# Supplementary material for: An integrated cell atlas of the lung in health and disease
Source: Nat Med. 2023 Jun 8;29(6):1563–77. doi: 10.1038/s41591-023-02327-2 (PMC10287567; doi:10.1038/s41591-023-02327-2)
Supplement: Supplementary file 4 — Results of modeling the effects of demographic variables on cell type-specific gene expression. [file 41591_2023_2327_MOESM4_ESM.zip › SuppT_X_covariate_modeling_gene_results/Mast_cells.csv]

	AveExpr	Coef.(Intercept)	Coef.sexfemale	Coef.age	Coef.smoking_status_num	Coef.BMI	Coef.anatomical_region_ccf_score	t.(Intercept)	t.sexfemale	t.age	t.smoking_status_num	t.BMI	t.anatomical_region_ccf_score	P.value.(Intercept)	P.value.sexfemale	P.value.age	P.value.smoking_status_num	P.value.BMI	P.value.anatomical_region_ccf_score	adj_P.value.sexfemale	adj_P.value.age	adj_P.value.smoking_status_num	adj_P.value.BMI	adj_P.value.anatomical_region_ccf_score
TSPAN6	3.01597071199336	2.93829154347215	0.149558282808852	0.172260921255767	-0.882332925534127	-0.566728382601656	0.346313675782699	1.24581516659346	0.283113714832056	0.195971721355564	-1.41812982778001	-0.885449715339045	0.122945658252408	0.231462220947845	0.778914460149768	0.8460386444978729	0.165860517424644	0.38266343576938	0.903368935587361	0.9397413343554462	0.9554822106395796	0.6641216206353044	0.9387661352594894	0.9996825017196354
DPM1	5.22508418117119	5.86541499760377	-0.131978229264169	0.2780739719178129	-0.8551351170146779	-0.0911000375109426	-0.223625846119763	3.34571517883555	-0.3796385535649059	0.4523825111560239	-1.99969054817264	-0.2153847086561749	-0.111079750904386	0.0024359866587687	0.7068068089120871	0.6540455421687049	0.0545205844067005	0.8309187646055249	0.912267931976886	0.9177022567738858	0.8840538187420337	0.533379903228328	0.9920004280726628	0.9996825017196354
SCYL3	3.21009026877224	3.1453375887172097	-1.05609121904825	0.171727291188188	-0.430671384953752	-0.0789000468480529	0.42431325516403	2.82450623134756	-3.4266026431072403	0.366403204682383	-1.1857868720673002	-0.202828230675427	0.301245622624313	0.0080851890407371	0.0016973363093346	0.7164757634385059	0.244437070847222	0.840553452072057	0.7651760840712529	0.1525056673937147	0.9109718963907986	0.7247723502063951	0.9926850544479268	0.9996825017196354
FGR	3.91927616331163	1.15996709007018	-0.544828848896183	1.43035852007453	-0.302387929152884	1.30170525600105	1.79981563962869	0.6481528162699329	-1.5260032230604	2.3965212499588	-0.7341025520465699	3.22996468288068	0.8728179426340191	0.5228778615575039	0.137168264302036	0.0225666576152089	0.468555572388424	0.0030152207070061	0.389746538824925	0.577939908442576	0.3242048119567051	0.8348486117823337	0.4978686268536219	0.9996825017196354
FUCA2	5.58596838413771	5.13439206565584	-0.108575102989718	-0.4006056556650429	-0.6345849063398461	-0.138089556962507	1.1786760869735702	4.36823588089975	-0.356106197937507	-0.84408752000924	-1.7567614212339395	-0.367416558024862	0.8098116886360559	0.0020875210489924	0.724424669221297	0.408795098347978	0.089081840193252	0.7157286733508059	0.434051452304534	0.923583632912856	0.7676121125719085	0.5862628809569499	0.9801691929789432	0.9996825017196354
GCLC	3.33433626570302	3.32319455835505	-0.1826678782188289	-0.2183742652019669	0.152662604954623	-0.57739451015685	0.475542854000738	2.57067356857223	-0.55568948710248	-0.424739710404876	0.3943758100426879	-1.4226866446982602	0.298586878797185	0.0300646443523929	0.5825566128061489	0.675216899903854	0.6960092324890269	0.164520729059521	0.7701664097384929	0.86624264229429	0.8938767051425155	0.9325676083878076	0.8863710641637726	0.9996825017196354
NFYA	3.4212980637346204	5.00628989782709	-0.798757291220213	0.7985232031887289	-0.0129075393982304	-0.7399672715174909	-2.01798697033255	2.06735440402397	-1.81620436279398	1.10083990143125	-0.0271116045048508	-1.48407034797027	-0.7284122236207821	0.0489572064181714	0.0793149546142625	0.279280310329971	0.978554609584716	0.148669811332489	0.4719723979506129	0.4924473995603958	0.68503258583501	0.9959325461885368	0.8835862318817427	0.9996825017196354
STPG1	2.93623431003864	-3.91406117862011	-0.529913415985466	-1.5654973818583402	-0.324810174913634	0.0544044580532619	9.197931651308	-1.43478094785804	-1.10879284364191	-1.93972313852887	-0.6045400001989599	0.0985170828158172	2.9570783373367595	0.1649203183514969	0.276287782239851	0.0613103145075186	0.55008160814357	0.922198774992746	0.0062565460805186	0.6993033427874855	0.4452606557034732	0.8747225256112384	0.9975214301956512	0.6860232992717467
NIPAL3	3.9639471983317898	4.19702358182242	-0.0706277486276956	-0.5813388881986421	-0.0266092186670285	-0.78468332711829	0.64290037758886	3.60443942646635	-0.2200149841484239	-1.18767607485322	-0.0697377232649779	-1.90179394557083	0.438060747053767	0.0010485821750115	0.8272570641607221	0.243702223817988	0.944836404090424	0.0662332328147303	0.664285189809559	0.9552095631241097	0.654393207172013	0.9884535063999736	0.8015169429213753	0.9996825017196354
LAS1L	4.63025218159823	2.55876552659543	0.2629270228550669	0.211812898314381	-0.332872675658055	-0.420853372880995	2.44171089274454	2.43044057424331	0.914274444946598	0.4759965910068989	-0.96591305964428	-1.1523134383755902	1.84199390155193	0.0208654315619782	0.36741064041821	0.637310607010173	0.341331321898572	0.257728363510195	0.0747602838420867	0.7632888969473393	0.8786358395435792	0.7778247078547461	0.9198889818691316	0.9996825017196354
ENPP4	4.35433147843887	4.64267565441669	-0.0866008475873984	0.188156665520173	0.277255095974779	0.665515829779656	-1.00762634518917	3.29395746174667	-0.297540775950741	0.3962772108006359	0.841415567725809	2.03725628147052	-0.615734713689812	0.0036078786566205	0.768006687566078	0.694548598457728	0.4065970048457349	0.0505571961146455	0.543529242909496	0.9370866276390885	0.9030007151086152	0.810679962659508	0.7975869733073373	0.9996825017196354
ANKIB1	4.11721057105655	4.92973126148924	-0.6097306062437671	1.00690764591652	0.074354878346466	0.0730078514836894	-1.59522625311228	3.75907968873523	-1.64322571166699	1.76999529351093	0.170371947573607	0.157666913777029	-0.9625689686566852	0.0006855958485143	0.110127765629363	0.0862565333985773	0.865790268062952	0.8757099738192141	0.342981720787998	0.5415528807507687	0.4828753598668019	0.9715804750832452	0.9940576650540957	0.9996825017196354
CYP51A1	3.45820233017988	6.06026108369143	-1.06932219615769	-0.0789547979632225	0.731014126149956	-0.208483921317826	-3.01149041607494	2.2968107767238	-2.2292533798718	-0.102956091862533	1.4436527612123895	-0.399986103203686	-0.995028793275392	0.0308237567669366	0.0332562504624981	0.9186423806077992	0.159171251111237	0.6920484881982529	0.328267952603454	0.3857956637697184	0.9783486910028932	0.6575318550466829	0.978215728494124	0.9996825017196354
KRIT1	4.94067972112979	5.06934757471771	-0.294179493099115	1.02817370248433	0.241254039132905	0.184397597252884	-1.03951065332905	3.49314813786507	-0.855769852239567	1.87003659157706	0.6098829236096629	0.4544627878012059	-0.591679456619577	0.0044786566030803	0.39857991266514	0.0725407056956799	0.5462490460017729	0.652602248653671	0.562429918346663	0.7803385302475646	0.4604367779754755	0.8732437797802082	0.9732144855710168	0.9996825017196354
RAD52	2.88806115599976	1.54793782234166	-0.814277180413042	-0.292752927905368	0.645203964777319	-0.6620653204143729	1.93528994642912	0.822056461800293	-1.72993962118049	-0.412852623577651	1.20635563670287	-1.1712946936999198	0.839467311258257	0.433589737458686	0.0939059952602762	0.683667977909908	0.2368104732064599	0.25013939598018	0.4185664746396939	0.5139565689828923	0.8982298352945735	0.7178997578167755	0.917563874746446	0.9996825017196354
BAD	5.26065585559233	4.649544048541861	0.0348389061796591	-0.308858419325198	-0.232912169628445	-0.79219667763427	1.49013098282887	3.78066587718163	0.115036983372029	-0.639192652528484	-0.6531020967621689	-2.10800324404288	0.991729562137495	0.005822656711486	0.9091758973411908	0.530035850081299	0.518431254515159	0.0430205928024229	0.342794544374557	0.9775806071364253	0.8324919719912229	0.8594289339148901	0.7975869733073373	0.9996825017196354
LAP3	5.05199756352613	5.7410380564314405	-0.0440045060347535	0.3769361669914879	-0.64964506824088	-0.352181548637606	-0.576838370545303	4.22870016794699	-0.1174633491975459	0.6476444617425761	-1.43062871868635	-0.731873078148213	-0.3362292606629199	0.0001834433206176	0.90722707266466	0.521834689561829	0.162229897192566	0.469572450013775	0.738892880894013	0.9772160747428524	0.82910678573193	0.6598124298492065	0.9441386275332512	0.9996825017196354
CD99	8.197271997053901	7.13301559952078	-0.118956675944195	-0.245946699379442	-0.150786705000751	0.091768727847535	1.51280292404378	6.881039329269219	-0.5520617269890229	-0.6974389060514941	-0.609419211287792	0.364807118416956	1.24140078860524	1.74758164437113e-06	0.5847585947793891	0.4907717723804509	0.5466249434565139	0.7177394176356179	0.226999706800463	0.8673637596521354	0.8170790094746448	0.8735669189456948	0.9801691929789432	0.9996825017196354
HS3ST1	6.40794554584335	5.779396981011519	0.0962966402309981	0.467651568645277	-0.111103848489353	0.4610767770105179	0.293104434047177	3.2543388593304106	0.280146398726829	0.788422052678513	-0.275335029453208	1.12795700291062	0.143971038197225	0.0032408633446145	0.78125276895568	0.436257569989791	0.7849546135319599	0.268444221713832	0.886476594029175	0.9405390079142631	0.7823784382286844	0.956273148961963	0.9210185794280332	0.9996825017196354
MAD1L1	5.19098176838404	4.13138670864104	0.0452239256671398	-0.9002899530136099	0.219493298210267	-0.4873455830618889	2.0204864346901	4.69403715468122	0.1886940033386749	-2.46136074859211	0.7792141756419351	-1.6269789215048602	1.82937470000829	4.8251298906234205e-05	0.8515242867254069	0.0194176042343573	0.4415784097773859	0.113550108766728	0.076675136266459	0.9617908516681974	0.3134140851120365	0.8235287131361906	0.8572267047910958	0.9996825017196354
LASP1	5.82036683100332	5.63396100358715	0.0671906220683706	-0.2294448521120689	-0.3541376349236089	-0.257618889490866	0.733571917953017	3.74644338192891	0.176510736524251	-0.381668506476442	-0.7853973853026279	-0.546936212239758	0.395849749666445	0.0050969162768772	0.861100710305733	0.706631989531475	0.438207865741091	0.588224030592941	0.699239745953525	0.9656149618841824	0.9069504542744992	0.822831790972727	0.9615054949079448	0.9996825017196354
SNX11	3.64806411346527	1.34007286142424	0.0945584053095986	-0.5677857164131861	-0.235621881939665	0.5817194185973941	2.9079741976696605	0.99992557852934	0.343367140955253	-1.21203694306736	-0.719476165793149	1.7773339447703302	1.85862765705613	0.331019318143068	0.7336083885309541	0.234652622647833	0.4772849221511359	0.0857191375939749	0.0754592792090892	0.9265858087446446	0.6475619599152638	0.8386711262440594	0.8371666061318966	0.9996825017196354
TMEM176A	5.57049977126693	0.43703852497092	1.72838285192158	0.278320706990329	0.298771571750673	0.6056795012926259	4.64175597427605	0.235181234734181	3.48700989490719	0.359421972551371	0.5051894563826911	0.981574728077561	1.98663750542025	0.815566611839502	0.0014424820005349	0.7216404775693008	0.616887685365826	0.333672844961384	0.0555818834133881	0.1384193791130923	0.9130522658417484	0.8976750345872365	0.9308861445701752	0.9996825017196354
M6PR	7.391678204197181	6.89590191395557	0.236882008045223	0.348331978096049	-0.23412003025304	0.440021012094742	0.1803806237738169	6.257733667012331	1.09147329187932	0.937989898593809	-0.913874923425751	1.70522125768555	0.141537322875225	1.81138039588494e-06	0.283448198333417	0.3552835704745	0.367933583010128	0.098435654937789	0.888422435379563	0.706550636124	0.7384719580910388	0.7924610251728327	0.8446623488320879	0.9996825017196354
ICA1	3.85623416971726	4.58269316373582	-0.0554304538328433	0.0434510477938771	-0.3879628949113329	-0.532846445435936	-0.467631106775506	3.6057964539523	-0.156772826712987	0.0785428873016642	-0.901743193845299	-1.16416657497974	-0.290143291883137	0.0010447042240701	0.8764088406411551	0.937885314366776	0.373930703674933	0.252962982287056	0.7735785514757622	0.9706169724314144	0.9845548918282532	0.793958418082538	0.9186967608551976	0.9996825017196354
ALS2	5.75031539358346	7.001105483653151	-0.164118196367505	1.05914874762851	0.2749075861010999	0.246213606828737	-2.38330546041148	5.1069386971157495	-0.5845479209187939	2.2400957682736604	0.854369132008247	0.741234324980308	-1.48614671396212	5.70641529842547e-05	0.563009369539979	0.0323132978889644	0.399482269680053	0.4643011911813099	0.1497038978248299	0.8599379608918171	0.3591772967410455	0.8053885249981921	0.942894268371799	0.9996825017196354
CASP10	3.67031241175704	2.65652340317882	0.242745922090877	0.300631041294066	-0.0028563895944333	0.3289843735083739	0.716598129376617	2.2032363395122703	0.863178529239381	0.6538169368802861	-0.0085014715452661	0.963564260121114	0.492243283432905	0.04764273794241	0.394527196175069	0.518917983141525	0.993269701807902	0.342572223453085	0.6289801581694561	0.7783700327830914	0.8280600222920089	0.9985882505204192	0.9308861445701752	0.9996825017196354
CFLAR	5.655981721921751	5.12656810102065	0.37333904157385	0.657742773351468	-0.0210599032778589	0.503191669541373	-0.302594086349326	3.58807873127468	1.19838806986469	1.2733540736128302	-0.0575623070117725	1.3486136683931598	-0.177951317408961	0.0031377685224201	0.2395663030341189	0.2131351560127699	0.954458019576475	0.187240396214337	0.8607113941805259	0.6665816462745473	0.6271893739505645	0.989859972480214	0.9020531398812762	0.9996825017196354
TFPI	3.75432587054844	-1.1092821996973798	-0.2215952773774439	0.8516427522997699	-0.666354280360651	-0.8120048482818649	5.41559283352064	-0.514295113098891	-0.45218894437107	1.08580452042614	-1.1857853321093	-1.39628658469412	2.09694931507182	0.6158248643593879	0.654194413989736	0.286915593194414	0.2444452182123239	0.172396921634229	0.0516874554867064	0.8976866237546268	0.6904989495370546	0.7247723502063951	0.8951615370573658	0.9996825017196354
NDUFAF7	3.86134785467105	2.66581544016832	-0.2012669339146939	0.618640988148106	-0.6405683592982571	-0.5928848559885529	1.4241760237503502	2.13789344780625	-0.6922760897022121	1.31064450535543	-1.87950125851576	-1.6924760001836	0.94949305857434	0.0559119197702538	0.493799869646348	0.201732070335416	0.0693093472861065	0.100487683796873	0.357367707203489	0.8289798628376688	0.6158197005539229	0.5596530512136336	0.8446623488320879	0.9996825017196354
RBM5	5.62458983420744	5.351242843799991	-0.255583832700104	0.452112750694476	0.120062799062295	-0.1052646791452359	0.14295507363004	4.03462277234839	-0.7001958110952661	0.8116841693380079	0.280249718555838	-0.230318854669065	0.0854788891483861	0.0003177348973485	0.4888648162282871	0.422969752119452	0.781089732980573	0.8193100908107559	0.932413264722168	0.8273147129495281	0.7739423391660799	0.954884831881924	0.9918246296788142	0.9996825017196354
ARF5	6.37083598330054	5.5302132932958	0.461165580075136	-0.4110059829210399	-0.2497909175333989	0.226634709958072	1.12354332099122	4.18368369271148	1.47430238501781	-0.815711077875935	-0.6753877641859399	0.59489831818082	0.7002307603487231	0.0017271507157937	0.150370873593079	0.422674480747379	0.504320881072773	0.556125394974093	0.4949739911980949	0.5858751173212858	0.7737694800922507	0.8532259732052643	0.9585165339416112	0.9996825017196354
SARM1	3.17488613372908	2.92067171471285	-0.2524441786885539	-0.801332778605805	0.4109482514582729	-0.221550654294883	0.882038901925029	2.58104750931566	-0.8622572624476721	-1.79884937441519	1.21490173567866	-0.62003144042741	0.63031717335273	0.0327909077380712	0.395668611285382	0.0867732150269379	0.234001026814015	0.5396290448347599	0.5414855033127829	0.779908403451369	0.4845099971105356	0.7165526020811125	0.9541914463093366	0.9996825017196354
POLDIP2	4.43636985887003	2.16806001207492	0.466643654449705	-0.6942768468741579	-0.211686687220891	-0.876723509525925	3.54280626383546	1.88575405591625	1.50147565883069	-1.4490870565131102	-0.5702901909781579	-2.188550924498	2.45696071809361	0.0684338866166383	0.143036702424258	0.157042967126766	0.572463735669629	0.0360424781973884	0.0196178686067686	0.5858751173212858	0.570988311001563	0.8835198531257348	0.7615024741629222	0.9989131491526868
PLXND1	4.41563665603128	2.12220295598512	0.4990060300624609	0.327904380602929	0.333094295020941	0.143390066286129	1.96117556039216	1.68242178072556	1.45534362042989	0.617544141570374	0.8153407164056429	0.335844159038082	1.23206498568919	0.1022215510837109	0.155314999661278	0.5412458934029961	0.42090470017881	0.7391805418184829	0.226901553523197	0.591397294545183	0.8368443865584448	0.8149724508229493	0.9803379927782252	0.9996825017196354
AK2	5.53302037395815	3.61064893143144	0.166069239919091	0.9660903512241228	-0.832065695176434	0.271345875716518	1.58983258997916	2.74511639030388	0.4953634059928979	1.8366726877222	-2.0843800717393703	0.6621545784655539	0.978665501216272	0.0211386400367838	0.62406170727628	0.0793586517394741	0.0454086888445697	0.512615610251733	0.3451534636354411	0.8855844725047196	0.4703840184917864	0.5142438448079383	0.952317739636635	0.9996825017196354
CD38	4.437829454052371	3.2427431422639703	0.455438388718777	0.7954029523016751	0.598819185059312	0.430238882455247	0.2468935996912	1.3097605010030902	0.9369912960407868	0.936653215925058	1.02797882447511	0.738380731829254	0.0864994214083493	0.203424796462091	0.3560734851165471	0.355958253699012	0.312122938673239	0.466173468090239	0.93166846043858	0.7564063348344472	0.7386395491131676	0.7606204032081851	0.9439027855303206	0.9996825017196354
FKBP4	5.3975674411107	3.84124379041077	0.587921237351554	0.314180537117498	0.4667072738262299	-0.294517360178949	1.3164049617434	1.8947039329946205	1.43383013309217	0.451824633660609	0.964133302173734	-0.596986020405422	0.557148068746458	0.0724051001278691	0.16150056473797	0.654486708374971	0.342417901804071	0.554926438742839	0.5822407934403571	0.5983117989289535	0.8840538187420337	0.7779817093741528	0.957774429730317	0.9996825017196354
KDM1A	4.07681727223771	5.03614481000472	0.143308525270538	-0.465711453552563	0.3451551370543989	0.9265771211582492	-1.3538199374628002	3.5935185938091294	0.4311874639549871	-0.867696570772315	0.8697728612350891	2.33726289809318	-0.7948429386374051	0.0082571658663743	0.669362758039342	0.3951634774584029	0.390975808597659	0.025934023599262	0.443848603544731	0.9029004721988686	0.7626011480144085	0.8037966077987713	0.7436719214022418	0.9996825017196354
RBM6	6.04205296438795	5.53451865206239	-0.236386469249677	0.950327971750807	0.531054698274166	0.2005486561160739	-0.345402423412509	6.1909174506383	-0.959735536179146	2.52755678997904	1.84758626785832	0.65080909890255	-0.305625396929283	6.25273776589908e-07	0.344384269547053	0.0166222054514316	0.0739248589343952	0.519815853969854	0.761869264591918	0.7512480849478376	0.3047969713900264	0.5670702358302776	0.9541914463093366	0.9996825017196354
CAMKK1	3.8946883612346	2.31315400872568	-0.64705641464794	0.244366286037683	-0.156437395333088	0.0652632004190196	1.85464019406186	2.1043572353096103	-2.12589084633659	0.529626251791559	-0.4408479490177429	0.174035804027012	1.34192452341848	0.0432924313770895	0.0413246023214782	0.600026653529063	0.662287169039269	0.8629336747234709	0.189065336494621	0.4035896368676608	0.8622934396799433	0.919102255610833	0.9935888176605372	0.9996825017196354
RECQL	4.85165097732082	3.4340483620491296	0.3903997682819629	1.43766818314987	0.4555510771672539	0.789207705571634	-0.0965256285710463	2.4660535439863103	1.42126109654908	3.03124762636415	1.4090009923705602	2.44368469163161	-0.0603999194686077	0.0208625520631405	0.165329189997129	0.0047970825131337	0.169153525021904	0.0207635079880331	0.952232747008817	0.6003667566418275	0.2482008699366727	0.6652610834112356	0.7287242851677286	0.9996825017196354
VPS50	3.33026670222498	2.17987582397887	-0.26348454142121	-0.424003510691629	0.249250728676323	-0.326854406041866	1.7067571851887	1.6108705069828	-0.7095126720916339	-0.7573285011838851	0.574627137818645	-0.702404255605517	1.00505730363345	0.1170294426757809	0.483144539435916	0.4543938682062679	0.5695615853217161	0.487505449116326	0.32240911530016	0.8240033727235699	0.7937904547958492	0.8818896370411702	0.9477333636856152	0.9996825017196354
ARHGAP33	2.93136510959939	2.5837894846678395	-0.43362559023784	-0.487647003079986	0.596309601534146	0.433655379502513	0.344891071816656	1.7810584443998403	-1.27307691601925	-0.915713110086506	1.53289336147039	1.07897791352478	0.196291596823307	0.103451828829209	0.212328056835698	0.368510826391626	0.135162051614552	0.288734862119244	0.8471915192432199	0.6472705472563607	0.7446033085990303	0.6350007689959927	0.9286654393744272	0.9996825017196354
NDUFAB1	6.39720358376377	7.28383013595776	0.528394513092014	-0.72352039057569	-1.06282807878662	-0.157779993868335	-0.0508834598272662	5.886645891523731	1.5634667355995802	-1.35912581042348	-2.54726628455985	-0.3567493572820749	-0.0324101552524361	1.50735309552536e-06	0.127779569706983	0.1836090985879699	0.0158643454313277	0.723621217681277	0.974346277211624	0.562885436750425	0.5997192671843358	0.3950261355121766	0.9801691929789432	0.9996825017196354
PDK4	3.15882062567452	0.332800495259768	-0.0844449785778521	-0.7573808731379449	-0.0586408871367993	0.227314475710802	3.4867465696664603	0.168248614292609	-0.209498368962867	-1.18862151197914	-0.130555524678697	0.5038003457555911	1.50575395317977	0.868480997919674	0.8353947195368171	0.243652235679758	0.8969579880974041	0.617987937577895	0.147592657555463	0.956722647245304	0.654393207172013	0.9788010088039402	0.9681778052157936	0.9996825017196354
ZMYND10	2.79913757087041	1.4595082762364	-0.286095457079353	-3.46114516404742	-0.489944639735792	-0.9976733219133432	4.9418059515363	0.5530723130399879	-0.586183522035356	-4.1957931262795	-0.880147603020504	-1.74131725594702	1.62929548551936	0.58606164374383	0.56203794091888	0.0002017042579731	0.385697663327257	0.0920417342698891	0.115304068135213	0.8599379608918171	0.1105257542396334	0.8022032792338141	0.8438351044722499	0.9996825017196354
SLC25A13	4.2631645957679805	3.79689405310991	-0.731066629191922	0.699565278901428	0.396859277153602	0.300396207109756	-0.158815906250344	2.19267373565623	-2.05408597311547	1.220410111286	1.00607808523999	0.752545996065815	-0.0784319832445266	0.0422895445246608	0.0483092142338379	0.231455686958268	0.322154335217757	0.4575566830340229	0.938188103387378	0.4241611953332583	0.6455239395021242	0.7657591683136374	0.9410996413390904	0.9996825017196354
ST7	4.75871799874147	4.46631681809075	-0.0850724941829508	-0.4115031803369121	-0.14446744632263	0.490824166929586	0.4881722622025879	3.726328098683641	-0.274077576959135	-0.858906193879568	-0.396043366514872	1.31041652300606	0.329436351788279	0.0053310402329804	0.786027675096582	0.400467721112591	0.694881407864389	0.1993870797567	0.747641954053945	0.9427691728909272	0.7642020330580845	0.9322304530662208	0.907344824455492	0.9996825017196354
CDC27	4.7708036468635	6.346192089770599	-0.4743351723480349	-0.494775186645601	-0.678278890648907	0.701005829963956	-1.26776308363107	5.611704971007839	-1.5151087529784502	-1.03887488224804	-1.8113057389504497	1.79851816487331	-0.8893740893929329	3.3499566206448e-06	0.139561306235989	0.306649377762763	0.0794897410108733	0.0815344174182458	0.380439479467775	0.5815638781993925	0.7042862119925573	0.5776923324962029	0.8326841654326622	0.9996825017196354
HCCS	3.8537661573760498	2.6218595583982003	0.361959895346861	0.189296465876993	-0.391800267843722	-0.0400177110573414	1.3158854607486	1.95470366367096	0.98028865801527	0.327239735548243	-0.876227744476213	-0.0850149400591646	0.774903993328296	0.0594017497446356	0.334297318377008	0.745617722399208	0.3874366747935471	0.932779188696978	0.44408502479777	0.7430207558732015	0.9230001499240452	0.802956661624661	0.9975214301956512	0.9996825017196354
DVL2	3.8662637217673694	2.9477877650912703	0.611196945327202	-0.4147125683837	0.251911998473672	-0.151244972459654	1.15869731027578	2.12715233637434	1.7484959176130102	-0.7500343975291159	0.599296233855996	-0.346841253831703	0.6773295011395551	0.0620790432291422	0.0907805273941052	0.46167013669924	0.5534696220343559	0.730981470934432	0.510008264137464	0.5110966460300259	0.7974411923344102	0.8761854412268606	0.9801691929789432	0.9996825017196354
UPF1	3.56141480148496	4.23060847128206	0.338442384043338	-0.0160262564631501	0.6473907588065511	0.6408031359676191	-1.54522774881618	2.67954368702468	1.04613505312867	-0.0300157943943179	1.74856511665135	1.70066691974771	-0.830492585202475	0.0154317626806639	0.3033607750332899	0.976247732311719	0.0901308237093369	0.0990672171594906	0.4150399860501589	0.7209795182748227	0.9946709635944012	0.5893211287047122	0.8446623488320879	0.9996825017196354
SKAP2	5.6071683626437	8.30397764887184	-0.43971411038663	1.4275466717752798	0.0382985157434075	-0.0828669948794593	-3.90106636309887	7.655489284841661	-1.44672541605151	3.0053257365749	0.1046533405189869	-0.211612422302371	-2.8183742988279104	1.00391832990735e-08	0.157699170863084	0.0051245301211319	0.917304104785835	0.8337514177651508	0.0082094138859327	0.5935667823255596	0.2526150888164755	0.9845697515223024	0.9920004280726628	0.7080160094614967
SLC25A5	7.84615387545688	7.33448711083124	0.301125015502764	-0.4645923917657179	-0.544133638504697	-0.383195455547421	1.26505964448089	10.5255839638049	1.58994803283659	-1.60374345661113	-2.39550163921331	-1.57655193845184	1.43774609179807	6.379543561612321e-12	0.121678974598439	0.1185965881765469	0.0226195183618228	0.124734618918791	0.1602140387405169	0.5568517419865745	0.5293454500970269	0.4357436532395022	0.8631795822326114	0.9996825017196354
CCDC109B	3.7747829893908	4.49235508526137	0.8149988074969392	0.4853829905303039	-0.5078302750419571	-0.2535065009573239	-1.19136377212587	3.19942371477598	2.12498131269128	0.788490110502114	-1.06603138962815	-0.503719165506641	-0.667544967418969	0.0117093143401364	0.0432634407663946	0.440210046506764	0.295333921549193	0.6179188158422131	0.5166282238377791	0.4117091070990878	0.7847965327152384	0.750957215064397	0.9681778052157936	0.9996825017196354
POLR2J	6.07115332760597	5.75550135611322	0.6039037174430191	-0.0443964415698154	-0.158997641482829	-0.408035151555465	0.626005815483924	4.3306275470236	2.11467737605817	-0.0906729418585329	-0.4607918970509679	-1.14461218188985	0.39762517802374	0.0004441402872395	0.0423576714089491	0.928367494916482	0.6480947117410489	0.261114889696826	0.694656838075026	0.407041366427174	0.9819781480647758	0.9115890760255202	0.9198889818691316	0.9996825017196354
DHX33	3.1659812623784305	4.06895119910803	-0.558293366626426	-0.514758898808226	-0.199985082157741	0.5891679715272379	-0.7146987795975341	2.5486174423508503	-1.61060502114182	-0.911230651656747	-0.502218611446883	1.4483120361834498	-0.3755692707749961	0.0236228974553053	0.11709072846917	0.369961212103769	0.618967757683118	0.157508922709587	0.711676885569382	0.5481859463111554	0.7457611851549257	0.8984531991571592	0.8840266795079577	0.9996825017196354
LIG3	3.84668908155492	3.58179475541527	0.5599796600265811	0.0459359498630083	0.747261845290491	0.6035378170860849	-0.599050674341619	2.76603118479646	1.72133059686066	0.0894778701598351	1.92533856978522	1.52630871324816	-0.3746710995554849	0.0308527921708144	0.0961230220911307	0.9296580997127092	0.0638534911499021	0.136760483401497	0.7161447901889829	0.5182220462452365	0.9825095296935472	0.5534311427477849	0.8755887891953346	0.9996825017196354
RPAP3	4.21156674566679	5.345655602571691	-0.391841522855126	1.24884290133367	-0.363107485478146	0.7206829352893691	-2.39819677748432	4.99141851267379	-1.29691603361596	2.64982197866298	-1.00100213406833	1.92466761697596	-1.7614277828241	2.0373513922638295e-05	0.203933835239179	0.0124099265211655	0.324335458650656	0.0632007524461309	0.0877193569805809	0.6409838893455183	0.2905280894677747	0.767393943505439	0.8008978839211934	0.9996825017196354
ACSM3	3.32459131499363	4.8454293903612	-0.0964280592702514	-2.0952433120883303	-0.3319512515169039	0.0272807754974091	-0.0621988674168344	3.2724729027551605	-0.237344450001513	-3.40685242830491	-0.692845848834319	0.0534014693022822	-0.0334105781433743	0.0025590408612809	0.8139025929186179	0.0017896902168774	0.4934043205075389	0.957744029882288	0.9735547082565408	0.9508611720499012	0.195696989233155	0.8488727275749617	0.9975214301956512	0.9996825017196354
AC004381.6	3.42009355226637	1.6321443374736595	0.449088895896349	-0.22456949491281	0.0380957937533129	-0.399880010395704	2.17588118262978	1.35207617979104	1.3585948286674698	-0.442336615522928	0.0968993921631584	-0.958127287391537	1.4344318904701798	0.185830287118405	0.183775679220721	0.6612210399446121	0.923410650413746	0.3451820557053019	0.1611502418515919	0.6166791850149207	0.8870299880922532	0.985469541894064	0.9308861445701752	0.9996825017196354
CIAPIN1	4.18836152719445	4.140209913089009	0.13109843313862	0.515649909978124	-0.458997386711706	-0.0220441785708011	-0.2095978967660899	4.17597592901316	0.4762116796626179	1.18686652925751	-1.36515749828138	-0.0622051877857701	-0.166554648256613	0.0002130817789286	0.637159047196469	0.244016915146445	0.181725040503881	0.9507863535540227	0.868768450240504	0.8922879776352981	0.654393207172013	0.6748253758353223	0.9975214301956512	0.9996825017196354
SPPL2B	3.59530929983512	1.36283731675762	-0.5974830456834329	-0.0170637442403919	-0.757766915247595	-0.2185967368229329	3.07418418604288	0.9663369363387808	-1.6119020956608603	-0.0299637719391921	-1.74617141461074	-0.4832346931794149	1.75813508078542	0.372224858180642	0.119028840841613	0.976445163836472	0.0915982637560016	0.63222146059224	0.115771159376572	0.5517493387593599	0.9946709635944012	0.5908313214582012	0.9681920513183216	0.9996825017196354
FAM214B	3.96139965084348	6.112246548144621	-0.6387869118174699	-0.478186726911536	-0.4367086065138739	0.127255520754517	-1.7149084028336998	5.198397555280099	-2.14170166127859	-1.01499916551886	-1.22750161091872	0.3467841629766889	-1.1818015253167702	0.0011757719776997	0.0407027801782666	0.324103386197076	0.229054147292118	0.7310381492206941	0.2639380133010919	0.4028822394572161	0.7187186386369058	0.714262694594549	0.9801691929789432	0.9996825017196354
COPZ2	3.3269234291691	3.746779497704991	-0.271054777626766	-0.6540494463284979	0.101428420877057	-0.280649543509708	0.14780697852391	1.8921661709774096	-0.5721640564900079	-0.8661434987843589	0.182711557815711	-0.485539341408312	0.0614331519684298	0.0841666121848096	0.571284904076244	0.394658310229976	0.8561808952158799	0.6306301959636589	0.951810476650982	0.863058185504584	0.7622291530653955	0.9696788248127748	0.9681920513183216	0.9996825017196354
MSL3	4.11729046038145	6.660462093816741	-0.243941775364551	0.496081607597044	0.0869604446865412	0.381722704017041	-3.42713718024117	5.8163249592583	-0.757043101090665	0.989702470213376	0.224328019260795	0.931294422477532	-2.3508547922165803	1.84846437608114e-06	0.4545624267381529	0.329744521477555	0.8239282811016599	0.3586746295161169	0.0250559627218392	0.8134592672349819	0.7205726450285769	0.9644332525211315	0.9327416737799632	0.9996825017196354
CREBBP	4.973360500397581	6.90959849610296	-0.500737615984266	-0.2252612493439479	-0.117162448747749	0.341099341975813	-2.07013819046337	4.98101265007705	-1.80800876342163	-0.486469109624243	-0.3733520945757229	1.0694892216733198	-1.27961127657855	6.7003791412197e-05	0.0801193926949031	0.629993044745747	0.711432111618578	0.293307351144861	0.212292238372276	0.492726443310119	0.8763495043799051	0.9363681263507152	0.9297458395433708	0.9996825017196354
GCFC2	3.5286085134967595	5.465227786878169	-0.2560180975268589	-0.0649535430418327	-0.3571531238284929	-0.0058208194583657	-1.89714360279517	5.3227553250368205	-0.8911078068594459	-0.14652235764422	-1.03520689022767	-0.0157868388024664	-1.4560105987561205	7.76841050026575e-06	0.3795228060838789	0.884428235149457	0.308332458137539	0.987502467953103	0.155131685471424	0.7704726888370325	0.9655635106704582	0.75710329392825	0.9995162818544824	0.9996825017196354
WDR54	4.24675187030486	4.99641836068893	-0.0909319825956739	-0.674903023223376	0.100832055132157	-0.7855245945938509	0.0403418252367399	2.86885699898355	-0.248072291080738	-1.08695673193217	0.234878144609624	-1.78486934617182	0.0198738799576312	0.0097693916656818	0.805686051594995	0.2853985569545469	0.815842811752173	0.0844176048618437	0.984303097487586	0.9489036305059269	0.6891093957885017	0.9624854112120338	0.8361324649215175	0.9996825017196354
CROT	3.5167493943659403	3.16911312881398	-0.0544660152799995	-0.7778619939008179	0.609779865324553	0.0543455837128921	0.6884643776195238	2.49908121316068	-0.172982593681188	-1.5883946627687702	1.66192632603068	0.142249357655355	0.443038771906312	0.030120736641952	0.8638019093460749	0.125427207082087	0.1065718546117329	0.887777018602406	0.6643062365706222	0.966413404563686	0.5348410590065205	0.6067437541607084	0.9940576650540957	0.9996825017196354
KMT2E	7.9563605307021	9.5419236227061	-0.0998715775514382	0.674155512510819	0.35106114631083	0.166091872435615	-2.49915694367058	9.384383252730991	-0.518897494001529	2.06028125058158	1.5804609303826398	0.7399089771502471	-2.147439000762	9.17079750560345e-10	0.6076158160315811	0.0476507738642402	0.124635416884761	0.465310616985485	0.039796926172123	0.8790164831424735	0.4044016157796751	0.629128775679538	0.9431174229816336	0.9996825017196354
RHBDD2	7.06721098002016	7.7249919883875	0.2187867631863939	0.310604536952031	0.150283054637647	0.364148886227726	-1.2641213737612	5.197986541117481	0.778915177712521	0.6494531644277379	0.4557476281698029	1.11380562520084	-0.7624731796828058	1.38965176776805e-05	0.442172306821161	0.5208294337102921	0.651909651130814	0.274438369512239	0.451368602047443	0.8065474221190589	0.8286867747591233	0.9135433890894524	0.9225340429496116	0.9996825017196354
IBTK	4.6055294715077	4.75056545777211	-0.475341834374627	1.03647152616681	0.0360066360944007	0.183789805528672	-0.916315652058816	5.00277208946279	-1.78194865264379	2.53360160402623	0.115009616699733	0.5607886925643261	-0.7640415572310529	1.9712225598787e-05	0.0842501285887226	0.016386305453632	0.9091561511083492	0.578847438239677	0.450439762935712	0.5023765899652124	0.3021003407780671	0.9816264391398178	0.9615054949079448	0.9996825017196354
ZNF195	3.99073169374859	4.70971390031818	0.0687083797747178	-0.864189870253884	-0.267407199691451	0.0869813811090631	-0.270719315331082	2.73631665523385	0.1884288298517759	-1.45300188970418	-0.633652012578151	0.207196591925795	-0.1336555598108849	0.0171357746630922	0.851735964948998	0.156769837963884	0.5309165470730339	0.8372570132193309	0.8951599539510849	0.9618157911688412	0.570988311001563	0.8663557299699693	0.992396644363526	0.9996825017196354
MYCBP2	5.81855479815221	8.57508737934665	0.261715588431519	-0.003721656448635	0.8095539783765091	0.659981308419914	-3.83383713849884	9.61104812138469	1.08027130036842	-0.0098036113799788	2.80701672801237	2.14660472297613	-3.3973639393483994	0.0004550937354497	0.2914062291829329	0.992321065047403	0.0097934338491234	0.0395291092282909	0.0127306217482553	0.7129538394747064	0.9985052385937512	0.3820539024729092	0.78482960800163	0.886477492396917
FBXL3	5.32781790474176	4.1719346285707495	-0.426503995935726	-0.197058181696486	-0.21703767237581	0.332630047542592	1.6157230027862	2.67574355231384	-1.3234584906241	-0.370413628791957	-0.584721740093818	0.8959350871054581	0.8938328876566372	0.0134144120113997	0.1951903281280919	0.7135303338505429	0.562963137901788	0.3772986814653449	0.379066533934931	0.6306999822169858	0.909694224852377	0.8787811476415023	0.9376423404783458	0.9996825017196354
ITGAL	3.1640744598735298	3.6862682818201	0.8049733935642959	-0.5933449737635861	0.3638894173741679	-0.0652053768749909	-0.6686786493253609	1.90686883410779	2.29092372523191	-0.991365726167804	0.9152609941146652	-0.15765571450016	-0.30219236272075	0.06794742242515	0.0290081306714005	0.328964266036909	0.36731664016511	0.875794669619311	0.764612688755353	0.3763726412744165	0.720120124283131	0.7922400508622156	0.9940576650540957	0.9996825017196354
PDK2	3.8923754262148	1.42084501993291	0.5838815021766639	-0.311712446574422	-0.535154301900058	-0.8733633518890741	3.2975420742968704	0.7527768461290071	1.50133024900242	-0.485918250981433	-1.20529572528976	-1.89364758906463	1.49506602740107	0.460843666792585	0.143149660913426	0.630431680458334	0.237147843174118	0.0677407500645341	0.148171575860179	0.5858751173212858	0.8763663436451986	0.7178997578167755	0.808838058910085	0.9996825017196354
ITGA3	4.10603101490294	2.1668630296368	0.174927219414428	-0.029543772079961	0.02873311344001	-0.223792660889926	2.1375986253953503	1.18202545377445	0.451462324197136	-0.0467990728651961	0.0651167182759465	-0.49455623367023	0.9878289054300328	0.255083050072331	0.654706859744349	0.9629811328910122	0.9484919142146608	0.624421328511008	0.335082861078594	0.897755228508657	0.9902514876903404	0.9888731988743862	0.9681920513183216	0.9996825017196354
ZFX	4.54672399347205	5.762248351369361	0.7391922932678799	0.906199746971658	0.2028178555294059	0.3816947228721249	-2.58051413973235	5.90164163897434	2.888673911745569	2.1711105449465	0.640717378449087	1.15888255979783	-2.10108392892927	0.0032172810152179	0.008102832712791	0.0471048586489378	0.527089574449648	0.2550794863258649	0.0742496593189992	0.2766180136800337	0.4031972900633788	0.8651930999976178	0.9198889818691316	0.9996825017196354
LAMP2	4.40990782936255	2.76305809570729	0.375936135839808	0.013034696937796	-0.323665468303815	0.357236086990652	1.6796161292705605	2.13483779261074	1.06288629271239	0.0238006718298448	-0.759192623853943	0.8143411818758821	1.02883914765732	0.0405305956764764	0.2957891690875999	0.981159404672065	0.4532938172762479	0.421468575491437	0.311269510752418	0.7163519364560877	0.9957511955171502	0.8289302272569028	0.9409749833708638	0.9996825017196354
ITGA2B	3.29287784966075	3.00123094410842	1.15755225451772	-0.338525549657467	1.31948033821814	-0.7549978331305671	0.109410215570974	1.38578970940379	2.6909417337506096	-0.45490438879044	2.60296114162547	-1.42779185965709	0.043936899430198	0.179479189539266	0.0114504163677026	0.652256951467231	0.0141851841588818	0.1639169540916219	0.965262669363552	0.2984564984080875	0.8833749260205709	0.3900581538625151	0.8863710641637726	0.9996825017196354
GDE1	4.209708617571391	5.53147844138206	-0.0022735093215805	0.5177256832981769	-0.2291259794834549	-0.0905037841329048	-1.73417175523089	3.86181471797099	-0.0072031575106142	0.958675767392125	-0.605514779790962	-0.232439412793658	-1.01728458156157	0.0037854457732554	0.99429748301973	0.347262268507937	0.549181352216169	0.817805449640949	0.326343968116755	0.9979122001973544	0.734791515328395	0.8747225256112384	0.9918246296788142	0.9996825017196354
C19orf60	6.97777037437348	6.07903028877141	0.6165746700842131	-0.0475214459394563	-0.303905685861545	-0.196316229453165	1.10235546234529	7.98712692150324	2.97852718024146	-0.1473569412177469	-1.21932223484493	-0.734796290237347	1.14271705856271	4.0646617559364e-09	0.0054869648071182	0.8837748276120191	0.23163361715303	0.467814599302091	0.261633966769089	0.2566297035009082	0.9655635106704582	0.7154035119289515	0.9441386275332512	0.9996825017196354
OSBPL7	2.7941085468405698	3.40555340991934	-0.2553956628669	-0.8525893790336229	0.314392008234246	0.035772689592283	-0.186629092694696	2.45064969532535	-0.69410055923016	-1.5145104313699498	0.735927567513881	0.0786227193767346	-0.107794307641993	0.0395488061137074	0.4934086851417479	0.145501783049218	0.46757500725886	0.93782233168924	0.916082560083024	0.8289798628376688	0.5592692674856746	0.8348113458870962	0.9975214301956512	0.9996825017196354
MAP3K14	3.45837031908149	2.09057306781613	-0.699635723155866	-0.100738225167367	0.0649250907143165	-0.693701446664285	2.19027322294396	2.0221461601574298	-2.45588909553317	-0.235796533068253	0.196485704972929	-1.95705793212727	1.69038479880517	0.0515877166025512	0.0196669279612767	0.815093214345136	0.845472580237443	0.0591125403927748	0.1006745201312719	0.3478924830640144	0.9470709993047396	0.968067073171484	0.7975869733073373	0.9996825017196354
AP2B1	5.53293054734821	5.660935675788361	-0.361594558969277	2.02783121377622	0.0608102627601379	0.409852174225722	-1.76662122761786	4.68863401582421	-1.07154398295342	3.88401501167664	0.152199628340538	0.9730922167890492	-1.15122612224234	4.9010803907725606e-05	0.291940276646604	0.0004846025286334	0.879985066621509	0.337806229262812	0.258168748180669	0.7129538394747064	0.1331012835013318	0.9744273378158684	0.9308861445701752	0.9996825017196354
ZNF263	3.51166433809185	1.50856260617587	0.0435884553289861	0.2871623124402669	0.1097522566399	-0.0805089979243566	2.0099293164028897	1.7632272893395902	0.185745344248304	0.7974127919325971	0.3959607217803629	-0.272460029162234	1.8665610074211696	0.0874103809562964	0.8538168813333241	0.431088844960777	0.6947618444333591	0.7870187807169648	0.0711496030817984	0.9628546819930864	0.7785738995419891	0.9322304530662208	0.9881681545959088	0.9996825017196354
SPATA20	4.30680682056046	4.30367992585842	0.192335017170822	-0.251198334529213	0.643993567687027	1.2078459137947	-0.772154643563066	2.55491591774683	0.550914567736695	-0.436349742106454	1.59535383540687	2.9899807161822496	-0.391862380487005	0.0199425889123239	0.5855456892819599	0.6656181259260989	0.120660571519413	0.0054794643057118	0.698712403196828	0.8679342345116982	0.8886447045239225	0.6243467538482051	0.556944084994624	0.9996825017196354
TNFRSF12A	5.61137632833001	6.138703650461559	-0.116384961995035	1.51173198194404	-0.394792608116455	0.847450773620636	-1.8402053400362095	3.5942671937438	-0.315866726384135	2.4259415332817404	-0.9015639373639108	1.9049772984615505	-0.907446932645764	0.0035413387107767	0.754155145569289	0.0220254771087501	0.374147285029165	0.0662811153136193	0.376438113842236	0.9317213021962122	0.3217430437458521	0.7939730920038198	0.8015169429213753	0.9996825017196354
RALA	5.12719509231474	5.108068164166	0.634425477672658	-0.340128472919521	0.246110542409033	-0.0007502427825827	-0.0225987902885659	5.24933402138348	2.38589171296129	-0.821980550788181	0.769047024866761	-0.00222208561625	-0.0183792379775492	9.62010448426568e-06	0.023124975129705	0.417170706187886	0.4475047855085819	0.998240828797593	0.985450436153932	0.3572073220741204	0.7711890487901898	0.8268908084816856	0.9995162818544824	0.9996825017196354
KDM7A	3.5228517011929	5.31163067587712	-0.3991884559552779	-0.8047067689109381	-0.0949919709404717	0.268905378781592	-1.4286838677238205	4.0371382840816095	-1.08920750044099	-1.44268840393839	-0.218630044704939	0.588976492412854	-0.8576969235381441	0.000315492290161	0.284197389519771	0.158825928206526	0.828326647955545	0.560012189825168	0.397438378244164	0.7068301592164046	0.5733047063685179	0.9651464007402772	0.9603680099654996	0.9996825017196354
AGK	3.65898821808953	3.12762478891744	0.261179367280673	-0.312672270788763	0.504073616160643	0.1018964345042089	0.380709663569923	1.9700322503268897	0.760760701246647	-0.566785200465783	1.27158016613041	0.256338639874045	0.2025502965445269	0.0662273898052856	0.452373924461193	0.575097846771194	0.212717156463225	0.799371303128252	0.841466412985513	0.812786448850688	0.8507429434934058	0.7017196478801496	0.9897462463390704	0.9996825017196354
ALDH3B1	4.55056856676206	3.50375564228289	0.0974864584048869	-0.595762739397511	0.98549123456393	0.170842773383305	1.09227141220672	2.5624789943791	0.372462027023317	-1.36387999409403	3.2369754506902098	0.576683552042329	0.710546181382789	0.01603797723269	0.712188801885148	0.18234615327642	0.0029707567995561	0.56860117078604	0.482536476366641	0.920748202892726	0.5996488207203852	0.3168916383678353	0.9615054949079448	0.9996825017196354
PHTF2	5.368102801729741	4.81494266751083	-0.125177992983492	0.9735384434504508	-0.162759811720567	0.830968167358273	-0.4933971634235539	3.52358828771636	-0.392975682198169	1.91885492141628	-0.4426981782441621	2.21863200672775	-0.299799324287742	0.0038048708228799	0.696979423707947	0.0655089090264492	0.660962401819546	0.0338197178213319	0.7679880484149191	0.9134352918948686	0.4541304635670636	0.918709351991635	0.7602877398401794	0.9996825017196354
FARP2	4.20696674410325	6.87588079629959	-0.220076201261568	-0.472210332367011	0.646493047387364	0.1363049484994	-3.10584809570225	4.15942822198914	-0.7334349802611659	-0.942213132009296	1.89217410174674	0.403496810684836	-1.67427967789738	0.0002778937292793	0.469159810040839	0.353420625012098	0.0685531628890843	0.689627384988676	0.1038592931286	0.8179949986837527	0.7383805237572876	0.5577928634522855	0.9779985480074508	0.9996825017196354
GGCT	5.35312832073624	5.95647765878806	-0.0446755410869423	0.0485174329571992	-0.256006016636899	0.2134741158341689	-0.725627338065004	6.24494330313767	-0.170390715068989	0.119540347691886	-0.8145178921590559	0.642824026779572	-0.6017099034456109	5.351297314032371e-07	0.8657756309231719	0.905594622781547	0.421368852761285	0.524917916517494	0.551606806263118	0.9666348609934388	0.9726189085397589	0.8151499587819405	0.9541914463093366	0.9996825017196354
DBF4	4.59211357884942	3.95657202955568	0.2076716074187549	0.12110971532672	0.8587908234625781	0.536263058331812	-0.0874356972544714	4.0446687197226	0.770931852767661	0.292688414259481	2.7041554724984698	1.6122409785769498	-0.0706421765227045	0.0003088711035353	0.446402566198636	0.77164985306629	0.0108760801256101	0.1167300542856	0.9441221863239352	0.8090398615705778	0.9325183496705602	0.3820539024729092	0.8592388910488525	0.9996825017196354
IFRD1	6.13628282339222	8.730542926190621	-0.151535749923232	1.51500603158454	-0.328058972841232	-0.0845743711879081	-4.1477597830118	4.60783796159209	-0.424363429245967	2.51651641435906	-0.8276307444114691	-0.208575280060138	-1.93863505429192	8.11534852785226e-05	0.674365401954677	0.017235041608215	0.414686873248888	0.8362686745525559	0.0614378564712706	0.9040654026408508	0.3086847485378308	0.8121431482875603	0.9920004280726628	0.9996825017196354
COX10	3.40378040909732	1.2482684480554298	-0.107303286401496	-0.0084613130068203	0.231000661681895	0.669069935617198	1.92656277391172	1.08345033112383	-0.363410797134761	-0.0187104356354806	0.6739203462220329	1.9016623405881	1.3510739695226002	0.32899378517009	0.719211184435657	0.985299450174898	0.5060144108410289	0.0662558391188695	0.217901418257411	0.922000062467188	0.9972157294025068	0.8532259732052643	0.8015169429213753	0.9996825017196354
PAF1	4.580349254179559	4.78168648979667	0.5308314519112229	0.3859042607712	0.493809674540602	0.783070381190643	-1.24592996954625	4.441585694646849	1.78911362062077	0.83091076385024	1.37767113461822	2.09551564954661	-0.9091623571582628	9.984754825709572e-05	0.0830665335942989	0.4121810634050379	0.177864234791322	0.0441241338259323	0.370061473903676	0.498784545284764	0.7696537093396235	0.671940161303508	0.7975869733073373	0.9996825017196354
VPS41	5.330922299788661	6.90166162743817	-0.206020956432545	0.2970391413912709	0.249839089938171	0.0391145140081378	-2.06123490692989	7.279038072127639	-0.863255506290458	0.786722295469721	0.890948737867288	0.133871884639038	-1.76381037966104	3.6269249690191294e-05	0.394840294450468	0.4398844277108379	0.379787667109312	0.894344348909273	0.10129988707141	0.7785603611494049	0.7847965327152384	0.7988944742577054	0.9940576650540957	0.9996825017196354
ELAC2	3.93944584150898	3.6390133943576894	0.6326911880931141	-0.568793680627671	0.765861541493475	0.161560553647922	0.2592836662351689	2.42213082880574	1.7018907007196	-0.9604547650466708	1.7198494086021798	0.3502896374745159	0.1404063555295709	0.03563580959165	0.0989932814779905	0.347135042273318	0.0954990008412184	0.7284193142183251	0.890299184109265	0.5212398794324221	0.734791515328395	0.5967912051876354	0.9801691929789432	0.9996825017196354
SCIN	5.96690506823058	4.68036290894713	-0.188570158505865	0.98011691975844	-0.9103847168067448	0.564907752657944	0.918857140204871	3.3152494011384	-0.5377354034170261	1.7833341569558	-2.2115378967700003	1.3399470752363	0.5303838764884079	0.0085878208346842	0.594738222879463	0.0876384396427528	0.034359474658624	0.189731671140786	0.6049605639448791	0.87149599335232	0.4863189172558727	0.4715231407014059	0.9036344601111648	0.9996825017196354
ARSD	4.49484920929408	7.791085789463691	0.16777520667535	1.40162873183933	-0.0864245118272099	0.2766414061903789	-4.944917098459441	7.89223845441005	0.607096671718396	3.13867478394323	-0.252058184415965	0.7558472049556629	-3.8994046430108313	5.257672413189581e-09	0.548070616587371	0.0036339436955902	0.802608001347956	0.455269129374806	0.0004642306257255	0.8524664437456771	0.2332213150348475	0.9609018857479088	0.9409749833708638	0.2780741448095793
PNPLA4	3.3679558063273	3.43917909667832	0.519551823710599	-0.44132705881514	-0.57383981798216	-0.635202705262054	0.634438651902073	2.35603877911157	1.62096799669942	-0.8079167772537859	-1.49453393796133	-1.61093634223131	0.3663379930008449	0.0310099890781624	0.1148405262972569	0.425753096267486	0.144914642482647	0.1172889883937319	0.7176040696195859	0.5465627120114797	0.7757743571111596	0.6390469019418813	0.8592388910488525	0.9996825017196354
ADIPOR2	4.52674933291172	5.5020285897736905	-0.133000939937233	1.44816714198722	0.4579279558946189	0.96894929765786	-2.8617243116141404	4.09090491884104	-0.3523525928557829	2.4713803116027595	1.02622148073861	2.07982190937909	-1.6704429646439298	0.0002711027070225	0.726883983466657	0.0189685307590847	0.312482469740621	0.0456352255249622	0.1045860370740669	0.9243144216947652	0.3126156016817353	0.7606204032081851	0.7975869733073373	0.9996825017196354
PRSS21	3.22404563893792	2.80440376033018	1.05826166234148	-0.609381969320963	0.166062317283585	-0.246146760117068	0.625362750688591	1.5890878083415705	2.90902955603391	-0.9798696869300108	0.389954312551277	-0.553364171243164	0.301907618976453	0.129068099173679	0.0065585255897948	0.334925941243456	0.699197791491651	0.5839973084263921	0.7653829791403229	0.2648465277496936	0.7260095493540294	0.9336624257382774	0.9615054949079448	0.9996825017196354
PROM1	3.88350895733394	2.90223447795944	-1.2793149689911398	-0.620185401847177	1.01050149178937	0.340497070827336	1.43200151417554	0.963231023344146	-2.00738552376057	-0.6224215645464389	1.43107614131573	0.479885736404862	0.402222415572219	0.3564625526639989	0.0532285231731813	0.538568916428825	0.162197710445867	0.634750625561052	0.693417609437626	0.4354616746857031	0.8360311677917712	0.6598124298492065	0.9691975311250456	0.9996825017196354
CCDC124	5.4615424714244805	2.77496378256764	0.393275551291137	0.0166924821135798	-0.4209619292019989	0.484031453704097	2.81233751931013	1.96098489413222	1.16090514680439	0.0311100096611052	-1.06420522912971	1.19893073738991	1.64066941636563	0.0728865878208137	0.254489561431783	0.9754230260504309	0.295239122744141	0.239405475243726	0.1199963789267209	0.6804965391288403	0.9945198847966958	0.7509479172982609	0.9158852879792224	0.9996825017196354
PAFAH1B1	6.175426117669669	6.461431986063401	0.312373047227728	-0.1259291852495969	0.506975250214605	0.0444782050588373	-0.501165781288258	6.2796302426775	1.1102496498297398	-0.2891925870669279	1.52330164927764	0.123913387957767	-0.38524504913337	4.84276456743408e-07	0.275164909707329	0.7742993738990551	0.137505697303341	0.902158936761507	0.702604821181477	0.6980771897563344	0.9339406924017912	0.6378813316513611	0.995416941881849	0.9996825017196354
KIAA0100	3.9042814419634895	3.7858046029735695	0.1115461766164089	0.711591393968479	1.26223723948705	0.7198566267084359	-1.36347426608449	3.23971056532024	0.3421828504007639	1.44126096775116	3.34065833860348	1.8142121644212696	-0.923353959999582	0.0027899259924392	0.734450596916507	0.1592258591274249	0.0021357808051434	0.0790311532536869	0.3627331574292379	0.9266143618012848	0.5734321222093971	0.2959250041961708	0.8310978110788311	0.9996825017196354
GAS7	4.99926884907835	3.65618049993688	-0.205217305508587	0.306521818214123	0.570190802074322	0.10617312043663	1.14557583894428	2.41439614857564	-0.5572778850870761	0.530331700245319	1.3483311135750202	0.2431985393889239	0.622016287643147	0.0430440999727452	0.581386608944133	0.6011905470526889	0.187155226276996	0.8094139547131899	0.5467269666160021	0.8660589946651511	0.8627517867988128	0.6833481010858862	0.9906317770901328	0.9996825017196354
TRAPPC6A	5.21968175954224	6.24870220477543	0.84512767091229	-0.2831132671185639	-0.574589941817402	-0.454941931816075	-0.635950434483303	4.74546468236746	2.9545316297381903	-0.574071138068646	-1.64758120634817	-1.27111741773256	-0.408092148434012	0.0004124977216114	0.0058364188272794	0.5707109538746371	0.109367472020482	0.213342358705541	0.687940672076349	0.2566297035009082	0.8495429726875674	0.6111344408546703	0.9107894942164168	0.9996825017196354
MATK	6.27041125278874	5.4408263497658895	0.314584776622464	0.1057633617731289	-0.2801620617756929	0.9904465088590128	0.35966250163446	3.91438299733306	0.970583857071351	0.201705089820266	-0.7311791774069649	2.56089664111739	0.2136382307691089	0.0019967510650212	0.339132729022981	0.841711039066247	0.470003487592686	0.0153940268544562	0.833466118937304	0.7473641981388085	0.9554822106395796	0.8352690956361202	0.698285996171582	0.9996825017196354
CD79B	4.3091653070923	2.8653755101934304	0.1985913360400009	-0.302331684895648	-0.298748924446756	-0.445469532954914	2.18874625338437	1.78056322252137	0.612860224377141	-0.53921444663098	-0.7640504730734571	-1.13371340307516	1.17700257485525	0.0883814554646105	0.544416391929322	0.5934904762084929	0.450637823863534	0.2658480588037589	0.249058881534772	0.8513465196313387	0.8593895130915888	0.8277303265581982	0.9198889818691316	0.9996825017196354
ST7L	3.66596429021944	4.11906467527002	-0.529981958125307	0.0603490789069067	0.570619589465315	0.31987991122458	-0.818067518695543	3.2116269643038198	-1.48215456433575	0.111796450421163	1.3698912881123302	0.725178560719178	-0.5053351780752079	0.0030035687091327	0.148080853193929	0.9116831289950073	0.1802569429666219	0.4736125212828649	0.616786496938933	0.5858751173212858	0.975201901450114	0.6729238847111928	0.9441386275332512	0.9996825017196354
RPUSD1	3.4891501299176904	3.22018464971851	0.277049265854174	-0.275533188904984	-0.0509677754469351	0.5595354210237939	0.0963713812912123	2.62899586185392	0.8211293483089821	-0.527372280592997	-0.126002865010387	1.32845954473367	0.0620733152878874	0.0130493097946696	0.417648244562786	0.6015726919931279	0.900518009027025	0.19342312169959	0.95089054625634	0.7933852919685923	0.8627517867988128	0.979732249411454	0.9057522319265148	0.9996825017196354
LUC7L	5.2685387699392905	4.7295050457909005	-0.158999734415028	0.6683113084156589	0.0793400842578026	0.3140349745532529	-0.1904675329384829	3.94946076603219	-0.635175422627931	1.64381673674247	0.27945967176623	1.09333465068905	-0.135647332299185	0.0019431369646249	0.529888723899205	0.110578143430032	0.7817841511186309	0.283224241721566	0.8936716796537121	0.8468209182304122	0.5159882294155272	0.9551126110069864	0.926775045293452	0.9996825017196354
CACNA2D2	3.5158229290343304	3.80399573970419	0.441099093635923	-0.3212401847875969	1.05212534804429	0.341337063249053	-0.933428598536939	2.63532124150398	1.33544902179756	-0.6140646099330811	2.76065037570579	0.8731912892605999	-0.538067115836205	0.0408796139382354	0.1912913061350269	0.5458326710147561	0.0094801524973217	0.389291461804711	0.604295912131	0.6274976107139716	0.8389405358347968	0.3820539024729092	0.9389286586281028	0.9996825017196354
TSR3	4.08309564357403	2.6948262592614403	0.603158863681571	-0.0672090497525974	0.12079647502262	-0.0701817463843917	1.4850883533334398	1.6957002916451105	1.5964501372361397	-0.1091437276805159	0.2669263221555619	-0.150388865643373	0.7705426866158341	0.118134194129083	0.120418775648128	0.913973690065278	0.791248378700069	0.8814095614420842	0.452657490755267	0.5550898841548166	0.976021007735962	0.95749046230574	0.9940576650540957	0.9996825017196354
PIGQ	3.5370577306545496	2.47262797120053	0.125908667882236	-0.162689123756473	0.0952124682641981	-0.131761919097274	1.2157874255814298	2.03117361306988	0.42708744405793	-0.349794120361481	0.276113687709611	-0.3699365811559699	0.820585697505545	0.0783334405334998	0.672294767351075	0.7298507860122021	0.784273455720758	0.7138868740648241	0.429490878122239	0.9034716513099172	0.9162755524747748	0.9562406875021162	0.9801691929789432	0.9996825017196354
DNAJC11	3.2722537098231803	2.8743023149311697	0.0282958939897783	-0.919057572449881	-0.5750119778778	-0.183478841288878	1.38204826170816	1.77545437430071	0.0683249863026976	-1.4190681488257098	-1.17610528204007	-0.358459426479674	0.6929059122693311	0.110708395756596	0.945985276829457	0.1709531779375619	0.248740685129215	0.722356840223774	0.5014636787189121	0.9871867261687192	0.5867190949797059	0.7273476846014915	0.9801691929789432	0.9996825017196354
MYLIP	5.41568523243474	7.82636668170068	0.143795398096046	-0.4636843210422871	-0.468419189432846	0.1754637785465369	-2.24530611781048	3.97262554411664	0.3802666028458289	-0.690990508632181	-1.02648951376869	0.384784302574539	-0.997881468602353	0.0005215871980002	0.70639685290241	0.494559894228947	0.312893923963656	0.703173970231065	0.3261790230979	0.9174525178182946	0.8188490140627314	0.7606204032081851	0.9798838803799514	0.9996825017196354
PSMB1	7.753233907345999	7.35591290836033	0.478016105250186	0.0811328855684651	-0.202767929857925	-0.0745813992972967	0.491356060864292	7.53702831753834	2.3769003825925297	0.236482172248498	-0.845245620960695	-0.303425709214826	0.4289372116063929	2.75639021538081e-07	0.0236582425687934	0.814612193378009	0.4043762308520139	0.7636053821190741	0.671598479284921	0.3572073220741204	0.9470709993047396	0.808941333500144	0.985028271111148	0.9996825017196354
JARID2	5.013339270538981	7.74664096411649	-0.279676317531705	1.61910139579707	-0.171446073964334	0.252170464002906	-4.236909983220721	7.333736769708179	-0.941683784313234	3.45448913298094	-0.4783661107406389	0.664116521456962	-3.1369016931196403	2.4432191749705895e-08	0.35340976143831	0.0015747127588862	0.635641829357379	0.511372964385622	0.003650732209227	0.756048000997682	0.1931609038153345	0.906394044506566	0.952117928827654	0.6860232992717467
CDKL5	2.73938206504961	2.8877095450725	-0.503511130331847	-1.09254432623191	-0.0831241049133404	-0.0991704342695831	0.860613259540402	1.7497807976917	-1.52134224606875	-1.98349216826853	-0.222302081748394	-0.25508513678803	0.444694134688577	0.0976279315621576	0.138058017503212	0.0563020179916409	0.8255198003633392	0.8003550488403729	0.660916250838367	0.5791400351333889	0.4321376793520155	0.9644332525211315	0.9897462463390704	0.9996825017196354
CDK11A	4.587172805798031	3.0213097463391603	0.561679899563022	0.8273493496917571	0.87036784017039	0.915809881035212	0.204031691159654	1.74198266008589	1.45136401223934	1.31542745283877	1.90280736382633	2.00832288818288	0.0986775908813864	0.106114861970596	0.156430348088514	0.199028842829833	0.0660975211163444	0.0532571786988143	0.922535567063514	0.591397294545183	0.613122566683217	0.5545293181024822	0.7975869733073373	0.9996825017196354
NADK	3.51426949125271	3.0521425616126	0.6764210787963439	-0.891799005684008	-0.0755457607095218	0.179317591228065	0.849985120191623	2.30248241905139	2.04681654123364	-1.6907258038490802	-0.190390889052226	0.437267128898576	0.521261078439844	0.0440122707923629	0.0494843669305414	0.104924297057701	0.8502466367906509	0.6648582359103461	0.6102540820447679	0.4257908155611733	0.5114080904616991	0.968494198269746	0.9764636435520824	0.9996825017196354
CYTH3	4.1852252312949005	3.28090686939146	1.11867765006797	0.0264669511702002	1.48968594433992	-0.915104080402707	0.520199176347116	2.05164506280226	3.00593074425425	0.0433841210301988	3.38765672629623	-1.95909805334054	0.270148448767492	0.0874978604998615	0.0051418186959638	0.965857692276191	0.0019082416977585	0.0589910735416239	0.793051123442605	0.2519958599085541	0.9914167682154112	0.2959250041961708	0.7975869733073373	0.9996825017196354
SYPL1	6.748074605367121	6.75340120482683	-0.2665010055414489	-0.404400174107054	-0.48814592394977	-0.203804736088787	0.7568822563189059	6.318277050643441	-1.17402296287141	-1.07571607679166	-1.84610814861352	-0.755931911785489	0.6008716939136589	5.05487149906409e-06	0.249077560638575	0.2904995809353339	0.0742669385025421	0.4554108934433429	0.553686166686032	0.6752608515307981	0.6941075102730494	0.5674981531514701	0.9409749833708638	0.9996825017196354
CYB561	4.16467181574812	2.62824552267418	0.256002150572986	-0.494500490240505	-0.659708179160041	-0.33037088059521	2.44389886364237	2.10367673029013	0.751955704573783	-0.938520913748971	-1.5993527062398702	-0.759379505043371	1.55361451029195	0.0433559483261865	0.457573251455956	0.355007120019572	0.119570607150039	0.453183622354149	0.130111933134711	0.8141750365595166	0.7384719580910388	0.6240127232776963	0.9409749833708638	0.9996825017196354
SPAG9	5.278663446521059	6.13957934995324	-0.4670581721109179	1.30019303502896	0.4203768950034229	0.7114805250781651	-2.3276995451826603	5.05797778026012	-1.3776137411249798	2.49891033290707	1.06023041957436	1.69369276006284	-1.5105710181783798	1.67892199969353e-05	0.1778817951815899	0.0177831658143649	0.296976974242812	0.100037628410757	0.14071044725468	0.6104142315874931	0.3090251806847781	0.7519104408963321	0.8446623488320879	0.9996825017196354
AASS	3.3297111354714306	0.6749974413035109	-0.7059786042742829	0.506123706632214	-0.608877751438125	-0.122200169701453	3.13724782148399	0.565670774102688	-2.8768933583773	1.2443031046529098	-2.15509917423921	-0.4233917097252779	2.2463369136882703	0.5805007586651689	0.0071455299723848	0.2229297799242469	0.0391253434459067	0.675083145898178	0.0364153230010143	0.2736437617817599	0.6372292913953422	0.4893845162804711	0.9776935954212682	0.9996825017196354
SS18L2	5.9199643224424	7.062472692703969	0.1673916195089969	0.0368268842565533	-0.4127756710424171	-0.0157310803542996	-1.12536038657915	6.15694160495908	0.529532078205331	0.0748058515624639	-1.08619711749187	-0.0388107566493865	-0.7743978698721379	6.89652662578193e-07	0.600091211140839	0.9408348816490542	0.285506617085109	0.969282393299788	0.444379921498213	0.8740960072016234	0.984656276029922	0.7449357842594604	0.9975214301956512	0.9996825017196354
MGST1	4.24908892517278	2.24687584725869	0.961194031635888	1.58863321981928	-0.876023734776827	-0.448120984746709	1.214729087891	0.733506312495785	1.76933837110533	1.59902204814003	-1.3958142335739698	-0.6692175060583311	0.3464868786426631	0.4697386599931559	0.0868546891125293	0.1196691071598219	0.173170145151544	0.508579676164252	0.7313407393388979	0.5060864093657751	0.5299789116234256	0.6673576836947963	0.9513211141369564	0.9996825017196354
CRY1	3.5988777199917297	6.38842897026462	-0.48106683537765	1.51141722686579	-0.258998930899065	-0.0097050021639215	-4.4013144838428495	3.3561897935535896	-1.40080387858468	2.68623685155891	-0.713969314305716	-0.0260700340798895	-2.09017534032216	0.0021794616998158	0.171773991579821	0.0116404576548823	0.481032646696787	0.97938379209462	0.0447121261705801	0.6067167211857811	0.2905280894677747	0.841647136592319	0.9979039333051276	0.9996825017196354
NFIX	3.2366634666514	5.36038333701104	-0.0932321606891595	-0.561631981966378	-0.0279421149811691	-0.4128161756586671	-1.98981948572976	2.65075065292226	-0.256322736840024	-0.905332655158318	-0.0684628493070378	-0.971310845573284	-0.861777050548757	0.0135066488883258	0.7994174642412071	0.3720923844561779	0.945870402826219	0.3392837294753509	0.3956188702078049	0.9467702653503564	0.746405908778949	0.9884535063999736	0.9308861445701752	0.9996825017196354
ST3GAL1	4.909043122069121	3.5153034480993	0.233940112771234	0.500267558231519	0.479387129742481	0.778039471414095	0.547662332587908	2.6983379919225	0.763786728068497	1.01659931905114	1.3331428849124298	2.13336787840149	0.348037237479491	0.0205226275545655	0.450705259307803	0.3188210759360119	0.19193992010737	0.0407368890471648	0.7325582382945791	0.8118115779914352	0.7137725998218607	0.6870837379142308	0.78482960800163	0.9996825017196354
IL32	4.82674046689865	5.178375030518071	1.65784149247599	0.2501824794735069	-0.352199458819839	0.660309384835909	-1.31014835695297	2.4091928604404	3.7990385416222696	0.323637131707605	-0.6391049186944251	1.23498583517056	-0.5270590873579301	0.0250554572623813	0.0006352094402775	0.7483354666212231	0.527483030369643	0.226360339000081	0.6022967376434959	0.1057670487836239	0.923967610488165	0.8651930999976178	0.9137623476701796	0.9996825017196354
PKD1	3.4444967333032697	2.84154283591506	0.0599946936310878	-0.77261317466222	0.4513331405812449	0.5770174546213399	0.716120702643612	2.23968673501282	0.181184673653186	-1.53232974374011	1.17342119695366	1.46132081894168	0.454904166871381	0.0540072063756303	0.8575056015933791	0.140372784214468	0.250280768941915	0.153680677300465	0.657594051442448	0.9643648067623444	0.5535205825511871	0.728832806522579	0.8838915200689547	0.9996825017196354
MED24	3.70134946979658	1.6237885043416205	0.153723676493051	0.417614679710527	-0.0315661769604098	-0.194236611284147	2.08860268244848	1.4900988245790705	0.512549461515166	0.9032585757088358	-0.0889867435164649	-0.5138576586042379	1.52137264469134	0.145989870370785	0.6117864966511021	0.373138280550675	0.9296470544863208	0.610881841191403	0.137987473578915	0.8817770618545377	0.7472468315188294	0.9858277846072012	0.9669264235584852	0.9996825017196354
RHOBTB2	3.2174120898357006	2.48331114090912	0.239278587137392	-1.01725340705592	0.6097270809977541	0.319043938672935	1.09346269824509	2.6356192647168704	0.9301729536643008	-2.61818009868211	2.03671315054901	1.00383119929166	0.924470652605064	0.0128427287369434	0.3592460142950471	0.0133932740292341	0.0500233241869592	0.322990730318467	0.362160580296591	0.7584879736658786	0.2929906296460674	0.5237877047653203	0.9308861445701752	0.9996825017196354
HEATR5B	3.35647251593395	2.79349919243444	-0.0252242693760707	0.0607637110737825	0.47771599886519	-0.37973807456238	0.581581037704301	2.2807277966538195	-0.0746387935738163	0.1177152167857869	1.19785773824452	-0.890585031383294	0.3767429510149589	0.0293657539376779	0.9409667573346652	0.907029091323368	0.2397698188327119	0.379799064719381	0.7088513801451101	0.9859575877145148	0.9728079822720176	0.7202275114967189	0.9378063078583302	0.9996825017196354
SEC62	8.36969080901949	9.08676679099123	-0.164635458942186	0.0169975599634148	-0.107032423198413	0.257411733936594	-0.80848038762288	8.82279522421867	-0.728814784517891	0.0460861161187803	-0.405908471141058	0.955811881770677	-0.656291372802557	4.95276758066718e-07	0.471420668765995	0.9635694857840632	0.6875201603487191	0.346467938933651	0.519966121260202	0.8190707529311748	0.9902970351466752	0.928550120645159	0.9318077619313108	0.9996825017196354
RPS20	10.1821758941279	10.572464522917802	0.369432532106408	-0.0186174955659109	-0.399687482214076	0.277860022315169	0.0171798049910594	7.15846957314556	1.5550992054066202	-0.0420231493510978	-1.3401158894264198	0.9320265701464692	0.0112592150822985	9.341944047381181e-08	0.1308950650182299	0.9667647562093828	0.19075498495523	0.359148974090523	0.9910907741788708	0.5673331189003937	0.9916391953177516	0.6863867687551948	0.9328565304093182	0.9996825017196354
CSDE1	7.87507148343903	8.085371172596249	0.0728589917453473	0.073526054718669	-0.2058338860653719	-0.3957603411119449	0.0902070123032925	8.21483393150957	0.3535900216879079	0.211574856422591	-0.84944984758561	-1.577343137225	0.077736977271828	1.1703341234714e-07	0.7259743511091759	0.833846230542443	0.402039822177236	0.124899984132421	0.9386877845673692	0.9240296840584504	0.95420611947661	0.8081270251146455	0.8631795822326114	0.9996825017196354
UBE3C	3.7508255004749103	5.289904527782889	-0.2106971201388419	-0.756598719077242	-0.0781155435622196	1.30780611737205	-1.7733218359845	4.60407624318046	-0.7022369047280799	-1.62794139306308	-0.219886560975993	3.65039617826702	-1.23894410832779	0.0016750636652125	0.4882497538260439	0.118788082179196	0.8274822873459521	0.000924709294226	0.240381202142134	0.8268265709029758	0.529383427570831	0.9651464007402772	0.4334876352324223	0.9996825017196354
REV3L	5.75017952089688	6.003726654045099	-0.460570110254544	1.3250413421197	0.245362554087151	-0.2553400606821989	-1.10236856380452	7.11329357178058	-1.9668180668074295	3.6742766575094095	0.8881653952560559	-0.861451243975657	-1.02958254846484	4.5231773335907904e-08	0.0579265773837933	0.0008660661180363	0.381079397977739	0.395398973956702	0.310925631874151	0.4453533299010234	0.1615798798773765	0.7998438911808413	0.9389286586281028	0.9996825017196354
FAM76A	3.85017181288838	5.90479559799083	-0.6059623354849499	0.3960216461594149	-0.3575491259549939	-0.380862807508813	-2.02555289218466	4.89456474468324	-1.8541153010232696	0.7748181892183709	-0.918010974321999	-0.9264802858307692	-1.34112649119221	0.0060215717837257	0.0759628445266247	0.45101524264047	0.3663586867248249	0.3611532020059249	0.2246119885466989	0.4878658652382449	0.7912213384558326	0.7913649716727262	0.9329495350594084	0.9996825017196354
TRAF3IP3	6.37475618723095	5.15467211652825	0.301829758156081	-0.117723702143395	0.4738258615599579	0.268837209459299	1.25952592157279	3.5547830029234904	1.04193485858011	-0.235704478497237	1.3778190698545802	0.7625469009026279	0.7489486494433271	0.0018001212166714	0.305500971632846	0.815172432727103	0.178263374850296	0.4517248646583629	0.460229799117065	0.7217183554379354	0.9470709993047396	0.671940161303508	0.9409749833708638	0.9996825017196354
VTA1	4.54752649658143	4.95459802775709	0.0493887328777979	0.3021133875833049	0.0354175760236538	-0.512818529338219	-0.515914507433582	3.592557590425089	0.154570456204849	0.577332615061313	0.0951361823438171	-1.3219962430661898	-0.311481107220687	0.0035323653319843	0.8781365539950959	0.5685775115893411	0.9248000677188628	0.1957541582122129	0.759311599222234	0.9706169724314144	0.8495429726875674	0.9854906434220972	0.9057522319265148	0.9996825017196354
BAZ1B	5.36286448475141	6.48066770022333	-0.3021335653250679	-0.310581970518956	-0.0871904420402696	0.220510522173727	-0.9693682421541608	5.642636841699179	-1.16336789221273	-0.7276726952931841	-0.286907121441376	0.7086018666480429	-0.703811052937692	0.0008618376159867	0.25337499226915	0.474761432273205	0.776037517936095	0.4839907383776621	0.497311523692702	0.6799452468184278	0.806744263364469	0.9539660835009665	0.9462172513486768	0.9996825017196354
RANBP9	3.62736790043809	2.31990720650074	-0.397123050472565	1.04324057261648	-0.36285414500288	-0.2821083070760349	1.04688563202362	2.4757724573707898	-1.59373435014767	2.6697386847851603	-1.22667716720565	-0.90771731289743	0.8946387235891031	0.0518445299065461	0.123470623825436	0.0160348271336352	0.229787908246033	0.37081682259531	0.3972758706299609	0.5584145411433938	0.3021003407780671	0.714262694594549	0.9363341876399608	0.9996825017196354
SPRTN	4.1023320174951605	2.63084238682196	0.484010877700859	-0.444097058340377	-0.323349946810756	0.4189108751258629	1.72292762889594	2.15923082490253	1.46361915831338	-0.8730277140048031	-0.8094689970048959	1.02176369835101	1.12036528239982	0.0384341995129375	0.153052684101103	0.389152268033007	0.424223798361437	0.31455558824241	0.270896499307821	0.5888707460636465	0.7583299754078948	0.8175632567643891	0.9308861445701752	0.9996825017196354
METTL13	3.65353065935688	1.77944955175977	0.0097872630046224	-0.201616472380471	0.259556135202637	0.253192445190885	2.12947312404484	1.4318872533730105	0.0350001587769486	-0.445687989095421	0.792044407609662	0.7615349722955291	1.43395632090518	0.173399111912764	0.9722971976611772	0.6592130491606999	0.4341683521350389	0.4520087785889679	0.167887847943927	0.9937130332815324	0.8863208407913017	0.8222452469942183	0.9409749833708638	0.9996825017196354
DYRK4	4.24910189548108	3.00661698589592	0.330778410073869	-0.276865692695929	0.27857677939825	-0.475895792428277	1.60250220639729	2.8029462972789903	1.12860213593293	-0.610655323431292	0.796691093529495	-1.27053840164831	1.18364078070104	0.0085299184627336	0.267456127220902	0.5457409619750829	0.431501925103316	0.2130528664342	0.2452738155064389	0.690213490592572	0.8389191690925784	0.8199708441648691	0.9107894942164168	0.9996825017196354
ZNF207	6.46426218973342	6.71239958489471	0.4811487535448639	0.9395486667888692	0.538007241180702	0.319342849171599	-1.47186996850979	6.9821760590218	1.81591029358195	2.27059301820428	1.70448950297246	0.94082180448351	-1.20420911076729	6.539910367991139e-08	0.0787642598696413	0.0300410622839483	0.0979822707553242	0.3538446184483329	0.237340608315568	0.4917407353297467	0.3510337071288045	0.5970434317453222	0.9318279272799064	0.9996825017196354
UQCRC1	6.2719138650088295	4.68802205161415	-0.0319825365111259	0.0068464507114652	-0.3633994301317689	0.2523485062263439	1.85498905839212	4.20496267364375	-0.10495573838546	0.0146984154486059	-1.0136142692278198	0.6645894990808111	1.31963973752356	0.0001962486048716	0.917066055352845	0.9883640437474428	0.318369965462446	0.5110742697162439	0.1963191678262789	0.9805440508542616	0.9976001495912404	0.7637113606686684	0.9520744329537713	0.9996825017196354
STARD3NL	5.2935747989224105	4.1252063452087	0.620653394873891	0.811917562743591	-0.2722069518176219	-0.1571746433313419	0.646506307703811	3.16191907468884	2.4520907216710297	1.86130961586178	-0.928323243769023	-0.524619677333043	0.4353916943463529	0.0038019482973185	0.020085136107211	0.0719356286985488	0.3606047758772299	0.603715608746754	0.666274796212999	0.3478924830640144	0.4598772889785091	0.7863930089212415	0.964926601868436	0.9996825017196354
CD9	9.74479736596572	9.85845768608082	-0.150248968117426	0.650999647630723	-0.3438062379840819	-0.267903143135404	-0.1566668134742909	7.571730654134741	-0.5743950527499829	1.47799337921616	-1.14412209149465	-0.8675465954366751	-0.103174576761154	2.41514164844073e-07	0.569781965806334	0.149332160194272	0.261423951519357	0.392497014226192	0.91863535069453	0.8623023276057928	0.5621855276587433	0.7299183148258985	0.9389286586281028	0.9996825017196354
NCAPD2	3.06362162085298	3.6610344414800298	0.139733129245169	-1.2650883853960302	0.767047572965714	-0.0509240403708049	-0.0770385646888738	2.49180874377892	0.377863025270015	-2.21149475890887	1.79067476029506	-0.112301496537098	-0.0427025341019994	0.0398810945038975	0.7082450819228839	0.0391425647361673	0.0833242677781179	0.911288273533918	0.9667490044103192	0.9188560998119132	0.3818731146582719	0.5797880322087434	0.9964171623749972	0.9996825017196354
IFFO1	3.4874227383825693	1.58020909638443	0.36474026638682	-1.58757003634783	0.432233136421194	0.591352852352981	2.72410142614787	0.988950071469263	0.943801667907888	-2.65765683499367	0.9607045745267092	1.30982712815193	1.40350422645509	0.3603285851410839	0.352832695030431	0.0156895572120675	0.344421125840986	0.199612495233577	0.194519694302466	0.756048000997682	0.3021003407780671	0.7790906167348499	0.907344824455492	0.9996825017196354
PHF7	3.26121243063525	4.77994950502038	-0.332003561663158	-1.02635754928886	0.467848847591182	0.6201935851367479	-1.35939987077022	4.5378202216324	-1.20659879747488	-2.43513750516221	1.46432449441771	1.8760388663723897	-1.03844705909407	0.0112015510105513	0.239022929878535	0.0295432516813979	0.154808711220108	0.0698009794542827	0.340831249744064	0.666255200690103	0.3496618091763995	0.6527438658148177	0.8139591056628944	0.9996825017196354
NISCH	4.577776569311889	4.95712348417516	0.176993804100105	-0.183544811444561	-0.517342416440674	-0.184226968368858	-0.0059367819900627	4.43493463668748	0.577449428627329	-0.385000040060942	-1.38504390847498	-0.4655154798496589	-0.0042042955744044	0.0001017710003381	0.5676769537557429	0.7027845397586929	0.175619645495313	0.6447151528654289	0.99667156861385	0.8617528073358156	0.9049036869126588	0.6703901083126341	0.9703867535700732	0.9996825017196354
STAB1	4.84992205192591	3.37640622922562	0.63948535785061	0.451232660202037	-0.188295643843998	-0.0460085645298325	1.1444036960665702	1.72286660694353	1.65054352149577	0.689584204094695	-0.4247175164945879	-0.101302482388513	0.5046431036973901	0.0992459756985706	0.1088298775463909	0.495469398536984	0.674010484801107	0.919980804885296	0.6179318784741179	0.5415528807507687	0.8195590767819806	0.923051066572531	0.9975214301956512	0.9996825017196354
FUZ	3.65716637133049	6.06504326547446	-0.347905477388072	-1.15409539032441	-0.0363141070025344	-0.838936805409288	-1.20542021138032	4.62347665806714	-1.03407715295477	-2.18895344494622	-0.0904809999729513	-1.97340993224216	-0.7421732738746841	0.0013480496424874	0.309496321111651	0.0413303437487833	0.9284984812120208	0.057158464892597	0.47194510584817	0.7252474099492572	0.3879283475928176	0.9858277846072012	0.7975869733073373	0.9996825017196354
IDS	8.05682112235283	8.59077432581512	0.234212446703287	1.15709542684619	0.663507479122926	0.5220403178284551	-2.04806799880447	9.65314553169086	0.94455098997232	3.0036829331008703	2.24527749930282	1.6833764782633105	-1.80741645587704	5.3388942883333005e-11	0.351965843074279	0.0051460802094389	0.0317893495617639	0.102035036147259	0.0801069509160692	0.7552031283635574	0.2526150888164755	0.4638085523853489	0.8472678379139792	0.9996825017196354
ZNF200	3.10868215046521	2.3138889273177496	-0.416674208788495	0.097796412132248	-0.0733274470341595	-0.341172991900274	1.1353763488935	1.64635934570033	-1.27310020336094	0.187765365304278	-0.192722521501338	-0.865974491963206	0.6707683591926309	0.144744613318965	0.2123282429173	0.8528289793054041	0.848396574293993	0.393108512664915	0.517803985703986	0.6472705472563607	0.957514012680338	0.968494198269746	0.9389286586281028	0.9996825017196354
CD4	3.86025695993325	3.66831163457725	0.0600116347337599	-0.256834346040034	0.152605178109724	-0.393499259908517	0.509370247000151	2.12479819514943	0.126042493761868	-0.352599128654611	0.270986165538825	-0.652026368326005	0.233943304827659	0.0414225101450314	0.9004868916832359	0.726700895302369	0.788142066453608	0.519040439286439	0.816519262379183	0.9751112377945708	0.9149253787768376	0.9569405489888344	0.9541914463093366	0.9996825017196354
LRRC23	4.61591963697784	4.43783602203272	-0.247159818416137	0.0229876394979263	0.6127509208876121	0.655958888541025	-0.26475029833376	3.4316459938350694	-0.706762702185843	0.0431143149708037	1.50949173899484	1.5540904415108	-0.163614546387911	0.0094553760312043	0.485808442282142	0.966038264410231	0.142515247914654	0.130013118535892	0.8730611484376221	0.8248797834151268	0.9914167682154112	0.6390469019418813	0.8660889882072208	0.9996825017196354
BTK	7.57762532903028	8.567025053391909	0.239837729975641	0.0052116235635872	0.685212039274514	-0.0171292555730717	-1.28747313157224	7.68972109116819	1.0633103279035	0.0134741030508768	2.55038688430257	-0.0619482149982934	-0.988248899785598	2.2452306472497605e-07	0.295724696171203	0.98933515313332	0.0158882335499055	0.951010854299398	0.3323364853583739	0.7163519364560877	0.9976001495912404	0.3950261355121766	0.9975214301956512	0.9996825017196354
SCMH1	3.31608447769588	1.0293965400045502	0.2101380860968719	-0.677848489257295	0.665513264865148	-0.0533172881511562	2.6757151527471	0.647173844126861	0.54967434838799	-1.1516367786907	1.51887017412901	-0.117824815446115	1.3883330957510802	0.531247110234494	0.586440346772095	0.260300247292293	0.138774950133116	0.9069461768430648	0.1865926587241869	0.8682082603296662	0.6690243781419555	0.6378813316513611	0.9960744812334668	0.9996825017196354
FYN	5.53903352025313	6.4685054204162	0.136575627932167	0.7032755577327529	0.1174207482721909	0.162714043078871	-1.6850025373699702	5.07373998145612	0.438892453231856	1.4001604651148	0.316871437438087	0.4239169076465729	-1.0770371995728198	0.0004448402385229	0.6638050959375721	0.174493729364934	0.753424541809269	0.674474224830944	0.299496358444665	0.902664312338264	0.5903734612440371	0.946415956603337	0.9776935954212682	0.9996825017196354
TCEB3	4.1862937343514	4.425139227330081	-0.172373963058822	0.8344170604420559	-0.475076056596774	-0.305049512562437	-0.370863548104817	3.60572838681773	-0.6617667712581999	1.84265684192088	-1.52976888203473	-0.957169715666126	-0.256417594677055	0.0021038049333629	0.5128765290780051	0.0754363390186816	0.136140889055862	0.346025291689545	0.799892051044193	0.8388175146861697	0.4627123850759675	0.6372197988715032	0.931411921771371	0.9996825017196354
LYPLA2	5.06820587839003	4.20044867162346	0.4979679368923979	-0.222172587225876	0.0797735786322875	0.2903598529129569	0.783086214685116	4.158545071086451	1.80778386225759	-0.5209999030738239	0.2421103488749069	0.8387446412157821	0.614252241036314	0.0002238790239273	0.0800484714383962	0.6059537700343629	0.81023961420818	0.407834639445191	0.54339149523047	0.492726443310119	0.864129337184649	0.9614258918340718	0.9404458324455618	0.9996825017196354
CLCN6	3.0605123747551297	2.29506362743957	-0.532575312096031	-0.6332756043366551	0.279945119009322	0.5277995824759439	1.00879186092924	1.19737656045667	-1.4248686326055802	-1.04423844307581	0.675625558396065	1.26202711564434	0.4521675621619	0.245972057460876	0.164002441948878	0.3043157830898839	0.5042632376037279	0.216490758816982	0.655344283270285	0.600282963905455	0.703652750005389	0.8532259732052643	0.9137623476701796	0.9996825017196354
BTBD7	4.785264771310231	5.0537746706450495	-0.0583947094529261	0.517770640529464	0.0917267247096822	0.151138730372813	-0.8008062248114308	4.04451190846339	-0.177838517789258	1.00209458550292	0.234636049247066	0.372403729352965	-0.513497666893349	0.0732877514805833	0.860912257013805	0.349985793065158	0.816692112782215	0.712049079297287	0.646549924631658	0.965528771757564	0.7365545455722494	0.9624854112120338	0.9801691929789432	0.9996825017196354
APBA3	3.2406469738199903	2.33461170521469	-0.2620160002741269	-0.207193094890011	0.0994664762944016	-0.47931678633433	1.4924852764286598	2.14163411552528	-0.875989595086467	-0.458700450864301	0.284329581352449	-1.27929427952181	1.09052474589099	0.0399365295852103	0.3875641843388839	0.649549680708043	0.777989670204576	0.209992260609831	0.283625854795417	0.7745759321582096	0.8831281014749054	0.9545605832172996	0.9092752158503328	0.9996825017196354
MKS1	2.79852814255936	3.4373554673538704	-0.0809212538026359	-0.85551987066113	0.55711000223546	0.0194325129027495	-0.415246467772386	1.92734857729663	-0.192277565789923	-1.29185705293307	1.15547834872313	0.038427253049235	-0.192439088488989	0.0832185938989936	0.8487617270858729	0.208537766711256	0.256480058568695	0.9695886461392572	0.850318883907675	0.9607254516548376	0.6221511346654018	0.7299183148258985	0.9975214301956512	0.9996825017196354
ABHD5	3.9782543865265	4.83220545451911	-0.2263827288173719	-0.411667021069693	0.0627474019845258	0.276077174535273	-0.815469873114879	2.62445438870181	-0.5678513342056071	-0.6314562735097989	0.13510802857168	0.589013611910526	-0.3724978899130279	0.0192006683656642	0.574099074961016	0.5326535541585179	0.8933778003900149	0.560109191358838	0.7135346761994499	0.8640357709038886	0.8335005544085966	0.9773034057999388	0.9603680099654996	0.9996825017196354
AKAP8L	4.2138839717042	5.21780729987649	-0.5585896360751379	1.3807955267552798	0.1795941330031029	0.568630099851736	-2.36734322007014	5.51293160875381	-2.08606572698376	3.3236450540248	0.56687104330211	1.7130419739514595	-1.96819101927724	4.46538060163225e-06	0.0450286448366731	0.0022346201502824	0.574756897363079	0.0963793353409381	0.05776142090087	0.4169021084995014	0.2106804510461646	0.884315818595073	0.8446623488320879	0.9996825017196354
MBTD1	3.0987597955437898	4.12432888980661	-0.0337780921227383	-0.713291298486663	0.299723297188789	0.0811600022602321	-0.862039786849238	2.86894979342621	-0.0970612631297777	-1.29769298273794	0.7417039048105308	0.192638354523649	-0.4919978020276799	0.0158081947417834	0.92330067004862	0.2065627365205189	0.4637212060607439	0.8484688123508729	0.630210666978314	0.9812431371150014	0.6194947138936442	0.8338642772105045	0.9935888176605372	0.9996825017196354
UTP18	4.95855416511565	6.07902445296695	0.325074164559248	-0.1028791614460759	0.362960094550311	0.0454753806482309	-1.38379439395679	4.4490604516128895	0.9326499053544708	-0.1844884013391539	0.867025372878768	0.104186421111021	-0.8167994907762242	0.0019468917126489	0.3585745916294039	0.8554854601984709	0.392781093783224	0.917672101028929	0.430109131304974	0.7583662704880804	0.9589309738938468	0.8045165494734037	0.9975214301956512	0.9996825017196354
RNF216	5.28172480246818	3.96302260509471	-0.0842745201470093	0.412957915102099	-0.191253203784864	0.483333635230577	1.01847557132706	3.6305174752387	-0.2811248886891559	0.903571148904631	-0.541169677448083	1.30267982621757	0.741406730715222	0.0009764435503877	0.7804244304188921	0.372974965443251	0.5921384908617761	0.201981402059971	0.463853577453708	0.9401720559137068	0.7470767212473858	0.8892185941594687	0.9084849710878788	0.9996825017196354
TTC19	5.95375280812727	5.09666867478125	0.475777662606407	0.7892153177167879	0.170578877203579	-0.423211965640109	0.4577647510124171	3.5999216551563995	1.24489368433867	1.32249730166468	0.374160086747995	-0.869678526556701	0.256569509079048	0.0073269206044492	0.224238055810552	0.2011476466287569	0.711102203283338	0.390977101522466	0.8021989261504141	0.6557636577313424	0.6151181671879125	0.9363681263507152	0.9389286586281028	0.9996825017196354
PTBP1	5.66597913275535	4.22006119522093	0.377667199845063	0.852834252873821	0.0884765398133358	0.514629603215461	0.5948023936898621	3.84497002428438	1.25990502713429	1.83776291213303	0.248667218481473	1.3658512701923502	0.428546867443094	0.0005402817499822	0.216814955552596	0.0753976915131381	0.8052072521462341	0.18150930063942	0.671124037555852	0.6501742685126924	0.4627123850759675	0.9614258918340718	0.9012554384802316	0.9996825017196354
PIK3C2A	4.739300873189361	5.591174736215691	-0.194882939312506	0.5981478377773771	0.978507632150048	0.498527796278462	-2.01694885474101	4.181462964487601	-0.635641006834629	1.20307614155591	2.76527422102576	1.37350685752799	-1.25194046921076	0.0012627746513186	0.529561731641607	0.239522743132335	0.0093639870372169	0.1793069916267639	0.228408699376136	0.8468209182304122	0.6512936680131406	0.3820539024729092	0.9012554384802316	0.9996825017196354
PLAUR	8.06935794088634	9.22615286477497	0.545957701643811	1.5567873949067	0.551779893732464	0.303866182363979	-3.1401057266113	5.62276219664829	1.5540567315176397	2.6747896541601004	1.353822885159	0.7325237398038491	-1.60663628673863	0.0009727019401052	0.130007966499284	0.012751742011734	0.1856167418389999	0.469672746537087	0.139087210717667	0.5649922993935027	0.2920451383803653	0.6825783460123117	0.9441386275332512	0.9996825017196354
WIZ	3.1573813857248503	4.6825600876331	-0.211541312394463	-0.978193123716704	-0.3485936046929	0.15139540268739	-0.970240917975662	2.4842751384326403	-0.558650457176884	-1.52533275559555	-0.8029866264348	0.33685991733615	-0.4393125114100399	0.0225412357001659	0.580316286176984	0.137322927046871	0.428044721121728	0.738519951151896	0.664426717001951	0.8660589946651511	0.5494735538520663	0.8181489422326663	0.9801691929789432	0.9996825017196354
RABGAP1	3.9704256649681904	2.68679799344508	-0.237875641534105	0.6635680743274399	0.030516820014145	0.180609295575943	0.7741708478457241	1.7850872415584298	-0.725804525629033	1.25008799811291	0.0818173444853394	0.4773851265855379	0.432518959601796	0.0950009911036717	0.473234952251423	0.221108456553244	0.9353054217231508	0.636427296306951	0.670281311455385	0.8209845945574967	0.635276029279942	0.9876448170425004	0.969805920198082	0.9996825017196354
DCN	3.48401796464112	9.12804077369675	-1.4611642311502702	-0.757836359610314	-0.496934353702436	0.0002723232611651	-5.33497469917164	2.61438902336115	-2.54405814594448	-0.771854150484688	-0.78243878906589	0.0004113799269826	-1.3636930394466698	0.0139734777638748	0.0164159343514051	0.446116361817437	0.440250237564532	0.999674595048384	0.18218160740725	0.3322693936892828	0.7874242579048052	0.8232984314552466	0.999674595048384	0.9996825017196354
PPP5C	3.43953716154981	2.52643399708884	-0.005754267498792	0.825669059586913	0.0986870078573952	-0.294808880635836	0.4626628371688989	2.6018978458359903	-0.0214176857952942	1.9834792505602896	0.30777491287164	-0.864450497369319	0.376493788773906	0.0139269312677328	0.983045460789937	0.0559498773830186	0.7602479961963481	0.393774502256956	0.709034753875701	0.9951955886405608	0.4308432190859539	0.9475631038893864	0.9389286586281028	0.9996825017196354
CEP68	3.94424698726327	4.00822748511917	-1.130652342969	-0.2927712674519619	-0.625938477898817	0.869120883929963	0.288064923997283	3.9919407180289	-4.0484986195632	-0.701965867003599	-1.9268117254511896	2.58636933572096	0.228104648121866	0.000358253859279	0.0003055560590296	0.487775120972634	0.0629227535139374	0.0144541301010315	0.8210162139633371	0.0848084332177295	0.8147469177888365	0.5521265695428043	0.6904443801881321	0.9996825017196354
MAP4K3	3.0815630294405003	2.7584246092516898	-0.303802888411574	-0.530688069728953	-0.0523035250550796	-0.262882113830966	0.862685290533313	1.35618244394306	-0.7862454265887422	-0.8179094302070409	-0.120265967721008	-0.579353324893682	0.365419086074322	0.189236045986653	0.437620192896311	0.419491243521877	0.905050887953302	0.5666234722322769	0.717787744029791	0.8030714187275397	0.7719657323137918	0.980836246344766	0.9608768694149036	0.9996825017196354
ZBTB32	4.2324067016372	5.2162142872532895	-0.0418942160541381	-0.620942275143052	-0.673812100829209	-0.568008108673928	0.102099952950357	2.1517946501087	-0.0836048471183069	-0.7161357148594929	-1.10018325704056	-0.931988739130217	0.0365996360732835	0.0410661039925366	0.933905368095742	0.479117583700207	0.279741250550616	0.3586924650253679	0.971044845923686	0.9836203795368772	0.8094399541610203	0.7418069002541591	0.9327416737799632	0.9996825017196354
TYROBP	9.638891041368108	9.65466491912057	0.501731471699754	-0.263431118523226	-0.0273928088047374	-0.0839066965035737	0.162131427452357	9.12783623243923	2.05032404150848	-0.669883454554632	-0.0957161416296659	-0.283059436610851	0.126682082454782	3.00775658791716e-06	0.0487355823689523	0.509283888864452	0.9243429351252472	0.778971968994353	0.901013764085482	0.4247914705756214	0.8241136263477328	0.9854905098902812	0.9862003226996388	0.9996825017196354
TMEM159	4.365052013968221	2.72291551713976	0.36708475529956	-0.294549522232982	-0.11853871297466	-0.190489844519608	2.1104251666490303	1.77102208228459	0.9245368928465592	-0.476062658595507	-0.25128886119854	-0.3915042585286839	1.10904514879824	0.117374807381353	0.3632469331455989	0.639454393297362	0.8033439516112891	0.698019640722619	0.291581301496629	0.7613921801027118	0.878993781593508	0.9611245546241588	0.9791891447139316	0.9996825017196354
BRCA1	2.91680640577362	4.95784119292394	-0.468521090824116	-0.7844527452937969	0.8195908644944521	-0.690069256502409	-1.60902478049818	3.13183151731684	-1.07299466760213	-1.19556055484275	1.61072985776876	-1.26080589844401	-0.8076563240494959	0.003699147510588	0.291298818068643	0.240652929159625	0.117060204102084	0.216494298412226	0.425251675120652	0.7129538394747064	0.6525260180230701	0.6184311654247563	0.9137623476701796	0.9996825017196354
ERCC1	5.640294989724669	4.71351622835225	0.7086191373263091	0.3355907851194	-0.6078545494819361	-0.24287887457798	0.9620659611026228	5.133365885074889	2.82581705363088	0.8569298484175591	-1.9981186383402	-0.7555606072415172	0.8294577245772611	1.3482936424581698e-05	0.0080588630605003	0.3978558811855699	0.0542618597916561	0.455438587570194	0.4129903969873279	0.2766180136800337	0.7641806819853277	0.5333193913159855	0.9409749833708638	0.9996825017196354
CD22	6.3288825661216	8.767793351362691	-0.111278836243309	-0.319417648846789	0.260555904067452	0.0692145199245665	-2.53035048154057	8.027054395657329	-0.368668874831337	-0.6831351354698441	0.726446800276398	0.178547417489165	-1.82672370267219	3.64868127520299e-09	0.714802522581845	0.499437965936214	0.472845617956346	0.859418693369336	0.0770826819032009	0.9212456322688192	0.8220414900829088	0.8372336131681597	0.9935888176605372	0.9996825017196354
MBTPS2	3.12514010896879	3.62743868651744	-0.5329702426407029	-0.2432741737889069	0.236459329297348	0.180849012700752	-0.428879543622047	3.9217659747049503	-2.08945503482335	-0.6273556649412501	0.7899829455659371	0.5632102682747789	-0.366960663149006	0.0004361125400814	0.0447023669255007	0.534877313118662	0.435352967863002	0.577217149080395	0.716063937013783	0.4155007932678866	0.8342210990451194	0.822831790972727	0.9615054949079448	0.9996825017196354
PRICKLE3	2.8701719853086	1.94970489800852	-0.408512018842648	-0.658784735449825	-0.146063893833423	-0.143722291495822	1.6740486266171002	1.05263346044392	-0.9076316215242808	-0.940687061702556	-0.28138012271353	-0.2646393905084599	0.7429412643066509	0.324011744456195	0.37119216875031	0.357358893929569	0.7802677145685741	0.7929950861850241	0.473401127316606	0.7646530308494158	0.739921670804662	0.954884831881924	0.9893078162537816	0.9996825017196354
EXTL3	4.35266026311312	2.6488122791871698	0.227778958895571	0.0885636752148163	-0.1951994744142889	0.596053450952038	1.52332212102271	1.68111265758649	0.6458736068734761	0.153371688092826	-0.4700427171841509	1.44760128110197	0.810203569600678	0.11630306663067	0.522979256852119	0.879212173025516	0.6415191973223411	0.1576992504613669	0.428487793146181	0.8433929424769305	0.9640664750901162	0.9099934200144036	0.8840266795079577	0.9996825017196354
ELOVL5	6.692976836080309	5.54096598109094	-0.16004129241479	0.5019504524561379	-0.448321600780476	-0.0637352650044953	1.09676289237034	4.32644513254583	-0.6103333075249979	1.1694849679181398	-1.5081103089721	-0.210094759427577	0.7334248202405541	0.0003774293342592	0.5460156187963441	0.250991623150381	0.141713548452789	0.835006682977063	0.47044052424601	0.8514491461877065	0.6607384178394906	0.6390469019418813	0.9920004280726628	0.9996825017196354
ALOX5	7.886518208226559	7.24573264465076	0.629159858230579	0.378215360706928	0.285810501301756	0.47614103163866	-0.0514375900671942	5.24010445919858	2.3323569555473904	0.8247698704548659	0.9089509554001872	1.50647252871992	-0.0323228886453541	1.91232938730554e-05	0.0263307791276266	0.415608309558424	0.370497793959602	0.142354962715288	0.974429849674889	0.3677441198886916	0.7711890487901898	0.7936785535243555	0.8781201944136948	0.9996825017196354
KDM5D	3.32354275250528	4.01390671664053	-3.51737139584228	-0.198005397015681	1.17152527961799	0.750470325826936	-0.4532085199755379	2.22157320059059	-6.860763228810691	-0.276757439350895	2.12333997353601	1.30363132409395	-0.201085887381418	0.0335086136928934	9.21513184443612e-08	0.7837462233949009	0.0415534955995304	0.201660467502307	0.841904135887083	0.0001655959192445	0.9371811414040072	0.5028392699821962	0.9084849710878788	0.9996825017196354
CALCOCO1	4.50017953933825	5.65627986248897	-0.441457086489688	-0.9580535607994392	-0.218584713541707	-0.6474510336703211	-0.0083731591961519	4.72402821269275	-1.39320684576752	-1.9606939907886496	-0.5856575200423879	-1.6349499974693102	-0.0056345409290208	0.0014037766546791	0.1744443782928109	0.065958534191385	0.5625490606780921	0.1118795776298449	0.995601907784445	0.6079053932621488	0.4541304635670636	0.8787811476415023	0.8547674423411004	0.9996825017196354
UBR7	3.97785641158562	2.22712450960069	-0.106354971758215	0.5554066116649471	-0.076054400074519	-0.4622643630390379	1.84995366328704	1.72727770859956	-0.297450873133016	1.00749829816716	-0.1798003324650789	-1.02682285945342	1.13957014259162	0.0937599719016299	0.768044830066976	0.321253336601495	0.858443066220369	0.312203518247573	0.2629240044882699	0.9370866276390885	0.7159473904996526	0.9701328542061748	0.9308861445701752	0.9996825017196354
MAP4K5	5.59706847710513	7.17686264476161	-0.444281547873397	0.8144655639172791	0.0356181298141184	0.362156140853379	-2.6407492728200896	4.4538023887824005	-1.38014881245636	1.53964837345679	0.0998237670827229	0.996280717476352	-1.4221083919554902	0.0001611687881585	0.177399180623076	0.133479924664078	0.92114308831999	0.3271826299411239	0.165591295671373	0.6101395578599837	0.5422228016647996	0.9848263021861136	0.9308861445701752	0.9996825017196354
PSMC4	5.60663388850432	5.8486632857962	0.4224720476718259	0.5587960007474521	-0.432447522438029	-0.179555746689308	-0.513252577080793	6.488684925334249	1.81093129872975	1.50607692201275	-1.53538144830324	-0.608344425025715	-0.457729164912571	0.0001661636661198	0.0807365173012621	0.147494062589325	0.13501321849774	0.547254841947878	0.655511937419765	0.4939689114442593	0.5608439817044142	0.6349208407329696	0.9552374463140716	0.9996825017196354
MAN2B2	3.80213619539366	4.8123347347164405	-0.0778723954985098	-0.135314222240331	0.5561431544262231	0.3996340708859279	-1.4787427279178602	4.0528323380118	-0.235797582798761	-0.2677071940404	1.42009766902596	0.965493892059381	-0.982592841212018	0.000301846956029	0.8150924067651031	0.790642744126572	0.1652493229500589	0.34153790003594	0.333179041959821	0.9510146444910011	0.9403982423797792	0.6635821974106278	0.9308861445701752	0.9996825017196354
SLC25A39	5.857014202671441	5.86960170384756	0.907692922225268	-0.51090468828089	0.7011683268495171	0.3127551535237139	-0.322337942828983	6.47218468096424	4.00242346333964	-1.40482572817772	2.59782960501019	1.10235939504527	-0.28799972321477	0.0008273750206511	0.0004078642940334	0.1785086345423539	0.0145670928698531	0.2785399645879339	0.780232022496669	0.0937198601970478	0.594186235343133	0.3929196623907542	0.9245066745444164	0.9996825017196354
MVP	5.21098218790648	3.83263128958399	0.529235548257981	0.538596107241768	0.242606309704856	0.7476132601644699	0.564140989271003	2.81740051268615	1.7407574829483998	1.07301786067054	0.669119597782776	2.04991718382289	0.34686967757655	0.0140933534870629	0.0913507042094646	0.292550469073435	0.508221492363109	0.0487915147685415	0.7326312005106321	0.5121112559936625	0.694622580001896	0.8532613096635069	0.7975869733073373	0.9996825017196354
NUB1	5.47327685204927	7.50289868033795	0.0019270503600548	-0.0487533563199198	0.0711687992874549	0.181327064396617	-2.33493878624602	8.395226931119849	0.0078187406885729	-0.127026158727586	0.240572850628763	0.576502687452915	-2.0607329206801297	1.3608676196005696e-09	0.993810152718246	0.899714548368356	0.8114208347107091	0.568308807270799	0.0475346383410192	0.9978544489625744	0.9712616976367648	0.9614258918340718	0.9615054949079448	0.9996825017196354
PGM3	3.620547946228221	2.8485451088187497	-0.132706548093655	-0.0312516699926651	-0.0548094598367689	0.0259991417934282	0.8985127067588341	2.43818911974693	-0.411223108107117	-0.063042547285494	-0.14297423193737	0.0637769898478666	0.609332940119607	0.0204936339588749	0.683650069683428	0.950124774920696	0.887207027725317	0.949544538238433	0.5466060530783761	0.9074375294012952	0.986520901484376	0.9766070620657854	0.9975214301956512	0.9996825017196354
CLK1	7.36479187460406	7.816881676054161	-0.190446587175981	0.933657734521948	0.0738587791616439	0.427506489099816	-1.52607675713198	4.43378828890087	-0.5989457752662839	1.73420803939488	0.203460921256543	1.17819022075526	-0.770617213149364	0.0001246519857402	0.553789594376792	0.0929057355787743	0.84019963550722	0.2484400612061099	0.4465876674399771	0.856297061031202	0.4927113744459306	0.966416876675317	0.917563874746446	0.9996825017196354
POLR3B	3.4582744311797704	5.14883191800677	0.0781458218880822	-0.1475953375635409	0.613430087279911	0.553462085363434	-2.41982997862414	3.1840816775888103	0.2284911620720019	-0.260038501770394	1.5518397808729	1.35876107991366	-1.2614838910261998	0.0060035651762714	0.8207187196152759	0.7966403261522679	0.130659504319701	0.184062100501711	0.221539930858151	0.9540689202039788	0.9431619629486936	0.6320191904778	0.9016617753791224	0.9996825017196354
RNF14	4.5303766723932695	4.8008794342841	-0.498855196905095	1.37168041709169	-0.327873391349219	0.290717864339342	-1.20873749643892	3.88927764552774	-1.7983900192176798	3.00984080855609	-1.01908580974828	0.898878863070013	-0.820926066339094	0.0018769472756813	0.0815727356273535	0.0055152189833867	0.315868022827967	0.375665737925575	0.422728236017266	0.4963415550418315	0.2541243208498976	0.7637113606686684	0.9375373973159092	0.9996825017196354
DNASE1L1	4.35081009255232	2.76962909600417	0.0253834298087325	-0.0232900727795729	0.0850778786559804	-0.338348314846033	1.95854365155134	2.63540884544401	0.0877510621621179	-0.0526968514445373	0.250107215028402	-0.938017916327846	1.48215917676709	0.0128492447620664	0.930621383552033	0.958301050353168	0.8041031854042621	0.3552615903028989	0.148079632254105	0.982982320389212	0.9899714979709956	0.9613928304533992	0.9321703832055768	0.9996825017196354
DDX11	3.0491204651934503	4.30599621314807	-0.842517638422774	-0.7319140070733441	0.213458030235518	-0.2108667853695389	-0.6174720527981221	3.4699326245127	-2.4653211137758904	-1.42946699139779	0.537496962761954	-0.492897024402594	-0.395437739722411	0.0015105239353586	0.0192389519588154	0.162560829144324	0.594642818944757	0.6254507678581329	0.695143838843265	0.3478924830640144	0.5759877948846868	0.8892185941594687	0.9681920513183216	0.9996825017196354
HEBP1	4.774044598101	3.5942235098813904	0.1062598139025459	-0.651557632188998	-0.159180534243628	-0.221240096258943	1.9631793012641696	2.4551635822636	0.2995723083946081	-1.1587493995846698	-0.38338298728042	-0.52028826213572	1.10373332033716	0.0389908492390079	0.76653222070384	0.2596371218316819	0.7039991810323809	0.606478218210265	0.29207771700994	0.9365098171162702	0.6687547653103667	0.9347930012181196	0.9655295915464543	0.9996825017196354
GPRC5A	3.0576566115979804	5.56250237587275	-0.685423868743698	-0.401196064244955	-1.57654244469462	-0.4993541224287029	-1.64224471509485	2.2098101028339703	-1.2136870502446202	-0.4280998607207729	-2.38111610834723	-0.731514085800099	-0.543263250067329	0.0451904264381238	0.233785422465851	0.6719849158575181	0.0234089900216765	0.4699228652027	0.5937115110743171	0.6639339801980179	0.8915148717578147	0.4357436532395022	0.9441386275332512	0.9996825017196354
CD6	2.55745518940299	3.93070757344485	0.7568019575668891	0.122145494255281	-0.822111281402734	-1.07915204132098	-1.28226860000423	1.50998568786345	1.48256755375902	0.1405290266244759	-1.41176049026171	-1.78942631432818	-0.423210336817281	0.146636412535925	0.148140978875612	0.889137439637756	0.168061195404214	0.0835554368082117	0.67576555100829	0.5858751173212858	0.9672303592040298	0.6649442523154543	0.8360891619995864	0.9996825017196354
TACC3	2.9259709610362297	7.1613911996643695	0.3325146446212619	-1.5740362679479598	0.204336760210346	-0.939148187776956	-3.46036113806381	3.2058012105581803	0.657109132256214	-1.87074895696076	0.343718531719454	-1.50798369049243	-1.29205760338428	0.0065867877242096	0.515824472517015	0.0728138736239657	0.733307125432238	0.141595787409054	0.212583761834093	0.8404776112570532	0.4606955056439947	0.9429927006661132	0.8781201944136948	0.9996825017196354
UFL1	5.0112799645000194	5.17085127574765	0.0350124918059883	-0.423959870089497	0.360849081039916	-0.122553010628554	0.0537295868107738	3.09516777323619	0.097483842135303	-0.7085329258477769	0.87090798021889	-0.2894134363964	0.0273157085200108	0.0064319112348696	0.922951815219016	0.48409452143624	0.3903628394482349	0.774201685864968	0.978452060352968	0.981193696676339	0.813387428724566	0.8037966077987713	0.9858796004483388	0.9996825017196354
POLA2	3.0712488038046497	5.8243448447893	-0.2805212741260049	-0.908036409979858	0.446917944612651	0.602177277772577	-2.8420893384081	5.296979262678111	-0.921608779317407	-1.9473001386935904	1.2473721806009	1.58335311663805	-2.04253135042204	8.37393298430832e-06	0.363629176083354	0.0603192597423523	0.2213130968703439	0.123175527490809	0.0494102231912036	0.7613921801027118	0.4426918194918829	0.7099451854348116	0.8630962904131118	0.9996825017196354
ZC3H3	3.4260263584963595	2.01706887592524	-0.4345303274221729	-0.011508883929828	-0.824754744915735	-0.774144695642759	2.31815898292891	1.30694374661078	-1.24128395439187	-0.020473596471369	-2.0351028319412	-1.85799078068919	1.25676608157807	0.216822616043896	0.223547524115036	0.983820621763837	0.0502014458978649	0.0726252005324533	0.2275810407383769	0.6557636577313424	0.996669542784712	0.5237877047653203	0.8251716422467549	0.9996825017196354
CAPN1	5.28960270050646	4.771575653392371	0.702710961150875	-0.4042613143941729	0.539701981394757	0.62337028672536	0.3931544859816521	3.07262526055947	2.2775561191903098	-0.7471550962441121	1.41078395033436	1.65546715019634	0.2200067543519999	0.0050946316767792	0.0298386357390279	0.4604288178783229	0.1683150064893449	0.108182712416093	0.827357806393115	0.37870398524851	0.796614122806018	0.6652004284456499	0.8545245459855785	0.9996825017196354
MDH1	6.221717852460281	5.568050528542219	0.03386066395213	0.0432704438488228	-0.851125232424771	-0.0913791839845338	1.1315247609747	5.07286598526841	0.1171034100060189	0.0959034400164938	-2.46706975810293	-0.2532908941329639	0.8259086475449051	0.0020169682741921	0.90767959466222	0.9246952688554492	0.0197792256440029	0.80166366778137	0.430094459687491	0.9772160747428524	0.9801669229307004	0.4187437857156711	0.9897462463390704	0.9996825017196354
SLC30A9	4.63609031578602	4.5008119632469406	-0.0803250388985387	-0.5824197679117621	0.531808444806765	0.0068039196819386	0.4800868599508449	4.23324521381167	-0.3073007900906649	-1.4104088101452898	1.74004762005297	0.0215869191190155	0.369645959888356	0.0022730646008078	0.7606950722102142	0.173162012894958	0.0917500516512361	0.982912010655112	0.717885427222548	0.934340533149764	0.5889693448055007	0.5908313214582012	0.9984696908689862	0.9996825017196354
COX15	3.5288315261297702	3.09271040898956	-0.45336853850395	-0.163535060218139	0.10630830838349	0.6250640042387811	0.393007085671625	3.1891675104616497	-1.6978958187708402	-0.403767599191635	0.339610098187961	1.9184411899003704	0.320895623038863	0.0031855803172875	0.0992332577822223	0.6890692754316912	0.736369130136529	0.0640140861959637	0.75037588177838	0.5212398794324221	0.8999099305010234	0.9435351797807564	0.8008978839211934	0.9996825017196354
CCDC88C	3.4234683516662403	2.24561126441653	0.288715810125047	0.0688992954928379	-1.13582085404934	-0.875515849662211	1.89440338289687	1.07646877482079	0.603742795927495	0.0870039097802737	-2.00139123769915	-1.5138066873891598	0.759226373987929	0.2990505697320119	0.550278926115259	0.9313007111888442	0.0539029985610209	0.140057973132934	0.4568319364940321	0.8538680221181548	0.9825095296935472	0.5307599365159164	0.8781201944136948	0.9996825017196354
YAF2	5.963943271862671	5.789443834208571	0.119083390331843	-0.107145157682841	-0.427613047255842	0.273041353289684	0.1704319500025319	4.08131028483791	0.418310201621546	-0.221639233504089	-1.28685529148545	0.8117638632423558	0.103514295105411	0.000590481665788	0.6785900141894649	0.826014804940635	0.207855487678243	0.423393781653411	0.918355285824479	0.904877406278308	0.951607183125326	0.7008442478191192	0.9409749833708638	0.9996825017196354
ZMYND11	4.778166329302231	4.76279370043021	-0.4079039908582469	0.848616611346532	0.0515441409176581	-0.53293449794272	-0.21973342152904	5.1550901617337	-1.57943020553803	2.14123434839107	0.169705811012097	-1.62589498550435	-0.188503248834181	1.26569154929795e-05	0.124072853094882	0.0399712579147528	0.866309832296357	0.113781525738487	0.8516725596102449	0.5597294987736476	0.3840948924595734	0.9715804750832452	0.8572267047910958	0.9996825017196354
WAS	5.76108385677996	4.68345017248071	0.42223298860717	-0.016399167608488	0.69616771583904	0.224690576587025	0.703621760626699	5.08061655317609	1.6822010409823305	-0.0425154680964704	2.3708303248528	0.7149019598476359	0.605867288739546	0.0027892622386837	0.106400364790078	0.966615593256257	0.0261173569658971	0.479900534740531	0.5608521977257671	0.5370737108119157	0.9916317151749728	0.4455654158327571	0.9446523576704324	0.9996825017196354
BID	4.82506463594869	3.5248878896796603	0.0799643012826892	0.7207975012825121	0.0434670280580318	-0.1146409963938219	0.969208411200827	2.40802291236462	0.2301496527375919	1.28264649312301	0.106504326440026	-0.2719312180975849	0.54666631627469	0.0340928786159482	0.819466737028532	0.211016665835655	0.915848060509132	0.7874393987596591	0.592435297680391	0.9533446705499508	0.625393537943934	0.9841740423682144	0.9881681545959088	0.9996825017196354
MATR3	3.95957452920703	4.439899708118481	-0.193072551280313	0.30649153712778	0.5385522504417289	-0.639201180868198	-1.12852744467248	1.5564668512446105	-0.383223237671573	0.388053602537305	1.05224205477431	-1.18668271518516	-0.349959861690872	0.130874729302991	0.704253178871664	0.7006224334381689	0.301277950795088	0.2449879709868219	0.7287130211608059	0.916064395535563	0.9043590419406604	0.7536138014922641	0.9174224216250848	0.9996825017196354
RGPD5	3.3184531845044702	3.3916527185539707	0.511406247483733	0.496332815602125	-0.3636635208151579	-0.906676626046066	-0.191290224711204	1.27657546203215	0.8936906376856201	0.522562987001836	-0.548982596534646	-1.31385938872002	-0.0604071776472014	0.221519530206538	0.378160088791965	0.60525228857041	0.5868704948006159	0.198486148611153	0.952454237103202	0.7702274659362439	0.8641066679979789	0.8890877722270958	0.9064973993044002	0.9996825017196354
NUDCD3	4.46520257264997	3.783220078743	0.172142666814198	-0.103237950897029	-0.300984541258511	0.1130810681021219	0.88217871968631	3.72260810468638	0.6187824960982691	-0.2403132814845369	-0.8972358807979051	0.323361718858038	0.687944724258166	0.0007582210981741	0.5404399047602529	0.8116202994885849	0.37629410689728	0.748525086897708	0.496444460651167	0.8502856316038038	0.9470709993047396	0.7963107086489642	0.981048629457856	0.9996825017196354
CHDH	3.99583573987813	3.06641316614547	0.868603393498815	-1.37911500872488	0.451679185145279	0.292896127818926	1.4659899905381295	1.3998362219898102	2.40639544958448	-2.17938422454138	1.0813014799991	0.68452411790942	0.596269061843657	0.1723964559456309	0.0225159590904943	0.0369793344087501	0.2882893959620449	0.499029371514913	0.5552264279120439	0.356246556439912	0.3756073836694635	0.7454467779617903	0.948403048975044	0.9996825017196354
GLT8D1	4.5971287979044	4.530591683991401	0.0403616516317143	0.104935173425968	-0.119805433098849	0.242270506112035	-0.0114000409070628	3.01902017021672	0.126900535130583	0.195035195926616	-0.32017620501533	0.6478552724328039	-0.006490955924433	0.0069873544599425	0.899818173297624	0.846649626983275	0.750961624289625	0.521926118720639	0.994873195883933	0.9750663756217997	0.9557243056741708	0.946415956603337	0.9541914463093366	0.9996825017196354
ATP2C1	4.42462448052826	5.03476914918028	-0.137822325367896	1.00281850409658	-0.731600288877722	-0.527338132096922	-0.8606984035840429	3.5641561970161404	-0.454007851811627	1.96166927724223	-2.07202125221246	-1.45578285916641	-0.5190294335864509	0.0019926043457006	0.652899574379145	0.0589580381492621	0.0466018663505064	0.1556342782539669	0.6083536654973989	0.8968879681119007	0.4393235538913927	0.5142438448079383	0.8840266795079577	0.9996825017196354
RALBP1	5.07231933537322	5.302857098952	-0.0127466402832693	-0.4920234964239289	0.22611671088501	-0.133311991824381	0.396934821499758	3.0300661001504503	-0.0382112915321168	-0.818726086872935	0.545816197935776	-0.31986038287897	0.1990321139379	0.0053421935467859	0.969769548954666	0.419012206556762	0.5891922529742399	0.7513170542103441	0.843524543337463	0.9932606893539668	0.7719657323137918	0.8892185941594687	0.981189495941852	0.9996825017196354
RUFY3	3.69970004759885	3.82548209836343	0.0080321859968852	0.2061069482060919	0.0686868033221059	0.1825236024146689	-0.504625804880489	3.04699632979734	0.0273526959106332	0.433461106743614	0.198544856472611	0.514095653759414	-0.332442040356023	0.0098512031805562	0.978350281804528	0.668204568772025	0.843875668736207	0.6107624135539129	0.743727096555775	0.995084291953814	0.8907643997866935	0.9679432772642784	0.9669264235584852	0.9996825017196354
SLC11A1	3.8670557442841	3.79225910818901	-0.117048962354258	-1.76060582968358	0.0039940616440324	-0.0916918045525334	1.44880779109008	1.73453482540639	-0.213684782887543	-2.0887669325803	0.0062335093723749	-0.139426713833007	0.541097274471831	0.129355242944855	0.8322727762008679	0.0529464902471103	0.9950688335736768	0.8899897225286071	0.600981255009696	0.9564475453497786	0.4209779185985913	0.9985882505204192	0.9940576650540957	0.9996825017196354
WWTR1	3.1112768516216405	4.88170737541353	-0.4302485884496359	-0.395731583328627	0.0833639697847096	0.464316852192553	-1.95731038051918	3.18530955298722	-1.31524574216248	-0.737005924070923	0.223017887516318	1.2112327167881598	-1.07406542075687	0.0062128835864465	0.197774337555686	0.467003394980502	0.824950386053942	0.2349248356417339	0.296202516725037	0.6337579937046667	0.8017883128470975	0.9644332525211315	0.9137623476701796	0.9996825017196354
AGPS	5.6584673466668605	7.43835290098472	-0.0478676277515514	-0.128005179136818	0.1000310716009719	0.285207436305148	-2.02953285700677	7.346965552087211	-0.1776955751977399	-0.303991203081511	0.31244790720176	0.844745639588386	-1.60130803485104	0.0002916026761517	0.8603537961003309	0.7648910813512859	0.757003525157168	0.4045246409065979	0.1440744239657869	0.9654199991985892	0.9308228088032268	0.9472639060031	0.94004854466815	0.9996825017196354
CXorf56	3.577103913042	4.01642317164677	-0.5080934176957329	0.350555375131438	0.1056339145506109	-0.0043331735509435	-0.551122124170729	3.3139651807470094	-1.8894900980016005	0.7847940338096909	0.333294543785638	-0.0133729728978041	-0.382639464725316	0.0042888612310688	0.0679158948658893	0.4388730900762039	0.7410973210838879	0.989415847236769	0.705792528835447	0.4714741313908859	0.7842110800798195	0.9442950101909292	0.9995162818544824	0.9996825017196354
TTC27	3.36509618887762	3.06999387938381	0.218956088061741	-0.9128038314588148	0.463928395583742	0.0030864096302776	0.8353814309527141	3.12472579957947	0.813862980608543	-2.24293256574471	1.47153440386785	0.0091541337886764	0.676464221125229	0.0037680294607323	0.421738511021666	0.0319558266721967	0.1509135013251669	0.992752992883142	0.503606535988939	0.7953795042567086	0.3581577164029364	0.6490424297119866	0.9995162818544824	0.9996825017196354
ZNF582	3.15997984503029	3.17030675771191	-0.520385235069774	-0.642722345952844	0.541259719957157	-0.225564857543386	0.489991554128808	2.17684040512391	-1.30139573897051	-1.07180655041793	1.16743457086297	-0.4512890707367121	0.2676779149472399	0.0369813355392119	0.2024151350689819	0.291824101875864	0.251660507023411	0.654824852632527	0.7906650837763589	0.6396365727766014	0.694622580001896	0.7290744718667155	0.9732144855710168	0.9996825017196354
MARCO	3.6261984566319305	-0.469512139579337	0.39525320487122	0.3723578877240759	0.2701843581823839	0.316741768117159	4.043058309989529	-0.1887577546408419	0.7052849683721321	0.410267329300791	0.408636631454882	0.4768304407808739	1.36668850362119	0.8526813163148391	0.4857355093839589	0.684627112463588	0.6855284680937479	0.636768212197123	0.186565207880698	0.8248797834151268	0.8985186523884073	0.9281903982281108	0.969805920198082	0.9996825017196354
PRDM11	2.97950966562996	6.18666748495785	0.166865075994889	-0.5347711957736471	-0.212302727280388	-0.7255215891461652	-3.0620546613195496	2.37586477025471	0.340197713484774	-0.6304255276933989	-0.3823911673329589	-1.24262150282853	-1.0145322378911	0.0264200300502394	0.7359792667392472	0.5329098338187079	0.704807461011683	0.22357077454415	0.31928694411462	0.9269160675134404	0.8335005544085966	0.9353457623296992	0.9137623476701796	0.9996825017196354
CD74	8.711971691539	7.871297737908669	0.460594680163951	0.1466814249270459	0.5971002379133721	-0.2479059215346289	0.6150010839623671	7.417182485401419	1.58687957986591	0.3323034783604789	1.7425977823204	-0.682626469179433	0.4589737366695061	1.93777071637055e-08	0.12237342176863	0.741827125321116	0.0910081548202426	0.499755147800764	0.6493555142516079	0.5572924635821344	0.9211445198337432	0.5908313214582012	0.948403048975044	0.9996825017196354
HGF	3.6302641182964894	5.676043478609491	-0.5389757931521011	-0.318907120366972	-0.6376468476865961	-0.636425746077481	-1.35474580578971	4.3962406398913805	-1.4868916933706695	-0.57444025558399	-1.4688350141919	-1.3744483171766897	-0.8289662479617191	0.0001137086581487	0.146831143165094	0.569686489366484	0.151640344356102	0.178852398206783	0.41326436934856	0.5858751173212858	0.8495429726875674	0.6495116651303612	0.9012554384802316	0.9996825017196354
ZRANB1	4.0907921462969705	6.108879266155361	-0.319017197948401	0.16889024344129	-0.05779216557313	0.1190306095268509	-2.32413775220073	3.5923434796796503	-0.8970645774840021	0.278824216291997	-0.137882333610708	0.276941161757072	-1.16176849826201	0.0019095808257298	0.376414656200585	0.7822393230924201	0.8912148256179251	0.7836874622718629	0.256591274685406	0.7693844214511294	0.936602374412268	0.9773034057999388	0.9881681545959088	0.9996825017196354
ZFP64	2.7017809256074	2.4960976177164103	-0.274795597917201	-0.5681170422950079	0.2558006047853099	-0.21763365069469	0.685490948107175	1.9242325394586297	-0.7749275105408859	-1.05836439406903	0.6197015271518671	-0.4920351395386379	0.42044341881083	0.063257292899597	0.444071325159715	0.297813525933787	0.539842155907753	0.626053178737566	0.676971640875256	0.8089165446649852	0.6972910828703782	0.8708151889364449	0.9681920513183216	0.9996825017196354
MNAT1	4.73482625484709	6.3464062658284295	0.356079099102338	-0.176048378144559	0.3239665637348239	0.3197258236025529	-2.0564945614253	6.76127172918957	1.4452732615307302	-0.452818937545021	1.09072003772357	1.0354558909252298	-1.75295194700637	0.0001357945720858	0.159451374084073	0.655812130230272	0.284445978305374	0.3082180317385689	0.105997950565114	0.5953488287381283	0.8844235632448771	0.7449357842594604	0.9308861445701752	0.9996825017196354
SAMD4A	4.271093147744	6.33439965198598	0.484938243379846	0.348942382158819	0.9732965436322808	0.7904856697125842	-3.5972226416868995	5.20844208914262	1.4399611608768998	0.663234891289241	2.39091880123394	1.85309483795758	-2.31793333286694	1.08363650222522e-05	0.159590725359684	0.5119299859384691	0.0228592963578946	0.0731097783301637	0.0270023655058631	0.5953488287381283	0.8246360254173354	0.4357436532395022	0.8257363261835288	0.9996825017196354
RUNX3	5.13888151453807	5.57509446404775	0.212869136832745	0.904839609549461	0.124383954233872	-0.140595774825643	-1.1675936841375	2.34750922833916	0.448234901213995	1.1060302821051102	0.220724430236936	-0.2445757662887379	-0.421734835998464	0.0285440252610779	0.6570540057131871	0.277060630177942	0.8267500610227559	0.8084223564254491	0.676610056649532	0.8994865781614503	0.6843683194910816	0.9650344095618144	0.9906317770901328	0.9996825017196354
MRE11A	4.29395898239711	7.63961823552536	-0.690257959599477	0.18809389378662	0.606035308007495	1.00699291406418	-4.467283825691741	8.06505523818795	-2.62069602661274	0.467755478588153	1.96147698402598	3.11522790749994	-3.72272716648471	0.0001090690199142	0.0145506704573543	0.64565926523753	0.0607763849909623	0.0038676870995246	0.0042780558927135	0.318701210247337	0.8816487079269312	0.5490252878172623	0.4978686268536219	0.6860232992717467
SERPINB1	8.23836929600737	7.220362304831799	0.880017346114179	-0.107714140448422	0.107984850835538	0.2570795719751019	0.829287468095407	5.18525898972008	2.93480845769067	-0.2182071054204659	0.305503687254425	0.71996177476177	0.502034906872165	8.02013947864519e-05	0.0061307194148649	0.828764795779662	0.7619731334732729	0.476885454048051	0.6207956657807671	0.2567098365546698	0.952739314222872	0.9475811917012912	0.9441386275332512	0.9996825017196354
SPAST	3.64962171449934	6.02679069529557	0.0930289510623999	-0.515978914285706	1.03462674475457	0.422887403363625	-3.03720885227157	4.50073974640256	0.260298495291669	-0.931971756177139	2.4398444194232995	0.944781102796172	-1.8077720276961	0.0018107812344357	0.7965734281452959	0.362653019658992	0.0210675951402257	0.351851220331647	0.096253117651038	0.9460807351725528	0.7418782514395182	0.4277793047117015	0.9318279272799064	0.9996825017196354
OSBPL5	2.944866991555509	0.390342113096966	-0.4337262465888429	-0.118863395121294	-0.66599699004252	-0.437412848240289	3.47784091501571	0.1996688170233189	-0.997562782720548	-0.171188364538462	-1.33335854750625	-0.849951346823169	1.49254638545789	0.845060334817514	0.3259876797054519	0.865343869308812	0.1918427275741839	0.401797287980957	0.155066488901105	0.7357754160737247	0.9607788795575924	0.6870837379142308	0.94004854466815	0.9996825017196354
AQR	4.318617684601421	3.71918386327604	0.382968666299182	0.5489667901267079	0.9658459185019028	0.7271346170897209	-0.6123522817923821	3.2273661978610293	1.3485386205712802	1.21750485979577	2.86503416580661	2.1231662507616003	-0.433199869196645	0.0138742582991933	0.187688580466711	0.236838079191325	0.0074983836117509	0.0415808547672186	0.673537146527722	0.6227444298218172	0.6489855974798904	0.370860422485776	0.78482960800163	0.9996825017196354
CPS1	2.5663953835063595	-2.49131210143167	-0.4015219584862499	0.323147958747511	-1.1768587543853	-0.134565524494147	6.096311230945161	-1.05235799326088	-0.916983240032826	0.44384687222352	-2.4183763862824903	-0.268393899229263	2.24181936288828	0.303118161445941	0.366201829752693	0.66014020590462	0.0217889551029184	0.790230862645008	0.0330163434790389	0.7622370904234627	0.8866008594997026	0.433000542202311	0.9883189912065276	0.9996825017196354
FHL1	5.46213704228241	3.42418943790062	0.181681478860662	-0.8069672717850921	-0.551448851372255	-0.35931839970728	3.2992184198406296	2.3867957563532003	0.4946613095967	-1.40844143865756	-1.27072855120713	-0.796755113580121	1.86268866744422	0.0399640773079552	0.6245945816236539	0.173856168548854	0.213415897401136	0.431467977427904	0.0854064777299549	0.8856363465368537	0.5903734612440371	0.7017196478801496	0.9409749833708638	0.9996825017196354
RTFDC1	7.06627848087489	7.550173381740861	0.217621125410938	-0.026564126710657	0.103299200027689	0.506874492687281	-0.73590003642315	7.419291884535309	1.06326349974847	-0.0755873931514778	0.422065576481477	2.0581411825251	-0.621735216543567	1.60637808394169e-07	0.295766339677328	0.940220861892914	0.675889700895576	0.048231265428035	0.5391513361349559	0.7163519364560877	0.984656276029922	0.9240987515922016	0.7975869733073373	0.9996825017196354
RNF10	5.33127398204328	6.12859711152377	0.482758287387843	0.5742901700954219	0.4014078500939639	0.566379624867239	-1.91745087025273	5.00444840539379	1.4371458278643603	1.08998406287227	0.991321602509396	1.32672834930881	-1.23213209147523	1.9616416972897897e-05	0.160383282618513	0.283860351025526	0.328965719840799	0.193988965299594	0.226876826068006	0.5956223557302772	0.6882971583987744	0.7694451653238346	0.9057522319265148	0.9996825017196354
ZDHHC6	4.727229501153111	4.13405681973638	0.0963640253764756	0.630560082130157	0.166491872118079	0.354553078915464	-0.0757898399733674	3.6394634686541294	0.3067274357573339	1.30043629132549	0.4461910469172849	0.911167068061002	-0.0527851391968818	0.0009528229397352	0.761037916568217	0.2027396765451939	0.658463982709659	0.369020466557291	0.958231255197568	0.934340533149764	0.6169761185891541	0.91742134471653	0.93590409680592	0.9996825017196354
RNH1	6.90463722273546	7.11634489870419	0.633678409572796	0.7497794635584991	0.142612302950629	0.455047198046986	-1.16387521310128	5.30277482342149	2.15049853670325	1.50746588165028	0.403788730088396	1.24825882795615	-0.724261392984612	0.0001653247110844	0.0391787743456656	0.143131425890144	0.689063213865297	0.2212468537419429	0.478547108651819	0.3959493570175418	0.5561789846663966	0.9292657375729372	0.9137623476701796	0.9996825017196354
NDUFS1	4.82057864703613	5.48641067306373	-0.1859536381278649	0.181897630472433	0.0272313682009496	0.23384895572248	-0.958073262679534	4.18366261958189	-0.5830477500613411	0.35838135250068	0.0731879964422124	0.614353111731961	-0.599397946357659	0.0017361885519426	0.564090268142929	0.7232140825149059	0.942115886738551	0.543360475687231	0.558435259047178	0.8599379608918171	0.9138053704054682	0.9881508856296172	0.9541914463093366	0.9996825017196354
RB1CC1	5.346058666995639	6.178875929556639	0.0501248135544082	0.9348448475965768	-0.374306835450629	-0.512331906677544	-1.26149876989712	3.90842404226722	0.144749269197638	1.5977678096114498	-0.917982254509235	-1.20476103215478	-0.6719400023520989	0.0011932943036811	0.885816865651228	0.120871975958871	0.365562947967211	0.2374353482061	0.508805564988868	0.9723518021279391	0.5304198798488186	0.7911015927583672	0.9137623476701796	0.9996825017196354
ERP44	5.95872119543508	6.3157313957456696	0.487828661572072	-0.253866947711482	0.139723875716144	-0.0374234066796834	-0.3220963859089389	6.829008015759929	2.5797318623652403	-0.7796702679093349	0.6208247791782341	-0.163064421717621	-0.2986183012933679	1.02266515502845e-06	0.014779331234974	0.4414210379591179	0.539247787242117	0.8715485052174309	0.7675859556249159	0.318701210247337	0.7860283453798861	0.8707199465004549	0.9940576650540957	0.9996825017196354
ALAS1	5.49980805643314	2.7680818597959704	0.1365829374899889	0.781068427176975	0.216740758040752	1.40145985653871	1.9336546880797905	1.06944579550273	0.248264626592421	0.8506916500670441	0.329099663370348	2.13809414471392	0.634544064145651	0.297846151960586	0.805521770107461	0.401499823886627	0.744251510470432	0.0404696891066057	0.531544711726331	0.9489036305059269	0.7649251407880847	0.9445217451879572	0.78482960800163	0.9996825017196354
BIRC3	7.90591372439176	12.1544293632069	0.1146490889250149	1.38641497625014	-0.4237222283903309	0.4427162289312	-5.74480570339399	4.51181412831989	0.2325298782574399	1.55999069111825	-0.6830875907207641	0.7293840274995859	-1.9529839088958	9.4825153828813e-05	0.817746803273772	0.129156035958515	0.499969175994038	0.471659785682382	0.0598112623200398	0.952668399016511	0.5391856075731362	0.8517370462851608	0.9441386275332512	0.9996825017196354
AKAP11	4.491421578422	5.438641435459941	-0.420719962163895	0.677829942456524	0.272846505459142	-0.419121775336319	-1.32651304334301	6.26692220137562	-1.8733630533857	1.92113958753027	1.04005543827587	-1.5105506901635302	-1.23644202402002	0.0002053065395554	0.0709478355872892	0.068179901081792	0.3063891912693239	0.140744849416778	0.240945101010945	0.4805141801316307	0.4549565267031975	0.7556767398294711	0.8781201944136948	0.9996825017196354
GLRX2	5.10070049321304	5.36969631401476	0.254337349381436	-0.929909464551296	-0.408836450483975	0.0413575258606907	0.5066003953763	6.6627228058281895	1.17398689122069	-2.76475830548978	-1.56690904852786	0.1516679287639609	0.501351612875834	0.0024297603247044	0.253639378844715	0.0177952370712031	0.129990072962254	0.8804011601081211	0.633302766216087	0.6799452468184278	0.3090251806847781	0.6312948368199208	0.9940576650540957	0.9996825017196354
SNAPC1	5.05688010482147	5.9148280052727005	0.223339976492976	1.09024967898641	-0.0731792542344628	0.0161290249353787	-1.7566961313316598	4.35824377972083	0.6997254108322359	2.04646058124366	-0.190943409242085	0.0406371715745204	-1.06377133093797	0.0016786702304533	0.489278799247568	0.0522324754174385	0.8497768522895479	0.967842356467109	0.306225142267365	0.8275143550568279	0.4202765298140462	0.968494198269746	0.9975214301956512	0.9996825017196354
DERA	4.44207630221969	4.913182282940991	0.3342728417242199	0.2037269885510129	0.210842794874367	-0.337623977334576	-0.6931312306012529	3.59658080176991	1.0947109375452	0.3990381417396179	0.581281349979046	-0.9063896967824392	-0.425427644736131	0.0024599093761423	0.281817618643458	0.6928427349293089	0.565129464558522	0.3716521468316439	0.6749316701798009	0.703769163808264	0.9020927868624332	0.8801424074635251	0.9364944917424292	0.9996825017196354
STRAP	6.248181333192741	6.47974314386835	0.290718838896925	0.671318716978897	-0.241151606655136	-0.0151251750870801	-0.7524406998203149	5.27397205429045	1.04785934645315	1.4692734134095502	-0.736587994974742	-0.0447618186581577	-0.510158559751558	0.0001000849623535	0.302567979271072	0.152853447277453	0.466743353130897	0.964579882317008	0.6157433086652491	0.7209795182748227	0.5678066031120093	0.8347034057816108	0.9975214301956512	0.9996825017196354
DEF6	4.93574586455984	3.8319271550154	0.5436269798065461	0.438956100025334	0.1422649831073709	-0.0762739574775869	0.7385330586275071	3.31335217182468	1.7168958709558502	0.8892477922735129	0.373405876478541	-0.189664834492848	0.505049761829384	0.002296531444555	0.0956642371216927	0.380506312537592	0.711308800068974	0.8507697479812241	0.6169846957321271	0.5175372828128904	0.7523768044972534	0.9363681263507152	0.9935888176605372	0.9996825017196354
PLEKHO1	2.65309629207604	3.87845499151087	0.202455104873183	-1.00039706598924	-0.0692621720159865	-0.7127263353975619	-0.428917551063983	2.12754298443077	0.5603041325269991	-1.65259437485589	-0.169717132894319	-1.6772389166424502	-0.201480770529251	0.0466801153351876	0.579222610388263	0.108433755479629	0.866330429182927	0.103697037616636	0.8420546139254251	0.8660589946651511	0.5156653286249808	0.9715804750832452	0.8476584227312886	0.9996825017196354
GCLM	3.66984133321153	2.79599657570162	0.15981581048424	0.0635403008954618	-0.546490168689599	0.0983444343423145	1.1023691929030202	2.00418072297491	0.540983875295032	0.1271681189782119	-1.55432522413946	0.273817371638304	0.670159880892245	0.0603443464726155	0.592276933437313	0.8996544914340541	0.130093539715565	0.786045665605683	0.509332512405516	0.8705686334249945	0.9712616976367648	0.6312948368199208	0.9881681545959088	0.9996825017196354
UBR2	4.85130806252839	4.31668199466314	-0.39896421478232	0.919835569492392	0.3920850218038979	0.6840840707101421	-0.5327422118311379	3.5887832883469803	-1.5007648456116298	2.15893385713963	1.3115945786619598	2.2505277939642503	-0.371852905470685	0.0027412679215354	0.143227484275364	0.0391415389109762	0.1990352722626369	0.0316220354370306	0.7141253733756558	0.5858751173212858	0.3818731146582719	0.6951927800149117	0.752698504681157	0.9996825017196354
CCDC28A	5.1525692129804295	4.9768483285993605	-0.257491312970467	-0.0652951942865368	-0.093896039607123	-0.451891361726805	0.687479392466069	3.33539864519272	-0.791189543291772	-0.120524655627039	-0.24829057629718	-1.16104922718099	0.388555265677125	0.0048275571453255	0.434660525438904	0.904922900450216	0.805513219259558	0.254560892582689	0.7019351807813421	0.8020904349242113	0.9725641685996556	0.9614258918340718	0.9198889818691316	0.9996825017196354
RRAGD	3.771069722955181	4.51725301159657	-0.262929603507369	-0.37513317175538	0.0656260177936453	-0.0515406980433705	-0.4691243388247979	3.32727529333772	-0.793323954961981	-0.70826724209223	0.167925874045595	-0.1271113910525919	-0.2831749757240119	0.0128164843410671	0.433773668565045	0.48696216747602	0.867714896649435	0.8996607634996049	0.7827886200204229	0.8019457637977222	0.8140195487947981	0.9718264996248313	0.9947843659165972	0.9996825017196354
HSF2	3.21098183703062	2.7277424593172097	-0.699787447259609	0.122575340092849	-0.435559576613177	-0.7025941144106971	1.14782986890203	1.9514815834962904	-1.81065771768612	0.208689408773492	-0.956738621433676	-1.44500115477503	0.651387349998776	0.0597995575078424	0.0795922968048383	0.836013433028547	0.345871908078605	0.158179645540533	0.519447423314951	0.4924600334792281	0.9549638241647525	0.7795579420026082	0.8840266795079577	0.9996825017196354
PHF20	7.317804742664781	8.03002520682939	-0.225504793480835	0.0817521021421318	0.2865737857200319	0.55718654798004	-1.1353169940251102	6.172954506432659	-0.9208640574727108	0.196834764558381	1.0004003229565	1.96799210078022	-0.7738373747059241	1.04068400405343e-06	0.3644567626973811	0.8452296223300492	0.325204492132497	0.0586025625400537	0.444718992860889	0.7616525575521168	0.9554822106395796	0.7681338974454218	0.7975869733073373	0.9996825017196354
NR1H3	3.06223531149973	3.02088846084083	-0.578984246947269	-0.363840323664145	0.0754408344725842	0.4623449815422439	0.134895235828599	1.8237296522766295	-1.51340987822468	-0.6015348165847739	0.171499711226849	1.02846865989847	0.067560072269877	0.0984185938636058	0.140123231024198	0.552948526541452	0.8649121183131179	0.311560447871626	0.947130924267547	0.5824243164621831	0.8423323649861288	0.9714364683152176	0.9308861445701752	0.9996825017196354
TYMP	6.376094268325571	4.71688703726028	0.545551028699211	1.14985895879277	0.341512408200939	0.0711516958219359	0.898683762823382	3.1586763255445898	1.85425266968572	2.26623988206342	0.9690380527955093	0.198982520446096	0.5231529206619481	0.0038997413127992	0.0732884657568491	0.0303388204963625	0.340128384820795	0.843609424878309	0.604602811532816	0.4848705443044555	0.3526668405192435	0.7769829870443498	0.9926850544479268	0.9996825017196354
NCAPH2	3.9476457944692	3.00488441868882	0.0497941442062779	0.631974218224519	-1.0201250156586898	0.6072389432799921	0.6328397796273101	3.1538866290445604	0.189135805118601	1.52780898643375	-3.16895373260688	1.84708781554916	0.523673878560707	0.0034928999702557	0.8511808966920391	0.136385267281528	0.0033583487359265	0.0739989952614738	0.6041135615261	0.9617574917417808	0.5475193929557106	0.3168916383678353	0.8271577430070489	0.9996825017196354
TOMM34	3.6860946002521	5.60235981529356	-0.313214601916122	0.803819375525471	-0.137800400064539	0.194689660835055	-2.7336125611761304	4.20447060118404	-1.08595534175806	1.65913476873571	-0.406068475843135	0.561597493488021	-1.73307291921051	0.0009201428709154	0.285619042244007	0.107854273230072	0.6874569979457049	0.5785440974942421	0.0991456947197398	0.7075857336586794	0.5150065429435945	0.928550120645159	0.9615054949079448	0.9996825017196354
SEC63	5.92718627841171	6.93134027337264	-0.354354146008297	-0.146512898150936	-0.0022324163110913	-0.3268413234757019	-0.580317731740768	5.19811528735497	-1.21303511817086	-0.300734779293532	-0.006520603329628	-0.923197233472497	-0.365313353123904	0.0001532107942436	0.233995326553191	0.7658473810346529	0.994838142817723	0.363065452125741	0.719085142878402	0.6641057148977377	0.9308228088032268	0.9985882505204192	0.9329495350594084	0.9996825017196354
KPNA6	4.73025616211282	6.47868478206683	0.297034754708493	1.01724851815632	-0.22337442441879	0.0534067107579341	-2.7421428606200298	5.9206031970438495	0.979762843481082	2.09198638394846	-0.593909294620234	0.133911850468845	-1.96272491845674	1.36604677102799e-06	0.334552863813121	0.0444600459865786	0.5567483163745179	0.89431094350129	0.058421395434019	0.7431529739948465	0.3936873056251052	0.8768420022129788	0.9940576650540957	0.9996825017196354
VIM	12.286665445169598	12.771782655045	0.1426502203125289	-0.62866329911361	0.303827147178539	-0.0095556749392477	-0.204789100321094	10.5539728203855	0.612987633648712	-1.62102833804283	1.1491635198464698	-0.0355223218233138	-0.1469030527086959	1.78493789635359e-10	0.544355383685152	0.114825705072444	0.259430481531389	0.971898515992517	0.884246419547886	0.8513465196313387	0.5226858004305733	0.7299183148258985	0.9975214301956512	0.9996825017196354
FAS	3.23882682522069	0.987577755371373	0.1317723176661769	-0.68176037462815	0.458309848003943	-0.706012660440989	3.15409527247266	0.9928125346086272	0.486104665595609	-1.6822126100626102	1.45807971096741	-2.099954513068	2.54247146626075	0.328249687607053	0.630205332048698	0.102262453733903	0.1545640995195379	0.0437048333195877	0.0160457281952101	0.888799724022114	0.5062595753954708	0.6527438658148177	0.7975869733073373	0.9378350997228968
RNASET2	6.68118642911242	7.223566634201809	0.8588819308630921	-0.488403028201846	0.373304714588793	0.48464891900322	-0.8494170269871449	6.79136760819998	3.5950149522276904	-1.2244281259791598	1.2957830390773	1.6357142051672802	-0.663430697277552	1.1186639335562e-05	0.0010799585620609	0.2314596087247589	0.204321175773946	0.111820550025048	0.5154002692888329	0.132745439369799	0.6455239395021242	0.6990882402690263	0.8547674423411004	0.9996825017196354
CD44	10.0050688244016	11.2221583081143	-0.193005931302788	0.727293150739297	0.183688679585385	0.4271248385479329	-2.07650445598211	10.9531099557514	-0.8725187059634051	2.017969770857	0.724004314898912	1.64172722207334	-1.70155082637512	1.4746973922580702e-08	0.389425966142319	0.0529168900992879	0.474370259955879	0.1106710036577719	0.1050526166181919	0.7751986812117526	0.4209779185985913	0.8372336131681597	0.8547674423411004	0.9996825017196354
AGPAT4	3.90111523292687	2.65777770926783	-0.533142633145091	-0.8182444382360891	0.747483309124528	0.0273352931158195	1.90357610374624	2.1792803729128	-1.59582360645677	-1.65274310758949	1.9698052462566105	0.0681521304888302	1.24631805690766	0.03678393835504	0.120358231700928	0.108162895358914	0.0575677651850094	0.946088607650379	0.221694601637763	0.5550480984599683	0.5154809812505693	0.541965240798909	0.9975214301956512	0.9996825017196354
SLAMF7	2.64750060590016	1.21469160445028	0.503793352450375	-0.995233162445896	-0.3696625948248789	-0.18128574285468	2.35790568715053	0.618242071945676	1.4230376110111898	-1.6345462101486998	-0.9268457247473748	-0.4376866714081389	1.04783851990403	0.5419614406222829	0.164787825660145	0.111952996442228	0.3613287998077679	0.664750960196911	0.303283183795211	0.6003667566418275	0.5169873874116881	0.7868056213515039	0.9764636435520824	0.9996825017196354
BTN3A1	4.39050819035031	3.96962069473179	-0.164582834443607	0.424296289108995	-0.817787722987632	-1.37223906237404	1.3305194002274898	3.6477871901770897	-0.5446593388794639	0.911915329325081	-2.25404854949142	-3.53935473209951	0.971599863276805	0.0009313434176528	0.589763689397187	0.3686323984258119	0.0311735362748398	0.0012518508400537	0.338536977427658	0.8698812721040314	0.7446033085990303	0.4629656585610505	0.4688880377911283	0.9996825017196354
MIPEP	2.8362165053002	3.64586346084109	-0.0831555882946374	-1.24782401929034	0.0699982687874748	0.3290194086666569	-0.186773563180698	3.10570379835761	-0.258494532506391	-2.53968984501242	0.186419021363153	0.822061810351845	-0.126590638847916	0.0039584818929596	0.797680707026011	0.0161518268399737	0.853292979848812	0.417125135893241	0.9000564928858629	0.9460807351725528	0.3021003407780671	0.9691684059740934	0.9409749833708638	0.9996825017196354
PRKCH	3.37264775040938	4.41008276476733	1.249586294091	0.215036652559441	-0.496620445030122	-0.167746775161353	-1.55070392134041	2.93326309011602	4.1678801660814	0.4084685479475129	-1.4017688375438797	-0.455493316198984	-0.88625849697037	0.007655686757646	0.0002230288736978	0.685688766587203	0.1709546959825769	0.651983109433829	0.383188815738356	0.0707263916532556	0.8986135273248076	0.6669427397974149	0.9731010362563046	0.9996825017196354
IFNGR1	5.849162499249849	5.151684407439361	-0.221682880395364	0.454400309288443	-0.646416252374936	0.401556451393005	0.621602159954626	2.6948088752777704	-0.5597404922521401	0.6956945521850461	-1.41262112536779	0.8763081596927249	0.279985967736705	0.0128651548395922	0.579599223085037	0.491681265166151	0.167710539547299	0.387685881840524	0.7815583723934241	0.8660589946651511	0.8173491127552721	0.6645553242921638	0.9389263071727484	0.9996825017196354
B4GALT7	3.9365158114836	3.57501136430723	0.352768586411077	-0.000734988213927	-0.139541653855449	0.5504365704424089	0.0638447171911609	3.3652455604166502	1.20916875570591	-0.0016213428141764	-0.3947090773887129	1.5076316767079898	0.0473568778948968	0.0020003221891845	0.2354563915605	0.99871642177108	0.695676200559268	0.141458867312508	0.962523124442646	0.6643255559054572	0.99973637169583	0.9324690196954286	0.8781201944136948	0.9996825017196354
SH2D2A	3.60644344580576	6.07635472510283	0.6512248788359429	1.0475194642998	0.3381273662552689	-0.513390924482264	-3.73249189356417	4.3358603652313	2.08291060928287	1.96710587630133	0.8996186116344279	-1.3164050231443	-2.22665292289213	0.0007042032000029	0.0453406068120013	0.0593328105874992	0.375082580849871	0.197643123810864	0.0382223204580281	0.4169021084995014	0.4402796722329087	0.7948389124849272	0.9064973993044002	0.9996825017196354
VRK2	4.60849580885202	4.8306062731556905	0.2100151119244289	-0.6851894550338901	0.8692683697526371	0.402083658036979	-0.455568051803	2.79656919686415	0.5655846150237429	-1.12584864596734	2.01545724035444	0.9328837703075992	-0.224140267117233	0.0133203832066208	0.575629402615749	0.269138312106596	0.0523886517951124	0.358149666344289	0.8248805513689691	0.864084931084016	0.6759490522090189	0.5273421642619737	0.9323596280467432	0.9996825017196354
TNFRSF1B	3.73676393415666	2.8217739601269503	0.9395862333296228	0.420951083900912	0.337729464527187	0.996190874974697	-0.264017523750906	2.224584947893	2.70509658440659	0.7800944159760308	0.8040897032087141	2.31516872712976	-0.163778756072443	0.0332856474552629	0.0108511369527329	0.441067545545152	0.427278571061094	0.027171882638241	0.870935375045261	0.2977678453885674	0.785658396839225	0.8175632567643891	0.7469612542926379	0.9996825017196354
VEZT	4.82407414910399	3.9070473920445	-0.219077118612843	1.01908804822845	0.0661571915607396	-0.318337607592294	0.4714177438548679	3.89844343270836	-0.78446144585842	2.3796181209788303	0.2019653830953589	-0.9127221342290992	0.37315165682225	0.0004654781633908	0.438538307070076	0.0234604677544179	0.841222279887359	0.368214266116846	0.711496136557312	0.8036469189608355	0.3249619409395823	0.967132522046262	0.9355287541539694	0.9996825017196354
POU2F2	3.673600399378	7.86130775533795	0.55166518274819	-1.5758409668751898	0.3272774147735859	-0.105561935801699	-3.82732111404797	4.4394618053733	1.39091451198841	-2.32163789118896	0.6819171170666071	-0.210126861822198	-1.8005940914014098	0.000594336241417	0.1738755506259549	0.0283820096109614	0.5002009042346811	0.8349382554154781	0.0879420511956127	0.6075319918602003	0.3442236531219187	0.8517370462851608	0.9920004280726628	0.9996825017196354
BRD9	4.67464033674466	3.988368101969	-0.106100468030676	0.703254894587724	0.223046117300983	0.137291377575023	0.134449647202292	3.40044370750041	-0.3255807124149519	1.40041939667844	0.58008220691054	0.339382470997831	0.0907392461390006	0.0018206834290947	0.7468610371011929	0.171009940734957	0.56592169586242	0.7365389576984469	0.928265403996072	0.9300036785261476	0.5867190949797059	0.8804298801138833	0.9801691929789432	0.9996825017196354
SNX1	4.98524883966074	2.92044180591753	-0.507739126237498	-0.8471601001319209	-0.6126182680088481	0.243856098627843	3.34819994065427	1.9862578508256	-1.26530393515945	-1.41233991350223	-1.3143416475751	0.5025456177626311	1.82406446914006	0.0556260081067441	0.214898609317702	0.167501804830364	0.198074761544613	0.618724875851797	0.0774933495892262	0.6483011640501286	0.5828842445848571	0.6938408313755742	0.9681920513183216	0.9996825017196354
TBPL1	5.341409078796469	4.95041123386485	0.056289137111	0.9960721041464742	-0.0842498003330284	-0.541426566831689	0.0269619111758426	3.61504206578368	0.1672975187453209	1.83915330823791	-0.211338259032233	-1.2824505435258	0.0160623549369434	0.0041267211006282	0.8682255506393092	0.0782808602167595	0.833975642091479	0.2089381894165619	0.9873998421506992	0.9685000479284668	0.4678626579030493	0.9654203750300973	0.9090772335741212	0.9996825017196354
BCLAF1	6.801072305761499	7.78875450624899	-0.0502627553144595	0.8754135306939821	0.3763100051717129	0.372599681018567	-2.1100749845597	6.91249208887331	-0.214472835051378	2.23598928353523	1.3833013325556298	1.3322278759443995	-1.5870220445084098	6.678282544043911e-06	0.8315498907034291	0.0328558196621309	0.176449951989339	0.1928243533913349	0.128566427601261	0.9561121430577642	0.3611402671410684	0.6714158325612798	0.9057522319265148	0.9996825017196354
SLC39A9	3.6236783391845	3.10044914860552	-0.155787247294962	0.521573268253115	0.2400714017674239	0.217682281126893	-0.0117804232573993	1.91078888046429	-0.4323454576462979	0.876280728074016	0.5692480454180929	0.503760304867538	-0.0060837361743756	0.077098874895854	0.668392222781344	0.388233304333249	0.573186498214183	0.6179975179677359	0.99521121379762	0.9029004721988686	0.7572161183939012	0.8835198531257348	0.9681778052157936	0.9996825017196354
TFB1M	5.30003178474212	2.50092069636597	0.5965653240191371	1.24460924313142	0.0061932534575619	0.28805124228345	1.8720317355438	1.4088233332281102	1.6242321510546005	2.01432150167085	0.0144981920708338	0.659691494216208	0.901823475582706	0.1744479186814069	0.114222960733843	0.0526123528237966	0.988525001551998	0.5143923509439551	0.375790052796121	0.5465627120114797	0.4209779185985913	0.9978205294296504	0.9526242404461908	0.9996825017196354
RABEP1	4.99792404067528	5.957861603008139	-0.37969734176891	-0.0408236584695066	-0.34414636284977	0.208814609907749	-0.900733466391924	6.12022642311339	-1.49402394718937	-0.103485486944539	-1.14976611209234	0.673562647796917	-0.7466695465947092	0.0002586390592528	0.1462687133653419	0.9186320386518392	0.259219508087381	0.505433017644687	0.47046115951107	0.5858751173212858	0.9783486910028932	0.7299183148258985	0.949779461008606	0.9996825017196354
HMGB3	3.2797773751047004	6.77872290420184	0.198229066702996	-1.47435767331969	0.111434870600241	-0.7120479428419209	-2.65272404964356	3.65888439120309	0.3895435877550289	-1.87068898376758	0.180945731422862	-1.07058384815923	-1.13087314022316	0.0009034358905079	0.699454606309462	0.0705578289033144	0.8575513583231279	0.29236537195632	0.266513129226165	0.9146031457279544	0.4588616020079317	0.9700131698027424	0.9297458395433708	0.9996825017196354
NUP160	4.250769773774491	3.5987418595795204	0.2401386171523589	0.154980798762283	0.389003061317301	-0.15247473570864	0.510940411697453	3.3486706860162503	0.8377339447321759	0.3464058481249539	1.13901094100549	-0.422927745782662	0.379709741142459	0.0112966995522829	0.409528123521924	0.732973137547811	0.264389487743297	0.675179147900973	0.7115352563527291	0.7870823935496231	0.917130830804282	0.7299183148258985	0.9776935954212682	0.9996825017196354
BAK1	3.5999079543300003	2.2308785671543703	0.532084554630431	-0.624956756664605	-0.5312651234829749	0.306659546725246	1.9021028309154904	1.96900724980968	1.72050371967828	-1.30317075091714	-1.4173669840981498	0.787145494574719	1.3294374218396798	0.0576634285281961	0.0949988305414	0.2018157674245539	0.166039445408658	0.436988136661376	0.1931040627945369	0.5167898036818238	0.6158362156380522	0.6641216206353044	0.9409749833708638	0.9996825017196354
GRN	6.7213626382447895	6.44626267347209	0.385675628753027	0.0240636475706595	0.539662111788341	0.504017002744806	-0.181113191171531	4.5476286917956905	1.29847893270422	0.048224695516705	1.5354966850446998	1.40905687329384	-0.108535389344969	0.0002234145081827	0.2034629689817939	0.961848826159792	0.134632394336101	0.16881795789483	0.914467593956932	0.6409838893455183	0.9902514876903404	0.6347208026811723	0.891602453760944	0.9996825017196354
FAM13B	5.38910482788116	7.33973004353191	-0.3243876574465389	0.0141675968876063	-0.3808043099432929	-0.526308660229604	-2.02284876812919	4.7956089456393	-1.17935946465542	0.030784724242916	-1.2779751088024298	-1.72645717129794	-1.19962685984754	4.2824754016830895e-05	0.2477374701388819	0.9756423508612928	0.2114359290075139	0.0950751259903065	0.239130523671522	0.6740665865096955	0.9945198847966958	0.7010154325212224	0.8438351044722499	0.9996825017196354
ARHGAP31	3.6894603050357904	5.41925775705449	-0.551217400653192	0.382898979279587	0.60544370510737	1.23616809829977	-3.0273663357984306	4.478572269360099	-1.62051890271513	0.7387209175093751	1.51499346304773	2.9879366561689595	-1.97258624169199	8.9788356511571e-05	0.114935057763068	0.465460571535511	0.139590408449267	0.0053570319214371	0.0572354601363013	0.5465627120114797	0.8010528144127502	0.6378813316513611	0.556944084994624	0.9996825017196354
CENPQ	3.51504687063828	3.59333637256267	-1.04127139233674	-0.245694518110488	-0.1970025582973039	-0.281205566525503	0.647296332778302	2.3738997278296603	-2.48155444806334	-0.3909501275709889	-0.4034347022091279	-0.537819489029397	0.3396011997202819	0.0237701169353518	0.0185222770153126	0.698424985699839	0.6893116420151271	0.594422693800598	0.73637576883113	0.3447345515443322	0.9043210251468332	0.9292809459709368	0.9618012936343264	0.9996825017196354
SARS	6.144032029772951	5.5549206204869295	0.0115270900171798	-0.0047415232930479	0.0617519396688481	0.388992378082062	0.484566154140916	5.20668229590337	0.0587396353438093	-0.0140343333520516	0.268988902981083	1.6878098424439	0.407791841404891	1.37018712877353e-05	0.953554219582203	0.9888928954145492	0.789825815870658	0.102173145412123	0.686145541608294	0.9899393134874782	0.9976001495912404	0.957042274865216	0.8472678379139792	0.9996825017196354
RANBP3	4.164214395488609	4.46205025535117	0.251673434088849	-0.0279549999809858	-0.434685053446292	-0.252021739611471	-0.0978821078431181	4.99683059900591	1.0238790668962	-0.0721472509185808	-1.43933088233062	-0.783902127692597	-0.0863479568128555	2.00555760843102e-05	0.3135706452751989	0.942933781869307	0.1597678878975069	0.438861757238622	0.931727857653188	0.7284892689845281	0.984656276029922	0.6585431482604281	0.9409749833708638	0.9996825017196354
ARID4A	5.75433321940245	5.882006970471539	-0.245418534629056	-0.252786528374151	0.694815946979077	0.2099872367858889	-0.0107124192091314	3.1795546630418	-0.651086383565798	-0.390990163428291	1.5635231714694595	0.4631764745201659	-0.0049558281723306	0.0048701658393928	0.5197331289034779	0.6984522948803531	0.128113119162007	0.6465813135448729	0.996085044494026	0.8415177974665762	0.9043210251468332	0.6310369640047159	0.971223143304656	0.9996825017196354
TSSC1	3.4774014766610004	3.67528009157791	0.235057471099488	-1.21809374003766	-0.6815677046235961	0.639678384787101	0.6636229901162729	2.54764130681217	0.762782962607774	-2.35723203184275	-1.8423187249171904	1.75805634842217	0.391199154651776	0.0199761494329848	0.4511971451654329	0.0250788926159965	0.0748228607994852	0.0885856647465326	0.69912928164344	0.8120613468080863	0.3308130413641568	0.568401178610118	0.8414539085990247	0.9996825017196354
PNPLA6	4.204201859144081	3.9940120255399902	0.4359669750632249	0.559725187890014	-0.297950511615173	-0.212321462530352	-0.117365655442202	2.73883643133187	1.34861558464743	1.03452753854395	-0.770043189148552	-0.5380252751676801	-0.0677031242602705	0.0223581226436508	0.1869293771087579	0.310820045702473	0.4469712565118379	0.5944894733560041	0.946972957299768	0.6216756767386269	0.7073031147317833	0.8267629288602845	0.9618012936343264	0.9996825017196354
IFT88	3.91850866028585	3.1951474599741	-0.6130312599526999	0.311962235827409	0.381623073609317	0.579559697645466	0.341700032665466	3.2198047128870804	-2.21562462734483	0.747343693849206	1.18934564627076	1.73023088357322	0.273038363816847	0.0029397961385596	0.033952933822334	0.460312840182444	0.243054161354357	0.0932241441113227	0.7865781372112529	0.3857956637697184	0.796614122806018	0.7235041768746797	0.8438351044722499	0.9996825017196354
ALG1	3.22258753613219	4.43733539634417	-0.7951045577441321	-0.217340113964617	-0.4852133071701811	0.0420046437768928	-0.8601161209002149	2.84778668367389	-2.14278414100351	-0.365487351326745	-1.11588052127767	0.0928781685706447	-0.45342684916019	0.0149120402400649	0.0400019424050807	0.7178145895811421	0.272805578830621	0.9265851184118128	0.6564732174805351	0.3982464847752355	0.911491803658447	0.7351636468262324	0.9975214301956512	0.9996825017196354
ZCCHC8	4.10796448064371	3.06655685077125	-0.010816428851008	0.981058578725135	1.02424965509412	-0.0187989049101314	-0.0027783749748921	2.35245933409034	-0.0297669170460341	1.7705932201381898	2.4264923833513703	-0.041775639797074	-0.0016887882205209	0.0249644309875124	0.976437823271064	0.0861552176945095	0.02105723520763	0.966937130311806	0.9986630269114052	0.9946105442143232	0.4828753598668019	0.4277793047117015	0.9975214301956512	0.9996825017196354
ABCF2	3.9060459448658698	2.95675109679204	0.629528908593303	-0.8725337126979279	0.0225423289492589	0.799003866252149	1.05377372712892	2.6851833740654905	2.94532536704084	-2.43441088465214	0.0884613501491006	3.27681677156775	0.8453625980902151	0.0123469327720768	0.0061819082353899	0.0207405289377656	0.930103733481194	0.0027083866208304	0.404314149405181	0.2567098365546698	0.3179721871528512	0.9858277846072012	0.4978686268536219	0.9996825017196354
CHPF2	3.99663671390355	1.8457588235744	0.0263831388051835	-0.2038802730562219	-0.18513182855039	-0.349267962596732	2.92353604195071	1.17979550859316	0.0705588316335797	-0.343748120597028	-0.424405344832342	-0.7765462357603241	1.54657132148897	0.267459647473771	0.9441970049741548	0.7340871353513491	0.674127307649231	0.443200596058097	0.146165290140376	0.9868487890297925	0.9177791620313364	0.9230938063340116	0.9409749833708638	0.9996825017196354
FUT8	3.64631743521838	4.9890381645896	0.2145358410761039	-0.951917807268453	0.1911589916093869	-0.624968243536046	-0.670367701196198	3.08489984214028	0.580188039978083	-1.5693831067593995	0.435809187818461	-1.36621597591474	-0.345138824157058	0.0079419622143197	0.565866688815726	0.128290238927156	0.665901110943827	0.1815708260688689	0.7337986719433491	0.8606274215044464	0.538829253382972	0.9192013238432684	0.9012554384802316	0.9996825017196354
UBA6	4.75159695865754	4.5175255930393305	0.341057856604931	0.335290834851208	0.5264855283377121	0.2147594086971969	-0.3669739994700089	4.65987676552675	1.27656616258505	0.8085549287867699	1.6505147071076205	0.639919633009021	-0.298714201126411	5.3257042800485495e-05	0.2109422754158539	0.4247419307295029	0.1086203253493319	0.5267803189015521	0.767089410389931	0.6467887991605041	0.7751073344857634	0.6109269066220656	0.9541914463093366	0.9996825017196354
GAB2	3.04996698497055	4.075698740915221	-0.411815760514864	-0.459901814089931	-0.991725316610936	-0.268449574853223	-0.4054831780313279	1.70631675473037	-0.90770869148493	-0.5994409500729639	-1.96345918773712	-0.508894687932811	-0.146215823653796	0.102880896948298	0.3709523972745739	0.55313619490481	0.0587026281367873	0.61452147303412	0.8849098264716221	0.7645662113372358	0.8424797928328382	0.5456308073886558	0.9681778052157936	0.9996825017196354
ATP6V0A1	4.85677350840265	2.52193778740594	0.449071579043697	1.31933284989806	0.505747993412171	0.3504461644935639	1.03530884478706	1.4564413325884	1.35711350433376	2.3443591550171297	1.34651619178469	0.913373019087379	0.520141730966786	0.158395891046605	0.184578882409547	0.0254296331759497	0.188163325345034	0.368415422939877	0.606944687214629	0.6174559178860864	0.3312397685509568	0.6833481010858862	0.9355287541539694	0.9996825017196354
PIAS1	5.91709597611897	6.67944260259128	-0.473825451805301	0.638978976053001	0.0402131822825733	-0.113821919222231	-1.09065658926497	6.38523767093726	-1.63410879641718	1.4380250051036298	0.11754354226461	-0.310530653951543	-0.8238644447761508	3.5750624653424297e-07	0.112037562024371	0.1601354475127099	0.907164035986298	0.7581710972554659	0.4161150107145159	0.5443571225377206	0.5746964917283197	0.9808506454075676	0.9839475194164052	0.9996825017196354
SLC4A7	4.1563172837957	4.16121491011971	-0.50689608483643	0.0467228199913171	0.0034779555623755	0.2983689797824619	-0.120936497850437	2.9754830652365603	-1.39798073074185	0.0833733140968757	0.0082266828422032	0.6885621698951321	-0.0699616021992558	0.0192221508832682	0.1727701155323389	0.934389320201784	0.993490793957502	0.496067783329727	0.945552851919215	0.6067167211857811	0.9836763978376576	0.9985882505204192	0.948032084029517	0.9996825017196354
MAP2K3	5.32252589340829	4.4805373619949	0.5623907080237329	0.6420014071881079	-0.0280463879921337	-0.025201313424052	0.4002709961425479	3.38258086123098	1.6174348062605302	1.17555056480522	-0.0676209768743869	-0.0580512061510385	0.242121768243125	0.0131810922881408	0.117744511733414	0.255020645851178	0.94655588464572	0.954068957204454	0.813831092397202	0.549148123907639	0.6644234877173468	0.9884540166452874	0.9975214301956512	0.9996825017196354
TMSB10	10.917342982463	9.87183614153819	0.2425280339103169	-0.0282919652104718	-0.3366243405212479	-0.306791004359928	1.52107603913503	8.3805118264192	1.01345864713596	-0.070907603504886	-1.21567104220027	-1.07930516172972	1.10251202823951	7.88269966342483e-08	0.3185142342895269	0.943925516656933	0.2332394427241139	0.288849346361136	0.281250658422198	0.7308365408574193	0.984656276029922	0.7163248620592142	0.9286654393744272	0.9996825017196354
ASTE1	3.782063977616601	3.1282353524622404	0.285897311530058	0.299128692222196	0.411272134079781	0.336134024387802	0.108678860738657	2.2547645717972595	0.909614401657047	0.582980589072463	1.10495601716721	0.8866888148550759	0.0654005137555255	0.0446229345657882	0.369846210128685	0.56485787156528	0.27741784311601	0.3820104384452419	0.948663212104968	0.7642851006202002	0.8470511225614533	0.7416562935920484	0.9387661352594894	0.9996825017196354
RNF19A	4.884772125680571	8.3289507417946	-0.470184161597979	0.814514093429067	0.0499893259046719	0.327084364339546	-4.52971847653551	5.52144612736264	-1.2333791886951	1.34699020281266	0.111918235194405	0.710958267153818	-2.43146399526819	0.0008588817174016	0.227319284298361	0.1934726502077939	0.9116066306094648	0.482295367910282	0.035340530505216	0.6579131646840972	0.6101301149436584	0.9826831450342745	0.94616241936111	0.9996825017196354
PEX3	4.287551195095371	4.76433503585172	0.156744447993807	0.0049780663027359	0.257935145920316	0.204964413943117	-0.826754133520979	4.05231479852212	0.482253459896817	0.0099015244280723	0.66149935965207	0.501175410154296	-0.554746272142276	0.0003022875725462	0.632908288596315	0.9921613290772858	0.513027477983354	0.619678010282275	0.582925258163241	0.8906063329054227	0.9985052385937512	0.8560769621993521	0.9681920513183216	0.9996825017196354
GABARAPL2	7.36841105170729	7.27478343105327	0.232141676322603	-0.35645771033891	-0.531250392347352	0.0050166931452038	0.5677729403177671	7.66982409893874	1.2330776296735	-1.10847081804933	-2.3973379424797203	0.0223647607983965	0.5180669729332229	5.45623908897787e-08	0.226737963164426	0.275932094180116	0.0227731157558619	0.982303413923148	0.6083081410920811	0.6570545332798511	0.6828321871585978	0.4357436532395022	0.9984285129987014	0.9996825017196354
SH3YL1	3.81056813734526	4.3363110110335805	0.3135081198413139	-0.5415052461081691	-0.0766198351113901	-0.944938128222406	0.249286478307544	4.0631473004399705	1.0700350885701702	-1.1929374046718	-0.215728063638462	-2.4781473194542403	0.1849433679846039	0.0002931952576829	0.292608528235127	0.24166428353372	0.8305689168661651	0.0186706365765882	0.8544406458245569	0.7136179939903052	0.6533661747895108	0.9651464007402772	0.7106133078299312	0.9996825017196354
FAM136A	4.80826933236997	5.352705931093451	0.0288536914168551	0.6418837696352889	-0.0786219976914318	-0.0304287627984556	-1.026312180182	4.24275728418548	0.0983457874006337	1.31110864821496	-0.2226347449000839	-0.0834674603896684	-0.6719007082286079	0.0012054659111305	0.922278022740125	0.201717974312325	0.8252349791555971	0.934007877498468	0.511145687436013	0.98116090937616	0.6158197005539229	0.9644332525211315	0.9975214301956512	0.9996825017196354
VCL	5.22101093536516	4.09213552435948	0.123637321349269	0.7600267316862529	0.679635697787058	0.0319626017467408	0.3705246684035639	2.83484437039072	0.328498045479473	1.3020471541094	1.54999695296319	0.069724583455458	0.206746559028654	0.0239573248270214	0.74501236107949	0.207518463103434	0.13182227462802	0.944846882089297	0.840181157990752	0.9300036785261476	0.6208279881190969	0.6321088635489395	0.9975214301956512	0.9996825017196354
DAPK2	3.48750304939364	2.862785342188149	-0.311233121350532	0.537472468178215	-0.223210410349418	-0.67613785362974	0.7029184144204611	2.18728499664022	-1.26598385403129	1.30716975023064	-0.8128941586514041	-2.36934225259124	0.466421973931517	0.0383465952745847	0.2149874631023089	0.200477515977353	0.422643024715975	0.0245062793536726	0.6443737496320121	0.6483011640501286	0.6141405039317657	0.8162165668077453	0.7380834167235402	0.9996825017196354
NSMAF	4.75356047814803	4.36405671049645	0.0383157360498953	0.8771220660183449	0.4281871324423779	0.876753702201382	-0.869697216832325	3.13560952959558	0.118168901759676	1.69282253542171	1.13645408942833	2.31642399816338	-0.518439132464434	0.0082086111033402	0.9066830376638492	0.101781176441783	0.264211759760747	0.0271706129219769	0.610977895543412	0.9772160747428524	0.5057164259886195	0.7299183148258985	0.7469612542926379	0.9996825017196354
ADSS	4.89182072002704	4.9289367182132695	0.20290545867038	0.980276965952078	0.950620338918556	0.247789975003547	-1.1267941913923	2.78612511644789	0.555544465223867	1.54040186462526	2.18870570140056	0.553028591886264	-0.54208797475379	0.0129415315792553	0.58244810160302	0.133769161405723	0.036301930222567	0.5843900915665	0.593034640035786	0.866200749170174	0.542421624022755	0.4814359307007594	0.9615054949079448	0.9996825017196354
STAP1	5.72494878863047	5.53181216633242	-0.142240517041128	0.141989174194031	0.0193008624033799	0.201967481900406	0.060048075255424	4.477252027150599	-0.483400259922058	0.301080629671008	0.0563041831873053	0.5667309924567789	0.0400505223796108	0.0008460973940333	0.632168348526389	0.765830348509091	0.9554510827647328	0.5748846892926421	0.968569284891633	0.8899385211922609	0.9308228088032268	0.989859972480214	0.9615054949079448	0.9996825017196354
TIMP2	2.8998433338931298	2.0677319708122	-0.536085024490867	-1.02664038042783	0.414973260762539	-1.12586746305738	2.21996771688022	1.12448737800895	-1.0681656546147802	-1.39035982312581	0.7204720912506241	-1.8233268391652	0.967571542665496	0.269170829366039	0.2934379449177999	0.174015026773237	0.476464773109636	0.0776075925519772	0.340514794240342	0.713703569163934	0.5903734612440371	0.8384328190556707	0.8310978110788311	0.9996825017196354
RFC1	5.33706220949705	5.44138475961079	-0.002301585974278	0.311959886353938	0.8417430318621608	0.624746912904374	-0.932431238485711	3.98930663806356	-0.0078079201057724	0.638216325018921	2.45438417388447	1.78292904791022	-0.57469921286574	0.0014949886197561	0.9938187242867728	0.528424886926709	0.0197757883701601	0.0844507748376491	0.57258858988046	0.9978544489625744	0.8323563291071437	0.4187437857156711	0.8361324649215175	0.9996825017196354
TBC1D23	4.740702556315889	3.35262593764006	-0.7525381202556071	0.50210932340863	-0.506637936869432	-0.966501062695135	2.08584556449549	2.63013316145533	-2.3244177295043302	1.0071121735455502	-1.3662878686054798	-2.47060868231941	1.33890548052038	0.0282099471721605	0.0269944802668105	0.325048846730416	0.18152316066595	0.0190375206594669	0.206066648105501	0.3693584850720188	0.7201085704370235	0.6746082192027569	0.7106133078299312	0.9996825017196354
CUL3	4.839767210395809	7.05261156302001	0.0918464663263274	0.841497430252632	0.171896225008192	0.0276379754930048	-3.22400941327844	7.08982029925907	0.332483035697715	1.92454745898523	0.512644023474597	0.0766878410036645	-2.54250639247132	4.8312027091772315e-08	0.7416928327010242	0.0632163631920161	0.611721083545105	0.939349356240682	0.0160444001010784	0.9297470497596436	0.4486523942936093	0.8962848024815202	0.9975214301956512	0.9378350997228968
MYOM2	3.14176561085178	1.39181913944058	-0.202441493724862	0.768794989025147	-1.46732367870595	0.2000393259964339	1.89719743159176	0.72315800681448	-0.554522662969656	1.2615603859336202	-3.5052251483579	0.467561192390471	0.8542660575704129	0.476548336396256	0.583169842206074	0.216226566697624	0.0014326279677366	0.643454404433828	0.400074720968346	0.866455512844522	0.6306732620135385	0.2516444689558433	0.9703867535700732	0.9996825017196354
ZZZ3	4.09763551480972	4.07838502491517	-0.5029437128642971	0.0246768880830935	0.34066228124709	0.5139181973210389	-0.183873068965211	3.1017883756064903	-1.36572760786767	0.0444666320118875	0.797786579654086	1.15471666558894	-0.110964340688711	0.0039988036197811	0.181547740901528	0.964808777519345	0.430874993697044	0.256756945431258	0.9123376909992472	0.6144172451122019	0.990852304376492	0.8199708441648691	0.9198889818691316	0.9996825017196354
TUBG2	3.03987683726749	2.52790560840337	-1.23566511633202	-0.729626788470961	0.685066970532033	0.584827689165724	0.805221794909751	1.39724090355373	-3.05355986648134	-1.17676220530198	1.52039411101469	1.29466399673875	0.3727268715222949	0.189626734085501	0.0045380149914382	0.249473690864112	0.138232387031713	0.2048739613984139	0.714736313826511	0.2399626736673977	0.6594325410386996	0.6378813316513611	0.9090772335741212	0.9996825017196354
RPL26L1	4.59383941528243	4.99863823553093	0.5064178047749389	-0.6087858219580761	-0.4776463777246649	-0.0934847458317738	0.111242217090389	4.06554290222234	1.55623820385573	-1.1901185255978202	-1.19862840707597	-0.22456860687148	0.0722193554297776	0.0030227248637144	0.131308482094253	0.249022652367621	0.240417448873848	0.8237426939813081	0.943573437339268	0.5673331189003937	0.6592291457912514	0.7202275114967189	0.9918246296788142	0.9996825017196354
NSUN2	4.19381275106341	3.58281905282986	0.292427755607482	-0.124866766821481	0.570473090203634	0.294905321874204	0.373151199775376	2.38713652201607	0.785824288751106	-0.2127645383194119	1.293296984015	0.6566434782582471	0.2026307952774589	0.0448043337298851	0.438172836792759	0.8335791464495022	0.205695954502906	0.5161101110203	0.8430115280167991	0.8031927110335817	0.9541381583474268	0.6994997269385939	0.954002951657959	0.9996825017196354
FBXO42	3.85087900174298	5.86535652134918	-0.528064048848928	-1.01537699147199	0.3505676930338189	-0.361384071109572	-1.2440603287834198	4.54981013238377	-1.5033415101701295	-1.90895880308094	0.847897033674624	-0.815181774884827	-0.768522703115289	0.0030042235262912	0.144704915872123	0.0747433845037581	0.404100882608251	0.42099540472228	0.460929260208111	0.5858751173212858	0.4616082509062141	0.808941333500144	0.9409749833708638	0.9996825017196354
MRI1	3.42968088421328	5.106841663186111	-0.581070443726999	-0.6822593497686121	0.7536705029808181	0.6592493178104221	-1.85385877577737	3.8797478799099294	-1.70909654759441	-1.31547994493074	1.92191491879696	1.64227973359227	-1.13843586900169	0.0054102111995229	0.0982016080041859	0.203005012653309	0.0642620036024431	0.110330010688558	0.280910684541561	0.5212398794324221	0.6169761185891541	0.5543670132637853	0.8547674423411004	0.9996825017196354
METTL1	3.35829409617404	3.24384881463632	-0.5773527414334301	0.34386655496364	-0.922083150501249	0.34636244568028	0.3203977247653449	2.27506331247166	-1.89886832071652	0.673985601800607	-2.5727097163111896	0.9458930908528772	0.19011214286858	0.0351565330364828	0.0666421146399601	0.505462291233784	0.0149959489354371	0.3515240661623969	0.8508699501911791	0.4699380510451601	0.8238182812438393	0.3929196623907542	0.9318279272799064	0.9996825017196354
AGA	4.21641143651958	4.54269239399054	0.127579843011147	0.183149588496943	-0.2919174381257539	-0.0716470734381358	-0.3838082177593689	4.17710019772739	0.422797414821326	0.389327047182849	-0.7983957244567429	-0.186003955990492	-0.278257641296811	0.0002124032083081	0.675270828943194	0.6996131706512589	0.430526628194376	0.8536157575874351	0.782604731304904	0.9040654026408508	0.9043590419406604	0.8199708441648691	0.9935888176605372	0.9996825017196354
PI4K2B	2.8299313198852496	3.33274487875032	-0.383610919476104	-0.9960851756758672	0.201352770575125	-0.157298247467757	0.253583484653498	2.1902159460409902	-0.921439845552173	-1.5891182694726598	0.417397821777226	-0.303154681940778	0.132765117948843	0.0359107318239866	0.363715987750408	0.12186644617758	0.679174711072859	0.763734149676562	0.8952105023033409	0.7613921801027118	0.5316931351323124	0.925914379173524	0.985028271111148	0.9996825017196354
BOD1L1	5.08366361292572	6.80124386536044	-0.380563564798636	-0.137391800260318	0.1791027796381639	0.5945922008453629	-2.0469294003808503	4.24931280651733	-0.938634818158458	-0.21561358913329	0.3759966323033401	1.20384754406937	-1.03535573102206	0.0076222589322089	0.356116719964264	0.8321243433130309	0.709609047727327	0.237523983152629	0.332412386997322	0.7564063348344472	0.953870079157212	0.9361948077503084	0.9137623476701796	0.9996825017196354
MAT2B	5.80157496457553	5.212586147650209	0.0161889665308527	-0.316130161102903	-0.212863781153228	0.018168051083354	0.9488129960085632	4.25483654067848	0.0596459056648964	-0.7141369065401221	-0.677683700592943	0.0564142110262524	0.651268849361215	0.0007148749215339	0.952808669477028	0.480979309626136	0.502856128709703	0.9553709014132248	0.522560141970151	0.9896140135152024	0.8107927609485864	0.8525452655650132	0.9975214301956512	0.9996825017196354
TRIO	4.60749841696803	5.49932241078071	-0.4935312562470089	-0.326235634876807	-0.2197912556596989	0.136741230042058	-0.643562264437915	2.7837859079469403	-1.12705037057825	-0.462901819652152	-0.440211149606734	0.271635622353898	-0.274011541136656	0.0193052231986667	0.268109160518347	0.647219334983392	0.662770670139711	0.7877329340166579	0.788091516563559	0.6910711656974483	0.8823263206209297	0.9192013238432684	0.9881681545959088	0.9996825017196354
VCAN	3.41557700139524	1.2474189491836398	1.28603885120929	1.07991218103088	1.58532216398958	-0.59497646752698	0.606045329328136	0.412478514346339	2.02854692809284	1.06289015319236	2.2304004483443	-0.7869878601990842	0.169373211715458	0.685490854734614	0.0509147395779149	0.296207307492578	0.0329377654339143	0.4372414235844989	0.8671988205855359	0.4293665018063366	0.6957967732864871	0.4678985334762371	0.9409749833708638	0.9996825017196354
CLEC16A	3.91570546994524	3.36949547514102	0.1025003570520479	0.898018944534247	0.1936484735705589	0.1809182314676209	-0.384209098901883	2.3511310454505	0.323839991409329	1.74104043168887	0.528362542255497	0.486906847635626	-0.225078015418415	0.0339858050069397	0.748166771573745	0.0923578274219192	0.600908677092725	0.6297331479997701	0.8243990381413872	0.9300036785261476	0.4914931806289955	0.8922507241007469	0.9681920513183216	0.9996825017196354
MSR1	2.98212221423656	0.900750386262152	-0.063465785398013	-1.00696632524495	-0.661339151836259	-0.3587075745213599	3.546649365923	0.539827350159663	-0.142799018832343	-1.49432316332896	-1.27697588945497	-0.6541517641083741	1.7122988019155	0.617105602247345	0.8877130737314629	0.1598765986904819	0.214026104141772	0.517698247909265	0.1374319276084669	0.9724630200195968	0.5742136865692128	0.7019155541655896	0.9541914463093366	0.9996825017196354
SKIV2L2	4.91474974879956	4.910608228873509	-0.0523942775004109	0.928732370773001	-0.437810199540395	0.0273348872215916	-0.603594713038128	3.66058775187588	-0.171286137868293	1.87544908574657	-1.23789316317249	0.0763110423761891	-0.376391225237306	0.0028115778498051	0.8650822638528621	0.0712615625459719	0.2247854414211969	0.939657831535122	0.711144735789024	0.9665764390943076	0.4594237119581676	0.7127428257489545	0.9975214301956512	0.9996825017196354
ZFYVE16	4.38148323786527	6.30722957762166	-0.560365228442807	0.2074872858764639	-0.0940705970757202	-0.784919229278286	-1.82590364650079	4.307970949895879	-1.7967049763011398	0.4023156435302999	-0.265016764742374	-2.1268828575647603	-1.05923497169898	0.000750473977024	0.0818848552259821	0.690350376927428	0.7927461820566251	0.0418564443803712	0.302880953230756	0.4971185298685467	0.9004788003909422	0.9584424013158256	0.78482960800163	0.9996825017196354
FAM65A	4.156723011006831	2.60321448334759	-0.0781983737257317	-0.7131944890723291	0.294466719095909	0.0871097217277703	2.13912472855738	2.04144360179625	-0.2251318954526789	-1.36021042604308	0.725264119475538	0.204694779423006	1.33629268573927	0.0495243420516153	0.8233082173541608	0.183269194913948	0.473560761453019	0.8391070282491792	0.190878707502503	0.9547370171745232	0.5996488207203852	0.8372336131681597	0.9926850544479268	0.9996825017196354
RAI14	3.07840154544629	5.50913613157305	0.264474293048688	-1.00916817052636	0.0375524090688534	-0.639839460964415	-1.98573930188168	2.28390741536751	0.488266035551875	-1.12897238578722	0.0595393310184505	-0.97081681368988	-0.686826208580747	0.0397379891407436	0.628700809844954	0.268872899896271	0.952893668734228	0.339091554145068	0.501194011740328	0.8880463735220733	0.6757546868721666	0.989859972480214	0.9308861445701752	0.9996825017196354
PNKP	5.48756703795065	5.979718327816401	0.357260580466646	-0.308067713382456	0.3854694090096679	0.577579520846766	-0.837267705479228	5.02961219947505	1.09812031841834	-0.6130956385809101	1.00020737519996	1.4106841697136998	-0.557519534775353	1.82327096268745e-05	0.2803461456525319	0.54414639956621	0.324713914296734	0.167985667880873	0.581051936866563	0.7021263292990352	0.838149809987408	0.7679707244540056	0.8902000918148067	0.9996825017196354
PHLPP2	2.83753232975242	3.5540549072075	-0.3358559291590819	-0.470977397273628	0.0824213350919846	-0.499326703779046	-0.238298911285007	2.00752184960835	-0.909913483589029	-0.777095649329652	0.196995147207526	-1.14259321915993	-0.1137903051675809	0.0626784322695054	0.369680496173035	0.443242989877142	0.845093414512604	0.261961174849355	0.9105678608280408	0.7642851006202002	0.7872064490258277	0.9680434952539032	0.9198889818691316	0.9996825017196354
SPDL1	2.75809487984804	3.3424611902370094	-0.5591129409635489	-1.10583511317654	-0.431361964105988	-0.0817964152914323	0.523450921680408	1.77362876677412	-1.41595503684393	-1.6767703395803502	-0.954460205100611	-0.174481330382709	0.2345005506732889	0.0962839533593794	0.16645699396848	0.10430456966254	0.34709052981717	0.8626223999391329	0.8170558120592051	0.6016046243873187	0.5107229201187585	0.7795579420026082	0.9935888176605372	0.9996825017196354
STAU2	3.90050302605909	5.52811142476997	-0.255024082519087	0.192314786009962	0.0343941624014191	-0.506804924585986	-1.57417935137759	5.12730384847024	-0.8906859709614341	0.427750507398199	0.100484117367966	-1.39534488376111	-1.17003300480068	0.0070516012090158	0.381923854745046	0.6761261994359301	0.920690659493182	0.172544273876284	0.286458959377591	0.7718656048474389	0.8939624409994473	0.9848263021861136	0.8951615370573658	0.9996825017196354
CTNS	3.66777317348188	4.43790222540119	0.348210108109446	-0.7304769468063911	0.570191820609641	0.5415214043388871	-1.0213775595261	3.01251014404842	1.19540423714977	-1.52321316235421	1.67891566923382	1.61473787218047	-0.599888258410698	0.0079621598283469	0.2411495072896989	0.137581834076865	0.103544216166255	0.1172457749677659	0.554382357695177	0.6677128884431264	0.5500212588122946	0.6040441166463321	0.8592388910488525	0.9996825017196354
PHF23	4.49346017475102	5.8807971159094405	0.401423587859667	-1.3459438504135302	0.199916974887184	0.603157382994953	-0.915011883983797	4.11902745663591	1.28354010429587	-2.55571682280579	0.521462587700467	1.5832255575623102	-0.5378526579317311	0.0008874543765659	0.208520910001927	0.0164071698105903	0.605636942320858	0.123390172619595	0.596465352956765	0.6436508593303113	0.3021003407780671	0.8939219882450846	0.8630962904131118	0.9996825017196354
INPP4A	3.4545063510745604	3.4934908526707296	-0.344679320343967	-0.293109984979322	-0.200540108138414	-0.6724698738312541	0.559700496880144	1.79566227590801	-0.8469790862612242	-0.441591701657389	-0.433098983885445	-1.39689089870744	0.243668103179881	0.0902329625670665	0.403309770015121	0.661913984002063	0.667889331754642	0.1724020371706109	0.809798121904404	0.7821475278918075	0.8872376427088786	0.9200437939157468	0.8951615370573658	0.9996825017196354
RAB27B	7.52995738436338	8.278450355576851	0.331307377210546	0.3382200376388409	0.704494367207188	0.472138032885137	-1.6652160924506998	4.46610212524655	0.873760073708809	0.5298420648486961	1.58000482431672	1.05358787152567	-0.769939820971562	0.0002019686985603	0.3888409216070039	0.59990822601886	0.1242056813724249	0.300357342506612	0.448120466287544	0.7751460283641096	0.8622934396799433	0.6283775265762408	0.9302661363834396	0.9996825017196354
PSMA4	6.77035316865875	6.820538277077	0.254172499378355	0.664330260091343	-0.3854716912083089	-0.1581312723145969	-0.079861061806881	4.15105246327217	0.791684132256664	1.1581968416483102	-0.982021170287908	-0.396815753276208	-0.0424520535898852	0.0003039922778104	0.4346418819246749	0.255365128909868	0.333940781812635	0.694350815939778	0.966408844704479	0.8020904349242113	0.6644234877173468	0.7720702752504733	0.9787155680852746	0.9996825017196354
MYO16	3.0179166622514098	2.50122781826958	-0.364150871551528	0.116523003528656	0.7809994532211221	0.289782925363845	0.101618452087788	1.38252720084755	-0.907309274939928	0.184274883178623	1.71261325343377	0.613843734116703	0.0470490305425631	0.209284812219468	0.371039583585062	0.855350868466457	0.0964727402350369	0.54385485672532	0.96340397476592	0.7645662113372358	0.9589309738938468	0.5969625274291096	0.9541914463093366	0.9996825017196354
LSG1	5.060706018061589	4.96182158434494	-0.381669286391127	1.6588355034678	-0.0098775356475781	0.0900112452256451	-1.0088108297878	4.08346984670242	-1.14111655405846	3.17062417460633	-0.0249377198691227	0.215298207209213	-0.6562534192277459	0.0048888312527736	0.2646350136654339	0.0048531758333571	0.980281035189474	0.830904749503455	0.526662156988728	0.6880764099175212	0.2482008699366727	0.9961900122977724	0.9920004280726628	0.9996825017196354
THAP3	3.63052450272762	2.7050986308110696	0.0717383402563137	-0.729238120309234	-0.0869761137062845	0.0033048148294007	1.5505067642301598	2.0107404557486	0.194375937819392	-1.28926631499436	-0.197555101524696	0.0070554832519153	0.913550459518434	0.0528423749450475	0.8471102808511859	0.20654728076917	0.844642730817792	0.994414388354352	0.3677853025637609	0.9604429366772504	0.6194947138936442	0.9679993541323804	0.9995162818544824	0.9996825017196354
TDP1	3.59292859111734	4.49049018231445	-0.0662723466105437	-1.0623455179426802	0.6012450498959621	0.8867969673809609	-0.995374917775995	2.93209201759386	-0.189555440559213	-1.93312454915343	1.49245516556369	2.20798098359138	-0.540673957493157	0.0153380223333639	0.8508653412314069	0.0644651987037628	0.145404724342072	0.0346571023846416	0.5975565167429749	0.9617574917417808	0.4525154768385224	0.6405823888268817	0.7602877398401794	0.9996825017196354
AIFM2	3.2248875679743905	2.3499113046783	-0.0495523050197037	0.378259154318225	-0.110169998029599	-0.174718528596449	0.795658493711435	1.73793139709999	-0.1491628753759759	0.714410037601187	-0.280834078728334	-0.428001558108943	0.480708982394186	0.109002051380812	0.8823943384014971	0.48169096115971	0.78066260634167	0.671525639188388	0.637508318524605	0.9716265522810934	0.8111749075929403	0.954884831881924	0.9776935954212682	0.9996825017196354
SPATA7	2.9430839542039102	3.43758074955414	-0.6044430212538199	-1.27206852005803	-0.147953014630074	-0.208253078428256	0.6072966196506401	1.9096810924292	-1.3910925867643005	-1.88466133189903	-0.296511649071226	-0.399879851599049	0.277306382042352	0.0865461423216985	0.17408793822764	0.072131835387461	0.768778241179815	0.691922245983963	0.785965317412984	0.6076127910988975	0.4604367779754755	0.950961777306196	0.978215728494124	0.9996825017196354
MED17	4.96995679145475	3.49680512408651	0.0911771619261594	0.9329801655068872	-0.285116184180563	0.0795084852964238	0.979966793114982	2.48656716423561	0.24598299779695	1.6230531988719	-0.652882450630594	0.17637668267785	0.560848555871727	0.035391717508705	0.807508046374873	0.11901552851342	0.5187788366542371	0.861109545344428	0.5851490124435009	0.9499783694505052	0.529383427570831	0.859688787751828	0.9935888176605372	0.9996825017196354
RETSAT	3.29111266105223	3.09466452928923	0.0266433624574794	-0.1964693638217289	-0.368004256989657	0.0464259511416941	0.350027549419697	2.20293235546875	0.0870244978986349	-0.387131912636289	-1.02923008622674	0.125768569138055	0.2088706823878869	0.0438934890854422	0.931194455659484	0.701514638359024	0.311132463746073	0.900721892348446	0.8367357655571259	0.982982320389212	0.9049036869126588	0.7602044860963767	0.9952432305083976	0.9996825017196354
CAPG	9.776820948755391	9.03517760336822	0.7382194701352529	0.1122279729153999	0.429989116202795	0.5161862479899559	0.328366418386284	7.47809319663304	3.431072200991	0.296533267855988	1.69262785154092	2.0131638740644897	0.242981427548086	3.1583268554474105e-08	0.0018015223925755	0.7688033820256992	0.101222875667517	0.0535287037656827	0.809570624713535	0.1566452777157233	0.9311658127388328	0.6002853168910337	0.7975869733073373	0.9996825017196354
AP2S1	6.576528662374691	6.1015388904014	0.597407387246544	-0.401049739506884	0.458120658910592	-0.0675635715206838	0.633441438599028	4.63485958165329	2.1365288709649097	-0.846273929317528	1.37083116245854	-0.1953814654834839	0.406684243624682	0.0002194760423586	0.0404063839819076	0.404112172487036	0.1800428203456719	0.846366132381195	0.688048199115908	0.4012316450306925	0.7653023460081974	0.6729238847111928	0.9931416887381298	0.9996825017196354
ADAM28	3.6147615283627794	6.6346727260798	0.7148387730088102	1.44958108442875	-0.186055649919195	-0.6851743696923511	-4.70266780202129	2.97922175327769	2.02312019836099	2.26244127096459	-0.4709958168630139	-1.6294530506168898	-1.91180824185914	0.0056977619510547	0.0522424270267957	0.0309742685049401	0.641170940657525	0.1141060206273369	0.0649274123373564	0.4332906524637778	0.3555461306253515	0.9097799985700604	0.8573457243233084	0.9996825017196354
DCUN1D1	4.33649265951507	5.48925354554552	-0.0448651643616071	0.655713729663853	0.156704830075958	0.607900956058569	-2.12278132474239	4.25483996827433	-0.140137397735486	1.27619887588564	0.4131605269465689	1.5809114018239998	-1.3398766219238	0.0029145761996215	0.8894970519758629	0.215333563407595	0.682302822211716	0.123798830487521	0.206823404360174	0.9726190020770304	0.6298769616550975	0.9272470019039788	0.8630962904131118	0.9996825017196354
JADE2	4.6721495684991	3.41113699246744	-0.0921469866410499	-0.6094534838461889	-0.0598026851141853	0.028071258958187	1.99490694213699	2.805591144464	-0.277094152682932	-1.20902724802641	-0.1530210445910199	0.0686188969906327	1.30692661582103	0.0084741545883577	0.783489978285769	0.235509997589623	0.879342530599842	0.9457199695665792	0.200551994908714	0.9417601946351352	0.6484343192061582	0.9741160140683752	0.9975214301956512	0.9996825017196354
LCP2	6.83820634238653	6.46029618543958	0.114364187450453	0.483250830453072	0.3621136241655159	0.536297334477359	-0.4881096326172029	5.195396862238179	0.488841171078883	1.2323960556883702	1.3586956195860702	2.00964368975053	-0.344942256819648	1.64436541868793e-05	0.628442129225191	0.226865769812666	0.18432653032137	0.0536006466015909	0.7324405168445179	0.8880463735220733	0.6395818612339181	0.6801256806378544	0.7975869733073373	0.9996825017196354
TRIT1	3.2915892236983297	3.70296137726709	0.0733026832190299	-0.428803956368094	-0.668144430586442	-0.261443051203452	0.16951525322302	2.769378574415	0.197947365782648	-0.7452834241903891	-1.5007900029036798	-0.553423522823965	0.100205594765524	0.0092681471332791	0.8443383798112071	0.461539764122161	0.143213313445066	0.5838198052329621	0.9208062826694592	0.9596939079827572	0.7974411923344102	0.6390469019418813	0.9615054949079448	0.9996825017196354
CTNNA1	5.34700911387366	4.02873843763971	0.8565322288643711	-0.234030859778473	0.678811208720977	0.0754583555376538	1.13121505435545	3.53434322180085	2.76332336317959	-0.486939516797589	1.84345060911381	0.193493262209138	0.7870473424279821	0.0012689926318535	0.0094075124201882	0.629620075835034	0.074541896949729	0.8477956609363609	0.43704476608271	0.2906355269755573	0.8762829040471584	0.5679934508211859	0.9935888176605372	0.9996825017196354
PHKA2	3.4189227418200296	3.09955859710221	-0.21028353346514	-0.0083620143213693	0.553151477716037	0.0396996372950729	0.0809667046508099	2.07639898718576	-0.592871318962788	-0.0150088280298656	1.35076998612649	0.0936838544307725	0.0447094961327015	0.0612183117387714	0.557509569449152	0.988140593082397	0.186291116544507	0.92594951180187	0.9649242170537928	0.8581854507001685	0.9976001495912404	0.6830694175031263	0.9975214301956512	0.9996825017196354
CNTLN	4.10342467715984	4.94275196632346	-0.132566325683041	0.508407466911412	0.4567428650867399	0.9065864815577672	-1.92175578430862	4.05286497893764	-0.387537835229995	0.9653804868842758	1.12575597098985	2.15474332366029	-1.24029457950756	0.0003018191876993	0.7009238663076469	0.34159380384948	0.268641340509477	0.0388124681826735	0.2238840676874769	0.9150485286686458	0.7309310120031696	0.7323625293976024	0.7833046765285587	0.9996825017196354
HSPA5	8.20511504786713	8.4825287714553	0.6534464780582379	0.932501733996272	0.203494369720657	-0.205135463611237	-1.18079008023295	5.974052638544309	1.6704019246421102	1.51311619826081	0.4272684657229639	-0.40096405406154	-0.652756813906307	1.17010279445062e-06	0.104594215458644	0.1400649681392569	0.6720451838568211	0.691111446617591	0.518575437548623	0.5339653556226797	0.5535205825511871	0.9221164637750376	0.9779985480074508	0.9996825017196354
GEMIN8	3.73022472881765	4.52590053699108	-0.3832584794289629	0.5471218841907679	0.2089007150837619	0.509563826964762	-1.58921973406474	4.33509251127228	-1.30723989563257	1.21288643617625	0.600210778064641	1.3943368895887802	-1.1995948528073002	0.0001354473617199	0.2004468565279119	0.2340512960644189	0.552593004919869	0.172822059430074	0.2391036073297739	0.6375126645861451	0.6473001199396453	0.8757985857777492	0.8951615370573658	0.9996825017196354
OFD1	5.13069420621344	6.28124674677544	0.4003134553961761	0.338122516230661	-0.231820228663063	0.793910618990466	-1.9645071493592	3.24381296766881	0.946165910975498	0.4753653796191429	-0.458470216502252	1.55535464156228	-0.849747743113567	0.0055570203089163	0.351158745590715	0.638209630040186	0.649721782741712	0.129898550901426	0.40572122145403	0.7545631104689761	0.878993781593508	0.9122672563512356	0.8660889882072208	0.9996825017196354
GPM6B	3.58180079957238	-0.3813882341008139	0.2501299809593	0.6008369875539029	-0.615015673654159	-0.7528931240555191	4.55448155345559	-0.1370577791811399	0.4892636918840389	0.694585429440758	-1.04035487619725	-1.2373137228278102	1.42171636322699	0.8920934498556901	0.6280996134347221	0.492328241956342	0.306309809726094	0.22543567341747	0.165814584345414	0.8880463735220733	0.8174062459416364	0.7556767398294711	0.9137623476701796	0.9996825017196354
WDR37	4.27863173050533	2.0828424413126	-0.268333370296939	-0.481653238289904	0.83493825983074	0.7624403924130541	2.12324735913361	1.6055168607359902	-0.7587962570590501	-0.9130601073138492	2.065853509913	1.81090458275821	1.30692674383942	0.118205037838798	0.453527588286025	0.3680392011285279	0.0470184092713473	0.0795532146831907	0.200551951936365	0.813288528095801	0.7446033085990303	0.5142438448079383	0.8310978110788311	0.9996825017196354
YTHDC2	4.32889828240135	4.792594115840321	0.0884610104768185	0.384317294234575	0.44039869096267	0.632694567633491	-1.40885794997571	3.3149689522023795	0.283328271694747	0.7484537087201708	1.21784656448952	1.75583734142683	-0.824226278362164	0.0049814694810832	0.7787512151133029	0.460045383975646	0.232300153569833	0.0891632542199723	0.419855893562429	0.9397413343554462	0.796614122806018	0.716231128335699	0.8425575872039801	0.9996825017196354
CTPS2	3.62161337822688	2.81683971796779	-0.160230179655427	-0.0956119656986229	-0.187064238270499	-0.678043619075533	1.49171584383574	2.4658077946216097	-0.5068872167799261	-0.1985089534315189	-0.501476042799897	-1.70567926547746	1.03926769227093	0.0192171018424143	0.615709242175792	0.843902696113014	0.619468828842908	0.0977579539705391	0.306469513120625	0.8838074966649905	0.9554822106395796	0.8985262086731117	0.8446623488320879	0.9996825017196354
ATP6V1H	4.44724687095695	1.36066238906794	0.1232887436757819	0.275974409826811	-0.739480268714827	0.364109177238406	3.35521321194009	1.4910449274687498	0.51068013860099	0.7373186423652691	-2.5751472326229905	1.25323841618251	2.95811250406425	0.1755708878344969	0.613922442547876	0.469174441602937	0.0153206718917814	0.219199600767679	0.0131569562774953	0.8828443260535661	0.803738337517749	0.3929196623907542	0.9137623476701796	0.8866143911497145
POLR2B	5.27259147592352	4.247878087261	0.0804347611355359	0.607460620577975	0.0138648734353858	0.391815767248896	0.486554520197106	3.9100086478970297	0.269822240415683	1.3252063537433705	0.0392466382137149	1.05505229513709	0.3548530818448189	0.0004506827157228	0.7890294630281299	0.194487482154974	0.968937587081622	0.299302420268955	0.7250277712507759	0.9430604332744698	0.6107343056852289	0.9920757643359266	0.9302661363834396	0.9996825017196354
FAM214A	3.849908429270621	4.30827657771196	-0.5687218005090091	0.8375169454271741	0.0335030885469608	0.5624718465378671	-1.392015510437	3.68118226563564	-1.7319426751869602	1.6586257588260298	0.0862291962306392	1.38749821326148	-0.938263581489734	0.00084979203033	0.0929147342448438	0.1069630141090099	0.93182151737347	0.174877378148691	0.355137291340058	0.5128588446089765	0.5134796162615074	0.9863044372491978	0.8979849587083543	0.9996825017196354
ARAP2	3.2277902510317498	4.4290341424097	-0.2094367308216239	-0.137175063257154	-0.565421211997096	-0.199899149339904	-0.9867574810365808	2.34193214523234	-0.545109340564271	-0.210907844707249	-1.27836712383185	-0.435670468686536	-0.4440002046377639	0.0300699132428525	0.589476275161782	0.8343421414096379	0.210516475761904	0.666119004885187	0.661019028345295	0.8696952926647967	0.9544808245434646	0.7008442478191192	0.9764636435520824	0.9996825017196354
TPR	6.56275009589901	7.650799720114549	0.0551610487922603	1.08734646896609	-0.1086521613898369	0.307848324266989	-2.20058701696417	6.77358146636394	0.241388683274175	2.7770255856863	-0.4064689633893379	1.11981895659311	-1.66513402209966	1.82048006659538e-06	0.810818789921446	0.0091659954277821	0.6872201346955811	0.271708351395826	0.108491626027845	0.9504171331583702	0.276432034954375	0.928550120645159	0.9210185794280332	0.9996825017196354
KIAA0556	2.82033834384494	3.2107932576619	-0.574539052962025	-0.8435550117155429	-0.0328363638717871	0.537726500336736	0.008674920663668	2.25833308596301	-1.98016261170662	-1.76031019664441	-0.10026566948269	1.60865007556129	0.0051848867568163	0.0377431997921003	0.0563676268492648	0.0884434310778771	0.9207687229518752	0.117859427723825	0.99591247285397	0.4410419105143491	0.4872749483299289	0.9848263021861136	0.8592388910488525	0.9996825017196354
DTNBP1	6.185924911672981	6.413415779278999	0.219171939732714	-0.244818220728936	0.5178309448204961	0.7128854444094029	-0.339743100773021	5.31226787737328	1.07553587249813	-0.6550687376686539	2.09098122056692	2.83907205707748	-0.26304321398165	1.04462544349714e-05	0.2910772634175549	0.51745670303083	0.0455232204914874	0.0082594794623264	0.7942673041958679	0.7129538394747064	0.8275588154714012	0.5142438448079383	0.6620794208917947	0.9996825017196354
C12orf4	3.18128096457594	3.6307227695539	-0.509395566461118	-0.658735765871325	0.471327803343637	-0.318359701369013	0.150615518535212	3.46988639459478	-1.76962210764623	-1.5279583386659097	1.40938220713986	-0.884545210549361	0.11459697285534	0.0015107122658677	0.0863198189612852	0.1363482681124529	0.16836691580472	0.383000169264223	0.909480619406047	0.5040393013726561	0.5475193929557106	0.6652004284456499	0.93882438543988	0.9996825017196354
SCML1	4.496501019492531	5.645402605177551	-0.474288019908361	1.26511891863342	0.176091571034755	0.0768412300060679	-2.29171816639019	2.6501872024228703	-1.0564811129176	1.71874888600829	0.345125894245717	0.1484835153543179	-0.915948142064175	0.0187080799879275	0.29873308276014	0.0957421975445328	0.7323404256919351	0.8829650307826831	0.3708032281491239	0.7187697846347079	0.497240779529901	0.9428910791461286	0.9940576650540957	0.9996825017196354
WWC3	4.47361153956932	1.21850631663272	-0.749811596601133	0.0468667061127249	-0.2787649488290289	-0.609550780492989	4.25213268375231	0.7981390948259599	-1.81912988615479	0.075538577024994	-0.592000581558711	-1.21890588065188	2.2438782833955	0.444320837980852	0.0795841592643697	0.94047907912271	0.558373079178172	0.231793925204753	0.0435407820619903	0.4924600334792281	0.984656276029922	0.8774533226049214	0.9137623476701796	0.9996825017196354
ARHGAP6	4.89641366932815	4.1539268088593	-0.186712137654551	0.16658352742804	1.14573117352502	0.731146410907542	-0.0732470507494342	2.44996353436821	-0.4981438881439379	0.2775730552846669	2.69398546858638	1.69115617210895	-0.036379954323442	0.0272494646722215	0.6217899086393179	0.78330076769685	0.0111547061153994	0.100736348294001	0.971358088538057	0.8850050882399763	0.9370408162995048	0.3820539024729092	0.8446623488320879	0.9996825017196354
FAM184B	3.2350926219107903	8.444847847627129	-0.634712795401153	-0.1948568418876149	0.328953516260186	-1.83089199953676	-4.831554401769361	3.9575636372339904	-1.0634102025607	-0.213095692533832	0.456686564270142	-2.36849406293881	-1.78130437574267	0.0003945272960228	0.295555251039863	0.832604117896886	0.6509812924949611	0.0240662404811738	0.0843572549991129	0.7163519364560877	0.953870079157212	0.912429569187586	0.7380834167235402	0.9996825017196354
MAP4	5.0869292726156	6.885406666869089	-0.128193607693193	0.788689894628288	0.576731644397361	0.6971484792567528	-3.13621533110366	6.35985298998909	-0.42701200087065	1.69585689175178	1.6178459533761498	1.84460169108639	-2.27509651449832	3.84534438508441e-07	0.672230040581077	0.099622784936886	0.115512161831988	0.0743697151370919	0.0297392746849538	0.9034716513099172	0.5024007797892913	0.6169591027891773	0.8271577430070489	0.9996825017196354
GOPC	5.249908145710441	5.723274260162571	0.1672889783808649	-0.2309318051376679	0.609051857175666	0.410636593019251	-0.857543925509997	6.172702728485629	0.6719994113666171	-0.598473031407407	2.06719406518472	1.32282457013772	-0.73670164188973	0.0007996225542278	0.507766593743492	0.557831520850211	0.0487042175554747	0.19528307939493	0.480252283444669	0.8366044336403318	0.8445014683806481	0.51708876788456	0.9057522319265148	0.9996825017196354
USP28	3.0187476526089	2.58138704613562	0.0193498163999196	-0.353229916134507	0.4949559167749821	-0.567426256822076	0.720640400236336	1.29871343310101	0.0408431407146541	-0.4748618972005579	0.90400461111388	-0.9912496915542868	0.299218539344996	0.225920607695186	0.967680242674098	0.6392692121814929	0.372787029709006	0.3290835735363269	0.769689914871684	0.992738924662562	0.878993781593508	0.7936785535243555	0.9308861445701752	0.9996825017196354
TSPAN17	3.54156673919559	3.34686129820096	0.334456932359816	-0.466069888631327	-0.3052428718472539	0.181457862560036	0.4062102358839279	2.36809424785817	1.0042631513269	-0.863432270705265	-0.7682178726044259	0.448723697913126	0.2374553683403179	0.0373570176904971	0.322905553123867	0.396221379947177	0.448010247563306	0.656685683620773	0.8154623491523829	0.7328231868416483	0.76296745030192	0.8272539212084254	0.9735619938180302	0.9996825017196354
NOP16	4.4834646054725305	2.7840593011021	0.134479853274939	1.40881520544884	-0.2109723473632889	0.0637795119431272	0.9903236541374728	1.47296547383441	0.349963660024861	2.11925878287572	-0.463892973922042	0.136897011381491	0.450363921360154	0.154940869453015	0.7287077009670241	0.0420317386687612	0.646006915095234	0.8920233830739699	0.655963369079005	0.9249279160312794	0.3879283475928176	0.9110943054411558	0.9940576650540957	0.9996825017196354
RRM2B	4.12936371795157	3.4016797351028103	-0.3080111548143289	0.4940302452608829	0.144093861665876	-0.390294687415391	0.7320323055831021	2.6409249776346098	-0.857506750040243	0.8961506821860149	0.340134466138088	-0.8602466575853158	0.450965638384561	0.0126794357803551	0.397541859896532	0.376864568541941	0.7359779622650691	0.396052600886399	0.6550554750462371	0.7803385302475646	0.7499681763598416	0.9435351797807564	0.9389286586281028	0.9996825017196354
ZNF800	5.18266438969486	4.63855272305201	-0.250821387979809	0.275239630556476	-0.457820428809107	0.115966957956675	0.519153534038189	2.8875448723386605	-0.7532011320239129	0.507490869251923	-1.21343345881005	0.307070998764614	0.278325830403461	0.0101240992029426	0.456959777099765	0.6153294292095649	0.234376654317475	0.7609652884928879	0.7832317849747191	0.8139355473330906	0.8677518242196541	0.7165526020811125	0.9843196235824712	0.9996825017196354
SNX29	5.86741258546367	5.560992135368201	0.0727728093613664	0.307146250374658	0.561686677915798	0.31726585838221	-0.3949315532682229	3.4548236002950903	0.227570548676265	0.571251929357698	1.54369803849635	0.8457496975559008	-0.2105214410535089	0.0024450867146042	0.821449968235765	0.571863272931208	0.132782117111744	0.404301442539435	0.8349508097453492	0.954258198366458	0.850224739209085	0.6330987175973175	0.94004854466815	0.9996825017196354
MRPS10	5.166942333563849	5.620462391222009	0.3092927510032769	-0.2139198850079839	0.601033958799237	0.9694644876720728	-0.969174570782686	4.33379850972746	1.21590713432795	-0.479382701632956	1.9381337840187904	3.1576946385294105	-0.649463051493947	0.0002628804467392	0.233352628095937	0.634930817066916	0.0619865082042327	0.0036689229025618	0.521194914125371	0.6636792498365582	0.8780074476869935	0.5516868873222076	0.4978686268536219	0.9996825017196354
RSF1	6.4121521172768405	8.13284165415966	0.141611393300664	0.0985391359537762	0.280123394488864	0.61250664452501	-2.4313541671366097	6.49628355979538	0.488026291126363	0.205943566673612	0.8153127532532559	1.72591766496296	-1.60218334337255	0.0007397150644447	0.6289745205276589	0.83896518547195	0.4209406027298279	0.0943268895654547	0.1447397232146449	0.8880463735220733	0.9554822106395796	0.8149724508229493	0.8438351044722499	0.9996825017196354
VPS13D	4.27928725599074	5.705893927953321	0.517519567529218	-0.125206915880014	-0.136075322909359	0.243937211311869	-1.93720548090786	2.79903486882784	1.28318261937737	-0.186348490281393	-0.2949360611642119	0.527977152706491	-0.821605904800821	0.0106791778323015	0.208882548718587	0.853348741343398	0.770057702688995	0.601454630455162	0.418565298581501	0.6442138559164202	0.9575196304677404	0.9513849478313348	0.9644463906325826	0.9996825017196354
CELF2	7.464078927566071	8.190185235177651	0.164586496429749	0.7312840768308829	0.525155769283682	-0.0205129764889335	-1.5777939288028502	7.49892332659157	0.6238131455606071	1.72313627331781	1.68740425433494	-0.062637620205027	-1.17893829431171	0.0001095964866039	0.537394206532074	0.0993966286374373	0.10140294142947	0.950447408587395	0.264572863706212	0.8490989271397767	0.5017488751432608	0.6002853168910337	0.9975214301956512	0.9996825017196354
FAM120A	5.130774852385179	5.00936393186469	0.3520948808113929	0.898010579411899	0.077386509516211	0.381284952018364	-0.879303631587155	5.25651703829413	1.3449701767330802	2.19502528431416	0.245619334342833	1.15492236564332	-0.7274132883551779	9.42099670828245e-06	0.1880902367237289	0.0355326000931928	0.80754544984432	0.256673922441806	0.4722616645017159	0.6231752369635566	0.3708736633153966	0.9614258918340718	0.9198889818691316	0.9996825017196354
R3HDM1	4.1292387170777705	3.8038356961033	-0.113331749211729	-0.335817801189235	-0.0473804659898845	-0.119529030769631	0.599727501117407	2.59197071309989	-0.368655732090873	-0.674726488257313	-0.136999836655584	-0.341816050365323	0.348181573962663	0.0183941953906487	0.714821198117087	0.50485993433114	0.891905995257587	0.7348194419832149	0.730938393959517	0.9212456322688192	0.8238182812438393	0.9773034057999388	0.9801691929789432	0.9996825017196354
COL9A2	4.54055317465022	5.885214306595611	0.187862022946255	-0.707801030902033	0.2910466477354749	-0.96280181029617	-0.58180918159235	3.9745739892843903	0.518477855735441	-1.2036894919125	0.674831691131136	-2.09406875156631	-0.32195905166782	0.0021736514378064	0.607778508794949	0.241438769826445	0.504693845419136	0.044336141403103	0.751911181913518	0.8790164831424735	0.6533661747895108	0.8532259732052643	0.7975869733073373	0.9996825017196354
H6PD	4.0385707905606	5.707245773737861	0.261637113409529	0.138451769582501	-0.349351532231389	0.035066575625934	-1.99106083170281	5.081430324897349	0.839097900476259	0.281132821056776	-0.909965382069621	0.0861668293145248	-1.39100831933224	1.56821920864961e-05	0.4076393189948999	0.7804184010182479	0.3696442494688139	0.9318707030110692	0.173820064356149	0.7860727131565298	0.936602374412268	0.7936300820046823	0.9975214301956512	0.9996825017196354
VAMP3	5.3693145726823	5.55617532671983	-0.0991888206072212	0.490557787676857	-0.5251263077233571	-0.115699077638969	-0.269571854187086	3.43382051942058	-0.293385352420918	0.869841789472528	-1.34930005419011	-0.292549737951565	-0.143241492318815	0.0022580499757328	0.771141227829928	0.3909391127186529	0.18698997468476	0.7718425231154721	0.887137213836001	0.938508230256902	0.7595030115533458	0.6833481010858862	0.9851848764454724	0.9996825017196354
PER3	3.93987078188581	6.21620037999776	-0.0509445835918716	0.848407233215547	0.3632346453960079	-0.607842318109535	-3.13173416232369	4.44869560279916	-0.155025475609044	1.57244318678255	0.939722679637718	-1.51204343504242	-1.85300931404346	0.0034719403552346	0.8778062251556701	0.1304878551129319	0.354400340113191	0.140769453607135	0.0943266126089404	0.9706169724314144	0.5410544638694971	0.7839744716898374	0.8781201944136948	0.9996825017196354
UTS2	4.896697370717041	5.2630695031732895	0.546893764259448	0.8772602076128789	0.318787089602235	-0.940352916646716	-0.479460336865321	1.6365095788158202	0.9000144049056942	0.775873552726326	0.422846166899022	-1.1941270517466698	-0.131876103814876	0.1128015147918549	0.3753078465492979	0.443566095698577	0.6754676493631229	0.2420720898640549	0.8959090629142641	0.7684897168042332	0.7872064490258277	0.9237559862294764	0.9161606521633264	0.9996825017196354
TNFRSF9	4.78977557820324	14.2717742148909	-0.198913869239045	1.99194625019132	-0.5632596444692111	-0.337026021095734	-11.7016075567575	5.71753838116412	-0.389093798936657	2.16146321989716	-0.900910871473072	-0.531528029395239	-4.04218252272686	6.0696854368107806e-06	0.699865856481245	0.0382559270568974	0.3747963590730109	0.5990431645183559	0.0003340126851336	0.914714221016272	0.3805123667227562	0.7946048984270836	0.9644442884630302	0.2579700491434878
RCN1	3.76143097876297	2.9578941707198	-0.0418094549347196	-0.143365031297409	-0.3278606626121489	0.208965661429267	1.12474334789801	2.20483802162262	-0.137993477158965	-0.286820388025996	-0.9075287580327908	0.567097510530781	0.6988985932950029	0.0433370556157136	0.891112461604115	0.7763626903978109	0.370914826140142	0.574663082284221	0.492745993362517	0.972762434040252	0.9345906818376716	0.7936785535243555	0.9615054949079448	0.9996825017196354
RFC2	4.60016059520334	4.611430113054389	0.0863426181448757	0.6003872337443771	-0.3564379685159199	0.491704045562831	-0.542290676018492	3.59332999632105	0.260921836461386	1.13790349755814	-0.892296086835485	1.20743336868573	-0.3404468365047919	0.0070026000130614	0.796056721940452	0.268392979807253	0.379236323357415	0.23612449780576	0.739644811161726	0.9460028189090656	0.6757546868721666	0.7988944742577054	0.9137623476701796	0.9996825017196354
ARID1B	4.97960300688788	5.00596802160709	-0.1751783093606539	-0.160984249771116	0.636825743849203	0.442950556620875	-0.398501440311882	3.1747716009191698	-0.5025737290086161	-0.2854790299554069	1.59616114683532	1.09147922063559	-0.212060605251233	0.0107111540665783	0.618708517868274	0.777514984273545	0.12032560666815	0.28359803864602	0.835258841023644	0.884612339193179	0.9351495824530028	0.6243379784451996	0.9274352601399416	0.9996825017196354
CLPTM1L	3.7618766766718297	-0.667069815795085	0.656676992667809	-0.214293667440876	-0.374336488187641	0.0024081213286166	5.080399502584889	-0.350948184866978	2.07352134466532	-0.388149550111404	-1.01334108607753	0.0063474344140015	2.3867801514811804	0.7281927142359671	0.0468958344555712	0.70055572126232	0.319158184633458	0.9949786732115732	0.0231057322987542	0.4207442156258972	0.9043590419406604	0.7637113606686684	0.9995162818544824	0.9996825017196354
HEXB	6.34678344284992	6.59073294079695	0.177018364541248	0.275915854397114	0.0606798433218911	0.373556340306071	-0.7166241382523348	7.224290651053161	0.971718895633913	0.8886666835291579	0.283740197170279	1.72444858733383	-0.679396685059934	1.32417867394823e-07	0.338652249557173	0.380817572398567	0.778505737420705	0.094787182022135	0.50215260433183	0.7473641981388085	0.7528373790981574	0.9547372925555608	0.8438351044722499	0.9996825017196354
PTCD2	3.02135664261375	3.77764927595591	-0.469848330448962	-1.24452667078682	0.0521601956258162	-0.8792932426228058	0.622221516696075	2.3736624472299903	-1.07308836289158	-1.90586715671842	0.102453442979105	-1.61125917221574	0.312196689002784	0.0237830454605756	0.291257422365973	0.0656842093575721	0.919036109826761	0.1169444721634969	0.75691635397563	0.7129538394747064	0.4541304635670636	0.9845697515223024	0.8592388910488525	0.9996825017196354
JKAMP	4.79966593294369	5.13406782189612	-0.121162277491752	0.590078055093992	-0.227714323972608	-0.206065470519059	-0.48951589731727	3.21313436483063	-0.351744407895032	1.02392889381804	-0.566292521580913	-0.505404497518351	-0.260655477918523	0.0044576039073912	0.7273427453721659	0.313929059840151	0.57521122828753	0.6168735634339809	0.7965351757628789	0.924515853586612	0.709625419308203	0.8844733975179904	0.9681778052157936	0.9996825017196354
NFE2L3	5.18270501864582	6.705975102397519	-0.515712457107404	-0.8332786569679279	-0.144781719136153	-0.215706944112191	-0.6159809390644829	3.85012207072343	-1.5021938641362802	-1.4264669528609	-0.3588809416891029	-0.539367207200332	-0.312769037806816	0.000610468956614	0.1433427416292149	0.16350752747304	0.722193479879069	0.5936591519091011	0.7564960910870041	0.5858751173212858	0.5773066079506627	0.9410737347841944	0.9618012936343264	0.9996825017196354
MCUR1	4.587770392664231	4.85589574597882	0.420041997211317	-0.575209830585353	0.0552291337000642	0.283613766170375	-0.164906895547422	5.1135387869958695	1.61859154106274	-1.43088528344504	0.17567880074732	0.862461790240698	-0.137120084581524	1.42836685053979e-05	0.115350945994392	0.1621568834700109	0.861653288971195	0.3948511631699579	0.8917949918295741	0.5465627120114797	0.5756113081911534	0.9701328542061748	0.9389286586281028	0.9996825017196354
LIMA1	4.1894884314597896	6.338724736292701	0.214843558778528	-0.487780751453674	0.299752544188088	0.160916102709255	-2.3290625847509703	4.19881361539312	0.6258760832856789	-0.8480787060561841	0.7203493585519201	0.376654856340176	-1.28181342256344	0.0010670290076267	0.535856877992555	0.404253555430249	0.476540549620601	0.7089643661847509	0.216480478253897	0.8486499498407356	0.7653023460081974	0.8384328190556707	0.9799356458744778	0.9996825017196354
LETMD1	5.25128291748958	3.23868329240033	-0.0909485562869254	0.0365065246510088	-0.703811846251348	0.1200726987271749	2.43659431390772	2.14563225540053	-0.3062507419469389	0.0733631552021019	-2.08178784424216	0.353212469613454	1.41325477716795	0.0414126256385629	0.761463507687196	0.9419740466014292	0.045901992063585	0.726403411417367	0.1677904066499879	0.934340533149764	0.984656276029922	0.5142438448079383	0.9801691929789432	0.9996825017196354
SLC4A8	4.559990366770901	4.483515631130599	-0.5104696534500011	1.45983736646934	0.370879952552116	0.4627932804031721	-1.30437686860489	4.08042973074707	-1.73016812103397	3.20322185784786	1.08975347722508	1.31180113638218	-0.950951405524252	0.0180050741987047	0.0968307419308543	0.0057984448023541	0.285479609322919	0.198921614427213	0.3821626846441029	0.520001533790895	0.2558606492593178	0.7449357842594604	0.9064973993044002	0.9996825017196354
PTGER3	3.68701294304314	3.2717156169150097	0.2857495725372639	-0.293249849134104	-0.7226434608654301	-0.618899463498728	1.14968295693318	2.06055490327747	0.650433146451896	-0.429458260870193	-1.3604772409862598	-1.09814013628183	0.57260585251358	0.0475526744678189	0.5200554664709299	0.6704676531296551	0.183185653649047	0.280337623886585	0.570913251574138	0.8415177974665762	0.8910368835256922	0.6775669700322555	0.9255647055581856	0.9996825017196354
MAPK9	3.32976755736602	3.77458204020224	0.335562747549558	-0.475708030401997	0.144289899708018	0.237282643252991	-0.515189656621246	2.372553813302	0.7891661222597399	-0.7189572939288991	0.2853402402737	0.443764773802296	-0.258207852605306	0.0410532372748656	0.436699875845209	0.4801480354165179	0.777396660296118	0.660199708959982	0.8003204559774709	0.8026761100175662	0.8102920829333066	0.9543311842551228	0.9750642531678564	0.9996825017196354
BCAR1	2.6825096441087903	2.1346569063592	0.0996326748011819	-1.35608977921177	-1.03719686714464	-0.5577527028908361	2.2163423699385096	1.08108836517908	0.255169935244451	-2.04313581722733	-2.31754809498192	-1.2108143154226	0.96222407849828	0.293045169870538	0.8002441098262149	0.0496196394901032	0.0272127505186607	0.2352138733019169	0.345624034431361	0.9471165743299944	0.4113864463231753	0.4527899322410488	0.9137623476701796	0.9996825017196354
FAM160A2	3.83323054625247	3.21012585215508	-0.400834944078384	-0.214794040339228	0.488506465043614	-0.282769223352414	0.970024040569886	3.101009477200241	-1.39669342057672	-0.4997237414809979	1.47657047039792	-0.800918453185848	0.7459619009722329	0.0040068712696067	0.17211821798188	0.6206885409650121	0.149564915477415	0.4290857217007059	0.461135509056472	0.6067167211857811	0.8704817701202863	0.6473539298206769	0.9409749833708638	0.9996825017196354
HERPUD1	7.122769551628211	8.26544441381662	0.465931249646737	0.9713122889096328	-0.288393516494333	-0.203973327566105	-1.93167767712993	7.490335877828669	1.52397815503214	2.00092316641165	-0.7698171546122171	-0.505378458157377	-1.3698470236339098	1.58246163531895e-08	0.1373370594670989	0.0539436066786431	0.4470542294106679	0.616756444930879	0.180270627912706	0.5781992093612891	0.425160794743516	0.8267629288602845	0.9681778052157936	0.9996825017196354
HOMER3	4.59542798023987	3.79206059515377	-0.374740679195907	0.318725457885993	-0.27454886391516	-0.0438240965126641	0.932695489063732	3.36447341387717	-1.19261691943991	0.669379387312034	-0.746700028149146	-0.113774627857558	0.6587085380373989	0.0020044477757319	0.2417880609388689	0.50805474740034	0.460695948131777	0.910127289230756	0.514794988764461	0.668068290564496	0.8241136263477328	0.832016943959639	0.9963586664791102	0.9996825017196354
PIK3CB	4.34720426072404	4.14716139526896	0.0598847037023934	-0.0609152970349727	1.20190261226025	1.06392695226806	-0.82774483493439	2.92478372107226	0.152867645522057	-0.102608742832884	2.63778469339991	2.23757173792786	-0.461887645224781	0.0062880064676638	0.879462517570176	0.918913827133387	0.0127758498208242	0.0323393581186378	0.6472867689187379	0.9709339113388468	0.9784285758462866	0.3847743373411356	0.7547340214890724	0.9996825017196354
CYBA	9.20198318045041	8.54780697261101	0.872540240645682	-0.0664656329182556	0.5404061433664411	0.283857226751383	0.394507458931676	6.853758668159781	3.71203402881062	-0.1615575592463189	1.90832611256505	0.994032368679741	0.275713180758003	3.6807668057623204e-07	0.0008228393178302	0.872670735756182	0.0659077159019544	0.328256361557582	0.7846644468543521	0.1182913803312768	0.962374539523694	0.5545293181024822	0.9308861445701752	0.9996825017196354
THOC3	3.9475612995321296	2.07597223527126	0.364141176726669	-0.0846722508287061	0.115087869903788	-0.1557240254181519	2.11681657527811	1.18971257966068	1.01470818764682	-0.1419318190381059	0.273222184505538	-0.370981020840674	1.0468407227206802	0.248011758335225	0.318024549891981	0.8880388255515759	0.7864893154704592	0.713234287126119	0.304945555478775	0.7308198007372765	0.9667250977677408	0.9565548800769144	0.9801691929789432	0.9996825017196354
HEBP2	5.321236668960241	6.045077759040331	0.264513378987104	0.114958886514575	-0.426521712069754	0.0523766868694865	-0.818424478950384	4.80850149881999	0.7669802257842241	0.214277092309844	-1.02350767926274	0.119207359977099	-0.514912048841062	3.46436280943461e-05	0.448715279701764	0.8316905798687041	0.313743414154175	0.90585631182152	0.6101531528697121	0.8100211764314614	0.9537949415063104	0.7613286367498067	0.995942667047443	0.9996825017196354
MPHOSPH9	3.87248556560268	4.47428299610063	-0.644941076504821	-1.00157868074985	0.0863875882523998	-0.0731326346486932	0.270170174024821	3.48947831166335	-1.81376209151452	-1.89810381035544	0.2090991596697169	-0.167549611637185	0.1676335572220109	0.0014328948676416	0.0791020198064512	0.0667340355792842	0.8356962554168349	0.8679920094910071	0.8679265068652059	0.4918558117376914	0.4541304635670636	0.9654948750750744	0.9937339942687076	0.9996825017196354
PLEKHA5	4.70519313278795	6.15814158457123	-0.2085121813908239	0.354515355474132	0.298134093292357	-0.395429613814329	-1.86231355079948	3.80226576293683	-0.574149356680641	0.590450556253085	0.706140267490683	-0.908731896910234	-0.960641904282148	0.0038885047699992	0.569887956397523	0.560154665587174	0.485237079878102	0.370642419296436	0.353567736510351	0.8623023276057928	0.8457806425760409	0.8444490511799423	0.9363341876399608	0.9996825017196354
SIKE1	4.466660295920139	3.91335232447671	-0.897014492760873	0.981897414402838	-0.527377172578628	-0.5421192728561359	0.5927028243938549	3.88312904868278	-3.15148195021311	2.27576775539166	-1.5895038609887	-1.53096054031423	0.467969337613026	0.0004858015090004	0.003514843696727	0.0296945280750083	0.121779298631858	0.135606249306867	0.642978236895554	0.2229237925771232	0.349878096153121	0.6262551599128376	0.8742198555753148	0.9996825017196354
RRP12	4.42560324227334	8.83220131384572	-0.715529735519399	0.3817811187908539	0.3507920370321839	-0.100366017758144	-5.45422152448859	3.83690061910479	-1.62878765890369	0.534670144074186	0.7456753958199741	-0.209150067073317	-2.07060806622402	0.0007572939658774	0.1137411227785169	0.596621859000678	0.461855913727471	0.835830736077331	0.0470687518670522	0.5460181593045281	0.8611481772082075	0.8325110281977559	0.9920004280726628	0.9996825017196354
FNIP2	5.236952125481809	4.08631761207444	0.372698710408906	1.16408819008813	0.365972245359345	0.277705327801408	-0.050683597142358	2.6082270749642302	0.960031257529812	1.88304743017903	0.7999798941069399	0.588319459402231	-0.0263147206016059	0.0253989783054311	0.344618162507142	0.0716757292296304	0.4297411380270429	0.560454597163353	0.979371791096189	0.7512480849478376	0.4598772889785091	0.8193579045459906	0.9603680099654996	0.9996825017196354
MSMO1	4.57448679095496	2.0692947879389503	-0.7796715083312801	1.46234264370673	0.0430698654076558	-0.223235490798826	2.0412742571410303	1.42504100472618	-1.9160428257584	2.37917150525551	0.092117028034015	-0.4505996663823111	1.11981631891236	0.163826513501315	0.0643297813499986	0.0234845192445477	0.9271793373153128	0.6553164717933471	0.271126914728318	0.462094405406852	0.3249619409395823	0.9858277846072012	0.9732144855710168	0.9996825017196354
TTC17	5.764915096111291	5.99856861882282	-0.329367631327962	0.8641234505130779	0.637770286896495	-0.0836694173569175	-1.01533961496479	5.85409574582944	-1.36188019615932	2.23603533962476	2.28166959059587	-0.286464934504229	-0.8163041117851361	6.938221186918979e-05	0.182876959502242	0.0340776746633391	0.0293207647889625	0.776382431459022	0.426143518020635	0.6153659180726615	0.366692104012098	0.457152011983632	0.9860607137080104	0.9996825017196354
FOXN3	5.67388914436837	6.57960268514011	0.291949771890326	0.991376559076724	0.340957716172016	0.0555646633103561	-1.97847530896581	6.474180488877961	1.1944680970040702	2.49225523783825	1.1719447339238702	0.183876631765826	-1.5908772040814	0.0001129316177418	0.241377303930106	0.0203483497365915	0.2499593140775189	0.855278531849075	0.136034730152364	0.6680005366977421	0.3173246451357494	0.728832806522579	0.9935888176605372	0.9996825017196354
AKR7A2	4.21736011912492	5.48610872922058	0.326708427816949	-1.72366738388688	0.511766791794568	-0.392278804675816	-0.0096840475288053	2.7203392911276603	0.790105364996503	-2.3500438343856	1.00448925413806	-0.754904146966332	-0.0041471758540192	0.0125272700839768	0.435434846181323	0.0252205824523592	0.322878107443918	0.456179117035975	0.99672069597923	0.802539916500346	0.3308130413641568	0.7663395123890697	0.9409749833708638	0.9996825017196354
MRTO4	4.22906333916654	3.53068531002223	0.1343538468382689	0.604102786395167	0.0174298102856335	0.299006409783213	0.160845340803176	2.62264358414232	0.4377412407961649	1.1934117931036698	0.0476071836933516	0.8054683000187529	0.0996436965358644	0.0229480248393824	0.6645306315277031	0.243417313265974	0.962325251840055	0.426619685903098	0.921850148613154	0.902751766638874	0.654393207172013	0.9907849345913716	0.9409749833708638	0.9996825017196354
USE1	5.13053891403586	5.47408101139303	0.433116230232445	-0.274048520678316	0.365744549746634	0.6654622754811129	-0.7244212813736959	4.23881740876256	1.4017877363451698	-0.546839144920885	0.9897724673554052	1.76327431006517	-0.460684048928678	0.0020380441255691	0.1709346069107309	0.589890345429039	0.329827599217135	0.0874731049294126	0.652532969738343	0.6066945288475372	0.8571696802045714	0.7702223403721967	0.8402203993865178	0.9996825017196354
AP5M1	4.40002750378988	1.19062129367475	-0.297686772396252	0.528145102616988	-0.83894166354231	-0.682594496208933	3.93576008359978	1.00828769594053	-1.03109451739922	1.16690080678231	-2.5105713731498303	-1.97642100260457	2.74585568911021	0.3370240663467019	0.310476284449863	0.254604778864778	0.0173241217551728	0.0568558097950722	0.0162374473336308	0.7261508240647339	0.6642024499685546	0.4006144673958277	0.7975869733073373	0.9378350997228968
ANAPC4	4.38045976675752	6.09489750383294	-0.321291010801395	0.6202757829526421	0.022027881796272	0.0387103348316229	-2.25399965047791	5.0226143653583	-0.94230094694172	1.17039160607471	0.0540466395487909	0.0896440191611944	-1.46304205179176	1.86074401558041e-05	0.3530986288455809	0.250486194617297	0.957234023386888	0.9291288405664648	0.153209593796628	0.756048000997682	0.660422396879285	0.989859972480214	0.9975214301956512	0.9996825017196354
KCNQ1	4.319523620549931	4.825387168342	-0.691122332516341	0.0655003621901948	0.984686055087324	-0.136052848431069	-0.62764171050738	3.0120971610076	-2.02648237982941	0.118327608501412	2.52590752111388	-0.345165222675312	-0.334012759334572	0.0077537984985442	0.0511954199253075	0.9065710625269632	0.0167820884237249	0.732358222639485	0.74148076977944	0.4293665018063366	0.9727454336462004	0.3967053133862582	0.9801691929789432	0.9996825017196354
TRAPPC3	5.919802981153481	4.93823148694529	0.083319978717791	0.228813303824878	-0.4933338653941029	0.0841158191720151	1.1398916899588405	3.58877281155252	0.257576552638603	0.438242746974504	-1.29433207538688	0.214013458429446	0.6838069982664859	0.0053903121384933	0.798420822521729	0.665174507102982	0.2048246847532789	0.831913123383808	0.505878881957992	0.9464328432859166	0.8884925093637701	0.6990882402690263	0.9920004280726628	0.9996825017196354
THRAP3	6.6117552864729205	7.99316594392791	0.303289694999445	0.0019821210845868	-0.222394991966691	0.429427446924731	-1.72346481232464	6.43257261830003	1.10967584837197	0.0043080519427024	-0.683242755844238	1.28730511309487	-1.160637149692	1.72132567399693e-05	0.275411209026961	0.996593331255678	0.499388354576232	0.207482070891223	0.2604399630800499	0.6983733903407087	0.9991881437231468	0.8517370462851608	0.9090772335741212	0.9996825017196354
PHPT1	6.74241680012359	6.018991192306111	0.80652433199017	0.198326445411498	0.5544441576534089	0.370019263529919	0.203872030831374	3.56977342148248	2.23194155750667	0.321733229046816	1.27149499513303	0.8212404168249449	0.1017566798002349	0.0027377577504674	0.0327537563347807	0.7499638926113342	0.212779106528042	0.417774686188361	0.919931293784176	0.3857956637697184	0.9243827042886068	0.7017196478801496	0.9409749833708638	0.9996825017196354
LY75	3.36524522619578	1.1539712928046102	-0.1296441905313899	-0.171388594038324	-0.2067196960622249	-0.517465625504219	2.9591233340339103	0.908409422173231	-0.462583006771521	-0.3794925686309789	-0.636581913872365	-1.55030334153526	1.9626135547100296	0.380895920913248	0.6467935894069871	0.707195318405575	0.528937818462685	0.13119561780263	0.0665857931879843	0.8954158152740129	0.9069504542744992	0.8654538346990392	0.8672868920261739	0.9996825017196354
ARID4B	6.8205971301619694	9.31758979063736	0.158230947791389	0.373211528592155	0.476076980880572	0.363435981807107	-3.4294092146847097	9.0206681433266	0.63587716430692	0.915655956691046	1.59828968497747	1.16491508317987	-2.7064579101131	1.70207588925533e-05	0.529605219115178	0.3698664619481429	0.119950243515011	0.252732717325257	0.0196051153058198	0.8468209182304122	0.7457611851549257	0.6243379784451996	0.9186967608551976	0.9989131491526868
OPN3	2.83792523372126	2.7561106025610203	-0.273392743238005	-0.7269820132093829	0.336206033566427	-0.0023823963954103	0.515651687737257	2.20899992879927	-0.82637958729158	-1.44843631357738	0.878723368033147	-0.0058337503779099	0.331990387149065	0.0579678272790662	0.415729281494377	0.16296969330146	0.386757328027457	0.995381592949146	0.746132308361654	0.7918741481584461	0.5764892497297709	0.802373094859113	0.9995162818544824	0.9996825017196354
SDCCAG8	5.73360016959925	6.33841037018167	-0.217562973465726	-0.259922810448477	0.1208591417489319	0.164620768404362	-0.509535468109401	4.53148026529301	-0.7286573855820809	-0.523952191916264	0.3508072008970739	0.466088408529777	-0.308881066660292	0.0003628049735997	0.471524036676294	0.604222417650806	0.728062828552164	0.644449772567159	0.760519639832517	0.8190707529311748	0.8637668440770645	0.9418183788819948	0.9703867535700732	0.9996825017196354
KIF1B	3.71564065231704	4.3115877281576696	-0.4540435183488679	-0.8325405187271608	-0.548480693860721	0.367009186451497	0.0568186487777767	2.3186387515987	-1.01299141306525	-1.17177046006919	-1.03686510740426	0.6850534255919329	0.0251322018563191	0.0398755866856956	0.318821612507264	0.252665065536406	0.3076478309466049	0.4982769646675821	0.980273088471129	0.7308365408574193	0.6626696026790391	0.7562833819576595	0.948403048975044	0.9996825017196354
TBC1D22A	4.4325933384439296	4.57364162775293	-0.210406650071801	0.277843453898404	0.4550298080608621	0.4185353695171789	-0.6485787286706011	4.23667655611367	-0.6988457413339729	0.605805532838168	1.2891931813706	1.13605561564728	-0.475411465517106	0.0001793277387777	0.489696879230477	0.548917125520375	0.206572388455041	0.2643701688453589	0.6377229895327851	0.8277021087730058	0.8406183174116602	0.700397324629639	0.9198889818691316	0.9996825017196354
SYNE2	3.87249268882581	4.9073599276643	0.379292173721985	1.0097070122157	-0.4760735355486579	-0.6730920712608629	-1.65696610388493	2.8073649180865896	0.848255065913153	1.3880241111298202	-0.8770504439962199	-1.19292068320353	-0.76558209297008	0.0218128236226538	0.403202046517262	0.179880781155012	0.3871392531892029	0.2416986324291389	0.45861500114132	0.7821475278918075	0.5959011648712514	0.8027183515165356	0.9161606521633264	0.9996825017196354
FAM168A	3.18956925032694	2.92596979685371	-0.155515504824362	-1.03820191415898	0.115253692792288	0.087963182926574	0.846899713118538	1.4193555759926102	-0.421642033725161	-1.6848255071753502	0.280365509229702	0.208858286646293	0.358789122512915	0.168317242512892	0.6762192236485269	0.101769667683553	0.7810960996982891	0.8359752143686959	0.7223702775830809	0.9040654026408508	0.5057164259886195	0.954884831881924	0.9920004280726628	0.9996825017196354
RELT	4.53367666925445	4.53056071345033	0.100544814253959	1.0871460136341	-0.231473737565469	0.252104431650454	-0.952354755026871	3.03250861210377	0.275906042322998	1.8599181539295304	-0.538694318754069	0.5801354448813622	-0.523181989185839	0.0372516440705341	0.7846314609236209	0.0807874702016863	0.5938878736839229	0.565980515774295	0.618679258369193	0.942082005754842	0.4724852395116951	0.8892185941594687	0.960639196661728	0.9996825017196354
GALC	6.80646341915871	6.50249218036122	0.215738386828141	1.89402801374574	1.47590943503645	0.222130178841515	-1.75981720220469	3.7451665751256096	0.466073512242421	2.6238181346895804	2.7369347310684	0.387123630584868	-0.8084114449256701	0.0653945578258203	0.6463162372556911	0.0240919852797351	0.0120575447725897	0.7012956151026178	0.477233390290308	0.8954158152740129	0.3270855592939702	0.3835183956881951	0.9798838803799514	0.9996825017196354
NOP58	6.379788215642719	3.9019951590591297	-0.189755585397128	0.992797238528908	-0.3534608634215929	0.517825740903994	2.0361978434885	3.02580943198591	-0.5377185803164679	1.84880950257822	-0.8550428153561228	1.19311553489096	1.25206742790071	0.0048628990635059	0.594491560106184	0.0737431929608563	0.398884131542765	0.241595506502176	0.2196197942030739	0.8714546945617124	0.46140581134276	0.8052366048107269	0.9161606521633264	0.9996825017196354
SZRD1	5.336241082059759	4.84456370548043	0.250290765025966	-0.0961391066089647	0.227545786950657	0.0343194770672993	0.46881257068274	3.55558221217749	0.8527565937986299	-0.197775703336611	0.6628630960496221	0.0982210755147877	0.290964718121431	0.0037440533745933	0.4001423511599329	0.8446360441606501	0.512229555644085	0.922397272095423	0.774517601023419	0.7805925149640668	0.9554822106395796	0.8558591459715673	0.9975214301956512	0.9996825017196354
KCNH2	5.619474583187309	6.57394102102784	0.643728247628676	-0.39182641486011	-0.255209242272069	-0.0903654781358546	-0.779941834625172	5.50155488801885	1.96770460307156	-0.760249758296909	-0.6401967480458821	-0.213064488230028	-0.515161400931683	4.61572524560299e-06	0.0578198863926129	0.452670684180601	0.526602470330521	0.8326282503865648	0.609980884943936	0.4453533299010234	0.7921224737303497	0.864731622769369	0.9920004280726628	0.9996825017196354
CUL1	4.62607554501987	2.98742057557755	0.1403235828518949	-0.5932560096526031	-0.256205732269548	-0.385054715229006	2.56283813348114	2.5519778652102203	0.44059842893102	-1.21796584485146	-0.677044648562854	-0.9654764199650152	1.7436717521925802	0.0156879521601068	0.6624659365529151	0.232141609249952	0.50324307144975	0.341546512618177	0.0908178237125218	0.9023926267939524	0.6457561483315228	0.8529753036265234	0.9308861445701752	0.9996825017196354
FAM114A2	3.95566572828273	5.5063666404785	0.402898409170165	-0.748689927271302	-0.0506542742411638	0.302117142432773	-1.4402442741897	3.84155020539114	1.16378610813912	-1.3338975324977	-0.1204435051180519	0.7044066119714241	-0.821927516252168	0.0045291655433733	0.2535478374347339	0.197301833389255	0.904905537318358	0.486307381437562	0.426660748293099	0.6799452468184278	0.6121515236922964	0.980836246344766	0.9471850192270804	0.9996825017196354
CYFIP2	3.67537652955242	2.58118464190391	0.6055459067184771	-0.307309123372603	0.733049880582685	0.239650741840935	0.8276090205044201	1.73865552789711	1.586687271563	-0.517753471528112	1.62707498871954	0.511360682872346	0.449633083961619	0.1169834571681559	0.123467667488923	0.610009714160053	0.114348382393145	0.612609248964652	0.660707421874746	0.5584145411433938	0.8658668691513549	0.6167181339446188	0.9676461943066038	0.9996825017196354
TAB2	4.10828381235707	5.17462873653755	0.1580183577612469	0.0826339877739691	-0.0194778089850253	0.6945517731849771	-1.61050500119771	4.14115955770413	0.456314261639873	0.153888565075517	-0.0465688730282047	1.60715772657807	-1.01454801291387	0.0002351829425154	0.651246099261854	0.878664020853177	0.9631462602465972	0.1178436970794119	0.3179313194068189	0.8968879093423565	0.9640261702268348	0.9908374472074888	0.8592388910488525	0.9996825017196354
GINM1	4.82197390126461	4.627660800012559	-0.125894734354102	-0.0873656208826868	0.119006389310808	0.0132507229853532	0.324805353450647	3.0627578955499204	-0.361804289715609	-0.155452861267203	0.2952525421377769	0.0322668068090876	0.179351128561375	0.0084071934605826	0.7198862744613159	0.8776069169725621	0.769708348705167	0.974462867738334	0.859637378158468	0.922049633076967	0.9638555138562072	0.9513849478313348	0.9975214301956512	0.9996825017196354
EIF2AK2	4.96319375985968	6.21062043577247	0.0141324020739019	0.4053643657597879	0.5837564924229429	0.491368744637032	-2.16739293326455	3.65911158732564	0.040012936537862	0.678356866106297	1.41517782445257	1.18509543371822	-1.094383361409	0.0015531122586491	0.96833459857806	0.502494102015133	0.166945111781559	0.245224579774021	0.2839995874098839	0.9927452718016349	0.8228875163923396	0.6641216206353044	0.9174224216250848	0.9996825017196354
USP36	4.7706767644197	5.39246361577891	0.591611473928599	0.647442065555636	1.44890500746892	0.8109969061238872	-2.5103031891856	2.86307326373641	1.38288405326578	0.933656773545918	2.8787687025157203	1.58842698574784	-1.10738548054372	0.0218534639744397	0.176391902344708	0.359584734874924	0.0070736406662507	0.1222314461711349	0.290960069621669	0.6096117059939304	0.7406186813914989	0.370860422485776	0.8630962904131118	0.9996825017196354
KMT2C	5.76133127615849	5.8379074310493495	0.2840143629702619	0.0053683893689274	0.0888732146484654	0.126627221285986	-0.432130179484106	3.4713456261389	0.8779848709841321	0.0097793680986262	0.2413281548158239	0.336791830865203	-0.223875063214281	0.0019177975096474	0.3867146501565189	0.992258036063289	0.810916542125234	0.7386209885290541	0.8244101449727091	0.7745759321582096	0.9985052385937512	0.9614258918340718	0.9801691929789432	0.9996825017196354
PUM2	4.95105801137241	5.42514416419304	-0.054767493805579	-0.2046677742644719	0.6100081083404799	0.314762692189621	-0.737700055912729	4.93421956664726	-0.181181747314974	-0.442257259106756	1.7107341785154098	0.835130489671841	-0.531321665298302	2.40563865165272e-05	0.8573676405165329	0.6612778540051569	0.0968096915858275	0.4098362930499299	0.598864981881895	0.9643502652047808	0.8870299880922532	0.5970434317453222	0.9404458324455618	0.9996825017196354
MRPL43	5.70265256917256	4.8784715965001	0.121653611219818	-0.0745893516008286	-0.426674194846921	0.247993381909411	1.02553386291143	3.48815314371064	0.34383573554777	-0.134236923098021	-1.02390395940938	0.572922354000551	0.59514192552251	0.0062607134405268	0.733405505191116	0.89443551464293	0.313803802671333	0.5707075591982089	0.561882491277698	0.9265858087446446	0.9692740171503712	0.7613286367498067	0.9615054949079448	0.9996825017196354
C4orf27	4.47975922122951	4.47898617306817	0.0759511007882243	0.940486487894829	-0.320873576544626	-0.21898816574403	-0.444833258547705	3.10028734542607	0.2398254816957369	1.74591568261165	-0.8571921588405078	-0.5721567175621459	-0.259588558101169	0.0081210369274055	0.8119956255487759	0.0917765318233106	0.397837665975056	0.571445671714943	0.797993818785925	0.9504259964848476	0.4914447208819746	0.8051202795135053	0.9615054949079448	0.9996825017196354
ZFR	5.55026446146291	6.42936964445626	0.258095808479636	0.0205640836999174	0.3495649814391339	-0.0772184069747481	-1.21643985045651	5.973379125194651	1.08406462318902	0.0518321938660318	1.25108471895664	-0.267950910309879	-0.948008617497576	3.36899982532792e-05	0.28643687019201	0.959029358599851	0.2199981198692649	0.790502003301249	0.355208714136496	0.708782234439062	0.9901846360023584	0.7090824014380577	0.9883189912065276	0.9996825017196354
TRAF1	3.67812574060381	8.08593843853211	0.0168229538704576	0.402454247087152	0.257527154719857	0.0131874379236191	-5.371232773744709	4.24715229536624	0.0416729540836599	0.585931990300808	0.5399965721924009	0.0269692544349756	-2.3995683373209	0.0005972179192225	0.967020209106544	0.562263401657513	0.593054060828361	0.9786631575339648	0.0252171890870998	0.992738924662562	0.8463717292173732	0.8892185941594687	0.9976952791316334	0.9996825017196354
RC3H2	4.556954694348691	4.9964046596999	-0.9227324136887572	0.423713669140745	0.306066723096813	0.479707597857687	-0.937762285447208	4.63393771356021	-3.13958349767946	0.9594274450080268	0.915353749854476	1.37813792208335	-0.698332548889136	0.0024356079240043	0.0040602731517491	0.349179368918302	0.3677084689997399	0.177722128226433	0.501780721110552	0.2324830212598421	0.7364237914372541	0.7924159233825246	0.9012554384802316	0.9996825017196354
IL17RB	3.8162588346606703	1.08770818311907	1.21606305323397	-0.605757076026194	1.1758436977325502	-1.10118147963012	3.3095603744898097	0.346884593822106	2.3534089592218	-0.6374023991759991	1.90762635508203	-1.6644757646793702	0.936815473324816	0.7313585549272921	0.0255238741145767	0.528495409660168	0.0662933177667533	0.1068752637441769	0.356009434364592	0.3658943795715207	0.8323563291071437	0.5545293181024822	0.8527444396441106	0.9996825017196354
TRAF3IP2	4.42407123426299	2.71185070542008	-0.4339682052819171	-0.780610532962325	-0.169495402577214	0.407127674745367	2.56126398638536	2.33131304495735	-1.4349046268718202	-1.6992555485653502	-0.483389032099901	1.134329102465	1.7840623080449298	0.0443226735134193	0.162094282306857	0.1038619671372069	0.632346664224514	0.265084237488119	0.0990635382001809	0.5985275862440178	0.509249536004259	0.903934985999408	0.9198889818691316	0.9996825017196354
DCBLD2	4.47840925779532	4.3985753234864005	0.355270515296067	0.995392119555474	0.67893394080185	0.2591996204098239	-1.32168846641563	2.33085574002164	0.8203583164239531	1.4216068432007398	1.3479719149608	0.507570780073562	-0.582662867534304	0.0372053312669765	0.41812493984852	0.166467275627495	0.187134202506962	0.615286974224843	0.567894195710838	0.7938410109960807	0.5814221463607551	0.6833481010858862	0.9681778052157936	0.9996825017196354
SERPINB3	3.3383084034680803	7.72425873651713	0.95881114019551	-1.35011397697245	0.8416435939635492	-1.0998890058163602	-4.0402506571667	1.4306752596484802	1.16464748753866	-0.8466254049864559	0.8452734055590551	-1.01968382241068	-0.660440627172555	0.164084983593695	0.253507679764448	0.403625662137636	0.404827255922496	0.3163683959367849	0.5138461788139149	0.6799452468184278	0.7653023460081974	0.808941333500144	0.9308861445701752	0.9996825017196354
SOAT1	4.07084576786001	4.81156637776121	0.0029839158128233	0.513240581411262	0.3305256637748859	0.31953011778656	-1.5397548879876202	4.62155375358153	0.0102562989267527	1.131847628576	0.945879798230288	0.863746349886222	-1.16399436902023	5.9487309892316894e-05	0.991880477199431	0.2661092241172769	0.3512979868152199	0.394155505744731	0.2530317519679139	0.9976308927013048	0.6737512658012361	0.7819353620647608	0.9389286586281028	0.9996825017196354
GDI2	7.036531742947759	6.898132507992639	-0.207037149150125	-0.6104634359735289	-0.5359570279889609	-0.0785370820174327	0.999757045406219	5.78110189344928	-0.745834059960275	-1.37393966875274	-1.65360592178551	-0.235555863340112	0.6928758497048559	8.386919406964742e-05	0.4612730785630179	0.181330670197853	0.107993336877764	0.8152952876820541	0.498295687596107	0.8143845313683411	0.5986243986752147	0.6086691888217729	0.9918246296788142	0.9996825017196354
PRDM1	3.1027547144185603	2.51433314447202	0.711337168601601	0.281942721539013	-0.7403939788872671	-1.12176240962344	1.0239038888165	1.89121554127453	1.9377800536733505	0.493802354500164	-1.6722519190518998	-2.4162127431877	0.611837160056933	0.0676776095338264	0.0615171339045254	0.624818273118762	0.104226079570636	0.0215641903708477	0.544968417561654	0.4549958197992209	0.8729805132521047	0.6048630148067268	0.7287242851677286	0.9996825017196354
ATG5	4.826609210124481	3.7781846499783	-0.416591481089072	1.2201881772293302	-0.178064425699136	0.0561617520727642	0.438812217617402	3.0352404068163	-1.2394282988040402	2.34508771360494	-0.452900961110557	0.1378138941539019	0.282283179071312	0.0251894508272967	0.226866234357647	0.0304134619732875	0.654041804319955	0.891251293079919	0.784877741870638	0.6570545332798511	0.3529482128880472	0.9154453531872964	0.9940576650540957	0.9996825017196354
PITHD1	5.691363684003821	4.15701159075678	0.230948104135003	0.382995969899549	-0.223564858115601	0.0923238103672198	1.4535289804712	3.37547523115935	0.808892325142985	0.834768675449146	-0.6707078734906651	0.269112622602819	0.9795262560152908	0.0056898934584054	0.4246152512110061	0.4114675118007179	0.507219957719122	0.7895907372140379	0.342104906920283	0.796661508583023	0.7692808587194974	0.8532259732052643	0.9883189912065276	0.9996825017196354
MTA3	3.51816594783256	3.1821743957496804	-1.09106080813718	-0.141282869991251	0.436964136464601	-0.476168748314957	0.91226477370563	2.470758756022509	-3.06064114566467	-0.267164562063972	1.06881859774906	-1.07745119909958	0.5639669125111179	0.0189961096700378	0.0044468223190964	0.7910567960491279	0.2931480643481289	0.289334455391761	0.576708214733088	0.2399626736673977	0.9404055458507428	0.7494574292638281	0.9286654393744272	0.9996825017196354
USP13	3.0359379743515498	1.99273172632806	-0.785043274778997	0.457698552309027	0.0065685291435396	0.280679883470314	0.8378464381008158	1.10290238678754	-2.1194467029310102	0.7568607896638341	0.0157141622987203	0.645285991580624	0.392825327301565	0.286940038783543	0.0419269827912775	0.454995838827236	0.9875620134796992	0.523530150343454	0.698645403016579	0.4047061132099857	0.7941986618480263	0.9978205294296504	0.9541914463093366	0.9996825017196354
ATP11B	4.70762228408641	4.30002571216461	-0.3600401206487779	0.527019602613269	0.251785313030438	0.295464219609527	-0.0637552385706432	5.237674541278039	-1.57277762778964	1.51457169715412	0.944018369828107	1.05779639319306	-0.061629629861312	9.95228512751647e-06	0.125606766822981	0.139696914946303	0.352233773103049	0.2980684916112819	0.951241109371532	0.5617910288644836	0.5535205825511871	0.7824030782029407	0.9302661363834396	0.9996825017196354
SEC61A1	5.149650260522559	3.9297433194714895	0.548584855231448	0.567742959326612	0.122352776292974	0.7864485600852349	0.300672656243425	2.6533663173302298	1.50229852402537	0.978914324942495	0.284192465841484	1.78494145290582	0.1657735697711319	0.0235778879711097	0.1434202608120409	0.3373367953050419	0.7781324786631251	0.0837818794204745	0.870677168785428	0.5858751173212858	0.7278262649218005	0.9545823626061912	0.8360891619995864	0.9996825017196354
PPP1R12A	6.47083763472135	8.77406926307989	0.0717799872629639	0.3961872254910449	0.2061313332341439	0.547298744687796	-3.2543554181657006	7.94944889706262	0.257175741905443	0.8843242075093628	0.6192456480630579	1.5699179947593302	-2.3778517528763703	7.307483205726259e-05	0.798850447647842	0.3867888933806679	0.5403363306997561	0.126288437934301	0.0376939470047142	0.946714170866018	0.7567334147033863	0.8708380145896517	0.8631795822326114	0.9996825017196354
CAMK2B	3.07495584013093	3.85910193532045	-0.417437005822803	-0.6266675057797391	-0.0673262440265381	0.048336491215745	-0.318006668077376	2.5589985413671097	-1.3761937156303998	-1.23726041088108	-0.195144320786721	0.1346732260995549	-0.179640616415526	0.0194821927403964	0.1783754015064829	0.22529024337321	0.8465393022211101	0.8937488328898809	0.859013452355482	0.6104681452221995	0.637721030204765	0.9683548061898968	0.9940576650540957	0.9996825017196354
CROCC	3.5696593427658	2.61156476715835	-0.0697885141592508	-0.8838181501634631	-0.501249384748367	-0.7895192262728259	2.23634417841226	1.63400107303474	-0.2222749487299249	-1.71092491723881	-1.42075928934922	-2.15745172201756	1.20871177421139	0.1171565878543309	0.825543026207874	0.0968164968746609	0.165467481562491	0.0391115415328052	0.23774599730826	0.9547370171745232	0.4984892690373287	0.6637990075195104	0.7838301873730589	0.9996825017196354
POLR3E	4.388451950718509	7.952481670364669	0.29071623020352	-0.375536260857096	0.0215213711926031	0.148665665886682	-4.03648274957788	3.77436856473359	0.716280887105629	-0.54069654573157	0.0449559079577698	0.310808541267949	-1.66903708152633	0.0008990352462561	0.479269962850079	0.5924712398167651	0.964441819480917	0.758158128442734	0.1054717076898369	0.8220631147708483	0.8585714072939965	0.9913877084724776	0.9839475194164052	0.9996825017196354
ATP2B4	3.7829416293510096	4.63042706813233	0.390950296042002	-0.050620879231955	0.8658303285366179	0.112439967728124	-1.4800940113007302	5.284383837577731	1.69166121991559	-0.139441861040434	3.13439167213584	0.382885133069467	-1.35009603727004	0.0008611900629636	0.1020345912513969	0.8905583919710649	0.0039383676072426	0.7043375026252291	0.203797072714447	0.5270139954589125	0.9679832180935504	0.3168916383678353	0.9798838803799514	0.9996825017196354
ZC3H11A	5.76977049252064	5.94488369254184	-0.3826260088456359	0.7656330446287951	0.501354944405446	0.409885806441503	-1.05551296214722	6.31175768077493	-1.4700858240698702	1.92947205510927	1.6513225188363898	1.26270259787746	-0.886192525842126	4.41528704268288e-07	0.151303202352113	0.0625792949551567	0.108454318706174	0.2158203539704119	0.382125379518042	0.5870281136237793	0.4471371492422131	0.6106289630757014	0.9137623476701796	0.9996825017196354
RIOK2	4.32870945212469	5.51600350624187	-0.2317590535298999	-0.3834139035632539	-0.474805530716591	-0.68411997873591	-0.394667272138417	4.11037484329008	-0.622291321767659	-0.667981830429525	-1.05931892650645	-1.40832330736321	-0.2330530874188539	0.0002565892056614	0.538159588943622	0.5089347464629149	0.297385396842833	0.168677490034411	0.8172045059953041	0.8490989271397767	0.8241136263477328	0.7519104408963321	0.891602453760944	0.9996825017196354
YIPF1	3.65862758726695	4.48486947110535	0.0841984027646499	-0.6385245803860601	-0.452655002330385	0.4844476946746689	-0.598879840049393	3.65527407887524	0.2489007779192049	-1.21330680246305	-1.10102044088589	1.13174987341723	-0.383998235492399	0.0009124249863459	0.8050281509460041	0.2338928112420189	0.279101040108725	0.2661497216681089	0.70351956244571	0.9487041731913406	0.647121450041429	0.7416562935920484	0.9198889818691316	0.9996825017196354
NDC1	3.0865256474172904	2.33374144990583	-0.0357992634205206	-1.4550064755308705	0.1669496255349019	0.12207990607341	1.7720327848706	1.78717439071101	-0.1004564506519319	-2.723925929187	0.405074920035026	0.278420468749444	1.08453855547971	0.0833854781032652	0.920608713963069	0.0103631389101275	0.688117800383754	0.782480866592962	0.2862297542266419	0.98116090937616	0.282874338554417	0.9287774689950586	0.9881681545959088	0.9996825017196354
FLYWCH1	3.6403255355619	3.4661105617201096	0.499531375657798	0.0362063107536034	0.236553227033981	1.21391653018486	-0.753354943935206	3.0898423632303302	1.61760325701492	0.0759639822555838	0.638905950108731	3.21501922458628	-0.5290878912429721	0.0041242516656304	0.115564679232841	0.9399206994489508	0.527431160017204	0.0029769561048434	0.6003957533015389	0.5465627120114797	0.984656276029922	0.8651930999976178	0.4978686268536219	0.9996825017196354
UNKL	3.06919253305006	3.6421964239897298	-0.0689062567976059	-0.498222320423859	0.31283485072276	0.0320900361636461	-0.5163920737441501	2.76782700688061	-0.194383750809602	-0.912850609056896	0.750585260008042	0.0721826122702458	-0.313036265748142	0.0381795213963792	0.8475139917144849	0.37544862765358	0.4594415302192899	0.942906058979207	0.7627135315049591	0.9604429366772504	0.7488415506164015	0.8316690474464449	0.9975214301956512	0.9996825017196354
TBXAS1	6.1498947504577	6.34239291135053	0.246728929511276	0.6285190273144361	0.3630883541046371	0.3868923225563689	-1.00837412163787	5.11346053680717	0.9460334928421552	1.4310869682320402	1.18121923096907	1.22792289109745	-0.6909327246335121	5.12052092859311e-05	0.351265829611916	0.162402369505618	0.24635720993487	0.228741430210754	0.495922609813972	0.7545899453214798	0.5758047839557953	0.7247723502063951	0.9137623476701796	0.9996825017196354
PARP12	4.4300001459753	3.99739379650643	0.2646212022357539	-0.9292315800047048	-0.034833348046047	-0.46651791647203	1.38636971445236	3.10879396185956	0.7559381309950881	-1.72650877678147	-0.0827124196025886	-1.04380857149507	0.855413080138187	0.0039269320117338	0.455215374809381	0.0938999115785109	0.934595441560768	0.304395595523915	0.3986822410394989	0.8138686803521653	0.493626936440519	0.987341568774074	0.9308861445701752	0.9996825017196354
ALDH18A1	3.3441063196841	4.21690491938293	-0.0128742429804103	-0.127481906654482	-0.444305432316916	-0.0533132837471849	-0.739661996216808	2.95036953970264	-0.0366643735438897	-0.224908506008805	-1.06242886436074	-0.12275654079218	-0.422248218147745	0.0131383114567471	0.9709887462725092	0.8239605036369491	0.2960622602960739	0.903072108880256	0.678799572249798	0.9937130332815324	0.95156431326886	0.7518477225536636	0.9955954476428344	0.9996825017196354
TARBP1	3.2426359641007503	4.92734823869936	-0.471479541408105	-1.29678461096491	0.101505906470225	-0.74962503063243	-0.501051636054423	2.50827870851624	-1.19581011209618	-1.9670796001265904	0.223955032134811	-1.60152803120263	-0.2184279676286989	0.021371312233572	0.240694923473415	0.0580464419168101	0.8242623846585849	0.119705091133888	0.8289325298176159	0.6673110477990127	0.4369365822530101	0.9644332525211315	0.8592944691115715	0.9996825017196354
GATB	3.10829833322652	4.771272520880441	-0.346484985094525	-0.406133847921476	0.621025341301063	0.5748683413990239	-2.10033896757957	3.75718798158908	-1.0588137647726998	-0.801458089416748	1.6322091865817698	1.45282501526301	-1.33411718629186	0.0078662015940589	0.298702372513432	0.4327901616763649	0.11306301079034	0.156018526954261	0.213817621186919	0.7187697846347079	0.7799747428550435	0.6144381967446804	0.8840266795079577	0.9996825017196354
MXD1	4.0701826842964	3.04554752585728	0.1020358569789569	1.05535377998278	0.427955227922761	-0.4531033773838939	0.2076394195766	1.3463227247273002	0.2105380593434189	1.3482304661653102	0.7894436031656279	-0.800876750661144	0.0775004522875853	0.197479264085169	0.8345831286071309	0.187601458305351	0.4357382330000759	0.4293096911149829	0.939004679385592	0.956722647245304	0.6036243713262835	0.822831790972727	0.9409749833708638	0.9996825017196354
CDK17	4.78290778619273	4.7141077063171295	0.360705626804471	0.746438747883559	-0.1833572023559549	0.7842678229520309	-1.11278430054514	2.3005151692835697	0.81704600207065	1.04438163659089	-0.35972898174676	1.54904059624971	-0.460843637678167	0.0460026951115249	0.4199473785738449	0.305294664078114	0.721473863653228	0.13191898561704	0.652101195732824	0.7942540696255475	0.7039536073760105	0.9409043634619148	0.8672868920261739	0.9996825017196354
DNAJC25	3.3898241130698	2.99901873986004	-0.450115152593997	-0.4664510557152059	-0.0070960830587164	-0.274386313867495	1.10693394581346	3.1498304620332003	-2.08988997377301	-1.34458394162478	-0.0282952438420528	-1.05680831563272	0.969702253376535	0.0076312456529303	0.0446804770097125	0.1898356797555619	0.977602439852588	0.298665542648904	0.3456129684374299	0.4155007932678866	0.6051007501440133	0.9956985949549396	0.9302661363834396	0.9996825017196354
SLC2A3	8.82551817612808	11.9534499882406	0.199356358189284	1.27159574226036	0.7513313547163158	-0.0866576971465769	-5.20461036596825	4.642222303075831	0.4356084448796249	1.6974213221602903	1.5199455209921595	-0.1729425318016459	-1.81431900948939	6.781389555493579e-05	0.66633802195825	0.0999296544755137	0.139547595758278	0.863934425394572	0.079023921284684	0.902751766638874	0.5025392806977319	0.6378813316513611	0.9936164941338432	0.9996825017196354
CTDP1	3.721976700214981	2.34563106568406	0.372101013528929	-0.7585104098124391	0.7599133302876792	0.709437048595316	1.27986441831482	1.92463970737746	1.12334515701908	-1.51115698469169	1.95541309302828	1.76048297317179	0.832421391328239	0.0632043781218031	0.269648214247076	0.1405616293323509	0.0593144709661964	0.0878819502222221	0.411340698745216	0.6926003101482057	0.5536469635518804	0.5475416318129535	0.8414539085990247	0.9996825017196354
YBX3	5.856206681226309	6.319855836706981	0.1044491377821229	1.24092661076674	0.521991027040704	-0.1003688445638069	-1.5873067905886298	3.16958514363304	0.267179416009454	1.8767016812353603	1.1355833093662	-0.217191901399374	-0.698295297827169	0.003732231276868	0.7911522164473571	0.0698380211726912	0.2652228153872999	0.8295716211178491	0.4900966076680139	0.9440212798473484	0.4584848026758646	0.7309898761518068	0.9920004280726628	0.9996825017196354
WNK1	5.5287683865868695	6.65179904112845	-0.203675817766452	1.18282755935589	0.4946958146217561	0.0846629638248836	-2.3247768220319	7.38916391224579	-0.8172252117827501	3.05964251613661	1.6745136925233102	0.268087041525244	-2.0323302232363103	2.09442098245648e-08	0.4198428472889	0.0044582662181613	0.103777467634606	0.790352940703196	0.0504895820503705	0.7942540696255475	0.2481893093780625	0.6044995440498768	0.9883189912065276	0.9996825017196354
CCAR1	5.6108479703514895	7.0055928011495805	0.2098857766751889	0.0422627716836154	-0.220585277752794	0.52269274953379	-1.9186833303213704	4.39746406356582	0.6165178138181889	0.07383242159759	-0.553628674195814	1.2864002976476698	-1.01880695418544	0.0004473010108148	0.541916124789052	0.941641021856765	0.583723343489379	0.2078629681445309	0.319894066281197	0.8502856316038038	0.984656276029922	0.8870824245494321	0.9090772335741212	0.9996825017196354
OGFR	4.790142735715509	3.53214462398003	0.3847788600392899	-0.402628878867805	0.2070459036250019	0.3774789471395079	1.41617213449397	2.61791373770365	1.12170451448949	-0.750332956996943	0.509420833031049	0.9041257820702092	0.8503243248203309	0.0264450470233205	0.271129101010957	0.461199925384975	0.6141618876260451	0.372686037356067	0.410043994623705	0.6938794130311271	0.7970810179006038	0.8969536869794067	0.9366668659144788	0.9996825017196354
GNA15	5.170277550309139	7.394360998367031	0.7477837977465279	0.606386106995371	0.8891892070165061	0.187373315130926	-3.55162139333417	4.25864832227192	2.2925040212437	1.07566824452234	2.21904949243295	0.477363576272416	-1.9086184030408504	0.0001938297587151	0.0292919483984233	0.2906599340458929	0.0344705236238211	0.6367083504365121	0.0656653999569731	0.377313739950374	0.6941075102730494	0.4715231407014059	0.969805920198082	0.9996825017196354
PIGV	2.93176900339764	2.5164061022527595	-0.231532936068548	-0.8566351284884229	-0.6836913083381989	-0.314817401866843	1.54978177104036	1.87296853083266	-0.690416661045333	-1.63182510201264	-1.7447427065995702	-0.7700929613225691	0.942217327830103	0.108592891496009	0.4953777675027879	0.1203081160083069	0.0911138357415413	0.44691459430878	0.370974215010085	0.8303492285359876	0.5299789116234256	0.5908313214582012	0.9409749833708638	0.9996825017196354
SNRNP40	5.52428763429125	5.00119668533951	0.177445646865552	-0.467746956943656	-0.433619557195315	-0.187802923488726	1.20237873141756	4.15954464756123	0.629261496848581	-1.02447306505209	-1.3062263070408202	-0.550643840362337	0.8287528418695129	0.0012967511839856	0.5337026900857279	0.315363633606393	0.200794872666248	0.5857457537931811	0.419252881768706	0.847626786643743	0.7099947611569646	0.6963558433861325	0.9615054949079448	0.9996825017196354
QSER1	3.5092904763618	5.19835073303541	-0.717335696157367	-0.17822267463613	-0.326022725903495	0.181056397685582	-1.6589353042160202	2.7764119501927698	-1.8084040486842	-0.275046966500863	-0.719592774904218	0.3943560392589199	-0.747699259198277	0.0132556499009369	0.0799537639457504	0.7851673115711229	0.4770593929592009	0.6960218207467	0.4630321393172589	0.492726443310119	0.9376303926325475	0.8386711262440594	0.9791756643048136	0.9996825017196354
MPC1	6.11605723772153	6.33775889262316	0.345877337860239	-0.397533858946449	-0.324542030795971	-0.0022861181066722	0.209171684806166	5.25928095857465	1.28298735594388	-0.8805878352946981	-1.00654137505565	-0.0068953215957158	0.145015074282579	0.0001275319525156	0.2087195400179149	0.386259632050485	0.321717718174487	0.994542099220256	0.8862615681596451	0.6440795880003317	0.7567334147033863	0.7657307808735804	0.9995162818544824	0.9996825017196354
ACAA1	5.5537235047456095	6.44184817953668	0.130972223632227	-0.9547491456441948	-0.309073702883718	0.121548150327547	-0.199720171674034	7.33479265455443	0.544374948832787	-2.5683469974711	-1.07563165135463	0.399036052351905	-0.18050541699525	2.43605256388009e-08	0.5899570517273149	0.0150890684668529	0.29013534921807	0.692517219031316	0.8578941263363751	0.8700474533885801	0.3021003407780671	0.7468692075090081	0.978215728494124	0.9996825017196354
BCAT1	3.6772024677635895	4.05128373128023	-0.7367872580730299	-1.02861934510505	0.0336237004588805	0.706553976219825	0.180045686649976	2.796619935264129	-1.85393280756226	-1.73015583298926	0.0727233236855137	1.4706561016530002	0.0988771523616999	0.0375414626110446	0.0763358172866381	0.10548442290071	0.94266777235491	0.151193134618581	0.9238874182248772	0.4883797505095197	0.5123121836556105	0.988342816934134	0.8838915200689547	0.9996825017196354
HDAC7	3.90190085747738	0.0813495359417079	0.418018889005198	0.3597071324746989	-0.320649410584537	-0.63576484800942	4.30025595065744	0.051854193873977	1.4621307386533302	0.7297120709996601	-0.9771013662548408	-1.8856049511395097	2.41777678095304	0.959028531637224	0.154061017406436	0.4709340590315289	0.336446839220694	0.0693425151484495	0.021665766981669	0.5907133320327855	0.8048202606558797	0.7737738453105322	0.8126641286201984	0.9996825017196354
SPAG4	2.99782098921583	4.98420442909934	-0.0144264009825681	-0.35909758356152	0.233132863783171	0.261478094410509	-2.35920918505715	3.24910760901273	-0.0436937538177013	-0.664371735811052	0.617491358258912	0.671372149949872	-1.29413312713221	0.0062502700969442	0.965420059021402	0.5117965474052371	0.541322788765698	0.5069783504447821	0.2124157243221389	0.9924827494630776	0.8246360254173354	0.8715864281276889	0.9503199886118986	0.9996825017196354
NCKAP1	4.13596515776749	5.33035937862237	-0.225894683776431	1.20737603755827	0.12401597618953	0.585697555166334	-2.54790080917682	3.78846714494022	-0.567894998633083	1.94812280553043	0.2612837133670619	1.1771635433499998	-1.42310427653382	0.0006320423796661	0.57406967139388	0.0602167036227563	0.7955480785655591	0.247811997855801	0.164382793803333	0.8640357709038886	0.4426918194918829	0.9586052059783032	0.917563874746446	0.9996825017196354
MRPS35	4.92994800962615	4.51709024804915	0.0740239347370696	-0.350963334193508	-0.375797601637136	0.413023581373307	0.622076840576223	2.9586152153263394	0.207760980125671	-0.615070061568428	-0.905735916215875	0.983864455508355	0.339295299833627	0.0122661444667823	0.8367523138124872	0.543920051775928	0.371845777998339	0.332690298588757	0.7388758686131831	0.9573284642960778	0.838149809987408	0.7936785535243555	0.9308861445701752	0.9996825017196354
SFSWAP	4.670205485887911	3.85744456255967	0.133041898031887	-0.1729162719966269	0.154464300700183	0.2555617982843109	0.752916644800703	2.22497601149529	0.383842344162125	-0.299761950323628	0.3854473558071389	0.645268741819417	0.376276181926511	0.0377712853364649	0.70372490216519	0.766299466726959	0.702602971566804	0.523774670052914	0.709771245990001	0.9157515545817784	0.9308228088032268	0.9347930012181196	0.9541914463093366	0.9996825017196354
TNK2	2.8997881512395605	-1.21913023269207	-0.311507560540849	-0.1472403203554479	-0.277600768433301	-0.668980404766095	5.1992515632287	-0.6421829439711301	-0.92396148168946	-0.257894556294117	-0.738688028101234	-1.7087283527539798	2.3963652314760098	0.5264943676432511	0.362743525616952	0.798146557470327	0.4658242547671409	0.0979374661543539	0.0230916552934229	0.7612107226940399	0.9434583148717364	0.834440520650054	0.8446623488320879	0.9996825017196354
MON2	4.27788723505626	4.63599738913889	-0.116751914748919	1.48841569400562	0.224581103189689	-0.517793470819576	-1.5420598309008602	3.5272390461654903	-0.471926251328536	3.61848685439685	0.8314859302379108	-1.8466107652291104	-1.03173993130998	0.0014693258644284	0.640328331715756	0.0010216195526168	0.412293050705477	0.0748672067847862	0.310071142066861	0.8928417488188375	0.1615798798773765	0.8121431482875603	0.8271577430070489	0.9996825017196354
GPBP1	7.389342753756679	9.235314645598711	-0.265500368995518	1.26395715757281	0.0131305755786126	-0.208233449353753	-2.803913467216649	5.589815275246901	-0.8377354560332249	2.30580315540456	0.0354827725176358	-0.549843444351027	-1.47492142873633	7.264942570439661e-06	0.408667295406671	0.0277733677586137	0.971929305001346	0.586565080525698	0.150491116046448	0.7866395926263747	0.3426229418459644	0.9932083941355806	0.9615054949079448	0.9996825017196354
CS	4.66771041484088	3.7144161825548703	-0.264481182262158	0.6675738503534879	-0.184693587602174	-0.0171437731101524	0.6345602994895629	2.56493885280614	-0.755947320766902	1.20727545114743	-0.45664113439178	-0.0416054613063366	0.3613876601079199	0.0264012716358981	0.455348805076561	0.2384840178483999	0.651022136501586	0.967074054286408	0.72298545146038	0.8139031051979173	0.6511356496433144	0.912429569187586	0.9975214301956512	0.9996825017196354
MRPS24	3.44521956269028	1.5821064724953602	-0.1505388083059369	-0.6918583696919302	0.781354204072945	-0.370267289745979	2.16525232413557	0.607095383094849	-0.325518238937416	-0.936621155115675	1.5992933578877402	-0.735624957548304	0.7275292607896591	0.549216335580653	0.7469997376431109	0.3560195215232379	0.120169870002633	0.4677195179267779	0.47273705540751	0.9300036785261476	0.7386395491131676	0.6243379784451996	0.9441386275332512	0.9996825017196354
ELMO2	3.8808978126658302	3.54054842640912	-0.12515637990609	-0.0812677064579895	-0.336337893995632	-0.561082087731058	0.7964664525037429	2.45089054320802	-0.426859703985096	-0.168210033382433	-1.00779907227633	-1.64679006035302	0.47587786069352	0.0249914981610497	0.672430438464396	0.867493328323631	0.321523265132187	0.110296245861369	0.638587178624415	0.9034716513099172	0.9608339300362536	0.7656059727595496	0.8547674423411004	0.9996825017196354
WAPL	5.28239986576551	5.62052732047296	0.1220687144119669	0.609936466865111	0.5566898091364871	0.358583750335688	-1.2551870185523302	4.4716035728477	0.384263695914027	1.2056590549239898	1.48100235034772	0.917658594674518	-0.8059211999533621	0.00438620871356	0.7036712678677429	0.243115735199846	0.149130848016657	0.365669143381689	0.4415377172260529	0.9157515545817784	0.654393207172013	0.6467301118264837	0.9349406459429382	0.9996825017196354
VMP1	7.700866399635419	8.70182948506914	-0.1124135562300069	1.16396539882754	-0.4612949424726789	0.2355868909357719	-1.89593113472687	6.163904879656481	-0.422502126531427	2.54764491721137	-1.49234094497181	0.764676180065142	-1.19738847555139	1.01174044668459e-06	0.675693314560167	0.0160169389233253	0.146340153236042	0.450657120875664	0.239950706110904	0.9040654026408508	0.3021003407780671	0.641825917554367	0.9409749833708638	0.9996825017196354
APPBP2	4.4835135390586105	3.27843455106282	-0.2871077847704369	-0.0418488915503935	-0.889728350052162	0.25559432961489	1.6676629432107402	2.50173657616206	-0.920183185677553	-0.0853837054905136	-2.46259458372744	0.7068194683619431	1.05512672174782	0.0291240470955023	0.364508180019377	0.932631374816662	0.0193650768845011	0.4848575981738449	0.308239030400989	0.7616525575521168	0.9830459972280172	0.4172811861105757	0.9463676002010132	0.9996825017196354
POLD1	2.70084920623553	5.79848499104912	-0.6086125560722621	-1.12745790513087	0.0692995013253113	-0.4141487446665379	-2.3534166810131603	3.67384230727277	-1.39584973630665	-1.7045329176968	0.135827576130437	-0.7576740715675129	-1.1836715293416498	0.0008670997764687	0.1723699484572219	0.0979740778166307	0.8928084631980251	0.4541898222373789	0.2452618120028749	0.6067167211857811	0.4993779440265714	0.9773034057999388	0.9409749833708638	0.9996825017196354
SEZ6	3.2672421480266403	3.6982307670931296	0.0181474846690756	-0.437098350059262	-1.63749903112478	-0.67718623322189	0.8528707881394559	2.7700301644801004	0.0565554044147434	-0.8294242630208359	-4.231853670181311	-1.7202783509961	0.5275420530124629	0.0171266480417283	0.9552569482052232	0.4150738245038279	0.0001820148356157	0.0951414154084061	0.6049282357807939	0.9901730964349722	0.7708892219967381	0.1724009612393647	0.8438351044722499	0.9996825017196354
EIF4B	7.78933144661258	8.54930098838638	0.0873411642690503	-0.197078456106423	-0.0461646072637088	0.0759161292476477	-0.7230339796397529	9.80604593125211	0.472714147518091	-0.6455577516143349	-0.214309053406405	0.345356926957408	-0.701075117560783	1.74962173407261e-08	0.639629598481114	0.523457761904645	0.831680008145605	0.7321536711529	0.49061007144989	0.8926961941110829	0.8296384340651705	0.9651464007402772	0.9801691929789432	0.9996825017196354
SPHK2	3.2315417444916497	3.5298223710503103	-0.228966065547636	-0.3986636397776509	-0.137989446710521	-0.356327565230815	0.240712712205352	1.91050628398824	-0.6002255239619471	-0.626475117294153	-0.314121483135687	-0.7802603580875559	0.110603767005758	0.0720283214896307	0.5526011853633771	0.5356790305254	0.755500603060487	0.44117734443708	0.912900622799094	0.8557068362718068	0.8346374721278703	0.946415956603337	0.9409749833708638	0.9996825017196354
RPL18	11.047089386150502	10.4665996561964	0.382263390936637	-0.127388054419579	-0.4861345807520029	-0.153740315206446	0.926284953304355	14.4223662899878	1.92834235453502	-0.42337926441473	-2.05981340631882	-0.618672855961051	1.01296740898823	1.4927477899577001e-15	0.0627249447208227	0.6748506974340319	0.0476278652835379	0.5405112391654261	0.318674085221736	0.4588860680662972	0.8937772042419521	0.5142438448079383	0.9541914463093366	0.9996825017196354
CA11	3.2081065368816604	5.49221513423036	-0.271635939848371	-0.903413627281818	-0.380408528105269	-0.0688988085736824	-1.69877602244367	3.3982320894870903	-0.695600231291343	-1.42923368552865	-0.824933259970289	-0.1434450820752	-0.861416433326337	0.0056397441187823	0.491832342259675	0.165823577250004	0.4155429152607249	0.8868470052994001	0.40216259349079	0.8289798628376688	0.5803017883510363	0.8121431482875603	0.9940576650540957	0.9996825017196354
ISOC2	4.69495551964154	4.21005410014834	0.825972620979675	0.282782458052007	-0.018822594004904	0.142160877953467	0.0741324399262508	2.8928039887784	2.5958524412819903	0.5155437394043699	-0.0481141562569033	0.357909492537995	0.0428110369412407	0.0112122677723642	0.0141300792117805	0.610188966386072	0.961925796060968	0.7228244757346421	0.966267860165542	0.318701210247337	0.865962429537646	0.9907849345913716	0.9801691929789432	0.9996825017196354
U2AF2	5.014331383258631	4.64036840573162	0.0134315254104891	0.6197940026168579	0.44370370870012	0.40348897728828	-0.3937831269765889	4.00392033448391	0.0419945749357935	1.26108186151358	1.17859703090457	1.01658051887656	-0.268780345411931	0.0003463968477282	0.9667639612483172	0.216396143370082	0.2472486158830019	0.316977940991796	0.789824065036182	0.992738924662562	0.6309311027085517	0.7260619360745938	0.9308861445701752	0.9996825017196354
EPN1	4.2916152038522	3.88914788012314	0.278878164069179	-0.4273418969558499	-0.359429560528242	0.274392977335905	0.744764740016939	3.3665702799457904	0.8822975790048679	-0.8774394720371931	-0.940578040197731	0.691376813713078	0.510094817354876	0.0019932631939392	0.384195821930105	0.3867883086794479	0.353967658405962	0.4943144575381989	0.6134856268173929	0.7728779232274376	0.7567334147033863	0.7835104276191918	0.9478903385576644	0.9996825017196354
MED29	5.0471559661065	6.58931518574114	0.3202308085461279	0.931036024545259	0.13776259356182	0.357585625898117	-2.76216281236964	5.07646304151756	0.893812273733663	1.6502632241803998	0.317014180536552	0.7814790045780949	-1.66950134327259	1.5910420050218e-05	0.378095708932106	0.1086720484598069	0.753291935485032	0.440264691389527	0.1047738157717209	0.7702274659362439	0.5159882294155272	0.946415956603337	0.9409749833708638	0.9996825017196354
ZNF275	3.32995420702442	2.61588998491086	0.1864240247004069	-0.132130388752068	-0.7986298487543749	0.25479864283959	1.00451381136356	1.3983017507842	0.4257554553815399	-0.185237308630117	-1.5255503301080802	0.4760591962882221	0.4444966407550321	0.186130558829661	0.67316716397198	0.8544754504250041	0.136956495800569	0.637294977399068	0.662284271930711	0.9037589791988404	0.9583849273361482	0.6378813316513611	0.969805920198082	0.9996825017196354
HAGH	5.59815020825853	6.43520696424554	0.0990894407384102	-0.227902630596425	-0.3778189691070879	-0.3448496323701239	-0.438204194497147	5.46303571624838	0.325534931265263	-0.473369129738564	-1.03813280081287	-0.905573058800114	-0.2998498185067429	0.0008698913706233	0.747192315509941	0.6415185570483871	0.307442246819533	0.3719394553298539	0.7702715805935991	0.9300036785261476	0.8797434654286947	0.7562308929089926	0.9364944917424292	0.9996825017196354
RNF4	4.54572635112975	2.2754621072788	-0.1535738198448319	1.30212673755751	0.0171904018733451	-0.420909868253061	1.80291464803594	2.3352877365065603	-0.5665632886528821	3.10651127678639	0.0537706343394133	-1.23162358564533	1.46837286712265	0.0259599102568025	0.5749635260449001	0.0039502145424032	0.9574522030232008	0.227064252851362	0.1517650624995269	0.864084931084016	0.2400539379169456	0.989859972480214	0.9137623476701796	0.9996825017196354
CASP8	4.6268103288643605	2.58401493794833	0.8648410533947649	-0.347662568722615	1.03384803746874	0.8474015173564979	1.5700001383113402	1.6425273420463795	2.1664832407724	-0.55317535574608	2.16549787387771	1.73743347494526	0.805723773433775	0.137808760584696	0.0387566455632607	0.5860509707391309	0.038889952723015	0.0919394348858919	0.435842094976719	0.395753835867842	0.8563222071431508	0.4893845162804711	0.8438351044722499	0.9996825017196354
ASUN	3.41723333159362	5.5908550574872695	-0.3472181414460301	-0.1096361928538919	-0.202199095041303	-0.0118311543562714	-2.18771809135266	4.00340568749711	-1.03181222759514	-0.20208630480347	-0.508381253820588	-0.0286426430118794	-1.28508620405798	0.0029900406138983	0.310176942943178	0.841645333378596	0.6146895846482779	0.977330014203768	0.221490922558961	0.7259231167382993	0.9554822106395796	0.8969536869794067	0.9975698067761484	0.9996825017196354
TM7SF3	4.37846487873722	4.534954222944711	-0.3264532846539519	-0.0279641496340277	-0.526641429182249	-0.5590887268166851	0.580710125729448	2.6529142424841403	-0.8029092426241089	-0.0424887474146654	-1.10131052261319	-1.1265762666913202	0.2813547231373239	0.0198949107571023	0.428023601715293	0.9664401978481032	0.278977259252114	0.268431071796561	0.7818043837121921	0.7988309563894096	0.9915461236272004	0.7416562935920484	0.9210185794280332	0.9996825017196354
SPA17	2.8655208131218903	6.277430813214071	-1.27897364005603	-1.23164521594503	0.493564719596031	0.196898007622286	-2.86708026530797	3.46209263751261	-2.96084070074839	-1.80720882840648	0.993077277510676	0.3792527104876639	-1.30023952945472	0.0059089082794724	0.0058001389016383	0.0833041350176908	0.3281487853517589	0.7070326940332858	0.2151584966654749	0.2566297035009082	0.4762381674235112	0.7694451653238346	0.9798838803799514	0.9996825017196354
TSPAN32	5.0335127734559695	4.8933860521537405	0.320512401493598	-0.285672670768353	0.0194845978223044	-0.280810285862089	0.4552662619060229	3.91456018808593	1.01194102296612	-0.571016881863155	0.0518262097900563	-0.7191645225433659	0.295557440926354	0.0045001330756652	0.319916144904649	0.5745545537845239	0.959004193016902	0.477268052924321	0.772907969774396	0.7311279846791984	0.8507429434934058	0.9902609634068672	0.9445492192786398	0.9996825017196354
ST3GAL6	5.32499493155572	5.23194983619982	-0.6428031865006409	1.3416690543234	-0.469413080333025	-0.459224555244857	-0.221267530338233	3.24467925462976	-1.67031791876977	2.16664812733422	-1.0438448560799398	-0.971164799133365	-0.113005986197751	0.0074266423381837	0.1047884461072069	0.0399852439493357	0.304380400318245	0.338844033531632	0.9114952523227758	0.5343198733663632	0.3840948924595734	0.7541716286153134	0.9308861445701752	0.9996825017196354
TAF2	4.028282162293181	2.51361451629358	-0.236399195266992	-0.133196229946783	0.6863795575670971	-0.496149874383924	1.9103517471637	2.060246643364	-0.704446425003612	-0.2637826951535419	1.77766973930662	-1.19370524324947	1.24932422807782	0.0475839205794174	0.486250333766089	0.7936386959018171	0.0849637646998534	0.241367919903607	0.220607920261273	0.8251953779221914	0.94165031824875	0.5803167359276198	0.9161606521633264	0.9996825017196354
HIPK2	5.45635354927668	7.14468823623439	-0.740348954170447	0.947742379130982	-0.395732044491224	0.727908530524058	-2.5768705263579603	6.38655939467351	-2.36250753584228	1.97652922603815	-1.06863261289591	1.86278787473914	-1.8160723830256	3.5615263522296295e-07	0.0243980890749772	0.0567671715008748	0.29323061365475	0.0716942300746864	0.0787388246169942	0.3586440263279153	0.4340876901577533	0.7494574292638281	0.8237857839659172	0.9996825017196354
TNPO3	4.51505939825634	5.77209585896196	-0.0586646097143865	0.365010247472127	-0.5118422678233979	-0.120677696876983	-1.41872808507646	6.20104066832001	-0.227567200573148	0.897246181720915	-1.61774076226392	-0.359612281224336	-1.2009161096145902	0.0011982570831502	0.822023635798585	0.3844170834404939	0.117630046053188	0.7214997129966031	0.263918992773349	0.9543511188952668	0.7553360480998609	0.6187727012470584	0.9801691929789432	0.9996825017196354
RFXANK	4.71914216468354	3.66682087380129	0.088278965765867	-0.770665326123856	-0.560502983684667	-0.359386391451302	2.28379521090094	2.34382568425681	0.260297808625254	-1.35463461600198	-1.37705576529134	-0.870078131727134	1.2348930087644	0.0311432780187251	0.7963030270019059	0.185943683382134	0.17811719563382	0.3909079151893529	0.2295619135958949	0.9460807351725528	0.6019569788131681	0.671940161303508	0.9389286586281028	0.9996825017196354
TMEM161A	3.30214891781194	1.46602281589741	-0.3019976760103039	0.114498877640466	-0.0538985442355028	0.430316237695181	1.8198598095459	1.02199697438564	-0.8672549395895409	0.207575686370255	-0.131938485027348	1.02701539811083	1.03746611752117	0.344342781429729	0.392719793409673	0.837714700213194	0.895879064421494	0.312173734366315	0.326191633743191	0.7766516530710005	0.9552961985066688	0.9783620047191884	0.9308861445701752	0.9996825017196354
CTSA	4.64552903409513	1.52799794612203	0.501908458651177	0.604518939962985	-0.19008434622081	-0.0693168420378561	3.003201754273169	1.13126406205917	1.42606240628809	1.1032362237021398	-0.458374566922365	-0.162651318675646	1.79479996991971	0.3001044531822249	0.165766261780998	0.2836473179049569	0.650082007061259	0.8718158242962121	0.106243742624218	0.6003667566418275	0.6882971583987744	0.912429569187586	0.9940576650540957	0.9996825017196354
SUGP2	4.23272171547692	3.20209332304541	0.191263165704687	0.313802007000234	0.4155167217430889	0.109840428419915	0.626074469195362	2.47450401891174	0.536677921640563	0.571010897110052	0.981127685249143	0.2469849366472089	0.383041096917887	0.0188304836410881	0.5952019922175921	0.571980952180335	0.333889824858303	0.806497597924646	0.7042220849464391	0.8720570566775483	0.8502824522829686	0.7720702752504733	0.9900554595039888	0.9996825017196354
SLC12A2	3.46848265091287	4.132176226988459	0.28700477114881	-0.8353766805645509	-0.472437917508502	-0.463095105401025	0.152003481791875	2.2335661569726097	0.78141759155358	-1.31949939003375	-1.10159544138656	-1.0493799606280898	0.0707447971792696	0.0362120101950514	0.4404093568637329	0.1964506056018269	0.279152601678576	0.302343756055503	0.9441261040876842	0.8053030654012667	0.611469523556264	0.7416562935920484	0.9308861445701752	0.9996825017196354
SNX24	2.6683364272119303	1.81776822563229	0.0505395176729636	-1.76129364587164	0.0741791783101104	-0.632870095494745	2.4767552480987205	0.8124415764177909	0.1108462333991669	-2.33079070971668	0.143347342808554	-1.17870538163823	0.944303383812272	0.428514405134172	0.912437006021532	0.0265659229159218	0.886935584262297	0.247660309559417	0.3559838619790421	0.9786253050491092	0.3358239176400758	0.9766070620657854	0.917563874746446	0.9996825017196354
CNN2	5.6572922848061005	5.0347190935179	0.544988880241221	0.6456778862886601	0.153888110388104	0.7659668963526121	-0.5370890351013321	2.91259505902668	1.496973285869	1.07486122812714	0.36863024407426	1.80124950730849	-0.2640500198794699	0.0092828305529348	0.1442254888724	0.290827205238926	0.714864206401995	0.081402142179652	0.7941165630776641	0.5858751173212858	0.6943531724725643	0.9377818023800272	0.8326841654326622	0.9996825017196354
ABCA7	3.6153446545285695	6.36242887655872	-0.471893023301468	-0.7432186446803659	0.21033486438934	0.243312924460536	-2.77633816249757	3.4755081125946496	-1.32264220939955	-1.25586068306927	0.5198991518069099	0.593660208034637	-1.30649138874869	0.0024108053967982	0.195577113491224	0.218304768412808	0.606879661295662	0.557245487924074	0.203148292627689	0.6306999822169858	0.6327317239319613	0.8943773861128895	0.958764457924775	0.9996825017196354
DDX20	3.98183004036851	2.42458591546351	-0.416105247802091	-0.078065101962114	0.207927245264298	-0.355579515769488	2.09043596845234	2.39401657132383	-1.48031742992219	-0.184322097132716	0.6387651373132309	-1.02579772070348	1.6441970116538	0.0226969665757057	0.148567795237234	0.854923926034922	0.527521603679816	0.312679135484047	0.109925896283128	0.5858751173212858	0.958588786450554	0.8651930999976178	0.9308861445701752	0.9996825017196354
BTBD1	4.5240842361775	3.9709226152039903	0.168401548826044	0.254335965820059	0.570432096165938	0.158137790927994	0.0099372839855182	2.37934684819396	0.4855281802442889	0.443116258413404	1.4393139125072	0.396642062885714	0.0051262397554829	0.0268276860985459	0.6306631561590861	0.660698479292579	0.160069993166519	0.694414217756664	0.995948353245876	0.8892127827523559	0.8868024765124608	0.6586266227632999	0.9787155680852746	0.9996825017196354
FAR2	4.74276728042391	5.40761407377784	-0.3031903048556789	-0.28345749033461	0.147857585753922	0.008452799580881	-0.4656914651966479	4.85135436473773	-0.9833463138122648	-0.604640507344151	0.407325969984824	0.0220734874313212	-0.331705495473442	3.05964119512543e-05	0.33281391258051	0.54968153041699	0.68648068616005	0.982526404707482	0.7422744217014471	0.7412517259746042	0.840896396992089	0.928550120645159	0.9984285129987014	0.9996825017196354
CHI3L2	2.5805477155470697	4.18005173226322	-0.0563938280431633	-0.268215931486112	-1.20157606348887	0.0988220558917669	-1.37021184635968	1.59434440758263	-0.121197224451246	-0.340564354870584	-2.31861893849432	0.184871370586301	-0.459671842004842	0.122617137973639	0.904331927252047	0.7356781821288421	0.0274810265852407	0.854596853958092	0.6489915885297179	0.9761898218624696	0.918327809833683	0.4547002997271264	0.9935888176605372	0.9996825017196354
SBNO2	3.15126817423286	2.5378865417147	0.139638586253253	-0.452589375166588	-0.005900024011605	0.6111166536414311	0.630267690409674	1.7473378563477298	0.4912122868261689	-0.951587267416228	-0.0181910736496126	1.8446719633808	0.372242211953437	0.09569489667028	0.62667424157449	0.348529827989295	0.9856029001567091	0.0747969820563378	0.712852941527507	0.887418134049928	0.7358231065949831	0.9975183582987014	0.8271577430070489	0.9996825017196354
PMS1	3.9770162913956	5.78230295979795	-0.296558837315313	-0.1087067563699859	0.388618267313191	-0.364893101782876	-1.97931014861089	3.95510042881329	-0.932913255493412	-0.211087559938761	1.07079164961686	-0.983677662778307	-1.14434634209683	0.0018297240887117	0.357857811795707	0.8343023026005458	0.292384573569185	0.333112932123359	0.26835896768037	0.7583378393831197	0.9544808245434646	0.7490471350110446	0.9308861445701752	0.9996825017196354
HMG20B	4.08582976861047	2.86753257233374	0.205554589205431	0.699200116223511	0.0596994858303343	-0.1792669562449219	0.7935128362707591	2.9197996700225497	0.754943119763014	1.65160096594856	0.183521203224024	-0.51967493995011	0.639373019364328	0.006367633898234	0.4558038191128879	0.108397146112064	0.8555470172725451	0.606866571643359	0.527131222070801	0.8139031051979173	0.5156653286249808	0.969576637642834	0.9655572620203264	0.9996825017196354
CALCRL	3.03329201156048	1.0226795226626402	-0.0455596024630845	-1.5793722270991	0.901054611585818	-0.865958597440521	3.38487572152058	0.412393937980687	-0.0851533473967515	-1.88443535931325	1.50509782508329	-1.39305754637518	1.15274177860919	0.6863066222691421	0.932670189860794	0.0694674255379052	0.1421260279509459	0.173435963905146	0.264376311626934	0.983380597210941	0.4569846138802281	0.6390469019418813	0.8951615370573658	0.9996825017196354
TAF11	5.03578313038843	6.48234596565372	0.182960046005181	0.0365594685952463	-0.247430639777885	-0.159264186402961	-1.42947318863936	5.21692276316268	0.5813071305732641	0.0721489426318637	-0.650597146657152	-0.400859787933501	-0.930862774234903	0.000483736935019	0.56539638291649	0.943166717741034	0.52009455309219	0.691196136442205	0.3687617321661889	0.860418414528041	0.984656276029922	0.8609948520558871	0.9779985480074508	0.9996825017196354
AP3D1	4.562121253618151	3.7506110377996498	0.578748203070807	0.0413211726550796	0.624144945151283	0.389499779036686	0.256555676470614	3.276610499084	1.84970446633258	0.0850751779852935	1.6619947249628002	0.9939761354697672	0.1768255249932139	0.002531217041162	0.0736105216815765	0.932731677250832	0.106280835809048	0.32769159501718	0.8607598732487	0.4852548014372954	0.9830459972280172	0.6067437541607084	0.9308861445701752	0.9996825017196354
ZNF76	3.95457993939223	3.83967368004082	-0.269905490068282	0.104469772964482	0.8140322392924209	0.836266677589212	-0.675870074032736	3.04729137773662	-0.768386829041768	0.1968101849252819	1.99356626449111	1.96487622547106	-0.4247221991717779	0.0046021343449329	0.447891241113525	0.8452207654685829	0.0547819486683013	0.0581608687997806	0.673881420537786	0.8093686832284012	0.9554822106395796	0.533379903228328	0.7975869733073373	0.9996825017196354
SLC9A3R2	3.51390487746063	1.84573512200866	0.148408220624786	-0.0243834183897679	-0.261614571289666	0.279852576592614	1.81414725061867	1.7157349497411698	0.502592243567385	-0.0535331219222792	-0.7439759766803171	0.756287696793693	1.33508823299002	0.0958791786979693	0.618692454131583	0.957639957126892	0.4623193616448139	0.455008749864532	0.191268258978284	0.884612339193179	0.9899591579810308	0.8325110281977559	0.9409749833708638	0.9996825017196354
NTHL1	3.57198785246004	2.47782420278965	0.4974915074598739	-0.3513028557757829	0.3218824642650769	-0.7338094116651299	1.5054811529291898	1.75548172911318	1.28726118565173	-0.5945364462903411	0.7013559898371899	-1.4913188615932802	0.8479017106828879	0.0887468647368209	0.20723650745947	0.5563340474325931	0.4881504230899079	0.14567085477526	0.4027904901588729	0.6428341072403366	0.8434703495362115	0.8458807823667517	0.8808879170986278	0.9996825017196354
UHRF1BP1	2.93487824949548	2.43834531732527	-0.4260583590638421	-0.53007612352698	1.1088164605160702	-0.366398816005243	0.72469042151511	1.6993914920474398	-1.38162734795624	-1.09758584451064	3.20854449197469	-1.01155085387462	0.425748961667187	0.113804079328374	0.176659584450767	0.281423051811301	0.0030380099618829	0.319568505419924	0.675872350991728	0.6096117059939304	0.6868128801291649	0.3168916383678353	0.9308861445701752	0.9996825017196354
GNAI3	6.14699133602524	5.77924117919158	-0.293871769088968	0.769548063565818	-0.596797909887741	-0.4476016517001889	0.465416128949684	5.70673504381326	-1.05007464948123	1.78961259660802	-1.79223059977882	-1.2608024139516298	0.363391200023481	2.54122128073965e-06	0.301549800744981	0.0829846348068758	0.0825560542454539	0.2164955379975	0.718702394994232	0.7203218758422113	0.4749152507896682	0.5789098215434164	0.9137623476701796	0.9996825017196354
IPO5	4.71931582668284	4.758896440645519	-0.514652775801296	-0.3251895009533089	-0.0772747410373822	-0.651265140636116	0.780163893729381	3.89034254974858	-1.71188146865159	-0.6850049493034351	-0.222514130489403	-1.78318065260063	0.5242938386016189	0.0083206360689957	0.09718805204211	0.502418722031363	0.825350459541865	0.0842274688041011	0.613387207513203	0.5207356845479529	0.8228875163923396	0.9644332525211315	0.8360891619995864	0.9996825017196354
OAT	5.09515869216049	6.68982809303501	0.227480452316742	1.16649072544785	-0.287808738491061	-0.9951143301401052	-1.97327724233804	4.87035224697289	0.7311585691936859	2.17591297341622	-0.7567960425251791	-2.4993036878914703	-1.1918216884879098	0.0002773183843138	0.47000892980176	0.0388304255595165	0.454720788660164	0.0179086059657163	0.24844887525664	0.8188134239978311	0.3810074399458422	0.8294365662889339	0.7045651054908317	0.9996825017196354
WDR3	3.4363883528682297	4.05335274269938	-0.545214557073984	-0.651129008041035	0.016631747388614	0.155996778205078	-0.0991170158606624	2.32980085380333	-1.5750471794573602	-1.11339935166215	0.0419104288493197	0.38087317558401	-0.0488113657385721	0.0303201298624288	0.125218042060298	0.273939735822208	0.966840333114108	0.7059753307692379	0.961454531537321	0.5613725278561884	0.6805571962292734	0.9915792325346058	0.9798838803799514	0.9996825017196354
PKN2	5.07713040396139	3.8509973249573903	-0.595990997862813	1.23729018051704	-0.3935207341881379	0.0428736239316131	0.611302500843251	2.3443874235173	-1.76040089452245	2.24366548090846	-1.05059296739345	0.1118846377360119	0.318935390230025	0.0290353289708662	0.0879776980204186	0.0319903995512122	0.30156053975602	0.911650177509141	0.7523847483713492	0.5067566028340216	0.3581728846948804	0.7536138014922641	0.9964171623749972	0.9996825017196354
WDR18	4.16048514276438	4.639122884882701	-0.0404700782731294	-0.493644978081501	-0.2188167940041389	-0.888895979258253	0.464026517055142	3.68657362278546	-0.122484339559898	-0.956556192408439	-0.5557729106252579	-2.11788012955047	0.296973552618639	0.0050045581015204	0.903364971946952	0.350652428345609	0.58247750363422	0.0420631595999559	0.7713489965743241	0.9756825046586096	0.7365545455722494	0.8870824245494321	0.78482960800163	0.9996825017196354
TRAM2	2.9990867127762204	1.68321848603825	-0.143335292900201	0.0073006636299139	-0.82379989751545	-0.218483157953595	1.8049387365828704	0.7959945041894759	-0.341889027161451	0.0104187540573696	-1.7330424600244498	-0.44124097262766	0.728258465158663	0.4361788473898139	0.7346855926939421	0.9917539202053092	0.0929568756625136	0.662127381060179	0.473845294781292	0.9268023938722456	0.9985052385937512	0.5931608159249682	0.9754143219826272	0.9996825017196354
DGKA	3.43166305916912	4.51632477736635	-0.307176078547312	-0.7993745801548371	0.4764131071209079	0.8002943553577809	-1.27272474473558	3.2239614164486	-1.08652976382467	-1.74905183042235	1.49034268811476	2.51909648920014	-0.775747455298572	0.0054846216321632	0.2854543328720169	0.0901781064180695	0.146182278345213	0.0172870014369577	0.446817294962551	0.7075857336586794	0.4896909620252074	0.6414885328115941	0.698285996171582	0.9996825017196354
ANKRD44	6.165463457060009	5.59796571340026	-0.299205931934616	1.18837131685071	0.0438512913104141	0.7707076222749871	-0.602837734442178	5.08480770711414	-1.22190060292556	3.00283972108736	0.155381381236646	2.67521718919925	-0.4576279318926289	0.0001507711687585	0.2306847340594049	0.0054730384087844	0.8774990502784771	0.0117565779490561	0.652495635410838	0.6617908996383585	0.2541243208498976	0.973473893325962	0.6847161975341577	0.9996825017196354
KARS	5.33540206949098	5.59646526301333	0.391400808650664	0.128269764040013	-0.1821837158095179	0.374837282903697	-0.431859735916534	3.9120877941612897	1.31916468318699	0.249017468007923	-0.5029022478973391	1.0373634525769102	-0.257908625113335	0.0007953346922714	0.196579400882028	0.8049856291037281	0.618549696178173	0.307651194260568	0.798465013553572	0.6319684194930968	0.9451709341567636	0.8981638328711803	0.9308861445701752	0.9996825017196354
ADAT1	3.64067037962131	4.94190572094445	-0.0266061094752916	-0.509813769251766	-0.0615074614412598	0.4094788163568279	-1.3135616637344398	3.6626028469711103	-0.0778707897299828	-0.936029329540504	-0.150193973309515	0.9748123364554392	-0.786843732807086	0.0050298818550594	0.938453760190662	0.359731036398375	0.881587547362272	0.336979026094984	0.445571698098187	0.9854312857787024	0.7406186813914989	0.9754004038645476	0.9308861445701752	0.9996825017196354
TBC1D22B	3.0874177135552103	3.75760309198192	-0.628528375229862	-0.597997841683539	0.0134200986062203	0.473590590612046	-0.404112458050048	2.66349474470832	-1.67816634661079	-1.04512265017247	0.0307632385793974	1.0367338219536602	-0.229320385977016	0.0363268964957228	0.105324828084019	0.310315029993909	0.9756777637824352	0.307631963423558	0.823891735077793	0.5354136239518589	0.7072677575196067	0.994964309950082	0.9308861445701752	0.9996825017196354
NDUFB4	7.69520351163882	7.630140702138281	0.197086447052184	-0.709191780875455	-0.575328774354463	0.159800093808869	0.7932530617254471	7.41602545021989	0.8679304862272671	-1.90530507099503	-2.13222809155363	0.581254607679459	0.6446387255744239	2.89106744070014e-06	0.391901695502913	0.0671732858793279	0.0407722312732165	0.565209116712692	0.526918606936577	0.7765852803301512	0.4541304635670636	0.497855263406365	0.960639196661728	0.9996825017196354
SPEN	5.4290657333904	6.39260976251054	-0.2226959633467769	0.898291261913641	0.261138224491751	1.57971464898103	-2.66221459495127	4.62176130857344	-0.628585068996057	1.6223796589579498	0.629884471692184	3.74006380662138	-1.5510810707738605	0.0015924231702848	0.534667337212094	0.118897968113862	0.533475905701856	0.0007229818529605	0.147952679808116	0.8482141414125632	0.529383427570831	0.867491447409397	0.420615609436055	0.9996825017196354
ZC3H15	6.79896872631286	7.12548958167513	0.0758985569590475	0.1445555940208649	0.141019220500889	-0.244659200193908	-0.4284388739349489	6.19882662788155	0.313620368222089	0.356100893903526	0.498608018292279	-0.8337590507645459	-0.31526869446358	2.98064456028971e-05	0.7558571731519841	0.724298818206062	0.6215545200155179	0.4110011550405139	0.756075383670924	0.9323950382078132	0.9138053704054682	0.8991816496454199	0.9404458324455618	0.9996825017196354
MAP2K4	3.7334408191426	4.0934635938801005	0.0940577688787109	-0.6967783177103001	1.1040231069873898	0.093187626896971	-0.433408277203737	2.18514312720792	0.205502794799251	-0.981896525667193	2.09265807077352	0.1699462789694309	-0.189662753289587	0.0560379151093919	0.8385300292511121	0.336500798011481	0.044665686857387	0.8661256417849541	0.852565427141813	0.957676551994827	0.7272504448374703	0.5142438448079383	0.9936912913946824	0.9996825017196354
TMEM206	3.80179374506694	3.9185206093176697	0.0145412728315315	-0.0893304843989686	0.212327171984644	0.246344647441693	-0.305782002515076	3.1500837605265297	0.0477206697401383	-0.1833378229012389	0.588264175397073	0.666374103417164	-0.2008488847605219	0.0240777111981123	0.9622646528676292	0.8566696046864909	0.560621546429037	0.510014427941151	0.8459423417807449	0.9916390996094682	0.9596693687529648	0.8784860324892559	0.9514567472540912	0.9996825017196354
SLK	4.10400181179276	7.43479455178796	-0.484644685043276	0.7691883021969642	0.11392013273972	-0.0763520416848797	-4.19035393400216	5.030985792501389	-1.32119099150514	1.28096505000676	0.259171437624717	-0.165381962782649	-2.30243606657328	0.0025499706328926	0.1968099506903119	0.216516798289853	0.7971902920843279	0.869705150460832	0.0478568388681161	0.6324331788695399	0.6311122246988903	0.9586950257313784	0.9940576650540957	0.9996825017196354
CYB5R4	5.16848148995182	5.810481482201951	-0.0375265570909158	-0.4923293537682071	-0.0632763466667646	-0.0723204097024412	-0.238335695618892	4.80768842636154	-0.1325642145194509	-1.07315624743495	-0.190277741988275	-0.2124080159842979	-0.163419268348868	0.0005683000804451	0.895381220353404	0.2938159701365	0.850294286681058	0.833157334937518	0.8723955061659691	0.9733531792722724	0.695026497482368	0.968494198269746	0.9920004280726628	0.9996825017196354
ASB1	3.87329327219148	4.2098262909265	-0.2218249602174889	0.108142285222058	-0.958886837312278	0.1862060583298089	-0.155601777357039	3.293829652594201	-0.621762577671302	0.195317932132725	-2.23247088467846	0.4147756951367	-0.0961368785013922	0.002418504690478	0.53850288530861	0.84637897457843	0.0327081188499094	0.681073762013116	0.9240114221665372	0.8490989271397767	0.9556663633788494	0.4664800759784698	0.9779985480074508	0.9996825017196354
FAM107B	6.10293618564696	11.2102729247715	0.0591401311186672	0.0407228000054207	0.358995423622229	-0.273131020416594	-5.858288348939969	5.95027310449612	0.171962888136733	0.0667726364816442	0.8675943756531891	-0.6645695991598771	-2.87028811255285	1.74148560262972e-06	0.864664224237359	0.9472063862183572	0.3928073810520329	0.51167641583473	0.0073228932084996	0.9665764390943076	0.985409036685288	0.8045165494734037	0.9521738204228616	0.6865689962960243
TBC1D1	4.4390717552365	6.19064013386765	0.427473021687734	-1.11901291283718	1.09159391872995	0.6638967769462579	-2.04025110249402	5.6139593920489	1.41629603942507	-2.41280884835012	3.03035297179641	1.75440987915105	-1.4583178042386895	3.32806120149417e-06	0.166350134043394	0.0217344947063701	0.0048066052779024	0.0889331622126976	0.154498893389853	0.6014712090059942	0.3217430437458521	0.3432107159360572	0.8418589595937713	0.9996825017196354
CDK13	4.12362739019142	3.90606001938717	-0.2272460132213039	0.124697978513369	0.5889695365770551	0.137045698562883	-0.124527900526356	2.91456697474813	-0.8381675920783709	0.2767212927162489	1.89442993009363	0.436147802971426	-0.0795923076806016	0.0087212198217144	0.408238172919715	0.7837938645541941	0.0675263675255925	0.665844012062764	0.937204884200685	0.7866395926263747	0.9371811414040072	0.5568131803598036	0.9764636435520824	0.9996825017196354
MTHFD2	6.41023848110493	5.01541832190397	-0.181369955506701	-0.144535426944179	-0.609538985587567	-0.366152004411603	2.2540105182881	5.66863209385267	-0.817658354391037	-0.415007075091089	-2.33704961698532	-1.3389634962727	2.07237173459739	0.0004237012700542	0.420058581794992	0.6823690853124229	0.0260649653313689	0.190044698287951	0.0614433693592506	0.7942540696255475	0.8982179804466541	0.4455654158327571	0.903662562974338	0.9996825017196354
FOXJ2	4.14623710513195	4.863268929248321	-0.585309699919648	0.6978835469008701	0.8750535132579829	0.685150413093605	-1.92014330099933	3.91145320356484	-1.66906019734336	1.3151204031824	2.15822448499055	1.61481005586356	-1.22158258478606	0.0004488672630491	0.104861885739494	0.197815958834546	0.0385187412062209	0.116170520192605	0.2307889137605739	0.5343198733663632	0.6121515236922964	0.4884801534615585	0.8592388910488525	0.9996825017196354
YBX1	9.66050300727111	9.392695672797538	0.226940291531496	0.0014090492047998	0.0665057167076014	-0.116352616458725	0.498509582477674	8.43959155506462	1.10391425134976	0.0039371659359045	0.275172415275824	-0.4737713566196339	0.394417043623325	3.8188396560634915e-09	0.278330153426918	0.996883280218902	0.7850790125999259	0.639150730527131	0.695932852147412	0.7006667556033225	0.9992136352532928	0.956273148961963	0.969805920198082	0.9996825017196354
PDE4A	5.592276357306041	6.0863775404596	-0.1514634901806059	1.40365171081207	0.0606211309763033	0.363990575390382	-1.7417221289234	4.45722902781847	-0.401140977526114	2.40700549930231	0.1350699065282219	0.7653279187591	-1.00535594037664	9.54639647621434e-05	0.690982501399101	0.0220276772280581	0.893402646387129	0.4496844107913379	0.3222675623818339	0.9113429691426834	0.3217430437458521	0.9773034057999388	0.9409749833708638	0.9996825017196354
PPP2R5A	5.17302303594591	5.383896486281099	-0.0708804883316366	0.559204694365863	0.0403014581628481	0.277465421553853	-0.7337432531384109	3.8038243987472	-0.221175648133408	1.0736585912817	0.108234512025629	0.7306208927658739	-0.43290988282034	0.0018603432456167	0.826365291779448	0.29218325183974	0.914486238717218	0.4704189068473389	0.670041019861006	0.9547624748863834	0.694622580001896	0.9837364687068786	0.9441386275332512	0.9996825017196354
ELAVL1	5.49469466986735	6.097286240215	0.042943804554495	0.425622279167139	-0.0944538028109261	0.0293877910154589	-0.907861891064859	4.46770969620423	0.130904111742628	0.80302773648285	-0.24308907938094	0.0731686327486264	-0.546046334961707	0.0011888170867038	0.89669598620811	0.430072558110974	0.8094971060066071	0.9421312298675892	0.593702259541651	0.973829182443175	0.777815927917446	0.9614258918340718	0.9975214301956512	0.9996825017196354
TIE1	4.711891652184571	2.06572071482981	0.220550227947686	-0.197331000526172	-0.312569333016376	0.453807742622395	2.9738609456155496	1.67361138676905	0.658358844938985	-0.38607707574447	-0.78579900265601	1.1035093316946298	1.92017534484798	0.103956242638151	0.515016693306628	0.70199464466154	0.4377653886245329	0.278035633018016	0.0637866558209323	0.8401863207705137	0.9049036869126588	0.822831790972727	0.9245066745444164	0.9996825017196354
DIP2B	3.96482704116885	3.7914935514051904	0.415792516499193	-0.3728774865336889	1.2167854326324	0.688988093507431	-0.5210602293743729	3.17502503740472	1.42854075645498	-0.8146527894596921	3.56042249640032	1.9821325550005904	-0.356704811086061	0.01541687786673	0.163510625063331	0.424700005312289	0.0012349786138446	0.0561387945284006	0.7285154650474308	0.5994778437641737	0.7751073344857634	0.2369341117986036	0.7975869733073373	0.9996825017196354
SMARCD1	4.591408900155161	4.99789343858874	-0.2236076103790139	-0.22281364062575	0.1859954103992319	1.20069972304214	-0.985059401087978	3.6481122070443694	-0.731324382203494	-0.455170674106316	0.5282859497482211	3.43524760127708	-0.6040109859823921	0.0047011382942272	0.4699262408086849	0.6526108605165699	0.60095759213686	0.001724738315926	0.555668543948542	0.8188016691013642	0.8833749260205709	0.8922507241007469	0.4688880377911283	0.9996825017196354
KDM4A	4.03665493646748	5.16832401812742	-0.0322140927821288	-0.493094168582049	0.969977749092501	-0.0336512154403931	-1.28680509177179	4.72435285529137	-0.12353842169891	-1.17945703467303	3.1612051816065496	-0.105847474759529	-0.968134329690687	0.0006220990156333	0.902469643843609	0.249746244000476	0.0034514764126001	0.916369493345447	0.348282620948527	0.9756825046586096	0.6598294542546269	0.3168916383678353	0.9975214301956512	0.9996825017196354
NFYC	5.039291156228661	5.45530085958073	0.17796583357375	0.794274432163361	0.2269915434475589	0.101119773998954	-1.26815455485931	4.70661128057728	0.589479919050801	1.6679442602807302	0.633203478473263	0.270625516904405	-0.8784341379656351	0.0013665272228233	0.5602013099272729	0.110297195544198	0.531388280162427	0.788417173342696	0.397264456357724	0.8594323454234286	0.5159882294155272	0.8663557299699693	0.9881773021143994	0.9996825017196354
CD84	7.18247622808656	8.76686633138981	0.229995359740965	-0.176366682831041	0.4295996737826629	0.6638406161688879	-2.2460953827440497	8.31327303109845	0.9540233795412691	-0.4490483616747039	1.5084025489288	2.29381282799534	-1.76170473126188	7.83808033167827e-06	0.347316974879106	0.657250176013355	0.141278771698739	0.0286114863940205	0.0998849506921781	0.7522145416269869	0.8852556399470323	0.6390469019418813	0.7469612542926379	0.9996825017196354
ELOVL1	5.18219529692269	4.07006901502966	0.109339673433227	-0.5425629537486839	-0.557963100786239	0.0159032859517882	1.7820558041159902	3.0803390332295195	0.380285869373122	-1.15426811920435	-1.68684881703627	0.0472567177321542	1.14101669896548	0.00763206135739	0.7062458485048969	0.257904814801969	0.101439421941705	0.962611326593689	0.2676034028618769	0.9174525178182946	0.6666284756329771	0.6002853168910337	0.9975214301956512	0.9996825017196354
SPI1	6.46599510196444	3.1946799595634703	0.678640162904549	-0.103231405563789	0.553493542888936	-0.0040319455992586	3.310030569239	2.1308676328775804	2.10617938036287	-0.199080647366426	1.48569536513149	-0.0105815577978628	1.86820350348392	0.0492585418491808	0.0431411515140719	0.843544068817202	0.1471891449308119	0.991624613595516	0.0762324326855334	0.4114363051062709	0.9554822106395796	0.6425938522838769	0.9995162818544824	0.9996825017196354
ZNRD1	5.571648573029469	5.28218207772214	0.1439670955059069	-0.367253350240067	-0.332033994823551	0.3341035930405239	0.5341525807401409	5.923433024648809	0.590588959019666	-0.977748257028759	-1.14279456772307	1.08883218268492	0.475423129304803	1.3548901008674998e-06	0.558944205217764	0.3355331714685139	0.261602250801615	0.284360384103106	0.637714768024717	0.8581878931083238	0.7267418519669595	0.7299183148258985	0.9283008028616708	0.9996825017196354
ZBTB11	4.21049914795623	2.91034657060932	-0.0726724292461869	1.1061248956842802	0.376394014679409	0.300599992567597	0.262226648926523	1.9373571853276	-0.203037836836128	1.94486846066699	0.907727201042874	0.712045150196395	0.1441745886380019	0.0854267543004042	0.840422335408306	0.0633633539883423	0.370842348821897	0.481657692558066	0.8877048613568179	0.9578682473966548	0.4487371580720009	0.7936785535243555	0.9459441240730544	0.9996825017196354
ATXN3	5.1105898443646	6.17607617567359	-0.222755537633662	0.528846906198314	-0.2373549277826679	0.426524956044895	-1.64534958185157	5.992852759140379	-0.7807212912263709	1.20089389688084	-0.6955446410830269	1.1903123548001102	-1.26064317141164	1.10812057780349e-06	0.4407039429155699	0.238606297431593	0.491734742733822	0.242679503290295	0.216552193184892	0.8055043079362053	0.6512936680131406	0.8476233407124011	0.916269263829016	0.9996825017196354
GOLGA5	3.969081486976	4.384027204861	-0.535375965288695	-0.356713690393876	-0.126557672475825	-0.4371586054798489	0.3163518384332949	3.56382295764713	-1.55819628197654	-0.686840427395268	-0.313615153294099	-1.00844351636274	0.204150543710366	0.0011713210251283	0.129022998510198	0.497130891510241	0.755848592566913	0.320806550431345	0.8395287082148359	0.5646537329173524	0.8202089169492608	0.946415956603337	0.9308861445701752	0.9996825017196354
LRRC40	3.66072515111417	3.7400547791743897	-0.208285775125483	-0.114150076226909	0.24160178173091	0.434147484981533	-0.376388537323087	2.43398318460315	-0.5437172653992021	-0.1903363107650239	0.538378728639499	0.9522640253503348	-0.199368362163981	0.0349685966596535	0.590588900079542	0.8506599207956709	0.594144085568763	0.34811433427034	0.8449072530331959	0.8701461493109622	0.9563390735831762	0.8892185941594687	0.9318279272799064	0.9996825017196354
ISOC1	4.25778685950187	4.37043741011664	-0.188986696812738	0.593790913969938	-0.915297430048312	-0.203316604173176	0.076565213276005	2.733133368799709	-0.5050476842206649	0.9467717518328348	-2.02345910075093	-0.4393563988039079	0.0396558106371593	0.0183396156216141	0.617029025505977	0.353090175445043	0.0514479194246781	0.663420531594046	0.9688430367032492	0.884612339193179	0.738366615913199	0.525639642633136	0.9761168686840878	0.9996825017196354
TRMT11	3.98598021319767	5.66135084312392	-0.352797440232649	0.4738083604570421	0.355083995678315	-0.2000447393504889	-2.12753285341465	5.38756455462189	-1.19337771889608	1.03975574577409	1.00989502459891	-0.528376068579511	-1.59815407414876	6.43237922841827e-06	0.2414943021040019	0.306246139254384	0.320121279160346	0.600883943644991	0.1198376423547269	0.668068290564496	0.7040380007774755	0.7640055740103665	0.9644463906325826	0.9996825017196354
THUMPD1	5.7681413642837205	6.562398257912379	-0.35433963818053	0.0214346512064445	0.0687772057245014	0.343229999705061	-0.920723366466834	5.790664845084679	-1.28472984790368	0.048760787771068	0.213544503086708	1.0251026339394	-0.664910099020759	0.0012166042593297	0.2088320173506219	0.96163668692365	0.832285087625352	0.313104646230071	0.523479096693599	0.6442138559164202	0.9902514876903404	0.96532893876684	0.9308861445701752	0.9996825017196354
MSANTD3	2.939817520152629	3.43917768789998	-0.395603099642926	-0.3260077237226789	-0.129870733929492	-0.299545493852948	-0.0447984769460797	2.40164757869553	-1.1116937115271	-0.5816789254532421	-0.312263553209037	-0.6871018232171651	-0.0254724859351156	0.0368593667100056	0.274956367952504	0.56638574385539	0.756896345351302	0.496983381325812	0.980046610446116	0.6977704893931043	0.8479001533047315	0.9472639060031	0.948032084029517	0.9996825017196354
ATG2B	3.3881766942337297	2.50072465860891	-0.390132847135456	-0.41885888430041	0.70847241134299	-0.3673816614950421	1.24877722338599	1.86391646335731	-1.24566405303662	-0.862427199674164	1.98460628106448	-0.989629236999926	0.7719661745234621	0.0888082450586149	0.222009595014016	0.3962732073539929	0.0558527341370897	0.329861594362917	0.4523523054564871	0.6545549503530547	0.76296745030192	0.5357688429413711	0.9308861445701752	0.9996825017196354
ARFGEF1	4.566637469900201	6.25373188408908	-0.666956990611089	1.05029841090753	0.5660591976350999	0.5887361338023891	-2.98942168298733	5.16126300235224	-1.9473726773478897	2.00260597184293	1.4204242094558897	1.4009957597173	-1.94372996756999	1.24315575975054e-05	0.0603102107646624	0.053753428946415	0.165155037344427	0.1708390047242769	0.0607660866421474	0.4512593285666829	0.4245930189745395	0.6635821974106278	0.8951615370573658	0.9996825017196354
ZFAT	2.8979206112039195	1.89233314568759	-0.26304766785667	-1.3962447368672202	0.2152994309588299	-0.212376187125147	2.14078163508885	0.869251720759539	-0.598811436661226	-1.97809551346899	0.4399095278795	-0.4211326329756	0.8403782034161159	0.397400619099601	0.553545011830338	0.0569738012884564	0.663005703768885	0.676588877164884	0.410481529043011	0.8562872765501729	0.4344353079859526	0.9192013238432684	0.9776935954212682	0.9996825017196354
MTFR1	3.25322467692819	2.92666827736983	0.0663478191393241	-0.1962032079204889	-0.647771046880803	-0.6465789988991121	0.974507054110092	2.1767076562472703	0.19721486972691	-0.3648457554799779	-1.61784843434044	-1.55567232995447	0.590704462010342	0.0529598229868612	0.844963880614143	0.7185699618774081	0.11567634616131	0.129650823593922	0.563782686967451	0.9599727601431504	0.911828389387612	0.6169591027891773	0.8660889882072208	0.9996825017196354
FECH	4.19705253846766	4.44138301460213	0.0411229048309329	-0.498643461600875	-0.33053032880717	-0.39373256086196	0.457544247283797	3.13414004862753	0.107833679425506	-0.8399578917790759	-0.721102091764561	-0.812649626082741	0.257608868033532	0.0116663485433915	0.91490550909917	0.4110368976104009	0.476604966424801	0.4224239375974249	0.8007877889206121	0.9795939621754968	0.7688945475353102	0.8384328190556707	0.9409749833708638	0.9996825017196354
MYO9A	3.7907250182697294	3.34174944260402	0.0319641282172696	0.7432346473467991	-0.272537610772166	-0.17642849989977	0.0821097235554373	2.79777665599824	0.112043172989413	1.6050308026208202	-0.810167613367254	-0.5074250906666951	0.0566622160890484	0.0165156357319885	0.911502255825466	0.120629577948748	0.423832984681516	0.615379103446404	0.95552759832814	0.9781842661799716	0.53002023249939	0.8174896674125413	0.9681778052157936	0.9996825017196354
DDX3Y	4.92865727196686	9.23276706413844	-6.03700988634946	0.9347726365595452	1.25056673558384	0.8778943233751129	-4.61866152328302	4.65968879055673	-10.0088121472317	1.19900804743354	2.08739374953354	1.40077069794707	-1.88392005933654	0.0095864712536653	4.85031757451581e-10	0.24921725917638	0.047913642940373	0.171281044256253	0.119963610657343	1.3074031022107367e-06	0.6592291457912514	0.5145467113377507	0.8951615370573658	0.9996825017196354
PFKP	5.10387478607787	4.1028326350942095	0.9104103665538128	-0.6471636335590749	0.298057852202515	-0.150592868129088	1.33162829724653	3.2314702858283297	3.28675229321746	-1.3938852150557302	0.905532340562393	-0.4510896905648739	0.886720061107364	0.0050991525309853	0.0024654326482985	0.173862792079219	0.371982527648745	0.655044749246251	0.3850798003129411	0.1871992592532055	0.5903734612440371	0.7936785535243555	0.9732144855710168	0.9996825017196354
IDI1	6.86080444979087	7.0491986908094	-0.269251690064522	0.7190659457139541	-0.267151999562459	0.0970480975355645	-0.454072213423792	5.2251839853132696	-0.9246363934106808	1.47556069730121	-0.7777492476648629	0.27509619805651	-0.283359784889648	6.22633431528408e-05	0.36207939411903	0.1504811145635889	0.442483299138169	0.7850620260441742	0.779505624910384	0.7609819199575573	0.5643434355563882	0.8238395667946361	0.9881681545959088	0.9996825017196354
SP100	6.43029093832312	7.024769809801179	-0.0703531140827246	0.0146883497104563	-0.0493605030170712	0.0910815074129692	-0.63366760119455	12.2097287861108	-0.4436315999148139	0.0599948550727731	-0.262281706533007	0.451863017746309	-0.869545071320712	1.3869636085966298e-13	0.660294203944055	0.9525328564369828	0.794785393100418	0.6544156864600079	0.391024868349812	0.9013609836699684	0.9878322060293766	0.9584479914129126	0.9732144855710168	0.9996825017196354
KLF6	9.52945938025426	9.54554879568863	0.677329411566661	0.938639486175755	-0.0047118652608162	0.0407104205838065	-1.33984291150903	5.49682766254713	2.2625412848462205	1.90935238190141	-0.0143925508036456	0.12391654690887	-0.7154259879173441	6.11887384887462e-06	0.031411610673788	0.0660145003843365	0.988617728449416	0.9022610081995468	0.479683555376192	0.3822601440763793	0.4541304635670636	0.9978205294296504	0.995416941881849	0.9996825017196354
PLPP1	5.120336487284161	7.07393227085925	0.0280467394769558	0.0039859197744438	-0.1008608875512959	0.1098238258310179	-2.14762396374056	3.7940927131624	0.0758253880312921	0.0063423448360377	-0.2286058246726439	0.25553066198501	-1.01895369602756	0.0007190802722493	0.940056958111314	0.9949794722610792	0.820735796857791	0.800091620464509	0.315900091425483	0.9858665618476984	0.998870453437519	0.9644332525211315	0.9897462463390704	0.9996825017196354
TRAM1	6.338754699584099	6.42050726560285	0.197183068955608	1.0025956579638	-0.2320270993898339	-0.276779874968581	-0.648993201011032	7.02163018588727	0.8663919406004609	2.74450309815741	-0.8545262680043101	-0.972500009721048	-0.575265475444098	6.65171464681989e-05	0.393134215260237	0.0116492249833489	0.3992875410025739	0.338113571389639	0.575395590041381	0.7767662682816349	0.2905280894677747	0.8053203450397171	0.9308861445701752	0.9996825017196354
PHKA1	2.9761838951899	3.37189673424264	-0.6800699317296441	-0.749792680720144	-0.0405347598077732	-0.11490937667725	0.316629838166465	2.41690297017432	-1.80288115747457	-1.31837427205388	-0.0925995464216139	-0.245550519225181	0.181329110387816	0.0460744839364666	0.0830844966918416	0.2040134033207279	0.92689837403564	0.807599236514641	0.85982241966234	0.498784545284764	0.6178596923555426	0.9858277846072012	0.9905056271301172	0.9996825017196354
TNFRSF1A	3.31592205123839	-0.1731004441271219	0.943116072975272	-1.04650942712496	-0.1000431123953709	0.0491616141018228	4.40198756902935	-0.0909759044872387	2.30229005972585	-1.56029825767203	-0.208174319578621	0.100357943890036	1.95206881035303	0.928741937212266	0.0279750799934051	0.129539285452643	0.8364175767367171	0.920699030371343	0.0656941390053543	0.3709283678792097	0.5398725522192604	0.9654948750750744	0.9975214301956512	0.9996825017196354
EVI5	4.29828306219006	4.7346674827697806	-0.425209271159313	0.1245876231034359	-0.248623161717452	-0.0900960151551799	-0.38502826601346	3.06172470515546	-1.19505058363858	0.217992080568881	-0.6087648616042161	-0.217791204281248	-0.208258323498731	0.008989667868788	0.240881823466336	0.829043912188565	0.546983702150834	0.8290105640308121	0.837464278120663	0.6674859472151208	0.952794907158613	0.8736430529495713	0.9920004280726628	0.9996825017196354
STOML1	2.76699792440787	2.6761067705421	-0.515211265663605	-0.750758772209013	-0.6735767077839621	-0.138566763136757	1.10932160430189	1.96692111437489	-1.3809726088292598	-1.32142475057437	-1.53992480897385	-0.296892730411299	0.648100472243369	0.0579141672391616	0.176856373246987	0.19573037594209	0.13341007944133	0.768467055522135	0.52154352383923	0.6096117059939304	0.6110657328766559	0.6340315282196836	0.985028271111148	0.9996825017196354
PKM	8.135541571316919	7.47054819599426	0.8547598571151329	-0.0081078350434695	-0.0260031662973453	0.662404994955499	0.2626448000818099	6.06127815745862	3.0262470934037595	-0.0175780644405361	-0.0764304141606428	1.92161468529866	0.175823218389512	0.0001071133464088	0.0049129023591726	0.98611705684377	0.939553101107398	0.0636669498128167	0.862872791273904	0.2486897335051605	0.9972157294025068	0.9881508856296172	0.8008978839211934	0.9996825017196354
DHX29	5.332219222249309	5.062110991282981	0.0197166608557557	-0.239500548796476	-0.0650240333145862	0.38274987752427	0.324768862178386	4.8161651595898	0.0839610057434461	-0.622251853339179	-0.237492663150976	1.37105067975073	0.259031920903977	0.0004603338961004	0.933611708347366	0.539132323284751	0.8137924926297779	0.180192466411344	0.7989108195774759	0.9836203795368772	0.8360311677917712	0.9616736799138828	0.9012554384802316	0.9996825017196354
DNTTIP2	6.25034261083609	8.38312447087926	-0.114889329003279	0.326607420778155	-0.312608063564102	0.47481665905248	-2.6951270464742296	5.2013899033772	-0.3348556576636989	0.5650783604395151	-0.7703586229674431	1.1451967874071298	-1.4120909757590905	0.0001452558172457	0.7399234897082908	0.5763554523452571	0.446847405896686	0.261059292854801	0.174114036254159	0.9288456241745012	0.8509128148495748	0.8267629288602845	0.9198889818691316	0.9996825017196354
METTL22	3.30269284773129	5.10107197396224	-0.216719566931466	-0.180494481807789	0.7633588000571209	0.286696008126624	-2.2874081262484	3.92815465463593	-0.6913507120206609	-0.365216441482832	2.09674796884191	0.7552338392740371	-1.44562150540689	0.0175665508649483	0.4948318116118471	0.719886412977912	0.0442355364392515	0.455789965151248	0.19847073396319	0.8300056927191871	0.9123195293763084	0.5124696766931929	0.9409749833708638	0.9996825017196354
TP53BP1	4.9143635215941694	5.29198204781281	-0.8178587352797191	0.257448079035081	0.7127896923681609	0.565358850456439	-0.877547838267878	4.33683086584545	-2.3973049310560697	0.505476055468298	1.83504292875224	1.37432385871277	-0.5718108161235022	0.0001347761951202	0.0225257976887371	0.616688679616879	0.0758099115467524	0.1788906446122349	0.571445343353825	0.356246556439912	0.8677518242196541	0.5719961275696881	0.9012554384802316	0.9996825017196354
TRO	2.89474803181723	0.8076770193020479	-0.749152307437623	0.361410421187864	0.8465342634548431	-0.1805256355647689	1.9791305386838	0.377696632037817	-1.81836420851934	0.544370164798214	1.86202162063116	-0.378921305885412	0.7955245804303859	0.70994832419197	0.0785876732884397	0.589984885096026	0.072178897870139	0.7074104195444431	0.4344358101615809	0.4915221966088209	0.8571696802045714	0.5647622242082776	0.9798838803799514	0.9996825017196354
RRP15	4.98027087784882	4.85527250133347	0.038908837563763	0.907407462234912	-0.533144722925985	0.278200178169983	-0.4712463355423029	3.8739247573878894	0.11238699777859	1.6872860429797398	-1.27750112356182	0.639922191480635	-0.2971680409420589	0.0004984302604165	0.911218625117009	0.10127419923088	0.210616327001638	0.526778676763351	0.7682587787973921	0.9780745859643196	0.5045529157831199	0.7008442478191192	0.9541914463093366	0.9996825017196354
RHOA	8.25400964142462	7.015950885548611	0.259534715062605	0.262781701392663	-0.1998954001851079	-0.178313041055055	1.23012527336769	7.3035088067311005	1.37165940577034	0.838678427115333	-0.9347272117346792	-0.816514478408222	1.10656723750604	1.94124870229218e-07	0.1799223534113949	0.4078792083631899	0.357247023847819	0.420602244836461	0.278024575195896	0.6123850721092188	0.7673543056464491	0.7847560048967904	0.9409749833708638	0.9996825017196354
DHX8	4.407431224614349	5.56767199988317	-0.0698270202289359	0.209214342140863	0.397039100707625	0.399384281843015	-1.81478500123232	5.65981529421593	-0.303934096393382	0.559164972412506	1.46425817727082	1.45091719540179	-1.5261423061032502	0.00022401555377	0.7631801835110029	0.581276990530098	0.152904857098913	0.156721635055883	0.149527984157866	0.9351536456391294	0.8535899181992381	0.6515100657525592	0.8840266795079577	0.9996825017196354
PRKCZ	3.46228066136897	5.38266324220678	-0.0974647791624731	-1.57983464856033	-0.3449101028149169	-0.526809600635489	-0.770706278500583	3.28218039352467	-0.332700884428326	-3.1943089394459903	-1.05487038059519	-1.57070671884116	-0.419164342360868	0.0027380368892028	0.7416918321192901	0.003205377108378	0.3001067996375079	0.127196294909293	0.6779120504080501	0.9297470497596436	0.2221907765093192	0.7527896365663675	0.8635954437622197	0.9996825017196354
ZFY	3.32524231479312	4.96316128350158	-3.5568982670671803	-0.773857499568491	0.553552758897066	0.559294106540039	-0.660451759914661	2.2217637300215496	-7.23131865996297	-1.04498607148787	1.0418815691894898	1.05473828053341	-0.248521219189128	0.0487915469189271	3.28002383984296e-08	0.305131930667567	0.305301036560777	0.299690234621601	0.807392327176375	7.073043408237358e-05	0.7037321818294476	0.7541716286153134	0.9302661363834396	0.9996825017196354
IARS2	4.82033013651413	3.3604150998514504	0.0939506217522239	-0.210396911513982	-0.209200497024364	-0.171175153562778	1.92169938230784	2.1675276441149096	0.270361622480291	-0.375093461342486	-0.524760332508901	-0.42310512008228	1.04434783358656	0.0462463072729216	0.788618755701771	0.7103424147532791	0.603379289882228	0.675114020672359	0.308887485163344	0.9430604332744698	0.9085304763783932	0.8933976611639161	0.9776935954212682	0.9996825017196354
IDH3G	6.668957171717009	6.085641745248751	0.7260275165235791	-0.612519406202057	0.68589501368261	0.434922319245041	0.673215524362881	4.89702687227266	3.1717631439665	-1.49351502213482	2.45845129448	1.5408844617687198	0.483347835824821	3.4414773470687394e-05	0.0035116938148287	0.1453225041513469	0.0200694659722639	0.134157637226794	0.6321400192638579	0.2229237925771232	0.5591960170449047	0.420446203493848	0.8711902484334817	0.9996825017196354
ROGDI	3.50541323652034	5.781948317560151	-0.32095431609961	-0.4336094559483099	-0.571743397145459	-0.620313897752294	-1.64069747831725	4.21362309694537	-1.05398290495046	-0.8558080081686831	-1.59839850866611	-1.68272424577457	-1.00157560536175	0.0007476080908485	0.2997883059079479	0.399318146923079	0.119838032610708	0.102454204719853	0.328623336412739	0.7196111003706115	0.7642020330580845	0.6243379784451996	0.8472678379139792	0.9996825017196354
ROCK1	6.472729069633029	7.45774460862533	0.164923202346627	-0.4505115800957771	0.829469669691706	0.8091969638810029	-1.4895459025229498	8.47699623806197	0.94145456202322	-1.51211990664254	4.04787815369653	3.91897852869282	-1.45789827747816	3.77686294648173e-08	0.3537096545908479	0.14038309428226	0.0003237135375008	0.0004793778182618	0.156703693410534	0.756048000997682	0.5535205825511871	0.1724009612393647	0.4165187997561796	0.9996825017196354
CBFB	5.342241918178231	4.69477420949237	0.145750384424009	0.519215347541762	-0.320420673567346	-0.1463467540692309	0.628500862854333	3.39328031617119	0.456509623650362	0.996087887380254	-0.8487402705486802	-0.376789798607313	0.3774687728875349	0.0049208071465193	0.6511313743910601	0.32829945070533	0.4023308980875471	0.708852657799501	0.7104759809671121	0.8968879093423565	0.720120124283131	0.8081716995858198	0.9799356458744778	0.9996825017196354
PDK3	3.7858582110651	3.054795551536	-0.550197558061043	-0.6780612709541939	0.756689151468833	-0.0861255474613105	1.2060174236464498	1.85163406688593	-1.2090175375629	-1.01076023687837	1.4594094572906002	-0.157459303113723	0.583358435927255	0.0733251690195057	0.2355136764451569	0.319713281172622	0.154200204741	0.87587224451758	0.563741271329884	0.6643255559054572	0.7142463353583232	0.6527438658148177	0.9940576650540957	0.9996825017196354
HYAL2	3.5726431087271897	1.06659942824201	0.429337141263008	-0.453293139528611	-0.714678808353682	-0.219223458013703	3.39194265175357	0.7108957696677409	1.04768404604591	-0.7125752532103051	-1.44432141847862	-0.4211261136527029	1.7961531600035	0.482298614566484	0.302633318351082	0.481272549958688	0.158369376499456	0.676478201230963	0.0819174286030348	0.7209795182748227	0.8110473012901803	0.6567331611078452	0.9776935954212682	0.9996825017196354
HDAC4	4.10078386298575	3.89155274329131	-0.184564165470905	0.217244768095519	-0.209883246875855	0.613211197251391	-0.1372174019432619	3.4151951118136297	-0.5877489152436249	0.446987040140065	-0.5607694427610821	1.58923389102339	-0.0954124438976603	0.0171080367429115	0.56244545371792	0.6607672578042271	0.579943109366144	0.121877723896978	0.926370184401738	0.8599379608918171	0.8868024765124608	0.8870824245494321	0.8630962904131118	0.9996825017196354
RASSF1	5.719108051446401	4.749963128070941	0.544340530298702	0.354252518351327	0.512768373909968	0.391199776161886	0.247301111045084	2.61056823029723	1.3701098372301102	0.543747103817676	1.1108112919813702	0.82892087683492	0.114477375020797	0.0188707165465278	0.1801901232266249	0.590691659090153	0.274963324077874	0.4134285610404389	0.909961697692	0.6126805136012206	0.8573577535785083	0.7390076977611005	0.9404458324455618	0.9996825017196354
IFI35	4.37743382935854	4.18509433438264	0.8106737383725491	-0.48779550424549	0.1378301466081659	0.494479247767224	0.2186635198892449	2.65295920271046	2.4997107305918704	-0.857936160320657	0.342743721452695	1.23675555648698	0.118956102299711	0.0154352195590912	0.0178490983393472	0.397556443298068	0.73409021214875	0.225627692033396	0.90622069911322	0.34261667783333	0.7641806819853277	0.943105094791343	0.9137623476701796	0.9996825017196354
HEATR6	4.01613897188346	0.9796641080031492	-0.0114818371913344	0.257782552020752	0.6204189432873211	-0.0410165118525584	2.89760880297754	0.8068680229270171	-0.0431298981132054	0.610349236905894	2.06242480499966	-0.134537301234825	2.00960149880484	0.4331259691805129	0.965865996272214	0.54631346680162	0.0473819481189114	0.893839671779708	0.0595718637710468	0.992738924662562	0.8391260785254567	0.5142438448079383	0.9940576650540957	0.9996825017196354
COASY	4.39100462303048	4.8366945344475	-0.0416153165064629	-0.879481530433256	0.434304280816771	0.0897439849251787	0.0137830173987297	3.87931699740753	-0.148558776697952	-1.91361577039765	1.30163237551698	0.2655103921121269	0.0092249183516135	0.0015788232555027	0.8828359080326909	0.0663073276056592	0.20233670422873	0.7923419451425759	0.992735379997398	0.9716265522810934	0.4541304635670636	0.6971034137590877	0.989131745908643	0.9996825017196354
MEF2A	4.57424323326088	4.811850435486671	-0.8406497379972391	0.459026768449029	0.475378877480737	0.449299062647451	-0.779498270040625	3.92528206429187	-2.43395587719777	0.8843695743655351	1.20139680970309	1.08063815273087	-0.50490368423133	0.0004318453478416	0.0206960007888915	0.383093514802207	0.238413973956039	0.287935443990047	0.617086146270204	0.3478924830640144	0.7542148797790449	0.7196553901795465	0.9286654393744272	0.9996825017196354
OTUD5	4.01859334417579	3.78988755195436	0.6691757053972289	0.598961938610099	-0.412578671006674	-0.0967121015097119	-0.208979593510668	3.4249650762688897	2.1993450160647003	1.23116811701647	-1.09141924573351	-0.24261429334775	-0.148364747754137	0.0017048159025671	0.03519599986075	0.227232229155018	0.283238208658331	0.8098525449230699	0.8829859117277091	0.3858003204028355	0.6395818612339181	0.7449357842594604	0.99067734732931	0.9996825017196354
TFE3	3.4081724276339704	1.24762623170162	-0.22521533994262	-0.817586409778372	0.344377799419143	0.7014856356731529	2.64996544520352	0.764907305344329	-0.509508039552816	-1.24386353192029	0.678297363262128	1.33273193051371	1.29858033804465	0.449931312403128	0.6138921232885899	0.2225848466938149	0.5024591145160441	0.1920321200604419	0.2033685953777119	0.8828443260535661	0.6367497524682179	0.8525452655650132	0.9057522319265148	0.9996825017196354
TBC1D25	3.56582264208724	1.71052194960894	-0.038492684753065	-0.216387781065582	0.3793522072689679	-0.2236628623064119	2.11835367355826	1.75200243848241	-0.204029130729561	-0.6980977816246962	1.77145633586039	-1.04273674191182	1.90148068337455	0.0915410035505984	0.839680322919378	0.490174655740189	0.0865305626265168	0.305474546896471	0.0668017594883877	0.957676551994827	0.8167305112333051	0.5816536946627832	0.9308861445701752	0.9996825017196354
ACSL4	8.2364162050843	9.231247153142933	0.109586549982618	0.4680531230550629	0.513795041546526	0.22341278150644	-1.78143102316733	10.3899976336945	0.445543424299587	1.24114975340723	1.7544243660861498	0.722115402235818	-1.57949232781263	8.817919423216001e-12	0.658926885757078	0.223572238816075	0.0889306420506564	0.4754677622541289	0.124058601745732	0.9006429595453849	0.637423494353313	0.5862628809569499	0.9441386275332512	0.9996825017196354
INPP5A	3.29926455664648	4.31751455979998	-0.353504703085264	-1.1285177467690402	0.400099305695096	-1.13635473930168	0.039150163094417	2.00369932853867	-0.8367425969073841	-1.62557516223054	0.837097031947895	-2.28853511352048	0.0156282442441039	0.06012769370008	0.4091206154653439	0.113940782529048	0.409004687004061	0.0293809578562985	0.987663645917776	0.7866395926263747	0.5214046378432395	0.8121431482875603	0.7469612542926379	0.9996825017196354
GPKOW	3.76749822540797	4.16596642078374	0.0384432425578154	-0.954881619228629	-0.289140795906791	-0.527226066109321	0.724827467184173	2.71457928475909	0.103475976751991	-1.59350839576287	-0.648567587038724	-1.13770746513896	0.388080534878421	0.0201077880885255	0.918247231443382	0.1248879136811609	0.521311746228613	0.26375982729986	0.703304073705615	0.98116090937616	0.5348410590065205	0.8616015494836801	0.9198889818691316	0.9996825017196354
GRIPAP1	4.598828200633919	3.83447316765508	0.573558090639694	0.583720104575854	0.7004243996312879	0.876010639867068	-0.465642431297879	2.95919442828776	2.0415436105564297	1.2478014678694198	2.0897843862009	2.63572312110957	-0.303947797579895	0.0085767429003309	0.0495159163345485	0.221678657048442	0.0447097222515264	0.0129635467386882	0.763940881313077	0.4257908155611733	0.6356753405043355	0.5142438448079383	0.6847161975341577	0.9996825017196354
FTSJ1	3.86939932182431	2.35653748373327	0.0327061400674025	-0.302527805617001	-0.1056140390402869	0.7670462708841709	1.59721195181371	2.45394903448173	0.1247396127382689	-0.755966103400583	-0.339414707586791	2.41033693045883	1.31795483724657	0.019756030299527	0.901510025403758	0.455198838555831	0.73651490587987	0.0218589374243289	0.1968761831049419	0.9752146851496174	0.7942901599583273	0.9435351797807564	0.7287242851677286	0.9996825017196354
ATP11A	3.1867545016666603	3.3173069689604504	0.1323727733301609	-1.01487559662791	-0.629780418664708	-0.399931309499404	0.920049644856734	2.26235817406573	0.462475223782174	-2.08562072828382	-1.92044895502912	-1.1818351111636598	0.5419104168812	0.0341635781800713	0.646938341771894	0.0451332898650343	0.0640911691143459	0.246506423760518	0.592423964524817	0.8954158152740129	0.3959537276849469	0.5540973820397758	0.917563874746446	0.9996825017196354
POLR1A	2.8897608205474103	2.7084847497996605	-0.112060453036634	-0.9404282664881752	0.161420889368897	0.744760105533855	0.419581572515244	1.6306416492338798	-0.367989316548361	-1.84546385947996	0.4764453911780229	2.1638736639944898	0.220093854285706	0.115949218159246	0.715388459951825	0.0742429361336167	0.6371590729865911	0.0385566920878769	0.827372583605157	0.9212456322688192	0.46140581134276	0.9076296901759052	0.7833046765285587	0.9996825017196354
LAPTM4A	9.73117436992373	9.788382083110609	0.141806695228516	0.437035303212706	-0.659553598165908	-0.0152867033304793	-0.0736906649290495	8.948730512073551	0.6885526751941999	1.2380943205563	-2.76683671144572	-0.0635840692580305	-0.0593934197452914	1.01281840020115e-09	0.4963157279186079	0.22477779471156	0.0096216237573558	0.9497286971247	0.9530129718584458	0.8304385607193322	0.6376114595363609	0.3820539024729092	0.9975214301956512	0.9996825017196354
TTC7A	3.18153259318266	2.3226578345181603	0.0124175363859492	-0.212265714250818	0.332757165112524	-0.223002996904829	0.9558886626481428	1.29040495945103	0.033258567709669	-0.351527051520883	0.7860022696268001	-0.506435108824024	0.450839202088414	0.215198866812587	0.973675819254908	0.72761906503814	0.437730566929696	0.616156482873667	0.656863277999046	0.9942495206409528	0.9155314224811794	0.822831790972727	0.9681778052157936	0.9996825017196354
IP6K2	5.271751848297809	4.677753075781769	-0.6315286577995071	0.795297118711728	-0.893092875239075	-0.0818076081456397	0.689827930058531	4.13878639048443	-2.1641033215171497	1.75961307258665	-2.6132888457981096	-0.23260278597755	0.4948937321285999	0.0045494644818865	0.0391431560170004	0.0942494594156459	0.0137098528571033	0.817555274480199	0.63177752492502	0.3959493570175418	0.4947408332129961	0.3869623913750989	0.9918246296788142	0.9996825017196354
SRBD1	3.9751785646535	2.79236221862046	-0.660222035159269	-0.313858116929413	0.0987068627485402	-0.4377802313968039	1.99742339629141	2.39286330864113	-2.0395929142857097	-0.650753183551	0.266010315598356	-1.10588376080173	1.36761191326072	0.0227572770673593	0.0497190351318417	0.5198514877247561	0.7919377418588179	0.277021928825885	0.180962693149575	0.4257908155611733	0.8280600222920089	0.9577801791549188	0.9237166060575543	0.9996825017196354
KIF2A	4.7148114596336	5.02574368512046	-0.4846835379063899	0.270169951568618	0.399724288351957	0.303137970832549	-0.7568885798778442	4.6495964111386	-1.85053820992047	0.654110609423636	1.3332686172243502	0.9831608172804872	-0.576282139706202	0.0006743980246796	0.0737135607277554	0.518986593099508	0.191914115293784	0.332964132122716	0.5730843733373979	0.4852548014372954	0.8280600222920089	0.6870837379142308	0.9308861445701752	0.9996825017196354
RASGRP2	3.925159849945661	3.82129759650466	0.330390138913575	0.535959997481122	-0.643958798034758	0.274077883738327	-0.309034199127496	2.92000404885726	0.90804035005088	0.9323799633503772	-1.44618948048907	0.588600275546155	-0.185750750595216	0.0063643500570115	0.370644943651401	0.358122120296102	0.1578483880087069	0.560261518463245	0.853812676686295	0.7645662113372358	0.7401319410076749	0.6560561118546898	0.9603680099654996	0.9996825017196354
PSME4	4.62157308462276	8.389093624125401	0.738463710520078	0.683141215879148	0.130755766074125	0.389240025427937	-5.376575427455009	5.28537591284508	1.91468867205778	1.05215899616802	0.272168834372282	0.7871288543814621	-2.74892408554903	0.0002347657135089	0.0648547761617833	0.303368006312835	0.78726510542971	0.43702433425683	0.0143206533940445	0.4646273731404302	0.7026667763834559	0.9565548800769144	0.9409749833708638	0.921366103713962
IFT80	3.28630279700175	4.3605684617145	-1.21710269564704	0.638968763516136	0.0909766552882877	0.355292191504958	-1.62631825004513	2.40680735638238	-3.40891647360156	1.09414877720132	0.227119444825587	0.871895315432528	-0.768296568292043	0.0263975436195268	0.0017996916792148	0.282170091699049	0.8218262325205591	0.390124016959875	0.449882895734125	0.1566452777157233	0.6877327390632402	0.9644332525211315	0.9389286586281028	0.9996825017196354
SIRT2	4.85909736836198	3.99583616406904	0.160941121641806	0.4277491988387429	-0.1894394320281149	-0.185592293154933	0.790256680664191	4.724758640272861	0.69201131994232	1.19062893555008	-0.681437958848133	-0.6336130258332691	0.740709929208113	4.41495647780832e-05	0.49392123544778	0.242556901584075	0.500496686789365	0.5308364785484211	0.4642701813356779	0.8289798628376688	0.6543580432028698	0.8517370462851608	0.9541914463093366	0.9996825017196354
ERLEC1	5.887308182212321	5.335730837895441	-0.189222559714395	0.7166137424237199	-0.186719437991837	-0.281779167594605	0.374316267488266	4.6560542202078095	-0.599939238233849	1.4790243392038998	-0.499692076520726	-0.706831839508114	0.258370171663211	5.3848263237344605e-05	0.5527717341051129	0.148911302969914	0.620710591838486	0.484786580563214	0.797775831232782	0.8557068362718068	0.562100023871497	0.8991798162241234	0.9463676002010132	0.9996825017196354
PPP2R5B	3.34068587791791	1.95693606910318	-0.761648573778246	-0.6244685742617571	-0.208545100826144	-0.52304821820984	2.55644024685238	1.49483590763596	-2.2798040875011	-1.23492118262355	-0.5428286663227561	-1.29408863884588	1.5894129270521	0.175681960102361	0.030104693154245	0.231256412846951	0.5912841959279621	0.204914519740072	0.1422597501896889	0.37870398524851	0.6452915743570978	0.8892185941594687	0.9090772335741212	0.9996825017196354
MAST4	6.42188689465899	9.13104072080149	-0.066674037257305	1.5503374904525602	-0.1230064110977419	0.7846589208538001	-4.496795233656839	7.477387426958559	-0.1938447386529019	2.8684036302430203	-0.294741747009251	1.76791258167543	-2.88152353892979	1.6401560483018003e-08	0.8475227319789301	0.0072460360473819	0.770094909753478	0.0866102258467209	0.0070115657371273	0.9604429366772504	0.2610995230841482	0.9513849478313348	0.8371666061318966	0.6860232992717467
SDK2	2.9687137273211004	4.58405468101596	-0.516020116793346	-0.230237701759023	-0.217025710725791	-0.7731883861248091	-1.1202179139060802	2.5188649915439902	-1.2394818091413502	-0.340325161492781	-0.447830422530549	-1.5374268887763798	-0.510982130075581	0.0262956820927197	0.22422741257065	0.736318297707565	0.6572944549912829	0.134209516105362	0.616088095749078	0.6557636577313424	0.9185277628882036	0.9172688218026211	0.8711902484334817	0.9996825017196354
NUP133	3.91855040696373	5.83983507220101	-0.3978573511672679	-0.885170786000687	0.215222867252946	0.139139495782453	-1.6428377879738998	3.5009070217538603	-1.07161946914959	-1.49180586088676	0.50328013262255	0.324752337030255	-0.8255903207314229	0.004055447378642	0.2919155091817539	0.147070117986648	0.6182172216345301	0.747542933610949	0.420541952165069	0.7129538394747064	0.5604663786285402	0.8981638328711803	0.981048629457856	0.9996825017196354
NUCKS1	7.48497926410375	7.98065274855139	0.4484804872703879	0.227246216129719	0.174992014321971	0.606671732748606	-1.10828306892558	5.83612077503965	1.56278839479154	0.462557948975573	0.509300926924084	1.7298770127763	-0.684174597421917	3.28032951546692e-05	0.12795698436981	0.6470584849645961	0.614101488307928	0.0937314395349687	0.501512405885437	0.562885436750425	0.8823263206209297	0.8969536869794067	0.8438351044722499	0.9996825017196354
VPS35	6.105428479944309	5.969192796956071	0.0267424263090777	0.100676311295494	-0.459455064771921	0.0487650194496357	0.253179905690057	4.85063173051104	0.105806448533143	0.2358157324305589	-1.55707114126075	0.162399626625871	0.17634108045243	8.143568219332671e-05	0.916404310395366	0.815102095213055	0.129568080684664	0.872061268419177	0.8613702931415049	0.9800760871040428	0.9470709993047396	0.6312948368199208	0.9940576650540957	0.9996825017196354
DNAJA2	5.45194561170757	4.32322858745444	-0.19440708298675	-0.09163399481804	-0.569400534270051	0.37331217601918	1.51490548141561	2.96132164956057	-0.542015133868123	-0.162833367777495	-1.35808776028204	0.8692616344846401	0.851246788370787	0.015232244009241	0.591786350750326	0.8721041135087528	0.1840442302974	0.39121493929476	0.4101565493120829	0.8705686334249945	0.961946450317276	0.6800428002284327	0.9389286586281028	0.9996825017196354
BCL3	5.33512874450224	7.306061831944389	0.138035168150388	0.7360092096061981	0.183258246839424	0.819062563813823	-3.36384053791821	3.54841147617486	0.324188431670297	1.03390486097168	0.3696944658658379	1.6385277083233	-1.39329020836016	0.0038124503971044	0.74794249676988	0.3093224013393679	0.714189880621101	0.112148526260602	0.1800503299263419	0.9300036785261476	0.7061431571545767	0.9375106796555828	0.8547674423411004	0.9996825017196354
KCNAB2	4.26867416716544	4.11339789946775	0.115380746611164	-0.157808107735089	-0.277517707421596	-0.0471866130210837	0.183281944949066	1.9414412076561895	0.285905018593182	-0.2383140042267989	-0.6032966739325301	-0.1038613038205609	0.075719302861783	0.066061807181058	0.7769306742508459	0.813158602569255	0.55095927784624	0.918004028342734	0.940204218846196	0.9396038883633928	0.9470709993047396	0.8750675912013937	0.9975214301956512	0.9996825017196354
CLEC2D	4.01083157414656	6.216134300367051	0.327271003844937	-0.0494799265373945	-1.4731808303847802	-0.155341123559115	-1.86488835108516	4.688848685103	0.961591290039702	-0.0889752639997984	-3.4907758129805804	-0.3542189608248829	-1.13017495720824	0.000908765260114	0.344135976726356	0.930004925079876	0.0014678665560206	0.725504536826896	0.277533768271797	0.7511615359464678	0.9825095296935472	0.2516444689558433	0.9801691929789432	0.9996825017196354
FUNDC1	4.75641134364675	5.59905816115353	-0.374178639088512	-1.0341327183649	-1.06572047697357	-0.252368983974078	0.545524115755631	6.6240063515351295	-1.60916713129123	-2.9205141676292903	-3.8133779636899705	-0.8648178220742329	0.513904705819006	1.80557398040001e-07	0.1174024359455269	0.0063561607217408	0.0005898546857866	0.3935758411746079	0.6108493182817629	0.5485402724997779	0.2558606492593178	0.2181383120853584	0.9389286586281028	0.9996825017196354
MAOB	8.21881229406431	8.27676882257801	0.2934054710462059	-0.289156249403222	0.109791870025635	0.520029182316764	-0.0632878440449155	5.964776581910651	1.07849575987446	-0.619927334072403	0.338789254010287	1.6110094898911598	-0.0395316985242673	3.7452452411928714e-06	0.289101339943778	0.5396988387280011	0.7370813854731	0.11762122634319	0.968737243179405	0.7111774235167271	0.8361526792565462	0.9435351797807564	0.8592388910488525	0.9996825017196354
RORA	3.4926395662016296	4.43736634671258	0.384905801594026	-0.617615412695288	-0.510253704086841	-0.464083117019174	-0.2973823597573969	2.15079773064392	0.797610693911284	-0.772989496296273	-0.8792403206317521	-0.777946156301582	-0.119450600928616	0.0539197387878655	0.4310455207808211	0.446967791350847	0.385829402768094	0.4424032985346	0.906412180677268	0.8002160123856783	0.7880313150258709	0.8022032792338141	0.9409749833708638	0.9996825017196354
TGFBR3	2.532076073648509	1.87069428204041	-0.1859869857371389	-0.8847393603854549	-1.00320726181889	-0.452211394807474	2.02102666580312	1.1335845944697	-0.5694698237775939	-1.6136677776898405	-2.71413136418399	-1.18922376612237	1.05148362235664	0.2710616404835269	0.573059465001998	0.116684072050403	0.0107524335841445	0.243526259903975	0.303688889047053	0.8640357709038886	0.5266626383605512	0.3820539024729092	0.9168450362378952	0.9996825017196354
ATP1B3	7.02944668113909	8.08462202382937	0.326093791733216	0.9161374912457548	0.0955916865171052	0.1026198141630009	-1.9537510237395	4.20274091909745	0.8669684561821701	1.40262384482114	0.211777803153272	0.224977879415946	-0.881262469906355	0.0002928974579041	0.3926616164895821	0.1703621236798189	0.833700442313616	0.823536160319427	0.385168289298829	0.7766516530710005	0.5860338182602931	0.965411328897042	0.9918246296788142	0.9996825017196354
PIGB	3.1594618712936	3.13986181794092	-0.8320390284683981	0.0929501166513075	0.0639526817857605	-0.0971198085947398	0.21044572132446	2.4935815436182	-2.39769711255645	0.1770569809865849	0.15740347751557	-0.22255419758199	0.13248951769828	0.018007166276634	0.0225054620783373	0.860579567903678	0.8759158793305871	0.82529691166805	0.8954267190816819	0.356246556439912	0.9607383285992424	0.9731609758198728	0.9918246296788142	0.9996825017196354
MAPK6	5.79997348900712	9.63737707096614	0.2435114555436779	2.52585372491657	-0.106510475432276	0.242915487787884	-6.40297193182574	6.214698000690629	0.55784614039295	3.6095537845840497	-0.19775205921747	0.4246867397374629	-3.21075348214961	5.83848060622002e-07	0.580831511211792	0.0010340392980466	0.844489911734399	0.6739070064685561	0.0030104579504017	0.8660589946651511	0.1615798798773765	0.9679993541323804	0.9776935954212682	0.6386029055947078
GNB5	5.03698122590321	4.28904761991139	0.131312630810279	1.13161558992892	0.153473977163448	-0.0698716232651853	-0.0878670988959489	3.074698459953221	0.340859979495851	1.88741186869775	0.3341743351958811	-0.143751747370139	-0.0497500353501768	0.0042886593854244	0.7354368622136421	0.0682035562589817	0.7404282987480749	0.8865979738836222	0.960630820190008	0.926857739570359	0.4549565267031975	0.9438753744504308	0.9940576650540957	0.9996825017196354
RAB27A	4.3161581030519	4.84988626363061	0.151037643615732	-1.04938445259733	-0.209945967182827	0.2112450954013839	0.2142878641400189	2.88517133496548	0.442287388120568	-1.80921380064787	-0.50927538147521	0.523503869400095	0.11036926826707	0.0086675493883652	0.661338844964064	0.0798637037818079	0.61418403221021	0.604473158208683	0.912914401975708	0.9020310469832432	0.4707984987290611	0.8969536869794067	0.9649762418554018	0.9996825017196354
CECR5	3.8081916312397497	3.16486063119721	0.166998754315429	-0.1383346952006419	0.227898355128138	-0.159747116661254	0.8072972620648059	2.40612458358258	0.5034693159110349	-0.264188018082233	0.578727965914479	-0.387989165967873	0.4987406325119979	0.0398797721052026	0.6183238076607429	0.794201214441376	0.567009696783739	0.7005985485060761	0.626586976323417	0.884612339193179	0.9417740496547486	0.8809075721501836	0.9798838803799514	0.9996825017196354
UFD1L	5.44689510060728	5.558069650148981	0.4035363905168621	0.275811246695437	-0.189290922027223	-0.200163664632761	-0.223412616475732	4.776610647178741	1.34549678939081	0.577678387863398	-0.524861880003166	-0.5292025024986	-0.1545837075339819	0.0023872157327988	0.189350995745028	0.570682273561484	0.603547745846862	0.600320418081197	0.8803365528053829	0.6250126251444866	0.8495429726875674	0.8933976611639161	0.9644463906325826	0.9996825017196354
PHRF1	3.862160896895951	5.83830301071635	-0.469520354341748	-0.61294838441611	0.210931395744492	0.671896653801701	-2.0530324706349	4.31372597976157	-1.3337844008921298	-1.12790637594523	0.509339874630077	1.5855477449373	-1.22169507523237	0.001914296720642	0.192551600528978	0.2722347492763819	0.614251237315055	0.122680066932083	0.244501734809916	0.6283569482153271	0.6796698591686404	0.8969536869794067	0.8630962904131118	0.9996825017196354
IKBKAP	3.46259251947824	4.20324300983296	0.282116922190174	-1.03153711593726	0.6851937982833721	0.481398999545859	-0.8646574019498199	2.49030955793523	0.8499101590761651	-1.88882190084904	1.82574305384725	1.27726790188483	-0.439774267070366	0.0220098584873264	0.401773583302661	0.068133824882155	0.0774743863643871	0.211154062135119	0.664030632203451	0.7809924971741711	0.4549565267031975	0.5737274315721665	0.90934706263747	0.9996825017196354
NUCB2	5.901431018933129	8.13310640934645	0.517141507291298	0.605584375530854	0.234500299526945	-0.100379595005682	-3.216499256377201	7.27698162923051	1.67576862682299	1.2398229795312	0.6241232268418411	-0.249390326046668	-2.25646668376228	2.86163271732884e-08	0.1035292513327449	0.224056170226941	0.536971082848784	0.8046527838250659	0.0310056550681395	0.5311645412081587	0.6376114595363609	0.8696847671179718	0.9897604874891064	0.9996825017196354
PFN2	3.26152428874452	3.67191806997378	-0.7850662025161129	-2.4150300982757003	-0.770556246992784	-0.799719797740432	2.18052187099286	1.53175954928771	-1.52472134728174	-2.8926733871322	-1.3025460718943702	-1.30785486823753	0.76943046607455	0.147036808498202	0.137163346044895	0.0072236680070106	0.202080605149408	0.200585312461896	0.451163288570764	0.577939908442576	0.2610995230841482	0.6971034137590877	0.9075896910017872	0.9996825017196354
SPTB	3.7220113669396095	3.64170776208078	0.171438941749678	0.0069744090757295	0.110087631573414	0.419727889271684	-0.283542846867746	1.8267461649823	0.423401042994629	0.0103309775564173	0.233324652407616	0.8694757852905799	-0.1209408621714109	0.0840532825891221	0.674852255737748	0.991823641378944	0.817028718863665	0.391315450746496	0.9047709381850908	0.9040654026408508	0.9985052385937512	0.9624854112120338	0.9389286586281028	0.9996825017196354
SLC44A1	7.13868850762795	7.266123068533949	-0.45040354212292	0.977074729410167	0.406132649168082	0.406494916832978	-0.9946472446248208	4.53463542354544	-1.25979394524251	1.6847804007191398	0.98541829867738	0.95938765004515	-0.517391257751639	0.000521564981325	0.216871378502031	0.102935102157298	0.331827286140776	0.344698059659008	0.611387536118917	0.6501742685126924	0.5062595753954708	0.7716586047948144	0.9308861445701752	0.9996825017196354
TMEM260	3.81628594142222	4.41135076079056	-0.32674648458654	0.50928108040785	0.446020611093927	-0.2364241048168419	-1.23276571852483	2.3222938029479705	-0.853554459148462	0.8257583538635899	1.05646171073818	-0.5463268594620101	-0.556207545719577	0.0302352478543931	0.399763216432375	0.4150889830132829	0.298909223065592	0.588825230473241	0.582907117566568	0.7803385302475646	0.7708892219967381	0.7524837674129043	0.9615054949079448	0.9996825017196354
SMG6	3.81446847975688	4.558497164332961	-0.326821805074061	0.676002726921379	-0.232557027801463	-0.0237387362900638	-1.17265654126516	3.0900050068430094	-0.992023443310424	1.2386030315838	-0.6046001224833629	-0.059748586082943	-0.663789437119569	0.007616140600331	0.328644774221447	0.225596135499367	0.549730317455099	0.952736865270107	0.514757219048384	0.7372967032159056	0.6382517798357845	0.8747225256112384	0.9975214301956512	0.9996825017196354
EXOC5	4.682258140557099	5.44072474685006	0.16805203891534	-0.485740845540384	-0.113938789777368	-0.349735622715502	-0.2005534614147139	4.5218898198715	0.508751380609326	-0.949012385144614	-0.28569859201996	-0.822847622920086	-0.131959465674662	7.92748741087157e-05	0.6144164902310311	0.349726885804647	0.7769502604834101	0.4166846114907461	0.895842583875226	0.8830496664450782	0.7365545455722494	0.9541974810942928	0.9409749833708638	0.9996825017196354
FSTL3	2.8922029177913497	2.61518019892537	-0.021301500855826	-0.8741971682737081	-0.1979544170341489	0.279085192355379	0.8709056794384108	1.88999274867901	-0.0566444861681869	-1.51717555869364	-0.4490775797703429	0.593105164186739	0.501976091635946	0.0979908674841673	0.9552755100275072	0.146277937296035	0.6569280775213421	0.557287492304485	0.6260415592932309	0.9901730964349722	0.5598496413991054	0.9172688218026211	0.958764457924775	0.9996825017196354
DGCR2	3.46517099524525	1.16290591512523	-0.148483585426968	-0.195620832631181	0.0188701300710873	-0.563071947875714	3.01472529667949	0.8285876372139358	-0.385952377449866	-0.337538844139891	0.0421015364135369	-1.17363126521233	1.71654794527698	0.413475501784806	0.702086080819234	0.7379149426123291	0.966679359532703	0.249204250835781	0.0957286122295334	0.9155880713605858	0.9191542180275108	0.9915792325346058	0.917563874746446	0.9996825017196354
RNF126	4.4323591001095	3.54882324974984	0.1480830445876109	-0.4059369147351711	-0.132652132366163	-0.261274946847907	1.5325098789574998	2.96843254647361	0.478466986868748	-0.8326952934563	-0.3579343357042089	-0.6726137788279549	1.03321477738564	0.0164162753919384	0.635936505564874	0.4150891435485949	0.7229004723593621	0.506024325863885	0.321428198830295	0.8922516573189497	0.7708892219967381	0.9411062063961704	0.9498130563956508	0.9996825017196354
MNT	3.26912520173986	2.21811622628248	-0.4392419824680479	0.122142815426608	-0.743806357423857	0.3902096015937871	1.30013594629484	1.70766379575221	-1.4621666165246898	0.251582958623387	-2.10753897737595	1.07647898928602	0.8281231022606801	0.112155516790733	0.1535519973599249	0.8033042952572259	0.0429981933365244	0.289852388448144	0.419307797463496	0.5902308861086315	0.9444613706529142	0.5083404830640418	0.9286654393744272	0.9996825017196354
ZXDC	3.28187028691486	2.5833725514775603	-0.0753146348169293	-0.488242325377726	0.4899618169802779	0.2614915161156639	0.7259378478050141	1.7519703573973302	-0.200821415220484	-0.850048129278889	1.13134528606027	0.5803859648899661	0.399098869971634	0.118305429359871	0.8422345412198671	0.404813573080746	0.266852058304634	0.5657214135859051	0.697513242217081	0.9585151808563022	0.7653023460081974	0.731691225321958	0.960639196661728	0.9996825017196354
JMJD6	5.74993454252612	7.31883179656984	0.55003417704048	0.683990188218742	0.6242781775595849	0.0229767177288549	-2.71921015781284	3.8097158819264703	1.41330018827057	1.02371407491471	1.3440678105563	0.048820937053803	-1.21316979091947	0.0011321538274756	0.1674884291125919	0.313738792980535	0.188772809775541	0.961386731944474	0.236050197529386	0.6029651269274827	0.7094900863605607	0.6833481010858862	0.9975214301956512	0.9996825017196354
POLB	3.7133299812683	2.66024642901115	0.168243518789269	-0.059397518669394	-0.429198533990241	0.19981431430685	1.04470901918715	1.65735458761121	0.515612967254995	-0.110539114342233	-1.14350597767553	0.53026933747455	0.555531512293084	0.1146903571027419	0.6096947559444821	0.912689429665348	0.261537307452663	0.599751603115288	0.583900909358855	0.8806453444138352	0.9756709726999586	0.7299183148258985	0.9644463906325826	0.9996825017196354
WIPI1	4.12162037746144	3.5410928837298195	-0.0659488845627222	-0.451850302350701	-0.0146090368858186	0.2510465541165489	0.900865601072174	2.90292559751063	-0.196819533122546	-0.887277844115628	-0.0367605219191245	0.6086754683380889	0.585963326353624	0.006644329913831	0.8452135109848959	0.381549734357386	0.970904320961933	0.5470364297689829	0.562010672753413	0.9599727601431504	0.7532519589962471	0.9926313662631864	0.9552050948066932	0.9996825017196354
GBA2	3.4890716456881	3.02427747360015	0.211029689108368	0.282490787240036	0.557577611070572	0.0699181602691016	-0.102521320927312	1.94679419494104	0.538536930007526	0.458088937785133	1.20845985663262	0.144528610722485	-0.0535333395783848	0.0853137637467536	0.594226482162749	0.6514493376522921	0.2360466389263699	0.885991079529182	0.9581900735043508	0.8714546945617124	0.8833749260205709	0.7172457476299859	0.9940576650540957	0.9996825017196354
NDST1	2.7684385104918	3.64273583296288	-0.212496432643563	-2.01385884992738	-0.606225923739126	-1.15746288679779	1.3703683140545402	1.7979212206923705	-0.529393103622469	-2.99407713155859	-1.32282833103735	-2.4403014853345297	0.579976876971672	0.0879778435957292	0.600234882186482	0.005365641394315	0.1954842296996939	0.0206538512595254	0.567424741395098	0.8740960072016234	0.2526150888164755	0.6910527752859346	0.7287242851677286	0.9996825017196354
ASNS	3.42349019541416	0.358595961590322	0.3799413494223689	-0.3848442228147849	-0.6548948157829879	0.126285681513172	3.8151709330387504	0.216682811332571	1.04398885959322	-0.6463644574263671	-1.5123412870224	0.287899205858778	1.9411667210451695	0.831252463375154	0.3043134791069519	0.5231395624916501	0.140276860156248	0.775307686223468	0.0662688880503137	0.7210417241666977	0.8296384340651705	0.6378813316513611	0.9859570773449414	0.9996825017196354
AP3M2	3.28944540484073	1.05934257377241	0.320938213087258	0.0055683794479367	0.0608372664305189	0.410545304791223	2.10725717184709	0.832107614032961	1.30546641064325	0.0134983669278742	0.2153707630988419	1.4198585636814198	1.4238721781257295	0.4142873798898479	0.20120255763114	0.989314422331527	0.830891651743239	0.165770112522414	0.16614103848578	0.6384408545131925	0.9976001495912404	0.9651464007402772	0.8863710641637726	0.9996825017196354
PABPC1	9.64670980605002	10.9042876429283	-0.201417672999775	0.335641950902981	-0.491260143101935	-0.20262221810895	-1.2856674789394098	14.7632132575071	-1.0207567974602	1.1114678232478798	-2.1075687349239702	-0.827372385126213	-1.39142903898752	1.26615779265166e-06	0.316528204301117	0.280788879708561	0.0433604525424866	0.414155987707451	0.194793387471457	0.730729020009057	0.6862166303655858	0.5113711795975967	0.9408155704871562	0.9996825017196354
TESK2	3.20542630196823	1.78426897294599	-0.6532908710546129	0.0914158691435799	0.905857580512462	-0.0890880038887113	1.27159234565029	0.938688580224768	-1.4613848001678202	0.1343569204413849	1.80312777990579	-0.1706515275167709	0.5538535532400379	0.372003975170572	0.153846492388341	0.8942053481057529	0.0808755658686213	0.8655819332867589	0.589691427671702	0.590310633783307	0.9692740171503712	0.5781608490611383	0.9936912913946824	0.9996825017196354
CFAP20	4.73214482560019	6.3055553067864	-0.3731678033157921	0.0750545728583786	-1.04306004160783	0.255214684230352	-1.40735675216714	5.43566370009989	-1.15541034084822	0.150413623340164	-2.65489737280793	0.6265821847001579	-0.959491172149788	5.59175168383228e-06	0.256477047933848	0.8813824175151309	0.0122585710970919	0.53537793209631	0.344505409040421	0.6806014413436321	0.9651543840648892	0.3835183956881951	0.9541914463093366	0.9996825017196354
CSNK2A2	3.87798830805929	2.3122243010594103	0.0918882323179929	0.450158442695006	-0.717167980775448	-0.43717499674195	1.86874524465416	1.49943688872054	0.223495252609597	0.6951822162257341	-1.4527921017384198	-0.8468590059750891	0.970887823610708	0.1744248103593229	0.824833818943975	0.495277082299798	0.156880155427184	0.403363194270439	0.352883812940631	0.9547370171745232	0.8194427669806227	0.6543083896889357	0.94004854466815	0.9996825017196354
EIF2B3	4.18253261598928	4.47736264135217	0.2305118329414539	-0.355511817236733	-0.200418630271302	0.5185424698964379	-0.346088221103543	3.76697757543941	0.7051785465461491	-0.7047632711647079	-0.5054834028904079	1.26982916027575	-0.229526104987547	0.0006707844626341	0.4858008186190271	0.486055764549715	0.616683578176592	0.213302250181821	0.8199208295153241	0.8248797834151268	0.8138453723963545	0.8976331101856732	0.9107894942164168	0.9996825017196354
TCOF1	3.8947451224679903	4.97245166550779	-0.445544775462992	0.225090110634538	-0.238432523366205	0.3923369095129879	-1.3307514275342198	2.72459377745828	-1.02368698977379	0.319696396791053	-0.4619254428348739	0.74590028201351	-0.600643557467976	0.0218831757420196	0.313855298982768	0.752037583483038	0.647273233545032	0.461248922554021	0.5579120239887729	0.7285310977259422	0.9252171848601516	0.911554921578109	0.9421363031823856	0.9996825017196354
CDC42	7.92767831399598	8.53847274697462	0.0455000054264081	0.925558602051172	-0.4819085845855039	-0.267717479609856	-1.00081973912249	6.117523802019349	0.1626017637544859	1.93737760720814	-1.47448956407224	-0.805047679592239	-0.618747547583645	3.0542332510196e-06	0.871883424192723	0.061578035728543	0.150649533799873	0.427169527280146	0.541022829224937	0.9693321007725296	0.4457056051252063	0.6486834159066417	0.9409749833708638	0.9996825017196354
RAD18	3.52598657119891	4.32216050983268	0.253358349776412	-0.692467315545294	-0.121924264613376	-0.123514396999537	-0.394868246219922	3.07084043956631	0.653016668344461	-1.15689670178572	-0.261836047578061	-0.2482063787468	-0.2218160874790889	0.0043315272538507	0.518410068577387	0.25587804967661	0.7951259488581329	0.805560670886447	0.8258665807006179	0.8410167869102767	0.6647766672697126	0.958525042552369	0.9897604874891064	0.9996825017196354
ATP2B1	4.875176686668651	8.145727357272461	-0.0089401714554397	0.104611290261008	0.478482565863681	0.191468041348996	-4.01583252654717	7.24587124606217	-0.0286933940856113	0.215927534115058	1.27770304539197	0.479952360553753	-2.80865997725318	3.1211092770651695e-08	0.9772873316702572	0.830414745853011	0.210545982648351	0.63452576509647	0.0084098792012031	0.9950309657695507	0.9532132215253024	0.7008442478191192	0.9691975311250456	0.7080160094614967
MAP4K4	4.84914018032819	6.939119949512469	0.6700324287728879	0.2952097061467639	0.4440864308409279	0.0265402374219611	-2.89679354968579	4.63689024676417	1.6238500101913202	0.4548089184685539	0.884725556985057	0.0497509919347931	-1.52120157318399	5.6911771534652895e-05	0.1142191807151409	0.652317270661752	0.382904335553357	0.960630063850408	0.138030265040271	0.5465627120114797	0.8833749260205709	0.8013343450963307	0.9975214301956512	0.9996825017196354
MGAT4A	4.34508968620066	4.5565167317105	0.133684116518902	0.385304912098572	0.0643422958947703	0.429857558870206	-0.9290502730322392	3.7492879540732793	0.484545111648176	0.8569228698274229	0.199385639602635	1.32938515359563	-0.6384324075223571	0.0023063726167083	0.6313157240873699	0.398796810761486	0.843223406509423	0.193313863059562	0.531293389507726	0.889495670161787	0.7642020330580845	0.9676069358221157	0.9057522319265148	0.9996825017196354
RPL31	10.7618811160983	11.4777659934026	-0.0576498144456529	0.0825009708545485	-0.6129318976643471	-0.0325077630454588	-0.234632839793011	7.6320564355008305	-0.218840085773331	0.175424272703813	-1.9510639068181896	-0.102107558223558	-0.141161565862651	1.6839377116754698e-08	0.8282768293438001	0.861897030480496	0.0606634576379781	0.9193709060334392	0.8886321429770949	0.9552095631241097	0.9607590869230808	0.5490252878172623	0.9975214301956512	0.9996825017196354
WDR1	6.12520706669927	4.57840158197459	0.870518066288509	-0.202982564353244	0.167591010138979	0.155078223251754	1.50510716637824	3.2002565263033	2.68791162918175	-0.384272634975177	0.4394744803324179	0.3945897201515179	0.878149873954216	0.0070329850351012	0.0113230213883614	0.703784261653601	0.6632716508349921	0.695799543600578	0.3918682418513039	0.2977678453885674	0.9054212073153892	0.9192013238432684	0.9791756643048136	0.9996825017196354
SNX13	4.20759261181162	6.415808059245791	-0.7967573947616	0.393748757336376	-0.142279643664123	-0.435521055029005	-2.35752160558685	4.8448047452469005	-2.8322623982901605	0.8564624132710129	-0.4486113542059239	-1.33726730291928	-1.5150727084046498	0.0002050943689603	0.0079515358102035	0.398497955807337	0.656824713512325	0.191230855179577	0.145133835813315	0.2747867279026125	0.7641806819853277	0.9172688218026211	0.905722963923614	0.9996825017196354
ARHGAP10	3.5989916717957207	2.88330689813678	-0.0042088845790312	0.113723082800836	1.05458358756767	0.8272189390702399	-0.175677762775322	2.3428151700583	-0.0124254655396374	0.223871035459327	2.70388446667644	2.03132950538808	-0.1133182270037519	0.0255191830384739	0.990163313457642	0.8242808234162371	0.0108832727349302	0.0505965720957955	0.910486217438736	0.9971254970662172	0.95156431326886	0.3820539024729092	0.7975869733073373	0.9996825017196354
RPS6KA2	3.61270502941954	1.6590586931315905	-0.026067293313336	-0.419102026578574	0.125156826739837	0.380888447463306	2.25020701550318	1.27928390548623	-0.0736524339697948	-0.7831884652310459	0.302985927041941	0.8821696650728679	1.3815765836142295	0.2099958670166789	0.941745424683886	0.439274672134201	0.76386157769345	0.3842639390455879	0.176672477250586	0.9862942369054548	0.7845385978053595	0.9486242260643604	0.9389263071727484	0.9996825017196354
ING3	4.49804396409514	4.91165657122307	-0.262176912116806	0.0875835236327809	0.162789006253621	-0.194685148040386	-0.350920861122315	4.0536109680266295	-0.993587334877482	0.198468336803311	0.522520512430013	-0.6157160680310519	-0.244549426401399	0.0011127759175963	0.327885136994089	0.8440717215031021	0.6049373830898621	0.542623127206467	0.8093544206637672	0.7365575389618494	0.9554822106395796	0.8936523277205691	0.9541914463093366	0.9996825017196354
VASH1	3.04789642630846	4.1566117805996505	-0.203241461413613	-1.38599339609377	0.1245318548113269	0.0035200510799127	-0.241203432517436	2.62164466898407	-0.4661053105697679	-2.09251188859018	0.244013627759815	0.0064129048659427	-0.120977330655308	0.0132821904528629	0.644297466585697	0.0444098862073988	0.8087780009322779	0.9949230905801508	0.90446544730433	0.8944013499069119	0.3936873056251052	0.9614258918340718	0.9995162818544824	0.9996825017196354
LMCD1	2.9323888646602403	3.73877906664324	-0.614636356351584	-0.2078015579353589	-0.4039375276259679	-0.265179242800288	-0.319591297008937	2.36295386155541	-1.89507189140416	-0.3850124752522229	-1.08948495046996	-0.689709407406462	-0.171374044716621	0.0296763192493993	0.0671793885929174	0.7028907788808679	0.2842299769921469	0.4955319028850499	0.8654722289696841	0.4703429375033355	0.9049036869126588	0.7449357842594604	0.948032084029517	0.9996825017196354
WBSCR22	5.7486364331632105	7.31476028851126	0.6420684521941971	-0.0831506766688146	-0.661829395170452	0.0977038477177078	-1.57817039465131	5.59662999545197	1.95472581726825	-0.155356805662941	-1.64595089047734	0.234396624313231	-0.9771279483914972	0.0009692531841422	0.0604728864510038	0.878304621001413	0.109936050690729	0.816178984639668	0.351734273808322	0.4518493844176874	0.9638555138562072	0.6114192115996342	0.9918246296788142	0.9996825017196354
SEL1L	5.375958781059519	5.23091912744591	0.0919218540760869	0.580112101651269	-0.0939156948717075	0.185231713482926	-0.423929074819599	4.88568615116817	0.4554216928086129	1.6732602450825602	-0.410133982127911	0.7899596524476701	-0.349953258665182	3.7762958494931606e-05	0.6520415028397221	0.1041195757035369	0.6846398987680921	0.435861575513747	0.728695085103777	0.8968879681119007	0.5100487347730739	0.9280756496337684	0.9409749833708638	0.9996825017196354
ATP6AP1	6.480731919448531	5.02875334083001	0.155104757885007	0.1560214308644459	0.0153289945554702	0.224860801307961	1.3889337727079298	4.3826392138267005	0.634772670998889	0.388364519967404	0.0539229686245418	0.775559310724433	1.02487613986479	0.0003592728073538	0.530100970494764	0.7004431583454279	0.957335111571024	0.443865729610727	0.316202848900584	0.8468742474635069	0.9043590419406604	0.989859972480214	0.9409749833708638	0.9996825017196354
TCF3	3.2618206051577	1.5288451253541202	0.0081360657399266	0.350350109424983	-0.531413765926815	-0.452623962504596	2.0257636891508097	0.889742157454225	0.0235684177020523	0.604356591011952	-1.34107767588528	-1.10227591393124	1.0055335484912802	0.38444834218877	0.98134445253502	0.549964700690706	0.189604976617361	0.2789270232631849	0.324574439118828	0.9951242494119688	0.840896396992089	0.6848646090078345	0.9246176563178572	0.9996825017196354
TRIB2	4.67859648481799	3.34301288138857	0.698007619827946	0.3659790697468409	0.599656275058135	0.166830386571701	0.7328488285569928	2.56998936724118	1.96182897695351	0.6563148722975579	1.395887833266	0.3679313339944099	0.444438764561135	0.0150301587548847	0.0585301944030539	0.5163136053662971	0.172358575234801	0.7153470535097378	0.6597167823722839	0.4468775565546662	0.8271670419786851	0.6669427397974149	0.9801691929789432	0.9996825017196354
DAZAP1	4.78171827961464	3.29900415895331	-0.0909169390164239	1.5774589215601498	0.0721050994004044	0.225483090933428	0.380010457202996	2.02917595743713	-0.252925406951858	2.702545783104	0.174532678796512	0.5376410895973339	0.196753384288351	0.0638097454640928	0.8019436274917741	0.0113478149135241	0.86255989632973	0.594686929596374	0.846307023904478	0.9472563750675184	0.2905280894677747	0.9706837284445412	0.9618012936343264	0.9996825017196354
MBD3	3.3951575556721	1.49541587912835	0.185879830509373	0.0986315017768271	-0.0883785113267617	-0.448872976436873	2.17977173602053	0.928144198400438	0.489855903143919	0.1621468930253999	-0.198430468657208	-0.975643952716155	1.1209408018020202	0.3718573679572349	0.627614914742363	0.8724517981069579	0.8439653820776741	0.336622477530299	0.278983763315106	0.8879971678434142	0.9622315146470152	0.9679432772642784	0.9308861445701752	0.9996825017196354
HLTF	5.94088565303937	7.395093503939691	-0.0925314539522869	-0.0718180698839232	-0.0557330380594149	0.578827320640037	-1.81012492042064	4.38314257150236	-0.2570512200767539	-0.119183478509104	-0.1328962438178419	1.3617285078165502	-0.90804831489668	0.0004620708392528	0.7987864246120291	0.905932657427765	0.8951177353842329	0.183168843270274	0.374142714383275	0.946714170866018	0.9727454336462004	0.9777286417701144	0.9016204163350232	0.9996825017196354
FAM50A	5.83351599945681	4.17164009608612	0.5444107318975789	0.3025728916162249	0.488322172214569	-0.0408853675112533	1.32003584877273	3.27002065839168	1.87719389343533	0.645242076827302	1.44746148687981	-0.11704961481863	0.862844580523351	0.0054260384220857	0.0696522601394233	0.523997466234761	0.1574944149930849	0.9075609519169192	0.3991799004101071	0.4764926557131549	0.8298679026062269	0.6551330179226242	0.9960744812334668	0.9996825017196354
FAM3A	3.96063112212684	4.67892580504665	0.0153041124855098	-0.0593306257546008	0.2132365906268239	-0.106343087076106	-0.77444843748281	4.876236475102259	0.0575204400930996	-0.144705067608645	0.6701035099436861	-0.312911315336882	-0.637777668237133	2.84658766200646e-05	0.954488307857366	0.8858513020338579	0.5075991184745611	0.7563783518468911	0.528156084972613	0.9901280609182516	0.9658457618089852	0.8532259732052643	0.9831550801221434	0.9996825017196354
CPSF1	3.94625912482651	1.29066584503277	0.93912454587976	-0.2653017642822819	0.616784268565982	-0.331881441629721	2.7650934280862405	0.8788151723809069	2.37480119508046	-0.436285192776727	1.30912628227112	-0.663836436569822	1.49925882596983	0.3860530457137879	0.0237210575593647	0.665559311047048	0.1998146656950019	0.511549888501072	0.143608346043433	0.3572073220741204	0.8886447045239225	0.6957339999566033	0.952117928827654	0.9996825017196354
CYBRD1	2.83134330796087	2.864476553529681	-1.0351682453990898	-1.00556817799867	-0.380215090373789	-0.1574555896213089	1.12139393539645	1.2079025293653505	-1.93694465715732	-1.1861874512127	-0.626288063550661	-0.2487909938468039	0.393776399125018	0.250558255226824	0.061680687431888	0.246111424409841	0.535569187834805	0.8051370572083699	0.69913296982627	0.4555076519798742	0.6568810884991375	0.8691310932021173	0.9897604874891064	0.9996825017196354
PDCD2	5.64822184399379	5.33173107627087	0.388086127030381	-0.0766081286333345	-0.245279869710308	-0.0103500573767391	0.423071863683364	4.19975730436855	1.21257946711718	-0.150822862652993	-0.6446433928860439	-0.0261602007438156	0.270443608535235	0.0017809500856282	0.234771183638977	0.881457542189479	0.5238789253145061	0.9792922626600508	0.790802187887981	0.6641178020421751	0.9651543840648892	0.8629435011747484	0.9979039333051276	0.9996825017196354
RDH11	4.911260463529611	5.445824367938499	-0.0647441927742221	0.552256477937334	-0.639905698011094	-0.274420760075102	-0.544612999661278	4.000090551755029	-0.17157074811693	0.941767290522493	-1.4026142724774098	-0.566446126379604	-0.316458293266309	0.0003501450470488	0.864855396935805	0.353367652511349	0.170359707733208	0.5750421993060459	0.753709866086754	0.9665764390943076	0.7383805237572876	0.6669427397974149	0.9615054949079448	0.9996825017196354
PRKACA	3.55282188977848	3.9230888478005896	0.236021521253337	-0.258636892767165	0.1984999166136039	-0.388547371453591	-0.203954549868387	2.95319431913442	0.71414852494436	-0.4883561763738929	0.502883316492628	-0.937718387090843	-0.124909803931334	0.0138239736056876	0.480572340332517	0.629956891051308	0.618556338832027	0.3554368746786379	0.902310563616437	0.8228227183684251	0.8763495043799051	0.8981638328711803	0.9321703832055768	0.9996825017196354
ADGRL1	3.65332078949081	2.03664005659767	-0.5302793857553421	-0.178009535179993	-0.367750907819364	0.465799034354955	2.02360979985812	1.27459136576417	-1.49940478991544	-0.3127236279074539	-0.891919361428141	1.12524691280942	1.0583819524263	0.2244922112293889	0.1435845050330499	0.756842767611369	0.379098219354707	0.268995363398737	0.3043667125513739	0.5858751173212858	0.9271990365169618	0.7988944742577054	0.9210185794280332	0.9996825017196354
ACTN1	3.16550367474261	1.5612121687141398	0.496111040228521	0.0849169159157801	0.340055052941723	-0.5646535620493559	1.53527363046993	0.616295635515561	0.935671812763214	0.097920433713849	0.5632338072712261	-0.8933040877084001	0.511180575992497	0.546834492150723	0.356455257586146	0.922654723606942	0.577244217661634	0.3785410357730809	0.615019930981208	0.7564063348344472	0.9795257217339552	0.8864487688065533	0.9376423404783458	0.9996825017196354
ZFYVE26	2.74422666438062	3.09316190364254	-0.519885950195321	-0.613721190189576	0.0184826615358229	-0.418308733562257	0.2481748626200249	1.42973917990628	-1.22842190916138	-0.872772371492657	0.038973998263857	-0.8442710460535799	0.098169871142746	0.169775131463546	0.228342521241541	0.3894454075342159	0.969159556717182	0.405070074061234	0.922669118584254	0.6589184147507212	0.7585786163725396	0.9920757643359266	0.94004854466815	0.9996825017196354
EPN2	4.16677769440862	3.39694209322156	-0.239957971170795	0.7633040511819961	-0.239988543851087	-0.373477773866727	0.532662958001079	2.2589706371951097	-0.692840136185412	1.36907381174974	-0.603853738520256	-0.912766546532903	0.2952332123614489	0.0418430183538749	0.4934318099470119	0.181982366633817	0.550202208879885	0.368335621901661	0.7714054305558091	0.8289798628376688	0.5996242402882682	0.8747225256112384	0.9355287541539694	0.9996825017196354
PTPN18	5.5930254156810495	4.9343397348548494	0.5860243965937939	-0.41668360463758	-0.127936310827697	-0.471904878664636	1.23107491494896	5.63760890467003	2.45471749349323	-1.12283398179847	-0.446664026770302	-1.5468465129371798	1.1159985612801298	3.10684389964891e-06	0.0197206927735389	0.269862054028553	0.6581259961635811	0.131734115764265	0.27273322534021	0.3478924830640144	0.6768208110108999	0.9173774389962162	0.8672868920261739	0.9996825017196354
ASIC4	4.1215293088693	5.098620764416459	-0.313227439552235	-0.565915930794802	-0.0298410325593569	0.744787570008598	-0.944981962461053	3.5192142975955294	-0.779412681753218	-0.9231085959531932	-0.0621101085409522	1.4995130221523705	-0.514372837066176	0.0013221276639124	0.441463171993041	0.362859045816806	0.950861475751108	0.143542704736447	0.6105257512319511	0.8059356451793038	0.7418782514395182	0.989306390230758	0.8781201944136948	0.9996825017196354
ALDH3A2	4.54751553343924	4.41653804469969	-0.01115715855259	-0.846755293452978	-0.763119359094042	0.152749582777869	1.02659748447696	2.64582796916257	-0.0293458593892925	-1.36525563961511	-1.7044987206923	0.340363933426083	0.5160621337811501	0.0199115677085662	0.976771554079165	0.1834995533198229	0.0979998390179505	0.7358639642777399	0.612160831000209	0.9948086317867926	0.5997192671843358	0.5970434317453222	0.9801691929789432	0.9996825017196354
TFRC	4.496438024095941	4.444564607204731	0.217870210884701	0.73182140693551	-0.536860336967085	0.3195365345605889	-0.60900954534801	3.06477901313966	0.630499296884952	1.29273914858206	-1.29579926190675	0.7625201720360408	-0.3462389952447059	0.0107074333495676	0.532970514513608	0.2079701550801639	0.204323057134894	0.451396232004542	0.733867570604166	0.8475968888316064	0.6211525917753804	0.6990882402690263	0.9409749833708638	0.9996825017196354
SREBF1	3.4761331295179905	5.38551455513822	-0.179940313023994	0.1530786521821419	-0.345850933009294	-0.716100058611847	-1.85051877844365	3.1767368125196898	-0.4641731009303479	0.2407966327005789	-0.7573984134852428	-1.5202360463873	-0.909513615638725	0.0065355208803725	0.645675483870766	0.8115049620563699	0.454357122757202	0.138474973729182	0.3744861973701179	0.8951617676603573	0.9470709993047396	0.8293148250665378	0.8781201944136948	0.9996825017196354
AFF4	6.03473493460926	4.91502458222676	0.387463885027697	0.9896468969372808	0.0661274678166889	-0.178424239148795	0.313169671291983	2.5092141513130097	0.971458428600116	1.50733345312357	0.1469602926638999	-0.3831264188530829	0.136916989844098	0.0215815995477827	0.33871744604373	0.141704308131374	0.884118792639948	0.704307266147036	0.8922570218226709	0.7473641981388085	0.555583945553627	0.9761341363833572	0.9798838803799514	0.9996825017196354
UBE2D1	4.9602401974587	4.91570263171864	0.0642300135812008	1.2128974684053602	-0.412813183888418	0.0726275815629139	-0.7646734358261099	3.75303384402857	0.19375314856743	2.27153629388989	-1.03902838958823	0.1767604515568349	-0.4723493916354759	0.0045072611943441	0.847698979592091	0.0331185821923849	0.306729888681258	0.860813928935064	0.64471616945122	0.9604429366772504	0.3622129254135934	0.7559226650883026	0.9935888176605372	0.9996825017196354
MPP5	3.84330916086442	5.15283978335846	-0.4493921495388189	0.423524253552886	-0.1677723983005289	0.401706004912835	-1.87122961869416	4.299396090501951	-1.4100294484085605	0.843602606766266	-0.440003981734254	1.0150193355812	-1.24850273020776	0.0033507374258885	0.169711467384885	0.409247086655998	0.6631370131298411	0.317712528480664	0.239603914522595	0.6061303773208931	0.7678660011228483	0.9192013238432684	0.9308861445701752	0.9996825017196354
SMC1A	4.85836107374771	5.24402401550319	0.289516129703208	0.0531849102103472	0.266875677426144	0.925549140971078	-1.19883156714082	4.02913786659266	0.8106400911277429	0.0962565103669661	0.623137973149397	2.06750052594697	-0.7270714413662541	0.0003226790285972	0.423560538831895	0.92391716320971	0.537610125384683	0.0468534192582258	0.472468161358526	0.7962529512666947	0.9801669229307004	0.869955331216817	0.7975869733073373	0.9996825017196354
HSD17B10	5.45990662735035	4.83058620974251	0.5910209923306751	0.568907716444423	-0.4231713889446359	-0.339414997173886	0.632882236934453	3.3951812688010903	1.99327501966176	1.09373925156898	-1.169620017454	-0.910371717034249	0.379103617351586	0.0031236273049127	0.0549349973503072	0.282613404705772	0.251066922853668	0.3698307036926379	0.707852017051788	0.4395720843142703	0.6877327390632402	0.728832806522579	0.9363341876399608	0.9996825017196354
MARK2	4.13758773494475	3.8216738018041294	0.495156496654582	0.470453593721183	0.748190830208752	-0.218963532015841	-0.375030379817842	3.37079488988994	1.5854302020020905	0.9602697421980492	1.9911346811556	-0.539137970660643	-0.2610417969603539	0.0019709111269652	0.122702568695296	0.344119544768155	0.0550615260556794	0.593523232108943	0.795732986559317	0.5572924635821344	0.7326810686592116	0.5344003603483802	0.9618012936343264	0.9996825017196354
CHFR	3.8609435134841696	3.44314180706405	-0.0424880432286441	-0.30918802844249	-0.5416947255422581	0.499606868642503	0.698080453398593	2.94276337737127	-0.131844474953934	-0.6230020198903	-1.3969156610947902	1.24856559602529	0.4719923421554489	0.0060084854425963	0.895932806514014	0.537698337037325	0.1720519559306749	0.220881775139885	0.640135051865299	0.973490629833125	0.8359716611299838	0.6669427397974149	0.9137623476701796	0.9996825017196354
P4HA2	3.1916937723238097	1.13638761610466	-0.534973042281264	0.1425363837756159	-0.003645135485434	-0.1348541102903969	2.36335701759846	0.6305307760550789	-1.4438833449828798	0.237301266004811	-0.0086988923933985	-0.309107514825438	1.11123485419981	0.53707947670531	0.158514583782558	0.814014740477086	0.99311418168909	0.7593109396466	0.279338685313891	0.5943463852909633	0.9470709993047396	0.9985882505204192	0.9843196235824712	0.9996825017196354
NFATC3	5.427819608046629	4.7973756392601	0.504956155264486	0.176544055536456	0.6519357563668801	0.559500042690972	-0.0809152782823688	3.42892525631424	1.32157494801621	0.298402725379018	1.44071205748302	1.16666493678904	-0.0457624904588167	0.0016867819220084	0.1956808947627399	0.767324936420452	0.1593798619419349	0.251966806484108	0.963783953116122	0.6306999822169858	0.9308228088032268	0.6578995679394881	0.9186967608551976	0.9996825017196354
TRNT1	5.34594288563448	4.03260709200375	-0.141291718499689	0.4611665977939529	0.254967800779123	-0.276302076245532	1.16402324527622	2.9203197794263303	-0.477965678495129	0.958093608160454	0.7625656676956079	-0.79992973909944	0.7157906979502792	0.0101505015346672	0.635932600556514	0.34570847759063	0.451391286714101	0.429893498060745	0.482212290381704	0.8922516573189497	0.7341418332096982	0.8278937831718423	0.9409749833708638	0.9996825017196354
ACADVL	6.6530453625901	5.25411407077954	-0.0674957609996834	0.892211496120244	-0.464327038133851	0.0718878524146275	1.12236254959532	4.41197260546153	-0.289444249218162	2.2832872465691496	-1.73103080195975	0.26456724039752	0.8219747942584541	0.0001640462045125	0.7741940843570291	0.0292121413196375	0.0937451671035225	0.793181121924616	0.4175034558867	0.9393624359225364	0.3482256011829683	0.5951046862452847	0.9893078162537816	0.9996825017196354
STK10	4.59015534660038	3.42357677908548	8.640420849479179e-05	0.332352559406331	0.358368923332046	0.809356980163116	0.4896287742043689	3.74577872386646	0.0003419404824091	0.8635157494823851	1.21019892559822	2.63182528261175	0.425149484572111	0.0007112619085164	0.999729293802363	0.3942803308927821	0.235066414514598	0.0129606877228362	0.673573141713866	0.999729293802363	0.7621245119551767	0.7169773356115238	0.6847161975341577	0.9996825017196354
FBXW11	4.89163564613774	4.22548511990144	-0.738546121290278	0.988490973753905	0.794430633224663	-0.224976352288832	-0.0587863282380891	3.84283686350714	-3.06674155899704	2.56733608383573	2.9646545584413304	-0.814716961351034	-0.0449696622866498	0.0015539593425127	0.0043777453012511	0.0154841126940168	0.0057055423909339	0.421439691993226	0.9645922848587192	0.2383881304954024	0.3021003407780671	0.3529045891063279	0.9409749833708638	0.9996825017196354
ACAP1	5.657009166805531	5.3786868282383296	0.663504720179979	0.38806537435662	0.0852110968798119	0.12277054617774	-0.223884199900094	4.44113438866589	2.20764585166878	0.802814234586145	0.237031551384767	0.328989391008668	-0.1501504876273049	0.0017133130401531	0.0350368407955857	0.4307072785186819	0.814183296834554	0.74431175960452	0.8830465906747859	0.3857956637697184	0.7782906636451444	0.9618359163797362	0.9809590484241874	0.9996825017196354
DERL2	5.45807489916104	6.36946331656144	0.170443440900043	0.913450118574045	-0.759672490930665	0.0193702451198619	-1.46426668955186	6.37566677752424	0.6330930174768821	2.14211749943353	-2.30075197161783	0.0561497009388512	-1.16122380199829	0.001537790786835	0.533057041981067	0.0496510056172511	0.0291749614417117	0.955571754910666	0.281799821330085	0.8475968888316064	0.4113864463231753	0.457152011983632	0.9975214301956512	0.9996825017196354
SIDT1	3.11312182274356	2.68769087147332	-0.2298458512065	-0.673518292508941	0.0410816582022395	-0.265606990688992	1.15727081427233	2.3529567491188503	-0.7346603454647149	-1.42880230348315	0.112605542085375	-0.678146817962594	0.8071362954707422	0.0249361173655069	0.467896263870997	0.162750413226301	0.9110467338633992	0.50255329096046	0.4255468384799489	0.8175105359029475	0.5763079409093073	0.9826811668922492	0.9487961465004496	0.9996825017196354
NDE1	4.00031528526248	2.5096369034339903	0.424121111619556	1.44829482852317	0.397153723761763	0.429795050431937	-0.0252717519722802	1.5179326935328998	1.17705914991287	2.45515977833295	0.9614073851446692	1.02863870512857	-0.0129014394759468	0.147964197978026	0.247854034286975	0.0201127901588784	0.34362204910768	0.3115879661255499	0.9898268848788908	0.6740665865096955	0.3173173194087136	0.7786901237405405	0.9308861445701752	0.9996825017196354
AP1M1	4.58969526213149	2.69859264450942	-0.1787489191476849	0.710002403476357	0.0447482619106553	-0.10053940583382	1.7254948134225	2.3460574980678097	-0.5598616341528859	1.4519328207754698	0.119589644654359	-0.2553911938745439	1.19185733783851	0.0253314436064489	0.579472165485071	0.1562551271096889	0.905555882099516	0.8000554025701541	0.242081612194962	0.8660589946651511	0.5709057202631875	0.980836246344766	0.9897462463390704	0.9996825017196354
XRCC1	4.46668864409334	3.15013411367562	0.2981047170905139	-0.0457598316076615	0.608010455365949	-0.149259839642847	1.2520443382491002	2.16254024331439	0.859056334144563	-0.0826966447286128	1.4993457405401698	-0.359304431945019	0.7094414069353839	0.0523807970049975	0.39680887572849	0.934750235115414	0.143669348237773	0.7217404462340258	0.4885380632897229	0.7803385302475646	0.9837055516633078	0.6390469019418813	0.9801691929789432	0.9996825017196354
MCM2	2.74723627069128	4.1741715478384	-0.6139631499975129	-0.9447476855601552	0.0066357909559374	0.150053910438189	-0.8153323933710509	3.49647045636646	-1.87185341184739	-1.8975990833443896	0.0173804723447289	0.365930540885877	-0.542502841441694	0.0014060704710962	0.0703916664152395	0.0668027872943096	0.986241004952834	0.7168250148798521	0.591230696973986	0.4784600741683831	0.4541304635670636	0.997528190938223	0.9801691929789432	0.9996825017196354
SELO	3.3375476816621297	5.35182480179868	-0.0126544233756511	0.931531675664958	0.539460217089462	1.04372777528647	-3.94769995992343	2.46475706567576	-0.0332765173521532	1.4464199244439	1.2885305042201105	2.45205611455891	-1.61684274269829	0.0199214021208137	0.973676142063665	0.15811168822103	0.207679011909707	0.0204793472218849	0.115746562823776	0.9942495206409528	0.5722592220205255	0.7008442478191192	0.7287242851677286	0.9996825017196354
ALPK1	3.6069880471054314	4.43668382632117	-0.6410095237438	-0.177667260453828	0.502511655126199	0.547354146748829	-1.13131308034907	3.39929212614725	-1.75970628084835	-0.32374338173531	1.18379814598869	1.23252130054111	-0.6861186115447091	0.0018263070363488	0.0880158025490082	0.7482387857091289	0.245212388566294	0.226733448175532	0.49757985828892	0.5067566028340216	0.923967610488165	0.7247723502063951	0.9137623476701796	0.9996825017196354
LLGL2	3.7306969653454303	3.75011352873362	0.453986548309422	0.18980774105307	0.632029867348822	0.0602051577930062	-0.70197867812665	2.6528424622621	1.4923902688963202	0.376553911986044	1.78323618349879	0.165748944580014	-0.418854751208626	0.0176563675601306	0.145394765879326	0.709173958269082	0.084146160255859	0.869436757081896	0.679688649044598	0.5858751173212858	0.9074564052384686	0.5803167359276198	0.9940576650540957	0.9996825017196354
PDE8A	4.6729094335291	1.62959712414031	0.8027247416339749	1.70385147334856	0.870118614682588	0.5129459362774951	1.27628435772108	0.918549359867096	1.652025807528	2.2663121280741296	1.51524417222444	0.8599067529474191	0.5704096074105911	0.365203453510984	0.1083099629705449	0.0303304848307623	0.139527129100148	0.396237161893815	0.5723837275001371	0.5401470956283145	0.3526668405192435	0.6378813316513611	0.9389286586281028	0.9996825017196354
NLE1	3.06817921094076	1.26739734826952	-0.7073863824071221	-0.124786289295628	0.186615142781735	-0.371201316905197	2.4025811706754	0.8033194019530899	-1.87778007824646	-0.213503509644951	0.4305066629064299	-0.8203064187990992	1.25690694908636	0.449450808393592	0.069890570619364	0.8330217645468659	0.669754058622278	0.418186468033951	0.2392128224986369	0.4766351248690593	0.953870079157212	0.9210826862328316	0.9409749833708638	0.9996825017196354
SDHA	5.250830616773929	3.68761303104694	0.0039611626537252	-0.283017393422876	-0.421844715395414	-0.277193878205363	2.3208464025853703	3.36505944281084	0.0158867473989439	-0.7029982510128221	-1.45432576512068	-0.934074087767284	1.77023609633645	0.0056919114759721	0.987423858309612	0.488286842526955	0.155603353014925	0.357397844905834	0.095586246101339	0.9962105929509516	0.8153490376530322	0.6532640737213303	0.9323596280467432	0.9996825017196354
SMARCE1	5.80039452886088	6.09144410304305	-0.0001172853538435	-0.68195867749394	-0.450770543914681	-0.0428052132856376	0.444394016018897	5.87082350587899	-0.0004515716649259	-1.6581089169166898	-1.46872458449074	-0.13425524124519	0.348809995103753	0.0001333745856043	0.999642660659573	0.111162187620552	0.151891940674447	0.8940440546687909	0.732372600153095	0.999729293802363	0.5163066404567979	0.6496240604654119	0.9940576650540957	0.9996825017196354
KDM5A	5.46351762203062	7.90675085366859	-0.2296099619555069	0.7177071091738442	0.809054051930283	0.976823803911043	-4.020027266134339	7.06058828819062	-0.7399662588571009	1.49457001181617	2.2054708003845	2.5017608357414	-2.81894904681812	5.24469481243296e-08	0.464715047727003	0.14482347208335	0.034723555343806	0.0176643945736344	0.0081976947373796	0.815519267234045	0.5582719613881587	0.4715231407014059	0.7027952114130114	0.7080160094614967
PPP2R3A	2.8874586693459903	3.12435013452219	-0.2981636437276789	-1.13158642443348	0.228650066264041	-0.4297722044889721	0.678523966768999	1.61492076951295	-0.5923214095236011	-1.4680787409032698	0.3917111124656889	-0.693957430182168	0.2832624115187119	0.143654587016945	0.558255171759844	0.157362566119798	0.698039605850187	0.4927173400860399	0.782081148437523	0.8581854507001685	0.5714185669906123	0.933407286067224	0.9478903385576644	0.9996825017196354
FERMT2	5.87120234477831	5.72920725876483	0.262299717721195	1.06083175972953	0.54681150551788	0.7819673085178409	-1.37041084378495	5.07531941338395	0.98749211054249	2.48109448397466	1.7613445332902398	2.44775042713795	-0.9988055535482908	0.0013175530977791	0.331078327723298	0.020900173121345	0.0877977586856511	0.0201193341429026	0.340478452006547	0.7400433310317345	0.3179721871528512	0.5836223391792171	0.7262797461424244	0.9996825017196354
DHRS9	6.52589615300537	5.82834361123943	0.291885297185511	1.02837050848722	-0.439249027394582	0.0533989050294931	0.172182822896683	3.72260497490226	0.776738001102586	1.69116160788398	-0.983737060183433	0.114930984974032	0.0899949997378338	0.0065309845807258	0.443271945786559	0.104886411208298	0.332670018526977	0.909224750537668	0.9299310026360648	0.8080064445428028	0.5114080904616991	0.7717850634826297	0.9962568050270092	0.9996825017196354
PTGS2	7.05896396180005	9.88903220736249	-0.0125521237289727	2.52168509595075	-0.128362336617044	0.5065634929064949	-5.271912829004281	3.78152863982271	-0.0241734394053686	2.8179673849958395	-0.208058817351593	0.820789378894909	-1.75440682234446	0.0008307627708698	0.980871438961708	0.00824867008294	0.83660793783861	0.418456525158479	0.0892457519280453	0.995084291953814	0.2708078977901781	0.9655648454052552	0.9409749833708638	0.9996825017196354
MAP3K13	4.53507221883113	4.35786565897833	-0.234428771803159	0.542456080589753	-0.557578483508953	-0.579621614300186	0.444736468504711	2.58325074442417	-0.5876827956344771	0.82347199651871	-1.17074725157339	-1.1707741813269	0.2178572595311089	0.0239159265390506	0.5609263389351011	0.418058084552983	0.250345253004103	0.250479828573397	0.8302438709926521	0.8599379608918171	0.771436294309475	0.728832806522579	0.917563874746446	0.9996825017196354
ST6GAL1	3.94469410699094	4.47095122954112	0.226587917615945	-0.910429040193035	0.833480151707914	-0.0557372716388168	-0.2427656511353119	2.45042536777442	0.61648844862084	-1.4655000599191998	1.9429822700254	-0.12453495515673	-0.1132898598075659	0.0240558526623439	0.541960975080602	0.152878732668586	0.0610045167392851	0.9017009169478172	0.9107510481031958	0.8502856316038038	0.5678066031120093	0.5490252878172623	0.995416941881849	0.9996825017196354
TBX21	2.64181045127488	2.07396521257288	0.542135560620639	-0.609886831920275	-0.865877088726394	-0.3728448598040589	1.3412647814403302	1.10333700893504	1.5792040918739298	-1.03606041976641	-2.2250439377142204	-0.9296998518709608	0.623918630314999	0.2802535141448211	0.124536550883503	0.307948713260178	0.0337059838725645	0.3599894346553279	0.537460765628939	0.5606179090709851	0.7055274822415372	0.4691985663645497	0.9329495350594084	0.9996825017196354
FRY	3.68249430385794	1.8924610024208	-0.116890271089178	0.5434794538187879	0.3637403035802779	-0.443172884448242	1.61558288122445	1.03655051043656	-0.301040547387213	0.864944939233993	0.8224406275001559	-0.971993272788406	0.7484864680345409	0.315895852538151	0.7653337771024521	0.393914350261186	0.416986033910899	0.3386287310765969	0.462911888243527	0.936002828543932	0.7616199424058664	0.8125158884180578	0.9308861445701752	0.9996825017196354
PICALM	5.62355728214585	4.07876826811913	0.157644014957241	0.546909934062503	-0.0487232397794952	0.0255339129524445	1.3518430187235	3.70125070779652	0.5373602509906771	1.20726828276829	-0.140731878904407	0.0700666051425805	0.981145312554956	0.0105979119532726	0.595928225474856	0.2440989881312399	0.889110479119033	0.9445777339825842	0.353475788443294	0.8722677612658748	0.654393207172013	0.9772516046604685	0.9975214301956512	0.9996825017196354
NSF	3.9863093012547295	4.6295933560205	0.15835246192216	0.147663199236194	1.10188556198215	1.24272830257896	-1.96306989754479	3.95298717140163	0.532814896066812	0.319181638539347	3.15688051882207	3.50270095964367	-1.35558450362107	0.0032885299629101	0.598165762796223	0.7524683394798259	0.0035952194681012	0.0013827083077065	0.1990581109742989	0.8738563136224295	0.9255347310123084	0.3168916383678353	0.4688880377911283	0.9996825017196354
CLASP1	3.8211031031304095	3.4569992098352404	-0.0930605169345083	0.7265494852294331	0.586032025014041	0.573792672263334	-0.7020678030265839	2.0883713514733504	-0.259124720236552	1.24714084561303	1.4127959667153098	1.36651409813348	-0.356318616835421	0.0566249259199381	0.7971988127844121	0.222425969114284	0.167416301696045	0.1815836601547069	0.725822695118503	0.9460807351725528	0.6366330764508124	0.6641216206353044	0.9012554384802316	0.9996825017196354
MRPS34	6.12499676137166	5.03560182021156	0.5329863543779461	-0.341861137494282	0.8759810748591079	0.6080261758606921	0.8386550521035608	3.75511451591894	1.97544566385984	-0.7395091991828651	2.7421990412941897	1.86621243147557	0.536375848607479	0.0016341774370367	0.0571602791700107	0.465154109282536	0.0100876822002966	0.0719683380963541	0.596841518240036	0.4431454530086768	0.8007810324579759	0.3820539024729092	0.8251716422467549	0.9996825017196354
CLNS1A	6.88046685041247	7.36807683284999	-0.299191179616186	-0.364296900047864	-0.2942117017659519	-0.5690018552888929	0.312130636397682	6.81547636308148	-1.19573142371164	-0.901495543237484	-1.00590850608844	-1.85734962907975	0.238957410921954	1.27073607480684e-05	0.240651991522467	0.3755320222762829	0.322007247199974	0.0726124444903394	0.8139989986409492	0.6673110477990127	0.7488415506164015	0.7657591683136374	0.8251716422467549	0.9996825017196354
EED	4.53074752943975	5.292577657052349	-0.399803267838355	0.8215175136861329	-0.416041515901411	0.213134939151303	-1.3031368616686398	4.61664942994117	-1.56067026215056	1.9237366684246295	-1.38070615793704	0.6995886264300911	-0.952998134471875	0.0033163263451645	0.128476158792492	0.0681166315480687	0.1771279525676979	0.489777351547886	0.3635546043230399	0.5644783798291152	0.4549565267031975	0.671525304751064	0.9478903385576644	0.9996825017196354
TSG101	5.677118172024049	5.199631204120401	0.0732162926969345	0.169031043553398	-0.985074861361138	0.0083760763910496	0.8885226033918341	3.7938642886211698	0.248008225600922	0.342332424524837	-2.81147040721861	0.0237219756401171	0.549932265257846	0.0013500196048173	0.805714407093467	0.7344862666805291	0.0084137749884479	0.9812269785449692	0.587673327705304	0.9489036305059269	0.9180652593727644	0.3794331606241817	0.9980036314913666	0.9996825017196354
NCBP3	5.0866138415701	8.23617678989253	-0.546029381988066	-0.100942925054975	0.580343460808276	0.651300997952169	-3.87986317847861	5.83698956446164	-1.4912049618900098	-0.175340205640799	1.33981976280217	1.43540795855052	-2.20310938114332	0.0004627127909381	0.146838489296448	0.8626880135846171	0.1906103337497539	0.16087700354978	0.0501921208777242	0.5858751173212858	0.9607590869230808	0.6863867687551948	0.8863710641637726	0.9996825017196354
ATP2A3	5.587559282576421	4.607234746533081	0.8576919850147829	0.0950396798116199	0.5321287818100731	0.304980990198423	0.248202118804801	3.12043556905953	2.85208582762184	0.189479635637081	1.5403045123228	0.8624460069987709	0.144229659254257	0.0063415774280622	0.0076159365125468	0.85094853773725	0.133652148490151	0.395266844294089	0.886620696106384	0.2736437617817599	0.9564189652749951	0.6340694796317202	0.9389286586281028	0.9996825017196354
MGLL	3.8227211268624	3.50841777015996	0.0879808457574957	0.0142071985707659	-0.4811570561475329	-1.32705136039479	0.84364255372156	1.67999988839529	0.251776363751353	0.0240522322659116	-1.27557511450975	-3.3078852401067502	0.360446466367176	0.103694935633048	0.8029393869366459	0.980965344285788	0.212103068120641	0.0025117078967784	0.7208907913274629	0.947758993557694	0.9957417004414768	0.7013730704473305	0.4978686268536219	0.9996825017196354
BCS1L	3.81924877512661	4.17750083597854	-0.6380463291670071	-0.396729850564685	-0.18381989031301	0.7700319511877769	-0.267870082588114	3.08387862436655	-1.6902361949044198	-0.700490091185573	-0.4173728244314411	1.68803627176658	-0.156690613484272	0.0041882687167454	0.100703210536725	0.488683554109837	0.679192805127379	0.1011287403471409	0.8764731080252841	0.5246278984436967	0.8156325201876569	0.925914379173524	0.8454752510003564	0.9996825017196354
DPP8	4.51013852230687	5.03029716833129	-0.0787890590600652	0.6622912140701079	0.2361473365253349	0.556559844571077	-1.42889971621197	4.04456919548158	-0.251912540426419	1.3309976730958	0.638961791950517	1.47777605888312	-0.9328268416186	0.0025892301621236	0.8028279732563149	0.1961202127072439	0.527514498778184	0.149271204545949	0.367684265539176	0.947758993557694	0.6113235424716694	0.8651930999976178	0.8838915200689547	0.9996825017196354
SCARF1	2.57358877195378	2.9271637529166	-0.536669216412391	-1.60970867569031	-0.6651444319972429	-0.580735421734453	1.5186958707415	1.7939019816234898	-1.4025145069603602	-2.6502803425813504	-1.50601820615675	-1.27348185543868	0.7730625463196221	0.109313030186313	0.170549852670598	0.0148224079506087	0.141891121292102	0.212163117475245	0.455162861310084	0.6065606608088849	0.3021003407780671	0.6390469019418813	0.9107262656936812	0.9996825017196354
LMAN1	5.74875078732664	5.348656247672929	-0.25323905852448	1.1520455820916202	-0.354868738999458	-0.305097727913345	-0.0623465195558884	4.14792143127274	-0.788465631898694	2.27972188395167	-0.94529463074302	-0.777182595671981	-0.0393479499186128	0.0031347229528376	0.4366543763259579	0.0328344294476086	0.351712090108171	0.44278050458225	0.969299807412606	0.8026761100175662	0.3611402671410684	0.7822111706984942	0.9409749833708638	0.9996825017196354
HACD3	4.792419690854	4.78164841045243	-0.838101711949338	1.2246558979543	-0.77243709373831	-0.8134004173036509	-0.0005248810032743	4.46150824431751	-3.32307727509197	3.03420543764377	-2.67188809412332	-2.69527488112397	-0.0004068503791187	0.0008672308371414	0.0022524575367999	0.0053766849269184	0.0117713134922007	0.0112267872549385	0.99968066045415	0.1748022629884361	0.2526150888164755	0.3822840423882769	0.6847161975341577	0.9997985567461014
ZZEF1	4.01753825229155	4.8380286583394	0.191493551897104	0.427243328093726	1.5920650729220602	0.68479456416309	-2.3591214751303	4.06108514253173	0.5769402181813791	0.8401189389927919	4.080819992457569	1.6564587644999298	-1.56073971515644	0.0002949052323562	0.5680167561957901	0.407075105381422	0.0002789338256717	0.107403723709581	0.128421716647654	0.8617528073358156	0.766740506987176	0.1724009612393647	0.8527444396441106	0.9996825017196354
ENO1	7.92928177885147	8.2418401623013	0.715259232416227	0.112293974203604	-0.207506487101271	0.639277046238062	-0.732292622928877	6.11987261267712	2.5636338945678	0.235035698457616	-0.6168622526583759	1.88003917514109	-0.46081457053564	3.88585324558857e-05	0.0152836291165191	0.8158407940588409	0.5418237468791289	0.0698161210161332	0.65025607156235	0.3224815834330898	0.9470709993047396	0.8716716858923855	0.8139591056628944	0.9996825017196354
MYDGF	6.32495850323385	5.7891658239607	0.573542327709453	0.18444091703887	0.8273461636805269	0.77109076729133	-0.184887305926931	5.16660719805365	2.8550010587286603	0.51397385825803	3.38395925199013	3.13633066338831	-0.147751187850891	1.53028466330525e-05	0.0077783629464369	0.6109113800307421	0.0020336431165703	0.0038806520691811	0.883467007344548	0.2736437617817599	0.8662344160299134	0.2959250041961708	0.4978686268536219	0.9996825017196354
TUBE1	3.8418891807394	3.07163503098797	0.1151446663311659	-0.137652090464523	-0.0073703019548115	-0.438072701369667	1.2080519199012	2.44651231566277	0.375670904542863	-0.280924771955403	-0.0202881153663034	-1.1564450645530702	0.789567210770633	0.0309275793629561	0.7097034461466709	0.781132570824414	0.9839409330518109	0.256111039275615	0.441290066275641	0.9194124683049886	0.936602374412268	0.9970937019064074	0.9198889818691316	0.9996825017196354
TXK	2.9578228798418302	1.12705966547198	-0.292524353792896	-0.754747329617403	-1.06045034612653	-0.1774819173385739	3.14732101804052	0.5947197316208039	-0.6656613626481039	-1.07024536356139	-2.07439061784351	-0.336672583963167	1.37933440782574	0.562658159054078	0.510443496367715	0.294490868271973	0.0461765726554952	0.7385838075204509	0.186354135578116	0.8376931127532725	0.6952486406193154	0.5142438448079383	0.9801691929789432	0.9996825017196354
WSCD2	3.25345031022303	5.84349538623469	-0.7400171297177249	-0.760610705697765	0.214207966945716	-0.22980498900752	-2.16243026479616	3.53936005891996	-1.75176220624647	-1.17411158500867	0.436561621357552	-0.443835699655015	-1.05981162962607	0.0112569516811058	0.0904807438941994	0.255780424464723	0.665568022666139	0.6601569972981899	0.317244127683182	0.5110966460300259	0.6646962006697141	0.9192013238432684	0.9750642531678564	0.9996825017196354
ACTR6	4.582104364200911	5.001128873027731	-0.226495026588321	0.737623447951384	-0.0689885150194999	-0.4074257040863279	-0.708384023356713	4.07617864921244	-0.6910093200417189	1.42731055936442	-0.177132982043932	-0.989488537702187	-0.46194188453708	0.0038335631446898	0.49528553426168	0.168986213611363	0.8605966644471508	0.329850345594279	0.6532224310016851	0.8303492285359876	0.5844860687204277	0.9701328542061748	0.9308861445701752	0.9996825017196354
TIPIN	3.3558276440038504	4.61047900567264	-0.239203819671971	-1.02820537999966	-0.335857886846663	0.424679337309386	-0.7014564500171659	1.72468792975162	-0.498736698947411	-1.2574745456828895	-0.613056185135996	0.760988407427274	-0.230936852512491	0.0958354624758049	0.621556911101478	0.2177760799054369	0.5444634263452109	0.4526843004325699	0.818872152722	0.8850050882399763	0.6320489080862507	0.8718935390608498	0.9409749833708638	0.9996825017196354
SRI	7.41386788302582	7.445466643345701	0.333389738556368	-0.1651420836134119	0.0885784228113405	-0.0996547892221809	0.1912936993312389	6.25451538647809	1.39317412175115	-0.397949382007544	0.30875398375848	-0.338470823915092	0.138055822712007	3.4078912081324297e-06	0.17338348672639	0.6933430699880689	0.759587098780182	0.737365638248065	0.891229976668119	0.6069547902220574	0.9025262975998778	0.9472639060031	0.9801691929789432	0.9996825017196354
EIF4G3	4.697018398927519	4.63786517608858	0.243200647124752	0.379685678300205	0.430254906203846	0.4808879355741779	-0.750636125278965	4.15953557171247	0.7912994427955792	0.7950896361212221	1.1686093939746798	1.2484691122334	-0.530678045436645	0.0002232513277008	0.43459555312039	0.432419412800803	0.251193474821355	0.2209166226423189	0.599305854682177	0.8020904349242113	0.7795261843869349	0.728832806522579	0.9137623476701796	0.9996825017196354
NUP37	4.19463207763969	5.35717290444714	0.0877564784289755	0.268267081247482	-0.1203054525950369	-0.251186293231473	-1.3421520211979598	5.68136917995638	0.334485071719785	0.6503772117975369	-0.37655746182431	-0.733511392476997	-1.1206237850177	2.73565930308469e-06	0.7401960501082009	0.5200911214024749	0.7089878913035709	0.468586791753451	0.270788047174242	0.9289488472611184	0.8280600222920089	0.9357702832703024	0.9441386275332512	0.9996825017196354
TTC38	4.31759793492026	2.2182792041739803	0.2357174237871739	0.852394596713105	-0.244386973077429	-0.52285943060034	2.00976297799125	2.19173382673872	0.844198576817332	1.94844932960652	-0.7260615104881071	-1.46104196714526	1.57227823031577	0.0357910029605111	0.404825619483292	0.0601760401356155	0.4730785266023379	0.1537543892721539	0.12572253688797	0.7836063884905745	0.4426918194918829	0.8372336131681597	0.8838915200689547	0.9996825017196354
ACAT1	4.63684155557795	5.16833258048008	-0.421542273430359	0.6515667658789611	-0.341794631897614	-0.350736236068466	-0.523895325497667	3.42024630949938	-1.29261477655099	1.18067613587656	-0.8871242477458571	-0.8920262220841519	-0.294027131111835	0.0029316372915419	0.205435224328151	0.246885132608751	0.381746708984019	0.3793271912223	0.7712863434226159	0.6414719341749563	0.6581360681549079	0.8001541633486962	0.9376423404783458	0.9996825017196354
GRAMD4	3.52634592106412	0.90182800368409	-0.70103635334744	0.141412807245516	-0.6267039504893559	0.324835182464455	3.16669254139801	0.67374894547048	-2.05790203751918	0.268228944879017	-1.57912368195744	0.7950195000622	1.9178916895974696	0.5228507892866021	0.0489775877741483	0.7913382950446529	0.1248377340806499	0.432466759395381	0.0857387718318476	0.4248897045411072	0.9404055458507428	0.6298551468683052	0.9409749833708638	0.9996825017196354
ZNF638	5.94642972199986	7.38353652024261	-0.2727817479625	0.428127609932412	-0.0667160951990006	0.2087662486378619	-1.91861759875251	5.60116581127442	-0.9207773852451092	0.8813981896510691	-0.193769880126658	0.5868591930485589	-1.2151022334614	5.6695458361552e-05	0.3640701798462199	0.385570141511776	0.8475824476913929	0.5615002622057149	0.239282225121128	0.7613921801027118	0.7560170195242065	0.9684197446538978	0.9603680099654996	0.9996825017196354
SLC25A40	3.35213152928628	2.36302040223554	-0.123570175788975	-1.85686400973658	1.12147108391392	0.18405794523256	2.02448831295045	1.64627675984357	-0.318286964599614	-3.2517733039447303	2.5476971306785603	0.39611181146713	1.13118676511507	0.109494683282806	0.75233530841361	0.0027026902350423	0.0158481397712544	0.694651501232322	0.266383090058825	0.9311226866021652	0.2167333424003281	0.3950261355121766	0.978794104323954	0.9996825017196354
TIMM21	3.56727727189471	2.62691975794786	-0.5085645897395721	-0.394042259991091	-0.489910941913803	-0.418476451906661	1.92817931440564	2.5835314625406	-1.80628734472828	-0.921141218273858	-1.4749184962959498	-1.1791919949220602	1.50703698107754	0.0145524461855292	0.0802868972808686	0.363869479518971	0.150006225041332	0.247015062211098	0.1416106786837349	0.4929537993785133	0.7420145775641965	0.6477241162978141	0.917563874746446	0.9996825017196354
RASAL2	3.0484190011934302	4.28849819733849	-0.651614126135371	-0.8492861722191278	0.7003842014532629	-0.160528107083244	-0.7822406482435991	3.13740990693302	-1.73328479934964	-1.5119684266479798	1.61104169396995	-0.3421061638866889	-0.45538057998077	0.0036459126529648	0.0926727466790691	0.140355756751155	0.1169920112938869	0.734507757975605	0.651910399394438	0.5128588446089765	0.5535205825511871	0.6184311654247563	0.9801691929789432	0.9996825017196354
VPS9D1	2.7865560651358803	2.65240616373647	-0.855761465658687	-1.14055919386286	0.5064579483245379	0.0546659817469415	0.958347816240645	1.54944187771402	-1.8312733645407095	-1.6460982870273602	0.947765538493574	0.095672230043314	0.447041886600842	0.131110117262307	0.0763843808165722	0.10953163265264	0.350351662289214	0.92437753319712	0.6578560339840009	0.4883797505095197	0.5159882294155272	0.7816877639914833	0.9975214301956512	0.9996825017196354
ZNF37A	4.64674621521176	8.184927164362591	-0.418515656216197	0.0728485186400268	0.468984257371068	0.1188047049203259	-4.02395753716038	6.138355122453881	-1.26966049807839	0.135986585447549	1.18414656983673	0.286657810325568	-2.4482359275560297	0.0615430879333432	0.217251254810208	0.8970071626865259	0.247340520423111	0.7763463437639359	0.124361785529451	0.6503062269193955	0.9704526618589326	0.7260619360745938	0.9860607137080104	0.9996825017196354
MARK3	5.41477836106578	4.50673743414345	0.237009774383184	0.615622393795739	0.334231990813403	-0.0267851802186659	0.4051298076879439	4.64068354936426	0.964312533550933	1.59020565882465	1.15571646983118	-0.08876351811247	0.3379841711221	0.003093665322609	0.3430793414668879	0.1284354647740899	0.256880429204807	0.92982334718821	0.7429430056574541	0.7504730086622003	0.538829253382972	0.7299183148258985	0.9975214301956512	0.9996825017196354
SLC25A3	8.12981259044753	8.4505511665814	0.238098780227501	-0.0213875854679205	-0.333197111484753	-0.0317887738677718	-0.19667337004649	8.242625564596059	0.9389124670461992	-0.0531956056978256	-1.10578629533725	-0.101323650656024	-0.155729899759356	2.87144451301992e-05	0.355324347775232	0.958080701465234	0.27719884513721	0.91992727444298	0.8789434634702329	0.7563521121743205	0.9899714979709956	0.7416272824489821	0.9975214301956512	0.9996825017196354
FNDC3B	4.1508590438532	2.8112015714892697	0.114909134187649	0.764606928024787	-0.1088641938963019	-0.564979492474498	1.02921912096802	1.39227251179109	0.272032977526762	1.09693598295397	-0.227076561581193	-1.13288848114911	0.434457954362566	0.1803778267223289	0.787352420823207	0.2811672774560169	0.8218385390001669	0.266030220115536	0.667970102545104	0.9430604332744698	0.6868023528615257	0.9644332525211315	0.9198889818691316	0.9996825017196354
[truncated: 9,902 more rows]
