# Supplementary material for: An integrated cell atlas of the lung in health and disease
Source: Nat Med. 2023 Jun 8;29(6):1563–77. doi: 10.1038/s41591-023-02327-2 (PMC10287567; doi:10.1038/s41591-023-02327-2)
Supplement: Supplementary file 4 — Results of modeling the effects of demographic variables on cell type-specific gene expression. [file 41591_2023_2327_MOESM4_ESM.zip › SuppT_X_covariate_modeling_gene_results/SMG_duct.csv]

	AveExpr	Coef.(Intercept)	Coef.sexfemale	Coef.age	Coef.smoking_status_num	Coef.BMI	Coef.anatomical_region_ccf_score	Coef.nose	t.(Intercept)	t.sexfemale	t.age	t.smoking_status_num	t.BMI	t.anatomical_region_ccf_score	t.nose	P.value.(Intercept)	P.value.sexfemale	P.value.age	P.value.smoking_status_num	P.value.BMI	P.value.anatomical_region_ccf_score	P.value.nose	adj_P.value.sexfemale	adj_P.value.age	adj_P.value.smoking_status_num	adj_P.value.BMI	adj_P.value.anatomical_region_ccf_score	adj_P.value.nose
TSPAN6	6.025709519863139	5.61467800618967	-0.339728236997473	-0.402726419511012	-0.109981046009382	-0.473783457809832	1.73058458899958	0.3702249196961079	8.87001660264222	-1.79994610534246	-1.45410379794237	-0.530686899863944	-1.13528602502453	1.41399519030839	1.41218788178597	7.06103110588403e-06	0.0869871792657149	0.1602062845081659	0.601529289333087	0.269414362257064	0.1816142305436869	0.1719788097478209	0.9952389598792296	0.9897411092923248	0.999961041187668	0.9974685449720406	0.8256653261331385	0.4753277871444128
DPM1	5.29957850574746	4.64498380631107	0.163436506769524	0.0965725866373063	0.089215989300866	-0.0738627907536316	1.3442460615426202	-0.0467486607813247	6.14417531425791	0.6079043074878729	0.259811482816995	0.313543904084383	-0.118447720471925	0.907913171259482	-0.116774249186839	0.0490273170397658	0.5514662552179761	0.797849790028304	0.7578659186264549	0.906900523099902	0.491190752960106	0.90824801832765	0.9980915560911228	0.9997568647465602	0.999961041187668	0.9974685449720406	0.92526703874152	0.9640239319364192
SCYL3	3.09638461042892	4.35720010071759	-0.481907270518847	-0.414561916526691	-0.372907188927479	-1.18818349949288	-1.08676266773811	0.0283502176905015	7.040813022931401	-1.28562197215722	-1.01633566667308	-0.910801548804895	-1.42811373855533	-1.00106383626019	0.058552420875779	4.59446434713692e-07	0.211943596355124	0.3205171666459249	0.372271958982562	0.167302367164309	0.3276801772697719	0.953837205899864	0.9980915560911228	0.9897411092923248	0.999961041187668	0.9974685449720406	0.9122387052219264	0.982230721500386
CFH	6.50226587339615	6.906812245663331	-0.7417360214575129	-0.110187410879264	-0.2486549364880139	-1.0398363044567098	0.558916904558966	0.370347565772372	21.0859652089438	-3.6009504028723502	-0.480168089628011	-1.11764406702937	-2.37350721500577	1.00534081012453	1.44056472810685	4.4001258616867806e-16	0.0015878390737541	0.6358477107004039	0.275775980385291	0.0267756356833602	0.325663013538702	0.163788954613165	0.5656075246054626	0.9966913914361536	0.999961041187668	0.9974685449720406	0.9122387052219264	0.4663450374354457
FUCA2	4.647916014045309	5.34554149028314	-0.0777144063742037	-0.229559242337808	-0.0173261545102191	-0.5970771155197719	-0.882518920490967	-0.100180875217899	8.8774117240616	-0.273850014084155	-0.6472364038531129	-0.0574862237852456	-0.912499494332022	-0.765523503422278	-0.2557057551561569	0.0019068465751967	0.7867944898431221	0.531231883796486	0.954688036786111	0.371557623539233	0.515203421138501	0.8009857137503199	0.9980915560911228	0.991983516736064	0.999961041187668	0.9974685449720406	0.9270569392055852	0.9178774678431478
GCLC	3.94353629709491	3.4287997357596804	0.507156098315771	1.19273001885603	0.104076641836672	0.89714694077204	-0.7301975697306421	-1.7076699952277	5.730196316696779	1.43586237777819	3.1212912854507	0.2946064334386989	1.13245840640885	-0.7548002600306658	-3.052935433332169	9.1774466253737e-06	0.165108814177124	0.0049711997754429	0.771056552677149	0.269634019397637	0.458373403395362	0.005831557643314	0.9980915560911228	0.9897411092923248	0.999961041187668	0.9974685449720406	0.9209186720139364	0.1269443705502909
NFYA	2.3026149330046497	1.06897251228434	0.363783266407392	0.20079151616062	-0.2329089889051689	0.279877952168846	2.10416354728414	-0.378097138515991	1.07426993405919	0.8245731958629771	0.345703405887915	-0.47969994012558	0.2847515339747949	1.10461446741608	-0.60417882340035	0.34594822026665	0.418836587699465	0.734756730526935	0.636382179106578	0.7785083109845251	0.355312727688587	0.5523047601901271	0.9980915560911228	0.9986740514809184	0.999961041187668	0.9974685449720406	0.9144923207376008	0.7858473236190714
STPG1	2.27213348426925	2.17457933756762	0.258801517119385	-0.166570676195593	-0.197763876988315	-0.372153501754592	0.405464918949672	0.0075081876806845	2.96134892617458	0.718559324249667	-0.367204726462209	-0.4931574808286649	-0.4624156068669059	0.294093796113987	0.0155781362341514	0.166017376705907	0.48048304092329	0.729788435623875	0.627218709362694	0.6483278616080121	0.828424260576432	0.987770127093917	0.9980915560911228	0.9986740514809184	0.999961041187668	0.9974685449720406	0.9738886953092396	0.9956472169429766
NIPAL3	4.59335737555629	3.5413735932641	-0.248684732899741	-0.407400197725605	0.384827462312524	-0.64450403132325	3.1774936008295898	-0.271456867144523	4.36114126578276	-0.8882259933633431	-1.03910924341413	1.2980293889946102	-1.00868032211543	1.98752115767428	-0.635153030116405	0.0156966499818575	0.3851854745314199	0.310502494772476	0.2094544354938889	0.324563982887036	0.1298668252010059	0.531968365186012	0.9980915560911228	0.9897411092923248	0.999961041187668	0.9974685449720406	0.7615007712936358	0.7738260280610779
LAS1L	3.86910922861036	3.1880490041131098	-0.169997664041729	-0.2771285484945739	0.379160803700197	-0.157647975995259	1.4818356645073605	0.984889758002112	6.82236085027717	-0.600299302895696	-0.8778407484977	1.25117606505087	-0.255167162331856	1.87058667779788	2.8618590532450003	7.457466969759329e-07	0.5544408113379711	0.389516575451536	0.224012341954961	0.8009643188472779	0.0747652487764617	0.0090636723461811	0.9980915560911228	0.9897411092923248	0.999961041187668	0.9974685449720406	0.6293966779616472	0.1452824099144054
ENPP4	3.92091279613971	3.0739120319824904	-0.0305888746828724	0.150283404797659	0.3236520244344619	0.42913789227974	1.2397992415093202	0.74312026544743	3.7516102994594105	-0.111768679489612	0.386122621935007	1.14937546045868	0.6631253771471971	0.773107860200295	1.78444482341834	0.0191768207486011	0.912207335747256	0.7031725264127738	0.264782554931103	0.5146317709329771	0.4793039089360379	0.0887924441999687	0.9980915560911228	0.9982999083526686	0.999961041187668	0.9974685449720406	0.9234495374486728	0.3538968315991309
SEMA3F	2.32870222098466	3.23986374549182	0.1255427695759459	-0.336670790417908	0.3306129875991189	0.265817841622633	-1.33018671730511	-2.09394127926527	3.3530311697667496	0.320496720492721	-0.63753928717208	0.7965910582406249	0.2900199880777039	-0.704037999578822	-3.37776375364334	0.0360284456974167	0.7518287542719699	0.533073161030556	0.43467766538548	0.774521533644446	0.53601418727232	0.0028356463807101	0.9980915560911228	0.991983516736064	0.999961041187668	0.9974685449720406	0.9294619106122858	0.0971242156938681
CFTR	2.66831484401458	6.03043186972014	-0.272938954484815	-0.464102046693042	-0.683945443483296	-0.2618234238709189	-5.97427850082637	-0.649061747324912	3.25769413737661	-0.518682909200407	-0.603567039114153	-1.22848516941952	-0.212266186763121	-1.66531400080868	-0.7559121781660899	0.0186569604551678	0.610304182427777	0.552406700665959	0.234991801614151	0.8341644030827091	0.1351253228288819	0.457725363475121	0.9980915560911228	0.9942643953955516	0.999961041187668	0.9974685449720406	0.7678095433081484	0.724653794765726
ANKIB1	4.16909679963821	4.21580670532556	-0.43957714447706	0.107928418194089	0.0131961995110775	-0.545546087025342	0.366475562370559	0.5238545304632309	4.407247832047769	-1.4121114306642402	0.2424186623521209	0.0408292364334521	-0.7734067890826529	0.19685027997097	1.07435680161189	0.0041317450297775	0.173439895696872	0.810708737389448	0.9678356750275692	0.4479948350389	0.8498353328169341	0.294516576996404	0.9980915560911228	0.9997568647465602	0.999961041187668	0.9974685449720406	0.9765882428318196	0.5958764823739637
CYP51A1	2.70529190186521	5.462563531625559	0.461670753802437	-0.636187610892004	0.443771809985194	0.1218470191727959	-5.123451900384071	-1.90561373313933	3.95027680476162	1.38174804229965	-1.33499327446977	1.29923404767084	0.1395687736638859	-1.93059975490051	-3.00569008471499	0.0024725665239909	0.182520735623185	0.196134627016535	0.208864176231609	0.8903792450052559	0.0723488482641024	0.0065203837891471	0.9980915560911228	0.9897411092923248	0.999961041187668	0.9974685449720406	0.6256524296485053	0.1312450538380564
KRIT1	4.352701692428	3.1561753548462304	-0.083199606519146	0.683862520675081	0.108102336537482	0.5798644906256241	1.57442006603687	0.0628371612744085	6.810709443929441	-0.288609185313158	2.15672311125169	0.369343996359779	0.951914041301743	2.1059640712031102	0.160298284551603	7.65396529651847e-07	0.775582304595566	0.0422197891895126	0.715402486622675	0.351482623995139	0.0468452887214069	0.874108856794201	0.9980915560911228	0.9897411092923248	0.999961041187668	0.9974685449720406	0.5255215783612993	0.9498197089680008
BAD	5.43475328339121	4.41205129734905	-0.140387853586324	-0.422949849143349	0.1320315226032569	-0.112792466517945	2.96873967050161	1.16375093589781	4.38262466638058	-0.4907618567660329	-1.04045174459802	0.438552491981607	-0.168544981742134	1.54914050070191	2.6160395065745803	0.0019437130670567	0.629137236521457	0.309820703811352	0.66590337083662	0.8678554350090301	0.146555283884805	0.0157743831147849	0.9980915560911228	0.9897411092923248	0.999961041187668	0.9974685449720406	0.7854855837076394	0.176766323655192
LAP3	5.224147537555389	5.610162746392371	-0.0648461540010119	-0.486584582409428	0.128882339379699	0.0451054787274155	-0.404973649974205	0.439710010937505	9.047579412952391	-0.283690982145279	-1.54887969170326	0.536472570938459	0.0856444329165784	-0.3343603858369289	1.3411986458495302	0.0006245258126655	0.779550918678218	0.136865426655513	0.597558722652489	0.932543397401861	0.7549991069759471	0.1945360061197399	0.9980915560911228	0.9897411092923248	0.999961041187668	0.9974685449720406	0.9647422969156528	0.5006065569040157
CD99	6.28634998908069	5.0804950161952	-0.27587649763102	0.26331717251612	-0.471414735351205	0.703080438302134	2.56405973069813	0.7528067961962651	7.147811152000671	-1.75133817636359	1.14481371478913	-2.82985398772919	1.9540467435228	2.0352297194871003	3.05900618601506	3.22518546491767e-05	0.0963293077412718	0.266126366225187	0.0108624784060989	0.0657084961722017	0.054565923683617	0.0060797078241075	0.9980915560911228	0.9897411092923248	0.999961041187668	0.9974685449720406	0.5651298968290026	0.127739465884991
HS3ST1	4.936505146273019	4.57305636690099	0.177310923942135	0.705679949839675	-0.0468723940327996	0.378785371921935	-0.0366905573050422	-0.183397766501714	3.84047817296998	0.452798208947997	1.29247409173683	-0.116359262712924	0.413963429514132	-0.0158764581476663	-0.273668406214665	0.0089357488638936	0.6555149907771	0.2097391065528339	0.908501490829539	0.6830681933901371	0.987872112406486	0.787045386427527	0.9980915560911228	0.9897411092923248	0.999961041187668	0.9974685449720406	0.9978121489345868	0.9114127742559498
MAD1L1	2.5417901646305	2.21209859314439	0.829109936081313	-0.0060557301438456	-0.217789283428211	1.40107582359497	-0.6900027734525309	0.345206284149783	2.55204406314972	1.6019323903130098	-0.010891444393633	-0.389465741367848	1.21193480799784	-0.464896829864043	0.5415003668445599	0.0181711026312522	0.123432934412509	0.991408221063828	0.7006761891657421	0.238393456534916	0.646573855130146	0.59360478875861	0.9980915560911228	0.9997568647465602	0.999961041187668	0.9974685449720406	0.9440834869932572	0.8098681861487302
LASP1	4.55398159210397	4.08102172304944	0.227761107110173	-0.144184659827234	0.0256214694297721	0.0903630036088113	1.30939903792502	-0.259677540304815	5.510142439029711	0.935324563644258	-0.4230974117886509	0.100470341017261	0.157056492916328	0.9008773069572528	-0.666817446935535	0.0086236001872898	0.361579402897707	0.676404552507302	0.921043134475996	0.876743570180424	0.425999811868986	0.51203615601554	0.9980915560911228	0.9980654653354708	0.999961041187668	0.9974685449720406	0.9174703906062516	0.76151126188799
SNX11	2.6897877538148203	2.5164224983427403	0.626808510688197	0.0713613897308558	0.2198616067807799	0.3822492160146239	-0.5835010239369829	-0.372426406989494	3.61049868348206	2.44320077717638	0.19974927482654	0.78369125122327	0.6352723687035129	-0.427032583905686	-1.00165801568324	0.0134719112948024	0.0237197192732648	0.8436577788957529	0.4422642041340889	0.5319458393779871	0.686687953312807	0.327721669379143	0.97273580649917	0.9997568647465602	0.999961041187668	0.9974685449720406	0.9534235904241004	0.6255923229919738
M6PR	5.1236965245496	4.95572643828427	-0.1268111783363849	-0.0118155806429601	0.157608087314052	0.0610853618029279	0.4792387318101429	0.0439324895109554	8.27127598030358	-0.500030651186978	-0.0355241233854164	0.597964705337573	0.1055983862703209	0.413851661177026	0.119304744793991	0.0209212127645805	0.6225583566009549	0.972266174586175	0.556552383447622	0.916858566799739	0.7367658421539691	0.906425864733952	0.9980915560911228	0.9997568647465602	0.999961041187668	0.9974685449720406	0.9618705547001232	0.9632106346002176
ICA1	4.89578148033745	6.059309642457629	-0.119161674526729	0.214633095487236	0.0596895788473676	-0.574668930446781	-2.1667712649967	-0.417622487066288	12.9279048824019	-0.431027516803502	0.7129665457886909	0.210439560224456	-0.9258941470385228	-2.66821818342641	-1.11342350463092	9.38775371057164e-12	0.670642254245315	0.4833609966902499	0.835261477484351	0.3645470976766939	0.0140434482921591	0.27754435219459	0.9980915560911228	0.9897411092923248	0.999961041187668	0.9974685449720406	0.3120618802917396	0.5796968479117636
DBNDD1	1.66730592045721	2.10801032561646	0.635861140828015	0.508626275946186	-0.5526153532976329	-0.0644121265049577	-1.77263204758231	-0.4052387558957229	2.41264638882657	1.66065593237349	1.00458275062323	-1.300408766482	-0.0733485360197383	-1.05450671496056	-0.760926653830616	0.122839394404785	0.112088863408026	0.3412276111885929	0.208092070951658	0.942196245502381	0.4202339647111789	0.455800526116198	0.9980915560911228	0.9897411092923248	0.999961041187668	0.9974685449720406	0.9174703906062516	0.7230681760453317
ALS2	2.22883504028759	2.0572383420182403	0.233016577218974	0.362813324255395	-0.0343440826728355	0.7835568853255759	-0.513909393422741	-1.26268669940205	2.02769446344911	0.4891300356081099	0.6014718068342509	-0.0669589590883071	0.7253406115720941	-0.265613728852105	-1.81765336352611	0.140253820276978	0.629786916359291	0.5608715952353299	0.9472464719742107	0.4758974044426779	0.816459082149481	0.0842070317371013	0.9980915560911228	0.9952475895432012	0.999961041187668	0.9974685449720406	0.9722485775818064	0.3457400132971099
CASP10	2.21126371463408	2.7274304017036	0.570584093045712	-0.317495537750901	-0.127748681346432	-0.129440138880099	-0.420848318657921	-2.28167109643459	4.01591880794114	1.49764525108068	-0.736547305878527	-0.3057423869575089	-0.148844700270885	-0.35034391624245	-4.11071834286127	0.0549391983931037	0.1485147674166869	0.509240228184465	0.7627036173804829	0.8830995844992641	0.7917239378237858	0.0007209421112647	0.9980915560911228	0.9897411092923248	0.999961041187668	0.9974685449720406	0.9682790223540164	0.0580457158761421
CFLAR	5.928427340899191	5.30699471296924	-0.162636334532385	-0.165145836380297	0.26585160155053	-0.451006855481603	1.99946894989667	0.918981346937792	4.042304584864009	-0.484756410690885	-0.343767541340272	0.7772823154094909	-0.565953227176558	0.832413606831958	1.5219407648305	0.001731726176357	0.633253978159634	0.7344789155437109	0.4463479069512129	0.57775386411439	0.4158306405609689	0.142275693764492	0.9980915560911228	0.9986740514809184	0.999961041187668	0.9974685449720406	0.9174703906062516	0.4386802913676362
TFPI	3.2857045918536496	4.24850480339759	0.02150992886727	-0.0751664342678038	0.0994230972703941	-0.4489392271925159	-0.8666004656535301	-3.18644745034114	3.92475581626558	0.0545551433078447	-0.138532844134074	0.243356615782964	-0.479588037252854	-0.40431082410951	-4.57170103680973	0.0168476415561157	0.957017447830584	0.891249556900583	0.8100952595248109	0.636283564659985	0.709077606899205	0.0001542733312261	0.9980915560911228	0.9997568647465602	0.999961041187668	0.9974685449720406	0.9576330155393784	0.0347159661839936
NDUFAF7	2.81305716428119	2.33737466454808	0.320195214791222	-0.452241687609786	0.143301868901732	0.291409009507962	0.8711402759533221	0.5061256098780771	3.698888338371	1.19625445652805	-1.26617171818846	0.4915972932184539	0.478081544304391	0.7150139738527129	1.39406736377601	0.0175416738978993	0.244977302501386	0.223390603253325	0.6281622201620579	0.63733162130223	0.51934946833954	0.17863597151011	0.9980915560911228	0.9897411092923248	0.999961041187668	0.9974685449720406	0.9270569392055852	0.4826168340844272
RBM5	4.48576426790127	3.2683484116731805	0.318414208028503	0.275502008034275	-0.327752208746905	0.4960625013303549	1.99992073999179	0.5499212759943111	3.09485632514756	0.9268498365391692	0.576066696861995	-0.92159661985011	0.6434158996843721	0.98506922828276	0.993251599097191	0.0177752984832744	0.3650735118576571	0.570428598052931	0.367705345485382	0.52703055398723	0.35635733041189	0.331828743375594	0.9980915560911228	0.995958443617002	0.999961041187668	0.9974685449720406	0.9144923207376008	0.628738499420493
SLC7A2	1.89545206755252	1.55519157088059	-0.354607827730433	-0.584271158205998	-0.223288217967783	-0.8810785508001691	2.67993706512964	-1.32430836671373	1.90656887410066	-0.7026936151077651	-1.03318487924102	-0.393010394086171	-0.8088053426259929	1.93947904139318	-1.91616049097871	0.0697216135737046	0.489616104347557	0.312742118269844	0.698094217533475	0.427287773815771	0.0653725402566479	0.0684285707873482	0.9980915560911228	0.9897411092923248	0.999961041187668	0.9974685449720406	0.5976964775373289	0.319726940294758
ARF5	6.00840655475508	6.40687286563527	-0.29990578191223	-0.1983224914358279	-0.180948840618813	-0.385967849800469	0.0467271647699638	-0.446210208821703	10.6123360306403	-1.46614749133219	-0.692810077959753	-0.8307908687394879	-0.819017213061597	0.039027782110097	-1.46990952831111	0.0025067210909522	0.159175019330162	0.495936966344594	0.416910227910092	0.422215555861588	0.9713771124220212	0.155905833011831	0.9980915560911228	0.9897411092923248	0.999961041187668	0.9974685449720406	0.9955133353549136	0.4553564450639578
SARM1	2.32412177308794	1.99132471373175	-0.134494044774391	0.309839915824967	-0.1035915193127609	-1.12675066026144	1.07681834693038	-0.720441156345405	1.40831349181139	-0.250943430075036	0.410221859124331	-0.176365036694587	-0.927475948329452	0.389282473856077	-0.913094449316911	0.21616248759339	0.804340112665282	0.686187781663708	0.8617179440834059	0.363944127488737	0.714228202280083	0.3712435004749039	0.9980915560911228	0.9982233835282422	0.999961041187668	0.9974685449720406	0.9587287294673776	0.6607229896867421
POLDIP2	5.04686326309513	5.62042167440111	-0.0068152144472605	-0.152295595351971	0.113176849355665	-0.350453184277715	-0.8646912471178001	-0.167184941879178	12.4579487993926	-0.0468130625582167	-0.7423227135204481	0.7311944969411529	-1.01289061677128	-0.976126297965087	-0.76786591409378	3.62310908524209e-06	0.9631190582090492	0.4657534195443479	0.473084343824527	0.322557570094375	0.35730514570302	0.45076584836469	0.9980915560911228	0.9897411092923248	0.999961041187668	0.9974685449720406	0.9144923207376008	0.7196609656196747
AK2	5.87983222384819	6.36479579823871	-0.0322853590415108	-0.145760929357319	0.24488885772418	-0.623012090957786	-0.580201494065677	0.224296199322182	12.228105681356402	-0.121083658847674	-0.446702207639816	0.867128658422198	-1.03637883026271	-0.605381155936589	0.642262311196933	0.0032955513515973	0.904739298668945	0.6687503298746209	0.395323129453815	0.311797664956052	0.631040371576071	0.5306026553014579	0.9980915560911228	0.9980654653354708	0.999961041187668	0.9974685449720406	0.9428252141198034	0.7728825321749921
FKBP4	5.66464534400424	6.321417733146791	0.0597824073919198	-0.281215614563896	0.371339542442311	-0.0542768661310235	-1.3498801346285805	-0.0237070971632181	20.013841214208103	0.31976739602944	-1.37274927750635	1.88577579532887	-0.129413763343049	-2.4732746940439	-0.099863043903035	1.3133000663099602e-15	0.7521615584587859	0.183663144990041	0.0725985364614213	0.89820616691626	0.0215887204240496	0.9213574902991708	0.9980915560911228	0.9897411092923248	0.999961041187668	0.9974685449720406	0.3760717269881799	0.968576514147492
KDM1A	3.91145623622156	3.2057919395120003	0.0904163266480448	0.5897417305222951	-0.205993457240095	1.13512065258754	0.362017935511558	0.475978096976447	3.5197584307617005	0.253317814583575	1.22718796360999	-0.5632996410217149	1.3985851421533102	0.204599264502564	0.8845718340548671	0.0274366572534432	0.8025743792201351	0.235694867174807	0.5792966370414321	0.1760618892041699	0.850701927092458	0.3868376645947209	0.9980915560911228	0.9897411092923248	0.999961041187668	0.9974685449720406	0.9766731502048742	0.6702506614222836
RBM6	4.77269299497525	3.84454887424919	0.0939446774635869	0.279338126501322	-0.110051911873226	-0.0301024015430704	1.94274111370574	-0.2415012988369019	4.881989360118	0.2810274478962219	0.628579204473854	-0.314084909565215	-0.040351099726982	1.29834535291912	-0.470190019663287	0.0192724246079628	0.781494408966029	0.539494990661773	0.7565330956037991	0.968178180858702	0.325582144118232	0.6435237993574972	0.9980915560911228	0.9929324526709836	0.999961041187668	0.9978321600101444	0.9122387052219264	0.8368374817742765
CAMKK1	1.70244531521207	2.58228779955654	-0.113021715340138	-0.292048901740784	0.272138592203378	0.240200035033242	-1.68291670579131	-0.945112860134425	2.21314205463286	-0.24167404421979	-0.454699831692877	0.5239729341534579	0.22580072267684	-0.7322584792063929	-1.42777420076478	0.0851908695198018	0.811412542516778	0.654602839265818	0.605937736924959	0.82346123227586	0.5048459966212	0.167834385605404	0.9980915560911228	0.9980654653354708	0.999961041187668	0.9974685449720406	0.92526703874152	0.4700871750603648
RECQL	3.44380401090772	1.92476643210147	0.4828496759163839	-0.0426865526527671	0.0890306582613104	0.26324055837857	2.53943251891138	0.9983073883282358	2.08662346981078	1.67401308074588	-0.104174756443994	0.298770045964527	0.3899371280768479	1.43409105375582	2.26371387799856	0.0679898881811418	0.109853876589945	0.917975094030892	0.7682328583086709	0.7005920978189569	0.1817338154721839	0.0338734419529243	0.9980915560911228	0.9997568647465602	0.999961041187668	0.9974685449720406	0.8256653261331385	0.2407601289509369
VPS50	2.61439513533028	3.16383115378936	-0.0242124095642463	-0.351160400374293	0.174236296296401	-0.264745189683656	-0.3174246276774979	-1.45029730833581	4.467321822529531	-0.0568462632343478	-0.7502997518621829	0.37841695487333	-0.279445116815746	-0.261110607256723	-2.3751339158268503	0.0001926495479952	0.955180805791003	0.461023903051445	0.708747907542633	0.7825135798466191	0.7964359727576059	0.0266825339026028	0.9980915560911228	0.9897411092923248	0.999961041187668	0.9974685449720406	0.9682790223540164	0.2216630289930006
NDUFAB1	6.94139306894213	7.16039009555442	0.0251503371733325	-0.0039249576453814	0.201443703847743	0.0438906730590607	-0.6379778441019809	0.206231189953983	20.710642260164896	0.118746292761219	-0.01663707253463	0.882282691300153	0.0951094539887785	-1.07975909070142	0.789101744130778	6.414673238309129e-16	0.9065539667245122	0.986876110739495	0.387162737019822	0.92508888225785	0.291945324618294	0.438474451760553	0.9980915560911228	0.9997568647465602	0.999961041187668	0.9974685449720406	0.9061159592688004	0.7094274001301305
PDK4	3.1397571967080897	3.8109251804375694	-0.488790887788445	0.5267167112614629	0.4399724962619	0.455001009117528	-1.6547605533701202	-1.28089506620607	4.16953813632253	-1.04738555616593	0.923417153087485	0.926506306489838	0.4325081598734529	-0.973933467109028	-1.75798369938484	0.0876270424741653	0.307128209242664	0.3995617712489671	0.364315121418047	0.670058162916576	0.542689340845868	0.0953358568279066	0.9980915560911228	0.9897411092923248	0.999961041187668	0.9974685449720406	0.930607323361514	0.3660635455461052
ZMYND10	1.63722143941309	-1.02331562257521	1.4125974217114	-0.9734170050387808	0.8011355406496758	0.8747789348801459	5.23567255159993	-1.74223807177811	-1.05723727563461	3.2266448835652994	-1.64989604011996	1.56244920969097	0.908345171207112	2.83990029837471	-2.7974298047191604	0.381705664897877	0.0040390054487376	0.12339847783933	0.134013658971757	0.3736553489085279	0.115098781240228	0.0112235783572872	0.7068240262586549	0.9897411092923248	0.999961041187668	0.9974685449720406	0.7344761136437027	0.1558046515955002
SLC25A13	3.2085177908971603	2.4556232550209303	-0.248890665030986	0.566781117814061	0.667885129681855	-0.486441804931255	0.6595612844854809	1.06600867767453	2.99827223315003	-0.765282217758153	1.23698995882353	1.93561266559359	-0.643384626410139	0.419715045573052	2.2956621317258104	0.0284238082015105	0.452764859309311	0.232158705005449	0.0663818651200121	0.526660622602217	0.6947889849115201	0.0325409831233596	0.9980915560911228	0.9897411092923248	0.999961041187668	0.9974685449720406	0.954806567211082	0.2365610739734645
ST7	3.5491315052636896	4.31287010086659	-0.326332624742154	0.161746122612708	-0.3380755762803979	0.13266920403832	-1.3592823012476798	-0.451983088545946	9.360796000551868	-1.15431549319682	0.538104330357163	-1.1595534980438895	0.2151932590701799	-1.71591103057026	-1.1804119656020702	3.959696993522989e-09	0.260756363791565	0.5959076255790601	0.258661309547056	0.8315990704577909	0.1002292701456959	0.250442253398952	0.9980915560911228	0.9966913914361536	0.999961041187668	0.9974685449720406	0.7020251554745756	0.5561298197012982
CDC27	3.69575245519719	4.55970894964478	-0.0445936383102743	0.0913421275574302	-0.206348268111236	0.0607286166203076	-1.48426344594055	-0.872552931348891	7.37041923751554	-0.1202287289111169	0.230781885849334	-0.5337253942994841	0.073376694041484	-1.3984974044503602	-1.6606913279686002	2.23872075201218e-07	0.905393206789761	0.8196169201820709	0.598883374956413	0.942169428468129	0.175902797441509	0.110962508853584	0.9980915560911228	0.9997568647465602	0.999961041187668	0.9974685449720406	0.8181168081145948	0.3928780050886057
HCCS	3.99880739804069	4.71085848209876	0.170395854014043	-0.285000382924764	0.565109080562113	0.291074910069063	-1.60274301780436	-0.608700627464739	8.834851025450519	0.54652853886461	-0.8373907541404321	1.7396323962347902	0.4130835177923279	-1.7316257703946298	-1.4229769192209198	1.0934176765889e-08	0.59020322937994	0.4113779390453729	0.0958974125913251	0.6835438966420411	0.0973412913882112	0.168769403582737	0.9980915560911228	0.9897411092923248	0.999961041187668	0.9974685449720406	0.6964375412467575	0.4708958792107937
DVL2	3.10183874204308	1.86105593080574	0.6548066903543389	0.129370697894112	0.2465251245928239	1.16158202518843	1.0344646095216	0.493277536487081	2.03727409627095	1.54468938583053	0.240549301347051	0.537569310221533	1.21309119981212	0.6005000432524721	0.8702235702478001	0.12524034021545	0.137217789120929	0.8140944951471579	0.59657540017996	0.237962567296617	0.603839671546204	0.39576783130312	0.9980915560911228	0.9997568647465602	0.999961041187668	0.9974685449720406	0.9384383193451532	0.676402034374547
PRSS22	5.691561245346089	5.71273792508133	0.246280952581988	-0.0050302888279552	-0.0005889164762848	-0.223674367207603	0.108339283801865	1.6327028087926598	3.85944853882738	0.7082596708268108	-0.0101939778351138	-0.0016954760048559	-0.259010423082809	0.0425814625917187	2.54406838018485	0.0022439548861576	0.487261451038794	0.991967005241391	0.998664659915501	0.7983338543315999	0.966422789052672	0.0186137189643269	0.9980915560911228	0.9997568647465602	0.999961041187668	0.9974685449720406	0.9951192299757954	0.1899342590500544
UPF1	3.50248563740745	4.02928487207994	-0.1679271866437429	-0.445779594512708	0.283318544827453	-0.516235616276132	-0.035717290293759	-0.689099459840273	3.10993605463799	-0.513240210475291	-0.9456188719040792	0.856681537738369	-0.647659927820296	-0.0144474583459145	-1.13252988584183	0.0109642936530016	0.613506151104023	0.354990586430469	0.401932949035135	0.5245030837708571	0.988676160774159	0.26961117665119	0.9980915560911228	0.9897411092923248	0.999961041187668	0.9974685449720406	0.9978121489345868	0.5727419317649369
SKAP2	3.5462473174668103	3.81252471805598	0.498180214924914	0.548659261747009	0.209700032148401	1.15077520176672	-2.01958851604209	-1.64937124051607	3.35195445875184	1.1216337257441202	0.922176970158177	0.466666967415187	1.0992088174974	-0.906421675186145	-2.24689733569523	0.044984057150458	0.27519167262059	0.370009108246946	0.6456026708484829	0.28360325062435	0.447199666716882	0.0357152798404653	0.9980915560911228	0.9897411092923248	0.999961041187668	0.9974685449720406	0.9183135053060028	0.244379421064821
SLC25A5	8.008501777722559	6.95613548032905	0.1722319859708349	0.0087370315944021	0.191144562669511	-0.253295121056159	2.40804339383425	0.253650388206829	9.66437066730822	0.995226246468002	0.0339391134313385	1.02973627146401	-0.63616381588497	1.8720677445804	0.952576384469125	2.73753502882033e-06	0.332512626405094	0.9732676794887072	0.3165026798397869	0.532367796611233	0.0753811765023764	0.351825463461333	0.9980915560911228	0.9997568647465602	0.999961041187668	0.9974685449720406	0.631120717593195	0.6444924922842402
CCDC109B	2.2178320512565097	1.99428571263086	0.828417448860947	-1.13242442300442	0.134970552425252	0.408761507166443	0.854699540937354	-0.276103401566487	2.74184642003794	1.9148151140002097	-2.36328616186692	0.2745472639624789	0.4202116136176649	0.6781667475881299	-0.504011832247662	0.011903484910506	0.068608661106675	0.0273675133055794	0.7862257157208391	0.678406715672368	0.504737132773165	0.6192632736097	0.9833272625427424	0.9897411092923248	0.999961041187668	0.9974685449720406	0.92526703874152	0.8230005405632588
POLR2J	6.55267709456187	6.419968161797219	0.0759759151289414	-0.208672357459457	-0.0047242731965821	0.1277412143184809	0.165873579304097	0.5717595831943281	12.7634572542247	0.392405091635416	-0.7843782997597819	-0.0225897733925749	0.293667323467957	0.16986589874104	2.18845058337218	2.62541985619204e-05	0.6987684141193521	0.441960752636285	0.9821984340583688	0.7718318039788571	0.8715112383348459	0.0402988558740679	0.9980915560911228	0.9897411092923248	0.999961041187668	0.9974685449720406	0.9796439736188683	0.2584359251498462
DHX33	3.15715484626473	1.77766509562336	0.230991937092532	0.4079932623249099	-0.17388737979898	-0.259349401918363	2.3764991422388704	0.203832181195331	1.83946038593405	0.6975765213139211	0.860782553399689	-0.4903423693394779	-0.344601960423445	1.26393168808741	0.417200416796284	0.109514307188174	0.493354554452662	0.398860294296437	0.629136348743328	0.7338061052598791	0.247313935243422	0.680614947442307	0.9980915560911228	0.9897411092923248	0.999961041187668	0.9974685449720406	0.8807695085279521	0.8577206519444148
LIG3	2.8432306908551603	4.39424848462763	-0.0928078710715308	-0.348002526912698	0.1503793820832279	-0.3801300939435229	-2.62676834230293	-0.669249846654686	4.61892129532033	-0.287215509158382	-0.7599387774659909	0.439266522648633	-0.497079261659858	-1.3995987221567898	-1.32808075341337	0.0172473070499604	0.7771359312912289	0.4558267022481609	0.665492377507799	0.6243887281509389	0.2515528260049849	0.198110728462439	0.9980915560911228	0.9897411092923248	0.999961041187668	0.9974685449720406	0.8825171568620539	0.5045116544789002
RPAP3	3.79621453108489	3.616976536865241	-0.222988181552572	0.262271306997031	0.0035400565809885	0.417701875701129	0.0681076330338823	0.0688567319497694	4.94562648185504	-0.675664888406987	0.618331451271481	0.0103730158294004	0.561954819251365	0.0488190750671497	0.144723214928075	0.0162024394355774	0.5066692629388929	0.547703479927631	0.991820285541393	0.5798305445133239	0.965432590802064	0.886453578569478	0.9980915560911228	0.993119138972368	0.999961041187668	0.9974685449720406	0.9951192299757954	0.954260138161618
ACSM3	1.66745576425982	0.0394076890849209	0.2136389905794369	-1.1191316983651898	0.478164964437863	0.2254108002605069	4.027840684512641	-0.0528704436073542	0.033670334239865	0.421106062576474	-1.5951271057087202	0.810487423949264	0.2073366147388889	1.7869504963580098	-0.0785112711321364	0.975987585200336	0.678177096509687	0.133261743974911	0.4276737072663499	0.83772498411413	0.2330240528094879	0.938204332953792	0.9980915560911228	0.9897411092923248	0.999961041187668	0.9974685449720406	0.8706166472254044	0.976456152480798
CIAPIN1	3.72790423094012	3.96058056614934	0.354924821797054	-0.261318167931956	0.124637144623405	1.31380269389496	-1.03674686040364	-0.370946192462961	6.72028901224432	1.00835032573574	-0.6947855424628461	0.342086807757781	1.67904637496678	-1.02217645772845	-0.7994374877664971	9.37129746642682e-07	0.324248810888521	0.494462851151565	0.7355319710040219	0.107291689720928	0.317806769905858	0.432584042691817	0.9980915560911228	0.9897411092923248	0.999961041187668	0.9974685449720406	0.9122387052219264	0.7055675623480379
SPPL2B	3.31990219777038	3.6763865482527502	0.2227350999043399	0.3673387202278879	-0.0612058556239861	-0.235952761763896	-0.5318175335214651	-1.74944317187111	4.35602566013533	0.447117815300998	0.6800269713261979	-0.1179270883218489	-0.2090289302301719	-0.3806299146574829	-2.29237952593131	0.000252849955501	0.659160929563189	0.503581127818028	0.907195502427945	0.83634901310096	0.707128383311685	0.0318168657359783	0.9980915560911228	0.9897411092923248	0.999961041187668	0.9974685449720406	0.9575346272590992	0.235817942450457
FAM214B	2.58659651909319	2.88067962027815	0.356297555779505	0.358170042713806	-0.0019991602071761	-0.200996885251445	-1.02170929094171	-0.481009686647361	4.77812254139341	1.1230320172468	0.9513725925909742	-0.0059086739454168	-0.2773908010170319	-0.936229583956981	-1.08357532224574	0.0858880470107409	0.274161522165733	0.4139768434941649	0.99533976678265	0.784198311873113	0.581749041940245	0.295775356713738	0.9980915560911228	0.9897411092923248	0.999961041187668	0.9974685449720406	0.9372796580405915	0.596973067202298
COPZ2	2.27024057477404	2.24625072103548	-0.0118113028737429	-0.2078222637667089	0.359894503806152	0.498210292094701	0.0978002275612951	-1.05555268858432	3.2264240646234703	-0.0281879586637241	-0.445432082248217	0.8001916731448729	0.540399903620409	0.0814857468446052	-1.8010705298538998	0.0038824591768655	0.977766384254014	0.6603598370094169	0.432156152721714	0.5943505306848249	0.935792455652318	0.0854164649489019	0.9980915560911228	0.9980654653354708	0.999961041187668	0.9974685449720406	0.9897628450909234	0.3476698564661848
PRKAR2B	4.6390565595229605	4.07788089721771	-0.265878994695966	0.339657244051555	-0.227537887048232	0.422408855949192	0.674874677101647	1.24233020382243	8.94397069983485	-0.952964921814402	1.10979685564147	-0.7823683152279849	0.7011483670080321	0.896248489852577	3.71580442943396	8.830808167897651e-09	0.350961722572763	0.279070465148372	0.4423382740883929	0.490561010904261	0.379822684995544	0.001203173040459	0.9980915560911228	0.9897411092923248	0.999961041187668	0.9974685449720406	0.9174703906062516	0.0731716169047683
MSL3	3.09976959460918	1.69917448860748	-0.0945835491897129	0.7298208477076671	0.214658040741704	-0.0299798271812178	2.2785139442966003	-0.0375316408947659	2.80871082896546	-0.258366069327077	1.76095213402014	0.554520220647122	-0.0381083975489088	2.30104327112654	-0.0745250373197461	0.178460296541611	0.7986411553759879	0.1972567588733939	0.58481669350139	0.969970768423486	0.4921577653729629	0.9415986913068588	0.9980915560911228	0.9897411092923248	0.999961041187668	0.9978321600101444	0.92526703874152	0.9776765604664048
CREBBP	4.420317357130001	3.67294017867745	-0.222753137337506	0.569721703266266	-0.2906677298567439	0.8116549098954681	1.04834111938908	0.2841678790271489	5.06341367462261	-0.6810692048255379	1.3541450476419	-0.8664670611194051	1.12943007956899	0.7595468107096041	0.5936341365022839	0.0627192755014743	0.503742297850839	0.207947144711375	0.396173839368786	0.27088363312138	0.5857293151866579	0.560718885663352	0.9980915560911228	0.9897411092923248	0.999961041187668	0.9974685449720406	0.9372796580405915	0.7903201272034499
BZRAP1	1.91366856884906	0.544647748858852	0.3161744669835319	-0.399106412255289	-0.192612642186087	0.710753984163766	2.81593374571105	-0.0008385579101523	0.7779681592370419	0.726750879186167	-0.8235555599883572	-0.392381732883525	0.7607759719266559	2.35743476747283	-0.0014977119269252	0.444874420774799	0.475041151765106	0.4190308088363429	0.6985518712008371	0.4548682654020209	0.0277117604192705	0.9988184973210268	0.9980915560911228	0.9897411092923248	0.999961041187668	0.9974685449720406	0.4205435630663319	0.9989884655839932
GCFC2	3.4522826096590298	3.5245711000767703	0.0514174494144913	0.0114122811561368	-0.0346736905515422	-0.479195402892667	0.0309641163985936	-0.124181575430234	6.266080663900451	0.152583908014376	0.0311109704017328	-0.0959072960733099	-0.6365510054556279	0.0324281227109012	-0.276203267792413	2.63124759338525e-06	0.880117182030336	0.975461562072047	0.924462480266018	0.530985335907439	0.97442304549683	0.784970025847764	0.9980915560911228	0.9997568647465602	0.999961041187668	0.9974685449720406	0.9958976691166777	0.9112177038993764
WDR54	2.56877050518208	1.74621285471049	0.1938694740318449	-0.994953167405456	-0.0486381246550199	-0.2946764332636369	3.1154975593961094	-0.603957695676812	2.81301785346399	0.564136349541086	-2.4151755011754705	-0.1245293098936139	-0.3938508786457479	2.78932627783236	-1.29971988432051	0.11830696724497	0.5784068546269211	0.0584811329302569	0.9020677441585748	0.6975222822454439	0.242982218686077	0.2120762841431569	0.9980915560911228	0.9897411092923248	0.999961041187668	0.9974685449720406	0.8764626358659283	0.5193659833547521
CROT	3.2114875636169304	3.91391111176228	-0.5056770269809749	0.197022783700262	-0.263546535406082	0.656245397845949	-1.40786707251624	-0.6307923180956071	5.888472097601429	-1.22656910517497	0.451843138867769	-0.6204102494219351	0.7374305420043961	-1.2364614706055	-1.1227014860558602	6.32476780935681e-06	0.23295074889955	0.655805237010626	0.541361910651738	0.468653369708755	0.2293253553152049	0.273667816835665	0.9980915560911228	0.9980654653354708	0.999961041187668	0.9974685449720406	0.8670006923672503	0.5765170585848104
KMT2E	6.4951173066905	5.705467246540331	-0.1184049780818009	0.0214090788602795	-0.0278425299966555	0.0337031692685707	1.69649625522048	0.424634349971428	19.7781591606335	-0.661692979682521	0.107220357384529	-0.144573382631074	0.0882447176600618	3.55266038281776	1.90816450584454	1.6820261707116e-15	0.515039463900115	0.915585951682016	0.886363978716663	0.930480535122257	0.0017835971354497	0.0695050311258105	0.9980915560911228	0.9997568647465602	0.999961041187668	0.9974685449720406	0.1230274016754395	0.3219505171764777
RHBDD2	5.1277703001556105	4.39928526219106	0.182281188921061	-0.117963937707065	0.0147287342797729	0.92007307236633	1.1103129348295502	0.653853625525871	4.5262882651014005	0.531941145248101	-0.249952086485015	0.0405449567546631	1.18647834909239	0.587313143455641	1.33295726806172	0.0028338953241211	0.6004772591222691	0.804970875447942	0.968054307951016	0.24852717217063	0.575609797723177	0.1965872083232819	0.9980915560911228	0.9997568647465602	0.999961041187668	0.9974685449720406	0.9363281137590196	0.5030546102345638
IBTK	4.73204711302618	4.35994079559785	-0.113568537303486	0.783644980973732	-0.0499794687809866	0.0297997953984409	-0.036928714739298	0.114166935130166	10.311785690822	-0.441504582852239	2.79506942089616	-0.190812572268359	0.0532449819306483	-0.0530660441413481	0.330633973766701	6.88474281603591e-10	0.6631567222359189	0.0105530255178267	0.85042234357603	0.9580172586721568	0.958158209379663	0.7440492100705419	0.9980915560911228	0.9897411092923248	0.999961041187668	0.9974685449720406	0.9941688400442972	0.8925152822335053
ZNF195	3.5339976016184105	4.7102512515375095	-0.380497525412905	0.124152779138576	-0.1917498142204599	-0.591622273746762	-1.88073131088444	-0.412474203128635	7.145094710477309	-1.10349217284725	0.30237901680712	-0.527913306887451	-0.75475514311544	-1.5399487117198998	-0.847042157874943	0.0145319176426374	0.281964145491538	0.773775305946179	0.602861576388766	0.4589331452806359	0.3368042856011289	0.4084347218529779	0.9980915560911228	0.9997568647465602	0.999961041187668	0.9974685449720406	0.9134511238075252	0.6849839983583598
MYCBP2	5.02886747954179	4.28327396132876	0.0704679113874361	0.1958445231845539	-0.0332143172970458	0.7735920650264642	0.989604350637317	0.122227588568833	4.422182877212991	0.236962354449295	0.4624041091667729	-0.107157245588636	1.18080159301739	0.5277864859347651	0.24942601573929	0.0058332332619208	0.815220374488537	0.648342500613706	0.915776984857188	0.251625954542395	0.6164747442688361	0.805382455494394	0.9980915560911228	0.9980654653354708	0.999961041187668	0.9974685449720406	0.939046399948814	0.9204189614104462
FBXL3	4.20284565494816	3.3448761100635203	-0.0467218557721252	0.282720503960822	0.0107862218200935	0.233102418557435	1.36338788568793	1.18861145762922	3.5454463617281	-0.1165079575841	0.532179416118629	0.025834471109757	0.255033301586137	0.758304790632677	2.14906573712126	0.123125217390768	0.908523540350761	0.6076247824736679	0.9796581138655248	0.801084066599652	0.590837229170676	0.0510985369328213	0.9980915560911228	0.9966913914361536	0.999961041187668	0.9974685449720406	0.9372796580405915	0.2865477431129468
PDK2	3.33488893304028	3.00326140200804	-0.256133252791948	-0.1953640260530889	0.0070660682980075	0.207048982288375	1.16503977285185	0.118699394902903	3.94678904343013	-0.637207307909144	-0.4035845515380329	0.01655550430817	0.235685920533253	0.8349128973228571	0.2170726160464439	0.0428356700659751	0.530734626816729	0.6980025855352031	0.986943655352296	0.8158912126064221	0.530817307976293	0.8306789632594749	0.9980915560911228	0.9982999083526686	0.999961041187668	0.9974685449720406	0.9281209958740628	0.9302669280772974
ITGA3	3.79562315585105	2.49290080213024	0.307390302053307	0.238311292546248	0.0960664369521771	1.1657274843109	2.51388803355647	-1.6866685542424802	2.36701009320619	0.993400848482063	0.554834030051349	0.301504476675986	1.61182202440982	1.20508476240412	-2.94895400230809	0.0744108621066246	0.332753421691557	0.5846127737776899	0.766230403314183	0.1222859889731119	0.288788679995153	0.0074450997937689	0.9980915560911228	0.995958443617002	0.999961041187668	0.9974685449720406	0.9061159592688004	0.136745543868366
ZFX	4.06970863166963	3.11474474422903	0.4689912601489029	-0.1093043361364519	0.112798079511559	-0.142033117421986	1.77024383402589	0.224236298120159	3.89982044221656	1.75248263873501	-0.286437190383532	0.397133927870942	-0.22946007019274	1.14555672239996	0.539386507042153	0.0070623199457872	0.0949342425126081	0.7772577824026479	0.6954301110853071	0.8207306522602908	0.292539271834689	0.5951974968211	0.9980915560911228	0.9997568647465602	0.999961041187668	0.9974685449720406	0.9061159592688004	0.8106351600680625
LAMP2	6.30955798000543	6.8635338481670205	-0.4093160883010109	0.0578028572540119	-0.232619626482431	-0.0868625259704683	-0.8519529677438571	0.520415397680719	21.6329968254046	-2.09828977982683	0.268760773039855	-1.11674795169243	-0.2051853576731839	-1.57092928268476	2.17650916847677	2.56771872732537e-16	0.0475829927264329	0.790618059839568	0.2761507546015549	0.839313935578613	0.130471307211827	0.0405314948015029	0.97273580649917	0.9997568647465602	0.999961041187668	0.9974685449720406	0.7615007712936358	0.2592207406918752
GDE1	5.489285005461481	4.566575882455981	0.469662847225953	0.159666875715004	0.0467643145341952	1.25493200271446	0.6981233459308199	0.406202183561707	9.779605470719	1.6557491458433402	0.520520939685969	0.158856820438238	2.0264703787417	0.915484592998298	1.1551103986275	1.8079810644787094e-09	0.111968823369343	0.607899937511985	0.8752309598124179	0.0550084371264784	0.369863496942512	0.260437618537401	0.9980915560911228	0.9966913914361536	0.999961041187668	0.9974685449720406	0.9174703906062516	0.5644256974818587
C19orf60	6.22402529990904	6.22936370651899	-0.265885985648573	-0.5080691231062779	0.171034100046454	-0.524321174073032	0.7811203470390371	0.681105847831073	24.767116678582894	-1.7270796053224098	-2.9645617836418	1.0244442175712398	-1.56724057014835	1.82447353479375	3.6750725425807897	1.4650569572383498e-17	0.0981693657079274	0.0071581166910755	0.316758764979149	0.131330477811651	0.0816924651526821	0.001327740798652	0.9980915560911228	0.9897411092923248	0.999961041187668	0.9974685449720406	0.6568691040066351	0.0750365052315125
OSBPL7	2.20278782975553	2.71767382129736	0.251321370198815	-0.286951596293734	-0.483442959262937	0.7933158118541039	-0.802094741520771	-0.713609561933343	3.838395215508181	0.581542173072808	-0.6171300904466429	-1.02218012477551	0.83559215180488	-0.656811932904487	-1.24418766560866	0.0008937625591326	0.566786628883501	0.543483832391966	0.317805073285789	0.412367784195097	0.518114259767667	0.22652380844937	0.9980915560911228	0.9929324526709836	0.999961041187668	0.9974685449720406	0.9270569392055852	0.5335178057147554
TMEM98	5.726788261770261	5.443053883842549	-0.331948712527481	-0.0777310679111664	-0.137244555508672	-0.527863075938268	1.26842962358742	0.0254716614751944	5.06996414233469	-1.16655939641325	-0.178827151767701	-0.416001071590236	-0.8399848600732951	0.6295467163525961	0.0640330778405202	0.0003410304643162	0.257292120912084	0.859787299383196	0.681910296895982	0.410865768636946	0.5369831587168961	0.94954083494558	0.9980915560911228	0.9997568647465602	0.999961041187668	0.9974685449720406	0.9296004338403672	0.9806818839172504
MAP3K14	2.1204750342610703	2.79079980023752	-0.301010076847348	0.681345702210988	-0.303938586071483	0.281442944325373	-2.1124376208809097	-0.458729721242871	2.25628989747475	-0.748929292301056	1.1598291570965902	-0.686382469164392	0.314805318589802	-0.8762547500808109	-0.7677737158061959	0.1053472390334269	0.464138854891496	0.258601086699053	0.501621042275176	0.7564226648389509	0.435154527946081	0.4507986516043329	0.9980915560911228	0.9897411092923248	0.999961041187668	0.9974685449720406	0.9182731025499508	0.7196609656196747
TMEM132A	2.8742045545661004	4.78072650630997	0.30054135057137	-0.35772055396759	-0.755581990171931	-1.07629607549753	-2.49020591714278	-0.5955723793479161	3.66904139965525	0.660408291079946	-0.564085793523715	-1.56395957991162	-0.966688504583279	-0.96967796821059	-0.829079106056929	0.0123194062701624	0.516334213550708	0.578945919404071	0.133069033762419	0.344418484451209	0.374894092022639	0.41617498437842	0.9980915560911228	0.995958443617002	0.999961041187668	0.9974685449720406	0.9174703906062516	0.6927409999105532
AP2B1	5.475702710013349	4.53926282157718	0.473577833054394	0.75767332752726	0.0868754102059129	1.36332022549945	0.334042700764974	-0.5812119507287211	5.882154509726269	1.36534379016382	1.70272969981897	0.244614603074932	1.7582664732858797	0.229939318342494	-1.08740398456735	0.0181044756731188	0.186909922823532	0.114399142462973	0.8091038538477769	0.0926113050054534	0.84523933047518	0.29127608025714	0.9980915560911228	0.9897411092923248	0.999961041187668	0.9974685449720406	0.9760516539024336	0.5916624025268155
ZNF263	3.09568634697909	3.67427971214432	0.0059091032286245	-0.360266753978358	0.155817027781371	-0.377363531314455	-0.8647524502157329	0.0950459371337085	4.59588310093857	0.0136358822285883	-0.7125318740905792	0.330081812270066	-0.381185768605656	-0.5935786967849069	0.1667528381649669	0.0194469162706729	0.98924405737661	0.503579568504426	0.7444891182283941	0.706904010190582	0.62832015846987	0.869615584543307	0.9989594469096736	0.9897411092923248	0.999961041187668	0.9974685449720406	0.9414732849663128	0.947477170850549
CX3CL1	4.94659996148944	4.340051978520661	0.435548203603175	0.388649978687385	0.0348833686539877	0.496853974588231	0.7263872122275491	-0.573262212141355	4.14707208110564	1.1105841982625402	0.730865117325172	0.0860708643583362	0.549798653962599	0.3578214545253069	-0.8978954029347809	0.0139434455097817	0.279638761401918	0.473593983444352	0.932235240517418	0.5880911974636529	0.7417135352170808	0.379620455934001	0.9980915560911228	0.9897411092923248	0.999961041187668	0.9974685449720406	0.962701748918043	0.6656229777075158
SPATA20	3.40623886124758	2.2659884645963	-0.110262017427363	-0.104565322319295	0.2593127819692289	-0.0759054603430256	2.41796878986817	1.09606331355552	2.9586720021357205	-0.3652111381322609	-0.250392616551296	0.7874310622304441	-0.1115678904840089	1.63303842140099	2.65562685346883	0.0364628134371583	0.7187215923433441	0.8049646144950791	0.440136351462627	0.91219736812781	0.179832556700355	0.015106009652156	0.9980915560911228	0.9997568647465602	0.999961041187668	0.9974685449720406	0.822057348821213	0.1742601996674129
TNFRSF12A	5.47012726314889	6.609176951993231	0.2746777547943519	0.13028458436884	0.16678000420601	-0.2275453111850719	-2.0377920514378705	-1.69922337301219	4.25978371058842	0.555948187196498	0.186004324754986	0.325261857357625	-0.191352830970561	-0.668113547811025	-1.8511285428544	0.0087231570874874	0.584350675378963	0.854170489870258	0.748289119256523	0.850064123651585	0.536210659558343	0.0778662364472443	0.9980915560911228	0.9997568647465602	0.999961041187668	0.9974685449720406	0.9294619106122858	0.3361430809538585
MAP3K9	2.41891271604382	2.78455435004948	0.699750472830262	0.206253173741829	-0.811437879562183	1.86019796081932	-2.4576800568670403	-0.215275817170898	2.04384626902789	1.48621428936496	0.318324293641318	-1.6127551587054	1.7611069849621102	-0.921772199897846	-0.320517601789066	0.105431712434934	0.153715948973897	0.7533434513702941	0.1235256244641109	0.0934855365470882	0.402566420872306	0.751641335830259	0.9980915560911228	0.9997568647465602	0.999961041187668	0.9974685449720406	0.9174703906062516	0.8953379696749101
RALA	4.71164886638399	3.55368045651496	0.406108611919064	0.2606935741286389	-0.160474397159991	0.379840323582632	1.95174794216494	0.3363480555729519	4.43437599382283	1.4199933600817	0.661908791048633	-0.53928386231216	0.5852108772106109	1.25488241981774	0.7615781903706179	0.0094009719021674	0.171116413138803	0.5153361445100171	0.5956278958218211	0.5646267294606679	0.277846153607331	0.4549554154140079	0.9980915560911228	0.9897411092923248	0.999961041187668	0.9974685449720406	0.9018856048834504	0.722260378713377
BAIAP2L1	3.88193012439134	5.20643048484024	-0.348079015680781	-0.0043674534773882	0.40640000571356	-0.3070030502650089	-2.2278389538434302	-0.83919301954491	5.08458741248896	-0.802557278676505	-0.0076228008257017	0.9185119291220628	-0.299587921150093	-1.11347844759674	-1.23611252683018	0.017872037073215	0.431353786151472	0.994032708418841	0.3686256789084199	0.767332242118976	0.377041138620558	0.230660778838415	0.9980915560911228	0.9997568647465602	0.999961041187668	0.9974685449720406	0.9174703906062516	0.5378729329985257
KDM7A	4.083785887537871	3.20631464688338	-0.0458946296924662	0.948997028036918	-0.215305144724033	1.2483340231316002	0.198696935586923	0.9862996321808148	3.7219584079476498	-0.1427843626407189	2.14860237783218	-0.65988270135602	1.73640364165208	0.119096805959375	2.0553371273077	0.0140475149959177	0.887880044529336	0.0439827277825531	0.516660123188935	0.0968969289783838	0.910475323807853	0.0530283561841129	0.9980915560911228	0.9897411092923248	0.999961041187668	0.9974685449720406	0.9859638352244416	0.2912842649272182
AGK	2.70264961531092	2.48687516677754	0.414268664506452	0.139962207269779	-0.0811055145705845	-0.509198820393022	0.2014926082382999	0.229866537210344	4.22396395242205	1.18549177393086	0.3655627099293039	-0.213221267267222	-0.647713822595449	0.202904345284302	0.510506188815271	0.000349148927493	0.248470439214553	0.718182758462407	0.8331178887914829	0.523872570483236	0.841074659874295	0.614781325242567	0.9980915560911228	0.9982999083526686	0.999961041187668	0.9974685449720406	0.9750124370265768	0.8209673697024337
ALDH3B1	3.5990014908112298	1.7857026015485902	0.542725087954354	0.602748236579264	0.492059847559063	0.197621269349381	2.62198731752739	-0.606313534740397	2.92630216503392	1.48378550933925	1.4675853082690802	1.27282558075466	0.245569294851482	2.67282154606454	-1.14984940937229	0.0078182221314236	0.152052322956265	0.156368825686454	0.216367125488344	0.8082920501470171	0.0138996541539888	0.262552562062041	0.9980915560911228	0.9897411092923248	0.999961041187668	0.9974685449720406	0.3100387752943802	0.5663867581339016
TTC22	2.56743602566219	2.93973504233343	0.0253834784913391	-0.108710945202849	-0.1957262423896939	0.0880045140348162	-0.4411174781872979	-0.46778072987247	4.4066699843884	0.0627675540566042	-0.246377214304196	-0.445630112718033	0.0986644514949122	-0.3841513346957629	-0.863622148696199	0.0002234182292924	0.9505183966881	0.8076745198213521	0.660218947660563	0.92229816988292	0.7045542030216401	0.397113600213314	0.9980915560911228	0.9997568647465602	0.999961041187668	0.9974685449720406	0.9575346272590992	0.6772641376248157
PHTF2	2.16668654154348	1.38731591261609	-0.255248033654847	0.5500468404906651	-0.0359395156886385	0.214933588617576	1.10701339896521	-0.317831893298751	1.0728452661849202	-0.537076807929495	0.812942152785871	-0.0699836526555713	0.203948158897573	0.436853344064029	-0.462111315782115	0.326952029886109	0.597027310376344	0.425632334343668	0.94488326515708	0.840327310622095	0.67922570707967	0.6485798904011351	0.9980915560911228	0.9897411092923248	0.999961041187668	0.9974685449720406	0.9534235904241004	0.8401164310375033
FARP2	2.97311274950306	3.02135711113775	0.389711402999159	0.1910564444499919	-0.1509610403137559	-0.0986067138181553	0.175575480187295	-1.79747474344288	4.16821371344326	0.912030954075229	0.4107571455585099	-0.332150656276655	-0.1016240301410969	0.146142636952743	-2.77229057697904	0.0004000874849587	0.371638678882264	0.685223913087631	0.7429193309403159	0.9199756464584208	0.8851396288483441	0.0111121750092281	0.9980915560911228	0.9982233835282422	0.999961041187668	0.9974685449720406	0.982142376544486	0.1558046515955002
GGCT	5.749970057392111	5.66323925273651	0.425554055077116	-0.2458836785146189	0.119478776660021	0.251365988294871	-0.0379833608668966	-0.0402320853265387	22.2490985405405	2.798418316408549	-1.4800842186402898	0.738700807796437	0.741962362992603	-0.0885383444475024	-0.208370531006215	1.4206376304400602e-16	0.0104731093682562	0.1530298814789699	0.467896986905372	0.465958201901691	0.9302498450652008	0.836856725521953	0.843155319640288	0.9897411092923248	0.999961041187668	0.9974685449720406	0.9889778220640384	0.9330999955474272
DBF4	2.99741696381043	2.6818009426181404	0.796512551130095	0.6010592342191711	-0.325362040632657	1.97913661088851	-1.3334247929363898	-0.628029149526671	4.7759939498273605	2.36068763050509	1.70473235388349	-0.9380285781949828	2.64044235131685	-1.41154902930726	-1.3508186870658505	9.07512162265826e-05	0.0275198996737592	0.1023278103729559	0.358414534287558	0.0149412675730491	0.17207013497382	0.190484588688564	0.97273580649917	0.9897411092923248	0.999961041187668	0.9974685449720406	0.8135761080449675	0.4959932974742553
IFRD1	4.84456504401992	3.85756159950846	-0.12240317075525	0.095386879057739	-0.144135620631578	0.1249721765424089	2.52050309983783	0.1766086093497439	3.28511170539106	-0.4576488774656129	0.2496448328564249	-0.5286304782604171	0.2010085865698339	1.17259751988516	0.3371116831943549	0.0068514453070137	0.652267266507586	0.8053521171689741	0.603030548108063	0.842747184463477	0.25557937158507	0.739251398975133	0.9980915560911228	0.9997568647465602	0.999961041187668	0.9974685449720406	0.885874746884589	0.8900316169221156
COX10	2.5515686597562004	1.67063456486694	0.5097040677862321	0.8260066163412378	0.0183285285244273	2.69254038991697	-1.15116359575058	0.5149008934467271	2.80354563915274	1.40309810750283	2.13770667762049	0.0489996623798049	3.40087502458078	-1.1300703477543002	1.09685969564787	0.010351867328597	0.1745440838187699	0.0439020737785444	0.9613616983306508	0.0025659485806072	0.270617260238313	0.284564171509016	0.9980915560911228	0.9897411092923248	0.999961041187668	0.9974685449720406	0.8984067077558517	0.5854133419825838
GTF2IRD1	2.52488890009222	3.16675510839158	0.6028433822496121	0.0102763671703417	-0.629202817999964	0.531412441896131	-1.7599864570029098	0.229489702981744	3.96414839190448	1.6559847735191298	0.0223330824384463	-1.61220092917862	0.6304655877277869	-1.15768602216129	0.459424390032736	0.0294380853005842	0.112574878895258	0.982663851110302	0.121863641361375	0.534885001617529	0.366303149752932	0.65128903744387	0.9980915560911228	0.9997568647465602	0.999961041187668	0.9974685449720406	0.9155631565693634	0.8424188639032452
PAF1	4.14046860011136	3.28473559735973	-0.190241844157684	0.219594273288926	0.765738069964148	0.114407314739604	1.10074204739169	0.67165927042218	6.977650824187321	-0.6719682007770711	0.6899074341469829	2.60715043214979	0.1852837629251989	1.41087439828204	1.8476364003226495	5.281760542784389e-07	0.508599890798788	0.4974662080739339	0.0160885567551589	0.854704043978581	0.172266592996344	0.0781461392067309	0.9980915560911228	0.9897411092923248	0.999961041187668	0.9974685449720406	0.8135761080449675	0.3366096981953542
VPS41	3.7548677698963897	3.8138112352328495	-0.311439068308217	0.223286910601698	0.169611076065089	-0.8910220529826399	0.288128129671672	-0.0354107688094851	6.27311087580189	-0.949544882630038	0.568811877321285	0.488073282374775	-1.2057927594695	0.264212056977794	-0.0777099090069816	0.0105917510642543	0.35284031056395	0.589547615282443	0.630327463988522	0.241487659036448	0.8268624343491671	0.938935488755388	0.9980915560911228	0.995958443617002	0.999961041187668	0.9974685449720406	0.9738886953092396	0.97682862822547
ARHGAP44	2.66943425130236	2.75961245136094	-0.0938609088368624	-0.146985398714965	0.0707937347587728	1.16479838801366	-0.6996321641061289	0.4087833893729899	7.07050899730538	-0.395999881891665	-0.5676831788197491	0.280645694752255	2.2503345878864303	-1.03936636351711	1.37049495716452	4.303764269911861e-07	0.695919534803544	0.575998256354572	0.7816044526845871	0.0347590015029753	0.30992324312379	0.18435530526463	0.9980915560911228	0.995958443617002	0.999961041187668	0.9974685449720406	0.9117451678741276	0.4880715847468351
ELAC2	3.4710838873101606	3.0902655071076	0.1411777015814209	0.182599785367393	0.1462787600052049	0.218183111195722	0.491909467115758	0.440073230739549	2.9499696483378703	0.388229917823044	0.358926954054251	0.390233273267037	0.251801949654093	0.239115647234572	0.787350481890484	0.0596165572164948	0.70231724074275	0.7233616413182821	0.700792536414531	0.803670334466847	0.826606982267172	0.44011345498512	0.9980915560911228	0.9982999083526686	0.999961041187668	0.9974685449720406	0.9738886953092396	0.710943199580883
SCIN	2.38381483593028	3.01521726711729	-0.905380827130026	0.555753547022524	-0.557665737539487	-0.050573490167307	-0.966065799401144	0.290940300792901	4.079522364982871	-1.94885064990324	1.12391055568248	-1.15410154550321	-0.0513851150028651	-0.770500225501578	0.4813948208136529	0.0004968107849183	0.0641786207390299	0.273165570164359	0.2608422028934939	0.959482358175568	0.4491990068953039	0.634989578019382	0.9833272625427424	0.9897411092923248	0.999961041187668	0.9974685449720406	0.9183135053060028	0.8319060931929612
ARSD	4.8713027214736	4.524823331619861	0.5398276302642261	0.2584817825460019	-0.50243374877428	0.370452907460069	0.0574065871840254	0.06153439520977	8.368210080720791	1.66967626258212	0.7547419932079259	-1.47159397283632	0.51208457477008	0.0644341740409928	0.1474418901223169	2.77447086169798e-08	0.1091525708529509	0.458407660192941	0.155291576677768	0.613694344121672	0.94920642365793	0.8841261586732049	0.9980915560911228	0.9897411092923248	0.999961041187668	0.9974685449720406	0.9925179990882852	0.9528645837860878
PNPLA4	4.20630314055606	4.42518796333734	0.470242075247084	-0.1565846105220799	-0.461556391897178	-0.303495796281789	-0.52168176740813	0.775508020182772	7.3649019853678706	1.37502016163452	-0.418391169134502	-1.2386438482903002	-0.389890458188356	-0.497741733743397	1.87203796837123	0.0243166816479689	0.182970541404248	0.706211269029028	0.2286484071717519	0.7005926124468921	0.727815615964694	0.0904470556563835	0.9980915560911228	0.9982999083526686	0.999961041187668	0.9974685449720406	0.9601024088951832	0.3567802480673785
ADIPOR2	3.77473418594481	4.9118667760715296	-0.0910149610577233	0.176079677425497	-0.18426762409903	0.498976912079619	-2.61436793984512	-0.487244325803657	5.30948865674266	-0.3404457213933409	0.46978852776304	-0.670536627303114	0.8106783342331159	-1.4656526872068998	-1.08028192284028	0.0014911471802597	0.7374037290281551	0.643273242451043	0.5109036556751599	0.4274790281594179	0.17642927337903	0.291749661770378	0.9980915560911228	0.9969791010276342	0.999961041187668	0.9974685449720406	0.8181168081145948	0.5922150361096172
PRSS21	2.91263638514479	2.54795417644629	-0.262724663459476	-1.05422159300437	0.9474088172846372	0.588589887913905	1.5366220940611202	-1.34313052567848	2.25763638013558	-0.3778144437138129	-1.33549705357729	1.27665066044328	0.3961805480018229	0.7754060190484648	-1.3532654252367602	0.0342308515682187	0.7091890914398872	0.195367586223001	0.2150374635756319	0.6957881958748339	0.446355255655197	0.189713784618836	0.9980915560911228	0.9897411092923248	0.999961041187668	0.9974685449720406	0.9183135053060028	0.4955052588958539
MARK4	2.5511957182308502	1.64943975385432	0.1892447063951749	-0.0672419231929706	0.2455178930284669	0.201815705351996	1.7034286583486	0.1946576039958339	1.6632198593989098	0.485097644842092	-0.125279704767296	0.587232740272057	0.2242001266702889	0.882464472140566	0.3426596316020789	0.257952496637526	0.6334528755823	0.902206150657138	0.564208095849226	0.8247443596951959	0.500788317578857	0.735615960605143	0.9980915560911228	0.9997568647465602	0.999961041187668	0.9974685449720406	0.92526703874152	0.8883950914221023
PROM1	7.19103506379171	8.60627370443021	0.235003182683344	-0.343385995808153	-0.211407650941156	-0.461249906731738	-2.54108605447481	0.0669966195520451	11.1045900648003	1.06744448215815	-1.07194985472898	-0.9047199493566	-0.910375396039546	-1.78077633963985	0.196119481077752	2.36403179038062e-07	0.29898465810078	0.2959292271011179	0.376880415848799	0.3736500448054339	0.0913671481326152	0.846327307994178	0.9980915560911228	0.9897411092923248	0.999961041187668	0.9974685449720406	0.684009591929466	0.937307094919122
CCDC124	5.322193810866049	5.03065036396984	0.542279249751515	-0.4953523043621579	-0.0038033528499177	0.272055667395366	0.5022526164182151	0.28609416150982	11.7228536296829	2.1225604006663303	-1.79251081314892	-0.0138317406190458	0.4752543891243549	0.697575158324579	0.9109570574881558	6.218794895340761e-11	0.045285005913818	0.0868147206509279	0.9890888895721892	0.6392902155677579	0.492750008569976	0.372191815267154	0.97273580649917	0.9897411092923248	0.999961041187668	0.9974685449720406	0.92526703874152	0.661193106916336
PAFAH1B1	5.61340947721213	5.37536537592774	-0.0189942691026815	0.10313115380551	0.049245915916927	-0.256391772128271	0.603647669208893	-0.1525063867974019	10.167348399972	-0.106495181453564	0.410188995653394	0.262817976230336	-0.6311742858393051	0.585195286883669	-0.547102530962765	7.273005550000992e-05	0.916239900225451	0.685688714262554	0.795341562143787	0.534699795743322	0.580830858530174	0.5899590660739901	0.9980915560911228	0.9982233835282422	0.999961041187668	0.9974685449720406	0.9372796580405915	0.8078947835158147
KIAA0100	3.9517610703868495	4.718451564640531	-0.154354625602621	0.18380360860112	0.126295666999335	0.1490978527551709	-1.74145053128731	-0.418557610945729	4.01128230149729	-0.378123966018082	0.320257226994866	0.30251564080591	0.156245780424409	-0.752812890247965	-0.634180899877195	0.016238989251786	0.7093812877024391	0.751991997557611	0.765350319428712	0.8773090168231059	0.4962419249092829	0.532757560445142	0.9980915560911228	0.9997568647465602	0.999961041187668	0.9974685449720406	0.92526703874152	0.7743990507026888
SLC13A2	3.4760196306631403	4.1800277039647	-1.08451240813629	-0.700073136149199	-1.01064099277841	-1.4444731937774598	0.911259695812601	2.3927150332090297	5.03456319349483	-2.0755752006488	-1.23107071762175	-1.6979441510668103	-1.2962311573365302	0.638617008798419	4.33078410718591	4.84562276111509e-05	0.0498280036800407	0.231295623695272	0.103620291190417	0.208329403164706	0.5296649704494171	0.0002689374835914	0.97273580649917	0.9897411092923248	0.999961041187668	0.9974685449720406	0.9281095402279368	0.0405302579438128
TRAPPC6A	5.50524361996801	5.235721515148589	-0.329112060072433	-0.1903331036113439	-0.136977319604618	-0.35393092872038	0.977302504483756	1.15685722975066	7.603977077339281	-1.29512574161245	-0.542986893998516	-0.4991034260378439	-0.617345004311784	0.7317242564198678	3.40985669652601	0.000206591941506	0.2096500909777719	0.592828093049237	0.6231228661720861	0.5435488010414911	0.4903068142471129	0.002634268358654	0.9980915560911228	0.996024498761433	0.999961041187668	0.9974685449720406	0.92526703874152	0.093897819151586
ST7L	2.956841152932589	2.16515706181193	-0.422698322116881	-0.346489593384285	0.0683070992383226	0.0946545254926068	2.35728557606439	-0.462088275236606	2.29207031192592	-1.10408437607221	-0.6712479421511071	0.164422623187832	0.113012687544994	1.27074459758619	-0.843114849583069	0.0832153242290463	0.28216927715879	0.510179601968803	0.870995306604203	0.9110563486011112	0.282121761798458	0.408484715311961	0.9980915560911228	0.9897411092923248	0.999961041187668	0.9974685449720406	0.9039030106255276	0.6849839983583598
RPUSD1	3.11596093332816	3.89959389252527	-0.32941919048484	-0.28331122158766	0.149612068168341	-1.0074044265490698	-0.5826218707317979	-0.0485852012050297	6.00517074516188	-0.848506622488221	-0.65852872897909	0.355541554264272	-1.16055962001652	-0.519738781761177	-0.0943687246621454	4.81488458963142e-06	0.405293933828417	0.517031614734069	0.725570264452041	0.258260320943306	0.608436054255838	0.925670488342982	0.9980915560911228	0.9897411092923248	0.999961041187668	0.9974685449720406	0.9384383193451532	0.970485244566551
RHBDF1	3.28608667815469	1.11234948538238	0.4017545137158499	0.215928659370568	-0.284241260302967	0.610819916922427	4.331443698597711	0.466090061198019	0.8419474379943042	1.33184562274437	0.495647637000972	-0.912069331660082	0.82849352623655	1.75346739822511	0.93487022406643	0.424848949011978	0.199860084943576	0.625696698528859	0.3740306136467299	0.418150577143691	0.0987231781244603	0.360599290473782	0.9980915560911228	0.9966913914361536	0.999961041187668	0.9974685449720406	0.700138875343284	0.6524398045105745
LUC7L	3.70116130799563	4.72860686226616	-0.255399678612643	-0.219208474139538	0.341628011322581	-0.181846350916064	-1.80520341962435	-0.2877404755952609	4.02665747469456	-0.8938564355919771	-0.530074767782329	1.16499905979291	-0.272166345937212	-0.8413391724410502	-0.545597344442916	0.002047058499131	0.382574337880354	0.601806980626446	0.258404660578766	0.788370126884171	0.410581688762036	0.590882457713606	0.9980915560911228	0.9966913914361536	0.999961041187668	0.9974685449720406	0.9174703906062516	0.8080900571508622
TSR3	4.63387963709288	5.4459808201199005	0.0452633925604897	-0.0424296287583735	-0.0457195521457743	0.112867383421696	-1.31034131808722	-0.749271404231091	5.7410089548133305	0.132107878107036	-0.0903323802300502	-0.129716749003275	0.139435495906989	-0.70034961875862	-1.3386206938975	0.003829305153747	0.8961891157420879	0.928920678646608	0.898041887530808	0.890389814374335	0.524163942488221	0.1948153896171509	0.9980915560911228	0.9997568647465602	0.999961041187668	0.9974685449720406	0.9270569392055852	0.5007567435383762
PIGQ	3.21904788239514	4.2303153300080005	0.2890674387211879	-0.2896882665287619	-0.0645897500904887	0.3939117212781799	-1.86692340334234	-0.997030109970917	3.6808509650394905	0.725958224389765	-0.525991292691192	-0.15156397547276	0.4203844744302171	-0.825446033150131	-1.5855718784568602	0.0144820135603119	0.476153903567251	0.6044000743641529	0.881037226608993	0.678414041250852	0.448261017418584	0.127341170112382	0.9980915560911228	0.9966913914361536	0.999961041187668	0.9974685449720406	0.9183135053060028	0.4176605621291993
CRAMP1	2.6151286527509	2.38280055283609	0.253332941177203	0.6305789660414111	-1.08548900735839	1.16895499899812	-0.7078361287599559	-0.0988684340971204	2.0591388170064	0.630771895138615	1.1108722100371298	-2.45215810719678	1.32608818723601	-0.312597383379143	-0.1782576739908889	0.0807024390899505	0.535272757119478	0.27882882773072	0.0234914936634627	0.199214789777463	0.763529509251771	0.860155824383024	0.9980915560911228	0.9897411092923248	0.999961041187668	0.9974685449720406	0.9655442177059348	0.9435546580461408
TEAD3	3.13380083042018	3.4256124517162205	0.2428074778683889	-0.150982545080036	-0.0180034742983776	0.338258670499024	-0.182321084797156	-1.28247556745732	2.73044701731031	0.574236826050876	-0.255725623260943	-0.0412281373718903	0.333245764788857	-0.0733498307374896	-1.7982521974775	0.0534008053052804	0.572283691916597	0.8006673327663891	0.967523791937358	0.742207071585221	0.945241785578351	0.0861303141981333	0.9980915560911228	0.9997568647465602	0.999961041187668	0.9974685449720406	0.9917855796611466	0.348763983258373
DNAJC11	2.9651290007040094	3.4697363495459403	-0.0060846815956788	0.266749919810799	-0.0037607332226148	-0.0063347970777929	-1.1144652030257	-0.656342108821597	5.46756585421672	-0.0160712957909516	0.648112313589962	-0.0094433930267135	-0.007487793158095	-1.0347850347547	-1.2371954616815	1.71161012763789e-05	0.987322373821312	0.5236196273361811	0.992550486543527	0.994093146653713	0.31201069000538	0.229058079142753	0.9989594469096736	0.9902105404338496	0.999961041187668	0.998747387080641	0.9117451678741276	0.5364647762828653
FMO3	2.05419878197185	7.58128359548398	-0.0665465750756486	1.6278712352769198	-1.17247695117918	0.616596672760887	-14.1924201648	0.088024520182826	3.47323794168324	-0.113989741443545	1.85353416450351	-1.8471223624758704	0.4585335255181489	-3.59148673027215	0.105548516044816	0.0058203786801856	0.91048500646334	0.0783509660392899	0.0808833225758412	0.651847937939206	0.0017933256827668	0.916940954961897	0.9980915560911228	0.9897411092923248	0.999961041187668	0.9974685449720406	0.1230274016754395	0.9679416645829764
MYLIP	4.8952785490372905	3.08550643805831	0.0029645369842529	0.1457377460204159	-0.0200164345836156	0.424424369353107	3.43826956189014	0.600038656774913	6.52991910261829	0.010064688203023	0.446843790690599	-0.0642344362509063	0.685931287872369	4.5851749599000495	1.58760988956147	1.44001327782592e-06	0.9920603885009608	0.659355754531378	0.9493636507262608	0.4999219105504729	0.0001444796558264	0.1266441083843	0.9991149646015076	0.9980654653354708	0.999961041187668	0.9974685449720406	0.0401715634591657	0.4168864447094502
PSMB1	7.892846240392539	7.58275716824654	0.109084462092365	-0.0888291800792888	0.0942420998330569	0.13370798356968	0.4596783437487221	0.380120454038434	14.593148167291	0.536008687296399	-0.313764499765544	0.4234506468606239	0.295885413788143	0.454256903159618	1.38359751786481	0.0006169701320933	0.597994058204696	0.7573160779582091	0.6767566623598421	0.770228289618372	0.6814533966259959	0.181739216826366	0.9980915560911228	0.9997568647465602	0.999961041187668	0.9974685449720406	0.9534235904241004	0.485474768752721
JARID2	3.56791503794335	4.81619276875418	-0.165439461109898	-0.129860524413135	-0.943466255230854	-1.00879036673587	-1.42727461843308	0.3978096319902979	5.715373711170679	-0.637433308269269	-0.354950928645712	-3.40505911449171	-1.67766509435933	-0.8797563834203699	0.992826202213603	0.0005073395464792	0.531295334822264	0.726013577268582	0.002908947026892	0.1088748406477959	0.4000635438268289	0.3316233015212619	0.9980915560911228	0.9986740514809184	0.999961041187668	0.9974685449720406	0.9174703906062516	0.6286456876927004
CDKL5	2.46947379179668	1.5177049760967498	0.066988492288523	0.0291983601273327	-0.223059075343226	0.482813395603631	1.6142323312343505	0.425271185500995	1.80843851644369	0.1576169403550729	0.0552416713728979	-0.477379199718931	0.521743113381215	1.03567764440224	0.7651756641959458	0.2106093680497399	0.876256939734338	0.957525996592726	0.638018012059054	0.6070639414734721	0.465055442839421	0.4545062191784079	0.9980915560911228	0.9997568647465602	0.999961041187668	0.9974685449720406	0.9225354140939468	0.7221844561289789
CDK11A	3.23938616539377	4.32184587822159	0.365695234043255	0.305661543263961	-0.1355376029990969	0.6946778620600711	-3.06166003710228	-0.6216502165457239	6.324059515222619	0.918534684708266	0.7169905062977541	-0.32996638342769	0.7670542365046179	-2.57316336458832	-1.14258188996801	2.30312293116824e-06	0.368300432430251	0.480923534801426	0.7445467301647891	0.451203107036525	0.0173447880960663	0.265494960846075	0.9980915560911228	0.9897411092923248	0.999961041187668	0.9974685449720406	0.3403806077950907	0.5683775534251085
NADK	3.8147565409211097	4.48293105948263	0.204807414737107	-0.206267976078666	0.1390425830697169	0.276642691798925	-1.26242439447549	-0.476971308357182	5.74476909230953	0.7684041610513129	-0.559511367850577	0.503637085706652	0.429363455549095	-0.819500999339881	-1.12089408890402	0.0017082394406588	0.4510791176916749	0.5816434044099189	0.6199226417741949	0.671925243758627	0.447574349386108	0.27473024696048	0.9980915560911228	0.995958443617002	0.999961041187668	0.9974685449720406	0.9183135053060028	0.5773067667179912
CYTH3	1.93775801375555	0.284984765433403	1.09099865254556	0.7815964870606821	-0.2440617792312319	1.78594078922225	1.10492868078836	-0.6176294704640369	0.3505197611706099	2.81890951052392	1.58535152178513	-0.576205030101905	2.06531666688937	0.717331569127018	-1.12571076180932	0.751330224772374	0.0102443115949187	0.1470541066518179	0.5706333167479369	0.0508758505035481	0.5553723957345009	0.2737937888831639	0.843155319640288	0.9897411092923248	0.999961041187668	0.9974685449720406	0.9333482796352808	0.5765413783266609
SYPL1	6.79993354247551	6.402869520633	-0.185012868082719	-0.263564484666512	0.1461414222339599	-0.278462033236077	1.36388559771718	0.528945990254967	8.64510759693589	-0.7668176221164	-0.761438352183167	0.56305529827691	-0.504699578203773	0.947641100972138	1.5542890191917398	0.001097605119118	0.4535437703035619	0.454495298105173	0.580889827555581	0.619647488611788	0.384881845117059	0.134420309728743	0.9980915560911228	0.9897411092923248	0.999961041187668	0.9974685449720406	0.9174703906062516	0.4291810347300345
CYB561	5.52161838199697	6.01421392696447	0.2412790627729349	0.0852051810129349	-0.0809669277582322	0.0359090648319396	-1.16874232636202	-0.0731709906059845	11.6034909792429	1.04865551192503	0.288478950528102	-0.337317328802783	0.0674956000374417	-1.18119568012923	-0.225177548008031	0.0012231626154745	0.306199827131883	0.777868282033958	0.73919303643467	0.946797392544724	0.3517252545768919	0.8244005791150509	0.9980915560911228	0.9997568647465602	0.999961041187668	0.9974685449720406	0.9144923207376008	0.928577164427258
SPAG9	4.71296905938454	4.24139650548887	-0.032176815915251	0.394371198595194	0.2031500017566739	0.902042069154682	0.190990573656004	-0.128377893249594	4.36830735158243	-0.124166275657316	1.07041873699095	0.7776273507748159	1.5154879692508998	0.10308293702843	-0.272075719156824	0.0015845244138283	0.902448824283132	0.296436912468463	0.446048702457474	0.1452010236768769	0.919472175749872	0.7881041707394859	0.9980915560911228	0.9897411092923248	0.999961041187668	0.9974685449720406	0.9877551846752852	0.911468371413091
AASS	2.4968239175521	1.60167898550621	0.1103300060805869	-0.956065273011799	-0.0473920465122006	-0.559626425113386	3.050357437647	0.210456035715075	1.58748351458201	0.232104677500176	-1.5440293210599	-0.0864967977824352	-0.5360923551697471	1.59146441616922	0.339471489340102	0.203543050685748	0.818649984069639	0.1477906436637049	0.931897655989667	0.5972815684967491	0.236107993767189	0.73796339464727	0.9980915560911228	0.9897411092923248	0.999961041187668	0.9974685449720406	0.8734378334406928	0.889451933969789
PLEKHG6	2.54354740344894	2.629062261621029	0.655713098589432	0.3297905626859719	0.141505199698914	0.574579638841296	-1.31041183519123	-1.03369332024218	2.33013998667673	1.56123275831923	0.559859368745225	0.309095714818232	0.586236639551365	-0.59629949460295	-1.59205079936343	0.123536111107552	0.135001868980218	0.5829464671218311	0.7606123998622478	0.563948667259884	0.609253934521359	0.1266074005185669	0.9980915560911228	0.995958443617002	0.999961041187668	0.9974685449720406	0.9384383193451532	0.4168823510072142
SS18L2	4.97881419419166	5.16856395357602	0.1091464806458759	-0.2199730581691319	0.0917403105509711	0.480346173627484	-0.748775744778485	0.0644700343384295	9.01383106321821	0.509869802157117	-0.757860976854585	0.404764429128538	0.971102274064164	-0.665567871713665	0.213632860037863	0.0006102078190733	0.615632522910044	0.4573665253119279	0.689958135265699	0.342280937797703	0.542126371768518	0.8329189821904179	0.9980915560911228	0.9897411092923248	0.999961041187668	0.9974685449720406	0.93058997068331	0.9311424284972292
MPND	2.82204782627241	3.3534063723226	0.453371916300711	0.475938064224857	-0.253368103459696	0.536959881455317	-1.78776775816199	-1.3624521426896203	4.355894534921839	0.986529456582285	0.9766080192817548	-0.5292966558461041	0.521505526327725	-1.36921782518596	-2.04407589885335	0.0002529309881647	0.3345997701026459	0.3393806641424109	0.601900277560679	0.607225389907438	0.1847483474950789	0.0530982749541344	0.9980915560911228	0.9897411092923248	0.999961041187668	0.9974685449720406	0.8288995514521577	0.291532098125105
MGST1	8.840111690985358	9.204334312520938	0.536614194872973	0.361002729158982	0.0204217381014779	0.693928915750895	-1.57627280752373	-1.23348663133024	23.0270674850552	3.3059319584103704	1.61390398114596	0.115295414874869	1.9000277246665704	-2.0220977239636	-5.2451268954940895	1.50641811251279e-05	0.0033950481071875	0.124742543672482	0.9093222886971272	0.0707792510508029	0.122113397708489	3.3508020371910605e-05	0.7068240262586549	0.9897411092923248	0.999961041187668	0.9974685449720406	0.7507547019159457	0.0253974927337137
CRY1	2.56976901736139	4.65640879082043	0.125537804588334	-0.3323059400659089	0.325054751291668	0.94443451404368	-4.34893805385306	-1.81102772492671	4.10926651373134	0.3789985904861649	-0.7085277001707969	0.948765114836313	1.1623772491023798	-1.9454562609185704	-3.13888760726456	0.0060581951058749	0.7087914788062081	0.486080705651896	0.3543549285272039	0.25836904526282	0.0918832341223148	0.0047786052210576	0.9980915560911228	0.9897411092923248	0.999961041187668	0.9974685449720406	0.6843237255529464	0.1155812847192023
NFIX	6.30603865686888	5.27952228183868	0.0191055752559146	0.3731518010961521	-0.212294389435835	0.530293337935072	1.58644317366523	0.297643306418963	17.096925387092398	0.1000114604676259	1.76346768967576	-1.0445457533824398	1.3014775404233605	3.15976778002129	1.2212539946778502	3.43548350635951e-14	0.921241018132822	0.0917071099029917	0.307575194825122	0.206559875574476	0.0045422482415814	0.234916521531235	0.9980915560911228	0.9897411092923248	0.999961041187668	0.9974685449720406	0.1739222413022481	0.5424167571399857
ST3GAL1	3.85711395182054	4.44586619215345	0.1952202720939669	0.3637987524805979	0.13858897859904	0.7930411693146411	-2.09066339020918	-0.279342123967717	4.43605684853395	0.610454071966514	0.8136385845640149	0.42701454424207	1.03497961748489	-1.06358548314251	-0.518707692666715	0.004482954921112	0.548485882051603	0.4245946596466329	0.673923488949129	0.312425478699853	0.326573174079893	0.6093071685501661	0.9980915560911228	0.9897411092923248	0.999961041187668	0.9974685449720406	0.9122387052219264	0.8179063339393859
IL32	3.71361875492024	1.11023708587851	1.2757447957563102	-0.66915958281679	1.37490962060677	1.1044685676040802	5.09175312263065	-1.5578897312805102	0.529258906089881	1.72039887729906	-0.647003481654914	1.6949236214095402	0.637135291377098	1.24904246856028	-1.21216633985868	0.6249036618634051	0.100562775989953	0.524541995302481	0.105503969262046	0.530755218706484	0.290384153854589	0.238667197019146	0.9980915560911228	0.9902682246593484	0.999961041187668	0.9974685449720406	0.9061159592688004	0.5461120863758121
PKD1	3.2247912838649	2.64429285946972	-0.2455808967665489	0.301946650580447	0.0851734894011502	0.9829352991129252	0.879814043154864	-0.93382094739361	3.58214841801863	-0.6723815564359711	0.667384681206772	0.2262498246532329	1.23550895591278	0.633564439775756	-1.69692832238278	0.0655788861989891	0.508734049082012	0.521846211433977	0.823155129994652	0.229786495140438	0.6229185026975711	0.1055975699435399	0.9980915560911228	0.9902105404338496	0.999961041187668	0.9974685449720406	0.939798604944117	0.3833038822414999
MED24	6.253801261238659	7.13662034120459	0.578046439249	0.620379676717041	0.274589181159321	1.0998807135171298	-3.5417462290552204	0.0685072824192696	5.88361233899606	1.27884762337729	1.00268545606092	0.593015617288026	1.02326188208343	-1.5043562612559098	0.101881586493315	0.0012010620332849	0.215298914099731	0.327807716556132	0.559609607861573	0.3175207142388789	0.189658327725555	0.919877318960865	0.9980915560911228	0.9897411092923248	0.999961041187668	0.9974685449720406	0.8351191127373316	0.9682140560934204
RHOBTB2	1.43162303996202	1.52291204463446	-0.005665044973654	0.298294242700756	-1.20902121063183	-0.0742203086585698	0.196499818715118	-0.23484750753729	1.7462403600411105	-0.0105039046834304	0.513001357132033	-1.99753844501504	-0.0632425249627736	0.131264395141858	-0.335581786625432	0.0947196026527662	0.991713922035834	0.613063403480112	0.0582806914420383	0.95014448202144	0.8967591573571091	0.7403654384160941	0.9991149646015076	0.9966913914361536	0.999961041187668	0.9974685449720406	0.9832040516745087	0.890696523240322
HEATR5B	2.6980517070731698	2.0224000300322102	0.1615820112677309	-0.1151540914815419	-0.1503410376705269	0.6994795155784549	1.2356249600366498	-0.184998577356914	1.69472200524142	0.422729459170504	-0.214585225062776	-0.3782698016665329	0.7914262878195161	0.5257877592488309	-0.3163889168762619	0.1384772681291219	0.677079052656395	0.8320690466379449	0.7092751942563822	0.4376852354865979	0.6149911555565319	0.754697723807932	0.9980915560911228	0.9997568647465602	0.999961041187668	0.9974685449720406	0.939046399948814	0.8966212694166906
SEC62	8.06834999428556	8.523324212218961	-0.341832341590006	0.0862987053363267	-0.153329743175821	-0.117414719333862	-0.784919247296381	0.1723863344428439	15.4537734902164	-1.57121395048351	0.285305021004065	-0.644884737571327	-0.246032237152142	-0.7277513716558929	0.5869159836413289	1.8013681059798603e-05	0.13122363669467	0.7784005576545558	0.526205375054236	0.8079900091668589	0.500288089760824	0.5634863783323101	0.9980915560911228	0.9997568647465602	0.999961041187668	0.9974685449720406	0.92526703874152	0.7916020009170416
RPS20	10.5892683810054	9.83164261449461	-0.185783113394541	0.151866298860293	-0.0061697077667951	0.0281306947575553	1.51699678201846	0.760791971546456	12.4226281371123	-0.7843973196054742	0.421309575008895	-0.0228896219428431	0.0541695520352494	1.01779742492291	2.29146889816587	6.898831663251361e-08	0.442098442360587	0.6777082766821279	0.9819681730943348	0.9573349394524407	0.323486254061453	0.031973758350473	0.9980915560911228	0.9980654653354708	0.999961041187668	0.9974685449720406	0.9122387052219264	0.2363277714697783
CSDE1	7.47576964959401	7.91332649025148	-0.421416208958928	0.0203513579320255	0.120676206615346	-0.3396474560385411	-0.5952238196818771	0.382641650473483	29.1754605058582	-2.48706227727854	0.107288419503578	0.653886347982429	-0.932129383366905	-1.26805205956155	1.8375580760335	4.418015021988741e-19	0.0209502404452325	0.9155325811854872	0.519962075384924	0.361387188639802	0.218035346183704	0.0796723790394569	0.9401363668682094	0.9997568647465602	0.999961041187668	0.9974685449720406	0.8551903551516318	0.3392063801553117
UBE3C	3.91962653134375	3.15683752131498	0.172988823705559	0.207988884671317	-0.211895102774343	0.464762757359827	1.39096279220584	-0.2135497938283279	3.64806018901688	0.7152736371751529	0.601579078242651	-0.8594467778621221	0.818007140595993	0.82545536810687	-0.527370326841771	0.0076464191632134	0.483083572296032	0.553721268931885	0.400691174593573	0.423040322131945	0.429059149419442	0.6032152286299661	0.9980915560911228	0.9944568927544636	0.999961041187668	0.9974685449720406	0.9174703906062516	0.8142415198380771
REV3L	4.11576549661052	3.6205016888664714	-0.543045836045515	0.225475770584466	-0.406660548361568	0.164727089213153	1.2006888955388	0.340781210966981	5.23601403938855	-1.6369919379175202	0.538176378969395	-1.15266411633612	0.23127225377736	0.9190266133455	0.7587275857117709	0.0386342958623934	0.116585387450464	0.603363145670075	0.261967456720645	0.819241610505391	0.503239874864578	0.458282829024936	0.9980915560911228	0.9966913914361536	0.999961041187668	0.9974685449720406	0.92526703874152	0.724653794765726
FAM76A	3.1405168565004	2.53707536977732	-0.366899774462297	-0.020583018418415	0.333102951114323	0.192872985184442	1.09999986329803	0.156395238881293	2.77769803100582	-1.1306017038751202	-0.0447554017977955	0.9656014102446608	0.267332494982189	0.612741391140436	0.342796751433903	0.0302968125756063	0.271374346687323	0.9647144072615648	0.345562350864403	0.7917870320289929	0.561107916811652	0.735027684110432	0.9980915560911228	0.9997568647465602	0.999961041187668	0.9974685449720406	0.9343964048822824	0.8880494129299162
POMT2	1.68464621776228	4.55698549105492	0.61143710497585	-1.1072859209926298	0.348671517985825	-0.507200463684144	-5.5992632047842	-1.66773064781336	3.03640215179499	1.60889145998534	-1.91229980735198	0.818301496164662	-0.582956741043279	-2.11964907425976	-2.79966465408482	0.0123531153135491	0.1245829063142719	0.0703125857075111	0.423632161243322	0.5668620370322671	0.0458883049345669	0.0107680734762159	0.9980915560911228	0.9897411092923248	0.999961041187668	0.9974685449720406	0.5221849220772836	0.1557708721927433
VTA1	3.6150085570609294	3.3870920412528904	0.2226693963551539	0.226937176809537	-0.28240206963905	0.225525571033798	0.242392947798121	-0.0437021784133063	4.83927297927876	0.8142857561942969	0.621333253137534	-0.990252298787096	0.355800666435786	0.177582070944754	-0.1069578300183259	0.0292577669949832	0.425370439287	0.543829987677877	0.334129711928667	0.7254546228822641	0.8759583450594441	0.915922287318728	0.9980915560911228	0.9929324526709836	0.999961041187668	0.9974685449720406	0.9803447605712968	0.9679416645829764
BAZ1B	4.67063055683316	2.52394247902949	0.102279293079157	0.6247701978931031	-0.0359908150415637	-0.0088799894857827	3.92469282930784	0.692459630231459	2.68150778076638	0.297927227656978	1.29867905591773	-0.100012688660744	-0.0118946887247955	2.18350212037259	1.28716940575281	0.0475949036072635	0.7688246640756821	0.208482643957	0.921306637990163	0.9906216641295392	0.095183265940759	0.2127995439779719	0.9980915560911228	0.9897411092923248	0.999961041187668	0.9985039648076848	0.6910928296069314	0.5199341066222808
RANBP9	3.6866970627923297	4.550388007359469	-0.0079642747122203	0.319578456613755	-0.0329687784131262	0.358424312151777	-2.1156876162998	-1.15304470902625	5.6594085507317695	-0.0283577542988457	0.8217794211666609	-0.114990599109279	0.53828511048045	-1.32530946382129	-2.47823404685716	0.0035338470201276	0.9776537029997908	0.420612516177899	0.909566380353485	0.5958748149920289	0.25326643612065	0.0215226996911161	0.9980915560911228	0.9897411092923248	0.999961041187668	0.9974685449720406	0.8829567161435897	0.2022376777530533
ETV7	2.25771318646216	4.52015872092177	-0.551578138173208	-0.648742220249	1.17904449840981	0.0818889028945279	-4.72585182730171	-0.712524411881659	2.87763817397029	-1.2023990597942098	-0.918334042837674	2.2634358504417498	0.0787200356497924	-1.5854791890786002	-1.06718588046688	0.0197825377050439	0.244487579443196	0.3689088470028089	0.0359371573936684	0.938074552992733	0.134911759282665	0.297629985748426	0.9980915560911228	0.9897411092923248	0.999961041187668	0.9974685449720406	0.7678095433081484	0.5977147097608658
SPRTN	2.91361292220518	2.7483868057141603	0.0700585016409162	-0.465969426039909	0.1186280698659719	-0.9307618075735	1.39118618052389	-0.2135073194954439	5.66509330580179	0.240503551830837	-1.4337466136238102	0.3673032679115449	-1.43611751887563	1.69006070536306	-0.554551102920159	1.07040857289023e-05	0.8121669286025991	0.165705454289478	0.7169024773949381	0.165036981988413	0.105138688336702	0.584795922960595	0.9980915560911228	0.9897411092923248	0.999961041187668	0.9974685449720406	0.713864520975709	0.8050446275209971
METTL13	3.32499052442546	3.30228204323436	0.2053961471162939	-0.0257303089855342	0.0414527082942409	0.330150541397745	-0.451357478545491	0.575575617625343	7.50723433703902	0.783239707355081	-0.0900877414683918	0.147812320913159	0.5638795651877839	-0.603835078723844	1.75833712146885	1.66815899467846e-07	0.441837075234349	0.9290326541176892	0.883837244697585	0.578539557685651	0.5521294315486279	0.0925955565262034	0.9980915560911228	0.9997568647465602	0.999961041187668	0.9974685449720406	0.9322061103639068	0.3616571181739237
DYRK4	3.43634180204417	3.10062917965023	0.0049431022274588	-0.179434274093301	0.452773291707169	0.0235835147309846	0.7469914065727908	-0.0841397787214565	5.05320944347414	0.0149274243134077	-0.4578540708274779	1.29535449353547	0.0318620398868641	0.678728969860457	-0.185185004914863	0.0293494982577243	0.98822812567174	0.66426449962623	0.208807508075227	0.9748831369097072	0.6166859564023089	0.85542882515926	0.9989594469096736	0.9980654653354708	0.999961041187668	0.9985039648076848	0.939046399948814	0.9411798801710128
ZNF207	6.0250758576276695	6.01966813977299	-0.1171826484915009	-0.158366817667056	0.153419096651172	0.152005731451214	0.0464375299566214	0.319492502838101	20.974745126689	-0.671894898515023	-0.823450771970781	0.82601189719319	0.3982688365196071	0.0955562194845434	1.4728901336131	4.91699268359534e-16	0.508645669652665	0.419089111679271	0.417665593235002	0.694270780972833	0.92473811146528	0.154944550562473	0.9980915560911228	0.9897411092923248	0.999961041187668	0.9974685449720406	0.988288582566666	0.4543210755454903
UQCRC1	6.6231961299647	6.445572273249309	-0.0746171334454787	-0.4754400301269229	0.161515327282181	-0.305241841430005	1.13722206143468	0.4820014025131829	10.0470675628841	-0.282932678334004	-1.33221596944456	0.566866308705669	-0.516024564345378	0.9123611887126508	1.35517615639931	0.1664906654592169	0.780933610603999	0.2250309965213539	0.580074129561415	0.611289483156342	0.629726682089469	0.201874558066382	0.9980915560911228	0.9897411092923248	0.999961041187668	0.9974685449720406	0.942667972901554	0.5091760788663593
STARD3NL	3.69931982440648	3.08753957430367	0.0380673094662163	-0.13944019988974	-0.230931127795499	-1.12400578443374	2.27362902024795	0.469247155687247	4.05659393835542	0.166351286419539	-0.4191118189464339	-0.933904078835999	-2.06116330122958	1.5426213864175502	1.35089348026805	0.0177169931061662	0.8699358499737491	0.679254847484699	0.364080066486835	0.0541358900451378	0.179967009446346	0.1904610228350789	0.9980915560911228	0.9980654653354708	0.999961041187668	0.9974685449720406	0.822057348821213	0.4959932974742553
CD9	9.71041685118933	7.276935301004361	0.338783995398432	0.2562080954449189	-0.272387691713132	0.8510192907503259	4.69747832208676	0.443537849008903	8.71266331910966	1.8775195454118	0.929637564564479	-1.35867425039398	2.09877574818139	3.38335263453368	1.62391994726472	8.041664605131289e-06	0.0761681765311175	0.363982443574464	0.190455196715936	0.0495898810992916	0.002675497813682	0.120035955272259	0.9833272625427424	0.9897411092923248	0.999961041187668	0.9974685449720406	0.1353274662289824	0.4072594026763663
NCAPD2	2.03265962671407	1.27877310611414	1.02359119721879	0.461627085894056	-0.594054586052758	0.6317462146325871	0.538829174416657	-0.8805489936787121	1.5083632113136205	2.00594931431237	0.850699064582033	-1.0613024178089598	0.5532468738401539	0.378281383816797	-1.25590489696352	0.145689349046707	0.0573120173403756	0.404100774022885	0.300065045377163	0.585673311019835	0.7088471692424629	0.222325022161722	0.9787203332028293	0.9897411092923248	0.999961041187668	0.9974685449720406	0.9576330155393784	0.5298750394101838
PHF7	2.1163129031067403	2.76827105056967	-0.219082439852625	0.849783066924572	-0.374535624122695	-0.0026289290113564	-2.67727534311602	1.18462964361955	2.10034032194552	-0.48376869608251	1.2468800411706	-0.7344578717576509	-0.0025922461976408	-1.0526569948362	2.01165405056151	0.0687403610925628	0.633900796362448	0.2256819558005739	0.471296593207991	0.997956864856403	0.318075601354057	0.0566817039446239	0.9980915560911228	0.9897411092923248	0.999961041187668	0.999551956263884	0.9122387052219264	0.2999053680061518
NISCH	3.73898249684254	3.59018033689148	-0.315015651646506	-0.299365791773698	0.1885943756500289	-0.49750372421146	1.3373362213448	-0.795415585536609	6.45412456585877	-0.923844142547552	-0.801143872674716	0.5187739076221141	-0.6692348367520029	1.43318586218156	-1.63544845137676	1.71078477451397e-06	0.365590025982048	0.431616293243507	0.609097720833083	0.510308497764867	0.165863875166133	0.116183449042425	0.9980915560911228	0.9897411092923248	0.999961041187668	0.9974685449720406	0.8069455891459865	0.4006286694455811
FUZ	2.8687273207635404	2.1513443731667	-0.0851022554215355	-0.419127418315276	0.2302203474152049	-0.178585482766784	2.1626527914451	-1.0010887899442098	2.54109755835034	-0.257710183721682	-0.918950658371101	0.6253656697679039	-0.24348267823292	1.31038288330147	-2.02523978586896	0.102135517899103	0.7993001324747578	0.370595463101355	0.539009497501465	0.8099651019907249	0.3145615506811839	0.0557947050508714	0.9980915560911228	0.9897411092923248	0.999961041187668	0.9974685449720406	0.9117451678741276	0.2985055662858835
IDS	4.6654711560283495	3.9507521135139503	0.0120307136668768	0.1663138233569459	0.0233935644075132	0.7462224459119581	0.9741608915289648	0.3370839479208089	7.59365139898639	0.0395223558726149	0.4870477195968089	0.0738436797027578	1.12596037737725	1.1027590034893502	0.8504129249820401	0.0450690310455818	0.968839051767665	0.65942019617563	0.941805505500659	0.273266212098165	0.589917108439472	0.413203517634662	0.9980915560911228	0.9980654653354708	0.999961041187668	0.9974685449720406	0.9372796580405915	0.6898767375186958
ZNF200	1.97603412296844	3.5603488996104105	0.160542849594827	-0.100502234724716	-0.591337933395237	-1.15851056156189	-2.4815553256188	-0.588624730586048	3.95183530860435	0.430209316081697	-0.200488457734184	-1.4115070252951598	-1.3499364674111798	-1.40883932565177	-1.12806700640316	0.0302031337960949	0.671517374870428	0.844167207940168	0.1731873802071269	0.190917095030815	0.273376778872554	0.272270335310686	0.9980915560911228	0.9997568647465602	0.999961041187668	0.9974685449720406	0.8994283637446452	0.5752747188866891
LRRC23	2.87578621279271	2.31798651346142	0.651577155818545	-0.14320469857923	0.296267429462093	1.27867348949431	0.477796166839407	-1.40490303518477	3.1973074192867297	1.55043412943524	-0.305540147597502	0.6693335706992671	1.3706493480791	0.380317569687271	-2.29897892885217	0.076511044795369	0.135500407916271	0.77498120659253	0.5103364658016261	0.185295250930547	0.7798626641236709	0.0345424647690166	0.9980915560911228	0.9997568647465602	0.999961041187668	0.9974685449720406	0.9671384089542164	0.2425607367740682
HFE	1.69281689334732	2.75005884203396	-1.12092715160953	-0.8745311456120379	0.172345074217686	-0.4077039718176599	-0.233777038961856	0.0103616307583444	3.2577641670929105	-2.13281580587032	-1.46163079459946	0.296079346298056	-0.365102024953382	-0.154643379136499	0.0157887536265901	0.0036053305794425	0.0443444136817492	0.157980160082759	0.769946303129712	0.7185217607705942	0.878512429298326	0.9875452338845307	0.97273580649917	0.9897411092923248	0.999961041187668	0.9974685449720406	0.9803447605712968	0.9955770670526124
SCMH1	3.44377218981952	3.43032880329638	0.162504302913061	0.230474372390867	-0.0272310958451179	0.4673758518736211	-0.4648285782817909	-0.304297253910065	5.46063799552304	0.433402632469364	0.57002825145924	-0.0694674010613015	0.5584165115870171	-0.441367155568919	-0.595241341024905	1.74013629787056e-05	0.668942206210394	0.574434260141897	0.9452451471980808	0.5821994098108539	0.663254679444776	0.5577560404915259	0.9980915560911228	0.995958443617002	0.999961041187668	0.9974685449720406	0.949381901968124	0.7881262478636719
HIVEP2	3.05859418449733	2.84388856228153	-0.1142556078449199	0.6450367883276059	0.243965091185397	1.41314407878886	-0.990621988590316	-0.491377856792926	5.273922194855099	-0.347524180721947	1.82363335897786	0.7392775036458761	1.98275846788793	-1.0858293287563698	-1.06583137867948	2.72101541859324e-05	0.7315003695341049	0.0818236823561527	0.4675538308151021	0.0600181490238137	0.289309616611167	0.298057835961068	0.9980915560911228	0.9897411092923248	0.999961041187668	0.9974685449720406	0.9061159592688004	0.5979979282680242
TCEB3	4.35653689460993	3.80305046278833	-0.0039638577205072	0.0540696729800974	0.0751373519505967	0.192478684876411	0.92524988803583	0.5493999260401671	5.43763431667954	-0.0178044530382933	0.172358261040644	0.32528381853459	0.3782163217050739	0.6853034712201279	1.56168589928373	0.0009219399446963	0.985973798807748	0.8647319351720358	0.748384854002859	0.7091413509554879	0.512357070972804	0.132957726710203	0.9989594469096736	0.9997568647465602	0.999961041187668	0.9974685449720406	0.925855442987978	0.4264442230500508
LYPLA2	4.4462455431755705	4.31091440612478	0.0375857084070616	-0.5001734145893321	0.188741045415361	-0.429320226461956	0.9267871340430732	0.902227423804785	4.81250939490467	0.1386887860560769	-1.31550285877048	0.674544683914735	-0.662282021765219	0.539772504904782	2.11585222589451	0.0008761240494728	0.891090932063727	0.201972330470663	0.507765602529426	0.515130602782145	0.5995674024917729	0.0459961321777088	0.9980915560911228	0.9897411092923248	0.999961041187668	0.9974685449720406	0.9384383193451532	0.2723851555410413
CLCN6	2.07046656391083	1.78883541847614	0.567203476764636	0.1970804684360739	0.476232534073425	1.0895880171644698	-0.7166758472716941	-0.8290358068170409	3.11447219965671	1.65981719404943	0.522405452712337	1.30185060007345	1.43047768380232	-0.7210280836173021	-1.75652158945003	0.0050511977999575	0.111139940200502	0.606609156446888	0.206434493669924	0.166630692405528	0.4784850347943359	0.0929117121455472	0.9980915560911228	0.9966913914361536	0.999961041187668	0.9974685449720406	0.9234495374486728	0.3620076818929093
TSPAN9	2.2530234580538	3.1824079972329	0.4972064833246439	0.413875994093597	-0.1679346156392219	1.70981575591333	-3.8065596548508	0.151496754959393	5.712952285514411	1.51378861989477	1.18921814227973	-0.491174465947202	2.3205608135530897	-3.91289602999317	0.359361071217882	9.55882843490816e-06	0.144314510904719	0.247031384775231	0.628167269291356	0.0299744706276952	0.0007456829769238	0.7227512821836289	0.9980915560911228	0.9897411092923248	0.999961041187668	0.9974685449720406	0.0916470037210715	0.8806822143742674
BTBD7	4.505633962326481	3.2338941661987204	0.142377982795008	0.6574921490101071	-0.0996431092929633	0.317976097665228	1.81574119549447	0.0794164253484957	4.931072917591679	0.425436236484783	1.6028642029136002	-0.285422408119577	0.4348045429925289	1.54611353637247	0.166720746192481	0.0819665743297541	0.674949659475312	0.171859712021583	0.778030467742053	0.667974823558658	0.4516636240424629	0.869986595275512	0.9980915560911228	0.9897411092923248	0.999961041187668	0.9974685449720406	0.9186582842777348	0.9477489470004326
APBA3	2.2916299764659303	1.9548793943645304	0.4621059513368279	-0.6653129082141109	0.171406266790565	0.730203948188812	0.466656218629866	0.0798263016471938	2.10642537294534	0.8776802928727941	-1.09405640738057	0.292879446346647	0.624006595919062	0.279747531721798	0.118348311317314	0.231935211146521	0.389663241858758	0.3548741955634829	0.7724994869498829	0.53944564337586	0.8458255274558821	0.907756885535918	0.9980915560911228	0.9897411092923248	0.999961041187668	0.9974685449720406	0.9763039154795654	0.96399748445209
MKS1	2.21551620846228	2.05126958276458	0.0785678886279018	-0.282790953987857	-0.250262610339068	-0.431258292394327	0.550812944492991	1.0214307903671	2.3973093694765697	0.1707359644383209	-0.510827288683907	-0.48103882636634	-0.420947383475467	0.353483258433043	1.80128828943522	0.166440922319759	0.8660189160400631	0.636518421777044	0.6354344692037329	0.6779131535137211	0.7899059625302379	0.0938775291932366	0.9980915560911228	0.9966913914361536	0.999961041187668	0.9974685449720406	0.9682790223540164	0.3637704209547487
ABHD5	4.62128622190197	5.40870435709182	0.1088260234374609	-0.0470914182548968	0.0918634704522706	0.0618474820067992	-1.37401945285472	-1.27034143327684	5.59886390071422	0.342112812647607	-0.1059373201200969	0.278614076477904	0.0823827886870223	-0.722090961917427	-2.3234896299945	0.0061935819666066	0.7359141186214592	0.916617974523062	0.7834337836993069	0.935122227446703	0.514484041109272	0.0300248182779385	0.9980915560911228	0.9997568647465602	0.999961041187668	0.9974685449720406	0.9269824852692308	0.2310499561754992
ANOS1	1.80886878659516	0.270548412334107	-0.513298438444591	-1.3330489065198898	-0.346177648215909	1.2968388984901398	4.9381783472546505	-0.5582474664307571	0.292347480751196	-1.10655464473485	-2.22530790665253	-0.654795653322105	1.37099144454844	2.8079709247187	-0.911614635667236	0.799141674417467	0.280889390803206	0.0491669473495237	0.5200676376274289	0.184299644941343	0.169058868439065	0.373539751105446	0.9980915560911228	0.9897411092923248	0.999961041187668	0.9974685449720406	0.8120887192399981	0.6618608112634536
AKAP8L	3.99973874324296	4.27806569405707	0.1528892875411759	-0.225526927158793	0.0096686081841388	-0.0204555455171077	-0.145233235662079	-0.5813218920613671	4.001735901334951	0.511754759243214	-0.530119125875129	0.0312490114984333	-0.0291758790501269	-0.0703324028078371	-1.09823210518737	0.0039190164588808	0.6145432304157751	0.601425310692096	0.975386358474323	0.977009917947186	0.945296948917353	0.2840110913752159	0.9980915560911228	0.9966913914361536	0.999961041187668	0.9985039648076848	0.9917855796611466	0.5852089658572377
MBTD1	2.68335985826642	3.0681449002008	-0.6756121904436949	-0.338036254055622	0.3199488810407199	-0.440098150032618	0.311313424704856	-0.6042918979689929	4.498293559348951	-1.61895813528729	-0.723687890584277	0.7138678735637629	-0.486008708474789	0.263236883895011	-1.05688754010447	0.0001786143429692	0.119704377494067	0.4768825953403	0.4828144065186761	0.631766735739943	0.7948177193235471	0.3020309514379389	0.9980915560911228	0.9897411092923248	0.999961041187668	0.9974685449720406	0.9682790223540164	0.601983012295897
UTP18	4.09022861564832	4.4278458512933305	-0.156050243309736	0.2265753236168649	0.0509308632535752	0.146777373864883	-1.0223347603690698	0.4512399407937499	8.78854019551885	-0.518389381548265	0.6906252989610601	0.163308892130171	0.2196118715441329	-1.19022214505229	1.17012099092747	1.19775220172534e-08	0.609361506611303	0.497023581587583	0.8717661351010358	0.8281983264879941	0.246644726861182	0.254472630750291	0.9980915560911228	0.9897411092923248	0.999961041187668	0.9974685449720406	0.8804460261928924	0.5589173719113735
RNF216	3.6674119717745297	3.39668915596387	0.104559774923699	0.4452319776351749	-0.277897210034389	0.384922052607954	-0.0786582210407853	0.341246786442943	4.67778236984429	0.3044413058570239	1.03667097646355	-0.7763814232303909	0.495253158394942	-0.0580843010518135	0.708620012792355	0.0260175366694168	0.763798338752465	0.327729930641588	0.4460436440309679	0.625337785319395	0.960290045894471	0.488059904991207	0.9980915560911228	0.9897411092923248	0.999961041187668	0.9974685449720406	0.9944906773109262	0.7432425217189365
TTC19	5.651836346525049	5.91110237248028	-0.280219337351581	0.148854075249399	-0.28285278394721	-0.5982629396436879	-0.0436698188530502	0.248344486770542	15.883398123361	-1.23684164949331	0.600135624111092	-1.17539480464484	-1.20545844814614	-0.0699006886923832	0.855932299961681	1.54475217618413e-13	0.229186887023094	0.554547932635157	0.252401194056858	0.240832530672885	0.9449042050956508	0.401261867411736	0.9980915560911228	0.9944568927544636	0.999961041187668	0.9974685449720406	0.9917855796611466	0.6809199034331549
PTBP1	5.31201014618507	4.69897130626464	0.245829205428675	0.0291836243429488	0.1240897289504909	0.119780729068513	1.1735972764949	0.342834636340492	4.827657637993871	0.9903787803516642	0.0822198594883185	0.4871972129441789	0.20259955795606	0.648831295963165	0.7657874475478579	0.0004895679061442	0.334063125739627	0.935253310776855	0.6315280070905439	0.841495733146057	0.52506049224845	0.4519463800568279	0.9980915560911228	0.9997568647465602	0.999961041187668	0.9974685449720406	0.9270569392055852	0.7197709927608742
SYT7	2.94574248125279	3.3009229646183504	0.331181525639638	0.0725739945177572	0.1145866586792359	1.24802585337381	-2.12727787935788	1.1680491406399298	3.3623572789197302	0.5736590252169721	0.115420317544464	0.18853081492379	0.964571549670361	-1.24610134510498	1.70899582872192	0.0028127248971855	0.572017041026427	0.9091590061102852	0.8521888514940201	0.345243358503235	0.2258339506627139	0.101523071091855	0.9980915560911228	0.9997568647465602	0.999961041187668	0.9974685449720406	0.8627488105428023	0.3761121023273733
LARS2	1.61059307822912	1.79386405101822	0.440455780472924	0.2023914553069719	-0.1024905941818049	0.796701775098874	-1.30746017206549	-1.33011581394425	1.33109158023922	0.836082496157336	0.2782811036535119	-0.17787995869346	0.665071445720452	-0.4955829084398029	-1.74761718937885	0.2412367538361869	0.412704392009515	0.783868096546612	0.8605587273408281	0.5130407899401861	0.643664962138568	0.0948119006347389	0.9980915560911228	0.9997568647465602	0.999961041187668	0.9974685449720406	0.943671557869008	0.3654143908070022
PIK3C2A	4.425197639021451	3.68091062740442	0.254920999576043	0.208849575158115	0.0910743273543946	-0.1330332426793	1.07345183768826	0.585514203342037	4.14809816137236	1.09299764247411	0.6219243300477509	0.38401952525449	-0.244300829252541	0.653712434121855	1.4490647500068998	0.0014607755233688	0.28769819450972	0.540677116132529	0.7051082391851379	0.809496331234825	0.521733027244012	0.161440391965905	0.9980915560911228	0.9929324526709836	0.999961041187668	0.9974685449720406	0.9270569392055852	0.4625851457336384
PLAUR	4.48814374209837	3.5198842737135	-0.448814082681797	0.6448250716976089	0.29228443871146	1.00247191041279	1.81599116074426	-1.92113419616152	3.0268490810809703	-0.9578967639125532	1.02670457378028	0.6160683561310389	0.981755285812598	0.798903590697515	-2.24512961530967	0.0888530280742801	0.349548344515274	0.318919683042423	0.544504221796706	0.336940931329118	0.5253846666070761	0.0354494057114224	0.9980915560911228	0.9897411092923248	0.999961041187668	0.9974685449720406	0.9270569392055852	0.2439741007832379
WIZ	2.98569657685828	2.88092186774824	0.7030671852173559	0.302096380257663	-0.1203029783191019	-0.1337574332259609	-0.640931290564486	0.2434205506583099	4.40948930289412	1.83897188906063	0.732195962726777	-0.2937659560140699	-0.1531719422798109	-0.584700461547999	0.4954570279269221	0.0002218844950607	0.0794567239403935	0.471777937705662	0.7716903112163879	0.8796589280369209	0.564698026116744	0.625190355626693	0.9833272625427424	0.9897411092923248	0.999961041187668	0.9974685449720406	0.9343964048822824	0.8263929641731448
RABGAP1	4.77270351471215	4.084812407436471	-0.0652989854913005	0.402020639202694	0.271742476912143	-0.0015802909626943	1.21442771982867	-0.9839510630079572	4.1663363318282	-0.166725264778325	0.7578286809354999	0.6695020602302629	-0.001784679366649	0.640787849413663	-1.5423139868364	0.0157228809435907	0.8691963955407209	0.4583815647344129	0.510380069686846	0.9985921698777492	0.5680230542615871	0.138095040790966	0.9980915560911228	0.9897411092923248	0.999961041187668	0.999551956263884	0.934421813191671	0.4338281897878977
PPP5C	3.7650611816671495	3.4463237936084403	0.915877724661288	0.114394394875184	0.0506169079321062	0.730337331405384	-0.396536080657533	-0.4377048585927999	5.85571478622845	2.66606431158215	0.312948286681826	0.14093759683121	0.932661942622146	-0.403206713292532	-0.9512231942320152	6.829857530397831e-06	0.0141112089114598	0.757267367370222	0.889201769397229	0.36111815049098	0.690687986001668	0.351825348893401	0.8444398089681576	0.9997568647465602	0.999961041187668	0.9974685449720406	0.9534235904241004	0.6444924922842402
CEP68	3.88547997767064	2.67726329586762	-0.0856931003545462	0.170989949653289	-0.1474906877210119	0.348074907338842	2.1371431411696897	0.665127671062438	3.70970233824729	-0.1915535849526289	0.354950780301873	-0.311236343868423	0.362547567747665	1.82354059314788	1.1802461941898	0.0012210730238502	0.849848833044575	0.7260066398028431	0.7585509762805942	0.72040257191138	0.0818381815602885	0.250506796709347	0.9980915560911228	0.9986740514809184	0.999961041187668	0.9974685449720406	0.6568691040066351	0.5561298197012982
MAP4K3	3.23348865711488	4.02755822895589	0.0949119342816618	1.02292937534485	-0.197499794634403	-0.329218740025662	-2.27393523194783	-1.26507977696592	7.77229148384651	0.312823646161163	3.12378019722533	-0.6404680859095911	-0.477559834772765	-2.60362723719142	-2.75944300202079	9.5019399853519e-08	0.757360798299201	0.0049423070520195	0.528483480185431	0.63767399505413	0.0162146999861555	0.0114398278740113	0.9980915560911228	0.9897411092923248	0.999961041187668	0.9974685449720406	0.3330215636560414	0.1569138584119053
TMEM159	4.118777228340431	4.875984350222731	-0.159619470449211	0.2748593519394129	-0.322694469961659	-0.361478270046606	-1.11573802053223	-0.5467002260722971	6.10702717420251	-0.442529424679212	0.595711337345391	-0.8552603231474741	-0.437782192855717	-0.732742350587246	-1.00316457331691	0.0178611053851408	0.6626490139361221	0.564826135788535	0.4018905447723661	0.665828619029722	0.5587662840687521	0.328362793097446	0.9980915560911228	0.99526644612743	0.999961041187668	0.9974685449720406	0.9343964048822824	0.6255923229919738
ERCC1	5.13300424995471	2.95639905050733	0.414653349303306	0.313309830542508	-0.638344401724705	1.7112525911539298	3.5729179477880604	0.600654022910447	2.74529485934604	1.49512538790125	0.7829556858774441	-2.13904413112175	2.7048710649747503	1.7401918640957998	1.4628389389214098	0.0265779822778379	0.151969339471935	0.442649586292705	0.04625311819765	0.0141806008341752	0.1057559372937869	0.158159597101632	0.9980915560911228	0.9897411092923248	0.999961041187668	0.9974685449720406	0.7152825333075179	0.4580354924685105
SEMA3B	3.0858734000175	3.36945472002954	0.0525442183584327	1.05994670467946	0.3323906793135	-0.0869374335308112	-1.30674053350848	-2.36704439421317	6.481945717292731	0.169916790914208	3.1257455144232704	1.06415129956952	-0.1266949913764549	-1.50621141338294	-4.79573837334981	1.60580496279287e-06	0.866628406291766	0.0049196071860898	0.298801315744072	0.9003326307862951	0.146237591315179	8.649504359890319e-05	0.9980915560911228	0.9897411092923248	0.999961041187668	0.9974685449720406	0.7853005417587617	0.0277367435828908
MBTPS2	2.92705299634745	3.56461952543886	-0.1571938597886719	0.133432899218833	-0.109441378140929	0.124554351367255	-1.50678339286426	-0.301760535380405	4.50006144014367	-0.403031565691808	0.27655351438048	-0.263545605841063	0.1410769928151169	-1.00557432925694	-0.553535672499909	0.147713579416751	0.691182094987399	0.797329984180924	0.7947394879626409	0.8891500308281409	0.5781370242061921	0.58832118338463	0.9980915560911228	0.9997568647465602	0.999961041187668	0.9974685449720406	0.9370231580075143	0.806779690934009
PRICKLE3	1.23961687683375	1.11905428575863	0.518818601138319	-0.7393457447387041	-0.522588543582426	-0.625457507364347	1.30586471921786	0.0507735849335275	1.12547084639972	0.854199688677831	-1.09449755778017	-0.7357684403555791	-0.467088362336903	0.752770464726641	0.066572590928399	0.272518423059575	0.402200347424846	0.28557563618813	0.4696441642835959	0.645029669618103	0.459567684945271	0.947523265548715	0.9980915560911228	0.9897411092923248	0.999961041187668	0.9974685449720406	0.9209186720139364	0.9799521367697648
LTF	10.724738536370198	12.7787539550758	-0.272498930239273	-0.414798081540811	0.0628404850005682	-1.90791366994053	-2.90915574486601	1.02353846558724	7.25761936288635	-0.255320624681712	-0.343119866658697	0.0520292654421053	-0.807984786309806	-0.920645726026196	0.813225055572532	2.85858534904481e-07	0.8008473042012758	0.734765393907896	0.9589749155252192	0.427750068787038	0.36722117630347	0.4248031000869149	0.9980915560911228	0.9986740514809184	0.999961041187668	0.9974685449720406	0.916321326848026	0.6994761789496688
EXTL3	2.44233260872544	3.30245625893182	-0.4159721628469749	0.0910777717834176	-0.50306343294328	-0.259708889673685	-0.873263031970598	-0.9389370455526872	5.870097106672831	-1.19747994039205	0.245333300746463	-1.35165315873599	-0.344015371743978	-0.9076527589494408	-1.9515151101792496	6.60321525319708e-06	0.243863108992254	0.808472455517126	0.190221425706487	0.734101116616092	0.373897194792525	0.0638427065317582	0.9980915560911228	0.9997568647465602	0.999961041187668	0.9974685449720406	0.9174703906062516	0.3117868779729197
ELOVL5	4.107360785929839	5.975706068741231	0.257496326457052	0.221899276609795	0.174666852086637	-0.1847404858451989	-4.2585008750373	-0.257579492451831	5.80324961343616	0.63669871824998	0.407755089399243	0.4248530372042159	-0.185222136677301	-2.1027098693338897	-0.4190154912209939	0.0050377776494004	0.531330796162072	0.6889639732692671	0.6752471770614581	0.8547531519894419	0.12077222280862	0.679727758196745	0.9980915560911228	0.9982999083526686	0.999961041187668	0.9974685449720406	0.7468056176303672	0.8574095715852278
ALOX5	3.88490195604448	4.34170685413512	0.17801166265397	0.094496382229286	0.236855235467506	0.0432782941996829	-1.1668206562931598	-0.0439147003885737	5.72649610203479	0.408249347267851	0.1955035105166599	0.524862924608194	0.0439065736770004	-0.8902351141117578	-0.0758704191427639	0.0606042375421955	0.687126200783311	0.861257406549346	0.6049286534407889	0.9654735389682808	0.6251621028953621	0.9408324004298848	0.9980915560911228	0.9997568647465602	0.999961041187668	0.9975367424130726	0.940741247143089	0.9775044075528811
KDM5D	2.0568829008237	2.45057767100033	-2.60271668047478	-0.343827381638813	-0.321080354083661	0.0276431509326094	1.7430214997872702	0.196721917039838	2.18874857696896	-3.47228889638655	-0.413195250306831	-0.402474355197491	0.0186955902281034	0.899083156441787	0.211074492253421	0.0395179950936243	0.0021631372040096	0.6834632497933281	0.6912189007097529	0.985252468785422	0.378344096073565	0.8347720817259928	0.6872345360306175	0.9982233835282422	0.999961041187668	0.9985039648076848	0.9174703906062516	0.9319731997995104
CALCOCO1	3.88221260425855	3.76574402633097	-0.320932750955344	-0.2083730864348939	-0.3501610078005109	-0.0728387822884022	1.24107185595705	-0.0588932453182405	4.91754475594521	-1.16096659910928	-0.548948168360001	-1.20710117285945	-0.11566589076709	0.824092526348878	-0.1392428130855109	0.0111832668024586	0.259498382694155	0.589087525537932	0.2415911253952999	0.9090038605862908	0.466060798164242	0.8905718108709451	0.9980915560911228	0.995958443617002	0.999961041187668	0.9974685449720406	0.9226245676019982	0.9561004928716024
UBR7	2.7894409083112697	3.41280658101497	0.449601370277352	-0.4448880994541471	-0.1233726550307119	-0.151272105924571	-0.995295621336298	0.130245151345875	7.14365582793709	1.59362474637517	-1.45065665255226	-0.397381119314814	-0.236808271693206	-1.20405172412647	0.3681747796795879	3.66557675253384e-07	0.125287173647251	0.160985046670039	0.694915664024563	0.814996627780851	0.2413647958138419	0.7162617492986271	0.9980915560911228	0.9897411092923248	0.999961041187668	0.9974685449720406	0.8756923378986766	0.8769562402880284
MAP4K5	4.27763706205121	2.37689423941346	-0.372112528697652	0.076258225364511	-0.256563779765968	-0.360698489108422	4.9672129196914	0.483530950639841	2.84510165573712	-2.15809013033717	0.303946813032806	-1.42579859252219	-0.8923828255127428	3.34187224891384	1.62885713492332	0.0180581660495088	0.0443032079919957	0.764412539610644	0.170596577529228	0.383510978366697	0.0031278638577753	0.1186201519843569	0.97273580649917	0.9997568647465602	0.999961041187668	0.9974685449720406	0.140748414129751	0.4064062624821091
PSMC4	5.742493430726321	6.361107926409169	0.313711137271466	0.1337109850152689	0.139199786791495	0.2213434109097569	-1.80072351319657	-0.4353720538456289	14.1890875749234	1.18340842516792	0.464545634745854	0.504360106194911	0.3710308054721509	-2.35989564203243	-1.25448807215669	1.4948050523957898e-12	0.249277717836224	0.646821463947405	0.619022532766698	0.7141635223507741	0.0275664997469238	0.222829543162435	0.9980915560911228	0.9980654653354708	0.999961041187668	0.9974685449720406	0.4205435630663319	0.5300204937018259
MAN2B2	2.926015412172	-0.596689377941649	0.590880187012166	-0.143059008145618	-0.577946683992095	0.0071318018358104	7.897037521875111	1.17115618493161	-0.424761868629485	1.9080163641468	-0.318142226263796	-1.78116656192098	0.0096693085634664	3.13423723231923	2.33434370845753	0.680380418101661	0.0721788327377836	0.7537474509270601	0.0914757768306046	0.992388074933916	0.0051548788903859	0.0298277193069982	0.9833272625427424	0.9997568647465602	0.999961041187668	0.9985039648076848	0.1853756622487857	0.2308811761112434
SLC25A39	5.72065882974296	6.035647956540131	0.0314432821374746	-0.283254907815121	0.452732506498314	-0.8729776691586558	0.0988174561815201	0.112891929876099	7.28646487381348	0.103558690793704	-0.6763792102344699	1.41522798933628	-1.20909845978806	0.0614336494497271	0.249663450503167	0.0011933993670098	0.918529129183976	0.506513030799629	0.1721675845206219	0.239610068938527	0.953902782468822	0.805400036241198	0.9980915560911228	0.9897411092923248	0.999961041187668	0.9974685449720406	0.9938505882778316	0.9204189614104462
MVP	6.160349873694671	7.12557208208274	0.2578656180872639	0.0753502089532575	0.149171124088823	0.0926122136843627	-2.0869915275409903	-1.20647549605251	18.462734008354	1.11555330980235	0.297631696690964	0.613389468905927	0.179451318827727	-3.14090502026308	-3.71428266385714	7.0399519352078585e-15	0.27665095625629	0.7687767209227779	0.545909017536933	0.8592258520804821	0.0047478648469632	0.0012076126479057	0.9980915560911228	0.9997568647465602	0.999961041187668	0.9974685449720406	0.1781392202890103	0.0731716169047683
NUB1	4.88710259922368	4.61702779522747	-0.202526380812686	0.135410701829699	0.237152549380425	0.261141722120253	0.397397063395292	0.136173215035681	8.44319702703031	-0.7477167046563772	0.403664272836483	0.851808395832385	0.435393013462064	0.3909346178790079	0.36283574234508	0.009835045548531	0.462888514533726	0.696537815744324	0.4036520763780279	0.667589649093096	0.7509205328317	0.7214005776480559	0.9980915560911228	0.9982999083526686	0.999961041187668	0.9974685449720406	0.9643008251986436	0.8800398287933683
PGM3	4.752027165025661	4.9384293514377005	-0.0308929123304238	0.0531848847812893	-0.20306809566415	-0.0465768643531987	-0.483085002636101	0.313989163507106	7.48985874263797	-0.0964772796966761	0.1351581310389769	-0.6028244355109329	-0.063797975659844	-0.391513409281582	0.7262991194551949	0.0046782943059664	0.924033672669715	0.895443519127106	0.5529080122474	0.94971369484164	0.735806049748692	0.477550873822445	0.9980915560911228	0.9997568647465602	0.999961041187668	0.9974685449720406	0.9616855809201552	0.7352451036375359
RWDD2A	2.38706451294752	3.6365574798254	-0.4660105870001799	-0.5511037246942181	0.426445316471186	-1.40960549950237	-1.33070876045072	0.4592033291190129	7.59729419619835	-1.64842128695261	-1.7326435085494	1.36696756093027	-2.2218300278637	-1.5694377988161698	1.29896376268835	1.37635219333408e-07	0.113475058811254	0.097156732316625	0.1854424877151639	0.0368926952226496	0.130818138895884	0.207406274744743	0.9980915560911228	0.9897411092923248	0.999961041187668	0.9974685449720406	0.7615007712936358	0.5152283938344154
CLK1	4.766333713293441	3.865004698341101	0.398796831133314	0.3254704044650109	0.149651692538607	0.895013602968062	1.33602098984853	-0.950243810088986	2.9693193434828298	1.32359805282471	0.7591310129025981	0.4869103820620821	1.25140611675915	0.543324458314415	-1.52002290114548	0.0136207711378606	0.200833545667708	0.456292245062093	0.6317041717171961	0.225235098617929	0.594904076897558	0.142749885664754	0.9980915560911228	0.9897411092923248	0.999961041187668	0.9974685449720406	0.9381670812893472	0.4393885587821899
POLR3B	2.3266281935735496	2.8725111681179203	0.267849136268443	0.6639626168466739	-0.470992558219603	-0.0330023990766601	-1.65038098405981	-1.23385171990723	3.78601306047468	0.7125037052481109	1.45499895280054	-1.17202841010078	-0.0384995117237415	-1.16359194792181	-2.2453202694197203	0.0366031195712124	0.483845193316025	0.18839832050842	0.2539680686485049	0.969638731637904	0.386136278292858	0.0364595602019511	0.9980915560911228	0.9897411092923248	0.999961041187668	0.9978321600101444	0.9174703906062516	0.2461700920011115
ANGEL1	1.52253025998689	3.109909845887	0.826058236683285	-1.41668484044727	0.3977635536234579	0.8850341168506809	-3.71888850618461	-0.573017830935665	2.00881524505618	1.94664846004735	-2.19203740387351	0.8327810539145021	0.935012339841554	-1.34055013284868	-0.911908003642871	0.0718992996315418	0.0670049829563169	0.0402201905194765	0.415688174665247	0.361683929672022	0.194677520666207	0.3720903142803149	0.9833272625427424	0.9897411092923248	0.999961041187668	0.9974685449720406	0.8413361233203174	0.661193106916336
RNF14	3.50376728230189	4.36660996599067	-0.169430797093328	-0.529439092902457	0.0714593139015321	-0.828404313873961	-0.524738490678318	-0.504237504164338	8.93733840780813	-0.575624187155957	-1.6505967015823502	0.2246282651545749	-1.2635889143998702	-0.616830104161004	-1.27790148733403	8.945835553911222e-09	0.5707108768430389	0.113026133112938	0.8243416798351391	0.219604023472068	0.543678113065299	0.2146040238246319	0.9980915560911228	0.9897411092923248	0.999961041187668	0.9974685449720406	0.9307024737119484	0.5218265805886941
DNASE1L1	2.8926606602864107	3.79322488092781	-0.1564070156813919	-0.18186208998561	0.084979045889661	-1.13141040400893	-0.7390160799713759	-0.862056737885226	5.69392509873142	-0.50452522251028	-0.458967790768382	0.252352749136871	-1.58313311585832	-0.5777921245768121	-1.9061374246630296	0.0379280257421275	0.6191718037705961	0.6595322366474301	0.803226712898562	0.127846792251077	0.652698500397994	0.0723009198711949	0.9980915560911228	0.9980654653354708	0.999961041187668	0.9974685449720406	0.94530771487194	0.3273511640611469
DDX11	2.30229006954778	2.08338534819443	1.07849918222599	0.93331975853406	-0.665107444682219	0.4442678158481079	-1.15866450663882	-0.424712639163482	3.11242674983395	2.7270915263099	2.24591133476073	-1.5743682963261003	0.4939869313349729	-1.0320424101441998	-0.79210103560734	0.0050754353452981	0.0123059311520661	0.0350825487727086	0.129674500556652	0.6262115224893531	0.313265077199146	0.436760075584878	0.8444398089681576	0.9897411092923248	0.999961041187668	0.9974685449720406	0.9117451678741276	0.7080201693766761
HEBP1	4.86398876441955	4.03641174092212	0.116516981668601	-0.217006907915623	-0.0009239104350927	-0.255560427464121	1.81627032946877	0.7568430308601031	8.306733990346201	0.401168445971496	-0.6783354409940501	-0.0029513140060271	-0.400006251410951	2.25721127265638	2.1276544049790203	0.0254621495962944	0.692184520960567	0.545957450985324	0.997671959245673	0.69323070977752	0.408961144568306	0.0601441816127004	0.9980915560911228	0.993119138972368	0.999961041187668	0.9974685449720406	0.9174703906062516	0.3057936223431199
GPRC5A	6.90699171288732	5.8886925082892	-0.1197072084723	0.4094286687624129	0.166046647197436	0.46700280747786	2.22964452970688	-0.401106729534309	4.035021177504279	-0.3938475673890179	0.9372162283864072	0.536325700409104	0.6688117569881861	0.8687705124564851	-0.6190149220112551	0.0017495592277592	0.6979976622610389	0.359822207035175	0.5978471179180711	0.511442489812219	0.39473564647092	0.542362604021686	0.9980915560911228	0.9897411092923248	0.999961041187668	0.9974685449720406	0.9174703906062516	0.7792491766063114
UFL1	5.4221951756138	4.431440180548321	0.17164564275011	0.41683490438709	-0.172939867954378	0.569584603814286	1.19095931538243	0.492202038778589	12.879329862825198	0.8142832270553809	1.81038960564674	-0.783480503952527	1.2512211232142298	2.12813545783779	1.84339634020138	1.0104261853154299e-11	0.4242095592392371	0.0839163336767604	0.4416986375162139	0.223996218438158	0.0447714729653811	0.0787851179033613	0.9980915560911228	0.9897411092923248	0.999961041187668	0.9974685449720406	0.5183088126466634	0.3380368179684814
POLA2	1.97930257235843	2.660886975087	0.0413400805355183	-0.0499212650669697	-0.151557942896411	-1.22176578886572	-0.620534419498503	-0.473273424388867	3.9788843080692295	0.103137469758994	-0.1129802354355819	-0.3418323788030269	-1.36275647308821	-0.535830828118838	-0.8801562938184171	0.0006349937478557	0.918788258452525	0.9110708441712828	0.735720812232923	0.186747022870346	0.597451707076272	0.388288380902866	0.9980915560911228	0.9997568647465602	0.999961041187668	0.9974685449720406	0.9384383193451532	0.6709844931839922
ZC3H3	2.24339514456288	1.56843089827627	0.525163773942219	0.190384924167151	-0.0405650776045382	0.4722537828351409	0.1835180136008289	0.9979659581905228	2.1769961398282702	1.22500714862397	0.4029889382377079	-0.0858878561282111	0.4920011154194471	0.148511127489702	1.89968381467716	0.0404907247570889	0.23352713390953	0.6908458425783001	0.932332445379188	0.6275921388471479	0.8832922621620659	0.0706629583602923	0.9980915560911228	0.9982999083526686	0.999961041187668	0.9974685449720406	0.981482232887332	0.3237364880516796
CAPN1	6.104025234269099	6.2883001484950105	-0.156531771479915	0.249451923060599	0.0900219609141391	-0.488146301364542	-0.06689666363904	0.406501012941433	6.38429010575408	-0.492577166757711	0.557707831161328	0.27393480217964	-0.6584927601211171	-0.0351540756113811	0.8171902252050292	0.0003297742936022	0.6276944953899449	0.582675338384179	0.7869589137533051	0.517444613360029	0.972809567013845	0.4229123126204089	0.9980915560911228	0.995958443617002	0.999961041187668	0.9974685449720406	0.9957399761581488	0.6977311206811098
ACPP	1.15731857122192	2.44824305365568	-0.27773517296802	0.101151114135678	0.609820682264775	-1.19862441705897	-2.2668230920265096	-1.20913017557767	2.29640491243032	-0.605501615889911	0.160415166156074	1.20017322422942	-1.14109445681553	-1.09362546758501	-1.84254658835282	0.0893048435983037	0.551432608208992	0.87491856840188	0.2434072754909	0.266119346865834	0.3549180338026099	0.0795975266253457	0.9980915560911228	0.9997568647465602	0.999961041187668	0.9974685449720406	0.9144923207376008	0.3392063801553117
MDH1	6.708802037352849	6.9644112561655	-0.146314493104778	0.0010409434752736	-0.0415506604791065	-0.5872382768104311	-0.0988891842632195	0.255878023254795	27.8841319140267	-0.953857515017326	0.0060980288436392	-0.2502279101190439	-1.7607159665403198	-0.233497504743533	1.34433676776902	1.16638392682469e-18	0.350519692300473	0.9951894663992692	0.804733021921403	0.0921827037940994	0.8175340772118449	0.192538527229093	0.9980915560911228	0.9997568647465602	0.999961041187668	0.9974685449720406	0.9722485775818064	0.4989007953788938
SLC30A9	4.785684428734929	4.41475533330245	0.15054849615916	0.403289408133326	-0.200344243551827	-0.219019003010972	0.298786843802993	0.456875838734346	8.37165499891784	0.550162404564543	1.23807917090766	-0.695425771467677	-0.3561671627530739	0.316322153526395	1.25245547338342	0.0315659659998201	0.587970160221239	0.2809906730817719	0.494205643427825	0.725192556438592	0.8202280510860899	0.234489018326117	0.9980915560911228	0.9897411092923248	0.999961041187668	0.9974685449720406	0.9723908732839296	0.5417489014197141
COX15	3.20960726396645	0.77968508617526	0.0250614161276837	0.586551791902705	0.229315106751138	1.1240048465577	3.79795667414948	-0.0976341689826604	0.722641784270609	0.0687618160673266	1.15039893829899	0.594567930111799	1.3924977159690202	1.7929169992854	-0.177599724256381	0.504787030501735	0.945883275731054	0.262412968973904	0.559010284005584	0.178655432631193	0.134934229144478	0.8606784420162359	0.9980915560911228	0.9897411092923248	0.999961041187668	0.9974685449720406	0.7678095433081484	0.9436876304356732
CCDC88C	3.41487280808806	3.61015117985896	0.027396220946023	-0.154583978587769	0.0312685332936336	-0.6717378449515329	-0.077674879892391	0.796519497844999	4.003526781286819	0.091546920300581	-0.358517905516978	0.0967120630904921	-0.9599935193234708	-0.0447153667382194	1.7661258978609198	0.0055686276431551	0.9279819857594848	0.7233958842490881	0.92392571854056	0.3481338162765269	0.965522465510755	0.0916194365116189	0.9980915560911228	0.9982999083526686	0.999961041187668	0.9974685449720406	0.9951192299757954	0.3592864194996215
YAF2	4.25212786166925	3.5347761565222204	-0.0668614622064749	0.730539801284698	-0.46905416620265	0.4599651729751889	0.7804055437376	1.13611435551569	4.99198689672392	-0.346309262887522	2.63099853486219	-2.32397919566683	1.01580245162657	0.584700399716619	3.61323981201171	0.0004139200757654	0.732793207830212	0.015526379803417	0.0309589565510007	0.321797776242453	0.566906537446459	0.0015429495143973	0.9980915560911228	0.9897411092923248	0.999961041187668	0.9974685449720406	0.9343964048822824	0.0802538563793842
ZMYND11	4.733666362017241	4.80511562415188	-0.0723758039112532	0.0938189784692824	-0.377666188906006	0.332717333428811	-0.11410783478223	-0.197197405623927	13.9371556544039	-0.3458754750453089	0.4172751942539089	-1.71468078506988	0.7223533590494399	-0.197806250432932	-0.7040567013241	2.1346340697119298e-12	0.7327219899143499	0.6805210599615279	0.1004584104714439	0.477686210285606	0.845012964848593	0.4887834586561089	0.9980915560911228	0.9980654653354708	0.999961041187668	0.9974685449720406	0.9760368872747578	0.7439660179337771
BID	4.42098558253191	4.06868960325892	0.6915164958884279	0.13186577932607	0.0285633516316238	0.927600234465038	-0.251699167345111	0.3300714819355219	3.85022338583771	1.89608688131791	0.264089908167799	0.0764452834895979	1.06007898199754	-0.121968042557629	0.589433556522838	0.0115302151268391	0.072677119400923	0.7942527885209579	0.939831806077103	0.3010877908623079	0.907635139762098	0.561917459004635	0.9833272625427424	0.9997568647465602	0.999961041187668	0.9974685449720406	0.9855068592641828	0.7910487689954906
MATR3	1.60087928262332	2.72547080383375	-0.4874899089074579	0.5839871778844711	0.169762227743167	0.27147525351377	-2.82715825774508	-1.4244226507208602	2.22361060659469	-1.15511265914325	0.950450220401362	0.380664152171466	0.280868548152373	-1.1729275924133	-2.22239944866297	0.0707909603329093	0.261826622604596	0.352603002465857	0.70748396435727	0.78155935576417	0.286526285209029	0.0369185784078272	0.9980915560911228	0.9897411092923248	0.999961041187668	0.9974685449720406	0.9061159592688004	0.2474218296374052
XYLT2	2.32104154623446	2.2047864860007502	-0.0820761969390989	-0.7314388683338471	0.427208314447265	-0.151328643998681	1.16040429048973	-0.428763708167861	3.2284823722577407	-0.198149215179283	-1.5558458251761895	0.926648894523888	-0.16688673989726	0.982231822921342	-0.7784844975585941	0.0038636411221317	0.84474789154381	0.13401418411728	0.364163625311015	0.868983577506118	0.33666496804228	0.444576356906995	0.9980915560911228	0.9897411092923248	0.999961041187668	0.9974685449720406	0.9134511238075252	0.7149077918388271
RGPD5	1.78107081959128	3.46281461792926	0.300046253164401	-0.680883428154296	-0.558130105821164	-1.2813933492586	-2.1407113708365904	-0.6435513896706371	2.57562051607258	0.73352355364971	-1.13365535642225	-1.25655026164825	-1.33857429872884	-0.8215091604058191	-1.02127486177632	0.0337995293755213	0.4720155361173579	0.269148621428976	0.2238532740300469	0.195628455629748	0.431005074398018	0.318224484670049	0.9980915560911228	0.9897411092923248	0.999961041187668	0.9974685449720406	0.9174703906062516	0.6162775676770911
NUDCD3	3.95760931148767	3.04940032134392	-0.304027997061208	-0.0024897232774837	0.188406226859541	-0.221727238807485	2.08513583508578	1.00422816488669	5.17217070518173	-1.16845575516053	-0.0072276312422125	0.6817369807565861	-0.383959088900377	1.86763369120031	2.82474975666182	0.0131298979346951	0.25594267550411	0.9943390276495891	0.502851585431694	0.704701080870614	0.19246798603374	0.0112396720164172	0.9980915560911228	0.9997568647465602	0.999961041187668	0.9974685449720406	0.839814838836902	0.1558046515955002
ISL1	2.9384820752412795	3.84753581745236	0.6017382953407571	0.274909383976019	0.136993467179954	1.5776277128121998	-3.31887780523118	-1.19094878871912	4.9339061455862	1.3267215050632	0.567646357449071	0.295205086047971	1.52950023278821	-2.46110776672224	-1.85077896098117	6.1835844427207e-05	0.198208239129297	0.5760228307162829	0.7706052407568349	0.140392964548752	0.0221671369089297	0.0776754682897771	0.9980915560911228	0.995958443617002	0.999961041187668	0.9974685449720406	0.3792479663414334	0.335872979591767
CHDH	3.24651703834238	4.07689344131747	-0.0603223599378467	0.2168577676408999	-0.387748807151735	0.0084326117389996	-1.63492851179058	0.2649841968905	5.575186351686	-0.167525323230938	0.492473540964532	-1.02531959277767	0.0102538377164185	-1.19594648686752	0.539200512121341	0.0261077811909458	0.8685532545179409	0.63952713550346	0.316596596497533	0.991912701824172	0.409973821540575	0.596912123994408	0.9980915560911228	0.9968389196018294	0.999961041187668	0.9985039648076848	0.9174703906062516	0.8112732128054418
IL20RA	4.43961243714418	4.09693175433662	0.0946346133410399	0.113390993249732	-0.583650914438235	-0.305821181752931	0.592850833231648	1.21935170159548	6.19753969671967	0.360190419532811	0.321642157064875	-2.04211634973935	-0.5083534097321	0.464596459439984	3.53505814654482	0.0019668787473595	0.722354570691846	0.751470695320818	0.0543387179136629	0.6163551302097989	0.66575274832126	0.0021412224134158	0.9980915560911228	0.9997568647465602	0.999961041187668	0.9974685449720406	0.9503245624620944	0.0889401748046053
CLCA4	2.2788912885962	2.89185653912919	0.188846375926171	-0.7200567442050401	-0.0020963149011319	0.8835190477455029	-0.4857036329719879	-2.22233260181739	3.03069164913177	0.365453908682462	-1.18832742311104	-0.0037195163938488	0.7630804891646721	-0.276382029465441	-2.9605182918047594	0.0930994383840468	0.718294078237222	0.2880896653897919	0.99706681591923	0.453892435394194	0.826799823504193	0.0084935420601057	0.9980915560911228	0.9897411092923248	0.999961041187668	0.9974685449720406	0.9738886953092396	0.1416192722220474
GLT8D1	3.8242949157541504	4.38398382887172	-0.0856703622681494	-0.379946828171831	0.0593027609993091	-0.450307260342409	-0.601250125259319	0.3570460677016529	7.32660385169667	-0.241399048468599	-0.983202328097492	0.1553562111047769	-0.564669547672896	-0.583188430056943	0.8032166093078921	2.46119159699025e-07	0.8114815858588629	0.336197833771381	0.877957110156057	0.5780112846668821	0.565697451140489	0.430442579646959	0.9980915560911228	0.9897411092923248	0.999961041187668	0.9974685449720406	0.9343964048822824	0.7028897954113125
ATP2C1	4.73513590472152	5.644934697038099	-0.176344661912731	-0.138631449132895	0.0507803842306873	-0.6234362863912161	-1.27122813020501	0.0295463088763262	9.33097555236684	-0.668401327058864	-0.403145671141416	0.183221096032515	-1.01066671237696	-1.09290858619818	0.078457760457069	0.0042500485576103	0.511185846294515	0.694234933938385	0.8563698246866719	0.323222749658687	0.392952332560091	0.938328260180612	0.9980915560911228	0.9982999083526686	0.999961041187668	0.9974685449720406	0.9174703906062516	0.976456152480798
SLC38A5	3.3376958612341703	2.72411978206254	1.41269439264918	0.800576957276848	-0.2121343660333139	1.81191367613727	-0.889916252820538	-2.66584573489356	2.49615257080827	3.1700241548212897	1.39731001764442	-0.458937662175428	1.73150323043266	-0.4185282378293229	-3.57570279195478	0.0824779687668467	0.0046512251785297	0.182268798682875	0.651071596714561	0.0973988774461255	0.7094863014717191	0.001769746108029	0.7068240262586549	0.9897411092923248	0.999961041187668	0.9974685449720406	0.9576330155393784	0.084976635520819
RALBP1	5.92405983809333	5.17600729604239	0.0199481193014717	0.439827246825245	0.0426455436521646	0.61259766112451	0.800543389133623	0.0667313133494536	18.7293555032627	0.1177786312735399	2.35372932082604	0.241682688649427	1.6795193168077298	1.7759635050791698	0.301297936938743	5.229187522612171e-15	0.907311769113952	0.027931816795891	0.8112645421420641	0.107198480996483	0.0895738311362795	0.7660167156059999	0.9980915560911228	0.9897411092923248	0.999961041187668	0.9974685449720406	0.6802811247827638	0.902347579110986
RUFY3	4.03576370530192	2.87582361484122	-0.191256610137307	0.701520192193981	-0.0697695249460092	-0.732358795517312	2.33943612527036	0.477651712294794	3.37886658269409	-0.5911763565244289	1.54028715952413	-0.2034262425618939	-1.01426088868356	1.43662746643323	0.9563869337338052	0.0285120715372458	0.5609745791302629	0.140481145591939	0.840776756573136	0.321766084028394	0.2409686349125839	0.350241654431759	0.9980915560911228	0.9897411092923248	0.999961041187668	0.9974685449720406	0.8756923378986766	0.6432954137258323
WWTR1	5.23491162383384	4.41694874208669	0.1236834491799149	0.5784817476531501	-0.274435037473799	0.372711624138197	0.9586965848443608	0.226308600232981	8.86025322939995	0.574489436582224	2.0509201862808304	-1.21672302163349	0.779244594824134	1.01613122631413	0.720086705485034	0.0050078440871938	0.571880914809094	0.06072096529133	0.2372295143520439	0.444180406211378	0.425667981375776	0.48085293704546	0.9980915560911228	0.9897411092923248	0.999961041187668	0.9974685449720406	0.9174703906062516	0.7380110033907016
AGPS	3.36865766569939	4.21608089362424	-0.302868583554168	0.242550759589875	0.257981013488583	0.20405315103648	-1.98608653446101	-0.357099680846745	5.998389709762959	-0.764295789937532	0.540368509812967	0.634582594721543	0.230166844634723	-1.5816311662578502	-0.644466169645437	0.0483721648561786	0.4530532466881299	0.627305200975838	0.532245370618606	0.820481157204136	0.441375508727273	0.52887992089838	0.9980915560911228	0.9966913914361536	0.999961041187668	0.9974685449720406	0.9183135053060028	0.7720083782640577
CXorf56	2.9288496544401097	1.67067375672992	-0.2440032601844899	-0.791089732637866	0.5719833966816811	-0.618691331571469	3.74922635474778	0.227299213944513	2.25982637947321	-0.5713775755698061	-1.5505308474763302	1.19166063856028	-0.668382919668768	2.8814214873471005	0.4038028090108279	0.275038855694352	0.573669380841906	0.22706917769397	0.246511638527984	0.511399003936864	0.427164623027224	0.693961085037959	0.9980915560911228	0.9897411092923248	0.999961041187668	0.9974685449720406	0.9174703906062516	0.8641626647015622
TTC27	2.7660693829932703	3.4569777966373394	-0.3446255650352499	-0.237933986633783	-0.3260993847830449	0.0107954145165278	-0.613500130389901	-0.398044900611318	4.6533621225645	-1.04189577053157	-0.5594935351940339	-0.916483808528724	0.0145628213255868	-0.422612444501792	-0.85703650123536	0.0276994529398059	0.309363350902101	0.585916754971814	0.370018724793738	0.988512223249155	0.7152579758664559	0.401505345036492	0.9980915560911228	0.995958443617002	0.999961041187668	0.9985039648076848	0.9587287294673776	0.6809199034331549
VSIG2	5.705750099099911	5.90289604508869	-0.0241094876964947	-0.0459670766339063	-0.0409568566987899	-0.6993067917469971	0.1133616226067569	-0.207413854912352	11.5254070242453	-0.0784692159305479	-0.137265039280541	-0.125485310139653	-1.0240093221486	0.1330895850236819	-0.513537638981161	8.594309050431999e-11	0.938164169657676	0.8920698032974941	0.901279019435463	0.316959556087625	0.8953324004351391	0.612694469917864	0.9980915560911228	0.9997568647465602	0.999961041187668	0.9974685449720406	0.9832040516745087	0.8197318092544514
PRDM11	1.5255011787368795	1.40226468994622	0.314899517767215	-0.7260662084972049	-0.285534237626996	-0.263529271692259	1.26943101646356	-1.53866310937507	1.18443205857084	0.765305129560633	-1.2225081518548	-0.6172732319473629	-0.289610909261013	0.5509937026792451	-2.5482057838771297	0.2860498070901199	0.45323546508611	0.2347699585677539	0.544261219431817	0.7750417384396021	0.602328726533111	0.0183714271396118	0.9980915560911228	0.9897411092923248	0.999961041187668	0.9974685449720406	0.9384383193451532	0.1887010304686676
CD74	10.1396066172894	11.2882833012361	-0.37310294031633	-0.607822232328914	-0.742271170587649	-0.0076456271094283	-1.056445698528	0.287416901213592	10.592116881876098	-0.854049180156324	-1.0021398760584	-1.50340220269431	-0.0080409882954623	-0.5072237903798621	0.500615009220341	0.0002062524701792	0.402743929381451	0.329482282706966	0.148066110160265	0.99365829331365	0.6372843836212541	0.621784632179778	0.9980915560911228	0.9897411092923248	0.999961041187668	0.9986561118097816	0.9428252141198034	0.8243941294014538
ZRANB1	3.7685355185332696	5.78573490502083	-0.6475376888602691	-0.0963952142137456	-0.0070814319322129	-0.941941271511098	-3.2384655068911	-0.565583240481367	4.8684882554917	-1.8381995757936	-0.186943092941292	-0.0190822685200115	-1.1439139446858602	-1.39593522956939	-0.985875387607077	0.0088939825469069	0.0832161159718199	0.8534275232073291	0.984988735643947	0.266923619456825	0.223521800207344	0.334928168241097	0.9863930744994416	0.9997568647465602	0.999961041187668	0.9974685449720406	0.8611869796819506	0.630942406678541
NCDN	1.6795495391299098	1.06675436171767	0.2483896069752	-0.149960026290303	0.0177821221404566	0.0298636001583217	1.64033523654061	-1.24149558754903	1.9052235870561105	0.7249712894549949	-0.392530536136096	0.0466582582455836	0.0399263054030222	1.70620990684205	-2.65965979739961	0.0699046754677316	0.476110518142092	0.698443534604725	0.96320655898653	0.968511998146828	0.102048307025832	0.0143145197669636	0.9980915560911228	0.9982999083526686	0.999961041187668	0.9978321600101444	0.7064651643631655	0.1701387056225047
ZFP64	2.3359202233652203	1.35310049818122	0.5636863654391011	0.150628702252069	-0.4216289400473429	1.27003330365869	0.9389638703388752	0.523202014328466	1.3833686853739	1.2827467146028302	0.26621595523775	-0.883786424258664	1.28837085705137	0.500330909560696	0.8969654832899692	0.2718118809603499	0.2137941165577679	0.7950559109060571	0.3872029642947379	0.211065655194065	0.668366019934146	0.381176449393352	0.9980915560911228	0.9997568647465602	0.999961041187668	0.9974685449720406	0.951003814933586	0.6658833649307258
MNAT1	5.163102928602151	4.664460791756321	0.222486441057407	0.0492421625339453	0.109273602615804	0.6492009070207221	0.369894691233091	0.258812256099646	13.610358738009	1.07484426820764	0.218432687486991	0.505485101853743	1.42808631141653	0.652866735952857	0.987260376943092	3.4153565879047407e-12	0.294091954383794	0.829105540640894	0.618245189577021	0.16731017286272	0.520606921109849	0.334249401853612	0.9980915560911228	0.9997568647465602	0.999961041187668	0.9974685449720406	0.9270569392055852	0.6304696557948284
SAMD4A	2.2153718074851096	1.99127682926895	0.0987345992205265	0.135859706944344	-0.118155360296573	0.0592854734238231	0.6301740268097641	-1.40645108571846	2.33708691979428	0.2181751545165319	0.249105724435087	-0.239974585601865	0.0590916517517059	0.405766585034322	-2.15403271986186	0.1150897216155159	0.829349916336886	0.8111298540170759	0.81259937754354	0.9534181768118808	0.7393894846743471	0.0439961656814132	0.9980915560911228	0.9997568647465602	0.999961041187668	0.9974685449720406	0.9622938962701326	0.2681051983333396
RUNX3	4.0609730505530095	3.03503170716722	0.4607674617949229	0.6076675963900949	-0.029793517576595	0.8088388809981171	0.841480250381	-0.0261577897311775	4.91012004169645	1.23603037329468	1.50119441869032	-0.0773928244652831	0.987029251021146	0.8365677977413308	-0.0516413577358548	6.55089782826611e-05	0.229482446052611	0.147522393903506	0.939010613740146	0.334360165207651	0.411830658681848	0.959280495619552	0.9980915560911228	0.9897411092923248	0.999961041187668	0.9974685449720406	0.9174703906062516	0.98399891549074
MRE11A	3.23083068792328	2.18812045773377	-0.107093779081362	0.42376300260076	-0.3453985658468909	0.873596873861999	1.3757750421084398	0.5440124355006161	2.5639547974533903	-0.2598153639428939	0.821313867994624	-0.7910016385206821	0.9842844485606173	0.8580391482404259	0.986028809618427	0.0824472828847029	0.7975230569106441	0.428999963729326	0.437659683112814	0.335680281642349	0.484158493784827	0.336558744258065	0.9980915560911228	0.9897411092923248	0.999961041187668	0.9974685449720406	0.9238389937134176	0.6324232150938399
PLEKHB1	4.12378046867643	3.9448414260324713	-0.549197241252014	-0.794876704281657	-0.507917851853667	-1.9540970723678	2.8081836704414505	1.27678529789692	4.28429159721151	-1.2688768933868702	-1.41648168676385	-1.02140029468416	-2.05955547331146	1.6102314965275202	2.39311677603464	0.0310268846389855	0.217988741139566	0.18595606041992	0.318795457790023	0.0514686534420776	0.259471800160776	0.0289330823233903	0.9980915560911228	0.9897411092923248	0.999961041187668	0.9974685449720406	0.8894986908398722	0.2288010404476244
SERPINB1	7.47041960129445	7.4670177534173	0.707690664380496	0.412971693120178	0.2912737157988859	0.346450919649482	-1.04910885289833	-0.46421527742557	6.87971558171883	2.11481188597486	0.868972278164787	0.844593854564739	0.441701916899934	-0.501656527499773	-0.8639378103129249	0.0001092264457072	0.047332610933921	0.394271437432859	0.408456641802769	0.663323513182035	0.6268166090652111	0.3970681806801379	0.97273580649917	0.9897411092923248	0.999961041187668	0.9974685449720406	0.9410841529811622	0.6772641376248157
SPAST	2.86059118448098	2.61234469402023	-0.0820072999008641	0.736640146462466	-0.123008243948894	0.091886183827779	-0.114915582553222	-0.3373466127518469	4.98640942663299	-0.258753240988417	2.13335029608509	-0.3704377065149289	0.132039372862655	-0.131781190921625	-0.767166606735955	5.44469943560851e-05	0.7982311970345171	0.0442958784613198	0.7145990629380269	0.896153310820505	0.896355139944328	0.4511376701113471	0.9980915560911228	0.9897411092923248	0.999961041187668	0.9974685449720406	0.9832040516745087	0.7196609656196747
NRXN3	1.6652541614313898	2.26185236434843	-0.0195418051643492	1.1493519882316998	-0.8816950838143041	0.243385971782502	-2.03239945098987	-1.7976104542211002	1.55417816224884	-0.0411510723533255	1.60856627068305	-1.6560073662133	0.233361120460347	-0.718502782811746	-2.5415279431670097	0.1659389830415269	0.967592723479359	0.12205670796998	0.113543714507157	0.817825311880951	0.4932595553932999	0.0185983589343359	0.9980915560911228	0.9897411092923248	0.999961041187668	0.9974685449720406	0.92526703874152	0.1899342590500544
OSBPL5	2.63269572233786	5.256179124635651	-0.472062694202056	-0.200874569640868	-0.114599558562954	0.677560483676116	-5.278101175851161	-0.7745490446125319	5.11934293792728	-1.5432500933786395	-0.4530078195645779	-0.344608137398071	0.950322437446928	-2.63645771997713	-1.6418380782766002	0.001937705106597	0.1397381024352559	0.655074752447593	0.734283840404327	0.3535855011434939	0.0275008258455104	0.11485640540121	0.9980915560911228	0.9980654653354708	0.999961041187668	0.9974685449720406	0.4205435630663319	0.3990946040470658
AQR	3.57051436739744	2.36867778159114	-0.0820964029516672	1.18291476746423	-0.0276721183316177	0.0669226574581976	1.33858583319771	0.3913922725154949	4.14551355204431	-0.4071454838304471	4.11435246434599	-0.132498878672205	0.144653330577724	1.205950508302	1.22641187962796	0.0130679502298935	0.688313815734798	0.0005268649679495	0.895897615559461	0.8863549097923629	0.29730564277959	0.233770500429061	0.9980915560911228	0.5630270634770295	0.999961041187668	0.9974685449720406	0.9061159592688004	0.5414055051904046
RTFDC1	5.57230603260414	5.5384894348738	-0.118510955603661	-0.10925211445866	0.0873377112804472	0.332561841009801	-0.0378392686698497	0.5549796116067329	20.052040877404	-0.8641887629063789	-0.6444819786694039	0.606852962305655	1.09030205139081	-0.073542463891785	3.0923112743720003	0.0008343552548363	0.39704739739856	0.536147531387235	0.550313073146111	0.287526002376353	0.950070075739802	0.0073718780219045	0.9980915560911228	0.9929324526709836	0.999961041187668	0.9974685449720406	0.9927265731103132	0.1366385042162496
NLRP2	2.17328547906823	1.4736927042328998	0.313158692646684	1.19965920931395	0.315595975029234	-0.134800132307232	-0.277790649772911	-0.468920121566057	1.61156934489992	0.7459421817757141	2.1617269106505304	0.695297705897967	-0.139280186303253	-0.161299593899862	-0.7582881126490191	0.308919255339121	0.464664271839047	0.0828489216363476	0.4945733797520229	0.890496994289313	0.9022466974610408	0.458248170379216	0.9980915560911228	0.9897411092923248	0.999961041187668	0.9974685449720406	0.9850999152745264	0.724653794765726
SLC45A4	3.05271442894364	2.97273037837629	0.121711509757258	0.53340632037491	0.0564835182590441	0.6370151889262161	-0.4859005341961179	-1.06227849965803	5.932745735640109	0.398598484899432	1.6149093589529395	0.179293821629059	0.95644503096465	-0.578155671551152	-2.39408580267036	5.701994874952099e-06	0.694031367800504	0.120582388745003	0.859348026583221	0.349240436151008	0.569030542805501	0.0256196543874317	0.9980915560911228	0.9897411092923248	0.999961041187668	0.9974685449720406	0.9347336543709704	0.2177322944481228
RNF10	5.19672325810354	6.161349625352711	-0.1843924785924439	0.112680974219653	0.2512597259804169	-0.0735760723080626	-1.97282249722558	-0.263918299687354	15.4344580895114	-0.7768333757304059	0.433628416069131	1.03213660263775	-0.139418619521737	-2.85681713282103	-0.836103857181388	2.76169534475445e-13	0.44552991931746	0.668780690237671	0.313221937835155	0.89038780835336	0.0091687201422512	0.412086018017795	0.9980915560911228	0.9980654653354708	0.999961041187668	0.9974685449720406	0.2449506938003706	0.6890570614223585
ZNF839	2.15786081733754	2.64032117450876	-0.264972980483365	-0.5675423737981271	0.128370727144312	0.261316918734204	-0.464199940100341	0.0327164935257481	3.83987800683975	-0.632542100180687	-1.22658744365494	0.281582355644823	0.285828980241086	-0.385376999373777	0.0609667050626209	0.0008905489913576	0.533552479562205	0.232943988143513	0.780895395888653	0.777683132836246	0.703659080783527	0.9519361967306228	0.9980915560911228	0.9897411092923248	0.999961041187668	0.9974685449720406	0.9575346272590992	0.981431884544362
ZDHHC6	3.70752140085831	4.72129381462134	-0.474157206771874	-0.448260860861585	0.385604538256114	-0.989181064844572	-0.9868113396546992	0.330397996600683	7.559905081811969	-1.27796335824495	-1.09074952899843	0.969653270510021	-1.19197505786255	-0.906296307004284	0.7011296570986361	1.4905321764855004e-07	0.214582601648152	0.287185865865376	0.342759791116856	0.2459707385393839	0.374598766962036	0.490572458280604	0.9980915560911228	0.9897411092923248	0.999961041187668	0.9974685449720406	0.9174703906062516	0.7455243188822824
RNH1	6.720276472011499	5.16271583238175	-0.0028149740961369	-0.0011113480737499	-0.0180755545548773	-0.226293918333306	3.66284445844671	0.555217639040274	6.83631827017974	-0.0147655173739253	-0.0039387915638781	-0.0887812925658719	-0.5187832347185289	2.67938707348569	1.8631735804801897	5.7990133073121e-05	0.988378785473469	0.996896651250685	0.9302220794153307	0.60999968905752	0.0145131197914783	0.0764538964160068	0.9989594469096736	0.9998098535104876	0.999961041187668	0.9974685449720406	0.3165152563058022	0.3338467876560773
NDUFS1	5.17491092798276	4.72210705004105	0.285565216812802	0.258475593844508	-0.136065173285469	0.5594172008968579	0.4117818065415429	-0.311657218587389	7.52809345417077	1.29089080272437	0.847237054247815	-0.593999581552095	1.09671517638462	0.33500520552076	-0.902211875491426	0.0007776140521273	0.2112917285928239	0.406411983222869	0.559049948489963	0.284982514896921	0.7525705301211341	0.3771132009988679	0.9980915560911228	0.9897411092923248	0.999961041187668	0.9974685449720406	0.9647182749807994	0.6641147082759091
RB1CC1	5.41645263254764	4.66929254641642	-0.297605653324361	0.16013157166691	0.198274012517495	0.0129329472087995	1.46958909910055	0.4484668484663279	6.0526360908654	-1.13446357667186	0.431652542098879	0.7270919125298141	0.0220582418348672	0.979196170607577	1.12264956212148	0.0006377743699444	0.269808499177431	0.6702265367016179	0.475398590557251	0.9826081531912908	0.361443784723651	0.274026049758716	0.9980915560911228	0.9980654653354708	0.999961041187668	0.9985039648076848	0.9144923207376008	0.5767331699578745
ERP44	5.85082028792963	6.290390747128639	0.0986857310100579	0.0368847861988275	0.0678040303722863	-0.307590940016983	-0.940469074438278	0.0924065870595839	15.8390650914728	0.416822848249219	0.142542005383627	0.271618104946052	-0.582272501435141	-1.40133047806001	0.3085103667285239	1.6349539236186802e-13	0.6808470073252989	0.8879493125473941	0.788448249544525	0.566303304697645	0.175065119083806	0.7605963729448059	0.9980915560911228	0.9997568647465602	0.999961041187668	0.9974685449720406	0.8172718327363541	0.8996443863886384
ALAS1	4.25392042803123	4.11293035805607	0.4509744946237029	0.4951170629839299	-0.0950814985868862	0.468341785026567	-1.03893527657908	0.0059124262781692	5.37946773579351	1.66739695583379	1.33268272451857	-0.3338378329163289	0.7344873609065841	-0.692570981853064	0.0150208504423807	0.0015025117754841	0.110633238662298	0.196852124185535	0.741908263688803	0.47060867298101	0.513745253633027	0.988154880065992	0.9980915560911228	0.9897411092923248	0.999961041187668	0.9974685449720406	0.9269126808003963	0.9956935209305448
BIRC3	5.820519163618821	6.2969953271124695	0.6044840936928759	0.412705472935135	0.273311986690992	0.662157216981444	-1.8949086660146	-1.3428419084958798	6.84369211621202	1.57096500037486	0.815262190148443	0.6870775187379711	0.73537805635428	-1.06455999689337	-2.18731536557067	0.0043286678289022	0.1311720061170239	0.4275831247531099	0.499464734459752	0.469877149262456	0.378425677836922	0.0406658830769577	0.9980915560911228	0.9897411092923248	0.999961041187668	0.9974685449720406	0.9174703906062516	0.2595587278146337
AKAP11	3.985435218525101	2.4476281604949905	-0.108173894430074	0.519934972600483	-0.2864701773315999	0.0215190549601046	2.7587621418489303	0.6583125594902149	3.47390947271531	-0.2794807426527719	1.1415374303106598	-0.6938668675673311	0.0259940785394845	2.22493264922319	1.29189023075102	0.0597397151039276	0.7825398189092241	0.295103343146368	0.495108587656609	0.979497535411876	0.261701071854983	0.21486314090977	0.9980915560911228	0.9897411092923248	0.999961041187668	0.9985039648076848	0.8919385618020661	0.5221658510221927
GLRX2	3.89078444002144	3.95369478864982	0.452769154937909	-0.198540378823333	-0.0344738107481019	0.468913779625509	-0.299374560377611	-0.7990553629523099	8.44973966638204	2.30246083000041	-0.7796614068697759	-0.166868845678433	1.02138346243594	-0.328803940274028	-2.7067181957325097	0.003337680108454	0.0317145588803316	0.448575948651618	0.8690924718938	0.318175338656063	0.769668962476316	0.0135816574477091	0.97273580649917	0.9897411092923248	0.999961041187668	0.9974685449720406	0.9659292627128137	0.1659982544241834
SNAPC1	3.7451324916437	3.2708592331043302	-0.258053145924131	-0.117576214220621	0.608082874637679	0.0840614474459579	0.8200960987286191	0.4759324254767579	5.73841500698773	-0.7503897202658031	-0.308281833180592	1.667996330462	0.1114353484060759	0.853083651292509	1.08144656994153	9.00116411786316e-06	0.4609708280609099	0.7607679312975251	0.109489069780898	0.912281569999962	0.40280560105219	0.291210892349954	0.9980915560911228	0.9997568647465602	0.999961041187668	0.9974685449720406	0.9174703906062516	0.5916624025268155
DERA	4.6112732303426105	5.264029004708219	-0.329573151407639	0.129116247107126	-0.227658103230603	-0.5515205729403571	-0.760870367266615	-0.268500297011191	12.4452457845006	-1.2875069962795902	0.46373402151249	-0.853337122183298	-0.978803389721274	-1.06485489533912	-0.7794529872104129	1.9686620626055798e-11	0.2112979153195789	0.647393848832172	0.4026680865459699	0.338318751792273	0.298489794903068	0.4440176107597771	0.9980915560911228	0.9980654653354708	0.999961041187668	0.9974685449720406	0.9061159592688004	0.7145984411940279
STRAP	5.939233899043031	6.335627592342419	-0.1178797014473269	-0.2176125442102019	0.1240374731435149	-0.705150491701319	-0.259166649265251	0.5752436550612989	11.274641193325698	-0.7245807336868121	-0.9234347036807192	0.723901173712511	-1.80427303607925	-0.241804381431255	2.42370309035566	7.79204842496168e-06	0.478112024921844	0.366316110736987	0.4786533771858169	0.0872088650073293	0.8127889651479259	0.0241315582676648	0.9980915560911228	0.9897411092923248	0.999961041187668	0.9974685449720406	0.971822127683742	0.2118086018288158
DEF6	2.2192565118526604	1.4279744975623798	0.209922439505523	-0.694052077207714	0.1840746369842439	-0.0014746244557265	2.44724749173883	-1.00551876999166	1.9637824308109	0.4710189846011671	-1.38916592592224	0.367135132442303	-0.0015198496168394	1.96551366421706	-1.66058008967733	0.0623160856972562	0.6422641971772199	0.178684525038927	0.7170261137141619	0.998801033536057	0.0621032591912975	0.11098507467352	0.9980915560911228	0.9897411092923248	0.999961041187668	0.999551956263884	0.5895624998426096	0.3928780050886057
GCLM	5.20261107558293	5.524619094874329	0.190547540190105	1.07035939088984	0.321809967948492	0.190060268726727	-2.16954390371885	0.0705672837730841	8.236482759979861	0.6899749715932422	2.92654126571213	1.15169715332227	0.288700866026024	-1.6908453547163895	0.170724530343515	0.003186496046233	0.497934172213247	0.0108055484543792	0.262273556528927	0.775517582805073	0.215840379531133	0.8664751957722908	0.9980915560911228	0.9897411092923248	0.999961041187668	0.9974685449720406	0.8519947574139785	0.946248228010338
UBR2	4.0721284272911	3.45310873523282	-0.782323654323788	0.323569140847344	0.235303895636885	0.847044572595028	1.07173147618683	-0.270654505369076	6.156981268831429	-2.2000660507431498	0.8309369097418159	0.656804243839328	1.14465043137132	1.14810557073501	-0.554941144951184	3.38437026571177e-06	0.0386013520008488	0.4149367595620129	0.5181191114606021	0.26465500877345	0.263256385120202	0.5845336587697679	0.97273580649917	0.9897411092923248	0.999961041187668	0.9974685449720406	0.8952930484316485	0.8048957963093601
EHD2	2.0361232781870098	1.7317788234643998	0.700364045370202	0.0494948537494985	0.0639481202634766	-0.9193778080357758	1.15493579593551	-1.99994066550523	3.14298976988281	2.13814720537215	0.137091255477514	0.176041077114495	-1.2399387862744198	1.2489460119741105	-4.28088569604071	0.0047247047342813	0.0438624276929659	0.892205555140111	0.861872062409054	0.22806122116106	0.2248114483505769	0.0003038138589801	0.97273580649917	0.9997568647465602	0.999961041187668	0.9974685449720406	0.8619431758619738	0.042225700798061
CCDC28A	4.33038422297715	3.9069495137468895	-0.390532203495487	0.135411961999318	-0.130396589584705	0.3108300009309749	0.641589467516707	1.11564393196549	5.91366853437253	-1.8947564589790704	0.454842211894887	-0.585074189042919	0.662376911536877	0.500570586205169	3.9447243806263694	0.0002532714754387	0.072827664072749	0.653706649480126	0.565131892672522	0.5151286152543371	0.626234023661475	0.0006904558875559	0.9833272625427424	0.9980654653354708	0.999961041187668	0.9974685449720406	0.9408717980752348	0.0575624748809922
RRAGD	5.03755775473106	5.11888333236679	-0.259304725794186	0.480759988789347	0.214605862231225	0.0483347447919516	-0.652655481182673	0.963638787788388	6.46643061532352	-0.8632159308505151	1.17686060853918	0.705571959513693	0.0688508813333163	-0.4244163409964879	2.22288941409918	0.0035251732530638	0.398300254179198	0.253908539545195	0.488495581217914	0.945738019660473	0.6972152649249879	0.0388833280134733	0.9980915560911228	0.9897411092923248	0.999961041187668	0.9974685449720406	0.9560153145575748	0.2529150679462335
HSF2	3.17176545707805	3.0088243685751097	0.190595041684095	0.0392586750907101	-0.045825322517702	1.30996751765399	-0.8452566354198721	0.8225255016078371	4.2249152539258095	0.4458903479721749	0.08495078547122	-0.101636756790771	1.3862714070142002	-0.686709967788215	1.57242992613859	0.0003483383862876	0.660033822125667	0.9330688606137852	0.919965660806395	0.1795544609928289	0.499440449908662	0.130123115627601	0.9980915560911228	0.9997568647465602	0.999961041187668	0.9974685449720406	0.92526703874152	0.4216707063564152
PHF20	4.86390548918554	3.7294709669097696	-0.211941798409022	0.111440188127562	0.405349962691174	-0.4569074210359579	2.43286479859242	1.0756668242135698	5.572462217040581	-0.8123891221067341	0.3086794153570529	1.47506037579075	-0.7715086043035991	1.89946943410378	2.86248552150765	0.0083036477924375	0.42621871011036	0.761120886976188	0.155565764706307	0.448769448839183	0.1613979281038219	0.0102315371212092	0.9980915560911228	0.9997568647465602	0.999961041187668	0.9974685449720406	0.8006206515600602	0.1522426821010305
NR1H3	2.59360224972775	3.3232285879437	-0.283347576359203	0.502379354175199	0.153759542866045	-0.338558326222216	-2.01388562921746	-0.131511227000331	2.39492428870285	-0.5947607842321011	0.7350702209297021	0.290957440789193	-0.306785338422526	-0.737472630464984	-0.1944534941526889	0.0495512709132684	0.558586550945218	0.470135569741241	0.7740538107486479	0.7620011138684301	0.484121110746101	0.847613148451381	0.9980915560911228	0.9897411092923248	0.999961041187668	0.9974685449720406	0.9238389937134176	0.9379358524000736
TYMP	6.40918360412717	8.61878841692637	0.0549707754130811	-0.7055441749034351	0.417782508948683	-1.2149357201660902	-3.18026641328671	-0.73096789073397	6.319998458952741	0.144730491154923	-1.29675811489204	1.06076007026644	-1.31815915222133	-1.2315021110028	-1.09971699130555	7.30224656322073e-05	0.8863930936995921	0.208544195115691	0.301701986346702	0.202118503610186	0.23732759169189	0.283369709989581	0.9980915560911228	0.9897411092923248	0.999961041187668	0.9974685449720406	0.8745773758804473	0.585091595007347
NCAPH2	3.56643824693083	3.61516301368459	-0.3093763841611019	-0.8207724696516159	0.5890771874477211	-1.08532377813686	1.29567330048464	0.028027987357008	6.14960015534983	-1.36244203584508	-2.60997393644784	2.35626879523233	-2.06633866149918	1.11939151187233	0.0879767816467671	0.0039232663072503	0.1878474104402089	0.0171157176336239	0.028671935413172	0.0508697473276727	0.33267247216898	0.9307297360790608	0.9980915560911228	0.9897411092923248	0.999961041187668	0.9974685449720406	0.9134511238075252	0.9734988635016596
TOMM34	3.41890762277598	3.4528881880565296	-0.0134373262639428	0.1902627450456669	0.574355831768186	0.324558171138459	-1.10764452405955	0.469977340440312	4.76771787563626	-0.0416786052076324	0.454278369116783	1.6857934872071498	0.4348359582926179	-0.795011027240587	1.07731178971385	0.0214661728761604	0.967154888914829	0.6580423631273399	0.106879125788286	0.6679306131533039	0.510491203411288	0.296107835844164	0.9980915560911228	0.9980654653354708	0.999961041187668	0.9974685449720406	0.925624571355806	0.596973067202298
SEC63	6.520895557351401	6.33385634116491	-0.413615339502242	0.389877792931296	-0.0567821219658896	-0.106769819573499	0.209284437277861	0.7769863287069679	22.7718614691606	-2.39442774145254	2.03140383487001	-0.3103868210471289	-0.289422250322192	0.449777575481702	3.68935505774649	8.69841563764447e-17	0.0256008418121292	0.0544670832887725	0.7591882101791391	0.7749682528596831	0.657271190115146	0.0012826783134653	0.97273580649917	0.9897411092923248	0.999961041187668	0.9974685449720406	0.9470731600641752	0.0731936095863376
KPNA6	4.86595103237369	4.68614559762	0.259564737044022	0.6862985666406719	-0.19873842281435	1.38863328988978	-1.07897936750004	-0.369212580253471	8.78345710847657	0.964927861392635	2.11493092948225	-0.7257797366031851	2.30529427487027	-1.0971386742946	-0.950296229865238	0.0120008843511821	0.345519493915738	0.0741624425290759	0.475719919556176	0.0311549615602137	0.459598188012603	0.355751463419585	0.9980915560911228	0.9897411092923248	0.999961041187668	0.9974685449720406	0.9209186720139364	0.6476472746627261
VIM	5.19587954362385	3.91886541880134	0.140805852039036	0.6578432814552451	-0.665572222630953	-1.45034308006423	3.99713997347358	-1.90791565676143	3.32891868416189	0.2709460980410669	0.953591775526155	-1.16963221024971	-1.27527851252298	1.8160963686999	-2.0910381587733	0.0544481423646649	0.7890524380514979	0.358262386275807	0.25486126987797	0.2155298345320889	0.237723154161981	0.0489873416784109	0.9980915560911228	0.9897411092923248	0.999961041187668	0.9974685449720406	0.8751755957325672	0.2803533774432052
FAS	3.04049369491124	4.94770340531772	-0.0679104483354502	-0.1737749885240069	0.449697373925387	-1.2451855452707	-3.1354628430915694	-1.64058097648803	4.05387073939006	-0.18961913177559	-0.32375479095982	1.16490384217025	-1.42951455372248	-1.31081388687231	-2.6330152117747203	0.0423296502122374	0.851999262445787	0.7491814672700159	0.260709545222579	0.169771528562207	0.290212924437608	0.0152415752606578	0.9980915560911228	0.9997568647465602	0.999961041187668	0.9974685449720406	0.9061159592688004	0.1749655441299144
RNASET2	5.670325372330639	5.38058504824377	-0.518340637324135	-0.2131730863043389	-0.235855920102905	-0.50043792895593	1.4142527510319298	0.986781397115566	6.67390388212353	-2.01328790868525	-0.5744310750643821	-0.837140232978352	-0.865155945836313	0.897755452998463	2.84288911201785	0.0002980066615817	0.0579867343485706	0.571509475115114	0.412707830264167	0.397040607964531	0.393600774565325	0.0094677846697872	0.9787203332028293	0.995958443617002	0.999961041187668	0.9974685449720406	0.9174703906062516	0.1472321918089732
CD44	5.48546107021551	4.9340029473015	0.3588942310790149	-0.19453360645206	0.252948257243448	0.6893094336457671	0.58293252892301	0.8822679571124491	6.011704294834031	1.2556620852986398	-0.498838083652065	0.860048181762356	1.02578488975636	0.36765949603314	2.0930710046995498	0.0013592798361529	0.2238470754393839	0.622949311612047	0.400143805705101	0.316654262080076	0.726923369648489	0.0493005289303613	0.9980915560911228	0.9966913914361536	0.999961041187668	0.9974685449720406	0.959604135287234	0.2810512694356921
AGPAT4	1.56668191601351	1.7357292870143703	0.364624557907137	-0.286725166341042	-0.7522408194784631	-1.093354378869	1.0199226552362	-1.30811024204742	1.92907874130135	0.679092868731336	-0.482379318600881	-1.22525976700029	-0.9188508172358708	0.654545331886228	-1.80839352129647	0.215210054705088	0.5041633112608279	0.665313998438357	0.233560664855274	0.3682785482435779	0.662506355618099	0.0889935375760979	0.9980915560911228	0.9980654653354708	0.999961041187668	0.9974685449720406	0.948948224496394	0.3538968315991309
SLAMF7	2.10583291209243	1.62863217028944	0.750344648622215	0.0123286785613189	-0.0145870198626299	-0.510724347837686	0.892366006984645	-2.3798053324515296	1.06434688269153	1.2281428748576202	0.0147019027659576	-0.0214267213166948	-0.36401689195601	0.3004109865884339	-2.5520690876889502	0.345239042932851	0.23310369401782	0.988440352180731	0.9831103900202608	0.7193633263833259	0.781093348961861	0.0184799783851491	0.9980915560911228	0.9997568647465602	0.999961041187668	0.9974685449720406	0.9673663362125906	0.1892266079420101
BTN3A1	2.8640053427212298	3.38744949374794	-0.6492205924847491	-0.5489736576537121	-0.2034087572309429	-0.7599158473075649	0.3120625365545499	0.676690852953361	4.732877040688559	-1.47582701680495	-1.12863881301749	-0.4208735189278599	-0.7951518195269192	0.25115660750676	1.25634849952603	0.0001007937919526	0.154160576947587	0.271207927771945	0.67793048919324	0.4350205087547499	0.804024042129952	0.22216723841742	0.9980915560911228	0.9897411092923248	0.999961041187668	0.9974685449720406	0.9706441107573476	0.5298388897538593
MIPEP	2.62617784001314	2.3845070333260603	-0.0531857840111846	-0.8760939575890351	-0.0662777160017323	-0.420288942994575	2.00138254590332	0.1415188500191929	2.55396747561374	-0.1401295331712189	-1.70101295791242	-0.1587676474407169	-0.4881178020700439	1.09903581725852	0.263886752902314	0.123620640739749	0.8900035888318071	0.11149348535287	0.875512259153886	0.6303955533682131	0.404539176021697	0.7945980558919391	0.9980915560911228	0.9897411092923248	0.999961041187668	0.9974685449720406	0.9174703906062516	0.914717227259396
PRKCH	2.7096709581517	2.8142677332456	0.598770521973824	0.262477353059976	-0.0079648830545904	1.08958929964745	-1.6083187908043102	-0.234197243476256	4.2360181889363	1.52116054055724	0.620632136421564	-0.0192498066647019	1.23357978930696	-1.4167550160381202	-0.449985092301546	0.000339016055086	0.142463468703529	0.5412185327377821	0.9848153451689922	0.2303769880743189	0.170560131560446	0.657123849275579	0.9980915560911228	0.9929324526709836	0.999961041187668	0.9974685449720406	0.8120887192399981	0.8466123244448083
IFNGR1	5.45519013704533	6.344889050951919	-0.125417209116715	0.0997273416470775	0.179550547864333	-1.00590185503823	-1.3083643396946398	-0.111057667769892	10.0337847258145	-0.4481999997732059	0.276181167207854	0.614508675730937	-1.5287653756070398	-1.09003133499906	-0.27611370950282	0.0057802565684795	0.6585670358824119	0.788097881921744	0.545378885561709	0.140895068377981	0.414545329697325	0.7859586102632711	0.9980915560911228	0.9997568647465602	0.999961041187668	0.9974685449720406	0.9174703906062516	0.9113181558142388
B4GALT7	4.02349790115362	4.08104525166273	0.155679073265809	0.232676880954593	0.2022843013284349	0.931739042112947	-1.13725746461853	-0.0197764249674225	6.42593251266464	0.410645533771627	0.568115742226822	0.5270611861940661	1.10909875365174	-1.05298729384291	-0.0387362911092027	1.8243444429960497e-06	0.685304556775274	0.5757096057701999	0.603425881212303	0.279364929272376	0.303775306805648	0.969450008367744	0.9980915560911228	0.995958443617002	0.999961041187668	0.9974685449720406	0.909546289225775	0.9883513260158612
VRK2	3.73367778850946	2.5910710492683102	0.0759434141994443	0.0994219341947206	0.437076518756774	-0.0350315199041554	2.07343463409101	0.536717501834296	3.06885323714378	0.2815451281700389	0.258773341782501	1.5691622434478798	-0.0555818395074779	1.26648144409853	1.24675444681408	0.0185867628264162	0.781207313581631	0.798217647174824	0.132302994055731	0.956203877655119	0.243871754951611	0.22586741058012	0.9980915560911228	0.9997568647465602	0.999961041187668	0.9974685449720406	0.8764626358659283	0.5333256424414267
TNFRSF1B	1.95983360297327	1.01993822225109	-0.0355620848596229	-0.200773400863143	0.267565611211006	0.888844231699947	1.7270497861173302	-0.824419162784503	1.0938733431051	-0.0929756113433899	-0.3832073554908879	0.6316164089103211	1.0551325144175	0.95004422616723	-1.5111398719186395	0.334975425209851	0.9268203481283772	0.7060072657259101	0.5346475700906721	0.302984563157183	0.403726395129004	0.145519822339448	0.9980915560911228	0.9982999083526686	0.999961041187668	0.9974685449720406	0.9174703906062516	0.4433866022810293
VEZT	4.53376048865909	3.41154012179546	0.1795761935437269	0.358075414541282	-0.192758617755303	1.05691499136301	1.37198140544206	0.678320358514625	4.1448144896439	0.572050294166764	0.846596053198967	-0.595765109663229	1.5153717797473898	0.863050093643374	1.44947825461305	0.0112238948862303	0.573572113311098	0.407405559619039	0.5578606419532839	0.144348426431416	0.4386391632124199	0.162693000770058	0.9980915560911228	0.9897411092923248	0.999961041187668	0.9974685449720406	0.9183135053060028	0.4643266803173407
BRD9	3.7885782784053	4.93015979330551	-0.212463983903318	0.102304247509731	-0.11358199194115	-0.500830365323465	-1.85115826356344	-0.543647810221852	4.10326040306894	-0.6425134589644971	0.215868653319113	-0.33532408111881	-0.642610016738129	-0.80174176708169	-0.921523925081862	0.0034335322187794	0.528161908602124	0.8311285396407099	0.741008603238668	0.527810803181004	0.4399857467746179	0.366791231946377	0.9980915560911228	0.9997568647465602	0.999961041187668	0.9974685449720406	0.9183135053060028	0.6576618260417423
SNX1	4.46252059987126	4.85642297583641	-0.226713007661621	0.0347435476475	-0.179026028605751	-0.4419573820168609	-0.223054103080682	-0.147660965762735	16.3771681632495	-1.26307088065201	0.177677030744045	-0.949847214915445	-1.11794440486088	-0.4451100959547779	-0.612252986479397	8.283757069639079e-14	0.219786658261341	0.860602419284397	0.35250863762558	0.2756504558547969	0.660588942574683	0.546646976807342	0.9980915560911228	0.9997568647465602	0.999961041187668	0.9974685449720406	0.948597974586538	0.7826839479135572
TBPL1	3.22092075325747	3.8043622575350295	-0.2217848160809669	-0.7693358956753421	0.008105726151155	0.1095140892903119	-0.178723757054771	-0.0259215666873382	6.50011244261634	-0.6234989475289631	-1.96975467840083	0.0209348601247708	0.140150594775493	-0.1751358810692939	-0.0564713697013675	1.54083636287282e-06	0.539367895656393	0.0615846106367738	0.983486334168285	0.8898162388001409	0.8625747380119979	0.955476053009458	0.9980915560911228	0.9897411092923248	0.999961041187668	0.9974685449720406	0.977920160139246	0.9827299853990882
ARNTL2	2.9211926004919	3.10591975530183	0.7031056043819849	-0.218431009009501	0.394007778203597	-0.336224680756072	-0.593533233632736	-0.5427347226840961	3.46172332130422	1.65204813489395	-0.407395121229337	0.8609124486230101	-0.3340630187122719	-0.35578685582489	-0.8802667413509608	0.0648589465518796	0.113365665943449	0.6972913818669361	0.398822935298781	0.741546840547802	0.771465343575862	0.390916540473375	0.9980915560911228	0.9982999083526686	0.999961041187668	0.9974685449720406	0.966283975890704	0.672504600214331
BCLAF1	6.212916610728019	8.003045808815921	-0.2733375794711439	-0.0908194294207099	-0.0144583516947715	-0.2541509489793619	-3.4888538849793305	-0.0908252006133276	9.97246534317606	-1.39508291019527	-0.319022232692196	-0.0713686739802153	-0.563403346123009	-2.5119148957058	-0.275083471287656	8.14296337240593e-07	0.1791264558685009	0.753029119016134	0.943854177102275	0.579676955318209	0.0199328501897295	0.785912936858635	0.9980915560911228	0.9997568647465602	0.999961041187668	0.9974685449720406	0.3621493879138644	0.9113181558142388
SLC39A9	3.75641087741962	3.21584537708078	0.4037784995994489	0.4315126074813629	-0.3900322918508099	1.13652177258586	-0.0182180284926835	0.297285670282294	5.7873613842686105	1.19831915579779	1.20917949722633	-1.10824118868133	1.53096008871826	-0.0197640600357601	0.6900884235579711	8.020415405005549e-06	0.24354299719774	0.2394288518098639	0.279726965048825	0.1400330812583259	0.9844097457255698	0.497354591102781	0.9980915560911228	0.9897411092923248	0.999961041187668	0.9974685449720406	0.9973915325809408	0.7509830723716366
TFB1M	3.35584809271992	2.83774359245453	0.103741498317274	0.411856463974672	-0.0022069182961875	0.2414320372098989	0.285867246374396	0.321967088765843	4.08950255538329	0.315740609920149	0.9937546872533308	-0.0063166052969341	0.325011878697128	0.2182460465014789	0.719760974426153	0.0506203955154679	0.755345136518048	0.349143230839318	0.995019996613359	0.7482539953710401	0.855857169565983	0.481726009676243	0.9980915560911228	0.9897411092923248	0.999961041187668	0.9974685449720406	0.9774624479591036	0.7386479786591821
RABEP1	4.45866533964507	3.88186134383586	0.187349567658774	0.309653260379755	0.0145371390215772	-0.269692182927008	0.7409154022260709	0.394684882724839	5.016304035348901	0.6623779529718249	0.7801992396361801	0.0486526352909862	-0.41492954117343	0.497010482157659	0.9203370351693548	0.0105410335545624	0.51550213437	0.444739865861621	0.961681626053426	0.68237450133838	0.652636255332714	0.3685794297737539	0.9980915560911228	0.9897411092923248	0.999961041187668	0.9974685449720406	0.94530771487194	0.6588581503939291
HMGB3	5.04819326544321	5.56819317204077	0.1323620651322569	0.048285333138193	-0.178015474080241	-0.954726811800534	-0.243047908393315	0.3092884459064919	3.82758629958664	0.307611178903824	0.0795761478199414	-0.403973114207557	-0.8937610079982591	-0.086851707838245	0.417710097412162	0.005013850383026	0.761572129554376	0.937296045833292	0.690538182936981	0.381675290648489	0.932617990214104	0.680314670366361	0.9980915560911228	0.9997568647465602	0.999961041187668	0.9974685449720406	0.989247947863832	0.857608029193967
NUP160	3.6245504675923903	3.79345200056005	0.180076033530863	-0.21220653576147	0.142277230288773	-0.42421245068969	0.0737332573535019	-0.1575344714517	5.155489280946799	0.7669950378453358	-0.63686427527462	0.573860390941323	-0.74987007472894	0.0514461582377574	-0.4133700411120789	0.0013583714776356	0.4519769279977739	0.5308043786631621	0.572400807489286	0.4616140695377689	0.9603337077804872	0.6834053948124151	0.9980915560911228	0.991983516736064	0.999961041187668	0.9974685449720406	0.9944906773109262	0.8588627278527718
BAK1	2.57329813598526	2.0374745718211003	0.975341284635799	0.0164371648647403	0.0793469528839608	1.5669996523588705	-0.337682810052419	-0.242606709747733	2.6120871396506	2.8836001522304904	0.0374522958603289	0.220853368832391	2.00733946536997	-0.224441079114382	-0.500416642285794	0.0577845752131738	0.0088698527787674	0.970636398496331	0.8273559987694641	0.057164668562677	0.8365363754158449	0.6222345234034471	0.843155319640288	0.9997568647465602	0.999961041187668	0.9974685449720406	0.9742596652260443	0.8248975778287494
IKZF2	4.03207767764702	2.9134815265662004	-0.116909239334679	-0.0411231482887078	0.0118889979177946	-0.3548491721097569	3.10340418424862	-0.522441156974782	2.47080487924802	-0.320896854526279	-0.0801017004628878	0.0318421528910361	-0.424221635399012	1.3446273479252602	-0.843718906593962	0.0483386331900349	0.7516228883803671	0.9368809016924008	0.974912587331512	0.675748554417052	0.2251931006814139	0.407976180902238	0.9980915560911228	0.9997568647465602	0.999961041187668	0.9974685449720406	0.8622621819250884	0.6849385994648454
GRN	7.238631824306389	7.51337156424629	-0.146017601883876	-0.225863071935349	0.085848354477977	-0.252421348291355	-0.286491626542911	0.714444846553124	16.857856134897197	-0.7294983899886041	-0.8532134987899642	0.393967124363987	-0.569008584009474	-0.334381776339188	2.7678241858897104	0.0002810358134455	0.4736481068351399	0.408784212608865	0.6976412207031091	0.5751186449869289	0.7637650620347349	0.0127372303704454	0.9980915560911228	0.9897411092923248	0.999961041187668	0.9974685449720406	0.9655442177059348	0.1625072833466193
FAM13B	3.42823539730362	2.41556835995567	0.542407371945514	0.949481015843826	-0.659412382571706	0.595302294947615	0.966991409020254	-0.61142518737051	4.07212763254536	1.51013628005856	2.51015556637658	-1.75087030169428	0.750389105411996	1.0208190043922	-1.1970075582968602	0.0005058565232007	0.145238865822786	0.0199200771935651	0.0939017586284062	0.460971190768744	0.318435254192301	0.24404343418825	0.9980915560911228	0.9897411092923248	0.999961041187668	0.9974685449720406	0.9122387052219264	0.5492495824014703
CENPQ	2.24927208969344	1.9123463460901895	-0.0338595569765863	-0.537889699966181	0.9411188908772892	-0.679525212103465	1.17517406555185	-0.218739102557101	1.8772701365522504	-0.0788468240589688	-0.908875561425917	1.97173884718254	-0.681347729147557	0.592771189604162	-0.359765694408568	0.130730080131995	0.93790380346651	0.3767645812227709	0.0619719526808048	0.502762315299017	0.590498034206965	0.722660540191842	0.9980915560911228	0.9897411092923248	0.999961041187668	0.9974685449720406	0.9372796580405915	0.8806822143742674
SARS	5.82502273603899	5.93643004020313	-0.0780639412556719	-0.0457635854488709	0.0829911972537167	0.1800895370409949	-0.3213433059655219	0.329527724501518	15.5594538350325	-0.3356575054556059	-0.1790266747847139	0.33900716001161	0.355126579943971	-0.494989927129895	1.13489978808961	2.34590454286554e-13	0.740309113008303	0.859555267283202	0.737818880054751	0.7258767754000859	0.625514732597864	0.268631535534061	0.9980915560911228	0.9997568647465602	0.999961041187668	0.9974685449720406	0.940741247143089	0.571747908781982
RANBP3	3.7761441261402298	4.5773321541461	-0.346535449483521	-0.499483459500181	-0.0580543946480956	-1.36569339137021	0.0434571168719577	-0.371585421164836	7.18772564129058	-0.900907738525672	-1.19202053247401	-0.138398569673523	-1.5901166899731398	0.0398248582622076	-0.716567747215967	3.32884430742899e-07	0.377394384272659	0.245953272113658	0.891184425130566	0.1260771016410179	0.9685919604775552	0.4811792786899139	0.9980915560911228	0.9897411092923248	0.999961041187668	0.9974685449720406	0.9951192299757954	0.7381263762234032
ARID4A	4.40829599505293	3.95481388000925	-0.181050203610859	0.7731361091262791	-0.5731903927318149	0.3193542443465639	0.620948244915934	-0.222121056774355	7.84402690994249	-0.578644575141296	2.2946514277981804	-1.77957216342705	0.47695785269665	0.762917204309266	-0.5149650054035929	8.17266012290962e-08	0.56870631257426	0.031664575895694	0.0889657656989481	0.638095834165327	0.4536162341287	0.61171302888747	0.9980915560911228	0.9897411092923248	0.999961041187668	0.9974685449720406	0.9186582842777348	0.8195474461781957
TSSC1	3.45633461276147	4.727072629679389	-0.195670254284716	-0.545759046207674	0.386125042971339	-0.501023033574396	-1.7438972934421102	-0.321001179792953	5.67290938125346	-0.649494246070771	-1.30246826984534	1.20262119431095	-0.70504308029773	-1.06161322133329	-0.70911384144573	0.0055740593666524	0.5234639572098679	0.207433538286725	0.2433100667441	0.488347562866609	0.3542924632270889	0.485989725124466	0.9980915560911228	0.9897411092923248	0.999961041187668	0.9974685449720406	0.9144923207376008	0.7419232751737789
PNPLA6	2.86927892771411	1.75817642045268	0.4229611784128859	-0.193901153985841	0.3032933145651889	0.871348343246149	2.04866259850706	-0.6754559514773729	2.19940009498104	1.33134520180368	-0.451149622799654	0.8984601882129009	1.20089234530442	1.31420771017067	-1.38642833596216	0.1735473311165619	0.198958049116448	0.6586345569991391	0.380254561478379	0.242828624736242	0.359377275431942	0.1810852789899119	0.9980915560911228	0.9980654653354708	0.999961041187668	0.9974685449720406	0.9144923207376008	0.4853532055267433
IFT88	2.89626066582094	1.88647948575468	-0.0990810579418089	0.0129422794868322	0.31325448065976	0.067685214231656	1.77243974471995	0.388219914261153	1.68784818756565	-0.1893328959822989	0.0189838337700001	0.552540924220555	0.0585598906620043	0.842372441684496	0.543615249455087	0.193089293927939	0.85166281695534	0.985188287971664	0.586382238795188	0.953831354174591	0.4917321422105229	0.5931150942082081	0.9980915560911228	0.9997568647465602	0.999961041187668	0.9974685449720406	0.92526703874152	0.809551728503811
ALG1	3.79712282923455	3.86427285806235	0.0210975642775656	-0.380106145750937	0.329374658147508	-0.16728974970499	0.016364286116703	0.765564495635269	6.16131078974334	0.073643324940202	-1.02990643880386	1.07750286915823	-0.253018972787667	0.0137382207137282	1.99753179216896	0.0040165777614487	0.941981677488664	0.32234608134792	0.2933145260644939	0.802611344929485	0.989999019201464	0.0611359139352213	0.9980915560911228	0.9897411092923248	0.999961041187668	0.9974685449720406	0.9979628180746628	0.3073572168255583
ZCCHC8	3.58556809266859	2.7969091066008502	0.1723526246402449	0.2311540396969829	-0.255986173254491	1.06909956403972	0.7105809585064431	0.879374909133966	4.120921518759951	0.65380355166167	0.6486380348910649	-0.9273366383528722	1.80962967034439	0.5414364783404161	2.34240483816568	0.0094622023777243	0.520525615355684	0.524239309150144	0.364535699968827	0.0843609407790925	0.6153401925247479	0.0294357011522694	0.9980915560911228	0.9902181098937882	0.999961041187668	0.9974685449720406	0.939046399948814	0.2295158937075026
ABCF2	3.5449028246512504	4.525088148236099	0.038930850546011	-0.509846697486222	0.0999429168691206	-0.2109441463934249	-1.14024487898562	-1.36160283002103	7.245719485696171	0.107896340982545	-1.26297406385779	0.2580364965384789	-0.260497213698308	-1.01759776021925	-2.59534529369332	0.0174529666420019	0.9150564534639972	0.2806677912022249	0.798784783199337	0.7973235304603101	0.511125328161544	0.0192265698940241	0.9980915560911228	0.9897411092923248	0.999961041187668	0.9974685449720406	0.92563214181774	0.192698866909666
CHPF2	3.55375226272929	4.02817463385405	-0.0484329298122092	-0.026251008694965	0.0482265498299296	-0.31050660384889	-0.524638467825697	-0.62210652662567	5.9207541842706295	-0.175107222209521	-0.0710403987591411	0.167301469394928	-0.482073728305789	-0.396550032098791	-1.4594081807661	0.0067094990919454	0.862702174777185	0.944255846523746	0.8687391078327499	0.6345210647843771	0.7212294780111159	0.159686087542195	0.9980915560911228	0.9997568647465602	0.999961041187668	0.9974685449720406	0.9590557142557316	0.4605274678750005
FUT8	2.40870584194975	3.48853501341121	-0.238395586658346	-0.3003696396864619	-0.760326466390955	-2.11151476748323	-0.24882544625455	0.240511870329563	3.63362543491731	-0.526789151535194	-0.519636116796119	-1.5004727264979398	-2.06284520781044	-0.137181128788397	0.3949670209441629	0.0544781689724387	0.603828728252496	0.6184726996041341	0.148228784451745	0.05112839813816	0.90672415114602	0.6974207369603289	0.9980915560911228	0.9966913914361536	0.999961041187668	0.9974685449720406	0.9855068592641828	0.8660660007361786
UBA6	4.32188691063248	4.19465134866365	0.0651230934188584	0.192623726469532	0.227616091232109	-0.137747487741441	0.4242965664379879	-1.69238853246873	5.3629516261138495	0.199250974837445	0.445720183406364	0.6702028688874571	-0.183723486513807	0.282215911526815	-3.0662073143156405	0.040273585238743	0.8440765883012171	0.6636712156874001	0.510107113479516	0.8559138921537759	0.8164619314983911	0.0061180195060187	0.9980915560911228	0.9980654653354708	0.999961041187668	0.9974685449720406	0.9722485775818064	0.127739465884991
GAB2	1.6623885275108998	1.96214633851705	0.8095061939602521	0.0879940169141729	-0.6658633015968559	1.9439236719808304	-2.33779461585987	0.0825004179376946	1.31763434877972	1.4705889689966398	0.115485351647033	-1.0754203704969398	1.57124735451416	-0.801772417897543	0.112992585999118	0.2371388793626929	0.1567129765203809	0.90916537997643	0.295101044665861	0.13106068244246	0.453601254615541	0.911072628610194	0.9980915560911228	0.9997568647465602	0.999961041187668	0.9974685449720406	0.9186582842777348	0.965442959462078
ATP6V0A1	3.22437216296486	2.6694880035768302	0.253727794099344	0.8960991406719709	0.271769228463572	0.7134032594168441	-0.0959151725350353	-1.5186066632610802	5.37711754163556	0.8542590465401579	2.7448395223057203	0.8950878600668231	1.08820440954593	-0.117178333050773	-3.34303343987508	2.12456139046602e-05	0.402168172587083	0.0118233819977176	0.3804291752042529	0.288283030405287	0.90778192460414	0.0029451008016142	0.9980915560911228	0.9897411092923248	0.999961041187668	0.9974685449720406	0.9855068592641828	0.097611969172789
PIAS1	5.07921020067146	3.86554517422042	-0.0638487590715904	0.1945269956730489	0.249126218584429	0.2388718709500649	1.99401036993965	0.464648803722401	10.9747746302828	-0.296447544830039	0.811800300858135	1.09582981587619	0.514499348687791	3.4710803546738	1.6731541493888602	2.16511923421455e-10	0.7696688417813431	0.425603080993417	0.2850048457470759	0.612033127386704	0.0021694091438399	0.108458710385017	0.9980915560911228	0.9897411092923248	0.999961041187668	0.9974685449720406	0.1284104262102121	0.3889359794313224
SLC4A7	3.86750316632667	3.05304427008054	-0.2857146199804489	0.316461458013512	-0.127900806053757	0.155223503590075	1.32017379218467	1.3884586448555702	2.59503790352942	-0.534076411854429	0.454097976154104	-0.227852656525032	0.132663291287586	0.597981164132725	1.96860926531172	0.0901103273157827	0.599063824905275	0.658190817074311	0.8219714260424908	0.895669223589252	0.616403938843089	0.0660590377711357	0.9980915560911228	0.9980654653354708	0.999961041187668	0.9974685449720406	0.939046399948814	0.3160455795684575
MAP2K3	5.02927655340478	5.2897144493381205	-0.107410911616609	-0.0373946921264216	0.1189579428066169	-0.48788018808443	0.0714552095819282	-0.132848205595555	6.32978679281424	-0.500575964966574	-0.1219768727896399	0.542745113181194	-0.95082631196346	0.0450514903524161	-0.348157846303314	6.62899140658468e-05	0.622217208071703	0.904071949279104	0.5933953427913929	0.3529550132223539	0.964646281997395	0.7310346740507729	0.9980915560911228	0.9997568647465602	0.999961041187668	0.9974685449720406	0.9951192299757954	0.8863654041739902
TMSB10	10.2762896617525	11.0972929315488	0.193207323787563	-0.19181054456909	-0.0961787842574023	-0.0136811145072159	-1.5071147422485	0.50609375817563	12.6984990995265	0.67352806634758	-0.4603841940010589	-0.3064864580477719	-0.020938748574083	-0.894316261668127	1.22702380235015	2.63192329834101e-07	0.508239046900704	0.6497593075238131	0.762386736222153	0.983494408302529	0.389175175671166	0.232808804130145	0.9980915560911228	0.9980654653354708	0.999961041187668	0.9985039648076848	0.9174703906062516	0.5405229098459123
ASTE1	2.00498311252624	0.661058986833682	-0.203439162668055	0.9070560075408142	-0.35782176318597	-0.536370676349437	2.06192680900119	1.37572174418608	0.599484420085975	-0.3906589330115279	1.32430523408966	-0.617122924470528	-0.47202490376527	0.9982924289788848	2.0681431176357	0.584754051570831	0.699978473635657	0.2130790288037169	0.543686179277967	0.641578829605557	0.406521369101773	0.0520857174539834	0.9980915560911228	0.9897411092923248	0.999961041187668	0.9974685449720406	0.9174703906062516	0.2889370232962673
RNF19A	5.01461396669417	6.11929574531242	-0.0276007824230761	-0.334598719468507	0.341060672107852	-0.177272334299583	-1.82685417614427	-0.293566966001528	3.86497613544425	-0.0778522224440213	-0.656317105316818	0.954170059025947	-0.2084751817128889	-0.653315752596451	-0.398989449958174	0.0023373095798502	0.938748406207966	0.5190444931859339	0.351809806141038	0.8370154228524291	0.52067734412241	0.6937750902702011	0.9980915560911228	0.9901876819232864	0.999961041187668	0.9974685449720406	0.9270569392055852	0.8641626647015622
PEX3	3.5072793394620096	3.6981189671153	-0.7100897627378451	-0.434122692348058	0.383495586261767	-0.4090058279512039	0.519528424669533	0.624564309544244	5.093841115738369	-2.47970614881674	-1.11062463577396	1.26801529894114	-0.6248205007958371	0.363834213348509	1.57120853708769	0.0071501535679981	0.0219802510819506	0.28073156764531	0.219041007761769	0.538556106505653	0.736625381321975	0.131315483193627	0.954215234368033	0.9897411092923248	0.999961041187668	0.9974685449720406	0.9618566924622186	0.4232080381819805
GABARAPL2	7.166335664828679	7.06287838403409	-0.360396642104531	-0.117479438189054	-0.0314962965013753	-0.2991134656134699	0.7167076832736121	0.629395082904338	18.8169374686787	-2.49564193896129	-0.5853207119035041	-0.201039306714855	-0.939883236629057	0.9816930138789748	3.1902206253858703	4.35692074540338e-06	0.0211140791878526	0.564789547392115	0.842669525450453	0.357754751333126	0.37046076149983	0.0044257435393398	0.9401363668682094	0.99526644612743	0.999961041187668	0.9974685449720406	0.9174703906062516	0.1123641799242768
SH3YL1	6.4154672027468	7.39533451383883	-0.752434871826833	-0.308180908577698	-0.0975464712670866	-0.634109293142458	-0.6867576465880839	0.2177538489582239	11.7615904057009	-1.9183906653153704	-0.707487746214625	-0.231186049975578	-0.752459169084476	-0.629225777649225	0.440228647839381	5.839090578667239e-11	0.0681309575143429	0.4866912098505639	0.8193068451393579	0.4597510082964229	0.535681180065753	0.6640664364763249	0.9833272625427424	0.9897411092923248	0.999961041187668	0.9974685449720406	0.9294619106122858	0.8509866958224352
FAM136A	5.16945687824479	4.89841832071515	0.561735059215163	0.4586680841786479	-0.1207569317272239	1.0904432942087	-0.726339842959998	-0.22708786223232	10.900481639395	2.08819835708375	1.59058986803998	-0.436806996665206	1.8227327466431495	-0.978036687524618	-0.632157610086869	2.45874610767457e-10	0.0485689281852132	0.125970312198844	0.6665086118114361	0.0819645413361049	0.338689350214311	0.533799043845237	0.97273580649917	0.9897411092923248	0.999961041187668	0.9974685449720406	0.9136105748300152	0.7752418779837857
VCL	4.52401220099366	4.9159575039188494	-0.0175690990019169	0.263697941138974	-0.3150574376477439	0.404962556221319	-0.7246714817047909	-0.59151318095533	3.7600973795204	-0.0445394049560097	0.48108376584447	-0.7898802166112601	0.43468957605491	-0.283313631635144	-0.838868737469016	0.0081548503098178	0.964915072270241	0.635207417126806	0.438811854403029	0.668240630394395	0.7851523768373729	0.4107370815463339	0.9980915560911228	0.9966913914361536	0.999961041187668	0.9974685449720406	0.9676172633003188	0.6877547646220792
DAPK2	1.7804583993214598	1.97557588179275	-0.604793870205464	-1.41752890262387	0.369207029364976	-0.0831134886483121	1.48760134000805	0.1939474056284479	1.85196934265938	-0.916762313366749	-1.87817484203105	0.493509295906185	-0.0588132676545249	0.784546646011743	0.241646536104593	0.0774978267022252	0.369208174473811	0.0736758434515906	0.626543465507102	0.953631801210176	0.441086015003063	0.81129220549393	0.9980915560911228	0.9897411092923248	0.999961041187668	0.9974685449720406	0.9183135053060028	0.9227614780436524
NSMAF	3.0655887245974203	3.74267157046911	-0.1105548674755989	0.4514507964268779	-0.319375833715991	0.251779823825474	-1.74813688580264	-0.2843330287896489	6.46149343808881	-0.3155509022696889	1.21384702988902	-0.880101832191535	0.32541568350262	-1.76988388062688	-0.60352386213812	1.68231317097918e-06	0.7553173070342	0.237676867417276	0.388317239044228	0.7479411556621751	0.0906063489326609	0.5523326744143571	0.9980915560911228	0.9897411092923248	0.999961041187668	0.9974685449720406	0.6818678820124384	0.7858473236190714
ADSS	5.44476051713709	4.3884951886830095	-0.19748169762447	0.245617497979612	-0.0981178722059208	-0.1650912565348259	2.27030445983967	1.30349466517312	5.9998712525091	-0.914944019748164	0.799001493063717	-0.438642025817411	-0.3316512689223549	1.63064058150917	3.88902552213274	0.0003163074998033	0.3716876667387439	0.433022326332015	0.6658770256887521	0.74364820507689	0.130706319233888	0.0007941951885383	0.9980915560911228	0.9897411092923248	0.999961041187668	0.9974685449720406	0.7615007712936358	0.061018068243581
TIMP2	2.9000886371438903	3.83138563994564	0.269152241578036	0.310086161197509	-0.7007307763688969	0.497655918544714	-2.26506996759038	-0.6024750790761539	3.5872926996682297	0.647825448768879	0.5592675541567299	-1.61811614711354	0.5134005500252461	-1.08091046657323	-0.964361849279486	0.0199308751310903	0.524244791768722	0.583154966159901	0.1206915051478789	0.612842210206948	0.344931253502036	0.3458151969571189	0.9980915560911228	0.995958443617002	0.999961041187668	0.9974685449720406	0.9144923207376008	0.6398642594413558
RFC1	5.48624697208992	4.75377547261658	-0.0771407873052049	0.0202136684064065	0.219542088951098	0.1755208110934649	1.44720008313751	-0.174353846861139	7.241736123871419	-0.28572398255814	0.0560259909849412	0.777127836378829	0.29376396684161	1.14331748198167	-0.4371636490807499	0.0037565167982935	0.77793144552313	0.955970390671264	0.445806069229257	0.7717102257348171	0.3472865043137739	0.6667679520929101	0.9980915560911228	0.9997568647465602	0.999961041187668	0.9974685449720406	0.9144923207376008	0.851743709476739
TBC1D23	3.61725102203664	3.88179446087591	-0.3315405640548839	0.0293842997820876	0.285939766803588	-0.540676657645674	0.102628384991463	-0.631538122179499	3.79643591391101	-0.8341462332162259	0.0535037184659499	0.685581153235819	-0.580295389744505	0.0515889146438415	-0.982905797551533	0.0259630370205943	0.413845549362913	0.957953871762536	0.500477070484775	0.567631764051893	0.962400420807006	0.336936874262876	0.9980915560911228	0.9997568647465602	0.999961041187668	0.9974685449720406	0.9945111137510548	0.6326710670537075
CUL3	4.76092085098792	4.48134474356164	0.234069077031026	0.360053051248805	-0.226362364088007	0.7507379514042379	-0.111309198656711	-0.3890417967384539	7.615746251910959	0.8391547879144681	1.0426185798899	-0.784962983734008	1.1887356783624898	-0.100700829471304	-0.9542763298496668	0.0051737622607657	0.410714728179236	0.32118079278348	0.441033634918547	0.247259855600123	0.929922110178748	0.352331451879477	0.9980915560911228	0.9897411092923248	0.999961041187668	0.9974685449720406	0.9889778220640384	0.644716098512337
ZZZ3	3.93731312197361	3.27184853240927	-0.309854212434737	0.170225794472606	-0.0449754412769868	0.232087460356049	1.46996731581096	0.1849166829011929	6.460542776282329	-0.979298987761644	0.492089507908726	-0.1356969490396919	0.345527791236974	1.7645893768809098	0.4467191938233379	1.68595888271022e-06	0.3380793443377249	0.627530655247746	0.8932948445611179	0.732979701354437	0.0915138486947142	0.6594443481101271	0.9980915560911228	0.9966913914361536	0.999961041187668	0.9974685449720406	0.684009591929466	0.8486718099446622
TUBG2	2.15247051636904	1.53899704882868	0.055835615146093	0.54347002499974	-0.0025524444101726	0.737473157909667	0.301991977041927	-0.1369505692553919	1.5024501642805002	0.146224889745614	1.01821860785139	-0.0061205584486691	0.8518423597317142	0.150085234995678	-0.249540131826889	0.197130673411593	0.885192985929932	0.3206209215816979	0.9951767220843392	0.403747775959515	0.8872930566563509	0.805302212076602	0.9980915560911228	0.9897411092923248	0.999961041187668	0.9974685449720406	0.9826109023957994	0.9204189614104462
RPL26L1	5.31331670293894	6.23895396906135	-0.441684764937276	-0.304113051228899	0.160446737002892	-0.4979156863359699	-1.1051030836058602	0.177456028381617	13.5325143426253	-2.17359471497688	-1.15820929826655	0.74936058398755	-1.06590420798986	-1.23122531202516	0.6389521662035171	0.0074449745312097	0.0414260476033662	0.27432512004551	0.4622386630717949	0.298111377785086	0.387311098869927	0.531492015645758	0.97273580649917	0.9897411092923248	0.999961041187668	0.9974685449720406	0.9174703906062516	0.7736117686869595
NSUN2	3.47393853492055	4.250707816998649	0.115073391730584	-0.3638074515661539	0.325109847055488	-1.60295947807091	-0.5059137832078611	-0.596581325417214	7.305644284864661	0.339506117117606	-0.965377924283968	0.880560720296352	-2.0523144087974297	-0.503311643488292	-1.2715153266018202	2.57553269532103e-07	0.7374481913888141	0.344848445487066	0.388074126997469	0.052224925633362	0.6197474041646689	0.2168240440569639	0.9980915560911228	0.9897411092923248	0.999961041187668	0.9974685449720406	0.939046399948814	0.5245297812105332
FBXO42	3.39991868825321	4.0385689730626	-0.0811115957247542	0.21421217354597	-0.397426438427382	0.16858865284171	-1.59248956730566	-0.324613020507207	4.46183998520033	-0.280987792924376	0.522207791606155	-1.30931718951288	0.256851293889129	-0.8964765497560508	-0.7664461428417209	0.0024719116792778	0.781619350763005	0.606744979458584	0.20538518907164	0.799833827783174	0.3938985633320639	0.4515576488438479	0.9980915560911228	0.9966913914361536	0.999961041187668	0.9974685449720406	0.9174703906062516	0.7196609656196747
MRI1	3.03243754828353	3.2516835314570294	-0.167109930948765	0.264492129011545	0.0783889144733873	-0.907194437794206	-0.0924759915988848	-0.0081929915952916	4.371917953355029	-0.3791577602818789	0.542899856870851	0.166506863226501	-0.9161826815085072	-0.0736162703449898	-0.0138430917716468	0.0002432187773242	0.708205602010957	0.59265706993457	0.8692789328746191	0.3695053627105279	0.941980966243586	0.989079935860899	0.9980915560911228	0.996024498761433	0.999961041187668	0.9974685449720406	0.9913385605973876	0.9961986672988492
METTL1	2.73028385405644	3.80853486486188	0.250216121442213	0.445509510428697	-0.2565371237702319	-0.193781884762283	-2.82153256642941	0.308609125086332	5.1148576681306	0.617789409244828	0.9624863187771558	-0.600386624020343	-0.20833459528503	-2.1136311419191496	0.580064496596834	0.0501913912773883	0.5432530400129211	0.411216912768079	0.5544094877779899	0.8370370519651179	0.3335185575681569	0.571220692144323	0.9980915560911228	0.9897411092923248	0.999961041187668	0.9974685449720406	0.9134511238075252	0.7963352984056591
AGA	4.09182841084033	4.32036177229376	-0.201005244991574	-0.0903437672331652	-0.175362319554861	-0.274774581758411	0.0045823989006813	0.194691060998334	4.8875186281044805	-0.620820370796774	-0.203774473821875	-0.5084725646402249	-0.3641937702298429	0.0026162914306338	0.4258796921552439	0.0140909584458129	0.541853825789009	0.840618508670868	0.6169100463326089	0.719280205464138	0.99807015281849	0.6745156424124951	0.9980915560911228	0.9997568647465602	0.999961041187668	0.9974685449720406	0.9996745363122578	0.855424681902997
PI4K2B	3.7262999004693	5.630876609882409	-0.628612182717165	-0.4693041682390129	0.173753254355866	-1.45510284443102	-2.2637508225601	-0.0931848393159093	10.5918816128949	-2.00363450104508	-1.3586699769741597	0.51965321479092	-2.05619102307922	-2.38118727167934	-0.22376336074268	4.19753759332201e-10	0.0575771755838096	0.188019880406898	0.608494718335053	0.0518184321853577	0.0263386975574617	0.8250063052576619	0.9787203332028293	0.9897411092923248	0.999961041187668	0.9974685449720406	0.4113387185748672	0.928922329339446
BOD1L1	4.8741334539666905	4.57227539903966	0.0245133246127512	-0.0824604674730928	0.0733721720505563	-0.0347196207176118	0.489952983791307	0.764290404889371	3.80236074623654	0.0837368102940964	-0.1956188866303699	0.254183099760022	-0.0509288083846472	0.229841524342987	1.48231523956123	0.002426628276721	0.934123905007778	0.846839730505875	0.802028869890649	0.959895331106144	0.8204315339200351	0.152653550312287	0.9980915560911228	0.9997568647465602	0.999961041187668	0.9974685449720406	0.9723908732839296	0.4506794626744086
MAT2B	4.82538007855196	5.229647272676139	-0.53639921562231	-0.31728752030891	0.312322439296307	-0.298131926894942	-0.125702408264287	0.410623944729456	10.028566350756	-1.6900499698256102	-0.903119386885842	0.941042966736648	-0.432188881434922	-0.139943050381071	1.02579289193891	1.1460742101700101e-09	0.105140768867887	0.3762453094803929	0.356901923888808	0.66981075263019	0.88997829552654	0.3161366498607429	0.9980915560911228	0.9897411092923248	0.999961041187668	0.9974685449720406	0.982777976494682	0.6140821071229974
TRIO	2.6739971780091296	3.68299101392633	0.254878842439453	0.568799163198476	-0.3190176783942819	0.0994128635012205	-2.44636612475679	-1.8775126529456696	3.0544167040955696	0.628448229632473	0.9927106370625052	-0.7620500465935061	0.1038417745548919	-1.03058802097964	-2.7413386409452003	0.037927598236147	0.536953824375876	0.332470587575758	0.454905750180064	0.91827763970692	0.363775591235857	0.0120318165334917	0.9980915560911228	0.9897411092923248	0.999961041187668	0.9974685449720406	0.9144923207376008	0.1585275092658298
CLEC16A	2.42302937009835	2.3150257400422203	0.5395606237004601	0.534694809448311	-0.0532862905492807	0.107154527029859	-0.614746386201989	-1.08007883982341	3.9461654021609514	1.56050080168867	1.42417731901438	-0.145518712319674	0.136852804791292	-0.621949539988017	-2.1711470327386104	0.0006876729878881	0.132912406118637	0.168425657656417	0.8856263869185649	0.8923918272482472	0.540367676905259	0.0409828872207099	0.9980915560911228	0.9897411092923248	0.999961041187668	0.9974685449720406	0.9299099364588784	0.2601262631098514
CDH1	5.866198716552139	6.405833089722281	-0.0115342930650496	0.19185999469789	-0.333341459490547	0.273192525802351	-0.9445100994748308	-1.22032876729679	16.0273403842185	-0.0471396738252827	0.721259349625188	-1.28970679560823	0.510041203940077	-1.39464350289797	-3.42365236837341	1.2859816499946304e-13	0.962827220047156	0.478345580439383	0.210546337660827	0.615101717355251	0.1770474391187189	0.0024301016932801	0.9980915560911228	0.9897411092923248	0.999961041187668	0.9974685449720406	0.8184210957680685	0.0929455530887646
SKIV2L2	4.6259651912532505	4.935466208146121	-0.0596706390062631	0.42610609774381	-0.1174712715092	0.196091357696052	-1.08179043076242	-0.1197685881816919	6.34599805558942	-0.156098972786371	0.909283152386518	-0.299616508610435	0.226147107459931	-0.747762765777871	-0.221549146328952	0.031700293420458	0.877451877330189	0.398248626166325	0.7673219812369041	0.8232369678942199	0.591073495272157	0.8275489083323609	0.9980915560911228	0.9897411092923248	0.999961041187668	0.9974685449720406	0.9372796580405915	0.9294704201650013
DNAH5	2.71562642889226	1.2613892921583798	0.906917178759774	0.7508413903415211	-0.145055734523743	0.765537334365973	1.6812005561755	-1.26491229916258	1.44697862085784	1.7232474828679298	1.32160430727791	-0.261222042947825	0.658981752377384	1.1839196054270702	-1.6526766665563704	0.162002417731846	0.0988720435418942	0.199879529692901	0.7963511386537071	0.5167461384264529	0.249079458889848	0.112598304717774	0.9980915560911228	0.9897411092923248	0.999961041187668	0.9974685449720406	0.8816407826709316	0.3955747375844092
ZFYVE16	4.05850843351186	3.3897945972656	0.23077176265237	0.6110015537237551	-0.2369607321821689	0.7430766083288921	0.5185536650120429	-0.811110978323063	6.303397499470909	0.705197405643705	1.74139820940119	-0.706086740887274	1.03832770513744	0.5907725325976689	-1.7032648951392	2.41496720023576e-06	0.488087283273031	0.0955814515600211	0.48754491621768	0.3103956332781299	0.560693670210494	0.1026060484758169	0.9980915560911228	0.9897411092923248	0.999961041187668	0.9974685449720406	0.9343964048822824	0.3781909066036139
FAM65A	2.62333651160029	3.4067618476121004	0.5895940988803461	-0.0140388227012991	-0.141179446472295	0.0387090953253914	-1.66856607704285	-1.24485280638648	5.20937328188349	1.5407513454056698	-0.0340897189621204	-0.342019321403016	0.0441233525288901	-1.48467473427259	-2.29854115049914	3.1778764485914304e-05	0.13763891320055	0.9731130164259092	0.7355820587880391	0.965204122393253	0.151818225962038	0.0314053905670291	0.9980915560911228	0.9997568647465602	0.999961041187668	0.9975367424130726	0.7854855837076394	0.2346234231656954
RAI14	5.433810232375571	6.024531119091951	0.0457215738040454	0.8436808986298759	-0.4758195456265159	0.785604833385983	-2.34229386102648	0.4670787066197189	5.60983290897398	0.120009952346233	1.60353808077162	-1.21791838563308	0.8932639081049301	-1.1231360810441495	0.797782305272315	0.0022263011260335	0.905670448206963	0.123694576251892	0.237232793648344	0.381739586854826	0.3132228252624929	0.43429431715475	0.9980915560911228	0.9897411092923248	0.999961041187668	0.9974685449720406	0.9117451678741276	0.7064945610509392
PNKP	4.48103742312213	3.92004100456312	0.155517195687189	0.019514059527142	-0.0146635696931132	0.0884936337001592	1.1940831843187298	0.0131325026907923	5.8501251216423	0.4913923293652639	0.0487137966304569	-0.0438014261049022	0.12475175905984	0.9533245976264192	0.0292034016884314	0.0074703406091246	0.628160798396328	0.961975318631204	0.965466116568928	0.901855515117176	0.4380065565183439	0.9770146164228009	0.9980915560911228	0.9997568647465602	0.999961041187668	0.9974685449720406	0.9183135053060028	0.9906693029387312
PHLPP2	1.3311934868401698	1.12567081701627	0.302470242668602	0.1449249700203529	-0.393260213066826	-0.92030086432374	0.565476464061435	-0.7907272300042191	0.756403527556682	0.594974708835202	0.188664852901311	-0.668588866535566	-0.8120332993759941	0.195822277619253	-1.09907237406666	0.4722177660821189	0.558481982916021	0.8521196151456351	0.5113486548870829	0.426007794509728	0.8493737512122149	0.2836331337047619	0.9980915560911228	0.9997568647465602	0.999961041187668	0.9974685449720406	0.9765882428318196	0.585091595007347
SPDL1	2.3245277363810697	1.76189149323269	0.56698396790313	0.388887249243625	-0.443839546953117	0.4852275734868589	0.4390419127709129	-0.475856620971934	2.59922850372266	1.38346932434822	0.8735754119479949	-0.993531553822626	0.5346375493715321	0.385409468042127	-0.860026440249999	0.0163734942150312	0.1803998188437739	0.391785570666752	0.3312536965966789	0.5982629170230611	0.703635374366004	0.3990498418710229	0.9980915560911228	0.9897411092923248	0.999961041187668	0.9974685449720406	0.9575346272590992	0.6791574470986929
STAU2	4.883842934297991	4.41387569096386	-0.1712800294560409	0.253031667234728	0.328442853649474	-0.244001491059226	0.8611913442835791	-0.111097789041963	8.761436247675071	-0.5622869809846579	0.753313545640025	1.03712765914825	-0.366233550095127	1.04535292473662	-0.268375617022032	1.2635378407268701e-08	0.579605279590245	0.459247967057928	0.310942056355553	0.7176892162432429	0.307210404891312	0.790910674135066	0.9980915560911228	0.9897411092923248	0.999961041187668	0.9974685449720406	0.9116563781528924	0.9128663655732656
PQLC2	2.0713754947766496	4.590579926330991	-0.284625415756021	-0.5688418369186821	-0.240529500842768	0.4744071321928449	-4.529786313798111	-1.0336419841626998	6.443622352663351	-0.6629515880752329	-1.25014594478859	-0.525744774658474	0.4991188028946289	-3.5295665952193302	-1.7930153607758998	1.75221786933571e-06	0.514248255175938	0.224381200020681	0.6043251396708941	0.622650138296213	0.001885405195573	0.0867317566682971	0.9980915560911228	0.9897411092923248	0.999961041187668	0.9974685449720406	0.1230635523945264	0.3499698847423423
CTNS	2.0085165148612902	4.20847449080242	0.0411096093261185	-0.071098946588413	0.1388553856106719	-1.91281882511323	-3.40816945912315	-1.62216711807908	4.564422092187519	0.1160724589773269	-0.143113823847321	0.361600577329566	-2.24202420564256	-1.88678060000794	-2.9118685842759104	0.0479354383621167	0.908818841851317	0.8886100374302879	0.721492341553232	0.0355318735530596	0.228585666733648	0.0085129905975622	0.9980915560911228	0.9997568647465602	0.999961041187668	0.9974685449720406	0.8659918665707143	0.1417289397424495
PHF23	3.83716092927251	4.3035097804988	-0.1314619166664209	-0.591054706580542	0.444384865996707	-1.51211747471756	0.585349343233104	-0.54521950406457	9.45638653725809	-0.515386752722196	-1.98595344857662	1.60013247535693	-2.60849461071458	0.7277646269873209	-1.53151735042272	0.0262427219899073	0.611473576422959	0.140785205601149	0.123833555520498	0.0174289438887711	0.647580465026016	0.147978693428501	0.9980915560911228	0.9897411092923248	0.999961041187668	0.9974685449720406	0.9440834869932572	0.4460337816448336
INPP4A	2.09290834005223	1.74297395916126	0.200523042029466	0.566149225099977	-0.3263091267912419	-0.770049047745235	0.6906851305904029	-1.24859713245263	1.50004720786982	0.475461850358796	0.935024719608451	-0.6892109149055071	-0.8069647131790679	0.304192243973233	-1.98098575722997	0.188017554032524	0.639487689532913	0.3607872760897579	0.4984000660197879	0.428613043761135	0.7725298662161021	0.0603759617481855	0.9980915560911228	0.9897411092923248	0.999961041187668	0.9974685449720406	0.9667150043872426	0.3061774936798622
RAB27B	3.9702584380535	2.9416264027551	-0.458702088478154	-0.289115888950161	-0.532954672137978	0.0445727777410243	3.5642631288389097	-0.109638018675838	2.61504658820507	-1.52080228951648	-0.6807046087529319	-1.71154940431676	0.0647967367986857	1.6297843106265402	-0.227455490799029	0.0501482712093465	0.146821774736256	0.5037627957860321	0.105395672896755	0.9490569965496868	0.143758011176494	0.822222582220985	0.9980915560911228	0.9897411092923248	0.999961041187668	0.9974685449720406	0.7827530050140151	0.9276539451010344
PSMA4	6.92039596933087	6.598412958738001	0.1171619062465809	-0.433617963328709	0.3485507703076649	-0.542057052572965	1.14043242360501	0.331875616428989	16.896805124747697	0.511413015933292	-1.63875804271037	1.39037241838313	-1.08616378164051	1.68173500790297	1.17685744404363	0.0021086876658291	0.6141585967843199	0.1629688412092519	0.178386485449716	0.2896423278483239	0.348295718307029	0.2602575468957819	0.9980915560911228	0.9897411092923248	0.999961041187668	0.9974685449720406	0.9144923207376008	0.5643474384356977
LSG1	3.63956696470544	3.12919449947227	0.851333938778884	0.661008895694228	-0.110799186525849	1.63994335270911	-1.0616572833781	-0.36011249348649	5.0927317160721	2.34578451208677	1.72415993048153	-0.29934058049509	2.00871101756477	-1.03552180145341	-0.734989682515534	4.21000896961566e-05	0.0284090727916695	0.0987043442434159	0.767489852858642	0.0569970888973678	0.3116743208763449	0.470108814893922	0.97273580649917	0.9897411092923248	0.999961041187668	0.9974685449720406	0.9117451678741276	0.7305829083921276
PARP3	2.54785290955226	2.14049846127153	0.104581398788118	-0.3653473625367739	0.115449391074248	-0.6911748735961871	1.29734570407173	0.7904732534898101	2.99623752861041	0.244258935356231	-0.7627303222956691	0.241242792432533	-0.7265894511868991	1.06467585501314	1.50730069451193	0.0066523628786177	0.8092938901627008	0.453725425768367	0.811601160838387	0.4751380966668279	0.298569043973701	0.145959850040334	0.9980915560911228	0.9897411092923248	0.999961041187668	0.9974685449720406	0.9061159592688004	0.4435775690858651
TNC	3.22110043593864	5.07623176141012	0.0989025331084019	0.0344605327950575	-1.23794828289753	-0.233349116230328	-2.07667545896032	-2.50894795190603	3.4181592852260203	0.216847939996052	0.0551578708212751	-2.59836476429361	-0.2093243925728219	-0.7058458186357379	-3.01576281181336	0.0157088518127261	0.830483576738168	0.9565148490239528	0.0170199304976274	0.836193256031269	0.507853972748613	0.0063863297954537	0.9980915560911228	0.9997568647465602	0.999961041187668	0.9974685449720406	0.9254498303080456	0.12952580969269
THAP3	3.1821321295399505	2.35002486724981	-0.174372344660123	-0.8046601949832091	0.389423696685284	0.319477246251916	2.23360213483046	0.4683965226659249	4.23944471231672	-0.5092949093287059	-2.09040655693999	1.03934452282359	0.435737642303531	2.35873464214569	1.10993719079674	0.0003361896568183	0.615616106607071	0.0483516322401896	0.309933171217908	0.667272632298924	0.0276349436666046	0.279011298090186	0.9980915560911228	0.9897411092923248	0.999961041187668	0.9974685449720406	0.4205435630663319	0.5809173566762293
TDP1	2.20431011073289	2.8213596771979703	0.3782193677585129	-0.211816046131459	-0.3922512402188929	1.66801891698813	-2.11645055569916	-0.0190698417908005	3.92774265019714	0.8726252395141071	-0.4547982050580699	-0.836873437016741	1.7464383260188503	-1.67873091738202	-0.0349777473591043	0.0575047293146148	0.392300090600182	0.678019800421257	0.411822086701743	0.0955800289681145	0.377801192480924	0.9725828225827612	0.9980915560911228	0.9980654653354708	0.999961041187668	0.9974685449720406	0.9174703906062516	0.9893018821587242
AIFM2	2.49900678602088	2.52199384581214	0.239337245201488	0.0033724263669655	0.4418919272755279	-0.7786786936264871	0.1467385058328439	-0.8528736223154009	4.29217468048325	0.695295492835807	0.0087522345269608	1.18101828188903	-0.993585169694728	0.146718846811099	-1.75336471947704	0.0002955473282394	0.494149484141926	0.9930956985939252	0.250206289129575	0.3312281648797709	0.884690136877105	0.0934636530651867	0.9980915560911228	0.9997568647465602	0.999961041187668	0.9974685449720406	0.9818401334061158	0.3627154974517232
SPATA7	2.4503232092999	3.0414860477321	0.157658214102832	0.276935652825743	-0.1944462436003879	0.727754187942528	-1.97513570357324	-0.873189013994423	3.89735806628133	0.485964168914248	0.645667015499075	-0.564654013305688	0.98244630300056	-1.29509212161514	-1.83832451103654	0.0419628150235612	0.632265121409457	0.529414612502359	0.5785469363648029	0.336626942598463	0.3264761215594339	0.0806388141673906	0.9980915560911228	0.991983516736064	0.999961041187668	0.9974685449720406	0.9122387052219264	0.3401936318902803
MED17	3.3099267191938697	2.81530102968394	-0.432664563507604	0.228508547806951	0.540952217680844	-0.870861033984498	1.4331798009659198	-0.0395525731964228	3.9539236191046	-1.00396915266316	0.467233390956827	1.19094107110381	-0.9294961494116708	1.2012735893336102	-0.0668145703437293	0.0006748024528074	0.326308990536461	0.6449275379843461	0.246368135343842	0.362719419515121	0.2424185647597399	0.947332818023136	0.9980915560911228	0.9976474811167244	0.999961041187668	0.9974685449720406	0.8764626358659283	0.9799521367697648
RETSAT	3.5166239636445	4.54523240100204	0.5694024597196611	0.2322102428465089	-0.324407079737945	0.7975912640179549	-3.1091344760216097	-0.020721613633113	6.575071469724281	1.4120485846666595	0.548626131375431	-0.7748145491624929	0.86750552308172	-2.60321454696973	-0.0402346547404729	1.29998066653081e-06	0.171924775926545	0.5887870502498449	0.446697532178856	0.39502927257413	0.0162295364111433	0.9682689541312092	0.9980915560911228	0.995958443617002	0.999961041187668	0.9974685449720406	0.3330215636560414	0.9883513260158612
CAPG	6.591651230316661	6.240560272314499	0.247466476383543	-0.5129041714889799	0.0327966247869519	-0.225106918976376	1.35348780245065	-0.136162975830357	16.7046869734964	1.07894259027244	-2.00644260115351	0.130613275802829	-0.452355899175387	2.15902391244842	-0.4690268633409911	5.52759999379429e-14	0.2923011629422899	0.0572556525900771	0.897268226160322	0.655441544644051	0.0420202509243248	0.643665136662502	0.9980915560911228	0.9897411092923248	0.999961041187668	0.9974685449720406	0.5086033582920142	0.8368374817742765
AP2S1	6.54143704648068	6.80701348183637	0.1479599725615269	-0.531594097328326	0.32565969484806	-0.4069787029273229	-0.01022787740066	-0.0545839244128717	19.8027774815378	0.711437910192453	-2.29818114110837	1.44037114265095	-0.88679542775131	-0.0173492832088329	-0.210053209297392	1.6389033392524301e-15	0.484288824447985	0.0314292972858034	0.163843122083983	0.384780903762683	0.9863143524290698	0.835559304188457	0.9980915560911228	0.9897411092923248	0.999961041187668	0.9974685449720406	0.9978121489345868	0.9323207993104236
ADAM28	5.36688638761079	5.313500338683419	0.331596638616973	0.132703206648896	0.214157541021195	-0.560916975569391	0.120329647912042	-0.445827642649946	3.7873400373802	0.749884248411291	0.207599182182132	0.458857781969479	-0.5512561720781091	0.0444332168178322	-0.587459405675791	0.0142999353488613	0.46241079124775	0.8374582436777641	0.65139449917505	0.587465432220498	0.9663520901612472	0.5631411101577579	0.9980915560911228	0.9997568647465602	0.999961041187668	0.9974685449720406	0.9951192299757954	0.7915339001701199
BARX2	4.922739276303339	5.47274914757207	-0.232785028244331	-0.964798985581107	0.514097763943817	-0.187329473507963	-0.352882859008864	1.32777238033103	8.85277702783875	-0.638157785327726	-2.3959815150548	1.31068109543162	-0.229833864639698	-0.327291868983131	3.24108943883196	1.05559549931798e-08	0.529958301989906	0.0255155179943514	0.2034838705576949	0.8203443610909241	0.7465410470338221	0.0037502974847872	0.9980915560911228	0.9897411092923248	0.999961041187668	0.9974685449720406	0.9634648897297796	0.1067044821796888
DCUN1D1	4.39759326665219	4.41533542175542	0.140973980791954	-0.0561571296826097	0.0569782170656785	-0.1054525881929109	0.143249946158265	-0.535299454175456	8.032742394995308	0.539717463534812	-0.172198179831731	0.207023727201938	-0.175687226005779	0.138862914370523	-1.39584621223495	0.0058760124070031	0.594978355329724	0.8669718776501	0.83793698069305	0.8621682012356942	0.9046293023019448	0.179502470468507	0.9980915560911228	0.9997568647465602	0.999961041187668	0.9974685449720406	0.9850999152745264	0.4834024147439403
JADE2	3.74779206714461	3.4792600747196203	0.142232731123061	0.1173841570145869	0.0139053283467736	0.5224043804133021	0.106739742127575	0.0512301085779067	5.76828155525227	0.393537351720852	0.299087871122829	0.0364646151159434	0.6534281509156501	0.104800272982871	0.107567984830853	0.0342682347516014	0.697739337171026	0.784311839502766	0.971241479592957	0.520907007502195	0.940355419060904	0.915939603165787	0.9980915560911228	0.9997568647465602	0.999961041187668	0.9974685449720406	0.9909547862129886	0.9679416645829764
TRIT1	2.09318130415318	3.30644676881401	-0.0022855909973396	-0.465107204647979	-0.602313938086201	-0.8732988111629691	-0.915925611268438	-0.975244845954923	4.24511646421954	-0.0048527144164744	-0.91105018406434	-1.14316969610341	-0.8317371827204101	-0.673128558464556	-1.52625455490939	0.0003315628678779	0.996171844734898	0.3721438265747949	0.2652560768094669	0.414494413602114	0.507875530014224	0.141195813389602	0.9998989857893242	0.9897411092923248	0.999961041187668	0.9974685449720406	0.9254498303080456	0.4378369999051621
ADRB1	1.83889722921617	1.4560594219084702	-0.0170014249541265	0.224186651334651	-0.290234576509664	1.1269218400433798	0.0156740248620722	0.3132283752408319	1.6193416530832905	-0.0401127166902106	0.4120049343967419	-0.627044474020018	1.2107998788365602	0.0090860955578496	0.558621934930884	0.1988067317364349	0.9683803493929152	0.6879140254525301	0.5374027219038859	0.238826069633533	0.993487614186401	0.582611377928077	0.9980915560911228	0.9982999083526686	0.999961041187668	0.9974685449720406	0.9987583255595426	0.8038259093362143
CUL7	2.35862733256432	2.05920106846975	0.373548472597375	0.0976116972827715	-0.2537950279936219	-1.04126826716369	0.857456367496244	0.0903223063914581	3.12616897294934	0.955682077932121	0.227816677216236	-0.5872975544681049	-1.1779570623413	0.7735617665875719	0.1762643071877219	0.0049147293470522	0.349617306731983	0.8218927499111309	0.5629835182154439	0.251399343099485	0.4474230296242339	0.861698793774532	0.9980915560911228	0.9997568647465602	0.999961041187668	0.9974685449720406	0.9183135053060028	0.9440139161994058
CTNNA1	6.6573883878429605	7.39253216728132	-0.186634737770005	-0.431505487831837	0.186437597762361	-0.640303636442068	-0.5313574099801789	-0.1674288067103559	11.4359526653443	-0.8424480335576371	-1.38558964579864	0.7955050991633791	-1.25191166106658	-0.42009282224557	-0.508603882599412	1.79528073750657e-05	0.4093136625958271	0.1799296705901099	0.435600435524728	0.22420521509942	0.687606232648879	0.6161962326339949	0.9980915560911228	0.9897411092923248	0.999961041187668	0.9974685449720406	0.9534235904241004	0.8218047100763116
PHKA2	2.50257397171552	2.15122319680223	-0.13308385717252	0.6828812463018828	-0.486847940312246	-0.287552205048108	0.623909895426128	-0.8487217285272092	2.14033244163042	-0.403042665076781	1.4146985025928602	-1.32990839810924	-0.389287170093382	0.316341285153825	-1.72278779376248	0.0703239833714278	0.691153065101584	0.171253310479156	0.198319778531125	0.7010093653803621	0.760365632369238	0.0989623025914887	0.9980915560911228	0.9897411092923248	0.999961041187668	0.9974685449720406	0.9654458855584784	0.3726143071630204
CNTLN	2.69977352179745	0.549626855827514	1.04119271572242	0.580556502736245	-1.07494330552605	1.03947565422446	3.679276000229069	-1.43819309105603	0.6846897766813411	2.0829021475434	1.1050823837086	-1.95572528673507	0.9702342922479732	2.90425259448977	-2.00129458314134	0.500690085944444	0.0490936726295628	0.281063449553753	0.0633150840345195	0.3424766106130729	0.0082247109301897	0.0578463168615998	0.97273580649917	0.9897411092923248	0.999961041187668	0.9974685449720406	0.2307719106084427	0.3017551328519791
HSPA5	7.97889332895908	8.82342502316957	0.0918800368626509	0.502704736888156	-0.0237515881212816	-0.403945124019799	-2.23065073111324	-0.034786533211621	18.5928886116	0.3161396776665061	1.55703998523454	-0.0751610699865338	-0.633098300667054	-2.71313117916475	-0.0959968790640606	6.08591293583908e-15	0.7548763862650558	0.133730822730439	0.9407658365770252	0.5331959104692879	0.0126985334522767	0.924392149964304	0.9980915560911228	0.9897411092923248	0.999961041187668	0.9974685449720406	0.2955866549138863	0.970025863491376
DSG2	5.475006308770929	5.21274726013399	-0.0034137146550818	0.1305525339219209	0.1250118356505759	0.0497699319386282	0.46207142192775	0.196647277426482	8.12891271239362	-0.0149120354576113	0.417491064484366	0.5290585005880499	0.0942795971345654	0.370499047708242	0.562529038616339	0.0004892853818608	0.988247774915673	0.6805568483412261	0.602510260771899	0.925763142415015	0.7274623823689529	0.579876091215349	0.9989594469096736	0.9980654653354708	0.999961041187668	0.9974685449720406	0.95995962109868	0.8031548118802971
GEMIN8	3.1828379386074306	5.44346310889553	-0.853056981156338	-0.451727182370946	0.426527508400815	-0.711589252149987	-3.68226309965288	-0.0673135367073534	5.819526677620339	-3.18914641745973	-1.1277174826938998	1.42555989027285	-1.1510572854756	-2.07171652721688	-0.170990777930087	0.0002628172171778	0.0048776813987289	0.27220702987407	0.170402516153099	0.263661596723262	0.0561338838527717	0.865816091404205	0.7068240262586549	0.9897411092923248	0.999961041187668	0.9974685449720406	0.5703144379337349	0.9461174752602892
OFD1	5.4193846435853805	4.446673411562361	0.121018139278201	0.199882844774534	0.147515079586766	0.708849548402512	1.11186538228672	0.385059178300104	10.5362953682723	0.470598644708301	0.712639491858604	0.549488377054275	1.26770240342328	1.60359713478834	1.18373165920794	4.62732446676482e-10	0.642559683977415	0.483559420055298	0.588205396313427	0.218157929373304	0.123064136413873	0.249152339273532	0.9980915560911228	0.9897411092923248	0.999961041187668	0.9974685449720406	0.7513276924982836	0.5545892346450234
GPM6B	3.51144446521047	1.4374142970727102	-0.0644653666278252	-0.14292144980363	0.264863196669992	0.539317749323194	4.38406750044961	-0.005417844005409	1.20148120234554	-0.175000905419384	-0.275174453126405	0.669236275281803	0.6473502259718821	1.8763482879617104	-0.0099613875827847	0.280269094836117	0.8629745238714001	0.7857868151764441	0.51173473478395	0.524929153629885	0.1033518772961309	0.992141904932718	0.9980915560911228	0.9997568647465602	0.999961041187668	0.9974685449720406	0.7093619577562537	0.9974025564426666
WDR37	2.3718216265333503	1.86043457456048	0.149787708890572	0.515421073156208	0.0713402125998482	0.61246898697386	0.136221335164574	-0.528847202308737	2.706693408573169	0.358257873169816	1.1289067532156	0.160482757655704	0.669723167346438	0.1173007032066199	-0.9180289148200552	0.0128835445518465	0.723565082848252	0.271097300810428	0.873965273800237	0.5100030103213371	0.907686081096563	0.368559317193262	0.9980915560911228	0.9897411092923248	0.999961041187668	0.9974685449720406	0.9855068592641828	0.6588581503939291
YTHDC2	4.02513250495024	3.11535263940664	-0.0190473038877815	0.238719219906071	-0.144200939368853	0.1732876137006559	1.5906064558804598	0.855425082655263	3.41232033249565	-0.0629850898279541	0.556523184646774	-0.4604691231137029	0.250614640230909	0.895945334455112	1.84873568610368	0.0119097133657674	0.950404770860053	0.583504636701466	0.650108603529731	0.8045605701000049	0.399426322332409	0.0782828905621748	0.9980915560911228	0.995958443617002	0.999961041187668	0.9974685449720406	0.9174703906062516	0.3369661388381018
CTPS2	2.5234836528386	1.49175192788549	-0.239368047490383	-0.6968933380001079	0.4366310881010129	0.850172450185317	2.45261586948221	-0.0168892779927785	1.8514530873267097	-0.7797957169703109	-1.64459580789685	1.30124961225824	1.2543588751236998	1.54413693773801	-0.0397968902307945	0.126219496809747	0.444451030545144	0.1150121286034569	0.207879943426576	0.223198861217171	0.188810200618151	0.9686205539977808	0.9980915560911228	0.9897411092923248	0.999961041187668	0.9974685449720406	0.8351011125379916	0.9883513260158612
ATP6V1H	4.65473002204881	4.88603290183494	-0.0945160611514429	-0.0926848354000912	0.2361697698095499	-0.564996676363979	0.0049571701384702	0.0998404534802404	9.365387795424391	-0.3419065061694439	-0.280528119494296	0.81325473989702	-0.9080568722961948	0.0052645871517594	0.267816707241743	0.0154822239886734	0.7357449529769591	0.79069630864434	0.4248266052292879	0.37450886752933	0.9967366012550728	0.792771410842734	0.9980915560911228	0.9997568647465602	0.999961041187668	0.9974685449720406	0.9996745363122578	0.91403674932119
POLR2B	4.82286991060067	4.14426753166593	0.551483707947771	0.2939855449773789	-0.0384446607154988	0.8193512110612591	0.319866147827417	0.0156107688566056	8.73266205502501	1.93901032742296	0.962245683808812	-0.13021603114605	1.29797360594855	0.4101656365223939	0.0418676888367239	1.3374757676220701e-08	0.0654327640439237	0.346384152113913	0.89757882872297	0.207740402178051	0.6856513441569569	0.966981833536749	0.9833272625427424	0.9897411092923248	0.999961041187668	0.9974685449720406	0.9534235904241004	0.987981639538079
FAM214A	4.20239504134861	4.36581353386228	-0.309278210487458	-0.0148685593844313	0.149759587404154	-0.7193281066852829	0.179154985986948	0.638530944502	3.9123231232055895	-0.9585386249764808	-0.0320077160280642	0.454440712542497	-0.936057107852462	0.0840032706472819	1.17814860648534	0.0032252083256814	0.349375899875656	0.974757882201636	0.6544425584946899	0.360151046731644	0.934436897306078	0.2513901569622089	0.9980915560911228	0.9997568647465602	0.999961041187668	0.9974685449720406	0.989426471531204	0.5567240571007472
ARAP2	3.22216684581047	3.08947450721621	0.47778639898066	-0.143041294052827	0.298049086245908	1.07940405930912	-0.3706571779490289	-1.10228647003668	2.46365514127414	0.9622464400543608	-0.214334946354026	0.5796081415612779	0.9414785540125772	-0.152328996654357	-1.3783268618116498	0.11430182315074	0.347619164073446	0.833137676755455	0.568648954476916	0.356801545939927	0.894089419274166	0.1833471491173569	0.9980915560911228	0.9997568647465602	0.999961041187668	0.9974685449720406	0.9832040516745087	0.4869815664491393
TPR	5.96340613795762	5.465988017067279	0.2535856298930269	0.292360722658321	-0.121318912857625	0.832857226871732	0.13606414505757	-0.0868895795793339	6.31180771029781	1.00499979817893	0.804121113239679	-0.4593168385384559	1.49130604624208	0.0819817794562799	-0.211216618356678	0.0004504387954758	0.327646003599537	0.4301027181625779	0.6512476169771529	0.1519192073698219	0.936477784925446	0.834668273273021	0.9980915560911228	0.9897411092923248	0.999961041187668	0.9974685449720406	0.9901327902319316	0.931945816140232
CP	8.40810880533795	10.0106842218913	0.284127929929422	0.486343372763901	-0.40809156979342	0.8105401486819829	-4.33179194018471	-0.852627400962898	7.11805403283368	0.7046549809589341	0.810783301087268	-0.9401088344365608	0.9031773070495008	-1.6219903632938	-1.33628662770549	0.0001959129173872	0.4900276740997289	0.426517020275535	0.3595611203931229	0.3779746757745549	0.133260613429454	0.195145575136046	0.9980915560911228	0.9897411092923248	0.999961041187668	0.9974685449720406	0.7651879776749717	0.5010424342545953
KIAA0556	1.96973404756417	1.84370988271952	0.6151379362305911	-0.2303942959763019	-0.28945660124045	0.201005109010978	0.52509782274126	-1.39573417070725	3.17796243591505	1.7624700366579802	-0.605866601628402	-0.7466122930326851	0.25802985921597	0.5301461847496	-2.89424761448573	0.0043520918675507	0.0918792951025861	0.550803692256581	0.463202383372236	0.7987823092008699	0.6013210017974979	0.008415747800902	0.9980915560911228	0.9936292560929872	0.999961041187668	0.9974685449720406	0.9384383193451532	0.1410602325477947
DTNBP1	3.93067233724895	4.91270367444493	-0.0037103256928395	-0.648669095411534	0.1145475291175859	-0.3643960197971079	-1.1827066331361	-0.105849642905571	9.45127296996498	-0.0125714645376707	-1.95926935958861	0.363139575946604	-0.545791264596309	-1.2649613117526202	-0.2754970959162079	0.0049114542309139	0.990083128278361	0.1157632952438869	0.719979506693725	0.5913979648448541	0.403600842989365	0.7868615104677009	0.9989594469096736	0.9897411092923248	0.999961041187668	0.9974685449720406	0.9174703906062516	0.9114127742559498
C12orf4	2.5429788994895404	2.44757792056374	-0.309008724267752	0.0765441602841655	0.092609428258811	-0.503168422776546	0.668309582474213	-1.47070634709101	1.75231797997644	-0.5917400798778449	0.1031564579484769	0.16194582477524	-0.432776934874003	0.243044131525152	-1.8949657616811	0.1400665832628219	0.560493837644839	0.9188633000887908	0.8729343366940979	0.669495282809886	0.8182445816640942	0.0714349432320203	0.9980915560911228	0.9997568647465602	0.999961041187668	0.9974685449720406	0.9722485775818064	0.3257579831839619
SCML1	3.1156595465045696	2.2015576283331497	0.9262371017897092	0.5117021838343621	0.0826569407565266	1.3871176655176	0.263230688365451	-1.48085910569737	3.27282173186158	2.31905313450327	1.1884398760687902	0.1994029542610489	1.54915881687547	0.238298383595886	-2.48674456736126	0.0034791100972916	0.0300705029525359	0.2473314200272459	0.84377905196906	0.1356101258673719	0.8138552461515309	0.0209647530683817	0.97273580649917	0.9897411092923248	0.999961041187668	0.9974685449720406	0.971822127683742	0.2005550128803532
WWC3	3.39295711259714	3.2808067441740696	0.0277189341301463	0.635566889011301	-0.4849537947559129	0.7841786619206921	-0.4439023156604629	-0.3733156046226189	6.70273887652256	0.0922265884722994	1.99637388578399	-1.5627234935973895	1.19851871717709	-0.5477939505747089	-0.90158527343681	9.748008038215271e-07	0.927352689439477	0.0584159526039783	0.132388971480182	0.243466922632938	0.5893486921876071	0.377042121517066	0.9980915560911228	0.9897411092923248	0.999961041187668	0.9974685449720406	0.9372796580405915	0.6641147082759091
FAM184B	1.75119197646753	0.870541507729585	-0.157127813348554	-1.22375013911327	0.623855832768361	-3.25381121833358	4.41262441971645	0.379621451147874	0.601760599063598	-0.299318322801785	-1.5209084751996005	0.96672697285839	-2.82583552759601	1.58906052691939	0.549057047051608	0.5687064038942591	0.767760038272562	0.143091961733446	0.34522070778967	0.0102180778245796	0.159180786060484	0.5885210614329399	0.9980915560911228	0.9897411092923248	0.999961041187668	0.9974685449720406	0.7982807765106611	0.8068655326736889
MAP4	4.06847769702521	3.9733970316929295	-0.209508008632351	-0.408760143477285	0.2031616165998599	-0.553300603465206	1.46870312158066	-0.9371090728832728	3.89227997394419	-0.519563171548966	-0.755379798022432	0.4812965302027321	-0.598893906430839	0.736970018939056	-1.4430816843163898	0.0276789984880319	0.608920948562485	0.460274420171699	0.6353411380798559	0.555393495633115	0.523530884036483	0.1638059259524419	0.9980915560911228	0.9897411092923248	0.999961041187668	0.9974685449720406	0.9270569392055852	0.4663450374354457
GOPC	4.61761424437874	3.35713189323559	0.179095181929374	-0.0513227918144664	-0.0087438508368886	0.150056582270147	2.5394365072326	0.7860458210286321	3.63150630312964	0.604176427913948	-0.123092169463093	-0.0283568811648099	0.223185569921207	1.43221121291367	1.65796694146254	0.0074778115319384	0.552523985305215	0.903151747849207	0.9776584723692232	0.8255748886922041	0.189339615035356	0.1119792265097059	0.9980915560911228	0.9997568647465602	0.999961041187668	0.9974685449720406	0.8351191127373316	0.3945209364808793
USP28	2.82365827805456	1.9997719549101896	0.383100478255025	0.3375993440216339	-0.248836704778488	2.32368368379807	0.428777578021246	-1.19608174656354	2.33739189224995	1.12385739431943	0.746886273216805	-0.699910522865206	3.0929717997243302	0.256774501171466	-2.2444506913162403	0.0933286819235249	0.274176884071773	0.4648871193400779	0.491929940286436	0.0053940591561368	0.8155849077867501	0.0356424922723832	0.9980915560911228	0.9897411092923248	0.999961041187668	0.9974685449720406	0.9722485775818064	0.244379421064821
HDAC9	1.97172406721186	3.83065587838709	0.168025361918835	0.67718067530152	0.126069380386896	0.262806811520248	-5.31748078476324	-1.30595917168916	2.35591836107606	0.322624490962022	0.8714810526734109	0.227704422559784	0.216213094729257	-1.67059521397118	-1.62206749558915	0.073919791512364	0.7507239242622601	0.393004610951102	0.8224248143505201	0.831060410548126	0.15584037916838	0.119100982092612	0.9980915560911228	0.9897411092923248	0.999961041187668	0.9974685449720406	0.7939280551165785	0.4066314390062893
TSPAN17	3.4583260846972697	3.72871853157385	0.201288427538161	-0.0689552730443518	-0.0198791545411485	0.660108428369036	-0.8292890678924609	-0.106075738644413	4.7880479876092	0.6165863730985319	-0.160715555923719	-0.0582055286509814	0.8752663013878029	-0.550469652367981	-0.2222230878239	0.0100993515117203	0.544187721505007	0.874396903223452	0.954137577249951	0.390896751739915	0.6215568003539239	0.826403836248838	0.9980915560911228	0.9997568647465602	0.999961041187668	0.9974685449720406	0.9394882587322072	0.9291223469687168
NOP16	3.7684991518553503	3.66659890358156	0.177406042538554	-0.310106531432011	0.136334972473953	-0.0824152121872831	0.403671492368064	-0.2402295793035499	5.576187367002309	0.448605931461856	-0.725063358226022	0.323036346439348	-0.0937175538545398	0.363116393100902	-0.456958428248913	1.32161401072487e-05	0.6581033465265921	0.4760551588632299	0.7497180215369491	0.92618180994566	0.719983596628005	0.65218096802887	0.9980915560911228	0.9897411092923248	0.999961041187668	0.9974685449720406	0.9587287294673776	0.8430265254828794
CC2D2A	1.93182925824252	1.35460311126234	0.651014118455885	-0.29579843351337	-0.16627114412794	-0.80020372787377	1.71844389237953	-0.8502369540800581	1.76467882683565	1.41322363624993	-0.581780514097686	-0.3195717580135999	-0.774293431999081	1.31791569452783	-1.35518705934197	0.0914984519807463	0.171583250417625	0.5666288738721321	0.7523078822471451	0.446999228738507	0.2010910504353719	0.1891101302275689	0.9980915560911228	0.995958443617002	0.999961041187668	0.9974685449720406	0.8466422986632512	0.4950317166772817
RRM2B	3.37575562300333	2.99828972914922	0.270352928911681	0.339494344597256	0.0539361368589089	-0.271484924727504	0.657018505883448	-1.37895377034061	4.08969931594044	0.618070710471066	0.711823088932688	0.116674004505891	-0.276874926694826	0.5449514964969	-2.1057664830025	0.0004846242764974	0.542874896577997	0.484054937299084	0.9081769430523208	0.7844609006973441	0.591269065332652	0.0468641525102201	0.9980915560911228	0.9897411092923248	0.999961041187668	0.9974685449720406	0.9372796580405915	0.2748942678431323
ZNF800	4.25660979422556	2.92589408560821	-0.0009023989631332	0.537648469411243	-0.1043165821518209	0.19943902808153	2.23816353309569	0.520156403378332	4.00223591572488	-0.0031680272869948	1.38413385011292	-0.349985917475757	0.314393364893351	1.59465983072555	1.21443547777503	0.0184069346449839	0.997503377859544	0.1831024772718099	0.729905893023697	0.756256294364783	0.20843925195363	0.2389716172633269	0.9998989857893242	0.9897411092923248	0.999961041187668	0.9974685449720406	0.8487553200696726	0.5463394273669171
SNX29	2.92589998832342	2.14250319901262	0.0381204931058575	0.737027264555037	-0.0789217181050937	1.2947569179695202	-0.165420508671419	0.984482419745874	3.1511300030537	0.0918316286803644	1.6435430696578002	-0.183302985224519	1.4379467428866002	-0.145200123034775	1.89107387824891	0.0046353138482509	0.9276628861241828	0.114487203964327	0.8562391478576429	0.164522720276926	0.8858749538330231	0.0718557973340084	0.9980915560911228	0.9897411092923248	0.999961041187668	0.9974685449720406	0.9823578326108542	0.3265737127336615
MRPS10	4.781257904637379	4.082380022811839	-0.0151985836090233	0.404980944307756	0.189410511282278	-0.0695104141270382	0.93126393546745	0.632814896882641	6.5330472565890005	-0.0601122782036492	1.18113634437728	0.7199580785378559	-0.1203161681156759	0.778459311027482	1.71679444617294	0.0046153069730241	0.952652570317601	0.254310662723551	0.479535152275575	0.9053310700110152	0.499098477276475	0.102593492930835	0.9980915560911228	0.9897411092923248	0.999961041187668	0.9974685449720406	0.92526703874152	0.3781909066036139
RSF1	6.057856287490269	4.7961201423908	-0.0321117728524175	0.6969709321183449	-0.120260990908138	0.477804733526291	1.66719350225906	0.602466895575179	16.8570108006497	-0.1824745904185339	3.5626851466519	-0.654315378360437	1.28136741405286	3.64844453396251	2.7209399223587503	4.59020697792089e-14	0.8568813272422942	0.001741100929847	0.519690870173654	0.21340652041531	0.0014159560204372	0.012477494108551	0.9980915560911228	0.8758545326659611	0.999961041187668	0.9974685449720406	0.1114949822769398	0.1613563732079395
VPS13D	4.149345950287509	4.56603879031784	-0.548199807637904	0.131518618199111	0.0102615953868015	-0.243007515740798	-0.355953304206113	-0.0489382607500853	8.74384103628166	-1.96951882521468	0.395813137621551	0.0356315448182773	-0.394984729881334	-0.373708388153457	-0.12783582998585	0.0250219076032913	0.0620632109029965	0.709967277592533	0.971898455356308	0.6969683771052989	0.7841410005181999	0.899938761486765	0.9809650735816686	0.9982999083526686	0.999961041187668	0.9974685449720406	0.9676172633003188	0.9608038227134554
CELF2	3.41708793070655	5.94042627087234	0.0339206000638911	0.0052802732554965	-0.268487409883863	-0.280267034968112	-4.52033975194841	-1.3777139298406202	4.35916535930215	0.0784340324522626	0.0087060098577344	-0.606014555624347	-0.2603841014997339	-1.67090169823012	-1.80918054154168	0.0066307082412639	0.938259333104018	0.993133390573262	0.551220915773106	0.797059575350914	0.151897391655996	0.0843779755548481	0.9980915560911228	0.9997568647465602	0.999961041187668	0.9974685449720406	0.7855494231923594	0.3458379018993164
FAM120A	5.83634287176427	5.94169553085738	0.0626853381843743	0.38496177339656	-0.121054083016208	0.5753837656393149	-0.8964304041951379	0.317583912444954	9.7083023577627	0.218723690561512	1.06101381109078	-0.40791953056439	0.8965776749339149	-0.7764407927291059	0.8144710609460301	0.0045136947092169	0.8289727885816079	0.313633922934857	0.6873966909627509	0.379664136074675	0.5339166921615179	0.427271454655753	0.9980915560911228	0.9897411092923248	0.999961041187668	0.9974685449720406	0.9292875834919908	0.7006705776775377
R3HDM1	3.07230778173175	6.18500914691736	0.2067279003969669	-0.333528975241772	0.20572627043372	-0.8674015304583359	-5.96845278931349	-2.2281925174701698	4.5533462916463	0.689917828005309	-0.731539617770773	0.6408178466964829	-1.19745166149327	-2.3992649325082405	-4.10392126552795	0.0015151482951576	0.499045723850935	0.473143335427236	0.52968806131401	0.246336114728696	0.0271725520930255	0.0005103258366638	0.9980915560911228	0.9897411092923248	0.999961041187668	0.9974685449720406	0.4197284492161823	0.0524895371136162
COL9A2	3.74416290361836	3.47133303920513	-0.3472693037827269	-0.5042175906042371	0.269647919654681	-0.3980742072789149	1.55946817919426	0.0660391103612685	5.616978122960349	-0.921755067502108	-1.19759956760208	0.666211753420479	-0.48587184516588	1.49188263726631	0.133448268632056	1.1996568101757e-05	0.3666548781986839	0.243817458877071	0.512201938990241	0.631862228802072	0.149931488221823	0.895052058687237	0.9980915560911228	0.9897411092923248	0.999961041187668	0.9974685449720406	0.7854855837076394	0.9581121815497752
KITLG	3.12539653011387	2.751092482539621	-0.225287789487723	0.0330373950683358	0.0458087958301789	1.22647208183482	0.640906982409729	-0.758504411907717	3.5367742460791805	-0.617899771244745	0.0715240214531711	0.121248155766683	1.52746641664357	0.43067461065725	-1.376849331867	0.0901155109576812	0.5435304299709449	0.944519905628636	0.90466400287651	0.140944574245844	0.73521625712389	0.184391825424134	0.9980915560911228	0.9997568647465602	0.999961041187668	0.9974685449720406	0.9615145475864972	0.4880715847468351
ERCC8	1.92051753827391	1.69246750332019	0.635178511790272	-0.442806013685631	0.0149926833272416	0.5869372360809979	0.151740627930745	-0.0870068384883678	5.02372962962914	3.14695958617844	-1.98703433510544	0.066603257503015	1.30508571233346	0.259661803249219	-0.336399533501615	4.97431729305497e-05	0.0046809044765202	0.0595108387683479	0.9474991295442392	0.205349679071946	0.7975391564944548	0.7397572151162378	0.7068240262586549	0.9897411092923248	0.999961041187668	0.9974685449720406	0.9682790223540164	0.8902381310085355
H6PD	5.08104179407592	5.40988612622948	-0.211997348804892	0.1854601351586	0.0951369513878095	-0.4874782871975379	-0.49364774816269	0.139796982032065	8.205977245228231	-0.8131989693429191	0.5227622097990801	0.349887873452995	-0.811587054989567	-0.3870275244453429	0.363803587643664	0.0029716647894857	0.425558027085072	0.6079583541206229	0.729962346199884	0.425773633851968	0.7282309336143421	0.71996948778505	0.9980915560911228	0.9966913914361536	0.999961041187668	0.9974685449720406	0.96021707045905	0.8791178726202489
VAMP3	4.89327277477473	5.25125906293699	0.0240261518568706	0.223126687191283	0.2536497867951189	0.321307892330447	-1.39358157850327	0.0279707437781379	9.80904804460446	0.128698560776138	0.8646588428165871	1.29989096727066	0.7311926331358131	-1.32513851460011	0.1015600302772909	7.71855937339147e-05	0.898860228682999	0.396781204991484	0.208258116739619	0.472587897513757	0.234458616945165	0.92005265149814	0.9980915560911228	0.9897411092923248	0.999961041187668	0.9974685449720406	0.8718952996489764	0.9682140560934204
PER3	3.87605111985883	1.6283207729254698	-0.559551451843075	-0.241341399480073	0.275156495354003	-1.0669370447018	5.64400724671875	0.625557078517032	1.35597999249474	-1.2609291397751698	-0.3734526321638761	0.548765294051896	-1.15956309612316	2.4327228111696	1.02722728868009	0.228817485439374	0.221637238757851	0.712519822332288	0.5891601466222299	0.259248787280442	0.0572357094618025	0.315647871095269	0.9980915560911228	0.9982999083526686	0.999961041187668	0.9974685449720406	0.5748763686555136	0.6135371876466561
EPN3	3.27975221381208	4.22809495898507	-0.0244335725489149	-0.158269770453841	0.8129658519673009	-1.27119016912399	-1.36259837798813	-0.911547345166242	5.8935217480165	-0.0593397391780341	-0.343178431931242	1.8622476993172696	-1.33536106191727	-1.09435663514572	-1.54330397110232	6.25036529982949e-06	0.953217239453072	0.7347219442438679	0.075978640648189	0.195411362167262	0.285636061136741	0.1370203162749809	0.9980915560911228	0.9986740514809184	0.999961041187668	0.9974685449720406	0.9051309279529316	0.4322796075717663
LTBP1	1.6162074787923	1.89373396312196	0.2352714178697089	-1.20967142693525	-0.0944531947010869	0.3025949842242589	0.796783763129384	-0.95854240159985	2.62607922372464	0.535631209949556	-2.467064988483	-0.188882519712101	0.314175909370308	0.629902455715962	-1.6771955589872598	0.0154264700372091	0.597587373447338	0.0218821535894108	0.8519165141082801	0.7563473403871981	0.5352464587136551	0.107657113818198	0.9980915560911228	0.9897411092923248	0.999961041187668	0.9974685449720406	0.9294619106122858	0.3872427701753114
RCN1	5.7461711547908605	6.35205807646728	-0.0803254986768279	-0.0850774500144685	0.0762054847921905	-0.62862379755933	-0.79201555643955	0.291288731954116	10.3356977720193	-0.298474864027051	-0.241120994204124	0.2690933688897989	-1.01779164101244	-0.673127698107058	0.784130819781482	0.0017020599814338	0.768264833889593	0.813258336445366	0.7904649165308809	0.319852969479631	0.5632237771745029	0.443325723019807	0.9980915560911228	0.9997568647465602	0.999961041187668	0.9974685449720406	0.9343964048822824	0.7138544117674335
RFC2	3.28839580653513	2.96225798768296	0.4303831453531671	0.0618250389097143	-0.181470450235064	1.44277737021482	-0.4913569462677999	0.5650935466944761	4.8388010021875	1.16595341935539	0.1559994477144209	-0.464756375676698	1.77055050037566	-0.474557809318238	1.23968761919782	7.789688591958659e-05	0.2561184850911919	0.877456063159598	0.646672876814183	0.0904926378270201	0.639778910167729	0.228152351581931	0.9980915560911228	0.9997568647465602	0.999961041187668	0.9974685449720406	0.9433573435423622	0.5351699713412653
ARID1B	4.876598414873599	4.77319024450383	-0.212774452864097	0.0417822141502269	-0.007842103333495	0.401764402470449	0.2032471827846869	0.0069173187701434	11.4572198303852	-0.9400669392342048	0.157415991636148	-0.0332914764414614	0.804969375002148	0.270077781023328	0.0224624152379933	0.0058735945901921	0.3575545561683549	0.8803234810119841	0.973744366424178	0.429896651978737	0.8313597638795971	0.982365751153851	0.9980915560911228	0.9997568647465602	0.999961041187668	0.9974685449720406	0.9738886953092396	0.993143419256144
CLPTM1L	5.260179307121129	5.368405736159151	-0.0489580002971836	0.059690597129831	-0.0958967724950474	-0.274410737053756	-0.0637932179209076	0.1295443058089359	7.79431071584924	-0.188735115625397	0.168711275406014	-0.3542288759890309	-0.4588061977997179	-0.0475094752675007	0.336424560009236	0.0005678649641504	0.852139178173083	0.86773492952491	0.726736063447499	0.650934583143045	0.964183420464602	0.739940793274768	0.9980915560911228	0.9997568647465602	0.999961041187668	0.9974685449720406	0.9951192299757954	0.8902767681622209
NEDD4L	5.10772864162242	4.7444033505935	-0.404758275565515	0.771315453000371	-0.0036068015970178	1.09119182062516	-0.506815077243262	1.02230031010797	8.490850805499509	-1.17899005954132	2.040258951115	-0.0103755438533883	1.48355928612778	-0.547878094506716	2.4194493308495	2.16618839694232e-08	0.2509962779240939	0.0535073057979753	0.9918151765435552	0.152111925244731	0.589291891125103	0.0242583831419238	0.9980915560911228	0.9897411092923248	0.999961041187668	0.9974685449720406	0.9372796580405915	0.2119789166754595
HEXB	5.76504774341388	6.403168781035429	-0.4499514000622629	-0.642754599437203	0.0009763537748052	-0.8465068287137951	-0.081081462584223	0.753112576650726	13.0163459296747	-1.91454589014037	-2.15454697136582	0.0038283931281285	-1.6051088260599	-0.0863433763040372	2.521510956384	0.0030457107546192	0.0688325225930486	0.0600173647871667	0.996981520411084	0.122956887043892	0.94058229897893	0.0230525534147621	0.9833272625427424	0.9897411092923248	0.999961041187668	0.9974685449720406	0.991027303408658	0.2084482810696372
PTCD2	1.38450502600063	2.6771700605151696	0.575889898806203	1.00590888785114	0.0370087819817685	-0.9166437252542	-3.70778079358785	-1.98303147351916	2.43363728091426	1.65261771176825	1.8878304876682	0.0956494388940165	-1.1143104417473502	-1.7271337271228602	-3.69402524645598	0.0436614923346701	0.1141936861512719	0.0724026910795546	0.9247539467593068	0.277957247296181	0.120115679436539	0.0012698822821656	0.9980915560911228	0.9897411092923248	0.999961041187668	0.9974685449720406	0.7450975260034386	0.0731716169047683
KIAA2022	1.59755025176934	0.618196031380314	-0.193879535152645	-1.15530702606199	0.5577350977525369	0.144402295980823	3.3156726357582005	-0.7750474715068499	0.5873856772750191	-0.375893073051219	-1.7153873842329	0.9543968980822092	0.12945473865698	1.65952907449655	-1.10224722069214	0.600074895283072	0.7107191379747191	0.113843299203559	0.350794568324905	0.898174212195676	0.239955957372808	0.283536285537618	0.9980915560911228	0.9897411092923248	0.999961041187668	0.9974685449720406	0.8756923378986766	0.585091595007347
JKAMP	4.66961929927582	4.45602965509495	0.201401086284047	-0.0963343441262432	0.1083698448968	0.0170814062456853	0.0849380563605177	0.69689005462614	7.666291692647389	0.6378206348755229	-0.263364719197097	0.323053100947549	0.0238835932971754	0.0816012563213216	1.7554912667972902	0.0145154662538035	0.530243527570949	0.8036505630452959	0.749745379098015	0.9811761925414528	0.9483629055691508	0.1049368688468009	0.9980915560911228	0.9997568647465602	0.999961041187668	0.9985039648076848	0.9920802665271308	0.3826094582177871
ARHGEF5	3.53083989375408	3.39573892470922	0.0192131802444763	-0.2369849736595019	0.2002276071721589	0.0781999144187952	0.5987570658448199	-0.110690255941111	2.8740131853606896	0.0383311281132001	-0.35661817545392	0.3779269422435	0.0690097148672357	0.264685115029567	-0.148812318396185	0.0736997456147796	0.969797455650486	0.726905243998305	0.7093375006918271	0.945607956715544	0.816792637660996	0.883256517847687	0.9980915560911228	0.9986740514809184	0.999961041187668	0.9974685449720406	0.9722485775818064	0.9527314089300544
NFE2L3	2.70797209385984	2.5109802798035097	-0.2019169409734019	0.397798174723956	-0.0571396843177336	0.0792341796413741	0.127655564999451	-0.413565714442171	3.31778841715176	-0.4374897016286599	0.7896198280899129	-0.117996677224899	0.0788738023773447	0.100128496914528	-0.646179951874417	0.0031272144307704	0.6660210336766701	0.438178022992267	0.907141003415764	0.937846033480297	0.921149173267082	0.52484682369655	0.9980915560911228	0.9897411092923248	0.999961041187668	0.9974685449720406	0.9878163818416466	0.7690818265461163
MCUR1	5.051914780332799	5.496369069479071	0.6309001258246301	0.532546666963063	-0.0229561801910607	0.528526106662481	-2.2124206788611698	-0.157716742619941	10.4947080330176	2.28090035551092	1.67548423690978	-0.0813155649698248	0.8258723164430479	-2.35407800722307	-0.4221411605261429	0.0029808762370758	0.0328082702199502	0.152570508996669	0.935927957121648	0.4182478240654629	0.214311066830345	0.6791165435019721	0.97273580649917	0.9897411092923248	0.999961041187668	0.9974685449720406	0.8511517698079595	0.8572852534446895
LIMA1	6.57528877721231	6.373021683875019	0.0369023454916505	0.1797949132678319	-0.0839111287233906	0.35284339513907	0.0685677463606071	-0.0212697650199392	9.32950417549958	0.163862314331201	0.559695889806667	-0.350383752861603	0.705691503306625	0.0518476863119781	-0.0617702374389874	0.0003678189250591	0.8715782988049721	0.581352767377614	0.729934549305875	0.488537795174267	0.960644499863954	0.95132096972389	0.9980915560911228	0.995958443617002	0.999961041187668	0.9974685449720406	0.9944906773109262	0.9810638994195956
LETMD1	4.41501078194963	3.60539672530474	-0.476508094638316	-0.188583829413465	0.334933266924546	-0.7525905783729279	2.33183609876249	0.9162902914295368	6.73005873354446	-1.44788998584364	-0.509003732739048	0.946715574180536	-1.06419654275129	2.6317996465601	2.24364987956686	9.168092440404258e-07	0.161749845046607	0.6158168571001379	0.354067104526315	0.298781277101213	0.0152314782280913	0.0352490264920507	0.9980915560911228	0.9966913914361536	0.999961041187668	0.9974685449720406	0.3238097563654586	0.243919277853097
TNIP3	2.12877846390131	10.1481623567998	1.03878453962373	-0.9946146196031992	-0.0128283511144589	-0.2743630108195489	-17.3217534178802	-1.6135804619266698	4.32807975239017	1.86119125510923	-1.24131677933188	-0.0234666961190036	-0.196610444475265	-4.55466087498155	-1.6248298338044598	0.0014522827456988	0.0783828617702849	0.228987132168428	0.981525156270864	0.8462094120736692	0.0001596828878829	0.119081296123131	0.9833272625427424	0.9897411092923248	0.999961041187668	0.9974685449720406	0.041712718823637	0.4066314390062893
MAPK9	3.5818816742268504	4.14511366758551	0.109724898836252	0.286411624069066	-0.0427559645337091	0.681198357228086	-1.7720857617320702	-0.658563433072301	4.7353715471711	0.2922146868026199	0.5948073426786971	-0.111919744203078	0.781899031546977	-1.03665294394967	-1.1720959607215802	0.0103802979565857	0.77298455722022	0.5610526430363331	0.9119394508535408	0.442611038050942	0.37880746532495	0.254659551626533	0.9980915560911228	0.9952475895432012	0.999961041187668	0.9974685449720406	0.9174703906062516	0.5591189819517923
BCAR1	4.051085791063151	5.15445278900613	0.0293216700432076	-0.0234661988595983	-0.116987338943314	-0.192438672775951	-1.97113690936035	-0.1202853861499369	6.6817137834294495	0.0914406778337683	-0.0558123707113471	-0.35131313823753	-0.253665000511543	-1.3109831112083	-0.2558854232393989	0.0040058880096743	0.928013516790752	0.9562596666439028	0.728842696510572	0.8021101572871999	0.287995277771174	0.8006869725055219	0.9980915560911228	0.9997568647465602	0.999961041187668	0.9974685449720406	0.9061159592688004	0.9178774678431478
FAM160A2	3.30065481179738	2.1870882372328	-0.339542285110656	-0.002183391463581	0.306917205546686	-1.0040620751702	2.94964665117229	0.539061598320974	4.1309247546409305	-1.0483270136433198	-0.005951618624872	0.8716954924422671	-1.43810212653898	3.39013847890108	1.28665435002733	0.0004382286991582	0.305868950852738	0.9953049631432273	0.392788333371759	0.1644790957726019	0.0026325274673693	0.211589785341116	0.9980915560911228	0.9997568647465602	0.999961041187668	0.9974685449720406	0.1353274662289824	0.5189968826103664
HERPUD1	7.9878270973385295	8.64727735587021	-0.612134469038954	-0.5507127015081961	0.440696252222136	-0.564999587762847	-0.372206767172807	0.493162976516432	18.7339855834471	-2.1063237226150804	-1.6745775993958798	1.37583348952795	-0.9091268040736148	-0.45609377042824	1.40240030443509	5.2024283615631586e-15	0.0468109702464771	0.108175800930918	0.182719512864031	0.373135788396992	0.652792979344727	0.1747496236768169	0.97273580649917	0.9897411092923248	0.999961041187668	0.9974685449720406	0.94530771487194	0.4784905805391735
HOMER3	2.8274300263748504	5.0076423643413	0.230725610012313	-0.9585908166114768	-0.589617877511255	-1.41267807449935	-2.57419035704287	-0.124810261572416	3.408956345405	0.525924258254289	-1.52493672698631	-1.22554070050065	-1.3393446239423898	-0.91803389910325	-0.176479561906327	0.008294954245411	0.6048861711154859	0.14160414703882	0.235046982201274	0.1954215294756849	0.377608784790951	0.861535852894627	0.9980915560911228	0.9897411092923248	0.999961041187668	0.9974685449720406	0.9174703906062516	0.9439233806297268
PIK3CB	3.68074331363493	3.3930934528158803	0.1010806708811559	0.432774502744672	-0.483987098473117	0.719583931555942	0.128767996322817	-0.584660926227355	7.727438126536981	0.3714396355903019	1.50786050937839	-1.7162946290170602	1.22281541151387	0.1765943828807789	-1.5298405877142	1.0444484456961e-07	0.713863357040994	0.1458172783116219	0.1001579138762469	0.234337739027974	0.8614426058347491	0.1403089924291539	0.9980915560911228	0.9897411092923248	0.999961041187668	0.9974685449720406	0.977920160139246	0.4370918732976365
CYBA	8.4968482090473	8.9959846400149	0.266470685153015	0.0798231092367715	-0.179473501900514	-0.3897271606316799	-0.811682811866453	0.3429655384384589	9.42135572516407	0.8579741864257758	0.178752751486679	-0.537498260139986	-0.548277926881623	-0.442775934094183	0.7440571371178509	4.37667895339341e-06	0.400986701691844	0.859768455958126	0.596845542797639	0.589350718207875	0.666174376361524	0.464773074659582	0.9980915560911228	0.9997568647465602	0.999961041187668	0.9974685449720406	0.9504648372532728	0.7277784591604199
THOC3	3.41156645243357	3.21313572802541	-0.57809979292987	-1.0833331351932198	0.0309195512691945	-2.26175590728278	3.73658448189223	1.47021455530565	1.68793788955435	-1.3056548372154198	-1.68337476327292	0.0661086351811284	-2.0101123899613897	1.03347574945018	2.1839685061708503	0.132033441668204	0.208320163741338	0.108102804770694	0.9480319789807948	0.0592650331089055	0.31793367069606	0.0406893494075358	0.9980915560911228	0.9897411092923248	0.999961041187668	0.9974685449720406	0.9122387052219264	0.2595587278146337
HEBP2	7.19880782286829	7.525399873771349	0.205968209379491	0.206522363409721	-0.0589485791764451	0.0960750966335936	-1.06347717642402	0.582320577932349	6.60618154273134	0.6027375303374749	0.423121680951705	-0.165916661117865	0.123172450305343	-0.4980993523368739	1.05652752480885	4.27925892807704e-05	0.553538033082092	0.6763876525669139	0.869914542110352	0.903185206330004	0.625781981872985	0.302290413738414	0.9980915560911228	0.9980654653354708	0.999961041187668	0.9974685449720406	0.940741247143089	0.6023198666126589
MPHOSPH9	2.37779363317191	2.9612170067708905	0.197310657800656	-0.375961198748417	-0.74032298826904	-0.9148339436880192	0.2054963399382089	-1.25639861688716	2.7813514268544703	0.485681729000435	-0.6819555403542671	-1.6516093474172802	-0.9878126304793008	0.0983241501593904	-2.06991974981641	0.0388294095470925	0.632256591037588	0.5035493538330179	0.1136517183735	0.334187859911696	0.925910509047585	0.0506306357521638	0.9980915560911228	0.9897411092923248	0.999961041187668	0.9974685449720406	0.988378407646932	0.2857240150104106
PLEKHA5	5.42366978232556	3.99147700902584	0.136466350389368	0.5201166194033411	-0.116521368643524	0.960281466026884	2.04015258501755	0.17250050849269	5.788382406987179	0.4435988799588329	1.30218800420335	-0.362878540506067	1.43176879925479	1.5809392545064598	0.379602774120637	0.0165064259352489	0.661960039320241	0.215969114143814	0.720302120689071	0.1663207486141409	0.282377720394116	0.7088361088747049	0.9980915560911228	0.9897411092923248	0.999961041187668	0.9974685449720406	0.9039030106255276	0.8725738036512664
PRSS8	5.9514961015876695	6.02420015702957	0.0728250065182182	-0.3509479691756419	0.2264200255748089	-0.672167355841905	0.5696432082748629	0.2761218062341979	9.8314155516711	0.347014288972342	-1.20012908486098	1.02237786479422	-1.36559589523446	0.478654089066472	0.883339819970625	8.20146060623053e-05	0.732177435437875	0.243051595690165	0.318877627420663	0.1863811968937049	0.6493791231875121	0.3870250002172171	0.9980915560911228	0.9897411092923248	0.999961041187668	0.9974685449720406	0.944928183755862	0.6702506614222836
SIKE1	3.89825042258744	3.03219240530152	-0.13185048439557	-0.259825143693096	0.62442269681268	-0.562624479101204	2.2128213695995	0.8122073187281321	3.66329565013007	-0.533245564606743	-0.7308378986596529	2.42025396917831	-0.955026722236106	1.3904348941718	2.0356790865371	0.0059122816134851	0.5998256203570059	0.472640579515406	0.0252724289709746	0.3506593939395589	0.194079879593078	0.0540890799013488	0.9980915560911228	0.9897411092923248	0.999961041187668	0.9974685449720406	0.840279859333687	0.2935443833057964
RRP12	2.44186277174202	1.85461951974988	0.480910592255131	-0.167176829134074	0.62308560233218	0.8805367897489108	0.4835195640479879	-0.8475491859924659	2.6750594489754302	1.1567729378956395	-0.363092457342534	1.3995994988868	0.95834510557224	0.4066042971845889	-1.47380661355905	0.0138302520184974	0.259771897132124	0.720001224992477	0.175576553007854	0.3483030688561639	0.68822707777037	0.1546995580393559	0.9980915560911228	0.9982999083526686	0.999961041187668	0.9974685449720406	0.9534235904241004	0.4539424125693034
FNIP2	3.62754581528808	3.68398321026634	-0.4325207016391429	-0.199126299396048	0.154605332922804	-0.195732284133437	0.8591761833665341	-1.08496825092047	8.834934682724679	-1.6740746112644198	-0.7002880610634179	0.5682032916990389	-0.352258519120245	1.21847054018677	-2.9071142222591297	1.0932379517909e-08	0.1082756979735709	0.4910875349373699	0.575651192691546	0.727996481827033	0.235950969351406	0.0081708373020029	0.9980915560911228	0.9897411092923248	0.999961041187668	0.9974685449720406	0.8733008956945144	0.1404213340424626
MSMO1	4.98006723312976	6.1584688658174205	1.13059053765686	0.237149203096761	0.284561039425849	1.28778002621542	-3.83794382477387	-1.27814524146825	4.99846269417443	3.1565163223062798	0.477436938961673	0.8024644256284329	1.39375310282111	-1.5693474713854598	-1.99984934190912	0.0020990848650785	0.0050051161342281	0.637766543715074	0.431808193915433	0.177969136116119	0.158895839785462	0.0581899860512054	0.7068240262586549	0.9967647079608184	0.999961041187668	0.9974685449720406	0.797872958854381	0.3022972933058805
TTC17	5.0215602756019	4.790716567086941	-0.33962661181999	-0.0054442571847789	0.0490192369217267	-0.185437877805481	0.720499481912123	0.340385660765125	13.317971680797902	-1.60612425889641	-0.0227750097489198	0.21957081389068	-0.401411351878729	1.1713040524906295	1.2343724943998	0.0044876897125414	0.1226011946454019	0.982834594055915	0.828230029941144	0.692317587447641	0.4872207114051839	0.2374475182269519	0.9980915560911228	0.9997568647465602	0.999961041187668	0.9974685449720406	0.92526703874152	0.5447298159168268
FOXN3	5.45688952633277	4.6257361527037	-0.0207119939002564	0.7228764831049108	-0.287287321140344	1.34112894908394	0.558923133998707	-0.268846619338751	13.2233822565215	-0.0950165931354584	3.04449236553994	-1.28947380294118	2.9021313073425903	0.985712498717255	-0.895423014095182	6.0290446463490495e-12	0.925161792431139	0.0059472931521773	0.2106258432807789	0.0082648656992151	0.334991680071239	0.380253974263122	0.9980915560911228	0.9897411092923248	0.999961041187668	0.9974685449720406	0.9134511238075252	0.6656229777075158
AKR7A2	5.44855762008202	5.77899298859772	0.0680570894981138	-0.366475391993218	0.0188708100945549	-0.961743021637196	0.0255846630856632	0.462772849515647	12.9492886517205	0.257761139942702	-1.2698358523263702	0.0661555492825233	-1.61545193509606	0.0338253553477986	1.42602235865041	9.08927659982438e-12	0.7989870617070159	0.2174108040660129	0.947851501605283	0.120464414726698	0.9733214398379398	0.167898408630039	0.9980915560911228	0.9897411092923248	0.999961041187668	0.9974685449720406	0.9958976691166777	0.4700871750603648
MRTO4	4.187630169347	4.1913302543939	0.3648634648455119	0.635463812864767	-0.0501308287138993	0.062514077170496	-1.01244056182612	0.0482546858207421	7.75087858153344	1.14150237584831	1.85630554783974	-0.1529693903567789	0.0869655838103886	-1.12707789785955	0.114364146794163	9.94046434349991e-08	0.265934087260978	0.0768537195362078	0.879816771510006	0.9314855687053872	0.271853054826675	0.909986462136056	0.9980915560911228	0.9897411092923248	0.999961041187668	0.9974685449720406	0.8984067077558517	0.9647268093803516
USE1	4.78061987017686	4.758635640913719	-0.0801835425069065	-0.457758795018031	0.0974355560971872	0.496743796806976	0.296968635623259	-0.1349783688071019	7.12011251595482	-0.254942541153531	-1.16523902803479	0.292769472205416	0.7016288358448199	0.231323551389726	-0.309802004682965	0.0136207537076955	0.8012052896380619	0.2712557718394719	0.7726008261110721	0.490322656434405	0.8441768017408829	0.760345303288622	0.9980915560911228	0.9897411092923248	0.999961041187668	0.9974685449720406	0.9755794560535486	0.8995261041820924
LAMA3	2.58309908674359	0.738805607381582	0.679839374304432	-0.510354331785231	-0.193384541273006	2.14918376528317	3.47146141732238	-1.3153910888806	0.7750862364594409	2.03379407059907	-1.13214952414905	-0.55221959553676	2.94867662867656	1.8547542866021	-2.48806633380384	0.47116943527326	0.0552468493554671	0.269990066996125	0.586903712861634	0.0076607506324434	0.120324867680725	0.021004283674568	0.9769517063443282	0.9897411092923248	0.999961041187668	0.9974685449720406	0.7455575280990709	0.2005550128803532
AP5M1	4.30291318225645	2.961985742704	0.0041574604991809	0.346841749558722	-0.0907023922390051	-0.226621857659231	2.64482457788166	1.0647643011567198	3.97996406987842	0.0191586516756259	1.09632851842548	-0.3951293724405929	-0.443056947176131	1.86021864665614	3.1874557528471	0.0071525943687907	0.984930298359873	0.285193886288395	0.6974956918926871	0.662809524885394	0.0948568474119292	0.0042562878459815	0.9989594469096736	0.9897411092923248	0.999961041187668	0.9974685449720406	0.6904059445246121	0.1108011409385973
ANAPC4	3.45744172171135	3.3727081871425004	-0.339650321573323	-0.263751252727666	0.2445735917448819	-1.31637918965297	1.22896353749644	0.1782443013444779	6.1042849070184095	-1.01679105138385	-0.712247097620562	0.6742875894911221	-1.78361393495817	1.31619121691866	0.40798254345283	3.82379851378054e-06	0.32030526805633	0.483797547703951	0.5071525757384711	0.0882889436433287	0.2016594146267049	0.6872298021855071	0.9980915560911228	0.9897411092923248	0.999961041187668	0.9974685449720406	0.847026496729807	0.8611681718295765
KCNQ1	4.10894453924161	4.30761328148275	0.293520134550732	0.656195564038238	-0.4403444704209199	0.7371598789734399	-1.51098715834353	0.410323948079692	5.75018780584931	0.9865565513919108	1.65609084988397	-1.44580840378551	1.06380072101532	-1.04262773312026	0.9375083385604708	0.003804115003144	0.3353513299262169	0.1160434787076109	0.163098434146709	0.299060231951648	0.365075363119397	0.3599066915838039	0.9980915560911228	0.9897411092923248	0.999961041187668	0.9974685449720406	0.9145204308369008	0.6520812514746633
TRAPPC3	5.65727686165498	5.7453504912611	0.0893921754843003	0.114697551481543	-0.100639666310083	-0.324714516884263	-0.0463191448464261	0.0461759314390327	11.6100389067045	0.5551265024856539	0.5041774228728679	-0.589945884914823	-0.85924331812964	-0.0478767836486901	0.190739106491267	4.957601769669061e-05	0.585107498267345	0.6191636751328901	0.562056792177092	0.400070029854301	0.963361616210521	0.850499813328212	0.9980915560911228	0.9966913914361536	0.999961041187668	0.9974685449720406	0.9949409031047184	0.9390053051100228
THRAP3	6.03045003205842	5.60937456397897	-0.0408355284457082	0.110385815050106	-0.3369002278399919	0.203927693967146	1.00318194094145	0.321146274457102	7.84086283574919	-0.195839308522719	0.372678917419581	-1.55823446245936	0.435326569598125	0.7364004124700471	0.9483887884469008	1.65228022433097e-05	0.8467263446648349	0.7130153804225309	0.135038498284753	0.6679142826683659	0.474790891023746	0.3532581714587859	0.9980915560911228	0.9982999083526686	0.999961041187668	0.9974685449720406	0.9234495374486728	0.6456112861268697
PHPT1	7.662628345805401	7.98437000583663	0.0780506859510482	-0.0284483967959339	-0.161732799239057	0.0664310079571084	-0.573320381398734	-0.211708783657124	15.740194788298302	0.4094751419618429	-0.1064422136932749	-0.7751183891502209	0.156483448030286	-0.576911170003338	-0.7988281382934621	9.39872879399868e-06	0.686406682093571	0.9162618840077692	0.447222533581665	0.877120582453728	0.587377034561585	0.433139521229363	0.9980915560911228	0.9997568647465602	0.999961041187668	0.9974685449720406	0.9372796580405915	0.7056671192211513
LY75	3.2077564401687098	2.8674360121139104	-0.10143775881624	0.0389138306692207	0.0408573771690728	-0.295455973394298	0.7584250679847879	0.379658969366572	3.74373177302755	-0.229866302781321	0.0765892361608959	0.0854775914481941	-0.304057310020546	0.5643139092785899	0.6602651820041839	0.0590046490078714	0.820345285488515	0.9423199277862848	0.932657638518298	0.764088825557345	0.6808387344994891	0.518859628348239	0.9980915560911228	0.9997568647465602	0.999961041187668	0.9974685449720406	0.9534235904241004	0.7653076316771023
ARID4B	6.193844793161349	5.21680652516983	-0.213100635066683	0.254326003652825	0.0099875644646516	0.2224732117524969	1.68536717164856	0.4813032367826521	12.6158597398344	-1.25484392871521	1.1090053738361298	0.0554642804713681	0.601649962150265	2.1300205163549	2.00862189533046	0.0020996049938842	0.2239807319944949	0.284010403054764	0.9563162599393812	0.553694023092266	0.164913645507056	0.0602121610698153	0.9980915560911228	0.9897411092923248	0.999961041187668	0.9974685449720406	0.8050497935778419	0.3058571157223104
OPN3	2.6787772891454504	2.64928264042917	0.941918714418163	0.3935000912467539	-0.359678783437562	-0.153900409578534	-0.6587263569746371	-0.6937432507167409	3.98905374633645	2.69369371413946	0.969694168076058	-0.956689122631922	-0.18885918900473	-0.557531951891991	-1.40255844786214	0.0914976112580613	0.0134552048560341	0.4145375819466509	0.349221945939792	0.8519913220841759	0.709214445308211	0.181758779862248	0.8444398089681576	0.9897411092923248	0.999961041187668	0.9974685449720406	0.9576330155393784	0.485474768752721
SDCCAG8	5.10686977176503	3.8310975185421	-0.0419355833081786	0.082668056022202	0.19824807862402	0.494073157932883	2.14004260860097	0.464332930356881	10.2062596300881	-0.181821104231355	0.32416147783869	0.8155853764770591	0.9978494912300848	3.4918169927213403	1.57335512002716	8.31520175419808e-10	0.857387987358225	0.7488776065596721	0.4234798803297689	0.329201865653188	0.0020642196484022	0.129908829001292	0.9980915560911228	0.9997568647465602	0.999961041187668	0.9974685449720406	0.1261888256036866	0.4212629751476379
HHAT	2.4889304381436803	1.93984700181739	0.266896794945826	0.1192778072890159	-0.613591015981144	0.8545255325870259	0.6073426931610129	0.214874225765781	2.2137994164179	0.754479197314996	0.250825388465315	-1.57276266039687	1.09110014602887	0.355952581233678	0.446023039955631	0.0872025363260553	0.4590775491692979	0.8047784368589741	0.13122815156658	0.287298403404253	0.741331915076877	0.6601482968154351	0.9980915560911228	0.9997568647465602	0.999961041187668	0.9974685449720406	0.9626614930210912	0.8490200469437023
KIF1B	3.7597936413101696	2.64544518309051	0.787425021138119	0.387565701869104	-0.5744379062348579	1.35717634389961	1.0815601031326998	0.400031689601855	2.2844549714141	1.73762592911157	0.64796882880375	-1.23120133326035	1.29929284024539	0.481589272464461	0.6017510111272459	0.138983453061374	0.0986398990640223	0.527255196272898	0.233355003003121	0.207877222136992	0.6826988866562359	0.554826026431875	0.9980915560911228	0.9915138948254132	0.999961041187668	0.9974685449720406	0.9534235904241004	0.7869683499495648
FOXC1	6.51849050604567	5.75765391287401	0.0408928372183545	0.278928375625193	-0.269962960361488	0.841428687423949	1.004567606065	0.577058528952886	7.20763669863267	0.169289763063732	0.8152941886798571	-1.08171270688463	1.53685113668151	0.6552256852430649	1.5325935411946698	6.89927202810683e-05	0.86729990698488	0.423727898082917	0.292534307574155	0.139822934501505	0.5260852764961389	0.139692160465651	0.9980915560911228	0.9897411092923248	0.999961041187668	0.9974685449720406	0.9270569392055852	0.4361810767584707
TBC1D22A	3.6327790033143503	3.33430129888335	0.0027692699598651	0.307728971685783	-0.0155382077197824	0.6301389963312579	0.225952917698327	-0.281379571918931	4.516413217125129	0.0080771035986936	0.708147830809447	-0.0438972576956858	0.8138725574227941	0.16126097835242	-0.556206720427803	0.0495569440968071	0.993633657665979	0.497498089921105	0.965399443446214	0.424492165696522	0.8943906611857521	0.584970860348497	0.9996716574686394	0.9897411092923248	0.999961041187668	0.9974685449720406	0.9832040516745087	0.805191154964471
SYNE2	6.41551680145793	7.19658373418115	-0.305098670480127	-0.0805677944714515	-0.195998096364707	-0.296227213055349	-0.9984525310285	-0.481500688254364	6.656542743057631	-1.1093351246075	-0.2024888087901219	-0.6847583199192969	-0.487205197833959	-0.5087609969336541	-0.98165014741777	4.07963369301639e-05	0.281110752779918	0.841545254470489	0.5017840969386911	0.631592620065936	0.616701731378837	0.3370298785104479	0.9980915560911228	0.9997568647465602	0.999961041187668	0.9974685449720406	0.939046399948814	0.6326710670537075
PLEKHH1	2.22319625527278	2.8805493244450004	0.311220908128258	0.200544047193453	-0.714302264111727	0.756941324453183	-1.26804908043349	-1.85664548611576	4.73920978343499	1.10395194886344	0.568216414227715	-2.38859749599538	1.18829866367791	-1.09510789411533	-4.40130948317779	0.0269776126590806	0.282161132990269	0.583932552408841	0.0263861443714004	0.2473859319359969	0.408087024135416	0.0002771479877325	0.9980915560911228	0.995958443617002	0.999961041187668	0.9974685449720406	0.9174703906062516	0.0407234324474577
ATP9A	4.028434153705589	3.55499689912215	0.0034136594084102	0.642332621073388	-0.3713491832394849	0.863123899027111	0.238917859850842	-0.307829459546894	6.356308613801299	0.009914780567379	1.73469054109339	-1.05611890004699	1.16073948647242	0.259690542819733	-0.6418213021009019	2.13903866025849e-06	0.9921786402821507	0.0967864241233899	0.3023741548084019	0.258188683979701	0.797517268695305	0.527620669419479	0.9991484551115124	0.9897411092923248	0.999961041187668	0.9974685449720406	0.9682790223540164	0.7712080540480502
FAM168A	2.74127008948551	3.5076139449112302	-0.4794826091024279	0.305371376507944	-0.0878212452791221	0.7887831886387829	-1.99317233243357	0.0438509319879525	5.0871305286805	-1.31792528779018	0.706628779306466	-0.2333404587305489	0.9830950623593672	-1.53872120729625	0.0902389048633139	0.0493739189073921	0.201682494890976	0.510368762431135	0.817712474837977	0.336899631484048	0.3703171682389179	0.929168031171024	0.9980915560911228	0.9897411092923248	0.999961041187668	0.9974685449720406	0.9174703906062516	0.9723466755466382
RELT	1.67547490460583	2.13886239199873	0.133834735853157	0.27625149293944	0.1120344808491909	0.430278788950105	-1.42734175754876	-1.3828661643867202	2.83811490511045	0.365179985352126	0.595908703439555	0.283405416971687	0.5171417034089629	-1.0014201864342198	-2.61342050063588	0.0674444278329471	0.718606140579131	0.567030691849893	0.779585614859643	0.610243976795993	0.4272737943494829	0.0165995632432718	0.9980915560911228	0.995958443617002	0.999961041187668	0.9974685449720406	0.9174703906062516	0.1815663531946525
GALC	2.6993975864005093	2.23002527470306	-0.106042251601283	-0.0998598131210424	0.2684816310002	-0.381288805362405	1.17044516286223	0.333710952558233	4.08205880063469	-0.319816930798269	-0.2689460779226379	0.7411018151826851	-0.526206250779484	1.25651824143292	0.7853092698855519	0.0004937452644421	0.752124511367593	0.790477289541106	0.4664692784660439	0.6040098258830571	0.222106886083419	0.440648118521335	0.9980915560911228	0.9997568647465602	0.999961041187668	0.9974685449720406	0.8591202520271768	0.7111629972678463
NOP58	5.2467212214612005	5.418011577845331	-0.153362327188927	0.103106454376904	0.084908363872228	-0.122422519680115	-0.365563483437573	-0.114061659277183	14.9300710927128	-0.778341128045384	0.4474854623499411	0.411565999859677	-0.278530539980256	-0.557583970011232	-0.426733000525709	0.0016210356116021	0.444730248033241	0.6702060935882691	0.6846541543642409	0.783353189193395	0.6623983524811	0.675293144846078	0.9980915560911228	0.9980654653354708	0.999961041187668	0.9974685449720406	0.948948224496394	0.8555588241551697
SZRD1	4.748460089732951	4.47880142473643	0.287492129048042	0.486927498261711	0.0435350305793087	0.6881262967066629	-0.4297493781833429	-0.0394080406001802	8.47329360502661	0.906039997271837	1.41752103339581	0.1346087998337509	0.982308934644991	-0.49182950695203	-0.0931987305518102	2.24404063091367e-08	0.37473143093741	0.170338845549669	0.8941451010780859	0.336627835458288	0.6277115132893101	0.926589231111198	0.9980915560911228	0.9897411092923248	0.999961041187668	0.9974685449720406	0.9411576826402572	0.9710311501927552
CUL1	4.12862086897958	4.35700692912286	-0.407526581500364	-0.278795482722833	0.158906027195107	-0.314896137269641	0.2994060331530219	-0.195410181258713	13.0301561088149	-1.99421241127919	-1.24133377893036	0.735496234581842	-0.7072729879608941	0.52420023439641	-0.7098773201792379	8.04684325598568e-12	0.0586677422635233	0.2275555835005919	0.469806546650035	0.486822017284982	0.605381055423242	0.4852371117311621	0.9787203332028293	0.9897411092923248	0.999961041187668	0.9974685449720406	0.9384383193451532	0.7413519948531077
FAM114A2	2.87921700185916	3.69858582778662	-0.591780046397687	-0.203589481471126	0.7270789434025191	-1.39572739994237	-1.1138782974858998	0.520505096901779	3.513971164913169	-1.31632962074565	-0.330936364336273	1.47415555219845	-1.33230494441164	-0.5448774431286161	0.8557895064691	0.0233663502574701	0.202286678929536	0.7452329555162058	0.155145059778515	0.196400397994207	0.6201514328092961	0.402298211492371	0.9980915560911228	0.9997568647465602	0.999961041187668	0.9974685449720406	0.939046399948814	0.681709020627479
CYFIP2	3.17867727508849	3.4382643758297204	0.215079939381021	0.1042543290689219	0.2486041202590639	-0.8693134555877831	0.207609050481992	-2.70107388585187	4.19256413694691	0.562893426806261	0.215387140959666	0.610518451398811	-0.9691299936396792	0.134872053996761	-4.23210595531818	0.0237156336536722	0.5793498634900629	0.8340322643344691	0.547841095865077	0.34312185156016	0.905810961438698	0.0003840194006187	0.9980915560911228	0.9997568647465602	0.999961041187668	0.9974685449720406	0.9851639044156366	0.047673002509133
TAB2	4.23066947780128	3.2790212884219905	-0.083036009972078	-0.130885475500868	0.0069363337409775	0.397240504372872	1.9496298735299	0.9476021317716908	3.84185464279845	-0.313583869942786	-0.3481018366176289	0.0252984449319043	0.639922976424309	1.17272593318282	2.42552794548557	0.0110658217801505	0.7574316482855781	0.731095228487588	0.980095272548184	0.529684429102858	0.279736456105361	0.0239663657276249	0.9980915560911228	0.9986740514809184	0.999961041187668	0.9974685449720406	0.902597372637364	0.2118086018288158
GINM1	5.16422019244066	4.7877487526613	-0.0265074167656406	0.49977164914808	-0.0876984318486681	0.6388393156723959	-0.0519345782548979	0.4303161646783979	9.9888312596367	-0.0915790156053377	1.57551540568708	-0.294010099797125	1.01407333024395	-0.0653651154076065	1.16733412119347	0.0222240464650233	0.9278745228237392	0.2167408079916419	0.7715064780973259	0.322733401471739	0.9653422397268532	0.267517947188308	0.9980915560911228	0.9897411092923248	0.999961041187668	0.9974685449720406	0.9951192299757954	0.570584894725722
EIF2AK2	5.04832194350182	4.82179196342493	-0.312827113145128	0.0642523988021366	0.0405087047651205	-0.4006066989468129	0.774603255754833	0.470743664551585	7.74373730722371	-1.35126198005225	0.200347771720029	0.167245772039796	-0.7656628560649309	0.639021527637458	1.3878196905756202	0.0004547587289761	0.1912691626272739	0.8431892233050648	0.8687938746805909	0.4521543932015999	0.552179921834939	0.179838210755628	0.9980915560911228	0.9997568647465602	0.999961041187668	0.9974685449720406	0.9322061103639068	0.4839739394304961
USP36	3.6719429408882	3.59762425492806	0.0291145317698702	0.1505535626579459	0.304567573943765	1.20279946282075	-0.5187727439082209	-0.8629654405773101	6.13404117112472	0.0829895312715178	0.389130313955954	0.84427402589362	1.56391720069631	-0.514656596174905	-1.72697812326649	0.0294281115102129	0.934622026468405	0.720347806006335	0.407606219425071	0.134881763409064	0.729573659788434	0.1037035906418519	0.9980915560911228	0.9982999083526686	0.999961041187668	0.9974685449720406	0.9605875635727074	0.3802266260557593
KMT2C	5.35506631535932	4.73571080045826	-0.197498115509461	0.582568813848215	-0.169159864637396	-0.408086479545545	1.06953639878935	0.7341788082929541	5.23643307476571	-0.664919596870117	1.3585621895166	-0.542104691404274	-0.61725745016526	0.61514159620765	1.5776685155917298	0.001633575783003	0.5137968558228929	0.1881045329890069	0.593715371319494	0.543822282892408	0.558891163199169	0.129466897084679	0.9980915560911228	0.9897411092923248	0.999961041187668	0.9974685449720406	0.9343964048822824	0.4207999844707221
PUM2	4.41883977832967	3.07877668577698	-0.1052867386052759	0.206762898259288	-0.1062021297709569	0.9452660000620672	2.45870426360709	0.630022280673901	3.82254921759866	-0.433151151614226	0.6077576292172521	-0.422945722687492	1.71936501825585	1.5758889998481005	1.59249169593679	0.0058023430315044	0.669584654556048	0.549608538486072	0.676887446765474	0.100597685587838	0.150561327502474	0.1256703415504149	0.9980915560911228	0.9936292560929872	0.999961041187668	0.9974685449720406	0.7854855837076394	0.4157894698207842
MRPL43	5.83249421600403	5.91924199477827	0.0084824562608563	-0.281472983299326	0.119083043084026	0.6007473801889319	-0.245266219412826	0.0770004777057636	15.7284543649541	0.0369149546413966	-1.11869736613449	0.491261820412541	1.19792488365529	-0.382769056549765	0.2646587347294269	1.8847520088230606e-13	0.9708857355133432	0.275335943119977	0.628106482158199	0.2436933497192319	0.7055642277572142	0.793736111991233	0.9980915560911228	0.9897411092923248	0.999961041187668	0.9974685449720406	0.9575346272590992	0.9144745486829852
C4orf27	4.35570288551708	3.26924785558246	-0.340888133555547	-0.0853166248267908	0.446516893784306	-0.494592559949046	2.47271391524798	0.990436666268721	5.84882661946537	-1.6589439858804802	-0.296279417625287	2.0358932804171004	-1.05264781929665	2.2725535178528	3.43712483047871	0.014219644016293	0.1140778854623849	0.77013480408443	0.0564721486856456	0.3045383075239289	0.124835250531314	0.0026759480574888	0.9980915560911228	0.9997568647465602	0.999961041187668	0.9974685449720406	0.7559973643467686	0.093897819151586
ZFR	5.1127487790423	4.26601489842298	0.0692190003615189	0.615235704529723	-0.11329270740299	0.943417802344133	0.571971910772831	0.415958854318639	9.457662415921028	0.248279769377083	2.03398902043479	-0.3972935276095899	1.5804358782446295	0.778700134412273	1.16980827469075	3.2966745085471904e-09	0.806220815579239	0.0541853087506363	0.694979307915242	0.128278515902148	0.4444519134462399	0.254595854787612	0.9980915560911228	0.9897411092923248	0.999961041187668	0.9974685449720406	0.9183135053060028	0.5590835555816138
RC3H2	3.86410569300202	3.63037793935959	0.126005770335889	0.0455314721693586	0.0591940157869504	-0.227202463968194	0.723838844896135	-0.739590346111889	5.93112281926259	0.472965363766762	0.130685737142857	0.210922276324613	-0.3693279952829929	0.616292221295171	-1.81759944678178	0.0109205399650252	0.641135394342235	0.8980927514127209	0.8349577235219731	0.7154175127541421	0.599797489439687	0.08432108722558	0.9980915560911228	0.9997568647465602	0.999961041187668	0.9974685449720406	0.9384383193451532	0.3458379018993164
TRAF3IP2	3.65367410481494	4.1144431158057895	0.0334005305195376	0.0345418981520593	0.2110432893672439	0.256147076930648	-1.52890966914835	0.406037629477658	6.27981444844206	0.0859687358726072	0.0822755448891863	0.5218977777814371	0.294940320824421	-1.34470194810919	0.820495402161565	2.54943505530783e-06	0.932268887350285	0.935171585416109	0.606956755110264	0.7708048315934929	0.192422350950547	0.4207355459667779	0.9980915560911228	0.9997568647465602	0.999961041187668	0.9974685449720406	0.839814838836902	0.6967802680810756
DCBLD2	3.5678247423484906	3.7942307298177	-0.405037299643971	-0.1548875715331869	0.0234832838275687	-1.41574694748608	0.933958637907362	-0.1038309706071909	5.49988118632894	-0.970912859464564	-0.332942791727937	0.0519568116913124	-1.53504296588893	0.8038788230710759	-0.185808999279293	1.58469491243484e-05	0.342146090582842	0.742329450964009	0.959031991562318	0.139030598712091	0.430068010552202	0.854297083874298	0.9980915560911228	0.9997568647465602	0.999961041187668	0.9974685449720406	0.9174703906062516	0.940815272713357
SERPINB3	9.10056925573548	8.77490626618621	-0.183593091755839	2.03014507371115	0.164263114577093	-0.261891205425696	0.243452298923798	-3.5833153069710297	3.907319895284701	-0.201942698132062	1.5989033658569398	0.170990262497808	-0.129327204755004	0.0559607081709627	-1.98324309867558	0.0415987146590542	0.841940686844766	0.1311362402268369	0.8658402565922428	0.8982781220445558	0.9608721709907428	0.06025133346318	0.9980915560911228	0.9897411092923248	0.999961041187668	0.9974685449720406	0.9944906773109262	0.3058571157223104
SOAT1	3.757519320915721	5.05773297703617	-0.490048475822589	0.1195451081915259	0.122623566980801	-0.6076771989831379	-2.11280399822166	-0.669843007862175	8.1293175986619	-1.32770244624632	0.294987802315361	0.320607778270471	-0.735181412893945	-1.9425537120869696	-1.2763727199982	4.51891172321837e-08	0.197889112640278	0.770769036912068	0.7515331187119301	0.469994392601447	0.0649786941817984	0.215133867749579	0.9980915560911228	0.9997568647465602	0.999961041187668	0.9974685449720406	0.5966136204299509	0.522391781738546
PKP2	4.82680506257816	4.497537687554849	-0.3975806020422179	0.120773678086551	0.218825630752655	0.2183633707679589	0.528506738709527	0.89196174137591	8.6373758054087	-1.24733326821878	0.341026665015213	0.65738979490389	0.317964122398427	0.6048973393913709	2.27206221121992	1.61587380085943e-08	0.225390706667413	0.7363189384962779	0.5177497088170371	0.7535106432569391	0.551436008293699	0.0332088965340543	0.9980915560911228	0.9986740514809184	0.999961041187668	0.9974685449720406	0.9322061103639068	0.238202248173598
GDI2	6.1789709632785	6.868230533064411	-0.267038458559215	-0.2922606627792939	0.3233255406765319	-1.04620795287235	-0.360096663593657	0.430799589867822	8.75061655686967	-0.9722557551565808	-0.761877852653616	1.1175543545148898	-1.60601678596426	-0.2357839589507969	1.06871328478306	0.0002106116821709	0.342414614346527	0.4544666983022229	0.277083725847865	0.122896487646959	0.822103429224917	0.297501362739366	0.9980915560911228	0.9897411092923248	0.999961041187668	0.9974685449720406	0.9734353675735512	0.5977147097608658
PRDM1	1.9623894377638105	1.7986885958833605	-0.129854355471398	-0.1528928628356929	1.03219563374289	-0.469755655039411	0.414842888047515	-0.482063465980299	2.03322567353327	-0.262750730391543	-0.256556234472231	1.89910817557366	-0.4263432601852629	0.259548279590968	-0.7087458118849459	0.1470175328396099	0.7952402488200571	0.806509263841919	0.0708264767162446	0.674241990308555	0.829902383436625	0.487292651353172	0.9980915560911228	0.9997568647465602	0.999961041187668	0.9974685449720406	0.9738886953092396	0.7430438599891734
ATG5	4.479270916316651	4.54910180805591	-0.139170396680682	0.0681961713414286	-0.0926641721373399	0.1894867641140089	-0.13483792552564	0.0445245826434484	12.9206424999751	-0.650713256659049	0.293091998300873	-0.414699936921553	0.404610945102613	-0.227430772225605	0.158200335915603	9.491426449796798e-12	0.5219703192562221	0.7721986240104641	0.682377566207937	0.689670459246366	0.8221890545510671	0.875742087118596	0.9980915560911228	0.9997568647465602	0.999961041187668	0.9974685449720406	0.9734353675735512	0.9506083049515676
PITHD1	4.37946881083175	4.810273325370631	-0.2483826403660269	-0.170052556716674	0.524963733834836	-0.614773377165605	-0.449399276042519	0.0622405954315916	11.4494979857437	-0.995644500616557	-0.613829835331561	2.01743504568008	-1.10761938759883	-0.6236032442190881	0.190667838631065	9.74309052819785e-11	0.330248547574028	0.5456232137000789	0.0560123367762585	0.279989682220286	0.539300632074305	0.85053437080054	0.9980915560911228	0.9929324526709836	0.999961041187668	0.9974685449720406	0.9298800775207668	0.9390053051100228
MTA3	3.73141649099376	3.89589816818684	-0.176830465710648	-0.409804169676447	0.3629008214470711	-0.294959503001186	0.2239199546656189	0.227064167439846	7.384644013042759	-0.55483058185513	-1.1631225822224098	1.07425843477901	-0.421766846646166	0.247650447319996	0.558634036869879	2.1710299844710306e-07	0.584607995433349	0.2572409381685389	0.294348579847383	0.6772879774802719	0.806701588998422	0.5820534627065049	0.9980915560911228	0.9897411092923248	0.999961041187668	0.9974685449720406	0.9712008330831902	0.8037317317760148
USP13	1.68585505361609	3.10484932748101	-0.927741981568023	-0.3676724059162	-0.528644660842435	-1.6355994858841598	-0.754165481124019	-0.4891346176438571	2.8815918437723	-2.13893569632218	-0.6142051423905981	-1.08227157708343	-1.70444469409352	-0.356411187618648	-0.82216156584045	0.0359876119955064	0.0444713003804181	0.546541022094154	0.2915392614296559	0.102601144936163	0.738006728065072	0.4199888063710499	0.97273580649917	0.993119138972368	0.999961041187668	0.9974685449720406	0.9620585771968174	0.6962302099692135
ATP11B	3.5928801407991897	3.26647833586314	0.144864348694763	1.09457174320954	-0.58827377877669	1.22332655312682	-0.8121413961008058	-0.0947260811360371	4.0394791906926	0.394375247595544	2.360489205459	-1.5803532264462	1.48602843826108	-0.528016312105443	-0.173065888300096	0.0378176237077733	0.6973586842814951	0.0392366072526307	0.128770314024504	0.151462421776313	0.6599059007990621	0.864421785628529	0.9980915560911228	0.9897411092923248	0.999961041187668	0.9974685449720406	0.948597974586538	0.9454110615987494
LAMC2	3.47213885385878	1.14760409304432	0.918313443648899	0.3661717363171149	0.153401270521715	2.56584115643546	2.9428048547223	-1.40558528473252	1.24954281307415	2.09658696174209	0.6679410184034771	0.339121859943861	2.6803474246805097	1.7200688604984498	-2.00589876497682	0.371987500910911	0.0489284400363947	0.5223899613481	0.737980164886707	0.0136682915393892	0.3646493676999129	0.0600470467352522	0.97273580649917	0.9902105404338496	0.999961041187668	0.9974685449720406	0.9145204308369008	0.3055640841441081
CDK14	2.45590457899169	2.76264634409792	0.0339230412527983	0.199673440818537	-0.1510289918922699	0.1656337036824069	-0.6740287802445311	-1.01516839017435	3.33570573481092	0.0673961543966991	0.366178348805995	-0.2815551012132539	0.149768407855143	-0.476612922473549	-1.44007651347454	0.0029968698845787	0.9468751011836178	0.717729823497934	0.7809160248757591	0.8823118881952711	0.638337600613045	0.163925590465155	0.9980915560911228	0.9982999083526686	0.999961041187668	0.9974685449720406	0.9428252141198034	0.4664597714640274
SEC61A1	5.851346463065691	5.290983100453349	0.238718860111781	0.266501335444801	-0.0259096892515224	0.312984403302023	0.7820596921316059	0.154918761660685	6.902457019601929	1.10363880399214	0.8553585802100719	-0.115262908465806	0.607219790924599	0.530374745441454	0.454667176479456	0.0006612218851296	0.285035493375806	0.402099108700147	0.909585177537857	0.551210778357665	0.6088270672194239	0.6538152958583979	0.9980915560911228	0.9897411092923248	0.999961041187668	0.9974685449720406	0.9384383193451532	0.8439830135600651
PPP1R12A	5.1509295306997	5.796716923758121	-0.191909423746507	0.102132009532504	-0.240692682877373	-0.327672848142226	-0.9705321080500642	-0.432741556905857	7.21709295404605	-0.7932172264796791	0.292347729149547	-0.944289683582463	-0.590731438981328	-0.6200184724468929	-1.0940200706665	0.0009623918547142	0.4376260048686439	0.7727668772651759	0.357001376318449	0.561383764194323	0.55958084973378	0.285836353175979	0.9980915560911228	0.9997568647465602	0.999961041187668	0.9974685449720406	0.9343964048822824	0.5863885395433915
CROCC	1.63308404253111	-0.152622626053818	0.503898973995525	-1.17805955230306	0.0031583048503788	-0.607043937673703	4.95744221580889	0.29881994401633	-0.152563502200691	0.8162528266911221	-1.66042348040968	0.0043088024258779	-0.4537502868995	2.8880466725600296	0.3878017424552879	0.880133085014355	0.423106169274592	0.111016851022297	0.996600917012835	0.654452970665414	0.0085362698463526	0.701889546951909	0.9980915560911228	0.9897411092923248	0.999961041187668	0.9974685449720406	0.2361031812797074	0.8686788402210665
POLR3E	3.54282410820681	4.06477122815403	0.0986076442680526	0.309961545161999	-0.0651662869283484	-0.495884518200536	-0.9434027032619168	-1.07998396824889	6.69327494212331	0.274703815821298	0.805297093161238	-0.173441407707219	-0.608703451983805	-0.928473015484508	-2.0598461183953702	9.95755839836516e-07	0.7861069823984129	0.429266473228053	0.8638904172935741	0.548955215647237	0.363237939165591	0.0514377604443768	0.9980915560911228	0.9897411092923248	0.999961041187668	0.9974685449720406	0.9144923207376008	0.2876605432596206
ATP2B4	3.3999011038667595	3.24108899598503	0.650881276454673	-0.0055143841748453	-0.112292035612079	0.9458849740937768	0.3366271295363919	-2.993285074950049	5.093362274010071	1.6942030955535805	-0.0133961420063469	-0.27664220227721	1.10947599212954	0.316901359381492	-4.86921402692057	4.20360195102761e-05	0.104338502194242	0.989432487868202	0.784637297319192	0.279205779499557	0.7543061065386779	7.23485488927198e-05	0.9980915560911228	0.9997568647465602	0.999961041187668	0.9974685449720406	0.9647422969156528	0.0277367435828908
ZC3H11A	5.19133688283703	5.37346736445204	-0.128266812151685	0.694558936387372	-0.262053591293987	0.7589685303291769	-1.02516262270994	-0.803052002295732	6.47592585036979	-0.391639827170754	1.57170675025605	-0.777564300332326	1.03251321216713	-0.634541896947345	-1.49649251342801	0.0266705627551652	0.6995747912232692	0.136537783730684	0.4457710770744489	0.313185360074899	0.609791185544234	0.15022583350216	0.9980915560911228	0.9897411092923248	0.999961041187668	0.9974685449720406	0.9384408454304144	0.4488827333039885
RIOK2	3.34241851019287	5.00140821635096	-0.63069334774134	-0.1628692748827279	-0.1375468612860199	-1.86876230750402	-2.05019141896189	0.4054705926682871	7.083798460405901	-1.93190099982209	-0.391096332747181	-0.388218796415443	-2.4707621260187502	-1.50428290367104	0.9300227497856112	0.0025090444784392	0.0666271179410135	0.703217311007037	0.701643844048226	0.0217618969246998	0.2362790441207469	0.363845474123313	0.9833272625427424	0.9982999083526686	0.999961041187668	0.9974685449720406	0.8736898910473044	0.6554794710068266
YIPF1	3.82719243583698	4.07744246428036	0.280547991603396	0.260927327709874	-0.0462432805227858	0.0920030248906404	-0.9111478271770258	-0.34380816421121	8.49369614570123	1.01149367187216	0.8623408439040171	-0.16058799833109	0.1470178222961589	-1.10843560912236	-0.9055440025622128	0.0153703922359844	0.322921219671551	0.453773316557426	0.87388385653412	0.8845938460541449	0.5267520415099439	0.38029127335463	0.9980915560911228	0.9897411092923248	0.999961041187668	0.9974685449720406	0.9270569392055852	0.6656229777075158
NDC1	2.5854393036654	1.58427786640116	0.136786099245452	0.7159438559421271	-0.156067719499712	1.38950404960379	0.4161732040735429	0.237289226671738	1.29665686464303	0.250571106162375	1.01939709038389	-0.270280211191684	1.15021419411475	0.1765484212439949	0.3200281515068719	0.290969086665268	0.804631936272963	0.327128419225522	0.7896510844675709	0.2624413894221389	0.875620150032457	0.7523546510685181	0.9980915560911228	0.9897411092923248	0.999961041187668	0.9974685449720406	0.9803447605712968	0.8958973895049998
FLYWCH1	2.43587273439501	3.1118530960845603	0.0738809528607419	-0.166078572287938	0.513480908965132	-0.322859534816674	-1.25521381111186	-0.640451093987342	4.15880557692614	0.1671950083094849	-0.337042563224313	1.08013442669563	-0.3256845106235589	-0.9636607292928748	-1.06073665430503	0.0004093866495769	0.8687439121632071	0.7392790650293409	0.29178185422946	0.7477404879648991	0.345689793359525	0.300316464124389	0.9980915560911228	0.9997568647465602	0.999961041187668	0.9974685449720406	0.9144923207376008	0.6003775571058151
UNKL	2.37162176690285	1.3702202354081598	0.34129961759425	0.415242585492527	0.3744453090756761	1.74049761546272	0.5148038470368811	-0.975978164497258	1.77186924181066	1.09503516219013	0.979767428309342	1.11985357854993	2.4662675510690497	0.340105652381408	-2.08817294757133	0.155282108256223	0.286206505327676	0.340170577628518	0.2757535521056	0.021989501353771	0.755081912043121	0.0490718220150022	0.9980915560911228	0.9897411092923248	0.999961041187668	0.9974685449720406	0.9647422969156528	0.2803533774432052
TBXAS1	1.76477568789729	3.6724991290811	0.4556775050439	0.2346515214562349	-1.2404460725731898	-0.763757631057172	-3.75205496380334	0.173580947972639	3.8806558280568906	0.8126793415209108	0.399641957926396	-2.0072605355545803	-0.598704944394547	-2.2779360258484904	0.24250532451342	0.0008065190564227	0.425109400233351	0.6932737417622911	0.0571623010105593	0.5554847165808829	0.0328008349969658	0.8106351424540942	0.9980915560911228	0.9982999083526686	0.999961041187668	0.9974685449720406	0.4541505481617585	0.9224604162195428
PARP12	2.77085596826936	3.32331583585628	0.184427857483469	-0.223754706726298	0.2659980165850389	1.12432731572922	-2.0927147766353498	0.248302059037224	5.05679233904284	0.4737708614045859	-0.531250405901276	0.6470944791933821	1.29272586314305	-1.8145833905172	0.506421463654959	4.5919962975362894e-05	0.640331204828272	0.6005684592587579	0.524265833197051	0.209518219848047	0.0832487141831012	0.617598535778213	0.9980915560911228	0.9966913914361536	0.999961041187668	0.9974685449720406	0.658111346480381	0.8222251375530812
ALDH18A1	3.9589737011784703	2.10469118607646	-0.315116711835567	-0.255099518053508	-0.304487535172905	-0.0817027934160135	5.21170363126586	0.286788188792264	1.5714088408716598	-0.9930168517983492	-0.557010787129367	-0.9286678247543548	-0.109186364182815	2.0898639269819	0.5487666602315061	0.153928968001411	0.334002163268044	0.583879515558782	0.365499529427938	0.9142419653058392	0.0517574027456879	0.588999679163996	0.9980915560911228	0.995958443617002	0.999961041187668	0.9974685449720406	0.5525960665536432	0.8070360975571752
TARBP1	3.44903613014822	2.6568482499763	0.0159311403194013	-0.0148155086421514	-0.228508608744056	0.0264571548319199	2.08074898225173	-0.5914153133472579	3.20279373992683	0.0406601187385413	-0.0297841822110075	-0.542988157283448	0.0303049019074039	1.32712970073986	-1.03383446189523	0.0824110459838091	0.9679517592507242	0.9768954362594592	0.5928351370693921	0.9760976363901792	0.37037609672562	0.314496293117922	0.9980915560911228	0.9997568647465602	0.999961041187668	0.9985039648076848	0.9174703906062516	0.6131869174989506
GATB	2.12915100059912	2.1445392149303704	0.397277968475051	0.0390896112502051	0.1929175985492469	1.40238259452768	-0.929264382209274	-1.98232178508498	1.91828271112019	1.04014698281849	0.073152782266316	0.465237051283882	1.62863428573456	-0.421698711684705	-3.4235808023178	0.105733541184474	0.310680497881639	0.942350005603168	0.646835557241036	0.118352172444706	0.6876015623523609	0.0024430792954913	0.9980915560911228	0.9997568647465602	0.999961041187668	0.9974685449720406	0.9534235904241004	0.0929455530887646
MXD1	3.07067519103683	3.61064381886086	0.262303171257667	0.4700728674753689	-0.0254727480756969	-0.0593502372154503	-0.930362254663728	-2.6787871863834503	3.61418115671511	0.655356533427625	0.873831694997891	-0.0618832129102266	-0.0628131521603201	-0.4786448518928929	-3.8877196310401	0.0388932887626936	0.51954135306851	0.396280575432012	0.9512383295281508	0.9504827869666408	0.6755401324053989	0.0008458454497158	0.9980915560911228	0.9897411092923248	0.999961041187668	0.9974685449720406	0.953298230063081	0.0629685014371121
CDK17	2.5604092753719603	3.85097441268619	-0.0478340426557145	0.0037195201415607	-0.0760157948462208	-0.15632940591714	-2.34804640215287	-1.30787916072469	4.946810134772	-0.118397425064038	0.007772128027612	-0.175892693059537	-0.16921862632044	-1.60759766086819	-2.22735355358793	0.0164668582102607	0.906839692387726	0.994023483494556	0.862007307944116	0.8672264867487409	0.270606555349667	0.0380405376054753	0.9980915560911228	0.9997568647465602	0.999961041187668	0.9974685449720406	0.8984067077558517	0.2512494806731518
DNAJC25	3.47101210233535	4.58222809003744	-0.127609534593445	-0.591331633429079	0.241647461975927	-0.8422421485040571	-1.3246286522191202	0.2001742579756769	5.7656339512702	-0.395090643740321	-1.3620217844374498	0.704088959110885	-1.11427059499049	-0.8551469520706801	0.4390795621137029	0.0069014455540856	0.6968567053982819	0.192563120996998	0.489262538032675	0.277217353854262	0.458220012347475	0.665385719640984	0.9980915560911228	0.9897411092923248	0.999961041187668	0.9974685449720406	0.9209186720139364	0.851598464792771
CTDP1	2.59372901465374	3.9246920971369903	-0.253846274944893	0.4944661905771789	0.0145704454003361	0.271328774712743	-3.0389329835399104	-0.864452501621836	6.31266114819296	-0.6883949015231601	1.2336463553788	0.0383522108090041	0.3300393088641839	-2.81624395934971	-1.65348546228551	2.36415134421126e-06	0.49839955113164	0.230352654341602	0.96975276339436	0.744492377107441	0.010057318120417	0.112432312265077	0.9980915560911228	0.9897411092923248	0.999961041187668	0.9974685449720406	0.2581555971020859	0.3951096653739851
YBX3	7.15479252789121	6.77986299173815	-0.1820002629261519	0.1791555986041569	0.105196119741601	-0.530900821064864	1.29669831668679	0.2365236973245439	7.29768340453861	-0.8241422508678059	0.558936630892518	0.460237321480775	-1.04994407110351	0.791938864488871	0.5976585129459089	9.67284007088858e-06	0.4198658589410449	0.582324372054855	0.650468484714639	0.306489142147213	0.4371471654275939	0.556287638162415	0.9980915560911228	0.995958443617002	0.999961041187668	0.9974685449720406	0.9183135053060028	0.7876867856440515
STYK1	2.3657823852483	3.61418579687657	-0.393324076758028	0.199105846197154	0.0721620768624386	-0.990960932602496	-2.49541807473242	0.550804916433376	3.7444569488083	-1.03541325835386	0.375131313273861	0.1749279810664299	-1.12531325304434	-1.32748020508999	1.04535806711981	0.0494778627768219	0.313647363263705	0.7132435350658051	0.862945268484318	0.272911023015589	0.3133672734037019	0.308549148782686	0.9980915560911228	0.9982999083526686	0.999961041187668	0.9974685449720406	0.9117451678741276	0.6086583728713667
WNK1	4.58847763357808	5.2103652610339095	-0.245818987543173	0.0912280419110843	-0.3578005484423979	-0.287868092691799	-0.8659110020778931	0.6249494437586379	5.24953920758347	-1.0141780945296	0.261309765468124	-1.4390806219625	-0.509857148504752	-0.486834617268444	1.43692894265329	0.0002073685304588	0.32301052965051	0.796468792840371	0.166096386367289	0.615831176717031	0.631523845053097	0.16497196464803	0.9980915560911228	0.9997568647465602	0.999961041187668	0.9974685449720406	0.9428252141198034	0.467698389770901
CCAR1	5.49316948363103	4.9881637540691	0.262413811639165	0.4590772747309239	-0.1028519970046	0.12245110349293	0.465010003142125	-0.164144297948313	8.6702868486143	1.23316821011276	1.57498888339432	-0.464085092830027	0.250335552363093	0.4155702971433629	-0.501646462018035	0.0004118044379535	0.231446092193367	0.130836151166758	0.647433193710835	0.804696846068953	0.697888618945343	0.621221527799791	0.9980915560911228	0.9897411092923248	0.999961041187668	0.9974685449720406	0.9560285183198356	0.8240665949411214
OGFR	4.4094721318225805	4.56646769636917	-0.0677878605098961	-0.4260547346960909	0.276561640551239	-0.0421954924045921	-0.0396041657413516	0.228207224614991	12.011725500215	-0.2982217578069799	-1.7031801573693002	1.14308098256812	-0.0836157884706292	-0.0604241789209841	0.790846414107987	3.9017212293334095e-11	0.768332300542496	0.1026221348439269	0.265292119786174	0.934118099675804	0.952363357153509	0.4374767065586409	0.9980915560911228	0.9897411092923248	0.999961041187668	0.9974685449720406	0.9934766930987072	0.7084362426776174
GNA15	4.10221699511664	6.854858587038679	0.290409434801102	-0.354256845451576	0.366594024040303	-0.613191107609795	-5.263596462841241	-0.589625630606485	4.50177329541405	0.6829046022886489	-0.584790082425662	0.8503371899965949	-0.5544868782045059	-1.7876947869616002	-0.767180284426088	0.0014542041529736	0.502594523329952	0.5647126340610129	0.4053063078981799	0.5851938309838001	0.0997448603351533	0.451233000206494	0.9980915560911228	0.99526644612743	0.999961041187668	0.9974685449720406	0.7020251554745756	0.7196609656196747
PIGV	3.03864547660936	3.75933914811743	-0.46168794490186	0.7560434612788929	-0.0398789397067179	-0.465809103776466	-1.8593349067360705	-0.204370721108998	5.21427002136694	-1.07206490973428	1.63465304649044	-0.0902445114703732	-0.4857674440249679	-1.5168198856760502	-0.34123013457789	3.14064353114252e-05	0.295310883271819	0.116351261435908	0.928909506997706	0.631935076588438	0.143551006613673	0.736167875549404	0.9980915560911228	0.9897411092923248	0.999961041187668	0.9974685449720406	0.7827530050140151	0.8886326188021773
PTPRU	4.02604744948969	3.50215896778076	0.122406135123295	0.458471925560345	0.0459813573002019	-0.011654061663312	0.553371882339332	0.136559473026642	7.73937406405134	0.451058210048496	1.5380289867893502	0.162455538321305	-0.0194089842133195	0.7435486752895542	0.376625314613178	1.0184628051221301e-07	0.656362143046593	0.138301177444639	0.872430056127207	0.984689798965274	0.465016968212021	0.710060127569096	0.9980915560911228	0.9897411092923248	0.999961041187668	0.9985039648076848	0.9225354140939468	0.8734571786913691
SNRNP40	4.31846869038621	4.792364620841941	-0.2343917234263289	-0.616570703267652	0.394563744486555	0.0749776771670301	-0.491853970235878	0.198696383140233	8.14170830370561	-0.662008729364827	-1.57314528113928	1.0508878054651098	0.0962630178177854	-0.4766196398210769	0.438100437048592	4.40518878642224e-08	0.514840908214304	0.129957404653035	0.304717244768011	0.924183212034058	0.638332891936912	0.6655849830430101	0.9980915560911228	0.9897411092923248	0.999961041187668	0.9974685449720406	0.9428252141198034	0.851598464792771
QSER1	3.8753603901772897	3.75566464453912	-0.582700686532732	-0.287724886336441	0.511929449070851	-1.06999074794236	1.2069670727341202	-0.0479685804970851	4.516942931826651	-2.30365828788535	-0.7802230213689471	1.93094470939799	-1.8489803953398705	0.749893256998172	-0.1193930398319269	0.0025340177999068	0.0324146475718347	0.443605374290075	0.0681265843169698	0.0790055307296098	0.4731664714979279	0.9060492290262858	0.97273580649917	0.9897411092923248	0.999961041187668	0.9974685449720406	0.9234495374486728	0.9630715875941758
MPC1	6.165305926645511	6.51738171044049	0.306280779350049	0.0916182995455617	0.0043946006490299	0.801685284952521	-1.64693889676563	0.396995278640974	22.8266410743227	1.90012016781064	0.50087473436579	0.0259049330802095	2.21748321011833	-3.26018424300021	1.9897532232889097	0.0013752005665662	0.0706731397576725	0.64171436298799	0.979568014680864	0.0378839286425996	0.2029233473678289	0.0706291385161596	0.9833272625427424	0.9969791010276342	0.999961041187668	0.9974685449720406	0.847026496729807	0.3237364880516796
ACAA1	5.2476725655215	4.60939555616855	-0.116449792195214	0.0651199900696866	0.030513325989032	0.0469979459800407	1.37502669287614	0.993594353531032	5.59699914383977	-0.437050888303442	0.1727363849614049	0.110358734993357	0.0754741060550462	0.8595989169318409	2.5074634100384903	0.0054980580403045	0.667449569788952	0.8644379729982571	0.9133869883167328	0.9406179415294058	0.431944004130338	0.0203379004715937	0.9980915560911228	0.9997568647465602	0.999961041187668	0.9974685449720406	0.9174703906062516	0.1980712676417431
HDAC7	4.63113318511237	3.28264293426697	0.0956972042381584	0.448296608918311	-0.0862307871950343	0.2012035498149519	2.5618258723449303	0.0750730688724189	4.151461020176471	0.4090326462954079	1.35190633044267	-0.356969509047741	0.3720914646284	1.6667920081228602	0.188083841091965	0.0061669614194825	0.6870165865917371	0.1902057286167289	0.724965683201472	0.713693752980898	0.1405637069981709	0.8525529172896059	0.9980915560911228	0.9897411092923248	0.999961041187668	0.9974685449720406	0.7786414133566723	0.9398621811605876
SPAG4	1.40711189584602	0.587516689040245	0.159765985304268	-0.0648549881629748	1.08541106177148	1.8011497907036105	0.138741624657352	-0.5675920999074789	0.467775554431094	0.3760299336067549	-0.102535633866323	2.24893796910216	1.89965805929977	0.0563119476276655	-0.9322380845646892	0.653562896179261	0.710846220441537	0.919260870176442	0.0359515830715299	0.0713791702419598	0.9564096557625092	0.36134596505584	0.9980915560911228	0.9997568647465602	0.999961041187668	0.9974685449720406	0.9938505882778316	0.6526769851308235
NCKAP1	5.43655614236576	5.805741258357919	-0.174469491001734	0.19085143681067	-0.0160390850642985	-0.315809241259713	-0.5038994901934509	-0.178040448577144	11.312454961293	-0.695534913736973	0.608121073959744	-0.0611782015330238	-0.5585559064266279	-0.526197138636201	-0.4997208960994989	0.0072309493472106	0.49424284778577	0.560991602969747	0.951776260803313	0.582287488712244	0.6794205371458721	0.623865057642589	0.9980915560911228	0.9952475895432012	0.999961041187668	0.9974685449720406	0.9534235904241004	0.8256145468297366
MRPS35	5.23874280111628	5.4874363482899	-0.107530156879158	0.050890357553144	-0.0144203789573466	-0.4501489877668879	-0.5823516486075621	0.8084618149919691	11.5233877515242	-0.486846203695398	0.18191679749948	-0.0614009330087822	-0.8881355376537329	-0.646175351521849	2.8149539045000203	0.0024269497496161	0.6313371369655999	0.8595064689129721	0.9516168441363372	0.384140263284479	0.5913439615615279	0.0128339209763302	0.9980915560911228	0.9997568647465602	0.999961041187668	0.9974685449720406	0.9372796580405915	0.1626238642153321
GUCY1B3	1.6821877350325	2.50254428933752	-0.506601888147358	-0.9336029889849472	-0.2680067105932339	-0.8823572868596591	0.315317691692863	0.177323409288294	3.15603508016488	-1.18921626798054	-1.79557793989438	-0.554687056524046	-0.942957187535636	0.213176195268423	0.323632867564307	0.0628988746185279	0.247157564088227	0.1173961434412889	0.58483345900319	0.356033545163796	0.855729115786039	0.7498803351104592	0.9980915560911228	0.9897411092923248	0.999961041187668	0.9974685449720406	0.9774624479591036	0.8947262829094039
SFSWAP	3.98602541470004	2.56707368421532	0.2066034068188589	0.647647022341186	0.0014171522511254	0.7401370440988109	1.70134111260972	0.7517343041358671	3.9602613621639104	0.781663391768096	1.82932967814167	0.0051831252439419	1.24571962365694	1.37268655727854	1.9467376825293896	0.0243197641116805	0.4435153222213179	0.0861003052200529	0.995914396919647	0.22616699011108	0.279801346311404	0.0668499047296123	0.9980915560911228	0.9897411092923248	0.999961041187668	0.9974685449720406	0.902597372637364	0.3170910257904016
TNK2	2.32952921161238	2.00195173518299	-0.247951894479015	-0.161301815236092	0.2308310284861739	-1.01618537725321	1.73756656068906	-1.04071264271368	2.46638346987308	-0.500460861408871	-0.290320982432043	0.421227127605259	-0.9377013519215128	1.26698893884763	-1.49806572357445	0.0219145828871299	0.6217203355192761	0.7742896777980791	0.677676131805115	0.35857899444593	0.218408221558775	0.148328281340703	0.9980915560911228	0.9997568647465602	0.999961041187668	0.9974685449720406	0.8555708835203706	0.4462402847568333
MON2	3.61505908371404	2.97149100439676	-0.260573947139375	0.632894648155348	-0.371745222119135	0.363717240390884	0.83872289365998	1.2531595833778302	3.48478674231799	-0.998015159161221	1.6993687570657	-1.37628578415375	0.600310190604378	0.510170136103573	3.02910580635848	0.0076361471394937	0.330334153424965	0.10337722602195	0.184010615748619	0.554864672215519	0.620947661030218	0.0062036355347496	0.9980915560911228	0.9897411092923248	0.999961041187668	0.9974685449720406	0.9391422815634995	0.1283868586460944
CDH3	3.2941536131771	2.67643187890449	0.379755973890789	-0.0891484913736241	-0.0430770339830305	0.0718809779733491	2.14824611959514	-2.46436334352054	2.6238928362764	1.35005747367722	-0.221411497098849	-0.144832502521712	0.1078518726978819	1.07587515928442	-4.656850039562291	0.0347147735385796	0.19208815618854	0.8268268384682339	0.8862892318146209	0.9151548419844108	0.3141402494635349	0.0001215959527389	0.9980915560911228	0.9997568647465602	0.999961041187668	0.9974685449720406	0.9117451678741276	0.0304119239243905
GPBP1	6.29978890579951	5.344466455302031	-0.1076406528965759	-0.0570036541059766	0.304108996430718	0.470926082159787	1.67633538314464	0.1872119434308519	16.0835239060624	-0.523571056914646	-0.248446347853515	1.3884551375481298	1.07189336443844	3.04244177808645	0.717629043673265	1.1976241334717801e-13	0.60581144210876	0.806093570301833	0.1788978385064709	0.2953862353937069	0.0059757340189084	0.4805374081086699	0.9980915560911228	0.9997568647465602	0.999961041187668	0.9974685449720406	0.2001275025420751	0.7378157304489832
CS	4.26236071010667	4.38054361652067	0.239954719552117	0.437167895398576	0.362523290142048	-0.2545980382947689	-1.0581528676866	0.281923943267865	6.6893665971334695	1.02019845248211	1.34324994766233	1.5050219835045502	-0.447834303778544	-0.831438088809665	0.778992476848325	0.0008197691469858	0.319599970980698	0.1939809571832159	0.147508307039819	0.658710444391307	0.443770575072361	0.444968429300976	0.9980915560911228	0.9897411092923248	0.999961041187668	0.9974685449720406	0.9183135053060028	0.7150850492205064
MRPS24	1.81659010644232	2.32240743030946	0.26613329628451	-0.1022422683498459	0.447605564768716	0.7533907018698929	-2.02546575995607	-0.879179753527104	1.70773838775089	0.633082126659032	-0.1643912241483389	0.994652542293213	0.7880608032583721	-0.7657865244754459	-1.38228809150462	0.134471986191834	0.534303221077282	0.870927987414885	0.332536446167575	0.439997620219796	0.464901187543741	0.180758430351371	0.9980915560911228	0.9997568647465602	0.999961041187668	0.9974685449720406	0.9225354140939468	0.4852620092895836
ELMO2	2.20743873009595	2.54829417243318	0.150496619021117	0.517507472715586	-0.183576873890047	0.4221507873582429	-1.22266424286282	-1.3991524025824198	3.99906181182531	0.395082792080447	1.25265049817873	-0.45308271816632	0.496752823747462	-1.12211846485868	-2.56676816291946	0.0006045247859257	0.6965863823771	0.2234851943184289	0.654926173721579	0.624290899917186	0.273910244485648	0.0175912162032278	0.9980915560911228	0.9897411092923248	0.999961041187668	0.9974685449720406	0.9001439541316165	0.1856236503311874
WAPL	4.416549973287959	3.8809437121060895	-0.206456293930263	0.518517828116457	-0.17497803199672	0.731704784542938	0.491813002858318	0.446669854003827	8.3310107798947	-1.14402277631774	2.14306564442543	-0.9405897395325692	1.7876204981273	0.540711008409601	1.67975352478729	0.0074645877160068	0.266452389060998	0.0465821971958193	0.358231339708005	0.0878849800000666	0.6413479087392839	0.109483019139989	0.9980915560911228	0.9897411092923248	0.999961041187668	0.9974685449720406	0.943671557869008	0.3902797138587871
VMP1	6.95620517194983	6.846531184726599	-0.154091211280046	-0.0661399029807978	0.0113983568863946	-0.181665158455707	0.694616611618004	0.0836209002914295	6.19361981275746	-0.6531888504057729	-0.19425062361331	0.0470958346393413	-0.340657459104409	0.3833198149634229	0.18325967320028	7.08401303202924e-05	0.521357537835245	0.8479565819986941	0.962922469333083	0.737023693690249	0.7051619939193241	0.856338843801253	0.9980915560911228	0.9997568647465602	0.999961041187668	0.9974685449720406	0.9575346272590992	0.9420047827890444
APPBP2	4.2497560278323	3.46702643436369	-0.100095334631356	0.1623147973408859	0.182914464764395	0.353895902190354	1.3306446978635802	-0.100050956327301	7.1665283588433	-0.338885527180984	0.497262969095905	0.5927601907161321	0.552985953275667	1.66737334877925	-0.247942835489361	3.48665175721582e-07	0.737909254249166	0.6239369548727629	0.559386068093086	0.585848917338833	0.109614078810035	0.806478208012162	0.9980915560911228	0.9966913914361536	0.999961041187668	0.9974685449720406	0.7249532268603486	0.920686492688238
POLD1	1.7948278851348898	1.80349888968885	0.405378916975284	-0.698784035372885	0.453997801949804	-1.36524090325612	0.917431865981782	0.192364623222869	2.7516210243617403	1.04011713599459	-1.5767781476366498	1.01675579111633	-1.55786627809825	0.8038021825154691	0.39053117243064	0.0116437773203613	0.309582102048862	0.12911855709827	0.320321671785992	0.1335350424921919	0.4301113505207439	0.699899724597861	0.9980915560911228	0.9897411092923248	0.999961041187668	0.9974685449720406	0.9174703906062516	0.867494861097412
EIF4B	7.172993285513701	7.8369697781117	-0.5948881857895861	-0.156010938473174	0.149648337206055	-0.48358176396268	-0.544334718749723	0.0459551199855106	27.6588238685342	-3.34328281005996	-0.783277088685652	0.7739823897988071	-1.26919682948763	-1.10702142259732	0.204725732434366	1.38770228312356e-18	0.0029433544593278	0.441815582382872	0.447179363156782	0.217634380658644	0.280242497466567	0.8396686536165251	0.7068240262586549	0.9897411092923248	0.999961041187668	0.9974685449720406	0.902804840999621	0.93365082789575
GLTSCR1	1.84154978288584	2.51785532827232	0.0442636277569991	0.1851902648352839	-0.275868691908242	-0.360526785482544	-0.937314381206431	-1.53598074366203	3.90686836162687	0.113596207560543	0.435629580648572	-0.650910431944177	-0.418110718198337	-0.8444190667211701	-2.8403373909705603	0.0007567005511279	0.910588169065886	0.66734985954115	0.521845403189047	0.6799191735491191	0.407524447406231	0.0095202297054489	0.9980915560911228	0.9980654653354708	0.999961041187668	0.9974685449720406	0.9174703906062516	0.1472692228305633
SPHK2	2.71146384382141	3.11845986324654	0.19668211414623	0.36012399656731	0.287762220415281	-0.6532128335205839	-1.17484840022227	-0.709493546470896	3.44143920560037	0.4316654820682299	0.642504051491225	0.5911409754062951	-0.6173965305898721	-0.7020263564162071	-1.07824606336058	0.0516383783827215	0.6703184863387629	0.544016510554555	0.560490240000974	0.543519556427189	0.579408879117028	0.294866762094448	0.9980915560911228	0.9929324526709836	0.999961041187668	0.9974685449720406	0.9372796580405915	0.596104224592465
RPL18	10.5411050858465	10.4618455528967	-0.187374860405486	-0.129060176482463	0.0654568787118245	-0.245983211106929	0.4689893248609939	0.515653245479426	25.564821064670895	-0.8506253328940471	-0.4727937082537309	0.266005755775934	-0.5162981085433189	0.619197607550281	1.85456552421769	0.0639475167182604	0.404460489341758	0.677406342589885	0.7929240359732479	0.610887235238566	0.73311406637514	0.0908952610422541	0.9980915560911228	0.9980654653354708	0.999961041187668	0.9974685449720406	0.9615145475864972	0.3578903218291965
CA11	2.6174282816186003	1.25629845676914	-0.1709319724193389	0.641013336107956	-0.31646383545499	-0.321102091631668	2.98132094584568	-0.442375681949001	1.62954317206186	-0.6103058312313371	1.60943016900557	-1.02122435319556	-0.51770742224206	1.98306409880811	-1.03716780451601	0.177426180181403	0.548544666883269	0.123066914444018	0.319265508410911	0.610058300232157	0.123397778377965	0.311122578212519	0.9980915560911228	0.9897411092923248	0.999961041187668	0.9974685449720406	0.7513276924982836	0.6107529436153564
ISOC2	6.1221142464686	6.191427330915119	0.3151817189335089	0.265453576237712	0.3850472941794999	0.120849369106959	-0.94989175544446	0.1068923761345	13.2862154157747	1.3638420497392	0.931311340840441	1.591059338656	0.230013772342137	-1.1060386121473502	0.346381336186895	0.000772162158997	0.1867208139672869	0.3759586310106239	0.126063564213678	0.8202353425754879	0.3951916141678479	0.7336376386917379	0.9980915560911228	0.9897411092923248	0.999961041187668	0.9974685449720406	0.9174703906062516	0.8877815979844945
U2AF2	4.14023297299489	4.28889989045412	0.6463184562398959	0.154030234089316	0.211318522843855	0.912371157273724	-1.3807553025076598	-0.505717493816559	7.44842478159032	1.9178088307019296	0.4259294290522629	0.6074412029246831	1.19466425321819	-1.41648699916936	-1.09814060729457	1.89244272093867e-07	0.0682084925542163	0.6742974230707729	0.5497772860686141	0.244939438244611	0.170637610248801	0.284016771604895	0.9833272625427424	0.9980654653354708	0.999961041187668	0.9974685449720406	0.8120887192399981	0.5852089658572377
EPN1	4.60174915550188	4.56693649535186	0.2555317969872619	0.0988545377856103	0.0206268667572177	0.532250375413411	-0.45827763061465	0.3259711599844769	6.39345017802428	0.797741900825088	0.242621872845666	0.0622670358515151	0.7172712860115319	-0.337296479373538	0.7245886641531579	0.0162263630665242	0.4341160797710329	0.8132980018234609	0.9509407850479128	0.480771850492194	0.775853285077461	0.4790214771802999	0.9980915560911228	0.9997568647465602	0.999961041187668	0.9974685449720406	0.9668844459962472	0.7364653207526647
MED29	4.61469319375304	3.59243426864591	-0.473802842734726	0.0913411946074324	0.188579202199303	-0.609892929276075	2.65652058561164	0.390694924300603	4.67753924388873	-2.18948055900441	0.289947979927469	0.8149010003103749	-1.2230535290685802	1.80811772391562	1.2106072668506498	0.00132102020755	0.0411850968233714	0.774682785341041	0.425240531212823	0.2356842749888539	0.0937317193531217	0.239006726103885	0.97273580649917	0.9997568647465602	0.999961041187668	0.9974685449720406	0.6852744258163537	0.5463394273669171
ZNF275	2.21865410892251	3.12295410848082	-0.0175484196832512	-0.476019617516332	-0.438399169655989	0.132206576861164	-1.1448804407238402	-0.760151967531266	3.1636926453567003	-0.0293513713093015	-0.734933083212658	-0.662278556588355	0.0997674984702666	-0.661928152072663	-0.955729933222924	0.0045005604235497	0.9768489975338248	0.470142595796195	0.514671264064978	0.92143247199181	0.5148915743086689	0.349593659877476	0.9980915560911228	0.9897411092923248	0.999961041187668	0.9974685449720406	0.9269946293972574	0.6426632348618785
MTMR1	2.49931797769297	2.04594717315076	0.505717976050847	0.2164696353395719	-0.311575936806764	0.704604820683866	0.15391366301303	-0.139385701630783	3.54379106026516	1.5342048320787	0.5813551892207889	-0.874961043441987	0.963945239034784	0.15123312874801	-0.317695399895348	0.114793763130894	0.139503772260848	0.605182853698353	0.391252076863322	0.346034822775047	0.915350126353566	0.7553814614037758	0.9980915560911228	0.9966913914361536	0.999961041187668	0.9974685449720406	0.9872994501022232	0.8971013415640922
GPC1	3.93288649993074	3.34025358051364	0.1067571299821509	0.402175301926661	0.7682210246605659	0.0577004582803519	0.879510710020004	-1.42677932174308	3.5973739233632003	0.2609851406595919	0.742475117067246	1.81814000308734	0.0610945851798271	0.503170034450032	-2.07023828192511	0.0636073811576149	0.796721154065746	0.473214201509557	0.0830126392342539	0.951838877745368	0.685298135929751	0.0519550895720252	0.9980915560911228	0.9897411092923248	0.999961041187668	0.9974685449720406	0.9534235904241004	0.2887496954483348
ADCK1	2.0606016667808	1.72720449729227	0.320658012028196	0.0934283358642223	-0.259019149330338	-0.020325142023725	0.404855573495721	-0.116402439445538	2.6755962547381498	0.823417237214159	0.2196109925498839	-0.605347890052152	-0.0235206502108834	0.368994309818958	-0.2263353713033289	0.0138136532048488	0.419107771108156	0.8281990026577369	0.55114203583256	0.981447003878507	0.7156594325031371	0.8230302702773459	0.9980915560911228	0.9997568647465602	0.999961041187668	0.9985039648076848	0.9587287294673776	0.9281802486982198
HAGH	5.15181321200245	6.17127815777945	-0.407647008518323	-0.203793986784556	0.231940862928195	-0.996517486535994	-1.16539786643431	0.169380721272683	13.2680619196712	-1.47332905206557	-0.6661724326701529	0.79805400969136	-1.61753063660924	-1.44406233092147	0.478068105429661	5.64238317522866e-12	0.154827180031879	0.512226592461942	0.4333696458242249	0.120013329725916	0.162812767756268	0.6373179219292809	0.9980915560911228	0.9897411092923248	0.999961041187668	0.9974685449720406	0.8024587358385453	0.8331539401590836
RNF4	3.88276015532296	4.283085315191371	0.0084241061468804	0.069862617795272	0.3914107881017439	0.115874083683278	-1.17060580034125	-0.2594226005981989	11.5664978944545	0.0384763656548189	0.291143764399272	1.73223367204089	0.23670005171295	-1.83007097669674	-0.8722534795050519	8.03204078133478e-11	0.9696548966192328	0.773668609470532	0.0972310170531277	0.8150795374755071	0.0808229157224279	0.392490525558707	0.9980915560911228	0.9997568647465602	0.999961041187668	0.9974685449720406	0.6520750681655044	0.6740286527308402
CASP8	2.18770563855127	1.8548357388232	0.211034495119344	0.6071502087811099	0.2759367784914389	0.436365131803162	-0.4656292769744579	-1.24243698372538	1.44627173759019	0.444718058503515	0.910296982837953	0.547707048506909	0.4015311425840669	-0.184728758787798	-1.72880810004523	0.204160270052623	0.661190511180344	0.373584907098841	0.589778556921345	0.691983929915462	0.8608089916955229	0.0980572970523943	0.9980915560911228	0.9897411092923248	0.999961041187668	0.9974685449720406	0.977920160139246	0.37182694414545
LIMCH1	4.89216854323445	4.0848678976713	-0.4617695038557079	0.0843970649457645	0.0755681849973287	-0.269748388309508	1.77681721903746	0.802444582729318	5.33456981192367	-1.3688241726228798	0.1886246463702379	0.209777779345541	-0.365785091319404	1.21681196357513	1.7584772262382298	0.0188768918374894	0.185730818533724	0.853215456788325	0.8358782925127051	0.7180218202591209	0.355087565053397	0.0960345594415669	0.9980915560911228	0.9997568647465602	0.999961041187668	0.9974685449720406	0.9144923207376008	0.3673564094486234
ASUN	2.89243705032879	1.66586595440271	0.2563416136043639	0.101911564126314	0.178652078133307	0.489020936489051	1.93070646522582	-0.298920837260415	1.55431543680122	0.641930776977894	0.18401700570997	0.41349278079474	0.538575548241342	0.9154600781223792	-0.516780194988411	0.192178759944961	0.528146989616967	0.8558554090275731	0.683646897285567	0.595740939019937	0.413210403753049	0.6105840499077839	0.9980915560911228	0.9997568647465602	0.999961041187668	0.9974685449720406	0.9174703906062516	0.8186854689934984
TM7SF3	4.8282611953388095	5.969913542553821	-0.327381689331979	-0.165574014428589	-0.0783614329721767	-0.598893356623074	-1.12237150439547	-1.3701792413532998	10.5500578054863	-0.9547193967108928	-0.445690022691152	-0.2182702938816079	-0.7916763965173009	-1.15090253324527	-2.66846715932571	4.51683279815936e-10	0.3500932293898039	0.6601763270751689	0.829230498514265	0.4370025454612939	0.262128188800323	0.0140356353440048	0.9980915560911228	0.9980654653354708	0.999961041187668	0.9974685449720406	0.8926178619199876	0.1681843970120045
SPA17	2.81384325778636	3.1152746016661603	0.7772190260906221	0.0098682432010398	-0.335710978585065	1.13460883871172	-1.6671474261894	0.202875099652188	2.8264378340688903	1.82487643299023	0.0171759293488384	-0.7421703328126991	1.1418170529550702	-0.77941248619344	0.330149504069006	0.0386736982633522	0.0826336891686793	0.9864829804641492	0.466469988549868	0.266050317982983	0.4778912759637709	0.7446370242803821	0.9833272625427424	0.9997568647465602	0.999961041187668	0.9974685449720406	0.9234495374486728	0.8925424030593809
DMRT3	1.76345797036518	5.29053531690562	-0.0506214637746295	-0.0819581607492853	-0.8048081538643549	-1.946393419185	-5.803110623070509	-2.07795220488706	3.78708017938846	-0.1330785075092219	-0.142317976118498	-1.83649401590077	-2.21892565102978	-2.1986106595570902	-3.4711615220405	0.0062639821894384	0.8956199381316691	0.888195959579495	0.0829675208796769	0.039297340568139	0.0463924792302832	0.0022237974064205	0.9980915560911228	0.9997568647465602	0.999961041187668	0.9974685449720406	0.5233623736583293	0.089830716537711
ST3GAL6	3.0981807610233303	2.50455527150698	-0.502585432027964	-0.55968599687258	0.415968904197957	-0.27772736630948	1.80353732263801	1.55746240623119	3.05765764392559	-1.00674604802915	-0.982750678015767	0.7597627691451021	-0.25801408863014	1.2833912162888002	2.6618139409692203	0.0057677754963868	0.325002144658417	0.336415171471672	0.4554614348761789	0.7987943252991221	0.212709669790765	0.0142458304653911	0.9980915560911228	0.9897411092923248	0.999961041187668	0.9974685449720406	0.8492963391107358	0.1697482298988646
ATP2C2	3.7556069562701695	3.73193442153743	0.232604446231982	0.193088763201849	-0.772196113537485	-0.19351313433605	0.7567978873186051	-1.78502872146474	5.13143714242797	0.531456504796855	0.416631671852857	-1.65852671418271	-0.197621509223461	0.642636493672378	-2.64391624263918	3.834460340990829e-05	0.600428050335453	0.6809847826406789	0.111402318837696	0.845155756874554	0.527101274156056	0.0148260916780508	0.9980915560911228	0.9980654653354708	0.999961041187668	0.9974685449720406	0.9272785809195508	0.1730448522647845
CDON	1.80552644472244	1.4110721430588502	-0.120460053336498	-1.65949760016028	0.64612728415044	-0.8729457787592609	2.75715912044816	-0.691868106855554	0.956616482446965	-0.213212459653026	-2.05787899985809	0.988735158737008	-0.700665879460689	0.953712583906842	-0.901211324208588	0.3760738301052929	0.833241956721766	0.0523878919901851	0.334403192362786	0.491053931640005	0.3780676882709079	0.377340584845498	0.9980915560911228	0.9897411092923248	0.999961041187668	0.9974685449720406	0.9174703906062516	0.6643160962795909
TAF2	3.33494509819884	3.18232692179631	-0.207181873405983	0.6660601887375811	-0.0845981294206363	0.237475494040922	-0.0236471872614762	-0.8678754860841759	6.621301379302451	-0.704409222599379	2.08582538335439	-0.279025879385166	0.371819190880766	-0.0296419720936418	-2.04005549993846	1.17101378466515e-06	0.488568252751313	0.0488034151351817	0.7828311186579872	0.713584727856989	0.976619854921902	0.053529186724263	0.9980915560911228	0.9897411092923248	0.999961041187668	0.9974685449720406	0.9959010831716664	0.2920312670491939
HIPK2	5.5677497300994006	7.52789164666939	0.0050523888455459	0.0659406550504618	-0.2642721237655719	0.120468280009025	-4.49458378268852	0.5994180647109649	7.2074355228532	0.0187703574327762	0.170533473354796	-0.960277536186378	0.191559448588047	-2.46571382489586	1.32066596272501	1.32812584418782e-05	0.98521973360068	0.8662882486525991	0.348985085670029	0.850084854947957	0.0221084283707717	0.200423532708462	0.9989594469096736	0.9997568647465602	0.999961041187668	0.9974685449720406	0.3788404890647541	0.5075352492434233
TNPO3	3.49150410516428	3.2799309632994103	-0.280530115574102	0.6197008226117379	0.383052330759395	-0.6989709238946179	0.328140073245367	-0.152593102537681	4.8573197529382695	-0.7037853480155469	1.3760846089123795	0.924282616364368	-0.7912307196887879	0.290745718293049	-0.274019950415482	0.0874298570853441	0.489240004585502	0.2926923747332199	0.3655556303552539	0.439084756317872	0.8580523269023129	0.7879681159123408	0.9980915560911228	0.9897411092923248	0.999961041187668	0.9974685449720406	0.9774848388834604	0.9114324142488665
RFXANK	4.893805855560871	5.024511647625991	-0.167136220501185	-0.255516685945563	0.50409004148892	-0.0869161553332881	-0.246311685177757	0.499279853798357	11.2721701521116	-0.91746197779416	-1.05114882708336	2.62020114823448	-0.20608519299623	-0.284046075476471	1.9995990961496	0.0001952685358608	0.3693371962442229	0.307204628545057	0.0160822183797863	0.8386219240076449	0.7915077837988271	0.0596285185591789	0.9980915560911228	0.9897411092923248	0.999961041187668	0.9974685449720406	0.9682790223540164	0.3052780482842754
TMEM161A	3.3794494975647096	3.33083838913379	0.39405316388152	-0.2772418249121289	-0.168211533378555	0.8249615040436791	-0.1070925172295269	-0.445530245566871	5.725425999927389	1.12558480187107	-0.7456200765342471	-0.452057447553345	1.06005817467691	-0.1093783428432449	-0.955493803355689	9.281373512456e-06	0.272471202809152	0.463789612019198	0.6556532207984921	0.300618170562845	0.913893979974901	0.349710349857301	0.9980915560911228	0.9897411092923248	0.999961041187668	0.9974685449720406	0.9869096511554746	0.6426632348618785
LPAR2	2.71322275509628	3.83205566992798	-0.2048427960955919	-0.353873547466418	0.1714966495522349	-0.975549441376418	-0.934998258227943	-1.10216964848566	5.462228311466969	-0.555253336157906	-0.794326193003142	0.428996180269687	-1.1583306635413702	-0.7211405749910501	-2.04919621936664	0.03562471252332	0.584457006260001	0.4653403607893189	0.672131318888146	0.2600236572628719	0.6013140284397299	0.0554960334568075	0.9980915560911228	0.9897411092923248	0.999961041187668	0.9974685449720406	0.9384383193451532	0.2980154743192198
CTSA	4.74586173536981	5.3194753372252	0.159849714759333	0.0743216996476724	-0.1590394350785269	-0.248272953144932	-1.1352081451938	0.7783603384199399	6.29477269659724	0.5124903433381671	0.174591327746109	-0.4931327823864329	-0.331915499554667	-0.689710802210886	1.73286140396909	0.0020092410774616	0.6138911651329879	0.863200040530573	0.6272408172249481	0.7431476879568991	0.526151195920325	0.0989062615766469	0.9980915560911228	0.9997568647465602	0.999961041187668	0.9974685449720406	0.9270569392055852	0.3725886731705343
SUGP2	4.26721056901762	3.7630059374963913	-0.1120623912441669	-0.368515475319065	-0.133810458767266	-0.483078357641081	2.09358228747474	0.3890962547887829	3.58256102105167	-0.397688695018831	-0.916778882999318	-0.461480328039475	-0.7311637027283541	1.05317340605738	0.797278261971073	0.0047359225812893	0.6951334792480971	0.369505961032793	0.649507527393632	0.4730751645955739	0.309732811190548	0.4338106321583589	0.9980915560911228	0.9897411092923248	0.999961041187668	0.9974685449720406	0.9117451678741276	0.7060620697263733
SLC12A2	7.062371805527031	8.088445357735079	-0.9387040121127972	-0.524015988505574	-0.734237703205965	-1.91149295472148	0.512755308293952	0.495223890609907	14.0972376133775	-2.57566992646523	-1.29049154250087	-1.80093562389408	-2.44974805207935	0.5126150898167561	1.09920371626672	1.7011406032818402e-12	0.0172490872451609	0.210278724094385	0.0854383504418332	0.0227201473107061	0.6133291999497801	0.283563029212227	0.8775513233749853	0.9897411092923248	0.999961041187668	0.9974685449720406	0.939046399948814	0.585091595007347
SNX24	3.1679738299914404	3.14768925568308	-0.0803866459775406	0.0074479739609036	-0.0485801022556873	0.0793623597186012	0.0217167257012069	0.0949595684174111	3.1618503660287303	-0.185650639018804	0.0131905466193448	-0.106193178787398	0.0814928692863667	0.0113298188429565	0.155833769559269	0.0456255938975932	0.854523453096364	0.989667735866984	0.916440180736078	0.935788350606708	0.991831096569082	0.8777469434798271	0.9980915560911228	0.9997568647465602	0.999961041187668	0.9974685449720406	0.998228191857158	0.951213202465218
EYA2	4.50637489652016	4.59409728577167	0.1207806015117499	-0.1610105578865309	-0.0691734228003915	0.533244856730728	-0.39693846236731	0.629623030850862	5.87507584578356	0.476769578351448	-0.459434200265363	-0.2641288220881539	0.8969087602927428	-0.261876589392891	1.62229014828953	0.0003537994808851	0.638649779966768	0.650430393380347	0.794367701759459	0.3799646637042589	0.799246038357687	0.119326616439646	0.9980915560911228	0.9980654653354708	0.999961041187668	0.9974685449720406	0.9682790223540164	0.4071533514151503
CNN2	5.3523801900585	5.6669115950390605	0.410978262171394	0.4444622911673661	-0.127554100796172	0.699681682616751	-1.31092230237842	-0.7515545565277649	6.09178668253278	1.46056974784447	1.1279235885026102	-0.438148546128946	1.04575673296398	-0.719998214682047	-1.54256553479862	0.000395528607805	0.159441819580579	0.271509829512212	0.665901802863447	0.307570209527082	0.491662976495146	0.1373649664567119	0.9980915560911228	0.9897411092923248	0.999961041187668	0.9974685449720406	0.92526703874152	0.432902193216796
ABCA7	3.19376519341253	3.53022851024202	1.05766231861281	0.544023021849275	-0.68208479588686	1.56686198682733	-2.46449117445171	-0.0956011584382986	5.08655294604777	2.92410703521548	1.31940977216553	-1.81324950524441	1.86629636544884	-1.9702757226053	-0.194987185276571	0.0268724482542459	0.0079887130589304	0.255240627447622	0.0837131955997591	0.0757108611742803	0.282688216833929	0.848050570973265	0.843155319640288	0.9897411092923248	0.999961041187668	0.9974685449720406	0.9039030106255276	0.9380088817200328
SNCAIP	2.05793827680248	3.90790349023277	0.487825342578403	0.4559807320050589	-1.13390923828423	0.425607404621901	-3.94193233922181	-1.71231957862393	3.88408160823508	1.23105826810784	0.8641950667371979	-2.7423488295946004	0.4516860353504149	-2.0038059233972	-2.75892830328471	0.0199714207244957	0.232193272497086	0.401413018676745	0.0122747336088207	0.6559513465741961	0.136442376395704	0.0117368464044985	0.9980915560911228	0.9897411092923248	0.999961041187668	0.9974685449720406	0.7725819530498557	0.1574634265229452
DDX20	2.73320326748609	3.1344824267978595	-0.3767506684227	-0.725633239327362	-0.0562549746788208	-1.04661075423364	0.924926487615932	-0.223030657058648	5.399699887598111	-1.05934897583567	-1.82093313750043	-0.141279900355923	-1.3466465657442	0.919661531018814	-0.477631129428556	2.01282023928459e-05	0.300933768023469	0.0822466364577386	0.888934530479365	0.19180462958185	0.367724077132055	0.6376240436109419	0.9980915560911228	0.9897411092923248	0.999961041187668	0.9974685449720406	0.9171645505383634	0.8331539401590836
BTBD1	3.03660390401312	4.86665934946098	-0.110835987766254	0.6580791103666469	-0.522200586237034	0.993064289940217	-4.83622571360467	0.0258439381075722	6.544347176924349	-0.252826773312294	1.44117930625826	-1.1597738474777	1.00347554050758	-3.7071702484416895	0.0451335856117361	0.0246334076874456	0.802767816017639	0.2716892052048539	0.2585752338800089	0.3279524409158439	0.2305377784793049	0.964626506813866	0.9980915560911228	0.9897411092923248	0.999961041187668	0.9974685449720406	0.8677686695327138	0.9865694801752596
BCAS1	3.68901504875781	2.7814501311552995	-0.552794181043969	-0.439217635506999	-0.21103404147292	0.3180934617353739	2.91092533693224	-0.0721860931736977	3.7943968995009	-1.18634811570306	-0.8549268598860429	-0.4233232729614799	0.327559746761605	2.40184139667243	-0.1191527693150839	0.0009945167798692	0.248139182192651	0.40180629916446	0.676169142563043	0.746341215341761	0.0251960888554282	0.906235670819026	0.9980915560911228	0.9897411092923248	0.999961041187668	0.9974685449720406	0.4013279464709464	0.9631826682167856
CHI3L2	4.67057792538035	7.227143605289821	0.404887220759962	-0.6992530342737231	-0.7575787483265022	-0.7647491343184251	-4.08392244402104	1.22340370236159	4.1187466803911095	0.58432933244311	-0.774067721900528	-1.06243703368813	-0.445501402162617	-1.1888378584443	1.33627330510483	0.0094875801467332	0.565370108702279	0.450456491490641	0.3004991770733189	0.660326018338034	0.2950501571375399	0.198362865215523	0.9980915560911228	0.9897411092923248	0.999961041187668	0.9974685449720406	0.9061159592688004	0.5047089784866825
SBNO2	3.8513621116503	6.194309520421059	0.0695413726727354	-0.278781119194383	-0.0268694916325744	-0.38624638033251	-4.18911939567518	-1.86311007365798	5.254840291699639	0.255772559098887	-0.7196355956034229	-0.099749111718376	-0.577284439547451	-1.89609007109064	-3.51058474909365	0.0003325775531362	0.8008536201394799	0.4798823795961439	0.921581286693916	0.5703270397185319	0.0748185343733405	0.0019933911237084	0.9980915560911228	0.9897411092923248	0.999961041187668	0.9974685449720406	0.6293966779616472	0.0870201750701012
PMS1	3.1061504887156004	2.79371757449977	-0.632306708938634	-0.22196287579955	-0.109461909762278	-1.9979100643059	2.40304261631989	0.420086331972027	2.68730032738505	-1.6651525235168505	-0.411948438727037	-0.264409883708601	-2.3696335024422903	1.19213141840518	0.7666440720870079	0.0392439379516158	0.111236633088	0.684644738396212	0.7941082444052149	0.027338588029621	0.2849668886623099	0.451600776770529	0.9980915560911228	0.9982233835282422	0.999961041187668	0.9974685449720406	0.9051309279529316	0.7196609656196747
HMG20B	4.89506291782988	4.5437409417156	-0.3691155342010949	-0.4150303092401249	0.314842651660653	-0.69602199955682	1.90997543894209	0.6497924376632379	5.671798929545491	-1.5091711699484598	-1.18713826942093	1.2140820458048502	-1.1990407026631202	1.22623308785187	1.7336324269801298	0.0014653366318204	0.147732774127874	0.2479154173159959	0.239738264433264	0.244410454790696	0.2587802845216689	0.0970335641973288	0.9980915560911228	0.9897411092923248	0.999961041187668	0.9974685449720406	0.889184511246523	0.3692552758626093
CALCRL	3.2716849384735096	3.05784145394702	-0.050177716289207	0.0832514050138436	-0.300808373223319	-0.172656826948311	1.25498300179955	-1.0776597996684	2.6642482958339904	-0.133032169065443	0.156246145529226	-0.7434662957592809	-0.1974956884360489	0.5590592464505051	-1.66312460576483	0.0405624316637579	0.8954751096615929	0.877287320163002	0.465648222653017	0.845321327586644	0.598797350056615	0.110692867753901	0.9980915560911228	0.9997568647465602	0.999961041187668	0.9974685449720406	0.9384383193451532	0.3928430033453678
TAF11	3.97628205591972	3.12002539027052	-0.580661980168466	-0.415102792767969	0.273117119594513	-1.19020918998603	3.36222018221098	1.34210195558378	2.70747711090582	-1.86187156540736	-0.920678980949542	0.846630836403761	-1.59006266681652	1.53796857510883	2.61983501100071	0.0232392300802228	0.0779734058447134	0.3675805543795949	0.4075902147145399	0.127564923624657	0.146983282759438	0.0156481690112709	0.9833272625427424	0.9897411092923248	0.999961041187668	0.9974685449720406	0.7854855837076394	0.1761432434324576
ANKS1A	2.78193515280988	3.3067496889698704	-0.194355315146926	-0.2972231262558089	-0.0460136879073302	-0.378110431703766	-0.208034683432861	-0.665260005088346	3.70335903361758	-0.497508027628482	-0.5775528304016999	-0.109124303496291	-0.428078440887599	-0.120773106988423	-1.16609030406667	0.0610608460342716	0.6241855876592081	0.5755311109099129	0.914159223081053	0.6727592761760279	0.917787683672044	0.2575184577673919	0.9980915560911228	0.995958443617002	0.999961041187668	0.9974685449720406	0.9877551846752852	0.5624543796090101
AP3D1	5.10630308055921	5.560151039873331	0.75688618352047	0.423155206335399	-0.0446948689372674	0.8889241727603391	-2.30966291649342	-0.7798790873021411	6.3162477285531295	2.71146156711429	1.08436079506541	-0.155884092009894	1.35090027312091	-1.34470502056955	-1.67319304713059	0.0027292628088491	0.0139604756905114	0.289982839076513	0.877773567688096	0.191770920488099	0.243384284706551	0.108969542278858	0.8444398089681576	0.9897411092923248	0.999961041187668	0.9974685449720406	0.8764626358659283	0.390119839802149
ZNF76	3.24538781478014	2.65455953532842	-0.284044516042841	-0.5830978606056589	0.079162209433427	-0.667500421692316	2.30219063358393	0.8208550431446059	5.38007881645381	-0.9398622500456372	-1.7156368730208602	0.234243542905036	-1.0166019366593702	2.76971887518182	2.21176047547559	2.10955705900213e-05	0.357493890717341	0.100280294965384	0.8169621164798821	0.320393254602059	0.0111770401947938	0.037674502486727	0.9980915560911228	0.9897411092923248	0.999961041187668	0.9974685449720406	0.2754425733538807	0.2504284135916807
SLC9A3R2	6.27090191845232	8.059265266673679	0.0011904695736342	0.123713167710495	-0.161156675424491	-0.19571922893794	-3.234475015815649	-1.10718499905808	7.84809660125573	0.0041373345335587	0.3022388157177429	-0.5439719794050271	-0.2848831488732899	-1.6273510129312	-2.17793791806801	2.61221488746739e-05	0.996740048700825	0.7653579381289859	0.5925207383012691	0.7785883237696801	0.130579817482434	0.0404442550056861	0.9998989857893242	0.9997568647465602	0.999961041187668	0.9974685449720406	0.7615007712936358	0.2589445629585186
NTHL1	4.66278908814992	4.40645313278711	0.221162466019881	-0.2293600426979439	0.2989775667773779	-0.1683927359316639	0.827499380197366	-0.6401665417660211	6.75821187824487	0.560626887030609	-0.5350018965933601	0.7243070908833729	-0.19412594841228	0.760976741916787	-1.17329435765848	8.607419355234492e-07	0.580717224985432	0.598015171263693	0.476510000452741	0.847858600658615	0.454750781872427	0.253224692490954	0.9980915560911228	0.9966913914361536	0.999961041187668	0.9974685449720406	0.9186582842777348	0.5579542890383244
UHRF1BP1	2.9096682587005605	3.9579841798023	0.2145455559158589	0.351292262446543	-0.400171893611061	-0.187679686552293	-2.72634362808432	-0.5173584314705589	3.4116332380643	0.5505690945727261	0.6325012332930731	-0.954638346167985	-0.206816294839237	-1.2012195774078	-0.8806929589337259	0.0357655091961501	0.5886727805521751	0.533853065203852	0.3522350281921749	0.838257079752575	0.304083201337284	0.388231186000231	0.9980915560911228	0.991983516736064	0.999961041187668	0.9974685449720406	0.9098111839546564	0.6709844931839922
GNAI3	4.871703777310901	4.82792900158573	0.197207872724171	0.452751112921145	-0.0029012861730356	0.298305132632967	-0.6288891741237049	-0.0912287278934973	11.2569504066948	0.8808442929013341	1.70815997833308	-0.0125787060250069	0.590524215356776	-0.8102816658773699	-0.294366332502214	0.0055380263288064	0.3881782655812079	0.141083067490845	0.990077863615476	0.5610955264614019	0.55890195040123	0.772420081526737	0.9980915560911228	0.9897411092923248	0.999961041187668	0.9974685449720406	0.9343964048822824	0.9056251803657284
IPO5	4.790550300044861	4.4532051994950805	0.232741085981335	-0.0222235848494924	0.0849894790426341	0.341154746729148	0.373434340921005	-0.0424344386587826	11.5762796080829	0.999028486758337	-0.0883341261754046	0.349919637823509	0.666352163059675	0.579706477631191	-0.1392344357429019	7.9039103840974e-11	0.328643155038349	0.93041028999853	0.7297267355652399	0.51211390982897	0.5680024073372479	0.8905316395439861	0.9980915560911228	0.9997568647465602	0.999961041187668	0.9974685449720406	0.934421813191671	0.9561004928716024
OAT	6.8372209136317	7.32897955520115	-0.438128300272471	-0.1621657162885	-0.0646462644144674	-0.5873072078772099	-0.188468552111559	0.57039236150506	14.6837681252195	-1.53028916038073	-0.483028705774685	-0.208148701751296	-0.944321931297342	-0.211060208249702	1.60080561755437	0.0552469048979843	0.1402082837564119	0.66982452599227	0.8370468348834971	0.3565571007610129	0.8936474971213271	0.144147712058748	0.9980915560911228	0.9980654653354708	0.999961041187668	0.9974685449720406	0.9832040516745087	0.441630620148057
WDR3	2.90843206092784	3.1146707635399102	-0.295526646712522	0.14671927295749	-0.0297816930774393	-0.769478467248428	0.078741945769866	0.0233456617972736	3.91647275738896	-0.6175583720761589	0.277478770407556	-0.0575559722733429	-0.7246159969814878	0.058319771594463	0.0363626548836525	0.0007392206395699	0.543206527618211	0.7840032644273859	0.954621892830825	0.476324184421945	0.9540204091407488	0.971321123758536	0.9980915560911228	0.9997568647465602	0.999961041187668	0.9974685449720406	0.9938505882778316	0.9888016948833632
PKN2	5.108929064800071	4.37225056627191	-0.0123999549749225	0.4328846193365949	0.0753745381123288	0.544258623274224	0.7280538996850591	0.23380967115183	5.18002601590963	-0.0405860281557415	1.02212991642315	0.238851676841503	0.8014140727187931	0.445429678515157	0.497271591916685	0.0089851599946314	0.9680403088294092	0.3186957411487849	0.8136652810749481	0.431903835051336	0.684432340669325	0.624456634115207	0.9980915560911228	0.9897411092923248	0.999961041187668	0.9974685449720406	0.9534235904241004	0.8259803909107976
WDR18	4.330486126782779	5.104701726047651	0.0165661543686403	-0.211413607597503	0.0962888355310089	0.1925611872121239	-1.7243810202011105	0.360012025303521	7.64780522225615	0.0420913167811397	-0.504284589450156	0.2341525267687919	0.216847103479774	-1.49638513756782	0.7323084251450741	1.2362311792523597e-07	0.966805582122367	0.619074729242874	0.81703188971503	0.830325805750875	0.148762647711837	0.471710679013913	0.9980915560911228	0.9966913914361536	0.999961041187668	0.9974685449720406	0.7854855837076394	0.7309662809902944
TRAM2	1.78283121232298	2.00635525837114	-0.268439066432741	-1.7786930980168605	0.1399455747037359	-0.639108461377335	2.17294765098562	-0.770298186435832	2.70061752686193	-0.5883663887462579	-3.4062816832604	0.263676276297331	-0.64446046875708	1.65177131937055	-1.29518613572284	0.0130604901126349	0.5622786928553729	0.0025330463837475	0.7944834267027421	0.525940148814776	0.1127843577462209	0.20868327291295	0.9980915560911228	0.9023018254833932	0.999961041187668	0.9974685449720406	0.7280505905034749	0.5167548161889244
NTN1	2.85265309837231	3.14073859652704	0.1461417029079859	0.505418440017013	-0.286459838153798	-0.454499859478125	-0.304800781440505	-1.74857456481998	4.474833859769039	0.348045031536883	1.11128641657829	-0.645548085542541	-0.48391411784897	-0.261318499010718	-2.76452225812783	0.0001891469538808	0.731114592446772	0.2784429130731789	0.525248448209775	0.63322890398001	0.79627771036504	0.0113092107081117	0.9980915560911228	0.9897411092923248	0.999961041187668	0.9974685449720406	0.9682790223540164	0.1558496739435557
DGKA	3.74197479054318	3.15426367734242	0.378385317012423	0.5951037263208749	-0.375857682265959	1.09503540155981	0.149528512210456	-0.667812304780557	6.365283662411501	1.25142981612731	1.8594537970519	-1.19445232282399	1.6517425012846898	0.183847402107503	-1.5717231423899098	2.0955364418355303e-06	0.2239215517831339	0.0763890005116741	0.245020595131116	0.1127902842477859	0.855817166207007	0.130287013222824	0.9980915560911228	0.9897411092923248	0.999961041187668	0.9974685449720406	0.9774624479591036	0.421791198136683
ERBB3	5.72287992662974	5.92695083890427	0.0524444884560205	-0.0377116674585961	-0.226808039839048	0.403588730898542	-0.3874022423657249	-0.2322612983938239	16.9791384414697	0.2473769097600489	-0.163246956413068	-1.01066561817268	0.8668557890954081	-0.6586957794802161	-0.8405271667218042	3.95894573490496e-14	0.806910583618045	0.871814318697277	0.3231637452689619	0.3953775115228229	0.516926336363	0.409655452863157	0.9980915560911228	0.9997568647465602	0.999961041187668	0.9974685449720406	0.9270569392055852	0.6864575692667728
ANKRD44	2.72713246436512	2.1208311425825603	-0.0248019879885321	-0.3103211863816	-0.38266143685763	-0.0523798787355019	1.96459924449718	-0.2903909214004619	2.4682019054535296	-0.0484227941092172	-0.5396623370971371	-0.6766148326346471	-0.0472373995526322	1.3240039979573102	-0.422887393612051	0.152763123426725	0.961818110264373	0.621153254397436	0.505819153672484	0.962762522805452	0.4829650306738379	0.678304325777729	0.9980915560911228	0.9966913914361536	0.999961041187668	0.9975362474956894	0.9238389937134176	0.8571777412940448
KARS	5.56184757397333	6.039175336587371	-0.1227599685236409	-0.13506354357044	0.289327956364899	-0.5909942781964289	-0.8145872480663371	0.7191661767363101	14.9053200771984	-0.6270852597048621	-0.553647694626142	1.39624985544543	-1.32140420275466	-1.07157070104575	2.8654828732019	0.000192268199738	0.5371555107905209	0.591401290951844	0.176828135596003	0.200121829307453	0.379805254537594	0.0110253674252688	0.9980915560911228	0.9959773889883848	0.999961041187668	0.9974685449720406	0.9174703906062516	0.1558046515955002
ADAT1	2.9811877890347005	3.4705566354521697	-0.5172156027169721	0.345781084734027	-0.0827380237704998	-0.524124698872476	-0.564439142808975	-0.594377779818953	5.745358722554951	-1.67049622424052	0.910237268518672	-0.254257718887085	-0.75962451415739	-0.50478505281284	-1.32648525328646	0.0166838420425989	0.10950493581688	0.392277880486459	0.8016722795536841	0.455731337326392	0.6817365512686651	0.2001752565323469	0.9980915560911228	0.9897411092923248	0.999961041187668	0.9974685449720406	0.9534235904241004	0.5072090178976555
PDIA5	3.04941075970825	3.55700841967804	-0.1935538673302589	0.0668254560800503	-0.445936629839943	-0.216264021858486	-0.897483663335701	0.986014067505282	5.03676449722136	-0.452590929451277	0.145340128973812	-0.969878384291563	-0.229129328539903	-0.7420424608761491	1.91316208271018	4.81988718982883e-05	0.6552748707713381	0.885765718156613	0.342650055350482	0.8208850767731499	0.465910648950511	0.0688305035608753	0.9980915560911228	0.9997568647465602	0.999961041187668	0.9974685449720406	0.9225354140939468	0.3206906735466069
TBC1D22B	2.46612475424525	3.71614129823297	-0.144089235882925	-0.298975148385839	0.128059808283558	0.142786755287146	-2.29076301288091	-0.579926295834161	6.413013795639469	-0.4180615795369	-0.7928870185766309	0.346391532653021	0.185382831973085	-2.238940104496	-1.25348889883993	1.87893227238776e-06	0.679954565536934	0.436311496239885	0.7323395352586909	0.854627280797316	0.035598052952637	0.223185867986076	0.9980915560911228	0.9897411092923248	0.999961041187668	0.9974685449720406	0.4685947507931108	0.5303914001329263
NDUFB4	7.87983705839408	8.61126199338729	-0.0231988013436563	-0.0183597400677908	0.0078095510928526	-0.1070424810703269	-1.59677044622482	0.4297263410810689	29.246109302411	-0.12795539605788	-0.0909458495201638	0.0392399290413281	-0.270639414652835	-3.11072752048748	1.95917982398608	4.1944548571461295e-19	0.899346720077794	0.9283586091341932	0.969053018019509	0.789191254022951	0.0050956556978048	0.0628850391095981	0.9980915560911228	0.9997568647465602	0.999961041187668	0.9974685449720406	0.1848747923694317	0.3100692454556705
SPEN	4.53336129713161	3.8902934542645897	0.168354234160399	0.5336222862285179	-0.0330555593998191	0.874415039106736	0.222191406799819	-0.154659489730785	4.308275202519741	0.499721311539996	1.16203466978934	-0.0957817053826061	1.12961013746573	0.125797107062889	-0.296964674041582	0.007272963245645	0.6225518730093179	0.2588333242806339	0.9246054445715808	0.270969938567935	0.905298758037021	0.769416209905518	0.9980915560911228	0.9897411092923248	0.999961041187668	0.9974685449720406	0.9850999152745264	0.9042164285001446
ZC3H15	6.27410062954639	6.10906518934413	0.305581685656456	0.2117386284808539	0.0289780230852452	0.197476296091301	-0.242861233396936	-0.0363245411041598	27.1063328373208	2.25153137142109	1.4186901130372802	0.201131295852957	0.659014355816948	-0.644577233871423	-0.21025887855149	2.13704371597895e-18	0.0346719297713892	0.170001566919486	0.842443873153729	0.516725596478661	0.525865864889651	0.8354007565943541	0.97273580649917	0.9897411092923248	0.999961041187668	0.9974685449720406	0.9270569392055852	0.9322323802702328
MAP2K4	3.4219190357079303	4.17667910259315	-0.0540067290203704	-0.211779720557631	-0.272376856129616	-0.342245409420466	-0.8647080392521851	-0.19181136811584	4.13067795657876	-0.152875228919061	-0.429821582051387	-0.729351481165957	-0.413366587068998	-0.436537658252339	-0.34941941003056	0.0083489124480973	0.880009917789645	0.671765520808909	0.4740876571730479	0.6834694593170871	0.680716992831268	0.7301860288718779	0.9980915560911228	0.9980654653354708	0.999961041187668	0.9974685449720406	0.9534235904241004	0.8862590727023578
TMEM206	1.74882817123471	2.6079738306386298	-0.1713449552019599	-0.1818786812628139	-0.103903416065964	-1.8650355524833104	-0.1248674406591859	-1.10956490478018	3.62093225956614	-0.397834457357698	-0.378366634833063	-0.215426431459352	-1.92647066315694	-0.100199030991489	-1.85960701880171	0.0015131576319702	0.6945863066134539	0.7087847499866271	0.831419526567369	0.0670622016980038	0.9210938218834548	0.0763664457952333	0.9980915560911228	0.9982999083526686	0.999961041187668	0.9974685449720406	0.9878163818416466	0.3336871892027644
SLK	5.141669687117711	5.504086784326169	-0.116030181740667	0.0142267612781746	-0.0733515890354091	0.135441971946579	-0.628865100780009	0.298101633172236	4.88498999789131	-0.410373846508808	0.0353648615873763	-0.260004975415597	0.2037221276614949	-0.303300867437443	0.58536612958683	0.0003935952646777	0.68600037138087	0.972127143895348	0.7975842289655949	0.840639667093469	0.7649880020721179	0.564277757825488	0.9980915560911228	0.9997568647465602	0.999961041187668	0.9974685449720406	0.9659292627128137	0.7920678710883537
CYB5R4	3.17736428570259	3.73004741540804	-0.289275337668725	-0.066626356011968	0.4838699066096789	-0.535428785319442	-0.8982065148241178	0.4148097509142399	5.68577139830757	-0.920986273851966	-0.165983038844518	1.4513014280545402	-0.740201328028036	-0.728068573145763	0.964336202220922	0.0231365104503915	0.367625816779476	0.872638828085787	0.161114397071222	0.4672059422605989	0.569780186122192	0.3485990850201039	0.9980915560911228	0.9997568647465602	0.999961041187668	0.9974685449720406	0.9348046223921146	0.642154967675664
COL17A1	1.93249164643918	-0.211700984087665	0.502389150925743	-1.04488985201348	0.413616856121116	1.84000448795226	4.553844786280201	-1.40342894705233	-0.221527004313295	0.8314195972530809	-1.51479285550284	0.6042186537175009	1.45746204881824	2.7763288643882595	-1.7290846385590202	0.826725427362425	0.414669921312851	0.1440611998638259	0.5518789883915439	0.159116234860372	0.0110110389997231	0.0978034145399535	0.9980915560911228	0.9897411092923248	0.999961041187668	0.9974685449720406	0.2736464343377273	0.3712700929196501
GSTO2	4.7151691596613095	4.15259175877577	-0.51501653685405	-0.1820317804087	-0.0977072761890519	-0.568689412388671	2.13814785948583	0.216833847595367	8.31001402933216	-1.65490863914891	-0.5243469001955179	-0.292152354477864	-0.857728847866004	2.59329625654969	0.522718915115624	3.1223828681040496e-08	0.112140728628468	0.6052807502467951	0.7729074972329979	0.400290241646937	0.0165899607929882	0.606394580192811	0.9980915560911228	0.9966913914361536	0.999961041187668	0.9974685449720406	0.3348435432401612	0.8163271060657917
SEC61A2	1.21553763249462	1.61475371541982	0.543412479591044	1.14685267083181	-0.6684732993478271	0.701286534930888	-2.576237827503	-0.6257274134595451	1.42698903860629	1.3477915389843005	1.95153374502558	-1.48281133139958	0.767618418895631	-1.16335472623345	-1.09137159980873	0.200337539336153	0.1926279189725949	0.0646318941213708	0.153480490941551	0.451240909549284	0.284713238727918	0.286994671627844	0.9980915560911228	0.9897411092923248	0.999961041187668	0.9974685449720406	0.9051309279529316	0.5878414993875772
TLE2	4.28535062651918	4.082009453757021	0.261940798007322	0.254396061310538	0.0971425650893659	0.572209288393296	-0.0518151323477857	-0.737346590238063	6.52308084343658	0.698824398611975	0.625878900383969	0.2503094116225439	0.688149787500546	-0.0499585096446995	-1.39513176801456	1.4625304915376998e-06	0.491984070505472	0.537834123175198	0.804670795717746	0.4985508981030029	0.960606257838418	0.176902092797617	0.9980915560911228	0.9929324526709836	0.999961041187668	0.9974685449720406	0.9944906773109262	0.4810232096489319
ASB1	3.0096067405368703	2.79643329201995	0.3583056166854279	0.238010547386025	0.203017366682006	1.19668365891177	-0.9736806415860892	0.405129940370648	4.58854424882639	1.72303247147785	0.8119394530822791	0.9199044176243408	2.49031501569524	-0.8195239175263449	1.3165416778098402	0.0042241714501013	0.100648679260274	0.425622071150362	0.368832077563003	0.0213192609425423	0.443465871625725	0.2018944877580689	0.9980915560911228	0.9897411092923248	0.999961041187668	0.9974685449720406	0.9183135053060028	0.5091760788663593
FAM107B	5.8242260848593	6.3821750302504805	0.0707419767039143	0.3151167285577719	-0.1742139891020039	0.748080273124423	-1.79301194666107	-0.0241899417751918	4.37360272531524	0.1770703828394829	0.556624878771251	-0.431714885870145	0.822544625811847	-0.652444947678969	-0.0336866819372779	0.0013819152989561	0.86128204817959	0.5836037135057789	0.6706837605251329	0.4205056924272339	0.524569587607226	0.973432565766295	0.9980915560911228	0.995958443617002	0.999961041187668	0.9974685449720406	0.9270569392055852	0.9895848605202032
ME1	2.40316841534724	4.31307984539602	0.165266900292651	0.6743417904482121	-0.49431234094719	0.1996735920607819	-4.66137982403799	-0.871745403257419	7.4168189898841295	0.4846071209575829	1.88307144965953	-1.3873619706079798	0.2572609350575789	-4.568811628207071	-1.822591372988	2.02557666152399e-07	0.632744970137014	0.0729802423024197	0.1792263020945919	0.7993682356323492	0.0001503656990389	0.0819866717595969	0.9980915560911228	0.9897411092923248	0.999961041187668	0.9974685449720406	0.0401715634591657	0.3428507031426757
TBC1D1	3.80465244317234	3.31826685212419	0.778124611368246	0.431842318783811	0.0453666368814439	1.0760238387742802	-0.573538429567574	0.269529736641785	3.79166398228274	1.7751092161107298	0.8168579987879621	0.100247773414198	1.0616465980578298	-0.3601911115764879	0.449944708434221	0.063083038430457	0.0904493335302578	0.449218793068457	0.921073687936402	0.300337369518841	0.7788162095051541	0.659713422289754	0.9980915560911228	0.9897411092923248	0.999961041187668	0.9974685449720406	0.9671384089542164	0.8487641181050584
CDK13	4.04727853854655	4.706369092291861	-0.187584792657702	-0.296398519895812	-0.110749793083504	-0.387355002446772	-0.6380435475932621	-0.154262834692354	5.644115357496951	-0.6984122530201801	-0.7748660934124159	-0.390383576805185	-0.618377578789516	-0.3906436144435279	-0.364192485814675	0.0023228697096596	0.493184132003602	0.446710208106746	0.700473620759176	0.5430876008828679	0.71086357717821	0.719232082794234	0.9980915560911228	0.9897411092923248	0.999961041187668	0.9974685449720406	0.9578186980997632	0.8786710801544606
MTHFD2	3.31980368103575	4.77585551771325	0.170091797326732	-0.175613149632897	0.159761215483342	-0.8106895893743001	-2.032348842849	-1.8687283122712	5.24819205385243	0.431577080464856	-0.342160001390518	0.386070033501534	-0.8673843257539029	-1.14854882162247	-2.92071185550347	0.0112819257114363	0.6704082375931479	0.737910991673677	0.703238463777535	0.395159616698633	0.354162643314396	0.0081946236561808	0.9980915560911228	0.9995149086528896	0.999961041187668	0.9974685449720406	0.9144923207376008	0.1404607275109735
SLC9A7	2.8521870571540404	5.23171470832146	0.0581629901178622	0.3537176268355109	-0.304587346032675	0.3154258318701179	-5.57350565354453	-1.27671661100269	4.65761654613722	0.1834459380834369	0.7738132257131549	-0.9040939614691178	0.42432965370325	-2.55281437281172	-2.54773954789203	0.0069358079347326	0.856642422404409	0.447621599803622	0.378702708166895	0.6763526889918751	0.0383826582638549	0.0184125973583634	0.9980915560911228	0.9897411092923248	0.999961041187668	0.9974685449720406	0.485621076528045	0.1887010304686676
FOXJ2	2.8715072098959	2.55849569177619	0.15150856741757	0.645086218112954	-0.1315132476577949	0.291876451516351	-0.5025942400808421	0.602209420101227	5.033399668442031	0.497443782292236	1.95758651403451	-0.4114949177615429	0.432493042437676	-0.585712692956489	1.5426417291015402	4.859281674384221e-05	0.623811526753245	0.0630830637731597	0.684690941610541	0.669593054077289	0.564029467734705	0.137180581697443	0.9980915560911228	0.9897411092923248	0.999961041187668	0.9974685449720406	0.9343964048822824	0.4325530412697003
YBX1	8.78493483002378	9.59121038225422	-0.313049811287765	-0.118365261722508	0.330638682285196	-0.9815781108859448	-1.03142547431332	0.345721657629842	25.0769884250626	-1.31396551260966	-0.441264977699191	1.25671375131888	-1.9036437301777	-1.53207457650184	1.1865400171133602	1.12447903583442e-17	0.202394826614874	0.663327515108656	0.2220373874118169	0.0701201950509549	0.139758849068726	0.248064994679021	0.9980915560911228	0.9980654653354708	0.999961041187668	0.9974685449720406	0.778292835742228	0.5537286120317046
PDE4A	3.29469603793237	2.3233192176363	0.125772083816785	0.3908386983463259	-0.0722754181572115	0.614244128955344	1.16139326290157	0.3782745720654399	4.53418334827508	0.401083156122101	1.14115774806644	-0.2184364546789139	0.9045270450113808	1.3741948471270702	0.933324857230957	0.0001636280809725	0.6922278818773728	0.266074388006682	0.829102641934543	0.3755151561887629	0.183220385296243	0.3607834471713421	0.9980915560911228	0.9897411092923248	0.999961041187668	0.9974685449720406	0.8272756753725927	0.6524398045105745
PPP2R5A	4.4939225867695	4.20006816304632	0.226597550506339	0.288412405790962	-0.054900913417684	0.29910952430227	-0.111464789442525	0.382717032774596	9.64695696451875	0.8706876663043779	1.02670671478582	-0.2020837239184059	0.5164365480543871	-0.153161558282944	1.14676630735382	2.31213357578258e-09	0.39332659949978	0.315715610318667	0.8417083099242351	0.610701992664157	0.879667019892731	0.2637978638406499	0.9980915560911228	0.9897411092923248	0.999961041187668	0.9974685449720406	0.980353605667188	0.5671363897290479
ELAVL1	4.94853665336298	5.66143899326558	-0.0760658691595739	-0.0036198377047555	0.123757435882865	-0.454149370898611	-1.0415039568805402	-0.3636286699491121	10.6596332914524	-0.240648357670092	-0.0104636378871463	0.375251229285113	-0.644038347578192	-1.14500341911659	-0.855451665255184	3.7290659261104603e-10	0.812056095147718	0.991745685562703	0.711067148697485	0.526208742778541	0.264511870358136	0.401522065281313	0.9980915560911228	0.9997568647465602	0.999961041187668	0.9974685449720406	0.8953520957601374	0.6809199034331549
DIP2B	3.04835002052776	2.83563160333113	0.4410215327059579	-0.015878289719089	0.1482233262580509	0.622192432903745	-0.53708398705283	-0.4696700280307779	2.61758534063789	1.2169769053863702	-0.0310120175674198	0.383417777404614	0.751197409188703	-0.253618015866262	-0.867853968092982	0.048298681267465	0.238378275295937	0.975542139946052	0.705630698688814	0.461107349887676	0.809407688027437	0.3949702938587821	0.9980915560911228	0.9997568647465602	0.999961041187668	0.9974685449720406	0.9712232464694608	0.6761303413402815
SMARCD1	3.85359074702186	2.78859048456512	0.0508939487066879	0.05153271976662	0.183911744597964	-0.206708409775708	2.3009540587271	0.6596088413586779	2.66862303413337	0.156860857771426	0.111772573380479	0.5500818918723721	-0.268511583852526	1.13884529926227	1.2508679361153798	0.0322413273086698	0.8769512077629471	0.9120172804365112	0.588415171024379	0.790964106824722	0.28881635254793	0.224375273688875	0.9980915560911228	0.9997568647465602	0.999961041187668	0.9974685449720406	0.9061159592688004	0.5313791115301546
KDM4A	3.1225536540755403	2.71895402895302	0.150877546637763	0.0227411676296928	-0.0530632013549368	-0.105914711926981	0.6643237130072421	0.453476275097926	3.0279202721819707	0.4418915014692399	0.048142038832135	-0.146009259467767	-0.136090510120783	0.382664095674425	0.90912077481094	0.0362152850763107	0.6632982702569511	0.962119855596375	0.8853547071365111	0.8930241062170909	0.7231640284438159	0.373867428825172	0.9980915560911228	0.9997568647465602	0.999961041187668	0.9974685449720406	0.9590782175595398	0.6618608112634536
NFYC	4.20771458707439	3.16776491024602	0.0470717890298204	0.1187269302577659	0.202075492276123	-0.0899912817517034	2.14785923030478	0.18931865096964	3.5807392991458	0.1744043656777469	0.308594207348271	0.7106051414513621	-0.140624582942525	1.2418466287109	0.459607853718257	0.0319010607383317	0.8636750732820201	0.760569894607396	0.487401969214381	0.889691284389987	0.277336947637263	0.6503147985426241	0.9980915560911228	0.9997568647465602	0.999961041187668	0.9974685449720406	0.9018856048834504	0.8418121835990097
ELOVL1	4.769130805016889	4.1329348972921	0.506879324083535	0.0245821038303353	0.169666122631209	0.198962382244704	0.9902529912791508	-0.226366088382873	5.3958009085054	1.98665281952202	0.0689989886367358	0.639455202152717	0.3318603977540629	0.6630444765432141	-0.548570312783514	0.002194922594	0.0608038113118375	0.945623272669064	0.529724882195505	0.74327159135578	0.534323671250345	0.588997739722687	0.9809650735816686	0.9997568647465602	0.999961041187668	0.9974685449720406	0.929413251782747	0.8070360975571752
ZNRD1	4.18739593074441	4.17596735686281	-0.1906340020664189	-0.153802852752794	0.258321856394588	-0.682232234674073	0.49609587426644	0.406412335976101	7.62862373626881	-0.581652219395521	-0.428359615428359	0.741309291082521	-0.936787524208974	0.538819133045699	0.966192535567954	1.28762632512495e-07	0.5667137877693821	0.672554023295258	0.4663460287692579	0.359038542424391	0.59542255937558	0.344449811605808	0.9980915560911228	0.9980654653354708	0.999961041187668	0.9974685449720406	0.9383873890064112	0.6380749998782481
ZBTB11	3.1430380712964	4.741256350591669	-0.0231976476794735	0.653249740001906	-0.305572542903236	0.646481491411364	-3.7201631461343	-1.86859993498579	7.879223597593651	-0.0649291475894573	1.72480729931259	-0.842843026478695	0.8064729917174229	-3.56044705817436	-3.43378961875533	7.59207854351534e-08	0.9488168057668572	0.0985855111958011	0.408386553840326	0.4286026170187639	0.0017505014346702	0.0023719259121974	0.9980915560911228	0.9897411092923248	0.999961041187668	0.9974685449720406	0.1224830021699318	0.0925256682953826
ATXN3	4.14285772311583	3.02317925227855	-0.0615794755361709	0.263463098362154	-0.0998511896669519	0.1034085151266469	2.13402133964988	0.4134194672892929	5.70391259038217	-0.188969317676918	0.739995898107173	-0.290049878987301	0.147174093766576	2.49864993735987	0.974998887888888	9.76516532765732e-06	0.851849306295552	0.4671265673441289	0.7744943512518909	0.884335034162794	0.0204272788613451	0.340160459982098	0.9980915560911228	0.9897411092923248	0.999961041187668	0.9974685449720406	0.3671593936819485	0.6354022258206837
GOLGA5	4.3511619368065695	5.82956897134132	-0.3736948490147321	0.292389584933122	0.119621600542534	-0.646297158068013	-2.99669352206247	0.50079137273972	12.188687451503402	-1.33472607243579	0.961764808675019	0.419780538271063	-1.02529973316426	-3.5768030530889203	1.43113160714957	2.94458831807967e-11	0.195615868126962	0.346620332242608	0.678716938900574	0.316364034099094	0.0016829344737805	0.166445274382969	0.9980915560911228	0.9897411092923248	0.999961041187668	0.9974685449720406	0.1206274069468888	0.4688627367294034
FGFR2	5.024710038923031	4.951753133410589	0.0803218485055667	0.12786664818909	-0.4635050101090129	-0.567649147095874	0.7583684804525429	-0.4743870594540179	9.92177369501672	0.269000412563697	0.3945747434083479	-1.45221027255317	-0.8569796926299341	0.9179204861482708	-1.14773877104118	0.0197853602992028	0.7904411694450699	0.723755913592643	0.160558352654593	0.401481352180049	0.623083877029389	0.271281342388381	0.9980915560911228	0.9985205451231371	0.999961041187668	0.9974685449720406	0.939798604944117	0.5742683558032449
LRRC40	2.45571046959519	2.5688137415219	-0.0270313013878233	0.3204062509538879	0.2492759899552	0.3479401404417269	-0.7643215372065391	-0.772747371407714	3.2333467864300003	-0.0804445646286629	0.712584135155192	0.697185266720957	0.4504773212096161	-0.4935301320599179	-1.55570524260588	0.0330837032145069	0.936651075496921	0.486692779873203	0.4932986458860871	0.6567754687184439	0.6548147855083011	0.134748473093192	0.9980915560911228	0.9897411092923248	0.999961041187668	0.9974685449720406	0.9465691703469024	0.4293760643021067
ISOC1	4.31590344446243	5.36311906595705	-0.813388250740772	-0.6523459624470059	0.343050320384247	-1.24799218383501	-0.146226406737099	-0.570184934361369	9.72367174371492	-2.40186441736431	-1.72646982034948	0.9513588895466508	-1.69838410694309	-0.1515039483979669	-1.19469403543297	2.0050363118610896e-09	0.0251948412952085	0.0982808929859565	0.35175801344481	0.103536104735453	0.880958904258236	0.24492803502281	0.97273580649917	0.9897411092923248	0.999961041187668	0.9974685449720406	0.9809719400883335	0.5505026867482087
TRMT11	3.83115768099436	3.5294661053458305	-0.292800472516508	0.533451609179771	-0.169479021149104	-0.1773967037095589	0.660030950805672	-0.219046746445038	7.16795232962646	-0.966001457172624	1.60692889074111	-0.5379822012600349	-0.271390160689173	0.816049610198189	-0.522574669803664	3.47581370937132e-07	0.3445432884843289	0.122328801034535	0.595990521837456	0.7886212824632859	0.423219930050948	0.60649331677239	0.9980915560911228	0.9897411092923248	0.999961041187668	0.9974685449720406	0.9174703906062516	0.8163665336836649
THUMPD1	4.898694344967231	4.13655710188932	-0.236079883467056	0.302059350146109	0.2181382725598289	0.234315857980505	1.18514224510001	0.754179757054924	7.597239146905121	-0.7069321581761301	0.8079744823457041	0.630334215161283	0.327951078612939	1.32486768230955	1.7938801420076105	1.37651351475634e-07	0.4870296555175371	0.4277558759384799	0.5349691809521739	0.7460493220685	0.198812436135693	0.0865897177463388	0.9980915560911228	0.9897411092923248	0.999961041187668	0.9974685449720406	0.844518175798906	0.3497808014117569
MSANTD3	2.5012525133842405	3.0413077718044903	0.631527251593722	0.119761920263634	-0.1929686937272239	0.2625250773221	-1.3466235569078002	-1.4895425166448	5.62578291717402	1.98461138440341	0.349709750253236	-0.565322072206893	0.362375230622318	-1.4629453394895602	-3.2548899886031903	1.17487075736434e-05	0.0597978409608984	0.729882077988006	0.577575114907004	0.7205295266637192	0.157623282829387	0.003629923941145	0.9806580644316548	0.9986740514809184	0.999961041187668	0.9974685449720406	0.7966564379241862	0.1061436714630838
ATG2B	2.75386073627198	2.4655520346072404	-0.302255667875895	-0.0245528694890605	-0.070775302297844	0.217328751708066	0.950779214366635	-0.289935684879013	4.90743257470908	-0.971171929260808	-0.0715207639160211	-0.2117596398381789	0.325550239473622	1.1198811586649198	-0.6906557509984329	6.59376006989196e-05	0.342019959089691	0.943629508685804	0.8342440573590459	0.747840713226272	0.274842001338429	0.4970048102040539	0.9980915560911228	0.9997568647465602	0.999961041187668	0.9974685449720406	0.9007985910620918	0.7507442230723019
ARFGEF1	4.67494294778966	3.71231978678426	-0.0744123497506339	0.608733162741931	-0.0748766426138437	0.392543945026736	1.19822755973824	0.7457252387749059	3.95453175530001	-0.232070946692948	1.34222271265257	-0.2271302811253719	0.5525717242167759	0.659212692171527	1.48620527645026	0.0084033672938	0.818851588090068	0.193417608697352	0.822595211847153	0.5864166406659971	0.536075694228088	0.152125375886009	0.9980915560911228	0.9897411092923248	0.999961041187668	0.9974685449720406	0.9294619106122858	0.4499833400956305
ZFAT	1.6700394388343898	2.729146038341049	0.4108911539056729	-0.2188661874282989	-0.12696681458056	1.0847345851716	-2.65927132830743	-0.91484594838385	3.94538174424629	1.3712685138844198	-0.558635280061744	-0.394999232570082	1.57791347970426	-1.97380665745208	-2.13841715307279	0.0185002766884763	0.1848083167140539	0.585376594919554	0.696854760912041	0.128866709794115	0.143141793470096	0.0445156701593496	0.9980915560911228	0.995958443617002	0.999961041187668	0.9974685449720406	0.7827530050140151	0.2687684024667685
MTFR1	3.31200745366825	4.244242232900629	-0.296130110377393	0.186080639341862	0.0598563679934262	-0.435371978872951	-1.78872536395824	0.165496292573726	9.79425429211499	-1.14122336280598	0.6594381372996371	0.220346463568448	-0.7551294960598929	-2.38515474790713	0.489226162642613	1.75976492187673e-09	0.266047671519768	0.5164586321629829	0.827633286367539	0.4581798645927539	0.0261155653663074	0.62952373051612	0.9980915560911228	0.9897411092923248	0.999961041187668	0.9974685449720406	0.4093179611745913	0.8285412080597262
FECH	2.9915484241274903	2.9150693580334504	0.447098865900457	0.356448178119573	-0.400223225974162	0.2325484876425519	-0.561069650207393	0.348101624020695	5.00260664846481	1.28957916172192	0.9617724020836852	-1.0817965107223102	0.298649839537478	-0.574770827115361	0.79111853404677	5.23526537472844e-05	0.210589888135601	0.3466166019152	0.291058755985521	0.768009930242455	0.571277884345051	0.43732121213502	0.9980915560911228	0.9897411092923248	0.999961041187668	0.9974685449720406	0.9348640861289712	0.7082820127648335
MYO9A	3.77401669358336	2.6336898399276296	-0.0555713368264667	0.0977437095192181	0.0107890628902134	0.8864483369398422	1.9544879091053304	-0.402454569426446	6.88008020259539	-0.232443545967216	0.375867622083866	0.0428261616650489	1.74134211860156	3.1006317490186297	-1.21798853863407	6.55766346238443e-07	0.818342286676524	0.71061534822523	0.966226429510908	0.0955914742985632	0.0052174055192251	0.236130450706675	0.9980915560911228	0.9982999083526686	0.999961041187668	0.9974685449720406	0.1858176835740502	0.5428101815858919
DDX3Y	2.88272344831224	2.93661269726693	-3.6347645132984714	-0.060742729542489	-0.4010476548510829	0.5121777343591679	2.9590449649065094	-0.0965808862840349	2.91504781175529	-4.96428080136379	-0.0770022145108027	-0.550349945151214	0.38913422900279	1.73744086878825	-0.106252682716872	0.0080232363769817	5.74458323675359e-05	0.939317796740454	0.587624483266051	0.7009178569489359	0.0962907901226425	0.916344791788876	0.084409469935048	0.9997568647465602	0.999961041187668	0.9974685449720406	0.6925056232445832	0.9679416645829764
PFKP	4.97584702084708	5.70805154079157	-0.164141577959121	0.416903474712998	-0.0818363803135191	-0.0294376835640542	-1.5366342127901298	-0.68654144643009	8.894162860863231	-0.622416159538696	1.19670456200428	-0.303405780707028	-0.0483417099651227	-1.22524594804671	-1.6743696184993002	0.0026226974249211	0.540451101076549	0.249692518007071	0.7645406442824509	0.9618801797193108	0.326093495921774	0.109366814002858	0.9980915560911228	0.9897411092923248	0.999961041187668	0.9975210862461844	0.9122387052219264	0.3902797138587871
IDI1	5.38057670799258	5.280283165828	0.7330397548829108	0.0539497896308939	0.259779289318112	0.771943467277538	-0.696814599711982	0.140457735592768	4.832765948673281	2.5953846741301403	0.135732347838801	0.9228071344604828	1.1049071323185	-0.3396784949008319	0.281305807783387	0.0005159280871183	0.0175164641970148	0.8933287359149971	0.367401474068232	0.282304354650711	0.7383197126251658	0.7811054250368041	0.879731311623606	0.9997568647465602	0.999961041187668	0.9974685449720406	0.9621893815863442	0.9092784978518156
SP100	5.5898225627306	4.6812059927179295	0.0706183484821909	-0.0669165031547686	0.0946638226954957	0.909290301711356	1.31727454272405	0.7955536014685641	6.67667703625602	0.232654376236422	-0.168632837253047	0.298046299537243	1.36326829460201	0.990626230744769	1.9084380908008	0.0080585444214325	0.8183425498384731	0.8684072533073659	0.768666437256477	0.186719664095865	0.424034123477596	0.0738070726530893	0.9980915560911228	0.9997568647465602	0.999961041187668	0.9974685449720406	0.9174703906062516	0.328563922350246
KLF6	7.4573127713684	6.14285249348871	0.0441332128244499	0.568747297058161	0.194869183099911	0.0613004729020344	2.78379964145411	0.0930376815339928	3.8862950003537	0.132930129027528	1.18280373966351	0.570362703526658	0.0795397337364865	1.03426404029041	0.132380109326924	0.0023109411774178	0.895623761171239	0.25081150962501	0.5750137922494499	0.9374143738102132	0.312356302014958	0.8959089530835409	0.9980915560911228	0.9897411092923248	0.999961041187668	0.9974685449720406	0.9117451678741276	0.9584297474372072
PLPP1	2.85776337840718	2.2536122349374503	-0.1985752059029039	0.148439322203987	-0.1757309357603469	-0.472704451410602	1.6180240652549898	0.333506350470654	3.07753832297986	-0.443880768509836	0.299045632310029	-0.3635293635443449	-0.486585435381474	1.3244947949663302	0.5730254351420021	0.0055065435246209	0.661463968843518	0.767711913571395	0.7196794745226899	0.631364410683897	0.198934141113328	0.572438486573694	0.9980915560911228	0.9997568647465602	0.999961041187668	0.9974685449720406	0.844518175798906	0.7976896267248108
NEO1	3.58840171882598	3.623883639234339	-0.26796788929552	0.243923635241336	-0.200740699106877	-0.0744293377215779	0.159430690527097	0.3636644823982029	3.6495258349997504	-0.7640355190949001	0.501154053304217	-0.549073772217299	-0.0908616405124844	0.0822038470162131	0.6726179016413809	0.0139563871665203	0.453692535530174	0.621508751615288	0.5889146133592161	0.928447964909646	0.9377471283544352	0.5085092586599179	0.9980915560911228	0.9966913914361536	0.999961041187668	0.9974685449720406	0.9909124135872944	0.7588126246781788
TRAM1	6.54176589101775	6.97006677415813	0.0252583657680562	0.274279135726097	0.207630515914801	-0.3137596339413189	-1.21659961993469	0.319877078777276	15.8750208166285	0.0953472346189759	0.934422924219028	0.738953522052329	-0.537403374737125	-1.6263520891007	0.9836617973894471	1.5613909828187805e-13	0.9249021906506728	0.360229494936568	0.467746593892592	0.5963834821422039	0.118114752356587	0.3359768325576119	0.9980915560911228	0.9897411092923248	0.999961041187668	0.9974685449720406	0.7405630199414373	0.6319052266743566
PHKA1	1.8747845757733703	1.91987411288354	0.18194459014917	0.1005328961553009	0.0729738861300469	0.836423843185718	-0.51173729439033	-1.06978005855885	3.18824878295542	0.4973339378284099	0.249490701556339	0.184875452030553	1.04469012188477	-0.491965690927012	-2.1352596763530003	0.0042480211060285	0.623887723255667	0.805295938956921	0.855020437250952	0.307509926971719	0.6276167800119821	0.0441228852575628	0.9980915560911228	0.9997568647465602	0.999961041187668	0.9974685449720406	0.9411449482128906	0.2683210120034406
TNFRSF1A	4.93669281638659	4.962559244071111	0.0086430273260591	-0.337615264018858	0.214694943149668	-0.0493704784105403	0.721047607921537	-0.26678637446128	5.01222924349619	0.0296771694632064	-0.824546855708496	0.712708256460353	-0.0699416235060629	0.371914753028312	-0.547494944073754	0.0021934516713749	0.9766248130063392	0.4185301497854989	0.4844732977850999	0.944914270592102	0.720545558482919	0.589577337846535	0.9980915560911228	0.9897411092923248	0.999961041187668	0.9974685449720406	0.9589731426734988	0.8076543067691434
CACNB1	1.61977103689673	1.7243235193017	0.1482806396307519	-0.0742979917119673	-0.404396212842485	0.416246753392176	-0.376856624481222	-0.0310474880300221	1.9232892538481	0.297495412219097	-0.127341206814802	-0.7302262472411869	0.3795778460622679	-0.230956488068095	-0.0480239568232979	0.224097579204075	0.7689265722435961	0.905490239385818	0.473208064431411	0.7079470284260191	0.8610892921173059	0.962280683863972	0.9980915560911228	0.9997568647465602	0.999961041187668	0.9974685449720406	0.977920160139246	0.9856025273882708
EVI5	4.46326060782775	4.48898794888907	-0.188164249297387	-0.377110777384287	0.1301811532070219	-0.850096949871016	0.7369605200726991	-0.207698570919943	5.94067188433311	-0.7728277086429591	-1.08485870024185	0.50294734242795	-1.52790687144463	0.501502779216376	-0.5506890087885539	0.0021027961486288	0.4491090362000229	0.289754164767311	0.6207871876304439	0.142008519758355	0.6358861390275379	0.587455926034669	0.9980915560911228	0.9897411092923248	0.999961041187668	0.9974685449720406	0.9428252141198034	0.8064912281238756
STOML1	2.8238106094767006	2.04948176206376	0.266059013019949	0.175108482346095	0.0165929809853994	0.3692157355368239	1.10834250749515	-0.1090286596597069	3.75536037822302	0.8023554042711891	0.4815961857797209	0.0466182108400668	0.508897758283308	1.21626141957879	-0.246689304492647	0.001093256289427	0.430930007290125	0.634848767660008	0.963238115368948	0.615889928381413	0.236774420244406	0.8074360090981351	0.9980915560911228	0.9966913914361536	0.999961041187668	0.9974685449720406	0.8744961150340237	0.921114577389992
PKM	8.4790038948921	9.02244711194219	0.186207213483196	0.0094906032514141	-0.009903892212506	-0.126009494245361	-1.04840632630427	-0.171816077074457	16.1804013768423	0.8575648064213639	0.0313381266006364	-0.0417037148558836	-0.258464142501593	-0.963481780445182	-0.567567132064516	8.13344986466169e-06	0.400895799008009	0.975316517058409	0.967137344682879	0.79849642863537	0.3785577635995549	0.5763282377309661	0.9980915560911228	0.9997568647465602	0.999961041187668	0.9974685449720406	0.9174703906062516	0.8005126355343857
DHX29	5.65147884037038	5.54405345505637	0.137790176115266	0.223786001278134	0.0398729829705295	-0.137148254783427	-0.0176619568925607	-0.325417206629866	19.066386784263106	0.86529657699143	1.20267679800808	0.238001956715026	-0.386231653082117	-0.0342938228422369	-1.48949748909161	0.0016492179616448	0.39631177424633	0.2805559897741839	0.8140866405154391	0.703231236398095	0.9782356538512048	0.156967904603634	0.9980915560911228	0.9897411092923248	0.999961041187668	0.9974685449720406	0.9959010831716664	0.4565739143118868
DNTTIP2	5.1012061421512005	4.641732241992191	-0.0100480724171368	0.4891093889133029	0.2142541280627869	0.2253851950347039	0.1443628066323269	0.167344296228533	11.5567993429526	-0.0414129976244913	1.83151100524383	0.857387377892172	0.424689858672473	0.217729818199313	0.527484415426551	8.161212565272589e-11	0.967340201793908	0.0806005139432038	0.400474802142958	0.675187404286083	0.8296464144810308	0.603136904359115	0.9980915560911228	0.9897411092923248	0.999961041187668	0.9974685449720406	0.9738886953092396	0.8142415198380771
METTL22	2.2907549257328	0.9933870776714092	0.6587964711534681	0.0299888136118126	-0.5476454287872651	0.8604052139209559	1.7982963293125305	0.836858445930992	1.42611358801874	1.54170057604422	0.0643619259284915	-1.14810988235666	0.924586565943065	1.53033097759843	1.6150662653850705	0.167872372823285	0.137408610690849	0.949263294769883	0.263254643210096	0.365212092407126	0.1401880764213949	0.1205482621596169	0.9980915560911228	0.9997568647465602	0.999961041187668	0.9974685449720406	0.778292835742228	0.4079000638129814
TP53BP1	3.7554751593557	2.4888483386478	-0.3547899753735949	0.0291863793693154	0.296303624665904	-0.677218363510492	3.46010465078966	-0.066416594431153	3.0764581255721803	-1.5935033527753202	0.089922602242513	1.27101322896397	-1.29650055837007	2.21075194552493	-0.1724488768247009	0.0174050057444821	0.12731645630223	0.9291779981906892	0.218758346221263	0.209515480612933	0.0542909840571989	0.864661336660687	0.9980915560911228	0.9997568647465602	0.999961041187668	0.9974685449720406	0.565092896907123	0.9455850788395548
RRP15	4.63950976309427	5.075530507616519	-0.2887591122476289	-0.0994067185093164	-0.0213432132640825	-0.859731483944158	-0.0948044723387862	0.0025637651566701	8.28438067834901	-1.07132258804175	-0.282978312394439	-0.0749378549802018	-1.3843724585326105	-0.0805677391034936	0.006627587656694	0.002771066899316	0.296064657617938	0.7816845770704409	0.9409609748497608	0.180167124754966	0.9421722159926852	0.99478032086617	0.9980915560911228	0.9997568647465602	0.999961041187668	0.9974685449720406	0.9913385605973876	0.9982925370742572
RHOA	7.29136911629411	6.69644436296491	0.0761156852653724	-0.0316625396470226	-0.0570166192598981	-0.16126823275168	1.57059362780536	0.2674950108454439	14.1768536730183	0.647457192489354	-0.182977522976144	-0.4540147253474289	-0.601669269664104	1.85220247991689	1.44817232068926	2.10923247938693e-08	0.5250567669783879	0.8566398799523229	0.6549642411054859	0.554388004676188	0.078375393138059	0.162198743110728	0.9980915560911228	0.9997568647465602	0.999961041187668	0.9974685449720406	0.6409048064495837	0.463763721935448
DHX8	3.58957058923984	3.6368380981642	0.0131041468494925	0.611739031840026	-0.0484614360301365	1.49310885149983	-1.56791245263345	0.3200863370183839	5.5149849622423694	0.0359577305668554	1.48071214091425	-0.1315313182523869	1.8425466478360504	-1.33071036896943	0.659205194782958	0.0514164670198143	0.9716538445597392	0.222249040688703	0.89656638639177	0.0799785531969814	0.476510824324242	0.520785545473934	0.9980915560911228	0.9897411092923248	0.999961041187668	0.9974685449720406	0.9234495374486728	0.766762786453669
PRKCZ	2.75649891889326	2.60651546754398	0.101627394838421	0.339294662982266	-0.1150348879231019	0.5553614799369411	-0.113245880707691	-0.360679782618667	2.95541332570094	0.302958869438177	0.73457470185178	-0.324957856889155	0.720760579032675	-0.0658151649391365	-0.697025871245914	0.03557647929615	0.764976699428415	0.471616252360912	0.7484759537726758	0.4787684671083139	0.9507513731322428	0.493350975478537	0.9980915560911228	0.9897411092923248	0.999961041187668	0.9974685449720406	0.9931028682966816	0.7477231455325172
ZFY	2.25769167551973	3.44592715410029	-3.29774322582017	-0.560768450093153	0.0632784749119581	-0.0707354294357119	0.7428567770419631	-0.4964024371390589	3.2833543537562995	-5.65170165054674	-0.782882890199275	0.1049195878983159	-0.0617637110486277	0.370873454177616	-0.6651712574580401	0.143210390351833	1.3731623471391e-05	0.458796616171327	0.917417324041974	0.9513265893490468	0.7822111748071009	0.5139303241743259	0.029322685715825	0.9897411092923248	0.999961041187668	0.9974685449720406	0.9674760479648012	0.7623991621238264
IARS2	5.34265110793326	4.8879476477313	0.0072417371879768	0.0238776481957158	0.0397781798536906	-0.618299506660104	1.1369573644096205	1.07856726176471	5.970592210579821	0.0283464333360705	0.0658300346119959	0.151293881126563	-1.03015076321284	0.726709432473075	2.7528372911041097	0.0002120408870534	0.9776693096489107	0.948109547729129	0.8812746137733329	0.314871405057316	0.482581464434587	0.0117122276162687	0.9980915560911228	0.9997568647465602	0.999961041187668	0.9974685449720406	0.9238389937134176	0.1574634265229452
IDH3G	5.748224049111	6.265897350667861	-0.0685652615442028	-0.131247650932553	0.1298991125498	-0.6809946996632571	-0.571102487921322	-0.0777703426154582	19.9047911763119	-0.362895343801595	-0.6312515882107621	0.647620804785287	-1.62462310607474	-1.06687510335193	-0.318641431754719	1.4721344576767302e-15	0.7201464025217041	0.5343802973038371	0.523931623412799	0.118484872077602	0.297596625912988	0.7530038325298859	0.9980915560911228	0.9924350316730643	0.999961041187668	0.9974685449720406	0.9061159592688004	0.896269750039369
ROGDI	4.16465578589593	3.72944761997083	0.405627980141195	-0.1073644726395819	0.4762939963222879	-0.7169416604598409	1.41011204542716	-1.27542963101115	3.8576628364279	0.9451822306641208	-0.19030484756878	1.04066762615165	-0.710635608283391	0.782611448952616	-1.82653666944668	0.0547222757176532	0.35544499229279	0.8529353490867908	0.30962525283425	0.484822872358198	0.5503113028027541	0.0836752086425913	0.9980915560911228	0.9997568647465602	0.999961041187668	0.9974685449720406	0.9317651749951418	0.344277941054834
ROCK1	5.363641541500621	4.848942422314201	0.173745244525374	0.202561290947476	0.0665821347242992	0.759048908507056	0.4937639097819979	-0.308814118508173	5.64790224387006	0.496994106117447	0.4368666474671189	0.184617862974029	0.9670369486472048	0.298292938755433	-0.581117712957696	0.0075238480621723	0.624460785343453	0.6676462888190849	0.855310982073337	0.344127796224472	0.787238469900596	0.567787038668905	0.9980915560911228	0.9980654653354708	0.999961041187668	0.9974685449720406	0.9676172633003188	0.7939023004107266
CBFB	4.199721134803689	3.6594919577519103	0.0406916816709313	0.203606212647356	0.31778261891067	-0.1017251052951219	0.7608996883471141	-0.0520509805295505	8.897295514344119	0.164680552956802	0.742342880907394	1.23132292685042	-0.186825726687964	1.1094200022397902	-0.1551573005096919	9.67402311377172e-09	0.870699166717255	0.4657323196195829	0.231203157818302	0.853509427863509	0.279229396407291	0.87811206149111	0.9980915560911228	0.9897411092923248	0.999961041187668	0.9974685449720406	0.9022401608385078	0.951213202465218
PDK3	2.55393565717342	2.52493488726862	-0.1823050048398889	-0.5077658821818211	-0.330797294553162	-1.86307518615835	1.7387547179641205	0.691177093256944	3.6210110913939295	-0.430142600339731	-1.07758888097777	-0.687864809154031	-1.99258224937619	1.46722005930069	1.3132120857651102	0.0015128699515806	0.6712761171987041	0.292891807921664	0.498726892363975	0.0588582761601848	0.156467279608796	0.202644244993645	0.9980915560911228	0.9897411092923248	0.999961041187668	0.9974685449720406	0.7951567968924733	0.5095939577096191
HYAL2	4.11756012727246	3.5817728129342004	0.0357113074418529	-0.0627324681191517	-0.114012408687937	-0.851128005465126	2.2265767958520097	0.4717590797266649	3.0227992435208	0.14692555833249	-0.177800694461761	-0.458365381122181	-1.36892077728743	1.06285554644984	1.03857519293565	0.0116139176482473	0.8847354433524091	0.860685421466683	0.6518761696397789	0.18673741082219	0.299741798507161	0.31080028276291	0.9980915560911228	0.9997568647465602	0.999961041187668	0.9974685449720406	0.9061159592688004	0.6103336658666901
HDAC4	1.81091978596876	1.79482497523844	0.489214231330417	0.362548824915786	-0.8197966190247621	0.623951786127185	-0.6466526627285151	-0.0731149809268698	2.42524269173323	1.0840651698559	0.754433415633012	-1.65243451846878	0.627300961433373	-0.510668463850279	-0.124705299086539	0.0239569948368984	0.29007384519899	0.458589107718312	0.1126480419138269	0.5369187876839939	0.6146695301166519	0.901889337240646	0.9980915560911228	0.9897411092923248	0.999961041187668	0.9974685449720406	0.939046399948814	0.9610248931038804
RASSF1	2.9512816043684102	4.11512591226582	0.0289839942602081	-0.552356137373578	0.555939819094126	-0.551962984601605	-1.58942690125527	-0.975879247660543	6.23477149990594	0.0746266670474963	-1.28209745300708	1.3303702355442	-0.6303138000845511	-1.3596281545766398	-1.80069679875398	2.8279436976498903e-06	0.9411861780334908	0.213154945125479	0.197023241942313	0.5349822898568409	0.187720815557665	0.0854771063932458	0.9980915560911228	0.9897411092923248	0.999961041187668	0.9974685449720406	0.8333441411730111	0.3476759119905205
FGFR3	2.73854985312446	3.33746364453321	0.223757403299031	0.0131699183744215	-0.2390507698839549	0.0682300325125115	-0.765478383095748	-1.53855244442961	2.74047832915331	0.616345361340277	0.0254908914663093	-0.6281835763377679	0.0795379236754084	-0.3220449327107719	-2.42950990367586	0.0319634512808826	0.544738309517524	0.979893239039771	0.537082016766505	0.937375551860905	0.7567439223057109	0.0237802087779206	0.9980915560911228	0.9997568647465602	0.999961041187668	0.9974685449720406	0.9647422969156528	0.2114955769596109
IFI35	4.82817841869621	4.174462307922981	0.0229902813204769	-0.6718045452070379	0.3293693776427119	0.150552110324117	1.50669947800236	0.7307542871872379	9.16861102127788	0.0840316520256933	-2.2377770175233502	1.11355028235258	0.248751363601568	1.96422696990927	2.2011983718294	5.71581540172593e-09	0.93379123906679	0.0356847293637333	0.277491113607936	0.8058605903661931	0.0622613755228659	0.0385107118680972	0.9980915560911228	0.9897411092923248	0.999961041187668	0.9974685449720406	0.5895624998426096	0.2514963433386014
HEATR6	2.22526031240332	4.00358726547467	-0.408329141319085	-0.4125796451217849	-0.327300839272471	-2.4016234148651696	-1.11580333109288	-1.75702692814004	6.165657089688259	-1.09878353753482	-0.9720972484962708	-0.787376981795582	-2.8466359824304	-0.954318451908402	-3.25993881188394	0.0184026643472855	0.28376287153619	0.3894672123482099	0.4394631769912849	0.0097506130709968	0.503735609320212	0.0042646189349237	0.9980915560911228	0.9897411092923248	0.999961041187668	0.9974685449720406	0.92526703874152	0.1108011409385973
COASY	4.5716803827459405	4.39784200064956	0.408537017611026	0.484181069669147	-0.144512659779768	0.332359296767026	-0.527847988471864	0.1180885803096289	7.26691945445181	1.28917820761792	1.30182444230675	-0.44041924088761	0.460689902424594	-0.4871959424380129	0.271789372970708	0.0301755823115888	0.211228039850276	0.2621183760142889	0.663967816601879	0.649775315230833	0.7301328469911021	0.7900444294290351	0.9980915560911228	0.9897411092923248	0.999961041187668	0.9974685449720406	0.9607444008543838	0.9124555185634022
PLEKHH3	3.681439794190221	3.31247717304797	0.461282860872232	0.7199884393223579	-0.260448404328306	1.2328164224227098	-0.3312240008285539	-1.99849419610342	4.709365194443361	1.09086687248097	1.6041956453667598	-0.604444994058819	1.31443155232126	-0.287573807408921	-2.99909277949306	0.0001067341619738	0.287135353536645	0.12293177081249	0.5517312346249871	0.2022406661504789	0.7763644710872979	0.0066084987480795	0.9980915560911228	0.9897411092923248	0.999961041187668	0.9974685449720406	0.9668844459962472	0.1323183096758752
MEF2A	3.963328556765	3.2943850534219505	-0.295154552337114	0.776869676399123	0.475590893073306	-0.313722477532487	0.956235749555449	-0.382926086007021	3.53008486918481	-0.751823111082282	1.46066429900914	1.17940452456313	-0.347981545922217	0.5374677245637399	-0.606842791495776	0.0419113949533037	0.4607225714599199	0.166266131874665	0.251132703243531	0.731161865475292	0.6448399554416121	0.55085324988176	0.9980915560911228	0.9897411092923248	0.999961041187668	0.9974685449720406	0.943671557869008	0.7849662231929201
OTUD5	3.6515388885952698	3.1923775841488395	0.339047113945657	0.4609235320135759	-0.4359680233792889	0.962801962279098	-0.0170235505658622	0.102468579398279	6.8571126773486695	1.19766963144008	1.53908987297744	-1.47111280202611	1.54653293932153	-0.0222297388824466	0.278653076026025	6.90156030209309e-07	0.243790725279262	0.138042785677204	0.155420562846495	0.1362411025712269	0.9824650892131828	0.783113519883992	0.9980915560911228	0.9897411092923248	0.999961041187668	0.9974685449720406	0.9970158278780114	0.9106531910272312
TFE3	2.64453361773554	2.5661155755094103	0.544268845468323	0.4769948296424809	0.65981973592447	0.951731331367018	-1.41306015790496	-0.901977442974397	4.1397378871222	1.5170793350905298	1.19937809461026	1.7673407641817098	1.16655313249515	-1.33190294170961	-1.7562299298399902	0.0004288993801429	0.14348581158679	0.243139524320332	0.0910412794215353	0.255881160915596	0.196527122324396	0.0929625878238731	0.9980915560911228	0.9897411092923248	0.999961041187668	0.9974685449720406	0.8430323189202942	0.3620858912755561
TBC1D25	2.7921296676000296	2.1601451384818	-0.0721155845901497	0.3199656162669	0.01660096409254	1.06900524317426	0.345054546690417	0.732165979422947	2.77614277936454	-0.266852207089552	0.8379455509116691	0.0569458993015792	1.7416397308397702	0.226759790977283	1.92076463382129	0.0290947967181165	0.7923037954604251	0.411165228985907	0.955153048661792	0.0961835588071319	0.8270704209180408	0.0679610572597855	0.9980915560911228	0.9897411092923248	0.999961041187668	0.9974685449720406	0.9738886953092396	0.3187878005142772
ACSL4	3.83885481317692	3.6006538194057405	0.0881271714376253	0.667594463932403	-0.1507932729845799	0.8056528407791992	-0.163649478305753	-1.32582681131832	3.22367272202558	0.234700357796374	1.27619312361311	-0.398749015025329	0.946259919185497	-0.074098402279143	-2.02023637461298	0.0289630826242761	0.816824651745029	0.215628833754692	0.694206082477505	0.354666815242443	0.944439016255872	0.0558963160196444	0.9980915560911228	0.9897411092923248	0.999961041187668	0.9974685449720406	0.9917855796611466	0.2985284846937391
[truncated: 10,999 more rows]
