# Supplementary material for: An integrated cell atlas of the lung in health and disease
Source: Nat Med. 2023 Jun 8;29(6):1563–77. doi: 10.1038/s41591-023-02327-2 (PMC10287567; doi:10.1038/s41591-023-02327-2)
Supplement: Supplementary file 4 — Results of modeling the effects of demographic variables on cell type-specific gene expression. [file 41591_2023_2327_MOESM4_ESM.zip › SuppT_X_covariate_modeling_gene_results/EC_capillary.csv]

	AveExpr	Coef.(Intercept)	Coef.sexfemale	Coef.age	Coef.smoking_status_num	Coef.BMI	Coef.anatomical_region_ccf_score	t.(Intercept)	t.sexfemale	t.age	t.smoking_status_num	t.BMI	t.anatomical_region_ccf_score	P.value.(Intercept)	P.value.sexfemale	P.value.age	P.value.smoking_status_num	P.value.BMI	P.value.anatomical_region_ccf_score	adj_P.value.sexfemale	adj_P.value.age	adj_P.value.smoking_status_num	adj_P.value.BMI	adj_P.value.anatomical_region_ccf_score
TSPAN6	4.41883964418411	5.45459254867841	-0.51112448605168	0.296368760090638	-0.8038817094307908	-0.1047200465187769	-0.8009142008841351	4.1568937436725095	-1.94544471829408	0.6881352540174979	-2.56192027567347	-0.3991357613146239	-0.563846164537043	0.0003847868802711	0.0618328179131927	0.4973229088433279	0.0161709200087827	0.692859875629099	0.578578568464153	0.9924476067883062	0.9564727443753768	0.9157560934265871	0.944038604768728	0.8936816699539483
DPM1	5.9862748061487805	6.68847258677701	-0.2020840727949669	0.450968938117195	-0.5359363656589571	-0.0514021018105858	-0.4001434639273309	4.08779208650338	-0.7719691845515629	1.06836153299415	-1.68231858913162	-0.1984941939577989	-0.2259264428754739	0.0003867633990428	0.447000943675892	0.295275041186715	0.1044377762505059	0.8442134027663509	0.8229491602296971	0.9924476067883062	0.9168549077549184	0.9602597856051306	0.9826307819964006	0.958912742526835
SCYL3	4.27196574990369	3.79270226913063	-0.4657583607950949	-0.5964992173682261	0.26134489278874	-0.0987715809497932	0.9565014180995828	2.00857458892609	-1.3977058553273898	-1.13791613595608	0.7071133910271851	-0.306755731929311	0.4727455811429	0.0543146844946751	0.1731778907410069	0.264799122041853	0.4853399324429989	0.7612990039816709	0.6400590775300911	0.9924476067883062	0.9073870070665808	0.9962947558037836	0.9645199038160652	0.909230537564204
C1orf112	3.2344406613394505	8.02394403147179	0.7481837719560631	-0.926060681896434	-0.0599272086138308	-0.0961015428810485	-4.92270694468108	4.03638958477651	2.16029302571792	-1.69486415116067	-0.1360268736646289	-0.280045381163253	-2.28168204658047	0.0004551936811585	0.0398770931061729	0.102143552597846	0.892825787574912	0.781631880118765	0.0310371636297066	0.9924476067883062	0.86395799725011	0.9973147812727852	0.969044937946006	0.6742525149038711
FGR	5.69682123715405	3.1089271991956497	-0.425450999505871	0.337348288448718	0.1846943627618839	1.01500701460046	1.97937872766236	0.947630430800518	-0.8280012970276809	0.425321242787781	0.323917036847977	2.11882176613438	0.5582713641880861	0.352330060133606	0.414954778866351	0.6741294792244561	0.748511349488854	0.0437883515751284	0.581704056814763	0.9924476067883062	0.9808739245867228	0.9962947558037836	0.5288194335981887	0.8943791777821836
CFH	3.13424709454717	6.57399555289078	-0.579209246557174	0.281542529902884	-0.522157992613146	-1.34936182079676	-2.61186179434528	1.74584845319273	-1.1922645571773898	0.3547467285015999	-0.914915627705522	-2.88059981192803	-0.648269143355289	0.093010151609716	0.244230109227744	0.725716933696111	0.368823364742126	0.0079804219608139	0.522098104804582	0.9924476067883062	0.9812385814140124	0.9948985672775372	0.3998878531245838	0.87500496749136
FUCA2	5.23117868340445	2.8453149518553	0.0951904356376365	0.898649946019971	-0.4157831261767059	0.2483061466301989	1.78976332017882	1.60725903468932	0.324348837381073	1.9231043156686003	-1.2410135679828702	0.883486804966515	0.9374056536932972	0.120470705444913	0.748102347174616	0.0654703800352122	0.224955776647856	0.384791585455327	0.357655295982875	0.993708960848652	0.8517850617812458	0.9892904445230996	0.830333205124614	0.8193435226068909
GCLC	4.0690472735646095	7.70495559218724	0.2245593262810729	-0.649505044316211	0.9359408863323728	-0.132248017641517	-3.89390230606112	4.57327197207826	0.683091732138831	-1.18778810599222	2.488417513847	-0.413795621969295	-2.1315369153980903	8.89891413656997e-05	0.500162469115707	0.244895351772548	0.0190502761244355	0.6821762847659371	0.0419593521673845	0.9924476067883062	0.902128638973668	0.9340798625763962	0.9432245917290693	0.680784309473161
NFYA	3.91910750358477	6.0398429827449	0.286038658247817	-0.651871740529785	0.448173276719486	0.5837051566904069	-2.5484177476021097	5.24762695326619	1.32330311922192	-1.77953086727489	1.7800653425954398	2.78934128273566	-2.04791389211856	1.40962081673107e-05	0.19643926166818	0.0860106185090584	0.0859212741354078	0.0093930881561951	0.0500515224889206	0.9924476067883062	0.8517850617812458	0.9602597856051306	0.4114553838530868	0.680784309473161
STPG1	4.05930604273791	3.2695118758537696	-0.265498244531387	-0.108238650208417	-0.279135062290454	0.4738316792620271	0.9568411511361192	1.34068904609875	-0.6482616032367571	-0.166779752994783	-0.577663985863518	1.21388066944102	0.361753059664967	0.1928584132795719	0.52223625259646	0.8688353061443961	0.568262705955857	0.235492442267537	0.7208531758061999	0.9924476067883062	0.9955252981648476	0.9962947558037836	0.736145625784732	0.9297919891837412
NIPAL3	4.485349826913059	5.05683045953246	0.0108885781685338	0.0872113913293343	-0.0187766977352129	0.0473298201144213	-0.7352261079330759	2.9534782460008504	0.0377097069242138	0.187043297516448	-0.0552414287839526	0.169491746058128	-0.395706841394517	0.00675499061649	0.97019847779647	0.8530828789271719	0.9563508985932858	0.8667090279523749	0.69570780402868	0.996792523909288	0.9941960438645367	0.9991660258132156	0.9849387987870352	0.923370120909451
LAS1L	4.5400359714686696	1.99767443903188	0.3769280104519871	0.598096791700312	-0.2774422830383909	0.353684072732902	2.01977352862233	1.12832220791265	1.29789678058464	1.24501774708496	-0.807260617319002	1.2661996844276	1.05046075321167	0.278051431214283	0.20744959901094	0.229404954050688	0.4281436443035229	0.2204929532095789	0.311803595024169	0.9924476067883062	0.9008591035258546	0.9962947558037836	0.7258096449932046	0.7985467563307959
ENPP4	5.285707048301179	5.115275719070651	0.343565162610075	-0.0011780632741997	0.38038204844688	0.14225442807105	-0.178192345882285	2.12375717844295	0.850904837926458	-0.0018308864935012	0.8234355998026089	0.371477328479187	-0.0684518669827606	0.0434464977123467	0.4024093762000529	0.99855334342563	0.417443876849231	0.7132920911884509	0.945959734510379	0.9924476067883062	0.9995371676773662	0.9948985672775372	0.9516473461935836	0.9858163850235492
SEMA3F	5.704114046745451	6.05585783013104	0.201075619867078	0.439047060317901	0.455038899742302	0.5226332565064289	-1.44942164011242	3.59214794060822	0.7123902276482821	0.987994762431159	1.4153396367940605	1.94098506077068	-0.7887933847558559	0.00156038976312	0.482307173492503	0.332265627740768	0.168420270444892	0.0630568319551607	0.4384775210629439	0.9924476067883062	0.9276248592500848	0.9851739822852934	0.5585813198423796	0.844332667915276
ANKIB1	4.641114448148151	7.41321077577199	-0.364694445829303	-1.27514576476858	0.3920892650829221	0.0654531903684858	-2.16503169012355	4.04944891615345	-1.02115180087596	-2.19165084575776	0.969615898638697	0.190338896820943	-1.09523314824499	0.0004833416611151	0.315975575792023	0.0373627132578378	0.3408104867894939	0.8504461169244351	0.284995620676059	0.9924476067883062	0.8245975323798422	0.9941208424814922	0.983883575640713	0.7898328340441482
CYP51A1	4.000569553338759	8.42595161001328	0.1489181276034809	0.6315743009134339	-0.735095739216939	-0.0218906950203968	-5.69760689192199	2.55201828352339	0.3574565879261339	0.976717170094891	-1.58231230847716	-0.056581859253983	-1.5923437034079295	0.0172496249739416	0.723645072286218	0.337815877663322	0.12578470775497	0.955315554904926	0.123159405557699	0.993708960848652	0.9276248592500848	0.9786721793324769	0.9968866443252604	0.7350562023940991
KRIT1	5.39514663920754	4.02628559341241	-0.22764361233284	0.418537532175523	-0.122401953987476	0.389588830880945	1.16363592288327	3.05197687333969	-0.940922091473734	1.06475499440554	-0.44723199761862	1.6598383502677	0.8168630599586422	0.0060835748331449	0.354853753222193	0.297122867676653	0.6582994529192391	0.10841654203332	0.4236461392326029	0.9924476067883062	0.9179639069666248	0.9962947558037836	0.6118164712564718	0.8402978443462266
RAD52	3.40974881099107	5.99962376168161	-0.266531646009501	-0.677424281686797	0.8435434675913459	-0.0032534488149469	-2.55186544932109	2.82471816064398	-0.8591206457503471	-1.46376745357592	2.3617283796818502	-0.0111297030962027	-1.1036607916689	0.0093652414321061	0.398179530747131	0.155383754732305	0.0258808437725146	0.9912056330749208	0.280175415211291	0.9924476067883062	0.8711950927905514	0.9441147130760108	0.999868746621333	0.7882723250225793
BAD	6.09621480627059	6.606754920352089	-0.219314261705058	-0.6594278399953101	0.294694996802601	-0.375617775868079	0.2018734870583719	5.10622015550069	-0.8440146380206971	-1.55180227901375	0.9997340495680792	-1.45563476007647	0.144669075558892	2.07436284332118e-05	0.4058147442611	0.131940471783243	0.326001163671521	0.156615141082828	0.886008472777674	0.9924476067883062	0.8711950927905514	0.9941208424814922	0.6625568140465765	0.9725022796323388
LAP3	8.43782924113016	7.36548783159621	0.281037446469002	0.786490700656956	0.084921979648704	0.0961875499963725	0.0598866951476661	4.077453679023701	1.11773763804581	1.98357414995822	0.287683322966906	0.3977715993005039	0.0318594611730196	0.0004053063811721	0.2743578820306189	0.0585403667336745	0.77598169678996	0.694218127937984	0.9748128687424008	0.9924476067883062	0.8517850617812458	0.9962947558037836	0.9440744944768088	0.9943055790662771
CD99	9.39202142172635	6.408183890039821	-0.98478320717991	-0.227116292024907	0.260040008914686	-0.28370740489952	3.9144889381263	3.2486220672495003	-2.8753052123101903	-0.429421226886491	0.67913226876296	-0.870920970537284	1.82526266213269	0.0058264261604694	0.0077842802520978	0.6714129534038641	0.502790680874488	0.392036794028324	0.092026803066455	0.9924476067883062	0.9797357393126614	0.9962947558037836	0.8338543749975905	0.716860443577747
HS3ST1	4.11425020597827	5.6428581509377	0.143492859031498	0.1574386865146	0.106858499634096	-0.156986494448887	-1.7088194557686698	2.45086983720938	0.318407177877104	0.207477441838137	0.199682764314516	-0.34788948723739	-0.684079964948809	0.0207554030852268	0.7525389963668739	0.83713863320963	0.843171811536104	0.730525023882504	0.49954772379135	0.993708960848652	0.9919894762294728	0.9962947558037836	0.9561587340034486	0.8664976944440224
MAD1L1	4.33027894881638	4.38608940596919	0.4048227806526179	0.559413389078261	-0.1110798438419259	-0.246230948229116	-0.5568428051538511	2.6759154157691203	1.3824116158338002	1.15004909936555	-0.3212727227975819	-0.8620319367723299	-0.3135657988965319	0.0129605552769551	0.178000024843226	0.260481524784606	0.7503907110784441	0.396232209510435	0.756498679372639	0.9924476067883062	0.9042401430603352	0.9962947558037836	0.8351219742774681	0.940347478894611
LASP1	5.9880569352137805	4.3418537728388	-0.237270363703919	-0.432016180603048	0.240975017011652	0.371411348627627	2.00267947595765	2.2772906585654704	-0.7035401369264771	-0.8162133799789649	0.6282790647561091	1.14694871712955	0.966700501557903	0.0333323228744623	0.487617849886318	0.421812549798055	0.5350152967078321	0.261697835513416	0.3451576166887539	0.9924476067883062	0.945597877173358	0.9962947558037836	0.757797988689804	0.8134121290792914
SNX11	4.4307194661467095	3.5151074141169	0.204799978540467	-0.0221562814871439	0.001729694098134	0.143061458217192	0.8956638177699229	2.766797310430709	0.9230325440619108	-0.0602914218413841	0.0067509664214443	0.6701740253238591	0.6530615842811751	0.0107358933895469	0.363946977538754	0.952390604584644	0.994662448775504	0.508391614805204	0.520052445124823	0.9924476067883062	0.9970159608313314	0.9993867326309476	0.8861150358851451	0.8740184610991921
TMEM176A	3.8294467086891495	2.4160096402323	-0.0876270364496578	1.15016586678754	0.98853677136171	0.9446619748176908	-0.541704402900166	0.725999988132879	-0.155975855083769	1.25655350287649	1.58212257040829	1.80144991696958	-0.150601714268335	0.4749361219200329	0.877184268638044	0.21983123102398	0.125039747447929	0.0825960409003238	0.881612724645157	0.9946609174352774	0.8993443321477458	0.9786721793324769	0.5809058242440189	0.9716524731464664
M6PR	6.21426549983097	3.75216091017404	0.172152459032742	0.4099365120202199	0.197038305950773	0.1268721024987369	2.2442878027260496	2.44683096276721	0.621112311981148	0.9224148728962208	0.614710158985155	0.467728288652719	1.35085028193627	0.0231714761220986	0.539558525536588	0.3648245205713339	0.5437133526205801	0.643731527373096	0.191643845666097	0.9924476067883062	0.9330659638399312	0.9962947558037836	0.9322326641192642	0.7530793660401759
CYP26B1	2.89521102206062	3.88152616817114	0.987004736686082	0.0236749630105298	-1.3140927983601298	-1.51614647667185	-0.5439305050662321	1.1472915888581	2.25931354951326	0.0340762229926508	-2.4364301135142004	-3.51996816321629	-0.149241595054812	0.262043444874911	0.0326016770993846	0.973082201146141	0.0221046784099809	0.0016363318574018	0.8824632884565391	0.9924476067883062	0.997350384665054	0.9404292405268044	0.3657581477464282	0.9719852722599892
ICA1	5.79605851176769	5.84669529285529	-0.0119297401643669	0.427416802070779	-0.0406582942967776	-0.188630266532869	-0.190530710845513	3.13406157873368	-0.0381509176630418	0.8508951643214799	-0.112355416611158	-0.6201515895696209	-0.0932430161214583	0.0050894757945932	0.969855090751306	0.402717557450752	0.911391618074788	0.540625206338614	0.926594982770479	0.9967923112931604	0.9422406763061432	0.9991660258132156	0.9005452818167825	0.9826736190860992
ALS2	4.14816147759047	6.5654400629938205	-0.0140041231404365	-0.5635946887604639	-0.0305005007638899	-0.0023909795782182	-2.3510533742197404	3.73336832068432	-0.0472621353609825	-1.19427844989783	-0.087911879204087	-0.0083364875941057	-1.23211299819091	0.0009797709258103	0.962651338953372	0.243013790861691	0.930584349337087	0.993410564456989	0.229545446760362	0.9963926727717196	0.902128638973668	0.9991660258132156	0.999868746621333	0.7743824097521897
CASP10	4.90522071941102	3.6719897121685694	0.111099595136793	-0.0331677093562395	0.289145607114225	-0.197609354898408	1.4451007345330802	2.4203775647371	0.432482107250992	-0.0807104921737424	0.978765777981578	-0.8037391039263541	0.8800107424238549	0.0229119924423752	0.66880296197104	0.936283506189743	0.3362149080137699	0.42865444091284	0.3871665735700629	0.9924476067883062	0.9970159608313314	0.9941208424814922	0.8473666825018041	0.8281037341696031
CFLAR	8.33455887143356	6.333232432505491	0.0732746576892876	0.0841329838408487	0.0268605282198511	0.47512339727853	1.69526032621625	4.01132891162687	0.334533882305114	0.24132897684786	0.102859706964639	2.23299523802534	1.0296544772647198	0.0004673204966133	0.740724336825774	0.81125020595716	0.918884713108283	0.0346320577419324	0.312052029817682	0.993708960848652	0.9896559134638604	0.9991660258132156	0.502071034284721	0.7989410671266952
TFPI	8.83134274552426	5.03655236194019	0.0278886546217507	0.457784809182193	-0.0502298351810623	0.0428333142376028	3.4022870888875003	1.7597546212061497	0.0685572805036792	0.726915350889768	-0.108695913546735	0.111349224017925	1.0976444251463	0.0907523976284897	0.9458712444482148	0.4739179907457039	0.91429112456295	0.912212022315134	0.282199519988437	0.995393617709714	0.9523639301724016	0.9991660258132156	0.9892180085369296	0.788808630786742
NDUFAF7	4.61017146239238	6.286770224122501	-0.0583741305482482	-0.0370539709504575	0.393903275863989	-0.0045483445346379	-1.81794893189474	3.79568048334027	-0.2002068828089299	-0.0778542410912004	1.16205443040266	-0.0162339271416679	-1.00742554315537	0.0008986024447475	0.842832064318342	0.938541800923298	0.255223256629622	0.987170605989448	0.324077663407764	0.993708960848652	0.9970159608313314	0.9941208424814922	0.999665093181292	0.8053065951975338
RBM5	5.945713370868651	5.407753209420901	-0.0014997098197083	-0.488314956975298	0.185754706263713	0.435924319883978	0.702982328375505	3.56639992081636	-0.0062227447107829	-1.2920914007508502	0.6710403128912811	1.90249578412456	0.4277180240632871	0.0014925330135762	0.995081899603257	0.207821917197066	0.50808486429688	0.0683743016156097	0.6723534335026421	0.9994621833401934	0.8961859729339157	0.9962947558037836	0.5699091946014202	0.9190432620181228
SLC7A2	2.7085880312571	5.94385202208359	0.36905232658728	-0.605214870419875	-1.00133532672787	-1.06150965628427	-2.57555558318129	1.7671236091736	0.791934113060044	-0.8302462234367209	-1.7761983729544395	-2.37232210269316	-0.708997551905867	0.089446262509715	0.435632271828312	0.414096014762156	0.0875299648291732	0.0254520719464053	0.4844382649834879	0.9924476067883062	0.9449571418030932	0.9602597856051306	0.4790072780799569	0.8619262481405072
ARF5	7.18701076103663	5.479975940287219	-0.107715678228271	0.382892028501541	0.110346078485159	-0.368441733050277	1.58351289359301	3.0048492191822898	-0.393909046118494	0.903180102583992	0.352167754449754	-1.40510669464704	0.7995230988843259	0.0062133045934835	0.6969013252356661	0.375030146315462	0.7276107352187892	0.172239426410764	0.4314689248250909	0.9924480470014516	0.9341442777262432	0.9962947558037836	0.6767881087459833	0.8422019391538389
SARM1	3.17833423797241	5.974796523531361	0.0864309229456189	0.488273141818338	0.162279506032445	-0.26319808859235	-3.50040780203398	2.16743522670003	0.204496226300033	0.7319258457627371	0.3131968207502639	-0.636508004176085	-1.1644677057502502	0.0407108290935539	0.839557310447734	0.4708475303197511	0.7565995541050379	0.53003042984072	0.255637671107712	0.993708960848652	0.9518674729126136	0.9962947558037836	0.8961760401438811	0.779555076821398
POLDIP2	5.6342935273463794	5.60834635593381	0.141976350697107	-0.285366349663589	-0.0729523600186361	-0.1667059771331709	0.3944396889517079	3.50423865268547	0.463807170080914	-0.5641585259837869	-0.207055822581293	-0.548644107855938	0.228496815905601	0.0015591875991844	0.64637151837376	0.5771377655280411	0.8374647171463729	0.5875982556205049	0.820920634706759	0.9924476067883062	0.968631597828018	0.9962947558037836	0.9145594107490684	0.958843009798388
PLXND1	6.433724887850209	6.21711629963871	0.0515593477567681	-1.15586109399708	-0.1366494300722219	0.276519656646075	1.0203946656774	3.38541873704128	0.157676794860781	-2.2310577814484702	-0.3592307546991329	0.864667268482496	0.5110092239130279	0.0031427511855105	0.875863310923147	0.034611106116415	0.7221786852136859	0.395036710245563	0.6155709806842621	0.9946609174352774	0.8245975323798422	0.9962947558037836	0.8349141589941932	0.9020868790423952
AK2	6.389946522415039	4.19751490698451	-0.0123194027207749	0.8732500046310091	-0.856599224255239	0.0512774134758876	2.0758985558482	3.1097123382857204	-0.0470617385400176	2.01144665348189	-2.7576712937719	0.194847597259692	1.42413891841958	0.0042744847673707	0.962798092144693	0.0539929631344512	0.0101348236963572	0.846919199356083	0.1654562608832	0.9963926727717196	0.8499762820024607	0.8599874555580148	0.9831692230529772	0.7455763078186629
FKBP4	5.50198218322728	3.70961207599966	0.0335422432989096	0.330485610371133	0.252007967996386	-0.056991382213199	1.6356716753777798	1.58360134135683	0.0832825470029904	0.5159365712794189	0.544941530591269	-0.147143935065775	0.6434664090552911	0.126663745539329	0.934233772250904	0.6102900287489229	0.5901873789357901	0.884133660854557	0.52632033172599	0.9951446045897502	0.9726808414319466	0.9962947558037836	0.985889145296138	0.8754792197489397
KDM1A	4.74139480984602	4.12987309050113	-0.524828764329875	0.0357162454521539	-0.246879733092075	0.2461326810843299	0.721100734871403	2.58867340059016	-1.86700908931294	0.0798687392675911	-0.7848922455566999	0.922684203305278	0.418752686890214	0.0173541877904399	0.0725926146061324	0.936970629129998	0.439107873238602	0.364533021410066	0.6801241428672751	0.9924476067883062	0.9970159608313314	0.9962947558037836	0.8191372137048327	0.9199871060805296
RBM6	5.87308042351949	5.34392611036347	-0.38340060993174	-0.0755095041346738	0.0737871721889664	0.14120927424527	0.8746503854451999	2.81761387356697	-1.11164950126513	-0.137587291884764	0.186037797056833	0.42187206925888	0.4231497103282889	0.0103087544268766	0.275849358357192	0.89161364278439	0.853775247734337	0.6764893907799229	0.676654244995421	0.9924476067883062	0.9970159608313314	0.9962947558037836	0.9424088139125408	0.9199871060805296
CAMKK1	3.03171154848222	7.95533419780738	0.8088542989881422	-0.5448686013765011	0.35428183337533	-0.234089675530969	-5.50676964389843	2.846626870610081	2.04463219281752	-0.8843724527091921	0.729971325806437	-0.601147299017316	-1.80939415197653	0.0089717832575307	0.0511501277148169	0.384681938790796	0.4719000485252729	0.5529527846692261	0.0824300656410508	0.9924476067883062	0.9359026249566718	0.9962947558037836	0.9046384791933204	0.713007145439772
RECQL	5.964070524324111	4.15978953227842	-0.0164001335988147	0.534389366035187	0.4787088855530689	0.415749168318075	1.19532836195854	2.6479173039911004	-0.0583675179974896	1.1974722952119	1.49765116964892	1.5360986067473998	0.7008579118898621	0.0153403396035675	0.953872738631686	0.242210769271385	0.145470727788071	0.136388550957249	0.491811692978905	0.9955803167420691	0.902128638973668	0.9851739822852934	0.6404412710041929	0.8641253307920524
VPS50	4.08369959525812	3.1411578028617995	0.5265330350732821	0.191509913281432	0.332659039352413	0.469433561863281	0.200625540391812	1.7587030914805502	1.68687599018518	0.360753491725806	0.927417992938603	1.5613380707376998	0.1042188267397509	0.0895543545916563	0.102739160381965	0.72099125121014	0.361635429012399	0.129676856018172	0.91773864181965	0.9924476067883062	0.9812385814140124	0.9948985672775372	0.6296103085555731	0.9817140271955184
ARHGAP33	3.06788515737809	5.65503886183735	0.8465328982695091	-0.28505269949778	0.3985980837515629	-0.4866394891539439	-2.98712676209104	2.49513184881411	2.53122272933465	-0.541802144252639	0.953382111229124	-1.4605339273868	-1.20980332820501	0.0203962904982649	0.0177749431543062	0.592660021844078	0.3491335390762899	0.156164842888633	0.238423123026817	0.9924476067883062	0.9703073832210392	0.9948985672775372	0.662416492928453	0.7749366006431684
NDUFAB1	7.41563233617756	5.29852728305226	-0.284761075386175	0.5229299853659071	-0.396807209022868	-0.114760666163848	2.24501357141969	4.88277471544532	-1.33521505254939	1.48759069319382	-1.59750096705097	-0.535747134652148	1.91481144191726	3.821290025534989e-05	0.192560478918611	0.148034983602178	0.121379745972274	0.596363775393294	0.0657842152597473	0.9924476067883062	0.8711950927905514	0.9747720102928632	0.9182522147643568	0.6993876906488113
PDK4	7.678133830654381	5.30835512025336	-0.144386159518012	-0.2569114219734419	-0.208077686769801	0.192434863097067	2.70632513712731	1.63827393902361	-0.2887014711512169	-0.332295983902491	-0.358662299412843	0.404657604258594	0.7715910033161171	0.1137229317617419	0.775084852991165	0.7423704727478572	0.7227539068352009	0.689082438584077	0.4471517732621629	0.993708960848652	0.982226438602256	0.9962947558037836	0.944038604768728	0.8476579637196877
ZMYND10	2.92190011074036	6.52289738525922	-0.1442904363775589	0.2813636590156839	0.110870423821989	-0.188430074577658	-4.3445991686349394	1.92470315842249	-0.2926942315893889	0.371423943904667	0.188222039499555	-0.396371466629044	-1.17472430866546	0.0665895036190672	0.7720872570869308	0.7133686928049201	0.852162021180761	0.6950886371568051	0.251348731472907	0.993708960848652	0.9812385814140124	0.9962947558037836	0.9442142660088816	0.7794917656123548
SLC25A13	5.03057140525826	6.48112755961941	-0.508587740621216	-0.544187178824829	0.020734967293535	-0.305275913828296	-0.7591445016224929	3.62236233977134	-1.56951797572348	-1.05974652930352	0.0563192590003419	-0.9767609297784752	-0.390612114814321	0.0013581058651779	0.12801536369336	0.298808542742976	0.955490481971607	0.3374199892626819	0.699636297292009	0.9924476067883062	0.9200085389884404	0.9991660258132156	0.8037025819294187	0.9239933830012316
ST7	3.90175855569081	5.84899875312967	0.3890238002316539	-0.412134255101997	0.423905111614936	-0.598568508757797	-1.7967009540982402	4.38108121700971	1.5899146416766203	-1.03054797886496	1.43642768623826	-2.46117159915866	-1.24144991177924	0.0001808826836123	0.123366295831446	0.312083565734247	0.161994451890969	0.0204494276889847	0.2259466236099369	0.9924476067883062	0.9231698724362036	0.9851739822852934	0.4639386723289527	0.7739098525613534
CDC27	5.98989893238681	5.54626089360076	0.129110146938634	-0.0648964053164359	-0.149709332306774	-0.0594540860249872	0.568490626051984	4.89921509449238	0.587362256343098	-0.178188196988996	-0.583974741992749	-0.269797291508261	0.464890195690994	3.6533215381244704e-05	0.561667512666456	0.859858129351948	0.5639127884418921	0.789294698128692	0.6456052263249289	0.9924476067883062	0.9943343334449314	0.9962947558037836	0.9708566892675454	0.9100224937800352
HCCS	4.61934170787125	2.60713563480796	-0.280515052168955	0.596012909110766	-0.152720227568279	-0.527469851304332	2.2986553067733504	1.68698694576653	-1.03284165241141	1.3634891406523502	-0.493183154386362	-1.98779909872172	1.37845478728746	0.103688205224174	0.3105983811697579	0.184142064976842	0.6257611009532211	0.0568752489650669	0.180101577374446	0.9924476067883062	0.8912269946240157	0.9962947558037836	0.5526309738793461	0.7502220895543096
DVL2	4.44546142372457	6.50660547566389	0.0736310430964842	-0.0912802332650869	1.42462194023122	0.355583448834145	-2.85810275488751	3.28268688301002	0.218457294628529	-0.166553354692141	3.61224948413485	1.11236392407573	-1.3253511812228995	0.0030002861146467	0.828722310182373	0.8689969876530641	0.0012012459918106	0.2759887054534329	0.196911224835231	0.993708960848652	0.9955252981648476	0.7395494340812484	0.7679473223990907	0.7585187180676577
UPF1	4.39554792574685	3.70904292536335	-0.746217174455266	-0.2007261236283949	0.285547847659538	0.125558783337057	0.962673561302755	2.42578641629019	-2.95829142962027	-0.5087779971766699	1.02692699038431	0.53069247664674	0.584426883430792	0.0231367702695904	0.006314142307995	0.615165619939009	0.313249170443296	0.5999888913470911	0.564626566138349	0.9857229267427382	0.9726808414319466	0.9941208424814922	0.9185871115692706	0.8890946959486125
SKAP2	6.72147298313578	5.66727403750005	0.1463290233591709	0.3792057822145669	0.289866594439068	-0.0054113387667344	0.746996987206543	3.0006682646444	0.4706192998606009	0.768578918023369	0.7953656772039109	-0.0178021528869789	0.361910841907787	0.0068373920397865	0.6417368004975981	0.4491519263238429	0.433462353228226	0.9859327610031328	0.721015908226294	0.9924476067883062	0.9490745264961016	0.9962947558037836	0.9996034455965238	0.9297919891837412
SLC25A5	7.916870655267821	4.75233570548512	-0.132614300042898	0.672491737109884	-0.479085162846996	-0.229017406609706	3.2066392413711697	3.64091671408486	-0.6030036498363089	1.92941307719318	-1.8593386607076103	-1.06233626356356	2.25321102077037	0.0111734360404392	0.5524231188056931	0.0703930903429733	0.0762301813083307	0.301262440498174	0.069794847593794	0.9924476067883062	0.8517850617812458	0.9602597856051306	0.7859519337347833	0.7031504728663724
CCDC109B	4.21961674963384	4.32084078075248	-0.158361270941706	-0.0476270520850864	-1.22400499044243	-1.02114233179745	0.7832051229651651	1.42908818604961	-0.35951504919473	-0.0698382116678856	-2.3336013433965297	-2.3421988448488102	0.2386909316482149	0.166039937827779	0.7220779396397059	0.944860932160404	0.0274719381821547	0.0270704306539978	0.8133848551938051	0.993708960848652	0.9970159608313314	0.9602597856051306	0.4882568470531721	0.9564062168144382
POLR2J	6.3675794814782	3.2476795525581097	-0.0985153142810737	0.180491374773007	0.0096460436517836	-0.209431678026613	3.5101747875139395	2.01199440793622	-0.3385712129522949	0.3853509248696729	0.0289959971153807	-0.7297139799642429	2.02526208889878	0.0584431129231033	0.7375677163552908	0.7033112612313139	0.97710185627426	0.471792800331862	0.0582817472969647	0.993708960848652	0.9812385814140124	0.9991660258132156	0.8727841267550088	0.6919858567707938
DHX33	4.13729240343378	4.84545067886572	0.2937762432876961	-0.401622138984895	-0.0525051879229648	0.6050467580434928	-1.01195475916978	2.8844486850382203	1.00701283552581	-0.829167366627236	-0.149957906361215	2.15236994907271	-0.556352387901864	0.0090783753621509	0.322954255689156	0.4153046874715499	0.881894017771792	0.041083219715436	0.584301294572824	0.9924476067883062	0.9449571418030932	0.9966128653004784	0.5235361375253736	0.8953121406416474
THSD7A	4.448756774425339	4.78012890968384	-0.550424917827126	0.8070061528784358	-0.381772299918564	-0.335451875741671	-0.232924591107957	1.85945185542626	-1.46221797531306	1.3450979543013	-0.8703351524893891	-0.9072246359336492	-0.0825958110460965	0.0785707458119361	0.155937944057566	0.190678528618106	0.3922146155676839	0.37295384402539	0.93497677681169	0.9924476067883062	0.8912269946240157	0.9948985672775372	0.8241155200945387	0.9846557705560236
LIG3	3.7078045167638	4.37240566768019	0.4456723569136609	-0.0236606865125836	0.276378262312373	0.0076325127546312	-1.10698906768135	3.26904626094177	1.86849531014126	-0.0592876781767135	0.959420243812474	0.0326819374172452	-0.7646401017882509	0.003381729055498	0.0724244298198954	0.953181930065582	0.3456659060274289	0.9741665902840708	0.4525229439248079	0.9924476067883062	0.9970159608313314	0.9948985672775372	0.9990997579555289	0.8512877144183685
RPAP3	4.202347641397569	4.359537071619609	-0.0735485191006699	-0.693524314649273	0.150086635012129	0.1027278623632959	0.412915336826926	2.0337601278300403	-0.216285049055827	-1.31388405443142	0.379731341446419	0.3165124940598839	0.176923951025314	0.0555643666162126	0.830467036929328	0.2008948187833109	0.70720036836218	0.754220903481422	0.861380382292625	0.993708960848652	0.8960919150513055	0.9962947558037836	0.9636064883266104	0.9699543472516996
AC004381.6	2.7382501424453105	7.97039972956633	0.97295122411781	-0.4286051434507469	0.387272108496402	-0.523464760298453	-5.861318965499719	2.32100911940466	1.60214972492612	-0.4349881408653889	0.498273097390442	-0.855588959575278	-1.5648454784768702	0.0292271097733194	0.120902165297653	0.667175862264732	0.6223339956382979	0.39991837049132	0.130562078020741	0.9924476067883062	0.9781697845654186	0.9962947558037836	0.8364154168530429	0.7369611864279337
CIAPIN1	5.48164899881147	4.882356545138981	0.100767361241102	-0.1697433360897699	-0.0658670111099758	-0.142355966005269	0.967338904215761	3.38173220225178	0.3860733456750829	-0.404496625286992	-0.218299825869286	-0.5605152182940191	0.618728500198074	0.00263021338001	0.702387951342395	0.689170797791875	0.8287856737667879	0.5797952795478721	0.542569302634636	0.9924480470014516	0.9808739245867228	0.9962947558037836	0.9132205175645718	0.88258203726648
SPPL2B	4.46512635156553	6.56216930920502	-0.108112967467123	-0.4430837613426521	-0.1936041088107629	0.2456337439530989	-1.95769692392296	4.68058462027343	-0.3974449617067699	-0.976505511601964	-0.617483884789942	0.926293817530696	-1.29204449879956	6.639971246703521e-05	0.694053101154574	0.337175892845491	0.541905288140641	0.36220901265095	0.206904456360067	0.9924480470014516	0.9276248592500848	0.9962947558037836	0.8166770473884475	0.7637485601528431
FAM214B	4.967007673294249	6.11494226204079	0.281958169509077	-0.116097178461699	-0.404114616284004	0.312189826536765	-1.2978600823081	4.053868592861299	1.09019984452829	-0.2770538583907069	-1.31561817542232	1.2480956185523702	-0.79341044412775	0.0004424258481561	0.285243712135261	0.7839523154428071	0.199389277142391	0.2230395082487979	0.435160158819522	0.9924476067883062	0.9865775885094222	0.9852435963454133	0.7289916120852872	0.8434966991390662
COPZ2	3.12869989579559	4.8317441396777	0.0481528883925319	0.790798907878438	0.0699142385787545	-0.404023863969541	-2.5300296926737	1.89428492990115	0.102406028263578	1.01991925270382	0.116680363794414	-0.8482722671105279	-0.911663824453499	0.0715393678443359	0.919186117260668	0.3173831724683419	0.907947610726425	0.4037542231554389	0.3721785015800171	0.9950939688723576	0.9247448662907598	0.9991570407218356	0.8375144430965493	0.8226813375854584
PRKAR2B	3.13464791478463	6.35593236359841	-0.242448531812248	0.577012726019173	-0.295735920459715	-0.563957148720728	-3.5695484558586497	2.9949292313630496	-0.722246282795455	1.07204429647921	-0.710197813165108	-1.70577748692604	-1.54235140029097	0.0065051613180003	0.4764907968373429	0.293617345317576	0.483771787750294	0.0998826485518341	0.136573756618227	0.9924476067883062	0.91491762261933	0.9962947558037836	0.6016646178620779	0.7417340253278182
MSL3	5.04340109621621	8.14233594958934	0.134015045972677	-0.5651337882970029	0.0140335325068644	0.166280455956755	-3.0520120348690294	5.38428260459069	0.439620210866386	-1.0937508394352902	0.0397114194382113	0.551285935090873	-1.86161855688122	9.70896815165451e-06	0.6635867232778929	0.283384881413429	0.968605002175515	0.585810500583128	0.0731848828104841	0.9924476067883062	0.9127551299581133	0.9991660258132156	0.9145594107490684	0.7107712328969609
CREBBP	5.28382631463352	5.40885528839882	-0.0546890657223409	0.0447962819020207	-0.0946378676567986	0.133499033648631	-0.195031032426708	4.7186835140541294	-0.247844938680753	0.123076080559698	-0.3735446679946699	0.6167135430328721	-0.157076543287563	9.85445571979145e-05	0.806063198411077	0.9029812003225308	0.7116262775295359	0.542486961779757	0.8766322925531659	0.993708960848652	0.9970159608313314	0.9962947558037836	0.9007466561697764	0.9711410978543732
GCFC2	4.6260307619443	4.956104701968269	0.42264788603209	0.271713055504553	0.1471274193485799	-0.182567884807252	-0.713509855785149	3.54779752544498	1.6218934350545702	0.6180900940853571	0.490892531297993	-0.7172818025020351	-0.471484866304557	0.0013918858358133	0.116034188226755	0.5415113490047311	0.6273279588070201	0.479141809375161	0.640947765755052	0.9924476067883062	0.9582129624098206	0.9962947558037836	0.8760908684149231	0.9097852051025148
WDR54	5.31093140009635	6.9588483409708095	-0.273857828078213	-0.0087223343467462	-0.1751464744858619	-0.228287154821773	-1.34353432486164	5.19972809365162	-1.00446522442125	-0.0193873298180958	-0.564546755260406	-0.850262713821271	-0.927279984320054	9.66878112609582e-05	0.323757773938416	0.9846876812374692	0.5773786367904351	0.4026528717860539	0.369813197069321	0.9924476067883062	0.9991934382471532	0.9962947558037836	0.8375144430965493	0.8218968709580181
CROT	4.50792685196273	5.488032245902731	0.227519430076507	-0.581681286225441	0.2653913401303749	0.0061252372410563	-1.02348799098436	3.26513900123029	0.8227094264421371	-1.3047210480496398	0.8223098227850121	0.0232305265606858	-0.561933028701016	0.0031504025197231	0.4179486267089079	0.203418066404974	0.418098853208972	0.981641848754034	0.579156601523284	0.9924476067883062	0.8960919150513055	0.9948985672775372	0.9995582444147916	0.8936816699539483
KMT2E	7.44067271789058	7.963517728913651	-0.03986953393597	-0.13494639732474	0.0298281430804605	0.234975704978253	-0.541144356605799	9.15369198902193	-0.296020206192831	-0.63017734149408	0.187123203953563	1.78610033537415	-0.573899387183318	2.1158082919861893e-09	0.769565360071896	0.534195337177895	0.85302735965251	0.0859606074097831	0.570862572964687	0.993708960848652	0.9578983216210571	0.9962947558037836	0.5850134278872068	0.8917215921926518
RHBDD2	5.81504826983274	3.68071698972474	0.279363101035154	0.418430731446262	-0.0235733708945775	-0.328557509734955	2.18145349269348	2.08284668413542	0.912022590994755	0.859568588790994	-0.0665598625576288	-1.10324736651405	1.14162453670009	0.0493549754717613	0.36968677230303	0.398286184678448	0.9474120353509192	0.279999640734316	0.266761870018267	0.9924476067883062	0.9411016592019076	0.9991660258132156	0.7696539015336653	0.7823647579881874
IBTK	5.14685832244685	5.07792027220841	-0.1703511430359859	-0.432874648038883	-0.235772205776071	-0.1866419847531719	0.614537298234907	3.89755486121077	-0.73381188268452	-1.1655770796213	-0.885910182506008	-0.8311098252387621	0.436783810575602	0.0006440055343315	0.469228090395416	0.2541793492788879	0.383226131483717	0.413190233044291	0.6661149374568239	0.9924476067883062	0.9038637798917468	0.9948985672775372	0.8404427721665456	0.9170985359448536
ZNF195	4.65133683342217	3.9895594231833305	-0.126928323383947	-0.7063483071671041	-0.652220591516612	-0.0422512592208333	1.65965676836063	2.6110558803550097	-0.4653019668126839	-1.58350893294305	-2.0468914043812503	-0.156465628828113	1.01205030784447	0.014340509778011	0.6453139826808101	0.124536660504969	0.0501584760671422	0.8767887204965	0.320180174468091	0.9924476067883062	0.8711950927905514	0.9602597856051306	0.985637713030218	0.8036497215086085
MYCBP2	5.77164622057797	6.91623815682132	-0.162127092772505	-0.5328854863053379	-0.0347780805844161	0.0356051015415992	-0.7699355735405808	4.16097410448403	-0.501542176185341	-1.01117801937389	-0.0933629541010952	0.1119575950076709	-0.426744831428121	0.0005526839780656	0.619919323068777	0.321224137378778	0.9262804935310908	0.9116882379125608	0.674862663917062	0.9924476067883062	0.9276015707308328	0.9991660258132156	0.9892180085369296	0.919851896471408
FBXL3	5.60539445624312	3.93350628116104	-0.116303749609007	-0.6665627421804771	0.30008098933483	0.107047097372392	2.3795343073799904	2.46786791457979	-0.443032485956584	-1.61310487747766	0.9913772988601508	0.426521087400171	1.37701247735398	0.0208180836294016	0.6612953756090459	0.118794992559284	0.330372344895239	0.6732175866855401	0.180727914783974	0.9924476067883062	0.8711950927905514	0.9941208424814922	0.941589046509666	0.7502220895543096
ITGAL	2.76412895755559	5.63857525963225	0.0468465029826414	-0.009021566299768	-0.13349082958755	-1.01084580892513	-2.82989867262706	1.51695614671483	0.0814293128274237	-0.0100995188303552	-0.192147000792525	-1.81998971107556	-0.6964545720937622	0.143597306042299	0.935720146016293	0.9920195700210358	0.849093931300835	0.0802654217890985	0.493314285051429	0.9951446045897502	0.999339167501496	0.9962947558037836	0.5768161165198319	0.8646371651306777
PDK2	4.62211699068343	5.075000429661991	0.5943826589708741	0.382173708621641	-0.26800059089134	-0.396649973259909	-0.830517883076135	3.4059520256055804	2.33753395072189	0.920259826184212	-0.8902927504689259	-1.6045197548534098	-0.512500355958337	0.0022851801375698	0.0271289393388611	0.365901068296274	0.381165664591988	0.120528083978703	0.6129107794198559	0.9924476067883062	0.9330659638399312	0.9948985672775372	0.6220966375855332	0.9020665700784996
ITGA3	6.665431786027971	5.00646931430521	-0.0998361994170952	-0.651206320290085	0.289790041733969	0.081833455575865	2.0942949747548	2.67599499389761	-0.358039464239111	-1.5199815198085	0.9110861484531528	0.311608819407524	1.04629564860859	0.0126349839828993	0.7232241602570041	0.140835577754295	0.370712616704227	0.7578775065668091	0.304426173730478	0.993708960848652	0.8711950927905514	0.9948985672775372	0.9643917294046006	0.7946588822124199
ZFX	4.95607033266276	6.617412080022401	1.05887999329658	-0.7490287900723029	0.225661338433926	0.0574937260534707	-1.77797884145107	3.61746332311578	3.11305099339495	-1.30028482687698	0.561866181006803	0.170236017824993	-0.898095644962343	0.0011599273602767	0.0042388640150234	0.204105059120701	0.5786775269362329	0.866048636151318	0.376792732790519	0.9735114288848172	0.8960919150513055	0.9962947558037836	0.9849387987870352	0.8246364322342995
LAMP2	6.941301982507301	3.2860304685813	-0.270118032516711	0.0265263267458271	0.150111846312992	-0.0596009845207597	4.05164402134464	2.09273402785121	-0.9696528410998848	0.0610265238733505	0.4746173216518	-0.2217685685229229	2.38443683352777	0.049501132691502	0.340565468402445	0.951812703777182	0.638763939440944	0.826195910374424	0.0281085009279366	0.9924476067883062	0.9970159608313314	0.9962947558037836	0.9800836350179404	0.6741692880909438
GDE1	4.749623620566401	3.15446768138052	-0.194293390217995	0.5817176844057371	0.9802083546229672	-0.176496221223898	1.31466691866777	1.59512952259704	-0.5852303140395961	1.09959968600869	2.6320761760152003	-0.566057494886923	0.611705667049497	0.124006982382224	0.563342004319908	0.281727538835293	0.0137586512940692	0.5762029259669351	0.546782457195047	0.9924476067883062	0.9122886393891908	0.9023465758202251	0.9124463138891786	0.8850243207604844
C19orf60	6.73389747608026	4.73011612685521	-0.388392565624753	0.194108444130211	-0.175548704462296	-0.3532301528273189	2.5813979052926697	3.0272323530335803	-1.26260894147095	0.386748750213775	-0.495025445588719	-1.14849360736327	1.53093359841063	0.0052508236495438	0.217144376744968	0.7018659522320438	0.624444578095479	0.260482238762415	0.137006939473265	0.9924476067883062	0.9812385814140124	0.9962947558037836	0.7568102281692353	0.7417340253278182
OSBPL7	3.76436420716344	6.107729763632389	0.0579127520494029	-0.278348569234948	-0.154014104758731	-0.180558175786873	-2.33094094758204	3.99765089070128	0.200609194198389	-0.589104470351736	-0.428264103120687	-0.6247931626524449	-1.40881271672927	0.0005829149149625	0.8424726964087951	0.561015879101971	0.671738980854349	0.537329951885531	0.1728308790464599	0.993708960848652	0.963523198226106	0.9962947558037836	0.899571368139204	0.7478875348491261
TMEM98	2.76836513354217	9.17105660225473	0.3715131861051629	-0.0894171228988878	-0.5220675486875421	-1.54844863188317	-6.492338053521039	1.95917596958037	0.600797347533224	-0.0899972296066117	-0.716274723072633	-2.61375700537837	-1.28371560750649	0.0614654073147329	0.553259991747652	0.9289927400466508	0.4802222627279939	0.0147885765797484	0.21034392048038	0.9924476067883062	0.9970159608313314	0.9962947558037836	0.4521971409415632	0.7673424209236546
MAP3K14	3.99068431780083	7.57442641548702	0.161883293313125	0.234518262485482	1.06316464100547	-0.0706864629107678	-4.558750607196131	4.02499586662554	0.4514059580326029	0.394821835923951	2.64414368526196	-0.205447142762146	-2.23498397010742	0.0003929534927411	0.65517399719515	0.6959659855137071	0.0132693207783193	0.838709153827768	0.0335760742137802	0.9924476067883062	0.9812385814140124	0.9023465758202251	0.9811826532059243	0.6760833158612145
ABCC8	3.54166920215146	8.89719327392501	-1.22528593911865	-0.46174442798024	0.234095006254244	1.70470590031464	-6.41930461576332	2.2675791258521	-1.7175633002218798	-0.3980331786057371	0.288218585536917	2.52614878776331	-1.50811902626421	0.0331846775778282	0.0969541139214359	0.6937830269324889	0.7753105203700229	0.0175845295976758	0.145842047706273	0.9924476067883062	0.9811244159588296	0.9962947558037836	0.4569503076014553	0.7424962005152435
TMEM132A	4.68623992127804	5.66750939929014	-0.0399956392809685	-0.294329980050504	0.116480555720862	0.278020694879406	-1.14193333217022	3.0581956633126004	-0.114864978962625	-0.512408827575136	0.294292048110061	0.8233856139418101	-0.572356247710961	0.0048616970202347	0.90937191270299	0.612383510353464	0.770705497759615	0.417246919276508	0.57164809232152	0.9950939688723576	0.9726808414319466	0.9962947558037836	0.8423975574808531	0.8917655067911162
AP2B1	6.32783889974064	3.87740191323029	-0.515471341983269	-0.304720965572954	0.24844793266935	0.337764544593208	2.85223034607773	3.69268594005398	-2.73930837822773	-1.03100695487054	1.18368514498045	1.8613802367017	2.52746895416367	0.0011281763695491	0.0106239575955395	0.311775872701028	0.246600022646281	0.0734198213583293	0.0187483264366953	0.9924476067883062	0.9231698724362036	0.9906740378772302	0.5730016256417511	0.6661036964995436
ZNF263	4.41012458944662	4.91674425287733	0.0578349806628398	0.0469266563400172	0.4230187978742679	0.388573305090687	-0.944626582489398	2.9683227948291404	0.201969229705818	0.0994490554207864	1.27409392838582	1.4179767723213	-0.5271592600281401	0.0064458380336099	0.841424528873602	0.9215317054982132	0.2131049230967339	0.1675686114487239	0.602729942422598	0.993708960848652	0.9970159608313314	0.9892904445230996	0.674278737534021	0.9008290183668424
CX3CL1	7.7510920473602996	8.15839661915629	-0.0695103704610303	0.240734249579936	0.0756175017872565	1.30023019335869	-1.5588329652046895	3.0288470163304	-0.167669985263022	0.3663852979025209	0.156296607805778	3.2894606529142405	-0.537217538465307	0.0055204820461758	0.8681442837507429	0.717109973255885	0.877023658312485	0.0029384332107131	0.5954098703964561	0.994591478621316	0.9812385814140124	0.9966128653004784	0.3671141597661441	0.8991107171787858
SPATA20	4.01781320260577	4.03920171363721	-0.6528381852358389	1.11635059629037	0.0583672094689562	-0.308725023019923	-0.718855545526984	1.76647680841395	-1.5495098661033602	1.6213765090828502	0.120869723354073	-0.742322003824577	-0.291423752994362	0.0882174552651502	0.132489432840687	0.1161454160140959	0.904657437188318	0.464074499052008	0.772875336702317	0.9924476067883062	0.8711950927905514	0.9991538260252484	0.8694105355250705	0.9459811056517832
TNFRSF12A	6.06352369196876	5.991530843541059	-0.0547556976030176	1.0504592926593002	0.0371406634133084	0.4901714988039	-0.830998832242053	1.85154028447029	-0.0975849101070015	1.16003138986079	0.0563023737913073	0.8908571152747091	-0.235410307853183	0.0799316152556128	0.922980085216494	0.257005727651246	0.9555153829874192	0.38117516016495	0.8165389173266691	0.9950939688723576	0.9038637798917468	0.9991660258132156	0.8296277941403135	0.9575065509375305
RALA	8.51949235072271	3.78722542855833	0.192919533073028	0.0815435398772855	-0.387143844797666	-0.0197192683039436	5.1915679067419696	2.52465958300084	0.6898573570173261	0.176925111970647	-1.1811124055336202	-0.0706738635211909	3.21748837982085	0.0175277403050458	0.495962287632836	0.860840803295735	0.247493654285801	0.944159693861884	0.0032575896442691	0.9924476067883062	0.9943343334449314	0.9906740378772302	0.9952123455238894	0.4979680207837467
BAIAP2L1	4.12711932138319	6.085888179545551	0.340977446430986	0.5464239103964089	0.320262100632094	-0.1148672910990369	-2.81088228758709	3.86255384842435	1.1368047700766002	1.09413310577544	0.9398237254263392	-0.394434958315326	-1.64714515225325	0.0006067176457446	0.265255694124527	0.283220111015197	0.355345595701335	0.696248284597359	0.110707283039963	0.9924476067883062	0.9127551299581133	0.9948985672775372	0.9445907225182258	0.7274473244090413
KDM7A	4.76123878199344	4.79133221737894	0.1531291798769019	-0.6023544361107049	0.270043624449468	0.192521840368198	0.184775102479071	3.1289196477139902	0.60640578303031	-1.4814309788489	0.9174491959050792	0.8021446162672571	0.111569916397601	0.004303266929326	0.549380562379243	0.150595013294305	0.367062004166014	0.429717710409358	0.9120232576224742	0.9924476067883062	0.8711950927905514	0.9948985672775372	0.8480214681527727	0.9798718418093044
AGK	4.39821195381057	2.95915230024658	-0.1421268913744419	0.274758519145362	-0.131661732514663	0.656244389210687	0.935950673067662	1.86583615477978	-0.601455774405881	0.732775233140693	-0.493423169820424	2.98817636615115	0.542931017448097	0.0757764445580797	0.552743919274109	0.4704712405178329	0.625828814242691	0.0061420055287469	0.592870323231116	0.9924476067883062	0.9515284584401602	0.9962947558037836	0.3851396620471518	0.8980300877468376
ALDH3B1	3.10367010668194	7.43127411553267	-0.332811869448357	-0.178167713099191	-0.357807123304542	-0.7602088144484241	-4.10039927941449	2.36980846396007	-0.7671866891207221	-0.2689416245938339	-0.704105781592816	-1.86201400205248	-1.21195309985672	0.0256908636197527	0.449979693055887	0.7901333899965429	0.4876852691170489	0.0741314543874059	0.235853529466796	0.9924476067883062	0.9865775885094222	0.9962947558037836	0.5730016256417511	0.7748446638365944
PHTF2	3.89275226539979	3.7647360706386	0.049256143161046	-0.279596861935552	-0.228827427548368	0.1729298808572	0.0392934950830292	1.84674791737148	0.141198999104523	-0.505420406140648	-0.5602230900831059	0.519283154444843	0.017814886013569	0.0782202826546888	0.8887527966041919	0.6176243431685021	0.579819506586671	0.607891917801468	0.985954034656273	0.9950939688723576	0.9726808414319466	0.9962947558037836	0.9229314172608964	0.9974092242193228
FARP2	3.90176695956833	4.729584232262059	-0.559884092239563	-0.547507087435024	-0.552606234765875	0.2845090822207439	-0.192186662815587	3.1325589624389703	-1.99457073449119	-1.1989201219249	-1.68634423180698	1.04028554955761	-0.1182255907703909	0.004036334085132	0.055907621398086	0.24060755013441	0.102842546096723	0.3071072045889149	0.906732985985475	0.9924476067883062	0.902128638973668	0.9602597856051306	0.7894861178772896	0.978405300782853
GGCT	5.573069175052219	5.18874376797779	0.2876868388963099	0.5610082360602929	-0.103357580061442	-0.155160048322982	0.0881678570809943	3.86399580873531	1.17019362231026	1.39774106564967	-0.3584984141005871	-0.641946906338831	0.0604438097768309	0.0009948097026891	0.251843098947008	0.174619829588607	0.722663296535982	0.526418516902271	0.952438473104922	0.9924476067883062	0.8813827868663682	0.9962947558037836	0.8948037072026066	0.9877256500560938
DBF4	3.62517775365424	5.00658619956115	0.1593109183836	-0.184774411013733	-1.04419916954117	-0.0476075723557525	-1.13901301060421	2.3671467094192	0.546887171548924	-0.413808026151126	-2.97603520838189	-0.170636723101234	-0.49993707473439	0.0258804343958099	0.589156704563947	0.6824703530628909	0.0062951685927625	0.865844734532781	0.621128354610423	0.9924476067883062	0.9808739245867228	0.8310729714097786	0.9849387987870352	0.9042682815346612
TBXA2R	4.69461871588454	6.02718371547121	0.270587713546688	0.7481343397140681	0.126456816829211	0.638649672651592	-2.3516021344316203	3.05920666705939	0.820043571943241	1.34799677880553	0.314842355984197	1.9827973731898303	-1.09789763913131	0.0051622488017768	0.419461367718202	0.1893457890685419	0.7553479962656691	0.0580424345357808	0.2821561305776799	0.9924476067883062	0.8912269946240157	0.9962947558037836	0.5542930683903395	0.788808630786742
IFRD1	6.36759425574057	8.76657142175413	-0.2803590651753139	-0.174676907926958	0.174478349076288	0.25604618136829	-2.56364022479487	3.82003097196239	-0.775456752124529	-0.308716978694765	0.411649658182201	0.734505135317082	-1.03404311631599	0.0008082413487439	0.4453140372067249	0.760174880795996	0.6841315433771229	0.469662973140795	0.31042425500236	0.9924476067883062	0.9844029489108204	0.9962947558037836	0.8707995349309933	0.7980378398052985
COX10	3.74575513054072	4.14920834833108	0.482532960559072	-0.0314549601036929	0.255057424502189	-0.0476822641657546	-0.7140714594884509	2.51387273294916	1.70723331366467	-0.0669349102671312	0.7384370836916551	-0.172205743379368	-0.398885872054786	0.0192504416976608	0.0993321792081334	0.9471549405981272	0.4664564788995349	0.8645850029315859	0.6936793112055029	0.9924476067883062	0.9970159608313314	0.9962947558037836	0.9848843294584606	0.9225845207475236
GTF2IRD1	3.5759295290609105	5.866930320212541	0.0867722537408122	-0.158511170750306	0.3559997670030829	0.0835867666838169	-2.71587224584194	3.09221521774655	0.249538645841716	-0.273781161916996	0.8522425449183941	0.24466844937677	-1.32072060749472	0.005073986175287	0.804795759626465	0.786396303558609	0.40154453276228	0.8085259268212901	0.199674739312279	0.993708960848652	0.9865775885094222	0.9948985672775372	0.9745420620545092	0.7595012584817836
PAF1	4.99871282787348	5.934947610107971	0.055785888020689	-0.143553792751581	0.100880011490024	0.20062107113764	-0.994982516979468	3.21396615193566	0.157487731421229	-0.243564000559477	0.250883761490303	0.581224225518565	-0.498241623829899	0.0032868022105926	0.875990692387999	0.8093442105354179	0.8037359492723979	0.565739203615652	0.622204954331184	0.9946609174352774	0.9896559134638604	0.9962947558037836	0.908763618765751	0.9042682815346612
VPS41	5.24109498858368	3.63495880501391	-0.16636156689839	-0.6011711463938879	0.0823218652042679	0.0234108827578734	2.0790483794758896	2.57637386938284	-0.701087277515226	-1.61004139164147	0.310452200020011	0.104046752900468	1.37089573145363	0.0161476937711012	0.489076966549704	0.119231523504001	0.75851846125872	0.9179002100094352	0.182712271144662	0.9924476067883062	0.8711950927905514	0.9962947558037836	0.990063453838969	0.7502220895543096
ARHGAP44	2.6868122600121405	7.226392708694039	0.508605557945425	-0.126869636617753	-0.6203315689555079	-1.05308601467088	-4.515074730003019	2.1528570053008	0.930808293927081	-0.147024276810413	-0.910815848429176	-1.9686017899753503	-1.2327238095105	0.0423546013361767	0.360365951045528	0.8842544379826499	0.370613439363822	0.0596424037751938	0.230214834914506	0.9924476067883062	0.9970159608313314	0.9948985672775372	0.5570565774982416	0.7743824097521897
ELAC2	4.99867058141946	5.277133538262049	0.342457743361401	0.716384096100375	-0.0152402056443592	-0.159273669587547	-0.967140412043456	4.04502149551094	1.5475212597133703	2.0002824052933	-0.0595190574935983	-0.7479278097665191	-0.680424028507502	0.000460318777726	0.133379715684399	0.055936354692303	0.952976152498177	0.461103530677122	0.502692382206411	0.9924476067883062	0.8517850617812458	0.9991660258132156	0.8673849729511464	0.8669651662283362
SCIN	2.98890922464601	11.111012320139402	0.781249098401165	0.296903197683742	-0.28851648792364	-0.657115012664365	-9.301106797739289	3.7394489024151496	1.36541603776631	0.307211435438128	-0.37540012366282	-1.10035353471781	-2.8681150489112204	0.0010552964063454	0.1833934440097889	0.761189007856001	0.710240751552375	0.280937042976298	0.0084813688743486	0.9924476067883062	0.9844029489108204	0.9962947558037836	0.7698706702871235	0.5943410334206015
ARSD	4.0912688930065295	6.14939068213998	0.106142818910343	-0.9115965662029192	0.211033829424844	-0.612915954433928	-1.19062329224883	2.36086481707168	0.21423182391001	-1.14088014490778	0.35045315668664	-1.23024717265631	-0.421236537819191	0.0264830314314051	0.831952037922227	0.264226107460909	0.728621479400284	0.229189780997608	0.677293019823128	0.993708960848652	0.9065665497267752	0.9962947558037836	0.7322799569075914	0.9199871060805296
PNPLA4	3.09653574070096	5.77204980217546	0.2949070537823869	-0.5998775217311071	-0.131863361465305	-1.37160810634275	-1.6278507821307702	1.72223404219102	0.6865185906509571	-0.858600294848779	-0.246836170957623	-3.15092242405289	-0.450229314303694	0.0977228003729291	0.4986772227577229	0.398666762062515	0.8070231112497479	0.0041579757528759	0.6561079724435419	0.9924476067883062	0.9411923804530058	0.9962947558037836	0.3750556583416909	0.913662272792906
ADIPOR2	6.310144943319139	4.01620475126569	-0.551274257276532	0.7676416637094701	-0.315957858095525	0.673868051994896	1.94480366527634	1.3596822591510298	-1.09727172954254	0.982256554219628	-0.550504169357597	1.40307270690303	0.604689377733775	0.187494056838368	0.282131397344525	0.335055984361036	0.5865276226068199	0.172353964596176	0.551613563426442	0.9924476067883062	0.9276248592500848	0.9962947558037836	0.6767881087459833	0.8865209626074059
CDKL3	3.2037771495324905	4.79888196016291	-0.4681453945289829	-0.2944254326849461	-0.0437268083198426	-0.691167426675274	-1.0623351019025	1.91467988160598	-1.0724836501266	-0.4278399610423189	-0.0818827745665163	-1.62605004609136	-0.389334639972421	0.0694011582236552	0.293066746241919	0.6723768639008671	0.9353431893157992	0.115961182375392	0.7011127932581811	0.9924476067883062	0.9798372302092418	0.9991660258132156	0.6187418856329485	0.9241892980577544
MARK4	3.91952341006265	5.929293692951441	0.1404587760938909	0.0230415788740054	-0.151813761651305	0.2259545510034399	-2.476450505599	3.798004017687021	0.472036988280943	0.0455487269997296	-0.423553353140068	0.765754961783402	-1.46629061417572	0.0007203006290422	0.6405585035576291	0.963993244416234	0.675127556367693	0.450229472692894	0.153710878492654	0.9924476067883062	0.9970159608313314	0.9962947558037836	0.8600812557910102	0.7431321102440231
CCDC124	6.25180654831432	5.44419751082721	-0.1666292552175469	0.12242033748893	0.439895909670246	-0.398967667729145	0.843721499931432	3.46339247468346	-0.670291861939072	0.321630885193794	1.5692798029926005	-1.69777298231304	0.49600294811515	0.0021796196302308	0.509127306158134	0.7507507798573381	0.129942692221704	0.103468842678712	0.624591841877972	0.9924476067883062	0.9844029489108204	0.9786721793324769	0.6045423559941732	0.9049987478255704
CEACAM21	3.1785325596882004	5.23754763175635	-0.0714193186813323	0.65014089700748	-0.114874076243111	-0.0899472320958002	-3.09753901664187	1.74559019266657	-0.1225391765306409	0.687158368783877	-0.162764810263932	-0.155219552949509	-0.952505500445378	0.0986570071472807	0.903351772185147	0.498235155871899	0.8722726463183861	0.8777631139589309	0.3547197357491189	0.9950939688723576	0.9564727443753768	0.9962947558037836	0.985637713030218	0.8181236467775351
PAFAH1B1	6.013674139374031	4.71297515168096	-0.141555972670368	-0.56422461312872	0.322869549231959	0.462305671468405	1.540168381146	2.42296481736328	-0.453319496107017	-1.16499958383539	0.9136616563879788	1.57369670468022	0.731235266977407	0.0228598089944389	0.6540101787018101	0.2546868578458189	0.369170633203509	0.12774200479755	0.471221546203989	0.9924476067883062	0.9038637798917468	0.9948985672775372	0.6283151053484103	0.8580081293836515
NOS2	3.94837494030195	4.47788456118533	0.657636755410464	-0.101230761579065	-0.0381992579998508	-0.20381704321909	-0.92908993710241	1.37908394685011	1.10942967639213	-0.100946759764337	-0.0549376591103105	-0.351538694163842	-0.265053736753479	0.17878622697498	0.276682833851997	0.920312111083359	0.9565782625507292	0.7278159811029941	0.7929096546095699	0.9924476067883062	0.9970159608313314	0.9991660258132156	0.9556276027916673	0.951678645845896
KIAA0100	4.73144081046873	4.30982568908405	-0.129425731464105	-0.55206256020953	-0.1823612332829839	-0.0781106214305145	0.910682531901948	2.4060368005613904	-0.469188262102617	-1.293418244593	-0.5937263550442161	-0.301560160043279	0.470595321150081	0.024155619188266	0.642708894386433	0.20713350720426	0.557585952351281	0.765341756437775	0.6423169016121629	0.9924476067883062	0.8960919150513055	0.9962947558037836	0.9655500704857706	0.9100224937800352
TRAPPC6A	4.6035271594464096	2.71605820625107	0.234996722815601	-0.125085263641591	0.073090461299191	-0.413124452909597	2.56860810859328	1.26597735655446	0.7309782785884191	-0.2404548524812839	0.188197748715193	-1.2900335020593	1.10549968998252	0.218496747561251	0.471859093679316	0.812064570429195	0.852288833993729	0.20953379896554	0.279182852746667	0.9924476067883062	0.9896559134638604	0.9962947558037836	0.7159173628549357	0.7876335130936434
MATK	4.818116773582269	3.78591914526434	-0.7793954474655821	-1.05673935039169	-0.0989467626717292	-0.248454286782045	2.50828491447778	1.9506325435583705	-2.37751274368742	-2.05143258401713	-0.276181443221365	-0.7880579898297042	1.21128529982698	0.0611746565883129	0.024497309424255	0.0496850009539287	0.7844370330610229	0.4372839710302079	0.23591040732907	0.9924476067883062	0.8458460531355215	0.9962947558037836	0.8535808630715116	0.7748446638365944
CD79B	3.6928602520124714	7.6330580812525906	0.400629515350514	0.8850762378014709	-0.346515822291118	-1.00527415243293	-4.3592256373746405	2.99364995373404	0.980551509119202	1.25691434496796	-0.643015057775432	-2.31334008731846	-1.57437604048102	0.0062469859656368	0.335937350480631	0.2202967542014779	0.5258898545084261	0.0290671775179857	0.127086487250259	0.9924476067883062	0.8993443321477458	0.9962947558037836	0.4916218203325753	0.7369611864279337
ST7L	4.54040044601721	4.7459591184473	0.364455478500664	-0.647348681160573	0.1881345028128839	0.230137921483139	-0.2170783568432689	3.1714713595010697	1.5109135636941695	-1.66646591525245	0.6678796553489029	1.00602218723006	-0.134088924113338	0.0039012594478866	0.1426034512725499	0.107677967863779	0.5099000473477829	0.323627823877195	0.894376719499228	0.9924476067883062	0.8672732599966322	0.9962947558037836	0.7971713922320568	0.97533422062113
RPUSD1	4.01228273424368	3.25808510041924	-0.4029966480659439	0.209311819571106	-0.279444987203137	-0.231631982080565	1.0197392653501098	2.25861381122354	-1.6034422466570202	0.51805588141338	-0.947320047953492	-0.94075325724092	0.6555072518854711	0.0341566342541452	0.120174561086793	0.608927962812961	0.351695528972775	0.355158839699937	0.519301108002582	0.9924476067883062	0.9726808414319466	0.9948985672775372	0.813419530997851	0.8738390500732582
RHBDF1	5.1964564392898	5.16069971898908	0.0319908636734099	-0.381504859765724	0.466939741906717	-0.0145226773652364	0.2801954682199669	3.00567072181866	0.104212427999389	-0.762647516913246	1.36645047555855	-0.0490954629815201	0.151825103869655	0.0055391147337771	0.917743673529298	0.452051159664075	0.1826714442962329	0.9611917596913492	0.8804135566399541	0.9950939688723576	0.9492897617623628	0.9851739822852934	0.9977671993303576	0.9716524731464664
LUC7L	5.929886388859599	5.31869014492115	0.193846746822297	-0.174324204398208	-0.0359630871961838	0.235407395942281	0.636269424898568	3.34682769535921	0.6381072382842641	-0.347607716525421	-0.1020963255302	0.7773641067569059	0.370766431155326	0.0023419979696614	0.5285886097618779	0.730734348550635	0.919407879871234	0.443462714900176	0.713601882046484	0.9924476067883062	0.9812385814140124	0.9991660258132156	0.8569267947700915	0.9277795164850372
CACNA2D2	2.86598055013129	9.06825140957216	0.195914268226775	1.2597253853613202	-0.667033343466326	-0.504392722714045	-7.87018000562078	2.54682407498254	0.374344937290725	1.5242735838940502	-1.05395875155598	-0.9945778477432408	-2.03385222469679	0.0174965911569187	0.7111841882380259	0.139685189980093	0.301658170063776	0.329198290053526	0.0521337615934549	0.9926660332881668	0.8711950927905514	0.9941208424814922	0.8013857029914554	0.680784309473161
BAIAP3	3.18660546297013	4.320142041594081	0.772081812878994	-0.435775264058542	0.105262116498553	-0.214308698888236	-1.267051835721	1.83977384360978	2.04754210509826	-0.7183444959188141	0.2206615071384	-0.574005098141974	-0.495897928515151	0.0791609661423665	0.0507794315488807	0.4791613267855529	0.827070188995178	0.5709155016525219	0.624686334044207	0.9924476067883062	0.9549683815486274	0.9962947558037836	0.9102239764371768	0.9050111934757852
TSR3	4.89944263634486	3.91947571195004	-0.0770037787702988	1.14386817690127	-0.318450078577053	0.0100449248300972	0.3763856743107299	2.39312000146182	-0.287569315673571	2.6251812936308	-1.00785196139129	0.0388944351505229	0.211941533377406	0.0242442831868986	0.7759197088806321	0.0143764509126539	0.322717251102359	0.969273534414542	0.833765132031289	0.993708960848652	0.7993975493817836	0.9941208424814922	0.9980229960253678	0.9627029719354584
PIGQ	4.5176622650345495	3.7529240802735497	-0.0550566296210023	0.578573153050457	0.889529557822133	0.461342379066646	-0.0218032489595099	2.26419623127328	-0.1971882450881489	1.27715830490674	2.8151705450843902	1.7541537548535502	-0.0120891607053563	0.0364849654394451	0.845309787526764	0.2146357325175019	0.0090357278393881	0.0924984852866416	0.99050052666098	0.993708960848652	0.8963673268004783	0.8599874555580148	0.5911650311520323	0.9979286618491094
CRAMP1	3.83272698598356	3.51858358387975	0.187989659838797	0.4204547817411589	-0.28503205187092	-0.0763057941602652	-0.2206860210551639	1.57655860241871	0.504746349061989	0.6951496992066121	-0.6352340610044039	-0.211532159808875	-0.0912280440424587	0.128006692965045	0.617792206678102	0.493089869563012	0.530525750646872	0.8340719392894019	0.928087829622342	0.9924476067883062	0.9564727443753768	0.9962947558037836	0.9802140013728692	0.9830214816045336
TEAD3	3.3398042197146403	7.27439675140136	-0.0866207834134203	-0.748749575824259	-0.0446489404224769	0.638908750299227	-4.22837234991584	3.60472452273358	-0.238377751889716	-1.2731634003218302	-0.10007168249666	1.80288320453578	-1.92406275377619	0.0016738589938184	0.81338648617636	0.2146461246147769	0.9210237275354008	0.0829460716973801	0.0682652979296902	0.993708960848652	0.8963673268004783	0.9991660258132156	0.5809058242440189	0.7017975695292548
SELE	2.9580969369325696	10.753411174791	-0.122989002064407	-0.2259628747262619	-0.6248825655153221	-0.7604341005249129	-7.75139108542284	2.32736608962117	-0.148183613915607	-0.167646192703424	-0.614741100551755	-0.938478029099091	-1.53187486264491	0.0288769100299218	0.88331606576928	0.868163796635068	0.543928485366702	0.356642034733739	0.138224206086292	0.9946609174352774	0.9955252981648476	0.9962947558037836	0.8138876916754076	0.7417340253278182
DNAJC11	4.44745874877017	3.73596257646823	0.1644031009511749	-0.139271822198755	0.145228952341783	0.2403530065859619	0.370266158242682	1.96092490706998	0.578794440836949	-0.3082170988076569	0.4430335091206489	0.8987311253610942	0.1792822439781869	0.0616869191243908	0.56763912533491	0.7604079839000342	0.6613436709631739	0.377061446876737	0.8592402992200892	0.9924476067883062	0.9844029489108204	0.9962947558037836	0.826717879839033	0.9699543472516996
MYLIP	6.380199189355579	5.71314281743446	-0.202957085657992	-0.504374862789287	-0.353048247008726	0.143230977646979	1.39552706721504	2.8526210504554506	-0.619827870166583	-0.9784880613404888	-0.910224958878425	0.448656217775275	0.641864828436424	0.0088707345598975	0.540637233687743	0.336960902396651	0.370947036475957	0.6574104729325471	0.52701689502682	0.9924476067883062	0.9276248592500848	0.9948985672775372	0.9356162950076284	0.8754792197489397
PSMB1	8.47470076802067	7.14813410419685	0.162398293631643	0.4919248353527871	-0.0195370516443344	-0.0012284865117666	1.03991850485892	6.026127125599179	0.9043849343657858	1.7165066684212398	-0.0913090764542797	-0.0069982915588232	0.810296079562923	2.6537309564018995e-06	0.374147244136459	0.0982334819035495	0.92795446361567	0.994470601280774	0.424848235161272	0.9924476067883062	0.8600676936230189	0.9991660258132156	0.999868746621333	0.8402978443462266
JARID2	3.8764107897670894	6.82323682800459	0.239635650054468	0.1014247821108909	0.304609126346286	-0.0394455511635748	-3.56405433219586	3.619424238547541	0.660184374116712	0.166894838440375	0.680746687749669	-0.108006851018353	-1.74040741585573	0.0013540372859582	0.514605370250671	0.868727494896808	0.501662831252299	0.914775525047022	0.0945957388623293	0.9924476067883062	0.9955252981648476	0.9962947558037836	0.9892335258720923	0.716860443577747
CDKL5	4.25024395266653	5.32796990281381	0.0064704108749201	-0.0513717158588144	0.199802915415639	0.4122806945191359	-1.43741122518326	2.85682653378677	0.0190148099391003	-0.0906527826318169	0.521485223364185	1.2637440195658898	-0.7140428828067971	0.0079794066720816	0.984964144637099	0.928413896999988	0.606129494905978	0.216742508533546	0.481111124842234	0.9985749425117316	0.9970159608313314	0.9962947558037836	0.7220924775215442	0.8611977498812019
CDK11A	5.27295010535277	5.45860779028552	0.133864886675559	-0.472876551816616	0.213415321114682	0.317910309075729	-0.0025612465460744	2.9185860807251696	0.414676249777085	-0.910019276480096	0.566150520964278	1.01765623551663	-0.0012644222938361	0.0074052919144155	0.68160260314111	0.371116506193045	0.575856426558917	0.317939765880627	0.999001499481862	0.9924476067883062	0.9341294550549548	0.9962947558037836	0.7949740159901053	0.9998982021517536
NADK	4.57802166183799	6.145147867020331	0.218187057317719	0.485568961005451	0.3583588414228421	0.265542107069394	-2.55802069170238	3.91465353650142	0.7372321719709979	0.977418359590042	1.06754554419815	0.9272135980359352	-1.50487045635573	0.0005280143297098	0.467114484278872	0.336731895850573	0.294843793043381	0.361739671956747	0.143555450158599	0.9924476067883062	0.9276248592500848	0.9941208424814922	0.8165720720469856	0.7424962005152435
CYTH3	3.8827223361747794	3.1644045215431897	0.1244687193317179	-0.306233871849664	-0.061983323187537	0.4656299557678029	0.528929765244438	1.86872864899834	0.435381892564774	-0.652827730332451	-0.183979838202714	1.70754358088825	0.2886747674842719	0.0750244991027924	0.666699714586801	0.519733248784789	0.855363739406285	0.0993886474054472	0.77566135146887	0.9924476067883062	0.9578983216210571	0.9962947558037836	0.6010739954442635	0.9470513389101922
SYPL1	7.67246631503289	5.845268203579001	-0.2966216059698019	0.365570159818067	0.0535124903850883	-0.0456396504117	1.8953470070321203	4.25403260893067	-1.3124503323681698	1.02698257498876	0.204629470542607	-0.208544246735754	1.26077329771722	0.0003822155758479	0.200481092294033	0.313940537093195	0.8394163224331391	0.8364239359967328	0.22173685034579	0.9924476067883062	0.9231698724362036	0.9962947558037836	0.9807385811051772	0.7738782608837677
CYB561	5.90749691199103	7.67615585481925	0.3530906961685089	0.2150094742867889	0.0254910276499978	-0.274102153374652	-1.87455593962845	4.94667167356527	1.32421280176545	0.49293401582085	0.0802509227715409	-1.03390764387223	-1.09936278273	8.44318984957215e-05	0.196608211930831	0.62622924362538	0.936635213385682	0.310654567461098	0.284809407627426	0.9924476067883062	0.9726808414319466	0.9991660258132156	0.7914941505799903	0.7898328340441482
SPAG9	6.44291331020389	7.62926000879395	-0.396059860857867	-0.278261575571287	-0.408327642983563	0.5429421123877349	-1.05720537426634	5.442967865567289	-1.46016017588065	-0.635523235255895	-1.29463669752204	2.02782018482404	-0.692982995732218	4.12622962119156e-05	0.1553775748959759	0.53067806420303	0.206027681022853	0.0526293272918575	0.498212107842626	0.9924476067883062	0.9578983216210571	0.9892904445230996	0.5469617613039448	0.8664976944440224
AASS	4.43173394223115	4.93646795486973	0.315296368090626	-1.76190405576269	0.7704496129011129	0.5567267529616761	0.187049698131017	2.7362925894919803	1.0802249902140602	-3.7480399171734704	2.2222841110169704	2.01383148502898	0.0963856947710711	0.0110546002211659	0.290063561450156	0.0009390201228397	0.0352705466558297	0.0548428704560027	0.923917237116236	0.9924476067883062	0.7218279382974165	0.9602597856051306	0.5524839950642785	0.9826567822870804
PLEKHG6	2.4652046328611896	8.03179738758009	-0.100299559496794	-0.1249912104586969	-0.0816351937600791	-0.203959968906353	-6.09184317747726	1.9480301477921296	-0.14401360686306	-0.1145252066910659	-0.0959808362658411	-0.3018392058592949	-1.34961662186797	0.0646578089213679	0.886569759898557	0.909702668058626	0.9242502752193208	0.7651407170744191	0.191095746021373	0.9950939688723576	0.9970159608313314	0.9991660258132156	0.9655500704857706	0.7529032107626233
SS18L2	5.641878389284299	3.4032258486224403	-0.0444041472702962	0.0182924194506084	-0.0614922539060804	-0.0865678624213477	2.63980100193163	1.92624972097566	-0.147076652994158	0.0380049562571776	-0.178646246148831	-0.295815851805891	1.39137246802553	0.0654670018917753	0.8841265190923839	0.969972907692064	0.859509620703823	0.769605562499595	0.1765482002456689	0.9946609174352774	0.9970159608313314	0.9962947558037836	0.9670150866666122	0.7495301484704808
MPND	3.387555916480689	4.55772303522758	-0.163889366687462	-0.7861425795903421	0.50242809776046	-0.446819413382206	-0.493161221776451	1.9633895704604	-0.4281100757397449	-1.31942066018711	1.07708599749525	-1.19656010218745	-0.195118586943378	0.0620004374064861	0.6720622259880761	0.1987343010415719	0.291024692824314	0.242276937800668	0.847033354667259	0.9924476067883062	0.8938001528126632	0.9941208424814922	0.741582840705212	0.9660625017078373
MGST1	3.91125533549151	6.73860090408306	-1.03623673310228	0.698491845523881	-1.08601769417089	-0.686602699138246	-2.71984698678796	1.9016684450534904	-1.91685535376279	0.840715352384841	-1.77444123048101	-1.33872312569365	-0.70010676582617	0.071850257124554	0.0661503325773098	0.408177091624238	0.0874774444500375	0.1922468532922789	0.491922855298176	0.9924476067883062	0.9432028999225306	0.9602597856051306	0.7016569947270408	0.8641748361224751
CRY1	4.61120784500432	4.355609088503201	0.182669959131738	0.192206996762787	-0.101861532056913	0.754422940691323	-0.2417505563234699	2.3752229537463	0.5720467859623349	0.36395596714164	-0.270992746529628	2.45348653772788	-0.1214892572577769	0.026023954183134	0.5719474256794029	0.7188693726770171	0.7884079308135469	0.021015460309861	0.90435432750399	0.9924476067883062	0.9812385814140124	0.9962947558037836	0.4667828084842376	0.9779402293542454
NFIX	4.997213956836769	4.64475449875173	-0.1414155721897189	0.030887351712245	0.500289724518915	-0.212438664184657	0.4673589575101121	4.0167075980677405	-0.722394262311649	0.0991111731382768	2.25363201848435	-1.1456726173807	0.371917201076988	0.000502401118753	0.476325975923482	0.921813771844463	0.032474712945604	0.262321222898974	0.7132689748643829	0.9924476067883062	0.9970159608313314	0.9602597856051306	0.757797988689804	0.9277791827831952
ST3GAL1	5.62219291784271	6.11463976047544	-0.159554612216729	-0.712200770745375	0.152687340159298	0.5929609218185171	-0.3407361331864279	3.0552334237815804	-0.4881411199850209	-1.3869584027939998	0.407654198532793	1.91658019616892	-0.1573479191821	0.0052057588708279	0.6294543659101031	0.177374552527304	0.686813404648295	0.0664431072252822	0.8761924326209458	0.9924476067883062	0.883883883918852	0.9962947558037836	0.5666525834780837	0.9711410978543732
MMP25	2.74886446171966	7.899837447704701	-0.261649724540167	-1.2744475495266	0.0619301504278684	-0.3790699790708429	-4.50196770480799	2.18715921144371	-0.492051133401189	-1.55864272174436	0.0991618773320293	-0.756729270618577	-1.14850186857369	0.0385008599583784	0.6268337018969189	0.131305854640101	0.9217661899111992	0.4560639792995661	0.261203135171266	0.9924476067883062	0.8711950927905514	0.9991660258132156	0.8651149297689746	0.7812914552867438
IL32	9.95276737177296	7.92246003617142	0.0603580451450062	0.557794458549371	-0.1080330057392049	0.0099864002571997	1.6636950127145	3.549625718943	0.184731895915669	1.09731453263503	-0.283088963048178	0.0317034737508435	0.691825360670155	0.001561779757537	0.854947453676548	0.283246605001018	0.779482561397517	0.974966414441238	0.494823067894667	0.9937665027286832	0.9127551299581133	0.9962947558037836	0.9990997579555289	0.8651859026519076
PKD1	4.66702180000726	3.1512274921287204	0.0499092322199894	0.522298444270172	0.143710826460486	0.429780701226031	0.8425512595679309	1.75372865781981	0.178095400160952	1.174419044515	0.4582054505897679	1.6451443472453895	0.432469394451417	0.092575374286462	0.859991160454744	0.25091498241194	0.65044168877763	0.111858009437124	0.6695070496053421	0.9942579676900752	0.9025304596291917	0.9962947558037836	0.6130871459589587	0.9180566718384656
MED24	5.18067276788053	5.65283562136448	-1.25285836254603	-1.2615107637169198	-0.241646836859463	1.19591209300798	0.624877883351146	2.0923638736402403	-2.85166967873749	-1.78931809631791	-0.46291444686384	2.85331371660413	0.21522165473844	0.0462015801877354	0.0083571698467853	0.0853091020481659	0.647254823900064	0.0084223301286153	0.8311756200339051	0.9924476067883062	0.8517850617812458	0.9962947558037836	0.4019063384139177	0.9622847224169544
RHOBTB2	3.63680932805897	3.61985176726042	0.275993548507572	0.681169799439891	-1.2104881262095	-0.642523559786403	-0.0375950344878137	1.96170545175754	1.11866941964288	1.7335292067905	-4.0028851722776695	-2.63405791731287	-0.0188269006284619	0.0611108053846062	0.2735418332658589	0.0950182955295816	0.000468226476814	0.0140566621331969	0.985121547297447	0.9924476067883062	0.8586495495743671	0.7395494340812484	0.4441803892892862	0.9974092242193228
HEATR5B	4.34983333798155	4.56655910670634	0.0082285540848833	-0.161903371034406	0.0222449446907818	0.0567551709084443	-0.290046088117864	2.4742404816252	0.0296599700812898	-0.369413240668841	0.0709791130869366	0.218512032977988	-0.144573599480463	0.0210526738545169	0.976561647926835	0.7148269075829542	0.9439439174583208	0.828734252659247	0.8863063522992579	0.9981519389916756	0.9812385814140124	0.9991660258132156	0.980139080153846	0.9725022796323388
SEC62	8.47830721748305	8.72461751492918	-0.4039392737213211	0.280200360121881	0.0137914194475544	0.255371871402245	-0.4322613237847429	6.744666802403421	-1.81393055681587	0.793062137093975	0.0532065568479133	1.18143856154811	-0.305075499034691	2.95459742200851e-06	0.0809537177826874	0.435216850710534	0.957967902733718	0.24836652228841	0.763954187759206	0.9924476067883062	0.948784799779002	0.9991660258132156	0.7466352378656477	0.9434675575824584
RPS20	8.99465277438915	9.5023175175896	-0.4961681848902139	-0.393431408739386	-0.409359246930791	-0.368104979072734	0.941742207182711	7.29790905734238	-2.84001786034641	-1.41646894864322	-1.90550684878231	-2.10176212362599	0.7379895322872659	2.81899845865177e-07	0.0087824409325758	0.168883634187115	0.0681546116521737	0.0457261189858977	0.466929046697046	0.9924476067883062	0.8807196348096884	0.9602597856051306	0.535780383669262	0.857205251610616
CSDE1	7.562376926541389	7.11123205348689	-0.181797221485065	-0.10122282723048	0.244481024058176	-0.126573372845691	0.686571462882323	5.162185718759019	-0.671583546928051	-0.228142044582331	0.7825184628278041	-0.468463244683979	0.46035112060035	5.2021073764047e-05	0.50737745066814	0.8212858901800799	0.440806278178395	0.643136892587165	0.650830568807294	0.9924476067883062	0.9896559134638604	0.9962947558037836	0.9322326641192642	0.9118169658894776
UBE3C	4.4177473506165	4.19796830989695	-0.22191538105679	-0.281269804238524	0.334810813974248	0.125498378380921	0.3302193317856839	2.82644624151271	-0.8392500386617741	-0.653902749997353	1.1482388014243998	0.498935339438926	0.206635304148308	0.0085890170890729	0.4084375294935189	0.518509314943696	0.260585623472643	0.621722359326905	0.837789979021063	0.9924476067883062	0.9578983216210571	0.9941208424814922	0.928258849855477	0.9641246437142372
REV3L	5.6094411390624	4.04114962539016	-0.26418269809295	-0.944678605912104	0.436565305049242	0.267561599025606	2.46899392275567	2.1951223481311204	-0.8541361884417951	-1.94212749559001	1.22852904816143	0.907570308017666	1.23595140277298	0.0380045630936701	0.40051467291126	0.0629938364284995	0.2297910631442219	0.372343222034028	0.228504044970951	0.9924476067883062	0.8517850617812458	0.9892904445230996	0.8233886389088296	0.7739098525613534
FAM76A	4.26513538182913	5.6409812895515	-0.0289794551476789	-0.404184753238932	0.19034250296751	0.3616766418592679	-1.3808729557142905	3.1110469357058594	-0.0898965289466047	-0.757908222182167	0.4995686358621869	1.16611303476498	-0.7012782709498749	0.0046837805487147	0.929025899313627	0.455272857492167	0.621320061464506	0.253873392894348	0.4898400960658449	0.9951446045897502	0.9492897617623628	0.9962947558037836	0.7528888903834562	0.8635110980468452
POMT2	3.30309642468145	8.955269582093619	0.563194617954474	-0.505974645478964	0.0351037913451041	-0.146774313699999	-6.2989154938424194	3.69978063234406	1.4916686163982902	-0.845740854661232	0.0756489049388697	-0.397330698000964	-2.39887973386876	0.001056571525325	0.147703740444279	0.405498117855307	0.940275360545897	0.694375706857898	0.0237455002906876	0.9924476067883062	0.9432028999225306	0.9991660258132156	0.9440744944768088	0.6741692880909438
VTA1	4.99003859096812	4.953228232340019	0.2754441783725689	-0.1866192901306339	0.188613306624592	0.267434587968359	-0.200886835955426	3.14763905132029	1.0137849736054498	-0.423719522647292	0.602774184736413	1.0227299269976	-0.118437936417013	0.0041936099564637	0.319403684221552	0.6752488176497801	0.551516498955241	0.315459059086985	0.906670457304115	0.9924476067883062	0.9808739245867228	0.9962947558037836	0.7927056656606473	0.978405300782853
BAZ1B	5.608721301410821	7.44177782025115	-0.15663531095046	-0.409192737646787	-0.239657915128276	0.1130413500112319	-1.5297186568545902	5.36777020902763	-0.5568379971975022	-0.8698394933313471	-0.735594704973251	0.402291319035818	-1.01918746514072	1.01560533615126e-05	0.582062054167684	0.39178415850849	0.468094958504156	0.6905243589218489	0.316839942404741	0.9924476067883062	0.9379362391582612	0.9962947558037836	0.944038604768728	0.8029612252495908
RANBP9	4.22027833422332	4.665021598840959	0.0153122271869443	-0.989347701556195	0.508113041054396	-0.159475019596242	0.0308263209192343	2.41319251895692	0.0447560166440822	-1.8223420640944497	1.27967809922118	-0.4843185119125429	0.0147381003674753	0.0251097596925089	0.964644594533846	0.0811311238423831	0.2112512194304939	0.632426059240672	0.988388481992359	0.9963926727717196	0.8517850617812458	0.9892904445230996	0.9303291838206806	0.9977839515307249
ETV7	4.09884348786166	4.26310796804734	-0.4902703334830639	1.68349013163038	-0.3812313328118689	0.8314449498866742	-1.70565085444515	1.4048120809505502	-0.936148813849183	1.90430268506123	-0.628648220091461	1.65306751912425	-0.520091685057718	0.172629786678865	0.357225159412555	0.0677100373972468	0.534716892889826	0.109636645692512	0.607784982952142	0.9924476067883062	0.8517850617812458	0.9962947558037836	0.6118164712564718	0.9016115312313132
SPRTN	4.7298748481573	4.734425975317071	0.1352245988611209	0.4901665964291479	0.0043203801744224	0.0540993766666451	-0.370941831567761	2.5316071116309704	0.4218668184240629	0.9371913143545948	0.011525861258695	0.174738684856562	-0.183141346453521	0.0178918528538862	0.6764170795842329	0.357243086135231	0.9908866427446008	0.8625994390073629	0.8561588474947891	0.9924476067883062	0.9323806473768572	0.99927715581541	0.9848402846448462	0.9686821198646268
METTL13	4.1920127095729	4.688374804363231	0.127716914651608	0.7535086440980359	0.190073807520502	0.5111310056063689	-1.52738142559979	2.77855197557317	0.4311768996832519	1.49967062919994	0.539020392791833	1.77781543482957	-0.835541300325745	0.010139926367817	0.669673627419178	0.145501415646239	0.594133219563853	0.0865501103869476	0.411320934262934	0.9924476067883062	0.8711950927905514	0.9962947558037836	0.5850134278872068	0.8359991379400623
DYRK4	4.939243533478571	3.62502703865244	0.100754143411928	0.704701735662823	-0.454362860615101	-0.131120361349609	1.11505727488622	2.80179002676871	0.461116943117998	2.00107277259598	-1.7991598631367	-0.625180048807911	0.795338975470683	0.0096519105015472	0.648381863715892	0.0559073777720934	0.0830439250472853	0.5371933390784871	0.434010489523936	0.9924476067883062	0.8517850617812458	0.9602597856051306	0.899571368139204	0.8427307356837569
ZNF207	6.95163911007435	7.55110170610742	-0.153044522088758	0.0970163452265328	-0.354705796807135	-0.0472984922737212	-0.367960782987744	6.22118574695699	-0.7343287854707521	0.290172399233909	-1.42760001506208	-0.2289652833508829	-0.276932298873895	4.36356763709847e-06	0.469058714868494	0.773988949025431	0.164942943827631	0.8206660595580241	0.7846476182635309	0.9924476067883062	0.9846890467198512	0.9851739822852934	0.9783996143696166	0.9487455946003414
UQCRC1	6.60194669674806	5.58523117900676	0.0662963799763863	1.19609901506614	0.1455075868758809	-0.0762768481876127	0.030530376798604	3.3995368147412	0.253630592654236	2.89393476924885	0.482819697003346	-0.301062894023063	0.016973378035566	0.0025602371393603	0.801731426745244	0.0076203610895301	0.633207867531629	0.765762427013817	0.986605386474124	0.993708960848652	0.7993975493817836	0.9962947558037836	0.9655500704857706	0.9974092242193228
STARD3NL	6.2771327784394	2.37410310386254	-0.114633518091575	-0.194329846721029	0.0994406092864947	-0.156158684986349	4.4992464946171	1.84875673315063	-0.5110365137853929	-0.542440952110756	0.392275104332539	-0.7106100342229911	3.27230708578603	0.0750786314840248	0.6133317046780129	0.591806432249222	0.697825113662212	0.483203415122385	0.002833841315883	0.9924476067883062	0.9696880826723522	0.9962947558037836	0.8764838412275486	0.4979680207837467
CD9	9.009857631525133	9.2863067529719	-0.0125903188065524	0.8011308881126751	0.380388284280741	-0.612028608029625	-0.496561091167003	5.342416987754071	-0.0377280499200366	1.46356998445357	0.97460449080847	-1.83940946693016	-0.2622374670161089	2.6060493707306697e-05	0.970172843140593	0.15496992713684	0.3381305307146419	0.07667666958628	0.7958053877243481	0.996792523909288	0.8711950927905514	0.9941208424814922	0.5743083131075897	0.951678645845896
NCAPD2	4.022660304476831	4.987069085971741	0.0454835959212426	-0.425575715671922	-0.128817973013299	0.4336027710614529	-1.28740667625101	2.37691793950988	0.145958813292647	-0.8794256463326999	-0.362911270207683	1.49788740682334	-0.5651229964092591	0.0261181935003428	0.885046211915915	0.387192384160076	0.7195297085708021	0.146018693667361	0.5774981169635861	0.9948591533641514	0.9376949950524048	0.9962947558037836	0.6522714963708615	0.8936816699539483
IFFO1	4.6093836926762695	4.78042138935888	0.132606429541298	-0.79597223256097	0.0098056177654245	-0.0160780317959823	0.420002469108367	3.22036264392235	0.531219285235668	-1.9836896278914	0.0336142118576977	-0.0672389266576764	0.2620768904141929	0.0035010029566649	0.599625546005106	0.0580398844843918	0.97342849782133	0.946900518410235	0.795423081087117	0.9924476067883062	0.8517850617812458	0.9991660258132156	0.9955717854409898	0.951678645845896
PHF7	3.3321282098835803	4.7099393668593095	0.249809766834908	0.0862644886663284	-0.539520553800682	-0.453518978341864	-1.32590039518576	2.90479430496066	1.07118065334103	0.232901438981861	-1.86473580533408	-1.9739116043125	-0.753830827751179	0.0077300707677716	0.293958776041455	0.8176944496611659	0.0736039800608498	0.0591715544012415	0.457838356033477	0.9924476067883062	0.9896559134638604	0.9602597856051306	0.5570565774982416	0.8536840620300128
SEMA3G	5.76393581472286	4.862519324275691	0.0472076767232844	0.315569197245447	-0.5293598814857889	0.462506227425345	0.514413700055534	2.37567457321411	0.151542618158117	0.646725287065028	-1.43782142853983	1.54577120616135	0.235695287896718	0.0249766258131769	0.880717538105098	0.5236002302907811	0.1625828650701319	0.1344616441785669	0.815388676349168	0.9946609174352774	0.9578983216210571	0.9851739822852934	0.6388802314011074	0.95701451463074
NISCH	5.0029623959267004	4.83532521474363	-0.0520110436360253	-1.15741660828441	-0.461909111969818	0.0172968607197257	1.24924031464591	2.23341049024514	-0.13445661496022	-1.84383429264233	-1.03714040271912	0.0458565873524265	0.5377911897695891	0.0358388201750877	0.8940034550191529	0.0771088116213603	0.308898194807614	0.9637631722107322	0.5962608704553599	0.9950939688723576	0.8517850617812458	0.9941208424814922	0.9977671993303576	0.8993121910679205
STAB1	4.8131916948296	2.97007197093916	0.0593893164444282	-0.330454914240774	-0.289753738964914	0.323334917068549	1.8605212912198	1.21151991303655	0.181835546154876	-0.6658114317909211	-0.801356272306926	1.0703332876546	0.7007942880633791	0.237683965487772	0.857098470797251	0.5114095330895889	0.4300882455229861	0.294243306285573	0.490318909121884	0.9941200966410064	0.9578983216210571	0.9962947558037836	0.7828111287799714	0.8635110980468452
FUZ	4.1720518581805806	8.50927369693341	0.724456372883067	-0.93374552071233	0.643030324471721	0.143196041088285	-4.6676467353264695	5.39689458156449	2.49853398347511	-1.9331588266854	1.82680014371953	0.505075620099904	-2.73269265583875	1.3597645216324302e-05	0.0187228192102911	0.064021517558136	0.0784134000318912	0.617571855650815	0.0114391483505576	0.9924476067883062	0.8517850617812458	0.9602597856051306	0.926851530440998	0.5943410334206015
IDS	5.72147214658014	3.2106525856356205	-0.2345222689746	-0.5274775681277829	-0.0845260425143512	-0.0441192068235794	3.2638405786900897	2.3011222639243503	-0.9814590645673448	-1.41119221991261	-0.315521340932738	-0.1930502798895539	2.1777112089235	0.0300645731444466	0.3347768991354249	0.16988315017556	0.7547059248796489	0.848361286364546	0.0395127432287714	0.9924476067883062	0.8807196348096884	0.9962947558037836	0.9837075785318864	0.680784309473161
ZNF200	4.05963075567764	7.83443940570671	-0.0343515675536165	0.0429196494266879	1.14994419252725	0.429558279109563	-4.87741334007645	4.70140059075122	-0.112045260048474	0.0844798422429903	3.2876967327925497	1.4680378360301498	-2.69818240687442	7.94965282767779e-05	0.91160229050202	0.933302467272752	0.002784703622803	0.153402653242228	0.0123554533753079	0.9950939688723576	0.9970159608313314	0.7395494340812484	0.6596352234986854	0.5943410334206015
CD4	2.8456423370963697	6.211862119025849	-0.0298911507804079	-1.11676415960207	-0.515172878507975	-1.18150937150528	-2.04994359461256	1.91071776687702	-0.061118884600945	-1.4866686878511	-0.8690132538362529	-2.52555878827584	-0.5790717166408139	0.0683213903752941	0.95173130111181	0.1492449763944779	0.3927559341353789	0.0179934373316738	0.567801848846914	0.995393617709714	0.8711950927905514	0.9948985672775372	0.4569503076014553	0.8903417261186818
LRRC23	4.12943604592252	3.850403817876991	0.292267447410077	0.230052133719787	0.0014696131475291	0.297672828477287	-0.317738546536863	2.0662092850575604	0.861035374596165	0.3939234163646929	0.0036754560701323	0.8953848658115972	-0.157678172518886	0.048171577182336	0.396532200051555	0.6966216175961589	0.997093478908235	0.378214576673109	0.8758420161580931	0.9924476067883062	0.9812385814140124	0.9993867326309476	0.8272877495345181	0.9711410978543732
BTK	2.8989387292228503	8.13725904670269	0.2860799394309569	-1.14269464408064	-0.4943834068314729	-1.47514150100825	-4.2468370586333	2.36003680998918	0.5744117214051031	-1.5017145845427902	-0.828279353534856	-3.0974318416541404	-1.13308870201887	0.0266768695709467	0.570639894112096	0.145337654331242	0.415031688555564	0.0046540542148127	0.267688905864886	0.9924476067883062	0.8711950927905514	0.9948985672775372	0.3750556583416909	0.782872269664798
HFE	3.34930079610084	4.344391050488509	-0.0152708522992179	-0.336394895697176	-0.3323060206637109	-0.753907701121504	-0.385666919350474	1.92231051964918	-0.0435203581505043	-0.617657476577277	-0.7819486225559069	-2.2186753565118	-0.1567092168514809	0.0677146560826666	0.965617983407586	0.542272636593654	0.441203248961431	0.0354834600712454	0.8769064050577621	0.9963926727717196	0.9582129624098206	0.9962947558037836	0.5035039016048088	0.9711410978543732
SCMH1	4.306633237578439	4.01346908262594	-0.0211394415147408	-1.12627205103338	-0.1928801863591139	-0.13920340146991	1.13083317877671	2.63638419384094	-0.0788231129009379	-2.58034540601517	-0.622546054297189	-0.5312727530834179	0.692680819995299	0.0135136227906007	0.937733953905886	0.0154061342743447	0.5386203205922371	0.599419432065178	0.494215332662981	0.9951446045897502	0.7993975493817836	0.9962947558037836	0.9185871115692706	0.8651354482421965
FYN	6.59998009229512	6.20075602814752	-0.258151631170733	-0.250852730116152	0.483147509751807	0.332509347936373	0.485413317403909	3.48688851532761	-0.8741942563724371	-0.539354421862655	1.4145066682778895	1.16287799951424	0.24962725653785	0.0021847944246908	0.389773926946994	0.5942470140902351	0.168791471477933	0.25541655425909	0.8052533176567459	0.9924476067883062	0.9705381783890435	0.9851739822852934	0.7546118753588064	0.9544910781264238
HIVEP2	4.03956731970494	8.23292539723004	-0.214463561986506	-0.729275343053606	0.5867315945959489	0.398872385246982	-4.391217055404669	4.21723223898031	-0.5943062711796371	-1.20810540201888	1.36788295085546	1.13899986968509	-2.07040706409802	0.0002824485066778	0.5571671749238779	0.2376398439268529	0.182228426344992	0.264624865813188	0.049017354132665	0.9924476067883062	0.902128638973668	0.9851739822852934	0.7611662359084842	0.680784309473161
TCEB3	4.93563060073884	3.89060122912837	-0.181863689873686	0.723073113694354	-0.683403105835761	0.055802990243104	0.948252951303568	1.94241892464577	-0.512888113572837	1.24717454942521	-1.61217766245621	0.1587031062044669	0.4365423806002489	0.0636339785147477	0.6120819008202131	0.223355694652482	0.11823985981628	0.875081538610956	0.666320302403099	0.9924476067883062	0.9002660885432404	0.9699151970612818	0.985637713030218	0.9170985359448536
LYPLA2	5.62581163719939	4.55608171863578	0.0401768390121267	0.543452264393962	-0.4485051253359139	0.0508401678884668	0.8589116813529	3.30136613443941	0.156046880484199	1.30163189391507	-1.50056541830291	0.201333157167969	0.574260529472809	0.0031288771860158	0.87711573626019	0.2042758486132399	0.144661147582775	0.841928258286429	0.5715839195161011	0.9946609174352774	0.8960919150513055	0.9851739822852934	0.9822006995754756	0.8917655067911162
CLCN6	4.25037563555305	6.41654623253955	0.380314163663851	-1.1614282179943	0.1028110447756469	0.4693208213888649	-2.1574046848849098	4.593385577208821	1.67487541820564	-3.20900681491023	0.385224759454651	2.19152642950028	-1.4284563534664898	0.0001018923091009	0.105535511959503	0.0035085414950939	0.7030959496324761	0.0374146922996856	0.165235343857325	0.9924476067883062	0.7951341045234317	0.9962947558037836	0.5122464940790277	0.7455763078186629
TSPAN9	6.29395851367927	4.68560566225195	-0.221125310311197	0.3879134024389221	0.13959018089942	0.140606139786123	1.31984252945151	2.72055184432868	-0.796440991111396	0.907720917782632	0.444775962927491	0.5341974987136401	0.705060000740232	0.0120206594042678	0.432849846726324	0.372529707757547	0.660136440471313	0.5978191660308111	0.487602628617962	0.9924476067883062	0.9341442777262432	0.9962947558037836	0.9184489016700972	0.8628203257504451
BTBD7	5.05011721703222	6.05046589050366	-0.0928543249869248	-0.254501143467636	0.213641304667258	0.0700406678772272	-0.8977172002621651	4.36560648803139	-0.3618092770205839	-0.606839413511958	0.727243128821626	0.281998691251018	-0.598182243823931	0.0002079638440112	0.7202243020569571	0.549137183529675	0.4731295243462849	0.7800726581606171	0.555459862442785	0.993708960848652	0.9616825152527232	0.9962947558037836	0.9687289445587024	0.8875769698969795
APBA3	4.32210506715171	5.6040609889620105	0.430924595148689	-0.0585652587313609	0.2819435151260711	0.0045858860375282	-1.67562694789537	4.37796826387445	2.06365276543516	-0.171374998072283	1.1287668510667	0.0229343905373163	-1.21085601182625	0.0001707425701422	0.0490446006044425	0.865272658965969	0.269171538093531	0.9818787965623628	0.2364294542379099	0.9924476067883062	0.9953244327403692	0.9941208424814922	0.9995582444147916	0.7749366006431684
MKS1	3.64841279916916	5.9618839838324105	0.382303883007523	-0.471236418506907	0.0543617644226154	-0.0067994294871883	-2.4475883080128704	4.22365966156061	1.3821043214013502	-1.02761009921525	0.164206963438116	-0.0248299090439978	-1.6004371492501297	0.0002300617929894	0.17786702395796	0.312929198686362	0.8707478583513171	0.980366751347622	0.120725721507383	0.9924476067883062	0.9231698724362036	0.9962947558037836	0.999316208992832	0.7303858473640444
ABHD5	4.95613782540667	5.12872024393746	0.0754304784559349	-0.432765336046046	0.418580198388748	-0.0032778713993522	0.0621362726187003	2.85553629965664	0.2326394982040379	-0.811801437866164	1.15356921927382	-0.010491607459341	0.0321180808570896	0.0080044446489772	0.817733505105672	0.4237535487731	0.258429095731188	0.991703459518833	0.974605742771973	0.993708960848652	0.9465293311834622	0.9941208424814922	0.999868746621333	0.9943055790662771
AKAP8L	5.08404708489434	5.17105502188861	-0.0907468394963435	-0.3393477852294589	0.210439613638231	0.462689820349832	-0.0564111010491401	3.77193909576012	-0.40822350152651	-0.955416002494474	0.8134484194736691	2.18809087262832	-0.0379985532518451	0.0008480138869511	0.6863843851878411	0.348217757013006	0.423209567872884	0.0378669518555675	0.9699738412586412	0.9924480470014516	0.9308093226035132	0.9960976473380768	0.5122870225119884	0.9929783467127132
MBTD1	3.9518860353973504	7.55823807015998	-0.0946085374703239	-1.2318696053268	0.675828746423354	0.0640934151796476	-3.25830275908929	3.99416523833342	-0.287427402402848	-2.40404386398268	1.73780023575146	0.2027800905112819	-1.58375870823134	0.0005356610604618	0.776003536556913	0.0236814818629836	0.0935914703258948	0.840877434759822	0.1263301603420339	0.993708960848652	0.7993975493817836	0.9602597856051306	0.9820885996125032	0.7369611864279337
UTP18	4.79381241699532	4.587055798903469	0.2500358996350589	0.7366897777995	-0.607668655085725	-0.130425273864613	-0.0277764727444632	2.46701908449043	0.729776028827536	1.2685754181413602	-1.49137191788591	-0.3814889867609721	-0.0138040962337062	0.0200055239137888	0.471588742526662	0.215038288309995	0.147045248322948	0.7057201358789019	0.9890841653507708	0.9924476067883062	0.8963673268004783	0.9851739822852934	0.9492117675364172	0.9979139339777338
RNF216	5.23189746757775	5.791435121235991	0.280216596961694	-0.217912004899154	-0.1335083759580159	-0.142490177231193	-0.383637253681159	3.9693443643245097	1.00947724221563	-0.470205985697357	-0.415832401894417	-0.518493336976891	-0.2433472699569369	0.0004561781918938	0.321390317100506	0.6418498139313821	0.680702525320974	0.608187700952349	0.8095104244833741	0.9924476067883062	0.9740829901797652	0.9962947558037836	0.9229314172608964	0.9556835032558612
TTC19	6.0769314724482095	5.67190790216946	0.2949471071352469	0.710064458552396	0.291413430988322	0.118505881780185	-0.32580913716246	3.44509942451783	1.16351693823403	1.78132761365896	0.975750313271247	0.48615433678176	-0.184673232948296	0.0019185623164255	0.2552771362239189	0.0868804223094422	0.338324215556557	0.631038075951571	0.854821966882428	0.9924476067883062	0.8517850617812458	0.9941208424814922	0.9299004056030856	0.9686637111549598
PTBP1	6.87775177670915	4.859755171850599	-0.302881752867704	0.0245189247401864	-0.152011879489043	0.16291483911896	2.3213059572515498	3.30771242741008	-1.12208439056602	0.0576403483530969	-0.490724625408901	0.621091441009897	1.4523188755695	0.0038705228779111	0.271401647287742	0.9544790044562572	0.627483701221667	0.5398370137439029	0.164595733275297	0.9924476067883062	0.9970159608313314	0.9962947558037836	0.9004685964730946	0.7455763078186629
SYT7	3.0845335354117696	5.11452158421542	0.4753964071717971	-0.8058463940156328	0.0784104311554331	0.0900282883928679	-2.00383184945484	2.40259912650122	1.46664358659799	-1.62171491220535	0.197424156654231	0.2867002042237039	-0.864530618477685	0.0249600199417499	0.154556134604483	0.117311999939383	0.845051348619782	0.776645757093302	0.395959825831117	0.9924476067883062	0.8711950927905514	0.9962947558037836	0.9686807540585456	0.831111899891201
LARS2	3.41102571173895	9.73226630027649	0.3553364049891039	-0.34599638351328	0.334124940665751	0.0300079041391421	-7.181400169839111	5.557908674430599	1.20876416230466	-0.73535463455612	0.926334193656239	0.1045701965059519	-3.78102117712229	8.33988937159171e-06	0.237501402681001	0.468799512934767	0.362711674507082	0.9175252500854642	0.0007984037502792	0.9924476067883062	0.9514512560083316	0.9948985672775372	0.9900352410705354	0.4979680207837467
PIK3C2A	6.76807184284501	7.071558716932691	-0.2452016259909299	-0.154629043706729	0.555787723278001	0.401185327774725	-0.565328424401674	3.0521602997303	-0.6371619657634979	-0.253985090402721	1.26515301244992	1.08347247281874	-0.222654402699117	0.0065812241819014	0.5294482671462071	0.801528410892169	0.216800428437052	0.2886052954231839	0.826176781949356	0.9924476067883062	0.988305138845661	0.9892904445230996	0.7776641012106987	0.9603387330365778
PLAUR	6.336358260565441	2.9547202563428803	-0.252093257160962	0.4897960026057689	-0.205935898299915	0.5429794229809299	3.10257302434636	1.2155668894167	-0.5915094437687779	0.717513309357381	-0.4229970264998811	1.30605316898018	1.1875882169463	0.2363258205743469	0.558990126777709	0.4794957695503979	0.675595138248556	0.202353339270153	0.24746493605045	0.9924476067883062	0.955065926221178	0.9962947558037836	0.7098094451554771	0.7771687820698475
WIZ	4.00636410799759	4.33453222297337	-0.115459315974362	-0.8226725603105379	0.278436701279515	0.4431846567418089	-0.154331143149752	3.13366412198473	-0.480828041068392	-2.14427959724324	1.01096556849409	1.95207619928011	-0.103435894364439	0.0050879618970409	0.634437567259397	0.0420698604891846	0.320713940781695	0.0616363752547814	0.9186827121104172	0.9924476067883062	0.8324755940298482	0.9941208424814922	0.5583980065004354	0.9817848142250228
RABGAP1	4.992901414457731	3.3851763607873195	-0.0879951983128683	-0.896178339498962	0.1708739852143659	0.3568074729043939	2.0473545163584	1.68890886809854	-0.273857166322284	-1.77069877411773	0.471405494055098	1.18319284886414	0.9452907698660328	0.105276467094168	0.78634794467299	0.0889702584357586	0.641184700532972	0.247819383494086	0.355207599186709	0.993708960848652	0.8517850617812458	0.9962947558037836	0.7458549641327857	0.8181236467775351
DCN	3.73446598115684	7.40222564387749	-1.41704723145982	-0.331085413850031	-0.44699382222484	-1.17763108290253	-2.18375229950127	1.9690386430912	-2.6533492472093	-0.4173358840734871	-0.736445277999418	-2.37787566127284	-0.5354743218900301	0.0601754958882212	0.0134564167371288	0.679904490982272	0.468069026145267	0.0251624309470954	0.5967527237542679	0.9924476067883062	0.9808739245867228	0.9962947558037836	0.4771486432928908	0.8994168185947167
PPP5C	5.07097066984112	5.13344346699424	0.0651838570493366	-0.3580204832870479	-0.0828722706829752	-0.166297802152029	0.393582396333443	2.5027154032527203	0.167374015035462	-0.5575938911307861	-0.1863615933375369	-0.434512017877651	0.1779287388874	0.0184356141622407	0.8682787538863671	0.581552631167646	0.8535048661408629	0.667246997774814	0.860059967861852	0.994591478621316	0.9686791773116056	0.9962947558037836	0.9394460259505252	0.9699543472516996
CEP68	4.86607736041707	6.060368702571861	0.0379557476988636	0.556635595061789	-0.249160696659003	-0.475926512943128	-1.37713668676032	3.50861701326957	0.114967253403599	1.02029359582975	-0.6272257846995021	-1.428897257673	-0.730000235451098	0.0030425108024628	0.9093161391298492	0.317808753262206	0.5356336168360359	0.165103162343328	0.4769046030385039	0.9950939688723576	0.9249052384717878	0.9962947558037836	0.672931423312787	0.8599425873228792
MAP4K3	4.160337503358621	3.62876670919388	0.5183885515632629	-0.600144843214438	-0.0593541185458419	-0.33863824647056	0.969001530124084	1.9999015033741496	1.70887178294373	-1.23185469288267	-0.162984752402066	-1.13897379419292	0.494167965059236	0.0574562955632802	0.0989629107610424	0.229387887037214	0.871718757605634	0.264971514783104	0.626044421388924	0.9924476067883062	0.9008591035258546	0.9962947558037836	0.7614035351245514	0.9052214684501252
TYROBP	5.431990971925661	4.03899172517918	-0.7493204979525401	-0.0757916872144124	0.1077536622195299	-0.543823374384555	2.2141274045341404	1.15995923961459	-1.1674754368166	-0.0738149798710504	0.152596048310131	-0.880384203896797	0.592009587909042	0.255861109273311	0.252864524696386	0.941682423650634	0.879811166401883	0.386145499185292	0.55859465061802	0.9924476067883062	0.9970159608313314	0.9966128653004784	0.8306733751586431	0.8884678263114922
TMEM159	3.9870141016407104	6.6501031460905	0.0065641369959261	-0.3441045656018	0.217226033675846	-0.4392436760578079	-2.68868611732631	2.88978025777189	0.0162067843524855	-0.5244340855710861	0.450782507250431	-1.11267252274339	-1.07528574007662	0.0078332373465892	0.987188540418956	0.6043749525803921	0.6556573107823921	0.275782137634582	0.292574786092638	0.9988749444518138	0.9726808414319466	0.9962947558037836	0.7679473223990907	0.7907975799686757
BRCA1	4.026965880282259	5.01365021479608	-0.0567298057574544	-0.852594968177679	-0.401946749442917	-0.118035805120298	-0.321897374566972	2.79185469885558	-0.166141201587405	-1.5573465839302298	-1.01427411264	-0.352991634498061	-0.16647932066216	0.0093364608420167	0.869239723340649	0.130620462820082	0.319136826574349	0.726738364329884	0.8689761415560459	0.994591478621316	0.8711950927905514	0.9941208424814922	0.9554890809029092	0.9706158284004276
ERCC1	5.9750647846273806	5.485818439400081	-0.446061026435601	0.578047246799765	-0.390062607144396	0.473495129640512	0.189167579282215	3.87610002838558	-1.5908398704485198	1.25507766137337	-1.20543227818224	1.70188873286208	0.12341970740316	0.0005852122183001	0.122874315987176	0.2198251068752139	0.2381251965785739	0.0998561194899824	0.90265644175296	0.9924476067883062	0.8993443321477458	0.9892904445230996	0.6016646178620779	0.97749536596548
CD22	2.80714809596668	13.4959411601359	-1.58350373523236	-2.11771440532755	-0.5265061373752511	0.364557908079106	-9.67272445421253	3.13968936608146	-2.01508932727064	-1.70656397613018	-0.538424556135041	0.471710157846057	-2.05473555359432	0.0049301420487625	0.0538675646215831	0.0998307685883525	0.594674264174215	0.641004146568477	0.0523911132486936	0.9924476067883062	0.8635006557729443	0.9962947558037836	0.9322326641192642	0.680784309473161
SEMA3B	4.11462541392692	6.087225389273129	0.156301454221639	0.250971930784056	-0.2187728713421939	0.988284849031916	-3.02920087978063	2.95831594271419	0.422106097470373	0.401492237470368	-0.491834053924253	2.76493555499295	-1.35504427171976	0.007190862900974	0.6762474419539151	0.691408596095436	0.626732062981165	0.010252006648021	0.189292578389366	0.9924476067883062	0.9808739245867228	0.9962947558037836	0.4160575029870709	0.7525727974639126
MBTPS2	3.89670886773033	7.35844368869979	0.468798895055083	-0.787862664181106	0.128700691130405	-0.247153533652946	-3.38241634393838	4.81771625381059	1.56239391621651	-1.57911807559279	0.348946009636677	-0.816937215450871	-2.04142844809926	6.215231046340761e-05	0.129487046620179	0.1260402954296559	0.7298691173447349	0.420900213307245	0.0520970463113077	0.9924476067883062	0.8711950927905514	0.9962947558037836	0.8432488213415538	0.680784309473161
PRICKLE3	3.740583370280009	4.33575344738027	0.518961197226354	-0.176019272062271	0.1200730940607859	0.336055240230914	-1.29221664725428	1.82750182495068	1.50681586923701	-0.320322940729322	0.300679981457085	1.04042764393165	-0.5005824438961141	0.0810176420686042	0.143739320563861	0.751298728559861	0.765999552074047	0.307672671349984	0.621583702063597	0.9924476067883062	0.9844029489108204	0.9962947558037836	0.789750242726671	0.9042682815346612
LTF	3.59318962608065	6.30468976274971	0.60833566389556	-0.0011848836975474	-0.465117665297265	-0.346889333886552	-3.09741818857424	3.0439306180920203	1.46579966558245	-0.0016818017889742	-0.8864488320380228	-0.821160332592106	-1.3783316278911495	0.0050374295361224	0.1538437320801159	0.998670042223138	0.38292628854848	0.418491981772207	0.179015761808963	0.9924476067883062	0.9995371676773662	0.9948985672775372	0.8423975574808531	0.750105262792445
EXTL3	3.8476356821493	4.61274434244494	0.3969069580217489	-0.350107165162507	0.0314635094217968	0.184012782651063	-0.859701289542949	2.2605278755771003	1.41881145312124	-0.794144317299062	0.0952559749325565	0.687973655955078	-0.388296449730797	0.0331042049618594	0.167939532300411	0.434435638769378	0.924844965960864	0.497636162956019	0.7010398113089641	0.9924476067883062	0.948784799779002	0.9991660258132156	0.8830220788376196	0.9241892980577544
ELOVL5	5.85851909950263	6.22579294793124	-0.180018730972348	0.0976949697164169	0.29914606830023	0.161312845144244	-0.412004430192992	3.874477103183701	-0.5670459833954741	0.187083721777288	0.825855010816591	0.5137476948165149	-0.23661937526551	0.0005877487815104	0.5752011696293101	0.852944023186353	0.4158679701718689	0.611459084875455	0.814674616315615	0.9924476067883062	0.9941960438645367	0.9948985672775372	0.92378164330117	0.9569449310789008
ALOX5	3.3240258857687204	8.005875053198121	0.33743794369209	-0.3563436857143859	0.506311876631951	-0.912896467666828	-4.80149443507286	3.20265433275931	0.6643802970087521	-0.4232202988845039	0.80740140736408	-1.76241113169068	-1.76273418124503	0.0033823293935887	0.511881668877265	0.6753676560184609	0.426241285600448	0.0889145272264877	0.0888589688769474	0.9924476067883062	0.9808739245867228	0.9960976473380768	0.586425438155459	0.7148592996277627
KDM5D	3.99716708496069	9.44745399006217	-3.5346212184028705	0.331642350994891	0.6568467319143609	1.15441218145771	-6.09244010021317	3.69234262174596	-6.04788840533196	0.3809690872343929	1.12363097631651	2.2072283226663	-2.18544241435339	0.0067415590956649	1.61042812968083e-06	0.7065134830958991	0.272741910154333	0.0358555794020076	0.0711970714151662	0.0035915231338765	0.9812385814140124	0.9941208424814922	0.5043760192646228	0.7036790346453417
CALCOCO1	5.49337952622871	5.84179777973413	0.1222496270690709	0.449501728860729	0.119102695193377	0.2325961798751799	-0.9370064568890932	3.24282591473586	0.4326292394505279	1.00176627942285	0.3636055555222729	0.865590551459401	-0.4826753181355949	0.0032090438667322	0.668843255526027	0.325835234228407	0.719103375443537	0.394761339188577	0.6331321937824089	0.9924476067883062	0.9276015707308328	0.9962947558037836	0.8349141589941932	0.9073404106095
UBR7	4.53774517956774	5.03316515183978	0.156253993785594	-0.325947000385835	0.152279016603806	0.20155099917648	-0.547122603629803	3.1208262854905	0.526053658790879	-0.6573075933743001	0.4489278352874919	0.70014491618331	-0.314249549145838	0.0041570040601627	0.602993088969554	0.516350439672942	0.6569391145082359	0.4896138454123939	0.7556610778141629	0.9924476067883062	0.9578983216210571	0.9962947558037836	0.8779848385772238	0.9403413728135758
MAP4K5	6.096679937459901	5.51853719361641	-0.146777830677357	-0.8107482165332008	0.2383267091196	0.4165506722104349	0.85968078184095	2.7917238226569503	-0.4741825496476211	-1.7034973902290702	0.681727084497224	1.43794691015697	0.404260272988276	0.0096375818187736	0.6393829179906171	0.101008375422007	0.501563313325808	0.162936531041043	0.6892093094468	0.9924476067883062	0.86395799725011	0.9962947558037836	0.6700226557652724	0.9213308985958896
EHD3	4.46801919432003	4.95969166808369	0.0275923047102435	-0.691701060292611	0.224531464558991	0.305286962031815	-0.284866835144168	3.29525171883205	0.108305126920151	-1.67997045605682	0.7612456207145709	1.26215122051894	-0.17516781626229	0.0029437931151408	0.914548861531659	0.104928933298898	0.4529223612933389	0.217848198932928	0.8623945447147959	0.9950939688723576	0.8650980015234468	0.9962947558037836	0.7232539733320354	0.9699543472516996
PSMC4	6.448725657067911	6.01694611796824	0.0637296817998125	0.930668728427152	-0.238234492588075	-0.0451400127766965	-0.0245872556479905	4.23020514934094	0.2342249862245489	2.07880232624644	-0.737446274284925	-0.1655057105979639	-0.0158387882584588	0.0005542437564867	0.816516436994821	0.047664874784277	0.4669890180498749	0.869771590936833	0.9875580745638548	0.993708960848652	0.8424167963817063	0.9962947558037836	0.9854771344059468	0.9976230254974288
MAN2B2	4.3058034084728805	5.51117602780108	0.249907206907943	0.218514698327507	0.5540989991422061	0.0688759735752517	-1.9413426158227	3.10989028993863	0.7646865524640791	0.400738367263582	1.47771779654578	0.218121780585999	-1.01254423770321	0.0046229164066792	0.45090874977327	0.6917949851032821	0.151084074628654	0.828932782555114	0.321063641071775	0.9924476067883062	0.9808739245867228	0.9851739822852934	0.980139080153846	0.8036497215086085
CLDN11	5.16450483532234	1.97653303021195	0.0310068837773472	-0.352859595101696	-0.2145711463692169	-0.0273618108191107	3.9015077884301297	0.9789396589423248	0.0965903302993372	-0.695221753498231	-0.574001308459005	-0.0894880641018392	1.7889243684995402	0.3369968731506569	0.923787963020376	0.493242325883792	0.5708938875403249	0.929393888496747	0.0855686553310043	0.9950939688723576	0.9564727443753768	0.9962947558037836	0.9926803789562568	0.713007145439772
SLC25A39	5.8800964827280096	4.780578331663469	0.0602644928450258	0.909556281590986	0.1181232274599739	-0.0386846132159455	0.489186374098061	3.74637321165448	0.2456845566314009	2.25266077525839	0.419672600503941	-0.1592743480079969	0.353961250422041	0.0008258994844401	0.807718403871195	0.032304917065345	0.6779273579190991	0.8745960736197149	0.726019536448395	0.993708960848652	0.8188603148312104	0.9962947558037836	0.985637713030218	0.931377114715032
MVP	6.98961520216934	6.05833503553896	0.191114137697161	0.348207213826943	0.266802855471405	-0.0973432561297734	0.611823035308468	5.09898079250157	1.00814770221108	1.15767221655562	1.19856565796852	-0.524802346782194	0.4715840302700089	4.50088931814124e-05	0.322578269512159	0.257752717620257	0.241451941034275	0.604225305423862	0.641833202519515	0.9924476067883062	0.9038637798917468	0.9892904445230996	0.9207931130211648	0.9100224937800352
NUB1	5.93252961002993	1.83693343838503	-0.370141942015267	-0.005001898854158	-0.426737341437909	0.293710413391478	4.61020475669868	1.27090318164091	-1.49814963658849	-0.0127885172455902	-1.5242018696593898	1.22685187373502	2.97369729564075	0.216039119427683	0.14540565764813	0.98989510876192	0.1387904730477309	0.2303760620805839	0.0068169495135017	0.9924476067883062	0.999339167501496	0.9800633017212306	0.7337688820314158	0.570217415832038
PGM3	4.54859194786258	6.218578770212151	-0.0170087659215499	0.202448976518203	-0.272978280382683	0.0461079019749724	-1.98742567349096	4.62505723086891	-0.0713652397801714	0.520096723290988	-0.97400257696898	0.200402195733844	-1.35700952067247	0.0001177056930608	0.9436320991036752	0.607413883471299	0.33862137400489	0.842710372952068	0.188111607013718	0.9951446045897502	0.9726808414319466	0.9941208424814922	0.9823036880158624	0.7524193721638062
RWDD2A	3.3404024822162097	5.1211114450608894	0.136864893854914	-0.0619930707867314	0.36251961560491	-0.293422802924609	-1.81990366868452	2.26776334396691	0.4322216554889609	-0.124269544470181	0.933511091966318	-0.9419393925574008	-0.7451100557045831	0.0324709230668847	0.669259451496538	0.902092883123779	0.35932993831967	0.35516483973411	0.462689280202866	0.9924476067883062	0.9970159608313314	0.9948985672775372	0.813419530997851	0.8569086365862072
CLK1	6.71007016278122	7.00812511263005	-0.2782421770109199	-0.8296161165799629	0.434543972086657	-0.140914107342735	0.603220900160006	3.17025751113926	-0.7153103193703348	-1.34161434954496	0.955530732812782	-0.3688795575425779	0.2496681903379969	0.0048072229284442	0.480473078363631	0.191202040446435	0.347679038705309	0.715138241787385	0.8054389712933608	0.9924476067883062	0.8912269946240157	0.9948985672775372	0.9516473461935836	0.9544910781264238
POLR3B	3.11140750682036	5.65871523488295	-0.407091547353779	0.5483676059505349	-0.212941511514681	-0.272601751888637	-3.0504891839093595	2.0239923651822003	-1.00859735348713	0.8794225405658591	-0.4461089782682229	-0.7072322313971721	-1.00265973101316	0.0541264561092149	0.322530279069495	0.387342585701276	0.659229463305819	0.4857885457174229	0.325264719095271	0.9924476067883062	0.9376949950524048	0.9962947558037836	0.8764838412275486	0.805798421322266
ANGEL1	4.2437851116377	5.9394337569655296	0.417211126194748	0.126890638735217	0.686602733219786	0.631782109050607	-2.94685993153168	3.20179468595057	1.30461307398144	0.2408841099684069	1.85154722182702	2.07765528901683	-1.46375670859661	0.0037368007783452	0.2029280043156869	0.811512206303828	0.0747136050582649	0.0474374383885618	0.156137550364575	0.9924476067883062	0.9896559134638604	0.9602597856051306	0.5372089207681205	0.7431321102440231
RNF14	4.91667984724616	5.86335274760833	-0.0916216506445098	-0.3721664957987809	-0.59227808984328	-0.20836429572946	-0.258808701854138	4.42638306786375	-0.377828074966233	-0.9454189347700992	-2.05055740289225	-0.866105513196832	-0.1807580704598539	0.0001694995435488	0.7084178173401071	0.3530270884831979	0.0497795133822803	0.393988378407007	0.8580662478627591	0.9924480470014516	0.9323806473768572	0.9602597856051306	0.8345440172098757	0.9694178033309336
DNASE1L1	4.99879037679979	6.243912811503	0.239571805649858	0.52543715036358	-0.0286360840879046	-0.161467761532088	-1.61622658139163	2.89735761085277	0.5722610137681939	0.746662618982772	-0.0595909849219844	-0.391256089337861	-0.690901637738261	0.0072294813597269	0.5717117159763591	0.461491193820941	0.952904688024565	0.6985695369910779	0.495315757561065	0.9924476067883062	0.9494356387374866	0.9991660258132156	0.9448659632545856	0.8653636443301491
DDX11	3.53185048629941	3.88280421203446	0.549781984014265	-0.955063416414606	0.616592863165843	-0.0688765670115589	0.0137249260613068	1.5548926820230702	1.40916535252458	-1.5726247511353002	1.30546597925428	-0.183568532888506	0.0050572722019656	0.134944878962944	0.171297361489378	0.128992623263496	0.2035910898216569	0.855871338161537	0.99601013257046	0.9924476067883062	0.8711950927905514	0.9892904445230996	0.9842519705827556	0.9990135810150826
HEBP1	5.51213865254799	3.26449737044152	-0.720552304012905	0.440117032362709	0.356915622473068	-0.0692622640217731	2.39496897657356	2.41706091414919	-2.9094750979657995	1.13227948579753	1.34008398843841	-0.295574129392613	1.6517750774354198	0.0224095610969507	0.0070185445675566	0.267120677161241	0.190992235462737	0.7697362253515591	0.109753006078106	0.9857229267427382	0.9095343594024228	0.9852435963454133	0.9670150866666122	0.7238072815826202
GPRC5A	3.6079595355333	5.686112004362321	-0.266981517112673	1.3475763540298602	-1.6936551779092	0.212036454974835	-3.25444400075625	1.1865326310290198	-0.319655790497748	1.02243353889925	-1.6825393304469298	0.262911725125396	-0.6217732245346639	0.250300672515533	0.751654025230196	0.316005124444492	0.1039960076149569	0.7946484254505229	0.5419216616081179	0.993708960848652	0.9236488794652136	0.9602597856051306	0.9712796827920096	0.8818840551256732
MAMLD1	3.03436106706905	5.16647558446385	0.762574413769771	0.33918309261419	0.330497219960853	-0.977536272304679	-2.70053491787549	2.05832529487395	2.37979830646305	0.66619106684236	0.834974703972294	-3.05667320926088	-0.997130091201162	0.0500389739889516	0.0250769656732733	0.511273538697883	0.411428632819594	0.0051792841385935	0.327478076612243	0.9924476067883062	0.9578983216210571	0.9948985672775372	0.3790434736452788	0.8061045149279661
CD6	2.9170278626245696	4.636363950144831	0.8098184765847092	-0.273091012176175	-0.154206200291502	-0.548858603680789	-1.78743009657814	1.7918319464142298	2.08382026461445	-0.451920850692912	-0.318391571700808	-1.43957534668191	-0.634237223553646	0.0866771256127563	0.0472074867831961	0.655166999094985	0.7527420385053728	0.162007480824171	0.532047490682626	0.9924476067883062	0.97528336817658	0.9962947558037836	0.6683016111198227	0.8765987168552593
TACC3	3.84423145037501	3.62705777037925	0.50518200959103	-0.4136881713967489	-0.516344986023611	-0.3239116859444539	0.585110488152415	1.7037535231147098	1.3418470616309	-0.667955322928375	-1.0850641013686	-0.8650429414496461	0.253897909345351	0.101396253847746	0.19080883317493	0.510243348381581	0.287436259204026	0.394812659208706	0.801753517173466	0.9924476067883062	0.9578983216210571	0.9941208424814922	0.8349141589941932	0.9531966827981234
UFL1	5.62646855686466	5.41940824824085	-0.0135161077738366	0.4455050968642199	-0.152446556314508	-0.257189738454904	0.0182347140559464	3.63644505039351	-0.0534858233340865	1.11847103933947	-0.530589736944114	-1.06447420086768	0.0112481583500281	0.0013550156264043	0.957741016042506	0.273635225290772	0.600063291772448	0.296880308841503	0.991122360939902	0.9959226403220992	0.911803550723017	0.9962947558037836	0.7832905558146487	0.9979286618491094
POLA2	3.97306603946708	5.13521725233036	0.405053886334296	-0.255498820200198	-0.147309984138908	-0.269818485129023	-0.9868854605726248	3.7882324561732	1.5680255893560702	-0.58782523529058	-0.470418342726594	-1.03567887546852	-0.6726807675134928	0.0007392173237921	0.128108403858539	0.5613610002482329	0.641699990967722	0.309214303612991	0.506664405888116	0.9924476067883062	0.963523198226106	0.9962947558037836	0.7910228693529002	0.8676319958009828
ZC3H3	3.9706616856128094	4.48044021480501	-0.46830256174368	0.5332977686907461	0.486242698900711	0.889779264358254	-1.4745269480212502	2.5019360620046203	-1.48897091179117	1.03365944025423	1.40448673325398	3.02475912178642	-0.7631952119817929	0.0205036847712686	0.147751096845053	0.310839616469344	0.172191056737783	0.0053250747543279	0.4541293348260209	0.9924476067883062	0.9231698724362036	0.9851739822852934	0.3828867363682743	0.852272739033238
CAPN1	5.5780463407598	0.476043663467556	0.0769409054659318	-0.228238902997432	0.20459908930886	-0.1882221603064819	5.76539168316246	0.235471818271668	0.280067843312094	-0.5434119399791629	0.664027750810401	-0.7329181256705849	2.64764386457107	0.8156847249422351	0.781643220674614	0.591519965229098	0.512492400295969	0.4702066767836551	0.0134693488070574	0.993708960848652	0.9696880826723522	0.9962947558037836	0.8713246838446321	0.5943410334206015
MDH1	5.928626128827831	5.5760804571610905	-0.150136800752619	0.0770912619811697	0.3616929454731429	-0.664804830479428	0.731833907517205	3.82963122549205	-0.525090697369504	0.165298226124439	1.11625252977712	-2.34601851691598	0.46566454229989	0.000662264291458	0.603653558247266	0.86989693415378	0.273802184057631	0.0262853067255161	0.6450575823383199	0.9924476067883062	0.9955252981648476	0.9941208424814922	0.4834651104264031	0.9100224937800352
SLC30A9	5.140330929010349	4.68372732895229	-0.314067537658245	0.330868503249491	-0.303374100736672	0.251902307530167	0.341305189356648	3.74107978535397	-1.41852099946943	0.931194788091102	-1.2021065920924	1.1878388656871102	0.251062778042613	0.001044075538702	0.167231669493889	0.360237333212789	0.239492384090357	0.2453229159397029	0.804030335483742	0.9924476067883062	0.9329907753890214	0.9892904445230996	0.7438604931683305	0.9543388896258936
MTMR11	4.494343689353941	5.38114380901881	0.387358389262134	-0.254950980869955	0.588886028112221	-0.111295631422345	-0.998993424674725	3.03014328018189	1.25624581619578	-0.504085285201809	1.61024064250696	-0.37425612482776	-0.518419222453697	0.0055443506573763	0.219723397149182	0.6183999365512951	0.1186742089886059	0.71116564075918	0.6086778544618001	0.9924476067883062	0.9726808414319466	0.9704043047317368	0.951546930559238	0.9016115312313132
COX15	4.14428914159509	3.1391275755633505	0.597287851931372	-0.1481555742881539	0.172377344988804	-0.0857339288641118	0.8289947158438941	1.71275112900036	1.83500485550494	-0.2734635357345019	0.4618972730337999	-0.272608701211341	0.420150561573885	0.0978127730363306	0.0771499341270138	0.786504003977305	0.6477238250579279	0.787154435202218	0.677582274557397	0.9924476067883062	0.9865775885094222	0.9962947558037836	0.9702388999116506	0.9199871060805296
CCDC88C	4.28817535119618	5.7509457876636505	0.3958451361424659	-0.7100874802961451	0.192611706668114	-0.298498294730511	-1.10598491701296	3.3139722865421097	1.22028176176437	-1.31282388461485	0.512862917494383	-0.9403386226174392	-0.5899855104422039	0.0025477624262803	0.232536148753094	0.1999011688632339	0.612069909399138	0.355086119344902	0.5599319317902111	0.9924476067883062	0.8942727405814194	0.9962947558037836	0.813419530997851	0.8884678263114922
YAF2	5.38913176903437	3.90680854827326	-0.208192963943827	-0.2256345969754219	0.0021664485845885	-0.205090869608728	2.19950596202808	2.06498891194198	-0.660214072575476	-0.4548228886370929	0.0059196978781982	-0.675607887709383	1.07456495316422	0.0492206902564978	0.5146889610040211	0.653003184454272	0.9953201203671408	0.505161493340818	0.292715074627072	0.9924476067883062	0.974805519701596	0.9993867326309476	0.8847200806857006	0.7907975799686757
ZMYND11	5.7668989985513	6.88519956535146	-0.20951458852299	-0.723005397152375	-0.2412601404367199	-0.303196663484167	-0.428563543178262	4.65809210685613	-0.7689891612336791	-1.65372919685751	-0.762374390670619	-1.1341029863189598	-0.267117616731891	0.0001305330416308	0.4484031351616799	0.1100448748297599	0.452263028776997	0.266774969125079	0.7920750020211321	0.9924476067883062	0.8693546305001983	0.9962947558037836	0.7621654692600304	0.9512260871266348
WAS	3.00953417142708	6.415723249673509	0.808351309998014	-0.755119880006915	-0.9219531106732172	-1.44870344879695	-2.5255786833434	2.09472382403038	1.8742745525043	-1.1155911136163998	-1.71612075127436	-3.42706523427848	-0.7606554974750981	0.0467542759352529	0.0721912579324953	0.274928531393403	0.0980637687007976	0.0020430606056933	0.4537419124088421	0.9924476067883062	0.911803550723017	0.9602597856051306	0.3657581477464282	0.8520697844745682
DPEP1	2.5314948198471496	13.7666465700808	-0.14359094245527	-1.73748089471564	0.0195277226568296	-0.7281258392764599	-11.0102325130955	3.21226621586945	-0.242767183134522	-1.8530441558151105	0.028380017227366	-1.3096572519308505	-2.3900135237211804	0.0035889043899559	0.8101191261837449	0.0755103777179499	0.9775771038791492	0.2019473407837769	0.0240424057608302	0.993708960848652	0.8517850617812458	0.9991660258132156	0.7097565564185765	0.6741692880909438
BID	4.9520020154199	5.35334430701629	-0.567164294223538	-0.596455412974955	-0.249358813249328	-0.2586639843716989	0.6171637423933659	2.75968728717283	-1.7609383709203	-1.18730382655749	-0.661946939957344	-0.8279943166751529	0.293223709306514	0.0107220835088969	0.0895933368514965	0.245837142284655	0.51362443750861	0.415136971852041	0.771796733462345	0.9924476067883062	0.902128638973668	0.9962947558037836	0.8417044750608456	0.9459811056517832
MATR3	4.520356112259201	5.94627844762597	-0.166393509216401	-0.2798851267499339	-0.443611484047697	0.513156229787131	-2.19162723944916	1.72830824380142	-0.411703875670377	-0.4655120248543329	-1.04381350296419	1.4103753314641	-0.5921275380952521	0.0959419729669495	0.683960153917288	0.645492679332781	0.306312318093099	0.170442701919462	0.558602496293819	0.9924476067883062	0.9740829901797652	0.9941208424814922	0.6767881087459833	0.8884678263114922
XYLT2	3.69113012146862	5.05546133088524	-0.0297334517987748	-0.2875364578166189	0.8150930918302549	-0.130162132679186	-1.48166945896918	1.9492394351743896	-0.0723442532379632	-0.4465344486638909	1.67546172085969	-0.329122471816113	-0.524453840988833	0.0639259618900817	0.942878160971998	0.658958039275478	0.1054046185062559	0.7447017738911751	0.605160330178283	0.9951446045897502	0.9754970155487522	0.9602597856051306	0.9613607923096285	0.9009619268944502
RGPD5	3.16164848651341	5.342568664643	0.4695208750832511	-1.34064993965099	-0.25860457942148	-0.221594972406075	-1.31278421805891	2.20939618939054	1.18396910952761	-2.15293469454517	-0.516572820059382	-0.5693970506540601	-0.500261863756272	0.037570895509384	0.247392287842608	0.0414306974636765	0.6099649361383929	0.574172986400569	0.6213984815032951	0.9924476067883062	0.8324086527949779	0.9962947558037836	0.9118830161448216	0.9042682815346612
NUDCD3	5.43237082768803	7.073717666271559	-0.0045075900641186	-0.401438340936481	0.0640938771450446	0.473993550396093	-1.75679543677328	7.00967815661021	-0.0224663367862343	-1.19921111473064	0.2774703322997949	2.38680183720302	-1.60687208394853	1.26807566143823e-07	0.98223530796982	0.240496218575751	0.7834573909277959	0.0239915609937315	0.119302526935905	0.9981519389916756	0.902128638973668	0.9962947558037836	0.4725882817419374	0.728456847663442
IL20RA	2.64150328506355	7.26329236095418	0.967443222694997	0.0298322726781561	-0.288828082369056	-0.0930172877744412	-5.82393481366025	1.77056515390171	1.4000121076943202	0.0275530375672184	-0.333381389042454	-0.13521942359857	-1.29666225779339	0.0915814570565618	0.172926133139618	0.9782300568717892	0.7414212677526021	0.8934520931190308	0.209224889876629	0.9924476067883062	0.998534037994612	0.9962947558037836	0.9864625782636596	0.7666041562444972
GLT8D1	5.343467681917639	2.98928660694399	0.0616481668415024	0.480856595844442	0.0469606790759936	0.0526812103813517	2.2789948078436004	2.14150591914656	0.257563430024714	1.2581764677994398	0.1721389859040919	0.229213587250515	1.51189119254462	0.04215647175892	0.798636762296854	0.219464244664067	0.864567778984658	0.820426367066631	0.14333212856904	0.993708960848652	0.8993443321477458	0.9962947558037836	0.9783553353282765	0.7424962005152435
ATP2C1	5.187946518274191	5.06811632549219	-0.15702612353294	-0.054177538625446	-0.123460687737641	0.0490804982880155	0.279993558352186	2.9902912986432097	-0.505754355266947	-0.107722700946096	-0.349422249857616	0.1630742704276959	0.153090172784746	0.0065641182700198	0.61698957517462	0.915050535551337	0.7294145015946659	0.8716688370088829	0.8797215280621031	0.9924476067883062	0.9970159608313314	0.9962947558037836	0.985637713030218	0.9716524731464664
RALBP1	5.29645098544387	4.28868706388647	-0.3994717142230379	0.055026150702199	-0.381593537429623	0.26156681044143	1.1719098168578	3.14905129871711	-1.62113854380968	0.137070160509662	-1.3702358320968795	1.08965568787279	0.8005643478264169	0.0038723618959632	0.1161966490600319	0.8919562178584031	0.181500455176988	0.285154332770856	0.430124671931784	0.9924476067883062	0.9970159608313314	0.9851739822852934	0.774279652355281	0.8419368214058611
RUFY3	4.14007916533136	3.9865902900454	-0.236205060913516	-1.12985111382677	0.417004285875364	0.316138399710018	0.97898806805346	1.7972763945923502	-0.6803098457450749	-2.10595956838622	1.02836014851358	0.9675489117908608	0.4061669942909079	0.086189874091319	0.5024850078468079	0.0455782972584025	0.313334923728601	0.342580148661168	0.688465293587773	0.9924476067883062	0.8386808918092777	0.9941208424814922	0.8063683780343839	0.9213308985958896
SLC11A1	3.82467327297241	3.83761304066983	-0.0633745557323943	-0.324068564058779	0.384604230472389	-0.670286676683015	0.215979512254489	1.51283973289637	-0.137046052149218	-0.441307976562202	0.735701186882941	-1.47819334324895	0.0790181443381164	0.141526772774764	0.891975098101057	0.662379207496766	0.4680311632901889	0.150517981816818	0.937580220859272	0.9950939688723576	0.9773628147302514	0.9962947558037836	0.6566367238991143	0.9847627737731164
WWTR1	7.19688312331744	5.308336467339441	-0.378372362747421	0.0268414671996149	0.0432571352821768	0.484096577363307	1.9026028857361696	3.98120311918864	-1.4504152364278302	0.0627545827851334	0.144296618336511	1.86502704400723	1.3208752165343702	0.0004419177292665	0.1580536486183419	0.950407778600773	0.8862998438931251	0.0726899804787039	0.1972371926890799	0.9924476067883062	0.9970159608313314	0.9971897932509802	0.572694787147169	0.7585187180676577
AGPS	4.63744832704359	2.5634192033695897	0.153570020123259	-0.15468464238451	-0.0049956955680181	0.0001103477584988	2.26639502922644	1.83575930903292	0.6619674251611171	-0.414579503172279	-0.0188601210227608	0.0004986963910558	1.5053834760611298	0.0783953390527684	0.513504101478243	0.6818610785316409	0.985086557418226	0.999605788349118	0.145195404195029	0.9924476067883062	0.9808739245867228	0.9991997593096787	0.999868746621333	0.7424962005152435
CXorf56	4.0952451856920495	7.554372004528379	0.42038790939189	-0.114950168153666	0.167235419071909	-0.43380041080975	-3.61955309894833	5.09931524143197	1.45408340884624	-0.235740664351656	0.478126899405974	-1.47966684845864	-2.25276371656059	2.11388606272668e-05	0.157041598453294	0.8153497292911759	0.6362718730477379	0.150126448948014	0.0322976434345329	0.9924476067883062	0.9896559134638604	0.9962947558037836	0.6566367238991143	0.6760833158612145
TTC27	4.03973442602255	3.57783667997864	0.0196118982463237	0.220211843324138	-0.607088302493911	-0.1416330044365369	0.474682828221212	2.22079819116537	0.0822278722629163	0.584105109531157	-2.13812772657181	-0.6117968551850721	0.271374999627581	0.036280111311079	0.935080107576116	0.564189733611133	0.0418555877692517	0.54591498093773	0.7884812578688709	0.9951446045897502	0.9642333107368846	0.9602597856051306	0.9016045616500824	0.949462654864066
ZNF582	3.48094378780313	4.72960041864606	0.261152396705363	-0.622116680523224	0.159042651068876	0.0231896848220472	-1.1739535740731002	2.96512502449399	0.96440117187183	-1.44395681902263	0.4869702027634179	0.088330299450373	-0.676979959132822	0.0080594016264808	0.343695665708401	0.16163413928173	0.630226023926462	0.930310070292832	0.507082292568816	0.9924476067883062	0.877794763402278	0.9962947558037836	0.9926803789562568	0.8677524475483901
VSIG2	3.602201245295109	8.21861857833937	0.7062155481515742	-0.297904499474061	-0.285083028017041	-0.116983944364574	-4.95625951625621	4.5693249538929805	2.11419885694494	-0.528161107697154	-0.643287831054687	-0.341048826800949	-2.53910046182464	0.0001169724211414	0.0437753028409857	0.601926174638673	0.525399036099714	0.7357167299929771	0.017701764874423	0.9924476067883062	0.9726808414319466	0.9962947558037836	0.9574729821134392	0.651785564135317
PHLDB1	6.560394028095359	5.56865791823589	0.14278143330632	-0.288469326472366	0.342103400677478	0.3807689549248439	0.8477025959528359	3.1296527237048	0.544528091925892	-0.7093391376539759	1.1173371723636398	1.52184238404695	0.449572540168931	0.0042152436468595	0.590838883774797	0.48468057768708	0.2743700461484969	0.1405700011029969	0.6564799621297049	0.9924476067883062	0.9557470070746278	0.9941208424814922	0.6433918912239945	0.9137777539579282
MARCO	3.916258930529641	2.82421998425991	-1.03279095427803	-0.0838112798570925	-0.3964227978020229	-1.2995821887746202	2.6827564769966603	0.825080356783207	-1.74664653134292	-0.0911821412362085	-0.577124005123958	-2.2307039785644904	0.724947220194891	0.417127238504662	0.0919761312168355	0.928031899637394	0.568467454039188	0.0341911143534606	0.4754252664290789	0.9924476067883062	0.9970159608313314	0.9962947558037836	0.502071034284721	0.8593361461687836
PRDM11	3.9196296593034	5.486361722913379	-0.1664254605039969	-0.751282678672589	0.232962734740166	0.3445896956028459	-1.46014620344189	2.9868419052633604	-0.49730337426804	-1.35377242373459	0.604853014851217	1.06555647944191	-0.7376126849073771	0.00580311679507	0.6228579359594101	0.18663639143764	0.550147486233283	0.295726748468907	0.4668868147103729	0.9924476067883062	0.8912269946240157	0.9962947558037836	0.7831633804354045	0.857205251610616
SNAI2	3.12715057747724	5.510445638518361	0.3095828179588689	0.304386175270707	0.4294949972069211	-0.370004671419092	-2.8817655118492995	1.60376202272296	0.5584485685981739	0.344673023634398	0.622389906173555	-0.6747366388792789	-0.767774675606286	0.123187517726024	0.58137215790993	0.733201413702166	0.539080047791117	0.505906316415228	0.450423754858114	0.9924476067883062	0.9816858231687696	0.9962947558037836	0.8851376072113187	0.8498477529267376
CD74	11.639307023773402	11.1773462263622	-0.425087869761019	0.331546847286057	0.3592797526615849	0.306984763851432	0.297236905880007	3.72482566799654	-0.811469749060847	0.404923624503648	0.6120619213813929	0.617224606829037	0.0902759792183148	0.0014911014799953	0.424132635804187	0.688824585117604	0.545594534272989	0.542339014607845	0.929076561781892	0.9924476067883062	0.9808739245867228	0.9962947558037836	0.9007466561697764	0.9831439787127544
HGF	3.25601945893254	4.25860437911121	0.679003972443928	0.7178909791376609	-0.395133777676881	-0.0003001354534242	-2.1810282048564	1.75098152187894	1.44423330308278	0.891718246796122	-0.6766253645939599	-0.0006373958383984	-0.8257471161133729	0.0908992695294277	0.159771021434825	0.380143307974049	0.5041953952107829	0.999495951358706	0.415928160903999	0.9924476067883062	0.9341442777262432	0.9962947558037836	0.999868746621333	0.8361199311260584
ZRANB1	4.46126835303742	7.23008352606797	-0.169804331781061	0.0185753808944609	0.627805911335871	-0.358131548578711	-2.91901653719199	7.374874468494741	-0.8685306285169642	0.0579343824755913	2.86747421767905	-1.87716578174862	-2.74429221328697	4.96074378108142e-08	0.3924877165012321	0.954212378468246	0.0077755833566027	0.0709508548967618	0.0104643965209887	0.9924476067883062	0.9970159608313314	0.8343231895380949	0.5717446453334663	0.5943410334206015
NCDN	3.4090223827731903	5.32199558188537	0.179605988423577	0.33226076893813	0.375720877144155	0.372766356109408	-2.8546909485731806	2.7710606336124903	0.604881825140351	0.692250690298396	1.05809248830795	1.3057610930273502	-1.36321946284635	0.0110688904641738	0.55044098905496	0.494980996245595	0.299500718166811	0.203028398695406	0.1864346834376909	0.9924476067883062	0.9564727443753768	0.9941208424814922	0.7105001247614755	0.7507320189827695
ADGRA2	3.72363678854294	4.48610959301973	0.0750201197065493	-0.742612716756928	-0.0360966118578499	-0.0415398891031677	-0.4820159656823189	2.30321637628706	0.207507936035887	-1.27654119507135	-0.0838337418173529	-0.1168481455413009	-0.2295519877262	0.0352154426241451	0.8371177563058491	0.21442508758036	0.933972537524486	0.907830769590696	0.821642225849078	0.993708960848652	0.8963673268004783	0.9991660258132156	0.9891745271868784	0.9589023872838812
ZFP64	3.78540976327713	3.6709008921339694	0.2726028912675939	0.147921294703879	0.523988051782765	0.188154132703915	-0.482051694797211	2.3245418643402203	1.06067060645239	0.350438921469763	1.71857494771489	0.764313923382818	-0.280521158411657	0.0325616585475227	0.299933474704716	0.729492370574218	0.0983773346806095	0.4528749409532229	0.782449931607731	0.9924476067883062	0.9812385814140124	0.9602597856051306	0.8623764885292552	0.9481764823680566
MNAT1	4.87494659078924	4.74645316276525	-0.0118632561805736	0.281207887631851	0.195256032707487	-0.0312598583757581	0.0245798852796139	3.80877732913617	-0.0539330700264408	0.787332918689924	0.772912849945662	-0.148080734255654	0.0181784999176867	0.0008156626425118	0.957379196030708	0.438112123813925	0.446080539625432	0.883382877865428	0.9856446453373928	0.995778548160661	0.948784799779002	0.9962947558037836	0.985889145296138	0.9974092242193228
SAMD4A	3.91549961622886	9.01846668028034	-0.192556354208844	-1.1181167502718798	1.0237153274559698	0.0979241086180703	-4.82179063354606	4.642448076786571	-0.559739939053408	-2.00472019904302	2.39672222852482	0.285351534481688	-2.28313225625845	8.74859582050015e-05	0.580343250881311	0.0554775798948368	0.0237317921053036	0.7776177681630742	0.0306147277228438	0.9924476067883062	0.8517850617812458	0.9404292405268044	0.9686807540585456	0.6741692880909438
MRE11A	4.61427672387476	5.03660949513084	-0.375873955129556	-0.395708663944739	0.102834098318741	-0.0378586844571968	-0.12020481872326	2.66745087515516	-1.0176276179532902	-0.656358855895941	0.247363735468218	-0.1052676247982059	-0.0589416618978078	0.0125600282946372	0.31756789498785	0.5169515020984801	0.80643161673417	0.9169139567057628	0.9534172355371692	0.9924476067883062	0.9578983216210571	0.9962947558037836	0.9899620490771052	0.9877257643455178
SERPINB1	8.129816976133268	6.61515825118415	0.2159518886465789	0.4944506273202179	-0.477646808721295	0.6361893881812671	0.746552602008725	2.79251552563386	0.6241291895421379	0.909471483445722	-1.1687862188025602	1.91797031623135	0.296765893811971	0.0096969312351247	0.538170739181855	0.371878604519673	0.2535548639475899	0.0667036498093221	0.768835591018832	0.9924476067883062	0.9341294550549548	0.9935830373267122	0.5666525834780837	0.9453387058383996
SPAST	4.25590970155979	7.60753586191242	0.39780969827298	-1.00930530023306	0.489237669848197	0.277095458348724	-3.5019633849078704	4.50729622776592	1.23249628942447	-1.85046864227075	1.2991473095963302	0.878688710248505	-1.91665849724597	0.0001532465928356	0.228042001161991	0.0754084472968288	0.2064366023137639	0.3870873427968039	0.0675780971840552	0.9924476067883062	0.8517850617812458	0.9892904445230996	0.8306733751586431	0.6993876906488113
NRXN3	3.82681971910566	4.53471807725632	-0.226929267429005	0.50357099045585	-0.426995065052227	0.7618982603600691	-1.36021629470481	2.15026124484603	-0.581303207702364	0.7810571323674879	-0.9074067319496092	1.99814669521014	-0.59528707867382	0.0442958094064183	0.565749110184536	0.442290216881801	0.371936073211409	0.056044618948623	0.558899550035199	0.9924476067883062	0.948784799779002	0.9948985672775372	0.5524945436276296	0.8884678263114922
OSBPL5	4.509072948222831	5.02306980144448	-0.320868866266438	-0.3466990730695589	-0.592679355997005	0.1498479289104219	-0.0598897666068416	3.00159822449129	-1.00824972601645	-0.6653865142485	-1.60210048894543	0.476487210957383	-0.0332087026784178	0.0055952297972716	0.3219687403478179	0.511247639979197	0.120356509999661	0.637424779676346	0.9737437622096452	0.9924476067883062	0.9578983216210571	0.9742725856344906	0.9317362155401148	0.9943055790662771
AQR	5.063328225469781	5.611342067701661	-0.437400259642705	-0.485035723486223	-0.0822586983560622	-0.224286036664146	0.0700374651614153	4.007029183802089	-1.6818721129705398	-1.1750273825149	-0.278056806835073	-0.8873107388254309	0.046265734080708	0.0005187605802517	0.103820854191078	0.250407405486178	0.78301220415079	0.382729341794452	0.963498257806621	0.9924476067883062	0.902458625371514	0.9962947558037836	0.8301573103170187	0.9903533123684876
CPS1	2.6898005323525203	7.73338890915498	-0.163689409088568	0.419415852929647	0.619917854965646	0.103305201897314	-6.16549590658012	2.2674818430198704	-0.26721137468497	0.428547110737478	0.8099780412887241	0.1711022659952459	-1.65335904063057	0.03315699658407	0.791332545093214	0.671775957212545	0.424980116991547	0.86543470825298	0.111844955223593	0.993708960848652	0.9797948693138055	0.9960976473380768	0.9849387987870352	0.7274473244090413
FHL1	7.21716641051572	6.359796776858901	-0.2403789701761989	-0.395245429688991	0.2578880124021089	-0.0158576458284325	1.18134675162682	3.02779376257945	-0.773060303840905	-0.8329326380930542	0.7186274127223	-0.0540732992677219	0.5316482014035651	0.0054531384695223	0.4467632038605479	0.4129337299402	0.479099796910875	0.9573156900899692	0.599166089864906	0.9924476067883062	0.944847168319052	0.9962947558037836	0.9973102838236654	0.9005517563513793
RTFDC1	6.7092589576464405	5.25796928874252	-0.0700429159633495	0.6933521733021679	0.0686851246023613	-0.390294223444501	1.46468109197692	3.67866090378221	-0.2619993285077149	1.6019062200397802	0.219227472228858	-1.4665414757299098	0.939625543989534	0.0015996023753095	0.7952475886735358	0.121056894776033	0.828066229133008	0.153976970153681	0.3599335105936099	0.993708960848652	0.8711950927905514	0.9962947558037836	0.6596829262997911	0.8201939845154386
RNF10	6.0242815947546	6.146328252332059	0.0530471836743573	0.135965419301414	0.333933584838414	-0.0986554136462525	-0.238172045598506	4.52830769369151	0.202652585354623	0.3186061305527249	1.1035862641668102	-0.3806789806857779	-0.1614028923045369	0.0003006580294014	0.8408723783838069	0.752614897303076	0.27922661955933	0.706431294195533	0.8738477926853879	0.993708960848652	0.9844029489108204	0.9941208424814922	0.9493763025255848	0.9711410978543732
ZNF839	3.1574880118654503	4.4498142581871	-0.112366321826586	0.539587961122869	-0.151506213724455	-0.5556316796110861	-1.49905242872404	1.8603826099852296	-0.307582976170546	0.936920602728391	-0.341744543807043	-1.5697340553906998	-0.574321845233978	0.0760530610465842	0.760847198444701	0.357548035244177	0.7352584805494571	0.12861184317684	0.57135906938298	0.993708960848652	0.932460595498128	0.9962947558037836	0.6283151053484103	0.8917655067911162
ZDHHC6	5.29870535725842	3.13186862252379	-0.1727468614660419	-0.0010433948072608	0.501111122777553	0.200197951607828	2.2417372610877297	1.95936455967588	-0.649375213881722	-0.0024560242221418	1.72537693810996	0.791847613387491	1.30705772212444	0.0600946646826243	0.5213876463168	0.998057793296758	0.0954820769294255	0.4351069861400221	0.201826004518206	0.9924476067883062	0.9995371676773662	0.9602597856051306	0.8516542829357141	0.7621915336064972
RNH1	7.72794601418914	4.97103947928262	0.2925100855801789	0.0882112371048947	0.1976952974823039	0.0448621799682987	2.73402033204484	3.29394822351528	1.20895631342079	0.228685630780076	0.693350629948286	0.189784615867991	1.66093880908552	0.0036137372855001	0.237371825373796	0.820939081286643	0.494132336584261	0.850959063168817	0.112178236896258	0.9924476067883062	0.9896559134638604	0.9962947558037836	0.983883575640713	0.7274473244090413
NDUFS1	5.4203572500269495	3.55606782923378	-0.0749964052928904	-0.112255262407404	-0.109550061984903	0.207587129246618	2.07944408853013	2.29247654555983	-0.280648348227565	-0.266436198218431	-0.360990747480912	0.813046918427263	1.23995840484492	0.0311228435175986	0.781072672324355	0.792015035335149	0.720852337784293	0.4234345426579199	0.2276632111267889	0.993708960848652	0.9865775885094222	0.9962947558037836	0.8454159378253695	0.7739098525613534
RB1CC1	5.821451976362789	7.04180404990677	-0.3365667554709859	0.358044500558006	0.157728220127474	0.0007797135022121	-1.37665432825006	4.03253110193818	-1.03013027759945	0.6850090453268171	0.4225286379890089	0.0024641233567126	-0.720875822368755	0.0007506790695127	0.311936554915725	0.499431620169176	0.675915586860453	0.998052505679058	0.480540388155071	0.9924476067883062	0.9564727443753768	0.9962947558037836	0.999868746621333	0.8611977498812019
ERP44	6.52886505438481	5.14030886325364	0.218013824382265	0.339835041663711	0.333895768014858	0.3318232344847899	0.8794914469997249	2.81710059331587	0.786815709852673	0.790452107880712	1.0351605778215	1.25609760705852	0.449270472776699	0.0091492639510294	0.4388286499176629	0.436964653207075	0.3106470478488889	0.2210488138327339	0.656745307529396	0.9924476067883062	0.948784799779002	0.9941208424814922	0.7269241036853805	0.9137777539579282
ALAS1	5.17756405006219	6.61832320940027	0.623902481224409	-0.227760933704466	0.6813208833994899	0.238896790772691	-1.9022601091418097	4.10830140922126	2.0786633470030003	-0.4560617849448529	1.93852012055924	0.810862123361189	-1.08449781596022	0.0004498632066346	0.0469784109798461	0.6520959804096179	0.0627508268082603	0.424446531577507	0.289892493856698	0.9924476067883062	0.9744742269101508	0.9602597856051306	0.8461738735158852	0.7907975799686757
BIRC3	6.45668294141091	7.34760547542325	-0.808894623414758	-0.026505504702267	-0.0883763661124139	0.386319371928764	-0.782546648214634	2.9716377848753	-2.10169665074575	-0.0446504924653039	-0.19626364543885	1.05209466886626	-0.296735653669825	0.0062573201789115	0.0456500571002846	0.964743107124202	0.8459824874485781	0.302897633071296	0.768860409210022	0.9924476067883062	0.9970159608313314	0.9962947558037836	0.7867598592440539	0.9453387058383996
AKAP11	5.15297484791467	8.34943809576761	-0.124485814022002	-0.423007985618066	0.451511648380945	0.5060007286755099	-3.64102440086345	5.32576055255137	-0.388392144790314	-0.7830434079024909	1.2385286118441898	1.61022783127857	-2.13820938853461	1.1389021576645698e-05	0.700663376153628	0.440174784064661	0.225803501041894	0.118565861432787	0.0413668795840593	0.9924480470014516	0.948784799779002	0.9892904445230996	0.6210460075907256	0.680784309473161
GLRX2	5.1265300615928	2.34673553280857	-0.2993412135473039	-0.6753444249508621	-0.322184940220542	-0.3293191456776599	3.97423341767632	1.03861650620986	-0.90693171777262	-1.34840111129051	-0.872442745647072	-1.05923752063695	1.63303622698454	0.309317060474173	0.372490519750105	0.1892543634333339	0.3906797163714139	0.299153446102902	0.116005825933777	0.9924476067883062	0.8912269946240157	0.9948985672775372	0.7840968999607651	0.7276631976144908
SNAPC1	4.756713678462621	6.1893549044546905	-0.0275987914561358	-0.0245379802727548	0.260785248320691	0.0147837467084599	-1.45696577447208	5.0284361403747	-0.127823792027099	-0.069396511483945	1.02383332269655	0.0707039089902079	-1.08516540813697	3.88232581678999e-05	0.899238588412288	0.945203070263576	0.314920367574398	0.944168056623454	0.2886529237235289	0.9950939688723576	0.9970159608313314	0.9941208424814922	0.9952123455238894	0.7907975799686757
DERA	5.82932877618419	4.476814648232129	-0.0629842420441721	0.3210777201568779	-0.206398910555908	0.110163716614472	1.20736068249727	3.14621177283414	-0.264218431761046	0.8587755188845492	-0.754521716015491	0.481562710254257	0.781684325924413	0.0044517858340603	0.793621232478422	0.398391335188224	0.457118087559504	0.6341376275067181	0.442340759784417	0.993708960848652	0.9411016592019076	0.9962947558037836	0.930536045020152	0.8456113965292151
STRAP	6.8056376794999895	3.0439843638572097	0.0201906989860519	0.410805971145616	-0.0563434485347973	-0.224438800517871	3.9198457346924704	2.01124496315423	0.0808351089831348	1.05099295705636	-0.194321848038237	-0.924404786885786	2.38361821327746	0.0580699028458849	0.936177412031193	0.303320030724122	0.8474082370974341	0.3639130158929129	0.0276029123367455	0.9951446045897502	0.9201372321739916	0.9962947558037836	0.8184067337248855	0.6741692880909438
DEF6	2.8136653589101406	4.32507844751276	0.9072377340695952	0.5118731994158401	-0.734386565099905	-0.843319427610853	-1.87422219190064	1.4903390212317402	2.09926928701431	0.750877854160948	-1.3525349056252802	-1.97544406013196	-0.592815480302948	0.149894313060414	0.0456426411351562	0.459581789103123	0.187840694816109	0.0589216127939231	0.558905741100131	0.9924476067883062	0.9494356387374866	0.9851739822852934	0.5570565774982416	0.8884678263114922
PLEKHO1	4.95691672136502	2.38852008244369	0.476280728814885	-0.302458024626038	0.698988402244167	-0.0147780672701045	2.50850597351181	0.975957406070474	1.20787979942304	-0.48455204020172	1.55891708666474	-0.0394798600924353	0.952058163124703	0.338313219377508	0.237342911749557	0.6320473373682851	0.13027328797084	0.9687993000536552	0.350279679019625	0.9924476067883062	0.9736172123601824	0.9786721793324769	0.9980229960253678	0.8159979778832872
GCLM	5.3821824879424	3.5821070356799103	0.1320842819613069	-0.110309602315236	-0.241378360955432	0.070216856321896	1.93294727511341	1.7590509828393102	0.3851580305690349	-0.2034580292369489	-0.6179096592701121	0.213615305893712	0.8823006306891609	0.0904477847129624	0.7030498952316969	0.8403364942489701	0.541649535810947	0.832446930313707	0.385950083050569	0.9924480470014516	0.9924292137978654	0.9962947558037836	0.980139080153846	0.8272905796160049
UBR2	5.55540528461197	7.080069408717519	-0.374113796304552	-1.40037230327447	0.3126789363710089	0.105849542911333	-0.515352047160977	3.94916543683419	-1.05993993245766	-2.4201852212212698	0.7932309443774559	0.3074887855609199	-0.267374861730166	0.0004814900626734	0.2982300294848889	0.0222517792089542	0.434313964364362	0.7607468999410669	0.7911401855527059	0.9924476067883062	0.7993975493817836	0.9962947558037836	0.9645199038160652	0.9507690881348012
EHD2	6.77493655832623	6.10498061603632	-0.0838227936994739	-0.0586928719959469	0.456103787704666	-0.136037419481273	0.476719988881627	3.43840006978777	-0.3328677607246239	-0.153887801370535	1.60409654799665	-0.577774856774214	0.256222648304928	0.0019890978753012	0.742077632202386	0.8789814589885729	0.121636784891901	0.568787709084577	0.7996692635259042	0.993708960848652	0.9970159608313314	0.9753641514418784	0.9095789584629383	0.9521237449490512
CCDC28A	5.118162869043481	3.9561405031153103	-0.238763623112502	0.0026475253474231	0.0443242249747548	-0.0600225922395757	1.51564853213477	2.66987396804412	-0.921824345580845	0.0063877472983567	0.150556794602936	-0.242162428464807	0.945981258590769	0.013133043984842	0.364562570528716	0.9949512766708442	0.881406508957438	0.810479287184924	0.353409796707113	0.9924476067883062	0.999339167501496	0.9966128653004784	0.9747459412027204	0.8181236467775351
RRAGD	3.04899525483312	8.07644670837195	-0.490127517712406	-0.4257211556035389	-0.1481621121210619	-0.9125001941097228	-4.59045498346563	2.59405998145775	-1.05541926546324	-0.5883284945334849	-0.267698319213425	-2.04692211379258	-1.34926447768228	0.0162670198905304	0.300944032055398	0.5614271389134711	0.79102119198294	0.0509394185526052	0.1899383996378139	0.9924476067883062	0.963523198226106	0.9962947558037836	0.5455546514413113	0.7525727974639126
HSF2	3.9067399740156	2.6774523703370403	0.3222763392807949	0.0607789899890761	-0.0745058330645898	-0.359746166387741	1.44701482108242	1.3824586537661498	1.20108175122764	0.140986835659475	-0.229779190861575	-1.3661224859056398	0.6913760901911139	0.179953168829346	0.241267590393888	0.8890564465022031	0.8201755929788059	0.18444542943008	0.495475474979558	0.9924476067883062	0.9970159608313314	0.9962947558037836	0.6944469024209061	0.865529677637267
PHF20	5.781183175073321	5.23870056745164	-0.0779802960931289	0.0651454773829429	-0.0728795433700528	0.0912583049783694	0.7270458020631899	2.9649769131603	-0.251262742974145	0.130999561968558	-0.201086150558593	0.300830453894008	0.376935332412202	0.0074479558494867	0.8034927900831179	0.8967829968253092	0.8421274324209301	0.76589563361781	0.7101291071656459	0.993708960848652	0.9970159608313314	0.9962947558037836	0.9655500704857706	0.9269691387997432
NR1H3	3.6596855826432297	4.008026778649961	0.0561286916366572	-0.124705027131537	0.5992150218950689	-0.373346088135873	-0.424695477929982	1.81567428928652	0.1808816405537	-0.256733447068705	1.63321268870911	-1.24546748855722	-0.176757737233123	0.0825401283420674	0.8578751182719971	0.799438555435922	0.114338030922514	0.2241599631023469	0.861216164417642	0.9941200966410064	0.9878370403812052	0.9670532232474952	0.7299791838093223	0.9699543472516996
TYMP	7.343397688273691	5.8060479736357	0.21280172278864	0.224160262913061	0.171658152207333	0.5875219585753589	1.19810993761194	2.7170382417842203	0.627909012994587	0.410734285916183	0.421844653020758	1.7612673709404298	0.514832792833411	0.0121315323732478	0.535435986234936	0.6846499345511059	0.676553026131078	0.0899116752651018	0.611254257647657	0.9924476067883062	0.9808739245867228	0.9962947558037836	0.58732261029599	0.9019842546959966
NCAPH2	4.51411128228394	5.22116850952434	0.331678665068208	0.025123464276451	-0.321552271657024	-0.0537768826324425	-0.653550392530744	3.07612852831065	1.10547230004603	0.050508147239052	-0.8822579540363741	-0.181510705076898	-0.355722033376697	0.0049347165546618	0.278486527887236	0.960098952730341	0.385188648044955	0.8573152303436709	0.724978237979136	0.9924476067883062	0.9970159608313314	0.9948985672775372	0.9842519705827556	0.9309917276774298
TOMM34	3.9612153994295	6.08312410051964	0.134769258133953	-0.0676082234753261	-0.353233976228438	-0.482500001369512	-2.04782415551239	2.93935897650626	0.370335050044255	-0.112967870138338	-0.7838872842151908	-1.32241662017157	-0.912375944450243	0.0070455059708485	0.714031724926904	0.91093663451873	0.439805848213	0.1973408034502509	0.370494246097461	0.993146933314437	0.9970159608313314	0.9962947558037836	0.7054529328083665	0.8218968709580181
SEC63	6.2100545862256205	6.37962406540376	0.0986569593430493	0.2780690604802709	0.0664441222918151	0.205752344573762	-0.561019194743715	5.67060246862327	0.438727401218244	0.7419980545020379	0.253841050729728	0.91085703688208	-0.459546872506774	4.45633466989069e-06	0.6642258589747371	0.4642676364455539	0.8014731300775491	0.370145975215296	0.649389714608352	0.9924476067883062	0.9499029423972412	0.9962947558037836	0.822550935503316	0.9114691107445276
KPNA6	5.47113413198188	3.7746724245321697	-0.1765696787326769	0.0277604761660498	0.127701048208306	0.173645245644901	1.8857659718640605	2.59675106901407	-0.7119466875076079	0.0709832823488329	0.4521390976703139	0.7335943358259471	1.19528004462041	0.0158185492903482	0.482523978209071	0.943950319616502	0.654729589848159	0.469621207883962	0.2439300045375269	0.9924476067883062	0.9970159608313314	0.9962947558037836	0.8707995349309933	0.7758201783728118
VIM	11.5319485540907	9.776259374381109	-0.0267010605096512	0.4050791678505289	-0.48948234412402	-0.51580621271659	2.15399881575168	8.19641404722032	-0.114128809851349	1.08086268983023	-1.81728907542427	-2.22240532106196	1.6685158019009798	6.3794215383083504e-09	0.909950132768059	0.288980226101716	0.0798904610419371	0.0345078920079675	0.106359585942068	0.9950939688723576	0.9141390306895012	0.9602597856051306	0.502071034284721	0.72084297542908
RTEL1-TNFRSF6B	4.25400076858055	11.599648080318	-0.253863285547836	1.5368102510437598	-0.599915373035228	0.2100479625887069	-10.3705471429808	1.92383191690559	-0.383590755491267	1.54828322828893	-0.905138607582106	0.361933697202346	-1.59327320305732	0.0658078408784063	0.704457233184962	0.133954389907446	0.3738956258777929	0.720406560812149	0.1226406389894169	0.9924480470014516	0.8711950927905514	0.9948985672775372	0.953998340788492	0.7338097823642677
FAS	5.02236564425409	4.1839241991401295	-0.374444061562332	0.231772031716171	-0.37506120142147	-0.0866175995100122	1.1507838114576	1.98322907164092	-1.06475975739052	0.414482708219312	-0.9347359320468492	-0.2594505123659389	0.502447513925984	0.0585564982484654	0.296569369997283	0.681947819205683	0.358272699707969	0.797335043793704	0.6198438853844731	0.9924476067883062	0.9808739245867228	0.9948985672775372	0.9714231285626472	0.9035985434502272
RNASET2	5.94675670449332	3.5650434577196903	-0.424852252157127	0.026747844539314	0.267794030437955	-0.3574967401405539	2.89095507758659	1.52670731795866	-1.13359000679973	0.0462734900520721	0.631335124285411	-1.01051295342643	1.14469644726924	0.1389768552397819	0.267160467162406	0.9634492219909108	0.533251270568333	0.321647643600745	0.262696206349901	0.9924476067883062	0.9970159608313314	0.9962947558037836	0.7963408158492085	0.7812914552867438
CD44	5.43295434555511	2.90550768087106	-0.0993000368299484	-0.182486082163015	0.7029989736847049	0.371454042835052	2.69116442980662	1.1784677036543605	-0.2587091720327339	-0.298995202368245	1.55194853756898	1.01582431546288	1.02048002620503	0.248864946031156	0.797894107381499	0.7673497852068419	0.132722304794614	0.3191737510909989	0.316252039560098	0.993708960848652	0.9844029489108204	0.9786721793324769	0.7959120319322879	0.8020434017841029
AGPAT4	4.49653663622746	5.04212083510923	0.0152008945320077	-0.5685776634437559	0.175068683188671	-0.0028831097965745	-0.224990949515629	2.80291993677041	0.0498048243162577	-1.16104333177899	0.502805042887345	-0.0099763070442163	-0.1154955893148799	0.0105774929592849	0.9606509135504592	0.25660145903731	0.6190881182437911	0.992117145433114	0.90919989200897	0.9963926727717196	0.9038637798917468	0.9962947558037836	0.999868746621333	0.9794435192207364
BTN3A1	5.734509597914291	6.72024111762304	-0.0116398349741892	-0.3159127041880529	0.485496442843728	0.5677684936658121	-1.25950465130933	2.84172206187923	-0.0287704045929735	-0.491205029142556	1.0394702475502	1.46534454683165	-0.488363174337711	0.0092596749648278	0.977259658340027	0.62742286590005	0.307853783384058	0.154790820310188	0.6299357088944549	0.9981519389916756	0.9730014899934192	0.9941208424814922	0.6600560760263307	0.906459804357103
MIPEP	3.92241476556578	3.8518031212235297	0.7183187914423521	-0.334633673494677	-0.284436010855622	-0.306599071598347	0.272466956849185	2.3235886541951	2.79903361795516	-0.808192925095604	-0.89649345853146	-1.2100706255971398	0.151536604858856	0.0301511775198974	0.0095645794475944	0.426755246752271	0.378253548567449	0.237391755924672	0.8809858456606842	0.9924476067883062	0.9474773906595488	0.9948985672775372	0.7380434679433169	0.9716524731464664
PRKCH	6.885901621895111	7.428593610815559	0.122196097629667	0.2855195574556469	0.1794575386628769	0.0737079300158799	-0.911306386763708	4.612924432974401	0.4632021937826479	0.6774742601480171	0.57633581014846	0.284094650818454	-0.517059660059037	0.0001429210274526	0.646979461006263	0.504131477194099	0.5692580533960179	0.7785858462875579	0.610245173263968	0.9924476067883062	0.9578983216210571	0.9962947558037836	0.9686807540585456	0.9018102206583678
IFNGR1	9.0644332039483	6.70365047619267	-0.35737241797034	-0.201544118764133	0.421212618357133	0.592147451154459	2.32897695816869	2.8346196125661405	-1.02665291043947	-0.369552362433104	1.04208144857725	1.7837238234807	0.9115940101830572	0.0088678164646192	0.314178784135955	0.71478214332636	0.307130922301863	0.0864009699525084	0.369941711823905	0.9924476067883062	0.9812385814140124	0.9941208424814922	0.5850134278872068	0.8218968709580181
B4GALT7	4.5382930811446105	2.23166603491725	-0.0674680148762997	1.17550823751499	-0.403916275579397	-0.1506741334092149	1.84703776619314	1.49467792258789	-0.2617838124515689	2.75020386024992	-1.37232268647929	-0.600951542589955	1.14649325098432	0.147902108204433	0.7954074492275021	0.0106368357114868	0.181068493042325	0.5527750255840981	0.263036026241119	0.993708960848652	0.7993975493817836	0.9851739822852934	0.9044610683957957	0.7812914552867438
VRK2	4.546818857230269	6.663134550371111	0.114317657801988	-0.365266356126128	0.247830605754761	0.273265449978719	-2.39912171984136	4.3548732355213	0.411690833659687	-0.7936182068827121	0.7615872273534291	1.01983606863727	-1.4410784996036698	0.0002416437209513	0.683818348769818	0.434668470875683	0.452701995336505	0.317043174765437	0.163681298361533	0.9924476067883062	0.948784799779002	0.9962947558037836	0.7941510148888643	0.7455763078186629
TNFRSF1B	5.46154286955875	3.85551638281341	0.177727812024056	0.163560174410275	0.2836110767666829	0.366008940877586	1.11620916347728	2.17250217637795	0.5946706939386579	0.348232716571635	0.84197693082241	1.2929486424636898	0.5817575450877579	0.0396106453427694	0.55695039561759	0.7304678129444558	0.40706559606884	0.20719297533607	0.566140504591699	0.9924476067883062	0.9812385814140124	0.9948985672775372	0.7130784987067781	0.8896534679568738
VEZT	5.7262382291187	6.40256188775635	0.275421348518687	-0.200843715366492	-0.179670866686755	0.326172402573978	-0.7835534732870729	3.52133951211975	0.849559606943226	-0.3834100394422789	-0.4711844821418	1.02705741734864	-0.3948636830018779	0.0022221164374107	0.402950395950275	0.704567313017376	0.641264575011055	0.313750878917666	0.697368358165219	0.9924476067883062	0.9812385814140124	0.9962947558037836	0.7923757730439844	0.9239456751742036
POU2F2	3.03282772082017	7.298629663285889	0.461112744919399	0.2113842780041629	0.485443273196191	-0.200662531121966	-5.36114317730229	2.16989506639201	0.9383358753435308	0.2743585977674039	0.807480186059304	-0.415456207206582	-1.45904360556021	0.040601502830697	0.356684301170415	0.785991273865608	0.4265831911668309	0.6812045301300479	0.1576139291751919	0.9924476067883062	0.9865775885094222	0.9960976473380768	0.9430165340027076	0.7431321102440231
BRD9	5.16306986938079	6.83936818947165	-0.202753893409656	-0.4235998792592221	-0.138684147482463	-0.0130507541437944	-1.40060268868514	4.53284642077382	-0.6824955274501371	-0.858621674549547	-0.4080662875274179	-0.0445862263810768	-0.859781356699879	9.9355642132053e-05	0.5005335519090529	0.397840273638515	0.6863287212828321	0.9647535837841408	0.397211456969572	0.9924476067883062	0.9407140310226134	0.9962947558037836	0.9977671993303576	0.8315508857927374
SNX1	5.7714083229191	4.465336061800049	0.167335727499269	0.107961454404393	0.496174625038639	0.592420992770713	0.8346074785371651	2.7477940476494105	0.550063291038281	0.215371204618043	1.4345194661090002	1.98560545693991	0.47441012412911	0.01037717668218	0.586637547095711	0.831039037681986	0.162499589683526	0.0569488239772344	0.638886561092862	0.9924476067883062	0.9911875713720164	0.9851739822852934	0.5526309738793461	0.9086884644965548
TBPL1	5.31252757890926	4.74702540136829	-0.124609931897116	0.302178683421735	0.0322107341307493	-0.3262977228425219	0.758083747973855	3.18352548750776	-0.466347416397089	0.7075063905830792	0.1059980393192019	-1.26720974803201	0.46949923698563	0.0042420979011797	0.644629822436533	0.485690594417821	0.916341591250903	0.2161322063384689	0.643472386148648	0.9924476067883062	0.9557470070746278	0.9991660258132156	0.7215731170197239	0.9100224937800352
ARNTL2	3.0982313503314103	9.165203137598938	-0.2532972709614189	-0.0948612724407316	0.8812896536548009	0.5686931013546489	-7.488134613895861	2.7054327763306003	-0.4718813702366211	-0.111016894252506	1.39340500450003	1.10707691726518	-2.01936413089495	0.0133033295606169	0.64086412335445	0.9124568882460808	0.1748896900977909	0.2782638698940639	0.0566232359515308	0.9924476067883062	0.9970159608313314	0.9851739822852934	0.7690621636967614	0.6861698493586459
BCLAF1	6.62953852511583	6.00438435258909	-0.198229105521129	-0.359674876275218	-0.0477796208139526	0.269257949873998	1.00110144795087	4.580684626011849	-0.8037999077506259	-0.907317417317766	-0.166773303269101	1.10790794519375	0.70143460969873	0.0002257454032446	0.428296919379955	0.37251657117202	0.8687499450330809	0.277702891498586	0.492459401799432	0.9924476067883062	0.9341442777262432	0.9962947558037836	0.7690621636967614	0.8643230922715373
SLC39A9	4.443721171180281	7.1265260289011705	0.0748763964248013	-0.174430344335964	0.774205500464397	0.8094431144673949	-3.61877781796485	4.32917976960382	0.239439021275183	-0.3336614570099669	2.21662315805008	2.70855713799855	-2.02919371942447	0.0001728680455958	0.8125092664560971	0.741121007804749	0.0349439912139809	0.0113945808137858	0.0520419249395956	0.993708960848652	0.982226438602256	0.9602597856051306	0.4366730050674224	0.680784309473161
TFB1M	4.06580204289185	2.76899449683608	-0.33083593679932	0.395440950126173	-0.508237667128269	-0.371469203993972	1.38725901943679	1.53116564697689	-1.35553377636722	1.04825341348525	-1.8317518159442905	-1.60659533018203	0.706194167532388	0.138798866651923	0.186885777457018	0.30424612793065	0.0784279735067875	0.1202555457658509	0.486646167102985	0.9924476067883062	0.9208589544989884	0.9602597856051306	0.6220966375855332	0.8628203257504451
RABEP1	5.25761025586504	6.761164720021871	-0.4391804685908509	-0.59767615432728	-0.116841854262396	-0.0611819644231985	-0.976021629425538	4.85829340023698	-1.71910934122961	-1.46276883245715	-0.400575224796808	-0.248175106393287	-0.647365717576415	7.317364175505991e-05	0.0967894957384234	0.155529143955293	0.6917893981847221	0.8059075504737622	0.524399467510764	0.9924476067883062	0.8711950927905514	0.9962947558037836	0.9736230528069169	0.87500496749136
HMGB3	3.94378513101963	5.35191260975784	0.082150782008028	-0.300727866409647	-0.6493552667210359	-0.0130575944183272	-1.1812471537570202	2.2420604549192102	0.183385977289089	-0.400506100135361	-1.17866387100638	-0.0295221837267564	-0.4579136377259221	0.0358014251371109	0.8558174813895909	0.6922067133645511	0.248760653497483	0.976661795562754	0.6517738985443481	0.9937665027286832	0.9808739245867228	0.9912946486781956	0.9990997579555289	0.912380734770505
NUP160	5.012640361258719	6.943122307566349	0.131289721707021	-0.656937231182813	-0.5858467131672079	-0.119750070841532	-1.2578239223120902	4.22568927314434	0.429565489266591	-1.30921775622111	-1.58782616885795	-0.3924245361388	-0.7034716656344562	0.0004175160923643	0.6708670621925761	0.202090205288038	0.123703908861604	0.697885685834899	0.490221107924056	0.9924476067883062	0.8960919150513055	0.9786721793324769	0.9448502692391468	0.8635110980468452
BAK1	4.30929165206213	7.9276095823030195	-0.120872519056297	-0.56537342637303	-0.2754345107415639	0.563326699004256	-3.67321592091649	4.99207098693683	-0.377540888925774	-1.05581747371993	-0.734843887064641	1.81473135038318	-2.1321083197101203	5.42470129478353e-05	0.7086233034442879	0.300642358138155	0.468757797741313	0.0804638656698645	0.0448638317409947	0.9924480470014516	0.920083560153587	0.9962947558037836	0.5775883424346083	0.680784309473161
IKZF2	2.62923761264511	9.76638024504866	-0.015179806457799	-0.769541988602728	0.302655018271719	-0.14558204824194	-7.6235228138036	2.5747006135099	-0.0273724646415058	-0.8836296831393059	0.461311267001217	-0.276491172238993	-1.85210097298436	0.0166916586331169	0.978372001306265	0.385099479100054	0.648388090713543	0.7843653397000071	0.0757553448684403	0.9981519389916756	0.9359026249566718	0.9962947558037836	0.9698385335913692	0.71288843395529
GRN	8.064669063435769	5.43286211481996	0.148713500684316	0.100299882244938	0.456849979818437	-0.189859957493493	2.73681071472269	3.99787081651448	0.7148467390714469	0.303504377566089	1.8603860041725304	-0.935528299644526	1.85077399785232	0.0005811872877207	0.481110597124114	0.763994060343088	0.0742435797032338	0.358318370944577	0.0766365920730138	0.9924476067883062	0.9844029489108204	0.9602597856051306	0.8147370073160062	0.71288843395529
FAM13B	4.52788359484461	4.92274604214592	-0.597762810753185	-1.10328102119228	-0.547724562540237	-0.0015739446877865	0.680056159116174	2.7856391400566296	-2.14488567640375	-2.61235913524128	-1.74897083812585	-0.0060089968364494	0.3539737732253279	0.0107715018511376	0.0412569527005638	0.0147726318566904	0.0918607204548234	0.995251393145774	0.726754900845457	0.9924476067883062	0.7993975493817836	0.9602597856051306	0.999868746621333	0.931377114715032
ARHGAP31	6.60889212120338	6.94246356328665	0.0205860385600708	-0.3679718069419879	0.512650187149645	0.629011833158994	-0.82261811740745	3.97507004717412	0.0792649415950082	-0.9004920046093091	1.74280440788508	2.5537633856211	-0.43412928448623	0.0005379341562592	0.9374273409284342	0.376234566459242	0.0932235020435461	0.016961040580262	0.667711640109894	0.9951446045897502	0.9341442777262432	0.9602597856051306	0.4569503076014553	0.9175740618735814
CENPQ	3.8322597869047006	3.4023054468606	0.22224876311974	-0.127727657530704	0.300172102482009	0.0159871203235566	0.344600998339747	2.04497416975752	0.76773553558579	-0.268851412363473	0.860322571537275	0.0563859165747892	0.1912882845248759	0.0548169454373781	0.449516695904248	0.790426135529238	0.3969333064250049	0.9554764645598908	0.850430916171996	0.9924476067883062	0.9865775885094222	0.9948985672775372	0.9968990699630332	0.9665682126228088
SARS	7.01131452402917	4.59065730799225	0.257789959367874	0.506636187325359	0.4876091126507499	0.197564291415512	1.90743333626705	2.70205385415161	0.857791769753752	1.05105322964562	1.3970160689793798	0.670505529028066	1.03108278590091	0.0155391339421157	0.3984360340062529	0.303200178355787	0.173535442775057	0.508386973977372	0.318634196132039	0.9924476067883062	0.9201372321739916	0.9851739822852934	0.8861150358851451	0.8032487148535822
RANBP3	5.162897545174951	6.14510948812971	0.0739243850288475	-0.0731307510671807	0.22272691721175	0.2540215516078949	-1.12812533328478	4.37988276806437	0.291055826682406	-0.176342317223571	0.7551299572900699	1.03406626934658	-0.74123933872979	0.0002093744792663	0.7731814572791779	0.8614047112058629	0.4564792822917939	0.310367151919591	0.46604744857246	0.993708960848652	0.9943343334449314	0.9962947558037836	0.7914941505799903	0.857205251610616
ARID4A	5.494323797324291	6.94771979838166	-0.836781767651718	-0.5288782724059989	-0.330061641258265	-0.3303587504530449	-0.433173051426367	4.472695873657781	-2.60362590750569	-1.02135314008737	-0.915381799373346	-1.0468816572548	-0.25890198233734	0.0001170404603777	0.0145918534963587	0.315831175579047	0.367807805683051	0.304107623221242	0.797604754966435	0.9924476067883062	0.9235439161764046	0.9948985672775372	0.7875699300393185	0.952033253243242
TSSC1	4.4308598589085	5.396648189191719	0.265068500217435	-0.158737192928789	-0.338699189562401	-0.128314536071002	-0.719644380709475	2.6874880361422497	0.7412710175091509	-0.270284691383985	-0.7763769067288271	-0.36051268607194	-0.330959743480025	0.0124427066311424	0.4648027938591839	0.7890437796367501	0.444080497629321	0.7212575097004129	0.7433737095977441	0.9924476067883062	0.9865775885094222	0.9962947558037836	0.9540702121514067	0.93822708999504
PNPLA6	5.07883361869399	5.48321319516909	0.0157968848304308	-0.7433759803719909	-0.1235515349915839	0.1123921711695069	0.176686159773956	3.35754635479078	0.0522063564930842	-1.48153462752796	-0.356109845360921	0.379177500676508	0.100490358457785	0.0022784073681355	0.958734951478235	0.149631328629533	0.72442757577429	0.7074164461673009	0.9206711397128968	0.9961820457936218	0.8711950927905514	0.9962947558037836	0.9502047245698308	0.9820582026462048
IFT88	4.72574014105636	3.84050424091802	0.0090664133515015	-0.6736613551946341	0.257670535054043	0.177663631768126	1.20102238137772	1.8423829730905696	0.0251696894607031	-1.1463458580436798	0.6460751577997691	0.517383259749843	0.5370426466899939	0.0760326202472899	0.98009814205232	0.261354601518859	0.5234910712954339	0.608952189969303	0.595480439127916	0.9981519389916756	0.9042401430603352	0.9962947558037836	0.923212769493454	0.8991107171787858
ALG1	4.25091101149319	1.75641558521292	0.0157212300741078	1.33008117955027	-0.4296170025258479	-0.5383627943593929	2.10454496564054	1.14802387075945	0.062625307215109	3.26053330570503	-1.44155665388987	-2.1565133871971	1.27067073637213	0.261799897898636	0.950520790354454	0.0030697309199249	0.160620575779811	0.0401258379947862	0.215802695124754	0.995393617709714	0.7951341045234317	0.9851739822852934	0.5187669934379074	0.7719943621700057
ZCCHC8	4.677444169647191	5.424775664709211	-0.325622373775677	-0.421225782343651	0.327770589525962	0.15236901953825	-0.537455077512487	2.9308046032196	-1.03440574361889	-0.8389861166935949	0.927336838534719	0.5138346506758089	-0.2686277692346219	0.0072222557730888	0.31019301956814	0.4092012583550199	0.3617287746243571	0.611660451577559	0.790547816436338	0.9924476067883062	0.9432028999225306	0.9948985672775372	0.9238772437701002	0.950292093977498
ABCF2	4.86587477262053	4.16423761568005	0.477530381821918	1.0002968316354	-0.0444632568248904	0.104425792280583	-0.1869623463068319	3.3524182382882297	2.16643860062408	2.70368424086994	-0.173220455527874	0.4853823195370859	-0.1389810985155319	0.0027448993332485	0.0389470744232277	0.0121549530256272	0.8637436786433041	0.631274350092068	0.89066540801431	0.9924476067883062	0.7993975493817836	0.9962947558037836	0.9299004056030856	0.974701355784936
CHPF2	4.688099286180241	3.68563640561014	0.209854136031477	0.384201851447548	-0.0708628196068489	-0.167732281065573	0.9051284238589408	3.0880668210406	0.997668496099688	1.1113251908031698	-0.293836550573665	-0.82260086549133	0.703092780294096	0.0047751929709842	0.3269962478488449	0.276339867614755	0.7711027731722	0.417758406039757	0.48832474717664	0.9924476067883062	0.911803550723017	0.9962947558037836	0.8423975574808531	0.8628772896509673
LRRC7	2.60522557898847	7.255925508305349	0.257282249189166	0.265386496212958	-0.0580458486783176	-0.5940798127475451	-5.27200937665403	2.00256798231324	0.3997049077696121	0.256844152270451	-0.0717226780113102	-0.933993395879128	-1.33273605892264	0.0574503242973762	0.692529429205983	0.799327320782333	0.943350103588106	0.3587230653207879	0.1959060114289439	0.9924480470014516	0.9878370403812052	0.9991660258132156	0.8147900605039904	0.7585187180676577
FUT8	4.447684894452809	6.68112123729702	0.349002298236666	0.078065150721839	0.0905237591835103	-0.306477041681173	-2.51131731002863	4.48370232542104	1.18998859126486	0.159877438577618	0.264126676292052	-1.0433375620404	-1.55447044629985	0.000113585807345	0.244043320542448	0.8741253983644	0.7936166978605309	0.305716742477972	0.131303870437354	0.9924476067883062	0.9959175742491684	0.9962947558037836	0.7890881361882449	0.7369611864279337
UBA6	5.55782528267809	6.6928881868208805	0.0753649541968525	-0.172506836133919	0.0022180076627876	-0.1962764321775499	-0.912317101789419	4.71676772026455	0.2835131468722069	-0.397000204398061	0.0071390363149641	-0.7490274117852329	-0.5907716960937691	0.0001115313439641	0.7788831566953179	0.694552103313141	0.9943546101901491	0.460281925498716	0.5610922294906071	0.993708960848652	0.9812385814140124	0.9993867326309476	0.8668228345911418	0.8884865161839057
GAB2	3.55895852736218	7.23283016294002	0.610103118611366	-0.7593474501080341	0.7109343473405529	0.141591877898447	-4.27414399295547	3.844874676332741	1.7636649989807502	-1.3313780705585	1.70029012341578	0.421568990644412	-2.0911435640302103	0.0007578124511974	0.0889119178209462	0.1944622535339189	0.100164504703163	0.6766507998776071	0.0471633161551265	0.9924476067883062	0.8938001528126632	0.9602597856051306	0.9424088139125408	0.680784309473161
ATP6V0A1	4.9466006010739605	6.490266537464549	-0.156987057910273	-0.599662038278859	-0.0608104291718676	-0.300819158222016	-0.8202877600026071	3.5383108631672204	-0.441777248158765	-1.02669606545149	-0.150630390519582	-0.8618204764866879	-0.414746791774372	0.0014267684202879	0.6620436302538149	0.313351969283549	0.8813472097817859	0.396107314733584	0.68148788423674	0.9924476067883062	0.9231698724362036	0.9966128653004784	0.8351219742774681	0.9199871060805296
PIAS1	5.98175296448177	5.0936051126194295	-0.355177711995607	-0.5271263890690301	0.431574837270592	0.153656572205591	1.36328225398168	2.6879023793096297	-1.08467641266239	-1.03573888098599	1.17089281221881	0.4943058548688239	0.6627456561681179	0.0132761660618126	0.28756511604032	0.30990993653923	0.251793904069834	0.625218678931124	0.514455037643923	0.9924476067883062	0.9231698724362036	0.9914273587399268	0.9294278703046512	0.8711449624832998
SLC4A7	4.689921049963281	9.19533006543828	-0.112143217404548	-0.428340727657755	-1.21225210561873	-0.276683339973817	-4.02487735881635	4.28301491890274	-0.293598391212043	-0.693051101945778	-2.52185344306277	-0.7137997857397859	-1.72696905994514	0.0004338906958603	0.7713913437986121	0.495434552655905	0.0183896383214827	0.4821900387264679	0.100961974901585	0.993708960848652	0.9564727443753768	0.9340798625763962	0.8764838412275486	0.7174196862246583
MAP2K3	5.05651085113922	6.907098145460651	0.145576216743175	-0.36485968430523	-0.0495684939892729	-0.002057962432605	-1.6340265912098202	3.2542990642025296	0.3727153215043489	-0.567513715018955	-0.109034567571378	-0.005392459960016	-0.7115410167794279	0.0033541589778033	0.712183232776918	0.5751687303468891	0.9139551900516668	0.995736674404766	0.483719856794996	0.99288641777328	0.9678801431352216	0.9991660258132156	0.999868746621333	0.8619262481405072
TMSB10	12.914025760994802	11.5198238563218	-0.32248083458582	0.351083785520798	0.0465124930927259	-0.0284255314434713	1.1780583957048798	8.539744386943639	-1.82335218959112	1.3189670678115402	0.242279633261981	-0.1711129369834309	0.8397920911171309	7.964059438537311e-09	0.0802956455051353	0.199295827115202	0.810563749481818	0.8655336546397759	0.4082431234729989	0.9924476067883062	0.8938001528126632	0.9962947558037836	0.9849387987870352	0.8359991379400623
ASTE1	4.14339005166868	5.34518754307313	0.3731370292160789	0.450584324786103	0.17515453645842	0.0513544508677907	-1.791445547005	2.72025622164886	1.09280935096408	0.785775701961444	0.416878190306117	0.152229019695215	-0.839950098084854	0.0115397310177079	0.284069968183131	0.439047330996936	0.680008461277708	0.8801492332606159	0.408702032124306	0.9924476067883062	0.948784799779002	0.9962947558037836	0.985637713030218	0.8359991379400623
RNF19A	6.56913272231746	5.953906309715119	-0.385095202615849	-0.0799431739574516	-0.339368935118841	0.4414908683496261	0.808646405281376	4.08993725907687	-1.3400925477714098	-0.169899985792663	-1.01990011283995	1.5409559017959398	0.514096131963073	0.0003300158146947	0.1909894873237399	0.8663104197333491	0.316507746897416	0.134554319238927	0.6112186121547231	0.9924476067883062	0.9955252981648476	0.9941208424814922	0.6388802314011074	0.9019842546959966
PEX3	4.680751630823201	2.9604890395566	0.512694067654422	0.4917635006769179	0.0792681201957231	0.532855758352142	0.824616064797412	1.60759861342076	1.61199951219571	0.91912894315758	0.2173774951595969	1.72327769312361	0.414666135832438	0.119142716761661	0.1181784546546199	0.3658788269341799	0.8294904480433141	0.095866313398045	0.6815462474060501	0.9924476067883062	0.9330659638399312	0.9962947558037836	0.5964405601192639	0.9199871060805296
GABARAPL2	8.300611231865389	7.44457793092128	-0.265171838431584	0.358267264714872	-0.2320273175118519	-0.297589436425798	1.06934945700493	5.72674687857174	-1.1743289366708998	0.9971729663987092	-0.8773905276686809	-1.3452692622087905	0.7528845862608909	1.98021603426747e-05	0.250504575923721	0.328062259041835	0.3880298906280049	0.19015680687047	0.461567413900383	0.9924476067883062	0.9276015707308328	0.9948985672775372	0.698332664162963	0.8562293910230655
SH3YL1	4.5387294170736	5.07059883934192	-0.0693147079629068	-0.0348123766470302	-0.341468946565906	0.0409724540793798	-0.3715664299899679	2.6838160205255	-0.1898641437123329	-0.0570182775263469	-0.810903201054295	0.114563969941752	-0.181760240555325	0.0120833078419949	0.850785335551252	0.95493559033067	0.424260674947905	0.90960833251929	0.857080340513023	0.993708960848652	0.9970159608313314	0.9960976473380768	0.9891977349599268	0.968876576531618
FAM136A	4.79703134901591	4.30117676731176	-0.0456311403765191	0.44224804620409	-0.202865692895917	-0.375353928231235	0.331455909838117	2.4780072028965603	-0.1566927940044599	0.951208574985074	-0.6066856972297591	-1.34600054415362	0.176032441438031	0.0202748209734088	0.8766509633772049	0.350185941049661	0.54906117388944	0.189699980150161	0.8617004872994591	0.9946609174352774	0.9313929789675044	0.9962947558037836	0.6981230567627351	0.9699543472516996
VCL	6.65903654244733	5.994942144253289	-0.2459767282117839	-0.552933195230234	0.11217120194704	0.6177638058866	0.6435733178300099	2.9425073923969705	-0.7992200453418149	-1.1681241441923995	0.322818197620623	2.14438708492304	0.29311144878299	0.0067939771620165	0.431388081378592	0.253545159313576	0.749430938750601	0.0417082634852387	0.77166140543768	0.9924476067883062	0.9038637798917468	0.9962947558037836	0.5235361375253736	0.9459811056517832
DAPK2	3.01633786395962	4.64854272707053	1.00988387709284	-1.1824004643234198	-0.255381234400594	-1.05224800683498	-0.7351644605589358	1.6620038459026	2.42116326041612	-1.82392471771426	-0.490975250930951	-2.56867566283333	-0.241578138406748	0.1106290727046009	0.0228004263356779	0.079965406893499	0.6275704773819301	0.0163374018448696	0.8112462048657121	0.9924476067883062	0.8517850617812458	0.9962947558037836	0.4549807549416135	0.95587097064677
NSMAF	4.35723834540227	5.35562541120251	0.0972560795039088	-0.9497025105301792	0.30052865331921	0.3729525758094479	-1.02507439176639	2.425784741711	0.289421910658872	-1.78690588763406	0.789198543808867	1.18889089940464	-0.428313211902445	0.0234210500758147	0.774486086324794	0.0855921905020543	0.4368469016787729	0.245079491278885	0.6724723547133579	0.993708960848652	0.8517850617812458	0.9962947558037836	0.7438604931683305	0.9190432620181228
ADSS	5.43601982103032	6.615891073484191	0.174418946875628	0.195988949179675	0.201586152601309	-0.4289774205219979	-1.25632935252002	5.276130771332269	0.691826698334558	0.466143351664896	0.6960356418465	-1.71187106662694	-0.923646329542886	1.30408595951725e-05	0.494743435102169	0.6447190537494399	0.4921441299801279	0.0979770021973936	0.3635622025331779	0.9924476067883062	0.9740829901797652	0.9962947558037836	0.6002885835180054	0.8216955210138899
TIMP2	4.743723048310559	7.745755657133241	0.0330438336616609	-0.681034907592027	0.407591129505155	-0.608015663516791	-2.5312004819593104	3.5614859383935804	0.0855634475815529	-1.06670934372323	0.890475339331468	-1.61121941592697	-1.06691103324957	0.0016970402498096	0.932454851813434	0.295954500238737	0.38094482241101	0.1191036927911159	0.297414588252682	0.9951446045897502	0.9168549077549184	0.9948985672775372	0.6215919286721061	0.7924185334333598
RFC1	6.14868927633957	5.971356967263451	-0.277849863448359	-0.156038319331732	-0.0022661245732513	-0.0716054340418173	0.510561305713899	4.02945095671222	-1.10622061440656	-0.396237625995431	-0.0078329573898381	-0.294989727908498	0.3158483821496179	0.0006347254365176	0.278478484399419	0.695231488788042	0.993808955895731	0.7703729723537142	0.7553507318453969	0.9924476067883062	0.9812385814140124	0.9993867326309476	0.9670150866666122	0.9403413728135758
TBC1D23	4.86336050817083	4.43519063747074	-0.289789012558003	0.0851900606559826	-0.0581833966217635	0.00511813178141	0.570042185558709	2.5723642376400497	-0.907672219954274	0.1634637339046659	-0.163773125386691	0.016651146658772	0.306760673540101	0.015694857818378	0.371797553333289	0.871327490223486	0.8710861922802671	0.986833006652338	0.761295281746476	0.9924476067883062	0.9955326463002302	0.9962947558037836	0.999665093181292	0.942212958073278
CUL3	5.17779898289122	3.08874806504546	-0.140135166490033	-0.6683931609681011	-0.1845984092390079	0.394862171737445	2.6729090988698903	1.7338074653708402	-0.474925613913936	-1.41890992682704	-0.556851082393235	1.39715522317973	1.4008471915239502	0.0952034097634732	0.6385276153430041	0.167710258758988	0.582123522931122	0.173611015738164	0.173775398210999	0.9924476067883062	0.8807196348096884	0.9962947558037836	0.6784722551379593	0.7478875348491261
MYOM2	2.8567081571738497	3.28493543294854	0.2549990260748589	0.586324147352981	-0.113708066415996	-0.323515552470255	-0.84796070754207	1.26269122546131	0.6237499099939411	0.9106006086441658	-0.222561921000971	-0.8055192080123641	-0.298811365730368	0.220119248768368	0.538275118852509	0.371173088849177	0.825626703268231	0.427929773329485	0.76780635637324	0.9924476067883062	0.9341294550549548	0.9962947558037836	0.8467995930328696	0.9449109587630208
ZZZ3	4.832720219905941	5.8198959973417	-0.112043251783295	-0.129343836759544	0.0849558779844635	-0.359129355678389	-0.8829682034829491	4.063281040219	-0.496874990331121	-0.3628096904832629	0.328733378672437	-1.67988442434067	-0.5692111107965889	0.0004034390067414	0.623403803552467	0.719704301667472	0.74493698874622	0.105016017341308	0.574099907496841	0.9924476067883062	0.9812385814140124	0.9962947558037836	0.6064979140503375	0.8932906434676259
TUBG2	4.121147292336629	4.01924460353091	-0.0301315513464043	-0.0490988126960289	-0.0069895059204417	0.1172665718312859	-0.0527480332256538	2.44395401528769	-0.112969547644355	-0.113989428279979	-0.0224254200641289	0.457309388842969	-0.029630000479421	0.0222620689135726	0.910885343495192	0.910118168490395	0.982269610309553	0.651144794611088	0.976615619887498	0.9950939688723576	0.9970159608313314	0.9991660258132156	0.934335876715122	0.9947709378847892
RPL26L1	5.516882456082651	5.8325862063262495	-0.0118499886941404	0.728535889966775	-0.369604097330438	-0.298004324379018	-0.472135565283667	3.48019324417714	-0.0359275303430694	1.32610856063082	-0.965554632322793	-0.9075732280971552	-0.25980085853244	0.0016597339210133	0.971595060869739	0.195520359299876	0.34253317121978	0.371848965493206	0.7969182343100999	0.9973172884594824	0.8938001528126632	0.9941208424814922	0.823111829158741	0.952033253243242
FLT4	5.85017974184041	6.293734038008361	-0.0113676591808043	-0.7065573673575841	0.229260988507095	0.103143436779618	-0.115703260601508	3.55166553417842	-0.0351211420147879	-1.3666836139754	0.621391682977474	0.327906949249705	-0.0604956869797137	0.0018041458954379	0.972232379159558	0.183514561221936	0.539372671862329	0.7455232072828529	0.952341104575866	0.9975659708664556	0.8912269946240157	0.9962947558037836	0.9616897785258438	0.9877256500560938
NSUN2	4.7359412648257	3.95658933786148	0.4552630238182349	-0.181333518452493	0.0038412911325868	-0.120220259027858	0.8030122986722991	1.90077562616023	1.2855962545709	-0.317129017976931	0.0093828078676233	-0.3538429502904029	0.3576830730480879	0.0687089075163437	0.209383322564075	0.7536840412937931	0.992580591695509	0.7262303286714041	0.723587967223968	0.9924476067883062	0.9844029489108204	0.9993867326309476	0.9551492066003596	0.930071920366519
FBXO42	4.72870608702842	4.674969412339911	0.345382530734229	-0.7488259468214961	-0.313566357141087	0.1989431822543889	0.3704313713457089	3.0190880868969	1.23260500004486	-1.59886962682225	-0.960187896402882	0.7245728859369759	0.222294395060061	0.0053579979119581	0.2279729097692349	0.121074519118721	0.3451794728185011	0.474725733414506	0.825698219431963	0.9924476067883062	0.8711950927905514	0.9948985672775372	0.8736058870571362	0.9601925632124294
MFAP3	4.05023069932212	7.352134009776631	0.583821589547511	-0.255554469312182	-0.252361329276702	-0.0191380357557616	-3.8150113433839294	3.10556458198825	1.66469091923875	-0.456436686037211	-0.6105081573225051	-0.0568646808274367	-1.48762859330023	0.0046266317836141	0.107878807814454	0.6519013042326921	0.546810035114418	0.955089820181035	0.1486060263646459	0.9924476067883062	0.9744742269101508	0.9962947558037836	0.9967288163970076	0.7424962005152435
MRI1	4.75610639190933	4.20332203067836	-0.0282240044826808	-0.6272101122050789	-0.0318499330442341	0.0119675170312986	1.1040886421806002	2.34372366028229	-0.0949162969663683	-1.31895220886715	-0.0927332468687419	0.042234767765532	0.5701519833503779	0.0272423288693317	0.925086990979644	0.198799274436591	0.9267931822467652	0.966631966370388	0.5737043555378809	0.9950939688723576	0.8938001528126632	0.9991660258132156	0.9977671993303576	0.8931632322806731
METTL1	3.55444357172109	4.78701999104416	-0.0879152036141961	2.2373575236295697	0.134679121831669	0.154175422150119	-3.5133300131319	1.8529046680795	-0.199137191060933	3.01471243210258	0.2481074995279699	0.351398227576562	-1.25022812786634	0.076931239042101	0.843642671474635	0.0057191250309553	0.8058759492752521	0.728038727665396	0.224349673232528	0.993708960848652	0.7951341045234317	0.9962947558037836	0.9556276027916673	0.7739098525613534
AGA	4.75285908968247	4.453455879796049	-0.177090368378429	-0.215833781572505	0.373469706050044	-0.0694581169687652	0.5578907461702529	2.70377239885702	-0.613193993815808	-0.462232243815698	1.17195399058448	-0.25333068317563	0.315152260479998	0.0128910087673346	0.544747697160302	0.647911482359889	0.252653727369824	0.801919224840803	0.7557011663996221	0.9924476067883062	0.9740829901797652	0.9918609354058436	0.9722648240172777	0.9403413728135758
PI4K2B	3.94134895384714	6.35863704310196	0.2713393223808439	0.624452716169261	-0.0119646281606409	-0.4174669335546749	-3.14077746447254	4.10960511688473	0.891642357574143	1.20753379411476	-0.0319424784570978	-1.3452111780977902	-1.86683910417803	0.00041025476916	0.3802780756429411	0.237895545756022	0.974753442576098	0.18944638209206	0.0745263397726677	0.9924476067883062	0.902128638973668	0.9991660258132156	0.6981230567627351	0.71288843395529
BOD1L1	5.4493673060443095	5.950677618192071	-0.303054040583402	-0.328393087830226	0.166547579107556	0.159195150836959	-0.304837458866204	3.63281024489483	-0.966622508484044	-0.6395325158363	0.469815774383429	0.5194301465007171	-0.17254093314132	0.0011141318288295	0.342008243955102	0.527674823891115	0.642125157422827	0.607542889176715	0.8642534259498771	0.9924476067883062	0.9578983216210571	0.9962947558037836	0.9229314172608964	0.9699543472516996
MAT2B	6.2360002896354105	6.2017795754999	0.0660047633837311	0.1523477636233439	0.114769497221944	0.0909554062861363	-0.3427618905606229	3.48829363829906	0.230756428836682	0.342945533644953	0.353036799838382	0.334020320536079	-0.177170966742875	0.0019370757976186	0.819277522021934	0.7344416500653399	0.7268863959000792	0.741078934179717	0.8608616667271809	0.993708960848652	0.9817745973550762	0.9962947558037836	0.959940635632921	0.9699543472516996
TLL1	3.31117772860205	2.3564414559769	0.442168557256317	1.56480011732759	-0.546193578692355	-0.661236478932309	0.13859616839017	0.814726331458545	1.16850350689468	2.53967630746017	-1.1552800218757902	-1.7354981141447	0.044189018348394	0.4234334612050421	0.253514276203056	0.0176791881591681	0.2587771490569969	0.0948239863831491	0.9650948373898393	0.9924476067883062	0.7993975493817836	0.9941208424814922	0.5949071926805387	0.9907122377532366
EDC4	3.5326812172722404	10.2676708394897	0.0662719608750262	0.331320472210098	0.241295091084071	-0.0183073857810866	-8.56813933165796	3.61962032529762	0.226967706463731	0.7135545710813679	0.772369068751788	-0.0692425147077993	-2.98019111920551	0.0013575113164861	0.822279882450069	0.482071041568323	0.44707799712775	0.9453440187959292	0.0059868832368109	0.993708960848652	0.955426250806271	0.9962947558037836	0.9952123455238894	0.5679433326785918
TRIO	5.046306123983361	5.7186118151515695	-0.178245275382616	-0.332685536302136	0.0618604207695211	0.0619948869655471	-0.405455633713067	2.4031718992585898	-0.480056503605227	-0.573177189936999	0.147847741264823	0.176240126855656	-0.155754576525102	0.0286039740910787	0.635187745583363	0.5716472976228709	0.883601027045107	0.861514786183721	0.878174675188811	0.9924476067883062	0.9667862094908538	0.9966128653004784	0.9847672092239282	0.9714551622573968
VCAN	3.59089908153459	6.460843549765429	-0.3402065792699019	-0.231461215947249	0.180990144564284	0.131516059305033	-3.33646422399938	1.96030086941861	-0.7312792128081299	-0.32250518495737	0.348654952013444	0.304566315020463	-0.92777055393817	0.0620495744843191	0.47110873699774	0.749656535004552	0.730124398235902	0.763122735693945	0.362805869349904	0.9924476067883062	0.9844029489108204	0.9962947558037836	0.9652467460365516	0.8213214444755195
CLEC16A	3.8358296931008704	4.58539693752674	-0.0709196988600594	-0.691378779447682	-0.308635294417861	0.613591699863135	-0.7189596377987709	2.33544088420534	-0.213522270142878	-1.29721839271489	-0.786251706560162	1.94409672024126	-0.3378706081456839	0.0286929671715582	0.8325050610260128	0.206044011514951	0.4384879896357179	0.0625542643856328	0.738655382869099	0.993708960848652	0.8960919150513055	0.9962947558037836	0.5583980065004354	0.9363353936225552
MSR1	3.5047323786723	4.96813625359055	-0.395195385642396	-0.6776342853578671	-0.192879564052278	-1.24802104581516	-0.208442509711893	1.84797036258219	-0.850405572984246	-0.92341251565184	-0.3419876531850949	-2.71343183706415	-0.0714451816201395	0.0776561160730576	0.402663848814187	0.3643509083189729	0.7349305032454551	0.0115550206902309	0.9436904418944788	0.9924476067883062	0.9330659638399312	0.9962947558037836	0.4366730050674224	0.9856515285008788
SKIV2L2	5.16639644805685	5.38519060423163	0.166341624775045	-0.123358079432948	-0.0192767521831537	0.2214547508907489	-0.2570103776537	3.27763510848268	0.537983621782247	-0.2392220299982189	-0.0542623088175768	0.7286346102093559	-0.144641179713125	0.0027956049012846	0.594839236320505	0.812675851679573	0.95711150155027	0.472275873975767	0.886030294972963	0.9924476067883062	0.9896559134638604	0.9991660258132156	0.8727841267550088	0.9725022796323388
ZFYVE16	5.25350941369307	5.02002443009093	-0.231596259353857	-0.292876516689269	-0.184635527167172	0.0093517078002114	0.686076423543992	3.79206905789634	-0.9488886509533808	-0.7348508633157571	-0.6665685907815679	0.0391775495514239	0.481614771854887	0.0007317328284495	0.3507958689821069	0.468540748932105	0.5105033528722539	0.969026843154407	0.633822551344166	0.9924476067883062	0.951171610549054	0.9962947558037836	0.9980229960253678	0.9076604836832496
FAM65A	6.90452198415655	7.13483692905602	0.147861793356199	-0.37451800849052	0.343271067785632	0.370561773915539	-0.724584885993557	5.46103966641347	0.8411127334658149	-1.3875928135862	1.73277923761076	2.2597412319180497	-0.5444718998266049	1.20176426988305e-05	0.408169804374483	0.177447541801087	0.0953641873046585	0.0327691702864104	0.590529275842894	0.9924476067883062	0.883883883918852	0.9602597856051306	0.5010154429525422	0.8974299481619759
RAI14	5.949632029108889	4.68321323737063	0.0048902043376847	0.210131091996959	0.0854033394693724	-0.116226533280614	1.35701310198298	3.30138227333947	0.0188245191764784	0.5020058209517	0.285337039018361	-0.455953395233056	0.8852569692286091	0.0030215568358356	0.9851146229668	0.619795762286158	0.7774919872325309	0.65200472354249	0.385157663969178	0.9985749425117316	0.9726808414319466	0.9962947558037836	0.9343519927195318	0.8272905796160049
PNKP	5.31008828369542	4.13453914792212	0.260393487572312	0.696649306094674	-0.0713943966004239	0.1767279402693	0.809928582237933	2.24856073201381	0.8536323359627191	1.3989809082564095	-0.197094961131976	0.593570337546303	0.40351637273474	0.0345300820562985	0.401016120965302	0.173945737641301	0.845273935377423	0.558009245172309	0.6902088634551931	0.9924476067883062	0.8813827868663682	0.9962947558037836	0.906595642259673	0.921417099392296
PHLPP2	3.401639246295089	6.13200194871224	-0.4731822147216721	-0.621313035451157	0.0133658052120793	0.4546258635372779	-2.7084621057079907	3.0013699159521403	-1.38244364953706	-1.17198959489274	0.0324958870379151	1.38175601762259	-1.2167287174751298	0.0066935087823443	0.178239815713628	0.251957578671299	0.974316984247554	0.178698130609904	0.237123722103017	0.9924476067883062	0.903630222514246	0.9991660258132156	0.6871148522100936	0.7749366006431684
SPDL1	3.88631703754362	4.20565522949014	-0.0279241430126554	-0.156539586249054	-0.9621759844719822	-0.315175479067761	0.3250665514123739	2.05663613481117	-0.101882551414511	-0.37352029029066	-2.9273930328541296	-1.19693599105453	0.147741569298763	0.0501022850647267	0.919641003761178	0.711849485001971	0.0070668723156277	0.242286000629053	0.8836288893184009	0.9950939688723576	0.9812385814140124	0.8310729714097786	0.741582840705212	0.9721421146690156
STAU2	4.95934272783188	2.95849548721692	-0.211678694542537	-0.0829664000914051	-0.737270649739317	-0.7109695475957208	3.122923214362629	1.4431740602288703	-0.5655509103638579	-0.137766849865394	-1.69491766077142	-1.88383730950317	1.4174924572893	0.160066772071236	0.5762034995120239	0.891410639883994	0.101186275387657	0.0700104196063941	0.167371663761061	0.9924476067883062	0.9970159608313314	0.9602597856051306	0.5710582154917294	0.7465275391315102
PQLC2	3.8105185059665097	4.62524091612839	0.168303092909512	0.8934169306893	1.1299714481414198	0.307613653885869	-2.44358322849058	2.1501560561014803	0.4392521184602589	1.4009115583653102	2.64601468968288	0.8469483754212349	-1.0524646722355	0.0403247224694898	0.663850198378785	0.172226566174985	0.0132110322614468	0.404205087326621	0.301584823498928	0.9924476067883062	0.881154482980968	0.9023465758202251	0.8375144430965493	0.7940020150415769
CTNS	4.2138524368605	3.6874012220968	0.0105644919772513	0.32051847167314	0.310744413040774	0.2090022156838449	-0.0788566233392588	2.29883309266558	0.0392213913404192	0.730200713776196	1.02145340899796	0.817029341034216	-0.0455982951784358	0.0301216878857521	0.96899529156224	0.4716407125251869	0.315851625000402	0.420943505949502	0.96400150055918	0.9966929971590172	0.9521827574490992	0.9941208424814922	0.8432488213415538	0.9903533123684876
PHF23	4.4273762682682	5.79985791570846	-0.0133416367593057	0.0814922645970163	0.0506766167719847	-0.0017853398282163	-1.58891085990987	3.5507036401341403	-0.0442545532830579	0.1620618161208259	0.145694108880021	-0.0061134971465133	-0.898941052140914	0.0015427720512162	0.965017692584166	0.8724767463689409	0.885237802000122	0.995166032115702	0.377274096056003	0.9963926727717196	0.9955326463002302	0.997000844084137	0.999868746621333	0.8248863855106824
CDH10	2.77932736192075	7.16295072079096	-0.4497222522179621	-0.258929911396717	0.335542844732359	0.262815153929896	-4.98156214757401	2.2689097850734	-0.951877096983891	-0.358477973062866	0.5996804097393679	0.5818656130576839	-1.44613084485555	0.0326690331074573	0.3499207979654479	0.722909529822337	0.5538951922177211	0.5656867200530451	0.1604793864812309	0.9924476067883062	0.9812385814140124	0.9962947558037836	0.908763618765751	0.745260542097416
INPP4A	3.95797413480944	2.96732967660854	-0.0006720900527371	-1.04814729509344	0.0221319987101663	0.0004933157628265	2.04089810132338	1.78529930301752	-0.0024228147619458	-2.38466717827176	0.0661979718666691	0.0018298564803543	1.13375359730534	0.0880843302049892	0.9980869749079392	0.0260088032801187	0.947761059752935	0.998555842401465	0.268524458618385	0.9994621833401934	0.7993975493817836	0.9991660258132156	0.999868746621333	0.782872269664798
PSMA4	7.48413093960402	6.18357334533336	-0.0225704730303496	0.3939510493950159	-0.125568060455079	-0.344190231426055	1.54432116419538	4.49831730824731	-0.103258148962363	1.1309274246908898	-0.4800976830370109	-1.5904042403638	1.03076896690232	0.0001596502171314	0.918540381986449	0.268535280380276	0.635138612063318	0.1238952606970549	0.312764522064898	0.9950939688723576	0.9095343594024228	0.9962947558037836	0.625364950353562	0.7994361049972863
LSG1	5.03130514278728	4.69414696962705	0.1342544585987619	0.304932897456955	-0.192470869332385	0.111427403107634	0.199727795284888	2.38967680906496	0.371246726356597	0.50686428510381	-0.463635553086236	0.3143976935700949	0.0940672460316514	0.0238369763478021	0.713248136941583	0.616218675118714	0.6464929818874511	0.755549759285396	0.925725661630746	0.9931293777747472	0.9726808414319466	0.9962947558037836	0.9636540803726448	0.9826736190860992
PARP3	3.8729117826083295	3.61855382848521	0.288033295375915	0.244858937065418	-0.342160551618791	-0.1860674398567589	0.075463397012477	2.4439218090921204	1.16515271836843	0.605878434228085	-1.14777248319685	-0.7694281266998699	0.0471004487179719	0.0223800760137626	0.253997329334211	0.5498148752132421	0.26083448267703	0.448313036035098	0.962842742548412	0.9924476067883062	0.9619428140168252	0.9941208424814922	0.859422774101594	0.99023086596402
THAP3	4.32922099217953	2.7094685279850097	-0.275980693459999	0.1963521362604489	-0.0055390890822422	-0.4276961969283879	1.96814069877729	1.88039552051434	-1.10196032265719	0.4901176164423689	-0.0199439867233641	-1.76564416094147	1.27169207040702	0.0704942279240433	0.27986133937493	0.627869258673073	0.984229501795129	0.0883598357194627	0.213944338737047	0.9924476067883062	0.9732991833068108	0.9991997593096787	0.5862881528328578	0.7719943621700057
FAM65C	3.66606295776071	7.66910487819874	-0.368416945832506	-0.5460433099604539	0.394400034065182	0.752793495816351	-4.6132130415122905	3.3831020865702905	-0.856627631342077	-0.7798988351059	0.805193254945019	1.8349825139700904	-1.87712280151426	0.0026291063864365	0.398987563004796	0.442396631754823	0.428237709268735	0.0772878697139298	0.0738979504958915	0.9924476067883062	0.948784799779002	0.9962947558037836	0.5743083131075897	0.71288843395529
TDP1	3.52434416700298	4.08583020106225	0.0502016971370486	0.158610563858093	-0.169066320883914	-0.30096047302265	-0.688830744036174	1.9861140232141	0.157097143525091	0.316044015847886	-0.436134324946821	-0.968127195882677	-0.307577650830031	0.0595765564058073	0.876365503596395	0.7545296369525459	0.666275375370922	0.341873363974488	0.7612819883569341	0.9946609174352774	0.9844029489108204	0.9962947558037836	0.8059501759155584	0.942212958073278
AIFM2	3.36754698648576	7.9035010977568305	-0.844042818868728	-0.3390308151723449	-0.0423772313718631	0.5031100766855561	-4.95281306356583	2.52329222286854	-1.7251577919835202	-0.451164934437807	-0.0747909774185837	1.0936506317165602	-1.44692688652894	0.0193327946319414	0.0961596824727391	0.655627078081645	0.940944650221738	0.284093266978158	0.161778805120495	0.9924476067883062	0.97528336817658	0.9991660258132156	0.7729670608854681	0.745260542097416
SPATA7	3.53446573323863	6.3975196442170095	-0.522622408115104	-0.326733683219133	-0.534812498248772	-0.116779082791246	-2.46833351450073	2.58993474886027	-1.2500557392808402	-0.497930826484029	-1.05598994188157	-0.289556712361008	-0.914196060268486	0.0174845831449289	0.222273568135471	0.6228267948534	0.300562304906097	0.774480315771129	0.371324500134398	0.9924476067883062	0.9726808414319466	0.9941208424814922	0.9683334145278434	0.8218968709580181
MED17	4.717356547642151	5.554648654408151	-0.198292672521141	-0.7190073604614771	0.1104507057613869	0.125093274634922	-0.176061077702771	3.67055581740334	-0.786511881322915	-1.7644531151201202	0.366295940123909	0.514619799857246	-0.10773027266251	0.0010692478733846	0.438541658117817	0.089456872859028	0.717028013127442	0.6111603470011601	0.9150051414162172	0.9924476067883062	0.8537963022301384	0.9962947558037836	0.9235829511537326	0.9807331931022412
RETSAT	4.61190916045376	3.97560147282032	-0.0114825360222717	-0.3212050545597589	-0.109771754761768	0.2545557219437019	0.692710818923265	1.97302519137666	-0.0314273411318928	-0.532617149749784	-0.265875692036345	0.7229376656540241	0.3195162533028	0.0584385140576911	0.975151689972838	0.598500527425945	0.792282922238998	0.475714102413567	0.751706878255256	0.9980066402221704	0.9726808414319466	0.9962947558037836	0.8740258690643883	0.940301009634906
CAPG	4.5684443602483205	3.8312902242518	-0.550836835663376	0.114101887729065	-0.682249082999717	-1.06025832887486	1.7536241025658	1.43885503947216	-1.14338079527498	0.147354724356942	-1.19466574940118	-2.17270745608184	0.610039030158796	0.163662035524607	0.262627175333096	0.884021986748236	0.2423570117418469	0.0387458714788464	0.548007180035593	0.9924476067883062	0.9970159608313314	0.9892904445230996	0.5145113983051116	0.8852932604196874
AP2S1	7.3132560544497	3.59662989660231	-0.1907329357374839	0.321928052873248	-0.28858314055993	-0.307621398534427	4.1720943228074105	3.0274225053136403	-0.8376711736602621	0.865838365199509	-1.0943365611927198	-1.35332593113354	3.26064222913647	0.0052483458842104	0.4093089954487379	0.393937434034492	0.283132442394218	0.186777240667112	0.00291931765358	0.9924476067883062	0.9382215824961972	0.9941208424814922	0.6960906576162552	0.4979680207837467
DCUN1D1	4.78749016077954	2.47516855451726	-0.306456360546915	0.124607790251846	-0.427087503626223	-0.442117468846346	2.7746623415201603	1.3474908281822402	-0.953236521139672	0.23978767708847	-1.17328889473572	-1.40466196638316	1.40691073197129	0.188625582209076	0.348627527319647	0.812241620486848	0.250564532472442	0.171118831524144	0.170457329457534	0.9924476067883062	0.9896559134638604	0.9913018009298972	0.6767881087459833	0.7478875348491261
JADE2	4.77376884124397	5.589552326946441	-0.4327529335921679	-0.7979808663951109	0.318628264083619	-0.0584376818262161	-0.184961722746109	3.2045554386009103	-1.29717571624623	-1.4725375632779398	0.8634334246101659	-0.1817322774752739	-0.0984898854840432	0.0033660906755265	0.205157852279506	0.152028433797087	0.395235321333396	0.8571020787204	0.922245014267569	0.9924476067883062	0.8711950927905514	0.9948985672775372	0.9842519705827556	0.9824613323938108
LCP2	5.28558113556965	5.36332294087316	-0.2182343882658739	-0.203374294408531	0.292269945558251	0.686958651556958	-0.569415693985773	2.42922257480305	-0.631182679993899	-0.375362343954622	0.7487339280183171	2.12782692256276	-0.238766530895618	0.0222854854904337	0.533359937908797	0.7104697086129591	0.4606731847883279	0.0430828442359762	0.813111589293602	0.9924476067883062	0.9812385814140124	0.9962947558037836	0.5259811036706142	0.9562836735962784
TRIT1	4.00171697197794	3.89380645100328	0.534961358759669	-0.329117503449475	0.0517322811118065	-0.0938855525266122	0.0158601041094602	2.55227140567393	1.93128594079025	-0.7059336828824789	0.157226924202807	-0.343099853422542	0.0096409848591661	0.0164440781957845	0.0636279926499866	0.486061971990698	0.876194310514676	0.7340860603111559	0.9923760912785472	0.9924476067883062	0.9557470070746278	0.9963528151978706	0.9573291531803132	0.9979286618491094
ADRB1	6.365695489532571	6.094675103723169	0.456389055647767	0.342992898869788	0.4219884740533279	0.521848154724345	-0.492978532707425	2.8884876322028195	1.4433904393301398	0.6786848499557321	1.0794301866497	1.69317729165578	-0.234853407827261	0.0081473639980663	0.161162490146015	0.5035368541999861	0.290592635523067	0.102759692179047	0.8161012990872958	0.9924476067883062	0.9578983216210571	0.9941208424814922	0.6034980032415198	0.9573798827707292
CUL7	3.34642738433654	9.00980198069551	-0.0394064654957003	-1.04719045459056	-0.0481063836961305	-0.7196748873182601	-5.13513811850979	3.49748764023719	-0.0956955259163065	-1.6357889168076398	-0.0963523455406134	-1.80500815526802	-1.83686016097107	0.0017657948770447	0.9244926150504732	0.114067688883916	0.923974882826838	0.0827628403743235	0.0774366550862822	0.9950939688723576	0.8711950927905514	0.9991660258132156	0.5809058242440189	0.71288843395529
CTNNA1	7.50754853267025	5.741883745584	-0.0281703815869433	0.248074815486964	-0.0512189227065319	0.264666788654487	1.47645729219581	4.983291676631469	-0.166209135916813	0.936663288124977	-0.2609957585045619	1.62871993980313	1.18636413588371	4.0763496292652295e-05	0.8693035865838459	0.3579049350741	0.796212241543173	0.115904684300025	0.245874670293333	0.994591478621316	0.932621857850444	0.9962947558037836	0.6187418856329485	0.7765707662772685
PHKA2	3.6780003895685	4.2103964654896	0.0745619227672395	-0.5561574929299571	0.0816536651237792	0.0590020029177312	-0.4616470600659799	2.20001095563892	0.234599153226656	-1.1019370252491	0.216845927180693	0.193690778064503	-0.2219957777435739	0.0383111005800864	0.816308430215182	0.28073157154213	0.829954552402754	0.847913612666272	0.826353819259903	0.993708960848652	0.911803550723017	0.9962947558037836	0.9835645661026484	0.9603474427233596
CNTLN	4.7485489773923	5.74584818975108	-0.1645819352553119	-0.7036900161954529	-0.328305214374493	-0.0386581684490862	-0.315505951672644	3.9536078189825696	-0.5959591364031379	-1.5545281244125	-1.02581466726886	-0.14260111560982	-0.201072822383756	0.0005862873278406	0.55599648711213	0.131890333302738	0.313964368376497	0.88764235239309	0.8423674527331859	0.9924476067883062	0.8711950927905514	0.9941208424814922	0.985889145296138	0.9654348466259692
HSPA5	8.12005399068326	6.044360897519111	-0.120319555258624	0.6417132530201372	0.181539652305737	0.291024193527144	1.44337488922104	2.66039233831864	-0.351268230655161	1.20816606794454	0.4631724507300539	0.8934685618352309	0.5849090785456039	0.0149042167553616	0.7285036865436519	0.239578938616559	0.647549910974202	0.381065266380049	0.5643732820224571	0.993708960848652	0.902128638973668	0.9962947558037836	0.8296277941403135	0.8890946959486125
GEMIN8	3.98369888565396	5.70910817779101	0.0381534406237349	-0.834191317133326	-0.131635983325541	-0.311956215605413	-1.13731139031518	3.80445863440499	0.1354121763207	-1.81287503426388	-0.386574021634363	-1.10583747314568	-0.7011801764603179	0.0008887799023041	0.8932639795314109	0.0814457258519473	0.7021528370009449	0.278350331218421	0.490189679432176	0.9950939688723576	0.8517850617812458	0.9962947558037836	0.7690621636967614	0.8635110980468452
OFD1	5.728252295907151	6.4946381954576	0.0331307932337685	-0.765543978050506	0.130973061938009	0.2800976979924849	-0.28253873062067	3.78222757243304	0.107721864168198	-1.54143565855953	0.3638827689784779	0.930312168780154	-0.150861237185929	0.0011350179800668	0.914999001928976	0.135217122862182	0.71873149869138	0.360571472824114	0.8816072114272371	0.9950939688723576	0.8711950927905514	0.9962947558037836	0.8165720720469856	0.9716524731464664
GPM6B	3.4596183304372503	2.09500528237542	-0.297928742174525	0.625347274357979	-0.349675558279523	-0.6836015223514851	1.91870442175704	0.9590280911675648	-0.900099699636758	1.1842023198317702	-0.847850639088652	-2.1069992137787	0.8085867985257371	0.346938763348942	0.376380641544156	0.247214996381029	0.404176078269205	0.0449907153778919	0.4262624455066179	0.9924476067883062	0.902128638973668	0.9948985672775372	0.5322254436009751	0.8410884100013907
PREX2	5.67940857816883	6.2907749052361	0.0745985199680793	-0.7401245421542281	-0.467121026350649	0.180615039841451	-0.0390282107594616	3.00109866415128	0.195943493667383	-1.20380974139987	-1.0507221690928	0.485092128415126	-0.0170725913025063	0.009103679427413	0.8461225898033491	0.240235152827338	0.302776332429852	0.6318187821663629	0.9866217083447472	0.993708960848652	0.902128638973668	0.9941208424814922	0.9303291838206806	0.9974092242193228
WDR37	4.41204783899353	3.6032268875601	-0.3824370474609171	-0.9621121159132692	-0.34446439892521	-0.0917487488962163	1.97192893450087	2.66219254899586	-1.64777647667171	-2.65191211480542	-1.29959454600079	-0.408323337496655	1.3571055379528305	0.0133567169140127	0.110626669310133	0.0133350672837741	0.2043837191836099	0.686221168714834	0.187251319811715	0.9924476067883062	0.7993975493817836	0.9892904445230996	0.9439068111197771	0.7512054257493122
YTHDC2	5.12294880857295	7.60059323304658	0.330911273882709	-0.132551545598223	0.240555834513646	0.167532312578649	-2.8547245656989904	6.10889594077243	1.33555229407129	-0.315185205086555	0.8376922616015379	0.681350813170764	-2.11041745173325	1.36597551698895e-06	0.192451535603797	0.7549580980838829	0.4092973481274439	0.5012464629160021	0.0438848128109082	0.9924476067883062	0.9844029489108204	0.9948985672775372	0.8833371421413174	0.680784309473161
CTPS2	3.75078813775288	5.6563174199375705	0.129693902712161	-0.8262291889396758	0.405188541054971	0.0240414424259833	-1.85013546104242	2.96239850863612	0.419596945146902	-1.71022449045224	1.1214786364216698	0.0814408313256769	-0.8912839748724829	0.0075759714119573	0.6781675652778411	0.0995014214135426	0.272025482949575	0.93571970520382	0.383494396324561	0.9924476067883062	0.862970769178343	0.9941208424814922	0.9936817555957728	0.8268990411870087
ATP6V1H	5.32686603209097	1.2132991582516002	-0.0880788586993708	0.4126320414954529	-0.2160767083828189	0.207722929939094	4.27884053455042	0.565310825114855	-0.260751604920409	0.785868256722535	-0.5701662419260379	0.65150459484335	1.84863824843155	0.577125249001175	0.7962320598887671	0.43916081736396	0.573219137968331	0.520372123726522	0.0774266907866651	0.993708960848652	0.948784799779002	0.9962947558037836	0.8924762096365791	0.71288843395529
POLR2B	5.70295172067026	3.9278557331368	0.130690176456511	-0.158332642822448	-0.35865862114978	0.353453609732601	1.95064219833958	3.04883937901765	0.5501550007716329	-0.404013840068174	-1.30015397603867	1.498189808543	1.4042686053874698	0.0049762860354146	0.5865754910872061	0.6892718536190461	0.204149283562096	0.145274150997336	0.171234751473341	0.9924476067883062	0.9808739245867228	0.9892904445230996	0.6520596844468309	0.7478875348491261
FAM214A	4.580635095273481	4.70185241181541	-0.6687607053178679	-0.5455126165713661	0.160266018925605	-0.32519441317838	0.688922238552742	2.8772453232944195	-2.29401239908907	-1.20850344895036	0.4935164671296099	-1.16055065214368	0.390157822606636	0.0084732762843628	0.0297369216944847	0.237701016475171	0.6254966371169101	0.256138158025156	0.70018550055129	0.9924476067883062	0.902128638973668	0.9962947558037836	0.7551957062685709	0.9239933830012316
ARAP2	3.92439361659177	6.47819772002457	-1.00103458081023	-0.234071725671375	-0.221789280276903	1.1776246284956	-3.1485278011027207	3.13066814962762	-2.53728958753988	-0.3590243123092489	-0.498216405843126	3.13832160452865	-1.41036785880411	0.0040555519824992	0.0170241181491882	0.722270164360711	0.622222500877808	0.0039782992752955	0.1694443143923439	0.9924476067883062	0.9812385814140124	0.9962947558037836	0.3750556583416909	0.7478875348491261
TPR	7.0882618900643495	8.28163562576647	-0.2901366486624689	0.136934834352014	-0.170197008573692	0.218708104437923	-1.34933646785677	7.04558624961455	-1.25002279994176	0.3605886288379799	-0.629340932485293	0.944247650677182	-1.05422192527187	2.77182395419394e-06	0.221658526438729	0.7213426863346508	0.534269609126438	0.3534140343712	0.308855364996418	0.9924476067883062	0.9812385814140124	0.9962947558037836	0.811990589615561	0.7970127863402837
CP	2.91916301959628	6.477503441954029	-0.1679556726100499	-0.32408928286655	0.361670136370291	-0.4851273748537829	-3.59962940306099	2.03990569947604	-0.3086438718861289	-0.3811331453526529	0.540769055462178	-0.913739173587188	-1.03920153170264	0.0534273953656779	0.7600189367818159	0.706252170177698	0.593142794279235	0.369255050749762	0.309743642075631	0.993708960848652	0.9812385814140124	0.9962947558037836	0.8224146297668307	0.7975336045654079
KIAA0556	3.7267835039759	5.50310846099067	-0.328936389759943	0.3665265888699039	-0.137982532272014	0.101663563018039	-2.35926565034559	2.95368221659517	-0.9506622898760192	0.6479329267098239	-0.344476783783645	0.301317063403535	-1.17393858829105	0.0062973487737773	0.349910244906683	0.5223063822756671	0.733061706880884	0.7653991566163059	0.250308452154848	0.9924476067883062	0.9578983216210571	0.9962947558037836	0.9655500704857706	0.7790981582998752
DTNBP1	4.95611770778116	7.62868530020488	0.064036816630146	-0.190985151957218	0.287744118770704	0.0987167111470354	-2.7758019665375	4.99495126539197	0.22390371705625	-0.3994210031207689	0.850164549183272	0.352319624108629	-1.66218662883858	6.027429591943579e-05	0.824492152810168	0.6928071713345509	0.402471452397289	0.7273490163615921	0.111702441819508	0.993708960848652	0.9811244159588296	0.9948985672775372	0.9556276027916673	0.7274473244090413
ANO2	3.7327219162925296	6.61595223568166	-0.3806669872719609	-1.08307909593066	0.74137787062693	0.162877941633738	-2.2901860047232003	2.9198240613383297	-0.983446837286471	-1.80076565387539	1.60971472853416	0.4349525081036439	-0.92635005936694	0.0080876730555218	0.334452002908256	0.083708112038352	0.119153330655434	0.667255356981147	0.3645469108492739	0.9924476067883062	0.8517850617812458	0.970414313755546	0.9394460259505252	0.8218581274647161
C12orf4	4.02886208146631	4.1851764911516	-0.338743277116886	0.1593496880240369	0.198799998934898	1.02194755951023	-0.858239510165644	2.65962598359122	-1.20676317088888	0.345493255527478	0.643020373666728	3.8760019300508	-0.506680322852544	0.0127941182673667	0.2376202306652189	0.732305834321781	0.525442245973702	0.0005853652366406	0.616346112312464	0.9924476067883062	0.9812385814140124	0.9962947558037836	0.3075102913873924	0.9023561722334188
SCML1	5.13078378802018	3.98082600807719	-0.1660678043041359	-0.631328490460567	0.33509239291642	0.321944017936313	1.51433186182035	2.2423028115987003	-0.550795564342577	-1.29565070803163	1.00261608483583	1.11321865921505	0.795721173136302	0.0330443954239266	0.5861421389120339	0.205675762661001	0.324632576585953	0.2750804240847019	0.43288861230734	0.9924476067883062	0.8960919150513055	0.9941208424814922	0.7672594056289667	0.8422514662739439
WWC3	5.891566101968071	4.1487964160192	-0.252032203979161	-0.829147765030424	0.339155213439515	0.287643691161898	2.2581921165249703	2.66872972996252	-1.0457598191971802	-2.24918337727775	1.2571512888795502	1.2774391985153302	1.3484559517806798	0.012915712402128	0.3053211521792249	0.0335352703480684	0.2199354053515899	0.2131044469174169	0.1889798077194739	0.9924476067883062	0.8188603148312104	0.9892904445230996	0.7188178987148869	0.7525727974639126
ARHGAP6	5.73192028105704	3.66085606090856	-0.415687445108786	-0.532638543831032	0.274680721750097	0.5693222897444621	2.41923457233638	1.3870829959149298	-1.00719025451477	-0.837745585143739	0.5963888915679599	1.47819010412032	0.849432448117447	0.1771893553160199	0.322930345424514	0.40988794085538	0.555954749215343	0.151422333938161	0.403449948528975	0.9924476067883062	0.9432028999225306	0.9962947558037836	0.6566367238991143	0.8340401969797872
FAM184B	2.92961072550035	4.568244735565941	0.553309416047218	1.44415688847343	0.0900935703953315	-0.958387364904257	-2.56863109579789	1.2690183360763898	0.824523080173896	1.2865821648137	0.102943895508823	-1.40592981700763	-0.656284577514071	0.215848516434617	0.416916983802071	0.209552266987081	0.918759438443302	0.1713233215866509	0.517370043488944	0.9924476067883062	0.8962410216793114	0.9991660258132156	0.6767881087459833	0.87263760807555
MAP4	6.81824808002915	7.64181337009185	-0.556941306651541	0.0434708082334856	-0.248219581042493	-0.231743011440036	-0.440803714483037	6.053699249143901	-2.3504007026695097	0.1145996276382369	-0.8999514415980409	-0.990060888669391	-0.3198629691855549	1.45631973637543e-05	0.0260908561566639	0.9096468312149928	0.3758922475425429	0.3310895846143309	0.7533552750977529	0.9924476067883062	0.9970159608313314	0.9948985672775372	0.8015352602116835	0.9403413728135758
GOPC	5.5022340011177	7.016908088140251	-0.0414761111901817	0.0202112367422589	-0.927427338724102	-0.24063925108568	-1.2673106811534098	3.43970827490636	-0.1149575086014719	0.0348021043294232	-2.1794262712469	-0.6767290058619719	-0.568020255750187	0.0025719033265706	0.909323319113359	0.972502228590579	0.0382121348634115	0.504474681987808	0.576366199490308	0.9950939688723576	0.9970159608313314	0.9602597856051306	0.8843648678333994	0.8936816699539483
USP28	3.52783972662225	5.88788292258815	0.283094522058438	-0.377232092911789	0.311929291024607	0.0339677277673059	-2.71471672265666	2.85358306499244	0.804353487993055	-0.668436048606199	0.7240701516400029	0.0984240412679448	-1.20966801030109	0.0093207105493897	0.428293332087779	0.509900764578416	0.4752517812642189	0.922347039953844	0.239685175623483	0.9924476067883062	0.9578983216210571	0.9962947558037836	0.991120620671632	0.7749366006431684
HDAC9	3.2648206902278503	9.22743206321797	-0.8563564027501079	-0.5848669739221071	-0.370751667781285	-0.524560227729294	-5.6886493244041	2.6119388298025297	-1.6055709290079798	-0.7331876152030529	-0.607839479093241	-1.04321500075826	-1.4724852685041498	0.0157989378670195	0.12033070077813	0.470026304843919	0.548496954720938	0.306457275928692	0.1545247251208469	0.9924476067883062	0.9515284584401602	0.9962947558037836	0.7894861178772896	0.7431321102440231
TSPAN17	4.69014361985054	6.42810518312137	0.417998749756547	0.1695276771337879	-0.234409715579918	-0.204394901938016	-1.96766059027636	6.47214529068457	2.200161995065	0.5299695491048271	-1.04948207177248	-1.08047441933243	-1.8289150385146895	5.18724862721852e-07	0.0362127953376912	0.600310823818864	0.3029307396559989	0.289150002073923	0.0780827487970666	0.9924476067883062	0.9726808414319466	0.9941208424814922	0.7780325218115163	0.71288843395529
NOP16	5.02012086006139	8.06339915939093	-0.43269958668213	0.6995251602641921	-0.459792967853035	-0.0380973738642468	-3.57672614440461	4.774172511680269	-1.49205043247976	1.5034700543526598	-1.35589654089965	-0.134847695416589	-1.93170745040704	9.5651809954812e-05	0.147324349684	0.1448958404628859	0.18656688079358	0.8937775698064699	0.066278113155006	0.9924476067883062	0.8711950927905514	0.9851739822852934	0.9864625782636596	0.6993876906488113
CC2D2A	3.68952164553496	4.505161211077139	-0.0123380006639939	-0.661655205377486	-0.017647349007728	-0.204311827667906	-0.231503447428394	2.64117472821787	-0.0437106654748657	-1.50698249899157	-0.0522315013427652	-0.747879104513976	-0.124890297094162	0.0147448931489206	0.965462280053024	0.144051293415471	0.958726881970874	0.4612088398814289	0.90173923574002	0.9963926727717196	0.8711950927905514	0.9991660258132156	0.8673849729511464	0.97749536596548
RRM2B	4.51373995365929	4.8167818501879	0.240487493485523	-0.260094156746612	-0.3311660501161589	-0.259406534898451	0.0331064896592202	2.6354683177812497	0.7360445410025319	-0.486396367326107	-0.84707813592448	-0.805302851441496	0.0167564657370516	0.0141781720241625	0.467942227554448	0.6307546485281421	0.4041397088782789	0.4276765164909439	0.986764716496088	0.9924476067883062	0.9736172123601824	0.9948985672775372	0.8467995930328696	0.9974092242193228
ZNF800	6.18909985813347	6.41560780431366	-0.1866480902312	0.287045984071362	-0.454405173215626	0.189462767967712	-0.374358090483891	4.07060850694815	-0.6694220863644411	0.6513678152026021	-1.40643602993025	0.699847981212104	-0.217619154784115	0.0006261975755076	0.508843642896427	0.520584601631645	0.17101150442609	0.490211679069441	0.830063179420131	0.9924476067883062	0.9578983216210571	0.9851739822852934	0.8784682573494296	0.9619695016029104
SNX29	4.43293986214231	7.10341014516865	0.292258121736235	-0.274383135489356	0.206753609869271	0.122353604234996	-2.99352180613707	4.75219186128049	0.9899025843410172	-0.543854956375134	0.6052537579156689	0.42298607120346	-1.84349345717435	5.4603787321899e-05	0.330699531734583	0.590845898519172	0.549884986780384	0.6755365322062221	0.0758656631228299	0.9924476067883062	0.9694799470367922	0.9962947558037836	0.9424088139125408	0.71288843395529
MRPS10	5.78713204082854	4.1308399409322	0.2255243404445799	0.207459929594279	0.311522034579484	-0.0988189661922093	1.58912176601361	2.5323648197034103	0.804928242476052	0.468150534910954	0.9665214770110648	-0.36527389684612	0.8975574573421631	0.018911918672899	0.427838322853272	0.643647762941984	0.342272953997931	0.717839990269573	0.379391775807111	0.9924476067883062	0.9740829901797652	0.9941208424814922	0.9522570546046552	0.8260137631266192
RSF1	6.719270011862039	5.8971930062834295	-0.23463369228551	0.216595941867051	-0.125737793999573	-0.0883851594275298	0.9388694913991608	3.97789485888873	-0.857082706828029	0.49661557023881	-0.395810320722805	-0.3283969074242059	0.58094736218027	0.0010211539440797	0.398738299133075	0.623694043099041	0.695280388830228	0.7452002232080659	0.5696695290473349	0.9924476067883062	0.9726808414319466	0.9962947558037836	0.9614814566336062	0.8911546786875431
VPS13D	4.8713459258203295	6.44606211501171	0.208432722201038	-1.0167668842753002	0.7463875713935721	0.584085832602684	-1.7670579914053703	3.54521299924307	0.671780627977125	-2.03397773318969	2.10868173598194	1.9948639421188403	-0.8969265931653551	0.0015832253526313	0.507402415974575	0.0521628419218953	0.0441584415054202	0.0564014308792573	0.3785195166831079	0.9924476067883062	0.8480096046890812	0.9602597856051306	0.5524945436276296	0.8252856886543448
CELF2	3.62520967458334	3.89524358650015	0.19645951765845	-0.131280315071934	-0.7936612769501992	-0.670003594759922	0.0285211732621511	1.06786588121201	0.3814777663456339	-0.164263830449819	-1.29595963774075	-1.34399460780801	0.0071853639141105	0.2965319315974619	0.705934461140549	0.87080559768776	0.206272560346024	0.190563042169897	0.994326521934779	0.9924480470014516	0.9955326463002302	0.9892904445230996	0.698403049720626	0.9983273787688288
FAM120A	5.76083146269742	7.29340222937483	-0.4195387147453879	-0.365076714824032	0.310752626154903	0.022992450018374	-1.32236953801398	5.477206092606719	-1.55365204975986	-0.823298632948409	1.01853657664441	0.086416367728137	-0.919450352727098	7.537573520820099e-06	0.131498865263291	0.417295542557075	0.317143559928363	0.931750455829045	0.3657136801078339	0.9924476067883062	0.9449571418030932	0.9941208424814922	0.992890142166462	0.8218968709580181
R3HDM1	4.45388400877613	3.6813055239706896	-0.456243570957339	-0.535602895662438	-0.541065734936514	0.293803733443386	1.46158872265119	2.71742396078994	-1.99310847558269	-1.49529479556524	-2.07070888806872	1.3695586927592	0.99338828271924	0.0165762977620743	0.0576293742386339	0.150004979351123	0.0494378694591382	0.185011524323991	0.338213504615968	0.9924476067883062	0.8711950927905514	0.9602597856051306	0.6944908822937795	0.8083453499545036
KITLG	5.638990642595839	4.943921229251901	1.08489577341632	-0.6242792694770379	-0.375227177781545	-0.8373376665095991	1.1813519715213	1.6713431840526398	2.20724397314471	-0.7959007705800921	-0.643973826236209	-1.73815872489306	0.370118815015356	0.107234765475342	0.0359590786161258	0.433337925713006	0.5249812582470661	0.0937525064511655	0.7144886018675249	0.9924476067883062	0.948784799779002	0.9962947558037836	0.5942692036111062	0.9281136964564892
ERCC8	3.7178308710027497	6.47887565581704	-0.0518551658190776	-0.562776363283543	0.279485721175385	0.0084688926701846	-2.7526444011367404	4.746745899478389	-0.211096259727983	-1.43768980715085	0.948337984221282	0.0353945993427426	-1.85723346574707	7.39694236755306e-05	0.834377956270217	0.162304504745864	0.351141138953635	0.972026818966547	0.0754031571994058	0.993708960848652	0.8788651246708439	0.9948985672775372	0.9987188790781956	0.71288843395529
ADAMTS6	5.039397847942981	5.019229059862799	0.7158797034617099	-0.0382989463344042	0.6396068302526171	-0.0597063627614804	-0.494649829055603	2.18171490718252	1.6697077352373002	-0.0537661175539869	1.28735781281628	-0.1424061052778749	-0.1983486624785319	0.0401856165010629	0.106159687845618	0.957540999078392	0.208875871744835	0.8878070510137591	0.8446416197890421	0.9924476067883062	0.9970159608313314	0.9892904445230996	0.985889145296138	0.965645540182965
H6PD	4.98332178104137	4.09713473621408	0.506071836378619	0.1814650788355939	-0.0187469155318631	0.4914917486717479	0.3632507166580789	2.14819534279694	1.64668373505982	0.365329678452841	-0.0509518560013668	1.6583089811795402	0.17636887238477	0.0412554654505042	0.111520694660077	0.7178821430312622	0.959752667619427	0.109411908949827	0.8613296716594828	0.9924476067883062	0.9812385814140124	0.9991660258132156	0.6118164712564718	0.9699543472516996
VAMP3	7.248921555503089	5.988627287342871	-0.0838918626085382	0.6034305518376339	-0.175032232763334	-0.0831304212682422	0.839471343440527	3.66145781679348	-0.3573338168784339	1.6802131065793402	-0.648982540521875	-0.374874100030414	0.490518809519935	0.0011453981893078	0.7238467525959592	0.105570725598428	0.5223320446983971	0.7109728067227641	0.627618577221043	0.993708960848652	0.8666514596518805	0.9962947558037836	0.951546930559238	0.9053815467808636
PER3	4.61530056949336	6.85869242722276	0.9007168538503308	-0.93271852463248	0.209054050264963	-0.497463604280577	-1.9716573165278	3.6465893372855698	2.5475151351470697	-1.56881174079126	0.495274872911109	-1.4305085315058703	-0.9641971405804872	0.0014345481515062	0.0167746226890193	0.128833037159018	0.6242759483756899	0.164073770961435	0.345811293819113	0.9924476067883062	0.8711950927905514	0.9962947558037836	0.6721157879760468	0.8140747611064257
LTBP1	4.20637719987253	3.32656619100505	-0.1388845777844369	-0.37962248147716	-0.309213683815784	-0.0251603960692322	1.29091805888238	1.48678666413408	-0.349632710841467	-0.589596220123014	-0.6697598915029611	-0.0645599503266226	0.53746662235556	0.148246128363879	0.729230471311933	0.5601893182871	0.5084969566952979	0.948983097937409	0.595191490874938	0.993708960848652	0.963523198226106	0.9962947558037836	0.9960598051762428	0.8991033347705515
RCN1	7.453655658583679	3.85876377964231	0.044394685229718	0.993437477967064	-0.407813560488674	0.371902276382317	3.0739000473903704	2.64759949115252	0.158858740243263	2.14477662894976	-1.24703657326407	1.3296767567235	1.95130325038849	0.0131618466760807	0.874920457268208	0.0407910537086973	0.222714857095123	0.194356425838148	0.0610911056035216	0.9946609174352774	0.8256057054603676	0.9892904445230996	0.7029594398284377	0.6930551295492889
ELN	4.58689127066936	6.402359451308559	-0.195842882230042	-0.2422556476063219	-0.7413802209404521	-0.3815371118741471	-1.18258769531797	3.28345214842906	-0.497038782291454	-0.371138819312974	-1.57214785736179	-0.957672785582093	-0.56055673574108	0.0027544258710656	0.623042137251137	0.713327606547763	0.127149359687038	0.346424374926747	0.5795579899279439	0.9924476067883062	0.9812385814140124	0.9786721793324769	0.8075812268021396	0.8936816699539483
RFC2	4.859874605216151	4.79101081197211	0.479569389299687	0.5456602867928441	-0.557097111145657	0.4135574127120029	-0.6127462078343591	2.57655879225993	1.40572292720082	0.929166825462056	-1.3741013256135	1.22047968129313	-0.303892889640545	0.015542497683295	0.170806484759787	0.360744322921522	0.180310744364988	0.232462323929191	0.7634563971320071	0.9924476067883062	0.933061985890058	0.9851739822852934	0.7337688820314158	0.9429398237053154
ARID1B	4.82650391142847	6.56964491131689	-0.0810094987149564	-0.500229655748758	0.031467768655051	0.214026845423071	-1.6691286285110198	3.78690006853304	-0.2559621971206	-0.968346582566602	0.0860061367289671	0.699955535456371	-0.889370894636137	0.000908486403405	0.799869312133889	0.3417669992692999	0.932073677992812	0.48994325863312	0.382940244080579	0.993708960848652	0.9280000440792416	0.9991660258132156	0.8782224706992335	0.8265462006835063
CLPTM1L	4.68824963692814	6.21021104193714	-0.293337102097677	0.735792598201985	-0.271763895168398	0.254013971802329	-2.27615842887618	3.78484647198151	-0.9763333192261808	1.46894663482239	-0.772543011663124	0.868510826163006	-1.27251256458247	0.0009891145621092	0.337396852936262	0.153782012973327	0.446321552049546	0.392829574664101	0.21659781674417	0.9924476067883062	0.8711950927905514	0.9962947558037836	0.8344590059400014	0.7719943621700057
NEDD4L	5.9016257315174805	4.54152661742235	0.618350531932672	0.2562332233611369	0.243651722949154	-0.1370689728362749	0.926144811534605	2.6400516177923	2.29415875051257	0.607910936904028	0.7807007957479459	-0.5303900370140809	0.4989193709857321	0.0140390287777929	0.0303955953363176	0.5490006157098	0.4422897593156829	0.600650469897116	0.6221117793369929	0.9924476067883062	0.9616825152527232	0.9962947558037836	0.919014854057816	0.9042682815346612
PPP1R3F	3.2123583502259905	5.40106410591146	0.347504793659898	0.3924568917697399	-0.211988849659747	-0.459158136926962	-2.6276733691897003	2.9826535377334498	1.31971325895109	0.9312811572958992	-0.6445082297653679	-1.75642860033755	-1.3348956904321	0.0064927411167663	0.198416202136566	0.360393798613961	0.524879989078529	0.0908099541195602	0.193942199608903	0.9924476067883062	0.9329907753890214	0.9962947558037836	0.5892958273878928	0.7561598406080218
HEXB	6.5401480268897805	3.65977054029508	0.0917479168031008	0.6413186243018211	-0.0723640209344922	0.209375370449105	2.58272315886824	1.99557529761186	0.283523702950839	1.2505277430612198	-0.1926780479702349	0.6639515409453921	1.2968243269904398	0.060399854271214	0.778887701333886	0.2225301900625139	0.8486309947845819	0.5124914614287539	0.2110264412277339	0.993708960848652	0.9002660885432404	0.9962947558037836	0.8890458469148732	0.76815691242337
PTCD2	3.20499594315617	4.48100959819953	-0.175414739216477	0.259144305297716	-0.496538116118093	-0.676648629588376	-0.942154319067486	2.28879940899527	-0.544397231839861	0.5027146665426521	-1.23005995017303	-2.14005531325544	-0.4420959269262199	0.0317587720407893	0.590745635720688	0.619474953897172	0.229502265497506	0.0418905358024611	0.662569247261601	0.9924476067883062	0.9726808414319466	0.9892904445230996	0.5235361375253736	0.9153624167385556
JKAMP	5.68796203004762	5.24363420379877	0.0942582037051291	-0.484503250314707	-0.278069248667063	0.0207496518865737	0.9342616535711608	2.6600256374934506	0.273677778560719	-0.88246175400056	-0.696063983135333	0.0622855744340321	0.4371988604984089	0.0141126929590865	0.7863915646921709	0.385652604261251	0.4922800791631289	0.950805959272574	0.666251354630018	0.993708960848652	0.9359026249566718	0.9962947558037836	0.9960598051762428	0.9170985359448536
DKK3	3.92021591995884	2.38263023069519	0.567586240302317	1.42682548174089	0.112814155325214	-1.46587258081975	0.748035794366573	0.817594250390784	1.15168485732656	1.81798359727135	0.188763461854593	-2.95369280035843	0.236555789501428	0.4212035255199989	0.259668094927468	0.0805244142865054	0.8516607513283441	0.0064930589960349	0.814920455648119	0.9924476067883062	0.8517850617812458	0.9962947558037836	0.3876648101064959	0.9569504709984624
ARHGEF5	2.7485348441651603	5.662812110631419	0.6481777900443421	-0.404399503228337	-0.6265781983326639	-1.11818917617012	-2.5168032331457204	1.57588597471728	1.17082035523593	-0.466841960203462	-0.908047879938488	-2.06000913476764	-0.642197210562288	0.129030709130612	0.252202359393341	0.64454227697407	0.3721123774568039	0.0494762152718773	0.527021212586504	0.9924476067883062	0.9740829901797652	0.9948985672775372	0.5410789669932518	0.8754792197489397
NFE2L3	4.57187090882436	6.73966230282882	0.0433209936379352	-0.0655059032555548	0.5533639976950611	-0.202319065133681	-2.35269401257211	3.25952103607477	0.1202077883225759	-0.112246305553024	1.29898692573507	-0.573585954268532	-1.04706183786646	0.0032129816351152	0.905214517602442	0.9114884171753308	0.204783197438322	0.5711043703001589	0.305168490887418	0.9950939688723576	0.9970159608313314	0.9892904445230996	0.9102239764371768	0.7946747361694885
MCUR1	5.55946871213396	4.0200177894224	0.275928901485961	-0.483043669481627	0.407112388987135	-0.2911495636158839	1.94282369465181	2.88264684967128	1.18550343794626	-1.31973805306799	1.52924067317255	-1.30553159524671	1.29230139751549	0.0080775944919356	0.246046068964792	0.198664222101893	0.137640508382708	0.203039833328867	0.208634082699542	0.9924476067883062	0.8938001528126632	0.9800633017212306	0.7105001247614755	0.7662960170747348
LIMA1	6.83989529330447	7.989753742976661	-0.0639528748719138	-0.0752923715364118	0.0326666202827976	0.0849999391540872	-1.1024830000176	3.62083185750929	-0.171207639922973	-0.126376186675484	0.0747174018242171	0.232585773291611	-0.4557843821686359	0.0016554595940751	0.865349700507804	0.900415898830746	0.941000579202148	0.817910565611754	0.653230370015889	0.9943320846314632	0.9970159608313314	0.9991660258132156	0.9779699113976302	0.9128351660571988
LETMD1	4.80325485545709	6.47990613899963	-0.0537027675357212	-0.233702715285995	0.0172020674470241	-0.0958948354939456	-1.5170857905088702	4.41270528974865	-0.19845591826285	-0.523226591565892	0.054348718057599	-0.364288946116073	-0.949478743135447	0.000217818791066	0.8441641210525171	0.605279841103841	0.9570444868765268	0.7185255399370409	0.35296928479462	0.993708960848652	0.9726808414319466	0.9991660258132156	0.9527886482903126	0.8181236467775351
TNIP3	2.44060110701017	11.239058672557098	0.159649916698356	-0.864425907213055	-0.0785462736403484	0.462521516838246	-9.83004488391816	2.2752367674637	0.203656939619379	-0.6911591518105179	-0.0819756136061106	0.6047129047343169	-1.8231033458236	0.0339731037044706	0.840168528910521	0.4956392995216889	0.9352770839842828	0.550522527775801	0.0829457261148933	0.993708960848652	0.9564727443753768	0.9991660258132156	0.903537586675824	0.713007145439772
MAPK9	3.92433585388643	4.91665445133941	0.0287059785827037	-0.615495882045934	0.253819295854038	0.512836264475613	-1.28766923551637	2.46487175209553	0.0781589145395342	-1.01017052851198	0.598208753505493	1.45488385318178	-0.598372681098011	0.0218748329457371	0.938258038248949	0.321696176654254	0.5550767940887321	0.156929187361113	0.5557991612467861	0.9951446045897502	0.9276015707308328	0.9962947558037836	0.6632563032467003	0.8875769698969795
BCAR1	5.72101035313248	5.8405753572736	-0.474086589271068	-0.858112652618795	0.823145911447873	0.502536355127794	0.425481751158313	2.8788469849667204	-1.41533301118242	-1.6281227417002202	2.1163592630280603	1.58096666544385	0.1933252913027939	0.0079670092470631	0.168534968430495	0.115557907520163	0.0437953668639054	0.125970815242026	0.8481956683174059	0.9924476067883062	0.8711950927905514	0.9602597856051306	0.6274697769040696	0.9660968877898544
FAM160A2	5.10430576663719	5.4122377982519	0.428645304706534	0.528762263168182	0.3975384596347849	0.17447808759709	-1.12815379922553	3.1686189770253	1.58445149630092	1.19097919659346	1.2351528423701	0.664499038646624	-0.609451942513404	0.0039830341337237	0.125217670715224	0.244663687381287	0.227866955313558	0.5123385648967871	0.547320173548826	0.9924476067883062	0.902128638973668	0.9892904445230996	0.8890149348811702	0.8850827146674677
HERPUD1	8.46667227080137	5.62888948081979	0.106772164526224	0.948144441469223	-0.0499118162004079	-0.0156997353460816	2.45416810554919	3.24329106118312	0.3754828808406599	2.08959742130158	-0.148843961021753	-0.0564294222923874	1.29358790089119	0.0039828598491184	0.710269472968192	0.0467065723820682	0.882798706741252	0.955429723359348	0.2102207685770969	0.9924480470014516	0.8424167963817063	0.9966128653004784	0.9968990699630332	0.7671022918816838
HOMER3	4.53331734635619	3.6680053378178	0.0407606146946668	-1.05371701920488	-0.232536741275492	-0.043545382051101	1.81134502979838	1.1299772959598	0.0789850601688255	-1.32451812720314	-0.386510317867786	-0.0883465734312365	0.516554025481197	0.269816455397094	0.9376258213330372	0.1969413476182629	0.7021381425747231	0.930268498453414	0.610402563596958	0.9951446045897502	0.8938001528126632	0.9962947558037836	0.9926803789562568	0.9018102206583678
PIK3CB	4.15647979467678	8.25451143957875	0.232492796906912	-0.424364464725961	-0.106438371774658	-0.198314982013827	-4.30522251853429	5.033936342019151	0.8309299444589929	-0.9310988816975908	-0.317467538999009	-0.729077739816817	-2.4094625180396	3.62832830016988e-05	0.413335586385097	0.360341384244361	0.753355180772435	0.472411043794686	0.0236403202784479	0.9924476067883062	0.9329907753890214	0.9962947558037836	0.8727841267550088	0.6741692880909438
CYBA	7.50534049833606	6.30806152466482	-0.201651657673552	0.138063068173103	0.277023779722827	-0.188562717128948	1.374229388931	3.483639602582	-0.694208805709623	0.301090911057199	0.8099203620770501	-0.666769742350785	0.6964381175748511	0.0019929986852214	0.493633492829791	0.7657756056667371	0.4252836439193649	0.5108530153684709	0.4927758600685789	0.9924476067883062	0.9844029489108204	0.9960976473380768	0.8882288567046684	0.8645383222207493
THOC3	5.0640368248859104	3.69188460939388	0.7202982499000371	-0.257527442387915	0.351995199759548	0.243719684751282	1.14501400911846	2.03169501804364	2.2465755652996604	-0.484999547749666	0.959519294388808	0.7795968989053	0.584517390528377	0.0517719987015042	0.032737522755501	0.631449665195701	0.345510116340755	0.442168317874604	0.563552809530607	0.9924476067883062	0.9736172123601824	0.9948985672775372	0.8562451897945118	0.8890946959486125
HEBP2	5.33928010461431	7.39848233178584	0.235767643891023	0.403815192771857	-0.300655133689006	-0.3440132466255689	-2.27453566675937	4.07886690961734	0.637323194236599	0.640028478622558	-0.688878157426656	-0.921206083088943	-1.15113446445997	0.0003399942058907	0.529091644602218	0.527357047344637	0.496568956066707	0.364812415838247	0.259412501601043	0.9924476067883062	0.9578983216210571	0.9962947558037836	0.8191372137048327	0.7812914552867438
MPHOSPH9	3.5431939303088904	3.3761481966238702	0.0837512489920283	-0.316807821940046	-0.369008935181849	-0.29483476196305	0.524351403839345	1.51086438867708	0.242096859169298	-0.579852367486812	-0.8706756696761658	-0.8691478745605071	0.215721964976339	0.145736329302031	0.8105750598055251	0.5671233232621821	0.391797201023279	0.392702588502109	0.831310539329302	0.993708960848652	0.9649577202888936	0.9948985672775372	0.8344590059400014	0.9622847224169544
PLEKHA5	3.94681605533564	4.12452161430059	0.440324168392085	0.100077225550774	-0.480405009110005	-0.109600763750444	-0.305983945439565	2.3068023610219903	1.58612980715602	0.22000029710375	-1.41175722660295	-0.402887059039875	-0.15737821806004	0.031814507793221	0.125010432580486	0.8277133509482841	0.170189324519579	0.6904670034517221	0.8764841667639871	0.9924476067883062	0.9903104746994804	0.9851739822852934	0.944038604768728	0.9711410978543732
SIKE1	4.68676661696568	3.79495158495831	0.115475120509237	0.756524635416191	0.255377177321018	-0.285572171824376	0.373644798168776	2.31353832124893	0.383720451529129	1.5363749837751202	0.760539091198264	-0.982588375565428	0.2109043875318769	0.0282530317254134	0.7040840115094	0.135670869958856	0.453289686330323	0.334224752820664	0.834489303380554	0.9924480470014516	0.8711950927905514	0.9962947558037836	0.8030345786053671	0.9631103474672412
RRP12	3.70006656390935	6.90896187223245	0.2845292536236389	0.278451584139039	-0.203185285767696	0.0107976299799324	-4.03150135285491	4.29041082823727	0.965049546841556	0.563510832073431	-0.546479291293655	0.0364132851006566	-2.3023062919216297	0.0002375115495445	0.342955410512168	0.577853930071972	0.589110112178421	0.971220153199455	0.0300472741910921	0.9924476067883062	0.968631597828018	0.9962947558037836	0.9982318761752405	0.6741692880909438
FNIP2	5.908952820339099	4.889520475510361	-0.572216639175403	-0.431491160306399	-0.0782461213625724	0.0231199162818758	1.85888884296838	2.9228197453667097	-2.12831510097823	-1.0267089634425202	-0.254648549558698	0.0906943386053357	1.02361848095578	0.0073896695620061	0.0429010131441825	0.3142051629180639	0.8010046685381371	0.928448132982558	0.315523373982712	0.9924476067883062	0.9231698724362036	0.9962947558037836	0.9926803789562568	0.8018423879131364
MSMO1	5.2873050069828	4.90188812265904	0.0525902585718998	0.913154857233134	-0.0912997558987063	-0.1215408229285	-0.12496590508047	3.20172235343141	0.1828900477625669	1.9177212391279	-0.2772492637234849	-0.429930116988116	-0.0754123441425022	0.0033903175218205	0.8562021359371149	0.0653988185860204	0.783625392207673	0.6705372788922479	0.940422874203614	0.9937665027286832	0.8517850617812458	0.9962947558037836	0.940624563586096	0.9851599623793554
TTC17	5.92101950880808	4.10137474848612	0.0424042554305891	0.0122504924707764	0.294408477887763	0.60146998033436	1.4628233454425	3.0123098090003904	0.20549423729522	0.0383578359858626	1.25149358875627	3.09936816441964	1.00189523769133	0.0056235246220147	0.838786742265203	0.96970105296608	0.221984406497695	0.0046817247243673	0.325040945324093	0.993708960848652	0.9970159608313314	0.9892904445230996	0.3750556583416909	0.8056463781633675
FSTL4	3.57578515117006	6.73302538979066	0.7451291063007621	0.1257172135755369	-0.179853771382958	-1.1142374553661498	-3.36277824064691	2.7654695366423	1.5378382173550298	0.15335736146665	-0.2981117924453039	-2.23776675282945	-1.27125708511847	0.0099472438553612	0.135313405003265	0.8792163736900459	0.767818833975632	0.0333730162622699	0.2140967646352159	0.9924476067883062	0.9970159608313314	0.9962947558037836	0.5013422095315369	0.7719943621700057
FOXN3	6.0691836456252	5.0867115200136	-0.277456026544312	-0.319978606626909	0.438950374303375	0.0793483784575379	1.38604564426602	2.42540659600294	-0.8409548837454781	-0.6229985705813629	1.16282843214175	0.254785525214247	0.613545966733347	0.0224318760924295	0.408023395749748	0.5387735693239071	0.255433424092281	0.800922799185976	0.5445575285700829	0.9924476067883062	0.9578983216210571	0.9941208424814922	0.9721650921541676	0.8830402326160834
AKR7A2	5.48122340566369	4.92986368281354	-0.300059474572361	-0.4622886210300179	-0.341128706675248	-0.6832009660908559	1.7153886975426498	3.28232574661088	-1.04569023539583	-0.995995289310468	-1.03996770509188	-2.38561572194456	1.06407230902622	0.0027623540135815	0.3046478994730129	0.3277824668048359	0.307252264396601	0.0240556038841468	0.2963867940450589	0.9924476067883062	0.9276015707308328	0.9941208424814922	0.4725882817419374	0.7922457618943788
MRTO4	4.6316776342790895	2.9916515139174105	0.0845989794140253	0.537350227540317	-0.7124667935102921	-0.2806522338226189	1.71163570367507	1.65282871410756	0.262862116252713	1.00419518576942	-1.8578902220333704	-0.8698672703625341	0.8776132841289	0.109536800105679	0.794581430976188	0.323884385997028	0.0737295506223878	0.391769236185894	0.38762213391641	0.993708960848652	0.9276015707308328	0.9602597856051306	0.8335608442365158	0.8284254550288264
USE1	5.68994942575454	5.31947916926286	0.2224567176347169	-0.142394504899594	0.0762086170977431	0.0334209369437722	0.4280952904086049	3.0687769444418502	0.7383652907550029	-0.296435260963618	0.2182362525806729	0.1143852788647209	0.2267992537944839	0.0057140162772426	0.466622873806113	0.769262545324277	0.8288774778818521	0.909801698240178	0.822767790325869	0.9924476067883062	0.9844029489108204	0.9962947558037836	0.9891977349599268	0.958912742526835
AP5M1	5.06494599994045	3.66356583252527	0.317917246426657	0.403562226449221	0.130813089203656	-0.0355230253142431	1.13160595085134	2.89723869774572	1.49918266680424	1.18726533046162	0.534901635901856	-0.174591955034703	0.8279688769455509	0.0076713010558688	0.145281820372313	0.245939838485711	0.5970002534059681	0.8627220594684741	0.4155778474507139	0.9924476067883062	0.902128638973668	0.9962947558037836	0.9848402846448462	0.8361199311260584
ANAPC4	4.45868041749438	6.64560921309524	0.7043333749948409	-1.00171923462381	0.258416376117673	0.34832155022789	-2.35143009946938	5.14320213246218	3.2574274983781804	-2.8379155023049103	0.9964327895528692	1.67720528237831	-1.6806554865162802	2.4950920460084306e-05	0.0030569247548114	0.0087271709825376	0.327949318738813	0.1054216846490399	0.104977830750328	0.9735114288848172	0.7993975493817836	0.9941208424814922	0.6075140233801912	0.72084297542908
KCNQ1	3.70718136560606	3.8189429553137897	-0.0597038673600667	0.3540336098545039	-0.1810125861833399	0.0055925113112238	-0.2757605577879929	2.19530375292326	-0.1928156628009359	0.6916585838351139	-0.468888440166784	0.0182131732629103	-0.145890570895158	0.0393541845288898	0.8485700317721919	0.495729078129839	0.64295193338426	0.9856104522320992	0.885401366668375	0.993708960848652	0.9564727443753768	0.9962947558037836	0.9996034455965238	0.9725022796323388
TRAPPC3	6.22672183336915	5.519031445797171	0.151623248548195	0.9787403518474308	0.167049664765293	-0.146614937447422	0.12589542687415	4.22710304697884	0.5827738296370429	2.2472616482514103	0.5498634685055439	-0.5600941275838671	0.0886453186356243	0.0002279292735859	0.564709857408591	0.0326884880398192	0.586772769465999	0.579869203169633	0.9299947943595208	0.9924476067883062	0.8188603148312104	0.9962947558037836	0.9132205175645718	0.9831439787127544
THRAP3	7.000157714618701	7.37415924018728	0.0287882816927051	0.0600502315013415	-0.223536969349214	-0.1397584107288529	-0.308688904678373	8.04245602930117	0.1744813220674849	0.226194507866275	-1.1467056991138	-0.8539238873540959	-0.308066078844703	2.3208381927860002e-07	0.862764722051383	0.8228168098358409	0.261399813262301	0.400767027236601	0.76171571563308	0.9942968960779824	0.9896559134638604	0.9941208424814922	0.8366429942402595	0.942212958073278
PHPT1	6.63431207868503	6.14963925124845	-0.0693489235789498	0.304279360069415	-0.0867238859717318	-0.4300482536096129	0.6313297478044629	4.3497548736439295	-0.2446879149213039	0.6487598003458729	-0.262036262885606	-1.50133583843037	0.412778981106766	0.0001634812033096	0.8084824093729579	0.521779557049007	0.7952116536458349	0.1444627269115669	0.6829123778061441	0.993708960848652	0.9578983216210571	0.9962947558037836	0.6502037500180551	0.9199871060805296
LY75	2.91611021543553	9.24759827903908	-0.578001210670533	0.1014473166771799	0.105647548700214	-0.104645954236294	-7.13554331718663	2.76597263609702	-1.12296685842472	0.128198491918589	0.173285333559571	-0.212282588480916	-1.94925858082151	0.0112162827279009	0.271610888333706	0.898982126712203	0.8637475821570121	0.833536599386232	0.063667683813882	0.9924476067883062	0.9970159608313314	0.9962947558037836	0.980139080153846	0.6968732774129569
ARID4B	6.68957705205192	6.21873925910368	-0.143196332491534	-0.535697586359298	0.0077167514823419	0.469801879394878	0.765092992010702	4.10152421034779	-0.594338246665228	-1.43136438526811	0.0275341809510183	2.0349631181817	0.465667536232883	0.0003859803985944	0.5573568451032211	0.164413809750128	0.978243522383185	0.0523101519559475	0.6453103900938051	0.9924476067883062	0.8796239707942095	0.9991660258132156	0.5462622237885181	0.9100224937800352
OPN3	3.65052621957969	4.29565173008903	-0.240080877010502	1.03295561618891	0.298476807233165	-0.290042028666625	-1.53731894992603	1.6944833415752398	-0.622746990328386	1.67027606888232	0.6585238765003921	-0.7782300200051608	-0.556591019657219	0.1040724855880809	0.538817908908234	0.106911652077009	0.515768708004772	0.443410617336126	0.5834431837894	0.9924476067883062	0.8672732599966322	0.9962947558037836	0.8569267947700915	0.8953121406416474
SDCCAG8	5.74244814639278	5.687987413506829	-0.0839328705231919	0.434104497755918	0.0918877244281789	0.252310373965439	-0.318488176292088	3.5470802418247	-0.306227418144592	0.9985154249821327	0.29167088068508	0.959682266955105	-0.18171874836614	0.0017838624266098	0.7617863386021508	0.327277051765115	0.772789204765437	0.346048605932935	0.857446971163913	0.993708960848652	0.9276015707308328	0.9962947558037836	0.8075308170879875	0.969127284495677
HHAT	3.23492920021232	4.36845550224617	0.313771860121712	0.122081559166394	-0.369560352688927	-0.1557980012902349	-1.3984194604554	2.31173204040471	1.00583940056981	0.2461486953619039	-0.95181322165994	-0.508086726146731	-0.679230969409798	0.0312781251688946	0.3236515237590029	0.807576337166228	0.349879010438929	0.615707746923423	0.5045923815700151	0.9924476067883062	0.9896559134638604	0.9948985672775372	0.9260183614232128	0.8673381700963804
KIF1B	5.18443400510199	6.99875916277054	0.1700924066060889	-1.05201520734379	0.283981056712954	0.250360928770857	-1.38413300718705	4.667662081260469	0.608553283987788	-2.26596158070394	0.8898426228186379	0.9157196933340748	-0.856956356783619	0.0001397475322274	0.5477349216778	0.0323545118117962	0.38270763818041	0.367822885187135	0.401728523754234	0.9924476067883062	0.8188603148312104	0.9948985672775372	0.8213243153483732	0.8338166197052067
FOXC1	2.65672221344747	8.63802320359825	-0.2425172693625079	0.48068697317969	0.362799438049024	0.0610722641985355	-7.30332482708897	2.04188363727782	-0.35450584620378	0.4521560401336479	0.447283391125424	0.0937479910411654	-1.5741194811936798	0.0537457832207092	0.725769004433234	0.654909041098699	0.65828064320462	0.9260209819930258	0.130011987150381	0.993708960848652	0.97528336817658	0.9962947558037836	0.9923806447753049	0.7369611864279337
TBC1D22A	4.93904279856205	6.11968165441686	0.3740945054900561	-0.911516482519224	0.148532167392373	0.27927306947668	-0.919779745117904	3.5468322599531903	1.2183123776567	-1.8057734695998	0.408074716966539	0.936555263963615	-0.492202800377306	0.001773420447245	0.233577210601128	0.0828927100231794	0.6863534116683551	0.357533927062299	0.627519112596046	0.9924476067883062	0.8517850617812458	0.9962947558037836	0.8138876916754076	0.9053815467808636
SYNE2	8.1208344666597	8.423155467371389	-0.0276046917473169	-0.2974170369666339	0.153813656307255	0.324873945654846	-0.368788767200594	7.070788752323691	-0.126169819531448	-0.8434801119223879	0.605220406254604	1.51667810629414	-0.284188039616021	1.22817015667167e-06	0.900505926984119	0.4066496669417371	0.549926343931719	0.141076315129616	0.779640398731705	0.9950939688723576	0.9432028999225306	0.9962947558037836	0.6440885648131474	0.9474496571999768
ATP9A	2.9304610456494	3.34172566443438	0.712508640952777	0.1240125918203819	0.0787620951059213	-1.05961518169211	-0.399730293338627	0.8867737695083879	1.36468151904077	0.150636212840748	0.12305772904408	-2.06474308919994	-0.0974788836729235	0.384274103106385	0.184250693064195	0.881452609624298	0.903015810877717	0.0492193780624616	0.923127253143484	0.9924476067883062	0.9970159608313314	0.9989343390568308	0.5410789669932518	0.9826567822870804
FAM168A	3.83272752469581	4.44710172574926	0.526363770054441	-0.1886530207305549	-0.162492727049775	0.0579741924696018	-1.00219857170756	2.13299507031091	1.94737501579808	-0.4374273902596939	-0.517881050695073	0.2274104802001989	-0.4439674418887609	0.0431435105069173	0.0625056533646548	0.6654921727779121	0.6089869245136479	0.821913591644262	0.660719147989288	0.9924476067883062	0.97759916170175	0.9962947558037836	0.9787215179460154	0.915348203769773
RELT	3.30171377290652	9.43403039856609	0.0069266692292929	-0.923805318834986	0.429817067032195	-0.3102204074526239	-6.2601562021433	2.76224481973326	0.0113138882434004	-0.969203073276171	0.572480036441766	-0.518105064331742	-1.68389014899477	0.0108163905238397	0.991056697633265	0.341375991152524	0.571668037918589	0.6086939593076229	0.105058396140755	0.9994621833401934	0.9279312093454009	0.9962947558037836	0.923212769493454	0.72084297542908
GALC	4.7900219904922094	5.69842367294916	0.350425481002971	0.1367493460862389	0.763650586767122	0.286340905875135	-1.74741120075207	2.8967346240004903	1.02564499495817	0.245712856748723	1.94650185611534	0.880471148396114	-0.8181068590851991	0.0077906794501533	0.314216921670646	0.807837747833789	0.0618144483573279	0.38652976310161	0.421273303225811	0.9924476067883062	0.9896559134638604	0.9602597856051306	0.8306733751586431	0.8394336390284898
NOP58	5.952549411416039	7.4688686542193	-0.2267807370114069	-0.7334888137224309	0.0219294061341364	0.0061842332089232	-0.98769403858562	4.64230275903203	-0.6985812213599061	-1.37047758022356	0.0590684779845459	0.0191468901768487	-0.56901167436906	7.37143610805068e-05	0.490575819079145	0.181425871024125	0.95331713079967	0.9848597160949448	0.573884650828706	0.9924476067883062	0.8887851958236604	0.9991660258132156	0.9996034455965238	0.8932906434676259
SZRD1	5.94723887363722	5.376157746265741	0.269061472160809	0.253954149135714	-0.390697317542806	0.0403796428146669	0.488588782267863	3.11280518710923	0.8043515460513191	0.454073161175792	-0.989207626530338	0.119824466505093	0.261561315972234	0.0042414768683486	0.427970908554529	0.653276469180198	0.3310333854924069	0.905477844913428	0.79557415751995	0.9924476067883062	0.974805519701596	0.9941208424814922	0.989038391076603	0.951678645845896
CUL1	5.18075277103782	5.17592321436332	-0.0301010079380914	-0.0158029138655158	0.0885897297723192	-0.0612935453118088	0.14133182028023	3.22674806660076	-0.101161501904747	-0.0323215744276224	0.26389646099012	-0.211811387849521	0.0816571847643542	0.0031819756942345	0.920143189843514	0.97444490780446	0.793792304423354	0.8337884425223249	0.935500247446284	0.9950939688723576	0.998070842940598	0.9962947558037836	0.980139080153846	0.9846557705560236
FAM114A2	4.53622238305568	5.23031151247629	0.0524367225611526	0.344373893930734	-0.504274732061469	0.281311937384579	-1.04246182027194	3.99811985987968	0.212833469957281	0.8106660088850409	-1.70902523558311	1.1491878258656	-0.7354115130771931	0.0004223303844654	0.832998822071514	0.424394651220101	0.0985096552810831	0.260200719036872	0.46820472392289	0.993708960848652	0.9465293311834622	0.9602597856051306	0.7568102281692353	0.857205251610616
CYFIP2	2.89039944063851	5.35663008125994	0.929901920657444	0.442214115937494	0.0273997527315024	-0.626834804848235	-3.46148959714824	1.5398749507776102	2.00602189653877	0.601166979280726	0.0478273706266802	-1.36047504677132	-0.916601961874238	0.136632674041616	0.055459817537147	0.553021401591947	0.962220892455674	0.185446505024402	0.3678415800491439	0.9924476067883062	0.9623158853243444	0.9991660258132156	0.6956713439112765	0.8218968709580181
TAB2	4.644931796961379	7.23518881093819	-0.547859913100172	-0.864104849885682	0.4751517669906029	0.319539395747238	-2.41911593238293	4.36595553362601	-1.68794226351619	-1.64697515078499	1.3362213083618302	1.03635030969524	-1.35534239938067	0.0002194701756467	0.102560457002048	0.1112311222040669	0.1932581526330219	0.308992829395603	0.188869103155068	0.9924476067883062	0.8706728728634235	0.9852435963454133	0.7910228693529002	0.7525727974639126
GINM1	6.89643909659877	6.44228030606225	-0.074608346346885	0.03818209854639	0.313955511331743	0.106603916837484	0.218028723681036	4.00518383009469	-0.294190946600567	0.0971028075698073	1.08140147885866	0.440706963628735	0.124550616152197	0.0005669606418137	0.77095145285843	0.923417433449727	0.2895818656414279	0.663195313959823	0.9019236354592168	0.993708960848652	0.9970159608313314	0.9941208424814922	0.9379787016273536	0.97749536596548
EIF2AK2	6.26707076192167	7.07243013306993	-0.507277662636044	-0.1013530226354119	-0.0320849670696915	0.1519657643766369	-0.5481945416042321	4.7153394415031205	-1.95943518263824	-0.250341415493547	-0.1075838311625189	0.611671292391135	-0.334454961418751	0.0001080960143878	0.0604382147584321	0.8042965233840509	0.9151304047486178	0.546070662898805	0.7412168195951461	0.9924476067883062	0.989326982237955	0.9991660258132156	0.9016045616500824	0.9370268158792538
USP36	4.42802031639545	6.24873348192182	0.102999070786613	0.0214463446120483	0.0813095815930231	0.433766176395067	-2.3869290711772404	4.8981948941018	0.4439023243549699	0.0554914439353631	0.2977387579175529	1.93811128474788	-1.72221774586094	5.75454018821886e-05	0.6606093535344579	0.95617301944698	0.7681031903422679	0.0632427097796282	0.0985352547370661	0.9924476067883062	0.9970159608313314	0.9962947558037836	0.5585813198423796	0.716860443577747
KMT2C	5.98180788322297	6.00503636676155	-0.149550395859481	-0.651847110799209	0.294147880338269	0.084975945951314	0.3601626548363929	3.7469225017423	-0.476146427148672	-1.27105086234473	0.8226569268214909	0.2734858331814	0.2083604820260489	0.0010857256553059	0.637693160664694	0.21461022558143	0.417958742644775	0.786512262411041	0.8369398969021692	0.9924476067883062	0.8963673268004783	0.9948985672775372	0.970072871538588	0.9638610016798168
CCDC85A	4.92883057573433	5.7193966175825	0.0181035069069966	-0.183057101223462	0.407806826296884	0.5490806328586539	-1.26048295454745	2.98934137031745	0.0590044715885723	-0.369983218827954	1.12861902751049	1.88010853755419	-0.611697393126156	0.0059465169877717	0.9533961864567728	0.714433314919363	0.269312476974117	0.0714669163543778	0.545752038744248	0.9955048280123354	0.9812385814140124	0.9941208424814922	0.5722913271920582	0.8843192093045269
PUM2	5.52475935789637	7.5022382261903	-0.1812554412137769	-0.282178845979398	0.4816899985019679	0.2462662808795919	-2.19859602785452	5.25358093018566	-0.6914186937148659	-0.6712963324314809	1.6234628270272902	0.982412292563923	-1.40843496062535	3.8005358262010295e-05	0.495130216047311	0.5078992153011179	0.115890937965062	0.334792485238552	0.174915820689593	0.9924476067883062	0.9578983216210571	0.9670532232474952	0.8030345786053671	0.7478875348491261
MRPL43	6.30155937628389	3.73820153112835	-0.169794288576682	0.2392646643515739	0.276529365887027	-0.0004440988037072	2.68098212257663	2.14090425315203	-0.52320893915638	0.463376886683837	0.752585948352492	-0.0014045845341211	1.4216235489883997	0.0448027225618725	0.6049585202406271	0.6470071256699029	0.4580452833437399	0.998889641692522	0.1717997260665709	0.9924476067883062	0.9740829901797652	0.9962947558037836	0.999868746621333	0.7478875348491261
C4orf27	5.5462964861655	4.69214810953468	0.24548167620023	0.819604259833701	-0.0665135216493076	-0.191205394185004	0.400624840409862	2.8810245504038705	0.788405554978898	1.58636193133228	-0.185055294497507	-0.6200257709705479	0.227120688948047	0.0075232990350781	0.437084034008108	0.12388753681209	0.854519604750838	0.540254478339102	0.821980036738054	0.9924476067883062	0.8711950927905514	0.9962947558037836	0.9005452818167825	0.958912742526835
ZFR	6.15936284286376	6.02822093133373	0.0129932879185729	0.0508081579518601	-0.493062162443653	-0.107893032539125	0.263408748048787	4.5191457370675705	0.0552237286770406	0.135299649180232	-1.7934522016411	-0.46713570097906	0.180766474942667	0.0002186957342042	0.95636023461434	0.893409625016762	0.0840205327401674	0.644208841790042	0.8584566396616559	0.995649403220665	0.9970159608313314	0.9602597856051306	0.9322326641192642	0.9697769772319644
ZNF280C	3.12494135724514	5.40013540688505	-0.369363173328631	0.464217590908882	0.0787308882399028	-0.3698164529217639	-2.717568944932549	2.25461507399557	-1.01588158773148	0.826321943952033	0.181960683931443	-1.0604940039134	-1.039189111199	0.0341651149891287	0.3190105711850219	0.416218037759464	0.8570095242651721	0.298696781602316	0.309394543840102	0.9924476067883062	0.9449571418030932	0.9962947558037836	0.7837593172873041	0.7970751619415489
TRAF1	3.00103767987687	10.0243972328515	-0.4984961119076679	-0.3295784060060769	-0.8703236367731559	0.3812078214054529	-7.54406322983421	2.6974524821879102	-0.8884783770850301	-0.3824156882316459	-1.2981621923180702	0.712067279365463	-1.85903322489244	0.0128954588750675	0.38236646978043	0.70529116663542	0.205596460611611	0.482771761031769	0.0753803344107553	0.9924476067883062	0.9812385814140124	0.9892904445230996	0.8764838412275486	0.71288843395529
RC3H2	4.88997253181411	2.90975898438984	0.0882387813453264	-0.529429448467778	0.557702029933946	0.292315172710123	1.99794897945574	1.69441227940582	0.392337861191221	-1.52547718040211	2.22464748310448	1.40641959367809	1.08119941757931	0.102170455720625	0.6980488310767821	0.139420808450125	0.035082057451863	0.17162797317506	0.289082493775582	0.9924480470014516	0.8711950927905514	0.9602597856051306	0.6767881087459833	0.7907975799686757
TRAF3IP2	4.6996948631824695	3.34331419757335	-0.573052574999282	-0.4445002752755759	-0.8480975755203221	0.195883241121758	2.41787624308438	1.20446052043491	-1.24345055619117	-0.617061723458577	-1.61528344737437	0.4476999523400971	0.803985682807456	0.240554992462773	0.224360033896237	0.5425878528934139	0.1177994448467019	0.658044770309598	0.429852654665728	0.9924476067883062	0.9582129624098206	0.9699151970612818	0.9356162950076284	0.8419368214058611
DCBLD2	3.64813709178654	4.379121591786189	0.0683187939840792	-0.180497282625783	0.380657115423297	0.19633006858535	-1.12185008913996	1.8593915437674904	0.192363903075612	-0.324523269693101	0.9319920493971958	0.5873042379418001	-0.4372355014257	0.0765239084517773	0.848941490254557	0.7481685750932091	0.3597008089022	0.5620710018468139	0.666287026205484	0.993708960848652	0.9844029489108204	0.9948985672775372	0.9082205534738428	0.9170985359448536
SOAT1	4.57469127703963	6.31221291394642	0.0099402377203935	-0.453793387233962	0.194313987724808	0.296555450074094	-1.97779356459001	4.02941358754098	0.0380838378690584	-1.07898671815094	0.646768949771494	1.20248538672549	-1.16481422306068	0.0004511680312169	0.969900298410952	0.290375088744899	0.523154166835889	0.239771479586593	0.255107107411914	0.9967923112931604	0.9143752253070212	0.9962947558037836	0.7403109190279457	0.7794917656123548
PKP2	2.727828432357549	4.19321400508558	0.457746506216327	0.6443074464715091	-0.344814454971551	-1.09175490315558	-1.81448284276261	1.19957791968358	0.89298215541805	0.802130814860545	-0.548878526634435	-2.18772508437055	-0.4759520427284939	0.242488934756327	0.380084801725609	0.429856117836051	0.5877705675014201	0.0379238341611835	0.638364354060235	0.9924476067883062	0.9485358647208684	0.9962947558037836	0.5122870225119884	0.9086884644965548
GDI2	7.037241110623441	4.06340451778206	-0.3366086521423869	0.3457790693186989	-0.117288333315385	-0.305244302734233	3.3906204409820897	2.51077149926505	-1.0723458771305	0.6787968604408771	-0.325496595846424	-0.977436926390632	1.94390388658408	0.0180973928089295	0.292720577899812	0.502839068663309	0.747225208341195	0.3367228693235399	0.0620183901231526	0.9924476067883062	0.9578983216210571	0.9962947558037836	0.8034100477232095	0.6944502746760711
PRDM1	5.308535655217541	6.93793001386019	0.527244617056799	-0.685353010916964	0.217811011216073	0.571169454422827	-1.57816084881544	3.4676953063827503	1.54856353178193	-1.21335878235005	0.51756869153283	1.68850861546507	-0.723327339271173	0.0020545135703071	0.133206670737279	0.235931967456141	0.608981575192047	0.103135003186463	0.476466309413911	0.9924476067883062	0.902128638973668	0.9962947558037836	0.6038116770431113	0.8597308740533626
ATG5	5.63963526057761	3.25657694024108	0.0840344381203777	-0.130367682815188	-0.227063984597088	-0.0164579865222921	2.74150428881226	2.5770600292599704	0.370712778521998	-0.352264547315443	-0.873652636588722	-0.0737345736075238	2.01738268853908	0.0155243831051219	0.7136414021028471	0.7272775592540859	0.3897390711079199	0.941745829478044	0.0533333323314071	0.9931427315053184	0.9812385814140124	0.9948985672775372	0.995210698685414	0.680784309473161
TMCC3	4.59036685658247	3.4163075831265	-0.151823471112619	0.1299700374142059	-0.4772484649092679	-0.0611452350436391	1.46312023270862	1.44402177579447	-0.362064749727642	0.1929799966723329	-0.9758996605191372	-0.148796173848237	0.571001278506555	0.163107921649162	0.7201332426036221	0.8485649014076209	0.337541216306092	0.88287493225409	0.5741956977785589	0.993708960848652	0.9941960438645367	0.9941208424814922	0.985889145296138	0.8933045729537145
PITHD1	5.93051549002923	3.5063871217446603	-0.0978939376434236	0.0233803714653691	-0.0474304497276392	0.0595199841380149	2.69144569667859	2.54060563956971	-0.395111037335079	0.059484395151941	-0.168885713366176	0.247830551114126	1.81049988372064	0.0186966313852362	0.6957599903771989	0.953030592756375	0.867105071396548	0.806149776379465	0.0848240972782572	0.9924480470014516	0.9970159608313314	0.9962947558037836	0.9736958170102876	0.713007145439772
MTA3	3.977483195842941	5.988357085540151	0.2074116390221979	0.0304164732274396	-0.591173497343707	-0.0806731927211496	-2.1140758512672098	4.27090480259434	0.7315998793615821	0.0637612871326997	-1.6837575398722602	-0.2824595692716199	-1.3924116145611498	0.0002024487327074	0.4704919956796189	0.9496133309547712	0.1033467015943469	0.7796686610111959	0.174758069736623	0.9924476067883062	0.9970159608313314	0.9602597856051306	0.9687237364450516	0.7478875348491261
USP13	4.85613713969063	4.30421495913508	-0.207833950206193	-0.220211028229815	-0.41379280763605	0.4370620920026649	0.730190653324029	1.87217490998234	-0.5234291699944249	-0.3375745030591099	-0.9159346072695628	1.13366702438041	0.295731545577781	0.0716615007611251	0.6047939603884821	0.73820159241255	0.367522808499396	0.266547829786245	0.769617242493256	0.9924476067883062	0.9819432998993648	0.9948985672775372	0.7621654692600304	0.9458347099377534
ATP11B	4.456915615882781	5.85629343227639	-0.276732145875105	-1.14815710244563	1.00646589521005	0.5722198591821179	-1.4494411342890805	3.50325485033048	-0.906941167572493	-2.30307652311128	3.02093945338929	1.99222006030752	-0.8047313487482	0.0015631829335599	0.372177340412902	0.028914760772796	0.0053334536525483	0.0561789934681694	0.427755282105775	0.9924476067883062	0.7993975493817836	0.820309693387931	0.5524945436276296	0.8417343279202023
CDK14	4.23957782676463	4.49949982570076	-0.0503069225294953	-1.3915114109800202	-0.234222129518908	0.223064444250667	0.683243820135558	2.7887510536148703	-0.2021828469557819	-3.57705473010688	-0.8122489084835329	0.95127604839644	0.391356693252949	0.0103669272527496	0.8413122811428879	0.0014174565752575	0.423857969713275	0.350212103838643	0.6991608426302249	0.993708960848652	0.7951341045234317	0.9960976473380768	0.8105096315211762	0.9239933830012316
SEC61A1	6.11305758772697	5.98935272484306	0.0966067559992806	0.374566987234906	-0.227451601719181	0.150375037955754	-0.350906653196229	3.253344732814229	0.314329108463806	0.779437814861763	-0.644248992250477	0.5086674868957191	-0.175214612839161	0.0038433652009247	0.755726564932362	0.4430876775890429	0.525038048504854	0.6154039268947379	0.862639183808746	0.993708960848652	0.948784799779002	0.9962947558037836	0.9259777292003246	0.9699543472516996
PPP1R12A	7.0833904015475095	7.70007972033195	-0.192062846325894	-0.369093713115996	0.571463927578491	0.161187289190233	-0.457940270968272	4.30164865614168	-0.615106300153788	-0.7456773933405321	1.5893972577007198	0.531088150636303	-0.233484682961825	0.0004002073498811	0.543585916297161	0.4625316768752079	0.123541060790942	0.599809031472545	0.817976199657564	0.9924476067883062	0.9495453157820124	0.9786721793324769	0.9185871115692706	0.9577444977638068
CROCC	4.00439847557012	4.83719179167457	0.7914692510650779	0.0314043191763335	0.8533390308262699	0.3296571661879329	-1.9400284943488	2.8678542907252003	2.54528049576976	0.0596870484432063	2.3893152321328	1.10030789452	-1.06353521558614	0.0077683994423059	0.0167124259969291	0.952828861374173	0.0238563678388722	0.280568033659686	0.296625907412812	0.9924476067883062	0.9970159608313314	0.9404292405268044	0.7698706702871235	0.7922457618943788
POLR3E	3.98651050636792	6.640734597885849	0.301110084759319	0.443388631676113	-0.640013677038523	0.0779506864140543	-3.1343955007476096	5.24139994943196	1.1992174813411	1.01306957734646	-2.00242136277564	0.303460026102717	-2.27701553126336	1.43379392422837e-05	0.240493783188606	0.319701669784429	0.0550096327340962	0.7637827654288979	0.0306247210176689	0.9924476067883062	0.926760841288008	0.9602597856051306	0.9655500704857706	0.6741692880909438
ATP2B4	6.317420815366289	4.9609973324262695	-0.287457510481778	-0.316727823674791	0.0752671671369405	0.435505083055539	1.5842280841128895	2.51447085794569	-0.90008038332911	-0.643358408586329	0.2069464640484989	1.43679940615008	0.7405499093911079	0.0189001563453596	0.376126074490422	0.525702644530925	0.837639395131619	0.162792514265737	0.466005666287327	0.9924476067883062	0.9578983216210571	0.9962947558037836	0.6697643606212774	0.857205251610616
ZC3H11A	6.3291534137658205	7.1599382518541095	-0.173409638290033	-0.403991166055762	-0.0926926321822581	0.0762305175916092	-0.683563385121019	6.18459007325359	-0.96294651035852	-1.43614520529964	-0.452196234569013	0.4406446611341439	-0.541190214387267	2.52264325233411e-06	0.344290997787169	0.1629608266594689	0.654850472991709	0.6631325788830429	0.593265348584129	0.9924476067883062	0.8792232082586239	0.9962947558037836	0.9379787016273536	0.8984233528156106
RIOK2	4.50344340014394	6.706409822547751	-0.283047484150949	0.5367619408753571	-0.528925296023806	-0.0250440618849581	-2.45119882570437	5.38021921956128	-1.12333145847339	1.2572015482889498	-1.78405562584675	-0.0997295077956073	-1.81013582002562	9.81711820858719e-06	0.270836325064408	0.21906659461454	0.0852567420990003	0.921269701652526	0.0810204383116427	0.9924476067883062	0.8993443321477458	0.9602597856051306	0.990755009202004	0.713007145439772
YIPF1	4.65669683827209	2.07027050792727	0.1314115088161919	-0.0213350583621838	0.0868207264197394	-0.0973680344190946	2.7206428393704503	1.25174735473565	0.475024821416387	-0.0473413811906759	0.280463720753583	-0.366201015804375	1.53363015388137	0.221018470394673	0.638453804055102	0.9625772074603628	0.781183613443197	0.716967615384745	0.136343499792459	0.9924476067883062	0.9970159608313314	0.9962947558037836	0.952224951635218	0.7417340253278182
NDC1	3.5235307472594	4.469294013717139	-0.258993602027891	0.0901810061926588	0.361719396538063	-0.0732229123352545	-1.13736135337209	2.03066336043106	-0.84377208926284	0.19037503265859	1.00248769678955	-0.248727358025797	-0.4756409539547589	0.0533409561457139	0.406560427895106	0.850514285381057	0.325315643156407	0.805544356790358	0.638356427826449	0.9924476067883062	0.9941960438645367	0.9941208424814922	0.9734317472368884	0.9086884644965548
FLYWCH1	4.23264759354406	3.817732302317419	0.107351427639357	0.0359998525801208	-0.207689990917303	0.0279145456267351	0.391336662573734	1.8188193159913104	0.30704431938478	0.0636673561433946	-0.502411265014025	0.0825665806847084	0.172282826842982	0.082603200938711	0.761184926140582	0.949741816140875	0.619396223520542	0.934828337167642	0.86487044303367	0.993708960848652	0.9970159608313314	0.9962947558037836	0.9930881215973498	0.9699543472516996
UNKL	4.1071473886977	3.37103273137782	0.29941774144266	-0.0852276484408261	0.140776774022623	0.231607983843606	0.415317883384296	2.07513327697508	1.04728494697561	-0.179566386718684	0.4312163692274579	0.841924833166881	0.237673333013933	0.0472774818777011	0.303924894759419	0.8587861655650172	0.669612939664302	0.406963818199182	0.8138650527275529	0.9924476067883062	0.9943253163818894	0.9962947558037836	0.8397912333195523	0.9567332857390825
TBXAS1	5.14442442854205	4.59814497879529	0.269703785194571	0.0219100053302276	-0.358190130218433	0.683807468516559	0.157579571613361	1.99395844061287	0.7123992423944642	0.0363196235736584	-0.7996050877973199	1.8765034460416496	0.063309157530873	0.0567551576676275	0.482327361372783	0.9713079116963792	0.430959050484525	0.0717459244537172	0.950005731558472	0.9924476067883062	0.9970159608313314	0.9962947558037836	0.5724580943664425	0.9868053636068868
PARP12	4.9985779304546	1.4170201073873898	0.1279981454362419	-0.5919126544842049	-0.0075445357895958	0.175135469540529	4.20356269454348	0.7585345049422499	0.496664492518952	-1.4809679791517	-0.0258581121872416	0.727390028038655	2.08446225447235	0.455155614618101	0.623618646556821	0.150838044402578	0.979568213959192	0.473564815694621	0.0471725619067749	0.9924476067883062	0.8711950927905514	0.9991660258132156	0.8732930070484759	0.680784309473161
ALDH18A1	3.29996899138116	5.077274240720559	-0.0627374139234666	-0.6573950211386441	0.424768247684176	-0.285495444176629	-1.36045250543649	1.68257561376971	-0.1402937256657579	-0.974743914541381	0.8073424152730458	-0.6781306271843629	-0.4147021931811829	0.105363610564698	0.8895209344083421	0.338807536676613	0.426758866038564	0.50375060913827	0.681822217705402	0.9950939688723576	0.9276248592500848	0.9960976473380768	0.8843648678333994	0.9199871060805296
TARBP1	3.47922470847463	4.45710615605838	-0.170917809919348	-0.427937015335916	0.0403650807844369	-0.201847906927495	-0.5523910550342621	2.2003545090419503	-0.5069888381161939	-0.81742467027349	0.0995769812526583	-0.620332866074761	-0.250686527492311	0.0388309655480557	0.616356446770549	0.421245803011844	0.921413420089874	0.5404232552921351	0.804494632312987	0.9924476067883062	0.945597877173358	0.9991660258132156	0.9005452818167825	0.9543388896258936
GATB	3.9665208746545297	3.68525289992245	0.22815604583553	0.386297433804976	0.0956342234216318	-0.3812157639802809	0.0085769086479883	1.9039946124787	0.8165095085586159	0.876257539766037	0.291411352009581	-1.40662248260848	0.0040758677673502	0.0694439141962889	0.421573234827201	0.3889759586722709	0.7729967629933001	0.171349640413216	0.996782975212582	0.9924476067883062	0.9379362391582612	0.9962947558037836	0.6767881087459833	0.9990839932507506
MXD1	3.98004857934713	7.01714374115615	-0.0891340060499711	-0.377212560712722	0.6717625678478231	-0.4756944102793329	-3.14152642741615	2.9768021839527297	-0.223657231450812	-0.586710569413855	1.4311366010698	-1.23540838592004	-1.22690291328326	0.0064545641396958	0.824743345756823	0.562495986236639	0.163645448752059	0.227643873565926	0.2316562660379039	0.993708960848652	0.963656318977166	0.9851739822852934	0.7321848049257965	0.7743824097521897
CDK17	6.307643439922559	6.23270578989812	0.384261512871162	-0.2452475431920839	-0.0551803014517932	0.069006935462648	-0.161936764797629	3.8457581953913	1.5987001318856895	-0.662718703186905	-0.1999807866424549	0.301943887247005	-0.0933644302309186	0.0007006069009302	0.122510373158646	0.513752183863534	0.8431357863190531	0.7652571071287291	0.9262853701651328	0.9924476067883062	0.9578983216210571	0.9962947558037836	0.9655500704857706	0.9826736190860992
DNAJC25	3.5671944146915697	3.94140871681369	-0.2049764153813219	0.7768942609267591	-0.400460215859146	-0.0967142252671319	-0.890801144684434	2.64234503085176	-0.732851153712876	1.67440132715877	-1.18332881032528	-0.346370727686986	-0.5530980403682729	0.0133255810895534	0.4697404189699539	0.1051875828711969	0.246628742402742	0.7316535452620191	0.5845857688353691	0.9924476067883062	0.8665610374280132	0.9906740378772302	0.9566555637371096	0.8953121406416474
SLC2A3	7.46964890545185	9.318735016801927	-0.430960502072796	0.3466445636345039	0.347706369692523	-0.383169296486255	-1.92903902258916	2.82778565301869	-0.7342898422127659	0.3707164594150471	0.509194649805887	-0.666948350578442	-0.533765049733248	0.0121505536423964	0.469196664165691	0.714025735048632	0.614803273000213	0.510909425207211	0.601084094763255	0.9924476067883062	0.9812385814140124	0.9962947558037836	0.8882288567046684	0.9005889663678092
CTDP1	4.2757026150077095	6.287840956428901	-0.0078187670736541	0.141872173459766	-0.417358378926182	0.265049592068004	-2.4035469682802404	4.068640504826711	-0.0256661731219106	0.2754093859685529	-1.14442365729655	0.880928008202103	-1.4386529040478102	0.0003494756600805	0.979705657190943	0.7850240209789381	0.262137155969463	0.3858561291647789	0.161334029999293	0.9981519389916756	0.9865775885094222	0.9941208424814922	0.8306733751586431	0.745260542097416
YBX3	7.53352896907557	8.54688430350422	-0.1332208508444919	0.67389843948927	0.141013172984582	0.503535035505956	-1.82798428059794	4.16066720109166	-0.426874610570403	1.34915619633851	0.374183204561727	1.6384135592938602	-0.8332885533266451	0.0003132739024035	0.6730557914754841	0.189345844645255	0.7113842048146841	0.11379708375365	0.411742587882678	0.9924476067883062	0.8912269946240157	0.9962947558037836	0.617422640878282	0.8359991379400623
WNK1	6.06801707502478	8.33324600876879	-0.472253572009136	-0.508312702355779	0.0062284476056643	0.259435950338576	-2.10534807706708	4.253453189085049	-1.49087263291421	-1.01363787333856	0.0173851517875843	0.855299800378328	-0.9806295155210992	0.0003741938980243	0.147910175510665	0.320320659387692	0.9862624478875708	0.400396444145705	0.337669199254311	0.9924476067883062	0.927159674872392	0.9992163288579936	0.836618491429369	0.8082894090817945
CCAR1	5.66648101264225	5.616772726208941	-0.26311421311486	-0.248145994371223	-0.1139647139278939	0.735559315357044	0.0093454652797166	3.3995214443129904	-0.816842344434276	-0.465920327106808	-0.3085530495279149	2.31030298150315	0.005225544801793	0.002045049453339	0.420914499058448	0.644876727284734	0.759945571391295	0.0284561898130309	0.995867691051304	0.9924476067883062	0.9740829901797652	0.9962947558037836	0.4882568470531721	0.9990135810150826
OGFR	6.041313949910441	4.30494319561233	0.266804454198739	-0.404945521959974	-0.0027529155073429	0.686684702611254	1.6168951170980002	2.11327385856567	0.845006531641391	-0.816888156096652	-0.0074843117543467	2.2742938677432405	0.736107112379162	0.0443459026240265	0.405731749677633	0.421504593575156	0.9940853605988093	0.0315052352649525	0.4680303328965379	0.9924476067883062	0.945597877173358	0.9993867326309476	0.4968132519528672	0.857205251610616
GNA15	2.79411902599382	9.90579728608424	-0.0963987462580159	-0.316550613368585	-0.451165635617602	-0.529027344787397	-7.327678486787269	2.8434276538767898	-0.1807260519793589	-0.384737712396113	-0.7040633965776829	-1.0331118100863002	-1.92399673061699	0.0092103115649347	0.8579742054656379	0.703579695110544	0.4876078123694399	0.3110596904753319	0.0662208065540818	0.9941200966410064	0.9812385814140124	0.9962947558037836	0.7914941505799903	0.6993876906488113
PIGV	3.78648094761531	4.82632299677455	-0.37882398970832	0.6044595763850881	0.66258360057598	0.0559207560543979	-1.85547849515739	2.93271753437176	-1.28156424043401	1.25465075004391	2.0158146769019	0.1978561767346519	-1.04541097250204	0.0066301427632387	0.210507125455648	0.219977810982058	0.0535068817069666	0.844587032385723	0.304774634445418	0.9924476067883062	0.8993443321477458	0.9602597856051306	0.9826307819964006	0.7946588822124199
SNRNP40	5.98519798249936	3.6587198256976	-0.0748949049800743	0.8065689280810409	0.1729407297617889	-0.1253280514803259	1.9288272374233504	2.31680748783961	-0.287141182321516	1.98840628663272	0.582732530074556	-0.503603804383107	1.12223312744355	0.0298466426374939	0.77622921795686	0.0576486552042791	0.565027242696907	0.6188516349077979	0.273501672810841	0.993708960848652	0.8517850617812458	0.9962947558037836	0.9269866391812552	0.7856623513599302
QSER1	4.6233851797343	5.05658953799151	0.287293523459893	-0.638699707824585	-0.672787432064823	0.242264111046855	-0.172071475454028	3.0901893490835	1.02731306630437	-1.41583101276968	-2.00289492342925	0.8927984799080559	-0.0975813431750026	0.0048191849326362	0.313177926667562	0.168743455208442	0.0550831041491036	0.379902329557799	0.923046939967218	0.9924476067883062	0.8807196348096884	0.9602597856051306	0.8286966225035208	0.9826567822870804
MPC1	6.112230045699491	6.54033209405315	-0.284846740273762	0.587672111439325	-0.271347111337668	0.0267459290870638	-0.661571492920905	5.423212458502739	-1.20438954090445	1.52932620449888	-0.9875947071314548	0.114248826576351	-0.504369129121609	6.069240904592671e-05	0.238530943755517	0.138670617647189	0.33181805340364	0.909894245805141	0.6217290001311551	0.9924476067883062	0.8711950927905514	0.9941208424814922	0.9892179804288748	0.9042682815346612
ACAA1	5.5249198798724	4.76425272221101	0.165525932430691	0.3854550337824159	0.453705760374544	0.114256118992243	0.270882537593712	2.3543999693149904	0.514213226459489	0.746956973487126	1.22433171867555	0.37179544861009	0.123000322432657	0.0268212658300109	0.611441333854885	0.461902349054029	0.231796997367627	0.713113138968668	0.903047737930906	0.9924476067883062	0.9495076501881384	0.9892904445230996	0.9516473461935836	0.97749536596548
BCAT1	3.74364789654531	4.44933169522692	-0.7277994964583171	0.3489760151449519	-1.1812359225988502	-0.492303222891056	-0.39576836698094	1.532592188221	-1.66463579247207	0.514767004758318	-2.27796474067966	-1.17581787044707	-0.125209923602369	0.1391583534667999	0.1077990284686	0.611093589748785	0.0310680067498715	0.250273948967363	0.90144766039177	0.9924476067883062	0.9726808414319466	0.9602597856051306	0.749365789020426	0.97749536596548
HDAC7	6.734131276903571	7.063858134244441	0.32570100241836	-0.0497304187849523	0.2275030470315839	0.2611541021473519	-0.6137474792007299	3.0209180292494904	0.868876039999064	-0.082607939571695	0.5128932197267361	0.7101191480539649	-0.240498613540275	0.0061156977067127	0.392764715377461	0.9348046536714392	0.612328881945577	0.484002507469627	0.8119776477137309	0.9924476067883062	0.9970159608313314	0.9962947558037836	0.8764838412275486	0.9560653380776
SPAG4	2.7227247867544104	8.19293225611226	0.598772938720201	-0.797851637646697	0.813813518628511	0.226955234120606	-6.39859580648801	2.27706304291555	1.08600193473078	-0.938090102023102	1.2206262815813402	0.4235352788700089	-1.62749672285406	0.0331043211792595	0.287321597089966	0.356905817244113	0.233005614525504	0.675358883761808	0.117757656718801	0.9924476067883062	0.9323806473768572	0.9892904445230996	0.9424088139125408	0.7276631976144908
NCKAP1	6.54593895037874	4.73921515710059	-0.460486958420633	-0.30613160056252	-0.0756553184211392	-0.1182851787938999	2.55752378324758	2.91158744772108	-1.51103475662958	-0.633620908066807	-0.216222084451945	-0.396382563802519	1.4514951334788	0.0091946357897015	0.141986165235948	0.531957839550926	0.8303822510260451	0.694978200934525	0.165108832417501	0.9924476067883062	0.9578983216210571	0.9962947558037836	0.9442142660088816	0.7455763078186629
MRPS35	5.50452715893463	4.21382838479271	-0.126060822384215	0.7975024179398941	-0.466544092766607	0.314692908244848	0.8497607235895219	2.75004933931625	-0.426858232842985	1.6261625292971102	-1.37001267915335	1.0796335384361702	0.511792538725881	0.0103213656832663	0.672746952676032	0.1151189701757409	0.181569323630781	0.289517930230109	0.6128092479652739	0.9924476067883062	0.8711950927905514	0.9851739822852934	0.7780671263475892	0.9020665700784996
GUCY1B3	3.27595827063746	7.22234110755154	0.378289969826584	-0.267513650225337	0.481269196022392	-0.168772396804631	-4.644028229781661	2.3784997603269	0.935953327497722	-0.4236965949752129	0.997774562882618	-0.4296912672619779	-1.40839675283054	0.0254265912092067	0.357991359955279	0.6753177021376379	0.327589007693867	0.6709958168242509	0.1707098552574389	0.9924476067883062	0.9808739245867228	0.9941208424814922	0.9408489304825748	0.7478875348491261
SFSWAP	5.4684722202695895	3.9730720430763102	0.0509133843520733	0.246036927274545	-0.158361959259017	0.5196365487333521	1.14297137877239	3.01802364913313	0.223770562431225	0.678313147527353	-0.602048058900585	2.3720325473584705	0.797779540172239	0.006383129801939	0.8246089698885791	0.5036703220311671	0.552161592251368	0.0253541923692916	0.433843321663572	0.993708960848652	0.9578983216210571	0.9962947558037836	0.4785112102870111	0.8426568340078746
TNK2	4.38987007391533	5.01205303533758	0.130810504756822	0.0872894298794218	-0.393288635866383	-0.0959299212176439	-0.550313110210937	2.08078740015008	0.388331579772841	0.163871887790114	-0.989076835191634	-0.293453316568069	-0.209654712604153	0.0499093213231925	0.701012877703664	0.8711560318803699	0.331998537513856	0.7715940147959809	0.8357938955311771	0.9924480470014516	0.9955326463002302	0.9941208424814922	0.9675589225346138	0.9634656966188012
MON2	4.910696660784219	4.13144383690291	-0.18331847776664	-1.1583442615401598	0.737414035744455	1.10828525629379	0.8475236928339159	1.65274689728009	-0.442685371466258	-1.7574177151767	1.61911302163557	2.87351508812431	0.3151680753587479	0.111292503875717	0.6614060279514571	0.0905573360043236	0.116735016037211	0.0078053773279174	0.7554327988076069	0.9924476067883062	0.8557530715846177	0.9670532232474952	0.3998878531245838	0.9403413728135758
GPBP1	6.72787200458836	7.40715340837824	-0.177809502379795	-0.383901523387291	0.252940272140318	0.073708949542728	-0.2585079531109189	4.30465334460255	-0.61735717795091	-0.835592488023835	0.7415165070739391	0.260241795515278	-0.137354461740731	0.0002824202909817	0.542196314515135	0.4109835491083849	0.464850790556706	0.796710006801063	0.8919561588386209	0.9924476067883062	0.943711356910318	0.9962947558037836	0.9712796827920096	0.9750237204002604
ZNF112	3.23195295056792	8.1336076203618	0.130974941467532	-0.736644064660279	0.243391571051548	-0.0087279274176867	-5.07963818491968	4.69613637147246	0.429270449375597	-1.5286998256810502	0.6410137469456899	-0.0290330229769989	-2.69265605312965	9.00129484779661e-05	0.671159429482469	0.1384985306894779	0.526951481738954	0.977057682208575	0.0125954183353269	0.9924476067883062	0.8711950927905514	0.9962947558037836	0.9990997579555289	0.5943410334206015
CS	5.15033697422575	5.58680884584301	-0.0986046442838107	-0.359263614671714	0.0530154280196524	0.579597233189638	-0.660454946884732	3.75871980542599	-0.4163241320869389	-0.9668249211270692	0.1988656857019519	2.61180413991853	-0.40886207343623	0.0009548711296109	0.680479958491908	0.342481719835341	0.8438686385228442	0.0147046629754482	0.686232316080174	0.9924476067883062	0.9282418789247072	0.9962947558037836	0.4521971409415632	0.9209181247085356
LTK	5.013836717803629	4.98334399412684	0.913048579520326	-1.22570653708406	0.7608272358548149	0.939390358831415	-0.234418490153355	2.54009386217392	3.08535533849086	-2.54840837284426	2.10804393421325	3.2968640885066	-0.114308974206003	0.0172901067387456	0.0048126450330804	0.0172231363048951	0.0449659218429966	0.0028749289698466	0.909813091452066	0.9735114288848172	0.7993975493817836	0.9602597856051306	0.3671141597661441	0.9794718087592736
MRPS24	4.60819295037409	5.64554210475329	-0.75825378609651	0.639392972332889	-0.90735890529458	0.296121431298453	-2.08179468397679	1.51643595769008	-1.80405051577811	1.03017401250599	-2.10649176348888	0.7903997904410079	-0.52331438620043	0.141536087913704	0.0830417006273761	0.31261581898261	0.0451875679131973	0.436609036108736	0.604885175563479	0.9924476067883062	0.9231698724362036	0.9602597856051306	0.8532815822416123	0.9009619268944502
ELMO2	4.29621056068482	5.581498790061691	-0.256392181192448	0.155699362306658	-0.0544820856621961	0.678403813725739	-1.86429955617551	3.76568402019486	-0.932564562496376	0.335559416595082	-0.174246309114924	2.56609873826633	-1.16433727886483	0.0009805292704369	0.359023892318017	0.7398353034329571	0.8630634850761411	0.0159517615367215	0.256217665259686	0.9924476067883062	0.9821545338537244	0.9962947558037836	0.4546534113669226	0.7802568454346513
WAPL	5.66860341680422	3.43677780241131	-0.565165694402014	-0.173317514294683	0.143033492159689	0.145388336677197	2.6923227595449	2.219966118433529	-2.10928017389694	-0.414005624161769	0.4848932373310129	0.570699417043683	1.6198543919376298	0.0358643880474502	0.0439930279180042	0.682186477321318	0.631539242884781	0.5728707456469921	0.1185434223351319	0.9924476067883062	0.9808739245867228	0.9962947558037836	0.9113361183986898	0.7281757304224881
VMP1	7.18067846672138	9.949096930857593	-0.255158324902605	-0.377225779919722	0.5513588135902789	0.12767842604394	-2.7356815838549	6.715830529804701	-1.07918717918257	-1.0046022952745302	1.99207009416849	0.553502498294822	-1.69330115888983	6.21262873536606e-07	0.290298741801822	0.3244433814567269	0.0568860597499507	0.584689566754663	0.102622712650246	0.9924476067883062	0.9276015707308328	0.9602597856051306	0.9145594107490684	0.7184612776342918
APPBP2	5.371126745465009	4.46353395535587	0.0275794369450053	0.14431960331328	-0.162266065183953	0.100923181252735	0.8746480822803671	2.21156333639294	0.0879837581321915	0.285733670878433	-0.438325787388206	0.332775852809153	0.4015539551754539	0.0364499150627393	0.930572791001015	0.777430961465838	0.6648676154751271	0.7420716880995649	0.691152452272418	0.9951446045897502	0.9846890467198512	0.9962947558037836	0.960167889925837	0.9215640518745944
POLD1	3.76324666419288	7.08112443945179	0.0565007686767805	0.2415624898719039	0.0871448415994747	0.44031676464243	-4.250784178182	4.15992647330047	0.1855636140524429	0.478088578033827	0.235595110568361	1.4923676947024	-2.29912060476776	0.0003518405486172	0.8541641589016071	0.636607035510578	0.815500143634309	0.147411181530444	0.0306009644624461	0.9937665027286832	0.9740829901797652	0.9962947558037836	0.6534993535151569	0.6741692880909438
SEZ6	2.58059173213082	10.0312466169599	0.4952145721975399	0.402323180659199	0.0857634895583637	-0.6365678957383559	-8.59238387255149	3.11712675510122	0.804440739617684	0.3992380322607379	0.107886844870254	-1.02317405415402	-2.4477342847541803	0.0046609603133766	0.428145043335863	0.692989566415226	0.914878474126087	0.3154443026148689	0.021780942459854	0.9924476067883062	0.9811244159588296	0.9991660258132156	0.7927056656606473	0.6741692880909438
EIF4B	6.710348603676831	6.5734611473467	-0.362893450840758	0.229233753042725	-0.300881592122801	0.0072247886498296	0.206243964876524	5.65853677988925	-1.5615941739156598	0.5990567068189161	-1.1065814271490402	0.03092786286138	0.1638724680827999	1.92331721039669e-05	0.129787323345981	0.5542456935809671	0.278206641506899	0.9755497893918208	0.8717367469594979	0.9924476067883062	0.96292806645255	0.9941208424814922	0.9990997579555289	0.9709343512463876
SLC6A16	3.34884700658503	5.20706494445104	0.8181583240991009	-0.8685089954546741	0.628851815071204	-0.0067638044667504	-2.1086675823466	3.39257367789336	2.765145021918109	-1.74850494220514	1.7653128256507298	-0.0231697430935342	-1.26583059145697	0.0020820123693124	0.009954984358408	0.0913342417466322	0.0884165474383894	0.98167920859491	0.216005241340531	0.9924476067883062	0.8579375318050843	0.9602597856051306	0.9995582444147916	0.7719943621700057
GLTSCR1	3.65731748540979	5.51389638412588	0.358186272832092	-0.3055612586111189	0.39599947537186	0.8153842007855241	-2.72841902581224	2.65675427800729	1.09104329045365	-0.582243262133185	1.03795506118538	2.64867943587952	-1.207220116701	0.0146599528991429	0.285174967489423	0.565559498607438	0.308750976123311	0.0136312556697089	0.240658264817292	0.9924476067883062	0.9648602333377772	0.9941208424814922	0.4401353415101582	0.7749366006431684
SPHK2	4.21387530203014	6.17164042663049	0.0625199444017928	-0.2636272966707469	-0.0612661255181762	-0.596808826432828	-1.70118574333893	3.34577186188831	0.1915260838866689	-0.499579393155555	-0.152210874561084	-1.8054294057522	-0.850484822461322	0.0026134483024595	0.8495498728480742	0.62160912939425	0.8801266283647441	0.0823491972793947	0.4032595651291749	0.993708960848652	0.9726808414319466	0.9966128653004784	0.5809058242440189	0.8340401969797872
RPL18	10.2440822795106	9.128470489788109	-0.232139529004216	0.359425501272917	-0.0973072663645992	-0.3405748282897589	1.27058688873294	9.48726988712784	-1.28383425081112	1.24042326076701	-0.463843796441912	-1.9225851028391496	1.21341015928875	1.0578462615024e-08	0.209744758971161	0.225712039658451	0.646347728359275	0.0649955596931275	0.240756223577101	0.9924476067883062	0.9008591035258546	0.9962947558037836	0.5644726996196266	0.7749366006431684
CA11	3.05940801477223	6.63365557463022	-0.0342231815141041	-0.0845562154483057	0.385584056711611	0.0758455323127084	-4.20034920462358	2.5064148784494	-0.0790955291105759	-0.125297063175762	0.736094723349079	0.181221900487583	-1.4524237256903	0.0204300451513105	0.9375502798081528	0.901260564946924	0.468069884539589	0.8575867896327941	0.161114590959272	0.9951446045897502	0.9970159608313314	0.9962947558037836	0.9842519705827556	0.745260542097416
ISOC2	5.44291410308102	5.13312238501007	0.1482861974282009	0.339262075250871	0.0367850449243172	-0.214854519585982	0.15635227328195	3.1741472444428904	0.478623217273205	0.664489341200603	0.103148390389029	-0.705361923503668	0.0891196805192404	0.0042307074671614	0.635923254641258	0.5120932511646289	0.918591783121315	0.4865013245698789	0.9297811472427108	0.9924476067883062	0.9578983216210571	0.9991660258132156	0.8764838412275486	0.9831439787127544
U2AF2	5.85655290879605	2.58666453539936	0.314029553765572	0.2998440415399199	0.0371999503977303	0.126257914759732	3.1674774012297795	1.44760976683005	0.993230252431024	0.579418954901865	0.1023616629089359	0.405416880938386	1.64655024015271	0.158831187554385	0.329104122790072	0.56693957678772	0.9191991850254492	0.6882523164150921	0.110830400054846	0.9924476067883062	0.9649577202888936	0.9991660258132156	0.944038604768728	0.7274473244090413
EPN1	6.13186619205618	6.25367720591416	0.0518981521853904	0.6357112402154239	0.210552589025975	0.129353844805716	-0.944130486590289	4.17219280325651	0.225958129337498	1.78033234834037	0.8093970939120101	0.594947196563184	-0.5819402320111879	0.0003089564137441	0.823002597229525	0.0869599511126689	0.425699072418722	0.557140335919717	0.565444439996852	0.993708960848652	0.8517850617812458	0.9960976473380768	0.906405418911828	0.8890946959486125
MED29	5.6439358955778	2.55076900737163	-0.543664493132467	-0.4384330326847679	-0.045572197566577	0.0316022598805662	3.95794313420764	1.49067462103478	-1.91346547913309	-0.9798565916095608	-0.1468423428631519	0.116137940462918	2.16973942020697	0.1472273635700079	0.0659631516956874	0.335547916853434	0.8843086637370859	0.908372191559132	0.0386670742432599	0.9924476067883062	0.9276248592500848	0.9966333917945972	0.9891775711902656	0.680784309473161
AHRR	2.7052325353947904	10.9353632610624	0.129899377095004	-1.57650793966319	0.366157876646943	-0.310462518097832	-8.17043902859217	2.9321366848195805	0.2243239467999189	-1.76106910704228	0.528511024416943	-0.557323307760487	-2.00719264213406	0.0076915356738524	0.8242391748886551	0.0900575813423299	0.601545914837473	0.582050170529495	0.0567457614926758	0.993708960848652	0.8555367761577014	0.9962947558037836	0.913760122469472	0.6861698493586459
ZNF275	3.33551647932066	5.6805208017047	0.442082796447106	-0.211653686300396	0.265484668039582	0.0847590075610122	-2.92925619985268	2.67533214780365	1.35926171330668	-0.411722581935233	0.6728462994287572	0.2679050059311569	-1.26574987304566	0.0138017108004717	0.18554327677656	0.6839465664534811	0.5068709571791811	0.790870701760222	0.2187221422281	0.9924476067883062	0.9808739245867228	0.9962947558037836	0.9708566892675454	0.7719943621700057
MTMR1	3.02212634268544	9.22210740216284	0.192318191506221	-1.83254606637136	0.189093083290486	-0.31463165191438	-5.46456978179093	3.43314315173995	0.4557051392735909	-2.86374867415258	0.372007748596358	-0.7760988348814699	-1.86500207796303	0.0023069210945094	0.65234591801876	0.0082175621314857	0.712876425587236	0.44468529273681	0.0747088142851971	0.9924476067883062	0.7993975493817836	0.9962947558037836	0.8569805745620913	0.71288843395529
ADCK1	3.02158230920445	7.65399712815903	0.3591991128727729	-1.15758253252089	0.43239861417743	-0.47572346056083	-4.42512025749012	2.840924817164	0.908855747218975	-1.91167598340166	0.8973142262952191	-1.22838357425085	-1.5064359142831698	0.0092125736826672	0.371743400006841	0.067100002553342	0.37770905808857	0.230283049046832	0.14486115180602	0.9924476067883062	0.8517850617812458	0.9948985672775372	0.7337688820314158	0.7424962005152435
HAGH	6.09772721817378	4.865657244442059	-0.205178263511439	0.439026256496615	0.1776290084040639	-0.3240849714672769	1.26660454132033	3.21623192534552	-0.8182470912235609	1.12056536555007	0.6180062047174331	-1.34580790956469	0.7689442751693	0.0038296146524692	0.420497602823002	0.272870917263099	0.541857748830492	0.190106486384737	0.44973311838858	0.9924476067883062	0.911803550723017	0.9962947558037836	0.698332664162963	0.8491795453338967
RNF4	4.52941419423123	3.2155868839354302	-0.084303940938709	-0.4244837702736789	0.149620097683366	0.028679978037521	1.83415595071855	1.88020925934935	-0.290923463020652	-0.909331150577706	0.466652257968867	0.104534391230307	0.999362075058036	0.0730194088924218	0.7732733031334399	0.371794420583046	0.6448177819118559	0.9175127011099252	0.328686311164629	0.993708960848652	0.9341294550549548	0.9962947558037836	0.9900352410705354	0.8067580792657926
CASP8	4.35507578116008	4.431124588886901	0.1004126637106229	-0.0076194536206376	-0.39043905222881	0.3365670901347219	-0.214914743095224	2.50921680692936	0.301182875652801	-0.0133410321966868	-0.994691217639265	1.03072286121413	-0.112505689554298	0.018162214690064	0.7655004075143559	0.9894503185850948	0.328405345055447	0.3114924155904819	0.9112251811058	0.993708960848652	0.999339167501496	0.9941208424814922	0.7914941505799903	0.97970919343157
LIMCH1	4.65665702847763	7.2737463144326195	-0.116735727178006	0.0033481937412948	-0.403330762923421	-0.159976196844751	-2.3972260618975603	3.0286563717187	-0.303332928248135	0.0052613206604061	-0.859673565101009	-0.4130348063884289	-0.912694449844793	0.0061068413589539	0.7640396100847241	0.995843268439146	0.397823654789055	0.683033605052519	0.370374385356764	0.993708960848652	0.999339167501496	0.9948985672775372	0.9432245917290693	0.8218968709580181
ASUN	3.88841585551484	5.3849190193085095	-0.0840606722307808	0.0451048735923121	0.7034024793417699	0.136707531326392	-2.32314103124348	2.15559096701728	-0.183009613919099	0.0593771452905818	1.35843755352503	0.31057194828204	-0.861289572588883	0.0398584256183711	0.856109207552261	0.953073481524024	0.1851696870957289	0.7584262055589891	0.396394600187254	0.9937665027286832	0.9970159608313314	0.9851739822852934	0.9643917294046006	0.831111899891201
TM7SF3	4.962854876492321	5.17089814425936	-0.161033182476051	0.123440243616939	-0.149808371061466	0.193317204585398	-0.212111488399841	2.40167263799855	-0.403291914350337	0.1893832675549719	-0.328387492763503	0.5006850572461901	-0.0909038041405767	0.0256664049287973	0.6898246448217851	0.851313294879943	0.7450673419211629	0.6207026147968921	0.928473597163047	0.9924480470014516	0.9941960438645367	0.9962947558037836	0.9278230114963114	0.9831439787127544
SPA17	3.49028579643394	8.640563818161121	-0.669190196697433	-0.385773545380401	-0.1945939390349129	0.1858300821506489	-4.97907965463622	3.4051009448297296	-1.55635602618603	-0.5668158110012161	-0.370601259177229	0.442965314061926	-1.7908473784263998	0.0026738915895545	0.131631819961186	0.5758103373565661	0.7139201627610791	0.6615246810120239	0.0867504687168535	0.9924476067883062	0.9680945527174776	0.9962947558037836	0.9374985973969384	0.713007145439772
WISP2	2.84141997540688	7.71657269475752	-0.423594213972753	-0.3150547164584349	-0.558064372969401	-0.9835853585018808	-4.63657954430857	2.1118808095319297	-0.8833307683961099	-0.4200073015838	-1.00062210282185	-2.17489053270665	-1.1845006778816698	0.0446012800163185	0.385286360605496	0.6780058275970862	0.3263616531158679	0.0391001885214543	0.246269545375362	0.9924476067883062	0.9808739245867228	0.9941208424814922	0.5151723633931002	0.7765707662772685
ST3GAL6	3.61147471023432	3.7371163559979097	0.662689056298329	0.4463611252665239	-0.4687105946414679	-0.24595227408186	-0.46001073636308	1.21443968324261	1.64351706687807	0.703773152983176	-0.944651749410244	-0.6159929556277829	-0.138301662653638	0.236133138180968	0.112491176176808	0.487985501626244	0.353684547092716	0.5433430057606919	0.89104232389372	0.9924476067883062	0.9563939734227616	0.9948985672775372	0.901319330288286	0.974701355784936
ATP2C2	2.7008417046087003	8.399839235795291	-0.128596520383217	0.475602179091156	0.0242599207454475	0.233230345239957	-6.9369675838878	2.5710253187628	-0.2594023329890479	0.623383291354992	0.0406135048963074	0.4874346986575389	-1.94180074616742	0.0170757528792708	0.797359662559866	0.538511917048313	0.96791344793967	0.630039184738728	0.0637565492254918	0.993708960848652	0.9578983216210571	0.9991660258132156	0.929705644623718	0.6968732774129569
TAF2	4.7398881591352096	5.53188398050113	0.0867990875785216	0.5435890944641	-0.0392367817248447	0.104937724549673	-1.42122642218617	3.6580122791395	0.301710026793893	1.11873451153332	-0.117555231451915	0.3725710393809289	-0.8652597078132491	0.0012553484501676	0.7651059359613509	0.273282084461115	0.907277652204586	0.712305262777168	0.395635744838925	0.993708960848652	0.911803550723017	0.9991570407218356	0.9516473461935836	0.8310029944891867
HIPK2	5.637403630374941	3.56715820100136	-0.334898415046205	-0.3113265387332	-0.2750322011785739	0.551077524530548	2.3764971104239	1.48269243148054	-0.854712744094171	-0.507732590031116	-0.610923493994903	1.4774162814746	0.9113792678595508	0.150833540933257	0.400282753686547	0.6159560027167329	0.546452110614188	0.151587892621449	0.370914841064391	0.9924476067883062	0.9726808414319466	0.9962947558037836	0.6566367238991143	0.8218968709580181
TNPO3	4.5366625188455	3.84612671293898	-0.1997371090509229	-0.422181240921846	0.479908348395189	0.495826434792466	0.9815754418250648	1.93686983197458	-0.6411885666180229	-0.852763129079071	1.33983424362941	1.69476822048829	0.454695618758469	0.0654321753028407	0.526984156398933	0.40179038394322	0.191637050428716	0.102267649527153	0.653732058747625	0.9924476067883062	0.94192789528108	0.9852435963454133	0.6034980032415198	0.9130116855184516
RFXANK	5.36549470476737	3.0798908518491297	-0.155797159280682	0.6583723991365539	-0.0215138200152506	-0.239483974146763	2.30946648493926	1.87802728285636	-0.536657923231249	1.4244673613352	-0.0651611163792216	-0.8580311821720259	1.3001908338576498	0.0729371264348052	0.595791730520947	0.166247264664656	0.94851124059344	0.398513453757165	0.206713670444396	0.9924476067883062	0.8807196348096884	0.9991660258132156	0.8355544538897877	0.7636777852254173
TMEM161A	4.77611231776891	3.61878090476166	-0.260599870840093	0.7515680928108291	0.174820973974022	0.0993748311858558	0.66650082046272	1.9202772320795	-0.7639720155768751	1.35886073664242	0.463020374880669	0.306788854165776	0.326827867264798	0.0667037946132976	0.451326961523495	0.185595747903026	0.646964008382314	0.761315431105979	0.746707294021605	0.9924476067883062	0.8912269946240157	0.9962947558037836	0.9645199038160652	0.9395212086817828
CTSA	6.7946931844224405	4.008140935621509	-0.018080947101748	0.0331431254705773	0.193679632680144	-0.0577538260996656	2.88175429244876	2.68062375686041	-0.0779166114888386	0.0929289497958535	0.733650661252024	-0.261992379146138	1.7755533022140402	0.0129995003343923	0.938481694560088	0.92668092199428	0.469684078929422	0.7954110576469869	0.0879836431633153	0.9951446045897502	0.9970159608313314	0.9962947558037836	0.9712796827920096	0.713007145439772
SUGP2	4.9253810705055	6.7266285429725805	0.228403754520272	-0.944480818597016	0.355752924470311	0.1629754653736239	-1.4924351473829902	5.08213284260858	0.9044311087304672	-2.22822834277628	1.23491854162234	0.661534891932708	-1.04518424089871	2.2155423084874e-05	0.373483263249777	0.034073669220589	0.227123763577285	0.513676929616778	0.304877556822578	0.9924476067883062	0.8245975323798422	0.9892904445230996	0.8891259996059724	0.7946747361694885
SLC12A2	6.39711516204883	8.36257049388016	0.752686704387745	0.180003244236218	-0.608437799636265	-0.6744562530613699	-1.85539228886415	3.69075259139274	1.61893670428209	0.226511080891382	-1.07854186319026	-1.40844293581932	-0.753860221938172	0.0009565827936547	0.116671585408381	0.822449448917379	0.289996089383257	0.170007770903123	0.457226276623244	0.9924476067883062	0.9896559134638604	0.9941208424814922	0.6767881087459833	0.8534544824335187
SNX24	3.73097011709293	9.13531459849596	-0.561631380636255	0.0287103323636214	-0.355036075529814	-0.376829858129168	-5.5167957732318	4.69908004087258	-1.57304154939455	0.0493540437959548	-0.802611185410981	-1.0645761206868	-2.60400578106323	8.59972908616678e-05	0.12737039007318	0.961015494970725	0.429229880612894	0.296771262372211	0.0153004971932347	0.9924476067883062	0.9970159608313314	0.9962947558037836	0.7832905558146487	0.6137196014686287
CNN2	4.6132491842064605	7.487916844051879	-0.17954738282	-0.53494956757807	-0.146139587245444	0.1680023269664559	-2.9700206025448703	3.08525559741655	-0.4804534552688539	-0.900164128365566	-0.340152679729982	0.47466870286867	-1.1256236948613705	0.0050525693653818	0.6348766719110149	0.376362401462518	0.7364415119486558	0.639010842631814	0.271041335505315	0.9924476067883062	0.9341442777262432	0.9962947558037836	0.9321668940850896	0.7834864633499621
ABCA7	3.4499697097263	5.619060510832419	0.3692996734699929	-1.2910831927931	-0.269067781223298	-0.187128999049094	-1.52073285524284	1.76686840902939	0.8346544902923492	-1.93182804517765	-0.5164083549945631	-0.4473289301177059	-0.441909830131906	0.0895787424142192	0.411566695736533	0.0645330164469622	0.6099787716306341	0.658378524309979	0.662137082978025	0.9924476067883062	0.8517850617812458	0.9962947558037836	0.9356162950076284	0.9153624167385556
DDX20	4.48937951881921	5.386400997921621	-0.0208517831026607	0.595547700528822	0.204973888687718	-0.102512377409404	-1.48135971480987	4.3300569556843005	-0.0960599072184089	1.68412207290073	0.8192715768209681	-0.49341003173824	-1.09842111673139	0.0002218537562084	0.92418862143507	0.104334349458596	0.41961609805123	0.6258256941588579	0.2830239488804509	0.9950939688723576	0.86395799725011	0.9953815367993728	0.9294278703046512	0.789317102953171
BTBD1	4.66176312643966	3.05054427479391	0.130768377016599	-0.274958116384645	0.461045337990436	0.389034881986552	1.46479259001897	2.60546387516887	0.702744346776635	-0.928768439647638	2.21701363469713	2.23326812420309	1.16185396948554	0.0153686837947397	0.488137841346065	0.361530050020825	0.0349206040436805	0.0340620735884248	0.25691819322295	0.9924476067883062	0.9330659638399312	0.9602597856051306	0.502071034284721	0.7811662962589989
FAR2	4.42166552579379	5.148286337480929	0.153225870518383	-1.02430711406884	-0.39612712067418	0.7026298829267371	-0.3759407443707679	2.944346978672629	0.520369843227992	-2.15664471082519	-1.1306424280224	2.50017850567404	-0.198999392916006	0.0068736240517441	0.607054691849116	0.0405947921312248	0.268182465412427	0.0190066026775255	0.8438685095909699	0.9924476067883062	0.8256057054603676	0.9941208424814922	0.4569503076014553	0.965645540182965
SBNO2	4.90657815047196	7.005901396880049	-0.691042532520162	-0.367001923508474	0.126266159830499	0.625798442789695	-1.99339039115186	3.02405539275182	-1.55964388177235	-0.5083879524359289	0.259987932551438	1.48525616061981	-0.797366032592027	0.0052923858278531	0.1300766869264999	0.615163645644579	0.796775376508242	0.148648721498284	0.431948698017194	0.9924476067883062	0.9726808414319466	0.9962947558037836	0.6550872681195861	0.8422514662739439
PMS1	4.480755122251231	3.33154168178451	-0.229900947014317	-0.698039561120791	0.430238015036367	-0.0090327057529364	1.6270971039285702	1.62896145566106	-0.680808035159522	-1.3013957427807	1.1528649730216398	-0.028581100246799	0.74021452864273	0.115705094986785	0.501667609759938	0.2042816353868699	0.258793337667309	0.977406808365158	0.4661933589745829	0.9924476067883062	0.8960919150513055	0.9941208424814922	0.9990997579555289	0.857205251610616
HMG20B	5.8303737267420495	2.2661569230337	-0.0972265209554667	-0.1579549972656219	0.452901788075871	0.1013419274469669	3.9121067663014304	1.2323721601037398	-0.3223095223774699	-0.340127076150657	1.34935726704844	0.355955191974365	1.9748941722845	0.229275070048333	0.7496337540128729	0.7364612460247401	0.188124534204677	0.724658334961188	0.0597918804612212	0.993708960848652	0.9819432998993648	0.9851739822852934	0.9541820618486084	0.6921767558648565
CALCRL	9.482926983968142	8.085720119312281	-0.0049682324815324	0.318541622374914	0.170661697057927	-0.3685062018775399	1.22771649010154	4.02073993202288	-0.0165982724727418	0.680540881727421	0.498715950202659	-1.2912545696724298	0.5616562887782099	0.0004733785488773	0.9868839046794052	0.5022584484369671	0.622191536371198	0.2081201574664889	0.579078062630113	0.9988749444518138	0.9578983216210571	0.9962947558037836	0.7146153007593248	0.8936816699539483
TAF11	6.3051623624270094	3.7906823173571897	-0.380785003078743	0.258452933657894	-0.281315382412437	0.3481009614590061	2.64689631698315	3.38897985809794	-2.1283716120450697	0.9396432955972592	-1.36846988707435	2.04544361728762	2.18127851386783	0.0023780507333149	0.0427485951105719	0.3561868867114979	0.1828371602884899	0.0512056235991006	0.038671533091629	0.9924476067883062	0.9323806473768572	0.9851739822852934	0.5455546514413113	0.680784309473161
ANKS1A	4.74983864137399	5.658101841577901	-0.209866902628961	-0.1942087597693839	-0.0826162287345691	0.4806498358209379	-0.959989221559737	2.1424992323038	-0.4657177197555801	-0.266585831623147	-0.1540591032926959	1.10793671156296	-0.335517582627518	0.0418745129485808	0.6452059898999499	0.791909616128351	0.8787260537897791	0.278060830980775	0.7399335710424828	0.9924476067883062	0.9865775885094222	0.9966128653004784	0.7690621636967614	0.9367124989706208
AP3D1	5.28583966142903	3.12950200858078	-0.262851403132684	0.0527468892525575	0.100701807139029	0.4673210177509411	2.0631081886913702	1.92027496458326	-0.9316608674117092	0.115744799788742	0.321470210900623	1.72142799144758	1.17927904676946	0.0650622011647666	0.359476015137349	0.90868092859221	0.7502416019368658	0.0962059550048218	0.248210779529448	0.9924476067883062	0.9970159608313314	0.9962947558037836	0.5971720586532059	0.7783708556089862
ZNF76	4.48986143579727	6.42739664989154	0.321528720587209	0.1887770381376969	0.944808261443543	0.117022210549955	-2.90327091507505	4.83316235032549	1.43102898358024	0.515964304834457	3.64422950766187	0.550646272658065	-2.00509455702743	5.71857380892282e-05	0.164115659198354	0.6102393495696	0.0011162065180939	0.5865467398295611	0.0558685674101266	0.9924476067883062	0.9726808414319466	0.7395494340812484	0.9145594107490684	0.685942193535071
SLC9A3R2	10.2535852501236	8.346310141382821	0.273645486912963	0.192910942092207	0.3037771228755639	-0.2600730805489369	1.7021839135257	4.43348756773886	1.01807308866578	0.4627351334188889	0.975534321555618	-1.00490182065528	0.836323227490828	0.0001732997919193	0.318656660111322	0.647722179557026	0.338919315754596	0.324944087537074	0.4103209989335279	0.9924476067883062	0.9740829901797652	0.9941208424814922	0.799054733485454	0.8359991379400623
NTHL1	5.83805030105402	5.61583782114424	0.281186632166055	-0.5615714506981689	0.415819257738912	-0.0033822795301158	0.630301122554695	2.54923940537243	0.7916092706443241	-0.9782137999028808	0.98359335265924	-0.0097422062486397	0.2634468348751679	0.0174806588395976	0.435694824161252	0.337096371738487	0.334284274064504	0.992301869519002	0.794322628433467	0.9924476067883062	0.9276248592500848	0.9941208424814922	0.999868746621333	0.951678645845896
UHRF1BP1	4.09563341372239	6.7362812695724905	-0.279264048674574	-0.0210414532563531	0.969929365265987	0.8584179733832241	-3.8092536924986695	4.150347732122221	-0.9222646297350842	-0.042560961466482	2.9328152284635403	3.0181458728217705	-2.1711840381281298	0.0002804411153626	0.364269742450938	0.966353576550476	0.0066285540160082	0.0053705304185881	0.0385472441556439	0.9924476067883062	0.9970159608313314	0.8310729714097786	0.3828867363682743	0.680784309473161
GNAI3	6.57029147726387	5.752095834364329	0.147375880295365	0.18673659519711	0.438204049083214	-0.2908912325106049	0.8735351827293621	3.94892846030874	0.5982003512526071	0.474327772140471	1.5118350273908898	-1.19676175247524	0.5481991429663889	0.0007828868890658	0.554688304282445	0.639220852931788	0.142183464986834	0.2420379266584489	0.589624850251964	0.9924476067883062	0.9740829901797652	0.9851739822852934	0.741582840705212	0.8973360911599911
IPO5	5.05549474287603	4.79845484583432	-0.104944932602226	-0.0424464835371385	-0.297725374418828	0.356383628987106	0.219300300735611	2.69262486792799	-0.31624387349277	-0.0771672918109117	-0.781927185740752	1.09616554969408	0.11404242588762	0.0118337523683486	0.7541629542628159	0.939039248754902	0.440819834788656	0.282345204414122	0.910017985890594	0.993708960848652	0.9970159608313314	0.9962947558037836	0.7710997712335836	0.9794718087592736
OAT	5.250265234734919	5.633569795275821	0.201420014977571	0.537473132314195	0.3725990239085839	-0.1922803420895619	-0.87640712106109	4.06885257779145	0.7644557646993241	1.22902974664368	1.24399122343668	-0.745211599415254	-0.5839083854600621	0.0003492764165662	0.450990571081784	0.2292898320791039	0.2238167271906639	0.462353820633171	0.563956815650293	0.9924476067883062	0.9008591035258546	0.9892904445230996	0.8681948461819341	0.8890946959486125
WDR3	3.7749514910648494	4.05228104692571	0.386940223977364	-0.0401841951652287	-0.486880000770427	0.310114362264233	-0.5453200882825839	2.23041079936144	1.3688438985488	-0.0879506256220849	-1.40707122929041	1.13058371939277	-0.276341742908096	0.036187907295721	0.182724429644721	0.930617056244526	0.171295761095438	0.268711957508042	0.7848200121249741	0.9924476067883062	0.9970159608313314	0.9851739822852934	0.7643793811132832	0.9487774641961282
PKN2	6.126811659209159	7.547603221089459	-0.169220591191591	0.256003223855867	-0.330199294363807	0.289701744848234	-1.7093822004328605	4.27009931795668	-0.506040188645827	0.4747444070241849	-0.84756979980646	0.880658429626029	-0.88450658642673	0.0004537392748883	0.616808086793194	0.638908069576111	0.4039406145953929	0.3863457206856529	0.388577082844048	0.9924476067883062	0.9740829901797652	0.9948985672775372	0.8306733751586431	0.8286081405610872
WDR18	5.145909333454711	3.62092701869652	0.126090494115693	0.5955757444233609	-0.2701012434414599	-0.212798593116143	1.52430863801494	1.94958652217158	0.3832045745244319	1.11905697942662	-0.7096015304895171	-0.666279499842917	0.7570888591139691	0.0632192188116079	0.7045143956152271	0.273473728749237	0.483859250832915	0.510963488921519	0.4566974679032079	0.9924480470014516	0.911803550723017	0.9962947558037836	0.8882288567046684	0.8533820441297061
TRAM2	4.716361510983151	5.524111475182231	0.1547434521935159	-0.250335308022565	-0.311507411264351	0.450043616957131	-0.888932559503721	3.7209459526538	0.561104655462991	-0.5390435697508099	-0.966034233217864	1.66110062826675	-0.554488006263557	0.0008833223984574	0.579189491428654	0.594117360997556	0.34229735053236	0.107851708042499	0.583647196445256	0.9924476067883062	0.9704448739634152	0.9941208424814922	0.6109922545794577	0.8953121406416474
DGKA	4.09537351285795	4.23591470227922	0.299419227393233	0.82879363727942	-0.0373285729546709	0.0468892990641711	-1.09041291573259	2.45776266064566	1.11437032627633	1.88162666163807	-0.119011871187326	0.182994267447648	-0.582084945850198	0.0218123018591569	0.275080396307349	0.0711585106516171	0.906149311364368	0.8562071359062611	0.566197513871963	0.9924476067883062	0.8517850617812458	0.9991570407218356	0.9842519705827556	0.8896534679568738
ERBB3	2.6497424534130003	7.61124844641517	-0.18434482388073	0.139565808819599	-0.145914307926159	-0.786310185334972	-5.218363204973089	1.81502888446161	-0.30074990127076	0.145173893115602	-0.2045949902060249	-1.37246988903546	-1.14550067946233	0.0816248506843942	0.7660169887821702	0.885706063448229	0.839477910982317	0.1817551961196969	0.262238794349873	0.993708960848652	0.9970159608313314	0.9962947558037836	0.691083900748933	0.7812914552867438
ANKRD44	4.96448780644367	3.1346952521322	0.1149630116990309	-0.638465921147957	-0.138177211597343	0.408219430077397	2.30307404682654	1.25591101513286	0.286432125376057	-0.992453114743674	-0.28837899347306	1.06011933096266	0.858064176524491	0.22019430762116	0.776797457244145	0.3303033990559439	0.775345178978274	0.2989734801168811	0.398338621864992	0.993708960848652	0.9276015707308328	0.9962947558037836	0.7840738754874427	0.831713518779232
KARS	5.745950869607809	3.24652477793162	0.135787635735368	0.5759755373246079	-0.320001101741895	-0.215188155161403	2.64653036989922	2.0259164647944297	0.520039219180675	1.38978014784558	-1.03281236741507	-0.8458091824344001	1.52291998090579	0.0535551409997998	0.607314046898219	0.1764405266029969	0.3109932715234509	0.40532305030487	0.140165222321729	0.9924476067883062	0.8820843544035352	0.9941208424814922	0.8383128307052753	0.7417340253278182
ADAT1	3.86382933408876	3.45922736221775	0.0382515406632359	-0.1421877122978299	-0.172936411296548	0.491424093237781	0.185550415532688	1.5936336214605	0.0997683137584653	-0.224443996528453	-0.382865241098825	1.33039504827239	0.0791696190658011	0.124444373564033	0.921241712740076	0.8241531465060841	0.704737667332627	0.1943293500724529	0.937595302123042	0.9950939688723576	0.9898622804139562	0.9962947558037836	0.7029594398284377	0.9847627737731164
PDIA5	5.16775747974325	1.75812889672901	-0.32895567533865	0.295858776692524	-0.541166840226442	0.501361674510918	3.48579060202246	0.586129194810333	-0.7117870005583671	0.411107822357083	-1.04068855680914	1.15539743610278	1.07546279066716	0.5631833543938559	0.4827660176132199	0.684395277058047	0.307324862983954	0.2584129947936039	0.2930077100730789	0.9924476067883062	0.9808739245867228	0.9941208424814922	0.7566391486583788	0.7908667049119797
TBC1D22B	3.7896488551170098	4.5565321589755	-0.0757262097237235	-0.321015754189357	0.126666834392906	0.343891651975919	-0.991807032305168	2.5196625405714	-0.22854360186848	-0.5909205024624351	0.333944219403799	1.07504533725655	-0.5087938865436711	0.0177307707700247	0.820884622890739	0.5593139915871049	0.740909914226403	0.291531356030501	0.614882706976984	0.993708960848652	0.963523198226106	0.9962947558037836	0.7804853099608599	0.9020665700784996
NDUFB4	7.924869622702629	4.43002770347	-0.311090673433511	0.6853691308473161	-0.324535561738026	0.0468430456451966	3.5257809328696696	2.554009905902741	-1.10214001606055	1.55454423643824	-0.9896944099834508	0.171856637043567	1.86244603309202	0.0225162223901892	0.280886112244026	0.133953243525385	0.332041759638229	0.8650381104940171	0.0831266179257169	0.9924476067883062	0.8711950927905514	0.9941208424814922	0.9849387987870352	0.713007145439772
SPEN	5.66601666434775	6.9866525715036	-0.334123723373641	-0.8746069301862	0.290932525119646	0.1784762500622189	-0.7668704690595269	4.50035920806353	-1.12227510141307	-1.82480269257961	0.8705211476569459	0.620124479583048	-0.457711604014102	0.000199423255179	0.2712944128521319	0.0795303078107477	0.391494051395779	0.5403855728939501	0.652278058648361	0.9924476067883062	0.8517850617812458	0.9948985672775372	0.9005452818167825	0.9124680151800392
MYLK	6.8970968374051	5.77899878375039	0.223373396668463	-0.6031359734201589	-0.129047673479948	0.143791889775102	1.49700978310411	2.64611437999733	0.65953582835203	-1.1387471127582	-0.323377345155348	0.438987912061229	0.6349759275576079	0.0138955567634275	0.5153955435720611	0.2656047034031539	0.749030855389274	0.6644023781829239	0.53101537600248	0.9924476067883062	0.9082689844716594	0.9962947558037836	0.93839647693326	0.8760624384781588
ZC3H15	6.855993925328571	6.646910329814349	-0.015432938118906	0.501839982491759	-0.458639937911732	0.0249169330606358	0.0066680560666375	8.55734783468244	-0.0992019323575358	1.92935098554515	-2.48666361513222	0.157817346963578	0.0079224185762712	2.66321635878072e-09	0.9216847733817058	0.0638780145089811	0.0191269622857733	0.875733366420008	0.99373506839191	0.9950939688723576	0.8517850617812458	0.9340798625763962	0.985637713030218	0.9982340938537412
MAP2K4	4.43939221438275	7.02940325045043	0.0652741391701408	-0.0203771608880646	0.5676656178843951	0.103320327756322	-3.1332293698259	5.02878948527795	0.243506725740878	-0.0457120858578975	1.8789048827107095	0.398621541095697	-2.07013809716505	2.56340127196775e-05	0.8093881345711731	0.963864200455557	0.070704660642213	0.693195760361498	0.0477761203428481	0.993708960848652	0.9970159608313314	0.9602597856051306	0.944038604768728	0.680784309473161
TMEM206	4.140349500556161	5.007302250824071	-0.21724795141599	-0.383947970491957	-0.262684779968353	-0.0746210254894804	-0.471775945918673	2.69093924978187	-0.6254131513446739	-0.6745771825031259	-0.653683405998155	-0.218827657101379	-0.2350533233198219	0.0118811303733131	0.5367644705398179	0.505476561946421	0.518648560670103	0.8283715501105601	0.8158779137186071	0.9924476067883062	0.9578983216210571	0.9962947558037836	0.980139080153846	0.9572347534825674
SLK	6.281829536308	8.53197906244457	-0.0164287504313768	-0.578313439563589	0.426129242505561	0.0569695886348525	-2.18245764656998	5.84653425208554	-0.0600321864096942	-1.3095950961492802	1.34074573882142	0.210875249362327	-1.37040231653259	0.0001098400782859	0.952565106005005	0.20290441283022	0.190902236244283	0.834690896652313	0.2003313780959369	0.995393617709714	0.8960919150513055	0.9852435963454133	0.9803842649159558	0.7603452901598493
CYB5R4	4.28677020515501	4.04703909344404	0.200643788330312	-0.4709938084711789	-0.618494925793714	0.109822706126826	0.742224509641208	1.88912249332507	0.6109525192641421	-0.918453153228284	-1.58145856874066	0.347862524036231	0.31871541765883	0.0723507286439681	0.546501170740399	0.3670904533590129	0.125867581184373	0.730785096229973	0.7529539500509341	0.9924476067883062	0.9330659638399312	0.9786721793324769	0.9561587340034486	0.9403413728135758
GSTO2	3.21368037689121	10.028580467143302	-0.561408989963236	-0.314962394441668	-1.10873036469859	-0.491974635731315	-6.50310908079548	3.67085758855433	-1.09434621776791	-0.3763726407476649	-1.6823593926868998	-0.964774475543914	-2.19178444763918	0.0012115270183997	0.283494912695845	0.7097567687902578	0.1041132823859559	0.3434871731273919	0.0382297994130424	0.9924476067883062	0.9812385814140124	0.9602597856051306	0.8067282369986862	0.680784309473161
SEC61A2	3.4324435706185903	8.92510619436433	0.4333004550721479	-1.15295598618468	0.6250023808525289	0.085034573939921	-5.67211162815853	5.86701882883312	1.61518912470092	-2.68436629713116	1.8770491605997897	0.321720438443691	-3.4281151438571	4.2943237528013e-06	0.118037908813495	0.0125346283604496	0.0714637321070668	0.7502212945550608	0.002083100447953	0.9924476067883062	0.7993975493817836	0.9602597856051306	0.9621804789448768	0.4979680207837467
TLE2	4.30018295303785	2.78610035050703	-0.456452283017552	0.486403319835378	0.144024644709039	0.159110207140583	1.4596156667706102	1.66272541174148	-1.7012747516449898	1.13390719204769	0.4738647270104129	0.627060588186947	0.8034632962809201	0.109506367953035	0.100437307889311	0.267152409458325	0.6393247976258181	0.535983653726801	0.4299687300018099	0.9924476067883062	0.9095343594024228	0.9962947558037836	0.8992802508881622	0.8419368214058611
ASB1	3.5533458448760498	5.49650974372807	-0.0506614249922467	-0.7868909479806461	0.0218262179050275	-0.212560126981077	-1.54352873201791	2.8544258092687005	-0.147601359481573	-1.41486285683834	0.0513343939086487	-0.622434060869924	-0.7391902126123409	0.0091900293163416	0.8837493757049251	0.169290874316333	0.9594247323654508	0.538933116093988	0.467826885444951	0.9946609174352774	0.8807196348096884	0.9991660258132156	0.9000267994682866	0.857205251610616
FAM107B	3.74840080098367	5.83406001618904	-0.077529965745199	1.05352025065554	-1.13609934332451	-0.8381199919262371	-2.32372385560331	2.0317615520476497	-0.177361026626086	1.4718790003642	-2.08988910723609	-1.90059851493555	-0.739015877889376	0.0555542109216257	0.8605895585255409	0.153237496096978	0.0465155773313374	0.0685675746531883	0.468032876924864	0.9942968960779824	0.8711950927905514	0.9602597856051306	0.5702316447696163	0.857205251610616
ME1	3.55152428884507	6.56593811198748	-0.0402150484131705	-2.21117890105773	0.221550574364553	-0.327541351600132	-1.55158659376398	4.218758811635641	-0.132132148024967	-4.57600892820562	0.6120872867179691	-1.09096497288925	-0.923332653097833	0.0002331309691502	0.895824709337135	8.832749509931259e-05	0.545418846553986	0.284587756386155	0.3637227501825371	0.9950939688723576	0.2954775529809754	0.9962947558037836	0.7738404324737127	0.8216955210138899
TBC1D1	5.6847413083012	5.93294378759796	-0.459969315216181	-0.0610322782427103	-0.167408798840892	-0.0637354704149416	0.191804932825029	4.02977207622103	-1.59839263995779	-0.131382737910544	-0.512407691439123	-0.2267007255303719	0.1204591360035619	0.0007524644491976	0.1211828075394149	0.8965041197618249	0.6124379552798	0.8223734091678679	0.905555541913858	0.9924476067883062	0.9970159608313314	0.9962947558037836	0.9787215179460154	0.9779402293542454
CDK13	4.77858177409776	6.74408898303334	0.05410146124036	-0.162324948188639	-0.0507125818278886	0.29557021277273	-2.2688593798587005	4.19891445645929	0.189957459067383	-0.350737065112556	-0.152600086509989	1.08203169242752	-1.30181462462926	0.0003229090769035	0.850764315629845	0.728645981286907	0.879831916129871	0.289119118991914	0.205700453114909	0.993708960848652	0.9812385814140124	0.9966128653004784	0.7780325218115163	0.763417651205485
MTHFD2	4.86799820858822	2.1670513456444	-0.151716427327352	1.92310520059935	-0.456208790151817	0.368193942195321	1.23198147602972	0.622023105854946	-0.326815553812931	2.64620913601987	-0.8844723515380691	0.850170950670331	0.325392370679805	0.540189435822511	0.746393859811527	0.0137066632904067	0.384484599634173	0.402998099455676	0.747924495616444	0.993708960848652	0.7993975493817836	0.9948985672775372	0.8375144430965493	0.9397513767947276
FOXJ2	3.94570710685	5.972102831044281	-0.061728255672212	-0.327499324241621	-0.0594689192831693	-0.0004637506198606	-2.03796959529911	4.774060163001019	-0.26595334362945	-0.86441906466888	-0.2144188617207	-0.0020362314695879	-1.5062603217528605	7.39212817890125e-05	0.792241172046477	0.395217786706242	0.831792536996229	0.998390086257044	0.145326240692505	0.993708960848652	0.9386392922479048	0.9962947558037836	0.999868746621333	0.7424962005152435
YBX1	9.13952731090108	7.90265771950917	-0.245789708179399	0.5973641242803129	-0.266685749657281	-0.381375591002767	1.42712226621082	5.527013530250291	-1.06784951535529	1.6395760258112202	-0.980023090700869	-1.6889835571869298	0.9124483261303292	1.63552426393785e-05	0.295301416590237	0.1134026620808219	0.3360628785508199	0.10330512578997	0.371412239754255	0.9924476067883062	0.8711950927905514	0.9941208424814922	0.6041634126728971	0.8218968709580181
PDE4A	4.07359385434549	5.40043295471154	0.1203087655488699	0.5695067865029699	-0.153100836430006	0.2672254179191989	-2.33170002498075	2.19481642607359	0.31485777622645	0.913830877943303	-0.3458256177176789	0.7399079741831669	-0.870902823038207	0.0383923623529801	0.755320605521672	0.369207064325125	0.7321704668601801	0.465926730384027	0.392789068203495	0.993708960848652	0.9330746245227228	0.9962947558037836	0.8701334829905035	0.8301296467648961
PPP2R5A	5.92501157625154	5.76752200400848	-0.4248355947268959	0.0633929060691416	0.231845276892048	0.0547281413544766	0.287520472267651	3.3485444387176204	-1.25080718631175	0.1153459473220269	0.5994925890335079	0.164405264360013	0.153684521443043	0.0033049467708614	0.221356260851939	0.909046892608578	0.553691215802284	0.8706293114843721	0.879573135576893	0.9924476067883062	0.9970159608313314	0.9962947558037836	0.9855576101495904	0.9716524731464664
ELAVL1	5.91644066666744	5.14801433220692	-0.378436915926448	0.038504856397346	-0.0463793678218151	-0.147354817624379	1.18938153470329	3.0121249540116	-1.23604739216943	0.0795931614816915	-0.132600866117526	-0.499049448737623	0.6386647105149941	0.0067948135555094	0.2269784339735239	0.93717207528842	0.8954824145061969	0.621907843065259	0.530466028368448	0.9924476067883062	0.9970159608313314	0.997392734037816	0.928258849855477	0.8758842455081691
TIE1	7.64359751613209	6.360682383266691	0.32439133377648	0.4229224227406599	0.0051574523275714	0.136289192991905	0.7440237308190749	2.9645417193054104	0.988635271843757	0.8097248844915551	0.0132512316926399	0.425566586072854	0.31952129511994	0.0067511894088893	0.331989662682727	0.425656411957014	0.989529673314136	0.674001882244364	0.751921120071653	0.9924476067883062	0.9469447600808588	0.9992163288579936	0.941589046509666	0.940301009634906
DIP2B	4.5482561086996505	6.20977072641876	-0.3213936447296699	-0.115396434662633	0.0200806166884861	0.0215010464457189	-1.76589914342327	3.99899723244659	-1.19456803400375	-0.2669815721065789	0.0647988876611519	0.0834259263684943	-1.04661914096055	0.0005167773891491	0.2426029840077929	0.7915668218197709	0.9488015725144308	0.934137687150675	0.305779918105969	0.9924476067883062	0.9865775885094222	0.9991660258132156	0.9930881215973498	0.7951109763264615
SMARCD1	5.277130198038161	4.051172811642471	0.0053443282133736	0.2456702132598769	-0.0671289637827854	-0.243051850326132	1.40121137795481	3.35799857037969	0.0238998054394521	0.6711133857232021	-0.265692241720251	-1.11372293597648	1.0761181255725	0.0022757614657341	0.981102045403913	0.507647322265865	0.79242278895009	0.2748676634922289	0.291059701095322	0.9981519389916756	0.9578983216210571	0.9962947558037836	0.7672594056289667	0.7907975799686757
KDM4A	4.17618417014446	3.54973318707693	0.229474821464206	-0.307696729368199	0.107399667744203	0.3197010705161779	0.4245095183339871	2.32693498521751	0.8908218623968249	-0.7394055118356541	0.364363800291142	1.31114890690199	0.258207853858644	0.0288596984605225	0.380729890734941	0.4663192417612871	0.718336531242437	0.200855490394326	0.798566716568429	0.9924476067883062	0.9503477773323402	0.9962947558037836	0.7082074616512455	0.952033253243242
NFYC	5.746063987875201	3.12729711361392	0.140706305031395	0.1915282912816089	-0.0869387017202995	-0.164841713442733	2.8336565335004003	2.0645401949629503	0.559443321398665	0.487112075929459	-0.3024614733272489	-0.684132247328538	1.73146505384355	0.0495776088800458	0.5804315756861059	0.6302959192959731	0.7646020485854471	0.4998737525565789	0.0961171712554394	0.9924476067883062	0.9736172123601824	0.9962947558037836	0.8833371421413174	0.716860443577747
CD84	2.73886756050152	6.34919425449492	0.579758161173432	-0.7745491004505841	-0.0806571893482475	-1.61139983719405	-2.79813815686485	1.89335104355703	1.1815117668610902	-1.00732039258064	-0.1351076779989589	-3.36617245580662	-0.7662238199840151	0.070778939419901	0.248168754069593	0.323156041804672	0.8935580280818092	0.0023910264621132	0.450870297744379	0.9924476067883062	0.9276015707308328	0.997392734037816	0.3671141597661441	0.8502107460706786
ELOVL1	6.436711940684559	5.57591227716495	0.28456656073243	0.761052484891484	0.407043802723984	-0.5487830629042211	0.253286286455589	2.8074385184235195	0.949636683681672	1.60185494964964	1.18401214214974	-1.88444073064316	0.1169510675673919	0.0097668015459029	0.350995040263274	0.121361003178026	0.24705973715735	0.0708078915655022	0.907824955462819	0.9924476067883062	0.8711950927905514	0.9906740378772302	0.5717446453334663	0.9788562231303772
SPI1	4.05873008910014	4.06247140793432	0.152714046220369	0.1399488262151569	0.256505170240714	-0.7361387591494329	0.1096847190920869	1.7232158126012	0.35356177125606	0.200823758487808	0.508767457142661	-1.71445967119115	0.0430309458675662	0.0968754249862721	0.7263595863574851	0.8423500690443821	0.6150000814612779	0.0976414931439714	0.96601442811616	0.993708960848652	0.9927877891504718	0.9962947558037836	0.5991023875717136	0.991199989465711
ZNRD1	5.64824639076447	4.722508572397589	0.0626820064707838	0.4507380350707199	0.0314301405030673	0.190459833343689	0.495147204100043	3.21692097560259	0.224218898663647	0.976949976818012	0.0979637305943936	0.689244577775183	0.311878469938375	0.0032622786720165	0.824215080109234	0.336959661397528	0.922659020864667	0.496341889514329	0.757443478030086	0.993708960848652	0.9276248592500848	0.9991660258132156	0.8817501537331907	0.9406026457408664
MPPED2	3.3401211560627098	7.5732514404907	0.6662403597279589	0.874916632575157	0.7066953742049581	-0.103840909671188	-5.98506596368602	3.31776772619738	1.4888547492934598	1.13583990319226	1.26503987770248	-0.230487242086303	-2.40130169732007	0.0031885950221715	0.1479396928907	0.2664756500619369	0.217430788902676	0.819397334859264	0.0253136530570978	0.9924476067883062	0.909399100651648	0.9892904445230996	0.9780331680709792	0.6741692880909438
CLDN18	3.07643930032919	5.3383531342866	0.16634800733622	1.1639095181567	-1.72309797964317	-0.52543653583896	-2.97493802858362	1.4438618677877098	0.2991589171505319	1.34750178934313	-2.54209770705791	-0.978246357253916	-0.737143899928371	0.16270057891959	0.767156399542715	0.189505513321698	0.0172776028927512	0.33690142967649	0.4685438499364939	0.993708960848652	0.8912269946240157	0.9243289621151676	0.8034100477232095	0.857205251610616
ZBTB11	4.48266246645841	4.2084648033750405	-0.119117581124726	-0.462419859435004	-0.484376556037276	-0.1700460567645769	0.801544232269091	2.36246099542647	-0.383900490226034	-0.9320407888700348	-1.32165695329919	-0.5613689720136911	0.415995692169847	0.0265921806795862	0.7040338316493149	0.360024050024323	0.197133497002213	0.5792826524758979	0.681208567492634	0.9924480470014516	0.9329907753890214	0.9852435963454133	0.9132205175645718	0.9199871060805296
ATXN3	6.36961075575788	6.11150435323629	-0.141672453823508	0.0623145114335485	0.0564956957003806	-0.0867838152753378	0.476616242134807	3.12613762236343	-0.404842991920487	0.111400136490895	0.138386668231055	-0.251983009954892	0.222825280975018	0.0058539138540598	0.688735633488503	0.9121555937771852	0.890951133470439	0.8030046124421379	0.8262745559711621	0.9924480470014516	0.9970159608313314	0.9973147812727852	0.9726854479507798	0.9603387330365778
GOLGA5	4.90623372067917	3.4964647935819704	0.0546489139599992	-0.1485966121964909	-0.305033406206511	-0.0972823152810259	1.66528726343795	2.79563008377694	0.262670687849798	-0.447364403501442	-1.28027619366483	-0.487597177129032	1.2376601208437	0.0096247281515267	0.794744276607005	0.6582591593540961	0.2109650607880799	0.6297520695874991	0.2271458671173239	0.993708960848652	0.975315107896604	0.9892904445230996	0.929705644623718	0.7739098525613534
LRRC40	4.31907837658148	5.0957720465686505	-0.0529068666821541	0.0779485700990674	-0.5732624955247	-0.155630593412186	-0.403502366899231	3.3836810489544904	-0.191758268424828	0.1715413425979449	-1.71884092261798	-0.5645794231773871	-0.2474666730689999	0.0025484802075669	0.8493409885640091	0.865167970214033	0.0966840237173459	0.577054874447079	0.8067856299960721	0.993708960848652	0.9953244327403692	0.9602597856051306	0.9129189491539133	0.955121878445229
ISOC1	4.04421927570706	6.40287448739337	0.6869968678374749	-0.297843048533065	0.182367116820844	-0.035153967707771	-2.83193321758202	3.954045610730701	2.18719476153826	-0.555292284057888	0.481546519733845	-0.1128822690190649	-1.61443666796434	0.000475244870588	0.0372412715196836	0.583104447320906	0.6338704402448221	0.910929336069294	0.117647241702758	0.9924476067883062	0.9686791773116056	0.9962947558037836	0.9892180085369296	0.7276631976144908
EML1	5.90206254038597	6.54628267308105	0.2159052562154289	-0.122902059337075	-0.200475631406486	0.367595300479048	-0.8557142102162242	3.46172955949928	0.6623136472822471	-0.236538749170114	-0.526165827460134	1.15996268289573	-0.4142397223997829	0.0023715104865187	0.5133605689807961	0.814879388115531	0.603108856481376	0.256554534669194	0.68298337995053	0.9924476067883062	0.9896559134638604	0.9962947558037836	0.7553259028401506	0.9199871060805296
TRMT11	4.08317872893251	3.76276099391383	0.0989876600159619	0.0100817499492533	-0.885676488446069	-0.0595112123715198	0.4750643575755379	2.17382068651697	0.311354674538	0.0190375527543442	-2.2401321120740296	-0.185795435924038	0.254076147797515	0.0396261355130776	0.757838424455305	0.984954032103305	0.033275447889018	0.853956987416946	0.8015961286728209	0.993708960848652	0.9991934382471532	0.9602597856051306	0.9839647957001654	0.953130625155548
THUMPD1	5.522440997698281	7.639159981359379	-0.289881411719764	0.210239953127581	-0.167118021339128	0.0384389108092244	-2.2041002722608103	5.41895090577224	-1.0534478052582	0.467511611534496	-0.522700154818101	0.142042977909154	-1.43188811246797	2.5744172999860896e-05	0.3011773214964339	0.64395117855008	0.60530143463422	0.8880964527628359	0.168265135419597	0.9924476067883062	0.9740829901797652	0.9962947558037836	0.985889145296138	0.7472803773812239
MSANTD3	4.29898558405516	3.874002830555	-0.404904594749335	0.100777546496259	-0.31883614138519	-0.650179380177097	0.8952637625510609	1.8705856240742904	-1.2011013126172	0.1891285634274849	-0.804928943273112	-1.96418740238567	0.399727808354188	0.0735247120670497	0.240183106896634	0.8514702944506508	0.427751763621725	0.0600927930010879	0.692969365181547	0.9924476067883062	0.9941960438645367	0.9962947558037836	0.5570565774982416	0.92210532223341
KIF26A	3.84682608299382	4.98472201973294	0.4036448447600129	0.024690899713742	-0.50342195175877	-0.192449013606243	-1.43648482394151	1.99940742186649	1.1384629972522902	0.0436718730711579	-1.1946555538706298	-0.563135891520424	-0.529427396925155	0.0575444560247248	0.265223236205457	0.965503565209241	0.242994652172135	0.5781772774089611	0.601427813076187	0.9924476067883062	0.9970159608313314	0.9892904445230996	0.912979720204072	0.9005889663678092
ATG2B	4.11377635665536	3.76297823773372	-0.0263648277834723	-0.6171476080732691	-0.390166599066816	0.0068112199238389	0.8699209828688951	1.96273005246582	-0.0846984012494568	-1.24578485808896	-1.06871217124495	0.0228591091208707	0.4190605518020479	0.0611940838389413	0.933123366213864	0.223875528331483	0.294507131077652	0.9819328385670292	0.678933800801674	0.9951446045897502	0.9008591035258546	0.9941208424814922	0.9995582444147916	0.9199871060805296
ARFGEF1	5.32593321062241	4.125478392201081	0.0579809646593671	-0.6705135879941271	0.505983099413651	-0.125819741974304	1.68383377249793	2.51622036921864	0.200435533156128	-1.43339686078874	1.5777891794640202	-0.451796593864175	0.957313261396803	0.0178718874936744	0.842588729199979	0.1628172992131329	0.125846460405835	0.654895940014381	0.3466025742359689	0.993708960848652	0.8792002747259614	0.9786721793324769	0.9351406486166668	0.8145221366089744
ZFAT	3.41673415444825	7.2406412464975	0.9243180327490008	-0.147890720428242	0.315801193103068	0.117811364027401	-4.859728715541539	4.82877051237147	3.6629265496561	-0.351684146861277	1.0005514276000502	0.4743616480780159	-2.97902228269895	5.808617771819971e-05	0.001080902208479	0.7279047344103001	0.325957782013674	0.639138213249976	0.00626978295544	0.7349680834782362	0.9812385814140124	0.9941208424814922	0.9321668940850896	0.5679433326785918
MTFR1	4.21948635297314	3.3119825420940696	-0.134617449698004	0.22598624165108	-0.399251855969449	-0.252080637116095	0.973573344023902	2.03485994148224	-0.4714238125334699	0.4875715976699129	-1.20548612569667	-0.89605928193663	0.5559023538389499	0.0531419963204882	0.641008614191057	0.62991709714424	0.238850301441073	0.377955531185172	0.583616545901325	0.9924476067883062	0.9736172123601824	0.9892904445230996	0.827083422978636	0.8953121406416474
STAG3	2.93143889433778	9.03740009930807	0.122147648166142	-0.141581486264942	-0.0629957930384495	-0.577020462671634	-6.37986082005068	3.63331844933202	0.262953635828565	-0.186071323131393	-0.10423871356433	-1.2335427059623998	-2.3590472678864502	0.0012738503708311	0.794585070735528	0.8538395757706279	0.917750628399694	0.228201974891423	0.0262878199579464	0.993708960848652	0.9941960438645367	0.9991660258132156	0.7321848049257965	0.6741692880909438
FECH	3.79622936768922	6.60637910446978	0.153260537785244	-0.343303642019165	0.367231933946729	0.1874541638071689	-3.20665322195292	3.97872209183792	0.468850654059617	-0.632648605616224	0.971056788511972	0.589699132114592	-1.78090099037365	0.0004448645207408	0.6428063947764711	0.532096135317833	0.339834327274923	0.5601212702415589	0.0857817433434844	0.9924476067883062	0.9578983216210571	0.9941208424814922	0.9076469477915644	0.713007145439772
MYO9A	5.00880461112072	6.8887706285048695	-0.3509796310288179	-0.0113479939169988	-0.147810807117414	0.0488234417185031	-1.86238427585098	3.473809636094669	-0.875546994484528	-0.0169624739671151	-0.320150524219796	0.1232661973958849	-0.866062097479525	0.0016874655240164	0.388725627240182	0.986586846958734	0.7512311335881959	0.9027768841321	0.393816829658737	0.9924476067883062	0.9991934382471532	0.9962947558037836	0.9889527209637028	0.8301296467648961
DDX3Y	4.8948106543496905	8.13312745169273	-5.181630280504759	-0.61300296442668	0.334859168052312	0.946200619984905	-1.8441240102220904	3.1187700868749304	-10.5318767364725	-0.937030970255846	0.720076800273351	2.29114929906813	-0.639874550845912	0.0089399818687876	6.688986815193279e-11	0.357625571788087	0.477808264468901	0.0307836141608671	0.53471998433449	2.983511085803376e-07	0.932460595498128	0.9962947558037836	0.4956865717046482	0.8782482030661359
PFKP	4.48609877769996	3.8199248048065	0.1174657725526369	1.1467492969752602	0.0132796863653731	-0.536443960276265	0.0566052893870251	2.43940862671257	0.429180836392222	2.5514566811034904	0.0415775982469425	-1.99701156163896	0.0333917142929081	0.0221124472710804	0.6711420595484671	0.0169633931602188	0.9671305206094492	0.0559807072991168	0.9736300957675932	0.9924476067883062	0.7993975493817836	0.9991660258132156	0.5524945436276296	0.9943055790662771
IDI1	5.72008083729082	3.19343846033786	-0.700647835620985	1.01670722180305	0.189002877782582	0.128551708324989	2.4450630279976497	1.17607202110274	-1.5329662581333998	1.43093833713654	0.3638720277422029	0.295780219357742	0.822942640811104	0.2530828597292789	0.136805514784948	0.164307536464186	0.7187762269648901	0.769716651884163	0.420240266561761	0.9924476067883062	0.8796239707942095	0.9962947558037836	0.9670150866666122	0.8390746494700679
SP100	7.54408089609496	7.610886932249079	0.0694357273711655	0.0941811237428608	-0.110519600298461	0.2076780268731569	-0.211523671424013	6.41244611216977	0.3658106543866379	0.3102875541505739	-0.4896845397773089	1.11480220305855	-0.163442915518454	1.45959004328011e-06	0.717414618669083	0.758839777314273	0.628423523763199	0.275161108565472	0.8715169387960741	0.993708960848652	0.9844029489108204	0.9962947558037836	0.7672594056289667	0.9709239995029778
KLF6	9.09098554225583	8.99688828737169	-0.225148577785844	0.713081490301428	-0.166742470308515	0.151533984074049	-0.583901822661991	4.62770367995425	-0.7867020144473541	1.59356403225104	-0.500962857296584	0.552167640371837	-0.281018531125891	9.54265601512958e-05	0.438899008781049	0.1238607686590419	0.6208412297722479	0.5858336133501011	0.7807638117045881	0.9924476067883062	0.8711950927905514	0.9962947558037836	0.9145594107490684	0.9478065668275364
PLPP1	6.91791017203771	8.27028034305236	-0.3319617028251589	-0.274406810293621	0.203436273767596	-0.0672718080451195	-1.10972800971492	3.54074682023843	-0.8411354269902129	-0.435959950259507	0.439584035553426	-0.1737274185812259	-0.434068893524189	0.002026395615664	0.407716588675834	0.666482314141611	0.6637706830004739	0.863420614472918	0.6688004902147789	0.9924476067883062	0.9781697845654186	0.9962947558037836	0.9848632889150212	0.917965928869348
NEO1	4.47334237418189	2.2332127229066097	0.1268753394463899	-0.766956912793402	0.312801810142495	0.694966982002456	2.44625049076493	0.834427037598042	0.313873203201751	-1.1990811187391202	0.667596292620516	1.82830935922194	0.844765498654751	0.412630145987589	0.756105826027778	0.241699323426011	0.51019471621423	0.0791889850943008	0.407107836747977	0.993708960848652	0.902128638973668	0.9962947558037836	0.5752392862441004	0.8358398222347215
TRAM1	7.66946854831059	4.10076858825305	-0.10106360429533	0.3835808556956979	-0.40438506577839	0.0008985760013228	3.8299780205070495	3.56875125874897	-0.457649294832218	1.05263411746055	-1.56704168701776	0.0040588606839671	3.08972700171816	0.0013177489549915	0.650736008201707	0.3015084865193779	0.128338182683822	0.9967902872670308	0.0044937639544255	0.9924476067883062	0.920083560153587	0.9786721793324769	0.999868746621333	0.5466459588560789
TNFRSF1A	7.92296504016315	6.497175044714731	-0.161395754592384	0.4104559902398429	0.0512627528357497	0.470145321612219	0.9694172373463922	3.1597767089406097	-0.535520119969515	0.863338386739964	0.144100486875363	1.6170056626943303	0.4414365256350949	0.0039988275537193	0.596925215740624	0.396083489647791	0.886558715959433	0.118296301615278	0.662291698029297	0.9924476067883062	0.9388827590747726	0.9972216096643332	0.6209975723476011	0.9153624167385556
CACNB1	3.0914906837400298	6.61654245259462	0.0922550793976747	-0.5157899596159	-0.375150457483154	-0.1023808590496419	-3.74372821876869	2.14366724406553	0.208445610059496	-0.765835800180894	-0.718947579334667	-0.242512781101892	-1.11481709801254	0.0424004319758789	0.8365024113505469	0.45074652624597	0.478600883729219	0.810293524425977	0.275354139451797	0.993708960848652	0.9492897617623628	0.9962947558037836	0.974720549385694	0.7861786595062373
EVI5	5.40481630062858	6.06181525901858	-0.393244261108775	0.258500734003531	-0.117036751694594	0.1637990080841919	-0.7836043556872401	5.6996354669119	-2.0024359629682498	0.820845006250211	-0.5217821104403979	0.8653118229696449	-0.676833736549045	1.29321276054283e-05	0.0551353562212189	0.419246903568125	0.6059665374654599	0.394643223164592	0.5064820621753	0.9924476067883062	0.9453729780456084	0.9962947558037836	0.8349141589941932	0.8676319958009828
STOML1	4.62427920057976	2.3205419194431003	-0.0701654448743287	-0.150571547500349	0.0770840277601156	0.310986762407814	2.78290507884936	1.21695390006822	-0.235248377825627	-0.3120826873851149	0.2218336936953689	1.09738689706839	1.35271352865299	0.235390558497618	0.815979784061825	0.757719609362404	0.8263071205342231	0.283603096974502	0.187294483551826	0.993708960848652	0.9844029489108204	0.9962947558037836	0.7727310034833101	0.7512054257493122
PKM	7.31529379754323	5.1477894748388096	0.0541201974353486	0.365154917661952	0.137137613470187	-0.309308634075318	2.2514845836619704	4.57866222983398	0.246208770835268	1.00694519102214	0.5391542665554521	-1.40349095065857	1.85374359728666	8.7690742466086e-05	0.807316629333435	0.322584240661736	0.594041995538784	0.1714641017097559	0.074339425742214	0.993708960848652	0.9276015707308328	0.9962947558037836	0.6767881087459833	0.71288843395529
DHX29	6.05458465396615	6.443394826442421	0.0616691757056352	-0.173886418341624	0.116133882741794	0.056254883689591	-0.3877052338991451	5.2982112387198095	0.2553169133709499	-0.435363245309782	0.416609297563327	0.232860760673266	-0.294738300803997	1.22781525494904e-05	0.800344504297484	0.6666364678471529	0.6801407224938759	0.817563367929003	0.7703680811973779	0.993708960848652	0.9781697845654186	0.9962947558037836	0.97792472441042	0.9458887221969272
DNTTIP2	6.26349573286896	7.81425647128811	-0.253807192613358	0.119774568917181	-0.133399404754626	0.0027681636004283	-1.58462738465206	6.39257109035687	-1.01469002748748	0.28830282980018	-0.459316863789192	0.0109859869222389	-1.19525803888474	6.4062377688099e-07	0.318941951486803	0.775238414361793	0.649552837045339	0.991312530656242	0.242011907266908	0.9924476067883062	0.9846890467198512	0.9962947558037836	0.999868746621333	0.7756757069427528
METTL22	4.10363217579669	4.1621756063696	-0.0087645211764021	-1.1104579344661298	0.1930289619129249	0.350219175488598	0.3542643438784779	2.69180225922485	-0.0316786619311112	-2.48583383485375	0.623693274455918	1.33334705790369	0.213538546077807	0.0118568514985433	0.974953049482272	0.0191633419816572	0.537877326737746	0.193164785942702	0.8324542114479041	0.9980066402221704	0.7993975493817836	0.9962947558037836	0.7025653712148126	0.962421790511872
TP53BP1	4.2412365709739	3.80264457001076	0.0972361793917426	0.38066088296961	-0.3216286444989669	-0.199934862992012	0.315527428321487	2.29028495039251	0.318637295840271	0.755716384371707	-0.9080188674281692	-0.6623797619971079	0.176127815669735	0.0297429423655766	0.752366318285708	0.4561302095854539	0.371617556012647	0.513143512580899	0.8614612129822071	0.993708960848652	0.9492897617623628	0.9948985672775372	0.8891087675108126	0.9699543472516996
TRO	3.0121345330470497	4.785898582064429	0.0687840760925545	-0.616032703384713	0.549756116584353	-0.431936689972163	-1.7069541231190402	1.56395509258524	0.1504480729011959	-0.8922287526071709	1.016145652359	-0.987095302313185	-0.511171722903128	0.131692379207484	0.881579542931218	0.380606004822934	0.3189145421618239	0.332797532590627	0.61395547953934	0.9946609174352774	0.9341442777262432	0.9941208424814922	0.8026229049852612	0.9020665700784996
RRP15	5.22254153737588	4.013890221976689	0.123845519194985	0.30531068005441	0.0018132557457863	0.372979733469797	0.787059088876545	2.274620484540609	0.418719009236734	0.648206742770802	0.0053572418092069	1.31731898324207	0.4133024118659461	0.0320680084662136	0.678652111442555	0.5226748746145	0.995763830877719	0.199001864769052	0.683120205443006	0.9924476067883062	0.9578983216210571	0.9993867326309476	0.7065120595581548	0.9199871060805296
RHOA	9.508611254058618	7.1307101443021	-0.1754749584877669	0.557726936091207	-0.0706165147988791	-0.052568979006436	2.07198406047547	6.839572274789011	-1.2310372569041	2.5178424718770898	-0.434926996451152	-0.388555642992816	1.86161491626677	3.056044509000851e-07	0.2295533000610619	0.0184976551856489	0.6672921538119829	0.7008550924663399	0.0731965293275549	0.9924476067883062	0.7993975493817836	0.9962947558037836	0.9469044822588948	0.7107712328969609
DHX8	4.7377418452543605	6.96717234066237	0.0338382417528591	-0.029577378181489	-0.0550653260158648	0.196927629029269	-2.52286156448754	5.628540620359191	0.161221554250153	-0.0868598464475739	-0.224422111475082	0.981861813904722	-1.8808412192736297	9.79175737849115e-06	0.873215300383819	0.9315316376748192	0.824213181700094	0.33609630037496	0.0726433319011709	0.9946609174352774	0.9970159608313314	0.9962947558037836	0.8034100477232095	0.7092240006951342
PRKCZ	3.29928268851916	7.45141652128929	0.666932187754062	-1.40883440667607	0.258792768563981	-0.3820447367094919	-3.8343310939116	3.2532177927138703	1.87175164815108	-2.60342347862829	0.597489870513281	-1.10025967510764	-1.53703068815747	0.0035260739979992	0.0723455992694217	0.0150916084894806	0.5552512789889089	0.281210097096307	0.13777788502124	0.9924476067883062	0.7993975493817836	0.9962947558037836	0.7701335057809423	0.7417340253278182
ZFY	3.3583333071894503	9.22273807727309	-2.7579911634571403	-0.438833718743012	0.40353324557245	1.1297507659056998	-6.089541491112571	2.78665216586783	-4.54238219077567	-0.48298075336381	0.610090046645866	2.01728280031462	-1.6820308882045298	0.0122034033126519	0.0001015069385624	0.6331617092455379	0.54675600902691	0.0539914655278819	0.110935699565377	0.1509182605449494	0.9736172123601824	0.9962947558037836	0.5499005956662798	0.7274473244090413
IARS2	5.507791574443071	4.21362188586341	0.0675645404132453	0.688682419712095	-0.0686836139447335	-0.0864949381403394	0.910605684840922	3.97209106203442	0.3763258993710721	2.4252411925839703	-0.3342212778725689	-0.503132648127576	0.788817748387436	0.0005789005263278	0.709599504213511	0.022536357343718	0.7407913708294499	0.619053329924796	0.438190689200989	0.9924480470014516	0.7993975493817836	0.9962947558037836	0.9269866391812552	0.8441299563332592
SYT1	3.88667458205142	6.19125389330698	-0.0485383997696633	-0.219219663083553	1.45279676314255	-1.2757595057398998	-2.02402499371347	2.57598263719122	-0.1096302453654499	-0.311677424546959	2.71755258254808	-2.85607412394942	-0.7718779144396422	0.0162716177359806	0.913520266604033	0.757738029984063	0.0111665128168473	0.0082049971336703	0.4474400746726911	0.9950939688723576	0.9844029489108204	0.8789359294249043	0.3998878531245838	0.8476579637196877
NAV3	3.0196081001371606	6.11843135236763	0.314010721086041	0.221705827972673	0.96991866451433	-0.127324004527368	-4.14400193587509	2.33592887625168	0.6774322514318021	0.2953306392636789	1.66949886349204	-0.2735794722087989	-1.45085367084148	0.0298904385856395	0.503904638873844	0.7701404362287391	0.10621837776904	0.78650326787432	0.162638606367608	0.9924476067883062	0.9844029489108204	0.9602597856051306	0.970072871538588	0.745260542097416
IDH3G	5.954907679346349	4.1992980520081495	0.118224657680558	0.46657435847119	-0.0729532674430822	-0.3501582883936699	1.84841695310742	2.9141765083222	0.4458539701420109	1.09482548314644	-0.238181124551575	-1.34502309531675	1.1850367095304	0.0082795126991001	0.659135295266644	0.283704762462666	0.813475126986835	0.1898162011311319	0.249967054466236	0.9924476067883062	0.913219491583578	0.9962947558037836	0.6981667364858926	0.7790981582998752
ROGDI	3.74004403971781	4.58797603099689	0.583262263126225	-0.316097890047316	0.3674061419356529	-0.670361110915433	-0.8771281794373409	2.20392550301886	1.45262930997629	-0.484060646440745	0.7841719986122919	-1.67604135561243	-0.388783136967321	0.0359191130368964	0.157442163721108	0.6321074791542171	0.4395231664186699	0.104862930007625	0.700377378672809	0.9924476067883062	0.9736172123601824	0.9962947558037836	0.6064979140503375	0.9239933830012316
ROCK1	6.557497341186269	7.88065948338151	-0.226663830503296	-0.196225373142362	-0.4908818750568499	-0.263105111242718	-0.7167640957785191	5.3339932207959	-0.777626724583116	-0.4092937543016789	-1.4221480243053202	-0.896977741234528	-0.4458235448623	3.65878119473822e-05	0.44331152638708	0.6855974523341779	0.1660391966666509	0.37753948200094	0.661046693918331	0.9924476067883062	0.9808739245867228	0.9851739822852934	0.8268176446243173	0.915348203769773
CBFB	4.992164017838371	7.00702676495724	0.21447260074197	-1.22131601472958	0.597150443153828	0.457891932305313	-1.65374334578428	4.16658382651412	0.754968043614536	-2.62654165948407	1.74633822229549	1.66334251334418	-0.9048456111249368	0.0003294257573768	0.4568575665322499	0.0142577501731632	0.0921167384553041	0.108129385912228	0.3741336058446409	0.9924476067883062	0.7993975493817836	0.9602597856051306	0.6115297180437544	0.8235370586950388
PDK3	4.67514342679266	5.592398362254	0.4713887374202209	-0.360149182081222	0.110344710608344	0.0692652137116443	-1.16817840407079	4.53961337222738	2.3906896695432795	-1.13702249560242	0.479883183455206	0.36987469970783	-0.8762802146255	0.0001133124131607	0.0241577299162061	0.265927924078973	0.635219787027033	0.7144543389491821	0.3888257340740589	0.9924476067883062	0.909141939729366	0.9962947558037836	0.9516473461935836	0.8286081405610872
HYAL2	9.470069421271267	6.19863883538494	-0.0372254145815787	0.6956105212940821	0.171313189972784	0.5532810739885649	2.6724220571673	1.96671373792754	-0.0779744946572005	0.925359305968607	0.306704568925064	1.20389959011192	0.7788177643576599	0.0605254464718033	0.938447251952524	0.363437958208534	0.7615298015007042	0.2396161732219189	0.443065506570141	0.9951446045897502	0.9330659638399312	0.9962947558037836	0.7403109190279457	0.8458638241425391
HDAC4	3.70476078903084	7.42848893240683	0.3536126228931671	-0.7438525805139209	-0.0355938266740323	0.3611981296176521	-3.9273140106297295	4.74069241743639	1.11704722980159	-1.38694016614996	-0.0906494819284193	1.13767035659473	-2.3103860178814704	5.634657598790239e-05	0.273468066913986	0.176403039304302	0.92841649609324	0.264900044082956	0.0284509591349682	0.9924476067883062	0.8820843544035352	0.9991660258132156	0.7614035351245514	0.6741692880909438
RASSF1	6.46582895742645	6.0959334265050495	0.279487479965546	0.358185521534321	0.386992746590823	0.267322143232218	-0.404957562091468	2.93370786938256	0.8969195287105229	0.744344734739722	1.07753695641743	0.905427347430024	-0.18232050616619	0.0068515943246649	0.378504485447859	0.463961565458247	0.291834488409551	0.3742809205638679	0.8566499472893659	0.9924476067883062	0.94985766637038	0.9941208424814922	0.8247078825502366	0.9687173958150094
FGFR3	3.2821456405612497	5.17497894844675	0.243233782457172	0.3833306053493049	0.233012992314843	-0.0462446416586355	-2.7209495498942204	2.01982146251064	0.6892272582073361	0.69150307491729	0.5540425678910971	-0.135616832072855	-0.9770923056353812	0.0547271867775226	0.496858627190011	0.495507062043875	0.584343910726103	0.8931861175265648	0.3376297153896799	0.9924476067883062	0.9564727443753768	0.9962947558037836	0.9864625782636596	0.8082894090817945
IFI35	6.985294858433581	5.70407611771613	0.0975373477451195	0.358363865876493	0.20101974708613	0.3508340860252669	0.8733368074442759	3.1552580249952595	0.349111121214802	0.812370126765389	0.609811173570452	1.29470930023141	0.445861838110441	0.0041659331335694	0.729808148813513	0.424093623436375	0.5472999402556	0.206971716658563	0.659330333260469	0.993708960848652	0.9465293311834622	0.9962947558037836	0.7130061624431783	0.914842689328315
HEATR6	4.0753534279315495	5.540344565336371	-0.076920020417623	0.0875515862874219	-0.280863011715421	-0.289122190270164	-1.5100784650711498	2.81815236139502	-0.234447666481951	0.16608915123312	-0.714330447475397	-0.8968566197638922	-0.7074261456330091	0.0094793160778621	0.816429093676067	0.8693857057036669	0.481128558844496	0.377969892497897	0.486143537959872	0.993708960848652	0.9955252981648476	0.9962947558037836	0.827083422978636	0.8626291846493896
COASY	5.1994149479399	4.08491361029402	0.3030506261331189	-0.168949280772102	0.403894538529767	0.1931855614208519	1.04886500670039	3.02608370775771	1.36061250753349	-0.47834429944428	1.5778632088348303	0.911935079396359	0.7195358822667891	0.0055714771683904	0.184940044888212	0.636467961200953	0.126181530333076	0.3701501384745089	0.478400625693886	0.9924476067883062	0.9740829901797652	0.9786721793324769	0.822550935503316	0.8605724381164721
PLEKHH3	3.85889742421084	6.38271417966007	0.463056295786657	-0.104244283973769	0.340808470711008	0.126117188677763	-3.11657234140142	4.57823617167874	1.7855586086841202	-0.2376720575785189	1.08147301925843	0.49508481129752	-2.05894695102863	0.0001233454390159	0.0852178797323382	0.813995190266818	0.28872713394016	0.624522777866702	0.0507683155791976	0.9924476067883062	0.9896559134638604	0.9941208424814922	0.9289394498259604	0.680784309473161
MEF2A	7.57910868734186	7.67964025230805	-0.182180519009629	-0.0036348925149751	0.605453313187488	0.39453659568376	-0.412052546665666	3.96721783533897	-0.502312772020962	-0.0062069790483878	1.45624208186456	1.1117795794253402	-0.19541424222739	0.0013576396793872	0.6193921218715911	0.9950968231456708	0.156448676413495	0.2762953982556189	0.848093282083698	0.9924476067883062	0.999339167501496	0.9851739822852934	0.7679473223990907	0.9660625017078373
OTUD5	4.58234286939775	7.02601334903104	0.26992550258478	-0.5649889423918921	0.113603192001619	0.214319843003153	-2.41399998485773	5.4987267255059	1.17143027408081	-1.4787711036661002	0.414121641360061	0.95878806589996	-1.73970011823816	1.23379948548825e-05	0.251539886792668	0.15121201151791	0.681960563350745	0.3462701138044211	0.0951240565555412	0.9924476067883062	0.8711950927905514	0.9962947558037836	0.8075812268021396	0.716860443577747
TFE3	5.07380243057209	5.0757649620318	0.147463057429039	-0.2023133771096719	0.3800643669595669	0.402781052490482	-0.3462557686226439	3.56962297371158	0.616953614296199	-0.530359423260169	1.39700951540383	1.77226484396204	-0.225768765284775	0.0014736496265439	0.542334491836252	0.6003923780262691	0.173430242880073	0.0877709862852668	0.8232473216684921	0.9924476067883062	0.9726808414319466	0.9851739822852934	0.5862881528328578	0.958912742526835
TBC1D25	3.96678344877446	3.66766014090146	0.212992691712767	0.2349583702902289	0.467825548307793	0.1232702341271559	-0.405619107161492	2.27222017683656	0.7440085325158959	0.493547395006142	1.4414197798946398	0.448655840569294	-0.233299910476838	0.0309491575111198	0.463069759063647	0.6254750659981341	0.160557543262663	0.657132974118056	0.817225715693337	0.9924476067883062	0.9726808414319466	0.9851739822852934	0.9356162950076284	0.9576405378485456
ACSL4	5.14759921152611	4.784774841145099	-0.263137111980285	-0.425508771914212	-0.594889711514356	0.270441004074306	0.710623856056695	2.24365342909954	-0.8260715308611422	-0.876530321713351	-1.68771620650307	0.913457867707336	0.306253038165217	0.0360102679108491	0.41609878229184	0.388809534403895	0.103252394319309	0.3694046847544089	0.7625317641837059	0.9924476067883062	0.9379362391582612	0.9602597856051306	0.8224146297668307	0.9424937683855688
INPP5A	4.0639101774786	6.62496598095992	0.1715105947127259	-1.08155269579741	0.9159516751065472	0.0847524436243709	-2.42419424613096	4.55654248723165	0.653015978310561	-2.52709407955504	2.99402903475523	0.3348781546892069	-1.54079547835942	0.0001136971658459	0.519183500181903	0.0177731092540247	0.0057282521561934	0.7402764408785559	0.135900550863426	0.9924476067883062	0.7993975493817836	0.8249673714949137	0.9595743726551796	0.7417340253278182
GPKOW	4.7105458899442	1.70740645626676	0.185370297313119	1.34239384800666	-0.134798780867502	0.144539434865397	2.21787304748134	0.901326892056148	0.594093442127011	2.59597667192358	-0.381958521369843	0.4826003291731979	1.08550328823857	0.3759522914098879	0.557222196178787	0.0152307399418805	0.705399108914471	0.633183503236997	0.288130939077456	0.9924476067883062	0.7993975493817836	0.9962947558037836	0.9303291838206806	0.7907975799686757
GRIPAP1	4.91658470759018	3.38326019652455	0.0793621599242336	-0.248505044690231	-0.133674844798394	0.250841235374638	1.79140707542808	2.3953764931894903	0.344895193218284	-0.677902604138283	-0.503199426114716	1.14223639696619	1.17409940621286	0.024331191099824	0.7328293507080609	0.5038572967229571	0.6188561755053139	0.263597692815181	0.25151916809751	0.993708960848652	0.9578983216210571	0.9962947558037836	0.7602608782110336	0.7794917656123548
FTSJ1	5.003794993093309	1.48265355997369	0.0603421658364329	0.0565022670816691	0.265520055584955	-0.0580699760576923	3.68567170489216	0.988005741689662	0.249016667357731	0.146913931020843	0.9939117397015352	-0.2533886670555719	2.29202066091552	0.3324438508292039	0.805165915689732	0.8843206014336179	0.329006428681799	0.8018558010583601	0.0306415256392336	0.993708960848652	0.9970159608313314	0.9941208424814922	0.9722648240172777	0.6741692880909438
PRR11	3.39436074301215	7.913247022188081	0.330046637935649	0.131580690983049	-0.281069804677581	0.0022623040910981	-5.33728129400276	3.8583767776255	0.961750475041731	0.238619601213939	-0.6539743700577769	0.0066666924148574	-2.3928668053864	0.0007357209702157	0.344820334228588	0.813287501967739	0.518783279022982	0.9947313528086392	0.0244929042962307	0.9924476067883062	0.9896559134638604	0.9962947558037836	0.999868746621333	0.6741692880909438
REEP1	3.16013167416013	6.87131023202241	-0.111052415956248	-0.8167989819022	0.149502816915572	-0.6465045370656249	-3.35519753436282	2.41370599289073	-0.214381077220099	-1.00962214075967	0.2362462786160599	-1.27700041312847	-1.08386740728239	0.0248492461876907	0.8318464327896291	0.322083092695399	0.81498014172905	0.212648903282462	0.290936381528634	0.993708960848652	0.9276015707308328	0.9962947558037836	0.7186991768873645	0.7907975799686757
ATP11A	4.8402106792853	5.78110717202189	-0.057638151780539	-0.591186282383775	-0.158829386024613	0.565758613961089	-0.7589386136141101	4.02051493784416	-0.212525532618027	-1.2980537389146898	-0.508851400397119	2.13499000335021	-0.488816680294081	0.0003977078013823	0.8332367036963899	0.204860119329166	0.6148429076335831	0.0416518017561538	0.628778473922924	0.993708960848652	0.8960919150513055	0.9962947558037836	0.5235361375253736	0.905963686827032
POLR1A	3.585419041415649	6.70226526971876	0.11366371176231	-0.481030146312371	0.0739816866051261	-0.0415655159273207	-3.33988534333422	2.64380504214984	0.318026756911254	-0.87085946253138	0.1767606388794139	-0.121861646768383	-1.21063208964765	0.0143142491257019	0.752996414830031	0.39185265574831	0.8610522443243821	0.903945489856635	0.237613261189718	0.993708960848652	0.9379362391582612	0.9962947558037836	0.989038391076603	0.7749366006431684
LAPTM4A	9.3382667413728	8.75258190699553	0.0019812289943813	0.180455245713008	0.250411979619925	-0.0186920702878142	0.452661939065221	5.24454243843783	0.0079367385053655	0.457927092632425	0.852220592133658	-0.0775694668974906	0.252899035271359	1.8067130412517003e-05	0.993729215514176	0.6509224072762211	0.402051629311658	0.9387810714628628	0.802199757618538	0.9994621833401934	0.9743587866072848	0.9948985672775372	0.9943738787349484	0.9533915051686346
TTC7A	3.07265693656363	5.827758753251669	0.22950963728132	-0.0984527779985682	-0.484515711168322	-0.7952290497865508	-2.60389604604956	2.2732109378259904	0.6890658167788001	-0.191571676283786	-1.22346592796787	-2.49599383245108	-0.955152402638903	0.0315991059101046	0.497017121984284	0.849602407196991	0.232364422511995	0.0193994634539378	0.3476769729270889	0.9924476067883062	0.9941960438645367	0.9892904445230996	0.4569503076014553	0.8152067836001039
IP6K2	5.382409508090331	5.256713416478781	-0.277518576150136	-0.0464768207751954	-0.4296548905420229	-0.3846157559426889	0.787663365635797	2.99592579029811	-0.9150878964649592	-0.0970828383583806	-1.21171207911222	-1.30033580178773	0.4140516127055029	0.0062925049861471	0.368282297000102	0.9234187838075792	0.2361835833640789	0.2049511382128319	0.682591064336451	0.9924476067883062	0.9970159608313314	0.9892904445230996	0.712899508034524	0.9199871060805296
SRBD1	4.32592464194409	6.2499134216405	0.3993986037943739	-1.17129137352989	0.4851728366294339	0.31820869325678	-1.8383038258888305	4.02884921863387	1.38484581063331	-2.45925086894201	1.46687049677507	1.15021660667996	-1.09909862709275	0.0004687205775594	0.177064106184406	0.0207151111606104	0.154416689533004	0.259910924933011	0.282426330461068	0.9924476067883062	0.7993975493817836	0.9851739822852934	0.7568102281692353	0.7888810183190818
KIF2A	5.073856787586	6.82254541495368	-0.056005670329005	-0.5958331898253859	0.178109740557052	-0.0067001349348639	-1.54495530552894	4.249767904977181	-0.192422076300184	-1.26328573256947	0.534003144784833	-0.0240060778040941	-0.886221616980509	0.0002867269996684	0.8488262134186422	0.2174969628298299	0.597574400910584	0.981025157260192	0.384684053587863	0.993708960848652	0.8988289172320197	0.9962947558037836	0.9993983729957084	0.8272905796160049
RASGRP2	4.72159090013921	7.13903493451473	-0.158470568635918	-0.422339247238395	0.287217694018366	0.720624966487643	-2.7333690829614703	3.86187100058477	-0.433279497273464	-0.683276592094167	0.6919349109384139	2.0308423802323503	-1.3624874245739298	0.0006078219768013	0.6681314161252829	0.5000474419902871	0.494676509785019	0.0518638716254331	0.183903720450677	0.9924476067883062	0.956559659938818	0.9962947558037836	0.5462622237885181	0.7502220895543096
PSME4	4.58094076536608	5.18638239536418	-0.1853323824346679	-0.497599350912116	0.161311719351781	-0.0148813478963789	-0.0112248293963193	2.7095086450345702	-0.565195864824131	-0.943623936761104	0.409765656229759	-0.0462550246374687	-0.005415776422923	0.0117241614505136	0.5765998921699329	0.353986636615608	0.6851617072883481	0.963452807319166	0.995719968714634	0.9924476067883062	0.9323806473768572	0.9962947558037836	0.9977671993303576	0.9990135810150826
IFT80	3.98896417341891	6.855086808046219	0.4253612257365829	-0.6216485520169089	-0.0415153493932869	-0.0629259836960456	-3.03722875060083	4.53542333701629	1.6956208985685	-1.52576831752345	-0.136954453756761	-0.260433150386249	-1.85530648307511	0.0001168654698998	0.101578498808407	0.139126815707961	0.892086310503646	0.796556893084135	0.0748931618138659	0.9924476067883062	0.8711950927905514	0.9973147812727852	0.9712796827920096	0.71288843395529
SIRT2	6.200980632460901	2.33422641779935	0.203900776576064	-0.259828457179641	0.36119012589494	0.31959798852107	4.14573501547474	1.06268376925567	0.5755738878001719	-0.475409316625317	0.897905830037832	0.947774408981575	1.7461944836825505	0.298373609855362	0.569634565483726	0.638478372675332	0.377155927252979	0.3518562164791121	0.0937279631678745	0.9924476067883062	0.9740829901797652	0.9948985672775372	0.8106857669958681	0.716860443577747
ERLEC1	6.35548896362934	5.50603564040359	-0.235262382699772	0.780273204142376	-0.4403199011857029	-0.0277455320815452	0.639000035182281	5.24528676903045	-1.12228798474379	2.2502469526699	-1.7956780723749	-0.13170024818009	0.562234507633962	1.41865702365663e-05	0.271272045129397	0.0324758975438053	0.0833460780330846	0.8961631899420941	0.5784299858288849	0.9924476067883062	0.8188603148312104	0.9602597856051306	0.9869740081402802	0.8936816699539483
PPP2R5B	5.162925107166809	5.0531931589828805	-0.0881973261561036	0.6660717485719271	-0.0876596046216097	0.0526369262679188	-0.170008363926203	2.29259496385615	-0.21916713833764	1.01772453596616	-0.1898793093095289	0.135170651438665	-0.0710025040073175	0.0315204108176555	0.828126401648998	0.318232333630793	0.8507753983957109	0.8934852719994789	0.9440406026024252	0.993708960848652	0.9249052384717878	0.9962947558037836	0.9864625782636596	0.9856515285008788
MAST4	6.651445184878511	5.32852911381988	0.0882178352359353	-0.113304004987973	0.460901939930693	0.618378899057213	0.92823109017502	3.0046961103652103	0.315960079674604	-0.262545520486332	1.4444606383497802	2.34072199680158	0.48303343411475	0.0060415506811682	0.75454345983436	0.7950363620974208	0.160634315210646	0.0274251337876888	0.6332189711369139	0.993708960848652	0.98768014984919	0.9851739822852934	0.4882568470531721	0.9073404106095
ADGRF5	8.73296610886537	7.39589940605028	-0.0328872790439067	-0.296450024078756	0.4843461572595089	0.516819751782396	1.02667255589983	4.46537962367087	-0.135321402765184	-0.778275588059468	1.73774685663683	2.23606661600663	0.571051313101317	0.0001625860661937	0.8934152033661379	0.443662978405236	0.094313499854065	0.0344177708035356	0.572916346952656	0.9950939688723576	0.9488000699950724	0.9602597856051306	0.502071034284721	0.8926634418460049
NUP133	4.55847697717469	5.04358434013319	0.113064312634569	-0.220651783084326	-0.682723609694392	-0.250040031638948	-0.134009742327261	3.03020981592204	0.411926326483424	-0.5099621411852511	-2.09141555695475	-0.933164564740275	-0.0743547539810704	0.0055494634213851	0.683645808834446	0.614353654762937	0.0461148837392356	0.3591743279619079	0.9413069372452793	0.9924476067883062	0.9726808414319466	0.9602597856051306	0.815121786253218	0.9856515285008788
NUCKS1	7.56894411578732	6.79241234646752	0.2303952662053839	0.2465555327374849	0.423316534578793	0.1044685103398819	0.490841591235126	4.62460861560672	0.8834654358425179	0.584476274830554	1.38092879810795	0.406228899028211	0.305896200305155	0.0001728143747136	0.384629543015461	0.5638656536362471	0.17835858807222	0.6877850084662079	0.763033389835188	0.9924476067883062	0.9641589260676118	0.9851739822852934	0.944038604768728	0.9425124681670244
VPS35	6.319246691020781	6.059351145280559	-0.0099310486466924	0.3006647374221279	-0.2089807634266129	-0.105154009215362	0.267165746165948	4.12323500460159	-0.0338002741802364	0.614891526508178	-0.605706225220199	-0.3545599532257379	0.167873898345551	0.0003017097282737	0.97327622300517	0.54359160576038	0.5495886845333371	0.725575813167343	0.867889156717035	0.9978859198553504	0.9582433603691608	0.9962947558037836	0.9546872398538268	0.9706158284004276
DNAJA2	6.204775923369549	5.313012182839519	0.000554954262713	0.326175457944855	-0.274379425298054	-0.0421939751460145	0.8140147472693199	2.91422850365386	0.001737345344701	0.6428473269166091	-0.7395797859577241	-0.135339492904452	0.409363518057741	0.0085314645316047	0.9986264226863109	0.525949268929404	0.465894432793481	0.893369366679301	0.686728439092318	0.999522788687675	0.9578983216210571	0.9962947558037836	0.9864625782636596	0.9212143602500558
BCL3	6.33319799028573	7.41876574155138	-0.135972396388373	0.170499418653773	1.18619718666275	0.959544454605918	-2.2242428090029303	2.8931397390738303	-0.323631310691183	0.258811193529475	2.49964271252134	2.4276978061814702	-0.795414322174924	0.0082041977463472	0.748761790091019	0.79786724539342	0.0189672054846592	0.022565904521362	0.434457486016609	0.993708960848652	0.98768014984919	0.9340798625763962	0.4676778468853559	0.8427769817901196
KCNAB2	3.63798054148812	7.83146750009873	0.324457693172461	-0.242411829417034	-0.394924938067635	-0.5620990903194649	-4.28581481118961	4.10899125750246	1.02101334378654	-0.47280275139571	-0.9871627327345308	-1.7660780060833898	-2.0770243026398703	0.0003587574390565	0.316505062392537	0.6403457960119591	0.3325395274965649	0.0891215006913763	0.0475549625288356	0.9924476067883062	0.9740829901797652	0.9941208424814922	0.586425438155459	0.680784309473161
CLEC2D	3.44225422600792	4.3119098075976	0.106817436493929	0.0250805341399129	0.0986212981668185	-0.427321631881195	-0.9073655345267172	1.44813490794428	0.239444803012086	0.0362619383423838	0.183037106201349	-0.992971458692417	-0.279763962448863	0.161060666946017	0.81262875105737	0.9713528829510172	0.856159956265722	0.329849212791632	0.7821062030381079	0.993708960848652	0.9970159608313314	0.9962947558037836	0.8013857029914554	0.9480354291922204
FUNDC1	4.7101264980726505	4.95180143050443	0.179634096724488	0.383267842769074	0.264837771609763	-0.3543848509806139	-0.503409804794937	2.51834558135428	0.4865121125636239	0.6286432353672309	0.63619857049832	-0.988088544193494	-0.236762719096385	0.0177846394296667	0.630390577640779	0.5346777303923089	0.529813640078084	0.331571469125625	0.8145644991016179	0.9924476067883062	0.9578983216210571	0.9962947558037836	0.8023070214050612	0.9569449310789008
RORA	4.81124932787874	8.58169493647535	0.226260520982991	-1.1612405461885	-0.627581190621672	-0.248845747312561	-2.8835116791363102	4.87761014390499	0.6501451930553671	-1.9892609691915104	-1.4790219712818795	-0.7061981288904821	-1.5113686345766597	7.880734492215741e-05	0.520902577265187	0.0571934447361499	0.150467271262376	0.485997255013616	0.146207138829556	0.9924476067883062	0.8517850617812458	0.9851739822852934	0.8764838412275486	0.7424962005152435
TGFBR3	6.79445380043244	5.85653769113954	-0.250246896276458	-0.572910950933562	-0.1944041896717039	0.530773413782057	1.16771476486701	2.56493848677874	-0.7091141090247969	-1.05716321574604	-0.481821504030478	1.59287296194558	0.473324911762756	0.0166065711639924	0.484517721364891	0.300354425538046	0.633983947814651	0.123508961087467	0.639850925954609	0.9924476067883062	0.920083560153587	0.9962947558037836	0.624486253488396	0.9091903196557952
KIAA1107	2.8647127097342904	9.96249111789324	0.382260726993851	-0.5348329783667469	-0.1759239176614139	-1.28202187035974	-6.90666737681559	3.5160032234141703	0.855796325354963	-0.7518564542458941	-0.320856171611145	-2.94309081124117	-2.25278340756841	0.001664247094477	0.3999538523472479	0.458988474475604	0.750886309278024	0.0068060206636422	0.0325235067084065	0.9924476067883062	0.9494356387374866	0.9962947558037836	0.3891938568384473	0.6760833158612145
ATP1B3	7.48352925826001	6.8717087709944495	0.6569229295877161	0.545919033804746	0.1243789367750959	-0.228173243670572	0.212350571909666	4.35385630550269	2.2191749225024	1.1174012186787	0.3515633368703139	-0.7677215167401742	0.123450476925048	0.0003127104754472	0.0347920812075779	0.273854039905832	0.727797901323843	0.449212957088525	0.90305315708129	0.9924476067883062	0.911803550723017	0.9962947558037836	0.8597912014013659	0.97749536596548
NEDD4	5.555796750150581	3.5043143763524105	-0.2116944164468469	-0.502946700049838	-0.0624777210586408	0.692059767012547	2.24112105526088	1.93237156836897	-0.7524049680953041	-1.16910836345695	-0.201374450321883	2.64069290366326	1.14271620321264	0.0655630998806939	0.458253456921293	0.252882267238271	0.8419069199833441	0.0136987989560701	0.26521907747428	0.9924476067883062	0.9038637798917468	0.9962947558037836	0.4401353415101582	0.7822341887205833
PIGB	3.50131581120924	4.44475249785074	0.2268661658886289	0.0273167428498879	-0.0241840557319403	-0.227197099770641	-1.0958932419359	2.750684999967	0.737220661686032	0.0531273336674072	-0.0644086673241308	-0.736408883183185	-0.626932172404194	0.0103056861060273	0.467121372156253	0.958007693819962	0.94910247427864	0.4676072988309579	0.535782595481769	0.9924476067883062	0.9970159608313314	0.9991660258132156	0.8702874452051435	0.878844014177073
MAPK6	4.80463114867539	5.102055243074759	-0.269737766800475	0.6854398788281091	0.226195091430564	-0.2136742072948419	-0.674881165777926	3.9742800350024505	-1.1172405006569	1.73372487101441	0.8424826799867859	-0.9181305727829352	-0.4859518123892349	0.0004501888020239	0.273386854146284	0.0939669480304062	0.406656887487125	0.366392122950948	0.630782802795614	0.9924476067883062	0.8579375318050843	0.9948985672775372	0.8197423968554587	0.9068985370375108
GNB5	3.72387066932047	6.569438531176321	0.4173617512344029	-0.17872151794804	-0.0367624334497048	-0.366103488640566	-3.05243701617235	3.72800920050547	1.34860223209216	-0.352782434852864	-0.0951324108011381	-1.18822096946027	-1.59404058452809	0.0010010425080254	0.188737664385417	0.72711191934123	0.9249129170746152	0.245359251988607	0.123431132605229	0.9924476067883062	0.9812385814140124	0.9991660258132156	0.7438604931683305	0.7360703031782091
RAB27A	5.47962618411559	6.59567864170132	-0.5226362180082771	0.0755019125020131	0.190986225180806	0.249204042604521	-1.20222221555792	3.72828908944494	-1.8271919253601	0.1669587391017009	0.581205717365656	0.92038579199945	-0.627343458121514	0.0009497408185455	0.079087406571837	0.8687118691164929	0.566087747658679	0.3659718299162439	0.5356982470266269	0.9924476067883062	0.9955252981648476	0.9962947558037836	0.8194560000182831	0.878844014177073
CECR5	4.75025101645879	2.54270235392502	-0.308661271772195	0.531705151556841	-0.36427634940108	-0.1026374513401589	2.35870614402769	1.18242355649455	-0.8261604088483789	0.8777979680875029	-0.866719137526605	-0.282274637565978	1.02093960660226	0.246981731260094	0.415697628543795	0.387523602319692	0.393462784096214	0.779808996777422	0.3160236266796469	0.9924476067883062	0.9376949950524048	0.9948985672775372	0.9687289445587024	0.8020434017841029
UFD1L	6.43660872183417	4.7219969654643705	0.303581661394831	0.241198123275339	-0.6099314019293821	-0.312039824310432	1.94305284242606	2.88160426220136	1.10051220458116	0.548095959002986	-1.85974198428418	-1.14503428585401	1.09050407381974	0.0130530491775489	0.281598905361598	0.589274139512624	0.0749919387393822	0.263967460146182	0.296577234572879	0.9924476067883062	0.9694637928783836	0.9602597856051306	0.7607108969836728	0.7922457618943788
LRP6	4.92063507976105	5.041577208081231	-0.162533368460173	-0.7553389432668071	-0.156574068808074	0.603784617418161	0.103601646973496	3.67316699755352	-0.717956307549507	-2.09802327131914	-0.600297343688772	2.8167352594209905	0.0697792202880744	0.0011509186543825	0.478933055006274	0.0457556099079192	0.5532981722806279	0.0090774717863574	0.944937349949414	0.9924476067883062	0.8386808918092777	0.9962947558037836	0.4114553838530868	0.9856515285008788
SCT	3.44341319706808	2.11673745991059	0.314520167412933	0.3505293784408531	-0.758750768257519	-0.0892396259201711	1.12329346016683	0.8327778889154029	0.8427957919715491	0.5954934960984261	-1.6853026549525902	-0.248645941507612	0.40606011537011	0.413855406528074	0.407025125292464	0.556791825008403	0.104002035142639	0.8056037044242809	0.688472200686724	0.9924476067883062	0.9630540810036164	0.9602597856051306	0.9734317472368884	0.9213308985958896
PHRF1	4.37015507130082	4.701742899129299	-0.0887927429376108	-0.2790120049973369	0.0054363158219962	-0.270675263557926	0.0590831658856441	3.5366682033096404	-0.362707321079152	-0.7050890244142701	0.0193824268946163	-1.11616987763372	0.0412693407051586	0.0014328941022089	0.719547174942576	0.486579320700947	0.984673490913462	0.27383695052407	0.9673740533298968	0.993708960848652	0.9558012170140008	0.9991997593096787	0.766657108210561	0.9919105139929004
IKBKAP	3.97900109067332	6.143321113894731	0.450682533084753	-1.16025418540306	0.536622347508137	0.3341423911639919	-2.24029409562581	4.11084789538082	1.70756699971048	-2.68993201099513	1.7259022258654402	1.32551473673435	-1.38549776933848	0.0003713208701889	0.0989680204676039	0.0122214558570945	0.0953878625934696	0.196059615782313	0.178325549079387	0.9924476067883062	0.7993975493817836	0.9602597856051306	0.7043726245438858	0.7495301484704808
NUCB2	7.15382994100541	7.799002288812879	-0.6051484782059129	0.5732381522819531	-0.187707504484004	0.31269919804853	-0.8121797566074459	4.58543274535347	-1.96848906757944	1.1651382315726002	-0.522458777633376	1.03547212198799	-0.435267182106762	0.0002091008512543	0.0591359773825415	0.2544639228446639	0.6055593925162309	0.309782307506158	0.668459560040622	0.9924476067883062	0.9038637798917468	0.9962947558037836	0.7914941505799903	0.9178772151863618
PFN2	4.02099692478175	7.09433639859043	-0.41363802562622	0.503416618840649	-0.0447925420531088	-0.554085528854937	-3.3808388044476003	2.89889968887042	-0.8563462226748181	0.622807368487981	-0.0759936994790666	-1.13940571131436	-1.26652664194694	0.0081183626627405	0.3992088598254529	0.538764315229753	0.939964741048382	0.264461488838367	0.2183937089007759	0.9924476067883062	0.9578983216210571	0.9991660258132156	0.7611662359084842	0.7719943621700057
PTPN3	2.41885333098736	12.259806127517	-0.6373587666589731	-1.03036754761153	-0.162783726407785	-0.383331566062973	-9.84224546248755	2.90245672061737	-0.9968593307888308	-1.00909408302647	-0.215478418764393	-0.633648392866466	-2.14161068774551	0.0079222261544645	0.328008372442703	0.322331229248177	0.831063054059588	0.531863305227973	0.0422320143520027	0.9924476067883062	0.9276015707308328	0.9962947558037836	0.8973211746607563	0.680784309473161
SLC44A1	6.59134521634066	6.06687209371623	-0.397644283792728	-0.510970745469343	0.461975408626495	0.0621377177564689	0.902041358703091	3.14937101185543	-1.29248164069894	-1.07115634542008	1.31851734504374	0.213287402146381	0.4310096007387229	0.0042917577146899	0.20744314071696	0.294061516780073	0.198765147161079	0.832790143298913	0.670081993046725	0.9924476067883062	0.9152912668141794	0.9852435963454133	0.980139080153846	0.9184257988670212
TMEM260	4.3227122469060895	6.02441766520464	-0.0270573651221989	0.280602616937481	0.556828156537052	0.0298587447407524	-2.30179040336325	4.42975457212821	-0.103954499822904	0.649584590941289	1.91116912047131	0.119400270279359	-1.56303336281571	0.0001315448427897	0.9179465006668392	0.521254346190699	0.0662694126655833	0.9058108210937348	0.129277772161726	0.9950939688723576	0.9578983216210571	0.9602597856051306	0.989038391076603	0.7369611864279337
SMG6	4.556923217311651	7.667822759179269	-0.0910654767957614	-0.238623476686695	-0.616898793542619	-0.0657489440156199	-2.83231434539494	4.64668646482735	-0.265202148523073	-0.4137651842645229	-1.51681011148236	-0.191129597919422	-1.5815080812833	7.283765232435741e-05	0.7927964817271981	0.6821983183882231	0.1405247637863449	0.849803240675804	0.124993567113503	0.993708960848652	0.9808739245867228	0.9827367515581	0.983883575640713	0.7369611864279337
EXOC5	5.836282072509121	5.25350426911959	-0.0375853662436898	-0.625827094723496	-0.1096065991137349	-0.244626836826828	1.27005666146208	3.83185788463823	-0.148995502834086	-1.54744826011981	-0.3798443682522189	-0.991841212006677	0.860194757955886	0.0008289437346112	0.8826253510033001	0.133646415554915	0.706938182262342	0.3299854159564719	0.398764359881094	0.9946609174352774	0.8711950927905514	0.9962947558037836	0.8013857029914554	0.831713518779232
FSTL3	5.187421609617441	6.340532929356769	-0.930978547267256	-2.1998216106114	1.2730415117281	1.33201809155784	-0.1569862791137539	1.19214776478938	-1.12603937819843	-1.72343775789317	1.40870875535675	1.76323254256825	-0.0272906085114217	0.244976226274816	0.27007710151546	0.0966482227259065	0.170158795215449	0.0894920960247294	0.978464647229677	0.9924476067883062	0.8597889617296142	0.9851739822852934	0.5870063949887109	0.9952744541680204
DGCR2	4.82496716982026	4.1879685887045	-0.174274838872445	-0.170049620608081	-0.237540410877701	-0.135910944346665	0.956276667717179	2.15194266291958	-0.5477054284427411	-0.338634491727055	-0.651748516571187	-0.446841579434369	0.454876022543941	0.0412568294368933	0.5884106685029891	0.7376203928298879	0.520026479159585	0.658655376980884	0.653223492410129	0.9924476067883062	0.9819432998993648	0.9962947558037836	0.9356449268601305	0.9128351660571988
RNF126	5.7778069181114695	5.31586448341067	0.146302460864085	0.0786422650976835	0.110148841513443	0.0126259010059208	0.469272559343051	3.7801870397698	0.590937573596326	0.1984556116811619	0.379998755920543	0.0522650562565432	0.306186103775421	0.0010026515399787	0.5593874957810401	0.844215123602161	0.706873142783989	0.9587058710248828	0.762343198723407	0.9924476067883062	0.9935305689463956	0.9962947558037836	0.9976237079231636	0.942353592079172
MNT	3.805374949989	4.66414691383767	-0.0355290066238889	-0.0622216774600498	-0.605620087740542	-0.1724650704334669	-0.678408185304266	3.20937027317163	-0.126373272901063	-0.133003151944874	-1.7623605636084	-0.6126139551941939	-0.4320210599744639	0.0033252975495745	0.9003395678717678	0.895142163042582	0.0889232266404997	0.545075424768128	0.6690349329636129	0.9950939688723576	0.9970159608313314	0.9602597856051306	0.9016045616500824	0.917965928869348
ZXDC	4.036988850764851	6.357312434825059	0.153711630796463	-0.0718112106494429	0.2750666729062089	0.0807928605900882	-2.74414339876172	5.12095106419844	0.642557358624244	-0.1792599503507569	0.99341818514563	0.344568324516732	-2.04033860205219	1.99250121021375e-05	0.5257383284048139	0.8590244898573179	0.329014177926427	0.732993623818222	0.0508487130410728	0.9924476067883062	0.9943343334449314	0.9941208424814922	0.9572507772270972	0.680784309473161
JMJD6	5.3202500381528095	6.14528660280365	-0.8030043044006121	0.246671045723096	0.171122615748003	0.149200160486745	-0.642821115404427	2.941628086554	-2.19633945727504	0.4259743684029279	0.4061622431186389	0.4258835689440829	-0.281591017665927	0.0072229407533359	0.0367772743189529	0.67361790936159	0.6878151723933988	0.67366749729477	0.7807289833103679	0.9924476067883062	0.9808739245867228	0.9962947558037836	0.941589046509666	0.9478065668275364
POLB	4.155545073281751	3.3279570087755	-0.4513177542888839	0.366237364593582	-0.7821746334755981	0.0611645926725565	0.8962383675425399	2.03974921090585	-1.65627506787706	0.8408549253631179	-2.41392301233477	0.230769884241885	0.50801611755594	0.0522325982481856	0.108991946422629	0.407977947503831	0.0226424466507373	0.8192294721828308	0.61608747177672	0.9924476067883062	0.9432028999225306	0.9404292405268044	0.9780331680709792	0.9023561722334188
ST6GALNAC1	2.86318918695835	4.95638865250188	-0.295494164742574	-0.0133965119737532	-0.298421080465853	-0.545917014516899	-1.9798686798870304	1.59838066419494	-0.638760614364189	-0.0187769122916488	-0.540190736487158	-1.23862615880894	-0.5855305539550191	0.1233735112845269	0.528579710050364	0.98516446351137	0.593673355233833	0.226644481973135	0.56350673000517	0.9924476067883062	0.9991934382471532	0.9962947558037836	0.7321848049257965	0.8890946959486125
WIPI1	5.81902567707724	4.906918217287281	-0.119901663157478	0.0046352525108506	-0.734157776009682	-0.0112824417719719	1.41534701997192	2.83413940969376	-0.405268884760027	0.0099392558341985	-2.12119549981835	-0.039299686909957	0.7544955814900399	0.0094135666278525	0.688458288396734	0.992147338807688	0.0433195143394053	0.9689523476679058	0.4584122942075179	0.9924480470014516	0.999339167501496	0.9602597856051306	0.9980229960253678	0.8539628162036471
GBA2	4.78285907466763	2.00762258423229	-0.0520896673871084	-0.24685422508936	0.507279247549553	0.739870976475323	2.7839781338637	0.909289417788147	-0.1534254628496219	-0.460738252553561	1.32686556018075	2.33887263844117	1.16218856466009	0.372595347998687	0.87924320481315	0.648941026260464	0.195874809886243	0.0274825446288691	0.257274071759538	0.9946609174352774	0.9741818121083086	0.9852435963454133	0.4882568470531721	0.7812914552867438
NDST1	4.98128950061058	5.91001713366382	0.7818572034368392	-0.0716357406191632	-0.216120726883182	0.114642842932833	-1.46055152417604	2.97820007449187	2.30949477895427	-0.130285999536623	-0.532020724165559	0.3475041506027539	-0.6785596340439489	0.0064797830683565	0.0287532413980007	0.8973492072449051	0.599038838523105	0.730963025167782	0.503857097621344	0.9924476067883062	0.9970159608313314	0.9962947558037836	0.956298028917686	0.8673381700963804
ASNS	4.573923018353541	1.74127191745932	0.175031196807221	1.55559006304781	0.0106300296569161	0.679401016097203	1.2337619310706798	0.736283602016308	0.457701261274769	2.4510495148574902	0.0242429071776217	1.8512541211135	0.483598315312746	0.468613356876881	0.6507016099814351	0.0213458006628598	0.9808315432978708	0.0749611773102633	0.633094134893699	0.9924476067883062	0.7993975493817836	0.9991660258132156	0.5730016256417511	0.9073404106095
AP3M2	5.433542159793099	4.27046472397294	-0.432881995890062	0.0613516780379115	-0.270417437000668	0.440588245104297	1.37181579696124	2.21165312898056	-1.24708149090814	0.109220869767868	-0.6959187639216841	1.30923218476655	0.6607316105081129	0.0353227944743183	0.222698635654626	0.913806317822672	0.492216205549123	0.20109846804529	0.5141843712867961	0.9924476067883062	0.9970159608313314	0.9962947558037836	0.7085041076656202	0.871034443877531
ST6GALNAC2	3.40384763955636	7.02668259566653	0.3269004911929269	0.0894261193896049	1.0523577859475	-0.2022480454797149	-4.6117133534895	4.49991859637021	1.09277320429873	0.178095110202805	2.8798639814504097	-0.67710160523193	-2.71267030692941	0.0001709657044194	0.284035594395687	0.8600308682478499	0.0079135290273322	0.5039554091223221	0.0126240504201472	0.9924476067883062	0.9943343334449314	0.8343231895380949	0.8843648678333994	0.5943410334206015
PABPC1	8.04868317028952	6.87207547501418	-0.19591559184127	0.0904879300771421	-0.146939153257474	-0.1522582875067349	1.45434929811492	5.75668964800128	-0.845347827118991	0.23628002210744	-0.544086163542442	-0.654626982438355	1.12824371691448	3.52909242867212e-06	0.405082762086375	0.8149353239402859	0.5906889113370439	0.5180496965689411	0.268791922173758	0.9924476067883062	0.9896559134638604	0.9962947558037836	0.8909867902414514	0.782872269664798
TESK2	3.6879786619750297	5.377778967087719	0.668148088390088	-0.239643533835423	0.164212260853357	-0.4114958624518449	-2.04222437157269	2.6781736486672	2.0575991004588	-0.455111490456889	0.414681623576239	-1.28967176915566	-0.9356610394867272	0.0129877926159282	0.0495313671855634	0.6528051210237671	0.681663750686543	0.2083688962606079	0.358470034855219	0.9924476067883062	0.974800281711754	0.9962947558037836	0.7149831811964718	0.8200783181957889
CFAP20	6.07283251404738	6.04908123088575	-0.502767876107473	0.2618166692985	-0.5880546465378249	0.0006985312950994	0.419916715799224	2.80814663156844	-1.39816253130645	0.467509627200817	-1.39571451139235	0.0020171441189407	0.179294347519902	0.0097388217653273	0.173604538896611	0.64411060345787	0.174556082095584	0.998406241475825	0.859159227164468	0.9924476067883062	0.9740829901797652	0.9851739822852934	0.999868746621333	0.9699543472516996
CSNK2A2	4.59183097188155	4.91927846572675	0.7261529350742829	-0.7247881967244391	0.5244109996808529	0.1343061486997009	-0.430805226336174	3.40457054554812	2.8086641904602003	-1.67758447367569	1.767786935083	0.536132520440228	-0.2766860606986669	0.0020185863688221	0.0089659150308132	0.1045582271390069	0.0879938219225695	0.596100936908366	0.784053446940822	0.9924476067883062	0.86395799725011	0.9602597856051306	0.9182522147643568	0.9487455946003414
PTPN21	3.57357316112178	5.39713528948951	-0.0995147913016747	-0.0129742748595295	0.0693245004444308	-0.0115688737478305	-2.09314357197684	2.4623386066640203	-0.288304654262597	-0.0239840590669021	0.1699545210071309	-0.0348976342124509	-0.8755108633683909	0.0222985000349123	0.7753793603743909	0.98105138104056	0.8663370903830241	0.972429097817225	0.3909445209857929	0.993708960848652	0.9988125545422158	0.9962947558037836	0.9987775374495154	0.8297356506544015
EIF2B3	4.67817901124608	5.84494913272414	-0.0930683728441393	0.300063299912989	-0.369736306916521	-0.289984962129492	-1.23369207472968	3.64188521184533	-0.30851379779853	0.606747072822985	-1.04452020117282	-0.9803684776564292	-0.7070040244993729	0.0013655762503492	0.7600140715613609	0.549250153112079	0.305190465695781	0.335640120808336	0.486905699383644	0.993708960848652	0.961703803678463	0.9941208424814922	0.8034100477232095	0.8628203257504451
TCOF1	4.82323968743716	2.79356354472331	-0.255701478669849	0.56336329250966	0.0113620818732049	0.393135672583834	1.86376433618354	1.28739202059695	-0.7994636503189839	1.11180337235379	0.0309121357105955	1.29606298977984	0.7918285727744129	0.209928271155733	0.4310481374763439	0.276380460015328	0.9755682615505942	0.20618157565729	0.436113367397351	0.9924476067883062	0.911803550723017	0.9991660258132156	0.712899508034524	0.8437757372910344
CDC42	8.341951407365219	7.76133851028671	-0.0463211714179526	0.668751385969755	-0.427608719628219	-0.141834210754073	0.5451345547971339	5.09980754339296	-0.167971660670886	1.49457333399683	-1.3046372056553	-0.5176839977500011	0.327907338911698	5.20382500615956e-05	0.8678261222820841	0.146877705326688	0.2027525202736829	0.6088899176794189	0.746451138825908	0.994591478621316	0.8711950927905514	0.9892904445230996	0.923212769493454	0.9393699764814416
OSBPL3	2.9918482147341603	10.6350708334988	0.5354323156156451	-0.783223915819484	-0.1585800428938119	0.1877420545038539	-8.65195847828381	3.4921000415786403	1.3889396369457	-1.2732026919958	-0.3550000436264249	0.518252975760907	-2.67439697344292	0.0017428764702354	0.1768510969761189	0.214492797169303	0.725506359520667	0.6087492803061689	0.0123650111814709	0.9924476067883062	0.8963673268004783	0.9962947558037836	0.923212769493454	0.5943410334206015
RAD18	3.61752433570478	5.808509698259151	0.0642408958664134	0.319584428819524	-0.566578974116932	-0.455634724838116	-2.43325119980762	3.3418720621787994	0.2009963425536559	0.599068175195528	-1.38689640886357	-1.4074328979791	-1.28937297505139	0.0027071768991573	0.842184626139729	0.5543391327242061	0.176505333862018	0.1706972439072319	0.209627988008365	0.993708960848652	0.96292806645255	0.9851739822852934	0.6767881087459833	0.7670537593424792
ATP2B1	5.398002257823019	7.22219402243304	0.425304547430127	-0.0778296809592333	0.022416331242641	0.0463288198044821	-1.9290718586480704	3.64407377081254	1.27078643914191	-0.140596865183316	0.0554426010538335	0.1388353314805759	-0.88644036900362	0.0018634288881889	0.2149571536030469	0.889320520013002	0.956207586120848	0.890678271271133	0.3865637453974679	0.9924476067883062	0.9970159608313314	0.9991660258132156	0.9861949481074912	0.8278063245892916
NCK2	4.043371486824991	6.32604854507484	-0.1998528129195519	-0.794474350215124	0.197940855431234	-0.160842002058825	-1.81880799772016	4.27107652737015	-0.709864661186645	-1.74485431536643	0.596164736680039	-0.580689299565478	-1.13432131419771	0.0003078564239497	0.483786179882788	0.0931833828434871	0.556061598030201	0.5662709104901601	0.269066621752789	0.9924476067883062	0.8579375318050843	0.9962947558037836	0.908763618765751	0.782872269664798
MAP4K4	5.65726643999223	7.09145717088218	0.137327290629461	-0.8658097755744208	-0.0357073488094402	0.245379536898174	-1.19445453434677	3.70712152264866	0.418817832678961	-1.65198281209752	-0.0933208229461274	0.771442830457902	-0.57342321284001	0.0012380324331481	0.67865015350309	0.1106037455261669	0.92633809688782	0.4473408240827879	0.572265368415341	0.9924476067883062	0.8700697935835628	0.9991660258132156	0.8585581708335893	0.8921685768106348
MGAT4A	6.53679677122234	4.37529220558356	-0.381099869099762	0.158132623299623	-0.7577746180706851	0.4497322209290649	2.40856761313882	2.58483917067182	-1.24389398858548	0.326741664426784	-2.12901447932111	1.50665638565957	1.31310313775429	0.0185001132959618	0.223885707157568	0.746578776107859	0.042328636240439	0.14383030197604	0.2065767462720369	0.9924476067883062	0.98343773717298	0.9602597856051306	0.6482294613477235	0.7636777852254173
RPL31	9.27159784010265	9.72797510346868	-0.6216427761681801	0.415845065155572	-0.230098266413339	-0.254217931028461	0.0615523900531441	6.389604704001191	-2.9252581133758904	1.2507891298728602	-0.9095629235782692	-1.2188086813243	0.0392523203673754	1.13192398467557e-06	0.0071455888120503	0.222457860534968	0.371607904227474	0.2341608010287739	0.968972541431908	0.9857229267427382	0.9002660885432404	0.9948985672775372	0.7356005382543718	0.9926293408952374
WDR1	7.36558537031373	4.14276967883337	0.114036839861929	0.646778077682991	-0.396606310315967	0.199263690046871	2.87959179435231	2.23869651268073	0.3909311794750839	1.41893060893873	-1.16688584984328	0.70715037117349	1.4307524890569898	0.0402056003348967	0.699272146427988	0.170075445508425	0.25498909636256	0.4867437930007849	0.172088671507453	0.9924480470014516	0.8807196348096884	0.9941208424814922	0.8764838412275486	0.7478875348491261
[truncated: 12,501 more rows]
