# Supplementary material for: An integrated cell atlas of the lung in health and disease
Source: Nat Med. 2023 Jun 8;29(6):1563–77. doi: 10.1038/s41591-023-02327-2 (PMC10287567; doi:10.1038/s41591-023-02327-2)
Supplement: Supplementary file 4 — Results of modeling the effects of demographic variables on cell type-specific gene expression. [file 41591_2023_2327_MOESM4_ESM.zip › SuppT_X_covariate_modeling_gene_results/Secretory.csv]

	AveExpr	Coef.(Intercept)	Coef.sexfemale	Coef.age	Coef.smoking_status_num	Coef.BMI	Coef.anatomical_region_ccf_score	Coef.nose	t.(Intercept)	t.sexfemale	t.age	t.smoking_status_num	t.BMI	t.anatomical_region_ccf_score	t.nose	P.value.(Intercept)	P.value.sexfemale	P.value.age	P.value.smoking_status_num	P.value.BMI	P.value.anatomical_region_ccf_score	P.value.nose	adj_P.value.sexfemale	adj_P.value.age	adj_P.value.smoking_status_num	adj_P.value.BMI	adj_P.value.anatomical_region_ccf_score	adj_P.value.nose
TSPAN6	6.26511556431647	6.75745129189938	-0.187790886300955	-0.0511728282575685	-0.308828926308797	-0.1951858711954399	-0.5679375829869879	-0.240841507418256	21.7044744901282	-1.45999344152788	-0.22577776304986	-1.6971426341158402	-0.8258638196974051	-1.46957408096217	-1.38210588601897	1.1573979407616e-15	0.149065522736091	0.822463786561313	0.094423787496544	0.411858409796462	0.153196702677994	0.174909254656231	0.8363376792488371	0.9970788232462492	0.9941029458147648	0.7870837936568923	0.5506562284506396	0.2771243364667883
DPM1	5.0199340114317	5.78498931322929	-0.006319166625002	-0.0875215314674413	0.113716201265116	0.0887238458961286	-1.33326229096142	-0.152004084486552	11.2197636848035	-0.0393967433293888	-0.287206878859377	0.50344055799788	0.279476622778483	-2.35969549653623	-0.635554503284646	5.121724789946159e-11	0.9686999681246	0.7748653266313431	0.616420408349833	0.7808002687902079	0.0214136765973099	0.5272809376214729	0.996570316294543	0.9970788232462492	0.9945603279679046	0.9287745399007978	0.2311796725303734	0.6371597131996576
SCYL3	3.1896052950897	3.21894891100054	-0.0428539833074323	-0.332460445696609	-0.113101797220881	-0.137639323946333	0.129495532561748	0.472043936809741	10.5815476882083	-0.308480095977487	-1.49890777077098	-0.575603609744139	-0.517738025205632	0.334875768327727	2.76093482823312	3.73962086378382e-10	0.758690170029771	0.152775146821411	0.566841018167409	0.6064136589417559	0.740426901596032	0.00978283506111	0.961153391716122	0.9970788232462492	0.9945603279679046	0.8638048628871057	0.9063748703035176	0.0309142659220919
C1orf112	1.20917890627205	0.6074322781926079	0.0017377593821332	0.0050519880200601	-0.0862868040501946	0.861330661226094	0.220046460662468	0.7953059973939329	0.7448722330908671	0.0057412255304525	0.0092182045394116	-0.2019508545144789	1.5568447829572498	0.2146883275781939	1.8144251051755904	0.466275260365257	0.99543675685277	0.992681237951467	0.840594085858023	0.1242901148738259	0.831904801196032	0.0796145906875909	0.9990217016991813	0.999283271038019	0.9956290484253584	0.6531991639756304	0.9435413080371532	0.1522590020140035
FGR	-0.986678985925702	0.8379698182546022	0.266166889425952	-0.35608658914663	-0.4840660437815159	-0.141140049073227	-1.74804954172897	-3.44089788145917	0.598930824718289	0.630577635470199	-0.451486497724394	-0.8243452751916559	-0.200451354384078	-1.15480577520573	-5.074704448687911	0.555733732649473	0.530649638552423	0.653154728464971	0.412944606181529	0.8417936933738679	0.252514577585435	3.40160434966877e-06	0.9241443478360226	0.9970788232462492	0.9941029458147648	0.9467752292806758	0.6388075941497405	9.114710995740204e-05
CFH	6.16343268754997	6.56515861444419	-0.151688091922837	-0.141274622748585	-0.059924510237572	-0.247757638452112	-0.195853737754983	-0.32447812659412	21.371829109518	-0.996846911350568	-0.628508290297985	-0.281091617790709	-0.8994677428743308	-0.503363009852912	-1.7646777293438	1.6757431769083302e-12	0.3224827942316419	0.54851498351595	0.7795210774902142	0.371723112895337	0.6206699717402759	0.0889935924504189	0.8815161962593083	0.9970788232462492	0.9945603279679046	0.7710538501363348	0.8542587411795359	0.1658068775482638
FUCA2	4.72024405975863	4.99293115506454	0.0302825090703101	0.2811391255146069	-0.095077051415009	0.0798862012001056	-0.508372528760884	-0.287700699130146	13.3108276279992	0.184918820080211	1.01987817755398	-0.417352777280765	0.266046247812026	-1.0819924698866	-1.34443657251278	2.7701923638062503e-10	0.8538602967896051	0.318741044295545	0.677778393749572	0.7910373791186259	0.292378585954489	0.189541545821841	0.9775377429171472	0.9970788232462492	0.9945603279679046	0.931753285095528	0.667848837964194	0.2949415231610284
GCLC	4.554052554396129	5.32949493741666	-0.186866580552888	0.518790072661512	0.198630815298626	-0.1680896169045369	-1.07708870894175	1.34719374072052	5.856738062814929	-0.610669071168292	0.968950160236416	0.492424507613421	-0.289223524364881	-0.955398169093135	2.8767442803973	1.01050008133322e-05	0.543600249300624	0.3361236971598	0.62412932863771	0.77333961449112	0.345720673428981	0.0060415041246877	0.9258770911564228	0.9970788232462492	0.9945603279679046	0.9260715665475192	0.7028142136856351	0.021408105533203
NFYA	1.98281860586005	1.94521406915906	-0.0338096683484073	0.12091801379354	-0.042987216367466	-0.161386252846142	-0.0222243964142902	0.154308937158968	5.9364434248657	-0.203637249712473	0.551995541231394	-0.183127697803776	-0.528306326240332	-0.0522639847820713	0.8195175281801429	9.33041014845793e-05	0.839271783118471	0.6190510732096489	0.8552592810595531	0.5992359667126079	0.959032194094353	0.424182686214115	0.9737814035865408	0.9970788232462492	0.996717600422257	0.8606666068983407	0.987846710856402	0.5416510427733177
STPG1	1.81191789643671	0.4708392876219489	0.0034660926691448	0.378811602114375	0.156541177266655	0.64929292520431	1.3649332957329898	0.8484600298576759	1.14427006212255	0.0169391605965793	1.4267333292940398	0.5423737513181379	1.78583994250593	2.5990435705054704	3.62346623691381	0.256644677212712	0.986536255182115	0.158370485450589	0.589387791648189	0.078718992815009	0.0115211018567187	0.0005657402294716	0.9978515323854305	0.9970788232462492	0.9945603279679046	0.6135906943632478	0.1684129887241706	0.0036756845608564
NIPAL3	4.82852367111491	4.30724371523679	-0.206746457585273	0.3548583204341379	-0.10733382269726	-0.4585582022788449	0.351843807081839	0.115175944067613	9.00923971030631	-1.4959210416483602	1.2935123594571898	-0.5387709612642461	-1.65300477511245	0.7212685684244291	0.556630396738845	1.74157100160992e-08	0.139797856258853	0.2004762862724239	0.591984346290563	0.1034079240940459	0.473305207656294	0.5796641343041989	0.8347135539371412	0.9970788232462492	0.9945603279679046	0.6375733505700238	0.7810476851155848	0.6833569993274919
LAS1L	3.5397079845728	2.7558820004171096	-0.0109250868811175	0.173519310113358	0.0996495731112955	0.7122688161408379	0.663681819769217	0.6806519821210221	8.21261982813112	-0.0633358014157652	0.7771515019094559	0.408090061175318	2.3698255173727403	1.53336340451052	3.45428114067645	1.10254375569168e-11	0.9496905384387292	0.4398460623386479	0.6845284564231371	0.0207284830300773	0.129966236352765	0.0009687129626173	0.9936056610896956	0.9970788232462492	0.9945603279679046	0.5599074005370548	0.5224119715193947	0.0054435486788388
ENPP4	4.05751683857807	4.8691634064704905	-0.32974619795291	0.807805340849503	0.108735449776679	-0.291296895694921	-1.6670785489344702	0.1036808049447809	11.9334786125269	-1.56986020268718	2.9958746551229	0.378883818475831	-0.7370317746426469	-3.1538196332118	0.438566521883992	3.90015282816072e-18	0.121229867240074	0.0038517806350411	0.705990292497828	0.46371508626627	0.0024258702183784	0.662407932123326	0.8245878153008682	0.9970788232462492	0.9945603279679046	0.8104489758996709	0.0719170977962128	0.7533577152477683
SEMA3F	3.1955420046409904	3.69198062659074	0.188845236616591	-0.0888227121670349	0.048771438894294	-0.0056060883828116	-0.7481666372304571	0.109654557812116	6.2331908758394405	0.955929921993216	-0.24705252491315	0.184683287536173	-0.014285604537267	-1.06461980464104	0.370872691030727	2.38001168752165e-06	0.342756393230791	0.8056344996504999	0.8540723579443019	0.9886465558927472	0.292036569203471	0.7120679626005251	0.8872179685102278	0.9970788232462492	0.996717600422257	0.9962047815382932	0.6676283530833503	0.7937319855113396
CFTR	3.74385189691416	3.83564787970609	-0.4978674300590999	0.143967130992058	-0.372035794743948	-1.3228262629048602	1.61011967057026	-2.28424801676237	8.3835082379764	-2.0316037804169698	0.4606903686660629	-1.11292904475142	-2.8831794049009	2.81163396136386	-7.7207729038363	5.45583677303806e-12	0.0462233486264453	0.646535193257734	0.269776028122675	0.0053094299853747	0.0064835715853995	8.369034166940658e-11	0.7998294191986864	0.9970788232462492	0.9941029458147648	0.4931954796414516	0.1244353692384014	2.5913452300716106e-08
ANKIB1	4.25718290747412	4.39681545088976	-0.0444173398717788	-0.0250236675188093	0.19408939708248	-0.499383923737245	0.0224436210615855	0.2894969929797539	9.72201734762713	-0.254354021725697	-0.0799811737006528	0.807622951362225	-1.45362050006186	0.0401110293096134	1.19269037346566	3.8620469753541e-09	0.8000222285854559	0.93656571344782	0.4222453406911099	0.150809631788096	0.968278285051415	0.240369131129981	0.9685170903963826	0.9970788232462492	0.9941029458147648	0.6710409414439755	0.9902697082239824	0.3536109080658023
CYP51A1	2.8048377524921	3.1041019834981696	-0.0158070157930718	0.0407346100000717	-0.1031472793773049	0.158501620841146	1.31686742339762	-1.8525269637351496	2.99437287041861	-0.0511730624959372	0.0785805850498365	-0.259450690700611	0.305962225734343	1.08018032041039	-3.44869366791	0.0060598824637395	0.959350123751129	0.9376087530035592	0.796140568428583	0.760642832289356	0.284736750122484	0.001017162897906	0.9957531515399796	0.9970788232462492	0.9945603279679046	0.920805493947404	0.662155556963102	0.0056288784821143
KRIT1	4.27990806799015	3.74682386543949	0.0751800005348237	0.260348257392916	0.1346478263049799	0.0735498953849662	0.327347289671592	0.32558032719931	8.26512299255145	0.481012485073076	0.877920062041312	0.6125521324793941	0.240136814641314	0.608879970731212	1.42229244522321	3.62715449998576e-08	0.632170980541359	0.383216256469414	0.5423676532997921	0.810989516951728	0.545606297283844	0.1605871913867519	0.9375304312697272	0.9970788232462492	0.9945603279679046	0.9373504023221776	0.8165091563259376	0.2596824747116108
RAD52	0.962760488891912	-0.0173402577749606	-0.6884002864421801	-0.150761931536173	0.112956186326409	0.161731993341505	1.9020647021849	-0.317483783119129	-0.0291407814869122	-2.42321149576987	-0.3579614063321529	0.284344318158518	0.3287282789236049	2.5345112009695097	-0.907866285262848	0.977276915240886	0.0181369129977702	0.7335427065193739	0.77703683118525	0.743448744836765	0.0259715881335959	0.376378263999848	0.7587825897066486	0.9970788232462492	0.9945603279679046	0.9154434203718456	0.2556144145923588	0.4954457652908451
BAD	5.407456537469501	5.29167016964529	0.241578376848331	-0.146975521743536	0.1459139968109229	0.307551578271703	-0.0688001260704143	0.591021288941963	16.8005255998568	1.6514049250566298	-0.633499823960291	0.71205266580283	1.15886758269664	-0.173098837134547	3.2501536862795497	6.88125443343112e-10	0.103410708281142	0.54174103192014	0.478941768305299	0.25078506845275	0.864963682739058	0.0038483658178858	0.8144576450559662	0.9970788232462492	0.9941029458147648	0.720799223560895	0.9550487665812422	0.0151800575832222
LAP3	5.16794264834994	5.479461724451281	-0.113483274979691	-0.0425853921122511	0.430791207611898	0.3707502291017709	-0.8998113303770471	0.6260340137195071	11.3857567161211	-0.5069731579121961	-0.120702422078181	1.3894253141996398	0.9320780322017193	-1.4721508410510302	2.26737442158347	8.10212712934551e-10	0.613864184900067	0.9055845474554008	0.1693732652876959	0.3547596909606409	0.155352389641508	0.0311916680756135	0.9343165522642854	0.9970788232462492	0.9941029458147648	0.7633294163713242	0.5518885634910207	0.0746853618102233
CD99	5.638805678181631	4.99482768566151	-0.562342963883224	0.348304061654737	0.160740879627965	0.167315782497575	1.1881658502943402	0.9726819227026507	8.88997631202615	-2.46084940190185	0.872977090405218	0.5087442882823	0.4217877039660829	1.70802131841044	3.1097942760208195	1.30988529058921e-08	0.0164925971506856	0.3879055273536239	0.612633404129488	0.674550855620121	0.100811371938974	0.0037451112930906	0.7569908061609977	0.9970788232462492	0.9945603279679046	0.8901528960337622	0.4720785538288465	0.0148941663596981
HS3ST1	6.77417601224916	7.18495841198406	-0.162321621601364	-0.0742270048906784	0.204690610000619	-0.278853361290513	0.0104001465353802	-0.56191166909155	16.0066013069106	-0.944632265202828	-0.238530555685943	0.852000222149476	-0.894110604301828	0.0190679110918595	-2.2907470448362903	4.5607940634945e-13	0.348366650380888	0.8123080202315379	0.39735587838894	0.374547429752694	0.98490353663845	0.0266103090920224	0.8876171717061118	0.9970788232462492	0.9941029458147648	0.7710538501363348	0.9957634864988456	0.0664442159146627
AOC1	-0.481657398760999	0.7319918397102579	0.12082656437358	-0.668322850747866	0.0627381473315953	1.4273394620732298	-1.15022930255556	-3.6840801844900297	0.6237606114328249	0.281082561946704	-0.8791420118503391	0.109955716307167	1.8832683137748	-0.8053012011483242	-5.4678579833476695	0.544031686284188	0.779579693543389	0.382936122358985	0.9127991630330592	0.0641585126066996	0.429688726310924	3.50535137588245e-06	0.9647683731329996	0.9970788232462492	0.9980655520509082	0.6018259219916907	0.7564925978472196	9.29060995779062e-05
HECW1	-1.28684054521746	-0.105621447767573	0.561814881512168	-0.7679959931844441	-0.626833826970407	0.882550612966618	-2.00222777132419	-2.3468850002237795	-0.0717605361668853	1.3018712169771498	-0.8547900409267349	-0.944985867591261	1.2155593219949	-1.35270050721046	-3.62266565284902	0.943543219864891	0.197829054559547	0.395828118196724	0.3483914566213399	0.228820016149908	0.180791172174358	0.0005680040154925	0.8518584659452195	0.9970788232462492	0.9941029458147648	0.7075196366690361	0.5782412519437944	0.0036828483367496
MAD1L1	2.5536852995601	3.0430063717744704	-0.0975889976633581	0.0952331838451756	-0.0480140116743706	0.8088799412338551	-0.998448860103371	0.4503504048788739	6.970851862490231	-0.534938508338425	0.308282555035589	-0.1913791323900139	2.43749598870127	-1.77809850474764	1.86824983050024	2.96937195875605e-07	0.59449208262438	0.759437111557848	0.848820389096519	0.0175159493531282	0.0857620943228281	0.0702795965020388	0.9313687524761304	0.9970788232462492	0.9966257496603284	0.5520192837776401	0.4441096824941353	0.1385491752365104
LASP1	5.046782871886481	6.1490001115237	-0.124577580152623	-0.1955347155994669	0.0229221613026535	0.0522550423903698	-1.54676584827533	-0.103771412797651	24.8030645576684	-0.94687158597705	-1.1535030400213	0.125116942400782	0.215430876056784	-4.78557111308617	-0.699584474612602	3.62263670985366e-35	0.347158181762118	0.252864218026439	0.900811292455841	0.830095756804221	9.98040922707193e-06	0.486645277637648	0.8872179685102278	0.9970788232462492	0.9975938167678544	0.942827422809236	0.0027128371466662	0.600518056103087
SNX11	2.37439242949049	1.88102370431959	0.264141190985806	0.3084005761698339	0.0629994717881067	0.7108038527738171	0.0009764452255446	0.241763892025446	4.5401531892219005	1.22962695653202	1.11778038471821	0.208203966838773	1.8944167716824296	0.0018011413122166	1.00337316714661	2.4458867962534e-05	0.223202284463646	0.2677131115132999	0.835710887075138	0.0625523795971606	0.998568331008128	0.319345414878697	0.8554685693499351	0.9970788232462492	0.9954406673908088	0.5989937872404063	0.99966571339521	0.4382912837586437
TMEM176A	1.33757660727252	0.620318322713315	0.367514904572642	-0.812922964271998	0.744823066924527	0.404936228035848	2.85801570673679	-4.0469232415294805	0.573221195022665	0.8225585537106741	-1.06323937053793	1.24409006419721	0.499714667746962	2.16764778919495	-6.034589522388481	0.574134441040814	0.4137478238039339	0.294959599253259	0.21787790112177	0.618944575552396	0.0443274133395599	8.15062514468448e-07	0.9021348875433542	0.9970788232462492	0.9941029458147648	0.8686694625849117	0.3279085521481967	3.621736781261051e-05
M6PR	4.952258251022901	4.6577822254375	-0.136772722108615	0.459105443401412	0.33990479856132	-0.262478820940104	0.217306826677815	0.4053125320733621	10.8317521216267	-0.619927523200306	1.59813876612286	1.11231443456134	-0.657368601105458	0.397917645784415	1.58543551431131	2.76950982370395e-16	0.537440024521744	0.1147890827481559	0.270038170404781	0.513229998089095	0.6919750879479479	0.1176475151281799	0.9247476013463284	0.9970788232462492	0.9941029458147648	0.8297318911533644	0.8869994769746761	0.2051993989275221
KLHL13	-0.132731487756077	-1.52447793267088	0.298391686863558	-0.0528889076414315	-0.462117767720746	1.45984622941808	2.00315451744315	-2.0151850920464702	-2.16325921133136	0.876929501643703	-0.105718640356128	-0.998718883548538	2.48977246945982	2.28587352891072	-4.6590559227961705	0.0991167760698155	0.383708606214936	0.924951090725374	0.321579724171945	0.0154696380021935	0.0868879119335277	0.0017947440385325	0.8947085723500501	0.9970788232462492	0.9941029458147648	0.5404528065871079	0.4460322363387697	0.0085851083765703
CYP26B1	-0.898704249924815	0.481573946982288	0.663868689912766	-0.601182716659556	-0.900210371108208	-0.3587959554353189	-1.75794836540174	-0.8616556392948079	0.331999019149861	1.46312736672509	-0.6948705517488979	-1.3685812674864	-0.462232610980305	-1.06068972968115	-1.22734935917351	0.743229677525869	0.148482631048135	0.4895831600237009	0.176156761367552	0.645531737832425	0.293407697906111	0.224276977265863	0.8356753271367483	0.9970788232462492	0.9941029458147648	0.8799996118411535	0.6690244258392177	0.3352211321373986
ICA1	4.63248067185934	5.19775943172084	-0.1424408458800969	0.181663941897611	0.20123444398398	-0.44520175175469	-0.609100016605918	-0.262112261262742	14.7850165274774	-0.771381208226302	0.764498264044266	0.789531852258324	-1.28351045441559	-1.34419811612753	-1.24646027876753	1.26261802086217e-22	0.4432340333323299	0.447295169019974	0.4326285716301679	0.203801551904093	0.183486648379825	0.2170013716612469	0.9050250587231418	0.9970788232462492	0.9941029458147648	0.6998305574170088	0.5815045685980353	0.326876120231347
DBNDD1	1.40559461249317	1.5963459945026397	-0.0255360260830102	-0.0137794821630087	-0.140830811078225	-0.3591342897713379	0.292868829131552	0.511690595445289	2.6164688249617	-0.129088464994532	-0.0389394971371941	-0.528152516284466	-0.970845186795952	0.394358310063492	1.63247309761596	0.0143996164310418	0.8976921427973109	0.969056174947076	0.599232990544267	0.3352576947095589	0.6951078024516361	0.108309171136833	0.9862781172760252	0.9970788232462492	0.9945603279679046	0.7543974911407737	0.8880971903604967	0.1926494940609283
ALS2	1.9423982334203005	2.08158827071565	-0.119797567497925	0.250790620848334	0.0181193778742619	-0.163380005911658	-0.143232504301585	0.333063737622614	5.32114489401924	-0.7090202354462328	0.903107189896933	0.0777129243979688	-0.5211120687380539	-0.285829418039951	1.53412959478435	5.14285525468827e-05	0.480809460967901	0.377597639807985	0.9382930293700258	0.6040786784937011	0.7780740160820458	0.13907733843123	0.9155749858552172	0.9970788232462492	0.9986460743700016	0.8629666678213215	0.9208644331285843	0.2328633415276278
CASP10	1.84621785365206	2.17310062215442	0.381756549135946	-0.554640362910185	0.0334965196098937	0.487629645847516	-0.3597628348212759	0.742517737350692	2.49060554705182	1.15487416646415	-0.967460746604751	0.0745488764804581	0.805025937225295	-0.321553344780598	1.5798296826102	0.0199370424009123	0.252337248147095	0.337395502942041	0.940803343583868	0.423695841618535	0.7498603883622141	0.122227039280501	0.8590999526760028	0.9970788232462492	0.9986460743700016	0.7925050131798603	0.9094943646854252	0.2112602210920373
CFLAR	5.767973150544651	5.751352816854499	-0.113045302959383	-0.15132164467257	0.338253671090151	-0.0168376415685451	0.5505099687448439	0.283454852301167	9.108012505625087	-0.5133131794546311	-0.381427429165794	1.13219104905063	-0.0420892545582295	0.7216781362824929	0.856714969942802	1.00889192289996e-08	0.6095158832731961	0.704125877486542	0.2618116614643589	0.966558062722426	0.4748990537328539	0.395646692457349	0.9339271661178772	0.9970788232462492	0.9941029458147648	0.990197770085992	0.7814302691831956	0.5149087125168241
TFPI	3.70954975491338	4.76741777547002	0.0586389792299586	-0.1826306711004139	0.0107966350023566	-0.143785916377031	-0.5773529127481379	-1.45694913527365	5.81627664830702	0.242681030453727	-0.4111069046248169	0.033544829895722	-0.336991593284846	-0.6417442937857719	-3.75916623748768	7.2041481612958295e-06	0.809058511022914	0.682363075777775	0.973348641735277	0.7372713964194709	0.523398194565984	0.0003653866346155	0.9696738976392508	0.9970788232462492	0.9994544656642814	0.9127342216129096	0.8066626042031011	0.0026545489002879
NDUFAF7	2.56056312208034	1.97768626409761	-0.1104188948950199	0.0729755076974549	-0.0758904411411367	0.457943864499846	0.742243787462189	0.3923737600488	5.6386228509657	-0.613552148546047	0.314707148768968	-0.296210454306596	1.42011217875171	1.63567446052651	1.93019476488718	3.86141672353645e-07	0.5416201921781071	0.7539767809808391	0.7679994320699041	0.160281713806014	0.106668389051791	0.0578815960926994	0.9258770911564228	0.9970788232462492	0.9945603279679046	0.6782245967926063	0.4840149488795737	0.1194547706772685
RBM5	4.45818729234484	4.061685897736299	-0.0346107517814343	0.275713485025903	0.228911519833512	0.086559686335323	0.3379838490984	0.7718126802796701	6.13016623168834	-0.123474262073803	0.578229518693053	0.5918714017191751	0.164701810817232	0.406538166683943	2.10719764201285	8.88778428479344e-06	0.9021069088597968	0.5684079944798941	0.5559628448342478	0.869684883358527	0.688558625878284	0.0445132042457689	0.9864779019321896	0.9970788232462492	0.9945603279679046	0.9554788223820324	0.8853062642702306	0.0978828852691031
MTMR7	-1.12083099173811	0.569370419643759	0.165877770807108	-0.868329528837744	-0.4020978396731721	0.9708952936196592	-1.3224031398216798	-3.30160237395429	0.414301819517987	0.387330220428181	-1.07345929090321	-0.6569523116567441	1.37413045901658	-0.892644236798093	-4.93261999426769	0.683087997549442	0.6998443781105821	0.287048427641272	0.513686802119143	0.174405408432176	0.375426615669279	5.80036472255173e-06	0.9504467157698095	0.9970788232462492	0.9945603279679046	0.6861977525030964	0.7204571561102435	0.000131414302721
SLC7A2	2.39819331735446	2.79229544592477	-0.805616309328513	0.293077122296451	-0.123626819302248	-1.5003751889515702	1.58370037098486	-2.71619338868509	3.2420587538001	-2.05083542083258	0.472869007358082	-0.2354605060376539	-2.0580800377093	1.48138710205111	-5.14484328614539	0.0052484357420191	0.0442630501517429	0.642060314535743	0.8145810777743459	0.0435413405829984	0.15781469911539	2.0959178038130104e-05	0.7998294191986864	0.9970788232462492	0.9945603279679046	0.5808833586304173	0.553535424955012	0.0003313214635249
ARF5	6.22711281796662	6.36466107749544	-0.21446565074745	0.119577152088383	-0.256292205978935	0.016636044527711	-0.0654407410976927	0.385501459725584	13.9017220076053	-1.18394429857547	0.367906726966068	-1.00327922967534	0.0513197142610624	-0.1158544565551489	1.52927967324144	2.39104452460918e-13	0.240714911635617	0.714399530086736	0.319429132787426	0.9592260126866892	0.908465959206945	0.133201188574672	0.8561254389950185	0.9970788232462492	0.9941029458147648	0.9885842193481144	0.9712408193670544	0.225513757490082
SARM1	2.52037283072938	2.22670072250432	0.0085923840805457	-0.5876746640834439	0.280272433428495	-0.0165759577597634	0.7305704137804921	0.304823185521677	7.065580205162599	0.05344989401211	-2.79874037793293	1.23803394608251	-0.0560167690797731	1.80119455040052	1.66441167504011	1.23823758349976e-09	0.957534910926198	0.0067190270237626	0.220089364783435	0.955497684396704	0.0762404348626765	0.100771242454872	0.995628450016322	0.9970788232462492	0.9941029458147648	0.986915881050858	0.4212788729751802	0.1822665393200916
POLDIP2	5.05905549445095	5.14711338528467	-0.0170717368157544	-0.2941097233418739	0.259494379163925	-0.300603211980697	-0.0913549209192353	0.4060180836335321	18.8047596802972	-0.149179568131673	-1.47608289628386	1.62311845020435	-1.38204592523732	-0.268210566089595	2.67198395902421	1.33982249519346e-11	0.8818684306041941	0.151074511327686	0.109347993172498	0.171618169570252	0.791554819554005	0.0127109924775646	0.983006141474058	0.9970788232462492	0.9941029458147648	0.6846288399754799	0.9271210810585374	0.0376657041257561
PLXND1	0.242905527370166	-1.28201553182757	0.6437324795634871	-0.265858935106903	-0.62270942962322	0.0608919239534119	3.14133809454386	-1.18366233323189	-1.39094364228052	2.0594902026769097	-0.4541033006418979	-1.42181949409194	0.117268219727	2.86947418255398	-2.41752881507024	0.179579829126066	0.0435476164806068	0.651271372249151	0.1601170104767449	0.90702282065842	0.0066903003022378	0.0192081227380226	0.7998294191986864	0.9970788232462492	0.9941029458147648	0.9702971831981796	0.1264609379803817	0.0517817648218085
AK2	6.18379713521511	5.875693109494651	0.20925470944642	0.035972625210889	-0.109996915085668	0.0235520019753918	0.347086016886733	-0.150096555264015	19.1112688343203	1.5218675957786998	0.157048998337289	-0.565816981922083	0.0945118344452266	0.901472232339908	-0.841809783968263	1.81203541191058e-11	0.132821625700386	0.877073092776604	0.5734404277534859	0.924990418354189	0.3803038275110739	0.40765718911738	0.8347135539371412	0.9970788232462492	0.9945603279679046	0.977030780814436	0.7241065113919558	0.5263199939183753
CD38	1.72739928205084	3.3646559299011405	0.327945410625183	-1.76696099756265	-0.1971191998061739	0.293609374051219	-0.703743486519746	-1.84784246337993	3.2825121915095603	0.8736552171954979	-2.64672076043025	-0.38076040554891	0.430539584354042	-0.562579264676894	-3.38632959961069	0.0035170694430764	0.385560577118936	0.0102221742039521	0.704651262714333	0.668231699212689	0.5768911450682211	0.001367675854817	0.8947085723500501	0.9970788232462492	0.9945603279679046	0.8874749337876361	0.8328773361389415	0.007011630197087
FKBP4	4.74251295588559	5.21494874396388	0.254361916898147	0.259043709005856	0.476779479885586	0.0838940872549224	-1.21969144860335	-0.145630436125255	13.620040094979698	1.27726594022591	1.00514243401757	1.7325048440304598	0.224398185121722	-2.46975970343182	-0.6410814049230071	7.607771383913019e-21	0.2059834066441489	0.318499256986372	0.0878546190554606	0.823140729634477	0.016114034799589	0.523689747437479	0.8518584659452195	0.9970788232462492	0.9941029458147648	0.9409099067635376	0.2003419227760245	0.6341707637856487
KDM1A	3.747089970844109	4.17174321643356	-0.232838589321511	0.282771064598311	0.0573006310309465	-0.217350668551226	-0.5944905759249051	0.435524662018602	10.1858592824633	-1.37021515750927	0.969059763659447	0.246685801742067	-0.6709940303711851	-1.1563392257633405	1.9331738732012296	2.77147480549963e-10	0.1752668930464249	0.3387992383063239	0.8059189356438	0.504570424720805	0.257223976575633	0.0612998081244855	0.8465177590627229	0.9970788232462492	0.9945603279679046	0.8271069591775204	0.6418150196125593	0.1249504030391158
RBM6	4.60207145334281	4.7633163334083495	0.136663070866063	0.637744813604885	-0.0279034696885393	-0.182936862691026	-0.4901748575072659	-0.069440034821319	8.17565881959185	0.487368611308047	1.53361634933603	-0.0718055612770497	-0.349284172804524	-0.6609160166766079	-0.205854866333666	2.37559332632719e-07	0.6276158505067121	0.160856609316897	0.9429738003770908	0.728015084784843	0.515797442473777	0.8384879659447629	0.9375304312697272	0.9970788232462492	0.9986460743700016	0.9100247018247424	0.8020454930518907	0.8913075446397739
CAMKK1	1.15198931037132	-0.618280357560876	0.1065312552827389	0.387778547008323	-0.2218302215782399	0.3416358868207659	2.12669098859917	0.471242083970067	-0.874997431954433	0.41815628129418	0.815864861237437	-0.612670437818772	0.734181379979994	2.45116309217282	1.25269793912845	0.3894118605878521	0.6772101338000551	0.417756586357537	0.5422479173564501	0.465448213298668	0.0190383716269096	0.216600662878916	0.9471292606872432	0.9970788232462492	0.9945603279679046	0.8111116408952633	0.2189496918742263	0.3264237585583293
RECQL	3.60648015538348	3.612665299925	-0.0398508576656027	0.632242560177632	-6.699485458534e-05	0.1789584972732399	-0.600820545502282	0.320211347273875	9.67999616855897	-0.208110951867994	2.5685196942416297	-0.0002522568816772	0.503506612588294	-1.24541393220203	1.4774597606425903	2.73899589425838e-14	0.835783213935104	0.0124830574530241	0.999799489053206	0.616284566051382	0.217383082953835	0.144308677718691	0.9732965960862776	0.9970788232462492	0.999872312547196	0.8671104276700199	0.6111068601108892	0.2395361960737326
VPS50	2.52492801286534	2.24292681585879	-0.1264319789023699	0.171692674005681	0.284848021072549	-0.161770043867562	0.407702195595841	0.379534229045196	3.92493116529729	-0.555776702888739	0.43740622801307	0.926637638171167	-0.390577898506903	0.564407216877959	1.20570438817466	0.0024057995125779	0.580256585428816	0.6650950329337281	0.357579729406436	0.697370261784642	0.5823580987877329	0.243397095119533	0.9304738653626032	0.9970788232462492	0.9941029458147648	0.9000443729202886	0.8355985922832901	0.3569616671300451
ARHGAP33	-0.130820252126254	-0.115551756328151	0.466743421764019	-0.268694792416537	-0.6066006122376341	1.76744414301655	-0.280599492937004	-1.2344003699226598	-0.1061959239556259	1.12593938318098	-0.37233952425165	-1.06258912816248	2.5057257696491604	-0.2053665365261019	-2.04388477014022	0.9174408500082348	0.264394375558959	0.7113267407421251	0.292081934467695	0.0146989337619632	0.8400934918258771	0.0519765941282101	0.8614012395542526	0.9970788232462492	0.9941029458147648	0.5368153588319239	0.945953806571657	0.1102672562978786
NDUFAB1	6.908976995875231	7.00129690439864	0.312847274642317	-0.225341850913026	-0.0502154226954313	0.238293815615998	-0.359520394083809	0.2412949964130989	25.8586030395532	2.24333020051651	-1.16516750304444	-0.253979698906185	0.96043390973416	-1.0353866626426	1.47062197690511	8.36294905401629e-07	0.0282605324347473	0.387799470989614	0.8003062031769471	0.3405621216434379	0.330788367112791	0.166251072229352	0.7872719361818822	0.9970788232462492	0.9945603279679046	0.7568176471745892	0.6937628940188383	0.2666770550101118
PDK4	1.84910820275941	3.8281419637712095	-0.7148095512635791	0.169020220009144	0.323085145679231	-0.877743323494023	-1.94154391808614	-0.274587556909453	3.2666135361179	-2.00897348721311	0.2789896267256599	0.735935106076407	-1.36572437595226	-1.3539832037929198	-0.464802480987605	0.0031351325564599	0.0488121420373532	0.781132252185971	0.464517403614899	0.176881384919663	0.18217525040223	0.643871615838104	0.7998294191986864	0.9970788232462492	0.9941029458147648	0.6900850351255732	0.5801947117708247	0.7381290320964913
SLC22A16	-0.94346880514836	-2.00899067568334	-0.199468991551763	-1.4870567440272502	-0.136254293450754	1.97444150881096	1.89343002713386	-1.26712331924795	-1.92232772482735	-0.351923771386661	-2.0059438350480403	-0.170394738371933	2.0829869568592	1.4236763656424698	-1.85513214377128	0.0588823912638815	0.726016614670414	0.0489639757092529	0.865220978823502	0.0411304867530919	0.159250688889625	0.0680442726840548	0.9538469970871442	0.9970788232462492	0.996717600422257	0.5773370993262747	0.5547014750462055	0.1352082741415765
ZMYND10	1.32032238969067	1.1902173833983	0.381998029548428	-0.3809278087888729	-0.342482145682864	1.0799961207414102	1.3362327206517	-1.13570628421819	0.8584095961084871	0.8658929853387259	-0.5026095650121529	-0.584822067736699	1.50456841978625	0.771205248507287	-1.54051024209757	0.3984605711465611	0.389778919183685	0.61691189833825	0.560731204144078	0.137281859942319	0.445252589353376	0.129852886613475	0.8965777567897445	0.9970788232462492	0.9945603279679046	0.6622531977813757	0.7653925322334801	0.2210717628878563
ABCB5	-0.6709929306213779	-1.44555080064606	-0.0980146836150485	-1.2742751979675802	-0.1569914659903319	1.08993712243485	1.1053447748344	-1.12783177149339	-1.14536485880071	-0.242102328880206	-1.4810398760936	-0.2496583795596139	1.54556356219189	0.8055099533285229	-1.86016810594599	0.264197418836677	0.8094973417975709	0.143355299909468	0.803675449221272	0.127248599701185	0.42369989451297	0.0673891604782986	0.9696738976392508	0.9970788232462492	0.9945603279679046	0.6559007874746224	0.7532228052733534	0.1342200233353047
ARX	-1.25310208801116	-0.278459642058201	0.338005143892061	-0.2619891203355249	-0.557952454809957	0.9444522215679392	-1.4383373134262698	-2.83698633676201	-0.188882120894951	0.7501586881817259	-0.292217312312381	-0.8365005235333499	1.282569382457	-0.91447068499308	-4.08578183843379	0.852034728172994	0.456026524203767	0.7710513716111079	0.406129686186996	0.204473364432616	0.36393948079958	0.0001215345926661	0.90680014349061	0.9970788232462492	0.9941029458147648	0.6998305574170088	0.7132175459069124	0.0011895510783431
SLC25A13	3.52465852599034	2.79664259207348	-0.0604075017551835	0.32032933462839	0.2033902204655319	0.3156600764334539	0.606870521181641	0.911648380260188	7.6643072260146	-0.368185083826031	1.22924702568151	0.890323120260894	1.07334837640999	1.31525808362731	4.44208172442443	4.46668900866258e-05	0.713920416799747	0.263477806750327	0.3765367888870979	0.2873034206746419	0.219257097881665	0.0007453490070035	0.9525493944839988	0.9970788232462492	0.9941029458147648	0.7298031874783437	0.6112688592793539	0.0045097776301548
ST7	3.02596664898052	2.8307430375545604	0.0136925450912734	-0.108890446249295	0.2246543374338049	0.336612744918179	0.398890692301342	-0.422767564530871	8.44425919709085	0.0784036296192954	-0.4828658136441929	0.932105511992603	1.0755400320383	0.92733940433452	-2.11054162931513	4.2493618186967785e-12	0.937744209385021	0.6307888652403879	0.3546793053985639	0.286049115387292	0.35712923350677	0.0386051976192461	0.9917057834898544	0.9970788232462492	0.9941029458147648	0.7295583564399393	0.7089162468725514	0.0878422477497531
CDC27	3.72878608753605	4.16718246816196	-0.0808379830051657	-0.0432981797603669	-0.0041496256949913	-0.0634074773866287	-0.3954630963665979	0.0697558257428101	9.9421635899374	-0.457989645628947	-0.1427043868704099	-0.0169046839577158	-0.1864549273917	-0.7476386326833521	0.3010678117266829	9.141621571692852e-07	0.648469329488939	0.8880325404943229	0.986564346637033	0.852664075019735	0.4666721905077171	0.766602958791704	0.9400965594359164	0.9970788232462492	0.99960763187358	0.949574834619144	0.7779577299252595	0.8377191147358564
SLC4A1	-0.478816184928358	0.752426562845329	-0.0605297109918896	-1.1248645961234198	-0.519714904200178	0.545429194058766	-1.8196995983809097	-2.06917815181263	0.607850166053053	-0.183529546699978	-1.5757258060893702	-1.00245594901468	0.93164206247614	-1.6184189650463798	-4.235005562115259	0.551903841172719	0.854991524717152	0.1200609418962569	0.320087413117533	0.355188495664007	0.110361743429035	7.37538523487641e-05	0.977799124855337	0.9970788232462492	0.9941029458147648	0.7634954288437998	0.4889078414015708	0.0008321089634281
HCCS	3.97654916299556	4.01620297391817	0.243740328132691	0.0975742882952134	0.0388904262042113	0.421007172041227	-0.506430307986475	0.291431720824918	11.5661777935694	1.3655306389233	0.422434514581705	0.153748701820104	1.26037595320103	-1.12465329251708	1.43875070530589	1.59035763177778e-17	0.176722363552748	0.674080948051625	0.8782770297584329	0.211971702671533	0.264809595754265	0.154946758350928	0.8465177590627229	0.9970788232462492	0.996717600422257	0.7005525568939432	0.6474972801844304	0.2526578964433297
DVL2	2.87539012683228	1.5814000264596102	0.309757927930533	0.252308780776988	0.566066062872255	0.0547425817631501	1.52809315364766	1.14334957686545	2.59065136247558	1.3231307056548502	0.60473532588335	1.76880652352446	0.1239033254468909	2.0021776886092	3.46718597313114	0.023042678284198	0.1904035847851669	0.549231225555549	0.0816585007200435	0.9017683984787108	0.063151921091682	0.0022201674646075	0.8509169082074765	0.9970788232462492	0.9941029458147648	0.969041694748312	0.3872695770938197	0.0101568496088412
PRSS22	5.713089315962111	5.3724089452863	0.0201984928981527	-0.102203362103399	0.0707781609620861	0.106235355504827	1.37907675590756	1.34858927977827	6.91848624914137	0.0955896299231507	-0.271435947704706	0.2512424252635239	0.273987027266948	1.63000007091104	3.80558270688491	6.330803388611e-07	0.924157465932178	0.7869382933468921	0.80246502384256	0.7850089974867042	0.108038372029236	0.000313044478018	0.9896816153506744	0.9970788232462492	0.9945603279679046	0.9298929973526614	0.4858277544027061	0.0023742451915622
UPF1	4.533775237454281	5.41379043714648	-0.14929352677969	-0.240901205810466	0.0865197879600793	-0.161256421574672	-0.7985328051688841	0.020337992856998	11.0674948282262	-0.881537997611729	-0.7910128598943509	0.377312758528649	-0.4924563677194629	-1.36197140860659	0.0814554328047348	1.8069593982126e-10	0.381361694577618	0.431778770076026	0.707202620001123	0.624080192989278	0.179809170775307	0.935372345618536	0.8941171793520829	0.9970788232462492	0.9945603279679046	0.8714963365052506	0.5769841477681137	0.9581132296776296
SKAP2	2.63604481344529	5.260725280082831	-0.461507452312039	0.181880809882916	0.0712468761042579	-0.245489617135752	-2.31293653187071	-4.47592997746782	8.656767293758039	-1.92372646505047	0.435089007763323	0.226192816521255	-0.537207963535584	-3.1079703880890204	-12.6659882863636	8.69371265373452e-08	0.0588378388577941	0.6652370936110699	0.8217680403910609	0.592945527168959	0.0040984281014913	3.4089364551806403e-16	0.7998294191986864	0.9970788232462492	0.9945603279679046	0.85974934751596	0.096672354263352	5.541510285934063e-13
SLC25A5	8.372098791902669	8.91890546803331	0.145095763379182	-0.0016664828632639	0.0611166932792406	-0.132675050165238	-1.07738158716486	-0.0066751287319491	21.911510646725603	0.7426762907591379	-0.0054568823575039	0.2205430226415889	-0.372943102330094	-2.09652061320753	-0.0276388465118555	4.9156020374639495e-12	0.4603136865675539	0.995766400123297	0.826129409168	0.7103993841466429	0.0508992469203209	0.9781590112221328	0.9091891300917788	0.9993672954062928	0.994858108461768	0.9036970430756864	0.3505836040075833	0.9862037982011476
CCDC109B	3.2118151722175496	4.28890801655028	0.156109576418334	-0.548665446348757	0.255738164215616	0.2770078849683369	-1.58451138703728	0.564170474359939	6.6370322854661294	0.65760460459449	-1.29012349080431	0.7832712479700358	0.624359231714302	-1.96638324484216	1.6660853509213	1.3748963958464e-06	0.513128892800024	0.201857412802857	0.4363329183605139	0.534560225561369	0.0576183791847447	0.102890525639058	0.9215235245329876	0.9970788232462492	0.9941029458147648	0.8373506756273417	0.3716649145661859	0.1851144765511818
POLR2J	6.44049724003606	6.01604931125149	0.0472477251010193	0.0940387386916114	0.206548243584429	0.0930548889238382	-0.199736848271821	0.169374306562914	13.1501543766929	0.360340260471827	0.363890685904121	1.0924808395318	0.372331454022063	-0.431847726224371	0.8561282882133141	7.029950429762019e-12	0.7198188934292249	0.7171364127595659	0.278832588133185	0.710912124088216	0.6672645547095389	0.395030052966342	0.9528515890976156	0.9970788232462492	0.9941029458147648	0.9036970430756864	0.8775250905898319	0.5143749578275438
DHX33	2.95620260843861	2.50483724901627	0.0664933759778379	0.173894143086121	0.147130946740265	0.171054268138244	0.260705419112565	0.6594475433708671	7.18621358647114	0.3749934452813749	0.7568168771743679	0.590713810123138	0.531252439831451	0.577792757028847	3.29143558899952	7.549429714881928e-10	0.708867687075005	0.4518528620008439	0.5567296779643011	0.597027287660313	0.5653701650212359	0.001602932511169	0.9509477741358474	0.9970788232462492	0.9945603279679046	0.8599249049514712	0.82593243533807	0.0079120456719066
MEOX1	-0.8407145528846809	-0.3831671289126339	0.441220217986114	-0.9326435708920352	-0.7621879643513728	1.44979780431557	-1.5990243988015198	0.264308712846837	-0.25839157193056	1.02046542518585	-1.03278971878623	-1.1349255590748402	2.00982733018399	-1.00077342362329	0.4049714880362689	0.7986675386063079	0.311520764750091	0.305525756557865	0.260840400308919	0.0488329811859736	0.320747640462459	0.68681367425923	0.8778425966309081	0.9970788232462492	0.9941029458147648	0.5853535483978457	0.6871100617725883	0.7738058417335567
THSD7A	2.1291702085013	-0.384251023014976	0.0856344637174974	0.125167771809524	-1.06100769024406	-0.268625215193562	4.370451648221709	0.470203640638907	-0.550122661395952	0.241933125446555	0.2715130824465739	-2.02764567316942	-0.420339794603981	4.94327439892936	1.12624900881075	0.590169596479869	0.8095854790921609	0.8017708401714079	0.0466375310749758	0.67564240466989	6.88301803767157e-05	0.269925161102245	0.9696738976392508	0.9970788232462492	0.9941029458147648	0.8904787737950289	0.0096594987669682	0.3857541746804941
LIG3	2.80297810872936	2.83943016073898	0.0655646848275234	0.280048335753699	-0.115544961405881	-0.0966535430590181	-0.144546618180909	-0.0986305603513795	8.190257101289799	0.398927804866114	1.1399505886057	-0.5001972712474261	-0.3156899054609439	-0.325417751640978	-0.499005796788206	4.5657517737379006e-08	0.69123770862329	0.277254053806016	0.618602615661224	0.7532629802200072	0.747619691845743	0.6216853853933211	0.948493659135072	0.9970788232462492	0.9945603279679046	0.918245881014661	0.9088338972029166	0.7196734207386811
RPAP3	3.17309243002786	3.9142400401309	-0.0152771075408758	0.620124119059369	0.0494949930827263	0.8491529793108149	-1.83474737902322	0.074621378057779	8.79468508158088	-0.0715881704894284	1.95457763206853	0.169047534921005	2.21281720355539	-3.13392631394512	0.2952958227069699	1.05985553799121e-06	0.943147160277282	0.0922774431701628	0.8662777731191021	0.0306792403090778	0.0066570701243108	0.771412516873667	0.9927677344878556	0.9970788232462492	0.996717600422257	0.5691668454381286	0.1261996763021694	0.841278244907174
ACSM3	1.09781760828881	-1.61152909915914	0.147695864656046	-0.224852821504995	-0.163708322013008	0.670309728705784	3.77108299855182	0.601158998496563	-2.54193826108568	0.581320235863803	-0.496388206403615	-0.448221894721779	1.4923615318123502	4.785189611796151	1.70847805426582	0.0230061712583522	0.563013939454575	0.6235290025607221	0.6554777149149791	0.140381736445695	0.00020571537689	0.100761280270306	0.9288396716915178	0.9970788232462492	0.9945603279679046	0.6630572718755866	0.0180410307654548	0.1822654204592785
AC004381.6	0.835355080427883	0.2140968170039169	0.127462390850058	-0.173053462034712	-0.308619660391884	1.31664744126151	-0.1054351910762139	0.0409842877857222	0.310375747191489	0.53396802702495	-0.379090740842578	-0.8932723047583829	3.03468796385652	-0.127415192786182	0.11608549030151	0.759333621199418	0.5952322455899499	0.705865535320831	0.37511878489397	0.0034609284954457	0.899218746805713	0.908032656885	0.9313687524761304	0.9970788232462492	0.9941029458147648	0.4488522648680681	0.9679428371007088	0.9396813282682066
CIAPIN1	3.5325736176271403	3.0529313869933503	0.320355934488876	0.550910042780349	0.0980293750198534	0.6570908174593699	-0.08565492010378	0.460373418678467	8.22570276402598	1.8643564857126296	2.0873738917799	0.4115253385499071	2.1295424158317102	-0.181024382292138	2.18142415483376	1.19076725684083e-06	0.0667412245705701	0.0699081974784177	0.68202311478645	0.0371314595349192	0.8586629218467291	0.0417152653168163	0.7998294191986864	0.9970788232462492	0.9945603279679046	0.569298751545882	0.9524316840879564	0.0932652928980098
SPPL2B	2.96074474487367	4.21402966391118	-0.0796563211010523	0.0294576462728741	0.19740235412904	0.086252005463215	-1.6095195419251105	0.176258961425282	5.23927201205572	-0.255962616616217	0.0555211184813242	0.479743850231241	0.1471400909158559	-1.56165375577699	0.403134977614786	2.8910879471584303e-05	0.798780065514451	0.955933629248793	0.6330135982877889	0.883470007128498	0.129973483278109	0.689352771429321	0.9682718316305374	0.9970788232462492	0.9945603279679046	0.9617103476035496	0.5224119715193947	0.7759047090342026
FAM214B	2.6103822363413	3.44342317584222	-0.0454979931837614	0.237553575040763	0.170202700915688	0.3855043642797121	-1.6732427465379598	0.1150061139814169	8.32532528972142	-0.242964210406769	0.799858304457994	0.662524388091715	1.1030289058056102	-3.1123470590674702	0.4977219074728571	7.9234538263877e-08	0.808787191433183	0.4348213975922371	0.509949825121286	0.274167025082827	0.0049838359992394	0.6231063164418139	0.9696738976392508	0.9970788232462492	0.9942733950036512	0.728147607961543	0.1073967021321422	0.7208050118502322
COPZ2	2.03441119349024	2.01092722532514	0.2244250902837549	0.7175764597363259	0.633555770516277	0.591639471768779	-1.3904719467198898	0.912628351012774	4.50708803650461	1.03276565974542	2.42921002447414	2.12983583048582	1.47606690427203	-2.39468676186484	3.6771545648293	0.0009241653793589	0.305625433504171	0.0824561563423161	0.0369184093842993	0.145509605801191	0.031763536716528	0.0024807373878499	0.8759506213561027	0.9970788232462492	0.9941029458147648	0.6668400764359121	0.281812989807255	0.0109981236874519
PRKAR2B	3.3742076407724	1.90262068133858	-0.181081644962417	0.420966304766527	0.33597320090846	-1.17093518064228	1.46483358076435	3.37161825154569	2.3151368941082	-0.60312240313053	0.760668895390072	0.785773567996611	-2.0448621337706	1.42732158768488	7.84678187938969	0.0321681694040304	0.54851654829338	0.450487005340798	0.434871354879062	0.0448776069320635	0.166650524162324	9.140370978618093e-09	0.926557982996342	0.9970788232462492	0.9941029458147648	0.5808833586304173	0.5631644597446813	1.1284887131639436e-06
MSL3	3.31545381782806	2.81830778533172	-0.0376354782637031	0.706036581793678	0.0594386545802191	-0.168458625723915	0.159129717869285	0.7994424571795631	6.6764073807906605	-0.17690250775448	2.57477613794348	0.199688896042282	-0.420425116029581	0.292118874231947	3.325594293937049	6.0694656035439205e-09	0.860126720599985	0.0122801530644995	0.842337872934407	0.6755406470883879	0.7711120317380609	0.0014439327430153	0.979613092006964	0.9970788232462492	0.9958433624875556	0.8904787737950289	0.9175358303717428	0.0073122523411214
CREBBP	4.60416822897803	5.1524232802579695	-0.0654809289682613	0.0995100646588757	-0.217172270577052	-0.329778030350383	-0.641346641755479	0.117013420657704	16.4868758560377	-0.454675731709424	0.43379455340239	-1.0726435991678298	-1.20569284323842	-1.61334994041572	0.6579778230714661	8.32240187791714e-08	0.650836385410923	0.678958903445693	0.287344333758354	0.2324366727786449	0.135513864667863	0.521101021363576	0.9405704995520394	0.9970788232462492	0.9941029458147648	0.7089145857289306	0.5310244565310922	0.6315824407058388
BZRAP1	0.900130030766299	0.559947299425702	-0.7629471390902529	0.0906357921792836	-0.7781419814802	0.692431483427091	0.7902108226938829	0.5208593552494749	0.617947630406395	-1.99238762012392	0.140542587032535	-1.45001658376252	1.05104738832187	0.687510074722269	1.03144548976304	0.543629378036959	0.050472090277008	0.889240341319049	0.15181984165144	0.297133857387515	0.4990268141679939	0.311270321425729	0.7998294191986864	0.9970788232462492	0.9941029458147648	0.7347705917767849	0.7931651645054232	0.4296596490271508
PON1	-0.707913711149212	-0.5616188201271839	0.3663366018103859	-1.1898271771693798	-0.340766447042227	0.445869483737495	1.02750628752012	-3.24122414006728	-0.549653760112658	1.01614230476173	-1.78411689007373	-0.6694595337640079	0.704587994901287	0.8443247308527879	-5.626932603399321	0.5907791737571451	0.313491553645904	0.0792570839812319	0.505719409710475	0.483634080170398	0.405076993425881	9.97895031539805e-07	0.8788981156948111	0.9970788232462492	0.9942733950036512	0.8178991752297343	0.7401063810522137	4.168295156369802e-05
GCFC2	3.13922208325026	2.8299797031740703	0.213710026712714	0.0821339515480864	0.109494394457629	-0.0569387717803468	0.303797824938148	0.3881240990056639	8.17427918820518	1.2248532116049198	0.361930059519246	0.44667311531336	-0.171603858017903	0.682984285477805	1.9536622337575096	1.2911686837722302e-11	0.224984176129015	0.7185605351213691	0.6565733455958729	0.8642740442071091	0.497007282825626	0.0549817126628195	0.8554685693499351	0.9970788232462492	0.9945603279679046	0.9537344602589658	0.7922145012321856	0.1148071364711646
WDR54	2.38257832654493	2.60235063270048	0.0072844150003004	-0.352220898067892	-0.0239367787996361	1.48519476116702	-0.237101360360511	0.062876357599742	2.54037918107078	0.0198540915908156	-0.5496327624070619	-0.0479347279874877	2.37155065103228	-0.183126130572565	0.115093378897188	0.0176495139798083	0.984220717792953	0.5844889382617829	0.9619156336727408	0.0206468220647896	0.8557853835738459	0.908897341423057	0.9975303721088612	0.9970788232462492	0.9992987991311232	0.5599074005370548	0.9515940248437044	0.9401272834794832
CROT	3.858721084078741	4.289382621067	0.0329958745910964	0.585847064387098	-0.0052647218045625	0.474200991195707	-1.60418634489013	0.8996506111219741	10.5278224807386	0.158352782785126	2.18275924317755	-0.0179281783753781	1.22411917814193	-2.9786735970272598	3.88677872857664	9.19258270388722e-16	0.8746623437439549	0.0326163209105292	0.9857502377963208	0.2252590876505349	0.0040471435683038	0.000238220013041	0.9825083403172096	0.9970788232462492	0.99960763187358	0.7062555772086417	0.096288892439291	0.0019508638935313
ABCB4	-0.964911167335267	-1.25178808763245	0.161250386542313	-0.821050622699966	-0.801204290030816	0.8546201770249641	1.2405121738927	-2.35820118666304	-1.23217284575129	0.447067656598286	-1.2247264877168	-1.54973219619947	1.38120565155478	1.0265651263674	-4.192623790661391	0.235784889891137	0.656364911180288	0.2252763085422439	0.126346113375181	0.17202757384279	0.3120804033480189	0.0001152560956703	0.9416170319511576	0.9970788232462492	0.9941029458147648	0.6846288399754799	0.6799035014602852	0.0011455177617686
KMT2E	6.406381819479691	5.66800467897084	-0.088275472223297	0.188698455213147	0.156462120423598	0.1106868092394469	0.731873206703303	0.420582014061805	14.2547803665308	-0.624506515497225	0.7081857395926879	0.7805180366708421	0.429725104536332	1.5518390061452298	2.04155088056405	1.37208051604436e-13	0.5345191946004021	0.4813727249234629	0.4379596092060711	0.6688225195427729	0.127621265348386	0.0459044810610518	0.9241443478360226	0.9970788232462492	0.9941029458147648	0.8877240252165506	0.5194723526950749	0.1001930626607045
RHBDD2	5.446975150455519	5.4776183200097694	0.0216360794629496	0.0951579699435849	0.110239899430401	0.414424039989178	-0.352062929352811	0.7722004523065871	11.2861527121707	0.1168380854888849	0.284194291084654	0.424349069695985	1.2403017016237	-0.5880480242926489	2.95732255575583	3.38212999408292e-11	0.907347910046435	0.7772769871515709	0.672708955503473	0.2192672256847979	0.560379288647348	0.004914159023862	0.9864779019321896	0.9970788232462492	0.9945603279679046	0.7047694466029584	0.8235569117726724	0.018266101386905
IBTK	5.065855123362019	5.90340923473129	-0.306441857045459	0.323109877774117	-0.0681796294367505	-0.0986257526610942	-1.47145950169357	0.6406448026111561	14.7873062040808	-1.64903500698118	1.10259841947828	-0.262395036151971	-0.289829968267656	-2.87309685389386	2.82653800086281	1.20012269152978e-10	0.103895297491959	0.292055740885457	0.793834779125465	0.7728789373903291	0.0095811277168003	0.0093803879342708	0.8145649504805974	0.9970788232462492	0.9945603279679046	0.9260715665475192	0.1530704818768427	0.0298898650297066
ZNF195	3.17779148621228	3.00178039536644	0.0274542027367719	0.5061688105890599	0.259062958566201	0.29673098409284	-0.262938705208018	0.176065806808559	7.02459825758338	0.125969970058955	1.80117037735641	0.862889310354892	0.7388220523962041	-0.4787354203582039	0.710590462552254	1.4646174120661802e-09	0.9001386500618109	0.0762442851401124	0.3913230946557139	0.462634469174739	0.633709094443979	0.479841601138851	0.9864779019321896	0.9970788232462492	0.9941029458147648	0.8099193651087222	0.8609669386626758	0.593934357947153
MYCBP2	5.043944184918571	5.0442719294962	-0.0033400203585458	0.444577324074911	0.1529190775501319	0.146913204098807	-0.46246626617367	0.746004960852101	11.435413435473402	-0.0155733304485089	1.4162637951887598	0.513575975119901	0.3751147906821789	-0.822520454794022	2.93331472710024	2.44966734432325e-07	0.987622163374284	0.220651279549741	0.609266011843344	0.708840960949758	0.424608615043481	0.0089310377105732	0.9978926557339736	0.9970788232462492	0.9945603279679046	0.9032007430141956	0.7536670506297571	0.0288487750654335
FBXL3	3.84627067154403	4.15586192745066	0.117419114468605	-0.204803685930182	0.343271156929715	0.332916970335375	-0.610830534470935	0.28859348430409	9.04692258217063	0.4960265320017029	-0.6657933472300661	1.04835592299417	0.759944712792409	-1.02477085345831	1.07933016410899	3.58982620097419e-13	0.621523544502564	0.507863553974341	0.2982985960186149	0.4499937502938749	0.309212713902851	0.284369245718118	0.9369911405687056	0.9970788232462492	0.9941029458147648	0.8041610799519284	0.6784940843760309	0.4010421524133929
ITGAL	-0.807789799960551	1.4671025173104	0.427173295211451	-1.08092502924247	-0.444102705032799	0.756969499073538	-2.49161986980077	-3.08668856345176	1.05426224701425	1.0557972660426	-1.3782559412084	-0.767129659779221	1.13343435092386	-1.72260460105182	-4.968601733507731	0.30554782269815	0.295215717924464	0.172930723936008	0.445990518431047	0.261483756053686	0.0896843828800039	5.055727769861139e-06	0.8711058487171462	0.9970788232462492	0.9941029458147648	0.724964801412142	0.4516211737306384	0.0001198794416549
PDK2	3.2111478740327	2.43651730625994	0.164247504851168	0.419619921510025	-0.13081794186424	0.319856677589895	0.768816171783578	0.437604158773109	5.16380670471587	0.735776475331583	1.27521217487908	-0.419621056619682	0.7788080510603871	1.28858914518212	1.6235180849572302	9.634937207817992e-05	0.46449242917014	0.2414738348237519	0.6761255407062049	0.4389865498249339	0.2134446436494139	0.118474969911783	0.9095954794760346	0.9970788232462492	0.9945603279679046	0.7994136518952545	0.6076936342867453	0.2062940433505192
ITGA3	3.74659664733157	3.8472735636272697	0.0414051121811615	0.273812679941979	0.345915592501953	-0.231917418538421	-0.142272135185265	-0.157131948069574	7.622797916524191	0.1727650249918719	0.7642467857696329	1.05190550028038	-0.510220616661392	-0.222404352228075	-0.543101137244194	4.56821641176036e-05	0.8633698817874709	0.486303572455238	0.296681277163895	0.6117377555327409	0.828297606473722	0.595989757188891	0.979799511618678	0.9970788232462492	0.9941029458147648	0.8655857106417306	0.9420243359073516	0.697541662988657
ZFX	3.83745416026502	3.14841868137838	0.4349121707866079	0.0290882198936902	0.1248395172472539	-0.126943146694576	0.762046014773037	0.3608690425075569	6.520774688472071	2.08677291151779	0.0830403644006903	0.428842498075026	-0.327003324207815	1.25625530656437	1.33283712018884	8.98017416816008e-06	0.0407752459626362	0.9347379011761492	0.669440367194472	0.7447141259613441	0.225463374383129	0.195331887623438	0.7998294191986864	0.9970788232462492	0.9945603279679046	0.9159600198535384	0.6166276024768869	0.3016895591346322
LAMP2	5.901495470917831	6.57631284988768	-0.099167257466245	-0.1633624646960479	0.105907035073362	-0.0200885852398217	-0.8375491733732021	-0.354138865644977	24.655493830241895	-0.6976520394709129	-0.8872321616561372	0.5357715180357691	-0.0778520901573492	-2.43665481895588	-2.1668933308837803	5.171957119423511e-35	0.487845350232107	0.378175685814106	0.593917466741376	0.9381812544050908	0.0175287723777603	0.0338574069105787	0.917086167562574	0.9970788232462492	0.9945603279679046	0.981292317945314	0.2088782912479964	0.0794964415749469
ITGA2B	0.0751949753043141	-0.169647821344713	-0.206125596913631	-1.04341019580817	-0.4836261975461129	1.2312081431180502	1.0092292464274	-2.41423920687537	-0.186050160671689	-0.618135125723681	-1.6505484232947	-0.977512932608574	2.08486386956457	0.92660316357812	-4.86071442603619	0.85416425534427	0.5386953996079721	0.103783405358277	0.332030877552161	0.0410158620032894	0.359350332873962	1.0182685782621e-05	0.9255565427284396	0.9970788232462492	0.9941029458147648	0.5772701443709712	0.7105774904584263	0.0001955055625606
ASB4	-0.722244589185387	-1.1786181105303102	0.6492177040199201	-0.452994817703857	-0.709224822360862	0.560192797560338	0.359266340932616	-1.13767674002951	-0.927553456763256	1.5658835957271102	-0.5746652406487559	-1.19020970692058	0.776764717574944	0.24175538522325	-1.7351755507002802	0.365979614770248	0.122460870098858	0.567477735282175	0.2385890609564339	0.440202201408875	0.810124591953298	0.0883536370183636	0.8265896861655443	0.9970788232462492	0.9941029458147648	0.799761562005896	0.9347043492950408	0.1650085588623474
GDE1	5.79627429071004	4.818176700845871	0.0879853041906558	-0.122301641834219	0.132881098198823	0.0484110027923409	1.26643920411142	1.18749555732226	9.85379324427323	0.58470037758104	-0.425600921992323	0.623538472556082	0.167085381785866	2.3438823889896296	5.19014500304601	3.1743620125593e-09	0.5608939798608891	0.671805159173067	0.535231804990501	0.867846694803866	0.0223805866779177	2.26078621471062e-06	0.9286940487454932	0.9970788232462492	0.9945603279679046	0.9546656220345692	0.2371418274449432	7.022477179993642e-05
C19orf60	5.909516824378789	5.55201328336272	0.377579888916615	-0.0465826427342579	0.110532936353931	0.276597538708981	0.100173906318061	0.582414493843589	12.7957780776753	1.66344499927473	-0.15727993407875	0.345778475484305	0.6894857524294069	0.179519523336974	2.2210633490001404	1.5352285695399e-19	0.100965203480576	0.875504406294447	0.730608968892753	0.492934731207731	0.8580797951110709	0.029782996094736	0.8124060646104084	0.9970788232462492	0.9945603279679046	0.8224854847035505	0.9520283564572666	0.0722428382019416
CRLF1	-0.448486893119112	-0.5351221928547629	0.772863609058702	0.2532687174194239	-0.463817272798491	0.802136693317652	-0.466230257864379	-0.926531181963792	-0.516195872600827	2.14636726274065	0.390626017076827	-0.9287674218090358	1.26664146148509	-0.368038674384084	-1.69083863957115	0.612361460801371	0.0356879732581468	0.697367666169371	0.356602142866008	0.2098377782922749	0.715324243635182	0.0979410116298289	0.7998294191986864	0.9970788232462492	0.9941029458147648	0.7004317109315216	0.8955971939351973	0.1786214766139746
OSBPL7	2.88544816144617	2.8406098045531296	-0.0735630432551376	0.25029541576611	0.0096793630335103	-0.572403590815899	0.0415124878057816	0.8689611867413799	6.04248695348743	-0.383171032414584	0.753123292033372	0.0363224335007854	-1.56198762468523	0.069663468491508	3.3924918761400003	3.4234071286538897e-06	0.70282568164144	0.4560723705853871	0.971135550854444	0.123089137343829	0.944967043434521	0.0018324609722021	0.9509296961435328	0.9970788232462492	0.9994544656642814	0.6524972059673086	0.9832047469558168	0.008720618732556
TMEM98	5.67992968027097	6.39711186206655	-0.1942469964768819	-0.286099316666256	0.0063859512633288	-0.536055942456406	-0.572956721032973	-1.16178737195174	11.6548444963587	-1.03252768648858	-0.7977729294290009	0.0235961871741993	-1.5227760463463602	-0.912330270176865	-4.20502936562993	4.3403994574671606e-12	0.305744228881935	0.427863743604039	0.9812483649054928	0.132753895567046	0.365486558072729	8.41507194285662e-05	0.8759506213561027	0.9970788232462492	0.9994544656642814	0.6608935076016087	0.7143168498625467	0.000906420808334
YBX2	0.0262171598629225	0.0430549997455782	0.402131730433056	-1.06026946917331	-0.7002685913558749	1.48170683361475	-0.427404028696137	0.8658000292262951	0.0407062351919459	1.11300575501988	-1.56461272729837	-1.33432435343326	2.37559177496591	-0.330608358789338	1.6024180953871998	0.968121115448624	0.269962418274023	0.122736675446354	0.187144944538616	0.0205222833596088	0.7433389596659541	0.116859003613526	0.8639357794480261	0.9970788232462492	0.9941029458147648	0.5599074005370548	0.9075742058085852	0.2041526583816095
MAP3K14	1.68778125428454	1.35754472524449	-0.0817621946055374	-0.025621319656271	-0.1569655619277259	0.1109130054355599	0.696158259433739	-0.236373214202243	2.9618144480265896	-0.345436706273965	-0.0839434635920807	-0.4750284089022279	0.258389196984175	1.17474135797519	-0.8793691132670559	0.0042475148502169	0.730864663604971	0.93335547964234	0.6363349686444579	0.796910636697706	0.244319228440475	0.3823917267074729	0.9544022432118408	0.9970788232462492	0.9945603279679046	0.9333174705849032	0.6311660957738506	0.5016351992523655
TMEM132A	2.79079374933733	2.99214865536152	0.470952672174514	0.0289182122035011	-0.373794814694275	0.696630657788208	-0.328676787076871	0.0421187730664706	4.356908593821251	1.97247857863358	0.0684048992531235	-1.17574469671717	1.56061984859712	-0.387437512545872	0.117067798425952	0.0002196235775308	0.0528546220352209	0.9456733952977148	0.2440825441250139	0.1234505272780759	0.7004624123593239	0.9072734419256592	0.7998294191986864	0.9970788232462492	0.9941029458147648	0.6524972059673086	0.89038969620053	0.9391110372498236
AP2B1	4.15231021756004	5.04039084877084	0.0249165246850705	0.1925942086791019	0.525586363866074	0.0617398629008457	-1.14723786008091	-1.42880554523339	9.20233629832433	0.122473382371025	0.528599175059776	1.91692782967127	0.156458488907234	-1.71376905952252	-4.8547966445498805	1.4734669022709401e-09	0.902903646815509	0.598976391444375	0.0596564063967355	0.8761541216797709	0.0944596926759012	1.22686913770129e-05	0.9864779019321896	0.9970788232462492	0.9941029458147648	0.9585360236627332	0.4602812465061119	0.000224254373418
ZNF263	2.67814766684121	2.7305091760482902	-0.216775816545088	0.141184337022915	0.0080357199515287	-0.573912139198558	0.164097274146022	0.303691586065496	8.57472368780061	-1.46634321543982	0.622715357886614	0.0386959888055784	-2.04716713624107	0.4034871324050739	1.6921232690318502	2.757250354848569e-08	0.147319111469693	0.544647860666497	0.969249650943546	0.0447653017369535	0.690205286902401	0.102265323030068	0.8352252583292793	0.9970788232462492	0.9994544656642814	0.5808833586304173	0.8860700580194233	0.1843456143929798
CX3CL1	4.67790153297076	4.28233500931062	-0.0970623100395481	-0.535557261499462	-0.105738564732319	-0.499286382882358	1.22135168807257	-0.114513545756681	8.06776351488842	-0.4262221093018971	-1.36952663107217	-0.327028713783031	-1.18304304329594	1.85416351136561	-0.379829450290839	4.16088852529579e-08	0.6713338080439991	0.180508177412795	0.7446835239996551	0.241039081550516	0.0750802027700598	0.7062878766274171	0.9449164324486464	0.9970788232462492	0.9945603279679046	0.7126333770907063	0.417958686897493	0.7890457007381637
SPATA20	3.72562939101829	2.25193361952556	-0.2044869506808289	-0.001481941125053	0.308650720986551	-0.4646763568674929	2.36429680463972	1.09112405684078	4.4935194558043605	-1.0184981220192602	-0.0041733216553595	1.10219410653601	-1.1920307955666	3.84523859613801	3.98967723409819	0.000387192805335	0.3121633047320539	0.99669832682916	0.274385937422454	0.2375177536691129	0.0012820190951902	0.0005128815643664	0.8781684542879596	0.999471574786445	0.9941029458147648	0.7116586439139129	0.0518971238829252	0.0034157667040273
TNFRSF12A	4.355145742082	3.27864274177083	0.27222552247755	-0.2135230666681219	0.196385588672921	-0.7469106308685459	2.68630875705198	1.54457376279867	3.48237913091711	1.04172839672992	-0.455693828836052	0.5639822990617049	-1.50941504003088	2.5073848101891003	3.4606454355596696	0.0019316504729746	0.301589250376911	0.65014973691186	0.574808197329507	0.136275400637547	0.0149211275023873	0.0009669838073343	0.8742748653479356	0.9970788232462492	0.9945603279679046	0.6622531977813757	0.1928869676534586	0.0054375765724045
DLX6	-1.3657074776533702	0.728236320728549	0.508885051592676	-1.3355155237515302	-0.775320168554952	0.80746733906295	-2.38507976724236	-2.0820388483103502	0.4726629560010639	1.11216404000934	-1.47253090909794	-1.1149127663180802	1.06894070985699	-1.4695922931598402	-3.00425243321684	0.6417989015485049	0.270412665815629	0.1457402626603419	0.269279648672559	0.2893009981535739	0.146519543281387	0.0037598973116868	0.8645287344597917	0.9970788232462492	0.9941029458147648	0.731772623339593	0.5429811636301499	0.0149377427411556
MAP3K9	2.76401173041748	3.36694334941324	-0.0744208498256872	-0.2428980038547489	0.12414591805651	0.423450194625631	-0.918350946719521	0.400514981810426	7.9246901273176595	-0.380501543273428	-0.792564285194111	0.4591781410983859	1.16268922269266	-1.6679687285375402	1.68254537301521	9.73698335864197e-06	0.704799040472054	0.4520151562226789	0.6476180917877479	0.249530260146268	0.119978371571023	0.1144040827078159	0.9509477741358474	0.9970788232462492	0.9945603279679046	0.7194054757630189	0.5050535378152667	0.2010052641206168
RALA	4.74668648882084	4.37229462825732	0.418188849719497	0.7895652314795141	0.1033476346866069	0.73120192034025	-0.647865078020083	0.79554254091777	10.5451968012539	1.96579059634426	2.85107060319152	0.346210579380141	1.93985089041699	-1.20576670299969	3.2729643389563594	8.581042048635251e-16	0.0535321914444777	0.0058097196041789	0.7302857340945941	0.0566730052454656	0.232212427866592	0.001695638075948	0.7998294191986864	0.9970788232462492	0.9945603279679046	0.5934582123121557	0.6208147138308253	0.008230109964548
BAIAP2L1	4.369740936682319	4.77747976066086	-0.270730727082996	0.123807069820038	0.448343683088534	0.2100421913633529	-0.610343431483639	0.168464216522388	8.080912051537531	-1.02752618217851	0.288522187413163	1.2499155405483202	0.447212363020522	-0.8207671540010899	0.5023099917846741	1.66713724589548e-07	0.307923931206176	0.7760027778011569	0.2157444394948139	0.6562054969848821	0.421061974421655	0.619370828257603	0.8773971021806879	0.9970788232462492	0.9941029458147648	0.8836248341678722	0.7515468876423482	0.7177965243760128
KDM7A	4.46664165696351	4.91981951216368	-0.168435630117424	0.420238022650485	-0.224096462719511	-0.293235983605827	-0.533011311807871	-0.193815085325421	13.2702280620015	-0.8675427174226579	1.68287811420628	-0.8266598000501619	-0.81728636435955	-1.1117358752905702	-0.8778188519000071	2.69440197898822e-20	0.388788107633114	0.0971239688020744	0.4114085601460839	0.416705369254126	0.270285099551286	0.383226417763219	0.8960408336010344	0.9970788232462492	0.9941029458147648	0.788978604472777	0.6522082430661723	0.5025274086654419
ETV1	0.393615263514291	0.314029629154236	0.692686332289708	0.0047991037915057	-0.5357837756907561	0.540193833893758	0.0136710980150467	-0.13289772461519	0.297663426487631	2.00255651276707	0.007751053121798	-1.1405586198311002	0.881636147770858	0.0105766413251481	-0.242537940382458	0.769016971678395	0.0495152724068844	0.9938390722151508	0.258427515304926	0.381273833017636	0.991618413193056	0.8093965763630309	0.7998294191986864	0.999283271038019	0.9941029458147648	0.7722810337189179	0.998183319579258	0.8698811254888583
AGK	2.2759643164003	1.24414145073627	0.142722399605947	0.4070104680610379	-0.135180330055545	0.206682516228058	1.268153948544	0.7075264408455749	2.59443668548671	0.754101609434903	1.2222181945221	-0.5138168071713011	0.5943218554268851	2.09945281798836	2.6952774477917303	0.0158351952306776	0.4534758080357929	0.228150579449856	0.609116313803675	0.554331805164436	0.0449528527652924	0.0107594115919096	0.906710234983276	0.9970788232462492	0.9945603279679046	0.8441975553701095	0.3303262468515773	0.0330974065016367
ALDH3B1	4.0537852270182	4.7432669922977695	-0.3801237780523879	0.7658040304278879	0.331816219365644	0.27649894573604	-1.60954093890858	1.35293169496622	6.2170210356082	-1.27065829274307	1.50308299520855	0.831125820873226	0.5342539133876579	-1.6559019708525202	3.26139854802942	7.8577412891149e-06	0.2083326823546489	0.139724108730236	0.408929240997976	0.594961656826765	0.113558219205954	0.0029226655699317	0.8518584659452195	0.9970788232462492	0.9941029458147648	0.85974934751596	0.4936349773416674	0.0123913143387653
TTC22	2.75626835034276	3.4680614074207803	-0.266836014848732	0.135998235640269	0.301036103915872	0.0426259146529951	-1.36002145218609	0.28979791926784	7.4769204816467	-1.3337004865476798	0.4073358184686679	1.09489038008385	0.1118976820724819	-2.27446456765864	1.13068064410843	1.5329019876568998e-06	0.1868882520219589	0.68782229917145	0.277565731497896	0.91125248551976	0.0344645426240406	0.270194673443507	0.849528458059858	0.9970788232462492	0.9941029458147648	0.9717270122469772	0.2925582418841039	0.3858765279202351
PHTF2	2.57908508649938	1.64639777231278	0.0313062417826751	0.325624278421266	0.239575264634576	0.441766614231526	0.822048664211389	1.04764383447908	3.1739732392309903	0.143164336838816	0.8874343500247471	0.797929327813452	1.11695372349515	1.24704975342943	3.64909462743786	0.0060150333204013	0.886596594033562	0.3846232375373629	0.427791215458125	0.268157008902583	0.229205232609498	0.0014559843794627	0.9841013557291568	0.9970788232462492	0.9941029458147648	0.7268876532197152	0.6183560802711808	0.0073541914267686
CCL26	0.6904768034104181	-1.35079268637984	1.11587833792488	0.545531143388608	0.0006586957436372	1.89007052473226	0.165490068781218	2.08956198782358	-1.07785213816048	2.2687318293739502	0.6373911588567049	0.0009622593095668	2.1350447330353504	0.1041453152969549	3.0886850546794395	0.2973657947359989	0.0265623314994089	0.528439027554584	0.999235183559167	0.0365191424089504	0.9182889075635552	0.0055079220079354	0.7812521085400903	0.9970788232462492	0.999872312547196	0.569298751545882	0.9744325572396644	0.0199300750526428
FARP2	3.29105480904719	3.4845982874650496	-0.176919002367673	0.2242122879378869	-0.111554328019871	0.2758122486229489	-0.290345785004428	0.409346553270544	6.742021167539231	-0.7775189980384691	0.597927563373499	-0.3542039266265259	0.678704792968355	-0.438200316601962	1.4146496776965902	9.2757836929357e-07	0.439630988209482	0.555090274164288	0.724319504474045	0.4997422197900779	0.6649209712195021	0.167325246398954	0.9043023628148544	0.9970788232462492	0.9945603279679046	0.8260016506901414	0.8762743808660199	0.2678934324937948
USH1C	-0.781133327566899	0.381979130409152	-0.3462754586696799	-1.0059021638134	0.670232115332511	1.2668479071071	-0.995006882344334	-2.33845515945014	0.30660730363772	-0.8018572434562191	-1.27772046742427	1.15718562405271	1.6991130037438795	-0.664869725713599	-3.4677032632399	0.764160619054427	0.425765283996307	0.205979518963945	0.251663152818093	0.0941905392863329	0.512547970203542	0.0012887609264818	0.9021348875433542	0.9970788232462492	0.9941029458147648	0.627164901244099	0.8002923394939931	0.006712913055509
GGCT	5.55754060739555	5.85136372631462	0.0069366023693953	-0.178249367118242	0.3896121646954009	0.0577019753057219	-0.59344749122401	0.299906209807346	22.1908176486542	0.0500690049407676	-0.990125766714372	2.02219671253455	0.226040912737757	-1.74828235528251	1.89426065341481	2.5816850312599395e-32	0.960218618755234	0.325728802544287	0.0472123448194935	0.8218681544642759	0.0850652073029724	0.0625734397347206	0.9957531515399796	0.9970788232462492	0.9941029458147648	0.9403590878722876	0.442792307683346	0.1269627718852917
DBF4	3.6079040048894	3.57002327697267	0.159997410493997	-0.1379050554403519	0.0604505638400964	0.5093015832957191	-0.225537527105348	0.1772889010729	11.8659968692635	1.3137889473352	-0.644591738934121	0.357596489402242	2.2804564514275096	-0.598337160263077	1.07211555256563	5.00485510238426e-10	0.193491381540545	0.52304847842922	0.721800047953302	0.0258217771361911	0.555332515711055	0.291787823389564	0.8518584659452195	0.9970788232462492	0.9945603279679046	0.5678115638910181	0.8208907609641739	0.4088424846186054
IFRD1	4.29967177733654	4.14397132983564	-0.1446633030358569	0.378377843752212	0.0700913184613688	0.178479080409405	0.7902782608277109	0.1956280476705	4.98808390904196	-0.552411448159957	0.8112296690088029	0.201149730202713	0.374800402331983	0.790431868366585	0.4645250785767221	4.82561359327858e-05	0.582630719157963	0.4201566623983089	0.8412331298554009	0.7090591161387908	0.43342462135886	0.6440990679969251	0.9304738653626032	0.9970788232462492	0.9956819803660673	0.9032007430141956	0.7587524070752392	0.7383463900461901
COX10	2.7751229986731403	2.66301404439437	0.0828398121617252	0.0775527639639746	0.12188466544967	0.173326831997255	-0.137825260729558	0.289574309691292	7.658663614150789	0.465558632131053	0.337617184215248	0.488462549761927	0.524083594097858	-0.304432914830895	1.45035101908458	1.08098797883133e-10	0.6430641093372961	0.736723144669006	0.626841315014854	0.6019760384999201	0.761755942584742	0.1516966567025159	0.9394167886403958	0.9970788232462492	0.9945603279679046	0.8617479125970295	0.9149211239080576	0.2486468937312813
GTF2IRD1	2.93470794915725	3.41559294982456	-0.323658996000607	-0.130878413833052	0.2590789522603939	0.206409596710343	-0.730365093849108	0.652091584925949	7.62680128374429	-1.6944212051820702	-0.405423833275106	0.9862060743995772	0.580470201045899	-1.2717183345796998	2.6430179759353503	5.996748338012331e-08	0.0949023069848725	0.6876165849525819	0.327642126034241	0.563595286860207	0.213408825474345	0.0123387398270053	0.80869295865797	0.9970788232462492	0.9941029458147648	0.847787063770943	0.6076936342867453	0.0367917758797603
PAF1	4.00891669332013	3.99550957299629	-0.3204890338753889	0.0277840229487094	0.448723722131873	0.327555741179401	0.1832759115681569	0.27683805946531	9.6028869673365	-1.77252011003914	0.0931867998493526	1.82867187976152	1.03519381282999	0.3513796013977719	1.17660181909797	1.2000569777215702e-08	0.0809235193154908	0.926497308059403	0.0719690763338583	0.304392583000994	0.7289825040929421	0.249305838118223	0.7998294191986864	0.9970788232462492	0.9941029458147648	0.7380716117589048	0.9017950121028394	0.3636587889158885
VPS41	3.5506179150169404	3.30366968562144	-0.253227498938098	0.3205598416012439	0.399429933572425	-0.463685994594622	0.404911268924882	0.529209614470149	8.697861520103919	-1.4175562834072095	1.21394336270446	1.63680826958051	-1.38043624039913	0.849432792619661	2.46025270930954	1.50365107963636e-05	0.16114288385216	0.293953044060285	0.106453510201041	0.172581611490154	0.414841360607079	0.0283717312383893	0.8451644981743183	0.9970788232462492	0.9941029458147648	0.685276649094223	0.7467986730677639	0.0696949201948444
ARHGAP44	1.90361221577762	0.51782366392803	-0.218327750655638	-0.24638905953658	-0.107929607524853	-0.113648253034577	2.05395940684951	1.28490178788126	1.14102675748926	-0.9704719079977572	-0.837168694995126	-0.33174492216356	-0.280045462710823	3.53576482629788	4.9559894449977895	0.2579821338198689	0.33535451917349	0.40551896677253	0.7411330510509772	0.780318489151538	0.0007490070065847	5.2949128135481e-06	0.8862551587231398	0.9970788232462492	0.9945603279679046	0.9287745399007978	0.0387556490118009	0.0001236980410226
ELAC2	3.55496264801182	3.56866138009709	-0.167451158708397	0.2919055881485869	0.179748418981593	-0.21478434947395	-0.2428188597704549	0.355880148850279	11.9467066221609	-1.0928813396225	1.4746505621985	0.843934850746596	-0.749975364540356	-0.6301336179688921	2.0512860303674496	3.7087652040203896e-18	0.278418989621664	0.1450609225682559	0.401754360566292	0.4559347427689289	0.530782839311507	0.0442116781662898	0.8669722624375734	0.9970788232462492	0.9941029458147648	0.8072171925207385	0.8091619795081664	0.0973748329347483
SCIN	4.34359660268535	5.52529619406426	-0.5262199515397921	0.108728438908703	0.401937880739928	0.0021072588369039	-2.03425719860965	0.118049120507503	10.3413897064151	-2.12266524686031	0.2770461113007819	1.17792968185227	0.0044884308102138	-2.96026804652354	0.390765324826459	9.51105404455628e-10	0.0375384103381429	0.78500347613347	0.243054586374582	0.9964325947523052	0.0065076009915111	0.6987453553082779	0.7998294191986864	0.9970788232462492	0.9941029458147648	0.9986649788333056	0.1244755686071835	0.7832677649694619
ARSD	4.81889432201679	4.24539497893745	0.696937878304164	0.327676793762936	-0.138747893996312	0.064886064030201	0.168614212452606	0.406334899433862	10.1768682543688	3.84027586018996	1.0688071675574	-0.5394975645905999	0.1913464839971549	0.320064279735215	1.72696948006623	1.93787344017977e-07	0.0002782536047634	0.301199275985394	0.591376404529733	0.8488491660721509	0.753198050836899	0.0984828395057564	0.1976767981664918	0.9970788232462492	0.9945603279679046	0.9486049510792312	0.9104371283724988	0.1793510519963183
PNPLA4	4.5347860199207	3.98049797164459	0.877025748643114	-0.0705118985731708	0.263499628545363	0.271378788370091	-0.159267259750122	0.2656241926601639	8.86410445910593	4.71928856528566	-0.214858031126528	1.0039384033259202	0.7463798976896461	-0.284082280294436	1.07548201202304	5.2264559472110494e-09	1.27760458262306e-05	0.8310187136131569	0.319093169367085	0.4580898130336429	0.778256111928527	0.2888706171613029	0.0166148217288186	0.9970788232462492	0.9941029458147648	0.8089035921831513	0.9208644331285843	0.4056874822869357
ADIPOR2	4.0777693747887005	3.8568029696469	0.104856913251286	0.3787438551766099	0.1987817467588089	0.0960333432868245	-0.0042756571714526	0.372959356508231	8.44743692378179	0.447042620935827	1.24519560542634	0.6084654827513539	0.2270375087300389	-0.007269609915881	1.39019371814298	4.19418634430613e-12	0.656307906303717	0.217462791653722	0.5449672529668611	0.8210963527537529	0.9942216706241508	0.169140824552315	0.9416170319511576	0.9970788232462492	0.9945603279679046	0.9401100861152516	0.9988531531791032	0.2700569992561702
CDKL3	1.29335091525325	0.519567150052326	-0.244482425390259	-0.4179766944861079	-0.299904053929648	0.352366933002327	1.38810173871806	0.0653746734282474	0.965845072529576	-0.8805241256782159	-1.16287602042583	-0.7553632654084471	0.712331567070501	2.00104445966047	0.205105130389468	0.3376475498321839	0.381770587112836	0.249067198380673	0.452718364273633	0.478770167402157	0.0495028250552395	0.838121250790753	0.8941320805989832	0.9970788232462492	0.9941029458147648	0.8157367154785463	0.3466086174991231	0.8910148367308963
PRSS21	0.8317051090776899	-0.939988004523447	0.657143859790136	0.37942579568451	0.444913222896982	1.1586668630225	2.26052656614914	-2.59330241773584	-1.00081242851957	1.48658548616831	0.566561998394995	0.7512089288506691	1.4703071254404598	1.93745304077937	-4.45581682239987	0.3344071818287619	0.14189317398142	0.583710080842977	0.45519728884924	0.146290196498902	0.0747257498496425	0.000173508187935	0.8347135539371412	0.9970788232462492	0.9941029458147648	0.6670797624897823	0.4173132557449116	0.0015406324814539
MARK4	2.42406234783318	2.36394532462676	0.127758903552053	0.0855733834405687	0.0918025688768528	0.3078028173212	-0.0404916642405455	0.4921143106017639	3.9830913030526	0.581676036318979	0.219841852376327	0.310180672605077	0.745081099448812	-0.0544622364029678	1.55396062922685	0.0005198142539632	0.56279200618448	0.826729178151577	0.7574212962747221	0.458872523932516	0.9568653238157808	0.127287650184252	0.9287651808838944	0.9970788232462492	0.9945603279679046	0.8094493529902926	0.9870741338801924	0.2179599887767032
PROM1	4.16541089808194	2.8222313688094403	0.288083977687788	-0.1011808060306249	-0.665924336486293	-0.7762387241056942	2.66001009060492	1.48750825333545	2.8494048404786096	0.7500775934267271	-0.149908884903986	-1.23515001331487	-1.12821011110894	2.16059652313041	2.73573235651925	0.0095424227481054	0.455879393052956	0.8815218931199891	0.2212045336827049	0.2633187634108049	0.0416091436459872	0.0099971349535699	0.90680014349061	0.9970788232462492	0.9941029458147648	0.7253832551589873	0.3189271375647435	0.0313696205046889
CCDC124	5.4503036370571305	5.59753802823231	0.247423748742906	0.166784929413371	0.069522339156261	0.398653251780536	-0.692953778129701	0.4595313649507679	14.1850966446316	1.83920857227042	0.660667210657728	0.365810667587421	1.61291521989382	-1.5015561521567602	2.31325999993431	9.11303710073569e-14	0.0705616989715572	0.511126906711081	0.7157189405420609	0.111661492506029	0.139240203878641	0.0241190493504177	0.7998294191986864	0.9970788232462492	0.9945603279679046	0.6425311900634536	0.5347307825753435	0.0616309006652604
PAFAH1B1	5.600552378866531	5.7127522169416105	0.0992837632513362	0.513867132037214	-0.13291572955405	-0.195403516452302	-0.466701418982587	0.216177954780403	14.3714210707531	0.476523639250989	1.9039272769790605	-0.4538893143934079	-0.518232662381376	-0.91081282993219	0.903824309040244	5.303819263589231e-22	0.635275252147934	0.0612806865547228	0.651397551844664	0.6060289810270489	0.365708598431384	0.369375782038838	0.9386919990964678	0.9970788232462492	0.9945603279679046	0.863788348158311	0.7143879060285406	0.4885688486731497
NOS2	3.73823617874116	6.24820551156082	-0.7081860558162059	0.3753466440536021	-0.0315189766634707	-0.301957786721836	-4.10785778433187	-1.1046540349323402	6.50882213204007	-1.88151854546414	0.5494475236777511	-0.0603831449648608	-0.408625700325993	-3.41487474650906	-2.17214464810059	7.33492666436077e-07	0.0644016045366815	0.584849983238216	0.9520352554972472	0.684138336407665	0.0013821385516743	0.0346623477792424	0.7998294191986864	0.9970788232462492	0.998889400225086	0.8942298665441116	0.0528654445637477	0.0809382832331435
DNAH9	0.528025981442047	0.599763763344425	0.351070706778239	-0.8454303312578321	-0.5573448376529959	1.65839989629878	0.766523184360998	-1.36477574745816	0.454065847362762	0.8163919780234391	-1.12993902968951	-0.9444929358328752	2.40236423732188	0.470321924090238	-1.98167247205411	0.653799500733008	0.41732125034009	0.26259175064414	0.3485073192335661	0.0191504081255593	0.640548405740123	0.0528233459160886	0.9021348875433542	0.9970788232462492	0.9941029458147648	0.5535522125053244	0.8640900649534414	0.1115540769497824
KIAA0100	4.16222739886405	3.8833603456713504	-0.287353042787827	-0.161422259696211	0.363799887483302	-0.7842224215642659	0.837999452568299	0.425901392860746	7.067223175600231	-1.48691691033405	-0.450670463409852	1.3727055825377898	-2.0802282579306	1.27569931639979	1.5037522098229	7.177819464934901e-07	0.1420081949923179	0.653740257391196	0.174672482163507	0.0415206040914395	0.209550219659512	0.138933098497682	0.8348407770708833	0.9970788232462492	0.9941029458147648	0.5773370993262747	0.6031540614176101	0.2327261799901331
SLC13A2	2.2544196987588303	3.54672782523417	0.100181819624413	-0.0164354679554375	-0.7507574211913371	-0.105282270840555	-1.19193914953344	-2.8488055513066	4.216022800988919	0.297132973702628	-0.0270905356365268	-1.57245125643594	-0.164226581122564	-1.1517150416671298	-6.03792722959831	0.000334570302374	0.767314409505627	0.9784900708076852	0.120718584748228	0.870055381246324	0.256804514416285	2.3729321703031698e-07	0.9622407238755974	0.9970788232462492	0.9941029458147648	0.9554788223820324	0.6418150196125593	1.4199014676718998e-05
GAS7	0.538718858176365	-1.4496546217499098	-0.0920990373030115	0.0384502331990745	-0.589531678877194	1.69389805746013	2.03428373482428	0.928946522456528	-1.914930127485	-0.237942467501558	0.076933809996164	-1.06138438962765	2.63269772380939	2.09083766748806	2.0983491636228	0.0598368342066348	0.81266287072006	0.938908950374006	0.2923837728440759	0.0105388770333551	0.0403968079548943	0.0397054820286492	0.9704326995509432	0.9970788232462492	0.9941029458147648	0.5287922348503481	0.3144936736580167	0.0897803220045044
TRAPPC6A	5.30676607038969	4.963055705825751	0.0700183444400499	0.1309446322766259	0.0640499624153443	0.3906635924058579	-0.297497108177926	0.284921807294291	10.1729402688923	0.422669724245756	0.407457075037077	0.267948770159914	1.22197918879811	-0.533144453318942	1.1881061199964098	5.5995570391791695e-11	0.6739620401989761	0.684991313992029	0.7896003679485991	0.2261911457768299	0.596000839065107	0.2392554255437939	0.9463703943392908	0.9970788232462492	0.9945603279679046	0.7063414521221986	0.8423999439739436	0.3523179275370113
CEACAM7	1.61474032099123	1.52916296543632	0.5767843366455649	0.341886191847233	-0.906823878850452	-0.0537786370727613	-0.0836195101142228	-0.456585054460676	2.7575391041618698	2.18555030711596	0.874280994790111	-2.44435936616868	-0.1104283904572219	-0.11752004712821	-1.43768309981217	0.0147110402987371	0.0324117669804496	0.408608801690696	0.0172000837237872	0.912419162377492	0.907905832642619	0.166530210120444	0.7998294191986864	0.9970788232462492	0.9941029458147648	0.9723594353569184	0.9709658384507974	0.2669491995085464
ST7L	2.77638858546047	1.3027084751899198	0.274939442251788	0.340736590265128	0.0364631793296112	0.338950117615737	1.80497155563606	0.288360553483764	3.09874315217291	1.3034898923524398	1.23995892839786	0.122418034509484	0.8897999112154041	3.39134499606275	1.17527905174852	0.0028549215665305	0.1969362813515439	0.219381090886048	0.9029399541613592	0.376805265898467	0.0011788311764812	0.24410561770867	0.8518584659452195	0.9970788232462492	0.9975938167678544	0.7718726005241593	0.0498816914525357	0.3578124650317873
PAX6	0.0404690692529715	0.0231531119575751	0.5108275188535051	0.0643936453408506	-0.457287887538073	0.848851842205218	-2.36911835574417	4.19896600621341	0.0167775532417341	1.50175777428887	0.0892517730136998	-0.826184949274237	1.4277270892483005	-1.64145581713543	7.52899890347144	0.9867949927540172	0.138372187855234	0.929164967202374	0.411944204951469	0.158492442946583	0.105492376272668	1.84557972158395e-10	0.8347135539371412	0.9970788232462492	0.9941029458147648	0.6769885406820301	0.4821832697404114	5.2176411056432054e-08
RPUSD1	3.2510478853139704	3.0331387279993	0.0384773451624226	0.1001253453689569	-0.0861138690442695	4.8107266467761205e-05	0.2864475031670639	0.9375869075649508	6.9744949321306695	0.229664278313417	0.3368220866587019	-0.371616990287887	0.0001531671056617	0.5263333427962771	3.99426177849383	3.08516065178679e-07	0.819067031915621	0.7375827268563829	0.711382162867399	0.999878252455394	0.6024242401595811	0.0002793800887262	0.9716802930748034	0.9970788232462492	0.9945603279679046	0.999933362958902	0.844823123852836	0.0021966414311902
RHBDF1	3.1618060715516094	2.31806576724346	0.0832537656459813	0.0115030120904739	0.0094473778170338	0.1369694516385819	1.43925901398419	0.8837825603153829	4.71017074015529	0.5604419964592711	0.0418454737983233	0.0466171255397282	0.4790495254224989	2.5716044500273	3.74577255064906	0.0001000457625951	0.577197533481881	0.966750030032291	0.962968616589455	0.6335683512754611	0.0127121649559607	0.0003916583427823	0.9296831215945052	0.9970788232462492	0.9992987991311232	0.8749507398465786	0.1768335522053055	0.0027994392204257
LUC7L	3.49826479841838	2.199750015829	0.1126021374888039	-0.0180032134900909	-0.106503331315189	0.514231113367405	2.40160923675379	1.15783675300341	3.1933915811007	0.542124824792199	-0.0480023281081918	-0.382334210109673	1.35849085804032	2.93821329250438	3.38472941711298	0.00429172164058	0.58967739712763	0.961860758916216	0.703527297337621	0.179149590602318	0.0050630102931677	0.0012977751306957	0.9313687524761304	0.9970788232462492	0.9945603279679046	0.6901591096142936	0.1085320239437608	0.0067526090101736
CACNA2D2	0.156916415412611	-1.3356908277239	0.472460598535484	0.21120441781986	-0.8387802890133041	-0.7307083364915781	2.61394375104092	-0.4391803667810089	-1.2464359992221998	1.37215766219766	0.305923678852353	-1.6135589359071298	-1.20929974075385	2.13482916598811	-0.8188970698695479	0.2263022959015239	0.1749450825141419	0.7606270258024129	0.1117612096315009	0.2311558532488939	0.0378104969027543	0.416158377418079	0.8465177590627229	0.9970788232462492	0.9941029458147648	0.7079859590999719	0.3040360062936469	0.5342547856725546
BAIAP3	0.0112764917112581	1.7909319006154498	0.654878208501729	0.158004448010033	-0.8256390387633019	1.2559393154896	-2.60861280227121	-2.15717705128846	1.49460116297396	1.6898126993302802	0.238628314419404	-1.6171041796121202	1.9148333248870504	-1.77416587366344	-3.4460923647535497	0.149529059396375	0.095999220980714	0.8121338715353729	0.110909707768038	0.059962871491947	0.0832054579024309	0.0011151447740289	0.80869295865797	0.9970788232462492	0.9941029458147648	0.5963340585194127	0.4391474208070129	0.0060367139431654
TSR3	4.12563300582269	4.19056064483577	0.281611505585906	0.184608396613033	0.39943003299228	-0.563159530382062	0.1224871411460099	0.8024362875024359	5.86076827481939	1.0250957970264398	0.383567172412629	1.07373707587066	-1.0523630164876998	0.137096027516309	2.07723292452839	9.95836267024284e-06	0.309086195818722	0.702897035365269	0.286892567357694	0.296474844276056	0.892017417002706	0.0453519322790927	0.8773971021806879	0.9970788232462492	0.9941029458147648	0.7347705917767849	0.9663243892157068	0.0992684181966181
PIGQ	2.72663070790384	3.4944156632516896	-0.229381361628073	-0.0647571145969684	-0.5072031934646459	0.16443150839679	-0.6051527358139089	0.465486518831544	6.12232825694929	-1.0845253448164498	-0.174155247326168	-1.75312007501475	0.4267460115875809	-0.8438784321672109	1.52572444128222	2.50068245740686e-06	0.282135456195991	0.862316852112667	0.0843341453522199	0.6709568490524879	0.404478508373762	0.134268843021101	0.8678579680116207	0.9970788232462492	0.9941029458147648	0.8886112604023952	0.7396019165393092	0.2268672430327083
CRAMP1	2.51355725286937	2.16594014581103	0.191711802099085	0.28967260455274	-0.363013954844255	0.133146261782741	0.272808565524466	0.367291388769166	4.83000785704121	0.951784719413818	0.8964448223323379	-1.28113625017223	0.353428691217965	0.474609586036026	1.4594765725136298	0.0001158462799154	0.344681762937948	0.383206273534889	0.204653044246036	0.724923929514311	0.639854401135808	0.157047613992203	0.8872179685102278	0.9970788232462492	0.9941029458147648	0.9088688921547442	0.8636617632823282	0.2554004006791083
TEAD3	3.6418918271051095	3.58076846095327	-0.189987111236466	-0.2294587638901449	0.0669594872871097	-0.328895906367871	0.4619151772673689	0.9229209269134292	6.428599774992749	-0.8900526483257378	-0.5968174238356501	0.227240569769724	-0.7987474570048291	0.6697952180492789	3.10517337098507	3.3569019547246203e-06	0.376717817707466	0.553240965538401	0.8209495344611801	0.427312410855709	0.5085078788656611	0.0036566534412917	0.8931457620100809	0.9970788232462492	0.9945603279679046	0.7938650665297444	0.7982186523724513	0.0146288635519439
SELE	-0.620045111708826	-0.8502875259755859	0.3348445135269099	-0.0145158194441204	-0.7881131658919971	0.903343714243373	0.116163360813115	-1.33282994442552	-0.7315203936964101	0.8940351143826899	-0.0197487178448831	-1.41995275036302	1.44208887011768	0.0874374682584803	-2.33836957891294	0.47280600623775	0.374783010884637	0.9843034203777958	0.1607093236258389	0.154301102489921	0.930662854537458	0.0226778392592977	0.8925220610262368	0.9982742446350038	0.9941029458147648	0.674205563396528	0.979473344914178	0.0589217706381704
DNAJC11	2.87474080979616	3.68725564728077	-0.1691843149729359	-0.0315567491091115	0.227828127840637	0.220955177958738	-1.15442761733296	-0.0406336642332838	8.53063855821512	-0.9694978001603052	-0.10409631288044	0.9626863655572758	0.671583580071754	-2.1035663691168898	-0.172359716751213	8.77438409238509e-09	0.335854137347955	0.917530720891796	0.3392453298814539	0.5041959367861379	0.0434486886863837	0.8640682443244849	0.8862551587231398	0.9970788232462492	0.9941029458147648	0.8271069591775204	0.3247331686610294	0.9104027574961294
FMO3	5.008181142898099	4.77639143748997	-0.384899630231977	0.692699407147585	-0.0426908675879313	-0.527825310267268	-0.6944920131795971	1.00200180377491	6.0042510667074405	-1.38957733433135	1.29343990183691	-0.10659911159119	-0.9780686581627892	-0.7380387590995491	2.52165847727497	2.6429493669866e-06	0.169515181609434	0.2004239493932459	0.915440494242496	0.331715175770307	0.4639548179380279	0.0144662638503387	0.8453472681314496	0.9970788232462492	0.9980655520509082	0.7529127491587538	0.776056133897883	0.0415861950983877
MYLIP	4.36176420544001	4.497705084735459	-0.135377080189563	0.150268622742393	-0.0368387594940557	0.3539165014744179	-0.33928170189447	0.6658331899754321	9.22801843448162	-0.693032399081319	0.4361238818900829	-0.135338988348966	0.953896397574696	-0.553895573767766	2.52084995374151	6.794917929475259e-09	0.490736103198229	0.664879434968041	0.892759063636612	0.343616944501723	0.583993861063968	0.0163346452341243	0.917086167562574	0.9970788232462492	0.9975938167678544	0.7588515494616903	0.8363532962172251	0.0457355999113051
NOX1	0.576864300452068	0.445382256089322	0.266450499379814	-0.998123310978124	-0.6809051586824599	-0.408758869869761	1.08435810020669	-0.775089131917332	0.4934570899290471	0.751812970332842	-1.5873956398203	-1.34295245570586	-0.6371554061248	0.955307108523541	-1.53315072095074	0.6278932377843089	0.4548651407659629	0.1194273876118209	0.184018662196351	0.52622769152753	0.349283314493025	0.134967014714296	0.906710234983276	0.9970788232462492	0.9941029458147648	0.8343008654186764	0.705328117579238	0.2276525340278229
E2F2	0.312473862008699	0.248242273866348	0.748398830683625	-0.5727564513825	-0.689391128052579	1.30266055194046	-0.0893073777725041	-0.0511093732991899	0.261750120791899	2.2182105515137795	-0.97281990255941	-1.51179139787118	2.1123976887595	-0.0753183462863128	-0.1003297557990759	0.7957041501519909	0.0300385599708443	0.334320724085289	0.135518333843504	0.0384555343628384	0.940359194557314	0.920508697900313	0.7952671795091111	0.9970788232462492	0.9941029458147648	0.5717006523442992	0.9825026422904628	0.9483951651260208
PSMB1	7.711697942822219	8.31935665703818	0.0685393336768053	-0.218403881293898	0.0661890894450682	0.179260344239295	-1.18413376979877	0.145276135019776	21.5292168383187	0.3917665820804999	-0.7476733060556509	0.2664153658616019	0.561682963074611	-2.4333592186452497	0.651977222056911	1.2823775815231501e-14	0.696493400753046	0.462705992790405	0.7907504287597958	0.5762432173816929	0.0230975900933802	0.5189689855215089	0.9486979500247218	0.9970788232462492	0.9945603279679046	0.8534525366180056	0.2422390806191223	0.6296901163505676
SYN1	-0.821843282727417	-2.7595712948919	0.597981799150706	-0.506576085804145	0.0206067329678508	0.653456011655182	3.2095280032616498	-2.3141559655188195	-3.0209323693933	1.5802005919820703	-0.764869333757496	0.038552574512091	0.990170833301918	2.8574014299314503	-4.1787748785813	0.0155673694411491	0.118933505727804	0.4527875552408439	0.969366484708864	0.325707306214785	0.0174694230217761	0.0004102086897472	0.8245878153008682	0.9970788232462492	0.9994544656642814	0.7508357861417881	0.2086508424134942	0.0028929648990958
JARID2	3.66893764681395	4.9447743511938	-0.23748695749036	-0.261139197138021	-0.113409080629768	-0.1281699535901319	-1.70961987692049	0.7018922100643189	10.8230906514508	-1.34580175982308	-0.826712217254619	-0.466069779598291	-0.3726736627762679	-2.97410035166389	2.9078930139765604	1.22641765752371e-09	0.183053077854442	0.412098031229229	0.64273073385685	0.710587468909864	0.0055538116804491	0.005984301981287	0.8466725673541522	0.9970788232462492	0.9945603279679046	0.9036970430756864	0.1136996664463725	0.0212531286306941
CDKL5	2.04587139652045	0.1906983003900429	0.10435820850642	0.3970696994560979	-0.0971724503204043	0.0589097296765807	2.25409598232833	1.19934498540404	0.329486139587295	0.4543287669543699	0.983701502890075	-0.3009013711098909	0.139431411203047	3.0881055768010097	3.792019733581161	0.74637358788117	0.651087853287319	0.3328012914881619	0.764454739266348	0.8895355187064441	0.0065525778341153	0.0009612642744473	0.9405704995520394	0.9970788232462492	0.9945603279679046	0.9640863364040518	0.1248569956050254	0.0054144346065662
CDK11A	3.0231658413222497	3.2091009219414	0.1451333754186959	0.1656219011564969	0.2103329969080719	0.8140522366903141	-1.03082743046099	0.1791906496007519	6.596240753052711	0.6252634262153449	0.475574191156485	0.6558785271543879	1.90096550664277	-1.63523164439781	0.649365239869928	1.1205185266519e-05	0.5339639717094621	0.647648905943333	0.5141829779744099	0.0619717565950294	0.120195314675849	0.52373460832454	0.9241443478360226	0.9970788232462492	0.9945603279679046	0.5984059121498426	0.5055625609125938	0.6341707637856487
NADK	4.392522289935	5.32786109341641	-0.4325292904342639	-0.0614929143197313	0.39450781359058	-0.302100086840146	-1.04259821261355	-0.120106010163588	13.823126804513	-2.1274243826154	-0.234830576611404	1.4227566605652402	-0.808278477615739	-2.08951689555157	-0.522860737487565	3.6773217475211405e-21	0.0371254526931108	0.815067270873535	0.159516242650607	0.421834186387327	0.0405194392998503	0.6028220781326811	0.7998294191986864	0.9970788232462492	0.9941029458147648	0.7912315964603819	0.3148231455618543	0.703492755565525
TFAP2B	-0.905743763490856	-0.5356884380446	0.9008256328625348	0.411883539275158	-0.933901810357735	0.515141238025557	-1.4105687914727398	-0.8953047620642959	-0.352383666029242	1.87282484738369	0.4397137770663359	-1.3006646840263898	0.6297035848459499	-0.8155447561767579	-1.2189045354064298	0.7279096134963771	0.0658010582221828	0.6615836191901929	0.198227514918786	0.5311886114605879	0.418252399692975	0.227457813651795	0.7998294191986864	0.9970788232462492	0.9941029458147648	0.8361762624081414	0.7494121025820578	0.338858986627888
DLEC1	0.205460956228999	1.5402850391731202	1.01744133379792	-0.130525546461518	-0.6740026325410511	2.06598456752635	-2.1751695653183503	-2.31310130187393	1.26665176754529	2.84348939877918	-0.211180148905348	-1.40194190557819	3.516080152424609	-1.51439751848346	-3.84955627289496	0.2176701201636099	0.0060240773557836	0.833409092860419	0.165926489975563	0.0008116525949681	0.135604202455001	0.0002833131170382	0.6453756812745471	0.9970788232462492	0.9941029458147648	0.3492903024076083	0.5310600606138541	0.0022141782748657
CYTH3	1.77104724436356	0.6977170418527571	0.1229976728264549	0.136517952402831	-0.1966485743366	0.289588569812078	1.29349758195045	0.6564076587393389	1.27194659310417	0.637603915165971	0.383478158117674	-0.731471745037147	0.8002593998006469	1.91639724546875	2.28150579675064	0.214340210551456	0.525978542716153	0.702647394910644	0.4671519622802429	0.426451794639112	0.0623879337137928	0.0269417371298996	0.92355970936526	0.9970788232462492	0.9941029458147648	0.7934542648977149	0.3853709382377949	0.0671203660527396
ADAM22	-0.5732513713443771	-1.25940461956247	0.141737236777795	-0.383267675473634	-1.77472328256883	0.9299515816275008	1.28906993239426	-1.35596223139917	-1.12335293281251	0.344440827211317	-0.486296377150371	-2.8824478619616403	1.32661017507683	0.954899729064012	-2.24068060083798	0.279493402931604	0.7316527337886239	0.628828763635266	0.0054312456098136	0.1893059477060379	0.348733860421055	0.0307354037242751	0.9544022432118408	0.9970788232462492	0.9941029458147648	0.6956897642215453	0.7048752891134099	0.0739498067856582
SYPL1	6.35424488305799	6.38315819940578	0.0324595267923958	0.0047488378853688	-0.0209956550237961	-0.129012932122293	-0.0632692605103999	0.214194334718296	26.6907996730372	0.257966537409653	0.0290184682867661	-0.118155388298168	-0.568131556776356	-0.206258453021864	1.46971079285086	4.410133500422079e-37	0.797235424538728	0.976937430964764	0.9063034035329592	0.571873528030831	0.837223980586606	0.146391136809343	0.9682275822735008	0.9970788232462492	0.9980084110196292	0.851508243150739	0.9452238048691126	0.2420864619989703
CYB561	5.2869177503643	5.76246026757329	-0.13570004540045	0.0050758514461033	0.0133001374200074	-0.279038019744994	-0.4875885665873939	-0.154245191509014	18.7065221891425	-0.9597082796825508	0.0222700237051922	0.0675327260972284	-1.06559858991888	-1.25742274197627	-0.8691719454212541	6.08140003869236e-14	0.3407048237755819	0.98247868698405	0.946361782217293	0.290518355211034	0.221405523312992	0.3914840954909149	0.8872179685102278	0.997331147497387	0.9986460743700016	0.7320788975613867	0.613052880520445	0.5109172576932681
SPAG9	4.453163829372549	3.63321231688227	-0.314145628751841	0.187473397487318	0.326149029444884	-0.0157050780430321	1.55738962343373	1.03989031046311	5.2500561361010805	-1.39182992720406	0.457092324446233	1.07455613424501	-0.0386482616268955	1.8718882224887297	2.95336768131826	4.1355298820263394e-05	0.168928693720056	0.6491057840333481	0.2867142646442669	0.969292291380782	0.0687171325904004	0.0047520478104804	0.8453472681314496	0.9970788232462492	0.9941029458147648	0.9906729921389978	0.4041197182517155	0.0177855327396471
CELSR3	-0.58199859341191	-0.173560917261066	0.4170523042543549	-0.92182375313126	-0.566616877574736	0.8865077150346858	-0.2667556918261319	-1.2595959386862	-0.152809640793376	0.966701371427276	-1.20251739547642	-0.934351285167756	1.17361450320764	-0.188599189887232	-1.99396239508715	0.881070975833212	0.33730961604195	0.235025738879772	0.353721149134895	0.2447776541323949	0.8524813186444129	0.0555300627883204	0.8868990942352964	0.9970788232462492	0.9941029458147648	0.715948969560764	0.950584817133255	0.1157538934400262
AASS	2.30559000306582	2.0082456084962903	-0.284671128581036	0.114375585709554	-0.470456173751204	0.387994361976246	0.590832677487819	0.300294072906595	4.3979844142654105	-1.27562740807411	0.353070386857336	-1.49269600984218	0.973012644817402	0.998195593367078	1.1489303239748798	0.0003104892798991	0.206571216731898	0.731924555266943	0.1402869050168179	0.334264398081869	0.328846297928096	0.261442157108364	0.8518584659452195	0.9970788232462492	0.9941029458147648	0.753839450559908	0.6928500435098145	0.3764913744805002
PLEKHG6	2.6608497317627595	3.0077908576247	0.163496450008957	-0.251986658059966	-0.118168819911843	0.423975507431207	-0.392797135609255	-0.0199060301883113	5.702846260446759	0.895877881029114	-0.7457344660248899	-0.464481969566106	1.20141626658189	-0.6187442743602191	-0.0745839096640267	5.25446919540332e-06	0.373674422702738	0.4584966186092739	0.6438853658244461	0.2339544438586429	0.538916939051894	0.940808092984152	0.8922717148065057	0.9970788232462492	0.9945603279679046	0.7102297581770636	0.8132201266950629	0.961711652771674
SS18L2	5.130003404542309	4.968195854788871	0.0042998949615734	-0.284010218425138	0.182062659136119	-0.3284043870637489	0.294896518010409	0.258274827014066	14.9216160906476	0.0327802572782263	-1.19882636231818	0.9889168453102	-1.2844943114395402	0.722892910005471	1.42833940149931	3.11034750432194e-14	0.9739494705036208	0.235920169114598	0.326339339296722	0.203478821378825	0.474619037144185	0.160084260040457	0.996570316294543	0.9970788232462492	0.9941029458147648	0.6998305574170088	0.7812845497984391	0.2590645147344612
MPND	2.3175252287851205	2.86728391735892	0.0651858111409996	0.0786098971999067	0.216098984893106	-0.4745870536542569	-0.519293942313601	-0.0573159646161231	4.88246510377022	0.298476716470565	0.203443611388546	0.7368803985993579	-1.13669966256981	-0.7090834966947069	-0.1807862599499789	0.0001229717864743	0.7662949912838221	0.839514350972362	0.463873975275666	0.259802310234118	0.484585407972285	0.857567046174159	0.962181343718168	0.9970788232462492	0.9941029458147648	0.7244248598069752	0.7849477583639288	0.905421106826116
MGST1	9.15245456156961	9.53435772950266	0.0031290540339639	-0.158623045125783	0.107446214031009	-0.190844866279493	-0.0518075119964475	-1.41362874768556	27.903132262823306	0.018588977556508	-0.618124932577946	0.4560306304767921	-0.6358005024122471	-0.121663066252122	-6.65716521257772	4.6315561401581593e-11	0.9852250840695368	0.5584535714423621	0.649876875748083	0.527114234686576	0.9049778399515608	5.251751561409429e-07	0.9977304394296124	0.9970788232462492	0.9945603279679046	0.8343008654186764	0.9701414316126528	2.6403587038250965e-05
CRY1	1.7515153639831298	2.24143314604166	0.0783954349609398	0.4348612722113629	0.0359558344722435	0.5925109854590279	-0.92632889678584	0.3561041593169729	2.22114339937444	0.23343778914012	0.7480918229957341	0.0825377922212109	0.996596744064332	-0.731982753920616	0.669285317928592	0.0360872960404239	0.816163027767728	0.4570740250741339	0.934478647099634	0.322633661233976	0.468707108303922	0.506553001950046	0.9714447649603134	0.9970788232462492	0.998571028689244	0.7499541026800728	0.7790374122451738	0.6187819781476328
NFIX	4.80560207978664	5.4269990969540896	-0.193876798244233	0.237887663882201	-0.172822742224284	-0.480787620145754	-0.803820000906467	0.0954239630462321	12.6742004823709	-0.984317144476554	0.753912072382403	-0.624975985874872	-1.27034216160735	-1.4761629647873995	0.3925181052343259	3.4995217278314397e-09	0.3285557307272739	0.466048132162462	0.534142897231318	0.208521199460951	0.157386158718318	0.6983748206848189	0.8830381852015757	0.9970788232462492	0.9945603279679046	0.7004317109315216	0.5531122849612079	0.7829895806772502
ST3GAL1	4.12823279308645	4.077138456143819	-0.0817452976396894	0.0687628563799985	0.177928740516478	-0.135918858014579	0.3525577064196371	0.0518913340428556	7.405381475472901	-0.352362043401755	0.1750322317550889	0.560400853576933	-0.3154921332493079	0.510339593439022	0.168429468065387	4.421287069275901e-05	0.7256922849614771	0.8632331921575749	0.57711388575926	0.753397515027408	0.620269784171039	0.868451579728814	0.9538469970871442	0.9970788232462492	0.9945603279679046	0.918245881014661	0.85395476312448	0.913452225049605
MMP25	-0.100965025496816	-0.8302162322380509	0.5647871302687261	-0.296136756324641	-0.0057633018695856	0.876557608475621	0.4346490314879089	-0.0422675528150244	-0.9009942426902592	1.78647855446269	-0.5053386125949001	-0.0130423660348546	1.56963200960404	0.386528030139269	-0.08710361558874	0.388755333922309	0.0789916739710743	0.61519702371444	0.98963755219573	0.121419430505295	0.703615676759161	0.9312001571431848	0.7998294191986864	0.9970788232462492	0.99960763187358	0.6522466931823926	0.8915032811731223	0.9556006871323413
IL32	2.8064546929413905	2.70760414712637	1.04131108505335	-0.172061565712377	0.500268417774352	0.0511007232960359	0.8547368897539641	-0.397961507259437	2.11861961901009	2.51144120924287	-0.240071242816921	0.9289883237235892	0.0668554969021151	0.5394879131118321	-0.58508266986644	0.0439276378203716	0.0145428273819383	0.811020540155177	0.3563866292643979	0.946902570726307	0.5927398999248411	0.5612194210462839	0.7545975655946241	0.9970788232462492	0.9941029458147648	0.9843447080819648	0.8404257325071868	0.6672989910002353
PKD1	3.07639337435508	3.81406079746726	-0.0827683748098648	0.35157996944371	-0.0547375050130873	0.17205529825485	-1.34746172692691	0.0997644010206769	7.846034537485029	-0.329977420432281	1.09497722002715	-0.157224361466302	0.37032045493696	-2.1137031372453	0.357270886791336	4.99423162605549e-11	0.742462108564993	0.277506492917688	0.8755480283248921	0.712329542540172	0.0383242571564565	0.7220289107030551	0.9572853168148964	0.9970788232462492	0.996717600422257	0.9046492439017668	0.3063898706356545	0.8021766693862908
MAPK8IP2	0.4753593452226239	0.3427286720658899	0.4625063839952729	-0.7294782391152221	-0.582334677040911	0.4423177687333829	0.6730357636722819	-0.4247324383113079	0.484527508811447	1.6567176208023	-1.49022609302158	-1.49079161145591	0.8835311991786179	0.7563120916880849	-1.07733702346267	0.634309593428203	0.102355505582183	0.144161756482011	0.140880432763422	0.3801626756299059	0.4583615426609821	0.290657496184342	0.8144576450559662	0.9970788232462492	0.9941029458147648	0.7718906371668022	0.7720627417915359	0.4076979778577665
MED24	5.59758311633451	7.6115676535677	0.287978370632376	0.32043896536077	0.195683059885332	0.490306987924948	-3.4086083839003902	-1.63727276046259	13.714657976356	1.3919124035493002	0.8558757111803579	0.6865330033661	1.25714952346022	-5.08400703152849	-5.560063387477849	4.3935708596528203e-13	0.1687427786718789	0.3952760569984699	0.494833972061694	0.2131797884692739	7.14036816351223e-06	8.12920007038563e-07	0.8453472681314496	0.9970788232462492	0.9941029458147648	0.7017894151156349	0.0023965390951661	3.621736781261051e-05
RHOBTB2	1.64941876813286	0.7044569697312439	-0.227567026634526	-0.0476798331355572	0.323087196378261	0.0177067127546204	1.53408327764215	1.14012778573633	0.931104724403601	-0.7733652183005859	-0.0925712928948901	0.798529507551047	0.0326755120281115	1.60964773404087	2.7509791416287297	0.363052332658132	0.442075813183992	0.926670940787844	0.427459092361117	0.9740320592316212	0.1217129473190389	0.0101949317698179	0.9050250587231418	0.9970788232462492	0.9941029458147648	0.9919715912057576	0.5089505816404059	0.03180433936252
HEATR5B	3.01589833578377	3.27074813115038	-0.1752197000696929	0.248754096959811	-0.020770776484453	0.0228379861727139	-0.527180985658639	0.0563053803512326	9.43380363677642	-0.976556682380745	1.07760080209514	-0.0833653691127573	0.0703126655422548	-1.16686848656231	0.279587182618021	7.424947171137829e-14	0.332354595661023	0.285134888005025	0.933813359282774	0.944157418045689	0.247462282416869	0.7806685767014391	0.8838764795560806	0.9970788232462492	0.998571028689244	0.9835913229055676	0.633359064381998	0.8484790464516921
SEC62	8.39289424681901	8.42812982751159	-0.04769437620174	0.0053194010928894	0.0402754610957386	0.0099693237897954	-0.2931653385148879	-1.11817906220026	18.698029767518697	-0.324342242008139	0.0184498694668748	0.188495121509313	0.0364549709160242	-0.5984664417281171	-5.1498452879585805	7.469145578970241e-17	0.7467547193540691	0.985335847954014	0.8510912228867221	0.9710341060423672	0.551683894209222	2.57495701428044e-06	0.9579741346890924	0.9983397435648916	0.996717600422257	0.9911191591571332	0.819493575018741	7.69214188017895e-05
RPS20	9.90016116587211	8.78142781620422	-0.0093203106956531	0.263336883346292	0.0202920947145109	0.1878762600583529	0.575209989943294	0.4653630517322979	10.6694776462559	-0.0471556000021091	0.661169304685869	0.0692050232519413	0.4999530702303079	0.824241901248569	1.55172386511666	2.9023889379945804e-08	0.9625437587094672	0.510942412474371	0.945052210947254	0.618902033328226	0.412812668514497	0.12566229292204	0.996154170009299	0.9970788232462492	0.9986460743700016	0.8686694625849117	0.7453860869562283	0.215920601717177
CSDE1	7.21852179508276	7.4135682022505405	-0.0866583865464671	0.0826916993437951	0.0953298387381208	-0.341621312172167	-0.286776847650636	-0.0626604930509822	27.420941829135604	-0.7849008904442741	0.419361593704542	0.61199159636666	-1.69482925251175	-0.8603202194483041	-0.416124308943712	1.19099498857992e-16	0.4353489213441199	0.67705797819212	0.542667687584867	0.0948272686252987	0.397427846117741	0.6796449609837499	0.9033417074733534	0.9970788232462492	0.9945603279679046	0.6272857767610488	0.7349316930821089	0.7677244920904517
UBE3C	3.70269068196337	2.9900340476443303	0.21088312869372	0.242615358585213	-0.007121576049248	-0.0382795346498966	0.972971154721714	1.19099530939522	4.8475168775396105	1.01763080965431	0.637741255881587	-0.025223929854117	-0.097330450598629	1.30223200876021	3.77985224189485	8.34013173578032e-05	0.3127220551913729	0.525867514439235	0.9799562161249952	0.922766842300175	0.200320778372764	0.0004186381613929	0.8786201062562677	0.9970788232462492	0.9994544656642814	0.9761612143573488	0.5971359143822597	0.002937540382769
REV3L	3.7849224867030697	3.91023022834325	-0.19256513737602	-0.119120466228104	-0.210657774369633	-0.417450823572061	0.0318507304358749	0.1023138229276469	7.583849109984031	-0.901001827122113	-0.3203206244506539	-0.705560775651597	-1.0195442114573698	0.0494822534758289	0.35980672532885	8.96914251966591e-08	0.37086925567079	0.750475429519425	0.482956239471399	0.311669264188565	0.960877968094081	0.721074485684298	0.8915449178012117	0.9970788232462492	0.9941029458147648	0.7439781330999709	0.9883388623048373	0.8013444990738678
PAX7	0.629721483959621	-0.388974496424641	0.20225332525574	-0.147844756717085	-0.9590480848151528	0.250684967827444	-0.527045921762366	5.33129687094459	-0.312334865344316	0.559048611858575	-0.198321368241798	-1.64582528582394	0.392066509248888	-0.35290556337949	9.0402131736337	0.758434580174261	0.578179010899446	0.843403251191387	0.105039715945247	0.696349515233893	0.725855755528215	2.8324230396267002e-12	0.9299604155024288	0.9970788232462492	0.9941029458147648	0.8996518163722196	0.9001291505192854	1.454002006157843e-09
MASP2	-1.43652653726018	1.66511743573494	0.148153304575817	-1.64403758964779	-1.03227941570492	0.635150158834461	-2.86703672617331	-3.6334993721445095	1.13556579704566	0.32133148949296	-1.8897804328627896	-1.52517524751198	0.8311209774233921	-1.83225114527288	-5.07544659170231	0.270390120809327	0.749042905095646	0.0632459029908749	0.132411937453356	0.4091258531483339	0.0715745225807567	3.38133979211402e-06	0.9580471364692136	0.9970788232462492	0.9941029458147648	0.7868306747995797	0.4103110120067832	9.072874184974991e-05
IYD	1.5177200053077702	0.476240245415556	0.0132694306540727	-0.011912743847605	-0.528756379559878	0.0050486090315361	1.4018196221984398	1.0160417999113	1.07810585495419	0.0643223211644071	-0.0383799429793214	-1.77458346523447	0.0134838173073672	2.47332418057741	4.08100069880496	0.313405323384935	0.948911211860183	0.971549672053534	0.0806060657802087	0.9892885449056608	0.0361628178788059	0.0021080951124233	0.9936056610896956	0.9970788232462492	0.9941029458147648	0.9963513849521988	0.29865710768919	0.0097608856771994
FAM76A	2.9289146812935605	2.2472593689866	-0.0535907007526844	0.483148510688194	-0.0948700093727341	-0.118843322031697	0.649234784788208	0.954571055428066	5.395951472553049	-0.256171459344397	1.79342048862131	-0.316133100627209	-0.306799520112488	1.2077494173698502	4.03516439409477	9.92337505721704e-07	0.798615230946202	0.0774870749352895	0.7528991126195469	0.759961844295625	0.2314537972813599	0.000144275749689	0.9682718316305374	0.9970788232462492	0.9945603279679046	0.9204783955085358	0.6194924154965723	0.0013446665309054
TRAF3IP3	-0.7999034573642639	0.0153088631315428	0.3137808827774989	0.302240327039667	-0.136524391222512	0.7328549620953541	-0.9596119531499308	-3.75546287468364	0.0127237426541456	0.7700416684855291	0.407558162535152	-0.250089500398962	1.04946071737471	-0.672917019800828	-5.70929340564106	0.989989790192775	0.44420473810138	0.684924524893701	0.803344836676332	0.2979596219548739	0.505362649964006	5.87455862258496e-07	0.9051605375685384	0.9970788232462492	0.9945603279679046	0.735327121054138	0.7964861608505992	2.8938135113829497e-05
POMT2	1.37364848678756	1.3830164342436102	0.005331093874105	0.111549805615538	-0.244998533711504	0.52082026652413	-0.0221205431728581	-0.0580699642742169	2.39341687658865	0.0239005591035237	0.285901677904571	-0.800096178299288	1.2833035653687	-0.0302545283931585	-0.1830949651349439	0.0253510036852434	0.9810045165084328	0.7761002846301651	0.42657145372658	0.203874192388368	0.976081217074283	0.8557751669544581	0.9971259412781284	0.9970788232462492	0.9941029458147648	0.6998305574170088	0.9934994156779564	0.9042143961532128
VTA1	3.8050777895105696	3.8557728906404303	-0.150050049759088	0.136114195089129	-0.1714991734773309	0.2326339911704339	-0.120886281695785	0.334683663141186	11.8759013690747	-0.9953777648704548	0.57814436548133	-0.8071687519206558	0.8518456922189459	-0.292455855660426	1.809786993959	1.81341515588699e-07	0.323198200618807	0.581605616665164	0.422476224917441	0.397543902342389	0.7745933964734749	0.0887661324152411	0.8815161962593083	0.9970788232462492	0.9941029458147648	0.7802534720993045	0.9191992476116287	0.1655253747274742
MLXIPL	0.651175235350397	-1.60613965052916	0.205975782092922	-0.413164638748151	-0.21785372207377	0.0219286295450083	3.3005409914181603	-0.5989810335323821	-1.4816842109043702	0.582613757553104	-0.591324791675104	-0.430690416030595	0.0336256080115143	2.65918818574682	-1.08052880399942	0.151760010598146	0.562241163160281	0.556326193857313	0.66817614675607	0.97328168764312	0.0104034287739485	0.284186096411244	0.9287651808838944	0.9970788232462492	0.9945603279679046	0.991684820102081	0.1596693037713716	0.4009560380944695
BAZ1B	4.73815870426736	4.27545793399124	-0.1170042246569419	0.298607344863424	0.118822941198529	-0.0704998470199886	0.5562940131044771	0.206772026946848	10.3122103614843	-0.759900039852397	1.05366975103681	0.5530043092010911	-0.2480078459318399	1.10020590653437	0.93783856231031	9.357468655952108e-11	0.450063578097746	0.296272291463995	0.582159074851302	0.8049034416520849	0.2782649963765349	0.353003954149465	0.9065984752394962	0.9970788232462492	0.9945603279679046	0.935147453055771	0.6575569526861261	0.4723589061320905
RANBP9	3.87197958895584	4.22914709639745	0.0340524040945457	0.302055393218757	-0.451412088321858	-0.473839260617693	-0.428223262771962	0.2790338501618989	9.71617422337782	0.197805824626181	0.978176517231009	-1.86071569069118	-1.3956077919058	-0.789656602956251	1.19085629648154	3.2618369582746395e-08	0.8438125400645471	0.33362501669222	0.0673518430095097	0.167519229723047	0.436871099306252	0.24206369960817	0.974693758830072	0.9970788232462492	0.9941029458147648	0.6821736268954314	0.760499593713609	0.3553801902804676
ETV7	2.78741797870671	2.48369362267722	-0.328935776683575	-0.474870670048376	0.6985299784561071	0.326322934945221	0.2229787400033889	1.4248820797447	4.745716688110099	-1.3108400675557	-1.30217124466466	1.9881721697939	0.711168261738027	0.3302941966572399	4.85281461468829	0.0001490898391457	0.194514580780043	0.230073184069118	0.0509452543214449	0.4796609269382599	0.74423583170746	5.74710300277895e-05	0.8518584659452195	0.9970788232462492	0.9941029458147648	0.8162810937538065	0.9077934526674388	0.0006907500817942
SPRTN	3.15744515099378	2.54434463060808	0.344515701991901	-0.1962319692661339	-0.2596862277490069	0.506231307273641	0.5893789549384579	0.8213092466304169	5.94664368006154	1.57216919093835	-0.689201180461396	-0.8243116307890809	1.28286620011458	1.05504702006742	3.32466616036729	1.14541472994823e-07	0.120693349307609	0.493112604967839	0.4127316297601039	0.204025857494092	0.295250753181782	0.0014480491505342	0.8245878153008682	0.9970788232462492	0.9941029458147648	0.6998305574170088	0.6700653998921369	0.0073266744638245
METTL13	3.1621508860721703	3.17706486488545	0.002156743498918	0.216856814328784	0.254807634243272	0.0613192498612196	-0.334303403073845	0.2972738036308039	9.85886961868406	0.0131530148776874	1.02040306459177	1.1215677869069498	0.201387726255495	-0.806070879946366	1.59575558858279	1.3311798105586399e-14	0.989545394030584	0.311263195564964	0.266110335697885	0.841014803393951	0.4230968785110829	0.115321034920213	0.9978926557339736	0.9970788232462492	0.9941029458147648	0.9463978563395292	0.7527682241075971	0.2020811559637617
DYRK4	3.62827939001311	3.77224901157887	0.203325538410596	-0.0976341222612102	-0.0627220640989242	0.251243927273206	-0.327800158605474	-0.0384555773066541	9.099155940996187	0.945772947769566	-0.3524042320191879	-0.207969190621305	0.616554788760288	-0.6081930524130109	-0.158597859211112	2.9002190590514697e-13	0.347714175243246	0.725657990132519	0.835893447802279	0.5396493723505991	0.545146809970495	0.8744700073355459	0.8875766051387072	0.9970788232462492	0.9954406673908088	0.8395980096514597	0.8163155704057702	0.917492900244385
ZNF207	6.02011701436695	6.22319090242872	-0.0809482901775492	0.0713655372382263	-0.125947712174455	-0.394406666114202	-0.253149203035026	0.4570124183472671	18.0176952740932	-0.594688994219748	0.291927779223712	-0.658905747994469	-1.5284348605303502	-0.594615790371733	2.43473324801591	4.30340006543476e-12	0.5541207790056321	0.7716277522975841	0.51230000049345	0.131221661048946	0.557520382238059	0.0199858522828284	0.926893441184454	0.9970788232462492	0.9944707045104716	0.6583395847656434	0.8223980992450778	0.0533987153103867
UQCRC1	6.54617329118251	6.818942295117309	0.133837687059121	-0.0373580892140534	0.126471377706449	0.4133426462745879	-0.750038796730928	0.216172095468121	17.2192466499227	0.794520743397131	-0.128025364723176	0.5340566152742	1.37397436505002	-1.5127319702376598	0.965483480371758	2.48452962189732e-13	0.429748941586157	0.8988682911591791	0.595104637458006	0.174106600494807	0.143135187034004	0.34089769414199	0.9022871858851772	0.9970788232462492	0.9945603279679046	0.6861977525030964	0.5378076097569306	0.4602000913237231
STARD3NL	4.24888019649804	4.15046380284827	-0.0706341006116186	-0.2140606581224439	0.0727210700634476	-0.461818754976461	0.5940080509649599	-0.263396119395464	13.26987811008	-0.4917448294556489	-0.9297760811751832	0.3609880504913479	-1.70620334265879	1.51428688262116	-1.4584620788419198	1.6396266002843e-07	0.624532594134349	0.381381537219431	0.7192613779891709	0.0927978245045816	0.157237095990366	0.1632405499472839	0.9375304312697272	0.9970788232462492	0.9945603279679046	0.627164901244099	0.5528736510151868	0.2629507355756951
CD9	9.61803567591863	10.2591207108354	0.247915416437771	0.0869825949979723	0.0010764971939801	0.173828157639328	-1.1955922779761	-0.514857236562247	30.5839003961994	1.37308447916154	0.3692873453781	0.0042477621300431	0.543260026595257	-2.7745586766477204	-2.4199575488339	1.07185711576252e-40	0.174373243468133	0.7130957153369459	0.996623599682142	0.588780976594941	0.0071819357595692	0.0182837604825229	0.8465177590627229	0.9970788232462492	0.99960763187358	0.8583864774407701	0.1313346497760931	0.0498617804742869
NCAPD2	2.18855481053229	1.79364134301783	0.178542730992337	-0.0976730923566485	0.091874528060373	0.273860036891913	0.3127122321367009	0.451596358481633	3.57022090447787	0.883881139628381	-0.274454959300973	0.325099455000657	0.713607517404791	0.491447810749171	1.64711639041835	0.0013646515791841	0.379977216185665	0.784920791863734	0.746143307045366	0.477988679829362	0.626289470785458	0.10742223886271	0.8941171793520829	0.9970788232462492	0.9945603279679046	0.8157367154785463	0.8573353478324162	0.1914823995221302
IFFO1	-0.4626468198882829	-0.683677209656331	0.4722960828804149	-0.3708379706969771	-0.8951705427635892	0.4956089610095139	0.3420976893348689	-0.7489989847361881	-0.635569490514879	1.3277036361670902	-0.54865186934066	-1.7507805193812702	0.7985453716564039	0.2672956222653719	-1.34764567666214	0.533196186164551	0.189122085390446	0.585120367388977	0.0849850679328323	0.427518839447555	0.7907384233906971	0.183976834436081	0.8504845415222729	0.9970788232462492	0.9941029458147648	0.7939686854230162	0.9267062381658948	0.2883353575238651
GIPR	0.669650119271032	1.9648504027354496	0.270257867031934	-0.259361736051113	-0.449606094305175	0.7535773753596621	-1.59433643749601	-0.514811380416629	1.84910892054072	0.7917711808690899	-0.439247737180605	-0.989010454271338	1.27317459710506	-1.20606958905649	-0.941455312859998	0.0774295194819889	0.431441466791265	0.661916858933394	0.326448398906143	0.20751492364682	0.234793302235287	0.3509873724866599	0.9027889993597202	0.9970788232462492	0.9941029458147648	0.7004317109315216	0.6225365299148933	0.4701894915960717
PHF7	2.23039338971238	2.57647718237849	0.150382200153362	-0.320606392559324	-0.286956975917467	0.313774486824478	-0.8120221712712471	0.406641738037882	5.75836455779492	0.8538071695516759	-1.01717511171952	-1.1407129448145	0.9392152427779128	-1.42975727197885	1.69410293631823	2.57025067036941e-05	0.3963375024586349	0.314561479778132	0.25822990772956	0.351046233327752	0.164751807880406	0.10006230852063	0.898702336770338	0.9970788232462492	0.9941029458147648	0.7610475136749271	0.5617788512760096	0.1813205250638113
SEMA3G	-1.17647672059487	0.8475785458308859	0.329966825370925	-1.02094562845768	-0.693235576277787	1.46970312777177	-2.01293877669103	-4.054957435961811	0.6044399746647939	0.703778489897127	-1.19072920674769	-1.07672966199008	1.84117876629969	-1.24326925677727	-5.312396797317651	0.553617156161443	0.484228253724542	0.238026447327982	0.285881640985362	0.0703640798769809	0.220247461787861	1.7510030062648498e-06	0.916715891440668	0.9970788232462492	0.9941029458147648	0.6069287854079555	0.6122327902770754	5.9974790378481385e-05
NISCH	3.62407621885263	3.56274888032798	0.1117096743132849	0.0655292152506957	-0.0252221056326616	0.184537068631075	-0.0091200771275369	0.234159943344182	8.05437760019256	0.490148065375557	0.221932913167646	-0.079171255980735	0.44591774068864	-0.0159277757029926	0.905393872248824	2.11610148117926e-11	0.62565460047088	0.8250513989443878	0.93713596704612	0.6571161169849461	0.987340062549398	0.368550133454787	0.9375304312697272	0.9970788232462492	0.9986460743700016	0.8839031922510926	0.9966902608233856	0.4877413468997646
STAB1	-0.8042128848318351	0.4997703393948929	0.4391512485933839	-0.300247218594212	-1.10329301845765	0.275331529258921	-1.31125539645972	-2.8540006981745	0.3862264270025579	0.999586042592844	-0.376506898092885	-1.81290736409012	0.3583402575057179	-0.8618206513690841	-4.10637520204586	0.703337233969295	0.321325287360268	0.7077528934697759	0.0747207405144699	0.7212812917702371	0.393224246233799	0.0001269649753732	0.8814642638921034	0.9970788232462492	0.9941029458147648	0.9073587095520064	0.7319997491442616	0.0012269680599844
FUZ	2.0867933223186697	2.79341860665417	-0.0848698784690169	-0.177095731163927	0.0805172444159939	0.723359857497796	-1.10065560253075	-0.862682358453825	3.16287666670799	-0.227188121514923	-0.28143372439864	0.159286434954134	1.05645791488647	-0.9770070632075908	-1.7292964445717498	0.0047316128857154	0.8209818935217049	0.7799451648942021	0.8739332142254921	0.294631099170362	0.3378312703083019	0.0932451366692217	0.971718572715727	0.9970788232462492	0.996717600422257	0.7335014954500542	0.6974614977382	0.171881481565302
SLC6A13	-1.24608691497106	0.0147169796907224	-0.140856691555415	-1.11444296218084	-0.916257595515878	0.0311245475358457	-0.550555901987182	-2.40249886541058	0.0114392755979327	-0.348344676464775	-1.39047187118982	-1.5030679725404	0.0460053647831594	-0.3939989310298989	-3.84954419125935	0.990982919116117	0.7287689942173491	0.169094444270595	0.137961435889647	0.963454805948613	0.694943583692607	0.0002711886841147	0.9541809286354326	0.9970788232462492	0.9941029458147648	0.9893184944962332	0.8880663007405509	0.0021486911701975
IDS	4.534601353415809	4.78075819531818	-0.1981946007783689	0.463334650475863	0.4332057720473279	-0.371461548788988	-0.3761660998459509	0.761519073291149	8.6239466080082	-0.845630322264961	1.18202840973933	1.36587316201619	-0.860793931939745	-0.541802797695052	2.47011243417089	5.70409478752632e-08	0.40081441089995	0.247316048200727	0.1766182871768089	0.392484058594429	0.593927482951125	0.0200407647344039	0.8997301367486221	0.9970788232462492	0.9941029458147648	0.778089510462729	0.841009248688124	0.0534941430862092
PRSS3	1.0957206210619	1.1517734211986002	0.147381599197991	-0.0560196076035116	0.148905504825927	1.2831641053167702	-1.43622356571068	2.5575892074471	0.993161727417458	0.325771807114225	-0.0726042742300055	0.2399688898810379	1.57515426227697	-0.953110650117121	4.07973382212445	0.3343478114935519	0.745628785975427	0.9424848686859008	0.8111098621826529	0.120075408091052	0.352288263248442	0.0004642484659181	0.957536585123282	0.9970788232462492	0.9945603279679046	0.6503048304341699	0.7068594066228512	0.0031786141430784
ZNF200	2.224008555867	1.6584157894400802	-0.116105398687849	-0.394559285371487	-0.191096448879475	-0.0401085786385299	0.960482782672985	0.818207476489207	3.73924432997681	-0.549173758469371	-1.24492907432148	-0.62650738204645	-0.102149244009798	1.67702405816907	3.2540860103293903	0.002183383933682	0.5847526794920699	0.257312225587867	0.5331449060552871	0.918971913999655	0.112021767202579	0.0041641705163106	0.9304738653626032	0.9970788232462492	0.9945603279679046	0.9750019104966424	0.4920532791760209	0.0161139603772409
CD4	0.047932269082544	2.1641688379851	1.00352609017669	0.239159979504609	-0.5400979658501389	0.7042181962421751	-3.78970024959705	-2.00037568699944	1.55247468185798	2.8803796863956	0.360896833268053	-1.0936586365672198	1.23265705288109	-2.791669796649109	-3.57880424136408	0.139854903296265	0.0054815808751395	0.719398937244984	0.278443200465974	0.2224629970203619	0.0068534918895919	0.0006575178459003	0.6375916964825905	0.9970788232462492	0.9941029458147648	0.7058532340397204	0.1281793540654552	0.0041122797755619
LRRC23	2.5123022005130498	3.5126024509441	0.035307078721938	-0.201913486710172	0.242156841611681	0.939286126275077	-1.1913999677442	0.7548384620488091	3.41035134070551	0.1056012985364219	-0.355191683191647	0.5573546262858969	1.65205007866752	-0.911193967435316	1.40962526692382	0.0021963810035043	0.916227598757371	0.7235788034928109	0.579230258895562	0.103348337770553	0.36806241281589	0.165224974830734	0.9877522827044172	0.9970788232462492	0.9945603279679046	0.6375733505700238	0.7161441078193577	0.2653802868689278
BTK	-1.19853544847744	0.377143528159144	0.469568393401395	-1.2924859277626	-1.37342176438059	0.599277407323065	-0.999755448464835	-2.5461405793522203	0.274833288635246	1.1601359688993	-1.63436271102348	-2.24849555902469	0.905879217949344	-0.704679298281623	-4.08570309947857	0.7864281181422541	0.250473252893932	0.107054971249225	0.0281860285853044	0.3685601387468	0.4835083556913799	0.0001214359542276	0.8581971943168367	0.9970788232462492	0.9941029458147648	0.7699788472081608	0.7840575837856779	0.0011891823087944
HFE	2.10857674905043	1.4995646477552	-0.122112258130216	0.0348609539284162	0.2125599047891789	0.167027242644738	0.610199157693787	-0.159242745095354	3.28080495331887	-0.680919181722527	0.107619324268835	0.84598136118755	0.4900045487780251	1.07185826651811	-0.6401032257349829	0.0029021862517465	0.498325237455196	0.9146979551786592	0.4006542440170129	0.6257558458115301	0.290865130736484	0.525408713062806	0.9172626804420564	0.9970788232462492	0.9941029458147648	0.8722128820468394	0.6671248691373209	0.6354090369321858
SCMH1	3.15280420286205	2.27982532620681	-0.0551606557100753	-0.0752999832557936	0.140447967639303	0.0502601338829352	1.55720850142405	-0.0362168792431379	6.21606754295859	-0.291325430514056	-0.30679822693484	0.532357812702978	0.149072136367336	3.34216070107192	-0.165194850242135	3.90422731042457e-08	0.7717160688892908	0.7599628242802459	0.5962659212960261	0.881951282445764	0.0013722885263825	0.869295564717423	0.9641039551519252	0.9970788232462492	0.9945603279679046	0.9611029903697176	0.0528654445637477	0.9140442314005374
FYN	0.528132828617316	0.109338590582674	0.111664818203944	-0.129304142142641	-0.226683714873145	-0.43037905301471	0.508000566809923	0.603333879848048	0.114630996920333	0.369669097524454	-0.224267684438965	-0.5294119303255229	-0.8046198095077058	0.446718845431013	1.28121219959791	0.9098145382257968	0.712881721919929	0.8232418733426271	0.598414276453592	0.424066636301659	0.657243516151556	0.205582646961512	0.9525438291200516	0.9970788232462492	0.9945603279679046	0.7927424891553867	0.8731764128290134	0.3137214029788168
HIVEP2	2.8467316045797904	2.62851586019229	0.107294081526759	-0.0632498832370822	0.160372671202492	-0.260016038952536	0.5695361644500839	0.536559124069684	4.91169530932492	0.525698928714478	-0.175844110400947	0.5800704492506321	-0.6685626976043921	0.8497827922873941	1.85243348752658	6.60296911954643e-05	0.6008686435398329	0.861103524638971	0.563874934884601	0.5061079882823011	0.402722911859294	0.0722104302350509	0.9331490639193752	0.9970788232462492	0.9945603279679046	0.8280997622511169	0.7388412046698521	0.1413272662380995
FMO1	-1.2628359588981002	-0.936229980883833	-0.0783575285592514	-0.0055066151920938	-0.9190100215104532	0.6947289730966509	-0.616212995475675	-2.05199201320426	-0.613545897649898	-0.153700125000348	-0.0054278677522679	-1.2006737509713998	0.801496546912422	-0.354855126201265	-2.6579882349700097	0.545977950832108	0.8783429152010479	0.995685629820104	0.234443566097297	0.425866479016853	0.7241663447171078	0.0100097805602588	0.983006141474058	0.9993672954062928	0.9941029458147648	0.7932942519272108	0.8992467362459772	0.0313974576923892
TCEB3	4.419701133111889	3.11035955931086	0.0863631879217968	0.0657024796439395	0.310720280823873	0.312100578580809	1.60342547046627	0.639614185319679	5.46158818233466	0.472536698276337	0.1885587778122099	1.21216704969012	0.8861056065256059	2.45633392701227	2.2937498357756	2.8402118347822306e-05	0.6382238172166271	0.851018575278568	0.2300622127586939	0.3789286159247929	0.0174281893481025	0.0253146069932502	0.9394167886403958	0.9970788232462492	0.9941029458147648	0.7718906371668022	0.2084437091437372	0.0640150426001207
LYPLA2	4.14643845526827	3.62041733141232	0.1857650927279739	0.495871676569078	0.175115545303372	0.3492892156752849	0.457344936980779	1.13198059946187	6.02716903531941	0.8695445450702299	1.2973841814166398	0.606097258518707	0.912907060081106	0.614000283588699	3.53182986451684	3.49643532628277e-06	0.387752974092412	0.199314808316486	0.546573712268972	0.364638356925589	0.5437184651615611	0.0010148092050918	0.8957796774592465	0.9970788232462492	0.9945603279679046	0.7683085362440553	0.8156195093745442	0.0056192209746617
CLCN6	2.00884258859667	2.3802532137230803	-0.231457969507891	0.359430502969921	0.205031376692408	0.110070580549699	-0.8023745999000691	0.2419295196543839	4.826813097647429	-1.04666979311454	1.02519536438961	0.679145359840689	0.272754686710386	-1.26202229519142	0.8774060664957221	0.0001450047854565	0.299073358205645	0.320789813494339	0.499427918107156	0.785927662996162	0.2220221575891139	0.389787638330815	0.8724424580240084	0.9970788232462492	0.9941029458147648	0.9302281974434884	0.6130904897085019	0.5090778964193363
MRC2	0.422838410818986	-1.88584405717038	0.3600114125747079	0.703678334962572	0.176347320350501	0.985861113049763	1.78130040806836	1.2496711609432	-2.52447676310372	1.1143450160356698	1.34901664390421	0.390332630871862	1.74029128334921	1.91097800108862	3.0235996356388504	0.0357330690263362	0.269229764268704	0.227652789955384	0.6975531046522979	0.0868887119735994	0.0916256079400117	0.0118015062014763	0.8637534373104784	0.9970788232462492	0.9945603279679046	0.618771450838902	0.4549021279762862	0.0355594657819274
TSPAN9	2.70840449891945	1.92779477971419	0.299341809248083	0.141818566264269	-0.2907456310209099	0.163323853528025	0.852267081964429	1.26412748954697	4.01025593541022	1.54852052128256	0.417255301818891	-1.06643857908725	0.44626724093792	1.4001243135576902	4.8477684756939405	0.0007466115162134	0.1262903284176919	0.678978173736087	0.2901618267673569	0.656869263751149	0.174461155953931	3.91095517223983e-05	0.8301626818725155	0.9970788232462492	0.9941029458147648	0.8838758865967898	0.5718725876648181	0.0005232579049717
BTBD7	4.41493339868746	4.963940657823571	-0.0680139149002267	0.266252024824992	-0.0585525270681667	-0.378102209320747	-0.999948313954173	-0.087482371158287	12.5728704342438	-0.444767790617987	0.9519922929924732	-0.274449456758491	-1.27742257530709	-2.05635961967358	-0.416098682204221	9.75884850981594e-11	0.657974016330518	0.345575389177236	0.7846144009236249	0.20595356653675	0.0481303186116678	0.679513475704395	0.9422128938342414	0.9970788232462492	0.9945603279679046	0.7004317109315216	0.3401732337528274	0.7676648734907995
APBA3	2.27084420881578	1.78319579281892	0.110224141508878	-0.4360188145920689	0.1233791726683249	0.233333282130997	1.04535117010552	0.0345170146923076	4.3017991786155	0.622408491597851	-1.45598551306029	0.5020013108062489	0.709804730203126	1.9988648041129	0.147970881178079	0.0002665098048131	0.535818649163287	0.1553116545509459	0.617341932419454	0.480340739558933	0.0563467262658762	0.883282311483545	0.9241443478360226	0.9970788232462492	0.9945603279679046	0.8168341640278998	0.3675088444378048	0.9232271365862676
MKS1	1.5424239319135902	0.854505675033827	-0.0944227842574999	0.4570759787920739	-0.1801374901528639	1.0894646843161602	0.1342842073037239	1.13626486573636	1.41195003967957	-0.3566862235253429	1.07935016617689	-0.487580613972211	2.36452359116581	0.173440643102983	3.40043699448735	0.176275055048322	0.7224674365991971	0.297766330770857	0.6274751329056679	0.021161627450756	0.8643001376560359	0.002852128797683	0.9534620990578044	0.9970788232462492	0.9945603279679046	0.5599074005370548	0.954664183465664	0.0121662970602235
ABHD5	4.09808053797835	4.414073987874049	-0.1128567085441709	0.305435592499423	0.149842832568004	-0.226977273281173	-0.387779123816702	0.583211651237415	10.0984883456676	-0.675747267836906	1.03267157946332	0.66225860600334	-0.7219608948981121	-0.714661839390788	2.47385372205385	1.04411425567806e-10	0.501577866784342	0.306141027676904	0.510131038613121	0.472874828080059	0.479746864666236	0.0173507003384306	0.917853196046144	0.9970788232462492	0.9942733950036512	0.8145534230323568	0.7829487322755164	0.0477983493153178
ANOS1	2.4417031516636096	0.3224877308874	0.4164713154658179	0.0625457511213187	-0.0794396704079381	0.217462901987433	3.5598525631030102	-0.9885959605091	0.54703794802464	1.37083997584361	0.158836610643735	-0.186441404900421	0.3967886015079099	4.83637674741919	-2.70429700192805	0.586197624180276	0.175068743368379	0.8742826420878559	0.852670513324662	0.692803493201118	8.269619928129711e-06	0.0086980005394847	0.8465177590627229	0.9970788232462492	0.996717600422257	0.8982157713263477	0.0024441738778488	0.0282975144302417
AKAP8L	3.57519242202322	3.3743532334787405	0.2452019700961	0.232619165651224	-0.0226109842235452	0.5549872379062629	0.248459726809485	0.6362109542717529	6.30488307783365	1.35071243546922	0.7105734870324251	-0.092228673035026	1.63005604889025	0.3800801345619929	2.3032837699487	1.67037556041443e-06	0.181544077055	0.47987323069408	0.926806294891739	0.107934079340654	0.7058564094382671	0.0254149133376279	0.8466725673541522	0.9970788232462492	0.9980655520509082	0.6399849739824619	0.8921237174433114	0.0641771798675867
MBTD1	2.57166724591696	2.30416479025002	-0.0004968649368615	0.3410463026467019	-0.296882315205961	0.332597548365424	0.148356478459273	-0.0023179063065276	5.94548552494725	-0.0028635402628455	1.21232986638296	-1.21780131885884	1.04950278379361	0.299078169423651	-0.0105648627770301	2.18382434497299e-05	0.9977238671035208	0.243705651072983	0.227674178790791	0.297883236975751	0.768266334225141	0.9916647045836048	0.999624544883736	0.9970788232462492	0.9941029458147648	0.7352661399071208	0.9171135636080888	0.9951336690319657
UTP18	3.88837765630538	4.21778318054398	-0.0054323066372206	0.323274318670551	0.0852905239876444	-0.0816519631138218	-0.764675741792806	-0.0292112825631693	14.8306965893149	-0.0370739908390096	1.7126705085342198	0.4185407694354079	-0.2921397326644089	-2.08063188285574	-0.1758652312617559	1.07896750828544e-22	0.970537918793468	0.0914678724564178	0.6769106388501179	0.7710961544301189	0.0413528167396407	0.860938303926872	0.996570316294543	0.9970788232462492	0.9945603279679046	0.925542585366456	0.3180873013171022	0.9077522022972536
RNF216	3.71202286254761	2.86181787257824	-0.0943194623735446	-0.232732883178863	0.172874114186451	0.0401680421418397	1.31260368979576	0.5397509572075301	6.406304520665031	-0.643862873104913	-0.84883089899443	0.854401179158385	0.14600088502442	2.51831055213082	2.4393613046022	3.34033069890363e-06	0.5220487365583539	0.3990449420094329	0.39617661059114	0.8843888372925551	0.0151170035407298	0.0177886876822713	0.9216579438887176	0.9970788232462492	0.9941029458147648	0.9620231346953776	0.1941325793739408	0.0487570508104631
TTC19	5.505523126088621	5.59573036338842	0.0534196417734553	0.0050789847774741	-0.0443981193797179	-0.5144745122943789	0.0534281553030162	0.0950970728110985	18.1049252053108	0.346538966842864	0.0230244220450607	-0.205337773490517	-1.78123033005007	0.1361890294941	0.5203336870937161	1.1622669034030696e-09	0.730046312944407	0.982684019382609	0.8379426622164059	0.0796337814676644	0.8934888621330391	0.6082931451570971	0.9543633603863386	0.9974616071441644	0.9956290484253584	0.6135906943632478	0.9663243892157068	0.7079092222037641
PTBP1	5.243495968685309	4.60095800643741	0.0768530219801343	0.2416083415128339	0.144854375949909	0.0428757174462587	0.885969576045739	0.937756085912629	7.768737300870629	0.345484476985547	0.595820124898123	0.471429211466045	0.105298103430908	1.22044642780151	2.95172200868449	1.67448526266839e-06	0.730860812343749	0.553984042161248	0.638933590962307	0.916462319195379	0.235872363229813	0.0058254017317508	0.9544022432118408	0.9970788232462492	0.9945603279679046	0.9741943431699708	0.6237172549171699	0.020826050936235
SYT7	1.9563322181693	0.707477254163737	0.341925608807199	0.311995010919317	-0.5516292659874781	-0.8860534196562809	1.05950496466378	3.27315658491352	0.952353978815112	1.10919553463036	0.59904101252688	-1.21874523133187	-1.56175382346494	1.10538400519872	8.18042652141488	0.35018675613266	0.2713792954467789	0.5547310750912811	0.227304131142047	0.123283189639529	0.279054913521718	8.472594972595361e-09	0.8648866603549636	0.9970788232462492	0.9941029458147648	0.6524972059673086	0.6584642794324608	1.059454552118062e-06
LARS2	1.53824056761951	1.20920204475862	0.0969651014216796	-0.142984968346073	0.0044577995188117	0.37915601836989	0.5948123418557739	0.593821319821084	1.95102182181648	0.419858266515562	-0.35525393540491	0.0142720654943755	0.900167733593542	0.7558809366313269	1.7650143476243	0.0644165422946226	0.6759668784864681	0.72370698418008	0.9886569727515792	0.3713042636137179	0.4561165022925599	0.0862434622816073	0.9470217234126402	0.9970788232462492	0.99960763187358	0.7710253245548573	0.7708604197893751	0.1620137922503191
PIK3C2A	4.16411700954076	4.43549457298038	-0.0265676242648182	0.494528116400551	0.0008341724810105	-0.0364153838702466	-0.5669933896340401	-0.0326678085914858	9.76054502422857	-0.1123161759265219	1.6273001109703702	0.0025311851190461	-0.0841176062352454	-0.964192440329015	-0.1218809635197619	1.97852213316521e-14	0.910913624767626	0.10843858695659	0.997988043867586	0.9332175544026808	0.338469075866925	0.9033636342895492	0.9869031979084744	0.9970788232462492	0.9996885041238976	0.979709832682167	0.6977191443449335	0.9367379552459192
PLAUR	3.6444893988749514	5.685962049450111	-0.287693620918257	-0.0490532672092373	0.160890728917013	0.288420452641684	-1.73785359770511	-0.430540955203621	4.6845872509107	-0.7585000569480699	-0.076615813340368	0.3305013108645119	0.445293452688812	-1.1636947019213	-0.690916490053222	8.47084132215834e-05	0.45096356497325	0.939162055335568	0.742116532024945	0.657609353769019	0.250788439489313	0.492541530398948	0.906710234983276	0.9970788232462492	0.9945603279679046	0.8843227398298809	0.6370790583563002	0.6059922821502541
ANLN	0.378275486977387	0.848299619932889	-0.24267886777417	0.459966347786475	-0.12552102192732	0.4869030285143839	-1.48373609200372	0.765537128437693	0.609534153775073	-0.5505900462059239	0.5734825930531829	-0.20988675203067	0.615540285840443	-0.8789336649820519	1.0967640757062	0.548201703731428	0.58386175134164	0.568267616045885	0.8344399748937121	0.540399958138926	0.384130358985221	0.277553943265761	0.9304738653626032	0.9970788232462492	0.9954406673908088	0.8396930270363007	0.725946813185461	0.3939638194924834
WIZ	2.89109047965631	2.89499407769265	0.32496393700028	0.300561750587711	0.156149412687859	0.0720889273497465	-0.419980701743335	0.284754731795563	6.80069393588258	1.66002470106529	0.991079655074426	0.57482777407345	0.193554416616889	-0.771928017089105	1.1904258474566498	2.39546103236978e-06	0.101672677817883	0.342762638819741	0.567364106143919	0.847143065576462	0.449090845350174	0.24598388398494	0.8135065324829548	0.9970788232462492	0.9945603279679046	0.9482193799099232	0.7676110326603403	0.3597816319182893
RABGAP1	4.63064479044382	4.602013797812679	-0.0043791588233572	0.23084147239844	-0.1895789494007089	0.1970889413580669	-0.0459779901376916	-0.0634206182466926	12.932938648599698	-0.0262083724146763	0.8883383096111809	-0.8089688103279671	0.652861267059855	-0.102213781101974	-0.3070589058676	1.5331220279302498e-08	0.979170287481534	0.40007130391462	0.421441041685274	0.516171657814038	0.91995318861296	0.761870221849382	0.9971259412781284	0.9970788232462492	0.9941029458147648	0.8307044045089934	0.9750948658641506	0.8339488478545477
DCN	-0.412846635826537	2.05317244506758	0.286935292896981	0.0286228880317943	-1.10499145876968	-0.3112240403974569	-1.4274662883921698	-5.62559242486328	1.53696823094897	0.66824408288902	0.0395873187622099	-1.98648311086024	-0.421574482348363	-0.901295766652956	-7.53408830217506	0.137029307858865	0.506420029948355	0.968542266264326	0.0513480914989505	0.6747675641385781	0.371661153993983	2.75634165472272e-10	0.920033989665892	0.9970788232462492	0.9941029458147648	0.8901528960337622	0.7181771688380275	6.98285151411378e-08
QPCTL	0.25918757006377	-0.5224558393016839	0.401264882459638	0.382976006711927	0.0573638472677148	-0.117763309866723	0.760738122087938	-0.443915093004193	-0.5390966333263699	1.1989886597952	0.612299831597121	0.1253893537260169	-0.1959265551556189	0.6504339841233779	-0.869542401552725	0.5952402151419279	0.23494133572699	0.542544004676055	0.900611582587544	0.845279573758675	0.519773906202314	0.389086658465775	0.8554685693499351	0.9970788232462492	0.9975938167678544	0.947650899804337	0.8041893686493411	0.5084331613441053
PPP5C	3.36509927726068	3.72134447516962	-0.124540832191214	0.403439324237741	0.161269207636088	-0.0725448026003435	-0.7910838853541731	0.3854576957884609	7.799882101591249	-0.5740426959079711	1.18701651353853	0.540918383570183	-0.1768157625073719	-1.29982180294643	1.44265107967668	4.70963350776905e-07	0.567896270220288	0.257879891820883	0.5903861559057659	0.8602150319057981	0.208702965318404	0.1627592725668959	0.9288396716915178	0.9970788232462492	0.9945603279679046	0.9529804371836208	0.6022421299272507	0.2623704759906156
CEP68	3.37086788704935	2.67523549579347	-0.0775976522775425	-0.154903516390336	-0.0338880861746984	0.231628431295279	0.845313795383487	0.5245288890255551	5.54006428988216	-0.405607505447597	-0.4470145997775379	-0.124301609083525	0.635584852375103	1.40528261326269	2.02041268689619	2.4627916614319e-05	0.686358452819845	0.657067065042333	0.901461131481523	0.52724478608285	0.17082804784778	0.0509180341274074	0.94803225380848	0.9970788232462492	0.9975938167678544	0.8343008654186764	0.567593719871682	0.1085844486177528
MAP4K3	3.51615990532178	4.0870299941031805	-0.253650356392773	0.358768862383949	-0.14559195406454	-0.779662718942751	-0.651989556732172	0.288531138207385	9.52509631170059	-1.436452442049	1.17089500830741	-0.592923982439514	-2.27880308407608	-1.20584012934346	1.22929818827421	6.981123498135589e-09	0.155605038844319	0.250021982378936	0.555276370033626	0.0259264596961779	0.23910011887472	0.228209999039072	0.842694396928207	0.9970788232462492	0.9945603279679046	0.5678115638910181	0.6266144836665616	0.3397483631970365
TYROBP	0.8465651067496899	2.89562139569201	1.21304529756642	0.428916416363491	0.2011161261303189	0.5273667032016279	-1.98171152037983	-3.8237694906799296	1.50976838875754	2.59573479213963	0.5180346475008101	0.325927114339321	0.814619279257606	-1.01331834492172	-4.419358558733331	0.148206507110018	0.0118201984117619	0.606283032935278	0.7456002509195179	0.4184978377618279	0.3146152599013739	3.78865080765026e-05	0.73602863718957	0.9970788232462492	0.9945603279679046	0.7894970056568372	0.6819776729725895	0.0005114547495144
TMEM159	4.13894704630975	4.33550034748281	-0.493257934088765	0.583281869901203	0.2534905553141839	-0.9613233786177008	0.249912028816273	-0.1594422910080589	7.163130732416401	-1.82594146983634	1.3430899792263895	0.689660324554784	-1.90813686863006	0.332121003702754	-0.463051429484966	5.246782702419051e-07	0.0723847126762163	0.195289878716683	0.492825632695942	0.060759005638338	0.742901865382539	0.646684979972342	0.7998294191986864	0.9970788232462492	0.9941029458147648	0.5964901474519675	0.907324485851314	0.7402232076235462
GABRA3	-0.213966821034494	2.0012354058447097	-0.355361590251516	-0.559753276510874	0.4681059735326699	1.14355492495372	-3.33339106162632	-1.48153290838166	1.85283650381957	-1.08897553426851	-0.9283865572514028	1.02250570479076	2.00226248714126	-2.74865264271331	-2.92886541618897	0.07909307337625	0.280453874232862	0.356688383415715	0.310554215947122	0.0496381817392584	0.0078929404910527	0.0046897231110851	0.8669722624375734	0.9970788232462492	0.9941029458147648	0.5853535483978457	0.1382114812917109	0.0176054779690491
BRCA1	1.34610710477622	0.4122121964515979	0.130069781522972	-0.316880203377408	0.155877766500552	1.01267144591358	0.915215073318099	0.312205549292215	0.774381511809909	0.480512857069816	-0.899875161376998	0.408269325565416	2.11921795357003	1.3399720097328702	1.00461599178118	0.4414705342377829	0.6324517100036321	0.37145837863422	0.684397505620896	0.0378384487653714	0.1848496833781659	0.318750872674506	0.9375304312697272	0.9970788232462492	0.9945603279679046	0.5693623048549845	0.5821541449237785	0.4376266866245685
ERCC1	4.77046003640674	4.35802450746709	-0.106846235500946	-0.49073719686713	0.0917317773689396	0.288020641562349	0.870374722147619	0.642576030460604	11.602084804828	-0.5457856583858549	-1.92003440975831	0.3337834717362919	0.8381884424212579	1.80648983637702	2.8556375776891603	1.3852049159524502e-17	0.587053347145607	0.0591768841231027	0.739601162177759	0.40495021586032	0.075400903844518	0.0057360028035109	0.9306501131872698	0.9970788232462492	0.9945603279679046	0.7846374429143993	0.418286497133954	0.0205835553142177
CD22	-1.19225800426594	-1.07673934139188	0.461613338421135	-0.6812149813366899	-1.9560089522647104	0.928254392413762	0.674496450408599	-2.67487502459721	-0.888147538741053	1.0830358444559	-0.8398940538039921	-3.05659388679696	1.28883784243858	0.476569784915202	-4.09539313562982	0.385544676788658	0.282910008066401	0.404089520995905	0.0033126837251402	0.202138065930397	0.6360493228919439	0.0001347071035664	0.8678579680116207	0.9970788232462492	0.9941029458147648	0.6998305574170088	0.8616929770395799	0.0012823538893731
SEMA3B	1.74879235864857	2.26061016322414	-0.2777847290452659	0.419569229432675	0.7139013822428321	-0.703244313488514	-0.5832491199881371	-1.19209236814589	3.60667293291133	-0.9514128023373272	0.9390940318232858	1.82802647347065	-1.28684287960667	-0.7334030322080509	-3.26121016084852	0.003320527434669	0.344866760516121	0.372794838126152	0.0720656427082045	0.2027983379090919	0.47577163930537	0.0042119240163176	0.8872179685102278	0.9970788232462492	0.9941029458147648	0.6998305574170088	0.7820085412815851	0.0162471824770236
MBTPS2	2.53787253076673	2.33842274369405	-0.2577201683929789	-0.196309028123172	-0.017784850345983	-0.172400607956745	0.468633296366901	0.270722506119105	5.53700720332814	-1.36887034352304	-0.6386278981245049	-0.0669285800421055	-0.486321971172139	0.8724755103050071	1.13846094664699	1.51757997042496e-05	0.1756815982506379	0.530065452855166	0.946841355196169	0.628376211423446	0.391436008414993	0.264221647246282	0.8465177590627229	0.9970788232462492	0.9986460743700016	0.8729436684480605	0.7312170192261372	0.3796252244850278
PRICKLE3	1.3300500341634298	1.34665138045354	-0.0915839898838959	0.195508264157083	0.0922162370400268	0.193621168775137	-0.243052221864274	0.1315473380784919	2.4634502639896203	-0.463830730113245	0.54800118811497	0.33734781235016	0.528682454460677	-0.3567724702437229	0.451341459807636	0.0209368545005502	0.644319166177006	0.5856598158681879	0.736950108076772	0.598805283246731	0.7233293402665358	0.6539289729043399	0.9394167886403958	0.9970788232462492	0.9945603279679046	0.8604799518329191	0.8990205564668888	0.7460197949847921
LTF	4.26078200853444	-0.121245867378424	0.3830128283484729	0.2519533022068689	0.51828617598143	-1.56470364206662	8.5679467099834	-3.11413565325648	-0.109389634544541	0.7049735877376441	0.347905552058436	0.698988149637469	-1.68808348696426	6.59911095817991	-3.96903088323187	0.91322537559086	0.483307191613501	0.7290182853677809	0.487015430636065	0.0961155938122737	8.310036791943459e-09	0.0001806256060405	0.9162345986333118	0.9970788232462492	0.9941029458147648	0.628718724595474	1.8011543077826783e-05	0.0015857172353881
EXTL3	2.5129123041820898	2.74423537715527	0.0762931296745016	-0.490715715784362	-0.4675832200263939	0.125281615659808	0.1280488238666169	-0.2167773351795619	7.17478530038296	0.413337324182481	-1.7631893361748	-1.78197120874046	0.367420416177012	0.25925207370478	-0.9857679101055352	1.3876327042225e-06	0.6807017058926409	0.110586208206083	0.0793567513011377	0.7145309336482311	0.797988709102432	0.333931883904615	0.9476022675026776	0.9970788232462492	0.9941029458147648	0.9050417429673436	0.9296634227763714	0.453463923378164
ELOVL5	5.591102866244	6.6768456174512805	0.123907859539508	-0.106671319346761	0.14323303213396	-0.2050848196818519	-1.33876790015544	-0.871031879758538	21.6944045176013	0.751438273519864	-0.50162999009029	0.626391331603086	-0.6737442812531379	-3.36092599261392	-4.60103313739735	9.62379067988152e-32	0.455060141885056	0.617597071947969	0.533218862589294	0.5028266798910329	0.0012951885089962	1.96198757477005e-05	0.906710234983276	0.9970788232462492	0.9945603279679046	0.8268700243991872	0.051941147263818	0.0003165692212322
ALOX5	1.2841310811855502	3.2045156703125697	0.2939503135759099	0.331576732000493	-0.5163303845072179	0.226814015413932	-2.1539474531873	-0.95185110552055	3.14987722451096	0.9949520776878208	0.643585792345696	-1.33964979230931	0.4371200980024829	-1.84273823106074	-1.94457508858607	0.0044843336078599	0.323618791915982	0.522130813933656	0.185308137037363	0.66353775953092	0.0703268837308134	0.0561999132230382	0.8815161962593083	0.9970788232462492	0.9941029458147648	0.8858826278262717	0.4069124944365356	0.1167634154054538
KDM5D	1.10192007160202	2.9558823649562003	-5.559074481607231	0.377222026409947	-0.7759357155484599	0.2040089993368919	0.302194538083839	-0.7006578717927889	3.72360364836652	-11.4687715201247	0.670101801512854	-1.24280182382372	0.2838833805295789	0.2907187788586189	-1.3903491746502	0.0250428595199207	2.35605041078255e-17	0.592846534733533	0.218434087537765	0.7774626265824089	0.7798149134785791	0.1957480834351689	5.1066083736816894e-14	0.9970788232462492	0.9941029458147648	0.9280359476650992	0.9215284023066164	0.3021629965971259
CALCOCO1	3.5753982466753502	2.92751936663344	0.0311393008747144	0.449437618485111	0.1334107745839619	-0.3399287532120579	0.9032091546903408	0.6993150782996	5.0138213165363	0.1207707588125659	1.08917490993852	0.3770873933740399	-0.707243378202025	1.24036125376981	2.13540151680073	0.0001067894948582	0.9042407456272852	0.2951967326500589	0.7073186651645831	0.481956850473276	0.230785606320275	0.0434461907335036	0.9864779019321896	0.9970788232462492	0.9945603279679046	0.8169913009266365	0.6191969868162023	0.0962308212374764
UBR7	2.88010361313401	2.8113936036065	0.136393108887899	-0.164160364303849	-0.165022288813905	-0.0160226960938206	0.0432017114555094	0.4271754798763	9.29048558306677	0.904452961212407	-0.7983112725938349	-0.7659338858695022	-0.0569423150044577	0.110473400581675	2.47160659931688	6.10238200686065e-08	0.369083089561079	0.4619773692746199	0.446446406109987	0.954774822451454	0.913060407222519	0.0210689957860931	0.8915449178012117	0.9970788232462492	0.9941029458147648	0.986625653054504	0.97267202714294	0.0555771333061958
MAP4K5	4.03304039646064	3.99610495315614	-0.2271574980980669	0.6052938390423249	0.0937438182274305	0.500044502128361	-0.395676405603834	0.315786075442233	8.97308838045635	-0.97581057384998	2.02679577484307	0.291671898207458	1.24037671675981	-0.684761564086322	1.1967921489161002	4.85451307799412e-13	0.332721486413283	0.0467265785202096	0.7714522906448721	0.219227592011116	0.495892168266304	0.235668870871497	0.8838764795560806	0.9970788232462492	0.9945603279679046	0.7047694466029584	0.7919403900041555	0.3483659016088941
EHD3	0.986786748180776	0.7718854052900942	0.4705876426008979	0.210997436855324	-0.7661192781572901	0.8387737527500642	-0.4941513251417129	0.8228504203734829	1.04271218003684	1.7734470397535802	0.4460596187639029	-2.09196455820127	1.73032622038788	-0.530958587678983	2.09792276685776	0.307647695999409	0.0808366498133774	0.65710727099401	0.0404207852657441	0.0882586044768829	0.598795380766167	0.0417952377530686	0.7998294191986864	0.9970788232462492	0.9941029458147648	0.6206197709249548	0.8435967846548457	0.0933943900633038
PSMC4	5.637130850627611	6.43381266759895	0.274357221845344	0.1426904526707909	0.0742170129903601	0.415814382900755	-1.58090261704052	-0.489577260063388	18.8041404295444	1.55929370698973	0.5823209248573921	0.302671213329834	1.30233061143545	-3.57701960445834	-2.3765370480177404	1.40202218830334e-09	0.123716760323016	0.592902944191532	0.763093568423568	0.197493946854064	0.0028537826889746	0.0273671640596181	0.8271343793200377	0.9970788232462492	0.9945603279679046	0.697792867466442	0.0782618923743205	0.0678597062310786
MAN2B2	3.45200331871667	4.11253485735334	0.03895877106259	0.292263556663361	-0.182094078200861	-0.3571810596406889	-1.05822133330032	-0.0124614716118646	12.2932289263009	0.225728884574807	1.31979427312	-0.748881496643942	-1.08650661682715	-2.41838736530738	-0.0646027753937647	1.00020546961352e-18	0.822109837192588	0.191463350044955	0.4565893437649149	0.281207220660692	0.0183562350463831	0.9486855508040508	0.9718506128225356	0.9970788232462492	0.9941029458147648	0.7295583564399393	0.2137761654028627	0.9664216951033798
SLC7A14	-0.82926162849003	-0.962211265085323	0.0984112562102184	-0.207386261292243	-0.414117499860387	0.455060515560121	-0.0987335074073383	-1.67068743464845	-0.8257144199672759	0.2872433086294689	-0.293601419857263	-0.8098885939547651	0.7628567606616931	-0.0809935115571633	-3.1400715859470805	0.418330876498603	0.77489363549257	0.770000501486448	0.421130638194187	0.448459219729642	0.935698994470279	0.0025274231410225	0.964542443583061	0.9970788232462492	0.9941029458147648	0.8036891766942603	0.9807916720649622	0.0111569231074737
CLDN11	-0.4260551856937249	-1.3121247639547902	-0.123194211063214	0.188699115118067	-0.5602852391710239	0.8959410208982751	0.7467025171380441	-0.971955638659173	-1.06519061412431	-0.26828192039777	0.2239885827205689	-0.852803222367298	1.11906103991979	0.492695251155941	-1.4289152786861297	0.309669268478414	0.7893537512375179	0.82373502221426	0.397039894519821	0.267191842900652	0.628625502411833	0.164273892659849	0.9666135460617123	0.9970788232462492	0.9941029458147648	0.7264397356037311	0.8586606010544828	0.2642443163284963
SLC25A39	6.1844876218875005	6.370773406571901	-0.03051225811218	0.0845434790576764	0.224439835187918	-0.151687592591545	-0.244163920060809	0.0180592808543366	15.995915112260098	-0.199345539800688	0.304348618958346	1.04556894153742	-0.5406155347538	-0.5016213003252	0.0835508475531278	2.43987477372406e-14	0.8426149673102671	0.7619478835857328	0.29962938468611	0.590604131189396	0.619046303777646	0.933765254670246	0.9744999209889952	0.9970788232462492	0.9941029458147648	0.8590645579831145	0.8534818166251386	0.9574222771538758
MVP	6.579171662882481	7.93723865773795	-0.107805831205897	-0.0958884055691006	0.179659784779544	0.0288853954158198	-1.9871852853374896	-0.441851619943978	27.1902387136585	-0.784126393184067	-0.4378224882793789	0.9391166659962572	0.114770383736388	-5.35863836250303	-2.5885147628231	7.70641841350067e-10	0.4357713694907489	0.673566185669032	0.351095135686331	0.9089840985390178	0.0002158866673611	0.0190329931506673	0.9033417074733534	0.9970788232462492	0.9941029458147648	0.971013263560052	0.0184409883841497	0.0514233514390674
NUB1	4.48038507637897	4.13060697086248	0.194546113268818	0.222966342099641	0.363988835931717	0.209106444795558	0.157038741148687	0.3803895174144659	8.066802107377	0.909667316668641	0.6070093525926179	1.23667178532573	0.535163617072024	0.2459796985324489	1.3319658632596498	6.19704714810502e-08	0.366310325220635	0.54822810506983	0.220602762502065	0.5943403882715121	0.8078000259535358	0.192111964716314	0.8904554024446151	0.9970788232462492	0.9941029458147648	0.85974934751596	0.9336269170681136	0.2978720368588456
PGM3	4.39117937787357	4.73494962951757	0.234042936670076	0.188644636274178	-0.0528359286989922	0.0322637372645941	-0.6926590599010821	-0.441975859608907	14.6375230100908	1.59616528391287	0.794195918652875	-0.259669095946427	0.1184998570276019	-1.69552317738117	-2.37676663249416	1.6704317035308202e-12	0.115229445452553	0.436537466442531	0.7959279080547759	0.90603515215466	0.102769621946202	0.0236829854224986	0.8226511994867424	0.9970788232462492	0.9945603279679046	0.969832388623642	0.476165864335431	0.0607953673689538
RWDD2A	2.01804827585371	1.59226074397406	0.203645395643146	-0.0299079712702822	-0.356367383183279	-0.0541325874081386	0.525500141972704	0.1491572910488809	4.35001970147902	1.07717169967198	-0.122840001067694	-1.31468540639879	-0.155226941847917	1.10322653528252	0.701578585727174	4.82722503075538e-05	0.285325085575262	0.9026070964920552	0.193165805937178	0.877116169685435	0.273935186158756	0.4854086160899339	0.8681919169319862	0.9970788232462492	0.9941029458147648	0.95886040809537	0.6545506505142643	0.5991622038939511
CLK1	4.5357561660101	3.95380863593365	0.133817871635814	0.164200626078015	-0.1801470329606419	-0.175906320514984	1.6875067066161298	0.3641733363332879	4.49744724922395	0.494951079719942	0.340832687444098	-0.499440376200977	-0.3468952861992549	1.6125076173165	0.822738023831284	0.00016707392156	0.6223702604526489	0.73431782559745	0.619232404323991	0.729830452796596	0.113509521300178	0.4141030413922679	0.9374962680038472	0.9970788232462492	0.9945603279679046	0.9107551987908598	0.4936349773416674	0.5323519196282438
POLR3B	2.1085877113947498	1.66323653927399	0.0206591896037018	0.549850357089322	-0.2349827234621369	0.237220210532204	0.4255910386788989	-0.176783950068835	5.5572115887885705	0.133326696289843	2.7788570597498303	-1.08425034631791	0.8494641869427919	1.10022339654598	-1.01247783295113	5.3074817503176e-07	0.8943407076632801	0.0070975696336027	0.282198717173186	0.398693888051944	0.275231573395388	0.315007112014875	0.9857419977281028	0.9970788232462492	0.9941029458147648	0.7812477824439249	0.6554684778688602	0.4334986761251617
ANGEL1	1.0135291137514202	0.5750828509526489	0.0814636102612469	0.2368466581178819	-0.256381292666639	0.0859068250657071	0.513832315685285	0.197590480890618	1.06532707889746	0.365947164272663	0.624694112345067	-0.8310077984510671	0.213031253534535	0.749395703672283	0.658681421013166	0.299561171218047	0.715576183654813	0.536614761940309	0.408992520858231	0.83196546265772	0.461684690124139	0.515616524144874	0.9525619744276396	0.9970788232462492	0.9941029458147648	0.9439377347430076	0.7747359648362813	0.6270264657124903
RNF14	3.7664740034116697	3.3732201540452498	0.134481920736379	-0.122139399075029	-0.0348216100901329	-0.122566566454602	0.5373463934180139	0.1378585715112699	10.4989980741882	0.965102356501598	-0.519450133491975	-0.177029312839399	-0.463226693637202	1.33390200452062	0.763729498459587	2.37056755525795e-09	0.3380166250909099	0.608564630173866	0.8600291310820821	0.644737210086902	0.195764841781408	0.451210737965162	0.8870869535816693	0.9970788232462492	0.996717600422257	0.8798217353582323	0.5931632135181619	0.5674104967347934
DNASE1L1	2.64681105361184	2.8978970868425	-0.0968906307176504	0.2183860750774549	0.160429754517753	-0.248060637469934	-0.401470809498458	0.3329429390209329	7.844238522502071	-0.514706039867201	0.8999349781624549	0.608622964245081	-0.703229597109656	-0.833261309083678	1.57964405455771	5.03133979625463e-11	0.608477890846614	0.3714267785757849	0.544863471676317	0.4843860483462249	0.407702775906925	0.118969511867628	0.9339271661178772	0.9970788232462492	0.9945603279679046	0.8180320825645907	0.7421666712967885	0.206876294170246
DDX11	2.59622952508711	1.2258964454611998	0.0689493979601526	1.0194835639085602	0.1729189339461749	-0.1151564172070459	1.0056538085449398	1.4560947285614	2.14672220513057	0.310670540744909	2.6048010890682898	0.569438479465546	-0.274849022559112	1.39758530486735	4.7266278486188895	0.0435938812444759	0.7570330216318829	0.0126328898742955	0.571009870494218	0.784291351646741	0.174928850413521	4.93380767042542e-05	0.9609650529577844	0.9970788232462492	0.9945603279679046	0.9298712330014572	0.5720598633724316	0.0006209276530773
HEBP1	4.14351542555379	2.9168299414085497	-0.0511588998252162	-0.0346117560986286	0.496184564174416	-0.0122947904696001	1.92852012903364	0.633634612963165	6.3714091504448405	-0.2536364228708189	-0.105085158778899	1.77905658204114	-0.0340865051429211	3.41236154020134	2.43389255127434	2.62571674674869e-06	0.800565789911508	0.917412428767386	0.0798359948045018	0.9729119682372552	0.002517807689943	0.0209867776627399	0.9685170903963826	0.9970788232462492	0.9941029458147648	0.9914634711317593	0.0737460579695484	0.0554127059917524
GPRC5A	6.52653222574568	7.17626634250265	-0.1635831247091709	0.145399665240841	0.0036990958217379	-0.7043363563924999	0.483145539247391	-0.2948029774063689	9.0380221415619	-0.7998532987144169	0.39961309062822	0.0137644715864647	-1.87254173055791	0.599766176252704	-0.861105964749201	2.3454294135786297e-08	0.426888262869344	0.6908018054994429	0.9890626846671292	0.0659050609879528	0.550718896018316	0.3923071172162089	0.9021348875433542	0.9970788232462492	0.99960763187358	0.6030084419051011	0.8191912082224562	0.5117174814802131
MAMLD1	-0.2742397220237469	0.6566350669827951	0.25161731691519	-0.4486976718181409	-0.2294735588551069	0.245985750145829	-1.30012775865095	-0.936367541871192	0.6596881609208229	0.7686021137051859	-0.7516096756154	-0.506615643938839	0.4202890740038459	-1.0949217343593398	-1.8367560321606	0.517442901767721	0.445029683732435	0.454958389162354	0.614234880551347	0.675690528996325	0.2796643073401019	0.0717229279587011	0.905185754372274	0.9970788232462492	0.9945603279679046	0.8904787737950289	0.6589457233099854	0.1406271138496715
CD6	0.0875006891704485	1.1860306539626	0.319466245500133	-0.0920609043391803	-1.32843431609827	0.7212961569109041	-1.5838361407167605	-1.43943750640146	1.15768651937795	0.983324648800658	-0.1460613780609249	-2.7668048911035097	1.28125045007986	-1.37333136568726	-2.9626152629406297	0.260711526654948	0.329296807842229	0.884320661943942	0.0074915020353268	0.2048869565115489	0.174837289743745	0.0042734339762949	0.8830760812356134	0.9970788232462492	0.9941029458147648	0.6998305574170088	0.5720598633724316	0.0164324613789838
TACC3	1.12097201184566	0.7034631094714481	0.3343823960793839	0.4206028286262829	-0.267995163928759	1.1845965883820502	-0.479423183810962	0.982283097672996	0.827002378573334	1.13664921510399	0.802121283172415	-0.6698394439628	2.27294390468633	-0.449037035750489	2.19006380428504	0.418540362393219	0.259908142610094	0.425484351170484	0.505405080236744	0.0263038941396624	0.656653090538053	0.0345279276125464	0.8591811791044065	0.9970788232462492	0.9942733950036512	0.5678115638910181	0.8726891836166916	0.0807016875075416
UFL1	5.35972245717807	5.338308832959751	-0.0261353284037375	0.324489094714164	-0.1213575932894859	-0.38044441181759	-0.142798081757533	0.0052359503721597	15.5500003997819	-0.201807910207232	1.36507781262358	-0.6697787130504821	-1.54500248295847	-0.341966879112032	0.028567755674119	1.0286199039132401e-15	0.8406952266476071	0.1773037505276339	0.5053656632698561	0.12716777782986	0.734119803333308	0.977320060500644	0.9742235898076488	0.9970788232462492	0.9942733950036512	0.6559007874746224	0.9039516449665356	0.9856253465472076
POLA2	3.34952172850098	4.3910846836370405	-0.7512644857911921	-0.294474969054522	-0.398198643822311	-0.124604938920511	-0.836710078141125	-0.630333122375916	10.0751675157856	-4.046207757907189	-0.918471809040818	-1.52359502519337	-0.3552042586658621	-1.52051544271804	-2.59555940301834	5.51549000767913e-10	0.0001393904366447	0.363896242517441	0.132419986006911	0.723571083177399	0.1383091340624339	0.013299917481623	0.1351559121769574	0.9970788232462492	0.9941029458147648	0.9086331704395472	0.5344810394072063	0.0390313660770302
ZC3H3	2.4848823390066097	2.1289492339406	0.0383395094560145	0.0308226872892546	0.0145080470431733	0.0798399392135468	0.635347512944832	0.5965792503016529	4.4423483414379294	0.2298092480024419	0.101925144767424	0.0633857882726972	0.260007771701193	1.08542090697397	2.3811681138465497	0.0001269287526347	0.8189650304402429	0.919129436838751	0.9496560269173612	0.7956779367633121	0.283713552743805	0.0209127613926341	0.9716802930748034	0.9970788232462492	0.9986460743700016	0.9330417246213708	0.6614256922270366	0.0552691139211748
CAPN1	6.23940292815232	6.0061237384246695	0.0205791467270322	0.159486163154842	0.319809026431299	0.280792330646614	0.0596076968091919	0.8749785880115859	13.0444731443101	0.133937534364835	0.56315785574774	1.51231630296307	0.993062331570126	0.1101692719132069	3.77575223652003	5.7922092304357285e-11	0.8938863742265291	0.575235707015373	0.135524241150813	0.324474805358921	0.912751743817224	0.0003806575567488	0.9857395044991492	0.9970788232462492	0.9941029458147648	0.7502255691859419	0.97267202714294	0.0027380114157449
ACPP	1.62469859708025	1.56948319598547	0.0921245001804759	0.598441038011493	-0.652408189237386	0.0989426268024188	0.0362383944632061	-0.662822813093187	2.67534644521563	0.367872988647323	1.4265997873142702	-1.89007507979806	0.214023932423195	0.0485804765239667	-1.99376463266814	0.0159085491935186	0.71414660406957	0.165984200529899	0.063187260033835	0.831194503560626	0.961744974406474	0.0570392631374951	0.9525493944839988	0.9970788232462492	0.9941029458147648	0.9434488060605802	0.988614631217445	0.1180421075772455
MDH1	6.47536408931216	6.51550725529093	0.137980724736734	0.0356470445696564	0.0889133630406773	0.457864059447592	-0.4535567343821	0.0959097675938075	17.5131432773369	0.700143206968931	0.138959639770375	0.321716875445038	1.31965245013775	-0.94706908121602	0.420048429418442	1.66409771237494e-26	0.486298600435896	0.889905186380575	0.7486839111550521	0.1915104576435189	0.347058295724859	0.67581442489334	0.917086167562574	0.9970788232462492	0.9945603279679046	0.696808486648182	0.7043310799297741	0.7645929698639591
SLC30A9	4.64704949728909	4.5286068921897	-0.0217033261845899	0.178708219780677	-0.14926655330671	-0.373588302805247	0.302418728828272	0.2692013926485	18.9019161376062	-0.174696251937992	1.11009069103767	-0.8496180714336391	-1.63480490111051	0.9828452047981692	1.88673435237434	2.4678116369626597e-28	0.8618531138766079	0.270988129588008	0.398608919265128	0.1068511026199759	0.3292729085947349	0.0635958646635753	0.979799511618678	0.9970788232462492	0.9941029458147648	0.6385859248798627	0.6931930312926284	0.1284228293987953
MTMR11	0.6669473284812371	0.157854892119893	0.007627380387214	0.0793471902645741	0.2937819085179849	0.658356283225212	0.0520187156742748	0.8945485670445721	0.181688647323241	0.0241796758804675	0.140949462316143	0.6815314813627459	1.1511055733504698	0.0476285278640876	1.91896588051393	0.85808286738061	0.9807837576999208	0.8884215156149229	0.4980007003591379	0.2538479197039689	0.962444945031807	0.0645352275807058	0.9971259412781284	0.9970788232462492	0.9941029458147648	0.7228603327544522	0.988850986765328	0.1299430929414562
COX15	3.39432257782015	2.79877252261272	0.0103984592732963	0.347826104714595	0.343695066628405	0.20688128074019	0.503863449031807	0.517770513033995	7.15084602160928	0.0524552557890011	1.35243142587805	1.25168722456709	0.573663869966402	1.00757998904236	2.28123345253999	8.72873871773025e-10	0.958324392700496	0.180853072872986	0.215101945840412	0.5681450429881291	0.317335950122806	0.0257685528030388	0.995628450016322	0.9970788232462492	0.9941029458147648	0.8496620554470213	0.6834431424654005	0.064918915088322
CCDC88C	4.19664188903043	4.788526282588241	-0.112792604914077	0.259721336480798	-0.138714028439659	0.317054498908248	-1.06499568188564	0.0621965400820773	9.82485153351224	-0.4428999258871529	0.793176941080119	-0.389837890916066	0.6836451253592428	-1.6761741572405202	0.21678641603267	1.5266542311645397e-14	0.6592863997822521	0.4305169950428279	0.6979116334204241	0.496592493763586	0.0984353754030244	0.8290435140735459	0.9423445892921886	0.9970788232462492	0.9945603279679046	0.8243579079096478	0.4677658630905717	0.8845677900462586
YAF2	3.88467506335573	2.7528117007800903	0.0990747639569972	0.0600463322434215	0.355283938542183	0.3728156422021749	1.45242401475373	0.8303850356856891	5.37881456453897	0.51367910052616	0.172175411731348	1.34189830515259	1.06164661307897	2.30140711268048	3.0106748772853305	0.0002337991054748	0.609240821481249	0.8641445146089709	0.18437391296612	0.292283507012418	0.0364270175768244	0.0061753059301676	0.9339271661178772	0.9970788232462492	0.9941029458147648	0.7321814581721905	0.2990007608031761	0.0217793695136106
ZMYND11	4.24019390876281	3.8108637211094303	-0.129384463636273	0.358215990553748	-0.0840608093371489	-0.671906299648347	0.8671551677520241	0.257804063836463	12.7785394719324	-0.8500536673339929	1.81804916111568	-0.39286364822928	-2.32317561003665	2.29439682081706	1.4657794760318703	1.63630502265804e-19	0.398368461320001	0.073595046635234	0.6956862392008211	0.0232609300970198	0.0249569373852034	0.147456594444748	0.8997301367486221	0.9970788232462492	0.9945603279679046	0.5677845368932811	0.251107816103358	0.2435387171140207
WAS	-0.587884242180303	0.464178659898562	0.936664841449288	0.315810202977406	-0.33369948350552	1.08546379229782	-2.35602652768972	-2.1102865227241296	0.335567765373065	2.47137287215753	0.425385144792257	-0.610504192077746	1.78398954372258	-1.65304366199954	-3.515818816645249	0.7409213920740899	0.0162719989288273	0.671997423451719	0.543807212524856	0.0793898460024158	0.10310025155859	0.0007984556121504	0.7545975655946241	0.9970788232462492	0.9945603279679046	0.6135906943632478	0.4764613664344496	0.0047438292566594
BID	4.86054145657092	5.00068776906213	0.43015526481534	0.3660243588166179	-0.1732690737930249	0.622203167685224	-0.920565159741931	0.195311250614658	12.767918999219	2.09497482765739	1.3786550309798602	-0.596604053279432	1.6729664701017402	-1.80534224258025	0.8352689193574742	1.70189420449633e-19	0.0400147608731011	0.172656227260271	0.5528127494994329	0.0990679495618741	0.0755821888471533	0.406579843126565	0.7998294191986864	0.9970788232462492	0.9945603279679046	0.6339818199149013	0.4188584539322214	0.5252002003559882
MATR3	1.32764195040202	1.72753860041171	-0.546424186484452	0.234864859994915	-0.0525478460431058	-0.48390795644037	0.559961305572182	-1.05352593963763	1.8035885701929095	-1.93027112176691	0.469315046108691	-0.145290263234389	-1.01354508242491	0.506722358246225	-2.22074605509269	0.0832052403695899	0.0581120860039888	0.640422064662394	0.8849522708981659	0.314737162540851	0.61428066889583	0.0299542963004413	0.7998294191986864	0.9970788232462492	0.996717600422257	0.744982326266417	0.8508075126491732	0.0725591031830011
XYLT2	2.2314217324891	2.59766526817756	-0.3783654351269679	0.140461185969434	-0.195649340461825	0.0624542046136462	-0.0540953082278132	-0.026555430752166	3.74194087053108	-1.41466294487426	0.303097455569221	-0.543055312985378	0.128042011283284	-0.0614652061440909	-0.0698835363345002	0.0015274732220698	0.1619274913206219	0.763055238820818	0.5889653174805329	0.89850511820655	0.9515128924738848	0.944733417845838	0.8451644981743183	0.9970788232462492	0.9945603279679046	0.9677620971152984	0.9852361424162602	0.9639967752886294
RGPD5	0.8038046466917009	0.9456723586494052	-0.138526138540714	0.165427664978962	-0.2499281350309389	0.23765410711668	-0.237564286559048	-0.4661531933290929	1.09659551639447	-0.516544975285922	0.342458552301395	-0.709730467438927	0.488811269388653	-0.2309669441276939	-1.07208380575595	0.283326275560023	0.607282874925843	0.733096734041615	0.4805094027876699	0.6266461754042011	0.8182770936914091	0.288093752209243	0.9339271661178772	0.9970788232462492	0.9941029458147648	0.8725186969029087	0.9373525618169646	0.4049171283482746
NUDCD3	3.70874197826115	3.6134158468501	-0.0949637698453981	0.1836887469522889	0.0752748834074183	0.501822079174761	-0.0402586313481739	0.234568699788265	11.0124419294729	-0.555825084287017	0.8352786850149291	0.316321551972379	1.6645312835756698	-0.0947356258597299	1.2136119636946598	1.3635444218321999e-16	0.580209848283218	0.4065743854409639	0.752756726609662	0.100747264434096	0.924811856401567	0.229221193375904	0.9304738653626032	0.9970788232462492	0.9945603279679046	0.6368984242357553	0.9773705105008867	0.3409132219566757
ISL1	2.56520884100117	4.10340355976254	-0.179844228735926	0.0221930252856649	0.285152606310276	-0.131407966080363	-2.2085672617361296	-0.531345073348221	10.5422202196095	-0.878335614002865	0.0846445609173631	1.01675249892066	-0.341624959912338	-4.26335014903426	-2.3499998253866097	8.682826959179039e-16	0.382948056183771	0.932800205893958	0.31298399520547	0.733718489617413	6.55116853715737e-05	0.0217730838996549	0.8947085723500501	0.9970788232462492	0.9941029458147648	0.9118701887034766	0.0093965915187006	0.0570333755378767
CHDH	2.28590195333519	1.86628836895091	0.0929096139714885	-0.0087330825809487	-0.1832099467145729	-0.173949937379605	0.827739003705047	0.0244763077739065	3.8686471022611695	0.374467860159991	-0.0272306571571343	-0.5260884609315101	-0.3800968394120179	1.33419058576898	0.0866590891476262	0.0002531026822379	0.709256747021731	0.9783579343875648	0.600590147137785	0.7050939951659391	0.1867267451565669	0.931204873209549	0.9511529880484604	0.9970788232462492	0.9945603279679046	0.9025393984972764	0.5841460444065463	0.9556006871323413
IL20RA	4.8735726556244	4.4828378455833	0.104656689241902	0.1866333130212889	-0.204068188303013	0.0323677438940774	0.0443869842114172	0.302240750904674	9.94024172957656	0.657284717856065	0.611110153660744	-0.8888289673509531	0.105619108959208	0.0839350406682944	1.32348122696202	1.5639235162965098e-10	0.513354634506767	0.5432546815671311	0.37742152984828	0.91621200558073	0.9334343565502008	0.190756087397144	0.9215235245329876	0.9970788232462492	0.9941029458147648	0.9741400552059356	0.9801986471713076	0.2962857377837358
CLCA4	3.8750822341023903	5.080512336115411	0.135444890769285	-0.1494919199155319	-0.133292402478079	0.8665049322094291	-2.03606672081165	0.392978117134126	5.78907642668126	0.438455613078427	-0.274587273161356	-0.323706367743335	1.43657633541214	-1.86757675663044	0.8685841205372808	1.1203024437623e-05	0.662535840689489	0.784511181101251	0.7472325168176199	0.155614360839125	0.0690346315784643	0.389345179360164	0.9428986879220772	0.9970788232462492	0.9945603279679046	0.675217564116426	0.40507375404423	0.5086703110159212
GLT8D1	3.87054665125382	4.15977490291	-0.1883867702283039	-0.1661518382195679	0.0376548393574579	-0.154958762240578	-0.312488702544801	0.173726892203909	10.334150365147	-1.00190185885753	-0.574207168113548	0.143244805123273	-0.4338228101681021	-0.613692727438265	0.75816706713783	1.46809226730031e-08	0.320064394090181	0.579348387258625	0.8865332936641359	0.665878679207827	0.5465698870073289	0.455813671341323	0.8813078849476124	0.9970788232462492	0.996717600422257	0.8868817169847678	0.8173826116108529	0.5714368363221954
ATP2C1	4.91706283204909	5.67809813073395	-0.0520510563743481	-0.0310408042609856	-0.151645983389541	-0.32251166018428	-0.8879934445284259	-0.269821637769585	19.571763192661603	-0.339448119654229	-0.156892923078415	-0.705542734794873	-1.14098010010996	-2.36236783650607	-1.54359374660592	3.49179260744968e-29	0.7353499665517141	0.8758082007537109	0.4829553983541551	0.258001410146698	0.0211160626878071	0.127468371565067	0.9555044768670352	0.9970788232462492	0.9941029458147648	0.7234229470013663	0.230633278192079	0.218192832934342
IGF1	0.793485786081498	2.9438360477530097	0.291704349526514	-0.5920378817349029	-0.4055457769015971	0.0201708869064122	-2.81227018743684	-0.298320076928968	2.7218179200132	0.860562248010395	-0.960679091244356	-0.8614467089801079	0.0330170205617098	-2.20307216254124	-0.572792709179643	0.0130765856395992	0.392803343915195	0.3402551320838829	0.392346461075341	0.9737662206267808	0.0319124977799449	0.568898841125112	0.8975367121809844	0.9970788232462492	0.9941029458147648	0.9918911851686372	0.2823206776387234	0.6742927265662633
SLC38A5	1.64389464091606	-0.539057739441377	0.410730399793728	0.180218340770684	0.328743024250034	0.603007517957344	2.9916917585278497	-1.43226044093604	-0.589989569180249	1.23279350731306	0.297557252181639	0.7215784789239129	0.985490571776135	2.67935558170529	-2.80640406445582	0.5641492790680009	0.222201196173223	0.7671730393671671	0.473199637963941	0.3280456646906839	0.0139511592797883	0.0082132275716517	0.8554685693499351	0.9970788232462492	0.9941029458147648	0.7520956122845354	0.1867912906393369	0.0270725634065917
RALBP1	6.05272822118076	6.33210769088931	0.0417630888214588	0.204781995798438	0.116288508342786	0.142050742281468	-0.808419464122982	0.51703254134481	19.0087643424161	0.271270075872205	0.8301639398401821	0.540445575415093	0.501283506936473	-1.9146533787601296	2.70632272560781	1.11635748563039e-08	0.7870303123727409	0.431160637142454	0.590709104820492	0.617887534651317	0.0815215002030859	0.0154862342971162	0.9658155952045608	0.9970788232462492	0.9945603279679046	0.8683220510476197	0.4344917771752997	0.0438510629168015
RUFY3	3.80554291579744	3.81131892359947	-0.0888488812080596	0.38018016322343	0.121293708383386	0.21457702458548	-0.236460871183853	0.174722784512171	6.76430528119435	-0.384605491500097	0.951670939844928	0.383475836922692	0.5099787917765399	-0.333454584995741	0.560920083983078	1.50580380703673e-06	0.701769800695566	0.34773139835671	0.702609290255185	0.611772304540129	0.7417282520449309	0.5788331730673579	0.9506232091966984	0.9970788232462492	0.9945603279679046	0.8655857106417306	0.906699377099965	0.6825423869325365
CNTN1	-0.296322648052256	-2.175062796458	-0.2000951933906609	-0.4367358900827399	-1.5760484458324298	1.7732250174889	3.26081186470133	-1.36186752423841	-2.30540918923995	-0.397930673589387	-0.677148070753076	-2.1687336994723503	2.15122208298864	2.72849152147843	-2.28236412660254	0.0242954240544697	0.691965531351033	0.5006786809395479	0.0337113601722624	0.0351236109312745	0.0081456986749365	0.0256979332596965	0.948493659135072	0.9970788232462492	0.9941029458147648	0.569298751545882	0.1403374116630941	0.0647912090082589
SLC11A1	1.1964015514652702	3.77290265915366	0.480615689157501	0.6667565498923399	-0.110868314432631	1.05346967069491	-5.07491811106743	-1.38294213764039	2.57278914470595	1.2276548203896498	0.8905695830556999	-0.204347997199486	1.6543585155753402	-3.48449746039113	-2.3130251359392897	0.0197542581984163	0.2243056691470619	0.376575240063113	0.8387643532409049	0.103201062651007	0.0008809608152201	0.0238823676139008	0.8554685693499351	0.9970788232462492	0.9956290484253584	0.6375733505700238	0.0418124151399013	0.0611864125353773
WWTR1	4.65557845181711	4.34759334548004	-0.0027185307058034	0.177286514410147	-0.0361298293689355	-0.438655005470501	0.730467167931965	0.136150734617332	6.7323502201956495	-0.0101158117636793	0.380665495354837	-0.0969139865571004	-0.87653768442519	0.912512929510807	0.3771157743699601	6.54883969631998e-06	0.991959478843378	0.706568061612058	0.923090039505806	0.3839183896188629	0.3738332536847549	0.709117568521618	0.9980561314230648	0.9970788232462492	0.9980655520509082	0.7731876962931199	0.7197714907664479	0.7913023516475718
AGPS	3.63251842679184	4.160596772017	-0.2478085482066969	-0.0814031694756788	0.595612275077678	0.3758402660666189	-0.849126245746484	-0.409035729574099	12.3052427951341	-1.39012135453404	-0.355389757488134	2.46621345298854	1.18210708370206	-1.93713240091532	-2.03004175734215	9.560316414078191e-19	0.1691626986162569	0.7234309214211999	0.0162605155959114	0.2414046934851789	0.0570110680559004	0.0463863234963084	0.8453472681314496	0.9970788232462492	0.9941029458147648	0.7126333770907063	0.3696405097363756	0.1010337218001884
CXorf56	2.3629493950724	1.76853839597395	0.091770605479029	0.165414807518905	0.132611517956499	0.299086802901851	0.593917177640239	0.5903150367617329	4.5095122739059	0.465978892168408	0.6473777539455711	0.480293179847101	0.8293628228641641	1.17789690354953	2.63863131904646	2.73153790524436e-05	0.6427648347870071	0.5196329678867321	0.632607054099119	0.409888741129947	0.243067534749397	0.0103738164638174	0.9394167886403958	0.9970788232462492	0.9945603279679046	0.7870837936568923	0.6302714511771169	0.0322283863289832
ATP1A2	-1.14281332253781	-1.2167811323105	0.464140605819115	-0.780074984126006	-0.7622304404484	0.8000142028045251	0.233446761211325	-2.00638797295799	-0.909848106269942	1.0725653155615	-0.929788182830712	-1.18085291125989	1.07614605657259	0.153713606438871	-2.9235112188505	0.3740920522996799	0.287614758683226	0.355869248272579	0.242248584248977	0.285987713504479	0.878422362132218	0.004838433885428	0.8689328930319796	0.9970788232462492	0.9941029458147648	0.7295583564399393	0.9610564048003112	0.0180396272559335
TTC27	2.43128704685798	2.1624586135877903	0.0895563615529509	-0.219620367841971	-0.1853214613783589	0.8381004327994959	0.0597228147863296	0.21086376735009	6.17096086358328	0.4925739663831689	-0.940557681801124	-0.7104739677368741	2.54459788741008	0.130256182338078	1.0373160137530502	4.67868078584124e-08	0.6239483462545289	0.350361387667872	0.479913336952238	0.0132871694349274	0.8967599407061121	0.303374195091662	0.9375304312697272	0.9970788232462492	0.9941029458147648	0.5361684283258035	0.9672175253430348	0.4214142578973902
ZNF582	1.28277076121991	1.04994462675564	0.0620496834988002	-0.936945917420717	0.34872022067358	0.220098237846309	0.7308268574293371	-0.182323195440798	2.64839091101004	0.303480584353614	-3.5043711427731203	1.20330008459244	0.5914223553987521	1.42383669229649	-0.7792470743960841	0.0101074354204447	0.762478264575918	0.0008273706913179	0.233158728638578	0.5562577741779771	0.159204431536499	0.438619439924676	0.9615658338650588	0.9970788232462492	0.9941029458147648	0.845010852680616	0.5547014750462055	0.5551615244361962
VSIG2	7.44333098803853	7.95700520669774	-0.0430015413277135	0.22636816016727	0.350027311715594	-0.258059417992995	-1.07995891381434	-0.9923734710469608	12.6923722680332	-0.218205502308487	0.588199171630015	1.2261179186946898	-0.69203178315455	-1.62123891940174	-3.40713612669184	4.46946533284318e-12	0.827982347445578	0.558432826156418	0.224737118002928	0.4914749429753621	0.1098615378840749	0.0011228495361434	0.9729099050429164	0.9970788232462492	0.9941029458147648	0.8215632974077764	0.4883931220384345	0.0060581983262829
PHLDB1	0.969699486391122	-1.15900977562924	0.6118264472842789	-0.5500077791240611	-0.7115037616355849	0.867253688559259	3.5625885392878502	-0.335991613698062	-1.82518808684754	2.3002241929329	-1.21333627417868	-1.87454096701587	1.8478797680865904	4.4914403746768	-0.9190534799411808	0.1033169838027389	0.0246105253709808	0.245807459489158	0.0654124066145213	0.0691867729277871	0.0015466679399441	0.3733276926778079	0.7812521085400903	0.9970788232462492	0.9941029458147648	0.605305156068658	0.0559756057597226	0.4925269377158123
MARCO	-0.8591857195145391	2.14148152464226	0.7115612215463291	-0.32833997960397	0.0197789097421747	-0.67756762763127	-2.71700128303746	-4.65675830669934	1.12759696680141	1.4175367123158795	-0.349167161854164	0.0297089611974331	-0.8991659953383191	-1.52305150730937	-5.51257856244048	0.275819579858318	0.161386267392575	0.728136057171583	0.9763962483994492	0.372146127399848	0.132537845432528	6.58406563535118e-07	0.8451644981743183	0.9970788232462492	0.9994544656642814	0.7710538501363348	0.52568093634454	3.132569959726719e-05
CYP24A1	1.65828223826436	0.2292850535160489	0.3260453294751939	-1.32869709038248	0.594972085062672	-0.8755371457068131	3.9123854371185	0.4392287449481529	0.173331633999093	0.639299075761329	-1.49223245110583	0.84814668985446	-0.917152941237176	2.38582639050688	0.595330009820218	0.864285055783996	0.524843410857674	0.142617563730234	0.399442118761343	0.362404761415361	0.0271617556929929	0.556265254560593	0.9230184291021138	0.9970788232462492	0.9941029458147648	0.7665759417153828	0.261651539902821	0.6628909797913121
PRDM11	1.23394752731286	1.00183148114528	0.260434212445277	0.205029973701275	-0.287123067599193	0.312779490232254	0.305270163342256	-1.01886647523943	2.53296366373278	1.27184386162809	0.7790430756723149	-1.01477218873238	0.8451497463190709	0.603051901342933	-4.31601377596991	0.0136949270651294	0.207891936370248	0.438738760120735	0.313920147340002	0.401080685937094	0.5485409305320421	5.4435795323451e-05	0.8518584659452195	0.9970788232462492	0.9941029458147648	0.7829899149836989	0.8183363461566605	0.0006665174400239
SNAI2	0.8271360568330841	1.10777228370048	0.2224018310334189	0.118491409817455	0.4040561312877649	1.47437677328782	-1.81102408707255	-0.0891271572704538	1.13888834429953	0.602533406832811	0.183787068486989	0.8184276090513	2.21175206040378	-1.47145478869306	-0.1682608679821219	0.272283270862981	0.548917096669602	0.854931804364792	0.4161441698209771	0.0304528335602215	0.156486022873848	0.867588223884187	0.926557982996342	0.9970788232462492	0.9941029458147648	0.5691668454381286	0.5524497892251041	0.9127471431452868
CD74	9.845142879995633	10.5132581671551	-0.474693005909184	-0.53937422901419	-0.1978221933667339	-0.329114294754464	0.0468341126995277	-0.270491073906358	9.7138789822026	-1.05503862067204	-0.677305952068136	-0.3092765660355711	-0.430978268043923	0.0353473213037322	-0.4375514750112029	2.2300916455789899e-07	0.2952914055350339	0.503273076235712	0.75809216301306	0.667891544674643	0.9722248215931992	0.664800975698773	0.8711058487171462	0.9970788232462492	0.9945603279679046	0.8874749337876361	0.9922654061693982	0.7555947464287108
ZRANB1	3.4917643342484097	3.1933197985457005	-0.159574179640893	0.293189396946523	-0.0929564333265329	-0.505381550997697	0.67280588063796	0.584268269258818	7.208611688728711	-1.0958735895063298	1.08439412031836	-0.464075387453737	-1.7852829646052302	1.2765053438591398	2.62597509442511	4.397112044115911e-07	0.277329432005899	0.282140295746812	0.644213202673655	0.0790086941290998	0.208327590735266	0.0111980310931506	0.8669722624375734	0.9970788232462492	0.9945603279679046	0.6135906943632478	0.6019621259773122	0.0341579347199513
NCDN	3.0907104561053504	2.74547110377293	-0.262777046479543	0.525406239520202	-0.19854730297566	-0.570149052182235	1.3019058259083	-1.4117844315468502	5.6141871747966805	-1.18656605752335	1.4990956083947802	-0.655761649789005	-1.3764432494538603	2.15038575954732	-4.92902758739125	1.38204756172284e-05	0.239652653954397	0.150792410143182	0.514257441261762	0.173354563553804	0.042752082565146	2.54631476807309e-05	0.8561254389950185	0.9970788232462492	0.9945603279679046	0.6853724100616244	0.3231169603247978	0.0003780134108127
ZFP64	2.48312382098062	1.50369169619591	0.252774419336624	-0.0061582517384952	-0.0410888232553352	0.265165806878086	1.3145804497591498	0.807780552313991	2.41272452326809	1.02998529914715	-0.0141002949101138	-0.1193408527539919	0.571036827833784	1.67551364547197	2.39216899171427	0.0246119856015962	0.306795143778789	0.988811114708472	0.905372481759939	0.5699145858146341	0.104846556195622	0.0222542134144645	0.877199283599952	0.9988847692266256	0.997920775649559	0.8503180561808411	0.4804420417448903	0.0580287315968398
MNAT1	4.67488379383332	4.69947950437166	-0.148084703968867	0.240097729494175	0.293931096724859	0.362999158414056	-0.31797765910389	0.4627601314895539	9.59396155580515	-0.690615621232393	0.6744536188817299	0.995089018356744	0.909443311649135	-0.51556639771734	1.68584988391282	5.10113324815458e-08	0.4922290052933879	0.5083619125797151	0.323329523303046	0.3664590324552139	0.61229127299627	0.104454941778133	0.917086167562574	0.9970788232462492	0.9941029458147648	0.7687403318748101	0.8493554463079164	0.1872796460722464
SAMD4A	1.7348814860338602	1.78539662903023	0.132428011469972	-0.10122348894296	0.0975129282314001	0.232153769474168	-0.4831439588326579	1.01007921524021	2.35182634036102	0.482510138781525	-0.206489886359548	0.26098591215286	0.451583093625802	-0.506786182150011	2.5085644255559303	0.0291278836673946	0.631072852715349	0.837104044949341	0.7949435704547009	0.6530544172891309	0.615940882228516	0.0164247019821788	0.9375304312697272	0.9970788232462492	0.9945603279679046	0.8827881568786701	0.851414313324239	0.0459086776853935
RUNX3	1.33801017832749	0.687685074573056	0.609979013452687	0.678117001007603	-0.366657603244882	0.3858847211911489	0.0013033551956669	0.350369758412851	0.908465805243413	1.68045795778792	1.3403664157163302	-0.7262032846299592	0.585061555068212	0.0013534459203371	0.8241869459558799	0.380771967878117	0.0976708729181985	0.245272164665773	0.4702852240009289	0.560650399018806	0.9989393632334972	0.4221447617417529	0.8124060646104084	0.9970788232462492	0.9941029458147648	0.8460523840215431	0.9997380435676304	0.5398084475448296
MRE11A	2.88809502516268	2.49107419710719	-0.135586108794012	0.259707471543297	-0.116231133664895	-0.293978512573301	0.7353344935910429	0.5695665286788559	5.10349207885832	-0.696255007751454	0.7706320013167111	-0.431704779171866	-0.7953419996709721	1.19351074801846	2.13333106249443	6.92304352106659e-05	0.488718873674997	0.446013830828029	0.667384992677382	0.429267009581497	0.245929839191969	0.0420569498952918	0.917086167562574	0.9970788232462492	0.9945603279679046	0.7949977742244624	0.6324044179815157	0.0938678400008532
PLEKHB1	2.34017006386682	3.43783732694	-0.909711556936778	-0.620877252884535	-0.129545599645055	-0.0154617526159565	-0.0775263895675493	-2.02005675948129	3.9971214727156497	-2.6447613898028903	-1.02564708079809	-0.272467234770119	-0.0250386805693709	-0.0730909113447522	-4.16018522542737	0.0005865080470522	0.0102390912848351	0.3095574219460539	0.7861228836052742	0.9800999126997758	0.9422040312721628	0.0001498255324087	0.7225277575943951	0.9970788232462492	0.9945603279679046	0.9939208148770476	0.9826305584202016	0.001376156764566
SERPINB1	7.45897004908329	8.72860432543472	0.19433694825217	0.0975159387992101	0.342409879052416	0.195085574998047	-1.83294870304444	-1.0459255678178	19.1886077870136	1.1059914753655	0.3091657272839589	1.41718463485104	0.6141519472523449	-3.29685634953317	-4.185343121989621	2.47764554471481e-15	0.272817606632418	0.7583008767403979	0.16121870701281	0.541238557239313	0.0022642205076998	0.0001207034462478	0.8660458040136999	0.9970788232462492	0.9941029458147648	0.8398472976995262	0.0687977405665124	0.0011855290251868
CYP3A43	-1.03162359296448	-1.4615563309771	0.582431613693645	-0.322451668097564	-0.639216404549152	1.17886336170207	0.0347324217303014	-2.06542769020442	-1.11031879114542	1.39696070442945	-0.372635671948004	-1.00365883204062	1.67342367636947	0.0242986304055082	-3.2783504472003595	0.279112332834983	0.167425267151343	0.7106154278330559	0.319478528135289	0.0992822603907697	0.98069482937517	0.0016784156769613	0.8453472681314496	0.9970788232462492	0.9941029458147648	0.6339818199149013	0.994562726104572	0.0081566653239873
SPAST	3.03428049746023	3.1920217156374706	-0.0625105026382529	0.089686407097143	0.0719964342668759	0.607415259154147	-0.6201425243871099	0.310376324507176	7.71224530008279	-0.289858657750174	0.3234270403994589	0.240434175094381	1.59658978733843	-1.13905306356505	1.29326300077165	8.668358529618741e-11	0.772833074141535	0.747394432993124	0.8107389549791869	0.115134607209168	0.258798450905176	0.2004284678929139	0.9642344607469082	0.9970788232462492	0.9945603279679046	0.6466713476553314	0.6429009685522762	0.3077095957175407
NRXN3	1.44894436945726	0.597942906051265	0.483969613953239	0.204698158212719	0.2200546579416069	1.01129847070882	1.69139606558702	-3.4761726109249	1.11725465583816	1.6675716783995402	0.554983947538162	0.575500836096459	2.02911003263621	2.51964668896042	-9.62846046637516	0.267936127944814	0.1001393139447719	0.580781749280484	0.5669096608124841	0.0464837710986867	0.0141755111730989	3.3735257963486e-14	0.8124060646104084	0.9970788232462492	0.9945603279679046	0.5808833586304173	0.188299421178985	2.6322947083748852e-11
OSBPL5	2.61360873316531	2.7497222991446604	-0.4109051914380539	-0.0431444580041578	-0.0725824916634575	-0.4262739040416249	0.191790128637226	0.123597609187878	7.57158271430787	-2.32389133733184	-0.168724072436543	-0.29082639909637	-1.28722237504857	0.410815726878675	0.594884495922564	5.38165948832676e-07	0.0232373513141152	0.870350532339905	0.772096052361333	0.202740002973756	0.685207594802224	0.557293498619423	0.7812521085400903	0.9970788232462492	0.9945603279679046	0.6998305574170088	0.8836090754416448	0.6637638464750937
AQR	4.08322739417621	4.25119540418033	-0.1639862906081239	-0.0404677675254891	-0.0967447431581519	-0.3681503429307329	0.0494070681571218	0.155159647833792	12.9277071242869	-1.24174310894278	-0.172825201336408	-0.5255601123799011	-1.47025746084498	0.120844459728841	0.863924720742532	1.0948977195954601e-10	0.218762628448411	0.863628612602769	0.600977456997785	0.146245262795018	0.904778089686563	0.39369784087668	0.8554685693499351	0.9970788232462492	0.9945603279679046	0.6670797624897823	0.9701414316126528	0.5130512246630635
CPS1	-0.0665710628752435	0.27795600082219	0.3965894316129149	-0.395277073202062	-0.112049311809687	1.25293210050346	-1.23807802911248	-0.7747426383020402	0.292582341368088	1.37336663318526	-0.709471102896422	-0.277516805235931	2.49117583628642	-1.15274226566028	-1.7215498330039498	0.7729823689683409	0.174645505495376	0.480555637562671	0.782331252301316	0.0154354571112497	0.253821525184613	0.0900330643520257	0.8465177590627229	0.9970788232462492	0.9945603279679046	0.5404528065871079	0.6395231316654935	0.167296150344348
FHL1	-0.400991329861771	-0.753706143907256	0.449211119130102	-0.25139826383446	-0.8681890279681279	-0.1123866333407389	1.42426549004211	-2.42347787057931	-0.6858892214206199	1.35886050530843	-0.40035878782824	-1.82723760049867	-0.2003762820864189	1.18067807384042	-4.50685336546779	0.49986843235308	0.1791258499976989	0.6902048559939821	0.0725230996769709	0.841848905109625	0.2422872921393349	2.7975210690915305e-05	0.8466725673541522	0.9970788232462492	0.9941029458147648	0.946782738078608	0.6293709770810544	0.0004072480857818
RTFDC1	5.09639724628668	5.20069019227891	-0.0093253830390349	0.165273820344362	0.161996078948349	-0.2270141872448819	-0.230434441547512	0.449502409573687	15.0749123963375	-0.0520768253586431	0.7120530982905792	0.645284570774112	-0.6749375389943941	-0.518721424191372	2.20201391479626	4.67738150431521e-23	0.95862477819278	0.4789414405398279	0.520979777131468	0.502073094727593	0.6056899378127031	0.0311638262823925	0.995628450016322	0.9970788232462492	0.9945603279679046	0.8266323310981732	0.8460575450707053	0.0746546431647587
NLRP2	1.59734519575399	1.5215360133720202	0.9121348258704208	0.1357632437945899	0.679963766176748	-0.0459839499553371	-0.117306098616979	-3.12669906291643	1.95651958963027	2.47600377813721	0.238290762813762	1.3791698493718705	-0.0650888291025608	-0.119635584458305	-6.52354334708504	0.0721007202762065	0.0158662693401551	0.8162020516363491	0.172498205083957	0.948302812991566	0.906450158110232	9.64221585533402e-07	0.7545975655946241	0.9970788232462492	0.9941029458147648	0.9844442969777016	0.9709050754588348	4.071227374242441e-05
SLC45A4	3.3964054414642204	4.62015725867657	-0.0143919539079214	0.1599236593802619	-0.232226829605846	-0.6240163027500579	-1.39397948260591	-1.22690684073587	11.6329215769258	-0.0855297308524442	0.553389890419537	-1.00173421542675	-1.8685591497984	-2.78520321526219	-5.50208020755611	2.9067894124601303e-10	0.932100218198339	0.583655787759348	0.320155321928359	0.0661293461500069	0.0096069721916312	3.78312130788257e-06	0.9906548412550398	0.9970788232462492	0.9941029458147648	0.6030786140010214	0.1532537709544594	9.807593553863044e-05
RNF10	5.25237435670188	5.19123574935009	-0.256691971367518	-0.136302762762331	0.184721580741506	-0.5013827501422771	0.371017572860823	0.738142479552647	13.5285061017254	-1.94617883772874	-0.553748671485208	1.00217454884773	-1.94387096507307	0.823369240016495	3.81669818254696	5.0014385299355496e-11	0.056154128577995	0.581628760809798	0.320118759224712	0.0564008743000185	0.414729061689025	0.0003444204823819	0.7998294191986864	0.9970788232462492	0.9941029458147648	0.592844332221271	0.7466654182157648	0.0025478421695208
ZNF839	1.8257408608384904	2.61379912504244	-0.712512347366904	-0.221194877774606	0.155246362347873	-0.15565841610684	-0.997788850533235	0.331192809317297	5.0256317295983095	-2.64290605464844	-0.639276745346341	0.4103381009126269	-0.319402102959427	-1.45056623083425	1.10950792118716	4.07635409480185e-06	0.010256363847008	0.524855558001323	0.6828869895086209	0.7504304132963691	0.1516368656255619	0.2712374694551629	0.7225277575943951	0.9970788232462492	0.9945603279679046	0.9173831819799362	0.5488922504653624	0.3870257710966179
ZDHHC6	3.89299481738528	3.2646699338658	-0.3391761009136519	-0.258720317024415	0.316383484899006	-0.0527967632513131	1.25820278342658	0.4431218632240249	7.755743603403519	-2.03141500063269	-0.8649670296169859	1.35753836935899	-0.166664156396976	2.42297780422486	1.9318435397686	6.883950582332901e-06	0.0463144795617686	0.393279725657966	0.179298015343064	0.8681443128797941	0.0276440522080466	0.0654691536512779	0.7998294191986864	0.9970788232462492	0.9941029458147648	0.9547238195594848	0.2635642846639125	0.1313895864480944
GRAMD1B	1.92329936068195	1.8938974818259904	-0.278047646024742	0.8350375331957701	-0.1240993135355219	-0.729794043221516	-0.4312653696906079	0.557757407744089	3.0560232089497403	-0.881422386213917	2.04734097058582	-0.280173098282385	-1.2665056773541798	-0.533684232971151	1.57870897824365	0.0168656115163477	0.3813773812022079	0.1817449482657349	0.7802210893114141	0.210604453153892	0.604950549995121	0.1420773992985159	0.8941171793520829	0.9970788232462492	0.9945603279679046	0.7004317109315216	0.8457504631935451	0.236658169935629
RNH1	6.5617816148646	6.814859029572981	-0.016589797963475	0.0988308374948798	0.332985286292156	-0.112536549430754	-0.539126563751798	0.110586771572465	26.2310399870225	-0.121083817185057	0.5545768991435821	1.74557614069956	-0.454933401548829	-1.61883277729701	0.698221624518117	1.2595500729758198e-36	0.903992532367176	0.581058604248657	0.0855383856027899	0.650650097234631	0.110252538619122	0.487491459294025	0.9864779019321896	0.9970788232462492	0.9941029458147648	0.882422163590366	0.4889078414015708	0.6013340012930659
NDUFS1	5.011023755601419	5.20497493554324	-0.117564117909055	0.127906859294329	-0.0126950712331823	-0.3468192102839429	-0.1654913640227769	-0.1220285051149299	15.1061334937699	-0.95232824140213	0.562414946137354	-0.0741301043009076	-1.4666885238486698	-0.401867453261173	-0.6826260728164489	5.582745715846399e-13	0.344535339809533	0.575785730149125	0.941139284691163	0.1473548768591109	0.68983842841723	0.497807881627937	0.8872179685102278	0.9970788232462492	0.9986460743700016	0.6674112703068923	0.8860072572514422	0.6106106550672539
RB1CC1	5.477195707266509	5.559298114180749	0.0400915217150379	0.119475839784656	-0.169743626357983	-0.076101558536585	-0.176734769108845	0.318682764975461	14.9308853936394	0.322221615258562	0.516350982495683	-0.981332751155084	-0.33515573001282	-0.402415958205739	1.69860823270439	2.1949449615072098e-13	0.748351634626125	0.607335928756809	0.330195718244185	0.738607533177145	0.689128378323593	0.0946984829764507	0.9579862462534132	0.9970788232462492	0.9941029458147648	0.9135736836073836	0.8855394812032314	0.1740421431525931
ERP44	5.54215168542274	6.42018112403548	-0.0580203160290611	-0.1067044446431169	0.085618165494945	0.21964810633826	-1.2484895268876102	-0.4711728285414979	16.9973769847011	-0.333009306016943	-0.379626703013156	0.353824415698147	0.69860825981078	-2.6113961243304904	-2.14397731125182	2.15878624101709e-14	0.7401829200961959	0.7077474882834391	0.7245984836729291	0.487267975687831	0.0147062719852614	0.0389994168561391	0.9566755582329336	0.9970788232462492	0.9945603279679046	0.8193588738785048	0.1913968290555802	0.0885327155373798
ALAS1	4.25306682020444	4.60335797062878	0.1440598543750419	0.350211779711114	0.0461300474992759	0.413145871676853	-1.23652388733824	0.506050417472108	10.7823891500594	0.6527838135080251	1.2279469719393	0.148965367844858	1.00014930744177	-2.21214305385534	2.04406210343196	3.36310029671334e-16	0.51616308635469	0.223828189460802	0.882035198289178	0.3208911020802439	0.0304227564971078	0.0449410635130872	0.9215235245329876	0.9970788232462492	0.996717600422257	0.7484968470772494	0.2756547741623529	0.0985792562633298
BIRC3	5.487772455742579	5.37492611022217	0.345582205890096	0.151436874616411	0.236665586290542	-0.673089545250313	0.346299917279675	-0.531381635345614	8.12822244899724	1.4709997973124098	0.34709683452371	0.7228418088025109	-1.4806625868766998	0.441368634718406	-1.5401448720894502	4.409951805184111e-08	0.146222791128088	0.7296499124485379	0.47242979879463	0.143588632418754	0.6611335703345811	0.1292887439750669	0.8352252583292793	0.9970788232462492	0.9941029458147648	0.6648429747430891	0.8743543974363653	0.220374985053194
AKAP11	3.9556627873320496	3.955166159934621	-0.108433658248936	0.0779690409387137	-0.162652259143175	-0.53728633144548	0.24963183471737	0.22611619219073	11.5906199518683	-0.6941768323660721	0.313843203919003	-0.738353033998735	-1.79929155286643	0.5785279462880689	1.1695568850163	1.24943138733415e-08	0.490012562984036	0.7601153633231701	0.462919981157606	0.0766805953723695	0.570505262940524	0.255120171493138	0.917086167562574	0.9970788232462492	0.9941029458147648	0.6130863944461133	0.8292280212455551	0.369821809812933
GLRX2	3.79815658265777	4.27255897712292	0.196662913048903	0.0095091095949688	0.1001332487396669	0.194672821609213	-0.9556614919261	-0.162023798815679	13.1556840102063	1.16985111323487	0.0437728431696675	0.428235375477366	0.608401294029628	-2.26601004247577	-0.852764437148131	4.0904553028951605e-20	0.2462681502650369	0.965217639284807	0.669874047010673	0.545009556616402	0.0267362244569004	0.3968740698427009	0.8578031437869452	0.9970788232462492	0.9945603279679046	0.8410266325093999	0.2599917898707657	0.5159839029873079
SNAPC1	3.2264309591566898	2.52133189130152	0.540704768426781	0.229646457459661	0.149164293544803	0.542207464935199	0.353048202028921	0.73186253026925	3.81162656245682	2.23558733141558	0.522220466326586	0.447048137563831	1.2079798430446202	0.429371804664294	2.07898749104192	0.0012403300095708	0.0288248306452253	0.603628059507888	0.656352469011384	0.231374215428904	0.671115044800815	0.0447643237839704	0.7872719361818822	0.9970788232462492	0.9945603279679046	0.7083621042317041	0.8791266953203419	0.09829104728207
DERA	4.863518887060519	5.4367422245542505	-0.231051979581878	-0.1019070155685099	0.0289220437864056	-0.6010153783713139	-0.5760211162798361	0.163224938427983	21.896554825075498	-1.78924398014096	-0.6100215444590761	0.159916981390175	-2.4132534879180403	-1.80247827790825	1.11072875846058	5.616305398468701e-32	0.0781637992742011	0.543942239297492	0.8734348885301569	0.018594996689391	0.0760361959172333	0.2707153147751729	0.7998294191986864	0.9970788232462492	0.996717600422257	0.5520192837776401	0.4205381553040743	0.3864503216479545
STRAP	5.949291021476981	5.9265338346374	0.103300957331476	0.177302784880031	-0.0071103180902161	-0.123525432999498	-0.28569910509365	0.190027805685879	20.783478391259	0.863996918382552	0.8475026516726759	-0.0421648509431396	-0.563909986417759	-0.804333188721255	1.18698233680547	3.87746798745767e-16	0.390728590673784	0.4019131225465259	0.966495220407914	0.574726956543376	0.428034678053745	0.242524177189927	0.8965777567897445	0.9970788232462492	0.9994544656642814	0.8526848082533609	0.7554866692661913	0.355895518276078
ABCC2	-1.25189250546665	-0.124499882664893	0.205997623007402	-1.48430906673872	-0.306320733577259	1.0539472835411	-0.57134247356612	-2.7821586084626	-0.0953520134759382	0.460238567128152	-1.7687522468359198	-0.471864059235849	1.4055438188351297	-0.377586106085675	-4.04561263306611	0.925101746711203	0.646947350314546	0.0815683819118637	0.6387072273761399	0.164808261714414	0.7074352339529542	0.0001527597747214	0.9400965594359164	0.9970788232462492	0.9945603279679046	0.6811120053641975	0.8926333328803383	0.0013963846886092
DEF6	2.5143468136672	1.76962699049045	-0.0807156001969888	0.0466591216550486	0.323921826417398	0.64297698489354	0.599628599026615	1.27635001761329	3.57088326759462	-0.3484563894806	0.134523798199463	1.00411511834132	1.54082736778314	0.940441300078424	4.61285934120433	0.0030821834650725	0.728621054885654	0.8967764190307971	0.3189908960047999	0.128569956654952	0.360965941506926	0.0002247538700189	0.9541809286354326	0.9970788232462492	0.9941029458147648	0.6564608837936806	0.7118282384034123	0.0018688293872379
PLEKHO1	1.0508757375955602	1.95218648066035	0.3630173551131579	-0.184713116410524	0.114114335217088	0.231176486137535	-0.7530681525807349	-1.0704098322416	2.4693639795163502	1.4171404826256897	-0.417836696336959	0.3431634944963149	0.491283732235716	-0.7717412666859108	-2.58665729467569	0.0206332594420798	0.161300339836693	0.677422809021533	0.732609009682878	0.624891011999479	0.444484057290818	0.0125111285609429	0.8451644981743183	0.9970788232462492	0.9945603279679046	0.8716302446245148	0.7650035738108336	0.0371921037546956
GCLM	5.431630672006639	6.068217840387759	-0.144246865891978	0.7994890524838059	0.314299697748941	-0.714208018004763	-1.5835734592565602	0.418180394259751	16.4743518921918	-0.920678413459149	2.9733688344984	1.44825085932094	-2.39107379272198	-3.42258531351152	2.04227159144733	1.8274057535295197e-11	0.36057792135072	0.0064569474848432	0.152304171673075	0.0196651120548895	0.0026975230323962	0.050921747883078	0.8901301107758582	0.9970788232462492	0.9941029458147648	0.5579560307936523	0.0761513484702655	0.1085844486177528
UBR2	3.98135075788989	3.75755594015356	-0.17915151162863	0.510242499487051	0.263142037323874	0.348409783117983	0.0100722433322438	0.237015525885195	7.132481858301821	-0.681697987206455	1.3944556529853	0.733778878617365	0.7525460000698551	0.0149209261386007	0.772363001124571	2.0610138065545603e-05	0.497836453280703	0.233844968666431	0.465688177242503	0.4545570618661649	0.9882981498186052	0.44979206282631	0.9172626804420564	0.9970788232462492	0.9941029458147648	0.8061834834205152	0.997192986526226	0.5661436165668363
EHD2	1.44736853504022	0.927630854918659	0.5125879568427439	0.153664104854298	-0.2018038371526989	0.8319375751674258	0.7367929750369508	-0.225336495008738	1.24560965741717	1.95894396506946	0.337022705165388	-0.5820692470582349	1.74271659180021	0.78811100568649	-0.55935721053193	0.227270062559295	0.0544286156449009	0.7372283519376109	0.5625865640048199	0.0860615391864324	0.436779864058696	0.5790355324340749	0.7998294191986864	0.9970788232462492	0.9945603279679046	0.6173387563716128	0.760499593713609	0.6826984666782412
DEPDC1	-0.325518561384799	-1.02193384360424	0.414900828981846	0.1329610707624819	-0.5116149658238971	1.47647378558729	-0.4660580627223629	0.35757718292158	-0.753438446736071	0.940366373193076	0.156797943971626	-0.8215726325720369	1.94445178293287	-0.288827874015033	0.525620400713584	0.459336472890792	0.350613333906957	0.875886513536931	0.41447324455403	0.0562456313782232	0.774090719961085	0.6012822535642179	0.8889377149261882	0.9970788232462492	0.9941029458147648	0.592844332221271	0.9189672446921512	0.7023060248055326
CCDC28A	4.17305784910242	4.50347774325148	-0.234867183423245	-0.110672435102217	0.103388924863509	0.0199180484511138	-0.498908561545147	0.147301790705857	13.2833761198914	-1.6631164502647	-0.450906889813597	0.525655690625076	0.0754469627076184	-1.17512189686176	0.7847842705058811	9.54322093248838e-11	0.10104891359339	0.654968826601692	0.600899420488885	0.9400876165141652	0.252006004749656	0.438554772388071	0.8124060646104084	0.9970788232462492	0.9945603279679046	0.9820417682973352	0.6384490151331781	0.5551615244361962
RRAGD	4.02995940097338	5.1734243502404205	-0.136615795116604	0.2460768883549429	0.352753089098439	-0.1413698186354819	-2.00369606656385	0.107216399001026	15.1462321632319	-0.7672170361119001	1.0739491609026	1.44465154036286	-0.42395665426857	-4.46482762177149	0.5412935360630939	3.66952190467444e-23	0.445688434652986	0.286756263891387	0.153286803227433	0.672976045708715	3.2070192891158696e-05	0.5901277922295601	0.9057239602850088	0.9970788232462492	0.9941029458147648	0.8893532771248496	0.0058466659133442	0.6922075607358921
HSF2	2.5012811691187204	1.67824190695693	0.110863853774333	0.77244401846011	0.158552830427832	0.71641744068813	0.3709427648866999	0.366441186481696	2.7937110006096	0.393547160680799	1.87198142947035	0.410570814005996	1.39563762977224	0.486973287877916	1.08019255746016	0.0181004587221987	0.6952038394787529	0.122759084031684	0.6827185725692161	0.167891432238003	0.6351779381554851	0.298321677664092	0.9486368234606424	0.9970788232462492	0.9945603279679046	0.6822191954075011	0.8616929770395799	0.4161442338525059
PHF20	4.63951945025152	5.0169662758113	-0.031598609554335	-0.018244444038798	0.1049004843633399	-0.223176792625346	-0.501919963164654	-0.0936344397277519	14.0140405073627	-0.199416760783692	-0.0692803977521409	0.476569825822692	-0.7349582863492801	-1.114656017964	-0.462519599935045	1.01444501460419e-12	0.842549896866409	0.945299919641764	0.635243218526981	0.464981160405651	0.2749206314885969	0.6466461356183221	0.9744874159753332	0.9970788232462492	0.9945603279679046	0.8108302023710907	0.6550706653082865	0.7402221798900657
HSD17B6	-0.336473456246988	0.695111607744172	0.6130666357546	-1.39581831590615	-0.928366094830793	-0.0322010316288921	-0.083733261593285	-1.86330539517838	0.5240194040903919	1.6214032506994298	-1.88053298339134	-1.67643354006629	-0.050138165040495	-0.0608375274071749	-3.13389947155775	0.606288750395844	0.11004684075657	0.0645677528793679	0.0988014150249813	0.9601767016753532	0.951674099576296	0.0025737245289023	0.8195100516571335	0.9970788232462492	0.9941029458147648	0.988896273789874	0.985314296504156	0.0112979487114082
NR1H3	2.3349454371646203	1.65210668383518	-0.0695392653206546	0.382005040129474	0.0838948064190813	0.3467472819916519	0.6087935012134771	0.324792409855978	2.6725824863730403	-0.3282893582151019	0.9702337116776468	0.2822135899063729	0.9176472900064028	0.81741619160218	1.02109251509942	0.013899810306796	0.7437751666959441	0.335506970130102	0.778699749320381	0.362238427718522	0.4185513338576749	0.312056241325756	0.9572853168148964	0.9970788232462492	0.9945603279679046	0.7665759417153828	0.7495346433086996	0.4303181888549076
TYMP	5.389016518298451	8.20823088389881	-0.4110748087589461	-0.308364176775004	0.632183574443494	0.0824675902151072	-3.97781662005244	0.665852712951139	7.17464803856038	-0.855467255751453	-0.384434924969198	0.984260797625504	0.0959907982450469	-2.70079950803439	1.05258924979807	1.76206523966241e-06	0.395399331464403	0.7028141423932821	0.328594667803066	0.923820035448106	0.0134756287152841	0.301437873699753	0.8982920218338243	0.9970788232462492	0.9941029458147648	0.9766697426497032	0.1828210518824755	0.4193516333091628
NCAPH2	3.0683607658735097	2.6246572285696	0.0410565735145823	0.0451750998122857	0.328097510875507	0.1879580282690729	0.444681314752099	0.419046450478618	7.045176450684509	0.21934102106263	0.185312888548111	1.26272452331094	0.537451768640815	0.937651581191963	1.95258216561235	1.34621523053664e-09	0.827061346791245	0.8535519451284058	0.211131403890512	0.5927631319833371	0.351842150689933	0.0551124051495939	0.9729099050429164	0.9970788232462492	0.9941029458147648	0.85974934751596	0.7068594066228512	0.1150430911988366
TOMM34	3.04030837464867	2.7175007988839104	0.110518435099409	0.278777295941837	0.064161555657872	0.551879787087441	0.0339620303581836	0.412799281863159	6.46705183920908	0.59893442708295	0.9204099908532258	0.250124676349397	1.65012666317305	0.0634506583646071	1.75218721526723	3.14363542992259e-06	0.551267072118829	0.3680548782327849	0.8032713295553949	0.103768623968826	0.949987458048044	0.091307630667322	0.926557982996342	0.9970788232462492	0.9945603279679046	0.6375733505700238	0.9850303984623968	0.1691468324698915
SEC63	6.077411413385379	6.465150777096599	-0.0242813214694342	0.1292422851254719	-0.0196793944078321	-0.161510411863138	-0.72778695812875	-0.298116469549888	21.6867252153678	-0.2333852245079039	0.6632892980384211	-0.134614170443253	-0.832972111177195	-2.08056661915086	-1.96229026848642	2.54103705207407e-19	0.8162070303527091	0.509464102845924	0.893338632230889	0.4079321164474679	0.0423410074144911	0.0543191014839245	0.9714447649603134	0.9970788232462492	0.9975938167678544	0.7867833848877898	0.3216300746240179	0.1138376326147621
KPNA6	4.68246469532852	3.6211375491741697	-0.164676206608271	-0.30634045341306	0.382120272807803	-0.197363151175411	2.06952851005957	1.09517103158248	5.82263646531583	-0.8706707068620371	-0.8787638691836591	1.48239211096672	-0.541968926609307	2.93066111119523	3.6585525896275897	9.24386079809254e-06	0.3873240031299849	0.382773358828946	0.1433203433231679	0.58979019781458	0.0048806946129684	0.0005217959857914	0.8957796774592465	0.9970788232462492	0.9941029458147648	0.858713045885133	0.1066155765007567	0.0034562561272782
VIM	3.17658241926149	1.05359315006674	0.0903173749394077	0.926608214634805	0.3637499281005499	-0.0180028818879763	4.81789169317108	-2.4106610592489104	0.7942695007628459	0.193141163983253	1.14501201244887	0.596565426804209	-0.0249565658825788	2.96032132363428	-3.0818209734496897	0.4356714563192609	0.8474499545954929	0.256721553231361	0.552863895343224	0.9801661625488408	0.007398117517023	0.0038915054490537	0.9757529373329168	0.9970788232462492	0.9945603279679046	0.9939208148770476	0.1329878872973341	0.0153016724036869
RTEL1-TNFRSF6B	-0.8118758822851729	1.6964211066144	0.462194464001627	-0.520677879097995	0.0223379866758362	0.288607897037238	-2.47262750392993	-3.02582506879134	1.1593274153713702	0.9948249058912508	-0.664588469284946	0.0369558210670983	0.36056844194515	-1.4445563051615802	-3.9535240800642097	0.258405726509046	0.3236458145626239	0.508664663472881	0.970638685253428	0.7196370296004809	0.1543123415442019	0.0001993961089369	0.8815161962593083	0.9970788232462492	0.9994544656642814	0.906786353363257	0.5513393079721802	0.0017008326451617
FAS	3.1259599966854195	2.8744388230291005	0.20417736858073	0.437835787595585	0.14647700896557	-0.0237156124118819	-0.0024060514687737	-0.116827695952746	7.00447277782316	0.982774703640646	1.6307851108658	0.507030475088837	-0.0608580882172331	-0.004586587582759	-0.490952842583395	1.5904398515952e-09	0.3293073523524379	0.10769904832607	0.6138233735705251	0.951656142329797	0.996354280805895	0.625088333526833	0.8830760812356134	0.9970788232462492	0.9945603279679046	0.9853979081112484	0.9991119685489918	0.722363233472768
RNASET2	5.78836536268082	6.38383026680354	-0.208446635431427	0.413824037785107	0.17337539362485	0.470468060417927	-1.6845815627720202	-0.219212038123398	10.0645943894242	-0.83819643082675	0.914460068975664	0.495295366710947	1.0360821226574	-2.16297295175748	-0.639639300782038	4.671872623619421e-10	0.404991850333615	0.364428361598582	0.622056636326673	0.303953316910585	0.0373580738525751	0.525524510860546	0.90042135830588	0.9970788232462492	0.9945603279679046	0.7378462071650741	0.3028860958612562	0.635509679087265
CD44	5.35373911565776	6.3214198711131	0.326653558367549	1.09579117424009	0.150315105157145	0.8147835808117099	-2.91660672339596	0.1248799595341799	11.1754562621156	1.10421566681804	2.8783720055764705	0.364784481449006	1.54037997831565	-3.92129512520234	0.37499255418191	7.2173811093735e-17	0.2735091362534139	0.0053817112776328	0.7164385703599051	0.128248904741119	0.0002121768839001	0.7088683466382091	0.8667095338790357	0.9970788232462492	0.9945603279679046	0.6564608837936806	0.018233191516474	0.7911147570153638
KCNG1	-0.0467877253126591	-0.879758796198294	0.503589589183227	0.1972261465161439	-0.254816016017837	0.924492000126342	0.087102956278975	-0.0949270379023839	-0.9821146882988108	1.8443337669962	0.3638365436332539	-0.653092169804283	1.93668863083639	0.0867421558398509	-0.224918397447116	0.337078640973686	0.0699479159585924	0.7171522269714581	0.5161420559683361	0.0573288554814743	0.931175152551501	0.822762008191288	0.7998294191986864	0.9970788232462492	0.9945603279679046	0.5934582123121557	0.979473344914178	0.8798405810776595
AGPAT4	-0.1211732527055659	1.21923145522811	0.3785702659791229	-1.05867734354058	-0.44322574586249	1.0855321818773	-1.08936925545608	-1.68210234187693	1.10848133188386	0.9312333360322372	-1.54132487548639	-0.8122066373138911	1.54071578116655	-0.7833271713420591	-2.7659509249897902	0.281522822921096	0.355191722344054	0.128323751045023	0.419702666889819	0.128181862420286	0.439769192255748	0.0085079369906552	0.8892432362544782	0.9970788232462492	0.9941029458147648	0.6564608837936806	0.7620446971683866	0.0278399117030992
SLAMF7	2.75760600601201	2.27059990710808	-0.249143757062686	0.785445644485269	0.105452405350581	-0.700496626525559	0.450059470227983	-2.59899519436933	2.39743810248224	-0.7594867726621171	1.17627136488105	0.221477812079841	-1.09762757229722	0.426681089597865	-5.45964256994985	0.0232406932861209	0.450368123499448	0.2437515882221239	0.825426522962944	0.276458362083037	0.67118382105444	8.431893866506151e-07	0.9065984752394962	0.9970788232462492	0.994858108461768	0.7285353694498808	0.8791266953203419	3.7045259831967454e-05
BTN3A1	3.06129626181462	3.54586636325706	-0.393257423143233	-0.792947185690465	-0.314988373647203	-0.706870068144522	0.326816127986659	0.0528873368978699	6.99276490025301	-1.9319669081877	-2.1794922378765498	-1.08028003417104	-1.8213770134443403	0.5169237784349741	0.191470497236433	1.5059676009880701e-07	0.0576770189813306	0.0340774888178309	0.283988208816241	0.0730822325689042	0.608397955707095	0.8490559075986801	0.7998294191986864	0.9970788232462492	0.9941029458147648	0.6116871112421859	0.8475420707992729	0.8989802895397336
MIPEP	2.85316887056615	3.96703513685932	0.0639312913027581	-0.06549406568915	0.360408872955202	1.13459941418023	-2.5027168380909304	0.115955949374265	5.900919145706429	0.224865705599266	-0.136627693447515	0.933793967717422	2.15012818822448	-2.8930479130426003	0.312838622207093	6.42414089459318e-06	0.822779109638323	0.892144293714011	0.35383160820102	0.0352622008598212	0.0075245176177077	0.756500530417389	0.9720174474148962	0.9970788232462492	0.9941029458147648	0.569298751545882	0.1338337240580746	0.830150042773175
PRKCH	2.37231258459681	2.06547134077895	-0.1647709571427019	0.301604465383511	-0.0068472218635471	0.249143289059398	0.431628480518247	0.596288139582039	3.3152112616746403	-0.6666794937800921	0.698960059666744	-0.020227564212242	0.546604846107423	0.5456445126806561	1.75513335297897	0.0037063450186009	0.507313931773271	0.488482233521448	0.983923977357924	0.5864974413748559	0.590410891942643	0.0895027382878774	0.9203173874361756	0.9970788232462492	0.9994544656642814	0.8578332818522401	0.8390720526814045	0.1665169209138411
IFNGR1	5.659080647839691	6.260991386490471	-0.146265433818763	0.340357732496565	0.0078904782414182	-0.4506762244793629	-0.96861956452602	-0.0813069928123111	15.2209736277069	-0.675359448356388	1.21531162747568	0.0261617923311403	-1.12133045008206	-1.83160047965239	-0.327267508268987	2.8474646258531695e-23	0.5018067901320771	0.2285768596973519	0.979207233620632	0.266210574499554	0.0715241963342529	0.7445013281294091	0.9179914678782336	0.9970788232462492	0.9994544656642814	0.7264397356037311	0.4103110120067832	0.8210028197529076
B4GALT7	3.63869995941301	3.1664726183947	0.214961803185434	0.17823283287345	0.4817871795611489	0.0489628372625735	0.1787588689041739	0.6951247652554439	6.81340536194318	0.935581762460992	0.574217451341614	1.51918488481715	0.112869188075836	0.302079249374302	2.61434825957096	2.348496775561e-05	0.3529883972217879	0.602663108484074	0.133506524721008	0.9105080710318578	0.766525145119091	0.0172503859156388	0.8892267553425717	0.9970788232462492	0.9941029458147648	0.9715568700555413	0.9166495727956582	0.0475925714711703
SH2D2A	-0.847517371021	0.6532823810598071	0.3926146698513599	-1.83470531448697	-0.2672964994008829	1.29013669084879	-1.51340871362714	-1.86181787856024	0.4491336133617689	0.847991202741736	-2.06091188177509	-0.396563773477392	1.6866821225168702	-0.91349940871754	-2.6398943267960897	0.658380675000072	0.399721190320662	0.0432663510614627	0.6930777828236839	0.0966984846462028	0.3649483806552379	0.010450357983596	0.8997301367486221	0.9970788232462492	0.9945603279679046	0.6298367940255273	0.7139753346145549	0.0323733735407348
VRK2	3.2668897770554706	3.88672729799366	-0.121491083017	0.944976989927676	0.0905768038854706	-0.113701812809422	-1.6762521163605402	0.252410492745981	8.49222613809838	-0.552485132142481	2.98898708656406	0.302063127107036	-0.272155572244833	-2.83738757122402	0.978759859948058	2.1560362309896803e-05	0.582523173969076	0.0490966970686523	0.7635537669396291	0.786489266387897	0.016899291386747	0.347726660682136	0.9304738653626032	0.9970788232462492	0.9945603279679046	0.9303599108753178	0.2057131988308463	0.4667458529995836
TNFRSF1B	0.659913255888911	1.23078923291728	0.461470263655192	0.2687710049284839	-0.248486826759583	-0.251506709060158	-0.969356313818206	-1.58609614080081	1.28161354793624	1.62652390872423	0.479429523159342	-0.617688791281344	-0.499989157334264	-0.9449617396747242	-3.6355298086997	0.214770071648898	0.108988164557992	0.633260042660761	0.539084849264107	0.6188807888147231	0.348228919447843	0.0005445699406025	0.818201702813811	0.9970788232462492	0.9945603279679046	0.8686694625849117	0.7047059489531895	0.0035717091426587
VEZT	4.681875603147651	4.86455056982505	-0.175808848982308	0.0440749397467808	0.0793059879348832	-0.1328048980859859	-0.0562281415580508	-0.173929211971332	12.630307718872302	-0.999274284853027	0.155351953164872	0.323629101605863	-0.4109077711602339	-0.115967322407459	-0.7843676175203431	7.81032944824037e-09	0.321311548730607	0.879120007835532	0.7472425026030959	0.682492093464707	0.90913431016169	0.441008256397985	0.8814642638921034	0.9970788232462492	0.9945603279679046	0.8934327977106534	0.9717524925109088	0.5574255204792
POU2F2	0.519483080976409	0.619212982775292	0.596055076899746	-0.223306105169385	-0.5995786097535539	-0.0145979018623853	0.176088759102045	-0.1707492241590039	0.713049194283402	2.04462477940579	-0.43137687138043	-1.51653175245923	-0.0282220445940688	0.163757076610588	-0.3758871506735329	0.483801484440069	0.0450206191710947	0.667616054946197	0.134413526938429	0.97757203517496	0.87086494356795	0.7087494051115569	0.7998294191986864	0.9970788232462492	0.9941029458147648	0.9930532629222198	0.9578237739163284	0.7910272711701076
BRD9	3.4620317726186203	3.88941618206051	-0.103108425197825	0.811533981402091	0.406031964046659	-0.049276164257127	-1.05786779774322	0.0584865976458305	7.78979140287441	-0.475619395917187	2.29605784329791	1.3880565132041	-0.1198167214787509	-1.67066634487993	0.210447468406421	1.12398321420331e-06	0.635916911149984	0.0358164761788825	0.169797974250156	0.905000623671861	0.113344516209995	0.835365778864505	0.9386919990964678	0.9970788232462492	0.9941029458147648	0.969832388623642	0.4936053301309771	0.8892485810810313
SNX1	4.54642496092843	4.67461054080468	-0.0467517246275052	-0.0266350884837124	0.0521136655372593	-0.20386096807114	-0.0760220632988574	0.182870695090281	14.1823923219614	-0.31412222375875	-0.110356273741646	0.251685990531587	-0.723133502103913	-0.183673677710629	0.976082345371467	3.3796603877168e-12	0.754419332911633	0.91331264924301	0.8020658455224121	0.472178808120829	0.855828950836088	0.336639522162536	0.9606945297984736	0.9970788232462492	0.9945603279679046	0.8142175965751414	0.9515940248437044	0.4562138849651111
TBPL1	3.5938860399470003	3.35204144679738	-0.0205090579477891	-0.274500847915221	0.0166757846223848	-0.6648300028160671	0.901772254900222	0.1219966673520319	10.2672792585728	-0.1233924153038319	-1.26962632997899	0.0707680769836162	-2.0870734991468503	2.16387533600836	0.6389480932042	2.5903052489508704e-15	0.902171364940605	0.208676258606649	0.9437963391043628	0.0407471554647853	0.0340981047414014	0.5250680135821649	0.9864779019321896	0.9970788232462492	0.9986460743700016	0.5772701443709712	0.2920032047457333	0.6352726999285053
ARNTL2	3.09981454217964	3.28272536789079	-0.14589219402748	0.377291219116862	0.484538371671974	-0.429173263753385	-0.611228352799295	0.9934457973758442	5.11550928122806	-0.5780583206270999	0.853501714214112	1.4198619948647202	-0.88093140356446	-0.7510661921607099	2.8782243339301496	0.0002812835355215	0.565212703077396	0.3997722355170929	0.16044120108259	0.3815554727135449	0.463874217279474	0.0092602230045561	0.9288396716915178	0.9970788232462492	0.9941029458147648	0.7722810337189179	0.7759932311257578	0.0296275496391466
BCLAF1	6.17015523908194	6.3615428833624605	-0.0546871086747658	-0.0509298353414307	0.02484803742639	0.0144230000544671	-0.1105759775181169	0.174693310684264	19.287009772336603	-0.445535504188027	-0.2273429117475839	0.145442876600071	0.0655418911460024	-0.275235615302148	0.98926828533702	1.97975131403391e-16	0.6574206051680961	0.820911802543678	0.884813738064034	0.9479424935652528	0.784635629716413	0.327303265336071	0.9422041679787424	0.9970788232462492	0.996717600422257	0.9844041014250268	0.9239467277928956	0.4465949125861899
SLC39A9	4.09967139690137	4.392292659991909	0.0911688967994838	-0.130052425510084	-0.349138424333477	-0.0394781251605698	-0.2799656487657539	0.202813178162776	17.1078559370396	0.6861687770836501	-0.7465207159141619	-1.84643536249835	-0.161203539411175	-0.8392032487058979	1.34284125866519	9.50947512647498e-05	0.495084259284923	0.608588981589014	0.0693179022985646	0.8725354060437008	0.433201172181669	0.218202710256906	0.9172626804420564	0.9970788232462492	0.9941029458147648	0.9566075240081832	0.7586367955604469	0.3282548213913369
ANK1	0.420256163678099	0.755204183790964	0.592939992008344	-0.7869254751147091	0.583569158537607	-0.0154057534990495	-1.39983726897546	1.84799693860956	0.586335957100015	1.4604547512131798	-1.01632108774132	1.02291699820969	-0.0210876272620662	-0.8937773303645871	2.86329151699017	0.565294823978636	0.149218332418837	0.3132052067795999	0.310325739895401	0.983241305247543	0.37823530161566	0.0065519168443291	0.8363376792488371	0.9970788232462492	0.9941029458147648	0.9947783308622468	0.7228850427674993	0.0228269765819483
TFB1M	3.0188336395399795	2.53200800539542	0.0859464603176329	0.1738568558682749	0.130305185099715	0.1042237857410669	0.3896769509768	0.3815318498762399	6.5197192752485	0.434865909379604	0.679600659015418	0.468756736748091	0.282554515690487	0.7795524367233599	1.6991183309316498	1.14678100324603e-08	0.665078398196566	0.499134037556855	0.640788176088792	0.7784025923797231	0.4384408671430569	0.0940062768417358	0.9436924744157464	0.9970788232462492	0.9945603279679046	0.9285329523360396	0.7615792544311106	0.1730308022600245
RABEP1	4.07971888658658	3.86381847076412	-0.015162988013937	0.0505633396063591	0.156754595356457	-0.0038504139534667	0.150233847424942	0.298713049147061	8.968886614949449	-0.0964154646802565	0.1739273339963869	0.714028183878155	-0.0128580572966846	0.2865105903089039	1.33023414557858	3.2577647885339404e-09	0.923489874741936	0.8624885399953771	0.477792445002782	0.989780194630534	0.7759171156768679	0.189416158227432	0.9896816153506744	0.9970788232462492	0.9941029458147648	0.996369194790888	0.9198307611977308	0.294857051138135
HMGB3	6.8265808348627806	7.16537132852054	0.151748432185651	0.257237442918083	-0.266073391566332	-0.159645424969596	0.0045923242444082	-1.22862145483097	15.8765010417312	0.9319149580430992	0.858947129715111	-1.1701940246794098	-0.528674721032596	0.0085882999162421	-5.106458898037991	1.82254208505297e-13	0.3549056266563309	0.393549778854335	0.246295596322586	0.598855581385334	0.99318720063403	4.1409068531419405e-06	0.8892432362544782	0.9970788232462492	0.9941029458147648	0.8604799518329191	0.9985068460510949	0.0001044976325798
NUP160	3.3497519464509304	3.03855337577358	0.0076327170091509	0.135724914795479	0.3654868696110879	0.100672152268145	0.277785823586648	0.8336349887692142	5.661821004348661	0.0337296881507049	0.355649998434818	1.17807739185558	0.232471076493775	0.4120151552895129	2.8193019535495494	0.0005712402964355	0.9731945168472448	0.729315501349909	0.243017993105815	0.816913258597527	0.6904472096361012	0.0159974069316874	0.996570316294543	0.9970788232462492	0.9941029458147648	0.93893041099823	0.8861266232618386	0.0449397201924576
BAK1	3.10373635837893	3.33170278905287	0.0442722142186641	0.0260989378459465	0.0246394293844709	0.5659876168278721	-0.7197662089364721	0.802170090134674	6.77819319597063	0.2380502816170699	0.0781724463315144	0.0963906388242487	1.6306116707483402	-1.1662582891584	3.0816571954958	8.77669429920927e-06	0.812600652128025	0.937995227125475	0.923515251232172	0.107736164828691	0.254521583182168	0.004133859544491	0.9704326995509432	0.9970788232462492	0.9980655520509082	0.6399849739824619	0.6398910660996688	0.0160189110318606
IKZF2	4.32541023548372	4.895117320489099	-0.1932512621857849	0.0200488313575149	-0.225345601648245	-0.566847425496742	-0.50253202175873	0.4667442507978879	7.9209085039956	-0.882046815006472	0.0501074845828103	-0.7473298957144999	-1.32362137501895	-0.667169511915466	1.46775649459762	5.47199756906855e-08	0.3810520933333259	0.960192837256205	0.457615863681866	0.190290518278119	0.508349241600597	0.148359922382298	0.8941171793520829	0.9970788232462492	0.9941029458147648	0.6966678110165413	0.7982186523724513	0.2446784753053337
GRN	7.036243655317151	7.75044664902508	-0.201257655005464	0.254566642500961	0.274359484816298	-0.0315889079700631	-1.51295697114498	0.8543439425101229	14.7422937430226	-0.81738612550054	0.653674714954568	0.7994521098607059	-0.0718696915865725	-2.26818171150138	2.8149976561482	3.40731856538255e-10	0.416650009749726	0.526066422269054	0.4268964563346359	0.9429271250103	0.0362196996261027	0.00947804236557	0.9021348875433542	0.9970788232462492	0.9941029458147648	0.9831986010036304	0.2988510178859946	0.0301268001344591
FAM13B	3.70866983728202	3.070725629861589	-0.22126960562727	0.41955667677945	0.0557489130417378	-0.394305891049426	0.8083851590065829	0.8373967292197171	6.40153389542117	-0.911056051757354	1.33561582222989	0.164219690031534	-0.880138529084814	1.32185439559146	3.01640410801161	1.84990142314327e-08	0.365581389177079	0.1862626795961089	0.870060090476175	0.381977881818039	0.1907800474177939	0.0036300934946568	0.8904554024446151	0.9970788232462492	0.996717600422257	0.7726904984546134	0.5879054458270666	0.014540350582898
ARHGAP31	0.315474759830047	0.5173397846750011	0.8838898949943701	-0.452837763967906	-0.4824500003529879	0.370121871947118	-0.159192150968725	-0.684005302606317	0.5468304336195571	2.92997681719884	-0.812208120427742	-1.1745974524408702	0.6956223364011229	-0.143642416058029	-1.45807615850773	0.590254286953445	0.0047205932070686	0.419593178342302	0.244731261075565	0.4892355693122849	0.8863416047551659	0.150049734626209	0.6221933222316753	0.9970788232462492	0.9941029458147648	0.8206654269992899	0.9642099026512788	0.2468592053777733
CENPQ	2.02308268651624	0.9597605542774642	-0.0901604815449234	0.0063055383330454	0.350929629209382	0.272031381642083	1.3165972890792	0.495938678859612	2.2499121183047004	-0.5089621505788461	0.0208268838074443	1.43513303442972	0.8375648786046421	2.45034088877711	2.08887519108803	0.0415439090577762	0.612478108572172	0.9835619071299108	0.1559961912243259	0.405330984377321	0.0271398224468394	0.0495925728017288	0.9340007243162431	0.9977815862698618	0.9941029458147648	0.7846374429143993	0.261651539902821	0.106495191286143
SARS	5.420345591104339	5.33690366366214	0.180422170440395	0.2242642750774189	0.0782193041631497	0.0790042762975428	-0.2038209468614669	-0.126855024432644	17.788833278982	1.40953342275917	1.01670364191925	0.434591506126889	0.328110143406477	-0.543755446406323	-0.749600543531365	2.95454880159573e-13	0.1633820731963419	0.3176300494588189	0.665283816447447	0.743867723558287	0.5917822893788941	0.4588706641799759	0.8451644981743183	0.9970788232462492	0.9945603279679046	0.9156111787900156	0.8398004596911165	0.5745308116918351
RANBP3	3.42409997388717	3.69031845911648	-0.0013812644946256	-0.0017643966956309	0.1408622797950119	0.0533071676947964	-0.296025508893311	-0.0267835536566667	9.471779225914918	-0.0081877612563371	-0.0062165186834777	0.601421363428615	0.165457740691036	-0.5996839112396739	-0.1229843097849069	0.0025558461409758	0.993491901815722	0.99533405686886	0.549672048072698	0.869154866585675	0.5807612565966379	0.9066574084095608	0.9984689933108896	0.9992919853888824	0.9945603279679046	0.955210043702108	0.8345199669437041	0.9388558268311552
ARID4A	4.0931055504725	4.06952558025096	-0.22570995933736	0.1087518577257419	0.0139475742521687	-0.115973577807068	-0.0308819496505398	-0.211201352417077	8.66434325357934	-1.38530249477807	0.352048276482156	0.0610846061550192	-0.3667037416986969	-0.0560529274148538	-0.892406090868678	5.163997318312281e-09	0.170812608118475	0.725931066855413	0.951483391588157	0.715044034751582	0.955516087684638	0.3757895754613859	0.8465177590627229	0.9970788232462492	0.998889400225086	0.9050417429673436	0.9868826347468752	0.4948712109988021
TSSC1	3.84570813097359	4.0106489655331705	0.135556689900467	0.2038206704685679	-0.10925077957931	0.368990595453046	-0.624998102600124	0.334215642083602	11.6230785081111	0.762054085158453	0.8787723582715831	-0.431069169924669	1.12846112751008	-1.38443246676709	1.6637261607689	5.411933172461199e-07	0.44877678524099	0.4600270472402129	0.66782310467168	0.2635884467382769	0.1874583981634419	0.115408550749738	0.9065984752394962	0.9970788232462492	0.9945603279679046	0.7253832551589873	0.5850801556758821	0.2021618713609141
PNPLA6	3.1301796743804	3.64549552697187	0.0171732183110602	0.188893316455708	-0.34136053185549	0.306620249883637	-0.718763907321721	0.2188660832412269	6.860346261338989	0.087932540701223	0.543970595717505	-1.28194046582653	0.866599339211635	-1.08617785214115	0.772836451884612	3.49438151940191e-07	0.9302008531379542	0.588410994903274	0.204459876811736	0.3893105969052879	0.284349153119912	0.44347872686499	0.9905635422828504	0.9970788232462492	0.9941029458147648	0.7767699608655251	0.6618302028290327	0.5597139961798241
IFT88	2.12617539971516	1.92587778622286	0.300949383858352	0.5998067095503511	-0.387956068793981	1.12630678378682	-1.04120503503627	0.998212582145048	2.26218641451822	0.8036434942714341	1.00304604578107	-0.744114568521581	1.66461781668053	-0.937537089607553	2.12204220776983	0.0347392324592238	0.424490924340444	0.327347575843765	0.459471319044632	0.100889015560856	0.358708645791067	0.0444291342308782	0.9021348875433542	0.9970788232462492	0.9941029458147648	0.6368984242357553	0.7102445750554552	0.0977420910614346
ALG1	3.80117113786992	3.8568619889606297	-0.0420932837139077	-0.1134646033264499	0.180132160115809	0.237624804989832	-0.0379107043872385	-0.126088671780522	10.3101993787992	-0.240365549055631	-0.417066989534254	0.7482475619982528	0.746950163305639	-0.0802059701713509	-0.5851565429515571	2.01657771749358e-07	0.8107931597967221	0.68710569641558	0.4569709326860039	0.457847749946726	0.937169600626326	0.565093695289647	0.9696738976392508	0.9970788232462492	0.9941029458147648	0.808820979418787	0.9815499274855162	0.6710466131378308
ZCCHC8	3.30679858928589	2.94036136456868	0.125332676810255	-0.0458375256375943	0.217870041397731	-0.216130096166895	0.6823921308516488	0.4744787768371189	5.459039323917769	0.586643312735561	-0.123745139884976	0.7487919070470591	-0.5265972760774721	1.01297651345359	1.6107844328338	2.19957767996288e-05	0.559446784652709	0.90214205820162	0.456664450507717	0.600238659127793	0.321707343054836	0.117506128777993	0.9283218094326068	0.9970788232462492	0.9941029458147648	0.8607737589563789	0.687806350391351	0.2050444631963779
ABCF2	3.36808883121549	3.7942914625766497	0.0888034182566269	0.0909144732163971	0.156872891122926	-0.040201790617142	-0.8773115729962121	0.0170660854281553	11.4679010989317	0.5700597639016639	0.384947346335508	0.7263527561548481	-0.135088983111988	-2.0707890992923303	0.0911154140378369	8.890115387720731e-09	0.570583182182874	0.7104326746376559	0.4701909416517029	0.892975225985196	0.0531645281549659	0.9282809927845592	0.9288396716915178	0.9970788232462492	0.9941029458147648	0.9655913377656996	0.3589755800342401	0.9539049321102246
CHPF2	3.5463585829313904	3.81998725510166	-0.130811657467869	0.191811495057242	-0.0466869000597793	-0.38936332175527	0.0166230709848417	0.227302606995088	8.23748935048369	-0.711697676935382	0.5992575468435389	-0.186449275999627	-1.1264951365314	0.0287221190375455	0.8922739347015269	3.3203461815495e-08	0.4791698411781839	0.5518860432655079	0.85266905022266	0.264035389152337	0.977300144124434	0.3782621391862739	0.9147939555644362	0.9970788232462492	0.996717600422257	0.7254279346753013	0.9938066992355384	0.4974221079349228
LRRC7	-0.187357213289119	-0.963909565983495	0.4391490209479871	0.028995433883196	-0.567409766970344	0.267815509334966	0.6114199869592211	-0.782574769621299	-0.8564008160320591	1.28598410433869	0.0428755534350436	-1.16856475585028	0.447625983109372	0.483256594562096	-1.4537891966747298	0.4009014905361429	0.203257633251643	0.965930955437458	0.2470807425900739	0.6559768366006049	0.630756853486665	0.150931259717247	0.8518584659452195	0.9970788232462492	0.9941029458147648	0.8836248341678722	0.85949213151761	0.2478295207051232
FUT8	3.63912118593528	3.4804820647949906	-0.109274435299431	-0.4829204537275789	0.446964495563788	-0.3810461698578889	0.98313500145134	-0.575180171419105	6.34644649497403	-0.4940851621155729	-1.24697742257781	1.47148438957384	-0.8940949031728008	1.44462169425056	-1.8852244010381105	5.52606299615746e-06	0.6228957882771539	0.219901995181336	0.145928074427301	0.374520145395571	0.162447309291297	0.0688866824928381	0.9375304312697272	0.9970788232462492	0.9941029458147648	0.7710538501363348	0.5588316937517706	0.1364928913547783
UBA6	4.54170357795677	4.81800607733678	-0.0575481948016002	0.1719026733719249	0.326937176146122	0.131360290579615	-0.624684532723927	0.73824551353497	7.57835979991619	-0.2044443166484249	0.373269041369569	0.845672898175858	0.256074607475192	-0.7766599195813849	2.07228187817512	7.693425018462421e-06	0.838635655548078	0.715640851036905	0.400792938147955	0.7987126056027791	0.450674908321061	0.0527702660244839	0.9737078586260554	0.9970788232462492	0.9941029458147648	0.9335990360980144	0.76819429352471	0.1114746971979749
GAB2	1.5786725660388703	1.75048470133182	-0.132278258020272	0.102879087242905	-0.355296385883003	-0.0054773343459206	-0.481016356722496	0.256911245816474	2.92698396455982	-0.649879304437233	0.267444793277634	-1.2253355407481	-0.0144549143778407	-0.672294975397411	0.851803221221942	0.0083840653883494	0.5181429578752841	0.789966901385007	0.225062409692501	0.988512023394271	0.504955543884054	0.398149508745839	0.9215235245329876	0.9970788232462492	0.9941029458147648	0.9962047815382932	0.796398403748138	0.5173318102381324
ATP6V0A1	3.07624572883201	2.7653000290589302	-0.0765162082896852	0.151376973133568	0.303450102628383	-0.2238314661839409	0.538790279136466	0.8197452278744229	4.777190189022769	-0.3672284966997479	0.400665395143522	1.07883808050646	-0.553355690622902	0.7546547473244399	2.70585855535706	0.0002177528211844	0.7146695949216241	0.6901058922835861	0.284742184247603	0.5819245721338371	0.4570447902787289	0.0102941869809304	0.9525619744276396	0.9970788232462492	0.9941029458147648	0.856372006883026	0.7712870948604821	0.0320320155426717
PIAS1	4.68276507103321	3.9754610161872703	-0.0752748320554975	0.0814542844793447	-0.1042082841790189	-0.3667879551214679	1.42607814912163	0.352471422179658	12.452529856555	-0.457191520775945	0.380366448128883	-0.4484972086241199	-1.2297474764903995	3.5177421275637104	1.84146753473928	5.5030750153011e-19	0.649034755031304	0.704894838943408	0.655263415266395	0.2231574321237769	0.0007930878956667	0.0700472745766056	0.9400965594359164	0.9970788232462492	0.9945603279679046	0.7060849029785119	0.0394662387264564	0.1381889345839245
SLC4A7	3.76831394144944	3.34223566634745	0.400276949946277	0.54140041217212	-0.388074790529892	0.0904893676057875	0.4310724010037379	-0.278804473292581	8.36491332861044	2.26292190858076	1.86638028887533	-1.56663738478362	0.281459843471916	0.853090192870861	-1.22162406639006	2.04548658874254e-07	0.026936399174134	0.078794297450658	0.122012214770093	0.7792517436768579	0.404055290485654	0.232887450010426	0.7812521085400903	0.9970788232462492	0.9941029458147648	0.9287507645814423	0.73924906679705	0.3451291869143341
APBA2	0.400734843079525	0.0824803143337762	-0.4482621284209729	-1.5087306568719798	0.2046404527858819	-0.0495927730706913	2.868709506813	-3.45198908358592	0.117616765700464	-1.18710677534285	-3.0674841241865	0.397524021069322	-0.0728310634355296	3.2792704027300297	-7.00517820982087	0.90672852840185	0.239440687246999	0.0031289609569283	0.69226385653964	0.942160822271736	0.001663435681514	1.5858526547631902e-09	0.8561254389950185	0.9970788232462492	0.9945603279679046	0.983030121954148	0.0578407127260156	2.737630773138545e-07
MAP2K3	4.90597500647117	4.62894691797482	-0.100937995072807	0.0394523383153186	0.1591177430829339	0.0288383473485177	0.7896099798738149	0.6836095041785429	10.6415984961824	-0.808282883241258	0.1717169860729639	0.935842340266396	0.125673407932608	1.65604709113397	3.3994800505923903	2.65708833669749e-10	0.422033336329593	0.864201304743131	0.3529943010124849	0.9003965789688281	0.102705307123522	0.0011535175736046	0.9021348875433542	0.9970788232462492	0.9941029458147648	0.9685159121006304	0.4759972501920987	0.0061732969295763
EFCAB1	0.5931816406566109	1.8383769610915903	0.160912602713079	-0.595488867468681	-0.500688522976217	1.1268425240112	-0.621904700613593	-1.89784075336074	1.34054671030586	0.389041478834956	-0.839982509788519	-0.9108209561783442	1.69235423029299	-0.37494787542959	-2.7338240792292297	0.192030355890504	0.698560369592131	0.403983703623517	0.3658793542221579	0.0954573781698359	0.7092850920949699	0.0082834741621565	0.949927645742146	0.9970788232462492	0.9941029458147648	0.6280494743238905	0.8932559044477576	0.0272361970708512
TMSB10	10.2671693596136	11.3500302516732	-0.2032714051863419	0.0521471793780033	0.6205539967626921	0.165758818352558	-2.11319208865998	0.5632813670487621	17.7139840814611	-0.5893368201961229	0.116183514359988	1.30210455658921	0.2769669744416599	-2.56031298732858	1.40834971118326	8.929679975009989e-27	0.5576473482455849	0.907859900027842	0.197406647430831	0.782671067370183	0.0127538139870659	0.163720924589332	0.9282901761673582	0.9970788232462492	0.9941029458147648	0.9289124602611692	0.1770737718474694	0.2635721775987538
ASTE1	2.2319243296764104	1.1350543456977902	0.0805171259753746	-0.3743715638451789	-0.1191111770380419	0.384671916340472	1.6484614975650098	0.7467593570551729	3.6804118846140295	0.5123490214662051	-1.82849644794323	-0.528739867051438	1.36371134442901	4.14364933230263	4.1716090562163695	0.0004705424930949	0.61011712935127	0.0719941774606579	0.598759595529949	0.177291722566548	9.93916066478467e-05	9.021757816236032e-05	0.9339271661178772	0.9970788232462492	0.9945603279679046	0.6901591096142936	0.0122710890561996	0.0009548965258888
RNF19A	4.899281034188441	4.7298371442451606	0.0431961308581662	0.0200643465524071	0.0645735176533428	-0.513407869807484	0.7847313407723909	1.24637849958026	6.3879769580852805	0.1661011578956319	0.0434514788263318	0.1838629178283879	-1.07831793956984	0.8557765972126921	3.18507179441446	1.1447935871031e-06	0.86859421121491	0.9654776862098272	0.8546978001504352	0.2848712216914379	0.398119894082369	0.0026303784483664	0.9813456858120352	0.9970788232462492	0.996717600422257	0.7295583564399393	0.7351116690206042	0.0114584172381161
PEX3	3.5791680828108703	3.6577224881333	-0.16604776270385	-0.363075765098655	0.0877348621709026	-0.308589011627735	0.320419670747729	-0.040446836969902	11.5005911297661	-1.0070224217807902	-1.70050677967845	0.378585823866272	-0.99713623470945	0.7839490347606469	-0.214928991095064	2.0474986580143902e-17	0.3176017937076519	0.0937435834031799	0.7062105436752399	0.322340239891562	0.435874523650113	0.830485425975057	0.8812560435985233	0.9970788232462492	0.9945603279679046	0.7498081397048295	0.7598395292978333	0.8856967472798337
GABARAPL2	6.970038480369809	7.1516185072055	-0.0306414624302913	-0.0936985928264719	0.0216716578657343	-0.325484603227568	-0.162927130147579	0.15067141974694	21.939563640636703	-0.248557579192977	-0.413413432064486	0.1238039730011439	-1.42455534671639	-0.4124773312081721	0.8629108486397171	1.44517518737674e-16	0.8044914465055171	0.68079295426632	0.901855809965542	0.159062958488439	0.68240951326723	0.392404422388374	0.969375171226334	0.9970788232462492	0.9975938167678544	0.6769885406820301	0.8830301032008697	0.5117759622604808
SH3YL1	6.00082483647878	6.93074588230726	-0.332847224695428	-0.1863066533443889	-0.4387494651603629	-0.697313544302568	-0.460376115382507	-0.6470206179107509	24.933152945621902	-2.24278195987778	-0.97527665973697	-2.0941981898577904	-2.4998449496602904	-1.28795074757759	-3.7842809581772	2.6505105262547895e-35	0.0282745806059588	0.3329841970144689	0.0400862397511134	0.0149182854790152	0.202260596362176	0.0003348824284751	0.7872719361818822	0.9970788232462492	0.9941029458147648	0.5368153588319239	0.5988125697604951	0.0024933402794904
FAM136A	4.9672253899134295	4.62927646975337	-0.0055652603903122	0.152802100315144	0.376897972981869	-0.127378943630123	0.339290228430161	0.585388220574683	12.9654906309252	-0.0302837146995976	0.637765929087135	1.47282681154201	-0.378306099509252	0.74498522053589	2.76477390159131	8.211578166704721e-20	0.975932175713502	0.525832589919705	0.145550927420087	0.706417314006865	0.4589253687904919	0.0073774293098061	0.996570316294543	0.9970788232462492	0.9941029458147648	0.9025929866277036	0.772478830701193	0.0249573546501384
VCL	4.77118186058511	4.96808833255721	-0.14265256648794	0.659878743453938	0.0755317779477824	0.0301683086940977	-0.6985902600077939	0.4050150441162529	11.9633230737877	-0.7562957785802521	2.1759493358444	0.289722337407271	0.0884213850760996	-1.3296066253186498	1.71418862378071	5.57635199571531e-10	0.452163375789946	0.0449514127124976	0.77293722789675	0.92981352160708	0.1980161518039989	0.0978644166197366	0.906710234983276	0.9970788232462492	0.9945603279679046	0.9784727953476356	0.5952552009680998	0.1785151650459324
DEPDC1B	-0.5895217733399201	-0.1104894379736999	0.6386209031779879	-0.589674324322313	-0.470061555359753	1.4521936844698	-1.45346129675861	-0.7996749831448491	-0.0804506821993935	1.51925364182621	-0.7453895735832231	-0.790614890995245	2.00182582591613	-0.932302823305938	-1.21640286157058	0.936633270011723	0.133779555569614	0.4587026569440229	0.432213794634447	0.0496527055740617	0.355044368839331	0.228305261335463	0.8347135539371412	0.9970788232462492	0.9941029458147648	0.5853535483978457	0.7079895177047231	0.3398359964037296
DAPK2	1.86053385974693	0.0889525991701519	0.39974167695757	0.0797260270151831	0.342585847653034	0.394118253309721	1.27583651926526	2.60013108650431	0.136621544158125	1.25969492477779	0.191623797448358	0.740668861493482	0.697422219316101	1.50483098957933	7.212301282642731	0.8917458420882879	0.2122158306677039	0.8486252194835301	0.4615212365681729	0.487988180756829	0.137138401685682	6.78264800852361e-10	0.8535197987299897	0.9970788232462492	0.9941029458147648	0.8198419982795162	0.53215810656109	1.485163585302656e-07
NSMAF	3.1438448934902	3.4800464804922497	-0.019839533975315	0.120967444842312	-0.0474713430217239	0.143378451694263	-0.7896151288471641	0.492501141908727	7.817907224821139	-0.0875693893337197	0.409911888537024	-0.149141803347658	0.337330270148712	-1.35827186247472	1.93830083168998	1.67840322702129e-06	0.930488267082149	0.703818224104068	0.881896530294475	0.7370402618441271	0.1897540935872169	0.0661374483558954	0.9905635422828504	0.9970788232462492	0.996717600422257	0.9126407118338212	0.5869947664586558	0.1324712133525537
ADSS	5.70773161872619	5.634278356476459	-0.0873099552242075	0.2235286415555419	0.0833055915790342	-0.163063994588449	-0.1076387721068869	0.441358721572221	23.6071165223723	-0.779189865480212	1.27586134056491	0.530811842690088	-0.8020661027340129	-0.3578056865467779	3.18729349018377	9.55198659860053e-07	0.438661579053299	0.278352997519896	0.597331268083791	0.425543432274877	0.731522713527043	0.0092649725037814	0.9039690917592124	0.9970788232462492	0.9945603279679046	0.7931154254973669	0.902981305623744	0.0296378843278558
STAP1	-0.3991250756074629	-0.936723015440481	0.310624514494057	0.277254181714322	-0.5846067510039771	0.2452243529642889	0.556224189561947	-0.9967893052025728	-0.912852617734522	0.899258056185835	0.419572382276392	-1.17110426219631	0.412676597204673	0.458034371897617	-1.90584509510246	0.373568849556391	0.3719956110595759	0.676176096811786	0.246092469594361	0.6812476879587139	0.649494281234089	0.06224769473146	0.8915483029640631	0.9970788232462492	0.9941029458147648	0.8927794675151972	0.8694039239689979	0.1264333383097241
TIMP2	2.2350969479381804	3.38418175005553	-0.272098759775991	0.459562664682487	-0.344272699862111	-0.719796453412828	-1.14170713795782	0.25758378489998	4.49710501263774	-1.05539627945028	1.01457940414306	-1.01832566450041	-1.46359382525988	-1.2287483437108602	0.656970579871658	0.0001309809888234	0.295175860021074	0.314044606670562	0.312385380706198	0.148151444214638	0.226030507983645	0.514142363088175	0.8711058487171462	0.9970788232462492	0.9941029458147648	0.6677654122900186	0.6166276024768869	0.625506740474057
RFC1	4.84574797933345	4.33737653106305	-0.0594915533826735	0.3403450856793499	0.456902323700549	0.0996255128583119	0.47750354487752	0.4709672451805039	8.74807329882823	-0.254764110552564	0.9538418146737768	1.42695180189183	0.2350564380975	0.7686389484009379	1.64995009219278	1.0768645538879e-06	0.7997013249834309	0.3706602182756079	0.158325914228743	0.814913818352332	0.454122224504209	0.113973457531424	0.9685170903963826	0.9970788232462492	0.9941029458147648	0.9381479011467896	0.7701758158062604	0.2003677213469257
TBC1D23	3.68518139523222	4.10133769190076	-0.1004576595722869	0.157842056146519	0.0184074853843391	-0.4841021874235479	-0.441208267756633	0.0531573241699509	9.61151097373554	-0.535834975934034	0.5111061358683421	0.0708311293874564	-1.3350363333308002	-0.816949841924987	0.222980729697945	1.3730075856775998e-07	0.59387441380901	0.6172176387767622	0.943746985374461	0.186550910558534	0.425377254948654	0.825715558604225	0.9313687524761304	0.9970788232462492	0.9986460743700016	0.69468464574569	0.7541518795766939	0.8822014131719036
CUL3	4.8967173752953705	5.23952528263464	-0.1643308733686929	-0.0281060846346361	-0.0778028975508123	-0.4001253337273929	-0.334957680688741	0.400736502106821	13.4029264772814	-1.10685108313466	-0.104157595172545	-0.3755279964557729	-1.3950841361918205	-0.6996100905139271	1.93105444778658	1.53263404845536e-11	0.27245836767431	0.917411577142739	0.708498387522085	0.167725456146168	0.489154030199832	0.06003929278946	0.8653281306126286	0.9970788232462492	0.9945603279679046	0.6821736268954314	0.7876573122115551	0.1229931182095759
MYOM2	1.37961866815713	-0.340860536118436	0.2858313665726519	-0.125186839382545	-0.0830570698877634	0.3534297018077419	2.2327820942833703	0.6170634468727281	-0.647234612416462	1.08604036342567	-0.363820743970296	-0.220326257129569	0.743839946429757	3.32893090911518	2.02397868286803	0.519725010355822	0.281411912762625	0.717154759165169	0.8262971834236609	0.4596133223011189	0.0014292252931913	0.04702361481945	0.8674940237453422	0.9970788232462492	0.994858108461768	0.8094493529902926	0.0537452452113393	0.1020457953368574
CYP46A1	0.8474136497264871	0.307283982985039	-0.0356393777432651	-1.45898913286476	0.0141400315560855	0.016231520223181	1.04995066418963	-0.68875403326813	0.312822040091705	-0.102965314180809	-2.08638749677747	0.0273352841133736	0.0248536096869693	0.9238417734798652	-1.37049336542285	0.756918446926371	0.918312239171792	0.0409434075669418	0.978278102113754	0.980248064907556	0.3597791659272299	0.1756211310958459	0.9881078064184172	0.9970788232462492	0.9994544656642814	0.9939208148770476	0.7106433746950739	0.278094115130016
ZZZ3	3.48176622372491	3.23928204881996	-0.1764023191469299	0.408523089995377	0.14639481182742	-0.166408405678058	0.204187046646547	0.454435302989485	8.20430261567023	-0.873947212533277	1.5713005646084397	0.5207291371077429	-0.4394869848455179	0.401515152574427	1.98912053363107	1.1409678916943599e-11	0.385315964392123	0.1208949604147719	0.604298144173656	0.66174437974523	0.689338033632597	0.050835557062247	0.8947085723500501	0.9970788232462492	0.9945603279679046	0.8856590386911747	0.8855394812032314	0.1084660539617841
USP2	0.942755726932972	0.450211736988989	-0.0455817284617801	-0.195066796079432	0.196008726920201	1.10348304290764	-0.2268063936659969	1.36118820451105	0.5062004962591999	-0.126918766493278	-0.320010816695657	0.396768427250612	1.77764882782648	-0.199096319077868	2.80661881748958	0.627910475569364	0.8993922612147242	0.75283635080284	0.69286173591441	0.0802859298358993	0.8473182115280141	0.0177356670608639	0.9864779019321896	0.9970788232462492	0.9945603279679046	0.6141738145463298	0.9492032400902992	0.048645902327935
TUBG2	1.56238648368863	0.579027977854681	-0.1639635685518299	0.276371418762409	0.0682612531444493	0.0476365741292136	1.14666144967373	0.8941475291269828	1.11167916807447	-0.7157187624027991	0.7534232814786209	0.212313708782658	0.114876431258704	1.73335355920128	3.09259479440099	0.280488275753544	0.476695953541165	0.463112812396981	0.832518735416147	0.908904494856603	0.0989395424655119	0.0052326016304708	0.9136648398351848	0.9970788232462492	0.9954406673908088	0.971013263560052	0.4685499154871186	0.0191827884779138
RPL26L1	5.49059997826095	5.3468999817154	0.2851441711027949	-0.1379182937517239	-0.0288961935731545	0.679854154942149	-0.507290651731605	0.6041675600860601	14.469242602808098	1.74508256438012	-0.5023256426874989	-0.1248675877379509	2.3252644609532203	-1.08285045183271	2.87345612778298	1.3436566259169902e-11	0.0856277721609955	0.61989836159067	0.901009073626015	0.0231766407623772	0.290255790170945	0.0072820616873497	0.7998294191986864	0.9970788232462492	0.9975938167678544	0.5677845368932811	0.666355148742453	0.0247432811940656
NSUN2	3.5618912492402703	3.61954469167988	0.0413692718935618	0.0514543846020998	0.136542712416163	-0.0815777605786814	-0.212722061501796	0.472699781246973	7.1850631193107	0.195660435953278	0.142206342967594	0.4672917423970809	-0.205857298326093	-0.334909396717459	1.6984407440803	2.0387637667368602e-07	0.8454773570873241	0.887757927401618	0.6418350278814139	0.837539331983094	0.7402138677459241	0.0985215923426065	0.9752662057064888	0.9970788232462492	0.9945603279679046	0.94541170243718	0.9063748703035176	0.1793951929270256
FBXO42	3.23816008978982	3.3050007444104303	-0.263516614043692	0.15228425261445	0.146398889865533	-0.4116727466414839	-0.0600006827061331	0.241961987307575	7.99979924670213	-1.50596998081397	0.511758946562633	0.604794204537999	-1.23675178048159	-0.1149595298732359	1.05955525453444	2.7149185665764e-08	0.136848468295214	0.612133527284334	0.547395116937903	0.220583351511962	0.9092804912312272	0.296740928685861	0.8347135539371412	0.9970788232462492	0.9945603279679046	0.7056164469930871	0.971802243175956	0.4144429939052832
MFAP3	0.639121582480614	-0.0408684985803381	0.0160461848763285	0.517226176760547	0.0051153975533941	0.459179074374524	0.7058528427794319	-0.267212751519888	-0.0483909154365421	0.0548745366781835	0.9728424876737328	0.0128563628263752	0.899047622561855	0.6829288517012521	-0.6003723535051679	0.961867155529589	0.956410084513058	0.334281272760383	0.989782835122418	0.371940372247972	0.499343509169755	0.5512743280124139	0.9955727342763088	0.9970788232462492	0.99960763187358	0.7710538501363348	0.7933758781210951	0.6582022473092275
MRI1	2.64488730098727	0.378743030065081	0.109763597224924	0.3920853149165089	-0.113917958111503	-0.101094927072234	3.3405301932008795	1.23548038668255	0.495176106430501	0.3908605843763029	0.766427675187588	-0.291723550232484	-0.1967226213763289	3.52194618361198	3.01628983881948	0.6345645412590191	0.6972253640818721	0.448009620089796	0.7715041453108771	0.844656100803477	0.0045274136157229	0.0074840545016894	0.9490169375858156	0.9970788232462492	0.9945603279679046	0.9476305481844556	0.1025740504087184	0.0252405690118353
METTL1	2.4162055835309904	1.8641180901746897	0.5566671188183929	0.774003076990854	0.0682823029769303	0.880386129415818	-0.456291473025718	-0.205377270532586	3.5783608372674	2.08834930345996	2.2577398203520898	0.1863426262572839	1.8155838518319	-0.6779628712344101	-0.678929220128041	0.0006538891156166	0.0406281168502287	0.0272752600521623	0.8527476572458109	0.0739771251256843	0.5001652311464171	0.499556653082714	0.7998294191986864	0.9970788232462492	0.996717600422257	0.6117737781726833	0.7935533603435824	0.612152247734437
AGA	4.478794767633009	4.97432590624487	0.164509576312567	0.196891197454353	-0.166160996852729	0.468116962622408	-1.41350535108275	-0.183596802462691	12.2527641352473	1.12120005170097	0.7147392320696669	-0.797449861576625	1.70044063584712	-2.9048268980750205	-0.880224925112591	1.48260860437536e-11	0.266407928283097	0.477372730609331	0.428148128928619	0.0938163019210523	0.005647951143053	0.382557997268604	0.8621472891564763	0.9970788232462492	0.9941029458147648	0.627164901244099	0.1150047838700791	0.5017933054633106
PI4K2B	3.52382449430686	4.20397953731048	0.1677731105180639	0.1417327020875119	-0.287274071376631	-0.228090929964321	-1.04965261024073	-0.272427437376216	9.584950164279642	0.9004086920833199	0.445113753951255	-1.1057325672701102	-0.6332775848147	-1.89227139863484	-1.1181040783075502	4.65401585068562e-09	0.371179274294935	0.6594775621477641	0.272881264062102	0.528751612211568	0.0696482347199245	0.271900043383363	0.8915449178012117	0.9970788232462492	0.9941029458147648	0.8346198711532559	0.4057830366023464	0.3876876066281165
BOD1L1	4.630356528380901	4.61074626859796	-0.105229086267545	0.0748312952670023	0.1994084370522219	0.177025968557912	-0.141627640498502	0.513400937588377	7.222072052566481	-0.507847764604907	0.193999009758596	0.708788034075621	0.452278265413467	-0.190671837300849	1.64196293872891	1.15552446337992e-07	0.613332656626785	0.8467734381533242	0.4810634051106	0.6526068626613871	0.8494850544849859	0.105688703772237	0.934241314601312	0.9970788232462492	0.9941029458147648	0.8825741932801273	0.9494302233962694	0.1890052754386713
MAT2B	4.81956441682925	4.80362615980815	-0.246126603010379	-0.283192434712213	0.29617034780885	-0.619000888125585	0.2983622922564249	0.654934982952342	12.6498705272089	-1.2645575828141498	-1.1128691399928898	1.09312756069473	-1.70001639734074	0.617261534526689	2.9229589922719104	2.6367282933514103e-19	0.210477264432696	0.26980157072146	0.2783116826552489	0.0938362944966773	0.539186025585274	0.0047448544147529	0.851998339341897	0.9970788232462492	0.9941029458147648	0.627164901244099	0.8133234356938468	0.0177620178600241
TLL1	0.971543648715761	-1.80473973559852	-0.0196156134111089	-1.18453158632448	-1.12831545358802	-0.9758349976010842	6.18556040248253	-0.660794648987898	-1.91141875584395	-0.0494704000623118	-1.69864245278622	-1.85305447495488	-1.3424835280226202	5.29509086422994	-1.19421678618001	0.0974517935219169	0.960693878886204	0.1236687403890249	0.0684532882001082	0.18404689276292	0.0008625378251445	0.252937167842815	0.9958057630677444	0.9970788232462492	0.9941029458147648	0.6931076790480973	0.041544507049616	0.3674992799873225
EDC4	-0.345338155537575	2.1487502743481297	-0.227825394144768	-0.6705280803302951	-0.0076515003643545	0.498176411584594	-2.01216060590826	-2.32455269138719	1.41109485022459	-0.547257606662433	-0.913859926255082	-0.0139901669712009	0.727531072371448	-1.2778553963161998	-3.4339608778125696	0.173708439388909	0.586178978389349	0.364278707451562	0.9888832617345492	0.469671894818663	0.205794100277475	0.0010333456019879	0.9304738653626032	0.9970788232462492	0.99960763187358	0.8125530747690486	0.6008289455162046	0.0056925932386273
TRIO	3.10350906430305	3.03527591677139	0.0288953959498443	0.6308354128877769	-0.081774025455776	-0.44062988563157	0.430742395987801	-0.0713192013326412	4.5624228162059	0.118137699257868	1.45725640264685	-0.251689172090808	-0.941757594758886	0.523200219447444	-0.19970920463851	0.0001516935707666	0.906323737492266	0.150251674995843	0.80208219829164	0.349783986412361	0.604463322504527	0.8426721981852441	0.9864779019321896	0.9970788232462492	0.9945603279679046	0.760837283280442	0.8457504631935451	0.8941960817058998
VCAN	0.513710178905185	-2.02717665077481	0.525238311785618	-0.224211626545348	-0.272727134393521	1.30898324311224	4.18000123657941	-2.01968513028698	-1.95290723948632	1.15089877158447	-0.302467473592848	-0.435120704847781	1.8039588704122904	3.2473934510225404	-3.1678449568454097	0.0720800026913646	0.253945018511308	0.765599097744727	0.6649003281053001	0.0758747445225902	0.0065213366722305	0.0039718396189929	0.8590999526760028	0.9970788232462492	0.9945603279679046	0.6124796140921122	0.1245952149512248	0.0155642176471868
CLEC16A	2.40345669054768	2.26168198088167	-0.2295464142637	0.280995951731808	0.106284609435899	-0.392558154345837	0.3242407648477399	0.388406444513846	5.78999606180232	-1.39393844763268	1.01030236025197	0.466499203000118	-1.27169748214095	0.655291044088676	1.79264528809453	4.94374315116548e-06	0.168012759218194	0.319639691885406	0.6424002569600611	0.207969964070508	0.517727809957238	0.0822338320743248	0.8453472681314496	0.9970788232462492	0.9945603279679046	0.7004317109315216	0.8028569545231053	0.1561354255668536
MSR1	-1.2210091615972	1.43264002650558	0.334919210562284	-0.2340596778840389	-0.286222845564121	-0.0891004739918972	-2.71050196098048	-4.21230268907808	0.827393044164646	0.679702117583186	-0.2513052017505019	-0.4191070353812299	-0.112883340575758	-1.5830708378263	-5.260038748849889	0.418743719482961	0.499244070575112	0.802391777033183	0.6766071943735279	0.910496400939686	0.118186301768338	1.70113136287627e-06	0.9172626804420564	0.9970788232462492	0.9945603279679046	0.9715568700555413	0.5026074097656354	5.943024139026287e-05
CDH1	5.71579711610933	6.65563260287017	-0.164098116043165	-0.004547719057574	-0.1912548636252	-0.211426293115543	-1.10329705671818	0.0058745196285433	20.1789599752099	-1.1842971046529398	-0.0189316435053922	-0.991897106009608	-0.8170250197480309	-2.67224202157034	0.0319381960854285	5.349364517785701e-14	0.2405650161248989	0.984999773697121	0.324893469839833	0.41685369490006	0.0132967790943722	0.974709610376016	0.8561254389950185	0.9983397435648916	0.9941029458147648	0.788978604472777	0.1816388443935003	0.9840929749808468
SKIV2L2	4.48338000064769	4.83285450135058	-0.128880648956943	-0.293752334400449	0.230730970305493	-0.1926575358507749	-0.178129656783052	-0.137390753623292	11.6822391523575	-0.847643280917905	-1.0614237573346998	1.10307046340948	-0.6616122452497221	-0.354100198778567	-0.629129675134529	1.2618820737957099e-11	0.3997643264963689	0.292595398234317	0.274086007274396	0.5105526040273689	0.7251313558647678	0.532118461738391	0.8997301367486221	0.9970788232462492	0.9941029458147648	0.8293167101364407	0.8997970463079766	0.6416142188855726
DNAH5	2.07620754148978	3.5439766260972405	0.585390639723939	0.552645247140785	-0.187096304584192	0.2971676869780529	-1.37415471701618	-1.68839788377012	2.48312092661906	1.3683475106019	0.7610798740014979	-0.345790008526604	0.411874663840631	-0.776904194287907	-2.30251142822108	0.0199023409240557	0.1760360641654089	0.449337650021446	0.730656829077722	0.681809396146782	0.441326101929572	0.0251682037277977	0.8465177590627229	0.9970788232462492	0.9945603279679046	0.8930407500594425	0.7630546071426163	0.0636943630148092
ZFYVE16	3.936640285724681	4.14342367913206	0.0175087657080271	0.5501447568989251	-0.238025600499096	0.616652239210495	-0.949228939273811	0.3302748158174299	9.51776710676938	0.0767797321762702	1.88234887134199	-0.742865121842713	1.5470339458348	-1.6585884281285102	1.28856259060292	5.2815190509969814e-14	0.939031055286551	0.0641981022090709	0.46019935370435	0.126637038340981	0.101944270408624	0.202048945505099	0.9920091937117252	0.9970788232462492	0.9941029458147648	0.6557761366916689	0.474658943649362	0.3096312242294309
FAM65A	2.3879793103957403	2.38288013521607	-0.102927136632331	-0.214885517321075	0.260143673721463	-0.190449802136968	0.429452999156657	0.3539529341472289	4.94904423223073	-0.554406954732232	-0.6619890078866689	1.03337329648705	-0.549370916469012	0.709705236924511	1.3469616250405902	3.859396845168189e-05	0.581183501223443	0.510721735693924	0.305232694127936	0.584605742083572	0.483169400389499	0.1856793952855799	0.9304738653626032	0.9970788232462492	0.9941029458147648	0.8574688355130483	0.7839295927304297	0.2903678021353061
RAI14	5.6494027038290096	5.65251561757126	-0.121186649977599	0.360449053890966	-0.356424197841626	-0.369852543802765	0.177714939006056	0.025776683882968	23.5363472333258	-0.954880756632315	2.19746033158498	-1.9899508033487296	-1.6290417294368702	0.5752688636469039	0.17623296298438	8.15014041002339e-34	0.343122437994293	0.0315021072263447	0.0507417725125349	0.108068492524866	0.5670655924410789	0.8606505669413091	0.8872179685102278	0.9970788232462492	0.9941029458147648	0.6399849739824619	0.8267375569318479	0.907645056459108
PNKP	4.269152143855741	3.8605148233606	-0.0309847910214533	0.0364460741878807	0.5089070300833929	0.2174887661304989	0.3811980388935179	0.4357644020775349	10.6638597883761	-0.17084245885889	0.145675892553629	2.03988967476077	0.6747961872415799	0.830403350863701	2.04949909523759	1.23281638391219e-07	0.8648757615487471	0.8908106214742191	0.0453935932011775	0.5022578817374671	0.4177539529978429	0.0522855449181758	0.9799112203363776	0.9970788232462492	0.9941029458147648	0.8266954653540686	0.7490005846625848	0.1107300102832326
PHLPP2	1.01776231937676	-0.210424569465268	-0.0584307764413962	0.364847828547122	-0.25250422374745	-0.3466693182176	1.86742863933223	0.351201833427418	-0.391600912803046	-0.255260823180035	0.9580711805928308	-0.7857756558023471	-0.841841702632687	2.7731059314416404	1.16607131545999	0.7002401215903321	0.7993155240166759	0.350880383300395	0.434824360127057	0.402970357495255	0.0128194593411853	0.25571408156158	0.9685170903963826	0.9970788232462492	0.9941029458147648	0.7840249843340271	0.1774799101266867	0.3704578231727991
SPDL1	2.20365012115142	2.17920662514018	-0.007791800426973	0.323734689801941	-0.0928855370738761	0.367969373746898	-0.4234467093566079	0.150959792005496	4.04579113125152	-0.0345001197668973	0.8460561220008659	-0.2995015385944949	0.871631053395462	-0.612889608334365	0.506406843966733	0.0010741949810332	0.97258267968908	0.405196094052507	0.7655147224768292	0.386610977644406	0.547334055079573	0.617425032014052	0.996570316294543	0.9970788232462492	0.9945603279679046	0.7752066363321377	0.8177730861241752	0.7161440182838691
STAU2	4.90915869868319	4.65605772867725	-0.153127849872857	0.0294387189422366	0.106124246687324	-0.703189094456069	0.5822969903337241	-0.294772360051726	9.90417453043745	-0.8867076355550172	0.0917721976893863	0.43953330595418	-2.08906747765445	1.03429513702956	-1.19052391246854	4.37340794745702e-10	0.378536927078464	0.927172101905566	0.661740602955545	0.0406366895707687	0.306966383452105	0.2392037717541499	0.89322279556572	0.9970788232462492	0.9945603279679046	0.5772701443709712	0.6775244501515423	0.3522932638089985
PQLC2	2.1458456376826103	1.91907890415842	0.26403060738325	0.374863476399443	0.0715055312084319	0.304654435143903	-0.114211372386653	0.4502503035381599	3.90710525737576	1.36583485631352	1.11347547765043	0.269653737710296	0.850751050526391	-0.182485528826732	1.6795055896097402	0.0006652457421881	0.176639826500643	0.271108899085785	0.7882797491151279	0.397990322025182	0.856455045542748	0.101813848110267	0.8465177590627229	0.9970788232462492	0.9945603279679046	0.7805105745491757	0.951680758709964	0.1837604307075294
CTNS	1.98804565907596	2.43853561453732	0.1767331665219069	0.161068637634462	-0.188196920106767	0.181984043243167	-0.72483038776758	0.130952888312258	4.71876198980002	0.857598170479866	0.4518397418130569	-0.665649536029296	0.470612229669336	-1.09861114510378	0.462706304578582	9.57967916673809e-05	0.394229394039421	0.653458301851364	0.507991176596874	0.6394714571784279	0.2808459031144519	0.646408713937636	0.8980769344303382	0.9970788232462492	0.9942733950036512	0.8778792924450546	0.6597376001991347	0.7400648730404213
RTN4R	0.328556577958942	0.177831727116911	0.1708472730341479	0.122746381373969	-0.0475893906170783	0.1917570931440189	0.384071340837849	-1.3152618857271	0.241706275206053	0.565700179560995	0.238963718463835	-0.1163298057598749	0.3541587435701429	0.415910837561446	-3.1279606955296404	0.811932149138861	0.573526665793048	0.8126201678625541	0.907747842170296	0.724354069026808	0.682276039456806	0.0042040011569933	0.9290072302150176	0.9970788232462492	0.9980084110196292	0.908838866928777	0.8830301032008697	0.016223036710083
PHF23	3.6133777183823903	3.76555858336757	0.137357669875286	0.2351619496171499	0.275268914813814	0.0053742898360321	-0.419709580325211	0.0435377956936875	10.3920141241395	0.737276413290745	0.977630750347081	1.05829867603482	0.0153383353235112	-0.893153270968274	0.206507852739978	1.5761262664912101e-15	0.463567336858622	0.331826903983734	0.2937773300392809	0.987808531782639	0.37502028631014	0.837029979239562	0.9093732944590848	0.9970788232462492	0.9941029458147648	0.9959514392425818	0.7204571561102435	0.8903399206623118
INPP4A	2.2206707616785097	1.86856872951451	-0.153348556108033	-0.102612592852786	0.230289200230135	-0.614163129472896	0.86950556731639	0.249359841756253	4.53685320214188	-0.733756305877067	-0.377189358734716	0.7830907355551279	-1.57012054270457	1.6383300977288502	1.04755755995258	2.47519682400014e-05	0.465695886709051	0.707243021896619	0.436374825415961	0.121169279187073	0.106111948694324	0.298663686329281	0.9101642679956244	0.9970788232462492	0.9941029458147648	0.6521909884911828	0.4828193093086255	0.4164621063230304
RAB27B	4.77322081074141	4.64636340846234	-0.123920921155164	-0.383317270942419	0.0211066308590183	-0.0374181585213769	0.300262341476739	0.425989156887926	9.02914368870628	-0.671927736376226	-1.12335308740896	0.0813650923886208	-0.108611399894033	0.4861022163183089	1.60285824538032	9.86332721482842e-09	0.504062445625676	0.265473560632097	0.9354068666022548	0.913848560164561	0.6294966360029389	0.115023165719456	0.919120034288658	0.9970788232462492	0.998571028689244	0.972878283997522	0.8589180941397122	0.2017404148255195
PSMA4	6.838165597662231	7.17233841655463	0.2008655191803939	-0.149582468512585	0.114750692191686	0.3266369106776989	-1.11709772094449	0.265943274471116	14.3264834368369	1.14259806778206	-0.451340974996171	0.4592108214982121	0.989012323456534	-1.89897548687837	1.04765935609481	2.1470508836073598e-14	0.257464359696561	0.653232511344367	0.647635335315589	0.326347175080299	0.0630628439048469	0.29896295535926	0.8590999526760028	0.9970788232462492	0.9945603279679046	0.7514846783621362	0.387088387681513	0.416740772487715
MYO16	-0.8524394321835841	1.07156548724616	0.500859771290946	-0.623062189988911	-0.748610945995957	0.310333751725705	-2.54422036617784	-1.89226031259477	0.8215045117770592	1.28562104273252	-0.8273614011933191	-1.3320130756563302	0.466469708351277	-1.8131608667766	-3.16490091694084	0.421293600945164	0.2034032899825369	0.4110767705459839	0.187840784796665	0.642534735593995	0.0745043867005733	0.0023484687689841	0.8518584659452195	0.9970788232462492	0.9941029458147648	0.8788336199153036	0.4166887786242451	0.0105702550514933
LSG1	3.6559723384936498	3.44549228647669	-0.0038353293775853	0.429984352568651	0.267350055649444	0.131283153629308	-0.138662026500192	0.497634228074077	9.048617350282132	-0.0263280531266507	1.65104212714272	1.3435156742154	0.483645555584801	-0.292274676145024	2.4270083712472	1.75306302129002e-08	0.979076073009682	0.104999486329982	0.1837859282729129	0.630240156406682	0.7723513609149479	0.0204079572329604	0.9971259412781284	0.9970788232462492	0.9941029458147648	0.8734003520604411	0.9178726909696142	0.0542811592232558
PARP3	3.12113423434342	2.62697179784898	-0.168341550006894	-0.0284981024501305	0.181753437966031	-0.0446928218598798	0.8267975842865122	0.769214464336168	5.620559862973431	-0.8343382506705451	-0.0852209948788086	0.6442705788712161	-0.118896900853143	1.4037041600657298	2.9626269012373903	2.35394475432073e-05	0.407101772771173	0.932977386234811	0.5216400754899999	0.905724228885918	0.175831169940959	0.0066623037501723	0.901452495651813	0.9970788232462492	0.9945603279679046	0.969832388623642	0.5730663127245309	0.0231454246223706
TNC	3.1425080695300496	3.46477591038369	0.101910506749784	-0.146672416154359	-0.579740693224154	0.3498535325229279	0.58036841751294	0.646262297085759	3.25724037604366	0.331570936497248	-0.275469628194817	-1.44936535572038	0.5812107547729329	0.4784907146052629	1.27798204735845	0.0036387873474083	0.741334285640438	0.783839312763135	0.152326857211492	0.563179955065652	0.6340487147372199	0.20587084727736	0.9570360005875638	0.9970788232462492	0.9941029458147648	0.8476160314378268	0.8612288470847135	0.314087487708389
THAP3	2.28497203970408	1.4570106546768702	0.1628717593276269	0.0989050652077109	0.3011116335770449	0.432796703650384	0.8080909455970341	0.4872331160262679	4.22449141191047	0.93536206582186	0.437837097936877	1.23460859857036	1.37772934819775	1.8208015242248	2.46133557875862	7.50521288145842e-05	0.353011592010983	0.662933959046782	0.2213538268695219	0.172940651951812	0.0731704314144676	0.0164639552584035	0.8892267553425717	0.9970788232462492	0.9941029458147648	0.685276649094223	0.4133610210257802	0.0459657041971771
FAM65C	0.8803315612047671	-1.86450599059562	0.650322642693163	-0.377564356343084	-1.03349970151447	-0.2020805841785549	4.19767619211739	0.269340369770718	-2.0569100426729	1.90333401989133	-0.596503591267663	-2.06765387484348	-0.3245590581143079	3.7438180081434314	0.540829178922016	0.0523608913367294	0.0614006369828302	0.55363101250074	0.042717853696335	0.7465426591776819	0.0008396979973849	0.5918420032056949	0.7998294191986864	0.9970788232462492	0.9941029458147648	0.9167647247452968	0.0407462408830558	0.6938555175511444
TDP1	2.04758829305811	2.5350922694613502	0.169997817763118	0.202567965566864	0.0463278814446274	0.444279743017533	-1.50261264149793	0.126826547256608	5.495439815393389	0.716056099917503	0.663664209892976	0.140918824693795	1.01767681647443	-2.47246135818104	0.4817757171409469	6.74982499358877e-07	0.4764826736545429	0.50921693442842	0.8883632933381569	0.312547686785833	0.0160032380103211	0.6315590041953721	0.9136648398351848	0.9970788232462492	0.996717600422257	0.7446679972076314	0.1993364527837098	0.727734744807084
AIFM2	2.3099589143793504	3.03210163649769	-0.284428389594303	0.1819939747845989	0.429564767619231	0.686805071340248	-1.66172504255278	0.26885417932094	6.74357407108394	-1.39571541616496	0.565431805972994	1.55034812121545	1.82520785987286	-2.8349639090665	1.06981811536863	8.50017866156729e-05	0.167484947282868	0.587197922057599	0.125868579530807	0.0729781915472677	0.0167350054228286	0.305866641365262	0.8453472681314496	0.9970788232462492	0.9941029458147648	0.6116871112421859	0.2049276527200988	0.4239406404087086
SPATA7	1.7279935211929198	1.1398232626670302	0.221259269812268	-0.122722324063112	-0.024004422393972	0.660868931848059	0.610219454000005	0.531424209138126	2.18154301042419	1.05568456900191	-0.3401006285988699	-0.0829740788625966	1.78445237361149	0.918555271010634	1.84228469012172	0.0429645665712476	0.2949743006156369	0.735644948531734	0.93412673575608	0.0789829177133415	0.3692363774760479	0.0767885004350623	0.8711058487171462	0.9970788232462492	0.998571028689244	0.6135906943632478	0.717057742291288	0.1480297734940963
MED17	3.225247576441049	3.1761843630298103	-0.0320200943023528	-0.0405501787098475	0.0101727781444873	0.0547045465943923	0.243032282101154	-0.136959908578706	9.99665852743626	-0.2228785017529539	-0.1747358378255799	0.0503910810805213	0.2012597399815769	0.6026504564295699	-0.7594594289863921	3.48770053561789e-07	0.8243186817938679	0.864717667107453	0.959963699498654	0.8411345606040791	0.5560691035428139	0.4572029298076571	0.9724442108736108	0.9970788232462492	0.9992987991311232	0.9464158662804274	0.8211485836816732	0.5728839640132302
RETSAT	3.61520022747655	2.76409349774744	-0.0279613080200765	0.368906783936352	-0.123403783690106	-0.0651338628795267	0.809628765575541	1.42317647184198	4.57566492355159	-0.156840800026129	1.10929090518232	-0.5038500981084961	-0.187337302489999	1.17788908467008	5.00620760775033	0.0002828144048579	0.8758980776070779	0.271434522222753	0.6162193586560091	0.852019485768198	0.243804900980441	4.85268797059422e-06	0.9825083403172096	0.9970788232462492	0.9945603279679046	0.9493756692493862	0.6307915099214724	0.0001162916268333
CAPG	6.21789470902246	6.68411248368395	-0.0663855567099777	-0.502376249596289	0.221839954694288	0.292286682959099	-0.6691619104730601	0.246148110558863	12.605848673910598	-0.235590996046376	-1.36908162877772	0.5618206471887509	0.58343390423973	-0.975692984060314	0.761680895979213	3.1057271510068303e-19	0.8144795679175221	0.17561507657667	0.576141219200722	0.561589752226872	0.332779334306406	0.448963720537761	0.9708747518275224	0.9970788232462492	0.9945603279679046	0.846659811166983	0.6949498420206682	0.5653616924609707
AP2S1	6.411107654991	6.86632932172238	0.100226091580689	-0.176650838621853	0.355918088040829	0.4849371064380179	-1.15579888625116	0.437888434835594	15.0769693637309	0.414525191755593	-0.5618285236425601	1.05728259836358	1.1370693126671598	-1.95924119034487	1.58354995828235	4.644716319523379e-23	0.679833762736065	0.576135883256329	0.294237202546518	0.259620770678397	0.0543108378220203	0.1180766239679149	0.947521949820836	0.9970788232462492	0.9941029458147648	0.7244203080565713	0.3621605397005791	0.2058190245502741
ZPBP	-0.251521365371214	-1.10035318291261	0.3795731261183929	0.113469538023798	-0.0053382994186173	0.969410269574075	0.383876036264642	-0.284843415430218	-1.07482720366315	1.13817114045941	0.175474737219388	-0.0110760687376394	1.6612879221714	0.319805227588549	-0.55453809987536	0.295453455796746	0.259437069284022	0.861244403870265	0.991198307910649	0.101605204984678	0.7506593709613321	0.581473909619416	0.8590999526760028	0.9970788232462492	0.99960763187358	0.6372298643939346	0.9098070026227132	0.6850351222941146
TG	-0.596672631931506	0.0347161736467114	0.296482887013308	-0.63276229759508	-1.31294741274254	0.377702846718181	-0.245507539205868	-1.81564323178298	0.0317899147175061	0.7732624018707609	-0.884508692568549	-2.3429080418550803	0.571099292173406	-0.187633671385658	-3.13223102285471	0.975029837176266	0.442258873013981	0.379800099600624	0.0224352390812359	0.569944562698749	0.8522268360596178	0.0029168420677648	0.9050250587231418	0.9970788232462492	0.9941029458147648	0.8503180561808411	0.950572547774552	0.0123720022213282
ADAM28	6.61610944634645	6.570835061347379	-0.1506781264133209	-0.3997228732055879	-0.105230045630636	-0.465921438378796	0.461476053925152	-0.3417723018999	14.6338165497264	-0.962659863339536	-1.3403626693040902	-0.468997487435101	-1.5706814112069	0.890332319967023	-1.50130279722372	9.626790066377607e-15	0.339349838808353	0.184737426478731	0.6406651413630141	0.121171621935679	0.37716288571516	0.138353781294908	0.8871980585995578	0.9970788232462492	0.9945603279679046	0.6521909884911828	0.7218717044393276	0.2319384594226769
BARX2	1.00751667536438	0.0969331475749399	0.952681064260769	0.2697874208427769	-0.459569955432793	1.94490103952356	0.140132044826927	0.229105867842627	0.103864490511606	2.59414213261854	0.4232453601001359	-0.91026118057595	2.98816189152233	0.118316563900291	0.446254937668864	0.9182734420964168	0.0116794048245906	0.6741637464589331	0.366050269645557	0.0039444474209412	0.906799989550266	0.658510751236163	0.73602863718957	0.9970788232462492	0.9941029458147648	0.4728749943523888	0.9709658384507974	0.7500186386619858
DCUN1D1	4.20385242287429	3.96860775354386	0.316134926741333	0.394864810084285	-0.0202599120596711	0.158122559597386	-0.0135247925821823	0.01146111233972	9.33794934381843	1.49393979745494	1.34002588356764	-0.0684607514398741	0.406677387187168	-0.024970512826073	0.0458987220653499	4.68663936878454e-07	0.139986424643203	0.246880740754298	0.9456258770668008	0.685611758824465	0.98037334100473	0.963814891937268	0.8347135539371412	0.9970788232462492	0.9986460743700016	0.8947767832601083	0.994562726104572	0.976721694311787
JADE2	3.26349387400677	3.7300835742606497	-0.0035315531205805	-0.08709193260704	0.165572780732102	-0.0777319758285115	-0.826854177998928	0.541961354378471	8.82467722600585	-0.0161642292737044	-0.3087187319616929	0.542946435125143	-0.193953745764513	-1.4851742564881998	2.23315214788006	8.912491437092419e-13	0.987152137709708	0.75850787907339	0.588995652707266	0.846807819751226	0.14225862422098	0.0289348865517245	0.997882255177096	0.9970788232462492	0.9945603279679046	0.9482050479241816	0.5374567123441556	0.0706335667581641
LCP2	-0.778724873412218	0.0873787763744606	0.233213302075973	-0.159605402568354	-0.602181100985195	0.3744988081441889	-0.5920920817715379	-2.97773095125092	0.0727121205386484	0.606855024820829	-0.2201610732019899	-1.1018108047129198	0.588940106273475	-0.4346457510725929	-4.93462726902748	0.9427139335576228	0.5461728025302159	0.8264289986564091	0.274849407441906	0.558045111516432	0.66550041079042	6.17174683103568e-06	0.9261503979721948	0.9970788232462492	0.9941029458147648	0.845175057039842	0.8765674350165716	0.0001368052741236
TRIT1	2.51503246963032	1.161878687706	0.0996581608689354	0.20573639677937	0.177469394974388	1.40794884238533	1.07499614903001	0.514129290163504	2.39932689203359	0.39726537832212	0.636694673307712	0.510297096512566	3.3251885103961896	1.71877570680488	1.8055743901375705	0.0192567365358996	0.692453625390323	0.526525937711151	0.611545815107532	0.0014457310932151	0.0903428839778237	0.0755454872482082	0.948493659135072	0.9970788232462492	0.9945603279679046	0.3963796545778338	0.4530382102198989	0.1463276556201764
ADRB1	2.7047776554667	3.88717131799667	-0.337551885412996	0.151072109318534	-0.326575858984109	0.0215329067740594	-1.82645937002854	-0.0715874528088275	8.19439428166088	-1.35894494232093	0.47860928672113	-0.939004677356078	0.0471681431148331	-2.90820268521715	-0.261824220678617	1.18849644916353e-11	0.178790022245063	0.633798364387708	0.351152195771481	0.9625216557027292	0.004947466044123	0.7942723715216992	0.8466725673541522	0.9970788232462492	0.9941029458147648	0.9893184944962332	0.1071145617344143	0.8593860530963329
CUL7	2.20055876902338	1.25202001126523	0.0291870937521518	-0.162406105072869	0.0654403174536201	0.3706176258766689	1.6574257784980602	0.5051207095388239	2.2019093204111804	0.1266209504243019	-0.407737138535524	0.20625699817925	0.883135714532736	2.31667271643381	1.6016538801074902	0.0377276886923371	0.8996260062070001	0.685535105439276	0.837228707962717	0.380374725250641	0.0286295834674141	0.118611074391129	0.9864779019321896	0.9970788232462492	0.9955997101299954	0.7718906371668022	0.2678548128052023	0.2064738736523071
CTNNA1	7.180130743787639	7.90551643561587	-0.0072280923254753	0.0322508932457796	-0.252128933315043	0.0122656249029773	-1.02234380948407	0.0079336866481932	32.437225117223	-0.0928118475320081	0.22067275630098	-2.30949218394884	0.0857647507515982	-3.75615256473279	0.0677415397524662	1.9975649349501002e-20	0.926351604604552	0.8260342409639649	0.0242529459034935	0.93192609586755	0.0003907222835365	0.946199630000974	0.9898675286240556	0.9970788232462492	0.9941029458147648	0.9795819782351708	0.0262238141962431	0.9649979705353168
PHKA2	2.484747398757	2.5786479362563703	0.104324521908674	-0.268497409239852	-0.386785359076405	0.276828971511689	-0.0131316687310148	-0.0300111175821527	7.22180246364033	0.5587929625738621	-1.12014216362906	-1.45031569419217	0.8145105964846079	-0.0279839889857158	-0.144390754500213	6.52311357713791e-10	0.5781941047800501	0.2667128449436389	0.1517064725740369	0.418281783171937	0.977759366563659	0.885631923591236	0.9299604155024288	0.9970788232462492	0.9941029458147648	0.7894271032790282	0.9939404352023008	0.9247910675817268
CNTLN	2.4751505074214504	0.951438802228138	0.0399301977278712	0.0328807066135886	0.3912063933442229	0.6204932823226751	1.90950578591887	1.01392223232418	1.4887244561476105	0.154150353332807	0.0739732256116946	1.10125136017357	1.3432319510556698	2.3600251845935203	2.87806600489886	0.156441251255651	0.877962635892808	0.9415147620972908	0.274832919889555	0.183837022247844	0.0303451941462838	0.0085107351722466	0.983006141474058	0.9970788232462492	0.9941029458147648	0.6931076790480973	0.2756547741623529	0.0278415077989294
HSPA5	7.56411277364445	7.82073104035637	0.134714046867783	0.258921905535356	0.178055704348036	0.1085974659671119	-0.72643999838222	-0.217303585553489	23.2066645881606	0.780756546533788	1.06871626637853	0.7389927896545629	0.355597733205756	-1.69213403521559	-1.05621390567644	4.911023750517089e-12	0.437741385748839	0.334394272495057	0.4625429765946571	0.723294010945201	0.107634883431054	0.300234277678455	0.9034697959887078	0.9970788232462492	0.9941029458147648	0.9084602582903892	0.485352212457136	0.4180349789203156
DSG2	4.826184893523799	4.92862007882376	-0.2327270322525089	0.0862223061262791	0.0628036905973633	0.0931099064678963	-0.0536567729438482	1.00985291687007	7.48341272930263	-1.13573216194549	0.231108865117063	0.226213980145492	0.238969214877547	-0.0706788124599823	3.17683575246588	2.55164635698129e-07	0.260461330933941	0.8179531727717181	0.821784597467476	0.811910340250143	0.943907368880221	0.002318106211224	0.8598843689961392	0.9970788232462492	0.9945603279679046	0.9377257759386788	0.982802297557858	0.0104698536379597
GEMIN8	2.71639554422528	2.65381841357719	0.1055380944933669	-0.1478738395670059	0.2782823464041239	0.307724177079371	-0.0357033622577869	-0.0436551155799907	6.06020415855525	0.506953246651847	-0.4748828537599329	0.965963528641617	0.7861749872013231	-0.0638098494125687	-0.174826423634586	5.16410693264879e-05	0.613888193533576	0.6512907292987851	0.3375887475067839	0.4347665917672971	0.949995951666477	0.863228936585432	0.9343165522642854	0.9970788232462492	0.9941029458147648	0.7970857054139723	0.9850303984623968	0.9096265593113668
OFD1	5.15479126790503	4.5145634031630495	0.0145194034152137	-0.0350321555919963	0.240684643847358	0.196768565043521	0.7800020096432411	0.40177744859151	8.41283387238253	0.0743255720553078	-0.0965803279548183	0.878058450477405	0.535199091135404	1.20500958112633	1.4281744189853898	2.0168278044171297e-08	0.940982717378023	0.923369915263066	0.383177320120811	0.594334125293813	0.2355045540337099	0.15948002685356	0.992149065882552	0.9970788232462492	0.9941029458147648	0.85974934751596	0.6231549691360471	0.2583009700956821
GPM6B	3.35498977600891	2.54849082967789	0.0113482896928231	-0.133704111863378	-0.0229324207492772	0.103843313879316	0.541756082453635	0.122718780828566	4.79576214837046	0.0671262813229635	-0.392286151706552	-0.0922852742421548	0.309355013698538	0.929324473792182	0.495517687710094	5.16531413308789e-05	0.946693619035904	0.6961130988403601	0.926762849385328	0.7580587016231999	0.356280840489843	0.6219005278091071	0.9936000967939128	0.9970788232462492	0.9980655520509082	0.9199906676027844	0.7087257595859768	0.7198281185832569
PREX2	-1.01637522288673	-2.1481176112155	0.7527366136507391	-0.257401494832257	-0.71728369838358	0.0595438040274499	2.28042513580859	-2.9931917120255296	-1.91114617449355	1.640514771686	-0.319222537273448	-1.10186851976909	0.0752769929612142	1.65787232029232	-4.34757104034174	0.1068199852405519	0.105849254206292	0.753295527454742	0.274825821648485	0.940223267224662	0.139927132068124	0.0004020761328575	0.8155627206923487	0.9970788232462492	0.9941029458147648	0.9820417682973352	0.5351026397280719	0.0028490007713959
WDR37	2.75004661995772	2.6687548795844	-0.103012926012551	0.2333492106779249	-0.0781935304000554	-0.20158727599666	-0.0877234960204576	0.191014597986508	6.200572321970269	-0.571590821533756	0.7521395518839429	-0.310595982389851	-0.589621909489073	-0.160793905165073	0.803561657950188	2.42321769382756e-06	0.569543335993475	0.456833911667817	0.757092742419654	0.557465725951293	0.8733951041570659	0.4272217388060839	0.9288396716915178	0.9970788232462492	0.9945603279679046	0.8451024335489639	0.9586067797666058	0.5444792631793077
YTHDC2	3.9430166602752297	3.67930627862468	-0.120964069422221	0.0774826683439047	-0.0235161733843369	0.281861509561811	0.296952061306441	0.770601484314114	8.442101266059389	-0.7286242980367249	0.259631428295672	-0.102398438388319	0.927402811369096	0.5471101383299171	3.3077721963776296	4.342980870530271e-07	0.4688703752284279	0.796229161845739	0.91876039208155	0.3571003226501939	0.589550198646751	0.0023277360659037	0.9116592486967504	0.9970788232462492	0.9980655520509082	0.7644109434181284	0.8385239318266258	0.0104987624133144
CTPS2	2.23793141067353	1.82363744876226	-0.0563925997895025	0.262011652090022	-0.0414339498378339	0.400394540570608	0.369351960493986	0.0945008355896656	4.9571353617290494	-0.297189973073116	1.0754949921011	-0.156418059488632	1.16849036638126	0.773975814291183	0.443307617832375	5.272235384373191e-06	0.7672548451196372	0.286069119225705	0.8761809829836079	0.246812429036369	0.4417087519277399	0.65899303324895	0.9622407238755974	0.9970788232462492	0.996717600422257	0.7172567466743599	0.7630546071426163	0.7503926857502345
ATP6V1H	4.584252371004991	4.917977041619451	-0.178190668800658	-0.105145034093404	0.271793060397547	-0.0832386164210411	-0.333941069989231	0.135304674978837	16.2953760736395	-1.6089135119096003	-0.520424252525734	1.77719628475355	-0.397248660474532	-0.91409754190524	0.8494991861260072	2.6946976904236607e-12	0.112579261536128	0.604646329097786	0.0802891789746109	0.6924935039318371	0.36743936046176	0.4001252013076439	0.8214053630066422	0.9970788232462492	0.9941029458147648	0.8982157713263477	0.7157618938014333	0.5192882010650751
POLR2B	4.75187935415945	4.0517536668307	0.0254532494452165	0.0344569791969707	0.0190128779836726	-0.129407007868989	1.07335681720488	1.10409940484215	7.56520105319761	0.12074334145894	0.0910998422548691	0.0643780627043203	-0.330374868162731	1.61886033078739	3.79171776077637	4.02176583421375e-05	0.9042685619447952	0.928073641034488	0.94887008604691	0.742165285541181	0.131690202225191	0.0012304057013166	0.9864779019321896	0.9970788232462492	0.9986460743700016	0.9148941100647854	0.52543145139379	0.0064833938453764
FAM214A	4.6958936928058	5.20038706084187	-0.346565426268541	0.237720489045792	0.0982900053194423	-0.3069591065682849	-0.654878950265509	0.65249142972147	9.56744756882741	-1.40160000882825	0.601201734001283	0.288710925828317	-0.6658094681743211	-0.9516822780944052	2.13361400873945	5.6467505035336405e-06	0.165730304351548	0.566361538648551	0.77370749707288	0.507959274303745	0.362180879681815	0.0507865070417264	0.8451644981743183	0.9970788232462492	0.9945603279679046	0.8287397421824559	0.7121750720588687	0.1083789949527356
ARAP2	3.67122873090417	3.85473415481368	-0.145782924204475	0.0553916109752227	-0.0057886271055422	-0.512948118743918	0.113948454864249	1.17674612287024	5.57823868913622	-0.583523468968832	0.124937896884912	-0.0171894452666822	-1.06612344081281	0.13199116690604	3.22471546639593	8.70240102524223e-06	0.5615536023044101	0.900984186306107	0.9863384167895078	0.290287261681955	0.8957882149771291	0.002432817551439	0.9287651808838944	0.9970788232462492	0.99960763187358	0.7319299623497018	0.9671319852534236	0.0108522689174302
TPR	6.15538272462835	6.143004707871441	0.0027882468209594	0.0930213928604626	0.104384489267532	0.341828617920579	-0.24445209364249	0.237957505903356	14.3809659761221	0.0174814075467329	0.318334952650674	0.46768172002532	1.1881249234646498	-0.469617334399305	1.04614106571295	5.681508802963779e-13	0.986106494194666	0.7513274936207891	0.6415892029584109	0.239076806130674	0.641425858118959	0.300684639855511	0.9977685244180377	0.9970788232462492	0.9945603279679046	0.7116586439139129	0.8647326703493341	0.4186022887283367
CP	8.25385710261887	9.202574745247	-0.050329300146179	-0.395317179258942	-0.0034081159348719	-0.935169340117494	-0.439847046327883	-0.5093385877360901	16.4764757256394	-0.26314798598237	-1.10170570849747	-0.0126227382500113	-2.64838230205316	-0.684650011557058	-1.80022365569401	3.1910421870782804e-15	0.7932905192092359	0.274591694397963	0.989968380609058	0.0101940509807573	0.496470598415964	0.0766624360952396	0.9674319857368356	0.9970788232462492	0.99960763187358	0.522014195036198	0.7919403900041555	0.1478568323806022
KIAA0556	2.35574953618473	2.0265009182579	0.0682086552732529	-0.224967883754825	-0.144685432694422	0.3506106281606889	0.799668975122228	0.973071514390775	2.8286083961693995	0.263617490840774	-0.49250033215496	-0.413594468454864	0.7217742702744101	0.8823963083459	2.55245914161292	0.0124096839437664	0.7929172154263671	0.624237702118481	0.6805755794824649	0.4729938703896529	0.386365149725509	0.0158194641611435	0.9674319857368356	0.9970788232462492	0.9945603279679046	0.8145534230323568	0.727211981444954	0.0445791623209847
DTNBP1	3.49685203577208	4.05253615478041	0.0742728439028272	0.103561827901978	0.245075585955325	0.329811620833893	-1.44155275815904	-0.10308034454147	9.12390291746359	0.3881495669166009	0.320503687227616	0.923486852932019	0.910436904217774	-2.5470641037860804	-0.417114552582565	1.78392801643616e-08	0.699155336082879	0.751099364179984	0.359133792936671	0.365940623458073	0.0175611392566786	0.679611727039765	0.950243738249767	0.9970788232462492	0.9941029458147648	0.7687173577106478	0.2090086293349783	0.7677244920904517
XK	-0.253578271051495	0.44949695599593	-0.297722169287246	-0.380646871770992	-0.796000625882847	0.64689090999567	-0.740946677668754	-0.696293998416686	0.401052489589329	-0.8436244923406141	-0.5682928752435811	-1.56260534190945	1.0633120254409	-0.573034652182013	-1.27027796661308	0.6925338874163771	0.402136174212634	0.5717729230993941	0.12330636573842	0.2917486489828269	0.569012664301403	0.208768027505052	0.8997301367486221	0.9970788232462492	0.9941029458147648	0.7321814581721905	0.8282144487783515	0.3174152698784918
ANO2	-1.12392981546809	0.0033867242570847	0.637044351086739	-0.1802819440829189	-0.25143867725101	1.22958742550037	-1.9170832188449904	-2.5222678122516404	0.0024130234957009	1.4975302494431102	-0.218600775914517	-0.405819618166213	1.7566890873595902	-1.26768292171101	-3.85856986334847	0.998098362434892	0.139386794749349	0.8276499498284	0.686294854986541	0.0839610911142057	0.20957493352584	0.0002624148716674	0.8347135539371412	0.9970788232462492	0.9945603279679046	0.6173387563716128	0.6031540614176101	0.0020966615104446
C12orf4	2.37755901565641	1.44065713030301	0.0304754064615939	0.478068247184024	-0.101500844674625	0.0066688971686743	0.939309591758372	0.61000001875795	3.60127429779961	0.148900640509814	1.8175968740085104	-0.348419162909658	0.0182048365749176	1.80861812883562	2.64960541697431	0.0006075927485252	0.882086072078598	0.0736650190973082	0.7286343722040731	0.985530367448148	0.0750656591507379	0.0100747258322405	0.9831651434060958	0.9970788232462492	0.9945603279679046	0.995302625875846	0.417958686897493	0.0315301904074306
SCML1	2.45825446982096	1.2791768843350702	0.257854381186735	0.211578496604851	-0.0354689946450535	0.8651832065663029	1.53279672634303	0.541769461946861	2.19530256531495	1.21099257742204	0.552175979703406	-0.12279158736191	2.32431471630802	2.11398460249421	1.72582095661268	0.0410664656893182	0.230310769865258	0.5829824248114229	0.9026582039082792	0.0231975370604436	0.0441076605945799	0.0928459084758716	0.8554685693499351	0.9970788232462492	0.9975938167678544	0.5677845368932811	0.3275249848566692	0.1712983238348046
WWC3	2.6214146087355	2.0040966881909497	0.0425217550772139	0.164211285429263	0.359176196513204	0.0060372468454707	0.7832983946367021	0.534173005607907	3.86848005131148	0.196602801374305	0.449034024356872	1.21712327070678	0.0151756679370777	1.20158311680469	1.85745694416524	0.0014737523816665	0.844742661155275	0.657655585061705	0.227914413675513	0.987938329655877	0.2465969330812029	0.0768181176891847	0.9751106628295136	0.9970788232462492	0.9941029458147648	0.9960056331902006	0.6325035461308648	0.1480722353520678
ARHGAP6	1.03531600391049	1.04346224126712	0.409895715594677	0.188036195935023	-0.474742952869545	-0.1403005887516	-0.212050396577456	1.03638429426808	1.01359084822138	1.18415885329606	0.296924457562532	-0.990629784313382	-0.226676923689246	-0.167449409458448	1.95448756982727	0.323307605560127	0.2407447520519439	0.7674756389091	0.32568703092148	0.8213917439352258	0.8680565057890621	0.0572330711458681	0.8561254389950185	0.9970788232462492	0.9941029458147648	0.9402551932952556	0.9566074170364792	0.1183471564020148
FAM184B	1.32524027307924	1.44756135077055	-1.1854221792954398	-0.208496850808456	1.59308512754892	-0.785445707569332	-0.788990815240996	-0.8089900835310251	0.972421807839858	-2.46977464015358	-0.211235107076146	2.29006826052069	-0.8752481953169658	-0.480151758761501	-1.14376354698087	0.340184061832854	0.0162811542844707	0.8333558742102471	0.0253425665962728	0.384754408316357	0.632894383690521	0.256955193766667	0.7545975655946241	0.9970788232462492	0.9941029458147648	0.7738327913214946	0.8608126415397088	0.3716486219920199
MAP4	3.7882281435040297	4.031445756827581	0.217221632622386	0.2823935234437	0.426375277909079	0.592716302422011	-1.0561301811321	0.4710202654708929	7.1670823632793095	0.828968852042428	0.703704420047059	1.19155722192597	1.25820756819922	-1.46147835158198	1.48077950347461	1.01624133133749e-05	0.4101263109530449	0.502971697952573	0.237702514261143	0.213044807730392	0.165170368299321	0.156556232189182	0.9021348875433542	0.9970788232462492	0.9941029458147648	0.7017894151156349	0.5623823727611991	0.2547499517279257
GOPC	4.489297784946031	3.73788367207732	0.0510502540009554	0.289200676372063	0.3189400110221559	0.359239894519884	0.650648341187802	0.4783354744385479	9.453704968407711	0.285322521345475	1.00903413687223	1.29387511376759	1.13138412163141	1.31576123681681	2.11665843575427	3.08639913231671e-05	0.77629250800396	0.353755037995177	0.200219142886456	0.262185487123623	0.224962144620327	0.0556538172862208	0.964542443583061	0.9970788232462492	0.9941029458147648	0.7249988613647861	0.6161722342705218	0.115962295855833
USP28	3.52159976917966	2.22280586771105	0.277018785839409	0.0932324013013206	-0.126373991856654	0.138746873014074	1.90582959045376	0.250163056238448	3.44935878632253	1.10774048875523	0.207490414819831	-0.363800341327401	0.297828682721987	2.38929996774287	0.7131904180093391	0.0084650404227048	0.272121068539103	0.8370134311680091	0.7172338583227651	0.7667714117872441	0.0340262676200824	0.484344197542305	0.8649723976128628	0.9970788232462492	0.9945603279679046	0.923525968788639	0.2920032047457333	0.598133652844685
HDAC9	2.90942755137703	3.81256546814387	-0.156179341020105	-0.0588284668276925	-0.0673403337787054	0.19978739493667	-0.9231554594853209	-1.26704865376126	4.9294692004857	-0.469866393529441	-0.105381379996598	-0.1491023005545269	0.324340242336341	-0.942903954305837	-2.87027805787516	9.19459509369573e-05	0.640003736148983	0.9167686408879672	0.8819313142812709	0.746710762588598	0.3552269853983329	0.0072749935870724	0.9394167886403958	0.9970788232462492	0.996717600422257	0.916836743211081	0.7081654129842371	0.0247321888990976
TSPAN17	3.57209077118234	2.7838996228248103	0.0989423960195813	0.136734938972282	0.253129127353893	0.0072224500375934	1.03077921861401	1.37267503376665	5.68584728370145	0.538943521152799	0.414308223903618	1.00327706500588	0.0208127005317166	1.69938867692464	5.234063375498709	2.07292355441826e-05	0.591763052238327	0.6803584801542739	0.31945493115301	0.983458042864403	0.1020272184714089	9.09774319382196e-06	0.9313687524761304	0.9970788232462492	0.9941029458147648	0.9947783308622468	0.474658943649362	0.0001799895299004
NOP16	3.7795451238789295	2.78513698951194	0.537095001764961	0.1528259011451969	0.2954005104043269	0.701454934355958	0.567827879898144	0.908600926212438	5.993936745940009	2.29111617073646	0.499143801131756	0.8912461313796372	1.63939055908292	0.9501479680549808	3.38046125950982	9.49014397129941e-08	0.0251570662926381	0.61933783193526	0.376034792449521	0.10589040713067	0.345503524365165	0.0012192795323079	0.7812521085400903	0.9970788232462492	0.9941029458147648	0.6381554413441964	0.7028142136856351	0.006440424001281
CC2D2A	1.93964357298933	1.08920319307511	-0.0207768134316909	0.0881241923653324	-0.505612095620839	1.2374647982996	0.8309832121715429	-0.242360158758966	1.46098833055547	-0.0632013562969371	0.163290052946114	-1.09622082394789	2.18409865651995	0.871662041358917	-0.5699987407489661	0.1582997315736269	0.949797295471645	0.8715143598007808	0.276991079651323	0.0325780549488421	0.392045517591878	0.572857872726298	0.9936056610896956	0.9970788232462492	0.9941029458147648	0.569298751545882	0.7315058618171114	0.6774621717654983
RRM2B	3.17765849309904	2.930034863207	-0.182068256465893	0.248500634611293	0.0219624774612471	-0.1909267382630549	0.3968145247853329	0.301852038479642	6.701236698457969	-0.811108065818841	0.8606863279077209	0.0701299438305697	-0.4656259406913789	0.705797839367869	1.18695381589718	5.486132012012381e-09	0.420219039990585	0.392526761565431	0.944302294657581	0.643016173743761	0.4827977628483529	0.2395006022034429	0.9021348875433542	0.9970788232462492	0.9986460743700016	0.8792338149363116	0.7837837862586153	0.3526398878583053
ZNF800	4.27803014253824	4.292111805613169	-0.142442751578762	0.319895017746924	0.0743732959904046	-0.219538557309259	-0.0384539385899153	0.311644565027365	10.0539491252794	-0.765393989332971	1.0351891805907	0.2881664551103969	-0.6355149852209029	-0.0716640731602699	1.30243271957781	3.5180009720885806e-09	0.446765491580118	0.312286057306592	0.774123931565974	0.527309528565667	0.943510541434268	0.2031222751261679	0.9063076585122049	0.9970788232462492	0.9945603279679046	0.8343008654186764	0.982671843648984	0.3109642301747103
SNX29	2.67544644056767	2.28036296289884	-0.515003633123546	0.230847069561271	0.2139798103438719	0.356906776949015	0.414993433225016	0.635630580854896	3.88290761274685	-1.6923484398426003	0.590186297686407	0.5101022403387321	0.671360777699886	0.543608498878678	1.86566410802184	0.0002413252244842	0.095295796657291	0.557081140210594	0.611681565607866	0.504333776865126	0.588542465389001	0.0665335336480731	0.80869295865797	0.9970788232462492	0.9945603279679046	0.8271069591775204	0.8378672989495517	0.1330057020775734
LMO3	1.27009448487405	-4.23574246063972	0.153763383442649	-1.07430950685136	-0.919273229700082	-0.9487267747454272	11.460400057255098	-3.2181646806037403	-5.43759445317857	0.442802228142256	-1.94409097816624	-1.77086924990145	-1.6366172883490802	12.3732788841513	-5.76546978083394	0.0001004848451035	0.659360170837166	0.0888609488353678	0.0813140088481952	0.106481561037454	5.56699914137567e-09	8.078232595420459e-07	0.9423445892921886	0.9970788232462492	0.9941029458147648	0.6381554413441964	1.35744315313519e-05	3.621736781261051e-05
MRPS10	4.74839447548561	4.2978434184071705	0.198054410567471	0.319456344566163	0.126800845049098	0.0283611867986224	0.1551958803446219	0.491074285316746	10.5863851346874	1.2282245579	1.09826137560549	0.5595381260337281	0.0911323241294798	0.3090623521490589	2.22958917574691	3.3914216173184087e-09	0.223761650795938	0.278696978276995	0.577714244691531	0.927663659238934	0.759829356219333	0.0325179336426192	0.8554685693499351	0.9970788232462492	0.9945603279679046	0.9778415109031604	0.9140071998625208	0.0769814722774966
RSF1	6.064302553758039	5.5521301761613	-0.0073884323709136	0.335660646979656	-0.0331176315650877	0.144130870789038	0.399550490162015	0.0049529186994561	13.9934557712395	-0.047224513466062	1.1838238873461	-0.150066086601269	0.510525021637399	0.819650225127809	0.0227415931255977	7.12030344233262e-13	0.962478463245793	0.2419388920080369	0.881175899701876	0.6113900412221109	0.418499897688919	0.981959680615785	0.996154170009299	0.9970788232462492	0.996717600422257	0.8655857106417306	0.7495346433086996	0.9890685574807396
VPS13D	4.5768449348849005	4.427545357966941	-0.382149324115383	0.167210636932736	0.111986617750733	-0.1704829674053569	0.35619809184127	0.685979285710002	9.61655466011396	-1.8212414667647097	0.4972205837796429	0.383628119466311	-0.450272334730089	0.613692480290112	2.62528964438897	2.22625306835927e-06	0.0731078517989329	0.632007119797905	0.702487173307398	0.654040409350342	0.5509756189892341	0.0180518268104147	0.7998294191986864	0.9970788232462492	0.9945603279679046	0.8831210504613928	0.8192628912800571	0.0493189055449243
CELF2	3.21234970324168	2.1431816618893302	-0.253893557853958	0.713157803417552	0.0594534647325008	-0.466299775365267	2.3198694029522	-2.0060729776605	4.0500362953270095	-0.9120589842268392	1.9972398869643104	0.159297978219352	-0.939673737492441	3.54192623138152	-5.8836350512632505	0.0001371308135952	0.3650571365145	0.0499247665374728	0.8739205945409592	0.3508113607358789	0.0007344782751843	1.47076028218239e-07	0.8904554024446151	0.9970788232462492	0.996717600422257	0.7610475136749271	0.0383142146227224	9.961847508518014e-06
FAM120A	5.99500968642058	6.32726899798419	-0.124447298281022	0.0771886987625874	-0.0060522793522897	-0.1103110742097169	-0.44766877747776	-0.1914055217568299	22.310688786905104	-1.37390536882579	0.4543210844689089	-0.0479753739185707	-0.6486955767822691	-1.40893012483785	-1.4029514311293998	6.46374682252282e-17	0.174407916421991	0.6511009158196639	0.961889445379037	0.518906353772003	0.164054739420857	0.16542341925696	0.8465177590627229	0.9970788232462492	0.9992987991311232	0.8323135339237047	0.5608509992784187	0.2656552761542372
R3HDM1	3.08186111845365	2.95328442494886	-0.276164631106597	0.100756124705693	0.100463168207981	-0.328826423360177	0.2146765846712089	0.6722611661124029	8.110730604239299	-1.48474796655441	0.419583093826651	0.382544074627989	-0.9540176452646032	0.453879710428546	3.2215922216666297	1.6775957363871402e-11	0.142371306465502	0.67615269379855	0.703287015818068	0.343555871636913	0.6514044289203751	0.001980688066614	0.8349373251040443	0.9970788232462492	0.9945603279679046	0.7588278075408598	0.8703439905694154	0.0092833450541665
COL9A2	2.86909564855363	2.9599747017723	-0.0750493690843595	-0.307924673195531	0.1967886211162039	-0.7025496394092171	0.6481697425945601	-0.364082598074081	5.59606394825486	-0.316818117238883	-0.80534148944376	0.605249089899796	-1.5297304747231697	0.9741070131438392	-1.21254334041475	1.1479083486906698e-05	0.7523819192010641	0.430050277382944	0.5470892180220011	0.130921322672866	0.3393702357343889	0.234499623366261	0.9596018499342224	0.9970788232462492	0.9945603279679046	0.6583395847656434	0.698395947723465	0.3469911365399115
KITLG	2.98081882376606	1.33387359873492	-0.0903942356673767	-0.16756383284443	-0.0635739297650132	-0.4111493319967539	3.1805140127644504	2.06987546783851	1.65677290471941	-0.381481957824906	-0.392418955345139	-0.200871538645176	-0.923771286730984	3.32552836301577	5.21235831773764	0.111924762297933	0.704149342916259	0.696030814178984	0.8414602588085841	0.359177903553822	0.0016813103549385	2.70042932297858e-06	0.9509477741358474	0.9970788232462492	0.9956819803660673	0.7650522311599341	0.0578639927830588	7.889584008803514e-05
ERCC8	1.70840475695806	0.7762556119571992	-0.1665486793423529	-0.0538917320806126	0.115553348005116	0.132995682709065	1.28634232593898	0.722860322877804	1.7810973036509	-0.8086191207007679	-0.179718295425715	0.396292101634887	0.354499113769525	2.3219532785409904	2.9342384280688	0.0987959335741115	0.421682927410086	0.8645814041145929	0.6931679166785961	0.7241856102790859	0.0347908888546785	0.0090488056029955	0.9021348875433542	0.9970788232462492	0.9945603279679046	0.908838866928777	0.293921987392037	0.0291230903972339
ADAMTS6	-1.18404942268677	0.0246183845193893	0.0696412957290413	-1.20345870156543	-0.7836036391947471	1.02115824433677	-0.8218147917826751	-2.3142753426787097	0.0178396799259027	0.157579246901878	-1.3691317665689	-1.1699761765095	1.4036967965628897	-0.544792944441096	-3.48760891625838	0.985943387953825	0.87530335675723	0.1756272836255319	0.246562816772807	0.1654419737494949	0.5878762065808489	0.0008765423730658	0.9825083403172096	0.9970788232462492	0.9941029458147648	0.6811120053641975	0.8378672989495517	0.0050861516040614
H6PD	4.82465342379123	4.751156402730929	0.329200641007202	0.520011094223372	-0.0018227509189077	-0.2557608402838939	-0.4468121514883489	0.579166707607302	9.60511923348966	1.29427833495343	1.5711750421338702	-0.005117284912901	-0.5491810161973739	-0.7026108627398691	1.98713464213353	3.70765685391671e-14	0.200079706899716	0.120924116882279	0.9959324514714208	0.5847345828522641	0.484769126669977	0.0510604794114569	0.8518584659452195	0.9970788232462492	0.99960763187358	0.8574688355130483	0.7849477583639288	0.1087851432808311
VAMP3	4.64614612137577	4.34392442046362	-0.0980204421578651	0.100700039437593	0.308661892083404	0.4454610120079961	0.1302862914511049	0.700544500556221	12.8113450134646	-0.558215198838854	0.438791521707666	1.26206690203629	1.46939815850168	0.2984657365653039	3.47579982675265	1.09458492090186e-07	0.5786073210707621	0.6932379031040861	0.21138810902101	0.146701722493929	0.7692018684683779	0.0023341779421831	0.9301082998776318	0.9970788232462492	0.9941029458147648	0.667386957434554	0.9172745469535408	0.0105180894243857
PER3	3.78504408146321	2.51781141337685	-0.252294458477618	0.313708991839243	0.26472391125962	-0.536711347755717	1.50807059408158	1.08160943671207	3.2500542893558	-0.911045512483057	0.5975628115152131	0.675815674011191	-1.01318995748088	1.60621071058045	2.71305043338156	0.0035447921705484	0.3656796359796829	0.552350667977551	0.501594014599821	0.31472762087655	0.116487946636815	0.0092744065379745	0.8904554024446151	0.9970788232462492	0.9941029458147648	0.744982326266417	0.4997789299457562	0.0296486149354751
TNFRSF9	-0.7382799804791801	-0.313668014718642	0.263475800101365	-1.32640954279683	-1.27104966819218	0.370600015066221	0.3957424055941839	-1.76930501320246	-0.302561781409484	0.857682225417725	-2.16270683452423	-2.79042781606623	0.6986575394996559	0.3587727502942899	-3.6747220161752496	0.7653163188032441	0.3943851684149621	0.0342392200229022	0.0070209965736535	0.487396950921788	0.720949712876533	0.0004799625248992	0.8981419023324747	0.9970788232462492	0.9941029458147648	0.8193662182378998	0.8978272503244719	0.0032509128379202
EPN3	4.55826923431089	4.43110123511255	-0.221244714958188	0.254010622321093	0.224827554846528	-0.212552129655225	-0.117189101904103	0.257521966103252	9.5863328623864	-1.3817693722046798	0.8378395562845391	0.996928875116443	-0.6816840862589469	-0.217187736663888	1.10620094521941	8.68091707591048e-10	0.171895398085263	0.4051552420772589	0.322566123376158	0.497895788498942	0.8289237583495369	0.273105060239538	0.8465177590627229	0.9970788232462492	0.9941029458147648	0.8251453831267413	0.9422420461584066	0.3889792939612053
LTBP1	1.30024097733244	1.49699401731351	0.5687886287558199	-0.1691623131554299	-0.618047182997579	0.951389361053834	-0.885855411427003	1.52860177367528	2.11154892509051	2.48539435821904	-0.415859491707623	-2.00343568211414	2.2707106752947404	-1.0034181171192	4.234359841731879	0.0455696862268235	0.0155666541854181	0.678864320793667	0.0494502968572219	0.0264944951617473	0.321526780868568	9.956009157546808e-05	0.7545975655946241	0.9970788232462492	0.9941029458147648	0.5678115638910181	0.6877311062603476	0.0010281200139558
RCN1	5.32847622014504	5.531314053128471	-0.0005106363648081	0.124812062296288	0.269550289843851	0.0317027987575299	-0.275937660914595	-0.0959479766580967	17.085941348643697	-0.0037447636752552	0.531199104611905	1.4322832704057198	0.129022219471953	-0.6847567545294921	-0.5255601981178429	5.15561339058333e-14	0.9970234401747728	0.5986070447695779	0.156794091709173	0.897732722701083	0.499802730304726	0.602459227314218	0.9994314618442596	0.9970788232462492	0.9941029458147648	0.9673745815082654	0.7935533603435824	0.7032801795278322
ELN	0.3832203486074571	0.5455895140796311	-0.0318084280860171	0.392280377800091	-0.322200739294034	0.341701723760933	-0.92999937244242	-0.0302293680272639	0.417170404668356	-0.075866747523774	0.511680429305309	-0.565566421093902	0.4578154826137929	-0.583115627949757	-0.0457858809104342	0.680609733595441	0.939766119846518	0.610583132119609	0.573704880945219	0.648632986259965	0.563058629842838	0.9636601992844088	0.9920359654837088	0.9970788232462492	0.9945603279679046	0.8814269357696369	0.8247349366614058	0.9766271564547468
RFC2	3.27124834791522	3.0941208424407405	-0.0233339754370372	-0.0668142655215666	0.374333711919861	0.6560694471222459	-0.0990183436931181	0.451489765364382	10.1507996675558	-0.1496370029363999	-0.330112287781149	1.73539213027535	2.30592725789138	-0.252499761637091	2.54875707539046	4.124948335079981e-15	0.8815073422003491	0.742360668497448	0.0873385881456659	0.0242646900662556	0.8014395216534741	0.0131440823242669	0.983006141474058	0.9970788232462492	0.9941029458147648	0.5678115638910181	0.9303759320286435	0.038658837423932
ARID1B	4.437636644504059	5.039073389773621	-0.282326127535188	-0.0841634776850778	0.242485898309432	-0.3920994693210189	-0.6261963976880179	0.117428711075358	15.1342905684336	-1.62624697245193	-0.374966202489284	1.01148741222091	-1.2127947568558402	-1.45870333360484	0.5969053288220171	3.8215263273303296e-23	0.1086628764453259	0.7088878514139729	0.315477110565348	0.229531462477061	0.149389622723109	0.552612777739548	0.818201702813811	0.9970788232462492	0.9941029458147648	0.7075196366690361	0.5468461944942179	0.6594773923507502
CLPTM1L	4.9505322233418205	4.99823993272084	0.1391468527900269	0.154798490403698	0.0518747604805075	-0.121045205702807	-0.2116091798005069	0.0792795353301427	15.0186225176448	1.10886754149097	0.6782722150646	0.2984445340259899	-0.5101654594660621	-0.520656002173671	0.445158532863911	3.22080175513878e-12	0.271606764773667	0.500323072490024	0.76632378598939	0.611656844188285	0.606251401461448	0.658413239296057	0.8649723976128628	0.9970788232462492	0.9945603279679046	0.8655857106417306	0.8464446536355471	0.7499951567269013
NEDD4L	5.30190879571246	4.628116825245651	-0.18057354406391	0.2193487207016849	0.0310036485675097	-0.8116683267615451	1.61725277867023	0.36236227438876	12.161449115307	-1.24542066430855	0.8402634791233629	0.154904006566074	-3.0509110117429104	3.47370699649906	1.7393698730925	1.40686867034993e-11	0.2174244153591379	0.404443220420675	0.877375470664053	0.0032921715131031	0.0016381159276579	0.0894065806782216	0.8554685693499351	0.9970788232462492	0.996717600422257	0.4488522648680681	0.057472531296446	0.1663856295831014
PPP1R3F	1.21805643350584	0.392255121154015	-0.3591302857163749	-0.737195405133627	-0.109617371708439	-0.26566487537822	2.1601081397486896	1.29314906411238	0.5133664174453201	-1.39767560804812	-1.5725712254773	-0.307391663619723	-0.5629824041126651	2.29021743936759	3.23751317779907	0.611867747523689	0.166998997116668	0.120651099206448	0.7595403490106609	0.575379578303996	0.0272877446429505	0.0021673719421832	0.8451644981743183	0.9970788232462492	0.9945603279679046	0.8529469894350672	0.2623469860769026	0.009964718224171
HEXB	5.400043094012541	5.833857128606651	-0.14359934139248	-0.110119078255113	0.19970382244766	0.0814290284409977	-0.8272642891782421	0.2459298958121639	13.3451110681953	-0.62664555150017	-0.36615759712729	0.6249189539721911	0.196562795952171	-1.46566358430614	0.9373895808109448	0.0053905933760348	0.533140138324583	0.816677565477674	0.534260256371804	0.844926675190737	0.22998712788243	0.39275362449665	0.9241443478360226	0.9970788232462492	0.9945603279679046	0.9476305481844556	0.6186367132872531	0.5120439297333768
PTCD2	1.63368166523562	0.9911558243644172	0.2073371241538089	-0.1083079932898909	-0.153031410290734	0.210445417576864	0.789140767113508	0.152001811181694	2.4814621861601003	1.1199327467986	-0.378670994996832	-0.5834844681875849	0.6176149733580849	1.5435541146199	0.668221960307006	0.023134349174744	0.2668078116858879	0.711884807155129	0.5615598654804871	0.539027763781606	0.138770235732216	0.5105315265670239	0.8621472891564763	0.9970788232462492	0.9945603279679046	0.8393317324805973	0.5345371407792171	0.6222392057946228
KIAA2022	2.02040508393531	1.52417240236109	-0.294784830790052	0.2630966517447889	-0.221900146258284	-0.568794377384437	0.9412813284568492	0.3462648673878949	2.7486514261455204	-1.1858735873209498	0.6618912192091639	-0.627573922491379	-1.24446618010003	1.32995714384542	1.11267046199196	0.0136768118079722	0.239929676181938	0.51912662165403	0.5324592549979389	0.2178778466542339	0.1995183959964489	0.277933895544877	0.8561254389950185	0.9970788232462492	0.9945603279679046	0.7040344756666898	0.5964339137007577	0.3943596523417163
JKAMP	4.41999944025751	3.8541861609627097	-0.193445327097203	0.239637063790736	0.247400321472035	-0.0553953009582642	0.6291997127316661	0.5822099892692021	9.66038588656478	-0.948960362369242	0.9018667718189493	0.8739427948092728	-0.1511844634578009	1.24313558689496	2.46475599692942	2.9649312821317504e-14	0.346102700807987	0.370407166344176	0.385318352724633	0.8802913566352969	0.2182159403043839	0.0163210632136751	0.8872179685102278	0.9970788232462492	0.9941029458147648	0.9604369529895752	0.6112128126171027	0.0457106934830093
DKK3	-0.133351416587355	0.7543465201561591	0.661942446403205	-0.109372845560864	-0.118963964665323	1.58205366002424	-1.6046271068729498	-3.12326920984787	0.6361020154042171	1.44722989944491	-0.142014149353353	-0.197423916725003	2.01293269271696	-1.07273153782515	-4.62416693883893	0.533771511544212	0.1527204710836749	0.88756747070319	0.844121275238755	0.0482159264908041	0.294342217278148	4.19392300270964e-05	0.8391882336420416	0.9970788232462492	0.9958435873046504	0.5845935061928098	0.6697372849470393	0.0005494348959963
ARHGEF5	3.4972124828724502	3.94074366342151	0.1631764202593209	0.456870153932029	0.407129446623552	0.327918774835142	-1.1228834695794	0.2255000872362089	7.544053115289169	0.7683413113320041	1.24377467915259	1.42170505672475	0.8236366170732591	-1.6936497677474498	0.7885159291582641	5.67577008958722e-07	0.445038322826426	0.221445844814409	0.1598598328158819	0.413123381532871	0.103736099086573	0.436663771049139	0.905185754372274	0.9970788232462492	0.9941029458147648	0.7871543890223213	0.47793577819598	0.5534043777193057
NFE2L3	3.2489660418658595	3.5847644012232	0.0287323141868457	0.369048410671184	-0.203358664405871	-0.173200187087023	-0.959418416820706	1.03897091257702	7.92305563969577	0.1485128229234849	1.13952595890162	-0.7542420111954641	-0.4677757820918309	-1.64939578533716	4.2034662619101	6.017790453424479e-07	0.882390968196761	0.268745707547241	0.4534079796357779	0.641524004771458	0.115069406599128	0.0003736364906704	0.9831651434060958	0.9970788232462492	0.9941029458147648	0.8786833844317392	0.4971718798326064	0.0027024571833547
MCUR1	4.86524604775923	4.4437474147042	0.185801311373445	0.174620035116535	0.138891814675824	-0.361910770217661	0.464234334089457	0.291068276913081	12.0458203577476	1.3661058728619098	0.694581375211664	0.7301543010268229	-1.3810021246163002	1.04107389048195	1.49209027413062	1.07088859088164e-10	0.176666725754672	0.49001196169142	0.467950562197947	0.17202594711452	0.305246650560264	0.1425572369969089	0.8465177590627229	0.9970788232462492	0.9941029458147648	0.6846288399754799	0.6775244501515423	0.237234603489055
LIMA1	6.69691197860657	6.93172132595639	-0.0366891521958097	-0.1239644833634869	0.29556640146253	-0.0413307624265581	-0.7343861583797221	0.2396476576797999	16.0422442384239	-0.272353811975813	-0.481241132847286	1.55472207698554	-0.159438553547162	-1.55463165943368	1.19563203102047	1.0150549584403098e-14	0.78624657920789	0.6319556105329399	0.125038444896355	0.873834903384552	0.125037203133912	0.23614491341685	0.9657040687953854	0.9970788232462492	0.9941029458147648	0.9571873256480172	0.5149504772840342	0.3487907038708634
LETMD1	3.8095017091542407	2.9254014955197	-0.345696314634803	-0.1650177030920619	0.6564330707041129	-0.36066585259989	1.84486261320808	0.333066362523683	8.62208267658093	-2.00755944556664	-0.732161051223389	2.79915508575834	-1.12366854270246	4.34885332754559	1.6582577433109298	2.04611670520611e-12	0.0487873931044795	0.466662336372682	0.0067113330891146	0.26522424361313	4.847197511477101e-05	0.102011215377388	0.7998294191986864	0.9970788232462492	0.9941029458147648	0.7261416206348074	0.0076253453109986	0.184031515617008
SLC4A8	2.7500497874096	1.98246472642188	0.128155957196276	-0.3485252671112649	0.1431777570177	-0.672598085270433	2.88267426180227	-3.50424390189941	2.79591716117406	0.3915826201571599	-0.66779482229851	0.322767028912885	-1.0962975575495402	3.3417251347970702	-7.819320093318981	0.0119858277097764	0.696629386176968	0.513416169128514	0.747893489498956	0.276932833581973	0.0034816540927032	3.58958128738202e-09	0.9486979500247218	0.9970788232462492	0.9945603279679046	0.7288172828210404	0.0878610949370785	5.470465794762584e-07
TNIP3	1.14112877752231	1.90146941141452	1.17969080670396	0.746979253298411	-1.42160807852023	0.664835523280276	-1.7530318650309398	0.252825734985404	1.21961892025742	1.96358311786351	0.7512393961230391	-1.78961364563855	0.6158962862421871	-0.8650317689083101	0.292425640142387	0.238017302768445	0.0538037550461219	0.4560394612517729	0.0782177327349808	0.540086427166341	0.396506606834929	0.77210462534313	0.7998294191986864	0.9970788232462492	0.9941029458147648	0.8396930270363007	0.7344653289838534	0.8417036395757481
MAPK9	3.27262916528481	3.89269660534194	-0.230350349444506	0.1090739675159259	-0.116972766046973	-0.623654177344208	-0.7151487561194259	0.0691218991799458	9.4016443662889	-1.4397951043613797	0.381174389099903	-0.5303547726079021	-2.0241628049238	-1.3903014305468002	0.310584958851908	3.796962929869e-09	0.154710744403651	0.7046021644916929	0.597676540077828	0.0470146906730558	0.174177431634409	0.757725856481805	0.842694396928207	0.9970788232462492	0.9945603279679046	0.5811133075713103	0.5714703042367483	0.8309511064982331
COL23A1	-1.24098332104062	-0.26560946544488	0.42672873404945	-0.516319532609006	-0.556738706504189	0.5868506001714019	-1.25443143946669	-2.03017319435375	-0.189902207651945	1.00413493549833	-0.6045765217536229	-0.864797715985201	0.82858679102723	-0.84341754568702	-3.1382731187915294	0.851286934977476	0.3192519521111369	0.547565375949633	0.390538991600534	0.410552909242476	0.402152863416585	0.0025419878792946	0.8813078849476124	0.9970788232462492	0.9941029458147648	0.7870837936568923	0.7383977975889755	0.0112034698511974
BCAR1	3.8197587668011	5.288446304225331	-0.0390107933323338	0.440306890058848	0.177087960538999	0.133117806780193	-2.82186629287348	-0.0154258598585344	13.482964820833098	-0.191202111156665	1.68458886921523	0.6275827128736929	0.346766493694032	-5.41302653344414	-0.0683789752545398	1.2463956624996598e-20	0.8489542303213979	0.0967916143566823	0.5324427117181301	0.729869955134818	9.28977221352642e-07	0.945690699586323	0.9763792820391924	0.9970788232462492	0.9945603279679046	0.9107551987908598	0.0006471985234616	0.964658712475626
FAM160A2	3.04164645311682	2.49979979269771	0.0563990055574049	0.3057928805828969	0.0412267204769575	-0.2786848015081989	0.8632999519180659	0.0108563619215633	5.61595748630045	0.271239548720017	0.973816760379855	0.142702420669824	-0.7115192749038259	1.53735024089719	0.0427140812496653	1.31670833782191e-05	0.7870559315635172	0.3491577076042919	0.8869601039930219	0.4793265934404689	0.137324982972796	0.9662252493118608	0.9658155952045608	0.9970788232462492	0.996717600422257	0.8161145027706405	0.5324584462036039	0.97856580335011
HERPUD1	7.52511063918028	7.40162465909371	-0.1152386008818009	-0.129225470475664	0.0614429507227368	-0.46560122732929	0.542646930462007	-0.8000284973850891	15.2959319174389	-0.5707216418705289	-0.35811438699834	0.213194717612154	-1.26293621695531	0.9152079428183458	-2.9094053555411805	6.8915304827293e-14	0.570137183699701	0.7220478308527429	0.831834920087624	0.211059224180714	0.367181533710751	0.0056712687036353	0.9288396716915178	0.9970788232462492	0.9954406673908088	0.7004317109315216	0.715616962543273	0.0203962829280631
HOMER3	2.59661921588818	2.4177962570507403	0.450565456679431	0.250304452877663	-0.4068283404170421	0.4904899161932379	-0.365608517147052	2.54399453088282	3.1729646268347	1.78871854766127	0.557795900423856	-1.1953548998891002	1.02893680573879	-0.380086665790371	6.491951177499501	0.0043665697982565	0.0783787172794672	0.578891874488746	0.236412092752408	0.307310905704349	0.706066416736438	6.06399557766646e-08	0.7998294191986864	0.9970788232462492	0.9941029458147648	0.7396239354480656	0.8922224260722741	5.03359755841913e-06
RAD51	0.224157000998649	-0.588086945137517	-0.2010477496826919	0.437718470346533	0.0407242692598643	1.06468935223569	0.0769393341218427	0.893114452818736	-0.575206660022452	-0.630644038307629	0.7417621165557571	0.0929721673497209	1.87477477719212	0.0630816666312547	1.74859772216438	0.5705441036828779	0.530560912979389	0.460866707161542	0.9262219534867492	0.065393104656272	0.9499669187286528	0.0857952889324646	0.9241443478360226	0.9970788232462492	0.9980655520509082	0.6030084419051011	0.9850303984623968	0.1614260224350542
POLQ	0.14494096647894	-0.0842773781649034	0.432264532759131	-0.0785704104467605	-0.6821391478647691	1.05041330918883	-0.6729304252894379	0.811266307854006	-0.0838343023164126	1.1521201750383998	-0.1164561415658509	-1.2941369267770302	1.58484510017893	-0.532824492254277	1.5015897338183302	0.934856037661269	0.2535166408922329	0.907892174887027	0.20038276237116	0.1177822500609459	0.60311915222568	0.149379885621784	0.8590999526760028	0.9970788232462492	0.9941029458147648	0.6493900059034003	0.845219259755413	0.2459447526016323
PIK3CB	3.53282300963117	3.7877312080883394	-0.0610287318894483	0.286400304542574	-0.0907996386059342	-0.4613960247424579	-0.278323790174346	0.210865224251601	10.5007267999285	-0.382049219781765	1.10207206408472	-0.4082555491159579	-1.49606789359906	-0.609756974417567	1.04654761111556	3.8994146978333e-07	0.703654412357866	0.297351765685093	0.684412805530865	0.1395797172643809	0.5523897603488299	0.310578614164519	0.9509477741358474	0.9970788232462492	0.9945603279679046	0.6630572718755866	0.8196764837307641	0.4288262334730515
CYBA	8.8636718361987	10.136377942239	-0.1141398404616559	0.0232723707561091	0.0825301562232577	0.0604554502445878	-1.8106071956395104	-0.79125493671646	16.1329038935345	-0.334464461687315	0.0526031849259887	0.174132783084195	0.0988052149295547	-2.22757186899168	-1.98991461424122	1.3641829888570702e-24	0.739089660351746	0.958206973113497	0.862294136355754	0.921592410110878	0.0293237018975372	0.0507458572237658	0.956198047098366	0.9970788232462492	0.996717600422257	0.9757654767712166	0.2714843155743988	0.1083278000507769
THOC3	4.81536613464351	4.60983772937139	-0.0536731424174178	-0.491720464274325	0.303949683596127	0.206979745138946	0.367621020045771	0.841293522006106	6.5207238122379	-0.218713364067232	-1.07645609462877	0.888339189101327	0.448400746311102	0.441414976711191	2.33098770690204	5.85228103386664e-07	0.8275704706278041	0.285656421830245	0.377682492081588	0.65536113813971	0.660777947251607	0.0231860184447856	0.9729099050429164	0.9970788232462492	0.9941029458147648	0.8836141637884519	0.8742535110665576	0.0598662689348024
HEBP2	7.001145774283169	7.730753807500499	0.0109178084100389	0.225451110377462	0.123458672447823	-0.429254690586709	-1.04258314619725	1.03806495403946	13.383071973232	0.0528777892002705	0.60250610394549	0.433242330705622	-1.10637456662341	-1.48920836748219	3.47141754023261	3.7094091131143e-12	0.957994235501932	0.548944313184472	0.6663001790691611	0.272673388526773	0.144040380729132	0.0010481102864105	0.995628450016322	0.9970788232462492	0.9945603279679046	0.728147607961543	0.5396189181646203	0.005760915006202
MPHOSPH9	2.12508085991282	1.39287550380599	-0.152736301993128	0.262692703406553	0.0515533827412753	-0.138000268930038	0.687930559354893	0.109288841067785	2.0802719975414	-0.609180203161473	0.573880144648663	0.147757038560831	-0.29061645354609	0.8323986093838659	0.304858233571078	0.0479972613143269	0.544530319561388	0.568219505620879	0.8829942086492271	0.7722593084273	0.4105153190022569	0.761851741337447	0.9258770911564228	0.9970788232462492	0.996717600422257	0.92579487356068	0.7438850281260591	0.8339488478545477
PLEKHA5	6.39671224871548	6.962487500076739	-0.152502753039037	0.0180288610735874	-0.134682061245015	-0.27394268219614	-0.6159488480626579	-0.9739710256189928	18.8973248091034	-1.2901569273333602	0.0804108011732638	-0.810860590741419	-1.20719927522603	-1.5173406082812602	-5.531728447843291	2.10817557072636e-16	0.201732804379311	0.936155712555335	0.420507075294906	0.231880977691761	0.1342594487718419	5.99803751574751e-07	0.8518584659452195	0.9970788232462492	0.9941029458147648	0.7085162198854676	0.5287702538244138	2.9397919050172533e-05
PRSS8	5.318619525781799	5.84815954785038	0.200042671588693	0.165912304030762	0.0289878471442974	0.318016862706164	-0.9116755294268	-0.0128917029099028	15.1400753360648	1.26986700730282	0.6026246981349329	0.132777247999599	1.11363482597033	-1.88564199089526	-0.0599022099748789	1.3353928966738902e-13	0.208612163637281	0.549728230692722	0.8947766920145501	0.269475835699219	0.0692598455215513	0.952533270574712	0.8518584659452195	0.9970788232462492	0.9975938167678544	0.7270141032347572	0.4054777330698983	0.9685205373521452
SIKE1	3.647657971439029	3.75432348458707	0.226238730120028	0.13964648776331	0.129518316947903	0.5328505983509779	-0.6447557615978361	0.472663666373896	8.83903777859024	1.03263042833008	0.493123308420322	0.424401063650245	1.32591387686452	-1.16027088675158	1.92109497312606	8.40323646904528e-13	0.305546040189727	0.62356225318725	0.672653590449614	0.18943897272822	0.250118430831349	0.0590405383040623	0.8759506213561027	0.9970788232462492	0.9945603279679046	0.6956897642215453	0.6362813866401293	0.1213085928689007
RRP12	2.07962603535584	2.04347418021976	0.310101989018233	0.4001413732345549	0.280075731472195	0.384076424012269	-0.4092914958892729	0.6053557025698489	3.8032068726499104	1.51902622683316	1.12394713017509	1.02610294164786	0.9991730221105029	-0.599790563608026	2.08060222105836	0.0008193457656845	0.133552910286848	0.266021443949834	0.3086331603347	0.321360515263402	0.553148206760412	0.0445272404417903	0.8347135539371412	0.9970788232462492	0.9941029458147648	0.7485109935812755	0.8199287286683402	0.0978989119923794
FNIP2	4.01079195733285	3.74565549788437	-0.18912480553367	0.0485046395568274	0.1498716158529719	-0.941561401712668	0.681250560994979	0.0009058315342439	11.0765923396886	-1.5085978114909	0.209300856122426	0.857607652939708	-3.77116278800354	1.6707510097269898	0.0050711053869464	1.3287265659083802e-11	0.136248216126601	0.8349098742984641	0.3942598359884129	0.0003529155229648	0.102376228728919	0.9959737029017092	0.8347135539371412	0.9970788232462492	0.9941029458147648	0.3442161553237206	0.4753226808288351	0.9977639185755772
MSMO1	5.455988354086291	6.14394541916963	0.543235387916955	-0.0731821175347899	0.299886917139391	0.0482319502796811	-0.85696037195804	-1.55177925002327	10.869425320118198	2.64910862222343	-0.19833676790613	1.0740770716756198	0.129020511828699	-1.25563824879749	-5.08073316747333	7.54855355927102e-10	0.0101674533332855	0.8434133260952019	0.286848228920195	0.8977412284365809	0.217082405824682	5.38657344516155e-06	0.7225277575943951	0.9970788232462492	0.9941029458147648	0.9673745815082654	0.6110454221663904	0.0001252712890699
TTC17	4.72203032999217	4.777610176394901	-0.22420957658247	0.138346650178106	0.174258058259544	-0.1969786171436399	0.0352706652530293	0.322970214175504	13.6129643810904	-1.23203097647848	0.586514006750425	0.6884013570826191	-0.594641283114052	0.0785482462867304	1.54580262362227	7.80367119584348e-21	0.222308857894781	0.559530912451948	0.4936127286243389	0.554116426933198	0.937629616956226	0.126934093151262	0.8554685693499351	0.9970788232462492	0.9941029458147648	0.8441975553701095	0.9816587653415012	0.2175455416536345
FSTL4	-0.675369982397201	0.188945131660946	0.5778048065306071	-0.222902565405552	0.257762342401506	0.294956784527959	-1.43750246937606	-1.2361815625813102	0.147026325267102	1.4603253779995	-0.299138730372791	0.466181017677802	0.430634811533816	-0.98117856296568	-1.984720085209	0.8845201855198671	0.149286297182778	0.7657853396408578	0.64273536159874	0.66822727813615	0.3307830814456289	0.0515595811298792	0.8363376792488371	0.9970788232462492	0.9945603279679046	0.8874749337876361	0.6937628940188383	0.1096210080763546
FOXN3	6.59595512197122	6.21562691683563	-0.296736578727837	0.096280973328365	-0.0016342638292963	-0.432344878254214	0.6498900313015279	-0.6866628075390551	15.701085753979	-2.26433277546161	0.380978106257454	-0.0087553016754711	-1.77597226843489	1.4652719678410802	-3.5158925976549305	2.6599284861019398e-15	0.0269919526652405	0.704444268778293	0.993041845394507	0.0805249904778872	0.148109391362941	0.0008083639690771	0.7812521085400903	0.9970788232462492	0.99960763187358	0.6141876832398265	0.5452292691671807	0.0047914785611632
AKR7A2	5.2288940180711	4.90694978037808	-0.0637381762633288	-0.3626016013671189	0.4031011470799829	0.4734829626424159	0.5093792398573329	0.152502127527972	12.6856601089963	-0.361844721126496	-1.26479580624711	1.64409120823259	1.5336050212156	1.04966507786659	0.680846512610476	6.691172657003701e-08	0.718624014482422	0.231874549337336	0.104913739744777	0.1300145802283659	0.313585338857678	0.503824036728875	0.9528515890976156	0.9970788232462492	0.9941029458147648	0.6580840267842348	0.681162815233907	0.6163361021240539
MRTO4	3.88608344700044	3.68535414724978	0.2356118233315449	0.311360255087603	0.383402770937614	0.474308766641161	-0.509621846325349	0.4562203235639621	8.85892221839372	1.11685785077481	1.1344753613947098	1.31558487428244	1.19316718890035	-0.9539940856431078	1.89824027496122	7.745910374905459e-13	0.268104540795411	0.2606988250079939	0.192865249056571	0.2370754883582989	0.3435677077215989	0.0620384628908399	0.8626209078168532	0.9970788232462492	0.9941029458147648	0.7116586439139129	0.7015571312179661	0.1261987195302529
NNAT	-1.2050482505272	-0.160460453318872	0.2940708737384669	-0.2434243572486019	-1.66383143742652	0.956277939137446	-1.08476456071783	-2.2881930040296603	-0.124295314357188	0.656742172685197	-0.295270072415466	-2.57996076647744	1.25876730339559	-0.712212733895254	-3.33894556186607	0.902323358733812	0.5137248722012531	0.7687263047890709	0.0122821312141025	0.212717689138002	0.480042039507371	0.0014837208803884	0.9215235245329876	0.9970788232462492	0.9941029458147648	0.7016374639863044	0.7831783124282568	0.0074691466358032
USE1	4.789124660990111	4.86715176797543	-0.0016136719538892	0.0380131596409341	0.0069422068727543	0.152318641381076	-0.240601256304174	-0.641790397881385	13.6583120908007	-0.0119639299004372	0.151878858471088	0.0363637262680986	0.600563011794662	-0.5590859360199499	-3.371006660289241	1.2102021886319901e-13	0.9904911295388952	0.879787860579101	0.9711038022307612	0.550202757018181	0.5790778733413421	0.0014123935404665	0.9978926557339736	0.9970788232462492	0.9994544656642814	0.8432022732346053	0.8340534284507953	0.0071883354809405
MCF2L2	-0.037897001974428	0.681215724840599	0.28592660563952	-0.500014330182396	-0.159798757960257	0.913263870114771	-0.955103800951514	-0.804409638320924	0.6776318837320999	0.8463820112872941	-0.8241319413290671	-0.349633440880692	1.5380526788721498	-0.7794824706214949	-1.53469969342516	0.506356925826931	0.400543081494364	0.4128562813525229	0.727799645798857	0.128950278493038	0.4408928543232929	0.1314937344894269	0.8997301367486221	0.9970788232462492	0.9945603279679046	0.6571141803980387	0.7627940583931887	0.2232806649273374
NRIP2	-0.9042984034610791	-2.58665339971332	0.0387404020315293	-0.475561990930187	-0.415901108421748	0.7871929317251791	2.68464880048586	-1.70388564269395	-2.31466881910519	0.0950611586856255	-0.5903222843510479	-0.679530832902734	1.12553272345007	2.037710114548	-2.81720438308057	0.0325345058439795	0.924565706552227	0.557379751748587	0.499293399164171	0.264549250414619	0.0500445150727359	0.007007727979709	0.9896816153506744	0.9970788232462492	0.9941029458147648	0.7261238536426021	0.3481124451796102	0.0240838177766356
LAMA3	2.0599518457807497	1.13335086344396	0.2158767910383709	-0.4078693847596071	0.309169188593983	0.3090052203940739	1.6621941106653002	1.14779239818039	1.27061357676858	0.695095294256685	-0.736171406574828	0.7398857301089921	0.530644322171593	1.48479251828103	2.4371170274139304	0.218368393489518	0.4894889413909299	0.464398184114619	0.4620916227387979	0.597459043137469	0.148146074025756	0.0196255698520147	0.917086167562574	0.9970788232462492	0.9941029458147648	0.859930167083495	0.545234468307806	0.0526524537344589
AP5M1	4.2492355687213	4.173057988806621	-0.2416325984618819	-0.00899637441134	0.0652854529527895	0.0748428562666292	-0.056723221126183	0.4659580448756429	8.4042969429149	-1.12375117025182	-0.0247300770943338	0.217905734564102	0.187955716843489	-0.0908064537156761	1.67841375581854	3.20166197219178e-07	0.265193063251313	0.980489618109902	0.828176310201236	0.851492347025371	0.9285891500365552	0.1053479737258449	0.8620431736116253	0.9970788232462492	0.9953934247132168	0.9492336217366836	0.9789441795068142	0.1885688129445823
ANAPC4	2.7118840579981	2.86694698315296	-0.262732708813111	0.595302371359298	-0.182784416973038	0.33401901312651	-0.8836734109800201	0.478234946724659	5.731956676131901	-1.06130931220168	1.7327028751087	-0.53196407055487	0.7419321988085871	-1.3546896766848	1.68636687963398	0.0002113910650308	0.2924830447406	0.166760819517465	0.5965387085088399	0.4611358481309099	0.199598330434557	0.114973970902769	0.8708742888349308	0.9970788232462492	0.9945603279679046	0.8094493529902926	0.5964339137007577	0.2017085394730025
KCNQ1	3.62204189818681	3.60112794979028	0.0082971485919682	0.136135710494953	-0.0019947230173387	-0.275637237156883	0.54952377619625	-0.4470243595111929	8.41841367743917	0.0472904231350027	0.449548591158371	-0.0083015646009824	-0.8433917302823419	1.03322846261973	-1.8624223142609504	1.16422922351014e-07	0.96242507770211	0.655728094141874	0.9934016072238728	0.40205680152172	0.313000504033328	0.0722008138172427	0.996154170009299	0.9970788232462492	0.99960763187358	0.7835869744514129	0.6806801373665696	0.141322624436379
TRAPPC3	5.36024558491349	4.76984226207637	0.289711630239594	0.283547113557458	0.0109574411241085	0.4157917154981079	0.276683005679747	0.548550733982055	12.7871069751483	1.49610695771377	1.1238871136091102	0.0401195718496438	1.21457751186161	0.5788643709891931	2.44551882137884	1.5852575335427e-19	0.139392625092252	0.265132170646891	0.968118914322579	0.228854997080806	0.564651061754322	0.0171394397946759	0.8347135539371412	0.9970788232462492	0.9994544656642814	0.7075196366690361	0.8254653401852134	0.047373654447849
THRAP3	6.16672889971687	5.9362204199643	-0.0334323757310983	0.138288357819927	0.176812871718558	0.0268900004275794	0.198217488571046	0.0939464537729261	14.9594661508803	-0.213539699430826	0.491422908230496	0.80969068303066	0.0939985795323696	0.405838492416974	0.431531626857291	7.863086457700791e-13	0.8315718031208271	0.62526489754029	0.421061730532715	0.9253958912824448	0.687833653298992	0.6683402965505679	0.9729223765168268	0.9970788232462492	0.9941029458147648	0.977030780814436	0.8853062642702306	0.7581596978839223
PHPT1	7.2519421418417505	7.42793666747677	0.213453728932775	-0.0269190189715289	-0.0756442436931672	-0.116819813222465	-0.474513796819857	-0.728601961794198	17.2228781211991	1.3506819262539802	-0.0896824077617687	-0.332164092165767	-0.3880318107641029	-0.9360215075805258	-3.22629485372467	1.1435173652755002e-16	0.1815247825312039	0.928819022958499	0.7408411324311659	0.699265101966148	0.35373964983259	0.0020424843549728	0.8466725673541522	0.9970788232462492	0.9945603279679046	0.9010179172945134	0.7075884421748857	0.0095226439561315
ENTPD2	1.45213391366069	1.87646927131452	-0.204341308640318	-0.617933191166112	0.3994768870067089	-0.0453375109926216	0.287518861403256	-0.825869872253644	2.7002855985907	-0.716200511566691	-1.26623169043605	1.0184355591106602	-0.0854733794319849	0.325898933767125	-2.10443625606911	0.0134448946276248	0.476402494916789	0.212340258870494	0.312217205392807	0.932144308451464	0.7472427538502749	0.0431926404427686	0.9136648398351848	0.9970788232462492	0.9941029458147648	0.9796034895881016	0.9088338972029166	0.0958433440014886
LY75	2.6439382635116697	2.96436844962836	-0.1067794683997619	-0.0305593392730789	-0.0630217684736542	-0.012345026545852	-0.643313946307444	0.697616028047208	6.363146112838559	-0.45017221956659	-0.0998399560383033	-0.1889935094132599	-0.0278872623441058	-1.05278342961504	2.63895564871037	2.1599677557582e-08	0.6540614997497071	0.920774035199806	0.850677878363517	0.977836221036928	0.296279438252149	0.0103648624521545	0.9410504323066964	0.9970788232462492	0.996717600422257	0.993109343664672	0.6704005338110045	0.0322159610984987
ARID4B	5.944651463886251	5.951973566529981	-0.160993014768513	-0.1133456989915809	0.1819218757401669	-0.137303472893404	0.104911098927466	0.0033889457727721	12.5322517421563	-1.0245410839859	-0.384969343184453	0.830256291625677	-0.465692458636991	0.191632170281255	0.014409091241014	1.08701922976635e-12	0.309482208952307	0.70149862764727	0.409509216997872	0.643023574007292	0.8487242564131229	0.988549529971342	0.8773971021806879	0.9970788232462492	0.9941029458147648	0.8792338149363116	0.949310455675646	0.9933383690968662
OPN3	2.674084161520009	2.6192404658605897	0.168931519803746	0.107753591569739	0.326765325842593	-0.2042826242826139	0.232182905293842	0.294477120861203	4.14280184492311	0.725782062723004	0.261911479174319	1.04733432428108	-0.4642881016721379	0.293775182538758	0.869030859531289	0.0003179114940816	0.470562491385304	0.7942791396905591	0.298826780680244	0.643974149919339	0.7706846142928531	0.3896258978386929	0.911812406174684	0.9970788232462492	0.9941029458147648	0.8795073683733492	0.917314941818935	0.5089348057546125
SDCCAG8	5.30958954671179	4.63389572409424	-0.0330441159114832	0.157090712094252	0.2000269071374709	0.1052901218630549	0.758032224368543	0.0871713582178397	10.9369976869328	-0.194525121643951	0.513282149077926	0.835753990421498	0.338318182312929	1.45322709067382	0.372911834577727	1.36749674799579e-09	0.8463683727698259	0.6104267421058829	0.4063398744676529	0.73619778887005	0.158550009525815	0.711378461026227	0.9752859371661048	0.9970788232462492	0.9941029458147648	0.912447440592672	0.5545696675309437	0.7932807202445898
HHAT	2.42210776897504	1.8274556435663605	0.297609378204991	0.0242097939541833	-0.250339305928647	0.2763259004999939	0.696889530212588	-0.20859988265221	3.69626485903381	1.40874927889574	0.0670634136555398	-0.835571557653037	0.6879031904871109	1.10889137749449	-0.757088265220498	0.0013872974099781	0.16360776977882	0.94700253681335	0.406439607533414	0.493941706474565	0.277790734631196	0.4547456668080129	0.8451644981743183	0.9970788232462492	0.9941029458147648	0.823479679382532	0.6575388971993501	0.57038281330174
KIF1B	3.57280014355739	2.56286928226484	-0.4228710321574109	0.533147248942646	-0.1258996598801	-0.3426312440764439	1.46805286366346	0.61250225951043	3.79788974657453	-2.07999656495896	1.40303139566958	-0.453985254124838	-0.887746946810008	1.90640534254404	1.89149445165587	0.0012830955118232	0.0417725968098758	0.1653711848876199	0.651464387877621	0.3781272567041079	0.0618532502304801	0.0632627520551037	0.7998294191986864	0.9970788232462492	0.9945603279679046	0.7718726005241593	0.3846016573319739	0.1279223079028618
FOXC1	3.43592394286154	4.01915620425986	0.0666095308070386	-0.6601847057271251	0.276900881973314	0.6806280363007601	-0.534229126745651	0.983936014895778	5.46642396900275	0.267832352606233	-1.51064883531799	0.8452340944580291	1.4995265524748105	-0.587222031235141	2.6047066743346803	1.03795291536521e-05	0.789687087338707	0.1356658038132219	0.4011388827909829	0.138573500104504	0.560088880464825	0.011936352931273	0.9667038602269316	0.9970788232462492	0.9941029458147648	0.6622531977813757	0.8235569117726724	0.035860532362597
TBC1D22A	3.49344969525022	3.750396935737701	0.0065320157987009	0.478996888484001	0.365713072627912	0.2007241814197689	-0.9052281522780172	0.347683154524118	9.65465530782806	0.0358064693597619	1.74352659137019	1.46875558140316	0.5883389905990071	-1.81934326322043	1.58626171193958	4.64885831033638e-08	0.9715454079588248	0.115895809929862	0.146649543017936	0.558418391845043	0.0848242126282471	0.127196230543566	0.996570316294543	0.9970788232462492	0.9941029458147648	0.845295226817825	0.4424240416415017	0.2178416917658772
SYNE2	6.17339605870018	6.38621898022418	-0.355601043211382	0.0142096565754281	-0.0092029614134779	-0.184282841112969	0.0953662481656126	-0.0274322696556486	12.7824138526496	-1.8664140866724896	0.0412700080180598	-0.0347805613586046	-0.535339243543609	0.155973691523419	-0.101583941511098	4.41785214997737e-12	0.0665051918042371	0.9672210640682242	0.972361594531105	0.5942287725744361	0.8769633829804301	0.919522073174888	0.7998294191986864	0.9970788232462492	0.9994544656642814	0.85974934751596	0.9602000848562668	0.947599824682896
PLEKHH1	3.0432136799169904	2.8948407005157204	0.0316116715737648	0.905030060829188	-0.332703417749885	0.0061769721487452	-0.38789149262858	0.81786885559379	4.34207974898863	0.0931200462313616	2.07600871163722	-0.6989872362627231	0.0097763283483623	-0.444190210616142	2.16381000468575	4.96477840061861e-05	0.926090291617868	0.0417922947836475	0.487015997708729	0.9922292340931228	0.6583581219539749	0.0341033316907697	0.9898675286240556	0.9970788232462492	0.9941029458147648	0.9970424075473548	0.8739048714226201	0.0799679878941993
ATP9A	4.1917055814268	4.69071229518945	-0.102694517961089	-0.0295817444777873	0.08914415581135	-0.0701025094871507	-0.5651665009799399	0.0756425892761093	12.3157955535421	-0.514438831706475	-0.114707999476644	0.322189195058148	-0.1913162287754069	-1.1388244415408302	0.336145271440769	9.18856089591913e-19	0.608663625568605	0.909024833149368	0.748327706320076	0.848865190067428	0.25889312684894	0.7378276845142571	0.9339271661178772	0.9970788232462492	0.9945603279679046	0.9486049510792312	0.6429009685522762	0.8157812200909983
CHRDL2	-1.34799630779895	-0.378544743565001	0.421158292067826	-0.382684802654241	-0.9825685252237508	0.8384061678363021	-1.10358858547399	-3.0393282937217	-0.269489009911655	0.913653067521175	-0.43832978327826	-1.48813413291215	1.07282791369699	-0.6913371900874001	-4.10910490895787	0.7903537747478541	0.364429597268927	0.662578691289015	0.141859695989085	0.287469564605769	0.492465799721599	0.000119414146202	0.8904554024446151	0.9970788232462492	0.9941029458147648	0.7298031874783437	0.7896211043209955	0.0011746907463256
FAM168A	2.70377454342931	3.035634281626	-0.0054608064739906	0.180175696237831	-0.0737118603942449	-0.3497033670899799	-0.570201830696664	-0.266685948759215	5.54935474242358	-0.023742254045284	0.455470954156945	-0.230344897113651	-0.7928944790359042	-0.82196813327082	-0.87917146603294	7.3761152646588306e-06	0.98112993284802	0.651230309357225	0.8185403588868531	0.4306888205419879	0.417004797991435	0.384732895193315	0.9971259412781284	0.9970788232462492	0.9945603279679046	0.7958176396999677	0.748482940229934	0.5040962242434173
RELT	0.712656456824397	1.68571170933555	0.3802873934850179	0.102086966547468	-0.0320294316190129	0.472797961251527	-0.785601748033047	-1.29560506403723	1.87141226602226	1.36142365775901	0.2166927509069899	-0.0919015835333171	0.9253652126459572	-0.717475719209313	-2.76452030889383	0.0727016784793807	0.1781895351196629	0.8291192505929771	0.9270689201283828	0.358247754455736	0.476501608868022	0.0076489210089658	0.8465177590627229	0.9970788232462492	0.9980655520509082	0.7649232646856439	0.7827871261157652	0.0256370278559959
GALC	2.3230495246641003	2.46299515383156	-0.1643508748186539	0.3272647629158889	-0.0111177691513479	0.602976806492794	-0.5421963658152941	0.2552906587480439	5.3958242521960695	-0.7420253556907029	1.02139716846561	-0.0368563300276039	1.5428058941005802	-0.9144363407599068	0.981494566014683	0.0004651574812314	0.4607297815954079	0.359311532266486	0.97071088059944	0.128277945375133	0.3817255336977539	0.3460460886129199	0.9091891300917788	0.9970788232462492	0.9994544656642814	0.6564608837936806	0.7248611199662441	0.465134743696084
NOP58	4.912280250877741	4.717559080767839	0.1019814997556709	0.3156824966164939	0.167034272827987	0.6331725698721329	-0.183744934503798	-0.129283276661809	13.8964796565509	0.623946094553415	1.28148788136618	0.7366644606778209	2.1849942715260102	-0.4274771608841189	-0.647342303510685	5.154715384264581e-10	0.534815873643002	0.23359263257015	0.463937447497301	0.0325240259143722	0.674051644777295	0.523239920742324	0.9241443478360226	0.9970788232462492	0.9941029458147648	0.569298751545882	0.8799254122111151	0.6337574578672662
SZRD1	4.751124174619401	4.215063752396509	0.431847169093124	0.451634415736906	0.194597280193973	0.0275476723863924	0.189762709947386	0.639296211900683	8.8609466334175	1.79432368884353	1.4347489708497598	0.577246046150728	0.0616265023864567	0.313458908265935	2.29398266276337	7.681951308972099e-13	0.0773413721889112	0.156080402743638	0.565737207014443	0.951046516064137	0.7549205458628909	0.0249821241887744	0.7998294191986864	0.9970788232462492	0.9945603279679046	0.9851621937663496	0.9118412622411588	0.0633137971353023
CUL1	3.7062709209599705	3.74874532208506	-0.138552198253893	0.345922770367486	0.338720180776673	0.0276609377441306	-0.4129856708448799	0.330443755977699	10.1331728082289	-0.730864946161313	1.41074246701113	1.3031437743742	0.0785733385547327	-0.867970347821645	1.53437050562023	4.42635024778526e-15	0.467448390355275	0.1630167392667	0.197053720816346	0.937609734293031	0.388555666083702	0.1297186283149919	0.9111226769244954	0.9970788232462492	0.9941029458147648	0.9810627627985924	0.7289790767544105	0.2208817460318216
FAM114A2	2.41838135383308	2.34669152362711	0.135170602406883	0.16715023295421	0.127087165764187	-0.188168370604026	-0.2102226654558719	0.3609845944141129	6.08582358567533	0.703580369661033	0.6430312259854879	0.471626706192248	-0.522490119282106	-0.419113584258377	1.6506243261507	3.5541677516224395e-05	0.484209008830781	0.555622352588027	0.638748717719964	0.603256979665454	0.68041164344525	0.115840746423539	0.916715891440668	0.9970788232462492	0.9945603279679046	0.8624332534141959	0.8823233350187124	0.2028460898100516
CYFIP2	3.6549661234385096	3.23067791041053	0.0499726561539851	0.34028893951239	-0.5423952286700859	-0.0627627777573817	0.6469215179807081	0.0453765775049827	8.12458051761342	0.242313306604181	1.28062701729292	-1.8334371684989896	-0.170352918367672	1.26141951312299	0.192053863248962	1.5845434712481897e-11	0.8092887984374609	0.204806887498346	0.0712473163511824	0.86525373414457	0.2115980209736089	0.848289698512525	0.9696738976392508	0.9970788232462492	0.9941029458147648	0.9538626413353722	0.6058824446456372	0.8986294112910493
TAB2	4.06744233807561	4.27798107048393	-0.118884138434247	-0.200453295960494	0.0809869368550957	-0.280170998788034	-0.184455849912256	0.673690070094095	11.766958056084302	-0.7239732316140841	-0.7530382696976659	0.352614446295417	-0.904092286509183	-0.4000250622707679	3.29911546034106	1.23624828404818e-10	0.4716420096621	0.461057044296669	0.725501266945876	0.369292099740624	0.692645791941821	0.002560964079162	0.911812406174684	0.9970788232462492	0.9945603279679046	0.7699788472081608	0.8873304623389077	0.0112616605708327
GINM1	5.33070349202181	5.56942057773636	-0.0738563083600954	0.0387178732769306	0.112478441915616	-0.145079571784569	-0.366818316307471	-0.0576459695158936	20.9349570461016	-0.8459544657546608	0.236187865069211	0.9214533754611528	-0.89780732795472	-1.19676765575586	-0.4380043711365221	2.77113536569819e-16	0.400810662651639	0.814019378302675	0.360352104611837	0.37271724483853	0.236701527371212	0.662917773423067	0.8997301367486221	0.9970788232462492	0.9941029458147648	0.7710538501363348	0.6243018786411888	0.7538057129795259
EIF2AK2	4.78177694565856	4.33210354397619	-0.0601389743344611	-0.100819810065726	0.150026383711165	0.323030259462741	0.4982767265887029	0.895878562083477	10.9578790157469	-0.444590286561491	-0.3998936158555251	0.794518391709565	1.31035339378046	1.05502648236728	4.4669757799955	1.29664942925266e-10	0.6581322915695601	0.690535004551423	0.4298603374228359	0.1947194925903489	0.297089609069211	3.99788425400269e-05	0.9422128938342414	0.9970788232462492	0.9941029458147648	0.6970812861865532	0.670642104801575	0.0005323326153094
USP36	3.26374855694682	3.3321599166029103	0.0620400642074611	0.2255755893680039	0.1988791927994119	-0.0774925607463206	-0.0885219916293751	0.0689609489926014	6.9740664609928	0.31082304988156	0.670584567907426	0.7347790740447729	-0.202598673080162	-0.1463522525128749	0.260557801791159	2.41373761307288e-06	0.7569150994614351	0.5080149653816229	0.465093323268872	0.8400756950205329	0.885139981108532	0.79656207408462	0.9609650529577844	0.9970788232462492	0.9941029458147648	0.9460774444199757	0.9637880149858098	0.8610515559774289
KMT2C	5.43529189315266	5.41329591264084	-0.348669672250243	0.242765050917032	-0.0113690590132846	-0.478482178168075	0.269775563131524	0.22222674147402	12.8246126423331	-2.1901139612818	0.8386947352858349	-0.0512494033672957	-1.62474616339805	0.524066667327008	0.986239992406249	9.66875837510066e-11	0.0321529234132316	0.4051042975265471	0.9592858548517572	0.1090594807756969	0.604036492244242	0.3295419761149949	0.7998294191986864	0.9970788232462492	0.9992987991311232	0.6410643238769331	0.8456952988803088	0.4488462036080999
MCOLN3	0.5950423030484631	-0.832861554279257	0.222138300810697	-0.6499362125417559	-0.121768631902048	0.637681535091226	1.58225708840646	1.11590432387563	-1.0046497530859	0.6960430737719301	-1.12974188203565	-0.2638493234362	1.11188510982093	1.51293527323608	2.4571798181630697	0.334158044272859	0.488871263865837	0.266027996250993	0.7927463391972092	0.27023117947055	0.150022716330496	0.0223321005463525	0.917086167562574	0.9970788232462492	0.9945603279679046	0.7274909768054124	0.5475224225306425	0.0581773885360173
CCDC85A	-0.8803421956373109	0.7823537952284642	0.6093154891293721	0.0768254247850263	-0.9833109916935427	0.0841240475467488	-2.32041579306108	-1.46483795099934	0.561592510992693	1.46006112688733	0.0979613059145506	-1.63154560443662	0.118800416455105	-1.50722862470971	-2.24806972856843	0.580430755690813	0.149354346255488	0.922265535058735	0.107946608397399	0.9058211599558532	0.136821542457236	0.0279493984187596	0.836478677119094	0.9970788232462492	0.9941029458147648	0.969832388623642	0.5318463262633739	0.0689091146302759
PUM2	4.65785514464969	5.03505888768164	0.0756738862151647	-0.0615731486641216	-0.0664071058283885	-0.0396961681557035	-0.52625069130014	0.280194717054178	12.0926187345578	0.3481471299671289	-0.218824224500358	-0.216388689095211	-0.0990386635485366	-0.9716133191308292	1.1376829356583402	2.13206168053618e-18	0.7288377023654591	0.827462248725532	0.829352218596766	0.921407768561044	0.334790424038681	0.259366209477006	0.9541809286354326	0.9970788232462492	0.9954406673908088	0.9757555650202744	0.6952601335600586	0.3743863140645224
MRPL43	5.6463705218534805	5.40060425168347	0.218617322482082	-0.0271026692416615	0.166872075316827	0.394543456945341	0.0979831605771277	0.5743016820686879	13.6826723786506	1.27723342200731	-0.0934627842716625	0.6954826453614271	1.2948547350859498	0.197849259796177	2.5666278277640298	6.670469798098889e-11	0.205998059263885	0.926281660027543	0.489199962347456	0.199910874564297	0.845096838331552	0.0155515592586886	0.8518584659452195	0.9970788232462492	0.9941029458147648	0.6981035070255673	0.9483578223168376	0.0440168697706382
ITIH4	-0.350774978999882	0.0257199835615624	0.627746393879443	-0.122831504946693	-0.7182346441014961	-0.215488749935839	-1.01210473492431	-0.764946744974285	0.023347384989456	1.9238860412126	-0.186593547438528	-1.51743057945376	-0.377753411961881	-0.848498027326837	-1.5202119073942	0.98159540552934	0.0589996127356168	0.852559303036392	0.134335041875753	0.7069120241464741	0.399394077136929	0.13326724818536	0.7998294191986864	0.9970788232462492	0.9941029458147648	0.9025929866277036	0.7363875484603094	0.2255656581650167
C4orf27	3.84986762852961	2.80295904373756	0.227069252444994	0.341631755465194	-0.0665282430580549	0.7682218726994928	0.8005165803822281	0.892771271557315	6.69104057361137	1.06233278590511	1.229989874349	-0.219475652128525	2.0398986220000204	1.4849320772195602	3.6395906248024303	5.71860691310054e-09	0.29195637587602	0.223067242052381	0.826956915087438	0.0453661385165266	0.142322631453838	0.0005370685524129	0.8701841691023869	0.9970788232462492	0.994858108461768	0.5808833586304173	0.5374567123441556	0.0035346141200807
ZFR	4.64870026480874	4.3859425585653	-0.298577773599739	0.461397724311713	-0.0039040729458822	-0.13086557415572	0.299433659625377	0.667615479315057	13.6942586944713	-1.80091899892748	2.15100808577832	-0.0168199844556088	-0.4437635425304361	0.727715804885979	3.52327276986993	5.82919499888754e-21	0.0762843342608648	0.0351411838375259	0.98663097079654	0.6586650230025201	0.4693613870644509	0.0007793054080032	0.7998294191986864	0.9970788232462492	0.99960763187358	0.8843913446173448	0.7792264543512921	0.0046543988710133
ZNF280C	1.13477662858948	0.978734481921785	-0.0925947544629821	0.324216998099491	-0.198636141358832	-0.105548025195267	0.2985402903929939	-0.6719500034256931	2.2817441074825	-0.446589578935683	1.07470309490101	-0.689475817617869	-0.281564414408777	0.544540719664385	-2.68429828194714	0.0378416749452854	0.656635004422912	0.317460524200159	0.492942430362076	0.7791928621483121	0.5936367014477409	0.0140324252985435	0.9418349831397096	0.9970788232462492	0.9941029458147648	0.928737331169933	0.8408336815542252	0.0406550601958544
TRAF1	0.0537280918657977	-1.68428517120538	0.1824802575368049	0.339035802298317	0.193012300724531	0.452024192618666	1.8543838184334496	-0.0060673149590547	-2.5018035350573102	0.5387384354035081	0.7657360388716701	0.411312906009603	0.766869107860633	2.19074873118393	-0.0152340401933301	0.0148432853993739	0.591879901802239	0.446563253967436	0.6821756851814801	0.445893864716047	0.032006577581487	0.987891422823086	0.9313687524761304	0.9970788232462492	0.9945603279679046	0.8024032858870783	0.2828629718079307	0.9929818099144608
RC3H2	3.94047910067804	5.00517357427125	-0.1890244672027989	0.0191512840682093	-0.169318571907873	-0.449803701657092	-1.262424414565	0.0398089653031342	11.8057925715126	-0.867204958297712	0.0668454488856579	-0.5508506467669859	-1.0759250596155	-2.27796830183171	0.162389156846535	8.25239635242968e-09	0.389002272513367	0.949925808064576	0.5835965478062141	0.2861935426371239	0.0332873125640065	0.872405828541486	0.896285982030337	0.9970788232462492	0.9945603279679046	0.7295583564399393	0.2878260665718417	0.9158829178924044
IL17RB	-0.5858533285373729	-1.13270917833095	0.6936312085639829	-0.1107960804528259	-0.811705446379856	0.1848441349449019	1.1804405574156	-1.50985390964167	-1.04535766348391	1.78267993540478	-0.155733628313246	-1.46430189326243	0.273814101510106	0.897868096060592	-2.5649134888824	0.310412533333639	0.0793923490620085	0.8767617938820659	0.148135188414249	0.7851045504327739	0.376764809047149	0.013980453159814	0.7998294191986864	0.9970788232462492	0.9941029458147648	0.9298929973526614	0.7215830837236151	0.0405346897628653
TRAF3IP2	3.41900421798993	3.42568911826999	0.116096794838622	-0.0811993875031131	0.214266462252925	-0.113510085459909	-0.142282017894592	0.4534476648044939	10.274179637730802	0.685863963766426	-0.369491830750852	0.8978596658314391	-0.351604089719239	-0.3308168904506131	2.36405479979579	2.51998448547162e-15	0.495201178585596	0.71294404174113	0.3725241231627539	0.7262552649185641	0.7418307781936272	0.0210278294985014	0.9172626804420564	0.9970788232462492	0.9941029458147648	0.90943669483054	0.906699377099965	0.0554985617679971
GYG2	0.964166501584105	0.614733291206126	0.0407822766092027	0.524033574679846	-0.491448616402434	0.113000981684435	0.136420833002315	-0.195916328899931	0.812751943681265	0.143338694355697	1.0238488828190502	-1.22579677521234	0.217501800624374	0.143692799486953	-0.47623670447865	0.4267871763901349	0.886466395403668	0.310574370856854	0.2247628079661019	0.8284885743502429	0.886857353067614	0.6369406494371911	0.9841013557291568	0.9970788232462492	0.9941029458147648	0.9424063572132596	0.964368728981406	0.7322490127635128
DCBLD2	2.83503085558175	2.46123302585181	0.170719925434041	0.344045183101353	-0.0190747944782499	0.659125554641411	0.0445005629527055	0.260177850294771	5.46952631098867	0.8382255020270859	1.06520278084089	-0.0678566726582768	1.79352334247003	0.0774312285827116	1.02119990408663	1.93794532841454e-05	0.404931273598932	0.30082523669579	0.9461053975194852	0.0775783280923718	0.938940563801665	0.315954249496129	0.90042135830588	0.9970788232462492	0.9986460743700016	0.6135906943632478	0.9821391805501142	0.4346181189564197
SERPINB3	11.8667516241151	13.7594941293591	-0.401902789026156	-0.0657208931398946	-0.518222790795491	-0.317081552795307	-2.44477863886231	-2.01556096956838	17.8082313043567	-1.29928453941851	-0.1151163278036649	-1.16399154691429	-0.5570706780831091	-2.6445890996897004	-4.69146003196755	2.38141396765131e-15	0.1984567549099389	0.9087632046134008	0.248669703748638	0.5793805690052429	0.0116154413628701	1.92294971242392e-05	0.8518584659452195	0.9970788232462492	0.9941029458147648	0.8548449603988267	0.1685587964601314	0.0003118119704094
SOAT1	3.7717748482156	4.6890106859721605	-0.342997453178722	0.321145359956979	0.1698621430447769	0.22198905693273	-1.4186596053341898	-0.6422703591571071	11.9000899239876	-1.6324348892126102	1.20110419915196	0.597357739898193	0.584132587364031	-2.7562158117436497	-2.72826059017806	4.4287347775595296e-18	0.1073503824092749	0.234003515496903	0.55231255790928	0.561122401490567	0.00755240424437	0.0081508149727622	0.818201702813811	0.9970788232462492	0.9945603279679046	0.8462822549773071	0.1341755460791681	0.02692481001962
PKP2	4.3864768894237	4.593798303568231	-0.0335438459818422	0.147270597740121	-0.0542183978758418	-0.485746962951407	-0.446055223456549	0.247148511736998	12.688726793062902	-0.215175843920646	0.552085602961181	-0.246820239371171	-1.60182628133069	-0.9766342595996528	1.22964352960205	1.08682370058056e-10	0.8302942613048578	0.58577836755877	0.8058163593197879	0.113992135591854	0.3384464004707709	0.228372581127106	0.9729223765168268	0.9970788232462492	0.9945603279679046	0.6466713476553314	0.6977191443449335	0.3399102655307842
GDI2	6.0785228833645	6.09796395711276	-0.0730142841930077	0.0991201831900132	0.3150562185480919	-0.100810009752378	-0.0009751894334862	-0.0037011597874427	21.292169884571106	-0.483689978293485	0.505352660450937	1.49926372880587	-0.377091539713678	-0.0026617047871829	-0.0211395992520528	2.8424773040569704e-31	0.630206875776767	0.6149946670546129	0.138573593903946	0.7073153651822908	0.997884298301674	0.9831980772314572	0.9375304312697272	0.9970788232462492	0.9941029458147648	0.9025929866277036	0.9994664102676646	0.9896411193268336
PRDM1	2.9236780787607004	3.37991833910244	-0.2252123097727869	0.852789631310576	-0.0111446282239039	-0.20506903441814	-0.8664948232524959	0.185061949069458	5.22469591967262	-0.84577395415956	1.91126948317595	-0.0310550328867466	-0.405891495539573	-1.04540082405999	0.518632412050751	5.46333410087658e-05	0.400736325741911	0.0655237379890538	0.975320312089118	0.6861450460151739	0.307955770647039	0.608576013200169	0.8997301367486221	0.9970788232462492	0.9994544656642814	0.8949996293893389	0.6777182299455577	0.7081539184857848
ATG5	4.5364137743290005	4.73568381048912	-0.23342095397764	0.212914771202426	0.2000887780272389	-0.307990534964399	-0.23612079471459	0.178452412381263	19.1205658238646	-1.81379834470667	1.28023891276182	1.12173864689529	-1.28251209733673	-0.742697959437802	1.21444436029497	1.29661034954066e-28	0.074254880922696	0.204942484711175	0.2660381897274539	0.204149221247177	0.4602998889948549	0.228905471151253	0.7998294191986864	0.9970788232462492	0.9941029458147648	0.6998305574170088	0.7737242511523167	0.3405734898747229
TMCC3	0.576686663462956	2.24960610215204	-0.472250640671763	-1.33513704176235	-0.0483383277422671	0.4937239622573189	-0.961393610727992	0.398800854969515	1.95329826281794	-1.23877534043984	-2.08663809492052	-0.0978353583151309	0.717648125927888	-0.664724301306056	0.658787703859165	0.0618226856299759	0.219914626855303	0.0407910623998694	0.922371830355528	0.475540251399339	0.5098282940502871	0.51298442799658	0.8554685693499351	0.9970788232462492	0.9980655520509082	0.8154490437602724	0.7989520458975361	0.6244874711014282
PITHD1	4.0983785158447095	3.61361202930121	-0.0225895253375472	0.325139494330802	0.338115009704123	0.312330583696757	0.276733598464679	0.6276107676727231	9.440842559372449	-0.115880580613913	1.2823750152536	1.24508603636209	0.8946429119429009	0.565230069350825	2.80072313093355	7.215773192695559e-14	0.9080990526691372	0.2041969933575789	0.2175028022123339	0.374229073879721	0.573833721325143	0.0066823148287165	0.9864779019321896	0.9970788232462492	0.9941029458147648	0.7710538501363348	0.8312002971626616	0.0232025481245592
MTA3	4.03915562778087	4.23001795321312	0.0013949236226115	-0.0447846152656903	-0.128275563233858	-0.1682213093438569	-0.158649344496865	0.232247453848827	14.685065547163902	0.009614548659511	-0.226775249029347	-0.6270040003209929	-0.608826424877546	-0.4289088471819339	1.3883882816114097	1.5080535800628798e-08	0.992358231070342	0.8347010528391209	0.532822415590148	0.54489960229361	0.673837920724732	0.181239096479286	0.9980561314230648	0.9970788232462492	0.9945603279679046	0.8410266325093999	0.879827622430345	0.285014455460634
USP13	1.316629539012	0.563192096100639	-0.0675417370299223	0.2340907499977639	-0.201028581705204	0.0215003658944156	1.06789817541088	0.0105584744140198	0.957997171806784	-0.2758758914361019	0.560487224561089	-0.5855327874341639	0.0482010552171335	1.4407038695031598	0.0320990011476697	0.351708904020394	0.7835061885400079	0.580215684719749	0.5602040909112379	0.96170296949883	0.166662839594076	0.9746612138724772	0.9651577051264963	0.9970788232462492	0.9945603279679046	0.9891802721831812	0.5631644597446813	0.9840929749808468
ATP11B	3.8278497498545097	4.14068332615573	-0.150317601340489	0.437399325183034	-0.130864622232015	-0.7245196467947209	-0.3149842963401569	-0.0075594448030846	11.652546325581698	-0.893335989032222	1.72930925027444	-0.556936405662688	-2.23379394975286	-0.6975452975789711	-0.0373042466369592	1.25975397281085e-06	0.374955762133929	0.1569692253900269	0.579454875073129	0.0291866408077026	0.499930886167132	0.9707866740585352	0.8925220610262368	0.9970788232462492	0.9945603279679046	0.5691668454381286	0.7935533603435824	0.9813004275499972
LAMC2	2.9867451434872403	2.80762240445753	-0.261492278535248	0.221551461481426	0.144598860347593	0.674801405303789	0.69597806123873	0.230287444052366	3.29235573493986	-0.856536492827116	0.420687479112552	0.3598676352472679	1.26255188129207	0.6462411168396851	0.5001152243167121	0.0035671701348894	0.394864840703143	0.6754258338405239	0.7201279162145781	0.2112060087196889	0.523367011228212	0.619886528229239	0.8981419023324747	0.9970788232462492	0.9945603279679046	0.7004317109315216	0.8066626042031011	0.7181877119538971
CDK14	2.767010588388	2.41258742793193	-0.4300948369670079	-0.0742019086415102	-0.0641242222366452	-0.9065934580287092	1.1033090556794	-0.666080051993046	4.40492994633078	-2.14321625199051	-0.1969025107051639	-0.2252196010953699	-2.36542727534635	1.67802837020197	-2.29850281227134	0.0001537869122519	0.0358588648706734	0.844557408566522	0.8225221939132591	0.0210005827178607	0.1008129678564759	0.025618866055685	0.7998294191986864	0.9970788232462492	0.9945603279679046	0.5599074005370548	0.4720785538288465	0.0646336290931515
SEC61A1	5.49657597266992	6.045696244893941	0.109056177643368	0.1277100319925919	-0.0075675313380244	-0.0759988031009426	-0.7550376523354471	0.0270748115273358	16.2267935858323	0.658737864997616	0.4641010799223879	-0.0329504640702823	-0.249440793776256	-1.6091546425896202	0.127433955415591	1.78086871312392e-07	0.512358513710182	0.652014914373694	0.9738137749516792	0.8038060059596479	0.1387911206201389	0.900246763245638	0.9215235245329876	0.9970788232462492	0.9994544656642814	0.9348973134581952	0.5345371407792171	0.934804908960125
PPP1R12A	4.82913841393484	5.053792441454861	0.154211288352337	0.5938748472983579	-0.0115648301362765	0.250654741564431	-0.8639195724249309	0.0778583033583288	11.1600048325408	0.742071415541124	1.78984009060522	-0.0397564426583581	0.6550933404374649	-1.49624717027753	0.300447893251119	1.49418823956144e-07	0.460677478845535	0.1067434651708319	0.968407743701165	0.514751609797839	0.156539571295866	0.7671374717281669	0.9091891300917788	0.9970788232462492	0.9994544656642814	0.8299483093750626	0.5524497892251041	0.8381154108653797
RASGRF1	-0.6234897088426079	1.25057941367077	0.5828941546943199	-1.00211001288681	-0.31784948641483	-0.2009190436934789	-1.83260552872822	-2.21096932246345	0.923962221866798	1.49473392521053	-1.3205557146436102	-0.5703304017092161	-0.303094933433488	-1.29621963002207	-3.64434194262615	0.367192125638151	0.140120474105807	0.191357092500615	0.570562829189163	0.762853721940934	0.1994645561570289	0.0005289462219027	0.8347135539371412	0.9970788232462492	0.9945603279679046	0.92211817597894	0.5964339137007577	0.0034941259568768
CAMK2B	-0.646879408560569	-0.61490563395787	0.261411476843675	-0.247225706469515	-0.486371317833461	0.1828015248047139	-0.157915708147538	-1.30191193379588	-0.477871642212017	0.598382149494047	-0.289262445571393	-0.7608572301686459	0.24458215164463	-0.1044840968806349	-1.9846113152033704	0.6382817181942231	0.5517627440690329	0.773306272570342	0.44963429778884	0.8075746696823319	0.917319183698316	0.052385042777827	0.926557982996342	0.9970788232462492	0.9941029458147648	0.9359843697873356	0.974267701133264	0.1108685070486135
CROCC	1.70739673933322	2.61667239227834	-0.251030538095069	0.143060283687026	-0.319502115714963	0.609146421448682	-1.49420083937799	0.6605638754776321	3.02169759933801	-0.773208740064855	0.258106792725086	-0.727704077121039	1.05943890368787	-1.33787766891598	1.4151994906466698	0.0066174925815816	0.442187569087373	0.7972372107573851	0.46942482845798	0.293261857320039	0.192288042504556	0.16617875877696	0.9050250587231418	0.9970788232462492	0.9941029458147648	0.7328688488911963	0.5893623586026141	0.2666049056223504
POLR3E	3.16909850175593	2.8036548982235803	0.179710583967801	0.541338735912298	0.0797992348113719	-0.145693210661096	0.462298571967817	0.4570199291261239	5.07147401694514	0.8090728202805001	1.41898070594731	0.263524335374711	-0.341086390153258	0.6603778819842321	1.50724493350709	0.0089167118833025	0.421398644041332	0.189536100729432	0.793025647011756	0.734147280651087	0.541640608239292	0.1815381491397519	0.9021348875433542	0.9970788232462492	0.9945603279679046	0.9118701887034766	0.8148209566533409	0.2853787311845549
ATP2B4	3.411979053728209	3.89292822719823	0.206616473663057	0.0845668097903034	0.0501490784109617	0.265089160219617	-1.08786642575089	1.4008452247101495	5.63335541913352	0.8141147124584991	0.189059660553904	0.147141703948658	0.54711749170337	-1.2420393053714298	3.81732908728782	9.4952298932489e-06	0.418532586693379	0.8507083652089471	0.883477217461081	0.5861470406853921	0.2237782219427789	0.0004845390485465	0.9021348875433542	0.9970788232462492	0.996717600422257	0.8575692134290815	0.6149093922295802	0.0032729662640704
ZC3H11A	5.17364470312483	5.561700732044	-0.0508133970515476	0.0106667931194607	-0.009615685380915	-0.0483877574314865	-0.503292730539693	0.0380537463969001	13.9019337952069	-0.3126636523271699	0.0372518421305762	-0.0427277841449152	-0.161885846508281	-1.01182889897777	0.172102930422875	1.9802543587355598e-11	0.7555304155065309	0.9704588805722608	0.966048730395769	0.871890463625935	0.321257240769153	0.864329432883883	0.9606945297984736	0.9970788232462492	0.9994544656642814	0.956309658361041	0.6874409844254049	0.9105402736547986
RIOK2	3.26400179644559	3.21494756258604	0.0903443528335332	-0.0893277432107646	-0.169247610097422	0.0363224963664536	0.1465582357380319	-0.0242424456105154	8.61055105076928	0.470352583853187	-0.360183585009897	-0.620611807540598	0.100250177149209	0.304257463653632	-0.11119437628833	2.14534704594029e-12	0.63965377942775	0.7198599533503459	0.53699234414724	0.9204496157530602	0.761889002560888	0.9117996732936308	0.9394167886403958	0.9970788232462492	0.9945603279679046	0.9752966134978244	0.91498915058519	0.9421302095947272
YIPF1	4.09517694880054	4.32089775686355	-0.165885425990782	0.290236654610681	0.260160909894336	-0.367168802954868	-0.299816076475505	0.0165668672421358	13.7375344176684	-1.08621106905179	1.32264292430747	1.24065539272544	-1.2572806136631698	-0.755857501589029	0.09131211161978	8.35086613914527e-10	0.281374260938896	0.234070416113494	0.2191392087047879	0.213281976131653	0.459145601360448	0.9280186530357892	0.8674940237453422	0.9970788232462492	0.9941029458147648	0.7017894151156349	0.7726009216625099	0.9537757780005666
NDC1	2.5572190905095296	1.8730423146310904	0.387472633095911	0.6299918574941861	-0.309341886898127	0.1695785003130079	0.174208883885337	0.333893118733772	3.59914385205405	1.77450419877784	1.6918424213541103	-1.0141107449051	0.406877819696112	0.2644468147721749	1.1584729955534898	0.00166732439183	0.0805924912697799	0.101327277823994	0.314265579753218	0.685422089629609	0.7936222598195559	0.255815518755062	0.7998294191986864	0.9970788232462492	0.9941029458147648	0.8947687012249738	0.928050035805342	0.3704947155954409
DGKG	-1.04635206930203	-0.0810236853940534	0.7555593955226679	-0.41460821858357	-0.61980328252312	0.877663980333951	-1.6063338359651202	-1.52009430188465	-0.0550954659908299	1.6446113545752798	-0.464253036387895	-0.921501425897706	1.14040763563354	-0.974666278709486	-2.16760813637904	0.956605822158136	0.105140905161578	0.6440041939719959	0.3604329351198539	0.258530856080616	0.333755206006904	0.0339076629853854	0.8155627206923487	0.9970788232462492	0.9941029458147648	0.7234229470013663	0.6949839280845287	0.079566556219886
FLYWCH1	2.4725333681687203	1.9575590889303005	0.0110969935757823	0.4073163633530711	0.150483906874517	0.135091078718959	0.481302390969916	0.960529803273877	3.75821630997357	0.0548414459482221	1.15617365925238	0.547737469175842	0.354355187031102	0.7286691294553872	3.39050052291321	0.001482144761185	0.956431372618995	0.253839351257178	0.585750356876921	0.7242028184703051	0.474005998667235	0.0021075817982567	0.9955727342763088	0.9970788232462492	0.9945603279679046	0.908838866928777	0.7812408492984987	0.009760825768897
UNKL	2.45962825896551	3.02302346840373	-0.0725386275936369	-0.180695518135163	-0.0875747494912114	0.0787182337457169	-0.7444838111590509	0.2765726600542499	7.46987337113188	-0.346400086673283	-0.670668674372497	-0.297156416975218	0.202900869752868	-1.39370708753535	1.19155239927248	2.3522190466958296e-10	0.730143988845323	0.5047718521414449	0.7672803493541129	0.839836735415352	0.168081412090143	0.23770403607255	0.9543633603863386	0.9970788232462492	0.9945603279679046	0.9459377098993746	0.5648433775702443	0.3505891903574196
TBXAS1	0.454914940190313	2.80236475448455	0.886542854704807	-0.060032600666489	-0.221894426283343	0.648808777043006	-3.32124688121208	-2.19918458146685	2.4765254014109903	2.54393527653062	-0.0999625110048319	-0.486005066683242	1.07257090670008	-2.51704522461286	-3.91494777477561	0.0217396588205499	0.0134650380858589	0.920683032050478	0.628693224531713	0.2875679942285269	0.0146825301512902	0.0002240512507987	0.7545975655946241	0.9970788232462492	0.9945603279679046	0.7298450251646988	0.1913968290555802	0.0018645766848682
PARP12	2.88136920095532	3.13727652761922	-0.278349947857464	-0.185445027857746	0.7106441171303299	-0.1643185394298009	-0.4396698819409829	0.987543878434872	6.764652302508219	-1.37805453827409	-0.5642305393450611	2.5788670449545297	-0.4293509696795	-0.7450681074292069	3.86458146874283	2.90484803614765e-05	0.1728580088008059	0.5843646905619749	0.012149610421408	0.6691518297782829	0.470336667416383	0.0016016469353583	0.8465177590627229	0.9970788232462492	0.9941029458147648	0.8877240252165506	0.7796244316049296	0.0079085364546131
ALDH18A1	3.97354700514064	4.44418438713096	0.275737587611423	0.136936941653991	-0.159111943226213	0.0906170988285094	-0.75692076395676	-0.7366677131749899	15.38846550164	1.8105986822229496	0.698554803266536	-0.7490138141446391	0.322702526432483	-2.01985612072522	-4.2371930273819	1.61704490951652e-23	0.0747548052094336	0.4872845165330889	0.456510132573961	0.747940634332637	0.0474612286328526	7.17946793879712e-05	0.7998294191986864	0.9970788232462492	0.9941029458147648	0.917058920542246	0.3375647150256998	0.0008142434946634
TARBP1	3.47196038525394	2.938880618936	-0.0597158753509344	0.185170362888286	-0.0214141269966715	-0.242302510653496	0.8083556694967909	0.490066181785716	6.90072013846126	-0.329133091857396	0.602679876219053	-0.0844494230859529	-0.7062582099679141	1.51446840631066	2.07090228697108	4.63462199223182e-05	0.743097325466111	0.5570789712689139	0.9329567983902008	0.482553852886001	0.1570296526917469	0.0552247332727297	0.9572853168148964	0.9970788232462492	0.998571028689244	0.8169913009266365	0.5528072710386677	0.1152405725236562
GATB	2.12209595601969	1.61095002122463	0.18783267917048	-0.13744489914378	0.183362943424681	0.792422079754093	0.185576586999859	0.754147854590563	5.50716410735246	1.26403198849207	-0.7134427719404781	0.869560322971786	2.92358674757663	0.486528911779741	4.52665721036989	6.44918294180887e-07	0.210664672693482	0.478087058008225	0.387692183234677	0.0047364077620881	0.6282039416755699	2.5679310472302302e-05	0.8520398464920335	0.9970788232462492	0.9941029458147648	0.4858158552525146	0.8585107621904023	0.0003797773384254
MXD1	3.60363470733108	4.00199402958367	0.0195447243641485	0.0672515177022673	-0.251433619066817	0.4640627635159911	-0.3671336232132	0.8141328751533661	4.115555524727379	0.0677883555204992	0.133834468531804	-0.665955168029766	0.853977501774552	-0.32102380894001	1.73831216215177	0.0005993989155627	0.946175244691188	0.8939498708375959	0.50795933688409	0.396338106098595	0.7494239035678871	0.0872050437927953	0.9936000967939128	0.9970788232462492	0.9942733950036512	0.7800794506775595	0.909368753850384	0.163363947879195
CDK17	2.53820146214881	3.31631853112424	-0.6291638194427421	0.362886872477187	-0.160670114577294	-0.255365385538814	-0.990086805507005	0.172424016651503	6.60161229443881	-2.57296426759636	1.03844164903894	-0.473993674961195	-0.573821629068144	-1.52122944547795	0.605772731778317	7.82856255700955e-05	0.0123687923201548	0.3562969361723579	0.6370708444383101	0.5683025391798139	0.154479534945294	0.555147010127729	0.7423874215147587	0.9970788232462492	0.9945603279679046	0.8496620554470213	0.5513393079721802	0.6619347632372623
DNAJC25	3.17533116663167	3.5076805026140803	0.300184639990258	0.198178018727359	0.101034642563443	-0.022669487833647	-0.804224584434323	-0.428028393676426	6.37484089888129	1.51433196692678	0.545621445429044	0.3714537928962489	-0.0596581927508702	-1.19859495959318	-1.48333761685852	1.06607249094446e-06	0.13482364979125	0.58725741706923	0.7115198950064779	0.9526100111116708	0.237552633243343	0.144169357937765	0.8347135539371412	0.9970788232462492	0.9945603279679046	0.9857297847158296	0.6250463437814765	0.2393456736418708
SLC2A3	0.614111232586803	0.383401649418931	0.6003326655242671	-0.369435768342877	-0.593487308582334	0.944330981245577	0.3841598498786249	-1.70108056247749	0.311884032097272	1.41788703532312	-0.4721109242558279	-1.00849677524336	1.33741481594491	0.256918108965089	-2.5997764970059	0.7588965241296309	0.161136807365662	0.638477146969317	0.3171740889085769	0.185820909804504	0.798899048386075	0.0125056396426005	0.8451644981743183	0.9970788232462492	0.9941029458147648	0.693926043219323	0.93005719107379	0.0371921037546956
PSD	0.318389366447734	-0.8818344113824008	0.0349674946947811	-0.112633277118718	-0.593020985373561	0.7354937604215659	1.19481300749447	1.1681997743372	-1.09594485494195	0.1214987357662019	-0.212340551593595	-1.44251556341957	1.43302695607703	1.19462592891236	2.72827432148593	0.287497302890102	0.90367392357846	0.8325948934130492	0.1540740672909429	0.1565870374883529	0.242913636807443	0.0098271823791089	0.9864779019321896	0.9970788232462492	0.9941029458147648	0.6754970100412152	0.6302056541033103	0.0310142123716676
CTDP1	2.4977226008772404	2.9079230238702	-0.0222354967169508	-0.0063868136588486	-0.0630771572575115	0.0032893511244633	-0.302713140387448	0.7938333734310241	4.90859868470538	-0.108506075239128	-0.0177495954056923	-0.232001475853488	0.0086545223043954	-0.409762700877909	2.55332108116177	3.82023935632155e-05	0.913929199979136	0.9858929084221592	0.8172743282153331	0.993121148562652	0.68413826318745	0.0138242938466687	0.987103854820888	0.9984564038110282	0.9945603279679046	0.9972670556076008	0.883303118738806	0.0402073207196908
YBX3	6.30826014318835	6.938609972164531	0.0935752606033771	0.343619891596643	0.22113781663601	-0.4170133788939179	-0.7337949989756529	0.446254134419915	10.0541624377855	0.3580424958185629	0.742305963758012	0.620400479535766	-0.860559810249875	-0.857615150244354	1.1944447064143702	2.5923056824982003e-09	0.721471454060884	0.460956659003407	0.537175428622398	0.392621150041616	0.398157302142212	0.239220616825447	0.9533082253464392	0.9970788232462492	0.9945603279679046	0.778089510462729	0.7351116690206042	0.3522932638089985
STYK1	2.23890324132419	3.0960490094267303	0.0095822420080722	0.43642041212542	0.0071154327611394	0.450260580576092	-2.03397994927396	-0.206510325966623	8.03890029415408	0.047362987292724	1.69288497451507	0.025630254355162	1.20341099944984	-3.97608089855616	-0.927676522754008	2.25547084260057e-11	0.9623669557980972	0.0951930722815452	0.979629592410894	0.233116116958913	0.0001763664411809	0.356955586641987	0.996154170009299	0.9970788232462492	0.9994544656642814	0.709090299940358	0.0169083306759759	0.4762847517840771
WNK1	4.8536283160064695	5.180978416375191	-0.16080816840793	0.7516937073427009	0.0934124094904861	-0.234272937840333	-0.8275831339950229	0.165282714432524	12.6840815170681	-0.7560294762788391	2.7401825663473303	0.317193184523252	-0.6068081371858659	-1.5688239292885602	0.683155205068952	2.32212510014672e-19	0.4523215734806889	0.0078904927442376	0.7520982692440309	0.546060062553045	0.121471275954446	0.496899983704585	0.906710234983276	0.9970788232462492	0.9945603279679046	0.8410590830662559	0.5086599342092571	0.6098740144571356
CCAR1	5.58440900474754	5.9440538228979305	-0.005685262273031	0.0006063201884258	0.0394170088044467	0.0788057288543942	-0.649852287538217	0.0541069406684002	17.843551241826	-0.0456069013342109	0.0026731813877341	0.22778673532226	0.341643431790295	-1.59931304820063	0.305130569813549	7.33221004492888e-16	0.963763877203268	0.997875786038164	0.820529728895157	0.7337143771697049	0.117802341226667	0.761526179568492	0.996154170009299	0.9995381281330994	0.9945603279679046	0.9118701887034766	0.5023036431657159	0.8336658165353036
OGFR	3.99300022396876	3.71782329160444	-0.248598914175195	0.1599152497819549	0.326426404796149	0.174910101735398	0.1547797677094519	0.8293911365537899	8.87684607702291	-1.15529919426821	0.573431299570432	1.09673441344754	0.4594961805688309	0.287194447381601	3.38859907208421	7.19769860941074e-13	0.252133413700616	0.5683015433129449	0.276743059790658	0.64738785936282	0.7748632055682491	0.0011889148365075	0.8590999526760028	0.9970788232462492	0.9941029458147648	0.8808278879192979	0.9192517515672222	0.0063193901132839
GNA15	4.33976222159633	5.0011860404063	0.0290422450965553	0.198313364767551	0.1779256367322289	0.310421452413426	-0.8240512259928019	0.1682034435645499	9.81337238521828	0.156463575105542	0.601235594380499	0.70915028231529	0.90239600050391	-1.3122311568675802	0.620502696330575	6.20824324963671e-10	0.876154680827409	0.5498407105426729	0.480781753782548	0.370157960252264	0.197643248714738	0.5378876867720479	0.9825323000230104	0.9970788232462492	0.9941029458147648	0.7702871058929928	0.5948348051953475	0.6464479310567047
PIGV	3.29125679740525	3.16532934087007	-0.1900324214739039	-0.210386494007852	0.1816465721842619	-0.17617159189215	0.456902837312283	-0.114238958640184	8.79649692476265	-1.08257328282241	-0.832247993938981	0.7376824630784928	-0.5297840664446489	0.999577208419434	-0.548562086580067	4.53549650301404e-06	0.2829765571044489	0.4543365385033061	0.4633227891775779	0.5981644973565079	0.33571034318649	0.590673854496615	0.8678579680116207	0.9970788232462492	0.9941029458147648	0.8601205108310039	0.6955635477411152	0.6926941733597133
PTPRU	3.85104670216501	3.3008275732659103	0.0513070844385967	0.294556338231515	0.143141537815207	0.0091085163908104	0.598003517962259	1.1043317954320502	5.5560980096108095	0.214222519884621	0.701567051371914	0.4326004667907129	0.0203755399761484	0.8033411904403891	3.41534220567056	1.58802216418392e-05	0.831035511258621	0.4871815043330639	0.666723170949124	0.9838053453221708	0.429338264305178	0.0017335793315568	0.9729223765168268	0.9970788232462492	0.9945603279679046	0.9948372323108576	0.7561407623910323	0.0083847085030426
SNRNP40	4.344087475591681	3.9073877422694303	-0.0262365120611711	-0.259747434561036	0.272957340351518	-0.196499156219559	0.79039277792192	0.519479930720882	9.10228608133304	-0.119981206091488	-0.908255617618357	0.891931831121243	-0.478582844265037	1.4481237125683302	2.05618931768364	2.8633955777864297e-13	0.904862524298488	0.367047775096972	0.3756698339539679	0.633817079488751	0.152316535838328	0.0437224451283924	0.9864779019321896	0.9970788232462492	0.9941029458147648	0.8749507398465786	0.549582267238846	0.0966561352130043
QSER1	3.4090397271130897	2.96148322393836	-0.0010925835387467	0.4681836315900889	0.0193612232617038	-0.204825880844631	0.530544668264848	0.3287579696983089	6.040576187265691	-0.0051025800550199	1.33339366945948	0.0651373033514168	-0.509464739876386	0.8596251066484458	1.19812575678303	3.5058770245181705e-05	0.9959441537184308	0.205401134091333	0.948262425744812	0.612165078620621	0.4034599335433879	0.24526130658979	0.9991197020614776	0.9970788232462492	0.9986460743700016	0.8658283199428982	0.7389252580631742	0.3590478279660063
MPC1	5.798184194865541	6.29889943511257	0.298418560016546	0.0878519976974805	0.171455239628138	0.318001032892701	-1.43110847352081	0.5419616480312821	18.9233662001646	1.8429829559437296	0.362716890894708	0.7587383089273441	1.07458303015447	-3.35943115101684	2.7994116171533503	7.69437877426317e-10	0.0698389414571115	0.7301978378427191	0.450711894398096	0.286638667579819	0.004637011314327	0.0114848201848228	0.7998294191986864	0.9970788232462492	0.9941029458147648	0.7298006573171844	0.1040094544161736	0.034831216938019
ACAA1	5.22197928526464	5.97854852482458	-0.20411811535524	-0.157549827377538	0.170623462755274	-0.0494351181584833	-0.9652469059929109	-0.0038454439463362	19.4040770313658	-1.25261540198366	-0.7490006993812	0.7518840811154549	-0.1636938658082469	-2.41812577817965	-0.0207743668520398	5.67159505280215e-29	0.214765939492743	0.456517983306805	0.454793807830095	0.8704723883562421	0.0183683340194507	0.983488324104468	0.854843686350576	0.9970788232462492	0.9941029458147648	0.9556139735673878	0.2137894341989408	0.9898311184762076
BCAT1	0.9283581398522952	-1.02057189620725	0.250030649546038	1.48020466854291	-0.8395555881492031	0.55458540053656	0.480637409315986	3.80017210780572	-0.7941633282540039	0.525930450494153	1.73594034749898	-1.24585749386777	0.6653191264964371	0.2950813022917249	5.60983022854415	0.4366550030276239	0.600699483996492	0.0903786194352338	0.217302188663015	0.508182902457055	0.7708784451311139	7.05552397509926e-06	0.9331490639193752	0.9970788232462492	0.9941029458147648	0.8287842763487472	0.9173698041222936	0.0001490680728369
HDAC7	4.01800770516096	3.93296429697563	-0.0379224160973318	0.475805112373479	0.265343425609126	-0.159762184092688	-0.0650619000711886	1.26951515722239	6.100765556389391	-0.146224281231303	1.0816311586642	0.7582321098954499	-0.32163113085177	-0.0801165135937805	3.6056501524443	7.2864956811486e-05	0.8841901820040691	0.290524799825875	0.451029314334591	0.7487553109027221	0.937462153979211	0.0023441444620334	0.9835823660625478	0.9970788232462492	0.9941029458147648	0.9171673025830572	0.9816587653415012	0.0105556846770281
PRDM6	-0.6374566319710451	0.939450239511157	0.51706516486705	-0.66710664511842	-1.25369897636893	0.312621525592691	-1.40736436471351	-1.97259092826159	0.7641295807631241	1.29547406590391	-0.8976566720028579	-2.1844610348247	0.453924827796224	-0.991609443686732	-3.20224869397492	0.4539014488452629	0.199928816233271	0.372632671943241	0.0328112110838253	0.651460890355785	0.325836412024297	0.0021584184588216	0.8518584659452195	0.9970788232462492	0.9941029458147648	0.8824518470208118	0.6905117508064893	0.0099413973141222
SPAG4	0.484947211372408	0.888110426888818	-0.0771621375621997	-0.3376370909642479	-0.236365741095014	0.8086490499815949	-0.7115674597882529	-0.157391894596264	1.09490705560782	-0.265707593112254	-0.649742221658401	-0.589611295469619	1.55439550339248	-0.7029078933227171	-0.3618230956773979	0.291558929428643	0.791324492307374	0.518368204226162	0.5575679886906589	0.12490812133413	0.489308599059662	0.719842753571614	0.9671125129728644	0.9970788232462492	0.9945603279679046	0.6543691247936664	0.7876573122115551	0.8002948018876936
NCKAP1	5.77906742127335	5.7621988541475	-0.19366145006747	0.0874456313781156	-0.118042191660511	-0.444264152608976	-0.0031374066650061	0.104626518963206	16.6290814478702	-1.85277724843809	0.437991159297786	-0.801717700194643	-2.1746990092491103	-0.0085019093678953	0.664298827781084	2.0751236269262306e-13	0.0687159026268674	0.662857313614023	0.4257971283905449	0.0335006459089528	0.993242930848092	0.508816113978556	0.7998294191986864	0.9970788232462492	0.9941029458147648	0.569298751545882	0.9985068460510949	0.6208855207919236
MRPS35	5.22189908298048	5.32239856463331	0.0441230238059363	0.074251180238317	0.145346465599413	0.141185758673469	-0.3958117284366579	0.0493169750441333	17.2433555034418	0.3552324488249609	0.336447487158581	0.836747604722511	0.620953661186405	-1.03459528526982	0.289378770717023	1.58613844407228e-10	0.7235637638165991	0.7384785610595159	0.405803404485633	0.5367700768321839	0.314340306547371	0.7743977445002042	0.9537194106126156	0.9970788232462492	0.9941029458147648	0.8381998792232023	0.6819776729725895	0.8435153987168039
GUCY1B3	1.51842571368878	3.22365109941186	-0.1893110058826569	-0.1492561071563259	-0.0810845124026467	-0.523508625667796	-1.5137754360164395	-2.05064373503585	5.26516507535564	-0.680185452710533	-0.3387353825569361	-0.2175302368791869	-1.0103102553980698	-1.91359080353551	-5.66024790765642	8.23881734168215e-05	0.498770358961123	0.738196343097557	0.8284700944283969	0.3160964666862489	0.0718769012670545	7.453926137300841e-06	0.9172626804420564	0.9970788232462492	0.9954406673908088	0.7455076503020988	0.4103634959685947	0.0001552119127821
SFSWAP	3.93906410211129	3.19207754352015	-0.0185796569773815	0.0672817139316317	0.0762658555461025	0.5008914008486239	1.01939513153205	1.1109640605528102	7.2490760572911395	-0.1170639048154109	0.236274259141542	0.351376519424585	1.7877550844940902	1.86713332982649	4.73815385460271	4.48614415989209e-07	0.9071725000335592	0.814020258003093	0.7264573680176329	0.0784339218700271	0.0721029789460671	2.7798877954987103e-05	0.9864779019321896	0.9970788232462492	0.9945603279679046	0.6135906943632478	0.4109006165062608	0.0004055370725559
TNK2	1.9331078790347904	1.94152233974382	-0.142753623382917	0.1753522078299159	0.10221373870422	0.427895388487895	-0.196032647804189	-0.146597399547416	4.8002052375941	-0.679580132989677	0.651426578741626	0.352086130512993	1.13332469051428	-0.372151206745661	-0.62266128820559	9.45501916928324e-06	0.499146954121437	0.5170330711804	0.725895419993788	0.261178060255184	0.7109725534379929	0.535652657552231	0.9172626804420564	0.9970788232462492	0.9945603279679046	0.724964801412142	0.8939552910797137	0.6442826730097034
MON2	3.802154172346	3.88189366658726	-0.194015474899771	0.0683018358049079	0.0389830755532356	-0.0071537579847968	0.0562105721156026	0.2886805438397439	8.981026294338811	-1.07724195235046	0.2205716095239349	0.1575419489600799	-0.0218501214023376	0.103495260229889	1.20540283726843	6.91734205121483e-08	0.285304437969664	0.8269117330904608	0.875301254415538	0.982633771840496	0.9185756399171492	0.238225846061746	0.8681919169319862	0.9970788232462492	0.996717600422257	0.9946158669205352	0.9744325572396644	0.3512763272780965
CDH3	3.58946091294182	3.68285885912237	0.216818465040489	0.0337817996372511	-0.249807647385541	0.330123236722858	0.230060307195438	0.7275923623130649	4.82887773972975	0.8761911904838341	0.0772239240040685	-0.7592044856840859	0.721431419705384	0.247752589025798	1.87003423183348	7.29823380772527e-05	0.384240429845174	0.9386790488087108	0.450570954943849	0.473263473099813	0.8054822918041171	0.0669322755040459	0.8947085723500501	0.9970788232462492	0.9941029458147648	0.8145534230323568	0.9324088497391352	0.1335701174687901
GPBP1	6.087455435076929	6.15612048555144	0.0075403532116677	0.0421119313522177	-0.2333138515836749	-0.147967362141242	-0.0139063882882458	-0.133070634806728	15.9848395454021	0.0582931357329386	0.174393551733191	-1.28209167633598	-0.6176709624149339	-0.031062424035632	-0.688587275185698	1.27989625807723e-14	0.953699221045996	0.862090038066639	0.20450064414561	0.538988880762621	0.97533491069874	0.493674626724507	0.9950158156358904	0.9970788232462492	0.9941029458147648	0.8393317324805973	0.9932861468923968	0.6070417891776954
DGAT2	0.222211603847778	-0.752852120303302	0.274610210880126	-0.0934919644954616	0.388701919176701	0.9477728162450872	0.9801272303470908	-0.639728227249984	-0.704379361591082	0.751921342746721	-0.137725004121805	0.760201269229234	1.4440017866945702	0.75286611289563	-1.13162931150817	0.489035300262072	0.454864297744882	0.890891715530715	0.449951106425445	0.1535279257294459	0.4568462364589399	0.263924204297861	0.906710234983276	0.9970788232462492	0.9941029458147648	0.6727999280430833	0.7712870948604821	0.3793655186234157
[truncated: 18,755 more rows]
