# Supplementary material for: An integrated cell atlas of the lung in health and disease
Source: Nat Med. 2023 Jun 8;29(6):1563–77. doi: 10.1038/s41591-023-02327-2 (PMC10287567; doi:10.1038/s41591-023-02327-2)
Supplement: Supplementary file 4 — Results of modeling the effects of demographic variables on cell type-specific gene expression. [file 41591_2023_2327_MOESM4_ESM.zip › SuppT_X_covariate_modeling_gene_results/Plasma_cells.csv]

	AveExpr	Coef.(Intercept)	Coef.sexfemale	Coef.age	Coef.smoking_status_num	Coef.BMI	Coef.anatomical_region_ccf_score	t.(Intercept)	t.sexfemale	t.age	t.smoking_status_num	t.BMI	t.anatomical_region_ccf_score	P.value.(Intercept)	P.value.sexfemale	P.value.age	P.value.smoking_status_num	P.value.BMI	P.value.anatomical_region_ccf_score	adj_P.value.sexfemale	adj_P.value.age	adj_P.value.smoking_status_num	adj_P.value.BMI	adj_P.value.anatomical_region_ccf_score
DPM1	4.66654393628342	4.708375818360911	0.3933913351054839	0.476020099885695	-0.566950339250302	0.109323591319381	-0.296509885328916	4.71490475473851	1.043753869993	0.652558336994364	-1.17755526153421	0.206907614969084	-0.2304878754997789	0.0018721370241436	0.312156466209773	0.523382389578251	0.257774559657534	0.839168782761238	0.822083063925499	0.7853232969510044	0.8656707132940633	0.7160604951395063	0.9478614896999072	0.9902235550719912
SCYL3	2.09206006530409	3.2682790019614303	-0.6964864049940319	-0.1011029710116769	-0.552003611879749	-0.9673064789687992	-0.241463714634755	4.27262413149022	-2.09411737635476	-0.1563883827625589	-1.3852451563234698	-2.13543989995352	-0.235883979117745	0.0005830064541017	0.0525271407115119	0.877683150406359	0.184987725947878	0.0485320030013446	0.816515606860725	0.5354048785077026	0.9703234325084096	0.6474774441969295	0.3413434627126126	0.9895413317154148
FGR	2.22848924594836	1.72659491116626	-0.6842412203475631	1.64812785127446	-0.434743256087558	0.3021416751944989	-0.376668640217473	0.997924385224452	-1.1199740403571898	1.58466652165494	-0.593306093908621	0.377072118632082	-0.1765914150047699	0.341972119917905	0.279713336144216	0.132936570457915	0.561270943079258	0.7110838255627991	0.8627285716567958	0.7728422370559929	0.6087481568962998	0.877412254966051	0.90539021137506	0.9908083063152344
FUCA2	4.60594773826264	3.9704921747468704	-0.338767193214638	0.0999368899554741	-0.7764449131902701	-0.0670642139430693	1.25948078143299	4.45163433406024	-0.9589997082046908	0.151438741734516	-1.83758961044403	-0.143424030027029	1.09988096050858	0.0030332897762444	0.355307550628693	0.881618692063046	0.0896208188978931	0.8886175355008971	0.299230671973266	0.8078663168413701	0.9720106704635612	0.5292461443356167	0.9637684661668476	0.964806969173007
GCLC	2.11207547156054	2.4009498897433303	-0.8753565490643249	-0.711677030853779	-0.3382085900191131	0.0935175276138749	0.67381004813605	1.3718362750019	-1.4418250503936898	-0.6086936251476489	-0.444643884403057	0.1080347258722169	0.302537040306013	0.222092181832553	0.168651146728224	0.55128032787184	0.662947085945484	0.915376508170683	0.770246926766475	0.6905644479181551	0.8725928149268767	0.9157219152532332	0.9734362747557932	0.9885608570206856
NFYA	2.25155620985376	2.07280744958317	-0.0435813241016875	-0.5758953919339731	0.5675806355737221	0.15160075724976	0.36698310924953	1.96645094501536	-0.0958972012500631	-0.645980960913026	1.06114051676226	0.257402212710895	0.2608170762278869	0.0668411246788601	0.9247930682567828	0.527448874260815	0.3043818998663969	0.8001493890921609	0.797560733956664	0.9855729340818844	0.8661593663504562	0.7461730164319847	0.9340531925083764	0.9895413317154148
NIPAL3	3.0213315408848	5.38317388559024	-0.423869034000346	0.3244430850125039	0.08445072189177	0.6277014723216321	-3.3237996194802704	5.49327079877049	-0.925387538181582	0.347173162055982	0.152321679082768	0.98241039791904	-2.3248104794988103	4.9097105146312e-05	0.36851216052909	0.732985725262966	0.8808374862277779	0.340520744826955	0.0335649752506777	0.8118047335388482	0.9369849474987042	0.9750184369918584	0.7093987955772134	0.8602794120033653
LAS1L	3.4320627150854395	0.393902737922771	-0.0289853614231144	0.338338464983366	-0.125811982434672	-0.213373457733854	3.56591065276642	0.332827641583728	-0.0621785144017116	0.390838367459262	-0.232074822185073	-0.374089729006884	2.39263431709724	0.7484080156703392	0.95175658730511	0.701199506737781	0.82018548013335	0.718257870090922	0.0393565711661175	0.9912019700228718	0.923715103836526	0.9611324283227652	0.9065865058407824	0.8602794120033653
ENPP4	2.48040673557926	3.24278415201422	-0.366451862215881	1.69681883366353	0.352078408011394	0.8342597183594599	-2.77963991099294	2.0532129746706	-0.520137087122323	1.23977025875837	0.428267174169526	0.8720226607612741	-1.2441605870191002	0.0567762020249627	0.610090211257829	0.232936539490891	0.674166006287311	0.396093502546946	0.231359281770358	0.905157189179696	0.7042110702135111	0.920242961084796	0.7506961882775067	0.9525433213215332
ANKIB1	3.137704988084141	2.59822946914836	0.021346185117771	1.70857724334791	0.0253310854127978	0.494555832134001	-0.979039643453725	3.04915933359827	0.0593050174855952	2.41846828716294	0.0592617740880524	1.051476924948	-0.846327287776279	0.007652190353994	0.953443572752629	0.0278745742217409	0.9534774780562852	0.308661899930125	0.4098501013130011	0.9912019700228718	0.4217270208034789	0.99235594937082	0.6823266984123398	0.969224357473669
CYP51A1	2.43559044005908	4.05548736398654	-1.14998294025254	1.8539110424629095	0.0182495582539927	0.499632096911981	-3.44154952611238	1.8236104206556696	-1.6766123910763502	1.58065848237542	0.0248407726129377	0.531409610433387	-1.2701041281751	0.106276555317661	0.1146996617692769	0.134444628998454	0.98049593642136	0.602612664193704	0.232971330413713	0.6343565182406228	0.6090076314624606	0.9977606551122992	0.8614332075697576	0.953753068289772
KRIT1	3.5841613394825096	5.14154363382968	0.0434495877885066	0.30407808089349	0.270492811214142	0.145662857131911	-2.1956790896250302	5.854922543108351	0.111153263088289	0.379160763072709	0.56969209966757	0.273544232802846	-1.7864692162101798	0.0008858913064661	0.91333483386934	0.709666372133958	0.579712633054114	0.7896285501595519	0.1035873843752669	0.9836923389638368	0.9270109757323648	0.8851134170973132	0.9314169088627916	0.904260427084668
BAD	4.76405402247359	5.60718204545768	-0.0666191916910188	0.0714240546971516	-1.09343991315274	-1.2465656232213502	0.0837160834423047	8.64296894077431	-0.242199008290575	0.128826909033029	-3.18959393421695	-3.30922135906039	0.0966411505952613	2.0057168362213301e-07	0.8117030788715559	0.899100102778269	0.0057010066806709	0.0044323508176504	0.924211548685722	0.960806313214614	0.977342385959535	0.2892610132887313	0.1422164259197368	0.9973421263540556
LAP3	5.21899406402313	4.26625724156115	0.282998706877249	-0.550608800092235	0.5929933628740439	1.04778310634027	0.7692045273681709	5.55403541154709	1.05797972513662	-1.12030753987287	1.8065264632819296	2.89035528330988	0.8065515822514979	0.0031022002706186	0.306081083712562	0.279521965953975	0.0908970685516024	0.0114789607646097	0.447322632165525	0.7821120989365714	0.7373284703429119	0.5311816613404176	0.1982740676977991	0.969224357473669
CD99	7.023580862410129	6.1109428450028	-0.454013732705583	-0.905983868664592	0.257093256311698	0.733527796808251	1.53642880774613	13.1315395025629	-2.2667189881582	-2.45590955788646	1.09074783819736	2.77252488379977	2.4530183347384904	9.97458914068454e-07	0.0448823057869468	0.0262958884199165	0.2941655278419389	0.0160899981938082	0.0323385877648027	0.533064023289554	0.4154113445713799	0.7416911086663407	0.2226357682365476	0.8602794120033653
MAD1L1	2.71065385080292	0.824415250341489	0.889304630695254	1.50963901850169	-1.68587388149203	-1.51417489738058	2.05540770016832	0.47630372151736	1.94751860017922	1.8517461226723504	-3.04031221291638	-2.25603699459965	1.0123571422677	0.643407942604439	0.0726010796768317	0.086352685717431	0.0087145432778666	0.0400076494068403	0.328643377184066	0.5698408778877685	0.5456653102324308	0.3231153820771602	0.3194299022211337	0.9656230005467156
LASP1	3.4824705649716603	1.59273075056158	0.50149319830997	0.1685229284407	0.266419959848481	0.0955736716015566	1.7921028013068798	1.87872050990969	1.4583256608960802	0.2495092207876339	0.649838542149933	0.226604268830543	1.6528073580235298	0.0786269704813932	0.164101233983015	0.8061418815915	0.525017401128941	0.8236011740626501	0.117854571696879	0.6840354192188401	0.953920418270068	0.8627273067776502	0.9421589367329872	0.912045620138521
SNX11	2.30911009817014	1.33109730873648	-0.6581886919080029	0.90876850888494	-0.0546812420665079	-0.13373695841388	0.798388306445021	1.33597351553328	-1.5436143164831495	1.12861668231441	-0.110252191861967	-0.237323726763779	0.59674951333464	0.200250416333812	0.1422280803472879	0.275698556418533	0.913580446403365	0.81541773532609	0.559024684783939	0.6685105847159404	0.7343650871229945	0.9823412370991566	0.9402083397258362	0.9761813791158832
M6PR	4.955781940446269	3.7197474522027294	0.081248188668037	-0.3665669824848521	0.235218227358658	0.0999633248268524	1.6045194835758	7.224948911219389	0.386631918037127	-0.9035146489220148	0.94433322656484	0.374719501971061	2.41020645845902	2.02633309350265e-06	0.7041222815470451	0.379655231933548	0.3590423071444379	0.712789351785779	0.0283374523909139	0.9334118108022748	0.7963498750805352	0.7825790353017215	0.9060948866985866	0.8602794120033653
ICA1	1.53248336006441	3.20523705624296	0.175377379319151	-0.164019221931481	-0.643578525695595	-1.7647665625619298	-0.784565693554876	2.53011277587644	0.3140171178582439	-0.14645073849175	-0.936695468832777	-2.27682759080248	-0.46251845782869	0.0222805153775762	0.7575652094410791	0.8853949209541379	0.362839650744801	0.0368857715806114	0.649937259187973	0.9471369393442878	0.9725742828101364	0.785092144775066	0.3107869451972631	0.9852274234418807
CASP10	4.73714863949794	6.31905916405717	-0.135065505562307	0.445430489246972	0.34323243448981	0.2582540729070059	-2.40205502070408	10.997212004224998	-0.529900240861014	0.858362770790345	1.12478467423491	0.7407665573942241	-2.97437325440565	5.15062490452501e-06	0.604762816514008	0.4035292829056169	0.282037996259141	0.472203534609152	0.0119309574874935	0.9036503291856426	0.8083865472161449	0.7322957129521498	0.7959070077854412	0.7603584440048002
CFLAR	6.86707791075045	6.27611887829342	0.4697999573623039	-0.046343070103274	0.23956068818572	-1.10188952204128	1.14651193810305	7.016088424554581	1.33944627201132	-0.0721694979530885	0.568252315952559	-2.32767979586129	1.00214151582968	0.0004566997531369	0.199812616138468	0.943368361373003	0.57976819052229	0.0375426673539602	0.3454439371731839	0.7186045379480703	0.9891265848916448	0.8851134170973132	0.3136341222406318	0.9661180624859244
TFPI	2.09541853819178	2.6932902349087406	-1.0708942711338	1.00090952393781	-1.36642175656037	-0.0851293205209709	-0.511888941010634	1.60519960286182	-1.49659312027524	0.734172154788005	-1.58965598055243	-0.0886068733323946	-0.228913923390461	0.128003655533503	0.153964318226571	0.473466501847563	0.131474703119812	0.930493945146229	0.8218361259850429	0.6793211186991632	0.8442857275669525	0.5959058156984479	0.9776616643826032	0.9902235550719912
NDUFAF7	2.30667938566917	3.03762997926494	-0.7368303764542141	0.144058670825009	0.0772073953073912	0.290358575594206	-0.8158185302820942	3.776333062231741	-2.12901585096108	0.216809200336097	0.18964100285998	0.633005779308853	-0.754695446891952	0.0016532687397222	0.0491341967950142	0.8310973713326051	0.8519753982667629	0.5356732532724179	0.4613965082219839	0.5338600735151816	0.9580222344712678	0.9691525304066044	0.8277188502212534	0.969224357473669
RBM5	3.91663804203407	4.10363717952327	0.4474221358068739	1.1656633469412	0.7643350785094171	-0.0242219769599941	-1.5680526169028	3.81974923017811	1.00244613834863	1.32619618049167	1.45594736670381	-0.041128354471581	-1.09818574554286	0.0103208650216046	0.3344979508601889	0.203473597807317	0.1771840611103809	0.968070664776128	0.300639722979715	0.7983013040523746	0.6784816990872475	0.6414117285561473	0.98991677931557	0.964806969173007
ARF5	4.2293717239454	2.81767653407184	0.559038971015555	-0.407790496127722	-0.485182591176079	-0.440807507241896	2.21848102907602	1.57487215092702	0.8926795699305742	-0.3621548595562929	-0.660730686850389	-0.5330362145471501	1.02983431000465	0.145826147067069	0.385267816102727	0.721981766997003	0.5185194887228021	0.6018951891436191	0.324393119407608	0.8190641277844005	0.9338862591148176	0.8608034969684397	0.8613872307181076	0.9656230005467156
POLDIP2	4.2679617894742	1.89099946866288	0.561208005387163	-0.2821202141027381	0.206063699541999	-0.3035360463960689	2.9846695808276897	1.93076826122462	1.48947736216088	-0.391655468194117	0.46230518866428	-0.664925870964557	2.46545869295946	0.0714286526353107	0.155808846654071	0.7004798211475309	0.650086910319972	0.515568396627906	0.0253747704233134	0.6793211186991632	0.923715103836526	0.9123798921198376	0.8170274856844235	0.8508939381912055
AK2	4.885766183696269	4.959432166253469	-0.137068036284654	-0.127641137179827	-0.50395671525543	0.579231817450373	0.0259663237487383	8.1147721339214	-0.534489505084664	-0.248969164988061	-1.59490330778832	1.72141779952301	0.0314711089105307	4.60748402959213e-07	0.600352013763547	0.8065523622387031	0.130294084235413	0.1044491382578109	0.975283072147232	0.9009950634950512	0.953920418270068	0.5957512684794974	0.4607367543150107	0.9973691709152438
CD38	7.18036137467142	7.70180585232928	0.218989534735765	-1.6545395354343302	0.225434983144252	2.12129938421733	-0.59653608190175	8.978728241260411	0.912262805073847	-3.7779536761642496	0.756295518771895	6.11505098747813	-0.581345829634536	2.48325533004735e-06	0.3767106641177909	0.0019342264341386	0.461201742544619	1.9398200473871695e-05	0.5703959987815601	0.8145352211654072	0.2848616382277347	0.8343571507716939	0.021466347753334	0.9766946277013134
FKBP4	3.98254787253733	1.82278559091845	0.0959303833556211	-1.82309619453138	0.0340402568840018	-0.20457110199755	4.09576955222606	1.50480956250286	0.208544423708458	-2.09284851418581	0.0621552678873121	-0.371135027977003	2.7905318309327205	0.151857127984845	0.837435593596511	0.0526544539925488	0.951209019856893	0.7154053371458771	0.0130945593235285	0.9674223484840568	0.4954099703496238	0.9923060239888308	0.906325470869864	0.7664514178406329
KDM1A	2.68091151083232	0.881748875411957	-0.0704445976202832	0.611848102384089	-0.281437471840699	0.44267010189279	1.60613052833958	0.7567802069360959	-0.146057889382096	0.665687577311191	-0.488352362399547	0.727601389157535	1.04603901139237	0.4702129513674999	0.887006003227874	0.515289360316537	0.633173019396147	0.485122112718415	0.318526289698362	0.9783400386507632	0.8633612451991618	0.9064671493531709	0.8023439938794598	0.96550782422854
RBM6	5.28281619292314	6.2541884489356505	-0.220747415052298	0.359331095763897	0.548547157000159	0.23800401714817	-1.57507317005708	7.64372341152042	-0.605426342799334	0.4908613250331129	1.27023016513283	0.484093422065229	-1.37387036847353	9.963175713601031e-07	0.553387194296489	0.630188810072447	0.222164380957394	0.634878979759066	0.188425027206678	0.8848217218213951	0.900509237053445	0.6888043807569492	0.8751591104120768	0.9256930899484972
RECQL	3.40836595534543	2.45738336116042	-0.3957566126574249	-0.128998590952522	-0.0335136116751864	1.7431401164550802	0.4993457508304	1.51778897722767	-0.5976289205341689	-0.106332408553642	-0.0438010418020419	2.08418640117466	0.235895827817623	0.1659079222160639	0.5617087008924361	0.916670246270513	0.965703018297461	0.0595999463937609	0.8180270400606899	0.8882857686299337	0.9817343893165342	0.9937648485933268	0.3704609329621726	0.9898212851033648
VPS50	1.8809756930416104	2.4882758499269504	-0.2898887342510819	-0.8252077485982621	0.118819140334366	0.924088423792856	-0.479757672662438	1.73420424338611	-0.485332371345916	-0.7438819921984949	0.169901898229173	1.191790643062	-0.256037882113808	0.119598078099657	0.63513453999391	0.468017406521349	0.867566120845917	0.255034491252474	0.802867605075021	0.9143648434052118	0.842245501374613	0.9730980631401032	0.6385394590082994	0.9895413317154148
NDUFAB1	6.678935217498339	6.26397514225041	0.0854781866049665	-1.1212152460018	-0.0801424732013915	0.0930707444545233	1.3374439099082098	12.8082367605934	0.402504268263875	-2.75685532473055	-0.313730909772722	0.330350383810357	2.02301154329626	7.957528121645338e-10	0.69263941521604	0.0140348292543877	0.7577786025946399	0.7454213886714108	0.0601119555192875	0.9317524111316516	0.3725349590750409	0.946161140474724	0.9170631500887432	0.8801720933785159
PDK4	1.58762266093629	2.8810884912366004	-2.24166612046678	-1.9982848478875903	-2.5753092706622795	-0.952932084634131	2.54651840748826	2.40828507131574	-4.26446563001488	-2.07127496652273	-3.98696032576017	-1.31103049040843	1.63723100751115	0.0503969143020822	0.0044244653383117	0.0618662949136107	0.0016703560841809	0.221064348814595	0.145603536967208	0.3684480661206532	0.5142100543139533	0.2024126076030217	0.6057139901922586	0.9198404784035236
SLC25A13	2.25546533688367	2.13476644477746	-0.110624972865307	-0.574614873209735	0.12625141034972	0.3027276215349039	0.463047828708916	1.6054576421423603	-0.199686038496635	-0.5485250717544621	0.193727299020857	0.4239889443005379	0.26800725522744	0.143675008243873	0.8448567075148851	0.591169605245674	0.8493093401334371	0.679103322156841	0.793700874186991	0.969302894964832	0.885537046845826	0.9677526559724016	0.8940305664793702	0.9895413317154148
ST7	2.48447483334468	3.9829803559782	-1.27307325717699	-0.304109436659358	-0.540184270609621	-0.8455650090529391	-0.258384024815976	4.57075552308801	-3.3084852293733995	-0.414329865475489	-1.1911660254671002	-1.59857509890016	-0.219044802862875	0.0021821961056937	0.0072885831990271	0.68485044366605	0.2560593728609189	0.134509033833405	0.8310217937806299	0.4215688814973438	0.9167336378758012	0.7160604951395063	0.5067546876306638	0.9908083063152344
CDC27	3.68947118862204	2.37049259723833	-0.552002045684473	-0.8145851609255209	-0.220038741693183	-0.0161785752627753	2.6557906439977	2.47607760584384	-1.47722187507236	-1.15703521400495	-0.498746987865021	-0.0347526726914902	2.21971394177048	0.0248400255086209	0.159028724464897	0.264240697543708	0.6247445782553659	0.97270683226261	0.0412370545246447	0.6817329967553871	0.7248312171290073	0.9036183659194909	0.9908284343362216	0.8675076150306394
HCCS	3.1921658078671	1.47818856105593	-0.380039852232936	-0.759062558616134	0.403728946502486	0.9914934436180992	2.1796077852807096	1.18828963792105	-0.8408599610550308	-0.9245357450270508	0.750408142298905	1.67485550826322	1.39276850310356	0.27652491463481	0.412837333838647	0.368943746722956	0.464906204720477	0.1156012602319059	0.199448438853305	0.8297639655031226	0.791533410101932	0.8360860897353454	0.4772631296652985	0.930272319389714
DVL2	2.32520929334705	0.226373889114707	0.442739901676671	1.24130500764914	0.3856336224386079	0.998440617803379	0.5425918351445421	0.1653415476805559	0.75737106299117	1.11141788749372	0.555943965082766	1.3453004861341	0.291427765596757	0.870746208055182	0.459836928734409	0.282811041645375	0.5859402867025961	0.19728620714215	0.774468479078384	0.8521646579802902	0.7397157322440331	0.8880034452915195	0.5829952013263717	0.9885608570206856
UPF1	2.26412045692808	2.07812508346987	-0.235380307906876	-0.0744249472657851	1.14857816664348	0.293292929343095	-0.319453482203708	1.58977117026899	-0.417712939640342	-0.0686590797373492	1.7676065454221002	0.4016361279252329	-0.182359829002794	0.131448688882469	0.6817088031079821	0.946111735506362	0.0961892985599844	0.693265506376176	0.8575908624580291	0.9308995127934754	0.9899220140413156	0.5368562994555894	0.8986538841051428	0.9908083063152344
SKAP2	3.65791858576315	3.87058926809076	-0.5790210964421411	-0.0051435882835663	-0.55348356151239	-0.298100777566582	0.463108191231284	3.9325125362437294	-1.38939415099029	-0.0063072611483013	-1.10416918241091	-0.540293829438251	0.353666689343835	0.0011894736445201	0.1837466749487039	0.9950455396034408	0.2858492175328029	0.5964357246112321	0.7282058581754101	0.7075596211210383	0.9978869656363556	0.7362190220124589	0.8586986765082005	0.9885608570206856
SLC25A5	7.092492786015071	5.88826750258397	0.465396992907775	-1.45615628669777	0.198907112011093	0.501673826818931	2.07366750092234	6.885300851212139	1.3508550880737298	-2.36493867791149	0.492609186060162	1.10627279523502	1.8855414437472704	8.78570236211373e-05	0.1967891243952589	0.0310999441765865	0.629638144868586	0.287652890986449	0.0869745160718867	0.7167865411272147	0.4382308491919928	0.9059842279553206	0.6637752205199053	0.8955860684819491
CCDC109B	4.37062200069517	3.7371453545317297	0.575216906358474	-0.3668149433984369	0.580728805050418	0.257503894772262	0.4736777700510159	4.530197746630139	1.65942816648811	-0.537359509463029	1.4153746511438798	0.58719199621152	0.4405572351238829	0.001819087902756	0.121365357715674	0.5984617654936	0.181174966723046	0.569654250520897	0.6682474436278599	0.6469276598376061	0.8881930282251465	0.6439935249848773	0.8444624728454447	0.986182802005083
POLR2J	5.769332652204889	5.93646957589696	0.533579623325787	-0.570626892805937	0.927022384655728	0.0646712915998068	-0.326115881271662	6.29179088137591	1.66814640081589	-0.926802221790196	2.23529227934126	0.142403060684539	-0.276022778448003	0.0003763034998454	0.1153232411525419	0.368027419032792	0.0404489126599683	0.888570486298755	0.7883627901778291	0.6351124939468401	0.7908821753797186	0.4457867143986715	0.9637684661668476	0.9895413317154148
DHX33	2.17016687966768	3.1976905541776697	-0.255965821597192	0.629068205951392	0.298280429753305	1.2842585686461	-2.47716828000189	1.9760535590144697	-0.383219480561901	0.508646566231155	0.379745278794581	1.44859654358964	-1.15248965080985	0.084627949982161	0.707060051978134	0.618075899560682	0.710144290778863	0.170437162276928	0.274662431989452	0.9342169376645568	0.8946815217007906	0.9322990332087744	0.5545778853737618	0.964806969173007
LIG3	2.3917639612457404	2.66550418878886	-0.2286105380102339	-0.0016119572087942	0.2408069194506	-0.0674521015264032	-0.344482171555992	2.33209869621982	-0.469005280365363	-0.0017039665432282	0.417525654015936	-0.105490840800665	-0.226803644005576	0.0330857451577928	0.645392870329674	0.998661496695816	0.681842968973897	0.9172975498797272	0.823448771957805	0.917782634944752	0.9997062609325004	0.9228355755688448	0.9740756781975058	0.9902424254901512
RPAP3	3.46802103044375	3.60694287911926	-1.3728919608576	-0.599038217852583	-0.493431521556071	0.356604029244927	0.948960157529365	2.23881501419167	-2.15827588973776	-0.546408342504857	-0.6941004658904749	0.4415505191951699	0.466084887215928	0.064434008349209	0.0470614111877452	0.5926180839915339	0.498675082103059	0.665592248627825	0.653810780728989	0.5337431654530702	0.885537046845826	0.8523777938380815	0.8899111472870223	0.9852740609068652
CIAPIN1	2.9018675288613	1.84970935410576	0.2134014882840849	-1.8945917625284696	0.105893323933603	0.192066314936658	2.58786250818225	1.5308103006944298	0.4385288982402809	-2.00828950137832	0.18030278243653	0.324559873440039	1.71646077833929	0.145346994207143	0.666866508916793	0.0618016928464264	0.859178766147592	0.7497189111069371	0.105371276551386	0.926229306945869	0.5142100543139533	0.9712859321646676	0.9193724232883465	0.905887644166936
SPPL2B	2.95431550391903	1.94969024015008	-0.4341535495065929	1.10620902415804	0.0627033601599375	-0.3699302961060199	0.747119093363914	2.04127663213821	-1.09929488229245	1.4640500189809498	0.1368016958001	-0.7263791489729751	0.5971448071076629	0.0580739069418005	0.287905750059973	0.162550660144996	0.892894143318608	0.4780991179899949	0.5587671920403461	0.7760670560140871	0.6410504460568488	0.9788216638336668	0.7979387765247018	0.9761813791158832
FAM214B	1.70772700983571	3.10874848046641	0.136773794967096	-0.591814316688091	-0.0573526727783974	-1.481537989362	-0.452305867186625	3.14548964665833	0.340932799851885	-0.762470755372115	-0.1176809454596759	-2.66776111135423	-0.360284013529997	0.0127728430338722	0.7377818007258772	0.4570741230423	0.9080480956492322	0.0199608992626357	0.725635780692246	0.9425892853544122	0.8359690929067786	0.9823412370991566	0.2443252839084011	0.9885608570206856
COPZ2	1.72905778652557	1.8598227583068896	0.801240377184788	1.23794541791	-1.40813986579698	-1.9626789538875904	0.129671070623214	1.96512545010177	1.96098647206715	1.5030805747728	-2.73157128754256	-3.58065894216246	0.103703982409928	0.0670066748080794	0.0675260014702182	0.152298535505667	0.014783291841679	0.0024992763287929	0.9186930354097608	0.56604119076487	0.6286789908237999	0.3472004983501349	0.1220368564610061	0.9961635306422376
MSL3	3.68017488344984	4.214099167490049	-0.0013874143351316	-1.75572532908169	0.574047659497322	1.5461605380543402	-0.0876231965956937	2.95503461758058	-0.0028580707104891	-1.86128233346661	0.916553187271126	2.2263763485563	-0.0494376007472271	0.0294601060243149	0.9977559583831872	0.0817070240348294	0.373189160456008	0.0410920634106109	0.961743089472878	0.9992052057393476	0.5360326157417439	0.7888563825362841	0.3235338499911439	0.9973421263540556
CREBBP	3.33712026939092	3.905157903946721	-0.484530829946717	-0.0857569148144675	0.624588640383616	-0.4465542756770519	-0.502470878438406	3.69132653474596	-1.3921630963557698	-0.124969234845978	1.4014541200193	-0.903176472150188	-0.381866495825571	0.0055963137931287	0.183158679769462	0.9021046025672592	0.181187095135927	0.3801735345017221	0.710256681980687	0.7075596211210383	0.9779779443839168	0.6439935249848773	0.7392477883276254	0.9885608570206856
GCFC2	2.6518462820552595	3.76377764556418	-0.1158242252707869	-1.3695526617349	0.1189831877519149	0.426303584332806	-0.445965158402938	3.70696052583256	-0.268342345215482	-1.64190570967312	0.229637046062387	0.7457185094810981	-0.331499092488343	0.0086995970598256	0.792546584292156	0.1211403857638639	0.8220842470393019	0.470410551145	0.747842252852662	0.9559732184328872	0.597263964584148	0.961441196661038	0.7955767257834775	0.9885608570206856
WDR54	3.95982580938312	3.59019652125646	0.241499292286404	0.4326430475989389	-0.498990961306519	0.5711812839977379	-0.092957664903902	2.60081601735714	0.517120378774665	0.475274492948352	-0.85704707512998	0.835983852836882	-0.054783234888763	0.0295229508813009	0.612197762988693	0.641033324808173	0.40427433404462	0.415742590611857	0.957262937426218	0.9056995745057932	0.9049590737203814	0.8020085417796948	0.7606095068299423	0.9973421263540556
KMT2E	6.05100820975178	6.43209807639104	0.195151597481241	0.674361635226772	0.8240604105729971	0.460445380630497	-1.58521430971394	10.0134354450249	0.722311375082228	1.30754677942887	2.54933157383075	1.26159967781359	-1.8291162550754696	0.0003020611648204	0.482113304837909	0.209819872140131	0.0281526654527251	0.232495622101083	0.106980374124348	0.8622291514658295	0.6845896387479665	0.4166320717160987	0.6173055815625236	0.905887644166936
RHBDD2	3.9530657710992	2.6257149309859504	0.791441777143982	1.06274235061577	-0.4731315989783499	-0.265358136235633	0.7697703462971149	2.83902968080326	2.101709721436	1.40776053934283	-1.03060722741667	-0.5598375804545921	0.640587804558402	0.0239564792416704	0.0614399588765843	0.178340793521387	0.3216932762921359	0.5938416616360881	0.535812224920294	0.5552310015586955	0.6576856969482167	0.7567328092852795	0.8573102459313486	0.974114642082804
IBTK	4.0854215616957	3.31309310527825	-0.185183220195012	-0.50937956723964	0.5917221141011071	0.404184483196169	1.1088434201281	3.25400405682123	-0.434292295406981	-0.614367323033052	1.19045826910603	0.747230124142349	0.8304111522653299	0.0049788828495279	0.669876007685232	0.547610175044853	0.2512298960021299	0.4657650302661389	0.418525558142329	0.9271160295564896	0.8721845443176167	0.7136741484880467	0.7913453067428878	0.969224357473669
ZNF195	2.45227881546799	2.95509188277432	-0.592208293292472	0.57419096527343	-0.255893350039721	-0.0487903983708513	-0.7423105608836821	2.20764301191938	-1.06423950878065	0.5534718819739439	-0.390894258660515	-0.0656678976629661	-0.421451184559561	0.0552740602679006	0.3053854829841189	0.5879677261069051	0.702040692653632	0.948628244978153	0.6813988729236171	0.7821120989365714	0.8852885133484929	0.9298452841968232	0.9830807518891744	0.986182802005083
MYCBP2	5.14143258836664	5.55824691522098	0.110097895746158	-0.353163152697351	0.2488819027272169	0.185303498164968	-0.378878521010872	5.256236313839509	0.273964406778581	-0.457176327644673	0.504183219547831	0.336335086365174	-0.27961944371905	0.0007040295672019	0.787641196809452	0.6537431371871409	0.621823485576562	0.7414391164908771	0.7851733262072049	0.9537132698670078	0.9068185783939968	0.9034001983770228	0.9154694851014044	0.9894310849569402
FBXL3	3.39925644720898	3.59919668275168	-0.513690220513572	0.528890908972355	-0.823952906792056	-1.0108754674773	0.530192574189636	3.5792555257539	-1.2823074121443998	0.691287681712995	-1.69885684543477	-1.8586611235684696	0.412530365102294	0.0060572803104528	0.218875037395837	0.499551581421276	0.112232487433399	0.0859520888862002	0.6876941296714921	0.7339507772535394	0.8541225681262672	0.5655600677452353	0.4257637617917319	0.986182802005083
ITGAL	3.1360583536646605	2.76241777620947	0.5917325133891049	-0.3392769884685039	1.18603768190137	1.23534555110422	-0.614270063161018	2.07586202086275	1.11861575112227	-0.338646960034539	1.87921077265012	1.79190129333772	-0.358374227817835	0.0691986750870857	0.2802031674379069	0.7392878649775791	0.0815975945816878	0.0954408786558268	0.7269669681492671	0.7728422370559929	0.9374509698296332	0.5211367685262832	0.4444011540063001	0.9885608570206856
PDK2	3.238090971896069	3.3772106215022	0.5468666831407589	-1.93090963659312	-0.189045761443981	-0.23111896271067	1.41832007971562	3.84478519791885	1.45837420048071	-2.52353748608226	-0.4051606908619799	-0.49065662986206	1.24321447970833	0.0014309720832675	0.164088034773	0.022578014827209	0.690725069710103	0.6303304262659399	0.231698473450595	0.6840354192188401	0.4024932729260506	0.9259427986693682	0.8738445622849099	0.9528141403642796
ITGA3	2.02498640351273	1.83733610978458	-0.2704960149746669	-0.447278074004199	-0.273623874599439	-0.964258617722419	1.30872520151493	1.86012679875642	-0.645178647225343	-0.54840983205657	-0.544800210549019	-1.75043175553956	1.01768086669643	0.0813512925882489	0.527955370646017	0.590981174371689	0.5934040008057371	0.0991914132668244	0.32397231885476	0.8763010648665219	0.885537046845826	0.8901760887486687	0.4513877951320968	0.9656230005467156
ZFX	3.24788455493412	5.07608355857755	0.178410130157873	-0.0532584744081208	-0.7300732489619459	-0.8395867957259481	-1.4115329610961598	6.05632317545767	0.477110434102289	-0.0677862799346226	-1.5497386268030802	-1.64891592692666	-1.22484584045292	1.6655341824239e-05	0.639735097113659	0.94679564643804	0.1407562808287349	0.118657422547563	0.238360756898465	0.9157662199447464	0.9899220140413156	0.6054789162491051	0.4809162445809931	0.9591932634395012
LAMP2	5.707686680153719	6.88949982861472	-0.278925000180771	0.22194021107569	-0.592576997545578	-0.8932812830589041	-0.64575783249514	8.03169415275063	-0.84672187434194	0.351514982275416	-1.4542379036526998	-1.93772809162304	-0.582939704040772	4.55641262632267e-05	0.409738888779773	0.729848334217912	0.167716012344555	0.0725354393140584	0.572369783017106	0.8272859310679707	0.9362524781882204	0.6315539941487762	0.3973170377460941	0.9766946277013134
GDE1	3.9439400580069295	5.0395403604167806	0.6089078471115009	-0.5675455699907629	-0.0002755443628681	-0.1720407170548179	-1.00046505287495	6.850851507687691	1.86215100896893	-0.830552042971955	-0.0006822883952615	-0.3990862906700089	-0.996638263300192	3.8972615664738e-06	0.0810506904041471	0.4184482458819349	0.9994640471848673	0.6951057412338929	0.333774979962222	0.5796803879225405	0.8162467278675387	0.9999169919690404	0.8993101697267303	0.9661180624859244
C19orf60	6.29585257269766	6.764288844231629	-0.134381031320886	0.489865733284419	-0.8511443193575351	-1.25149058721152	0.122955551522335	11.1936245091743	-0.595819902169534	1.15846295449114	-3.052624515789	-3.96807545189713	0.1584765792393259	1.09969425793934e-05	0.559633911114912	0.263713055647894	0.0081841088982394	0.0012656283135441	0.8774503238792059	0.8874620001749846	0.7241756429673732	0.3181048776140044	0.0969487817752954	0.9917160539128748
MAP3K14	2.0485631890264497	2.3164615106490003	-0.5022140729811061	0.199684372385082	-0.0215146117253232	-1.59613332297683	0.658663481029812	2.32695314739514	-1.2702055835158998	0.268873720585323	-0.0459127184778795	-2.92238766672884	0.520400842324378	0.0436385715386248	0.222627918680145	0.7916178358549251	0.9640514230604672	0.0113774529311752	0.61274835187467	0.7385680205625182	0.9498373796572036	0.9935471930707798	0.1975047960352866	0.9803243249425364
AP2B1	3.80912818309931	5.052818417401309	-0.3210613053043	-0.443897995832177	0.177771743363678	0.273851874866926	-1.1965360796319198	5.61266314412511	-0.854959533652913	-0.6093403643360811	0.3945618873803089	0.5464766083015511	-1.00657681759124	0.0013788623904561	0.407569241848751	0.5511951881630129	0.700264636899179	0.595655401449096	0.341247224246811	0.8263001960067803	0.8725928149268767	0.9297233884164924	0.8582814376884481	0.9661180624859244
ZNF263	2.1829309300114	3.0981467975364	0.1015084547819469	1.03813994878462	-0.483957186625701	-0.7446915688419129	-1.3821178058648402	3.33739549667593	0.252346956648899	1.29097209205845	-0.9925105435447628	-1.37523853247771	-1.10387413961226	0.0041768245699584	0.8039859660334991	0.215055387966142	0.335722238101848	0.188008874638343	0.285973389997594	0.9588813813808622	0.6894012473273928	0.7664697651939957	0.5729872147520313	0.964806969173007
SPATA20	2.80862104287009	2.24398887683796	-0.4022425186822109	1.33550798457733	-0.0632984433137801	1.04830598006779	-0.844676177954192	2.23897968426396	-0.944548557443989	1.63082406266969	-0.126573183108258	1.87942757943902	-0.6192455241722099	0.0397186101840397	0.358935646913982	0.122451928934181	0.9008551917001758	0.078524994526861	0.5444720637996939	0.808923059821313	0.597997917864657	0.980721554418817	0.4094856335587695	0.9741710104344096
TNFRSF12A	1.92445026268344	4.29165212407508	-0.3785032229467	1.34866136987473	-0.9940020041809052	-2.1618375634925497	-2.47431979784167	1.91528190069034	-0.509201756851759	0.957559877836483	-1.03489403474494	-1.99262918116088	-0.8842043257881791	0.0921338289513682	0.617826636020403	0.352938624063211	0.316167853095067	0.0637785899937948	0.396316576870234	0.9077325535215784	0.7828233633071588	0.7529012660807539	0.3794080687880842	0.969224357473669
RALA	4.2227706163770895	4.072424239189471	0.341820725656294	-0.289803263852593	0.2261426757624849	0.5251914940109721	-0.0390972624584389	4.421152759319111	0.873703736875626	-0.366916718918868	0.481265612064654	1.05640667158585	-0.0316882693367392	0.0004280321122953	0.395204259636577	0.718488598544073	0.6368434412988929	0.306473095666299	0.975112578104594	0.819726644606604	0.9321567765424738	0.906625767099865	0.6799731891858143	0.9973691709152438
KDM7A	2.15312659508726	2.68712171151874	-1.04981188251649	0.415605057125702	0.126110325608531	0.257522243861951	-0.5930304432467071	1.7613578750823302	-1.7212629061773	0.368377187838515	0.17693237420434	0.3150282226965989	-0.299572021286752	0.1129837747487119	0.1050265192815069	0.7175654487553929	0.8621662385977771	0.757311823250047	0.7701325128771991	0.6235352064755788	0.9317416478810302	0.9715506662746534	0.9218789838816396	0.9885608570206856
AGK	2.4176637909832297	1.32017246354504	0.079889467108382	-0.426814146725304	0.91800352173184	1.3103586143801202	0.5505193239762409	0.9794627573375848	0.155968891563182	-0.4602725512969289	1.5373591069395602	1.9880379358729696	0.321562975156622	0.3547952995684779	0.878028048351617	0.651546120470545	0.1457869171539859	0.0660865442877869	0.754278342957702	0.9761559123816388	0.9062983112107916	0.6117924008452644	0.3851178876393469	0.9885608570206856
PHTF2	2.61403392105316	1.97941064708761	-0.649961198339411	-0.6718965393251001	0.842248819317631	1.43920427074247	0.4615900115427	1.43969733322345	-1.12629461694269	-0.6140200075709711	1.26097804755603	1.95679312339206	0.25282823531441	0.1692318099850729	0.276650959803315	0.5478339739189511	0.225394326467109	0.0680558452504299	0.8036204852883321	0.7701982855412102	0.8721845443176167	0.6905065866105131	0.3892952612885572	0.9895413317154148
FARP2	2.9146418957055302	3.48214035896428	-0.4296325856586609	0.586394977604778	0.911753979911569	-0.1466751431881149	-1.23237200348821	3.04739876038074	-0.9164719089591792	0.658717471241544	1.67094301354594	-0.232621398610165	-0.8227356348654521	0.0129656156303806	0.3733985494404179	0.519707346321823	0.118527918392505	0.819361083659827	0.4269058157394699	0.8126613649640341	0.8654726006441118	0.5760705409352458	0.940934823955509	0.969224357473669
GGCT	3.58613649354081	1.21500268237727	0.775769397102328	-0.5029760056502379	0.165968125865974	1.24832852526095	2.21118626473565	1.06624341437451	2.4513259282076003	-0.8371448003697259	0.415702899072959	2.7326013650197405	1.6580091959770102	0.309742130019515	0.0277204760412049	0.416172431006424	0.6834035629266488	0.01513229410427	0.120325952036288	0.4876987798309093	0.815115930398897	0.923657892837642	0.2207746931827702	0.912045620138521
DBF4	3.85123533521405	2.16958784714676	0.14145456336521	-1.41342193047958	0.9536381982258608	1.60608408478219	1.95368284339902	1.28184756878826	0.260140121709205	-1.3808138737742002	1.43468458128389	2.16209916707907	0.962347884836864	0.229947335204205	0.7981361490826291	0.186401810537287	0.170771587930108	0.0462661292654503	0.355633419384815	0.9564868775138332	0.6654206442067181	0.6335528210330261	0.3379648210582613	0.9666546168375376
IFRD1	4.7397067750784805	3.35461472936104	-0.0726745945379491	1.3244055722175	-0.311705346802066	0.176368407281749	0.7286911759028121	2.58542062473269	-0.14261339150406	1.3678881014959698	-0.515736200331729	0.270793802680306	0.4330087623638879	0.019921721827365	0.8883759962079759	0.190253394642839	0.613091580213317	0.7900118989425451	0.6707889246751071	0.978764339752592	0.6707350372524181	0.8991771992210644	0.931496799064111	0.986182802005083
COX10	2.0239466047208703	1.5193115426313002	-0.3386094116338849	-1.29032660415676	0.0665750119769327	0.6570545907376489	1.40018700270376	1.02760199316048	-0.566257412738953	-1.1750025695938202	0.095500632783129	0.8566036409469681	0.7452032297173579	0.332136895454579	0.579843741234464	0.2576802479220419	0.925280764864303	0.407419521459856	0.472762207089161	0.8932284735852645	0.7222694030935372	0.9834414391839956	0.7558203271942189	0.969224357473669
PAF1	3.712772673898	2.9944093691912697	0.1262280501657	0.370179935573474	-0.2213736872778439	-0.3276278927060629	0.8024803658944321	2.94021912895941	0.301056945861804	0.444974798966283	-0.440733705770488	-0.6096232875865051	0.60363312693238	0.0096039741169874	0.767248201804708	0.6622988844839179	0.665302626700896	0.550671356813641	0.5545497720582261	0.9495292793731428	0.9101020803580924	0.9173921751495556	0.8351071514807101	0.976175980085411
VPS41	2.57127323015863	3.37994585876958	-0.411655203349251	0.117045918061724	-1.11315486269542	-0.459444758284891	-0.164055793097579	3.2236760659994	-0.940341690668249	0.140596672222979	-2.1025760183924898	-0.7901125023964191	-0.119636052798308	0.0114212814848925	0.3650839157283859	0.8900426106005072	0.0549177322405266	0.4457764922676199	0.90700210206556	0.8091755241597944	0.9741075245586996	0.4753812595042148	0.779909623753521	0.9946682126002004
ELAC2	3.63008640329996	4.79584720733321	-0.234426593094468	0.222531388565123	0.48741523664517	1.21153605946944	-2.2816784739994	6.55968743148203	-0.7088844159383821	0.3312559750764149	1.23373326309929	2.7120277058721203	-2.18147079747347	6.56996851664151e-06	0.488597359926556	0.744750069543	0.235119003975261	0.0153880486949076	0.0444118331955938	0.863270606325345	0.9375911228408712	0.7013554023367223	0.2219476613971814	0.8675076150306394
PNPLA4	3.0263812076904704	4.521924389693219	0.9408407370194368	-0.669307029245035	-0.0589122594493842	-0.7518653169963101	-1.22259957724697	4.99070431052532	2.31730179498973	-0.777253948842079	-0.116082204437958	-1.3948033028537898	-0.9910870477366852	0.0001333450593418	0.0340654929519649	0.448349171461862	0.9090318870796752	0.182138839584549	0.3363956296521389	0.5095961232945129	0.8314711010173408	0.9823412370991566	0.5667516286058206	0.9661180624859244
ADIPOR2	3.2136861116161	3.5827878038716	0.57865745943193	1.25074666765126	0.710401438398259	0.8726466201207229	-2.4461600475726097	4.4521683357173805	1.62761767708529	1.7234212891080505	1.6759592201623503	1.8587691576045504	-2.1794059379749298	0.0004013747979192	0.1231351501795159	0.104078431989709	0.113173986619193	0.0815534617054268	0.044589517215632	0.6479002721456175	0.5756464801367656	0.5669896876259618	0.4169837293167757	0.8675076150306394
PRSS21	2.27957964218816	1.6202260577726102	0.315056542446525	-0.537469052883658	0.307091943254941	-0.788759668228643	1.43808271123155	1.45779361407488	0.6678470335434561	-0.577781021172011	0.544583661771816	-1.3100464118643402	0.9919093702617788	0.164245969185297	0.513750141944125	0.5714544332823029	0.5935495096582111	0.2086776046348349	0.336006509938512	0.8700012535950209	0.878360759250491	0.8901760887486687	0.5909291029133239	0.9661180624859244
CCDC124	4.92198508201793	3.92919964846029	-0.0446791077177574	-1.25330494512579	0.415824848817234	0.1386363741679259	1.9830612479182697	4.48906384081835	-0.124615650254995	-1.81473629977992	0.98383249746409	0.309110540303422	1.76642295368927	0.0003718568742337	0.9023800519274272	0.0883568782144815	0.3398422161707801	0.761226280683386	0.0963936046955313	0.9814081627375304	0.5495821900384404	0.7694270458357038	0.9229897083980146	0.8955860684819491
CEACAM21	2.7430407849139	3.9361990515636496	-0.724652504178379	-0.023431977012596	1.07101210275032	0.381948392396048	-1.8322417898140504	3.77618234328491	-1.5325772155698705	-0.0253813437227194	1.9862262511855704	0.600944406406556	-1.26388742156695	0.0016537946910174	0.144913208641695	0.980064658625618	0.0644146818276785	0.5562953736922049	0.224374715652865	0.6713999260832206	0.9967329892057784	0.4921905008427423	0.8385116143249854	0.9502663168880668
PAFAH1B1	4.77750013308796	4.86080871698613	-0.523577887435593	0.8925369251602141	-0.456074899803924	0.375236048227128	-0.45353222166039	6.57161688758258	-1.68605321720704	1.4677178220220102	-1.22261738074463	0.909833259141494	-0.449987650110061	6.4294192453036e-06	0.111184028117168	0.161563530284893	0.239179001714058	0.376413123938261	0.6587562143377211	0.6329310229039034	0.6410504460568488	0.705753917266183	0.7362956800943147	0.9855028362292204
KIAA0100	2.78404624197129	4.43613856281009	-0.5742858555696391	-1.15335379350239	1.19960306369889	-0.1100301002317239	-1.18494897307662	4.31658231792312	-1.22275320198701	-1.2529992626971105	2.21078618248987	-0.17391025903871	-0.839345017298855	0.0005319615762655	0.239129068882499	0.2282091508329189	0.0419588042175949	0.864117326515997	0.413641441722724	0.7512820587752916	0.6999679696715779	0.4521686714854773	0.9540816576079284	0.969224357473669
TRAPPC6A	4.61954175579495	5.79038520416576	0.3513458935220589	0.4921645703996379	0.463535988908067	0.412069924012505	-2.25865906034691	6.34630600573621	1.05073150653577	0.725680880202876	1.05263514129402	0.8635212953234491	-1.91540052666312	0.0005836242361377	0.3090835277334789	0.478582210179878	0.31086954351259	0.402214220069466	0.0858225753521809	0.7841804010787953	0.8480021189655987	0.7490868392584921	0.754282376696409	0.8955860684819491
CD79B	6.10025625018162	5.0714813489391295	0.3456463893067411	-0.7354897077014251	-0.0665544674201398	0.778896491149378	1.28700831141379	9.23501993979768	1.59422300730086	-1.85453382842879	-0.2573922088004439	2.7193625101251	1.81734021309708	2.83128466838495e-05	0.132069618205849	0.0822452847064049	0.800620547044228	0.0177451651481925	0.100539348923905	0.6606880157795375	0.5360326157417439	0.9549541562409808	0.2304852104810038	0.8955860684819491
ST7L	2.3363192355137	2.62294527409215	-0.297623167475233	-0.5101200730280511	-0.0916822056913217	0.712001794743457	-0.1299524366632569	2.7291791257685	-0.732975000696174	-0.6456715148355721	-0.187206896028795	1.35879737650609	-0.102201919042506	0.0148560658388088	0.474176396735277	0.527644193747775	0.8538517569402858	0.1930591771817399	0.919866316759944	0.8564191634597572	0.8661593663504562	0.9694928710364564	0.5791141086880643	0.996358165876044
RPUSD1	3.30437861971606	2.9831052032970296	-0.5827207064727989	-0.49614870607736	0.466473745013359	0.44440867693379	0.5662772911588809	3.40677346293912	-1.57040263147752	-0.693926577017827	1.08877520822259	0.9369322762690552	0.4909580622483279	0.0036082224928278	0.135884662937919	0.4976803537947179	0.292381360220048	0.362721502164873	0.630121888633557	0.6625539189207454	0.8541225681262672	0.7404981323450504	0.72425323338453	0.9828911959608438
LUC7L	3.87015548348788	3.31319470449148	0.180756027740927	-0.4843103520720859	0.81060522240225	0.504574925704384	0.391234810859632	2.67713141053365	0.379165919709981	-0.538494827590615	1.42364842284433	0.8077614326253441	0.246538860124991	0.028960285799829	0.7096544096881829	0.5976632643950179	0.177120675530176	0.433240003230994	0.810298921953099	0.934859529978277	0.8879526892810613	0.6414117285561473	0.7723465358089485	0.9895413317154148
TSR3	4.25222195160995	2.2649494890944304	0.661651259049682	0.617141609292148	-0.193654614664633	-0.644972771044428	2.12432686922934	2.8705088898882902	2.14391613400463	1.02835020298918	-0.522812745967938	-1.67826789340231	2.1209125038345	0.0110994614375671	0.047747818681424	0.3190812514364389	0.608268935724996	0.112716156304899	0.049903598311959	0.5337431654530702	0.7668546541393809	0.896542669831928	0.4736360898389475	0.8801720933785159
PIGQ	2.11460358778875	2.19141671552242	-0.502428560169421	0.249972064029976	-0.0073536599447252	-0.50226572907173	0.25220011647056	2.9406560893661298	-1.57353509295026	0.4072906633663959	-0.0195981937222681	-1.1890858619098	0.254691874879567	0.0095952494307176	0.1351587596367419	0.689191673257589	0.984606225656744	0.251754333465271	0.8022056908912679	0.6625539189207454	0.9183654089703824	0.9977606551122992	0.6351944788260265	0.9895413317154148
DNAJC11	2.7948619684510696	2.47203517682086	-0.3131850790412019	-0.315883169552738	0.8670534113781591	0.934149017040401	-0.0582324628557102	2.07914497701139	-0.624809287221303	-0.329303783857375	1.49630059606687	1.45523943211874	-0.0369055259344096	0.0540475195540948	0.540904926216491	0.7461975022322491	0.154039785748524	0.164942262706611	0.971016870895884	0.8789825380464102	0.9375911228408712	0.6166095715065917	0.5474692114773045	0.9973421263540556
MYLIP	3.1390537454781096	4.402032919835941	0.0784407109357192	0.263746976787303	-0.654093465422482	-0.3905034828474319	-1.5855017775846698	2.25029264626752	0.142341181387975	0.252257190131902	-0.900365972734545	-0.489914641206117	-0.6665562856563421	0.0536992613237945	0.8888303335427529	0.8045516223207049	0.3817435148405859	0.631036625912478	0.5189201941304811	0.978764339752592	0.9531579819894428	0.7910043512352616	0.8738603046149733	0.9739936039344996
E2F2	2.29335550889889	0.76902493576971	0.297151053801488	-1.84086516145582	1.1657229875410702	1.6325637750299702	1.72523512620752	0.409482989333286	0.47540640190614	-1.6292057582166202	1.57265508834525	1.97964569572704	0.7389238659193951	0.694159393572645	0.64096436419402	0.1228347001873309	0.135777239786261	0.0655348203820146	0.479475978103537	0.9168653215642042	0.597997917864657	0.5990164252842254	0.3844095469695296	0.9695011939858058
PSMB1	7.57145033164958	7.072915087217711	0.2481691907465139	-0.738467884401021	-0.264896759199616	-0.113750090381098	1.22551686759028	20.6010476437489	1.65723543284138	-2.63922428179069	-1.47701616558114	-0.565989384735567	2.6318141328624503	7.67952982782175e-07	0.1254218909740239	0.0182037230161135	0.1636991894265849	0.5825366006102309	0.0269788920459978	0.652551160389637	0.3927894524874841	0.6280408817874569	0.8521534284158954	0.8571802045017122
JARID2	2.81013297260336	2.98184497844946	0.0087131280336581	-0.408261147703242	0.137232559927473	-0.10551113974884	0.114100473972946	4.40989229749667	0.0302100084181115	-0.710885491435242	0.396753964128544	-0.2829677574982659	0.1276131304383969	0.0004381509987978	0.976273194426313	0.487389691406054	0.696790723459046	0.780829791817054	0.9000452661784509	0.9960889411501304	0.8498090336894804	0.9285458400327714	0.9283537537866564	0.9942616155178938
CDK11A	3.04085157989766	2.0854471449060403	0.47305692980807	0.512221985297816	1.38106311674912	1.27992971773974	-0.747775393750743	2.00269559753427	1.09460506083356	0.625457416562139	2.76025116212018	2.3292321606836803	-0.541792314932953	0.0789314172456811	0.2913946282114539	0.5404903029164261	0.0167078161569387	0.0373413303826048	0.598523285242819	0.7763620164563911	0.8704086342028019	0.3612709178490106	0.3128848492442126	0.9802935468242
NADK	3.57998306480708	2.26214413009965	1.20734201430413	-0.276806147498936	0.71498771595269	-0.0146535969883998	0.970207423820332	1.9687776542306497	2.536278529479	-0.2907954965409339	1.25617772170333	-0.025401619995007	0.65933837800829	0.0665514175763679	0.0220049370555499	0.7749433325567029	0.227084554839571	0.9800487366125992	0.519056463324759	0.4709324712222534	0.9450456232590932	0.6927647855097737	0.9932326593280644	0.9739936039344996
SYPL1	3.8625572558003	4.54151072319474	0.0224145897565185	2.4245751641324103	-1.23779164786002	-0.930662815189154	-1.71916498419695	6.05647536658176	0.0688992135240581	3.6272867835451903	-3.0599698764100403	-2.05922006977238	-1.63984383153213	1.66505711385861e-05	0.945923578408917	0.0022648194683025	0.0074811564616667	0.0561331594158988	0.120547363165861	0.9893174762744672	0.2872231467370953	0.3081866375713456	0.3617162163913704	0.912045620138521
CYB561	3.0420010877005805	4.1306656131267205	-0.0584721224680907	0.470882918598332	-0.496059606456017	-2.44098192945357	-0.117939497203886	5.05711142637966	-0.165879627736043	0.654850347309696	-1.16626238174224	-4.949815355602929	-0.10938035881543	0.0001166508682782	0.8703296428257521	0.521867823337733	0.260598833372968	0.0001448278957714	0.914260918915682	0.9736415619914924	0.8656707132940633	0.7172519176269424	0.0449774918363543	0.9948820417869422
SPAG9	4.06493246475982	5.262039343127269	-0.7412274203940229	0.139839046384268	0.122832684951782	-0.2866302975844509	-1.01636439167963	5.725140841882019	-1.94893504689512	0.1918243400709839	0.272975263511547	-0.551211147044271	-0.8358020492426509	0.0012206918752759	0.0710936508081339	0.8504834665249759	0.789826629439013	0.5913226736705539	0.4254116613810569	0.5698408778877685	0.9625826606538648	0.9512104337390076	0.8565272877943807	0.969224357473669
SS18L2	5.027524054995281	5.79024453955955	-0.0168290439261413	-0.0052161292767083	-0.466689783770174	0.1879031178685589	-0.752872207698514	8.96098856945628	-0.0599726611910615	-0.009130499220418	-1.34521589551471	0.498175840769176	-0.8419607159491479	1.23547303012602e-07	0.9529201135611868	0.992827893662668	0.1973129320041149	0.6251381481061129	0.412218470808776	0.9912019700228718	0.9971784903443768	0.663352128913687	0.8720294884207321	0.969224357473669
MPND	2.23660392543804	1.33995874893174	0.8939863583402421	-0.595342842139387	-0.4203847004985829	-0.5763866740807561	1.57194899806974	1.22903789947477	1.99034240551007	-0.682353213666741	-0.7614058183611949	-1.018988789695	1.1399441159714598	0.25062281741233	0.0689374051555223	0.504904567074029	0.459227151242947	0.338098720865584	0.279245126198318	0.5681114137861679	0.8564693557267997	0.8343571507716939	0.7066100755833481	0.964806969173007
MGST1	2.7377655844192303	0.937931069792906	-0.492715303921539	1.2738405593300302	-0.6825412198706159	-1.27643557049267	2.1944507219097003	0.410349067379452	-0.7752613555807951	1.03781417763821	-0.7784375595291759	-1.34136054433454	0.784699871887942	0.689568630044036	0.4504845403773129	0.3159701145292919	0.44791261832096	0.198923704709995	0.4465903471643939	0.8480765538063928	0.7640536997641079	0.8297581434427814	0.5829952013263717	0.969224357473669
CRY1	1.93481317354785	1.817956850764	-0.5574111469804129	-0.924118661637042	-0.349718512114945	-0.172606929844353	1.23738229209504	1.28453456102081	-0.92282381541747	-0.79603169406443	-0.4843934080292549	-0.218835469750827	0.6667123812132629	0.217242298346495	0.369806595953497	0.43766548011125	0.6346707463131851	0.8295452520338761	0.5144559627198061	0.8124865485723178	0.8249463335031988	0.9064671493531709	0.9440250522424698	0.9733728544539058
ST3GAL1	3.03430510274	3.17216129657247	-0.6081355725547409	2.32285090346628	-0.214953958957325	-0.828221727621453	-1.2220323948561298	3.16518826249331	-1.4968860688881105	3.0543844829619102	-0.454322774314213	-1.50884407937626	-0.933854601266572	0.0118535675523877	0.156753869804099	0.0078765894860993	0.65733586503514	0.156273906025509	0.3693443668759461	0.6793211186991632	0.3409024033610975	0.914401856129778	0.5344333467861134	0.969224357473669
IL32	4.484170085321799	2.5620415042660003	0.221392877715706	0.310054030926817	-3.70543278392557	-3.59079451931792	5.45081234442937	1.0695007724156	0.278339430758303	0.20360435457452	-3.3928549836479505	-3.10765451089726	1.90535603452861	0.304003442901562	0.7843295249778309	0.841230158899357	0.0037569261143339	0.0073130629091201	0.0770707372563288	0.9527355185010742	0.9610496761077456	0.2873051934459357	0.1656962218937372	0.8926836287976293
PKD1	2.09613253319745	2.74523406467117	-0.898125794176625	0.4637990729590129	0.6521526015121729	0.368178136192282	-1.24728490550373	2.8599071037999506	-2.14275338133815	0.5846201876194771	1.36595432361074	0.661170092524491	-0.954898138379435	0.0187939612193985	0.0535763272573476	0.567198461714159	0.195137753325327	0.519285944372551	0.358456155012573	0.5378453273877011	0.8774530855667717	0.6613967429894436	0.8185050851140624	0.9675909019695226
MED24	2.79531947273561	3.06420222210508	0.0253854346089894	-0.489956605390065	0.401398178354294	0.7140583097675469	-0.39032996222037	3.34204333983815	0.0640681656266357	-0.621955404574283	0.8469969796492851	1.39308804658716	-0.317068665710849	0.0041360976607958	0.949709571778946	0.542733057858553	0.409487655053557	0.1826474463689009	0.75529127598653	0.990884267101062	0.8713835481827706	0.8045822769828329	0.5671299024969145	0.9885608570206856
RHOBTB2	2.24324389272953	1.69246856614751	-0.0723374606193513	-0.7296595716884059	0.549930091508552	0.4322853830444179	0.769383892764644	1.84292665746519	-0.183538031394454	-0.947041804536742	1.18125245306324	0.8541213211661222	0.627888568717397	0.0839457942614934	0.8566816522291391	0.3577022520586599	0.25476373360391	0.4056448098945779	0.538936198131556	0.9719321804459424	0.7847270900426613	0.7160604951395063	0.754282376696409	0.974114642082804
HEATR5B	1.90516386717656	1.30084306979999	-2.358443503855029	0.711627426512314	0.161011322917621	0.915389967525772	0.7549001130915709	0.96294525132432	-4.54387804829361	0.7900954596464209	0.276457774046773	1.32772458678032	0.4342878497219749	0.379992634825215	0.0003328288421843	0.4415454656658921	0.7864462591421708	0.204328629912791	0.6778486168332739	0.159950534630798	0.828122839534939	0.9504066684886572	0.5885566939223011	0.986182802005083
SEC62	8.043247281053999	9.79516287778983	-0.8448034589548521	0.717885316423742	-0.699308673437469	-0.5749723499074799	-1.6833323487373102	9.77595058352257	-2.4775190382101298	1.1295326454041	-1.6211675796216598	-1.1682717465191998	-1.30558727628896	9.57404361618988e-06	0.0250403497767496	0.275579390556947	0.1245282851931109	0.25981492753187	0.2191996522035069	0.479187337609928	0.7343650871229945	0.5861155389985884	0.6408347118567005	0.9476856175521884
RPS20	8.977498436954841	9.52837313310606	0.233772199660691	0.564469130012246	-0.0640942371277706	-0.345140341877126	-0.696011390253253	7.511129882492111	0.8652702018939922	1.05115795519082	-0.162586474784791	-0.8178833159673291	-0.506271602103832	3.85435028281914e-06	0.402908005739065	0.312691427237257	0.873329350357785	0.428130048801306	0.6198340510805209	0.8244478738195262	0.7619923731260726	0.9735794676816318	0.7683957655325563	0.9808847002454482
CSDE1	6.62938262470147	8.08684759829656	0.113036385918217	0.53773797508788	-0.197793288820767	-0.444147363588126	-1.81065776789673	12.8868673846555	0.388412481989384	0.921549920584596	-0.556578420394477	-1.09618683675267	-1.98668826926159	0.0002744219545364	0.707921634061847	0.371280695367947	0.5902239334000711	0.300221500369155	0.0826101279288633	0.9347520548593294	0.7935777222389335	0.8888891202170623	0.6753689381302672	0.8955860684819491
UBE3C	2.53042094802137	3.1249304066100096	-0.307830430954291	-0.658602082204624	0.6005346687232429	-0.7434725585437819	0.081448717876235	2.332536951786	-0.532469577841434	-0.58263327206889	0.891426191889226	-0.974820959633859	0.0463191902421533	0.0330571333160309	0.6017178817588771	0.568261145321561	0.385910157666568	0.344157981698427	0.9636290539480608	0.9021816056388025	0.8776456975581232	0.7928362077902592	0.7119019449744461	0.9973421263540556
REV3L	3.37174948850407	4.11065662703897	-0.532112148258089	-0.668290903467909	1.36712976077868	0.26093179778033	-0.66812515639123	4.38960347962524	-1.72373780991947	-1.05916403787773	3.3511519706420296	0.5780013236064571	-0.573950839395247	0.0139510882213113	0.104929591178069	0.305395190614293	0.005325471768915	0.572010451743691	0.587770398857805	0.623497678475655	0.7581738677267835	0.2892610132887313	0.8458560987464169	0.9775805830121944
FAM76A	2.7396793912622406	3.77573307865703	-0.84461395232161	1.11379037831911	-0.251514458473748	-0.431614865245008	-1.44711851999837	4.10955875412922	-2.09503219663777	1.4260663491967902	-0.531198420095098	-0.781394408259686	-1.14564344223452	0.0008199547511439	0.0524355256363568	0.173068960615093	0.602578221310791	0.4459795724051429	0.268789783607789	0.5354048785077026	0.6511736590414244	0.8940062848850285	0.779909623753521	0.964806969173007
TRAF3IP3	5.1225790057603895	5.720361722004711	0.425236174717045	-0.211298524863058	0.6597227732240051	0.179252812589867	-0.96322566238085	5.602921721340191	0.932780774394196	-0.227990459979711	1.21727255752753	0.300592144699585	-0.6856189306158531	3.9646063919502e-05	0.36479660574988	0.8225417227260201	0.241150356515135	0.767596222947117	0.502767375264207	0.8091755241597944	0.9565525717694228	0.7064305118189599	0.9241643565632154	0.971389337561852
VTA1	2.9125280787508303	0.855738646944893	-0.4156447928806621	-1.15768090960531	-0.0763281282891046	-0.266777841993864	3.71732718545073	0.8692996099096529	-1.04847687848881	-1.55154330550082	-0.163796209804444	-0.544360239900523	3.00336769676032	0.397536728791689	0.309999450942489	0.140325033159566	0.8719427798268621	0.593699655614017	0.0084201344514124	0.7853232969510044	0.6157449620584151	0.973357274053296	0.8573102459313486	0.7589157867709804
BAZ1B	4.345469775279	3.696387580238061	0.98367337424937	-0.685580166218157	0.527478548887665	0.140829095260213	0.680513990786896	2.6315411580383903	1.93998904072083	-0.6924981374184829	0.829329883887413	0.19982989729849	0.390401415163558	0.0262728270209087	0.0702260215662537	0.498552910979271	0.420126746947398	0.8443923399328579	0.7033268137890122	0.5698408778877685	0.8541225681262672	0.8138864530382736	0.9499938294677588	0.9885608570206856
RANBP9	2.3734379039560296	3.99095087472009	-0.652042271247442	-0.0977319438457834	-0.3044943318811199	-0.505730308856512	-1.19041361461721	2.81195843388423	-1.08920379143362	-0.0858493763864864	-0.4283574228743539	-0.618198968552359	-0.6367177865000561	0.0209575607952952	0.293667631944193	0.932713619360417	0.6752379452818389	0.546588152824642	0.5372932753971861	0.7781556828488576	0.9866435327213152	0.920242961084796	0.8324626421605225	0.974114642082804
SPRTN	2.34222727129166	2.10427781015535	0.588532372849215	-1.53245196783745	0.142621499741762	0.503075200950731	0.889064709722957	1.69855857167598	1.11479960938627	-1.44082197420755	0.2200669152937069	0.7586328184299129	0.548531104777027	0.108760702381795	0.281401877911172	0.168918365971806	0.828602322309657	0.459102592395416	0.5908998611306	0.7730085882090588	0.6470145873427303	0.9635720587123636	0.7890204726449358	0.9788902250531478
METTL13	2.7719616552601303	3.81189928011586	0.1730178471070379	-1.56779769648949	-0.2470834399790889	-0.372830118333519	0.148361416424078	2.90278021188055	0.301147651117778	-1.32628122578664	-0.343952199546786	-0.4972030758398139	0.0847354003047983	0.0103809269692352	0.767180291993552	0.2033683614768719	0.7353608993036128	0.6258087371534741	0.933522962994324	0.9495292793731428	0.6784816990872475	0.9393228645405446	0.8722002258218817	0.9973421263540556
DYRK4	3.74504461700356	4.49712233672502	0.0042207315148668	-0.8931567287294709	0.5033243301422821	0.429845219708205	-0.6752036821566979	3.74576064769702	0.0092165706526461	-1.00060992131107	0.8872507301241229	0.699335785099826	-0.4398553296988839	0.0046792771631425	0.992761182973264	0.331920387518047	0.389814492038751	0.495850107291469	0.668490247716631	0.9983817826318095	0.7747566487863693	0.7944254701180841	0.8064137501335182	0.986182802005083
ZNF207	5.3753162702721	4.65952123675895	0.4114345952936079	0.542331444895895	0.3007606460448049	0.525009058086196	-0.0325613947979716	6.720099081440259	1.41390687964892	0.948121630076805	0.860285465986822	1.3895559967974902	-0.0346046135977857	4.92024563733909e-06	0.176551736998879	0.357168976873562	0.402339004986916	0.183698400704389	0.972823061727881	0.6986611949359537	0.7847270900426613	0.800099843820314	0.5683131609775024	0.9973421263540556
UQCRC1	5.91628496631518	5.999076218052981	-0.314585466533416	-1.3571602716663402	-0.0258179712911951	0.615699761369811	0.828593100706037	11.8624317741184	-1.46967799785195	-3.34530852521109	-0.10164153158938	2.20415801850502	1.23769167365728	1.33188439228426e-06	0.1675872036850819	0.0043065463232637	0.9205261909383988	0.0471291469273657	0.2420223825667819	0.6892967373191368	0.3272189298701816	0.9832361078427532	0.3398525770767676	0.9607384277668588
STARD3NL	3.29749180386766	1.44296812436698	-0.164581031612183	0.659076073472463	-0.8270897911202649	0.533607358036121	1.84608636263381	1.5925502240473	-0.4585605674842679	0.9577741924096852	-1.89684316372654	1.1947159433740702	1.5806669241129	0.130822395967708	0.65271702961777	0.352426413733526	0.0760502002936645	0.2496082276159589	0.13351829587442	0.9214127000676902	0.7828233633071588	0.5135869413775793	0.6334554547974768	0.9135396719420456
CD9	5.81003611010336	7.9634523911078	-0.4159480039808839	2.46744022025908	-2.04152171940524	-2.38641839165577	-2.1400445426850503	7.23773803156941	-1.00529445062652	2.951718226621089	-3.6974175791986097	-3.7097807268903	-1.4530196571872198	0.0004080938004731	0.329767337128335	0.0093786273577711	0.0022193644130999	0.0021231331860616	0.178140028740482	0.7953263484730129	0.3473096079107642	0.2322649185771923	0.1158040473706432	0.9256930899484972
NCAPD2	2.25473125779306	2.843071511933009	-1.23829626588093	-1.73553708720997	1.91507601168876	2.16345053758581	-0.708454797667052	1.84062485823054	-1.7863557745197498	-1.37016114398387	2.50770873212342	2.41379912057367	-0.335979756176828	0.0842985123378443	0.0930031751524553	0.189557002244647	0.0233097557923731	0.0281352856809954	0.7412517644335841	0.5986677943195909	0.6703504986428628	0.3958030804157564	0.2826218850969956	0.9885608570206856
IFFO1	2.26201215431748	2.89868864550748	-0.283826130528659	1.14091544226542	-0.527491946201084	-0.0099627065162755	-1.27826064972855	1.63546407656818	-0.474073952491085	1.06787755545921	-0.729004213034022	-0.0120849602395273	-0.58609731236983	0.136864718207254	0.6420982977895621	0.301818105341265	0.476542835551375	0.990507242946491	0.5691787666211171	0.9170584362873112	0.7550320338907796	0.8418693572756052	0.9966194639497972	0.9766946277013134
PHF7	2.06144143538913	3.34972863945502	-0.39432380096124	0.532974706085251	0.048874892361475	-0.822027300310969	-1.3939162690285	3.1987702980661403	-1.14595623422364	0.77965249111976	0.110798437811187	-1.56907119004859	-1.06653261854762	0.0116888508323095	0.2689289313836939	0.446980177320541	0.913191031217609	0.136421276170964	0.309413209801723	0.7672113850050888	0.830895592588495	0.9823412370991566	0.5108930975969246	0.964806969173007
NISCH	2.7491038492447104	4.766815100715441	-0.8949575128018041	0.526243773015545	-0.3320209972310399	-0.2009427390937219	-2.2283565606559903	5.188984679378531	-2.18386741263122	0.657839719613068	-0.679268831917163	-0.354950916393543	-1.7431475095788798	0.0019969238176836	0.0505754090410592	0.520807243665146	0.510648666732784	0.728788193894277	0.113344288051991	0.5338732561659576	0.8654726006441118	0.8580253593419661	0.9105205197883413	0.912045620138521
FUZ	2.78420444417014	3.2580237239174403	0.985537066636692	0.6920017558794871	0.201688902365003	-0.253749627102888	-1.52731127414597	3.21448606641863	2.21594450507946	0.753683967234	0.373971546447895	-0.438512005710585	-1.11545510547953	0.0054104320224683	0.041540373116092	0.461986928360576	0.713334912937742	0.666878497020808	0.281129337719062	0.5264011448655534	0.8387900100765745	0.9340570195369532	0.8900270853326557	0.964806969173007
IDS	5.07694734398429	6.78441824108813	-0.196907960451947	-0.197483527393159	0.192069870494232	-0.281535764331995	-1.7931037118474702	5.669844227660481	-0.563855299780285	-0.291448230716456	0.4212259135977479	-0.548323243385228	-1.25972430916253	0.0011432995335627	0.584235634848878	0.7755857857180392	0.6800165118582501	0.5923005585828239	0.233221030662933	0.8954519733684881	0.9450456232590932	0.9217979171285156	0.8570804515436817	0.9540955335946424
CD4	1.8050733567549	2.1802019995093103	0.48911759678045	0.0735093812393651	-0.588799551359688	-1.80754975967872	0.4140579870772079	1.50940449646773	0.795474814751201	0.0594491731303466	-0.773550453308845	-2.2166668694759504	0.22366176610882	0.150689233946228	0.4379799941271819	0.953330547127449	0.450475321021451	0.0414820862709917	0.825851263842101	0.8450059832895046	0.9907147837927686	0.8303780023431839	0.3238652591255777	0.990798254105972
LRRC23	2.36375460728136	4.63074256527122	0.0761172777980191	0.4907304429473629	0.5418237330995379	-0.7840890856300351	-3.10287563215287	3.15067544706222	0.1410686448046149	0.450190238568802	0.788539799144013	-0.989193017816925	-1.62831687319315	0.017946825283823	0.889576553184342	0.658638778982587	0.44414377739051	0.338972611037594	0.137487053323853	0.978764339752592	0.9089967378702228	0.8277260839415392	0.7076266372620647	0.9135396719420456
BTK	4.46059306074884	2.66292081875173	0.661460592719588	0.489961548793077	0.344383011089614	0.7969573182432701	0.998732411912419	3.0094358503812004	1.94403827829483	0.7810606157742909	0.857978861290957	1.84628590077979	0.89312269500742	0.0125058481289283	0.0706711575235327	0.446178549314421	0.4049953016048521	0.0885295446310927	0.388691460269053	0.5698408778877685	0.8307386172435984	0.8021991028059522	0.4316969111589795	0.969224357473669
SCMH1	2.46307361413014	2.2145640158876003	1.1001728277917	1.6241146500495902	0.185236082291493	-1.14788402633502	-0.955612992150302	1.7539519569226398	2.62233596959408	2.01359032653698	0.343892186845849	-1.8685329656980905	-0.6242129364617	0.1165950555921469	0.0192548402198648	0.0618339595993893	0.735439159932933	0.0802889688341823	0.54507233735182	0.4676658058870816	0.5142100543139533	0.9393228645405446	0.4134567179132116	0.9741710104344096
FYN	2.29777392157939	3.19928924598406	0.3727552748477971	0.92188125536426	-1.05423999720732	-2.67062608768384	-0.2331952700832219	2.1999189491712703	0.6361518471242529	0.7964526628447389	-1.4435471441464298	-3.18839106406053	-0.127606882939906	0.0519971410084245	0.534190399263761	0.437830319083991	0.171843562917394	0.0076722232502573	0.9005085080065179	0.8782354131447119	0.8249463335031988	0.6337251910334105	0.1700365788788826	0.9942616155178938
HIVEP2	2.20934502888528	4.31891388943274	-0.565251187597496	1.02542042857358	0.183048095298181	-0.152465868089588	-3.00192023769359	4.08424009643105	-1.15589797951523	1.05552798793107	0.317160646080602	-0.221637859420834	-1.97635663011331	0.0008646724320094	0.2646922015039429	0.306862403264698	0.7552227705755369	0.82739982829155	0.0656155676094507	0.7643594218635367	0.7585214536259406	0.945657658940865	0.94354787462597	0.8801720933785159
TCEB3	3.7987873283772897	4.10894145777906	0.0002268844463561	0.1804098793621919	0.150900125570784	0.9771234544544009	-1.08150217292318	5.68107132832712	0.0007602688511883	0.314275052101629	0.4211475157158599	2.4516715585553	-1.1185217688026998	0.0016669426676423	0.999404160045183	0.7574213280131009	0.6810705565041428	0.0313532686725235	0.293538503675033	0.9997326232879672	0.941433488402394	0.922405109973202	0.2909417644805001	0.964806969173007
LYPLA2	3.76758016368581	1.65964752102058	0.288249507669658	-0.860714244449548	0.0851943105581256	0.114291228488858	3.00378954428945	2.34983296253236	1.03821383809476	-1.62001662862164	0.258442191977987	0.3387526472810039	3.40728751838024	0.0319462909858235	0.314606855657561	0.124767828699	0.7993607709322069	0.7392009575986691	0.0036043103874753	0.7857943557977588	0.601687538468619	0.9545267072304692	0.9138429385098088	0.67232853467008
BTBD7	3.14460569996633	4.22017708154085	-0.6862960671529029	-1.5060997494791202	0.8752741877158001	0.702380931274134	-0.375158900234706	3.23518367315895	-1.5285522429385805	-1.69139495912619	1.51037747151976	1.08403557299204	-0.227842120198786	0.0413989101362222	0.146444823779783	0.110150344305767	0.152883906702637	0.2954982286861239	0.8280386068756509	0.6737131328159428	0.5882501107489779	0.616042016441172	0.6699574237849898	0.9908083063152344
APBA3	3.06174047450765	1.6116287606099298	-0.308223100157682	-0.109717104861499	-0.8105402739254899	-0.506428719939762	2.58931462967308	2.2335342385269903	-1.0717784427310502	-0.197733987734333	-2.32126098292742	-1.3920358427848205	2.8288784718354	0.0401424491190027	0.299720484079812	0.845743492446375	0.0338007153681007	0.1829600156665919	0.0120980486937172	0.7802545338685996	0.9619468168388374	0.4289277012187331	0.5671299024969145	0.7603584440048002
ABHD5	3.47203757257442	2.86833241971076	0.2924520121690739	0.881037155328622	0.517736793479361	0.0413655310089297	-0.352551933950175	2.4942055101190697	0.679861220885867	1.08241454653081	0.9889313750780842	0.072174759462961	-0.2454655783167149	0.0319086618651985	0.506323667071104	0.295119423385418	0.339297935091838	0.943522464039481	0.810254771709775	0.86719283412884	0.7496451264192739	0.7693393209147189	0.981465438499032	0.9895413317154148
AKAP8L	3.58398744005745	1.63186093451965	-0.165171108327211	0.346185284875667	-0.526337651617448	0.29454788672285	2.1297336769567	1.7269008449611598	-0.5480344800006339	0.6236406989526341	-1.43271469893278	0.7133715105054079	1.8524680927869	0.112509055283295	0.591352917691326	0.541785563466216	0.171198212344174	0.485926558191572	0.0878095184094228	0.8978956784370358	0.871221382783669	0.6335528210330261	0.8024950990861357	0.8955860684819491
UTP18	3.2199637738572	2.44285409924295	0.1956267884687089	-3.1413876730038	0.296074029027818	-0.0932685478882674	3.36355145801548	2.12291684941056	0.416373194502132	-3.44991173022149	0.520709602594908	-0.162198686502914	2.3602913271241297	0.0497122655517077	0.682668799341753	0.0032941852567757	0.609700286512183	0.8731800970711501	0.0312916890132205	0.9314777057366328	0.3038303593900983	0.8972076254863405	0.9579505000996792	0.8602794120033653
RNF216	3.2386739785910805	5.105523618624099	-0.685361122737443	-0.0779740592366715	-1.24550240586925	-0.583441768642052	-1.01377169290129	7.35331678831123	-2.20537768713025	-0.1234706991960099	-3.1873945833389103	-1.35915233830845	-1.05025398709553	1.62603057641015e-06	0.042401719452707	0.9032721183783108	0.0057274086336532	0.1929489992969599	0.309206633111252	0.5265336824575113	0.9782099125646858	0.2892610132887313	0.5791141086880643	0.964806969173007
TTC19	4.12559472490397	5.6412641561836505	0.0314908577614499	1.26446607279476	0.42928822204264	0.5415768717202071	-3.1952708602969	7.737428709645151	0.0970490779214744	1.8864220844147104	1.09771555841711	1.20257695511067	-3.06850701823183	0.005968528977694	0.924723199812296	0.0780806047439848	0.3095210530408789	0.265374107473811	0.0201286602342119	0.9855729340818844	0.5322665472114451	0.7482755454901419	0.6464485901381907	0.8348541940779913
PTBP1	4.790440397135259	2.7359002170728903	0.277719923343304	0.0099633686300944	0.110973260840469	0.2910745918111639	2.21532833803954	3.3596078739288395	0.866123541814219	0.0162280547096589	0.2907580460452489	0.728225994038931	2.12412614789164	0.0039857139697864	0.3992244399413789	0.987253092978218	0.7749714619259409	0.4769987957573621	0.0495971531600011	0.8219625605903238	0.9967329892057784	0.9500774938606386	0.7974443505241904	0.8801720933785159
PIK3C2A	3.30106270008184	5.2877104379597	-0.319316885650186	0.973040457036198	0.695402708856111	0.0989977025513277	-3.28450832902576	3.86897547322868	-0.571522894427878	0.871568596673182	1.0150359816638	0.12421797854363	-1.76830848991175	0.0059583578408043	0.575675438537512	0.396661557976734	0.329255299699185	0.902866909134925	0.106171575094127	0.8898751361581213	0.8039593424131796	0.7601030837979296	0.9697369033705752	0.905887644166936
PLAUR	4.3347559047709305	9.96829718682869	-0.567814641820338	1.35486550329366	-0.8957617970296501	-2.36637787503627	-6.44901883573562	5.03718002536842	-1.10221141248826	1.34028810856343	-1.2332641560713502	-2.98701583382595	-2.90197363288548	0.0002410352437646	0.291614444630606	0.2040364048975469	0.239162992757138	0.0104039069168737	0.0104834609757734	0.7763620164563911	0.6784816990872475	0.705753917266183	0.1942700900981058	0.7603584440048002
RABGAP1	2.92410281609394	4.96322655302254	-1.04890473608805	0.457960823146659	-0.105102714127115	0.3844818603244689	-2.51523706465389	5.6821845241355	-2.9338395552789502	0.671492819554545	-0.244396306668855	0.777474857532126	-2.13718118008903	0.035640861996369	0.0109388792390512	0.513409315352491	0.8133268187938821	0.454607741089825	0.110099715177663	0.4520181749663299	0.8626406177827793	0.959153444919603	0.7859810661654959	0.905887644166936
DCN	2.6209457338341697	0.370630319867815	-0.3486580505714881	1.59009310932729	-1.21124199141085	-2.939099367526	3.71330364401469	0.115783100874848	-0.540776301877444	1.3525566384706	-1.30999026038016	-2.8664098435196297	0.983631466352462	0.9098840053394448	0.598049958993901	0.2003057848859789	0.2124265163637879	0.0128837266575515	0.3413389853722069	0.8996366022361302	0.6769339763857672	0.6786796784176865	0.2056666225701096	0.9661180624859244
QPCTL	2.4485529511311	3.02189184906035	0.0112176176688165	-1.10560057617176	1.21017196353624	0.91756105265752	-0.7981707262211579	2.86755240324244	0.0249835369675251	-1.28672988828516	2.30491659880657	1.56307738460025	-0.571191371492374	0.035608151168708	0.9804524761677108	0.217511675258141	0.0423538203163698	0.1457298232073	0.584842562711584	0.9964002313195524	0.6918453003127211	0.4521686714854773	0.5252290716042919	0.9775805830121944
PPP5C	3.1769973333207	1.30960511801256	-0.400892782081282	-0.50979107159591	-0.0025476335250012	0.640794707673184	2.5046777413797097	1.52249068488903	-1.16550513332909	-0.7863482523750308	-0.006307953635393	1.50839727584649	2.27625130075152	0.14740415936494	0.26089627124652	0.443154764128214	0.995044995650774	0.150944595432006	0.0369274575876886	0.7617837881985513	0.8286696747252723	0.9997917692684236	0.5310608354924232	0.8602794120033653
CEP68	2.36170515775734	4.7166139715877495	-0.8961127489278179	0.0268982540298643	0.1184209014037869	-0.467185153691821	-2.2198603431639703	4.76521982749851	-2.3873908169835096	0.0365437084812148	0.25265016687523	-0.8681096208226	-1.7424511126537	0.0019320532432756	0.0296810106397108	0.971310279107122	0.8042870774952992	0.3995502481843389	0.1128868623257499	0.5003169034356755	0.995365895241462	0.9565625359484484	0.7528463302045395	0.912045620138521
MAP4K3	2.2379567020995603	2.5610286921013	0.0282248889191603	1.9971041310052904	-1.17902065818842	-1.08515369713564	-1.00099500403152	1.90551667321544	0.0492606431336392	1.77510015003763	-1.67758983482841	-1.39634907036857	-0.553630969226927	0.0748438525370782	0.9613212790602907	0.0949045748313001	0.112850455197441	0.1816814759098529	0.5874855233831011	0.9931062604803208	0.5581951242684027	0.5669896876259618	0.5666174091667503	0.9775805830121944
ZBTB32	2.19063427586456	2.35575309146744	0.418171399260818	-1.63335479297672	2.0156781559294097	3.099870755847029	-1.60364115588628	1.35351560914774	0.6079689717556579	-1.30753248145127	2.55035556335686	3.5492185389827995	-0.711267182856126	0.224446653923945	0.5520539117151059	0.209594732034816	0.0236564418567603	0.0032657132670105	0.497030741520975	0.8847214439572987	0.6845896387479665	0.3964774406422863	0.1286070619642705	0.9708000238285778
TYROBP	5.17671250622275	0.7816612263379119	1.07949319464832	2.30228273734669	0.86683519620863	-0.7293745761355741	2.9710522939816	0.344553557723436	1.34300147672438	1.67013446499571	0.9114105403220258	-0.7218489043565659	1.08133969043229	0.736816873368513	0.198086107923338	0.114531751204583	0.3768039448945229	0.483341335271325	0.2999419580760529	0.718001538340497	0.5903946823479462	0.7889677753013374	0.8015600676284905	0.964806969173007
TMEM159	1.7780449484958003	1.5386432232231495	0.2178608411263039	0.0684886803312648	0.0716445672074792	-0.6462862782737521	0.447007559708307	1.27223219686227	0.41554358735038	0.06666861168998	0.114385586001496	-0.93574388512799	0.275632345175989	0.221470266025771	0.683263537865655	0.947671494759044	0.9103552541488348	0.363314683548927	0.786358553796527	0.9315051932550414	0.9899220140413156	0.9823412370991566	0.7250266145936616	0.9895413317154148
BRCA1	1.97214449536863	0.903751793688302	0.353882843522019	-1.69237346647837	2.06222149980084	1.4525096322883502	0.823593993522267	0.617024144306155	0.608964256939107	-1.60335100558602	3.09243827023917	1.9586767819205704	0.43567076663459	0.5597715719996689	0.5514062768885091	0.128525099353959	0.0083906199835794	0.0714361386648247	0.674574661699235	0.8847214439572987	0.6085102928138224	0.3181048776140044	0.3950838171705114	0.986182802005083
ERCC1	4.43994688241808	5.16727616178526	0.397149005879127	0.358305779186149	-0.783365353484855	-0.912119970320898	-0.427119857572208	7.01325724447794	1.24040019632684	0.5379881547343061	-1.96184418670677	-2.10722041216498	-0.423508360035891	2.92708582246944e-06	0.232709717519741	0.5979898809477759	0.0674180851802076	0.0512288118206192	0.677562607353425	0.7467842715939431	0.8879526892810613	0.4951865172322007	0.3488219841417403	0.986182802005083
MBTPS2	2.25111609379024	3.81516620366462	-0.154006196222503	-0.358894277317271	0.426272797002918	1.17843553517845	-2.44790273562707	3.08316646337821	-0.284093687097977	-0.342364381141079	0.659948514542356	1.6241989568781798	-1.44520598601311	0.0241718293913105	0.781268415509218	0.7367443911022771	0.52230092904324	0.132069019333336	0.183748527726197	0.9519921424906548	0.9369849474987042	0.8616313971262556	0.5030417320901518	0.9256930899484972
ELOVL5	3.71202686644803	2.66157862925065	0.4423883467095779	0.354074239917431	0.67079755455899	0.62470392349028	0.285926408174917	1.8281270719297704	0.797506398116626	0.3450368606756229	1.02662844872886	0.8614928430233451	0.156035397766506	0.0995977472250609	0.43696344318744	0.73456807201367	0.321713503576259	0.4035989344866779	0.8787756696074369	0.8450059832895046	0.9369849474987042	0.7567328092852795	0.754282376696409	0.9917160539128748
ALOX5	3.68208904099478	3.27073234263304	0.8960645758074209	1.66893542303092	-1.72318557936957	-1.79489482991142	0.4147254320746	2.21043631736908	1.574207277639	1.50575725563873	-2.3843567937116403	-2.27828920925408	0.224744356849805	0.0493168795234918	0.135755516939075	0.151620592564474	0.0313400231435455	0.0427030432831714	0.8256286582764691	0.6625539189207454	0.6282524419242826	0.423949261220317	0.3269260547328693	0.9907760913027256
KDM5D	2.76257957199104	4.95071994632231	-4.30513968884435	-0.384940144007295	1.77759574491853	1.47541633415098	-1.89024659086797	4.74379534034926	-8.078439698647111	-0.459571162733765	3.47253891219379	2.12578969208642	-1.26940374173787	0.0002201992159585	4.88495193909733e-07	0.6520067469437839	0.0031404997525851	0.0494392013083882	0.222451403577383	0.0008920899231179	0.9062983112107916	0.2664987528418778	0.3435535366414708	0.9478546648777998
CALCOCO1	4.09313737450794	3.7823087473974297	-0.408871703832667	0.850707624134783	0.14200944093359	-0.7728461358634	0.228390486475418	4.53594644111901	-1.16646732334539	1.25213015989244	0.3487094672085949	-1.65052981646862	0.206758447625752	0.0023426787413852	0.263881377405057	0.229118691033786	0.7336539363165541	0.124926075018585	0.8401681877238241	0.7629762694436536	0.700911855019487	0.9393228645405446	0.4912575327281222	0.9908083063152344
UBR7	2.25677860102459	0.0519650215473846	0.103010751337673	-1.5061721844849598	1.54134873234083	0.681385437072982	2.8858899948926697	0.0279985524897828	0.141514917962199	-1.1679726488675302	1.8660592809531	0.7451337665064279	1.23134094453356	0.978385741834966	0.889289946765975	0.2602892846071269	0.0838058141911217	0.469022876757321	0.2490636485944139	0.978764339752592	0.7228992064156701	0.5232421770955643	0.7948492738810503	0.964806969173007
MAP4K5	2.94713813309515	4.17142175580383	-0.317479197022285	1.23798374427546	0.0943459503068586	1.68529175820568	-3.18455187567371	3.29439049945263	-0.6326403582440239	1.31570129353236	0.15539774788357	2.4310050195985897	-1.88812779226455	0.0126325079336896	0.5360584282183221	0.206923572304344	0.878694390244109	0.02856223890065	0.0876652534025297	0.8782354131447119	0.6813628340104454	0.9742997543799586	0.2828652965312745	0.8955860684819491
PSMC4	5.39139786110528	5.19505071789438	0.189200009792081	-0.0500692803906105	-0.366701627585471	0.685720473743889	0.0042248211251758	10.0276845577113	0.86733760040397	-0.1157035162257	-1.36894191573955	2.39319779340096	0.0060285765534592	2.6431646694445296e-08	0.398578751626874	0.909327241088294	0.189930281125168	0.0293132917569897	0.995264448187171	0.8215400860282136	0.9795700176519928	0.6547101633582496	0.28435382820176	0.999239425003936
MAN2B2	2.67878591058461	3.3730578755303995	-0.6060605896341981	0.7093223200881371	0.1221898779033049	0.0924176391771413	-1.26734653196453	3.1240875549640097	-1.26851778053646	0.757259948731246	0.216460095797808	0.142745646067918	-0.843757739936692	0.0065412200940943	0.2227594270758049	0.459901631272368	0.8313648580228611	0.888273224065025	0.411242714081978	0.7385680205625182	0.8383602053870803	0.9649376885965976	0.9637684661668476	0.969224357473669
SLC25A39	5.45988484680943	5.121082186771241	0.11241397345045	0.1527839562633179	-0.17346932797003	-0.2891690793768189	0.5007214629251691	8.25061278331301	0.4329651769063689	0.300843332845128	-0.5543207773343001	-0.8447579948211691	0.603820317338886	3.70806471318004e-07	0.670819934335282	0.767408138750913	0.5870244689407901	0.410700242327558	0.554428351584729	0.9271160295564896	0.9433499885480056	0.8885812647983966	0.7582094445396143	0.976175980085411
MVP	4.58642538778396	1.03297823523561	1.18360457242176	0.461189638845327	0.339696905422281	0.117078839989205	3.1331978721929	1.52672291846289	4.4952192800413	0.924642548376402	1.09318132711807	0.3736387171294579	3.67544331032578	0.146354640362225	0.0003671522429842	0.368887990472979	0.290500572980271	0.7135777314069051	0.0020457628741998	0.1644037982950757	0.791533410101932	0.7396990328730771	0.906325470869864	0.67232853467008
NUB1	3.2784572659163795	2.82901069070358	-0.261932365161006	1.18095316722969	-0.5828828974411229	-1.3991238523686698	0.7146177990013349	4.56478083651874	-1.0154722852784	2.31085825982122	-1.89673572549639	-4.08465546469481	0.8780383763208771	0.0003180230647594	0.32499143668346	0.0345005681572476	0.0760652515639681	0.0008639192362653	0.39291746192613	0.7920495973653118	0.4425568594230609	0.5135869413775793	0.0851177059940363	0.969224357473669
PGM3	4.5085130911971305	4.75258608276461	-0.3463720735809669	0.851573388311322	-0.263576347280493	0.6684209364631429	-1.00445531468057	6.8549692645074805	-1.1624511171361298	1.42446924528477	-0.7341697084143521	1.6820869977703	-1.0423776933137	3.86890520227171e-06	0.262098462532541	0.173523178023019	0.4734679518576699	0.1119623044550119	0.312731651650588	0.7620578662175308	0.6513234962284128	0.8412003685655339	0.4718448042367948	0.964806969173007
RWDD2A	2.84211947896856	1.7316395759844398	-0.164790554349179	0.1124187515540619	-0.4248454440694699	0.123861370229495	1.3643233419603202	1.9016142478314495	-0.444425797662724	0.1577043130540379	-0.953048647064233	0.262843144258511	1.15684178142649	0.0753844849907437	0.6626873791389251	0.8766629030191541	0.3547427208762439	0.7960260130496409	0.264317452903778	0.9242398745864556	0.9694573050100396	0.7796134532974792	0.9320425723517202	0.964806969173007
CLK1	5.49545685210538	2.93764147487328	0.300460079293486	1.43918327623161	-0.16327330599915	-0.32403233585193	2.10537309396594	2.84782285534036	0.7624811484890001	1.95597556089037	-0.349452706162283	-0.649316020855794	1.59094188913106	0.0116332675103133	0.4568673325681299	0.0681595820945226	0.731306454016566	0.525346383131607	0.131184543712622	0.849976649696834	0.5301236321167682	0.9393228645405446	0.821718035744021	0.9135396719420456
RNF14	2.67921368071778	2.24047067467136	0.3676757246894779	1.01166234580776	0.530761027614447	-0.5510764102434289	-0.361311215253422	1.8711729418269096	0.7147471754379399	0.9929259780963922	0.8763278046801191	-0.818758512608279	-0.2250494725604049	0.0797228795400229	0.485064127861101	0.335525894166128	0.393818845670368	0.424951681603745	0.824789907867117	0.8622291514658295	0.7780624083870439	0.7947991164659589	0.7666931050629906	0.9906491090060164
DNASE1L1	2.5116358941417203	1.53063970033937	0.495793295324817	1.64447029180704	-0.408229638839596	-0.162700326071058	-0.155569807525933	2.17625776928661	1.67545964117554	2.8506884606470604	-1.13043776028155	-0.428809256920925	-0.166215250095714	0.0448616853281071	0.113273268497106	0.0115644886514598	0.274953351323076	0.673779554673027	0.8700698341548909	0.6337696653714218	0.3616278968372583	0.7281257404755628	0.8924109535421249	0.9908083063152344
DDX11	2.71104919214988	1.7264187373836202	0.0919703867857388	-1.75110483520327	0.727446397528162	0.713147094752841	1.86796567449099	1.6723846485179998	0.235826740115298	-2.51791617840588	1.6305120573941398	1.44462149937194	1.4725422902026	0.131920424147404	0.816682557282351	0.0231042525114674	0.125020278679993	0.171973772359397	0.1735468102142819	0.962024000277037	0.40319438584488	0.5869203931244298	0.557125664428199	0.9256930899484972
HEBP1	2.3531941750407697	2.28492145577049	-0.755656815546511	1.50611067926052	-2.18655729744073	-2.72654838508113	1.4374936671637195	1.4670672167816396	-1.35391773815885	1.47086451678028	-3.1341014527542206	-3.4538882952545498	0.7615328724525401	0.174617476221846	0.1946728903346869	0.160721155862406	0.006533267593556	0.0034888151719949	0.461455565127941	0.7161797589226538	0.6407453449586968	0.2951332705176516	0.1312134737417806	0.969224357473669
TACC3	2.24304345058938	1.3399761725354398	0.302433017928156	-2.870941465849	1.268196490749	2.53982600101496	1.3429944957638702	0.924001028580275	0.5442758271491861	-2.92720426535534	1.99431163654842	3.67906852534015	0.7347086084615729	0.383955576650215	0.593939632819823	0.009922488274052	0.0650490834959318	0.002436103536785	0.481041699829362	0.8984759281541064	0.3494184375683403	0.4921905008427423	0.1202214208977119	0.9695011939858058
UFL1	4.71887177237394	4.57647702266622	-0.0141380744987848	1.18900132347081	0.632768156689705	0.861110255835803	-1.3838306327683705	4.666437318096469	-0.0392414974268938	1.71530592000121	1.4174621368958202	1.71122899609077	-1.09005899265194	0.0013799680761336	0.969183911780896	0.105588043163314	0.1772179458229369	0.107485815020999	0.2985441146444449	0.9950099278695032	0.5800989302793143	0.6414117285561473	0.4664099107134423	0.964806969173007
POLA2	2.29383645749629	2.263088292412	-0.5582339214382039	-1.6698562229799598	0.426497509034767	1.5207345348401695	0.662042828950023	1.4819554117616105	-0.880575921811475	-1.43937079462302	0.581487983600051	1.8613725308169904	0.330997174339038	0.191821911993125	0.394042868648416	0.170477711460665	0.571280806363198	0.0865861260147897	0.7494385265319592	0.8196838568134678	0.6483821916726648	0.8804200983343103	0.426891772047667	0.9885608570206856
ZC3H3	1.93330124381459	1.12940186610297	0.4302973521881529	0.330217308546273	1.2718354136633798	0.5424301309367721	-0.296133751752394	1.21088276608348	1.05596160744214	0.416049789538662	2.68287361599383	1.03193156607884	-0.232828724195049	0.275045161002286	0.315420195358542	0.682949418048844	0.021224306874641	0.326907953392522	0.82104226797315	0.7859692973902336	0.9156875860993416	0.3850394252264391	0.6991833363364642	0.9902235550719912
CAPN1	4.270675869142431	2.53830438657273	0.490822364232971	0.086658424738975	-0.0665462997159178	-0.274310102490904	1.99399112252064	3.18468157713181	1.7053226556891798	0.158809628310766	-0.190545462846213	-0.725272691562555	2.03800874646477	0.0125586536060188	0.108038521030681	0.875809373273506	0.8518689964156909	0.482955207362125	0.0688508075599466	0.6275443610249034	0.9694573050100396	0.9691522310331016	0.8013563507947598	0.8801720933785159
MDH1	5.6320497093119695	4.31679934430952	0.115542103212524	-1.0144014870797902	-0.146512646744728	0.506600986568677	2.06898354770002	8.84639628965973	0.587566081367408	-2.7418450112982007	-0.626972779088531	2.0280319478224	3.30330269099432	1.54390495499751e-05	0.569930817258627	0.014768999369305	0.5410568722163029	0.0694352377465644	0.0076383354958162	0.888485883948248	0.3781027303620785	0.8666637092092374	0.3920745558251577	0.7581047979597608
SLC30A9	3.60819999162358	3.36560231338063	-0.3860731535285689	-1.3754934131809198	0.513925380381312	-0.262811706835878	1.60498137661432	3.54232300525602	-1.11070793601076	-2.0545495831455	1.21100090827728	-0.56073958213617	1.38087227506332	0.0307140320315645	0.283903718883732	0.0604220763915704	0.261385397115545	0.5896681949999539	0.230185394775668	0.7739795704002238	0.5132223065408645	0.7173760327808962	0.8552482252725282	0.952421559919406
COX15	2.53362337093752	2.94914880463683	-0.461207198329825	-1.36351727378927	-0.339510087548613	0.94279478800741	0.477554079835766	4.55998059191497	-1.65956398650596	-2.5141975498041003	-1.00575507630518	2.60926397936244	0.5530249838897779	0.000321186806324	0.116471683422533	0.0230071016957123	0.32950244254478	0.0189801394859257	0.587890703797094	0.6386819489400698	0.40319438584488	0.7601030837979296	0.2380599637994334	0.9775805830121944
CCDC88C	4.89481972155861	4.43087340916208	0.621797733890698	0.763662074754051	0.708501354078603	0.29809395898998	-0.6843790631785319	4.5770433316720895	1.49810667831532	0.919329134795126	1.44411251038356	0.558865739970632	-0.521323441253825	0.0003100848646327	0.15357433109517	0.371576058052993	0.168004013994894	0.583991304056546	0.609282352561954	0.6793211186991632	0.793942493708502	0.6315539941487762	0.8530514473428765	0.9802935468242
YAF2	4.00983699047427	2.11654871640423	0.956237459725808	0.611708802343933	0.0469043468815206	0.12178973239302	1.23522060629511	2.6229311216191	2.9172131426286	0.9409004833828872	0.119847550019268	0.30394135304926	1.1906966964056	0.0184597720382593	0.0100744143138785	0.3607456018978029	0.9060959012283072	0.7650896470469231	0.251138871077248	0.4468848299135902	0.7870891495648361	0.9819519391403572	0.9241643565632154	0.964806969173007
ZMYND11	3.0295372045973097	4.10209478445389	-0.359106357718342	-0.8015050233820741	0.53901965292915	0.556891588989934	-1.02555771111511	6.0955631720047	-1.19653379166367	-1.35323713645235	1.52659718757093	1.40488769938643	-1.11473599066031	0.0003851970989131	0.256337667889785	0.195596658327116	0.152361182234034	0.185028175467656	0.289787793162709	0.7617837881985513	0.6744686885139337	0.616042016441172	0.5697371639699028	0.964806969173007
WAS	4.56014088945504	3.9736239930992	0.0411282618759627	0.621982705079448	-0.375263858330337	0.42109080561715	0.0401507027372938	3.7613706220219	0.113549259715422	0.9473035849678132	-0.8626445118686321	0.876153099736104	0.0309871530796558	0.0076824446211526	0.911026106666562	0.357720094672169	0.401392392771742	0.394508167645881	0.9759815114469028	0.9835108379922688	0.7847270900426613	0.7994196329128476	0.7489093718865987	0.9973691709152438
DPEP1	2.1221320554097303	3.35071703808446	-1.7069487535236	-1.77006507268753	-0.4824996609526479	-1.18120177579952	1.46766516576713	1.9995489186867	-2.65087016182355	-1.53813211206858	-0.64184237116204	-1.3899683926540405	0.6963372019027341	0.0914624491382857	0.0175753028164771	0.14425468641306	0.531358841915492	0.186329057502084	0.506593448971718	0.4676658058870816	0.6183988458392726	0.8632766087672816	0.5715050802994723	0.9719478893060242
BID	4.7679707964358204	4.626452664169969	0.482688844023625	0.3854676907733449	-0.0627374675992477	0.543659697557072	-0.5461583073315049	8.19330159014414	2.00620100977155	0.7894399693498672	-0.213611209576401	1.73933012398383	-0.7067870439936671	4.0627249793241805e-07	0.062044858056567	0.44139748047958	0.8335484949564141	0.101175253594664	0.48986503982624	0.5552310015586955	0.828122839534939	0.9649376885965976	0.4559877791573924	0.9695011939858058
MATR3	2.01986395754771	2.2493722937200897	-1.12962550307535	0.75916976050353	1.72947160660182	1.1834920510001	-1.95537425978255	1.06761383486425	-1.96105785012732	0.778173035271385	2.74540033392001	1.4653834577755	-0.760204592729054	0.315995178856233	0.0692573914321815	0.448502182564353	0.0146771212178719	0.162898564312525	0.464966280297566	0.56819402841959	0.8314711010173408	0.3472004983501349	0.5446454744553885	0.969224357473669
NUDCD3	3.09337529091758	3.24103882184226	-0.566315563551879	1.26409076252876	-0.463777301720588	0.332823366288246	-0.837486495854528	3.85821006468048	-1.58772907304879	1.82746534506749	-1.08993240914218	0.7031718751598871	-0.7324010034604691	0.0013910378700133	0.131910520987873	0.086340342375606	0.2918865338931989	0.492054643657617	0.474516995957473	0.6606880157795375	0.5456653102324308	0.7404981323450504	0.8049335663962398	0.969224357473669
GLT8D1	4.705061481244781	5.03008343346265	0.194531846635551	0.902317450511206	-0.5667371039540989	0.435252189928678	-1.07627530834379	4.10353005927404	0.456157661758502	1.08082904304466	-1.05781281728112	0.696739508689753	-0.7086537584383579	0.0025410450220082	0.6544294288290071	0.295796898900942	0.3063267851508149	0.496283025027503	0.492124490404846	0.9216464183537596	0.7503407250762893	0.7463397054567933	0.8067581095827185	0.970008465649424
ATP2C1	3.29099228418473	2.8481035700249704	0.330863881349819	0.371392461555892	0.315411290289988	-0.451747780863294	0.377121165126637	3.09944863376566	1.07101702308975	0.648617383927692	0.8120847470230308	-1.04215784050578	0.344712876965698	0.0095278061733128	0.300836684926336	0.526020074054721	0.42867125875883	0.312832526504201	0.735417513459297	0.7806540495958654	0.8661457830776705	0.8188461126202612	0.6851769222999728	0.9885608570206856
IGF1	4.963069256561219	4.25520468445203	0.1228405508430619	1.05573723186047	-0.294182412383325	-0.8666816422914859	0.5855641865413559	4.14600237397121	0.309524013817495	1.40468673176275	-0.611557663443294	-1.6082766757328897	0.4423789012602279	0.0022831492341192	0.7610364047835791	0.179260476891811	0.550819301295974	0.1318729218889799	0.666041473201844	0.9483510846620824	0.6589612749797931	0.871661874086321	0.5028287856574222	0.986182802005083
SLC38A5	5.17190483260125	2.64135992925311	0.456970831297867	-0.80812809089396	0.288614295227448	0.6642251363961961	3.0552800892906404	2.8613993326459504	1.29126208005953	-1.21785889635824	0.6870348402424561	1.54093905142329	2.64864124826711	0.0113108895362713	0.2149572859132349	0.2409334841716039	0.5018982462223179	0.142875053628741	0.0175176760107722	0.7326775001152391	0.7108121628338985	0.853572897421491	0.5209001061404405	0.8348541940779913
RALBP1	4.35367557994375	3.2496520729264504	-0.062927096492965	0.5530298389738331	-0.233657221570145	0.20075555452092	0.9494555266936658	3.58297816209312	-0.192360921328917	0.899360587346694	-0.579100456497857	0.450048491395896	0.8337158256876829	0.0065495914672223	0.849879814565126	0.3818140117066961	0.571177978724096	0.659362457525093	0.422307673662157	0.97101906471898	0.7975451417297638	0.8804200983343103	0.8871454108985445	0.969224357473669
RUFY3	2.9597340270736496	4.68601909546658	-0.688694799595707	0.212753504813221	0.385043934513229	-0.311156616211861	-1.90895841891974	4.26620596006601	-1.37008567150697	0.214611557705795	0.657848250217577	-0.450677874413117	-1.2417166563849098	0.0005908653306153	0.1895800916867349	0.832781578827852	0.519988947127854	0.658269075017343	0.2322362533781939	0.7100720934161732	0.9580222344712678	0.860910488181183	0.8867668088568333	0.9528141403642796
SLC11A1	2.8225497724988298	2.81665746895167	-0.103186380443475	-1.45340727691932	0.1610242264287869	-0.437679916384079	1.29535280811465	1.4641497884190602	-0.131405030524183	-0.960021629951427	0.17251506463509	-0.447519565360731	0.540053480976432	0.1816054381063719	0.8977406251652751	0.35188085872281	0.8657827080722131	0.6659585998526829	0.601725994942874	0.9795636117657036	0.7828233633071588	0.9728252257687384	0.8899111472870223	0.9802935468242
WWTR1	1.86334340571179	2.1601973017265297	-0.0956762603741823	0.3289177776423739	-0.7849449915429659	-0.494234489024524	-0.109380239191101	1.6315086340762202	-0.168484910406557	0.296518311995663	-1.13485793308745	-0.657930660719663	-0.062064625601278	0.122306480485885	0.86831327209698	0.770648706981732	0.2731508379418	0.519937352021152	0.9512800756567992	0.9734662046195134	0.9437881766021368	0.7260961575681444	0.8188251054337943	0.9973421263540556
AGPS	2.8327095313845803	1.66467843718097	-0.257964922010293	-0.597412352388349	0.7091980817794301	0.194935447627582	1.65431312821239	1.58938495656738	-0.601763714890049	-0.754745747675257	1.44858134932821	0.363061480512011	1.23783678765434	0.158076463494444	0.559652887870145	0.462040159294719	0.174657284475638	0.7240616580061958	0.2483435951697699	0.8874620001749846	0.8387900100765745	0.6402142183059616	0.908784467251488	0.964806969173007
CXorf56	2.09317156729157	2.21070221931549	-0.919723601593978	-0.352280201783498	-0.6386382607831329	-0.531709476652442	1.12841841595809	2.83228377630535	-2.76254760449468	-0.555227501645124	-1.62240803251084	-1.20135544938109	1.0978595565570402	0.0120131960804089	0.0138714411459863	0.586418711418116	0.1242521807190899	0.24709537639493	0.28851341275571	0.4676658058870816	0.8846651574293829	0.5854807253514165	0.6307598215996941	0.964806969173007
TTC27	1.84415619047997	2.12039505554639	0.329722896033599	-1.86142227419916	-0.161830398134215	-0.0397250400663728	1.11112769715189	1.85245824771468	0.682495452907153	-1.98716750252715	-0.276271030385097	-0.0642498849819509	0.75025432511315	0.0992135786608382	0.508954589057569	0.0650352249704521	0.7864315665460841	0.950069359823575	0.470032214513401	0.867836480426641	0.5194696104526597	0.9504066684886572	0.9834580347521894	0.969224357473669
MARCO	3.1073774290146603	-0.0739787438909559	-0.1277367769071589	1.8553372430635904	-0.4153842461150929	-1.02916995377353	3.0280384246697496	-0.0337398232983647	-0.1595025408363189	1.33235778681463	-0.426042538435784	-1.01175582410816	1.14132406373381	0.973659041757613	0.875285480340644	0.201443604383031	0.6758692074068461	0.327709617980173	0.274286983534491	0.9754145420189728	0.6770737433498055	0.9205491844916336	0.6995316505360207	0.964806969173007
CD74	10.3373083755446	10.3194001099726	0.0554860503654331	0.7293161954139259	-0.762861154833779	-0.8585393511989179	0.218737848647493	11.957606055172	0.207557826054081	1.52171689050817	-2.30794724034316	-2.22770708469667	0.206354610997798	3.0556095651298e-07	0.8383599184772171	0.148592940577665	0.0349857301437584	0.0408330242209394	0.8398493368793841	0.9677206814926004	0.6238401307327652	0.4330508110441913	0.3219743904675282	0.9908083063152344
ZRANB1	2.3231598438230203	4.10165707313207	-0.147718029973832	-0.427918451568044	-0.641210845695719	-0.909552893807958	-0.9572656854201652	3.16648751088651	-0.271084394085337	-0.399646073047791	-0.9570640610727768	-1.2088489353058798	-0.561182080092765	0.0140781913098994	0.790197946889559	0.694936824982443	0.355914097341047	0.24955297248468	0.586619338294041	0.9549946023860748	0.921101487721685	0.7806835411236561	0.6334554547974768	0.9775805830121944
NCDN	1.76156449034195	2.03793970261327	-0.212009921441702	0.5840943180427081	0.318106418113568	-0.5481887402560829	-0.577946254076933	1.7270248837133997	-0.421248341245474	0.607965765700891	0.537727441840429	-0.810614196184057	-0.364995317527656	0.12371995604538	0.6800166717054151	0.5519462049705159	0.600041699899225	0.4329849650638889	0.722139957211673	0.9301155120136614	0.8728473844104228	0.893857987022028	0.7723465358089485	0.9885608570206856
ZFP64	2.2234020409240203	0.96249742007544	0.0072314160096039	-0.4235200655216671	0.0313037646649924	0.0375312860883669	1.96418843435306	0.5929967985732449	0.0131875797403708	-0.4103447842902629	0.046830095463159	0.0484006039981115	0.989649198346373	0.571716558703278	0.989643966521556	0.686999244111932	0.9632442566747552	0.962011612444545	0.347611757929768	0.998154121056297	0.9173552849345192	0.9935425177950148	0.9885058859199666	0.9661180624859244
MNAT1	3.1474836002513302	5.01477208555698	-0.279630938113544	-0.664258413490443	0.629818151851443	1.17877882817946	-2.3372700076833	5.8349815040252	-0.7848174347788729	-0.9469067576828242	1.44220876645827	2.3924759731870298	-2.01081672376514	0.0012896528277935	0.444570782942288	0.358145898066022	0.173562562682673	0.0318302644031318	0.0758049297539171	0.8462321907538111	0.7847270900426613	0.6372335182370275	0.292690981132927	0.8912877991277105
RUNX3	3.0869483919001097	3.91874066720612	0.748384986641462	0.7216570905406091	0.135639717526895	-0.864223807409413	-1.40966317707272	3.80548977806278	1.65927299341957	0.773085349458855	0.2460709703579719	-1.44286746072678	-1.01215617953687	0.0015546220665297	0.116530952462398	0.4507427754878739	0.8087561904117471	0.168349500153098	0.3265258949519519	0.6386819489400698	0.8326673014016188	0.9576583942608188	0.5513227252667777	0.9656230005467156
MRE11A	2.6809306756011604	2.61399597967636	-0.3096836427496039	0.342668577598116	0.1170445148104119	0.528092663222754	-0.3443742922058559	2.2691356278264503	-0.735400620258873	0.427366183941546	0.226315682553756	0.914614880544227	-0.23658991634721	0.0619934425149243	0.47282446649042	0.6749047566228621	0.824453462912707	0.376680978892794	0.818579404911196	0.8564191634597572	0.9136833859642284	0.961441196661038	0.7365040724347114	0.9898212851033648
SERPINB1	4.54919444682725	5.09783648891222	0.4975143264724629	2.32737917883147	-0.439057774578603	-0.290016012806089	-2.3899499839310603	7.06844108712361	1.59428728685369	3.63916643033489	-1.15217737739856	-0.678119633469228	-2.3508338792735697	9.11955468508551e-05	0.135154033569413	0.0022132367553509	0.269840017871577	0.5114294142293779	0.0358904148929041	0.6625539189207454	0.2872231467370953	0.7251057101781547	0.8148424326170739	0.8602794120033653
SPAST	2.19436451032939	3.78278520708772	-0.661859282860795	-0.840457018177265	0.506380356973699	0.162365256306606	-1.20583282756201	3.16515998294437	-1.2429614070339	-0.8119243545116779	0.803973833573022	0.22672298835407	-0.7382058410984251	0.0060011836236624	0.231789268827934	0.428749781966312	0.4331954397960809	0.8235104241462929	0.4710793058619779	0.7467842715939431	0.8206111782999949	0.8216828372947658	0.9421589367329872	0.969224357473669
AQR	2.87664172156934	3.48021736493028	-0.913719110567438	0.785729438903953	-0.00290197814926	-0.0379186941048368	-0.9134753106037908	3.2448173069276	-1.9697427504533005	0.8837041731071651	-0.0053509390324811	-0.0606327979646331	-0.6229234883944019	0.0050760664640182	0.0664315825078636	0.389941671702306	0.995796738514874	0.952402561991568	0.542112547556979	0.5636041831808157	0.8007682255777259	0.9997917692684236	0.9849799290457592	0.974114642082804
FHL1	3.2601098443324603	4.226210160056129	0.3394562074826719	2.1126389378906296	-1.5544462798961398	-2.00583343665261	-1.29530248852215	2.64127783158039	0.5454482748436121	1.70128833626885	-1.94825664895944	-2.22215275878319	-0.639248665416739	0.0242399707241528	0.5930301570885071	0.10827127216712	0.0719275040809721	0.045172375378192	0.533783012177353	0.8978990361327944	0.5840246345666339	0.5058536299662002	0.3339829632212722	0.974114642082804
RTFDC1	4.81624749466652	3.71735126283452	0.5545350499271611	0.8421471614759208	-0.189873396442448	0.2954779593653269	0.441017416248569	4.69077193254615	1.7065262731623798	1.30675090633348	-0.479638489353199	0.710878041944356	0.416071220232957	0.0002454479320493	0.107240673958518	0.20976865652241	0.637975063827386	0.4873941839686089	0.682885257231815	0.6252966755525082	0.6845896387479665	0.907234123626828	0.8031282027480762	0.986182802005083
RNF10	4.81771475687477	3.998038417783	0.0728211681555175	0.2248908832403739	0.1235723117550619	0.1604643667518319	0.671911768356527	5.18089705135267	0.2389249093417589	0.39531971689397	0.343894184122788	0.405711346969472	0.684429283619173	0.0004194245548773	0.81441956746958	0.697902627741469	0.73606152245599	0.691522393915811	0.5068916586558371	0.9610319295121136	0.9228890505296676	0.9393228645405446	0.8984379716839619	0.9721545337505668
ZDHHC6	3.4156215651277204	1.92341113801318	0.5459678357061539	0.229376570791486	-0.0297916173730522	0.109217503607674	1.27692325775825	2.64067406188886	1.8378625010819296	0.389776384694799	-0.0831901435456307	0.294623047068971	1.35642497092689	0.0178045754121633	0.0847235377504284	0.7018414234854339	0.934732260235376	0.7720701427026759	0.193796857479823	0.5884730703639818	0.923816352579717	0.9862537864813056	0.926017663604116	0.9256930899484972
RNH1	6.14373896698625	5.15163433367999	0.372391925372885	0.0431680731408045	0.194970188861629	0.0519323319843517	0.8664470408195061	9.62555869445514	1.64000003764231	0.0988868644776193	0.719417045699346	0.174597724821347	1.2097986327328605	4.6589319408128e-08	0.120514604440418	0.922456422167278	0.482260679826121	0.8635859398283822	0.24392798545258	0.6467845712432728	0.9839561531395052	0.8442335635529739	0.9540816576079284	0.9646195041868808
NDUFS1	4.05035929358762	3.24141042702998	0.2149264467982339	1.41251644130443	0.251214005573731	0.8917480424485891	-0.818295524354967	4.47053070366288	0.7021838707346051	2.3070856865324	0.693627942625572	2.2485103399734903	-0.8267571164260229	0.0003863966661391	0.49265404952776	0.0347577028879108	0.4978626949951409	0.0389867951579409	0.420533888394045	0.8638688041546402	0.4425568594230609	0.8523309014543486	0.3176863847874049	0.969224357473669
RB1CC1	4.17869076452349	4.3173347522181	0.0150027010803944	0.5815089983486059	0.309113399978995	-0.7323879843780211	-0.327208090239022	4.16661808213172	0.0405059465831943	0.7729412212980291	0.654205265532009	-1.38119078162222	-0.2515066999769599	0.0023433664271258	0.968190919409176	0.450869274805795	0.524222346541719	0.18881378315449	0.805894585274443	0.994997330908856	0.832703751669036	0.8627273067776502	0.5736789925148954	0.9895413317154148
ERP44	6.2669083003818296	4.86582979152814	0.360421120789923	0.023489740954138	-0.156372803820838	0.104908747980322	1.50033114496006	10.4157391148197	1.88247414729635	0.0645426343249302	-0.6803854932969899	0.421746898339525	2.43879658537183	1.5539101355003e-08	0.0780869550172294	0.9493376837252622	0.505987376232905	0.678821678951253	0.0267658527047773	0.5752689415244636	0.990335015434179	0.8549538734979008	0.8940305664793702	0.8562498068254834
ALAS1	2.86277053936608	1.83897201374874	-0.0531484156270365	0.0842988815917189	-0.2126858113411219	-0.131651950619616	1.3796383277856898	1.89321235265111	-0.134158963090595	0.10983651769805	-0.447399011854776	-0.2620773519004999	1.10225965523652	0.0765603256983261	0.894949936001696	0.91390487471169	0.6605846093483559	0.7966059897912892	0.28665357325751	0.9792243257615176	0.9815677738457876	0.9152830216188084	0.9320616725761482	0.964806969173007
BIRC3	6.8485835651640405	6.30436081131369	0.0573338739910912	1.39859871745485	-1.55098930291857	-2.9508788263656003	1.8039766170882496	6.632836701181249	0.145560393628375	1.83485297108962	-3.23717314999753	-5.43484494834535	1.42042880862172	5.75584809699239e-06	0.8860864361752221	0.0851887536916906	0.0051583586150963	5.5056225927222605e-05	0.174676638952128	0.977865028851336	0.5421626322066586	0.2892610132887313	0.0314198999338418	0.9256930899484972
AKAP11	2.91908168142958	4.15580798846865	0.0093539396720076	0.75994016695176	0.364552820115391	0.241060873378604	-2.277693928605529	2.68974756035936	0.0188027934890252	0.7440639521972751	0.5633209937005861	0.318800675707475	-1.20821337091582	0.0221300737139896	0.985235784564223	0.467633955113976	0.581186276128941	0.754025129327368	0.2488408029332799	0.9972495232076178	0.842245501374613	0.8853663538650257	0.9208377474591714	0.964806969173007
GLRX2	3.4120558157424905	3.0629866446173195	0.260622375004755	-3.47130150642566	0.987521787630894	0.105584192712653	2.62878467740431	3.4111671931039	0.683014082582871	-4.664501618887289	2.1767681102767	0.22685730643158	2.31514882961055	0.0035749206746517	0.504368586752132	0.0002590369170944	0.0448174609830361	0.8234077537208441	0.0342102895852408	0.8669784573858654	0.1658407812873032	0.4607777362994548	0.9421589367329872	0.8602794120033653
SNAPC1	2.4715557544481097	3.793157211296069	-0.7620297685869319	0.93662459453876	-1.7709114895206202	-0.975564763947885	-0.8003502478117679	3.53462704988021	-1.65970656438029	1.03977011214234	-3.0703757669958	-1.54770613630467	-0.5557164247806801	0.0027545270439257	0.116442652841151	0.313905037157159	0.0073200680005681	0.141243302527412	0.58609220721319	0.6386819489400698	0.7631168515127846	0.3072962801293748	0.5187822185751403	0.9775805830121944
DERA	3.44123745188593	2.02235289654996	-0.418996236943008	-1.15192215680628	-0.243099447974661	0.1582361704628559	2.8577030390989195	2.10428770566691	-1.1162124914599298	-1.6361251486043302	-0.547691940629325	0.341546045482298	2.3991142767208	0.0515168217762443	0.28081467859627	0.121329482698378	0.59146263536278	0.737137037699227	0.0289703088404973	0.7728559435699899	0.5978734519799728	0.8895251416382679	0.9127684108561368	0.8602794120033653
STRAP	5.17553042876162	4.02116276436038	0.4679052692353339	-1.30565506866297	0.13701027869736	0.238309844927851	2.07845516873619	5.555029655958401	1.59691373260998	-2.34246236519805	0.394195321312154	0.649728556509353	2.25671132885567	0.0004095718636805	0.1387899540700669	0.0327093276603513	0.699591796108495	0.5305838349360901	0.0464682069962729	0.6646033412106167	0.440517798420878	0.9297233884164924	0.8251134538130803	0.8694426335381965
DEF6	4.438233182277299	2.55629226071316	0.361406462958462	0.940275264380156	0.226421897466461	0.509380599008971	1.0186110517746298	2.16149762908808	0.846266004797274	1.23599489818607	0.453208068844152	0.9168818119554648	0.702389670885658	0.0539614410914118	0.409885182976045	0.234321672326463	0.6567445683147479	0.373818906984947	0.4954945210420779	0.8272903637829946	0.7056168683057424	0.91413638007347	0.734051707457968	0.97006013542779
PLEKHO1	3.86572970273456	2.5962811370117103	1.09731172500173	0.31679060632675	-0.064150501459172	-1.5586025748293897	1.6481248962588702	2.52186405820542	2.58637743373793	0.36965047299122	-0.124604891202533	-2.87097097547763	1.25183710916603	0.0226543301688478	0.0198830923170468	0.7164898564244101	0.902388434008016	0.0110888396188619	0.228621425259266	0.4676658058870816	0.9307538595833388	0.980721554418817	0.195467557065305	0.952421559919406
GCLM	2.9492312196586603	3.64292642991196	0.1176614156354819	0.569293179593597	0.178342415985968	-0.957510200084991	-0.932277722021746	3.6817507297612	0.273608791207622	0.656441909569927	0.348787187710971	-1.67172107973206	-0.706994742432917	0.0020186899883174	0.7878858181026991	0.520869866924677	0.7317965759666979	0.114018624999068	0.489739417606279	0.9537322839166904	0.8654726006441118	0.9393228645405446	0.4749122121249872	0.9695011939858058
UBR2	4.0150709338812	3.56342663386764	-0.185204676000725	0.844264874375374	0.896540475242353	0.8055556956219359	-0.83080539637191	4.06493624034191	-0.494291802874032	1.1464188824068	2.07680083058596	1.65736534935038	-0.6975672549144809	0.0009004200031666	0.627817689971203	0.268478268324988	0.054289166060774	0.116920141569509	0.495460552108006	0.9119636218783098	0.7272248792866999	0.4747534731986831	0.4788476371231491	0.97006013542779
CCDC28A	3.60189822806633	2.18716058764786	0.247223209487596	0.8863875612273849	-0.4856991774379621	-0.7036230830407829	1.59660542720493	1.86555308781127	0.527426805622161	0.9678560984437652	-0.867143933638104	-1.18543434050072	1.05815108709373	0.0805476939874794	0.605134476477038	0.347519726296801	0.398681705676859	0.253153761437974	0.305701281892736	0.9036503291856426	0.7819219494868661	0.7986754397839841	0.6371408477646474	0.964806969173007
RRAGD	2.59440875539268	2.0863764584391498	-0.119237305310939	0.826255798397245	-0.176840217585103	-1.10874122848975	0.562986744461881	1.4657186897940502	-0.19892927383981	0.7053426449675401	-0.2491495392556469	-1.41273185306296	0.302559735466473	0.162100947975789	0.844823961901936	0.490739180933128	0.8064152585204101	0.1768913063218889	0.766123336409917	0.969302894964832	0.8510382831771749	0.9566070112350894	0.5609467767354682	0.9885608570206856
HSF2	2.02408878316467	2.6261679972964904	-0.3614970824544479	-1.5154958116082902	-0.4481212409541359	-0.0251475298643552	0.8583849164005971	3.20481699513658	-1.03925345521499	-2.22733512870376	-1.05636161063007	-0.05579108058255	0.8003619482471709	0.0055215245701972	0.31413790390266	0.0406300577482532	0.306493051543649	0.956198996006874	0.435224704273249	0.7857943557977588	0.4609006061789615	0.7463397054567933	0.9865487951391896	0.969224357473669
PHF20	4.4956734582741	4.86051343180624	0.0035411365599649	1.30722081693685	-0.0040379724657488	-0.163260836040526	-1.33487523602356	8.3997751316997	0.0147949691277218	2.7738478776359803	-0.0140543096990919	-0.5041819569835739	-1.72194445849403	3.8798534061774896e-05	0.9883999538854092	0.01362139790484	0.9890130940607108	0.623454853887458	0.112610647939215	0.998154121056297	0.3695131049932083	0.9979753079752848	0.8714200558393506	0.912045620138521
TYMP	6.93451343731938	6.55276825638788	0.551334662450386	2.51781962947178	-0.7428305860361228	-1.80083400962244	-0.564195627126633	11.66370425921	3.18725541378928	7.72779527900972	-3.29317459157176	-7.09727775499347	-0.8157756005319309	2.21058509955342e-07	0.0061961327895559	1.29479195801619e-06	0.0046353032332153	2.69070766380574e-06	0.42925127472248	0.4083246791859358	0.0118227453686458	0.2892610132887313	0.0061422129195525	0.969224357473669
NCAPH2	3.18915628547113	4.42498707438543	0.8064281851020401	-1.04761510743983	-0.300959726278931	0.576605289483563	-1.1199939192698998	5.02634115581627	2.05789587877067	-1.27236937627756	-0.603443979963652	1.13705867575486	-0.926217436626784	0.0001241014074554	0.0562743372422323	0.221422767594593	0.554672476127448	0.27225669975128	0.368093803731133	0.5453997027121857	0.6945418381677186	0.8730760867987808	0.6529371956369489	0.9686064904521544
TOMM34	2.6171192271863903	2.06913955307063	-0.317973948012335	-0.741295681110047	0.812751482938239	0.948356928719576	0.539452097937274	2.15021192072641	-0.7854061223495641	-0.962847723645052	1.7359631474399	1.84971461264733	0.429391112273047	0.0471729240557912	0.4436911262328499	0.3499512357147339	0.101783728881115	0.0829132437313394	0.673364854100457	0.8457919986705955	0.7827471926955984	0.5447756321298131	0.4196678650281929	0.986182802005083
SEC63	5.89257012112386	5.45685209428096	0.354132372497688	-0.0689488833563056	0.257068200244084	0.5602129318847759	0.0786028384614369	7.16708846852368	1.20971399040169	-0.126285418124653	0.724898770404492	1.41860876773464	0.0801328109224744	0.0001061237264564	0.244242556526356	0.901081456997602	0.48031052686145	0.1777955179681019	0.937681545963241	0.7546166767980728	0.977867219377835	0.8431258563299885	0.5621838206582705	0.9973421263540556
KPNA6	3.47422503725659	2.68331589322827	0.4307448444845829	1.00583366036899	-0.901846050416397	-0.273460256432777	0.49333638301971	3.4164744922998103	1.40213519785059	1.70804903066296	-2.4032163203749	-0.668284215406918	0.494590692808552	0.0072764015470074	0.18242142507734	0.10704000071432	0.0308499538510236	0.517825088380085	0.630033999882891	0.7072993768073	0.5815086761513211	0.4204342218114872	0.8173942462270678	0.9828911959608438
VIM	9.65675347385981	8.83629319689287	0.1855927822142919	0.879413895486969	-0.0351259769372165	-1.4627736585461102	1.0753012399884798	11.1072325130015	0.60050975975824	1.56555142768644	-0.0938933800600006	-3.39850154951571	1.04059655181049	4.76719618445555e-06	0.556599671167503	0.137045405625711	0.926443414120058	0.004061510566969	0.322094568117493	0.8869653747697155	0.6113931167322872	0.9834414391839956	0.1420906244712425	0.96550782422854
FAS	2.96040001491189	0.6483912407770971	-0.19988579041156	-0.66925593565268	0.6322127022317939	0.107105131296342	3.23298623184496	0.451885252667959	-0.3485733247708239	-0.646012811445473	0.9720932182758968	0.151290781956618	1.79425590649206	0.6605410608703349	0.732501463193693	0.527641561893174	0.3476675455205679	0.882084937316328	0.0982832831717434	0.941298526127058	0.8661593663504562	0.7751571727140235	0.960683490418929	0.8955860684819491
RNASET2	5.92335721993989	7.725920488016991	0.378857040654697	2.17633824282403	-0.4388855547469	-1.42162616982696	-3.08901128673306	9.54939712899476	1.06861364062451	3.0437578576046	-1.01062881839052	-2.79834839601678	-2.70783086891101	0.000118270639796	0.302803969683207	0.0077935812697011	0.3337688156899699	0.0160923893369972	0.0220178620447444	0.781110332513597	0.3409024033610975	0.7639988963605511	0.2226357682365476	0.8348541940779913
CD44	6.71245128215703	6.67703416639364	0.2824120842507059	1.03351219542732	-0.431191196480554	-0.136855288490143	-0.621795185697849	10.1105842829999	1.23495312407014	2.45512068216293	-1.5005811756203002	-0.42587969397819	-0.741293679923396	6.6441894244576405e-06	0.235008002483023	0.0261971633034875	0.153061489120636	0.6759113432095339	0.474516329635383	0.7491635840654378	0.4152680087652577	0.616042016441172	0.8932624365826934	0.969224357473669
SLAMF7	6.61536840328301	7.07638643360466	-0.0351658554387595	0.7395417956665258	-0.0015687837429954	0.0793686023894841	-1.07318655529433	9.838186855550813	-0.108666805933745	1.16311682148703	-0.0040118536283315	0.1788436322046979	-1.04873733992405	0.0002659963478141	0.916017617989914	0.26248291676825	0.996871779872033	0.8615378466604591	0.322425782470191	0.9842447903887876	0.7230730682572418	0.9997917692684236	0.9540816576079284	0.96550782422854
BTN3A1	3.8992087538370894	5.50088791183543	-0.654007415802458	0.7853055407338141	-0.0940996827880919	-0.649648530981425	-1.6639770309151205	3.7173138021957097	-1.2001687878979	0.7533475847729251	-0.1407967144630799	-0.8272620609913041	-0.8984296444703941	0.0044571212043945	0.2475971743215679	0.462266195463965	0.8898748614794609	0.4206300353859629	0.386709976913063	0.7571126118734597	0.8389887956234277	0.9787183936800924	0.7640241554625282	0.969224357473669
MIPEP	2.24434340458171	2.8213591259210897	-0.177513850124831	0.98093632658015	1.18323994220702	1.52400386447742	-2.65111376702062	3.28716334238281	-0.514897996781144	1.50801990610948	2.8800486819098503	3.2536588161492097	-2.31517715369689	0.0675659768606996	0.6142199894244721	0.151345877061802	0.0211838929525739	0.0091822477307315	0.0783761958306484	0.9065788273017378	0.6282070758770433	0.3850394252264391	0.185493592985199	0.8926836287976293
IFNGR1	3.8257521710267697	6.05176687534835	-0.222428976432856	0.0914308972698459	-0.016851172118453	-0.496842330365357	-2.2542975932095297	7.41616549480734	-0.6825345760413011	0.138079364296281	-0.0409720254628251	-1.0663099225724302	-2.10354869471573	0.0001421764836496	0.504834200898182	0.891926501562504	0.967957065984916	0.305551080842028	0.0610556407708953	0.8670407707140114	0.9743606263322976	0.9942290943751716	0.6791258457022564	0.8801720933785159
B4GALT7	4.92296231877713	5.3378645396591295	0.901094934545341	1.07136312883698	-0.55086417499006	-0.318817168082593	-1.33546394137154	6.41776117303778	2.78164831079975	1.68335615093572	-1.35188645844797	-0.6973712958803989	-1.2350684427900902	0.0004207900974709	0.0134608776058158	0.111715363538489	0.19867686664854	0.497980478985189	0.245289857020897	0.4676658058870816	0.5892823605133057	0.6652432964311766	0.8073614619342615	0.964806969173007
VRK2	3.25587100428629	2.76740743469418	-0.2798840429086699	2.08882107429146	-0.209612355650133	0.449042809205931	-1.09261810228559	2.5812762220490097	-0.711853423737507	2.9571457826826	-0.4473861966690539	0.8503014475779559	-0.810770429907207	0.0282226398784714	0.4868168241108139	0.0092742379280405	0.660850861321187	0.408380860220832	0.43348633947653	0.8622291514658295	0.3473096079107642	0.9152830216188084	0.7569324465657895	0.969224357473669
TNFRSF1B	2.87616305486515	3.02364386051111	-0.0202508490356788	-0.470027376105316	0.0574343332241205	-0.310586131628065	0.494294822332457	2.28694121708231	-0.0365313284752338	-0.4297075979487589	0.0863203313684276	-0.437208325881553	0.286338815457365	0.0361613057428077	0.971310600951246	0.673139333773364	0.932282791884505	0.6678039591688671	0.77829304437975	0.9955954362678106	0.9136373530792758	0.9855928594477982	0.8901431070147813	0.9888122705205924
VEZT	3.58042725967251	4.533783243160809	0.429004716009243	1.60701145419412	0.975135934865762	0.4514937190263489	-3.13756440947438	4.18635111646614	0.866918507343085	1.5480103541873798	1.66841646560505	0.665586482357144	-1.98791030717441	0.0006981424820344	0.3988015653222739	0.1411703162262099	0.114680983161663	0.515156884141456	0.0642117692054616	0.8216284054507409	0.6157449620584151	0.5683215099652059	0.816932530235435	0.8801720933785159
POU2F2	4.90522437261133	4.7132343268266	0.1476411202859549	0.1676364586145199	0.0750533726120852	0.0341653177508257	0.0184888048260404	5.12878448703786	0.379999208143395	0.2164675802461209	0.160433096698972	0.0671828040983978	0.0149184084721879	0.0001010279048624	0.7089429126662901	0.8313591231539791	0.8745479811105059	0.9472685449022328	0.988281716898361	0.934859529978277	0.9580222344712678	0.9735794676816318	0.9827870791389944	0.9988651924979056
BRD9	3.39734257098688	2.05332678586466	-0.190428455458796	0.877408154170408	0.0406779656317715	0.4266927920586289	0.762454906287406	1.9163004377151296	-0.4428017764440589	1.10160135880817	0.0817024158492363	0.7707335921326129	0.5500793530658481	0.0868720211483932	0.664799690125682	0.287180233427516	0.93608676626821	0.455141629490149	0.592799427339956	0.9254170065061672	0.7442212674136848	0.986884685693918	0.7859810661654959	0.9788902250531478
SNX1	3.7843555387854506	2.40649315255847	-0.568114724845853	-0.361138014921825	-0.0461357785297728	0.6049162068672641	2.00395087075345	2.1487792928301	-1.3511811646766	-0.492300875806871	-0.0965119930062735	1.13889750522907	1.44683960430747	0.0588388967205748	0.195789957939769	0.6292506981456519	0.924391759083323	0.273522005835201	0.1762824896933139	0.7167865411272147	0.8999107960192985	0.9834414391839956	0.6537615572024918	0.9256930899484972
TBPL1	3.72499064660743	4.35531600203772	0.195354990840255	-2.23455867564283	0.4585361522993649	-0.234649312765405	0.915079930978121	4.96871059961191	0.511958612927524	-2.90363092972225	0.989007557327252	-0.4807587345902189	0.7976573547156659	0.0001394003012598	0.615673550853986	0.0103626111751519	0.33738105324763	0.637195862332672	0.436748155369101	0.9065820340022168	0.3557180550387669	0.7674713529878218	0.8763977703399335	0.969224357473669
BCLAF1	5.36518026590647	5.25210183947522	0.0314623113521738	0.298719971465492	0.167784205318786	0.214983648134852	-0.15681999628841	5.30920325827141	0.0746382843479677	0.359593389869999	0.333143714865663	0.388135306227907	-0.1171671972363909	7.053848982968359e-05	0.941427732916235	0.723853315380956	0.74335136271745	0.703031424146723	0.9081857344828308	0.98897568215119	0.9338862591148176	0.9417984311049028	0.9023587199724104	0.9946682126002004
SLC39A9	2.989317602005149	1.93916435366514	-0.5619579788942621	-0.36747187584814	0.2492170090502639	0.123007954442364	1.63542030418354	1.72449298987412	-1.22768219405627	-0.427146084333805	0.470066579509508	0.211847463198158	1.13529901122223	0.103880605219263	0.237322439435879	0.67496553185937	0.644650742980599	0.8349010922731569	0.272971456503765	0.7505600968805108	0.9136833859642284	0.9106295619769912	0.9459587881308096	0.964806969173007
TFB1M	2.88857224160758	0.7654558636122641	-0.4515441111517849	-2.15653272465986	0.840683046123731	1.17332499451121	3.61749288307894	0.63797760842785	-1.39782598265584	-3.42730373102584	2.01172588293469	2.55813715457307	2.58532530141378	0.536514731038437	0.183570990060956	0.0038072832684704	0.0622163868190501	0.021653801863781	0.0216811198560312	0.7075596211210383	0.3269376960505401	0.4921905008427423	0.2557135206470562	0.8348541940779913
RABEP1	3.67185705952401	5.435218074410759	0.0295220835873805	-1.2346875233894	0.387257077719067	0.144132479777671	-1.2916133951526498	6.92940844818573	0.0842675502819253	-1.72551758313609	0.907661735478434	0.306985426462791	-1.20084766949776	0.0002082424905317	0.9341975628312092	0.104404940744974	0.3813116457303989	0.76456506404082	0.256675890426274	0.9869919832120492	0.5761983193338301	0.7910043512352616	0.9240011815977336	0.964806969173007
HMGB3	3.52870294748222	3.60781170479913	0.026385343707815	-2.5465825000516404	0.6255869082186091	0.7169647771442221	1.40743334959508	2.27819183579949	0.0399036712883112	-1.9675510359637904	0.7904283927713249	0.8789964605283481	0.6971375543672359	0.0367872635439194	0.968663605847508	0.0667040069029767	0.440836599952866	0.392413199654793	0.4957222481142579	0.9950099278695032	0.5244927742679953	0.8264956803037145	0.7479843638604716	0.9702979308748744
NUP160	3.0438773452626697	2.7796702381534097	0.211780636915067	-0.350375570897035	-0.285952338262019	-0.2310838640513819	0.7546714670937149	2.9410732070797496	0.528902141595889	-0.434203845076716	-0.584169555019535	-0.44849610253986	0.6070376409310999	0.0095869281493306	0.6041339160842889	0.6699389011410689	0.567252063223711	0.6598094452760009	0.552343675013759	0.9036503291856426	0.9134910666158788	0.8804200983343103	0.8871454108985445	0.9758465375840206
BAK1	4.1277314986906495	3.3621790215916403	0.4700636285115711	0.303785609758784	1.03282762855791	1.15371282670672	-0.460242549350313	3.73744437067127	1.2273423747008998	0.398190458554432	2.3018366118436604	2.38408550356456	-0.379819744158698	0.0017947067139264	0.237446653819577	0.69575273778339	0.0351184556183197	0.0298490253837659	0.709073525323839	0.7505600968805108	0.9215141062808432	0.4333332679065907	0.2853941892975565	0.9885608570206856
GRN	6.10483098884928	6.49013804197141	-0.0690965867874669	0.49664000049132	-0.6151587381937261	-1.01831221461809	0.0029701497688139	7.40279746584201	-0.265754006636181	1.02445688485746	-1.82047666109322	-2.72437397927344	0.0028150456394101	9.60141748079666e-06	0.794128368245072	0.321842147481661	0.0880300976897365	0.0153217354623399	0.9977929978294472	0.9563443102964104	0.7691024989937311	0.5277759829317032	0.2213651368775721	0.9998383795100622
FAM13B	2.67259169211546	3.95883010042742	-1.27363018976731	-0.888830061382	1.34199848567449	1.24437222372445	-1.37435167807269	2.94352951179511	-2.09441213553233	-0.787663311016882	1.96577759863774	1.55459843903157	-0.744063323147687	0.0196794727909848	0.0585059219251427	0.443160648341484	0.0732200860469377	0.141932743618536	0.472973520674234	0.5484357178103806	0.8286696747252723	0.507426940336524	0.5195082035181964	0.969224357473669
ARHGAP31	2.0250631931071696	0.696183729500787	0.105876366340145	0.0844181137942956	0.451869705222716	1.23502602233279	0.6670489685172739	0.5361607458011021	0.203015034184798	0.0882701006942219	0.7350028841706949	1.81308216841277	0.394992318874715	0.6165878135798721	0.8420215135391529	0.930778237871762	0.476906098051542	0.098667285087631	0.7047416385171941	0.9690601072636524	0.9863379281188264	0.8418693572756052	0.4511620817806912	0.9885608570206856
CENPQ	2.44067313006303	4.778373649074981	-0.834863886157249	-0.786742113896944	-0.496609617446686	-0.112141091360838	-1.61444268848701	4.223846060400391	-1.61307854144338	-0.7650502954940049	-0.7903838101131031	-0.157856657543428	-1.02699522186153	0.0006455055127083	0.1262742119934859	0.455378808845231	0.4408618887217329	0.876544804039364	0.319699455067047	0.6536336903132203	0.8356019746720325	0.8264956803037145	0.9584158311200376	0.96550782422854
SARS	5.62553904134046	4.8963906095304806	0.102603402688833	1.6889330175064998	-0.683258169723558	-0.0759658325449212	-0.211201274077284	8.76461190173224	0.444693377338786	3.7461499459845	-2.43051361223288	-0.24575815101786	-0.277471581377273	1.66405053167788e-07	0.6624980169276	0.0017620236562581	0.0272124884990837	0.8089941624947199	0.7849711832126359	0.9242398745864556	0.2726955594117548	0.4164456699139178	0.938607994667934	0.9894310849569402
RANBP3	3.2534689525607403	2.4782701777537404	0.607609080284949	-1.14580092524858	1.34824134826548	-0.1059430357091159	1.08718763111006	2.32660670873896	1.33698523892332	-1.28987640768296	2.5665216639604505	-0.187627990739096	0.7932418030889692	0.0504078144579877	0.205931489435522	0.215604279512821	0.024847015426697	0.8548609593697	0.44628563677128	0.7217735682593824	0.6894749219214444	0.4029806356326293	0.9530860031666716	0.969224357473669
ARID4A	3.93359556348894	4.36072948006136	-0.166310063536767	0.360101488515205	-0.0881632501097073	-0.558212831233205	-0.394846945095112	8.108054899091961	-0.837650537661319	0.919242054797707	-0.355867600200591	-1.9730974496354696	-0.580173072677595	2.6505291033624495e-05	0.414579946724719	0.371732990818558	0.727220381941042	0.067994383660557	0.573512905186653	0.8310712389776969	0.793942493708502	0.9393228645405446	0.3892518603163297	0.9766946277013134
TSSC1	3.63397062277658	4.98172829254933	0.286484748435255	-0.239719068601917	0.0341733762616647	1.5341006313116698	-2.34648701551378	7.93330672828431	1.0544975693697098	-0.445743515816707	0.102339034017053	4.21831189386389	-2.70785436646204	0.0003416930091262	0.312405808472188	0.6618476186328729	0.920153186101788	0.0017486794437746	0.0242345126793717	0.7853232969510044	0.9101020803580924	0.9832361078427532	0.1140513714364718	0.8383021188075758
PNPLA6	2.8140632620529105	2.85108390699044	-0.901428803950943	-0.0906192092025317	0.117776897104627	-1.44888344020896	1.21281556808571	1.80548679501455	-1.5141068465361598	-0.0807859504869006	0.165459675573612	-1.79446412344713	0.626363619803976	0.106032021535713	0.149877504242598	0.936683837917159	0.8712241739665291	0.0965912684656874	0.545028634057144	0.6761519225489934	0.9872761740968228	0.973357274053296	0.4472489210751479	0.9741710104344096
IFT88	1.55220592945215	2.2501783935185804	-0.223265969545336	0.880365622240314	0.296767340744171	-0.0716530318514319	-1.56137505281348	2.05178296369137	-0.458290195285572	0.9307619998334508	0.51706143209332	-0.108177852036458	-1.02441348106706	0.0569302664496029	0.6529071154875029	0.365808610226311	0.6121870309830191	0.915199597802918	0.320879737210488	0.9214127000676902	0.7900185477711555	0.8989835606153018	0.9734362747557932	0.96550782422854
ALG1	3.34631893447288	1.9819823969321104	0.0636023235574235	-1.36597209249083	-0.2226891661769439	-0.374964001362964	3.10545302981894	1.75397660873593	0.14250889461873	-1.5848747604861495	-0.4133115592232059	-0.682082378329218	2.2056015728185097	0.0985651545958919	0.8884571999178441	0.13255834748948	0.6848647295944339	0.5049420244808529	0.0423832993192229	0.978764339752592	0.6086571929820865	0.923880334514228	0.810933083494583	0.8675076150306394
ZCCHC8	3.19389577596551	2.3032727078723	-0.302199857558614	0.7520753084959059	1.19438213425677	1.15524689234685	-0.502603455481631	2.3739799963570603	-0.7397292984547921	0.964118978103632	2.58725764288553	2.21810080757029	-0.387528383452007	0.030453920543723	0.47017959746375	0.3493329382507981	0.0198476185906874	0.0413666078150899	0.7034717263808941	0.8564191634597572	0.7824312699777569	0.3845070551626865	0.3238652591255777	0.9885608570206856
ABCF2	2.6918855892149707	1.2208014535346798	0.761098373291631	-1.14192677250244	0.535637568895058	0.695814141629037	1.71748130260119	0.939543978118061	1.4881623109671798	-1.21904603906163	0.894109253055402	1.09062906351736	1.05675954957758	0.3747616608080979	0.157950459887118	0.240669797786898	0.3866482855161789	0.2973231016530039	0.316374347799545	0.6794519667478752	0.7105465491329722	0.7931892821946147	0.671828072554709	0.9648185971075895
CHPF2	3.6003121016779303	3.03479579983956	0.889596041486684	1.02658091030648	0.157453901496996	-0.9454543098586492	-0.0704438597883814	2.4872429399784104	1.92378371461088	1.17584126094377	0.276612381763376	-1.50493029669907	-0.0469568063421464	0.0315666995821637	0.0723594512017538	0.256858683206375	0.785978294148764	0.155020968648243	0.9633011523458008	0.5698408778877685	0.7222694030935372	0.9504066684886572	0.5330339036071313	0.9973421263540556
FUT8	4.46381965892434	4.25534765452782	-0.0127889604122769	-0.616924831998624	0.956419920405015	0.8746945441204059	0.0413308484280489	4.07364127855658	-0.030342180918842	-0.776900115584019	1.9307072252114696	1.59741220486796	0.0305712770824971	0.0032011046073956	0.976189378906096	0.448731664482479	0.0749608604873226	0.133416679690202	0.976178762508984	0.9960889411501304	0.8314711010173408	0.5115040326443919	0.5054886731332923	0.9973691709152438
UBA6	3.9196009647150696	3.91885176622634	-0.446221538490233	0.908074673609562	0.25964136113925	-0.3653363511786599	-0.289899812544481	3.09718206398926	-0.831337234444212	0.876565813572606	0.418780852962051	-0.51449625766793	-0.170909899408551	0.0069206077140076	0.41801754928544	0.393693345046614	0.6809439925809421	0.6139384999031229	0.8664372835523141	0.8333469684828255	0.8025587342206191	0.9223705082712628	0.8672451179788699	0.9908083063152344
GAB2	1.80569420190288	2.46014703228638	-0.846907029832569	-0.176402174925302	-0.558870836411886	-0.593691190166541	0.231764671940888	2.72199981653619	-2.16697123544775	-0.235808032424758	-1.20120391540996	-1.1285336527502	0.1928775199146749	0.0150765529240976	0.0456734914323971	0.8165735305711329	0.247152510180997	0.275732568986335	0.849481916338123	0.533064023289554	0.956088284174697	0.711542070081962	0.6546156050280934	0.9908083063152344
ATP6V0A1	3.81719429907078	2.7089339210537497	0.533764240189297	1.32617538285683	1.0321391066960302	0.5526886742918741	-0.644124220438024	3.09985657590783	1.5130062378228102	1.96721509861516	2.51655334699173	1.21975500746481	-0.56664078283975	0.011707238028146	0.150799113543848	0.0667463151570924	0.0257760514586031	0.244613376594577	0.5811990821488481	0.6768965597852495	0.5244927742679953	0.4058613634081061	0.6306309045231322	0.9775805830121944
PIAS1	4.16406133503762	4.759851846258241	-0.0771461352084904	0.8060518479426079	0.283525870070698	0.86919815264476	-1.7334388983605302	4.41539645745067	-0.17651605957362	0.951967573702414	0.54003195964331	1.46668690362111	-1.20765905931452	0.0018345172635765	0.8621887639689492	0.355339628844942	0.597847807476811	0.164931501710612	0.251105780119313	0.9726186517353844	0.7833428660026956	0.8925683992921454	0.5474692114773045	0.964806969173007
SLC4A7	2.24389789043247	2.89726027672019	0.0431071935601275	0.2106022143543139	0.571700143408641	0.0295562574316386	-1.2764210498138	1.9148458590483897	0.0735378114518438	0.1900763833323089	0.81078766404505	0.037025922658319	-0.6549137430440101	0.0932865855303742	0.9422993211708242	0.851674631540833	0.431406747932426	0.970984824075211	0.527254771620013	0.9889929098161412	0.9625826606538648	0.8201488684928133	0.9899578415175024	0.974114642082804
MAP2K3	4.3404905516631	2.95211671148404	0.613812712567259	0.8657944272636979	0.15617605919622	-0.6974774223302801	1.07362856570602	4.08783761569196	2.09748344741213	1.5174154413936498	0.4523501293824259	-1.86623968960392	1.14669837301672	0.0021246793186641	0.0550224884614692	0.148678794085601	0.6580517845103321	0.0878570210020133	0.272530686415035	0.5385372262931474	0.6238717527947063	0.9151839574748932	0.430146090492967	0.964806969173007
TMSB10	10.3749699970977	8.4908127859095	0.6846110066922021	-0.2429878183878639	0.89338029496733	0.237084854755057	1.66235109015856	14.8349087159177	2.68310853356432	-0.505815213295832	2.94189349992269	0.6970885006419512	2.10625521128283	9.019168359637848e-11	0.0163268190777148	0.6198836944626329	0.0095705842562027	0.495752127930868	0.0513234372121213	0.4676658058870816	0.8954529368989561	0.3335458200129284	0.8064137501335182	0.8801720933785159
ASTE1	2.18444285974466	3.84988570827704	0.0593106298199669	0.576500328691823	0.8067149026156629	0.0739723214189193	-2.90712092409806	4.12812619509632	0.1410627417164119	0.6800837662272221	1.63170488463388	0.129519669818895	-2.23559196508298	0.0007886562978789	0.889581125353933	0.506173383278931	0.122264811112601	0.898560723590771	0.0399817974778245	0.978764339752592	0.856956364154145	0.5800621357213821	0.968194335574586	0.8602794120033653
RNF19A	4.44448774467363	3.95127246378414	-0.254273595331872	-0.265707241739319	1.72965643952318	1.92976150423675	-0.749821397698549	2.09110395097315	-0.4533742916603049	-0.238115533742833	2.3487474961036803	2.42261971655394	-0.333843954557791	0.06222035304111	0.657103917119778	0.8149343664165128	0.0320711695599585	0.0278536402555305	0.7436646260819592	0.923221398249068	0.9554655495312248	0.4251006622867765	0.2816518152527674	0.9885608570206856
PEX3	2.7753629195657497	2.83817159879388	-0.134329359122602	-1.62571967125729	0.203125985407625	0.205794526794956	1.15246236294795	2.76528933583916	-0.306840917814019	-1.9071747686605096	0.390272000217666	0.369163619631392	0.8616608784401171	0.023494016563631	0.7649827498973242	0.0755226022599269	0.702589496815327	0.7192931789350779	0.408506308317102	0.9495292793731428	0.5316530305381731	0.9298452841968232	0.9067422648816376	0.969224357473669
GABARAPL2	6.00347996358824	5.68127171377092	0.218021824764321	0.0590607174670191	-0.511728711041796	-0.371204058789834	0.660791287564811	8.7430001169189	0.7948322822246251	0.110780709941579	-1.54158846328116	-1.02357277691705	0.759671422232155	1.71996675934617e-07	0.4383430602986721	0.913167967680718	0.142717775985225	0.321264750540448	0.4584986700223479	0.8450059832895046	0.981303602788353	0.6081007866897409	0.6938183358142668	0.969224357473669
SH3YL1	2.5557505203087403	3.0577917166782203	0.413027748673227	0.5912220275285971	-0.349390345941241	-0.570650905941697	-0.8363850920346769	2.28608057181187	0.7126414589452049	0.5064740012284771	-0.4954657657290189	-0.747051775559903	-0.4664976580699709	0.0362224354825053	0.486331404408312	0.6194315613567459	0.6270072202408521	0.465869702670019	0.647147895448379	0.8622291514658295	0.8954529368989561	0.904598345397254	0.7913453067428878	0.9852274234418807
FAM136A	5.34822250796685	5.2594485338586	-0.0942343321413749	-1.8087952355841	0.567401146826173	0.321775143664995	1.24471241480092	6.99709882653258	-0.301111715842425	-3.05372496877746	1.54624432748121	0.804983567206473	1.28283882333995	0.0003179685356581	0.7690602111925859	0.0080874339040915	0.148597570325073	0.43918540180665	0.233834711611501	0.9495631488386952	0.3416738725946703	0.6126092331963889	0.7763772577309973	0.9543367421592208
VCL	2.11970931871118	2.99346568944237	-0.263805515207123	1.14966939835084	-0.297348553014288	-0.6928604091735749	-1.40164755548839	2.5601081800483	-0.532076193013561	1.2076732415797	-0.501957608395706	-1.02243251169969	-0.8978879399470079	0.0357744329336257	0.6038387153472801	0.245517941012225	0.624564556928712	0.327676579810686	0.389366463584462	0.9036503291856426	0.7143481463633337	0.9036183659194909	0.6995316505360207	0.969224357473669
DEPDC1B	1.7081671258992202	2.33209110853251	-1.6039445509006298	-2.1384224767747	0.494540118175446	2.15545297032908	0.2799977645962069	1.9068949433252296	-2.9833153558328	-2.3088637854744505	0.8360192237566109	3.1453169624094506	0.171614244167054	0.111418570259678	0.0112477339659075	0.0356567878421646	0.419066718421312	0.0072676008017294	0.8683154312019108	0.4520181749663299	0.4425916505508328	0.8127651244488104	0.1656953031867648	0.9908083063152344
NSMAF	2.49473211221606	1.1622536362061102	0.0387046902898094	0.1533060360381099	0.476442654227758	-0.280438077833596	1.38874072759375	1.05987234383373	0.0880372104189118	0.187033331764893	0.9233701332079732	-0.4971959757652829	0.999001917432914	0.314456758835516	0.931004121895174	0.854035244463477	0.371875994853913	0.627549923098156	0.338113441279566	0.9866383163276268	0.962977996690048	0.7888563825362841	0.8732335184104332	0.9661180624859244
ADSS	3.64214030145098	4.89393484800483	-0.4794381473863739	-0.626751126888578	0.339081966004945	1.85968368682338	-1.9678993412498305	2.8883861796633603	-0.980554796082891	-0.68026729506935	0.564651855022384	2.7218266692412	-1.00870080568389	0.0148286189238766	0.3446891092033189	0.507706959385456	0.581085836339124	0.0163150188639548	0.328987406503233	0.8030840661548854	0.8581244609129403	0.8853663538650257	0.2237841958544459	0.9656230005467156
STAP1	3.2898443197913	5.158900631436231	-0.827019523970058	-0.1926284618739369	0.202106147175208	-0.276568969970031	-1.53529691676687	3.11428503092614	-1.15025171682009	-0.1399935095483389	0.2396660284827939	-0.284581607841057	-0.6900050366098089	0.0192086076773027	0.270740020156248	0.8905954745674529	0.814837401243126	0.7805936450796079	0.507352970728826	0.7677567647513498	0.9743606263322976	0.9597352829697272	0.9283527532368664	0.9723630877418976
TIMP2	2.99598645117506	4.5081199045298606	-0.954663753028855	-1.46950014162592	-1.08821249790866	-1.27359115439422	0.9440203651606508	2.44654580899865	-1.42880892282495	-1.1734922985061	-1.26713463234748	-1.4123572712684098	0.4246653194075639	0.0337249105849922	0.172416900346471	0.2577780784390009	0.2234068251365989	0.1774336635758839	0.6781482885444179	0.6942774983256681	0.7222694030935372	0.6891647703791505	0.5617707288874467	0.986182802005083
RFC1	4.98150983210863	4.13474021286013	0.0176878403345545	-0.107518306368025	0.59043346807726	0.975403586883554	0.3615574887299939	5.785561789734559	0.0739665568021308	-0.240470360839813	2.00296599453032	2.97960733832178	0.410333674841316	0.0002992756869141	0.941969648223749	0.8130367356265551	0.0626593303816248	0.0089365704542282	0.6895454184352879	0.9889929098161412	0.955013696334226	0.4921905008427423	0.1821424661106214	0.986182802005083
TBC1D23	3.2754761889088195	2.87206805655343	0.0678457240852148	0.08629996957658	0.429384666060865	-0.363768233484645	0.5384830583958039	2.503099673414	0.14192060371944	0.0927224303426734	0.7691444544667159	-0.594020729963424	0.3631362415752329	0.0330127657625038	0.8893414798071521	0.927291395631195	0.455419618507376	0.5638599721348211	0.7230665202370908	0.978764339752592	0.9850966518397212	0.8340661269493101	0.8415504095395638	0.9885608570206856
CUL3	3.22099136272079	2.8490157097363595	0.0532701241517501	0.3293551113468	0.471137180250089	-1.34561025997756	0.803880942818142	3.0302717648836404	0.134270164627075	0.42264319787371	1.0258063010865	-2.61109361440295	0.6582915997937591	0.007960253576656	0.894863416169955	0.67818089176876	0.320242601251611	0.0189096722331845	0.519711411398715	0.9792243257615176	0.9150982300488468	0.7557857823800621	0.2378295002220491	0.9739936039344996
ZZZ3	2.6689475853571	2.33873528862487	-0.0173322781440052	0.6204452466366479	0.418307096478971	-0.210064576295716	-0.328284394845175	1.63118401094501	-0.0337403855754043	0.6569232911325611	0.6792160882171279	-0.305687509388659	-0.1822674966671539	0.160204704537691	0.9735025916351928	0.5205866665501739	0.5081906270716711	0.764265877144745	0.860373358962164	0.9959575209735708	0.8654726006441118	0.8564075601629625	0.9239390605333864	0.9908083063152344
RPL26L1	4.65804290185356	4.61815585378881	-0.0178022764502712	-1.24685821716002	-0.112242329557186	-0.229856273022502	1.1818931575059	6.9924166750639705	-0.0729612374776922	-2.7799913851842497	-0.3825448952731289	-0.7163202210093158	1.4473307493673102	0.0001399528629607	0.942743871102803	0.0133996560483037	0.707492580491606	0.485457822380907	0.179980522480271	0.9889929098161412	0.3695131049932083	0.9311206042762834	0.8023439938794598	0.9256930899484972
NSUN2	3.16883742055686	2.811548430385	-0.47753899835007	-0.254159294955615	0.700207953257737	0.24871173666889	0.456655389762685	2.75203642980173	-1.09122495274145	-0.300168021867321	1.38671211356492	0.439209061528664	0.335599137847346	0.0141745992088002	0.291334563529125	0.767913830909245	0.184548154031212	0.666383895622551	0.741533424273857	0.7763620164563911	0.943463561629752	0.6473955180870901	0.8899344174075844	0.9885608570206856
FBXO42	2.41985541895106	1.6611483125755802	-0.238914905161741	0.24089785566541	0.7858088550256279	0.445601839738878	0.307895302841774	1.25560304243984	-0.474426284167135	0.25806445193025	1.32532882057571	0.663356806522778	0.184044664929861	0.240838313345053	0.641657619092302	0.799727027752278	0.206495098254741	0.517702346302081	0.8573674120046391	0.9168653215642042	0.9525068174709956	0.6730496832253419	0.8173942462270678	0.9908083063152344
MRI1	2.74979116748663	3.0182199416801803	-1.18166997494846	0.263810647422146	-0.0392980851145997	0.145253690290123	-0.021084189102836	2.5143630254460896	-2.58942300308788	0.3195258666542769	-0.0734902956673223	0.241624016121928	-0.0139149020249984	0.0346651731175837	0.0198183391184734	0.7535568097414699	0.9424200169843052	0.8124239072287328	0.989161993457138	0.4676658058870816	0.9399388717229056	0.9882500897387182	0.938607994667934	0.9988651924979056
METTL1	2.7080047185505496	1.75534148039584	-0.3633703028564389	-0.0597985504682085	0.0006010516424306	-0.5530210496552039	1.58090942388192	1.26035669504743	-0.631877566275217	-0.054381217687657	0.0008882944178322	-0.751256122047048	0.877440063222657	0.225612552985928	0.536391710300661	0.957304691154926	0.999302224880368	0.463405993305565	0.393232586401577	0.8782354131447119	0.9909713357510216	0.9999169919690404	0.7904651830512075	0.969224357473669
AGA	4.6753626879403205	6.12772214017805	-0.470472995989276	-0.604889250435938	-0.428627874955494	0.0952059009050906	-0.724630590959951	6.488770393944661	-1.58401296613461	-1.00911599297683	-1.06350273518227	0.218616019779775	-0.6370573428309461	8.736386831833492e-05	0.1344618036070869	0.328459678544349	0.3034390359584	0.829746920566535	0.534813605357141	0.6625539189207454	0.7722359322476252	0.7460044839760414	0.9441020724851128	0.974114642082804
PI4K2B	2.84955199105956	1.44493363557113	0.205509838767731	1.83761007597291	0.505154741770788	1.12532548817389	-0.62948142189419	1.1605980806202	0.424002504429713	2.07654431846957	0.881831684096178	1.75620380811596	-0.389327292395405	0.274525019942914	0.67730672202362	0.0543282344906736	0.392590921873599	0.1009649361910249	0.703940330926625	0.928675430288979	0.496272618303641	0.7947991164659589	0.4556212905106344	0.9885608570206856
BOD1L1	3.9464848337002096	5.54775248643244	-0.246233187625322	0.8333172663408349	0.5449390346557511	0.0594831754115024	-2.60954644288908	6.321245582149	-0.6165943152967079	1.0095878778799698	1.15074330593545	0.107805113927307	-2.06742879637909	1.01637846050784e-05	0.5461763515656839	0.327717862408086	0.266746012283028	0.9154905842095992	0.055265173556733	0.8809638343307296	0.7722359322476252	0.7229616616670611	0.9734362747557932	0.8801720933785159
MAT2B	4.28079146422341	2.52485607226475	0.573636395574046	0.688590201523839	-0.153231052252009	0.390828289442861	1.2647835087876398	1.87643002039285	1.28881097588841	0.839000347611625	-0.286473413966002	0.621657151595854	0.792096204171287	0.0847593841290091	0.216168347969604	0.413957442490022	0.7781934066958309	0.542955888631289	0.4416245728124989	0.7326775001152391	0.8125205088943231	0.9500774938606386	0.8311612993196609	0.969224357473669
TRIO	3.1434074030371297	2.3589885040852203	0.200409740368025	-0.108817501180339	0.0345801946239579	0.1817879317514769	0.858911117665845	1.90119447778308	0.3891732505894799	-0.1074599328525399	0.0562580801313805	0.279957092626653	0.529936139413507	0.0754428463702767	0.702278683179825	0.9157600686691072	0.955832768495784	0.7830975051776271	0.6034331531455649	0.93326962651959	0.981676022792642	0.992608876322179	0.9293557733008726	0.9802935468242
VCAN	2.46136394281348	11.7730594878147	0.492882317615031	1.77652540358957	0.0442493199159022	-1.05718710710065	-13.5141032345929	3.7679112481047294	0.71656307268564	1.3327133494219698	0.0478413110466719	-1.03430989166636	-4.04220523572842	0.002549723212201	0.487943310891295	0.2080934587698539	0.962624350866364	0.321340241173862	0.0010363544372368	0.8628043364552207	0.6827529184432399	0.9934481590528328	0.6938183358142668	0.6308634910940029
CLEC16A	1.86276942351507	2.83379362883742	-0.7959518378454159	-0.657739338263054	0.495349662032976	0.56453381357661	-0.824624738594667	1.90347029673696	-1.37614714217376	-0.628381839317408	0.7381518489181508	0.7318063769658579	-0.4321909263381099	0.0947682093607634	0.187965383671345	0.538757026093264	0.4723838416916779	0.475902032271275	0.675140562313409	0.7100720934161732	0.8704086342028019	0.8411343327782198	0.7974443505241904	0.986182802005083
MSR1	1.77001873443604	2.63784652157394	-1.46750753006932	1.03291844767332	-1.5311736526243702	0.498539279002872	-0.6882204282724179	0.9446326354736292	-1.3692945743006295	0.556462970795489	-1.16512586024049	0.351676982947372	-0.202842720711528	0.3679740935481629	0.18982756765362	0.585593938016954	0.261221263897357	0.729935248123607	0.8426345691178009	0.7100720934161732	0.884351305415231	0.7173202857938862	0.9107732646374224	0.9908083063152344
SKIV2L2	3.73409434599228	2.95533325106399	-0.353701254920316	-0.329004544213515	0.6992651286878421	0.753512887323634	0.661985896704894	3.55951894897958	-1.01066457698144	-0.4891954484581479	1.72926164127898	1.68827505417079	0.601931289339152	0.0026134248880271	0.327217782282411	0.6313417614101939	0.103004315815804	0.1107500924949849	0.555654317247024	0.7933684466332169	0.900755046262656	0.5480958086912042	0.4710916336171112	0.976175980085411
ZFYVE16	3.096492889632	3.661459482321201	-0.6670247542180621	0.6514460524215071	-0.0194372038572716	0.174572846329179	-1.0211782373133198	3.85540039732258	-1.6162854450368798	0.805698808873869	-0.0400710595411088	0.316475514967396	-0.7831335092731591	0.0013993016963371	0.125576017631749	0.432228417161152	0.968532230255958	0.7557330951875021	0.444986614283062	0.6526359426701455	0.8217494795732787	0.9942290943751716	0.9211852746171516	0.969224357473669
FAM65A	2.09710694313995	2.25017555482228	0.5125397114175619	0.934920613340185	0.58866176494554	-0.7379370307307009	-0.923638516337964	1.67585482534801	0.978688102684505	0.902664604091805	0.9075822989275192	-0.995410155721402	-0.535257792111933	0.134640622741092	0.3423319092380599	0.380137321733089	0.380735182266587	0.3378816679052949	0.603807213778076	0.8012900956812934	0.7963791901413565	0.7910043512352616	0.7066100755833481	0.9802935468242
PNKP	4.83255727153421	5.01723686140817	0.371085738677596	0.0828041613500251	0.513818138476433	0.1246760581194469	-0.6505793643069689	6.49403936042763	1.22773046616544	0.141560853060901	1.40384000143517	0.30356178520685	-0.6572228260248321	0.0001521193409178	0.23768947709265	0.8892149387727909	0.183160181546029	0.7661014745294659	0.5248314099013761	0.7505600968805108	0.9735517513110736	0.6450823811915749	0.9241643565632154	0.974114642082804
SPDL1	2.1332168208238502	3.1130257759270603	-0.2839956732561829	-2.2017903940790498	0.806240496947808	1.43692386117003	-0.401538267266739	3.0468134903669704	-0.6260863641805821	-2.4972149194641	1.4911142250933602	2.43800597265451	-0.290589556365343	0.0076898070382768	0.540087953552999	0.0238072300313085	0.155382923938657	0.026808183371778	0.775098019886609	0.8787796054127318	0.4078495636320411	0.6182141518448266	0.2781470770002164	0.9885608570206856
STAU2	3.0108620644110697	1.3654502952945602	-0.0114163330796286	0.2426436935184839	-0.0070267355655691	-0.748192399576718	2.17362999625347	1.10603871264474	-0.0235341344492476	0.267707385665194	-0.0122608627470668	-1.19365747036905	1.4003752929693505	0.296621567415505	0.981546156536188	0.792418349346553	0.990399832817328	0.256594284742773	0.188598079289702	0.9964002313195524	0.95003529687645	0.9987394746052	0.6389273966180399	0.9256930899484972
PHF23	2.6695804206403904	2.90169719114659	0.327245900327602	1.0298848129871498	0.3238753982552539	0.307178875164466	-1.4633869942435602	2.8159128710886603	0.7268322475179659	1.14759030048914	0.605778679899932	0.5178767833398329	-1.03162214565743	0.0124264713360034	0.47782902805284	0.268008193384813	0.553158921043224	0.6116308270952739	0.317591979949065	0.8591531542482961	0.7272248792866999	0.8717456175432651	0.8663979339446085	0.9648185971075895
INPP4A	4.21965279470674	4.685340453441111	-0.609157043295547	0.570307950102071	-0.316399012814433	-0.5378418199046071	-0.222214412552524	5.893983801269321	-1.79482698692246	0.853233391559722	-0.785590216944119	-1.17629880239242	-0.207423350791893	2.26485069728414e-05	0.0915943053322192	0.406122464539267	0.443586287783366	0.256680906197877	0.838296241736598	0.5958550847143826	0.8088405422828001	0.8274538087333841	0.6389273966180399	0.9908083063152344
PSMA4	6.23628073119293	5.54017973006637	0.4438381856368699	-0.985626455581372	-0.118265496178793	0.409778771662118	1.2113468839361798	7.62303813125022	1.7210759075881898	-2.08775396885528	-0.373578634685106	1.1642685952586498	1.32663950222625	3.07063787349748e-05	0.104526528510734	0.0532269234953038	0.7137183793287399	0.261871083851831	0.211426244346635	0.6225908231125324	0.4955857715586048	0.9340570195369532	0.643402879982268	0.9381743562198364
LSG1	3.1726150539307003	2.6444511210854103	-0.6471496755632911	-0.8617395888177272	0.170283565340593	1.03744346400141	0.894752558184514	2.10986146454954	-1.4525039456406	-1.0767371184304	0.333816433662334	1.7742151443601102	0.579476958752984	0.0654342770028214	0.1658327643354989	0.297784805266938	0.7431527470747629	0.0965688236230139	0.575214084451739	0.6862239335740571	0.7515403695114458	0.9416774540021732	0.4472489210751479	0.9766946277013134
THAP3	2.75067463206454	1.31103320645402	-0.216435921344683	-1.07894897452641	0.4094057695097	-0.224874559854225	2.639448728795509	1.12116066235296	-0.451331834359915	-1.1866005942233602	0.7298085099639592	-0.376352200301534	1.76928647506972	0.27876538767117	0.657807676625876	0.252706156357268	0.476057166667546	0.711599016158333	0.0958999684918075	0.9233756215625464	0.719283015491962	0.8418693572756052	0.9054013262012092	0.8955860684819491
TDP1	2.7007322002181806	3.86706805809268	-0.272021367673879	-1.77907560948842	0.500887889325115	-0.209690097592022	0.0674309607666961	3.71069591209807	-0.5910308568735569	-1.9488774407786296	0.911681323617506	-0.346986085483855	0.0484709042593217	0.005704764891133	0.566284207211742	0.0701320215939852	0.378575804023537	0.734804936366381	0.962246720589121	0.888485883948248	0.5315266845312314	0.7889677753013374	0.9119947043084948	0.9973421263540556
AIFM2	3.45309747027939	1.34031030916771	0.581840253340715	-0.252220139515633	-0.2297760512656989	-0.0146312642025556	2.41446329031425	1.1035620188736002	1.34910870013302	-0.330999335662442	-0.453768815035887	-0.0265935794853156	1.63595691583315	0.3062358697575639	0.196117518424253	0.744949336642185	0.656480886719643	0.979176756808086	0.138156909193915	0.7167865411272147	0.9375911228408712	0.9139086715409452	0.992987890539164	0.9147321359904992
MED17	3.33377815676647	4.00555260728652	0.0461310803870904	0.565275479671069	0.517578118317462	0.572483700730844	-1.7608454343674498	4.721434585973769	0.126344371371974	0.780482816757734	1.19079316234358	1.1732937477931298	-1.52666546168429	0.0022190002596782	0.9013685693991708	0.446656218380593	0.257210545786095	0.264331504705201	0.156689047676055	0.9810938618648026	0.8307801556381534	0.7160604951395063	0.6462144496554726	0.924362259234114
RETSAT	2.1494324939129297	2.27717509342108	-0.190690482855631	-1.07384292436961	0.404032499798944	-0.3534525889602899	0.823521611602229	2.33859194601733	-0.486348606728491	-1.4567537014589	0.869520133066841	-0.691517960646168	0.664953136834699	0.0463533206498458	0.633668903685479	0.1649765579888119	0.399721440000489	0.501464917869021	0.5207019029544211	0.9134876475453282	0.6444656949822737	0.7994196329128476	0.8091316778692403	0.9739936039344996
CAPG	4.83554085847772	4.0588892948609	0.454563375587916	1.11858372067178	-0.631386874957567	-1.11065583913782	0.7684537757951251	3.4707086090338097	1.0839367792891	1.4141995885513	-1.17267707908745	-1.91079700688922	0.525527065461924	0.0053528344457463	0.294574045338813	0.176602848081385	0.258618694391421	0.0750221521508933	0.6081124241011079	0.7788336893161022	0.6557790182314464	0.7160604951395063	0.4013586543790861	0.9802935468242
AP2S1	5.904249166444121	3.40416590645615	0.561985917197882	-0.291013667652698	-0.165569951946444	-0.931834634793821	3.4373769649650403	4.1199998421787205	1.99578371668918	-0.583682083380229	-0.487858265738095	-2.4926487283381604	3.41278372090478	0.0017768565382859	0.0633560266320541	0.567619068684065	0.6323638866476821	0.0244134276035925	0.0051190634930752	0.5552310015586955	0.8774530855667717	0.9064671493531709	0.2669430866679146	0.6941555686032899
ADAM28	4.59462206303482	5.27293956984537	-0.0832772263506118	1.40270446078426	0.0350360669520676	-0.433164973796671	-1.5967092661865	6.34224481410008	-0.259366306612466	2.23228175393206	0.0891112400092973	-0.950317682950251	-1.4847568147997998	0.0001036167044979	0.798674618162854	0.0404367748643689	0.930267832776992	0.357656066466789	0.163149227463025	0.9564868775138332	0.4609006061789615	0.9851862191007555	0.7207533315030269	0.9256930899484972
DCUN1D1	3.15759670231505	2.8172562715260803	-0.1037640955476909	0.6883826129639921	-0.445554183366685	-0.0985112362190849	0.113661268510733	3.6821273121704703	-0.320468267233978	1.07264975576511	-1.14119696728474	-0.232839962750905	0.1110840722825969	0.002017085021297	0.7527607171562339	0.29934100796514	0.270581304251939	0.8188381017406271	0.9129312219598372	0.9470772948972472	0.7528984000765201	0.7251932283017015	0.940934823955509	0.9948820417869422
JADE2	2.32772805495469	1.96924648449957	-0.0164095216478155	1.66754337099621	-1.8946795662006104	-2.3851521743445603	1.13621033606297	1.32867520409546	-0.0308097514610935	1.70911752553521	-2.90956938234136	-3.12378259187725	0.6351037993423772	0.223057420137078	0.975807255237097	0.106762407534459	0.0104165077201415	0.0069916739472575	0.539398291951108	0.9960889411501304	0.5815086761513211	0.3421335683187483	0.1644592757860445	0.974114642082804
LCP2	2.54398513758577	2.841859271145569	-0.241938640032768	-0.0724550181219892	0.0023912743679901	-0.509596006387658	0.0160506038275732	1.9732316907589	-0.4010677806096239	-0.0613003619727846	0.0033199149418656	-0.6499575860768699	0.0085843286625345	0.0659999860336429	0.693675515256055	0.9518792097995692	0.997392137334745	0.524942466650156	0.99325690501681	0.9317642807262506	0.9907147837927686	0.9998010326055062	0.821718035744021	0.9988651924979056
TRIT1	1.89799367098622	2.6950483211353795	-0.3676433496581	0.246028288062029	-0.8307328113973291	-0.564294177704209	-0.341230634299916	2.95701716051862	-0.9426043715668748	0.323627935020352	-1.7529517040811202	-1.07883219304902	-0.281579656397112	0.009274077840767	0.359899455227484	0.750411365245702	0.0987458652061741	0.296658507266893	0.7818750942671571	0.808923059821313	0.938809258847751	0.5418058988141523	0.671489546319782	0.9894203172370576
CTNNA1	3.5163062054410803	2.81588635882144	-0.466634194791371	1.21688505768481	-0.5985448841845079	-1.2738470833654	1.02402760798906	2.44033214528938	-0.994305957901253	1.34393972667145	-1.07806853859291	-2.06030368943226	0.682529905937375	0.0266838168004941	0.33487426562507	0.197716466608045	0.2969888929822299	0.0560178702679713	0.504666536852437	0.7984309243371175	0.6765064669824644	0.7436829375167836	0.3615710773884069	0.9717406085774356
HSPA5	9.04924452153857	8.43407147848321	0.456129558059115	1.03664182594785	-0.6694115301474289	0.354253520128116	-0.343637881550556	9.586654719578233	1.8916983023697704	2.45207415705283	-2.27911586616364	1.02316244314197	-0.324887984612756	1.6905655246978995e-06	0.0795893599579598	0.0280655893392599	0.0382676853078532	0.322844184292876	0.750249238910319	0.5767701950604213	0.4217270208034789	0.4423591729432249	0.6963698620466043	0.9885608570206856
GEMIN8	2.78584002644911	1.54696211665454	-0.198038969453708	-1.88204453416821	0.703370055736717	0.688095267026698	2.3075755159661604	1.30671532276919	-0.410348764787913	-2.06382382892982	1.24308140386236	1.16210374014555	1.5405286005342098	0.209780461918151	0.6869925504635159	0.0556448416991652	0.231746213881376	0.262235470186845	0.142974533701552	0.9317524111316516	0.4975776806166712	0.6967647938593494	0.6435267828044187	0.9198404784035236
OFD1	4.08654256475162	6.14397494923441	-0.3721662309089339	1.26078633198479	-0.5287032262351671	-1.05132287315008	-2.45232931863921	4.34610070706985	-0.702087230012084	1.17825261689079	-0.7793824419407142	-1.3614802896041798	-1.3516326397710705	0.0018470389476659	0.492712739885431	0.255972503618802	0.4485920936369579	0.194048852729165	0.2017360675634019	0.8638688041546402	0.7220427440431911	0.8297785115930959	0.5802208862505798	0.9331570582175396
GPM6B	1.75624845731339	4.390304406146161	-0.5932704888560191	0.5793171436065301	-1.5054824619283798	-1.49216584760531	-1.96806952192193	3.98272157821103	-1.19554618809912	0.585014039875232	-2.40482225126112	-2.09934573607043	-1.29275041460209	0.001070210921506	0.249292938660713	0.566697778272834	0.0286429992724955	0.052005512095805	0.214454342908182	0.7579474093738766	0.877105019227582	0.4177942913053616	0.351749874775404	0.9450865389074168
WDR37	2.27145513819803	2.61080405201377	0.0068669828269783	0.576099570847675	0.783121573531647	0.250836607224186	-1.33678860563819	2.02498755162507	0.0120919865624051	0.514662325012695	1.1758347581134698	0.331118537471708	-0.753289061368674	0.0598883769636072	0.990501718891524	0.613825037920044	0.256861062482957	0.7448519390313041	0.4622175679275939	0.998154121056297	0.8937501195892621	0.7160604951395063	0.9168567073732592	0.969224357473669
YTHDC2	3.06166696963659	3.75589124644828	0.289898323915164	1.17944837434089	1.18599696689231	0.732178721798796	-2.76611683439382	4.44606967401183	0.8382905225383369	1.75613257441659	2.87068826525054	1.56445017083847	-2.4431620219101298	0.0024716305663931	0.4145344377077971	0.0982232901909223	0.0137709161785534	0.141064392551899	0.0330740742563944	0.8310712389776969	0.5616936969428319	0.3447731536127685	0.5185422578065176	0.8602794120033653
ATP6V1H	3.3331583330371704	2.95485569925828	0.0532097901938014	0.31731371627196	0.254469786773205	0.2292390281652919	0.0669269703196624	3.43677764716191	0.146454252386417	0.4406983623063329	0.590033001088254	0.490322027736619	0.0583593778004091	0.0033868041953001	0.885392191963075	0.6653276834577281	0.5634094238252161	0.6305619492732621	0.954185029455896	0.9778366846554748	0.9105403944829416	0.8783011659415266	0.8738603046149733	0.9973421263540556
POLR2B	4.27824691974289	3.4129897476791604	-0.243173086636268	0.91730110049224	-0.0042425300195076	0.6380688949424711	0.0806782529166089	6.7248091316489	-1.16408930872676	2.2789579707023395	-0.0173301375316518	2.3810590541022	0.120211549480492	7.52490151016973e-05	0.268474988997053	0.0369290805909049	0.9864278697024992	0.035264827708096	0.906328883043042	0.7672113850050888	0.447959964361764	0.9977606551122992	0.3040781052629956	0.9946682126002004
FAM214A	4.15447082003477	4.45403823946834	0.205916877516413	0.0314876978691135	0.817068942969333	-0.581810467608369	-0.36945362284768	3.7265269887229104	0.4039101198387009	0.0310504636481136	1.3771245594279098	-0.884587140628227	-0.235699483544702	0.0018365553258855	0.6916260220724828	0.975613326952996	0.187436422886076	0.389479275129215	0.8166563215190121	0.9317524111316516	0.9955704876775956	0.6507214068801048	0.7458756839775299	0.9895413317154148
ARAP2	2.19382699053863	1.84145466362619	0.0501277895669802	0.618629778282619	-0.4642924757437439	-0.408755102075192	0.2834331864080289	2.1241447964522	0.136405496949989	0.8655068351214109	-1.04310628757333	-0.8552818079497478	0.246254513868291	0.0495953799327177	0.8932022981515859	0.399552695024052	0.3124043579967219	0.405021090031807	0.80861657177896	0.9792243257615176	0.8059014045205697	0.7500826171096683	0.754282376696409	0.9895413317154148
TPR	4.8066840294685	3.84193170446411	-0.0136964941131642	-0.1777220586106939	1.04646083711023	0.4569238514391409	0.732739695277494	2.15609852314453	-0.0224522030811982	-0.153321045466862	1.3822217182458898	0.550224042048593	0.329659256648834	0.0614513757878547	0.982366494782974	0.880062750897457	0.1873810896428709	0.5902066612378051	0.748155368647933	0.9964002313195524	0.9714522459435058	0.6507214068801048	0.8555607276968406	0.9885608570206856
DTNBP1	3.47187768959267	4.17556814825032	-0.300496962097351	-0.2282518775947349	0.2116345988402539	0.312881975579174	-0.747783609244169	4.88593579927776	-0.8716671195122578	-0.340313814808496	0.4999889539475289	0.6677604095641121	-0.662672809245595	0.0014014934108001	0.396684803982573	0.738083921520684	0.625128798209323	0.515538217159837	0.521791474791326	0.819726644606604	0.9372402438061976	0.9037446257836176	0.8170274856844235	0.9739936039344996
C12orf4	2.42152237723717	2.54308473711764	-1.25601518639448	-0.562856641480761	0.0886545603188749	1.8797788549080905	-0.280684409026492	2.2119409633465	-2.5404222253687	-0.6259537750848659	0.1585920630621839	2.9650852281232702	-0.183107598245489	0.129581665800928	0.0578214231326801	0.542949011549428	0.8785419706215009	0.019317273693777	0.8634580338520741	0.5458543852610638	0.8713835481827706	0.9742490568065246	0.240307439534004	0.9908083063152344
WWC3	2.26207100740405	1.81422130549651	0.318160956094353	-0.650463941514963	0.328442063990632	-0.843032438181811	1.13935500519926	1.2605080210558302	0.5142059931535711	-0.527390413377128	0.446303842671315	-1.05192554094684	0.602407563407298	0.225559390241371	0.614136841294832	0.605159167676064	0.661358814077136	0.3084622473374659	0.555345082050879	0.9065788273017378	0.8900820870467313	0.9155347682441372	0.6821430807552439	0.976175980085411
ARHGAP6	1.68313403782703	2.71046537548452	-0.7224680659335871	-0.5343512064230399	-0.162881402415728	-0.48741620323983	-0.201197934445123	2.68049130679004	-1.63708235756927	-0.633248243205639	-0.312160596827635	-0.8139399034126671	-0.148192544051188	0.0164144459782778	0.121127746498529	0.535518919293985	0.7589497678469591	0.427627391282709	0.884042368335575	0.6467845712432728	0.868455414697269	0.9463425726559332	0.7680915223354472	0.9919783960497462
MAP4	3.83039223534296	3.040796489193589	0.4161017182083739	-1.35201974631808	1.27263833571363	-0.6661603258427571	1.76407148919291	2.60970104988308	0.855588623985588	-1.4436525085695402	2.28094117827865	-1.1048959487958998	1.2019434404881202	0.0189632831828047	0.404856292533692	0.168131590924364	0.0365894865768802	0.285543519095042	0.2468737784489949	0.8249816574704624	0.6470145873427303	0.4388063107444452	0.6618717756861663	0.964806969173007
GOPC	3.81011141168508	3.81969923862979	-0.121937885619499	-0.218737244712798	0.1796414021606069	0.407183072242464	0.0265347290901495	4.440204153512441	-0.329874690714058	-0.296733547991476	0.406392921471104	0.846698958747987	0.0227966393405185	0.0004114512941152	0.7457741071841021	0.7704873347259492	0.689837799844459	0.409648922170786	0.982094375579624	0.9470368510060648	0.9437881766021368	0.9256295298133366	0.7574754157929569	0.9983971701233012
USP28	2.73168107342637	2.87590174415494	0.162968953272191	0.42145677737801	1.33550221211671	1.2113164771546698	-1.67722616554674	2.6074018005537503	0.393124113029182	0.536882479997446	2.6894252182873304	2.15922501692293	-1.18984943603769	0.0290359927765239	0.699424220293179	0.598766572146495	0.0175967428987351	0.0478609844249942	0.2594164288546389	0.93326962651959	0.8881930282251465	0.3671102319748024	0.3400367594516981	0.964806969173007
HDAC9	3.61490836336789	3.16451961022096	0.123805399130783	0.216235100978298	0.6705988030271489	0.731309454964211	-0.371797093715306	2.66021475556968	0.303979187672974	0.2930602252345869	1.3943416907351598	1.32747222971611	-0.256756505610628	0.0241776162741565	0.765100534156207	0.77325041401712	0.1825272544053829	0.203281881545416	0.801875130047044	0.9495292793731428	0.9450456232590932	0.6447051093038372	0.5882696793923675	0.9895413317154148
TSPAN17	2.0694973780506	2.0379426141626698	0.0606571201364896	0.0064673617747012	-1.3952530021961498	-0.1169203307165109	0.646195394440796	2.05882147702745	0.160126374842017	0.0093374543124316	-3.02785296527406	-0.230455061449586	0.525569252250807	0.0683529027336735	0.8748223270466401	0.992665713049442	0.0084307721369608	0.821151782518359	0.609286170323822	0.9752170270129252	0.9971784903443768	0.3181048776140044	0.9416346165632984	0.9802935468242
NOP16	3.07721544620226	3.70335750731053	0.219890350129627	-0.156049148231864	0.837492018559621	0.0992295919199022	-1.14507031589497	2.29637612545659	0.323570611027201	-0.117710425348108	1.04116085084581	0.1114230529900099	-0.539479463042337	0.16722207031473	0.7558916099332841	0.907976166036494	0.347620650483773	0.9165492892214342	0.625134809835769	0.9470772948972472	0.9794882540574162	0.7751571727140235	0.9738374953797392	0.9824622975233056
RRM2B	1.8533852927211	1.23035261928133	-0.5775224903205141	0.6992575153997529	-0.02278343706967	0.366567042531068	0.310999314688127	0.86900823545468	-1.04722623448734	0.689927291460689	-0.0348136877325947	0.4859057003287	0.170556605193069	0.41617855144473	0.310825160135005	0.500441612921728	0.9727484355393672	0.634797449802875	0.8684589762550509	0.7853232969510044	0.8544376154802352	0.9950772521108384	0.8751591104120768	0.9908083063152344
ZNF800	3.89090386711822	2.58817880101378	-0.0984627604830548	1.06818302912301	0.0514382664120878	-0.5497796401641509	1.06151450780713	2.9445188514309297	-0.275405144521072	1.5334285952860098	0.123140236457275	-1.19772649273825	0.926731537775322	0.0095184579836081	0.7865299872575121	0.144704579247369	0.9035296169729828	0.24846641106791	0.3678348048532129	0.953499299867788	0.6184530396626087	0.980721554418817	0.6321783127512182	0.9682039789895324
TNFRSF17	7.680628571305361	9.05852380720014	-0.18510467784225	-0.8554326792644241	-0.333623964129982	0.0352987978333963	-0.7299308831057539	17.9036195733809	-0.877132357044243	-2.1706361309990703	-1.3003937960269398	0.120182819124681	-1.06933786715992	1.12756003462531e-06	0.393927377447552	0.0455523241247804	0.214190212894131	0.9060344642487672	0.311974204651223	0.8196838568134678	0.4766915173147133	0.680178031165176	0.9702912965288252	0.964806969173007
SNX29	3.4052578480804403	4.9580992739163605	-0.6589483867813969	1.17356379186342	0.901604609680674	1.01072360850824	-3.35874715069452	4.2469099253395	-1.26512719109171	1.15355878460141	1.4948014554744198	1.41676720068824	-2.02470843195962	0.0038257070989516	0.226991415171738	0.266046574653616	0.161943921323963	0.1784616640959269	0.0677313058065094	0.7437494234844519	0.7264567204432321	0.6266472367011252	0.5623962516576505	0.8801720933785159
MRPS10	4.41250754951714	4.45160842487667	-0.150584153888461	0.0223103090401969	-0.664273599107286	0.0916387761833667	0.254938839945036	6.149283459051531	-0.496115253624006	0.0366012669523516	-1.7732700422063	0.229990718581038	0.262989436932218	1.39898692572081e-05	0.626559044571855	0.9712557017154568	0.0952169364862047	0.821013571528995	0.7959152315868309	0.9117307786431248	0.995365895241462	0.535031290495714	0.9416346165632984	0.9895413317154148
RSF1	4.85761291150129	6.26844936103171	-0.192642047430029	1.1958717728653998	-0.0067250291490198	-0.426562662041834	-2.2539182343782995	10.2995745303422	-0.703619869612511	2.12751257534838	-0.0205816202962434	-1.11970621523082	-2.58999871364949	1.8188554717327406e-08	0.4917829942264889	0.0492761023761355	0.983833887643639	0.2793665888596989	0.0197375363022091	0.8638688041546402	0.4885343005390806	0.9977606551122992	0.6574475058963688	0.8348541940779913
VPS13D	2.34280125348838	3.98790861835646	-0.760292721980502	1.04727702511228	-0.217311509649945	-0.9267203852045108	-2.0871067134838603	2.75224382812966	-1.55082891266534	1.1237325352191398	-0.357143124937878	-1.3310943396449	-1.15177837907232	0.0538375327695291	0.141688430938832	0.277736099637568	0.7261063567388959	0.202467193415735	0.294942945865053	0.6685105847159404	0.7358622297016151	0.938952234557812	0.5872706299488806	0.964806969173007
CELF2	4.745716695738951	3.72098917545436	-0.0511819329932488	1.32696039179492	0.0494825535807062	0.547196880831326	0.0100147248293513	4.2562925538167296	-0.168004264725126	2.35541016435969	0.13308582217116	1.29915028822002	0.0092144728188107	0.0014333634148355	0.8687048862334259	0.0316399292821006	0.8958123030645241	0.21263547827436	0.9927904458187192	0.9734662046195134	0.4394209476870552	0.979131211309812	0.5944808794008516	0.9988651924979056
FAM120A	4.3758288167574	5.38865425523929	-0.0636961582496519	-0.178002275222431	0.2213088812490269	-0.0051850822965392	-1.09888804013066	6.18556851757206	-0.179862899538923	-0.254077360519149	0.511364231393158	-0.0107030715708661	-0.958807283124106	0.0002748044012913	0.859605759512057	0.802709446987111	0.617625892713354	0.991621029460482	0.3586273608679989	0.972501572308833	0.9525068174709956	0.901317248899734	0.9969795537284356	0.9675909019695226
R3HDM1	3.63408720040766	2.17169498802901	0.307671194484433	-0.6790325353620089	0.8278379863839921	0.0493882421013634	1.79010259446684	1.79185098552533	0.6664407756553199	-0.802825680595229	1.53938059355975	0.0838546262586788	1.18882131040955	0.1075057671093839	0.514853920608553	0.433964094803886	0.146934698834045	0.934450048669058	0.261157629058316	0.8703768019207482	0.8231311973306997	0.6117924008452644	0.9784157690460752	0.964806969173007
COL9A2	2.2947618170413904	2.85692927871637	-0.0859221084867625	1.21931420096124	-0.525489496840994	-1.60984622889826	-0.517672056210058	2.48350335897672	-0.173956238830668	1.26131023318826	-0.8906830278263821	-2.37627890080282	-0.337929145877496	0.0356268085456244	0.864679271182284	0.226029132358378	0.3891837807964439	0.0348806721729188	0.741520456041563	0.9734662046195134	0.6984338435073941	0.7944254701180841	0.303618129276379	0.9885608570206856
ERCC8	1.70772700983571	1.79179413027372	-0.478075384091381	-1.03637436073514	0.26436968790153	0.26346543372879	0.64856179833834	1.90786107656033	-1.17136878524008	-1.3267975371813898	0.5483808238453199	0.4931101893940871	0.517873785101761	0.0745207343772354	0.25859980968849	0.2032012962894769	0.591000625185035	0.62863393861812	0.611632871938192	0.7617837881985513	0.6784816990872475	0.889217629393547	0.8737840098174119	0.9802935468242
H6PD	1.94313519891416	1.73491326929286	-0.0817664005622033	1.16450933286472	-0.119911324223687	-0.8757186818110329	-0.166713064150286	1.17556770860768	-0.139669261786499	1.05852685966935	-0.1715516146318149	-1.07615373825752	-0.0875269305523581	0.270895065576727	0.890697122975015	0.306092643720099	0.8663417709779692	0.300321788959732	0.9318178410576607	0.9789202687598012	0.7584618534079305	0.9728252257687384	0.6754281416234761	0.9973421263540556
VAMP3	3.4067267159749	2.97149971142757	0.0569830285574977	1.15486756263142	-1.2396942399563602	-1.51085224931492	0.83260851077759	3.07680700272479	0.143106918112197	1.43967955756906	-2.5281664891530697	-2.86351858859986	0.665363802313526	0.0072222159064408	0.887992497921698	0.169236767997645	0.0223681844486595	0.0112613562563163	0.5152955765984389	0.978764339752592	0.6472202527877866	0.390590350133584	0.1968390586734701	0.9739523721631848
RCN1	4.71261815252571	4.84982915489843	0.203648937707536	0.8451620875842389	-0.35012026711653	-0.457336869498076	-0.5325184758740851	7.36268562852396	0.7257828549118821	1.49750512536137	-1.03407577213581	-1.22582925210702	-0.596947741683737	1.60025840507041e-06	0.478454705472068	0.1537292301055269	0.316478457266294	0.2380003574569429	0.5588955517561539	0.8596556307881646	0.6322980180601652	0.7529482900154001	0.624836476118271	0.9761813791158832
RFC2	3.0589333929384703	2.61142845744958	-0.237863672943845	-1.66961894593694	0.266189735932641	1.71926075169565	1.11881077552977	2.55674384896108	-0.6895467305426949	-2.61415795647276	0.637196457325726	3.6690857021786702	0.8914605821337379	0.043487948736897	0.500535262795632	0.0188691541020526	0.533095017571275	0.0021238038010316	0.398098526850184	0.8661803358757424	0.3927894524874841	0.8635250320105219	0.1158040473706432	0.969224357473669
ARID1B	2.5851679616108503	1.66478087813116	-0.032798903305555	-0.777426340840277	1.06384443708957	-0.116137818569005	1.3384665025976898	1.7635147492864098	-0.082379216717157	-1.02685625113027	2.3200122408823	-0.2322179006641989	1.09846736380901	0.0968972211193054	0.9353669469613448	0.31976290831046	0.0338840185249176	0.8193129320791569	0.288255974565214	0.9876081860203562	0.7670055412625987	0.4289277012187331	0.940934823955509	0.964806969173007
CLPTM1L	5.49517346261297	6.6440167329734505	-0.608860971923088	-1.43153111498416	0.443748199510989	-0.1055874513183849	0.0489590854690373	6.12923949457014	-1.75141129922928	-2.06923353809322	0.954509616622915	-0.214158671703972	0.0366485265966264	0.0002693012016379	0.099964186561167	0.0552199080272149	0.354093736564547	0.8331290581705371	0.971423085505008	0.613422706646516	0.496272618303641	0.7792793223839188	0.9453434547637204	0.9973421263540556
NEDD4L	2.69536168423099	3.7449515750976	-0.158068852521114	0.145006394766148	0.625453878978336	-0.1821278825861239	-1.4034527013046003	4.13195079398011	-0.391324921313247	0.178882480829894	1.3178442286896102	-0.336257331162611	-1.12467259607118	0.0007823612071971	0.700719262368104	0.8602755098329341	0.206113906651838	0.7410463812422429	0.2773176938669069	0.93326962651959	0.9657211310898108	0.6728731074858537	0.9152320002195752	0.964806969173007
HEXB	5.587209986295299	5.76781784001492	0.32140090431694	0.6731441988042751	-0.684896022062539	-0.85588094377583	-0.189185213464667	7.97676060977316	1.03817157015089	1.09851262843917	-1.81860321600153	-2.0564637532357	-0.193226557489011	5.75862958247246e-07	0.314625932596833	0.2882368094172169	0.0877399262455115	0.0564273866830229	0.8492131083928008	0.7857943557977588	0.7446458328867168	0.5277156150748604	0.3621427105849139	0.9908083063152344
JKAMP	4.02312628710069	3.32428144599234	-0.30744005483021	-0.343834066308877	-0.570467994306972	-0.2640622141318799	1.63259561880474	6.29469096234199	-1.4288945384623102	-0.818063613909861	-2.2006252323315496	-0.9566038394856672	2.4011205771627204	1.06750043175558e-05	0.1722670108866059	0.425336887019526	0.0427944790813808	0.352999103009941	0.0288548629541643	0.6942774983256681	0.8199352448218106	0.4521686714854773	0.7185829030569149	0.8602794120033653
NFE2L3	2.7236999583837003	1.52214951992129	0.480402561273854	0.885154646838187	-0.464939625849245	-1.07544543894294	1.44121079032489	1.12778960136178	0.975281469138519	0.9438653068192968	-0.7661841575089781	-1.54314107697656	0.8767019602186701	0.283921721004877	0.343939487916741	0.3593193718847979	0.455339350230998	0.143755765981465	0.3968728328188909	0.8027892290817388	0.7856669503544278	0.8340661269493101	0.5222174439795625	0.969224357473669
MCUR1	4.980928232977081	4.48917952510826	0.363088608160445	-0.333853746693144	0.504486197182147	-0.296895904771963	0.7129922641109749	4.49965540085588	0.8551842872396691	-0.397747129275725	1.00760864141851	-0.545749076091493	0.542799395910734	0.000363799392988	0.405073479708392	0.6960730132083011	0.328638549372088	0.592766626607115	0.594749119043564	0.8249884785340913	0.9215372891989266	0.7598310589675141	0.8570804515436817	0.9798607613179312
LIMA1	2.77376033410353	3.7789692122260297	0.167533401308434	1.69687418463411	0.3050797601923739	-0.247730537129035	-2.6763420888997405	3.17516411469459	0.3356122856372751	1.74321554609547	0.5128133086088821	-0.368950710346811	-1.68612298769286	0.0133525465146698	0.7420731191673391	0.100651063581392	0.6172633367816039	0.718730863026261	0.119399486096034	0.9448988496886032	0.5659143236217306	0.9012202635357892	0.9065865058407824	0.912045620138521
LETMD1	3.696596946604029	2.95735476056049	0.0891722926595917	0.914490441222878	-0.0874669228487149	-0.382381771930929	0.3810796134726479	2.86417701216273	0.227055822971115	1.2273959921935	-0.188193180580232	-0.7186230692105691	0.294866514551902	0.0166725622789886	0.8233330480199531	0.2375949679795089	0.853458747942483	0.4848084846797529	0.7731498707727641	0.9639310780312544	0.7076527056564264	0.9694928710364564	0.8023439938794598	0.9885608570206856
MAPK9	2.08822000494825	2.16685750524575	-0.188200605384063	-1.00644119458761	0.5154477637694579	-0.7526690647912561	0.989043169593322	1.92431689502337	-0.38929342227607	-1.0758068393261602	0.9095631463587548	-1.18728738540163	0.668608001134739	0.0722876275368397	0.7021915525807629	0.297968970845848	0.376551335971525	0.25244285055715	0.513277084731824	0.93326962651959	0.7516277684251138	0.7889677753013374	0.6362284483680201	0.9733728544539058
FAM160A2	2.67865535430241	2.68725153142673	-0.163321806875944	1.37193584730884	-1.19080536437415	-0.595887754147014	-0.2983399713329669	2.66610636650522	-0.386872496414094	1.65972804682578	-2.29508992439019	-1.06390458287796	-0.22255693196037	0.016904191355485	0.703947673119822	0.116438279294871	0.0355872731744301	0.3031656726449069	0.8266965209384151	0.9334118108022748	0.5926409856418434	0.4348136234911666	0.6776513480833893	0.9908083063152344
HERPUD1	9.98070075129374	11.4665777247619	-0.257971324619287	2.27862623212503	-1.18628502436514	-1.06505626718337	-2.3510279538490497	13.1058934792382	-0.68125510102367	3.17706622976008	-2.56429438656466	-1.98513857285102	-1.92926209898417	3.80917667068176e-06	0.506357473461187	0.0059213663537889	0.0225851401099011	0.0676308921595036	0.0807905993447827	0.86719283412884	0.3272189298701816	0.390590350133584	0.3880280352441298	0.8955860684819491
HOMER3	2.76253599371916	3.59441239522452	-0.457835974581144	0.505472664787318	-1.12004973706075	-2.38715389774619	0.522931603472729	4.63942024525023	-1.38681316003541	0.764223402307912	-2.7928137829617	-5.21418438380674	0.517327804369194	0.0002727295336651	0.184517906785849	0.455857571080681	0.0130330983729557	8.518821823794541e-05	0.612005294233221	0.708479194622263	0.8356019746720325	0.3447731536127685	0.0388926810365339	0.9802935468242
RAD51	1.69249369635035	1.91405973657561	-0.3571101555427489	-1.60476945010431	1.0387088046214	2.31514559604554	-0.564635104037881	1.55721169032969	-0.6575388702075079	-1.57086754376647	1.6528188467275602	3.31474284244076	-0.3356027288318139	0.251197575178635	0.560274665701933	0.139281128806867	0.145104624685656	0.0166518247213624	0.753910720667225	0.8874620001749846	0.6138122550522166	0.6110327725986071	0.2249227981224261	0.9885608570206856
POLQ	1.68629498933853	1.48180450052443	-0.200392518850563	0.3742586450627789	0.920786478669237	1.88296699909127	-1.51045717847061	0.986241995227842	-0.386889809206015	0.410043057452425	1.5212349916392698	2.73876988368185	-0.786907626410952	0.3714621317870629	0.704040536480778	0.687283094695978	0.148187448475222	0.0146676281533151	0.458936269110197	0.9334118108022748	0.9174827394252888	0.6123250713654029	0.2172968438546403	0.969224357473669
PIK3CB	2.3006163213383704	4.42048811738958	-1.46450437750561	2.20170319729936	-0.1954583230448189	-0.321358033674811	-3.7164317701666496	2.36082545693112	-2.35446832467373	1.9069937524318	-0.256940355671022	-0.3701921884156	-1.5798801580381	0.0862500457497887	0.0333427439077063	0.0747379826905381	0.800690544550388	0.7161463998787759	0.171609523903282	0.5093646912259426	0.5315266845312314	0.9549541562409808	0.906325470869864	0.9256930899484972
CYBA	10.4331994354792	11.386161100764598	-0.1634380969790269	0.212461570705462	-0.1645139096043859	-0.619534633721633	-0.7535160063516491	14.3226495390991	-0.5958095714018311	0.417641657791545	-0.47268586506963	-1.56169304222836	-0.7396567701418191	9.465024703627992e-07	0.55978621388369	0.681825419826333	0.6428508564417691	0.138013125058477	0.476393864308505	0.8874620001749846	0.9156875860993416	0.9092117673745034	0.513051889568668	0.969224357473669
THOC3	3.33635492065813	2.45205212942149	0.265003124035283	-2.79716960929027	0.7818181897373709	1.22019844195425	2.17808610663476	1.8824186167888304	0.520860782665998	-3.06477424796792	1.3381098664230902	1.9850343294585904	1.36632311913356	0.0954544701458683	0.6107203783295261	0.0075524474479447	0.202549190323058	0.0726913995864221	0.204343059283516	0.905157189179696	0.3409024033610975	0.6703431159260033	0.3973170377460941	0.9354282113561488
HEBP2	4.35675747616109	2.96454781701548	0.889204469224854	0.349521152436558	-0.5491436088802171	-0.997564766363771	1.8507150615671497	2.45285279859566	1.8241737948994696	0.3599268077897399	-0.923232084078801	-1.61531790927084	1.19455275487308	0.0260237273207141	0.0868578513298132	0.7236087436052281	0.369600252152186	0.125786317823593	0.2496702350289889	0.5898844618470593	0.9338862591148176	0.7888563825362841	0.4920972013912715	0.964806969173007
MPHOSPH9	3.24352813720716	3.4909810321789503	-0.5405549984926961	-0.7396563739840392	0.6860154809205091	-0.0611955907614062	0.2717148586812929	3.0616477746860804	-1.1868789854510602	-0.8681010708405441	1.28411862116583	-0.101183015846055	0.185889060388055	0.0155823077167409	0.25312583237754	0.398817984911376	0.221620543773515	0.920860528963673	0.856271505562453	0.7611891979662551	0.8056095347506291	0.6888043807569492	0.9757126477574632	0.9908083063152344
SIKE1	3.90263552644194	3.56090446696335	-0.502875615941639	-0.446035926998867	-0.332168398304182	0.20666112988666	0.922627320874616	3.4317326825415297	-1.3125826132861202	-0.6296441651478879	-0.7233571638394392	0.411497542229197	0.7157600599882901	0.0076802180714487	0.2082140105360249	0.537856846592818	0.4809815557576289	0.6871373666425079	0.4896709849237399	0.724410715320076	0.8698496043639781	0.8431258563299885	0.8972188323770541	0.9695011939858058
RRP12	2.90237380239608	2.68924459005817	-0.9571684466527108	0.874373444649975	0.0105485285006236	1.46327872487006	-0.778106323479982	1.3478488289434	-1.26497445827171	0.671682250722696	0.0125760009873788	1.50175213430394	-0.30900471349222	0.210930991746337	0.224027049894263	0.511398279442763	0.990128340097832	0.153611348250313	0.7632003724112328	0.739645827770928	0.8613867717380315	0.9987394746052	0.5323578539652135	0.9885608570206856
FNIP2	1.81561148235968	2.8971188644947703	-0.3815386276560371	1.86069945361182	-1.02000230071126	-1.1247911160028	-1.67463991546128	2.1597832751534702	-0.6904563023398511	1.76967591325383	-1.51752407200686	-1.46413435185728	-0.951270440934272	0.0630162695623845	0.500667720010029	0.0963780722466517	0.1530188015275269	0.169603313514005	0.3619801826907	0.8661803358757424	0.5587480493232868	0.616042016441172	0.5528425648179123	0.9675909019695226
MSMO1	3.0101976317928902	2.9117872439868	-0.2177812070764189	0.750704355750629	0.173032611556964	0.743257051148663	-0.8443397099535079	2.6976210768572795	-0.470531223632516	0.8314555357523441	0.3148183691510219	1.21891548748502	-0.5734672635594	0.0158490298278635	0.6443259565356899	0.417952682955657	0.7569679143004828	0.2405430570513839	0.57430117323897	0.917691192049776	0.8156285420107083	0.94567220852921	0.6276159636987684	0.9766946277013134
TTC17	4.31231132110083	4.32348581233839	-0.733796950378103	1.2711981336475902	-0.120155599431143	-0.082384445593052	-0.540078186679812	5.89812111393046	-2.346951937297089	2.08138838186694	-0.329464090640961	-0.196296864093753	-0.539323270718033	2.2470795867178e-05	0.0321288627357819	0.0538171787449732	0.7460786072780259	0.8468493728812378	0.597089690852359	0.5021342007046466	0.496272618303641	0.9428035026326812	0.9509050940345336	0.9802935468242
FOXN3	4.45622633452011	5.60344122178982	-0.449710184970076	0.150819248766994	0.6950887044145361	0.40194804220934	-1.58565119175223	5.13172696145196	-1.14511273556281	0.1928957536165139	1.38284869569826	0.7110487147272271	-1.13622537575604	0.0028271100330094	0.269140279321967	0.8494687423177908	0.18902234899242	0.488451879115335	0.287385506788253	0.7672113850050888	0.9623779975716152	0.6540216251041254	0.8034685837150287	0.964806969173007
AKR7A2	4.33549029620359	4.77962627395428	0.250356291069182	-0.546180060395258	-0.234452576729388	-0.548408184673267	0.267308416806457	5.984879975662429	0.733451404451018	-0.7872227236364708	-0.557953123464196	-1.22118259288667	0.251775647841019	1.9059363550679603e-05	0.4738938195019549	0.442657284300526	0.584599713503942	0.23970697421905	0.8044198762182372	0.8564191634597572	0.82859853688973	0.8874447188702402	0.6266964368249164	0.9895413317154148
MRTO4	3.60863575654774	1.2656094621824	0.539674216617009	-0.435516123631469	0.27802741431514	0.7515326613781229	2.2824324240621903	0.7528566697797661	1.12842668208156	-0.495315495866672	0.485018353029529	1.12736515075801	1.13272312465204	0.468580228483209	0.276748211083113	0.627425388526662	0.634326700332204	0.276403192259664	0.279498054911195	0.7701982855412102	0.8997602880073903	0.9064671493531709	0.6548618444532933	0.964806969173007
USE1	4.23887110779648	4.68359866788951	0.11986077765232	-0.611342484287995	-0.405763105933955	-0.416639553712265	0.370996752908195	3.99818898999726	0.239864038043643	-0.601063420895974	-0.6556993715016021	-0.635982975267703	0.236114835999301	0.0010359618017823	0.8134816049789371	0.5562180436574611	0.5213353260764979	0.533779899836715	0.816339541594736	0.9609105752285012	0.875659820109703	0.8612833114536823	0.8268585943114897	0.9895413317154148
AP5M1	3.38243662574334	5.45166401700799	-0.7324941158351271	-1.13997400466266	0.319888179873144	0.1365268663463689	-1.2455440366022	5.31616711434355	-2.08807011692313	-1.61305897826477	0.681649385778576	0.2715767202429709	-0.982431317847456	0.000918875068428	0.0535626266244149	0.126289248950059	0.505523587282953	0.7894737589046271	0.3475111961506779	0.5378453273877011	0.6041624910710753	0.8549538734979008	0.9313546372814148	0.9661180624859244
ANAPC4	2.52964944444848	2.45382229126069	-0.7113568863154199	0.5797227334876129	-0.602284202554558	-1.25390778844186	0.860553541422482	2.07114632642591	-1.4373059755707198	0.6083746891605419	-1.02766394795523	-1.90299994977302	0.558010952620255	0.0548761276242843	0.169899883832316	0.551478571520265	0.319394244766672	0.0751921147739952	0.5845611512441751	0.6923044648606345	0.8725928149268767	0.7545906058757407	0.4015421310249413	0.9775805830121944
TRAPPC3	5.41146804125368	5.74577818245288	0.065046967329343	-0.673925253542301	-0.512101352342991	0.1007484116913099	0.361556743382559	6.1162872121696505	0.163723330406501	-0.8543589725806869	-1.04765642829874	0.191946600077481	0.28698215506359	1.4881239139070098e-05	0.871999219087075	0.405517029632382	0.3103659726719939	0.8501989490588979	0.777809219433536	0.97444925584189	0.8088405422828001	0.7489301523435457	0.9521377781812236	0.9885608570206856
THRAP3	5.435020773595671	5.47983431637064	0.2347076766796239	-0.653992291970217	0.531711582446411	0.6737162293601839	-0.149192966132679	5.94803342777529	0.677554744980431	-0.996804565525782	1.25545332175094	1.43531798042981	-0.126851378117071	0.0003556299949603	0.507771600426151	0.333745302996437	0.229169910949423	0.1722633819649	0.901531792464299	0.8672769329388673	0.7759180029863169	0.6946321796155372	0.5573080622856931	0.994549570737165
PHPT1	6.984656177241269	7.14710590025672	0.270385276803406	0.150842069779767	-0.4260486120583739	-0.661403394274759	0.0668133082671158	10.2082981583796	0.9721908610874532	0.290338533743008	-1.2526508275737902	-1.71959593262442	0.0725669228735016	2.2565122687076103e-05	0.3457208552671519	0.7752986415458628	0.230467274397642	0.107427632921903	0.943655078818539	0.8042744278839146	0.9450456232590932	0.6961050421359102	0.4664099107134423	0.9973421263540556
LY75	2.52866268857563	2.99618002441214	-0.6993408363092969	0.0307600611478557	-0.342975465940401	-1.03384715940969	0.4819545915591759	2.6817984050077595	-1.5257272490186	0.0357359119487127	-0.6384802996206179	-1.68345305528943	0.334757781270346	0.0246416088311695	0.14850262853092	0.971963989946816	0.5341247132148951	0.1153887075002269	0.744003016966485	0.6737131328159428	0.995365895241462	0.8637980198591677	0.4772631296652985	0.9885608570206856
ARID4B	4.86844342424822	5.7693649240082	-0.117398396148518	1.43663185242672	0.0958269896178755	0.158055233783876	-2.183754624343	6.2095395770225	-0.313975237960246	1.93399564705754	0.2073060325640799	0.300111768419871	-1.73709688058461	0.0003980344980886	0.7576865965590401	0.0710361527652835	0.8390407275565329	0.7687138763610629	0.1104391313719569	0.9471369393442878	0.5315266845312314	0.9649376885965976	0.9244207039447998	0.905887644166936
OPN3	3.14032507047405	1.62002542684598	0.0633469493196713	0.680692038821179	0.3342523068982629	-0.345747325549072	1.24611256958283	1.9202924857414496	0.18146558011884	1.01024929373174	0.826189219868332	-0.7880410286436009	1.14228386657447	0.0728281422511055	0.858281086177264	0.3274105990194619	0.4208465716390139	0.4421920741756379	0.270142557461852	0.9723947826366122	0.7722359322476252	0.8144870804654167	0.7783656781136806	0.964806969173007
SDCCAG8	3.8377038020817	5.83519257813756	-0.8955151339472159	0.3823256161145629	0.1952841397751689	-0.345388790603653	-2.0665601284577	4.8025787065091	-1.80955628272748	0.393878262390695	0.324728607919984	-0.4899257551238739	-1.2696932109544	0.001789323618932	0.0895445034243621	0.6991472760132271	0.7505990081883579	0.631555200090473	0.232228439512178	0.5933806768514215	0.9234120881562744	0.9442447849082444	0.8739736453275034	0.9528141403642796
KIF1B	2.43633587710491	3.17234623379516	-0.325164040585886	0.1431976878559989	0.1702584022154339	-1.06674329816878	-0.380302258096058	3.41036081731642	-0.8077148006206709	0.180884865150472	0.3595633407796179	-1.97108489426704	-0.30820085497143	0.0074941144359059	0.43447580281106	0.858820185741723	0.724817369865989	0.0705839039544646	0.763383583775647	0.8435463651855812	0.9646804177645064	0.9381016873488796	0.3946516503787214	0.9885608570206856
TBC1D22A	3.18865877018244	2.01302877830592	0.0543410360575916	0.0100127788399286	0.339606141177705	0.151522026974657	1.26204566617517	1.54329660853817	0.1206086299827469	0.0119086483856596	0.627265925324316	0.245280498482593	0.800034690379356	0.152931559408524	0.905505624297822	0.990645914913773	0.5396758821393111	0.8095093679024631	0.4392227664342679	0.9826683926150954	0.9969813033696	0.8663467791515558	0.938607994667934	0.969224357473669
SYNE2	5.020177664855191	4.18949756878954	-0.2023385570520739	-0.5777077197327509	0.258894414768463	0.234238119608799	1.38569798819987	2.81499861145692	-0.348104885393783	-0.547607811630679	0.383667471659746	0.313913584661358	0.735927737026968	0.02372453794974	0.7329850529224541	0.591890552968872	0.7074062154068691	0.7589435199004879	0.4797012384555089	0.9413342501033654	0.885537046845826	0.9311206042762834	0.9228372714142252	0.9695011939858058
RELT	2.48093988524209	3.49464177712656	-0.8926085079786751	-2.13246866175425	0.955784240933877	0.201305459743636	0.376597700111256	3.09814525002667	-1.7949224308120502	-2.2919978871564304	1.66352927723681	0.309876533152293	0.251974496573712	0.0069066602564013	0.0915785393762693	0.0358040816751319	0.115666620534136	0.760654341963077	0.8042688427052909	0.5958550847143826	0.4435916821921701	0.5712016831244975	0.9229897083980146	0.9895413317154148
GALC	2.5210014990376	2.24329131523336	-0.5007686562343561	0.300683825866776	-0.106590754647756	0.0047532921517086	0.368295312468772	2.7536532650341403	-1.46575107031941	0.459616605805181	-0.264585245593771	0.0106562711454417	0.3419447862898039	0.0141275544787303	0.16209223150322	0.6519748160407149	0.794707084258247	0.9916294279883532	0.736842594514051	0.6833589727184401	0.9062983112107916	0.9536693897177096	0.9969795537284356	0.9885608570206856
NOP58	5.668862407271969	4.67980548699819	-0.251778292097022	-0.0327573561502318	0.64622578592259	1.02615061779183	0.505149133087351	8.64258239890688	-1.12568459927586	-0.0773435644434433	2.4575467959559703	3.56615877702564	0.7073459078879041	2.00691305840304e-07	0.276901567870427	0.9393091833416428	0.0257802640211041	0.0025770218564389	0.489527065479979	0.7701982855412102	0.9881132200544352	0.4058613634081061	0.1228155340004012	0.9695011939858058
SZRD1	4.361043857394001	3.5768410806509303	0.10404753960252	-0.99891924798898	0.133648720920259	-0.0781581270828081	1.64254605937225	5.549421358067599	0.521302515770169	-2.66132595796205	0.5216553480348379	-0.2837048242132589	2.13085982901032	0.0001519567233591	0.609637618882634	0.0174803978657461	0.60908619520267	0.7802822193124	0.0520443866803459	0.905157189179696	0.3927894524874841	0.896542669831928	0.9283527532368664	0.8801720933785159
CUL1	3.76705098921244	4.501530724530481	-0.276416529334751	-0.121968016310633	0.169620082830783	-0.8705556803778639	-0.248273320101568	4.38129832375092	-0.6168979387730029	-0.1352194563602139	0.318244913028509	-1.44383870600202	-0.1788325154254889	0.0004649557920163	0.545981025145145	0.894124880129797	0.7544153862303961	0.168079941322343	0.8603140980472541	0.8808983313469493	0.9752872389821312	0.945641087507741	0.5513227252667777	0.9908083063152344
FAM114A2	3.29055523783795	1.19404864555549	0.1072709070508019	1.52142080151336	-0.2042577279747169	-0.212281711730379	1.39769896609778	1.38793976285551	0.336047460099065	2.61304611448315	-0.5405300129930339	-0.504005292249513	1.29985415031633	0.1932267292609819	0.7412283042119201	0.0188660705680492	0.5968880070842261	0.621966769901281	0.2171237792519839	0.944613488591632	0.3927894524874841	0.8920123417003674	0.8711006150837906	0.9452469567592876
CYFIP2	3.41708782839164	3.28248374063264	-0.278913726624768	-0.192062025812443	0.5067274137993361	0.574020684887875	-0.0510538513536583	3.0014397150994	-0.597154406453082	-0.2144663315595119	0.937900255358064	0.950799353303862	-0.0350308684320727	0.0165644077903132	0.5613110814930071	0.8329560532207311	0.366053549975134	0.359897292055677	0.97268513389031	0.8882857686299337	0.9580222344712678	0.7871687358148152	0.7214462927231212	0.9973421263540556
TAB2	2.5999814614785897	2.60878919905367	-0.224191993204248	2.27220995815746	-0.2008088494746679	0.576709196554107	-1.99297587689733	2.0247670986037	-0.422887436180648	2.30324561133796	-0.320906966629651	0.8105202732678841	-1.15637161144385	0.0747779373375847	0.678740247478315	0.0352077341665306	0.7533010334869119	0.4323214804522139	0.270375348023697	0.92945068982071	0.4425568594230609	0.9450936708943382	0.7717551198453891	0.964806969173007
GINM1	4.168316556761	3.30948602249948	0.0684208944278892	0.266319058426483	0.0505928431313898	-0.14169375741085	0.917589693047406	3.44527247390069	0.171985916340992	0.341729593977293	0.1082686027583759	-0.279298173473783	0.7314323053026	0.0033266087651948	0.8656051326810742	0.7370014942620559	0.915128753090344	0.7835940910765808	0.475092137205219	0.9734662046195134	0.9369849474987042	0.9825260698099004	0.9296096499797154	0.969224357473669
EIF2AK2	3.82114675041709	3.72012384935142	-0.7440462351856411	0.7261209469033009	-0.0058672051948873	0.0235490718066037	-0.0380058972815274	4.57976988803334	-2.16215092382422	1.09800008085234	-0.0147100948698267	0.0518601765976593	-0.0348212942805165	0.0003083474983957	0.0461001935631698	0.288453878270922	0.98844533283478	0.95928205879596	0.97265296310457	0.533064023289554	0.7446628109956994	0.9978103699606484	0.9874390522658804	0.9973421263540556
USP36	3.0025067081034904	5.248040489516519	-0.4191820254700839	0.0236874867591008	0.4665092966493279	0.0074774550267503	-2.63418562087286	4.04136597841844	-0.6929707284248721	0.0193395701416344	0.6448223708608161	0.0088973174820571	-1.41284633158674	0.0009461038921977	0.49826411628981	0.984809339384312	0.5281803731142439	0.993011055248985	0.176858199907347	0.8661803358757424	0.9967329892057784	0.8627273067776502	0.99727773955417	0.9256930899484972
KMT2C	4.50518921129471	4.30649140117779	-0.26810262975013	0.5898704821508659	0.411554337213294	-0.205082077990106	-0.0898574055490661	4.35607387421175	-0.7373643539709499	0.854839476777922	0.934877415037824	-0.4082178241585789	-0.071991194190212	0.0016852623880977	0.4715798143693199	0.4054071470148749	0.3653057708842709	0.688963337441654	0.9438616293732428	0.8564191634597572	0.8088405422828001	0.78634674482479	0.8979338044789812	0.9973421263540556
PUM2	3.62118041647378	3.70665999352561	-0.653741758838885	1.09157452518034	0.148595862997343	0.203525439267833	-0.8038274852813779	2.83374062459629	-1.17403497622387	1.0111756293424	0.229174212427404	0.275377988931331	-0.4529880326764749	0.0119770711638114	0.257560703182188	0.326980610689458	0.8216372737421879	0.786550478172044	0.656639793001924	0.7617837881985513	0.7722359322476252	0.961441196661038	0.9302915562658076	0.985445589065444
MRPL43	5.17258186369127	4.469481344156059	0.470044228114084	-0.780734104509435	0.286606978478413	-0.298385846674416	1.33493170324678	5.11193320195943	1.2877044366285	-1.09084054946847	0.658805713825631	-0.643006531566426	1.17038342325692	0.0001044960497085	0.216163270472751	0.291498639467309	0.519389682204837	0.529327978153473	0.258984643962076	0.7326775001152391	0.7469171969018437	0.8608034969684397	0.8245127547798297	0.964806969173007
C4orf27	3.13710020460479	2.29026341450058	0.507670332994771	-0.4608688179854079	0.417824895412186	1.17947096346597	0.4383675027326471	1.95786484173808	1.21484620802391	-0.579848095051545	0.811207259905961	2.07862232252416	0.305124003094245	0.0882398002459492	0.2420495092334099	0.570092946684408	0.430460455054774	0.0567651537871772	0.7666776953227379	0.7517530846293423	0.8778277733853843	0.8193189096031722	0.3621636619406387	0.9885608570206856
ZFR	4.07359314836262	3.21751717709635	-0.260678658907548	0.236105932399761	-0.496530831343608	0.415048691368327	0.836371765073234	2.78059089041217	-0.655850653725816	0.329168679433053	-1.0654750982588002	0.7810684941378709	0.5894878839505451	0.0204055065043018	0.521244866677621	0.7462977180576271	0.3027609331911839	0.446507082324856	0.5674188506952621	0.8736209393600144	0.9375911228408712	0.7460044839760414	0.779909623753521	0.9766946277013134
TRAF1	2.15795144749724	2.8849619639874704	0.0651637352771502	0.6839177465667281	-0.340513493655566	-0.379587342219493	-1.01634802704823	2.0991858136729102	0.1092719582051259	0.5812574385957011	-0.474795132056125	-0.476249906206395	-0.5456288672857129	0.0520213968281065	0.914345531266846	0.5691656368828489	0.641348964023122	0.6403347051456071	0.592847354517599	0.983958638302601	0.8776456975581232	0.9090294674243276	0.8772537423382653	0.9788902250531478
RC3H2	3.02309718343162	3.8033779267381	-0.30678124652835	0.527280760887317	0.813036474029265	0.587410702248332	-1.8746844352961	4.591372325065571	-0.857552807494265	0.757424907530894	1.94825142868985	1.23095578716573	-1.6592579207973897	0.0023942576071644	0.40621294006318	0.460030504574187	0.0759527070584429	0.2405929691114289	0.126392813318442	0.8255332822554544	0.8383602053870803	0.5135869413775793	0.6276159636987684	0.912045620138521
SERPINB3	2.0592122553320302	2.52352595266661	-0.5266439967534841	0.499851486479751	-0.7599567916463241	-0.3963804917555339	-0.19883299019227	0.82353257544103	-0.907174435628981	0.3694763979097429	-0.8400461249882281	-0.391573052846744	-0.054734920871185	0.427143147462158	0.380233445605902	0.7174472812851509	0.414869119782165	0.701317674376192	0.9570954436762008	0.8166162538816663	0.9317324883252328	0.8087467832474271	0.901536836952183	0.9973421263540556
SOAT1	2.77833890121551	1.7327314745646205	0.214664544975784	0.625055047742523	0.222986563095475	0.6870792809826679	0.2165430664651209	2.0080185480089	0.596041841543359	0.8990207882059251	0.519802970870004	1.49889059890389	0.1890076050857	0.0618331913977008	0.559485816969374	0.3819724720951311	0.61031782484159	0.153372667792199	0.852463572175081	0.8874620001749846	0.7975451417297638	0.8978269789960622	0.5323578539652135	0.9908083063152344
GDI2	6.03805621318411	4.64970796829972	0.1145813116013639	-0.0124120639915199	-0.15034245392939	0.313427993182393	1.52006637825097	10.065495889653802	0.605813520803251	-0.0343375921755269	-0.6601222568654	1.26987668712606	2.48830718246569	2.5081558023675498e-08	0.553136350959666	0.973032680690715	0.5185663121385279	0.222287110757745	0.0242374065672106	0.8848217218213951	0.995365895241462	0.8608034969684397	0.6066458525271924	0.8383021188075758
PRDM1	6.3855436054346	5.91673775137699	0.1386840333637869	0.4368683308042539	0.819288061358354	0.508337750265159	-0.324785851159883	4.704412653616941	0.280014767862947	0.476687223609267	1.37666950046324	0.757682999455859	-0.19770485410327	0.002783773533326	0.783137241357659	0.640074434271352	0.191418607017402	0.461484374336385	0.8476916632514109	0.9524489685927424	0.9047789628652044	0.6578258564832132	0.7897426391961347	0.9908083063152344
ATG5	4.6035122448217	4.2912006897562405	-0.3342702196288089	0.4046855934085829	-0.3418762173087389	0.633438479405954	0.128390407694829	5.6743765709889	-1.06063140461995	0.6537075882763299	-0.90177550992436	1.5418144299776202	0.126225067499871	3.45187398584654e-05	0.3046063029016419	0.522585031157949	0.380550885877267	0.142663084447486	0.9011263343301807	0.7821120989365714	0.8656707132940633	0.7910043512352616	0.5209001061404405	0.9942636452195291
PITHD1	4.16238430117577	2.4352560271905297	0.268392480504621	0.5656595822302521	-0.509555731818864	-0.335527976454643	1.89923155386389	2.48304808300259	0.689345531283151	0.744016959859412	-1.07899437013566	-0.676623223530771	1.50394498106721	0.0244948326317953	0.5004817460871761	0.467653023456121	0.296588378037302	0.5083095362260499	0.1520777205412769	0.8661803358757424	0.842245501374613	0.7436769066114167	0.8132774444156408	0.9200938314021466
MTA3	2.6286764600501	2.5553511688149504	-0.2953897265410539	0.168018212864571	-0.0711722001855174	0.172559108160061	-0.0484722441674558	2.33987415528733	-0.631634578347725	0.1846833458219069	-0.128310193622673	0.281109879071611	-0.0330472801843959	0.032581548324215	0.536546516908274	0.8557980211833249	0.899502447427977	0.782228955633881	0.974045638625236	0.8782354131447119	0.9635378213840864	0.980081579244816	0.9288812269077242	0.997356304785454
ATP11B	3.3951721150305496	4.08962827555527	-0.127121348142928	0.260241888280089	1.09196314694654	-0.1812407732545299	-1.18329056812898	4.00030895734049	-0.2819863665790389	0.290539795320519	2.09343035122959	-0.3024324219067849	-0.852112225559015	0.0032076966762984	0.7820920995212	0.7751837954961189	0.0571729817895535	0.766904471204814	0.41085017171943	0.9523587684735716	0.9450456232590932	0.4818272910484051	0.9241643565632154	0.969224357473669
CDK14	4.31929385201789	3.17846076877256	-0.0518756177361783	0.670864751535672	0.855155115695207	0.934517827974692	0.0541801190761299	3.374959158772	-0.1337865359721169	0.8954280553272851	1.91587439517222	1.91921683476998	0.043424893085733	0.0038587316181148	0.8952397111376791	0.3838318746036789	0.0734256999762307	0.0729732240525172	0.9659001580489291	0.9792243257615176	0.7981709968130706	0.5078932343944215	0.3973170377460941	0.9973421263540556
SEC61A1	6.53979745674476	5.56499839247616	0.3330929821373969	-0.0348998231234492	0.58861127843336	0.498935440567036	0.5739478909791921	10.05580197851	1.50625120026001	-0.087258076505558	2.26026989439054	1.7162778924456	0.803133458977775	4.90156512005208e-06	0.152598824805785	0.9315552499644258	0.0401705047253718	0.1085605298350519	0.4392600473099249	0.6773844770547511	0.9864352298997068	0.4457867143986715	0.4691274008158351	0.969224357473669
PPP1R12A	4.46490038078864	4.5580857480812105	0.211045451118146	0.5434550926256551	0.7515637947363929	0.38880178228931	-1.05688623664691	5.67563325167789	0.5993008890835789	0.7642066940774821	1.81711554592807	0.8442541732857559	-0.956620400070667	3.44349736897523e-05	0.557363841544011	0.4558672481636379	0.0879768266870468	0.410973423391457	0.352990994915151	0.8872540511050147	0.8356019746720325	0.5277759829317032	0.7582538551196997	0.9666411336425836
RASGRF1	2.05311881216667	2.4086563359195496	0.264965426323432	0.178116733713016	-1.47361032910428	-1.39625967008756	0.6347624185592321	1.40574657674158	0.392747562280222	0.139570960098381	-1.78961552196845	-1.52832247435932	0.297382179266856	0.192492684481119	0.7000112628813628	0.8908010297583181	0.0952138453978082	0.1513731193418699	0.7716911971107191	0.93326962651959	0.9743606263322976	0.535031290495714	0.5313085670161591	0.9885608570206856
POLR3E	3.45058252476699	3.4926162171434303	0.3408527305497659	-0.744984395393912	-0.0878335699199898	-0.724957051167073	0.943556428414784	3.66578138537907	0.849134010744875	-0.921686789696632	-0.180267852287672	-1.40532189154001	0.7633790970105792	0.0020879415760215	0.408332462806046	0.370381675604769	0.859205735321236	0.179044997684034	0.4563467348407399	0.826404888071011	0.7923980974571568	0.9712859321646676	0.5630321704934543	0.969224357473669
ATP2B4	2.7963781520539	3.81237712667438	0.393551732165242	0.16792021615271	1.5436498587522	0.5620301416162969	-2.4193807782120897	3.2791114684716702	0.7576190166560559	0.160332940673977	2.5711221736735896	0.824872248242338	-1.5127521283445502	0.0047225658227404	0.4596925638805809	0.8746255889754342	0.0205076044096187	0.421572270269125	0.149843096735753	0.8521646579802902	0.9694573050100396	0.3845070551626865	0.7640241554625282	0.9198578751858336
ZC3H11A	4.39389952000897	5.21562619562293	-0.6120559756243189	1.07477600701483	1.17427683027815	0.348833697974542	-2.22459494813372	8.07906875294046	-2.1286040597615	1.90558390130162	3.59180904011479	0.900144609108027	-2.4624565347905203	4.88000167009559e-07	0.0491730315077658	0.0748345693804201	0.0024410913533217	0.381392088783262	0.0255279182710924	0.5338600735151816	0.5315266845312314	0.2346274226019051	0.7401344976427917	0.8508939381912055
RIOK2	3.29618703437357	4.10862136190176	0.0537752240248135	-1.06407902040891	0.4559644919504899	0.2753755405298789	-0.413539206101051	3.679547423658641	0.108323800308153	-1.07252615183335	0.7657471388298921	0.42328274796117	-0.273339180332369	0.0020281060145484	0.915085663386277	0.299394818823551	0.4549755850347629	0.677723817128728	0.788089372833997	0.984143321415516	0.7528984000765201	0.8340661269493101	0.8938749348840698	0.9895413317154148
YIPF1	3.78793490042562	4.709801508509861	-0.0109962264142538	0.15658338720946	0.625070456554734	0.6876984651924731	-1.74420301764815	6.60820462525311	-0.0363319576872067	0.260459809458317	1.71957623212861	1.68781131070037	-1.8056935586843497	0.0039672610136579	0.971607812132566	0.797922178678922	0.12157285018757	0.127359161572632	0.116836460438813	0.9955954362678106	0.9517024619582634	0.5788318669215045	0.4933783719386662	0.912045620138521
NDC1	2.24495053933337	2.80498070395361	0.269725288626682	-1.5927450303199802	1.1754116167408302	1.13131258579348	-0.6268995411793371	2.0660081830057297	0.53850718708851	-1.72778811109831	1.98475900439498	1.6841490602278602	-0.370688070791652	0.0700920521367199	0.5976566014752019	0.103326932260145	0.0660012149750366	0.113227733324036	0.718344082908461	0.8994894392731283	0.5738851476437449	0.4921905008427423	0.4744756461596019	0.9885608570206856
FLYWCH1	2.17473509079934	3.9578799055347504	-0.7768337003739771	0.620186728887333	-0.645627255344459	-0.5619106438929621	-1.73874662894225	2.47721271993547	-1.3544681559775502	0.5889906722201179	-0.91516895101878	-0.704826221385771	-0.8565019912995391	0.0459782744831572	0.194574486265895	0.564109191104734	0.374075998099504	0.491330537237873	0.414605512248944	0.7161062612228486	0.8765964982943034	0.7888563825362841	0.8049335663962398	0.969224357473669
UNKL	2.59139916942508	2.03750710480271	-0.604512984703216	-1.4964195009199	0.7881606412773641	0.411226319673142	1.82511430603132	1.21793085704516	-0.940789850993318	-1.28440308047271	1.04177961575868	0.4917387284785089	0.8731240664293991	0.265851871010954	0.360919076721706	0.2179027545617929	0.315683241794492	0.630793872414219	0.407358824197692	0.808923059821313	0.6918453003127211	0.7522191233887021	0.8738603046149733	0.969224357473669
TBXAS1	4.05781984407937	4.84102255094895	0.153410399973054	1.3868273064826102	-0.385636004040601	-1.28032372776555	-1.2556004766129198	5.89324485891819	0.55098879579958	2.53306195744843	-1.07514821422901	-3.10243542621808	-1.25628384535738	0.0001137528125618	0.58947951889347	0.0221880574084003	0.29844614202199	0.0068997895354207	0.230656790497163	0.897121515316422	0.4024932729260506	0.7439716346464391	0.1634739129962119	0.952421559919406
PARP12	2.00011738692705	1.5063631820249	-0.388620433022625	-0.997043026429893	-0.58214057306527	-1.17917870109977	2.4862575996234	1.1130457580468	-0.707209723961698	-0.961347899219355	-0.889273200213145	-1.6401282285620502	1.46066295602368	0.296243362833589	0.491017148394997	0.351378654863598	0.389688357160692	0.128374956541967	0.1744106914716799	0.8638688041546402	0.7828233633071588	0.7944254701180841	0.4956413226996621	0.9256930899484972
ALDH18A1	3.34950308916766	1.2225024861378602	0.627225351639319	-0.46222147493946	0.406026321525942	0.300688895216628	2.36718497823883	1.07316022095514	1.35001717765115	-0.510264168246237	0.7345201212077209	0.5386453322205129	1.62690435437134	0.299118852313673	0.195800643142266	0.616833398322412	0.473260283067742	0.597546700434995	0.123287588651429	0.7167865411272147	0.8939000601103733	0.8412003685655339	0.8586986765082005	0.912045620138521
TARBP1	2.04651373950243	3.6738414510973	-0.254863628214023	1.1732328323656005	0.358631177408709	0.31319517100396	-3.0732164853553905	2.8888558433188303	-0.533958559758665	1.26323821953348	0.602013394295546	0.4476565117302439	-1.8464876647418	0.0216206267010404	0.600711519387202	0.224751759691995	0.556613474903009	0.660812841761397	0.0935793913657979	0.9011166228888684	0.6971864126536012	0.8742134349627851	0.887618239395232	0.8955860684819491
GATB	2.24580006076168	2.2988812597522403	-0.547583215995069	-1.85711531167833	-0.440850809560782	0.562328288414203	1.5583909497088102	1.72153631915288	-1.01769609453351	-1.8853800212136695	-0.696754857991813	0.822092842589812	0.925184967964274	0.125367023001853	0.326532456084432	0.0784858272100384	0.497536899798554	0.427470124304739	0.378533041557948	0.7931811270303135	0.5322665472114451	0.8523309014543486	0.7680915223354472	0.969224357473669
MXD1	3.68309644453473	3.67769028634665	-0.721173931610205	0.954237402202173	0.8510232445569978	0.3985071657323499	-0.926359786572436	2.25969118400196	-1.1064324541877	0.7989855676560059	1.14691367887612	0.465725864795014	-0.438867922056342	0.0488977823370009	0.285435877427435	0.436371201070952	0.271817757632355	0.6484844086800939	0.6688361234530861	0.7747666458947411	0.8245948603383062	0.7251932283017015	0.8827237828947433	0.986182802005083
CDK17	3.76176429751159	3.2440025539691204	-0.245799766477571	-0.586460877125203	1.00055333369482	0.3793743881167	0.70614709353974	2.35758639077812	-0.448516818043192	-0.5744726289639711	1.57280480667063	0.537191742300817	0.40465960151344	0.0426105182656076	0.660045978905192	0.57381056485867	0.1394368051477059	0.5999754044369521	0.693619604992795	0.9238013233266872	0.8793998435254307	0.603480186955148	0.8601237649157042	0.986823823058958
DNAJC25	3.1206757244861096	3.27690444779669	-0.3922565007972679	2.35099145970077	0.173109044071494	1.4178418156163202	-2.72740159629738	3.32646886209998	-0.917935721901528	2.85559893191128	0.3464716225890639	2.45812129688221	-1.9487168081237096	0.0042741426925872	0.372283187446876	0.0114475465368846	0.7335028106926501	0.0257506148955774	0.0690868731911692	0.8126613649640341	0.3616278968372583	0.9393228645405446	0.2727713046537323	0.8801720933785159
SLC2A3	3.9250460124416	1.77726397859447	0.7911363834400921	3.51460785619981	2.2386703417781098	0.530971207846221	-1.7657084118513	1.42666730043297	1.50968261931371	3.5346292949476497	3.83870936309411	0.803293123665255	-1.03964925323088	0.172898301995039	0.150618784815396	0.0027545139805096	0.0014494231275438	0.433577423538299	0.313959499330247	0.6768965597852495	0.2998520186397948	0.1968171447226971	0.7723568887791135	0.964806969173007
CTDP1	2.35520083314686	4.175594052187741	0.0354961507559506	-1.84208921920119	0.1109447598901589	-0.376500840340128	-0.51511509176451	5.381121674724961	0.101525512086294	-2.5689261480188	0.258215068174197	-0.809680222838042	-0.4905416618679389	6.11953657509145e-05	0.920394729707428	0.0205990312838872	0.799532980213814	0.430001669657211	0.630409972189015	0.9847813776609472	0.3958475139081355	0.9545267072304692	0.7697206911664367	0.9828911959608438
YBX3	4.43329929310831	2.5067490343916004	0.744957922366687	1.20511111873777	-0.241910610043163	0.0639169444669896	1.13178343293104	2.4182079181934903	1.8329016787239096	1.53300162003539	-0.498600153760858	0.128076101966116	0.8559184610491659	0.0278890521911872	0.0854915936942875	0.144809177395538	0.624845748483563	0.8996847341231691	0.404679178963917	0.5898844618470593	0.6184530396626087	0.9036215599308542	0.9687320489720376	0.969224357473669
WNK1	3.93082983727563	2.84715569075337	-0.282797934315041	-0.1462892749504339	0.702803777790402	-0.307723888689527	1.46966803530099	2.29743493667325	-0.587969516037093	-0.1655609807608219	1.2685509618607902	-0.493616933644381	0.947857104923398	0.050997783674177	0.565275560152039	0.8706818062888392	0.228560941404378	0.630381571763301	0.36649555146519	0.888485883948248	0.9683984368084994	0.6943999705121919	0.8738445622849099	0.96815918557778
CCAR1	4.17162885228779	3.7900065034905697	0.22806276562017	-0.725839900740049	0.425736605185717	-0.0587198799812627	0.910405679993176	4.38424350575087	0.628989823938791	-1.01740676718927	0.989034336267222	-0.1269104026421069	0.807669849824912	0.0017357286275045	0.541170664393829	0.324350331554015	0.34024925092018	0.901310003638049	0.435937874539236	0.8791379372594894	0.7712611659947164	0.7699667683152821	0.9687320489720376	0.969224357473669
OGFR	4.0104323798156605	2.89421652379606	0.573600323180006	1.09238647040763	-0.0861221291298312	-0.0248714606581512	0.214351556032516	4.25312658935281	2.01907812898857	1.90256325143838	-0.2503772932814009	-0.0679416068920894	0.235947260616767	0.0006072156082076	0.0605592645416044	0.0752526920529203	0.805482207745763	0.9466739317428052	0.816467343594153	0.5552310015586955	0.5315266845312314	0.9566070112350894	0.9826640369513556	0.9895413317154148
PIGV	2.30667938566917	4.066904508681	-0.295032912490427	-0.0837742472501553	0.4655176946075859	0.681781893427446	-2.48404792369085	3.86333119480345	-0.607185329155455	-0.0856265707065225	0.8027071445002851	1.02479235227855	-1.6558053435211102	0.0013761017990975	0.5522480811972321	0.932825621231455	0.433906419562695	0.320706335371247	0.1172392374882859	0.8847214439572987	0.9866435327213152	0.8216828372947658	0.6937620346540764	0.912045620138521
SNRNP40	3.94840013423946	3.0888925635331805	0.25886032607907	0.471878628165816	0.329953082838919	0.39879031522015	0.259785489686719	3.29441460456	0.6658066018984761	0.611320253815114	0.7180473095679242	0.8152404327300219	0.2098504438295849	0.0045727892678944	0.51501980733521	0.549575296373648	0.483081967301611	0.426904166964116	0.836433230325896	0.8703768019207482	0.8725928149268767	0.8445445434068973	0.7680910243446982	0.9908083063152344
QSER1	2.05172414053796	2.6346699197879904	-0.348415614129395	-1.0566826668465898	0.652663480426282	-0.464124756295873	0.3243575493665139	2.15071911917512	-0.67847318336779	-1.08905768185598	1.08904599886927	-0.676362717757073	0.203007012802288	0.0621155397775288	0.508119002335072	0.2927643945469749	0.295538826283422	0.510422680218274	0.84296764350364	0.8676304980561915	0.7471148500257038	0.7429969776414995	0.8146599358631462	0.9908083063152344
MPC1	5.695896475688531	4.776950874764929	0.0498914614418183	-0.656179859265859	0.0361753363745301	1.0406182595498	1.20849240033374	5.323052677648589	0.195132682482737	-1.38883996671859	0.110591521399628	2.8322008361229103	1.13055311815446	0.0003862005008126	0.848251029883288	0.187574319348231	0.9134637498189878	0.0129300643755178	0.277982966064471	0.9700118429269996	0.667350821006148	0.9823412370991566	0.2060461043854329	0.964806969173007
ACAA1	4.59331659691485	4.993061313918361	0.0317087936905079	0.585451557172676	-0.034798708659365	0.3354206344850919	-1.06407866650987	8.06720318582516	0.11963642346083	1.1060011389958402	-0.10944186467407	0.958528189253048	-1.26441025387918	2.6060003659585e-05	0.9067674631531808	0.2853356494288839	0.9145032812835252	0.3573508715536079	0.230695235922275	0.9829189545692224	0.7423912704532407	0.9825260698099004	0.7207533315030269	0.952421559919406
HDAC7	3.5379204630303698	1.19035431715771	0.9676644489569872	-0.1825763140002889	0.762455288101573	0.250526682853412	2.13623694953605	0.9580773444905258	2.24787818725553	-0.2360533472893489	1.50454567747386	0.437735559250323	1.42863187557448	0.359840633607611	0.0390852634689331	0.8163947654826391	0.152420236932241	0.6677471664191341	0.179150743239996	0.5247635413263296	0.956088284174697	0.616042016441172	0.8901431070147813	0.9256930899484972
SPAG4	5.72572692349322	7.25916158102958	-0.461524853537529	0.534735872805269	-0.8099020391423578	-2.04802497069302	-0.5476445059685611	7.12599712663113	-1.10814198087133	0.6619043472842691	-1.5985918649683402	-3.452110885592	-0.407835134862448	0.0001227815801595	0.284835705750213	0.517956324432839	0.134576530218773	0.0040217257880325	0.6916470211765661	0.7739795704002238	0.8652023661269471	0.5984508464370001	0.1414365966856251	0.9862910820537284
MRPS35	3.8863728003644495	2.80133967677888	0.344520228937985	-0.0847940138249441	-0.860346434986919	0.889827805484509	1.08917485126029	2.52363296194035	0.876682511680705	-0.1207178937114559	-1.85102834506794	1.70305934809736	0.8011487117187199	0.0304827366136644	0.393644682260547	0.905422964756968	0.0828746947190535	0.108972199434529	0.4389475460930639	0.8195097112907103	0.9792322129614812	0.5216248446954265	0.4692510970482111	0.969224357473669
SFSWAP	3.40547133200661	2.6988945995652096	0.3059566314257619	1.96726110137059	0.530052739345985	-0.555290518827289	-0.7711503390340742	2.09307881022756	0.649965108819181	2.1409982963519	0.903291057717973	-0.8290716386059069	-0.469320322235181	0.0651667167681451	0.524969743473521	0.0480419121483962	0.381532495199761	0.420285919932755	0.6474799977368871	0.8760048844401901	0.4862676333582892	0.7910043512352616	0.763828859235865	0.9852274234418807
TNK2	2.6562020609114705	3.2138095855840896	0.0777129427351843	0.921133478395633	-0.080928087420334	-0.758271626231894	-1.04567492639487	2.58937378633522	0.145560702546651	0.8664873954610219	-0.126293054170367	-1.06260707114147	-0.630423142463026	0.0197625821310059	0.88608619622727	0.3990308546429559	0.901073379419466	0.303736154240418	0.537318685154663	0.977865028851336	0.8056095347506291	0.980721554418817	0.6779245336439838	0.974114642082804
MON2	3.5356667606753	3.71279457639211	-1.00341811246279	0.647518886000258	1.21097023734081	1.53995786257004	-1.43803817951375	2.64488387574334	-1.67659206131342	0.5925891876535141	1.8168650411770504	1.98352400733028	-0.7586767522884251	0.0295145204331192	0.1169655261602009	0.562018879358338	0.093754913633193	0.0671805460430839	0.464110488036556	0.6390758156582496	0.8759094494840801	0.5320448975735432	0.38707116765783	0.969224357473669
GPBP1	6.055116684512991	6.46481987850688	0.0630634945796328	0.937104775326106	0.343965116554362	-0.061351726665726	-1.3121740611954198	5.960134761557111	0.148778955418686	1.15880436842377	0.659082753632839	-0.105537118782146	-0.915086180298998	0.0003086967083741	0.8836020969885581	0.26354097098618	0.520654964784192	0.917405964801876	0.37963114681937	0.9775032195205204	0.7241756429673732	0.860910488181183	0.9740756781975058	0.969224357473669
CS	3.26748482352232	1.3091696475436798	0.292075580037693	1.19532222089062	0.373159598228949	0.580063367510972	0.813879293182859	0.832136734002583	0.478710749169759	1.07788261795066	0.527849476709331	0.754201012321323	0.408941150970084	0.4246049598934439	0.638956738338551	0.297113671702878	0.6058537566883371	0.464437166110448	0.6898116673979661	0.9157611015177068	0.7506315702996674	0.8955119360949214	0.7909992369352239	0.986182802005083
LTK	2.27486958912089	2.33961944357885	0.402921439121834	0.465288895445793	1.06477983517144	0.9390443325438672	-1.46939479474929	1.80730986423916	0.7933844840989879	0.4767618789514949	1.7243078368535802	1.34964074739223	-0.869141781361461	0.159648593141948	0.439456630173067	0.6399847721421661	0.115962306964056	0.2062005958129539	0.420945215300082	0.8451302632919704	0.9047789628652044	0.5716441572622482	0.5898331198985939	0.969224357473669
MRPS24	2.94318965036583	2.71216827918712	-0.9843383838942392	0.207170283509341	1.04449485159504	-1.2054611828095	0.4626811464332009	1.4444885882628402	-1.97365175914627	0.253830312793309	1.99011150518458	-1.75675876206725	0.212234902450514	0.175402090604944	0.0687136008748926	0.8032212825028691	0.0657781593009186	0.0998836111244917	0.834976213353365	0.5667785813808892	0.9529608097110672	0.4921905008427423	0.4526239469864683	0.9908083063152344
ELMO2	1.9474938985343504	1.77673068382232	-0.7011200881927421	0.6837416161873471	0.8275084539829279	1.712601256645	-1.37161966538198	1.63735653695651	-1.4574473718566798	0.756390618892036	1.5079576362491598	2.70740824659185	-0.906666889491293	0.121070014909571	0.164340215659307	0.460408040292978	0.151056170829225	0.0155344372319298	0.3780354565195129	0.6840354192188401	0.8383602053870803	0.616042016441172	0.2219795717758231	0.969224357473669
WAPL	3.95786551294205	3.706525401463241	0.568476603638968	0.513007337566042	0.479605598461257	1.1405021835118	-1.01234283995236	3.2216459666902	1.37221976051078	0.63237062050088	0.920132419522695	1.94297286354732	-0.6911869825636511	0.0122923922642977	0.188943237943803	0.53611042242748	0.372198545850016	0.0711849160469555	0.503980765697418	0.7100720934161732	0.8688110090361035	0.7888563825362841	0.3946516503787214	0.9717406085774356
VMP1	5.43767143426419	5.3259731326974	-0.0038947639760382	1.3703819626725502	-0.28338598558042	0.126905559333213	-0.9250515390819208	4.58171847337188	-0.0090672578947612	1.70690797052742	-0.53687094515735	0.215438714578671	-0.619332871444803	0.0018208839034358	0.992878040904264	0.107168339224853	0.599493103570914	0.832469568355686	0.548749207047728	0.9983817826318095	0.5815086761513211	0.8935637493806751	0.9453434547637204	0.9746409277480657
APPBP2	3.05219937062898	3.11408946762344	-0.6880947789720779	0.5242387891660589	0.465531428826287	0.1195318979631259	-0.426338730209626	4.21140252502934	-2.16805422127963	0.8603058586797451	1.2786010854270602	0.286403362932211	-0.4277691347397139	0.0006625120173491	0.0455781261783577	0.402328097925926	0.219273460420348	0.7782444970555071	0.674521142432663	0.533064023289554	0.8083865472161449	0.6871255787738744	0.9269698020628536	0.986182802005083
EIF4B	6.24254684960402	5.80098147133597	0.152408776013129	0.350602242278485	0.0488698618821374	-0.135947982803856	0.320389054191926	8.12636890310804	0.506823992996616	0.613215382819447	0.1363721662739019	-0.341123189762512	0.334756281091196	3.4582223016526e-05	0.621802576097321	0.548512851602584	0.8935606250716451	0.738836600527491	0.74398861170085	0.909590984784612	0.8721845443176167	0.9788216638336668	0.9138382897642242	0.9885608570206856
SPHK2	2.2718504795449905	3.1215565413886406	0.46668552639504	-1.1802022879791798	0.655438188347131	0.1910232733916629	-0.6702225818745191	2.53058029063958	0.8638653908992571	-1.07703783878225	1.01031644702306	0.27299796563901	-0.406322420745302	0.0222595052660803	0.400427254932712	0.297435239997094	0.327379414152197	0.7883470107981659	0.689888551430755	0.822750059583842	0.7508656832771538	0.758625709613539	0.9307469040080234	0.986182802005083
RPL18	10.2445190815726	10.129422821367	0.504752652529005	-0.0164833876187042	-0.0874138081370636	-0.219091823760055	0.1091637559552869	19.5951635249782	2.15269487684331	-0.0365569683616439	-0.3068744267798289	-0.6851621797411379	0.150147371634952	1.31129409360969e-12	0.0469479524350696	0.971290474528152	0.762896721677467	0.503047928962608	0.8825248404576479	0.5331862608017668	0.995365895241462	0.9463425726559332	0.8102691175073209	0.9917949930115424
ISOC2	5.212115291022321	4.7569758614016	0.8349493548913929	-1.43181596857576	0.6107427298772329	0.557205666369	0.8222875134245171	5.21997519824568	2.17697983972928	-1.91757752267154	1.33598852857023	1.1507261691868602	0.6928486422030191	0.0006658591770967	0.0507210424693086	0.0733782451720843	0.203851393601261	0.2758662125867819	0.502982015988658	0.5338732561659576	0.5315266845312314	0.671246691299356	0.6546156050280934	0.971389337561852
U2AF2	4.11906436774409	1.46882486793408	0.0088894986343266	-0.735920860789803	0.459197928960437	0.8328899917766279	3.06929220644928	2.23405269792725	0.0353000817831149	-1.63278037609012	1.60950470082719	2.7528055728017797	3.7914766062231897	0.076211872833124	0.972613249472962	0.122777534267188	0.1375868951027909	0.0300724229220393	0.0086848776147623	0.9958997045488944	0.597997917864657	0.5999049789247283	0.2857048575472274	0.7589157867709804
EPN1	4.28108658437942	3.48925980241906	-0.0318500466040874	-0.195348508546516	-0.233481158044413	0.411923400704927	1.08565796128159	2.98135466098334	-0.0695996407780484	-0.228598819274338	-0.431162036583326	0.69803695785952	0.7363853634268219	0.0157966116801277	0.94548562264723	0.822121174614861	0.6731271702606779	0.4989344547820179	0.477303615771209	0.989255095724975	0.9565525717694228	0.9201927068179072	0.80804726970816	0.969224357473669
MED29	4.40916395430451	3.9537916597333504	-0.4399862721391789	0.311309422423195	-0.0576976016135937	-0.140040755014177	0.611061394485734	3.5721085413008304	-0.96967657496703	0.359680902142979	-0.108457516169511	-0.237307623575428	0.4232425549316749	0.0025448327748111	0.346638830183232	0.723789119581903	0.9149812798709158	0.8154300125308259	0.67775253851839	0.8049743536121798	0.9338862591148176	0.9825260698099004	0.9402083397258362	0.986182802005083
ZNF275	3.09499472140085	4.29375030571024	0.166502572863619	0.0532232157970538	0.2067512132712839	-1.2087802656448998	-0.8771771491983069	4.62954205155834	0.416883938119175	0.0663221979988789	0.431299566092905	-2.22716261499078	-0.7134574269788421	0.0013231678933056	0.6829593127329211	0.947966059662388	0.6734406494726091	0.044926468753629	0.4897779018921789	0.9315051932550414	0.9899220140413156	0.9201927068179072	0.3332441804950337	0.9695011939858058
MTMR1	2.09758560984414	1.7395824164247502	-0.2642845363128239	-0.0965406446213953	0.688470187440958	0.0437151104641439	0.233325982408618	1.57218876785676	-0.5487351533679	-0.103349694555802	1.2351201603348	0.0693713491819396	0.156283602206516	0.13547034820399	0.5907630594793211	0.918969756905207	0.234616221239397	0.945553645638191	0.8777643968987221	0.8978457882998803	0.9825659075294432	0.7010080877411433	0.9825708817938228	0.9917160539128748
HAGH	5.101498644271191	5.86216251566922	-0.0491371398716863	0.7921166831671791	-0.8838077373580909	-0.471937836602251	-0.866118069088672	10.7051637572534	-0.221509178205968	1.83466929668199	-3.23313797757854	-1.53917431904063	-1.1963127342975302	1.46794631209647e-05	0.827772042017555	0.0856417243291328	0.0066126363304611	0.1494072029520969	0.259210575661477	0.9655856495432928	0.543716999171766	0.2951332705176516	0.5298008427788727	0.964806969173007
RNF4	3.577742206602549	1.14813274481992	-0.129162957212883	0.137165364421239	0.329634949323103	0.475409274327344	2.55350308456757	1.2395684660618	-0.35129254031075	0.1982733020288689	0.776130107404973	1.06079238941799	2.15926800686332	0.2330092354251129	0.7299521316568041	0.845328570736157	0.448993699730281	0.3045353320951879	0.0463571475192174	0.940747059161366	0.9619468168388374	0.8300792614369702	0.6785534693414254	0.8694426335381965
CASP8	3.97794679474649	1.79376295885689	0.155859764374444	-0.2023796854703569	0.520889493191453	0.538945158052903	2.31167309004543	1.52898057268802	0.345757214213002	-0.245677621062756	1.00338990643942	0.97278992877367	1.5797351999424	0.170782717267101	0.735759415219315	0.8090827928180749	0.3355965623973939	0.3574887328981379	0.149401365475701	0.942246734974413	0.9542128228338932	0.7664697651939957	0.7207533315030269	0.9198578751858336
ASUN	2.8325931697307904	1.25993995860764	0.196767469785211	-1.2060656371858405	0.670586386125688	0.535372767080337	2.30406188041202	1.23307740473706	0.466639128285641	-1.49472524738419	1.35378019272766	1.03561948620397	1.7574678864424398	0.235357058879875	0.6470488264170411	0.154446735337043	0.1946219006581749	0.315779317997626	0.0979517433507912	0.9190469998012798	0.6335369004324077	0.6613967429894436	0.6868571157335994	0.8955860684819491
TM7SF3	4.06890341764527	3.71906602707621	0.21971072286657	-0.440332329500722	-0.122522621493468	-0.0828907597546695	0.8034650221664309	3.49220770017645	0.5040245235947419	-0.517487349100859	-0.234185676343946	-0.14768904559395	0.5882174138542421	0.0076633108311925	0.622541546062676	0.611993111842928	0.818521863124649	0.8854441777871591	0.5686969247223671	0.9100907552190672	0.8937501195892621	0.9611324283227652	0.9626135001041256	0.9766946277013134
ST3GAL6	2.76138558155365	5.8321335013289	0.0430428752360203	0.8403524135498249	-1.09749585777909	-1.3601741714315	-3.19353634540393	4.34365180332546	0.0690411795447784	0.6431285601998249	-1.39150140277692	-1.51577889449357	-1.6543572720905302	0.0005028133751022	0.945812342328979	0.529250812871809	0.183118943499736	0.149081481555945	0.117536107321079	0.9893174762744672	0.8663071259657298	0.6450823811915749	0.5293578005005195	0.912045620138521
TAF2	2.7964489952757696	4.370447392553721	-1.22326315870844	-0.722806522584954	0.2413434111174189	1.55981883877803	-1.64970816089863	4.13185167651865	-2.64322274396239	-0.8407355566481859	0.451915020146961	2.5605931267136	-1.1501509556193898	0.0079425305191109	0.0216316903065588	0.414368308128259	0.659830765534802	0.0241656662504983	0.283744291017778	0.4676658058870816	0.8130448116832323	0.9152830216188084	0.2658514440160241	0.964806969173007
HIPK2	4.789094646712281	5.7954471399358605	-0.721665382391355	-1.48057415713033	1.3048248639230902	1.65478750209607	-0.910363798659102	4.742130473322191	-2.05150070913443	-2.03023602945301	2.72842846552867	3.2300049982947896	-0.6333911727059129	0.0006870570512771	0.0589757485878671	0.0600751160340608	0.0150633382168966	0.0054473124819258	0.53646345309676	0.5500587950519045	0.5121810312857229	0.3517732513004676	0.1484758515595979	0.974114642082804
TNPO3	3.3355038267531496	1.3861955172461498	0.0573861817741455	1.0473537224824	0.528840195665474	0.717941580029015	0.952485232939774	1.36766190498301	0.138588782521855	1.32660151857615	1.10545451682915	1.38989325263711	0.713774191624415	0.190322807299152	0.891504407218055	0.203264710008426	0.285308734259228	0.1835978394388989	0.4856494518311629	0.9792243257615176	0.6784816990872475	0.7360979210821882	0.5682819904801989	0.9695011939858058
RFXANK	4.34901180181835	2.36435769305594	0.5535102725693021	1.06774248390828	-0.4686815174011721	-0.285048785339721	1.61684864613095	4.34674794001818	2.55273608826982	2.50327788195992	-1.78242996835693	-1.03659245761487	2.28918520205284	0.0004995847420667	0.0212851694990968	0.0235185903676807	0.0936625217815373	0.315339236182926	0.036002372820141	0.4676658058870816	0.4066828067120732	0.5320448975735432	0.6867070273279985	0.8602794120033653
TMEM161A	3.06035780341652	3.1223280210721804	-0.80131069907049	-0.332923558549747	-0.2534003945546589	0.520961044159563	0.263158342423633	3.050200631297689	-1.82091159941156	-0.3916023543394679	-0.484171589644485	0.8999667034978941	0.191548811279016	0.0076355505171662	0.0873734487841307	0.7005182935095561	0.6348247171544399	0.381483926385563	0.850505383799859	0.5909681191465906	0.923715103836526	0.9064671493531709	0.7401344976427917	0.9908083063152344
LPAR2	2.22239502671342	2.1342038535108103	-0.344537564919622	0.0295294343780703	-0.707168848709792	-1.00308146665649	1.04020789639912	1.9017410924456	-0.7680940382931709	0.0350068563335503	-1.32047022650979	-1.6695502011401	0.732850567028954	0.0871830597591901	0.454334352606791	0.97252504548804	0.208309068351266	0.118763732215823	0.4782976276913639	0.8490096627212971	0.995365895241462	0.6747322111086945	0.4809162445809931	0.9695011939858058
CTSA	4.73588852974704	1.7988289175090502	0.638363160979774	0.553179382063608	0.0043164967695631	-0.153068386189207	2.8537201344786	2.22575052137938	2.0977388794212	0.998157326520006	0.0121514586457069	-0.40810875193807	2.85570089785442	0.0685022379419254	0.0638596679045286	0.3331665552234299	0.990514082494072	0.69651061597334	0.0214725093342304	0.5563956370574911	0.7754636287905019	0.9987394746052	0.899740980797075	0.8348541940779913
SUGP2	3.71028409757761	2.19693638236369	0.373242006345022	-0.267873276153971	0.928609329083804	0.280116244096026	1.3112669717188	2.70320919419521	1.13976135724046	-0.4329470973464029	2.44914625292784	0.679872722250378	1.2697550147169498	0.0281059250035148	0.273720681430771	0.6708797875996371	0.0309411792138123	0.51111313149131	0.233456914504738	0.7692974306716344	0.9134910666158788	0.4209131002852185	0.8147826461454	0.9543367421592208
SLC12A2	2.47708566911609	2.73853226371005	-0.298668776018697	1.26324481486813	-0.194572319358238	-0.8430867742114119	-0.7369500039923491	3.56879835079945	-1.05287043252989	2.34326077585133	-0.554761337106959	-2.1159114579536498	-0.7574008388197009	0.0056812424743843	0.308047359716584	0.0324604602444362	0.5875553520297829	0.0519838357218417	0.463946964622421	0.7830655914738371	0.440517798420878	0.8885812647983966	0.351749874775404	0.969224357473669
CNN2	4.76631182897442	1.56785029176668	0.2443491571286539	-0.141220561631961	1.43744061988799	0.8574672053205071	2.72877598559096	2.156557026759	0.966452099062896	-0.322358056774176	4.97328863456558	2.7361756881956296	3.10670517546547	0.0610787420811511	0.3482056563839449	0.7513571927316591	0.0001909026094866	0.0163786485066451	0.0119718787969026	0.8059482505555897	0.938809258847751	0.0968406515123829	0.2237881000372329	0.7603584440048002
ABCA7	1.90351921552626	2.06477716852631	-0.140951623451941	0.8437314922420931	1.88450760591581	1.63032116923906	-2.48818426116083	2.11021871937538	-0.3184780841492199	0.9790685514058628	3.7788984176743	2.7793229609246404	-1.78662241373205	0.0509358858187636	0.75424179698202	0.3421189871908719	0.0016443423768696	0.013400546653644	0.0929585408930402	0.9470772948972472	0.7806548183957627	0.2024126076030217	0.2095212183123687	0.8955860684819491
DDX20	2.25111609379024	2.44143933465766	-0.136775061261151	-0.302162598307626	0.0546655816035827	0.128858820475268	-0.0309540350417929	1.96495912310153	-0.257925262608195	-0.290945688330511	0.0860674037456383	0.186808646151661	-0.0187526622950031	0.0670274746025871	0.79975273143132	0.774830525546238	0.932480689775991	0.8541588389534	0.985270279836377	0.9570099629271844	0.9450456232590932	0.9855928594477982	0.9529966224930956	0.9983971701233012
BTBD1	2.7433241652558498	1.88092565425675	0.0478074693915678	-1.62371464705837	1.17860879091066	0.838056536099615	1.3774634125204	1.58285365182106	0.103278056795594	-1.93641185167522	2.2076031054726	1.43457573918682	0.9278910632132892	0.150889468359105	0.919085891252846	0.0711556323947863	0.0452832122275397	0.1749937849240649	0.3759674393812179	0.9845346401958864	0.5315266845312314	0.462701390805677	0.5588906086539479	0.969224357473669
FAR2	1.7183582852981698	1.33677717951491	-0.946737514825252	0.132384819023735	-0.6097832812106889	-1.24698180909186	1.61071104711819	1.14940712151272	-1.86666082630038	0.138583724918317	-1.02356440471543	-1.81836232989836	1.04623125430944	0.2672803528758299	0.0803845153240435	0.8915083397732719	0.321268586380796	0.0877782473011673	0.311003389156771	0.5788572629525562	0.9743606263322976	0.7567242719426814	0.4299909743063083	0.964806969173007
SBNO2	2.61461227337782	1.72899873517694	-0.157788443061125	-0.157897798501555	0.832259915794106	0.649639296288665	0.53692784862918	1.907531457268	-0.412958800096719	-0.216130666823564	1.87586418386366	1.34239128526284	0.449223590122089	0.0745660887436188	0.6851179310261349	0.8316172887774581	0.0790401215930684	0.198206983982946	0.659295649791881	0.9317524111316516	0.9580222344712678	0.5164841501953522	0.5829952013263717	0.9855028362292204
PMS1	3.25930778697258	3.96251272960267	-0.6514055288508399	0.10303908686994	0.580450921519276	0.8210979310458391	-1.23299966028234	4.1129186789753405	-1.5330829216298705	0.123879500395226	1.17718425405942	1.45793375737093	-0.925131269885693	0.0008141991912878	0.144789255669479	0.9029535934088628	0.256337413315483	0.1642078351283119	0.368641412421891	0.6713999260832206	0.9782099125646858	0.7160604951395063	0.5462839509457964	0.969224357473669
HMG20B	4.2004691324930095	3.62358839172966	0.4395188251735879	0.605297717687451	-0.1335358041018109	-0.2405427667063419	0.2143117547090089	3.96237513799584	1.1388844527233402	0.773058275013413	-0.2858312850524939	-0.4799817000679779	0.174220430725788	0.0011170124605024	0.2715165734841739	0.450758347478721	0.7786748002181949	0.637736292399706	0.8638775664363321	0.7678874234931957	0.8326673014016188	0.9500774938606386	0.8763977703399335	0.9908083063152344
TAF11	3.46213869519741	2.9963694381686903	-0.404194243595794	-1.4163080233719998	0.5967391410911149	0.3677875013667679	1.5320232890837602	3.36091245599846	-1.08267878122	-2.00464089917539	1.3795609341258002	0.7799784302875692	1.33698168679699	0.0039747633788974	0.294998424395779	0.0622270685752918	0.186699015975756	0.4467890607067029	0.1999283008770599	0.7788789045855131	0.5150244646923	0.6494280818570012	0.7801933282296624	0.930272319389714
ANKS1A	1.85021925481078	1.65892560041426	-0.1959762304518089	2.81671426510315	-0.871774126161338	0.3038055862804329	-1.8300887724384496	1.11512627387213	-0.3005367942793939	2.24534565472765	-1.10122387084762	0.3426314355345281	-0.872542757056807	0.281266033784309	0.7676376701504201	0.0392283953042306	0.287090579803298	0.7363356496372371	0.395818244571395	0.9495292793731428	0.4583455888922768	0.7371833757547566	0.9125245408302948	0.969224357473669
AP3D1	4.67834168808751	3.66802338563272	0.485488337718414	0.352637840930819	0.144791601824583	0.0815927207417802	0.645022240822698	5.43760934945945	1.77105727037445	0.655030587506429	0.442596194302714	0.236921795838801	0.7365072950043521	5.475808544729671e-05	0.0955958150601809	0.52175475333162	0.663982795356172	0.8157241856518092	0.472083642870133	0.6040729323975861	0.8656707132940633	0.9163885889354908	0.9403329805815768	0.969224357473669
ZNF76	2.81737233838078	3.37623423119246	-0.6490359578229511	1.71640916729362	0.99999141524334	1.18629769399816	-2.79094536485227	4.17453920464342	-1.84201031147018	2.5675814242008	2.49169370248038	2.5234847116817702	-2.47931175056512	0.0041723984559062	0.0880186153516539	0.0208533008921283	0.0297660234344274	0.0247626811638989	0.030797141903099	0.5918247251663856	0.3975187691983789	0.4201661890057451	0.2693327356542781	0.8602794120033653
SLC9A3R2	2.31578483536459	1.89486833487662	0.3110602798651369	1.1618747890483	-0.662491903240896	-2.2670888187862097	0.737824005062057	1.15579938031116	0.531079534011344	1.01705200320231	-0.8791913929049191	-2.67712119828636	0.363733770996041	0.27381574487745	0.602672154061482	0.324262361553675	0.39302720548088	0.0173781155726807	0.722161923467417	0.903167477225569	0.7712528323382668	0.7947991164659589	0.2286449182912788	0.9885608570206856
NTHL1	3.550600248409689	1.04363739122764	0.6228107972878699	-0.4848407934882789	0.111931488473103	0.8991255910555541	2.6806924248039	0.5640938033347379	1.19417783690304	-0.489864301157376	0.171724345972123	1.19788885762338	1.20483896908218	0.5954207412664879	0.253909520822238	0.6322241329181539	0.8659442056308541	0.249470861125772	0.262302328747545	0.7616451493521207	0.900826377943802	0.9728252257687384	0.6334554547974768	0.964806969173007
UHRF1BP1	2.09710694313995	2.40664765678923	-1.11560653886658	-1.08663628402641	1.09105336729992	0.8357216543871521	0.0621358029688364	2.11411001939809	-2.2244043327049603	-1.17016739960928	1.92229416426222	1.27026543654177	0.040500231723005	0.0505580069342347	0.0408624962751499	0.259069070327927	0.0725588474997135	0.2221521374191949	0.9681953963932242	0.5264011448655534	0.7224144366593173	0.5069126522722908	0.6066002292986452	0.9973421263540556
GNAI3	4.91277082404392	4.45290301891487	-0.283296968229125	0.974580091646002	-1.02213547206797	0.0821170538680026	0.297940803190436	7.97605063640909	-1.23219227098956	2.16276590998703	-3.62751373121859	0.269950957592786	0.398817207708957	5.76527604896047e-07	0.2356786294682389	0.0460455501337835	0.0022637338945372	0.7906488102063951	0.6953000553927049	0.7496784901783675	0.4766915173147133	0.2322649185771923	0.9315373272251088	0.987708386143592
IPO5	3.5801808031536098	1.96982369682182	0.2378677551242739	-1.53728566945667	1.08723765492896	0.550164690921586	2.4154319802536097	1.6848370264342	0.524353616196073	-1.87764255593425	2.10549074616494	0.974785001206204	1.6881119920773	0.125217620734422	0.6077608314562939	0.0793448180317755	0.0548709808846913	0.348829446597686	0.121070229853397	0.9045581339897996	0.5322665472114451	0.4753812595042148	0.7144822065687464	0.912045620138521
OAT	4.0506627666259405	2.81885369349231	0.175014487111474	-0.0119028315673585	-0.1206515333476289	0.201444391390581	1.37861999534241	2.9557429962866	0.4608868706033789	-0.0162693181421736	-0.267203567764956	0.4244575960471129	1.13532778271393	0.0145390857798485	0.6529748671242739	0.98722163173222	0.793228322180524	0.6799634174117472	0.278562213044946	0.9214127000676902	0.9967329892057784	0.9530349822533668	0.8940305664793702	0.964806969173007
WDR3	2.1494324939129297	1.46473326922822	0.256494985427019	-0.258462516882155	0.8644148975097591	-0.070838118496198	0.541098652071889	1.61540968401747	0.6578361564591949	-0.339417050317185	1.88769382853374	-0.142096420509106	0.4482071373219999	0.125766357092083	0.519996518964107	0.7387098718345079	0.0773415242171395	0.8887777428334971	0.66001357872512	0.8723607528165355	0.9372402438061976	0.514699199268575	0.963827739882739	0.986061283964646
PKN2	3.83643814718791	4.209229369857019	-0.852007257680713	0.641603296586821	0.8780845206647159	0.2279609694936719	-1.02490764239554	5.12965255088958	-2.3653271911190896	0.929299265861271	2.16467379668302	0.477800858712526	-0.91474028934373	0.0001008524917811	0.030980999837343	0.366543072152339	0.0458764082529181	0.639254201917813	0.3739082554329289	0.5003169034356755	0.7902859053014555	0.4628090114825453	0.8770866516802849	0.969224357473669
WDR18	3.5762281292922204	3.0744870891138305	0.841074989599845	-0.979084193601184	0.2901028704567719	-0.101864917771799	1.03283342527708	3.566978559817509	2.35070998004742	-1.3653323467229097	0.6669571537185439	-0.230155951009101	0.936455032565673	0.0172478225117602	0.0489367115876526	0.191381460601848	0.519162096663695	0.828871832759393	0.3810926732372609	0.5338600735151816	0.671086880589061	0.8608034969684397	0.944014600823486	0.969224357473669
TRAM2	4.632847369230491	4.64207398830223	0.326651586833585	-0.0794996279558304	0.0953034623704329	0.174144353835097	-0.1095308037995369	6.28608194822798	1.0381214881294	-0.124689056557344	0.249193812584761	0.426428229678265	-0.1097594390008609	1.08464247622991e-05	0.314648537370117	0.902322863423382	0.806381607055749	0.6754776942726551	0.9139650353680692	0.7857943557977588	0.9779779443839168	0.9566070112350894	0.8931055352452381	0.9948820417869422
MCM10	1.63561846034379	1.84354534950843	-0.296965065769196	-1.98116529289395	1.1398970503493	1.65952373307064	0.0235809198947426	1.21608048944061	-0.490213225974117	-1.8567682515283603	1.65701463944846	2.12777464520764	0.011970003490283	0.274590807903062	0.630932163882368	0.0820554663272666	0.120159288633343	0.0517441611478695	0.990770422703528	0.9134087232626484	0.5360326157417439	0.577845871340565	0.351568586328034	0.9988651924979056
DGKA	2.02547706035222	2.5857040613666	-0.364400790718748	0.334824686598928	-0.41242909694335	-1.02563231009289	-0.0985417566237569	1.66865046006208	-0.633222998252881	0.311728372545306	-0.595083492243572	-1.2751273875816298	-0.0506918507686707	0.135398128361683	0.5355518781997971	0.75936844999659	0.561190209136929	0.222537959532635	0.9606042478399228	0.8782354131447119	0.941433488402394	0.877412254966051	0.6069277504457857	0.9973421263540556
ANKRD44	4.22811687287043	5.267521962531861	-0.45342482809483	0.225568353504901	0.5843992694046299	-0.0713720488245349	-1.2991627012061102	6.70824210837536	-1.3578426035898798	0.344258665722225	1.48254992300956	-0.1577134165235059	-1.2343262998266598	0.0007369172192456	0.19649154787568	0.735369593074717	0.168561765272078	0.8774394266376621	0.249640116893583	0.7167865411272147	0.9369849474987042	0.6316523252543452	0.95881993832318	0.964806969173007
KARS	4.725392851943121	5.35697649877595	0.289325020213143	-0.974046207323435	0.222373279584305	-0.393018422518317	0.0873060788341593	4.613177279926929	0.73462655058369	-1.2564952099043	0.421805351053232	-0.709793793349713	0.0606563397074698	0.0010586273952325	0.4733996826629589	0.227209477869601	0.6788796426466399	0.488228180745266	0.952620005991502	0.8564191634597572	0.6996756919317655	0.9213039034439852	0.8034685837150287	0.9973421263540556
ADAT1	2.06967157137229	2.3252262172406604	-0.270744289362035	0.345110491022485	0.290354585841197	0.107844374886927	-0.623682799811871	2.70695304932501	-0.78204032013043	0.533740886599099	0.7101002067124671	0.232170473374789	-0.5583659470075529	0.0258512998403263	0.446162144430543	0.6010533252669721	0.4898311233416749	0.819883520856392	0.5880900386032181	0.8474945997077777	0.8881930282251465	0.8486998078240671	0.9412064909403716	0.9775805830121944
PDIA5	4.52051079849001	4.34380850659699	-0.147415080200397	-0.330945799120307	-0.31577987749776	0.7593393948439979	0.300230306070113	5.701615473986571	-0.547081782103606	-0.665933805805907	-0.970964828142771	2.08830418459877	0.320177294903741	0.000640843983552	0.591875482648085	0.514941086062109	0.3466112272292651	0.0543749582244354	0.755751351763935	0.8978956784370358	0.8633612451991618	0.7745095127020867	0.3568559790139974	0.9885608570206856
NDUFB4	7.05551419733252	6.85308785403037	0.253583736645305	-0.58670621712626	-0.0004133614194443	0.463711967993741	0.37445003088269	9.23271942595089	0.8730964500898158	-1.10787036447598	-0.0011804053961413	1.17590611468472	0.3885341778021939	2.50794511970607e-05	0.3957271179603879	0.284299812394781	0.999073981560342	0.25873943535297	0.7059346482793559	0.819726644606604	0.7412728167987449	0.9999169919690404	0.6401135648643163	0.9885608570206856
SPEN	3.86317613513002	3.80363430051118	-0.14381750924484	1.39548525904088	0.3797767790886659	-0.8966970280368001	-0.668387374305369	2.7131016755037702	-0.262315582308988	1.32761830838739	0.581697682072775	-1.1980687309953002	-0.369911347759202	0.0331273861391017	0.796516971835598	0.203610076018252	0.572949791116023	0.254926688934431	0.719925335421889	0.9563443102964104	0.6784816990872475	0.8816854190562239	0.6385394590082994	0.9885608570206856
ZC3H15	5.726402826070241	5.08073929380521	0.19757667872595	-1.21117441905349	0.447612797206161	0.409483346539052	1.23555923761572	9.61283681491411	0.942871426404845	-3.11687037457996	1.80175029514362	1.4970527407008898	1.82880297915539	2.09048608677945e-05	0.360714757181161	0.0067514260775232	0.0942737790499035	0.158604205506869	0.0994828892267495	0.808923059821313	0.3272189298701816	0.5324392586772567	0.5378360969147236	0.8955860684819491
MAP2K4	2.57362498743031	3.4800518377606497	0.4786800877232299	0.314287837535364	0.8861485645934429	0.582533840703679	-2.24660663269928	3.69380781268264	1.23463875157279	0.4156737921783979	1.90422922484096	1.11827817638844	-1.8017695259704096	0.0207532785096839	0.236649853966208	0.683230700262273	0.0868687809213225	0.2893335983363839	0.117166072601931	0.7502950751963352	0.9156875860993416	0.5274283324003413	0.6652996943866839	0.912045620138521
TMEM206	2.54453973391066	1.04958246886468	0.0900312394353521	-1.34215397689727	-0.0767060346660833	0.6812161738068061	2.53036649843535	1.4759236288876298	0.317884243290071	-2.59757210164461	-0.231546026660617	1.92464475359151	2.8351681089206298	0.174866745943303	0.7553495457662069	0.0196772791539236	0.820229675269981	0.0794607296215948	0.0172161735823406	0.9470772948972472	0.3930847603025664	0.9611324283227652	0.4113128810514637	0.8348541940779913
SLK	2.5167849778612204	3.70170739385311	0.0150481546045037	0.357387260262262	0.0305868573442622	-0.834315326653457	-1.19223582195726	4.19970238011049	0.0406957334026402	0.4930105050553859	0.0689128926003716	-1.65861844729019	-1.03234803132622	0.0030858977536749	0.9681065056839108	0.628956995125849	0.946164465495735	0.12323490804819	0.324873488025822	0.994997330908856	0.8999107960192985	0.9896628343195624	0.4880025847927991	0.9656230005467156
CYB5R4	3.5812439535150293	1.65599381575418	0.702872051538845	2.18608191703585	-0.146185011816539	0.0085338529406894	0.372932379812875	1.4920858611140502	1.5414022879792602	2.43304675420598	-0.2693353120904	0.0147037734010067	0.2527403409015319	0.1551305559797819	0.142762849912247	0.0270751541220505	0.7911141308630749	0.988450297919982	0.8036872283802441	0.6688391906355707	0.4183134218078563	0.9520434422819763	0.995756803873274	0.9895413317154148
SEC61A2	1.8039803806655	2.54601595613071	0.0199558400524838	0.275937978411967	-0.6800620458762769	-0.2433167977421139	-0.7340894288851171	1.9818581687233	0.0421713357070114	0.3178834907508079	-1.19985353588906	-0.370642404544967	-0.460662286890784	0.0787317852168843	0.966884263506657	0.754696369818395	0.248417159687677	0.7160963149310151	0.6539667409653559	0.9946799066941736	0.9402426091387022	0.7126286789532449	0.906325470869864	0.9852740609068652
ASB1	3.13422476854923	2.66189213223045	-0.653263345601346	-0.168875823813138	-1.04391259491897	-0.0680394201019064	1.4100729196154902	5.91187139783682	-3.54640715097669	-0.4739282885911879	-4.63468840742995	-0.2852576665894	2.40958092625123	2.18904952056824e-05	0.00268682641453	0.6419536707535419	0.0002753946772911	0.779106336857427	0.0283727921295802	0.316804363764839	0.9053880067163632	0.1143013090157057	0.927684676202514	0.8602794120033653
FAM107B	4.81457976840153	4.59642171779224	0.295766721595176	0.197846940737961	-0.0577873459030445	-1.29886129531599	0.78069549516896	5.545330711942509	0.8504676397434379	0.28915884507775	-0.140208015263621	-2.83219259967584	0.721454439909354	4.43492088476394e-05	0.407612636054557	0.776172936244512	0.890245518779614	0.0120154604623662	0.481040607957851	0.8263001960067803	0.9453428145723142	0.9787183936800924	0.2009289691909479	0.9695011939858058
TBC1D1	3.43269188565676	1.3389312116171102	0.627274441733037	-0.9069815825981872	0.426669444864498	-0.147182197118066	3.00710136864618	0.964938024563563	1.1392986479170502	-0.851986616581792	0.645766533341359	-0.2225021823555439	1.73770680029821	0.348934983108365	0.271348878981388	0.406793778142459	0.527584214650077	0.8267384130425981	0.101468221148794	0.7678874234931957	0.8088405422828001	0.8627273067776502	0.9433554879085688	0.8955860684819491
CDK13	2.90771365416506	3.1602025985968	-0.655151702254169	0.4717895149405799	-0.107511400827785	-0.7978163244310871	0.141793898876596	2.98259163499058	-1.5705654339732302	0.5915086945743979	-0.2132867191632989	-1.39798802715814	0.104055284280194	0.0229375820459194	0.136806995398119	0.562891300309219	0.834751908729973	0.187122187439602	0.9194444092493828	0.6634013143814257	0.8759094494840801	0.9649376885965976	0.572207867887142	0.9961635306422376
MTHFD2	5.568715735209779	4.881354046568	0.200841850553826	0.168262911179369	0.326595366114445	0.5162353239749721	0.29394039433809	6.09183076333003	0.5977151092578721	0.257429638540443	0.812941394409446	1.18310692102927	0.273554712717294	1.5579852030403697e-05	0.558395810863944	0.800128589164111	0.4281831924716721	0.254048827036048	0.787926645793402	0.8874620001749846	0.9525068174709956	0.8187938702531598	0.6379867545836507	0.9895413317154148
YBX1	8.34636362107108	6.93321756119001	0.7738109189201451	-0.721547079959774	0.497592667943926	-0.0861312989239141	1.78264948166239	7.798550612375281	1.96667093320583	-0.966656025124601	1.05543143607777	-0.164417347881869	1.46891353373361	7.708032797595191e-07	0.0668136845527461	0.348101273098687	0.306905203190895	0.8714617871354959	0.161242797414873	0.5643623993072383	0.7819219494868661	0.7466963523410771	0.9570985781013006	0.924362259234114
PDE4A	2.8311645653547504	4.02505132559462	-0.631952862468109	0.707950601795075	0.193210961952793	-0.251182787346589	-1.52616609941481	2.82974241465056	-1.26123782009881	0.739771231944896	0.2975801836074	-0.35364977555321	-0.8520025165110171	0.0194793919166549	0.225697052851418	0.470196163015064	0.769915901544979	0.728264725408496	0.4109565973864899	0.7428003780283297	0.8423053707966202	0.9485196097847816	0.9105205197883413	0.969224357473669
PPP2R5A	2.9322518763995404	3.66866178809304	-0.167004134640421	0.0875567735359426	-0.776156023182946	-0.6107771998490009	-0.2363069089709289	3.81266686983186	-0.404728455742221	0.105569913101877	-1.5245735916316798	-1.11830449586169	-0.1850416167299239	0.0015312614680842	0.691036411842933	0.917235803081808	0.146886850233328	0.279946908425185	0.855521649249555	0.9317524111316516	0.9817465851529702	0.6117924008452644	0.6584737817698002	0.9908083063152344
ELAVL1	4.7864397188944805	4.717816718453911	0.0708462346827645	-1.1137159097909	0.2709667744671979	0.5907267631474971	0.622305227499621	4.102476088306529	0.144785382171706	-1.1406857111808502	0.460126894277596	0.946389577835159	0.4087761277425379	0.0008322227810396	0.8866884514049691	0.270787867143022	0.651616306183312	0.358024622160492	0.6881230943216519	0.9781747311560678	0.7294008599873328	0.9133226538481676	0.7207533315030269	0.986182802005083
DIP2B	2.33042872427408	2.89878521813623	-0.86111868349704	1.3047714253846898	1.26902920202797	1.63091291716384	-2.748922400755549	2.32561071889796	-1.56384635902294	1.2519408143187	2.05106456227546	2.22713432447953	-1.56895744151624	0.0335120403283251	0.1374146623733569	0.228584612217337	0.0570078081500209	0.0406459441029823	0.136220675203731	0.6639847474046942	0.700145807485807	0.4818272910484051	0.3215209469250059	0.9135396719420456
SMARCD1	3.6517018863103097	3.04408111959652	-0.49431858245276	-1.03476924433494	-0.458882440912818	-0.0778748632655588	2.05330307475648	3.93043009344254	-1.58856406352732	-1.73456485580348	-1.22039604343358	-0.1967769020142449	2.09136597068885	0.0011947002222424	0.131721516870834	0.1020373624308109	0.239996790110611	0.846479942194641	0.0528035650096067	0.6606880157795375	0.569500706818909	0.7059979798592843	0.9507021343393932	0.8801720933785159
KDM4A	2.52052283233341	2.19472992301827	-0.430606234860711	-0.8745397183898019	-0.0499230674426783	0.4954574527603789	1.0569178340235	2.25356606658175	-1.06611885876568	-1.11861501435734	-0.103049740915917	0.964137749228206	0.833651830344355	0.0386036969228626	0.302193917435963	0.279818274708739	0.919204048312558	0.3493238142748019	0.41674960301983	0.781110332513597	0.7375721395575441	0.9832361078427532	0.7146931992254575	0.969224357473669
NFYC	4.04601818548659	2.85177508551702	-0.2333779936686569	0.531484208046804	-0.4232422368047071	0.5907764557563779	0.961018932787146	2.74790350728966	-0.583016198321588	0.725253503611825	-0.907990273621981	1.1460386343986102	0.7364378291686371	0.0200166813893348	0.568612995474854	0.4788561743248959	0.3788167659200129	0.272301482968514	0.475612364492301	0.888485883948248	0.8480021189655987	0.7889999748210853	0.6529371956369489	0.969224357473669
ASPM	2.45881023000248	1.5344628041376698	0.286318652689431	-2.45774351496828	1.98724507103842	3.12984649050888	0.44377292223779	0.7052295103353492	0.326840581578434	-1.58540983204318	2.02134034131438	2.9156340368777203	0.158692083866117	0.5018687021756321	0.7483082532431841	0.132602857033248	0.0632015643859086	0.0113667144643202	0.877292658455233	0.9470772948972472	0.6086571929820865	0.4921905008427423	0.1975047960352866	0.9917160539128748
ELOVL1	3.59332512342007	3.01722667973282	0.0238060230173516	-0.447789122252878	-0.242264541464296	-0.2357909306546149	1.30744414689976	3.70262936552868	0.0750927452617854	-0.7527595519648759	-0.6387558061502621	-0.5639662534586589	1.27213858875756	0.0046949042813001	0.941109590952653	0.46265934006178	0.533230538512945	0.582214213947765	0.229248321729091	0.98897568215119	0.8393942321400704	0.863591352813356	0.8521534284158954	0.952421559919406
SPI1	4.23997273066374	3.841810129732581	-0.360893239460581	0.354229348940635	-0.122567193332359	-0.1532200218803119	0.3914271070602129	2.0596845470561203	-0.5913743090271291	0.3444937308685349	-0.170143851610566	-0.197433854978649	0.17979443147362	0.0623690220976396	0.563500800796114	0.735301187246023	0.8671189422158622	0.846028417471088	0.859866959894151	0.888354595361511	0.9369849474987042	0.9730444956830574	0.9507021343393932	0.9908083063152344
ZNRD1	4.27638721997234	2.99978963052206	0.35048053461186	-0.4980929702972679	-0.158821532346373	-0.0231591718350256	1.91218394061577	3.54619114733584	1.02506382652657	-0.739412939738132	-0.3844462240309499	-0.0542924122132968	1.76484121045542	0.0026880527142142	0.320582128265914	0.4703663438497389	0.705709409937811	0.957374340528276	0.0966672314503791	0.7900415763947344	0.8423053707966202	0.9311206042762834	0.9867688343338624	0.8955860684819491
ZBTB11	2.67504596787769	3.0519001666582297	0.421222975349446	-1.04537777400703	0.686233584640338	0.216398122677961	-0.0986037168072102	2.93917376624099	1.02226718793209	-1.3261316714688	1.385422393625	0.397570512877102	-0.0745443511270689	0.0198791156197936	0.322462383732176	0.2036998500520739	0.1889484263245799	0.6975034476048281	0.9420941476272092	0.7906556353774336	0.6784816990872475	0.6540136773198407	0.8997604649428912	0.9973421263540556
ATXN3	3.35931810620321	3.4641346824998	0.329703151363044	1.7400398758447295	-0.0821106809247394	-1.23825375474482	-1.1473206361745	3.914816056596501	1.08021900971383	2.92355701643852	-0.211160520868375	-2.8195841271082003	-1.05455364675163	0.005656945689985	0.296591608503608	0.0099490088429502	0.835701159684273	0.0130949520824944	0.317153516474284	0.7802545338685996	0.3494184375683403	0.9649376885965976	0.207947839070011	0.9648185971075895
GOLGA5	3.57335600031653	2.80163609530664	-0.126003600134404	0.8810337985999571	-0.5533190959114721	0.532444912493019	0.249725320317538	2.46188063545051	-0.291129582909659	1.11208450340219	-1.07753926623207	0.929078505925846	0.173187209755785	0.0337230535663427	0.7747663424747141	0.2825913602190389	0.2983413558261649	0.368271916244728	0.8654091999226201	0.9511147449766892	0.7393642264585644	0.7439716346464391	0.7297236859168332	0.9908083063152344
LRRC40	2.37723763712339	2.337876830185	-0.078933748179237	-0.271150208443816	-0.0904372468462377	-0.0219435131432755	0.3660459132890449	2.37273426631572	-0.187337607833394	-0.328203165990122	-0.179625997058531	-0.0400114137168299	0.280127096071503	0.0305292804118029	0.8537509731348281	0.747013977720837	0.859701336518984	0.9685790435022908	0.7829693999879851	0.9714853213741484	0.9378502173200828	0.9712859321646676	0.98991677931557	0.9894203172370576
ISOC1	4.29392408435881	3.77389496947974	-0.185237462056782	0.7076806953500471	-0.899061752094797	0.26845931079213	0.356065816843895	4.83575911739334	-0.6398583089428229	1.33742228889874	-2.6141973211320897	0.6862761218024711	0.364261549276697	0.0011416879336471	0.531355821056281	0.199798575587598	0.0193393676484839	0.5032347131074381	0.7228313649880458	0.8773616640262029	0.6767020139010842	0.3813990626313334	0.8102691175073209	0.9885608570206856
TRMT11	2.87592754422744	2.75688571183798	-0.7031228007862161	-0.677661490173253	0.46074534716661	0.5635190607809389	0.49769121000468	2.44325959748834	-1.5050343776999098	-0.7825352638331179	0.8533813354434849	0.928099522358622	0.336196019558103	0.0479077496257891	0.155131146632915	0.445941348766572	0.4103481916745499	0.371056215691505	0.744640299759568	0.6793211186991632	0.8307359080957294	0.8049028334946154	0.7314581833935949	0.9885608570206856
THUMPD1	3.7391247979325897	3.35356992217798	0.312689840374663	0.307103420724476	-0.022704209133819	0.0986694105449304	0.0141951081556536	4.36576290402855	1.01505764764513	0.520002631119285	-0.0617371651858742	0.246989895553681	0.0143683875047639	0.0092054760785424	0.330879835930486	0.610277205329197	0.952020198878442	0.81193070845447	0.9889420798598728	0.7956975985992277	0.8933068876825235	0.99235594937082	0.938607994667934	0.9988651924979056
MSANTD3	2.09971838472539	1.5471001956333	0.6949320104279761	1.07964550907563	-0.67475253361774	-0.8360351321517131	0.120545986976323	1.40513078189569	1.4798046444878998	1.16704454668439	-1.16988832714886	-1.36602187402175	0.0825189002655647	0.1972486871178869	0.166134712025604	0.26055967204027	0.2624116780580129	0.2077423635366239	0.935738026190006	0.6862239335740571	0.7229323504708919	0.7180980896827822	0.5908126264543797	0.9973421263540556
ATG2B	2.61543374300219	2.8206402794447003	-0.9512083679950292	-0.337564852008731	0.440788933035041	0.166976950621233	0.124230332522414	2.7744356307686098	-2.1576616242801	-0.399471815121344	0.868995139699955	0.287197594680821	0.0907883737689006	0.0135361182521009	0.0465008961959123	0.6948273788860029	0.39769831477451	0.7776472186953509	0.9287876348916758	0.533064023289554	0.921101487721685	0.797884473957973	0.9269698020628536	0.9973421263540556
ARFGEF1	2.84627600284221	3.04827456765866	-0.0347963694933427	0.6430483357859179	0.412247718355871	0.659909405555901	-1.2917306293809	1.96630454574083	-0.0538683896923446	0.529403898577811	0.543280773451614	0.7733602331963679	-0.626604695723713	0.0895562982514583	0.95785281960545	0.604021712746247	0.596675562674855	0.454272072057345	0.544987362820587	0.9926176265237672	0.8897116081764771	0.8920123417003674	0.7859810661654959	0.9741710104344096
ZFAT	3.0567567358415	1.55963276714124	0.30594786367036	0.591538751437451	-0.290508969769646	-0.219036709381404	1.36178447074447	1.51761267579171	0.766493187934722	0.8030751067567441	-0.616011379183202	-0.427341257027137	1.05727158367497	0.16662665933741	0.455795914701469	0.433886909538264	0.548350938834055	0.677364317159871	0.314959761814052	0.8499053950963146	0.8231311973306997	0.871235848702585	0.8936660934526326	0.964806969173007
MTFR1	2.7526387973473	2.3813800572659303	-0.50343463119831	0.311768548230681	-0.6076944197762889	0.345549135143156	0.461922501646039	3.0449229139950096	-1.52344858674467	0.4868069592380479	-1.52835428912249	0.7991772268307009	0.44062011058338	0.0077202551405299	0.1471660664058739	0.632996548405213	0.145951764962932	0.435891623488766	0.665383161491574	0.6737131328159428	0.901277324729144	0.6117924008452644	0.7744943401587706	0.986182802005083
FECH	2.91523389845492	3.8990536093924506	-0.230107069504656	-1.53957980513733	-0.256386956019393	0.102865954088595	0.121515904742942	3.0907779293147004	-0.418363074187431	-1.38777125044999	-0.3806698505798669	0.143623055871733	0.0724732391665811	0.0070140490860084	0.6812431516396059	0.1842313117653539	0.708454906739953	0.8875914602301009	0.943123543727438	0.930864394917968	0.6636706467942363	0.931447336708785	0.9635531291074982	0.9973421263540556
MYO9A	1.84968173502002	3.36865002519903	0.0275927666769069	-0.764657987783265	0.2548542479733089	-0.8837731318260931	-0.8293077038079549	3.32815349160784	0.0714034995841558	-1.04223467122271	0.544704024696539	-1.62530521230768	-0.64744963329287	0.0121104113831853	0.94396794066373	0.312964860861953	0.594480766988453	0.126498820934517	0.532922000418494	0.9890271102926584	0.7622338745222196	0.8909270774291232	0.4933283941103834	0.974114642082804
DDX3Y	2.96600528927498	5.02779330416201	-4.63870111824933	1.50681840855065	0.905201228202568	1.61432506801973	-2.8805066674910296	4.816306570460401	-8.58004024884611	1.76818440302381	1.7846720403226295	2.27709396451848	-1.87579583542833	0.0001899099096694	2.21068577413873e-07	0.0960896893898983	0.0932854603015976	0.0368665182355611	0.0790500314471376	0.0005046442950915	0.5581951242684027	0.5318215232738156	0.3107869451972631	0.8926836287976293
PFKP	2.64138743488534	1.41246827937091	0.744151176448511	-1.6032279169907702	1.2499281967276	0.1781651501581439	1.8270874746363703	1.01180319650975	1.5067951243371698	-1.71761979333983	2.07468676188985	0.26825892585857	1.06303237252698	0.338478528543118	0.151362179900623	0.10520250741847	0.0559186277744399	0.792246607829564	0.311839149413291	0.6768965597852495	0.579375208225603	0.4787972854607604	0.9320425723517202	0.964806969173007
IDI1	4.78008524349387	5.13232425152853	0.0381064986367537	1.94449075341985	-0.6310727325922929	-0.297718916434657	-1.5827812788210702	8.59880412246995	0.167358308085067	4.43296556081066	-2.2204841215436	-0.931768241098057	-2.0238397543672297	1.39411706653146e-05	0.8691962606217049	0.0004177349654592	0.0428844671455945	0.367118742955675	0.0659083351285503	0.9734662046195134	0.1658407812873032	0.4521686714854773	0.7296824645033234	0.8801720933785159
SP100	5.47009341844428	5.003725778666491	0.329311126150567	0.6708270406211789	0.183504016417141	0.308245990836453	-0.316955187343769	8.838903387533081	1.36102903625338	1.40696060299128	0.635573630160577	0.974373831561445	-0.41233041177738	1.4859626898452e-07	0.192367325189533	0.178566877856182	0.5340400037747299	0.344373112578264	0.6855690680582329	0.7137367112172393	0.6582535977815089	0.8637980198591677	0.7119019449744461	0.986182802005083
KLF6	7.95769769802391	6.120007542083879	0.2067987526072049	0.648144106093265	-0.0125320836003514	-1.01192466633916	2.2447811726781897	3.55877016756415	0.319749763135447	0.561255155562816	-0.0163569369216816	-1.15422747423445	1.03120065458293	0.0099486996197676	0.7533630887155309	0.5824162596235519	0.987177437303812	0.268325888990889	0.33010079802587	0.9470772948972472	0.8825503736804761	0.9978103699606484	0.6492767558943465	0.9661180624859244
PLPP1	2.37824446899776	2.57725957829416	-0.140560930738944	1.31833887670224	-1.42360330332353	-0.499597971172275	-0.438596163320376	2.14104656813182	-0.2831050530646389	1.40736503448476	-2.34776261335818	-0.7459268916132021	-0.2783864204149689	0.0611053638796	0.781518749074837	0.179112488437709	0.0343570115756831	0.470759916249068	0.7856850784796059	0.9521077648835672	0.6589347832089931	0.4304516918836422	0.7957254341485079	0.9895413317154148
TRAM1	7.6830900252070995	7.29906392712927	0.10856924718873	-0.0619954043375278	-0.0287720070412678	0.4470601958408879	0.322159901926914	9.29342172998189	0.372637501631497	-0.116700934708153	-0.0809256152183124	1.10357464844484	0.318176215207703	0.0029614324975448	0.7143092486623309	0.9085604969782208	0.936630402017639	0.28882597453074	0.7641928740612478	0.9361626875063226	0.9794882540574162	0.9870796075237572	0.6648432404803486	0.9885608570206856
TNFRSF1A	2.77860481059242	6.137885125046361	0.1189417084277199	1.27634364096754	-2.12934506795615	-4.20007342915833	-2.1736070347318	3.77804087457863	0.219891400027418	1.13061063507297	-2.82772251549558	-4.84097638562284	-1.12531740768087	0.0036146628983926	0.8288854075047299	0.2751067032404899	0.0121718691590809	0.0001827512215976	0.27986593226135	0.9658237631638869	0.7336446575026033	0.3447731536127685	0.0505667092244966	0.964806969173007
EVI5	3.6785892245226095	3.81778921680214	-0.652928887590756	2.35809919139844	-0.473346626035562	-0.640084096792452	-1.2307127689213702	4.66152236816789	-1.88887358751398	3.49580079787305	-1.17556143767277	-1.3769093675701498	-1.10797606115409	0.0002606258665789	0.0771739230806819	0.0029899483949791	0.256967218897377	0.1875016671431189	0.2842506250478919	0.572906578576997	0.2998520186397948	0.7160604951395063	0.5722184902018113	0.964806969173007
PKM	6.69189685155877	4.9059146550272	0.890964839807271	-0.402300055018925	0.625200854713085	0.885558012952208	1.36751013348841	7.076316088896919	3.03366560669316	-0.7214380813883009	1.78421951561176	2.3268085780631	1.4824649102337	2.62169334164485e-06	0.0079040173515834	0.481050396743413	0.0933614562393195	0.0334329493627903	0.157644531044908	0.4270507836527112	0.848463729982095	0.5318215232738156	0.2984127669908487	0.924362259234114
DHX29	4.50986245516896	4.96145124315334	0.150245264206598	-1.01674713933578	0.8451200900979541	-0.0369981335839752	-0.138332255472466	6.47817270419436	0.481494395450933	-1.68123810954937	2.2598924798550497	-0.0889685392692933	-0.139917662709581	0.0005782847657803	0.6373137928142221	0.112949720857839	0.0441697062554322	0.9306448741820772	0.8919877025765469	0.9148423584635532	0.5892823605133057	0.4577906785679357	0.9776616643826032	0.9938884731552524
DNTTIP2	4.38856479614314	6.14787795710853	-0.303789391214991	0.315621148330949	-0.5042932650477899	0.996359213073851	-2.45741230303968	9.48308345542671	-1.04379999360323	0.523969959248599	-1.38996984609913	2.50237096320514	-2.6302148969909904	5.718715201080981e-08	0.312092966457093	0.6074820636164809	0.183575007408394	0.0235615537221504	0.0181880553015552	0.7853232969510044	0.8913115671129737	0.6461925183677893	0.263133637298314	0.8348541940779913
METTL22	1.91447412914007	2.14189884513766	-0.424981938928647	-0.356570553822986	0.5722193442849101	0.626954539943692	-0.488152918550756	1.4341198819719398	-0.730768626013566	-0.3370768394603359	0.848372881819429	0.813975447060135	-0.2557525798531789	0.189021260102638	0.475651533452848	0.740504374603332	0.410328444898075	0.4290423663691379	0.803323592840342	0.8576568230564682	0.9375911228408712	0.8049028334946154	0.7691896064469426	0.9895413317154148
TP53BP1	2.48738649444305	3.0769301337260697	-0.564334759820486	1.53313141605201	1.4002785235484498	0.80184886993461	-2.66278556556131	2.99369695552857	-1.24693154275998	1.77028425186786	2.76151370583201	1.3351086022825802	-1.85907214586488	0.0085917098750128	0.230368081751441	0.0957284852546803	0.0139009804497078	0.2005270908873289	0.0815083044457138	0.7467842715939431	0.5581951242684027	0.3447731536127685	0.5849387707191868	0.8955860684819491
RRP15	3.31328408380584	4.0098847767551	0.0392054125926306	0.0638491190173625	0.8596657718528299	0.796557803124029	-1.69737659660159	6.5107341397449305	0.143365970456252	0.116646482309841	2.6742345853958702	2.2029993341338	-1.98747825062337	7.1810973928859605e-06	0.8877912109905342	0.908591809892874	0.0166257616906741	0.0425978559040458	0.0642637727084054	0.978764339752592	0.9794882540574162	0.3612709178490106	0.326858001899027	0.8801720933785159
RHOA	7.18178571444445	5.4341188614283	0.175698411003235	0.4796909186759109	-0.2940318776940011	0.0170491369790264	1.7366336657246202	7.90928238370229	0.749601936263952	1.17746855152574	-1.06003534093251	0.0534119919491667	2.03927934455675	2.53226597723255e-05	0.464555377273834	0.256524849533665	0.3048755912324329	0.95806753608111	0.0668065702440512	0.8541794502391016	0.7222694030935372	0.7461730164319847	0.98705679965337	0.8801720933785159
DHX8	2.12368456521351	1.45701364925425	-0.538532232242789	-0.8396354699018641	0.942454087262082	1.00831355771842	0.736764593726982	0.972093691931144	-1.07054673677987	-0.9178775329654508	1.58168268473427	1.49061309396479	0.391396549544188	0.367568690338162	0.300396656226687	0.372322789359811	0.13397124671792	0.155870712818304	0.706098462441504	0.7806540495958654	0.793942493708502	0.5983889314946844	0.5333295702758766	0.9885608570206856
PRKCZ	1.94978170196844	0.888283477738739	0.378854941395051	-0.7717759767901858	-0.0807957097000368	0.1440911503249509	1.5852040876107498	0.7753653720600051	0.777829621855409	-0.807856344190894	-0.136983234789594	0.2338085137730889	1.04881703001633	0.449432608282942	0.4480192434635029	0.431020831357658	0.8927529521664649	0.818098935660395	0.309847586096851	0.8480231575591306	0.8206111782999949	0.9788216638336668	0.940934823955509	0.964806969173007
IARS2	3.84406716973186	5.8011716601489605	-0.1788003264577199	-1.68212006985124	0.1385332825947469	-0.0413815531696547	-0.903054175119986	6.09717985329263	-0.4854631498846229	-2.31753652300456	0.303331914353548	-0.0803661386421906	-0.74568054003238	0.0009478156201354	0.634203362516943	0.0349974645826673	0.766602265053932	0.937189373398738	0.476991843619147	0.914113796865384	0.4425568594230609	0.9476080086270892	0.9788922636128892	0.969224357473669
IDH3G	5.25402819090072	5.13682588973953	-0.0771971148600928	-1.1472695607140602	-0.166879008152129	0.203044706000344	1.01243648036423	16.845127777329303	-0.602782346895541	-4.55136336664171	-1.0776406137114	1.22403564508024	2.52372586887057	1.3257099792567499e-11	0.555101807447156	0.0003269471444435	0.297174147256906	0.238657993262262	0.0225694391076283	0.8858152051380603	0.1658407812873032	0.7436829375167836	0.6255467403351613	0.8348541940779913
ROGDI	2.3910754987876603	1.4361162399350402	0.3166675564072439	2.3733664075841	-0.633691942489787	-0.371338266402034	-0.561953484322805	1.18611061215403	0.6173100660738361	2.3989673551567594	-1.01912292917793	-0.553520565228278	-0.3432567766388079	0.252894136520466	0.545715957013966	0.0289787800308193	0.323308132216035	0.587559332335718	0.7358740772561221	0.8808814866880218	0.4281638195168463	0.7567328092852795	0.8543674551865604	0.9885608570206856
ROCK1	4.44686878991686	3.8223963257828	0.2399238876773819	-0.169578153093611	0.3839752096322029	0.7053331351452079	0.399632551657637	2.9639138534431497	0.46418097811729	-0.172780653516415	0.6266230176077621	1.05254120152897	0.23993149126763	0.0278439481075929	0.649924076181367	0.8650215546389599	0.5435166160612179	0.317852771323726	0.8164388951118101	0.9198765110160956	0.966533506535529	0.8681740803845075	0.6897133210449007	0.9895413317154148
CBFB	3.6411256517834	2.9113048882674804	0.131701859868263	-1.1184431007083402	-0.188844945979702	-0.2453484875062219	2.07052591996914	2.1201125910048897	0.233036216743882	-1.01361938933917	-0.2767763670577849	-0.343646466239117	1.18001790595471	0.0499801457060908	0.818688312905692	0.32584819045276	0.78549550875222	0.735586495141433	0.255240507013773	0.962024000277037	0.7722359322476252	0.9504066684886572	0.912072350817825	0.964806969173007
PDK3	2.66675217665155	2.00136425994952	0.398156443095144	0.524866480154997	0.614064771527969	0.379749129928408	-0.2426509165569449	1.85626217719692	0.8835514901249659	0.607097823097314	1.15482198046902	0.6539517617884689	-0.1708791317750529	0.0974915137361454	0.3919608332674339	0.5523448969138841	0.268800246042311	0.525718835194289	0.867301297238499	0.8195097112907103	0.8730242779506103	0.724871543594903	0.8221165754682399	0.9908083063152344
HYAL2	2.11798350733849	1.10262718374154	-0.19832074812842	-0.421872986987345	0.0208340583893899	-1.0544014648796198	2.02033871375425	0.5490946151694339	-0.254903161511652	-0.2871853560606359	0.0221610581325507	-1.01582699125462	0.8005583481195829	0.595355874515191	0.8021002416295541	0.7776997524312941	0.982625564925562	0.32753030263582	0.439549480356555	0.9578454073777102	0.9455074499585676	0.9977606551122992	0.6995316505360207	0.969224357473669
RASSF1	3.93338355783185	4.96256370902451	0.4123661378147359	1.4129612018246698	-0.85647959484019	0.0335426368187266	-2.31253902538791	3.83186281407506	1.02973043714372	1.9192303846644	-1.76112953674531	0.0580109192371606	-1.51503405161054	0.0028067092688756	0.3202776694580689	0.0748998380781041	0.0983058003751355	0.954486242675914	0.151499893177008	0.7900415763947344	0.5315266845312314	0.5417747131177773	0.9863699654091352	0.9198578751858336
IFI35	4.96553377953388	4.14985945883066	0.18291858981545	0.862165830102466	-0.351120155968675	0.612329775800115	0.0728930226828285	7.35873131262137	0.786429668428708	1.8799356232706697	-1.2396963787979298	2.02482712891083	0.0956484424374871	1.61108359729891e-06	0.4431084323943449	0.0784517955132034	0.232963152742953	0.0599065000421607	0.924987524295149	0.8457919986705955	0.5322665472114451	0.6988060777561896	0.3711573070533361	0.9973421263540556
COASY	3.83889632996649	2.08855658553301	0.0899465655294405	0.642421866501347	-0.239944941988263	0.6961444847512659	1.29915042630764	2.2625511996237297	0.2441293219222519	0.9032807326676	-0.547257215008003	1.5152103764108995	1.08140801626372	0.0379314772133494	0.8102335794222009	0.37977561570891	0.5917542844121171	0.149224288521338	0.2955460961514989	0.960806313214614	0.7963498750805352	0.8895799096093251	0.5293578005005195	0.964806969173007
PLEKHH3	2.02607937960212	3.12047710990469	0.127585016107128	1.13415263909166	0.6588931488641021	0.4235879491323699	-2.69637258339605	2.838341551156069	0.29765983072019	1.36480638046925	1.2513652844478702	0.7039541878071679	-1.87916778798718	0.0242891232124054	0.7698075926519641	0.19122172981885	0.2322239522474299	0.493305318757406	0.0894080315996588	0.9495631488386952	0.671086880589061	0.6979713324461103	0.8054133516512213	0.8955860684819491
MEF2A	4.03727728434352	3.4249995063036	-0.431134620561127	-1.06496695277916	1.26768155485607	0.7358029691360011	0.986723263240548	2.05052701802188	-0.720248436462385	-0.972243084455054	1.79423687715103	0.9258770296645872	0.477121978337779	0.0812898760788315	0.481762976590345	0.345660867003883	0.0942149954943022	0.3697564462821939	0.645671663304814	0.8622065345445786	0.7812448952011029	0.5324392586772567	0.7305150932511253	0.9852274234418807
OTUD5	4.10433691278472	4.035027779836589	0.782111893010862	0.882796136315572	0.312265400764528	-0.315812389734507	-0.8981305713084828	4.86788740682713	2.50328801433442	1.4464020557149802	0.795156092126876	-0.7337523218989399	-0.858123046378254	0.0007558082274724	0.0235182572420707	0.16740457076547	0.439556478194515	0.475261555216917	0.407646335549446	0.4709324712222534	0.6459975008583991	0.8260647377016185	0.7974443505241904	0.969224357473669
TFE3	2.26371565905435	2.63226742811531	0.1932046287733639	2.02763798989116	0.369262295831391	-0.79759897452831	-1.92614099588581	1.73481401722456	0.328962784979393	1.77955005334498	0.512035692993969	-0.9665382007898672	-0.980112016501894	0.126568310145363	0.7464518427862391	0.0942276234600631	0.617563826323415	0.351697956184567	0.3504839867789749	0.9470368510060648	0.5572193170993278	0.901317248899734	0.71714024964745	0.9661180624859244
TBC1D25	2.59360129475923	1.33829268932004	0.3960882460694629	1.14976002979917	-0.604143013466703	0.150698837671348	0.56392656183715	1.56310949137712	1.11015062188557	1.66379311490551	-1.3857158375234802	0.332499101492701	0.496792651085295	0.137587527260161	0.283340459132752	0.115613224644615	0.1848465945341749	0.74382888013135	0.626091771022694	0.7739795704002238	0.5914086018095124	0.6474774441969295	0.91606112284706	0.98276115107882
ACSL4	2.9118539789051803	1.80227132918436	0.4696481062641199	1.08521743172427	-0.64633395718961	-0.191736713547695	0.4481391420939311	1.1505370760688505	1.00171064873061	1.32397072444814	-1.18762856341174	-0.2964424757429589	0.237478038154161	0.279749622994452	0.332829543406877	0.20605901059427	0.253003151840037	0.770797390437141	0.816527389385802	0.7961736569642398	0.6809503659407716	0.7148125084198306	0.9256742429162004	0.9895413317154148
GPKOW	3.03258876224626	3.90047562293257	0.195846351742158	-0.6629956336181569	-0.0426784049298873	0.506469513937281	-0.8226439212405391	6.10654608669835	0.692809999162913	-1.14710909113673	-0.122878645872407	1.3673371195013402	-0.93790867719718	1.51555179857155e-05	0.498362317176367	0.268201221437185	0.903733457851396	0.190422509565475	0.362234632524584	0.8661803358757424	0.7272248792866999	0.980721554418817	0.5754405081317596	0.9675909019695226
GRIPAP1	3.46668486650884	1.95001139343108	0.7555304836510072	0.6287503463027291	0.703891868283173	0.0201428594542199	0.6965266866693249	2.64283677351531	2.46936588051014	1.0454208712536	1.97247235722656	0.0529901473762653	0.7266986044635451	0.0177262534740849	0.025176757446944	0.311366259011369	0.0660937028021629	0.9583957363602672	0.47790868254643	0.479187337609928	0.7609971389274117	0.4921905008427423	0.9870603191349216	0.9695011939858058
FTSJ1	4.3268823497169	3.12343438151131	0.21534462830959	-1.70376245480428	0.810843997353173	1.06551443614121	1.7984607462436295	3.0851814370851405	0.516534145056294	-2.10741975019463	1.64131402271584	2.08528358996393	1.38801393169423	0.0070967199388768	0.61254685814221	0.0512092892526473	0.120239344402461	0.0534193699842587	0.1841587754951769	0.9057757670763594	0.4903781335226871	0.577845871340565	0.3567211927849555	0.9256930899484972
ATP11A	2.00148640759344	2.97385582705604	-0.3336946603969539	1.24933769564107	0.547142825023124	-0.31587933843756	-2.09888563599897	3.00146372735889	-0.7856778183480699	1.53768924011356	1.10669137183987	-0.548108685133511	-1.5665732729328898	0.0154854569417006	0.444668958612451	0.1440452792229369	0.288603158080364	0.5925593311049671	0.143543695646114	0.8462426555002689	0.6183720943040139	0.7388801184679106	0.8570804515436817	0.9198404784035236
LAPTM4A	6.195406354243809	6.96530481590445	-0.262860988262815	0.6974278773831021	-0.95871093075635	-0.916361342743327	-0.445913576734445	11.6926752131684	-1.3737126781088	1.9254311575775096	-3.86258645910553	-3.3227892258360296	-0.602407344572032	4.84574495183705e-07	0.189330237250076	0.0726177726644623	0.0013813944388493	0.0043177685016593	0.55786537985997	0.7100720934161732	0.5315266845312314	0.1968171447226971	0.1422164259197368	0.9761813791158832
TTC7A	2.9535448410330294	1.84059715701626	-0.415683227582429	-0.9738663512079708	0.663420914035152	0.0180864233766228	2.15067633705314	1.41621383656982	-0.8321576516439709	-1.07386974282584	1.15050088328431	0.0284025167539415	1.3385455183013102	0.188461216866095	0.418013626584391	0.299341134343232	0.269701486520684	0.97776034166517	0.2082852566583239	0.8333469684828255	0.7528984000765201	0.7250235815318429	0.9919619087299496	0.9366677779817631
IP6K2	3.6182791537245502	2.15434288925971	0.219088221365399	0.0651308978160403	0.15696735115413	-0.427243118951712	1.81400969308357	1.69143102867766	0.424898246970698	0.0646249301392381	0.25817515321969	-0.6616227004518149	1.1187806508192502	0.110136233569557	0.6765698290673411	0.949273181583402	0.799563245541927	0.5176288321797929	0.279749677045602	0.928675430288979	0.990335015434179	0.9545267072304692	0.8173942462270678	0.964806969173007
SRBD1	2.8589487520262904	2.09638000656867	-0.8702062004224008	0.922584529703403	0.718458457949397	1.74104445036021	-0.674502283740969	1.70411723268216	-1.82758022227534	1.08432065239855	1.31885576721248	2.79589752570107	-0.422301914589352	0.137113449410123	0.0867877513976009	0.294618721058431	0.209785651089692	0.0142621354739278	0.6832126842676031	0.5898844618470593	0.7493491760402602	0.6752036588297419	0.2152521636569169	0.986182802005083
KIF2A	3.9559186643869104	3.6214392942367297	-0.97683946826361	-1.63838804012164	0.368161789086936	-0.0976672884505257	2.08295473318698	3.83766434677126	-2.4444322154248703	-2.19275060750642	0.8028366025139978	-0.189957063057653	1.71221138856802	0.0014526206842763	0.0264659371417656	0.0434526841996672	0.433833722191341	0.851731826799828	0.106167400742389	0.479187337609928	0.4693196760812711	0.8216828372947658	0.9522540106062932	0.905887644166936
RASGRP2	2.87684528206884	1.96905094811815	0.269560058596015	-1.36027092352382	2.08956235305082	1.7432499904876202	0.261906948131844	1.31843131566396	0.511976127256464	-1.4338618567818302	3.39500298918712	2.5472169082787	0.141709435895726	0.224472741273162	0.615661885194463	0.170920887761311	0.0041290456861367	0.0224897173999425	0.890344248021558	0.9065820340022168	0.6487773241461808	0.2873051934459357	0.2588361681407095	0.9938884731552524
PSME4	3.2965815157467904	3.48113563546337	-0.149262628635258	0.5137221655174721	-0.307427516615657	0.467832007352665	-0.585130463023871	3.5513214755955	-0.359838851111515	0.6270966612909878	-0.614857218781514	0.8672052684210451	-0.4441838598058739	0.00265907718546	0.7236732593932241	0.539442125218239	0.547294586300451	0.398649097954897	0.662858615358209	0.9390465916810954	0.8704086342028019	0.8703146756373072	0.7521711537627608	0.986182802005083
IFT80	2.0294592991518603	2.1425854803655	-0.140009218537109	-0.0309156594160517	-0.415778625800328	-0.589629617507972	0.411370224014346	1.9591877666245705	-0.346122776013606	-0.0411346950630029	-0.8608811333612592	-1.05414698274864	0.301150956533928	0.0867075714991244	0.7337852113071491	0.967703899686505	0.4032545881043279	0.309271916577563	0.769645394915504	0.9419643982068858	0.9948525992752338	0.8008340984098306	0.6824928479308467	0.9885608570206856
SIRT2	4.08848925408154	4.3728529864092405	0.0672496877708962	-0.226499483815483	0.121420665861975	0.0876017300625209	-0.195255450089785	3.69118954881476	0.132350631329354	-0.220938403303594	0.1979979967485489	0.132238812553403	-0.122337793693465	0.0019788459519722	0.896357091488547	0.8279351789967909	0.845540371117478	0.8964441151856349	0.90415493153997	0.9795636117657036	0.95771874580321	0.966866304380079	0.9670878090453724	0.9946682126002004
ERLEC1	7.5787493603574	8.55159786040449	-0.3955620297943	-0.789787222547271	0.3318581561979	0.60695117886131	-0.684834888380175	10.6707057507527	-1.53383109443675	-1.6345651148855502	1.0117312720553	1.61834693695066	-0.6776075809011459	0.0001530684526084	0.1464052483749429	0.122860744654309	0.326752303844826	0.125192443297821	0.51896814753624	0.6737131328159428	0.597997917864657	0.7586223689517678	0.4916357958363789	0.9739936039344996
PPP2R5B	2.6565395950966	1.59783573053622	-0.496614325112053	0.416313729680539	0.891409727329607	0.652585163076812	0.441021023499596	1.19287592808223	-0.942392920951396	0.429814402310001	1.45430722040906	0.953176709440864	0.2556742767581619	0.305735281463223	0.361364765521627	0.6733905990537951	0.180731346974408	0.364331158418491	0.8075812395636409	0.808923059821313	0.9136373530792758	0.6436263374505927	0.7260383691661375	0.9895413317154148
MAST4	2.36595908535824	3.1167803998375203	-0.0037451484578171	0.186679233072448	0.15396588587438	0.5404150759941121	-1.47535046434889	1.74142140769041	-0.0058668617141643	0.150685950230536	0.193713531301783	0.599363357817043	-0.648512692318678	0.117590337078015	0.99539152027482	0.8821131590482131	0.8490447667799109	0.557830626179231	0.530415016881763	0.9989814667641472	0.9720106704635612	0.9677526559724016	0.8388772533970504	0.974114642082804
NUP133	2.42273085500661	1.4909775522852902	-0.0961848563993564	0.724224111404504	-0.274293063851511	-0.17296231142409	0.7461301730791099	1.08440105653158	-0.191967662589273	0.78651742786726	-0.457015517241951	-0.256058559216236	0.433894139407294	0.309526780213924	0.850183035518602	0.443123254972569	0.6543195042397549	0.8014543679698021	0.673552066381287	0.9710577510009544	0.8286696747252723	0.9133709635714068	0.9347808381726124	0.986182802005083
NUCKS1	5.544370228347501	4.9777798551139405	0.7798761354129641	0.433278454028182	0.651372339234436	0.514167457430994	-0.4779047746183839	5.2957517035403	2.45242778768079	0.7123505211332479	1.5992267204092898	1.13908244469373	-0.405706743108475	0.0004948584610976	0.0263032485234546	0.486680745993754	0.129676230614936	0.2716360068817819	0.692443301815922	0.479187337609928	0.8498090336894804	0.5947130395504674	0.6523693789683196	0.9866735518937024
VPS35	4.42601588351468	4.17887015911425	-0.2104771097931639	-0.0579989895278994	-0.110599164423489	-0.134145848300601	0.613239408663884	4.30834308522245	-0.527444002240067	-0.0760311750629052	-0.234585370408017	-0.255990928867209	0.4857245188903499	0.0037146948969288	0.6074989387956171	0.940388070331655	0.8185403296714509	0.802872393292001	0.6384308403241489	0.9045297707356252	0.9884521089211858	0.9611324283227652	0.9354380277082124	0.9852274234418807
DNAJA2	4.32839762479356	4.30273510822887	0.4505113942957779	-0.5312224064897609	-0.203925975168973	0.6760317096437649	0.0707456646066682	4.522199998861679	1.34694870707616	-0.84916550755586	-0.5015796190634191	1.45565842526937	0.0605864136272218	0.0011926703279647	0.1967877241131689	0.408332656350585	0.6228878836316409	0.165403410002841	0.952694214287752	0.7167865411272147	0.8088405422828001	0.9035945352545938	0.5483820309629099	0.9973421263540556
BCL3	3.7114963246475696	3.8365457322440295	0.225034096184445	1.24316636802578	1.1723600597969	0.527696348075576	-1.93016654998978	4.5582299644118605	0.640003256645184	1.81917270396907	2.86267753734967	1.13972068899253	-1.71368062878501	0.0021588669410778	0.532133155256045	0.0877177941686669	0.0147255378893736	0.275955513837065	0.1150258352051319	0.877570629807043	0.5495821900384404	0.3472004983501349	0.6546156050280934	0.912045620138521
KCNAB2	3.13277458816046	1.83839520189805	0.4425969588899199	0.4196468914774289	0.5617275118644649	0.6282464681933649	0.475782786891323	1.58873675153752	0.931588544268981	0.462904909422559	1.0083324620433	1.05596618040004	0.316572593409148	0.1437483705956549	0.368404326900296	0.6496850419849499	0.330719459095438	0.312891998893425	0.7569559713200469	0.8118047335388482	0.9062983112107916	0.760846404887993	0.6851769222999728	0.9885608570206856
CLEC2D	4.59439740905524	3.756001595070241	0.669771412958373	-0.0257669455052205	0.567663797622772	1.60342044076087	-0.446248534991291	2.79148146369335	1.6411655868723205	-0.0335879611462876	1.09803692073469	2.82920460163235	-0.277713034622187	0.0206234093492576	0.1224558914538109	0.973669142964185	0.288535489105437	0.0121185582119337	0.78599168586646	0.6474947562038172	0.995365895241462	0.7388801184679106	0.2009289691909479	0.9895413317154148
FUNDC1	2.82907428329683	2.9412241827733303	1.17901362120451	0.805003691482328	0.175771144491397	0.0210020714619522	-1.40261781621468	2.92770529890682	2.7985524048299104	0.954113638433793	0.340852475830221	0.0380077601585837	-1.06965762796288	0.0230253717403146	0.0142874285535031	0.354226137902388	0.73924356489962	0.970619310613547	0.31004456805422	0.4676658058870816	0.7828233633071588	0.9400634614713616	0.98991677931557	0.964806969173007
RORA	3.99893385865252	4.2285508690617695	0.2617019988860889	1.38746475149113	-0.311407637584627	-0.5071668063490661	-0.935694007274317	3.606007284742701	0.522933721520799	1.36083578539979	-0.51729488081285	-0.764170191040299	-0.5863057537481489	0.0023689567765408	0.608186652492829	0.192427157129189	0.612027755439334	0.455888390455832	0.5658505017151779	0.9047494825532784	0.6724272375608974	0.8988942311269998	0.7866056109698039	0.9766946277013134
ATP1B3	5.40652907687905	4.44642824276778	1.0551416021404398	-0.740212343572916	0.216027798610027	0.9437972654137672	0.721958564575692	4.5197761107821695	2.59563761329239	-0.946170953851806	0.440938755952325	1.8343345546197096	0.563281493750387	0.0022631900742392	0.0264526774551802	0.35820200539895	0.6663662771612161	0.102062857362219	0.585579593987412	0.479187337609928	0.7847270900426613	0.9176282856381468	0.4572796617146328	0.9775805830121944
MAPK6	3.4474406718821	3.13098926637233	0.6554172563345699	0.68574067561975	1.0455184939765798	0.7086980411690241	-1.23530205147225	3.93484731781704	1.91128286945405	0.993474661574856	2.60056166929484	1.62218249291308	-1.15401822650722	0.0011836411721082	0.074051364666892	0.335266697918381	0.0193187562974813	0.124300734945455	0.265439776608891	0.5698408778877685	0.7780624083870439	0.3813990626313334	0.4897721938088449	0.964806969173007
GNB5	2.6316751220161096	2.2719956460651	0.656204780129939	1.2148534615883302	0.65556440214027	0.836204852231527	-1.4738496486777195	1.59142859992801	1.3084336727952	1.27705166164887	1.04079254740175	1.17540256322252	-0.82772725972326	0.149648140438311	0.209449203828078	0.21987153277874	0.314305192788381	0.258014860971454	0.425625691260976	0.7269025770255341	0.6934649232525102	0.751188375647256	0.6401135648643163	0.969224357473669
RAB27A	4.28666756690026	3.8058785265344	0.4791668977627489	0.0325310789611892	-0.1790462083529169	-0.310121433340534	0.626924366982985	5.850990773774461	2.12006034124619	0.074097669348989	-0.616334784155302	-0.966522572583423	0.7773271741522659	0.0001710985606993	0.0501022188248568	0.941858495094364	0.546556990909154	0.34868553243026	0.451658243347055	0.5338732561659576	0.9890215269223916	0.8699275718375542	0.7144822065687464	0.969224357473669
CECR5	2.51614840755279	0.5179023433011231	1.11039553151541	-1.21175816714526	0.703520765071928	0.76197645583544	2.34746946866432	0.391926439773105	2.62663122018081	-1.48844474098323	1.31131946674468	1.2671274228417702	1.49768856870363	0.7038477973762192	0.0188246355449572	0.156538241673412	0.2082636048078829	0.223277144537083	0.159904503040595	0.4676658058870816	0.6351594821131784	0.6747322111086945	0.6081634687468411	0.924362259234114
UFD1L	5.67082392211231	4.96650382382326	0.573897942468052	-0.0816724191303	-0.15677911404197	0.624355180963891	0.351237697572918	8.70967888616045	2.4107187162981	-0.175272517639675	-0.5409219557855051	2.02084557381054	0.4616079009425959	1.81007896360943e-07	0.0283085430560715	0.863064414668357	0.596012681286732	0.060357897802551	0.6505763055901379	0.4942357679636499	0.9659467535058714	0.8919822862048002	0.3716304550472644	0.9852274234418807
PHRF1	2.2548913546869502	3.28053755848162	-0.780891848130112	-2.38642558028281	0.0665243107706862	-0.327155675619396	1.23571242409125	3.56637164660778	-1.95484798384139	-3.1003294715195	0.138803622206265	-0.623703369267282	1.0226120122553	0.0025758632134252	0.0683028888667862	0.0068751337672011	0.891337360663706	0.5416129514393161	0.321705152122803	0.56604119076487	0.3272189298701816	0.9787183936800924	0.8308917774852814	0.96550782422854
IKBKAP	2.0349848436919	2.30971897721537	-0.759658626232981	-1.6432607797044398	1.94740105979187	0.610140950526895	0.214603357359221	2.29092606215372	-1.71035938022434	-1.9865244436592704	3.92077682881864	1.0608099007387	0.159174128654008	0.0358795236141501	0.1065160062681469	0.0643787103195306	0.0012192326313924	0.304527612882743	0.8755236131803771	0.625258595852664	0.5169037959316	0.1919218193414232	0.6785534693414254	0.9917160539128748
NUCB2	7.68493555428263	8.08439204424566	-0.440292158827787	0.259199646100158	-0.544181078944626	-0.717076689432031	0.144063224644218	9.46887562215514	-1.33525772078726	0.4235179407191229	-1.3409039920761698	-1.55387547185114	0.128268634398258	2.3558629212087e-05	0.200520916865994	0.6775570644554859	0.199773027257003	0.14101242895575	0.9004832676514269	0.7187553948961688	0.9146484558485056	0.6664696791683211	0.5185422578065176	0.9942616155178938
PFN2	2.0403553596791	4.6638863158850405	-1.06746477444236	1.23769845762503	-0.792648982311937	-0.7714639360990619	-2.9236682346038	4.01279047010953	-1.98488016542267	1.17207256215795	-1.22494253517409	-0.996102994788404	-1.7479244951645	0.0010046468597318	0.0645772888084388	0.25832521474823	0.2383253016402889	0.3340270423327769	0.0996364606878322	0.5568360460704261	0.7222694030935372	0.7057250183723502	0.7038293536179377	0.8955860684819491
DAPP1	4.5087113712943205	3.2338894161121403	-0.0273391340994332	1.36410216884618	-0.274249623117001	-0.126048441376914	0.734931583814476	2.97346986645834	-0.0635449758259029	1.67949343126739	-0.543088153955868	-0.227754001630584	0.523452691398454	0.0170784392854428	0.9504944819049448	0.1128972599095859	0.596213073730506	0.8242516012110039	0.611094426494045	0.9910912237228906	0.5892823605133057	0.8919822862048002	0.9421589367329872	0.9802935468242
SLC44A1	5.53090950310614	6.04203182162457	0.11091432232966	0.687088249316349	-0.326645573897714	-0.50593664899775	-0.718654476241563	8.07852776603256	0.3622693640961671	1.16937236028939	-0.8829133323229341	-1.211593366859	-0.7254832332019492	2.4652414117153303e-05	0.722215958306649	0.259677253206336	0.392666314114935	0.246428925556927	0.482690349301032	0.9381923339448018	0.7224597803251231	0.7947991164659589	0.6307598215996941	0.9695011939858058
TMEM260	2.20980430971764	3.7941172960283898	-1.17259022184354	0.0728965045392591	0.508484461386931	0.302893388014258	-1.8892705107298504	2.8173955446528303	-1.9257689289834496	0.0633068596468245	0.7246995237527031	0.364002474308841	-1.01193871649171	0.0123884817095097	0.0720934908776277	0.950306307639352	0.4791011324270011	0.720621630633504	0.3266267013707619	0.5698408778877685	0.9904789635157446	0.8422549942608678	0.9073353708376344	0.9656230005467156
SMG6	2.7540453475509	2.50758953344388	0.240036549048464	2.36581706261811	0.0298888175845547	-0.238864273819446	-1.5770356477037	2.20033421386452	0.490389361494279	2.4444224268578902	0.0512575425699379	-0.3656705625596121	-1.0084057857718	0.0428186389477053	0.630515355475888	0.0264664553021863	0.9597547733549492	0.719400408634548	0.3282675186746649	0.913273757792472	0.4159469937422773	0.9934481590528328	0.9067422648816376	0.9656230005467156
EXOC5	3.1654190409503595	2.45818062096042	-0.518348379732614	-0.0851525913448558	1.24614539818602	0.395212380376209	0.399522007839621	2.0080808558913703	-0.9830827795838892	-0.08634882762377	2.12748543669382	0.586870615447294	0.246347596209838	0.0618259467678527	0.340199811811943	0.932260495877038	0.0492786676560653	0.5654802004270749	0.8085457680727701	0.7994278600329834	0.9866099429593456	0.470915984559126	0.842041700929488	0.9895413317154148
DGCR2	2.5096842803734103	1.15284338663914	-0.440608156190451	-0.927031743205192	-0.169688928051927	-0.51852415879628	2.95690574607348	1.16852706822416	-1.08065096867544	-1.19189630609732	-0.351940632285681	-1.00499459888091	2.34551012621159	0.259710826372927	0.2958727214485599	0.25068127596908	0.729475283476001	0.3298573451290389	0.0322205979248729	0.7799116107236724	0.7157506975840118	0.9393228645405446	0.7009372628283116	0.8602794120033653
RNF126	4.81185572993667	2.91291917939991	0.3716158749377379	-1.25633959195863	0.1786016948712	0.0403864189487722	3.028931040459029	2.93713143757284	1.15959728652455	-2.12153659690237	0.4591003163470779	0.0924196269108619	2.57318589819901	0.0133566963821975	0.263567050132579	0.0499300010624878	0.652345833126031	0.9275165553821172	0.0233989160222429	0.7629762694436536	0.4897001500553986	0.9133709635714068	0.9766975744145174	0.8348541940779913
MNT	2.3018420193448	2.5499600498564	-0.109845051847988	1.23898739203727	0.0695227649293976	-0.936813504803565	-0.834647384637016	2.15714230880402	-0.213364374443885	1.21831297223909	0.11503527085694	-1.35083385794155	-0.522071923657074	0.0465474554247119	0.833737757661515	0.240765636076817	0.909848465732889	0.195544336860964	0.6087729350444151	0.966880346574384	0.7105465491329722	0.9823412370991566	0.5817905962455074	0.9802935468242
JMJD6	4.00382926811123	4.01786252059955	0.668970114924933	0.149924327130615	-0.134027481875521	-0.0872553096439454	-0.312588036459163	5.1094105981328	2.00393999733316	0.219167132894917	-0.3275011320656419	-0.203137549624629	-0.297867126111271	0.0001050256734394	0.0623090869278281	0.8292912678175641	0.747534932867501	0.841588398915819	0.769637619320691	0.5552310015586955	0.957772659033973	0.9429226645162332	0.9490095398896258	0.9885608570206856
POLB	2.91469637866416	2.28075738085358	-1.05211298205066	-0.135074257259591	-0.948065377703345	0.4132862772292349	1.4061896653744	2.98709114247779	-3.5641810439777006	-0.257879002106956	-2.8003310824213	1.08698441920995	1.46190661405109	0.0445851802958265	0.0034196978068011	0.8001234846591391	0.016619797027033	0.301874354122351	0.203764917462008	0.3304457559534619	0.9525068174709956	0.3612709178490106	0.6765605200960101	0.9354282113561488
WIPI1	5.0163640544166	5.5439022681137695	0.2193647437261	1.2407265457753702	-0.682268374145677	0.155999742682091	-1.46917226062458	8.58643808414068	0.783890698878347	2.1637184149357	-1.9611005918999695	0.4120677195085589	-1.61109423395882	2.1888770368801498e-07	0.4445547209308079	0.0459610349703855	0.0675116341240852	0.6857576984072811	0.1267078838225609	0.8462321907538111	0.4766915173147133	0.4951865172322007	0.896699633990675	0.912045620138521
GBA2	2.82836040454954	3.00093183570962	-0.1059614930451799	1.039268025041	-1.179303951853	-0.817606493665806	-0.203837332114661	1.69589856366907	-0.166318628107301	0.87143283120738	-1.44405699469393	-0.9226498154930342	-0.0925974899458599	0.1190946082752359	0.869989829799644	0.396432027760116	0.1686931895878699	0.371032599344574	0.9276664190253672	0.9734662046195134	0.8039593424131796	0.6316523252543452	0.7314581833935949	0.9973421263540556
ASNS	4.09341138625962	2.6875524441463305	0.457965683288571	0.9356686563871728	0.31239006733557	0.6611760656315799	0.20349604474746	3.62781721938548	1.50836409468809	1.56296605481036	0.8682921972791908	1.7349064211208505	0.209117861702535	0.0022622830135485	0.150953014021518	0.137621197995413	0.3980715404274461	0.101975355723558	0.8369954473550649	0.6768965597852495	0.6114935079786453	0.7981535431802833	0.4572796617146328	0.9908083063152344
AP3M2	1.9832801380669096	2.28017535381778	0.613611613319696	0.2785707772861719	0.6805776624938751	0.016431707340801	-1.26634555651298	1.81673254113238	1.23949766629722	0.295325900881221	1.13465957513186	0.0245894926641154	-0.779658595867289	0.1125484755765089	0.233388021910062	0.7715464054854649	0.2764415712578389	0.9807671312907952	0.454368907536177	0.7470995804868581	0.944331837021476	0.7289772291811115	0.9934638330231292	0.969224357473669
PABPC1	7.89022773147988	8.328789596469889	0.0382859258071777	-0.0249773154779341	0.2158689049330239	0.564134071462693	-0.827120124410927	10.2254072412067	0.148530404466597	-0.0532389083961252	0.6697167993021851	1.5264188792544198	-0.8180205734222429	8.00508499522529e-06	0.883918458998905	0.9582399188186772	0.512695563962586	0.1466096131082819	0.43142842546365	0.9775032195205204	0.9914886482763816	0.858819151447876	0.5258021906094746	0.969224357473669
TESK2	2.02940044606529	3.78205833276692	-0.372991530505532	0.117314062803984	0.4969131693667329	-0.378906921631097	-2.01286498026605	2.45104478945032	-0.5525318684115771	0.090139094347366	0.624937102190016	-0.4063128387374879	-0.960589064578874	0.0399092448917406	0.589224375413431	0.9293377990155258	0.5428610250568521	0.690854569034749	0.3574427286346839	0.897121515316422	0.985687471577508	0.868032682446178	0.8984379716839619	0.9675909019695226
CFAP20	3.21899102697528	2.9581823296401604	0.0687866544855162	-0.5760388739325429	0.243161091619312	0.1689544657965299	0.5833929781466021	3.34886516373838	0.184847035130821	-0.7916451296075309	0.552536390203128	0.357631292116661	0.5061755860776711	0.0040770334972519	0.8556717480406469	0.440146778133451	0.588217495656189	0.7252931966736821	0.619636347288605	0.9716625707448262	0.8269172313198611	0.8886958609132066	0.909565191647544	0.9808847002454482
CSNK2A2	2.39059683208347	2.66323633372782	-0.0224244451166918	-0.0613409735134022	-0.671324568992194	-1.7115211155764698	0.928958135177338	3.0101783204712405	-0.0608426377499982	-0.0838563446445323	-1.4946106277658	-3.5288586951936	0.824576229885412	0.0083013181302659	0.952238050818234	0.9342108797538728	0.154476379166807	0.0027882964699346	0.421735497671914	0.9912019700228718	0.9869352886110324	0.6167572445002689	0.1242136829166359	0.969224357473669
EIF2B3	3.6829936120328495	3.0896874510155694	-0.147526203976516	-0.54664757606004	0.6124254323695429	0.467237216230933	0.7744003868089571	2.8011017778772302	-0.319398723460731	-0.6080822904142061	1.13094504245046	0.79723667679937	0.536699881871407	0.012812212997074	0.753556540308872	0.5516676984155171	0.274746034455621	0.4369854182443939	0.5988591274298221	0.9470772948972472	0.8725928149268767	0.728005235233394	0.7746150536414094	0.9802935468242
TCOF1	3.6002295331859	5.50954347257047	0.7285691579236541	-0.460046394602897	-0.4595424541259	-0.9711278240959508	-1.7276270980574098	3.4637844227337005	1.4312020339311498	-0.456841292661961	-0.687264319380801	-1.3220082157041002	-0.8958167700926809	0.0155238159783821	0.173034180394664	0.6541686535846299	0.501812017552291	0.204840278412926	0.395372789445085	0.694485702675013	0.9068185783939968	0.853572897421491	0.5887304319132601	0.969224357473669
CDC42	6.377091625403151	4.00017744527514	0.74805952950359	0.624014967794942	-0.220275450873856	-0.355135710309574	2.38558483988253	4.3942701585593	2.10011354671395	0.94012344650183	-0.5182670386379721	-0.789325256279891	2.04988454027379	0.0004525945092287	0.0519293090298732	0.361131930296924	0.611364695493725	0.4414626033722	0.0571353843325893	0.535402679396567	0.7872445671279911	0.8983538838997752	0.778034169347917	0.8801720933785159
OSBPL3	3.62911360320171	3.77638567876804	-0.138978105338186	-0.3196624299015529	0.739236966709029	-0.610852109724046	0.271931010306024	1.91091478365318	-0.179261191407742	-0.220181448604804	0.8142263819323879	-0.5931493448213521	0.108899455691138	0.0906572631721538	0.8600434499903611	0.8286551791831359	0.4305761818080029	0.562973168034082	0.915398903056682	0.9726186517353844	0.95771874580321	0.8193189096031722	0.8411419500210742	0.9948820417869422
RAD18	1.8068824934848	3.08576699132036	-0.693760266889726	-2.16328897299588	0.529522691600392	1.4204833471413298	-0.592505089895759	2.32611114172	-1.21844592671146	-2.09034200846794	0.806670770394653	1.92595171542678	-0.336532266743458	0.0660079715892792	0.246668169704147	0.0540043799409408	0.435267477196794	0.078614425104427	0.745887319647792	0.7557149286730016	0.496272618303641	0.8218418805384462	0.4094856335587695	0.9885608570206856
ATP2B1	5.13333828239752	4.34682741619685	0.2198491953821849	-0.5900354061412779	0.499200715459664	-0.283269801053738	1.35619281510461	3.88411944211573	0.585126410983686	-0.810310922412715	1.05125522386848	-0.543988879133767	0.99265415354964	0.0037781164139979	0.5666831103276341	0.429654624313584	0.309854495031227	0.5943178697402571	0.342520751776454	0.888485883948248	0.8206111782999949	0.7484871413042681	0.8575852867609822	0.9661180624859244
NCK2	1.92385825993405	2.9754743199161897	-1.07344094456477	-0.3343219677156699	-0.838134858056777	-1.96683461867962	0.7824597016630949	1.90025267948591	-1.66789440402231	-0.275795359768815	-1.09754168617926	-2.2196688016392403	0.3907328684524639	0.0973814245114814	0.118113961726253	0.786581836378994	0.293683623298626	0.0472513184194303	0.7047596790424498	0.6394501037789698	0.9473144100425426	0.7416416585752778	0.3399935291472167	0.9885608570206856
MAP4K4	2.62212964261629	4.14359416728968	-0.334031871589018	-0.384188407031731	-0.149465399107338	-0.538642384762772	-1.03281937081334	4.00396626556098	-0.7235202578701709	-0.413353506542712	-0.266722973927872	-0.8588692165657571	-0.7283289618982659	0.001023455326184	0.479805397630655	0.684834623468067	0.793089508898803	0.4030969633207	0.476937493816729	0.8612653019923205	0.9167336378758012	0.9530349822533668	0.754282376696409	0.969224357473669
MGAT4A	3.11956520205381	3.26394938099055	-0.0867369566428697	-1.35130131879778	0.462771882574936	0.781932080815915	0.37413754170132	2.41899725346559	-0.2120102592208539	-1.65545250087638	0.8570186770315351	1.34152522055424	0.2337625763796339	0.0396980274682706	0.835046007870197	0.118148717908644	0.404103981579248	0.1985438285097999	0.8191254452633829	0.966880346574384	0.5967370657852037	0.8020085417796948	0.5829952013263717	0.9898212851033648
RPL31	9.29463313051092	10.6553109020559	-0.292069805403505	0.224363014622076	-0.157933874730564	0.0354166688595265	-1.53957239623045	9.1169086589792	-0.946216922600294	0.389744659871812	-0.3837355816108929	0.0774053398035194	-1.09308414034111	9.91099198124007e-07	0.359953852067506	0.702525554987143	0.7066565851957659	0.939343074445156	0.291749631922553	0.808923059821313	0.9245302923148306	0.9311206042762834	0.9797018462267522	0.964806969173007
WDR1	5.25865309974068	4.14271165540451	0.5136930785608139	0.465505105042799	0.0423118397482401	0.639632539762874	0.415805199185041	5.47479656288794	1.7641034979374	0.877437309753752	0.122646572583922	1.67106314564475	0.431756363236274	0.0003667833944837	0.0974273277485765	0.393241667124464	0.9040625501480848	0.1176576503569059	0.6740295770518481	0.6080717222640137	0.8024289380623886	0.980869195033527	0.4799818033745716	0.986182802005083
SNX13	2.65095082734204	2.71308212358026	-0.0625993611598322	1.3784555477146	0.7515293414670842	0.146611199935098	-1.57240632149006	2.10366424066882	-0.111880472798032	1.26418425796016	1.15898390279384	0.197261354040446	-0.8892452273621372	0.0515782408231019	0.912309746767294	0.2242708905886089	0.2634683838160139	0.846107151970152	0.3870459608034949	0.9835108379922688	0.6971864126536012	0.7186075339881168	0.9507021343393932	0.969224357473669
RPS6KA2	1.74627232377002	1.82870102838236	0.240404394886511	1.5969066837257702	-0.9667741576585408	-1.06686031659062	-0.601008172901758	1.41080008759146	0.427988542054517	1.44921958867401	-1.39660725689389	-1.40718286018351	-0.342989112490128	0.1774507230390739	0.674364680224973	0.166592959937279	0.181605174409836	0.1785021110386739	0.736071630855662	0.9279119793752604	0.6457768406661517	0.6444233703076039	0.5623962516576505	0.9885608570206856
ING3	3.33685562718256	3.3234050175259	0.0694061429374105	0.0545658210501873	-0.2118321820485439	0.158735322792239	-0.0754169553976517	3.4361584020168503	0.177379534118125	0.0721197531494951	-0.443569543969274	0.300719222088549	-0.0598297957576398	0.0102705256235871	0.8616092396051508	0.943412926056438	0.664555974497886	0.768709186086755	0.9534660086053208	0.9726186517353844	0.9891265848916448	0.916867738076626	0.9244207039447998	0.9973421263540556
WBSCR22	6.52886410345533	7.454199378451309	-0.0003829304400634	-0.199501730247607	-0.692476056605837	-0.315799768466735	-0.462916895728227	20.952254018963	-0.0023810996230057	-0.6265484815344959	-3.50873279202003	-1.43349028758733	-0.922035557023632	4.665397111764299e-13	0.998129594642283	0.539792494293882	0.0029093870410886	0.170970356506918	0.370205212979773	0.9994022410479042	0.8704086342028019	0.2551261045765172	0.555167256495259	0.969224357473669
SEL1L	6.54377033379208	8.37441759049063	-0.588356195107083	1.43593967077307	0.274262903693277	0.265309685420876	-3.2655976980187296	11.5886706440033	-1.86409756688685	2.34919145365194	0.7182521268984849	0.597636794238518	-3.20746856937483	8.119499958090081e-06	0.0819210216984216	0.0322630775464022	0.485094700103218	0.5594041944225879	0.0085218993319362	0.5807615288263103	0.440517798420878	0.8445445434068973	0.8391772104395309	0.7589157867709804
TRIP13	2.337500871306509	3.0473281366739102	-0.5075625526397299	-2.67146273495311	0.8846111192742059	3.0475619998652	-0.580202993729287	1.74611217101607	-0.712364272290157	-2.07243958115726	1.06907306039756	3.3037003890026098	-0.249913021868825	0.137666362160535	0.487028106060631	0.0551290701988288	0.303257906829068	0.0050274505366935	0.8093194093368229	0.8622291514658295	0.496272618303641	0.7460044839760414	0.1440255543265164	0.9895413317154148
ATP6AP1	5.21033045284266	4.68879613753473	-0.175012458899987	0.541537611919259	-0.754231966542802	-0.1553153448031659	0.7319318751542141	5.6104285313284405	-0.5511763740698261	0.928370414786511	-1.9763392752067	-0.3665033571830089	0.6867922643400711	0.0003468358005932	0.589390964926398	0.367056822008287	0.0674622977639955	0.719646002936842	0.5062501451103779	0.897121515316422	0.7903628415922626	0.4951865172322007	0.9067422648816376	0.9717406085774356
TCF3	3.63858868977812	4.429004974919651	-0.2554145591033719	-2.40753159302497	1.00926532586414	0.443171581906032	0.480909628210161	4.98084841148506	-0.7115211234507729	-3.52289854693349	2.36404193383238	0.94121193213884	0.422841392548562	0.0017767173059952	0.487699053304695	0.0030239840045263	0.0350503764804258	0.364142554927113	0.6827742048629029	0.8628043364552207	0.2998520186397948	0.4330784677168713	0.7260066777502495	0.986182802005083
TRIB2	2.70337679435857	2.6402227076793103	0.486565017727274	-1.81449966762622	1.07740264641353	1.65187242994923	0.0349603488555273	2.71693036319482	1.17698322605005	-2.2858605957282703	2.20261293733512	3.15493873334684	0.0274241227488124	0.0304965904446287	0.261777156517765	0.0366018286105158	0.0469102822193882	0.0094834604868586	0.978706043468098	0.7619569190544343	0.4468065468484221	0.4645224355702385	0.1894824457450896	0.997471412793494
DAZAP1	3.99665806956827	1.4558822199727	0.251561647434091	-0.546093204435276	1.13411879484032	0.9247038701611758	2.5689203778722205	0.910860661676106	0.4592453677713521	-0.5466867633200589	1.74130325744872	1.28873807373597	1.3288837953942	0.387756270032572	0.652241070424785	0.592138102554475	0.102687201019562	0.218349632927013	0.213787465521003	0.9209550429453426	0.885537046845826	0.5473653429711738	0.6027057128949685	0.9434419382959964
MBD3	2.62053947392462	1.59456683096529	0.251274423862257	0.918455719630295	-0.2326845340746269	-0.4856787956506359	0.5820341222834139	1.34683980200078	0.67481781651539	1.36534543887467	-0.4996990868597979	-0.944839635133254	0.402268857481656	0.212360155531999	0.5101220185351679	0.192247336974118	0.6241162064719571	0.358804296716894	0.695205693287763	0.8678863827469063	0.6723134561128578	0.9036039393200928	0.7207533315030269	0.987708386143592
HLTF	2.75412625480991	3.87927191358346	-0.985178418231996	-1.26540025965447	0.0510678896079082	0.6530504276031861	-0.2251226816969369	4.74495720344908	-2.74648812067097	-1.8629497067195	0.121679673076606	1.38579112391467	-0.205374360939302	0.0059359112719726	0.0265019828598197	0.0851042288991645	0.9055321592709008	0.1962339564337049	0.84328128610532	0.479187337609928	0.5421626322066586	0.9818803166254122	0.582471981757507	0.9908083063152344
FAM50A	4.23682107660474	1.56581933659364	0.677496580779795	0.108154112634667	-0.122736291020232	-0.2007497213081749	3.07802048677092	2.0785997272059302	2.32767990258409	0.1921997846796289	-0.350337599519104	-0.5674559938208922	3.24810115400733	0.0541036388001831	0.0333755283222213	0.8500039223980559	0.730654959287441	0.578280372655183	0.005041114282689	0.5093646912259426	0.9624529439239574	0.9393228645405446	0.8502863257189172	0.6941555686032899
FAM3A	3.2968570181853503	0.959269421097813	-0.0819486499371785	0.411455936827404	-0.66373503234099	-0.4029451008302179	2.98180955504804	0.968510391354607	-0.208939555464316	0.549362380267744	-1.4135619041795	-0.8225888241411209	2.3702949194501	0.369436600494492	0.8408535472664399	0.590742394235968	0.182613959437326	0.442439113808121	0.0454588874899947	0.9689213903719706	0.885537046845826	0.6447051093038372	0.7783656781136806	0.8675076150306394
CPSF1	3.0842908313497	3.32998966526625	0.0842307834002247	-1.69825759059764	0.354780994640616	-0.0074550818581415	0.857713436374512	3.1732873766732	0.189443417297004	-1.93208716122468	0.6629797109438609	-0.0132877580173972	0.633094597669995	0.0203623074339827	0.854980342552241	0.0729516348966761	0.520531684966484	0.989790648583246	0.5455951885564729	0.9714853213741484	0.5315266845312314	0.860910488181183	0.996393957046096	0.9741710104344096
PDCD2	4.56269844821571	1.69955829254033	0.429084890174854	-0.980772968728716	-0.4276857166296169	-0.517698426103085	4.48196893832045	1.8695573456392	1.2739758469880802	-1.53782209427305	-1.05034964671016	-1.25984979819955	4.0617636406700095	0.0799592240394181	0.220867121559361	0.143631962304441	0.3091639983660089	0.225790703677591	0.0009064366986545	0.7379037482682752	0.6179352289655927	0.7478083361801398	0.6093864032972046	0.6308634910940029
RDH11	3.724303585166	2.01627769457054	0.4609949320903621	0.2108712097722869	0.5945508051401851	0.8398293744644458	0.944873572520013	2.21364216035451	1.24180726802691	0.290243788054786	1.3649945887528705	1.84748761410948	0.801290586962333	0.0417266538609507	0.2322036925247889	0.7753577579759922	0.19114286529514	0.0832507551529429	0.434702393986602	0.7467842715939431	0.9450456232590932	0.6571255658922903	0.4206766161048819	0.969224357473669
PRKACA	2.1658296267095603	2.56613089170425	-0.422375734040525	-0.215129721162473	-0.192646734256327	-0.459702127120448	0.203436338590038	2.67729562158696	-1.03591729115484	-0.272418424466457	-0.397940407532427	-0.854510029457843	0.16095142599792	0.0165220531268668	0.315644571811305	0.7887846579824151	0.695933375428545	0.405435823169108	0.874146364618825	0.7861840112408691	0.9475797211752504	0.9285458400327714	0.754282376696409	0.9916850264306736
ACTN1	2.1277489011094097	2.35312336930205	0.31133977418882	-1.2204567483428	-0.253944985560063	-1.3371347363706898	1.31464149135825	1.9056948793945	0.599865343061943	-1.1669047052335502	-0.3998081909099389	-2.01641261609414	0.8408032624168711	0.0748192472780511	0.556996760639586	0.2603467381491189	0.6945845404555311	0.0608641020854536	0.412847746452137	0.8869686845189778	0.7228992064156701	0.9280720925803952	0.3725786227890423	0.969224357473669
EPN2	2.46445942708824	3.33356417627962	-1.28753955733724	1.57852549346863	-0.173131162359038	-1.20114710646694	-0.958987285438667	3.28726032186202	-2.9585552766493	1.94195341585942	-0.349377183542041	-2.0118532068848403	-0.700492934444907	0.0120082295813313	0.0111826390385303	0.0714668199483563	0.73307567728052	0.0647779880633542	0.498258188844921	0.4520181749663299	0.5315266845312314	0.9393228645405446	0.3820980678336481	0.9708000238285778
PTPN18	3.47855636960071	1.93482745198789	1.16264054680951	0.434417113431202	1.05396663746115	0.8392862408874209	0.138214617602358	1.9943309940983105	2.9532634492726	0.568745373599926	2.23898910986569	1.6706592182514095	0.1104006220173249	0.0804274775210156	0.0098902258598993	0.577442514184173	0.043970738903414	0.124065114899595	0.914092070691162	0.4468848299135902	0.8804003687070682	0.4567394683321966	0.4893471119430678	0.9948820417869422
ALDH3A2	3.25141642114303	2.61854435522194	0.0814549651703673	-0.542697400608437	-0.0244813086308148	1.0921612449	0.6691128867206629	2.2188826171739904	0.173794578206808	-0.623758568909847	-0.043892350888258	1.79643385812858	0.4402367627587271	0.0580858623188719	0.8643970773233421	0.541615837975366	0.9656151476562	0.0967828869913395	0.6689813048086	0.9734662046195134	0.8711913675610976	0.9937648485933268	0.4474554638571751	0.986182802005083
TFRC	4.38084834635804	4.42443267889046	-0.0371158488963732	1.50117476488409	1.0153518891989302	1.5574490251230702	-2.38475410623998	3.98104788609865	-0.0769784313194731	1.55618418649226	1.80386765497543	2.45221130992484	-1.52628774864499	0.0010739848835511	0.939595098008545	0.139221154064718	0.0901114815479868	0.0260571678483362	0.146462265140179	0.9884700094051946	0.6138122550522166	0.5297502595757214	0.2750612712406449	0.9198404784035236
AFF4	4.27508683968043	3.54823053142119	-0.178924937186766	0.632103917414814	0.0949309387634124	0.0942738670678049	0.473263952473399	3.45139194592898	-0.462240749429887	0.8799000934594821	0.207398867889806	0.181235399759746	0.364850541891948	0.006114721605453	0.650167830167204	0.392014836240702	0.8385572549849699	0.8586809409579571	0.7215664012652521	0.9199879834583512	0.8018565120326725	0.9649376885965976	0.9540816576079284	0.9885608570206856
UBE2D1	3.63460177881996	4.20129294143846	-0.222058476868776	0.5874115527763161	-0.8282106371594201	-0.6803355693598411	-0.336287659831798	7.40677486977535	-0.914270872386538	1.18826330250618	-2.7627791936979103	-2.08070485893572	-0.438874906995402	1.48458669028775e-06	0.3741473865955371	0.252069058520332	0.0138648327745283	0.0538872640161604	0.666620977758265	0.8126613649640341	0.7179172094039774	0.3447731536127685	0.3568559790139974	0.986182802005083
MPP5	2.2943931420559	2.73577561636544	-0.708431564016118	-2.00482074971629	0.362630013975849	0.6672933122750601	0.8393123027307829	2.57867177502968	-1.53589593314211	-2.28083940367718	0.6653833827892839	1.1127076882606202	0.596482246151472	0.0201962378941317	0.144101385180786	0.036596790137526	0.5152833803818401	0.282272964482443	0.5591988173100539	0.6713999260832206	0.4468065468484221	0.8594588249630755	0.6604195068111025	0.9761813791158832
SMC1A	4.07149140144292	3.90697585740295	0.413993784857269	-0.30133284549871	0.676728199207608	1.18842362209895	-0.503974078413572	3.45415627364101	0.8538360157707359	-0.30899183567495	1.16825425857141	1.93612326765279	-0.328905474462442	0.0032647960747042	0.4057982475362439	0.7613149258782421	0.259817676103203	0.0707226226576086	0.7464929455828772	0.8254274444761514	0.9416301768594244	0.7169523120273033	0.3946516503787214	0.9885608570206856
HSD17B10	5.86797239463339	6.056298689892559	0.3468773053737	-0.87653125400888	-0.0344641931679914	0.3906684980337809	0.127186832572226	12.0210191050254	1.59238059893127	-2.05847295625244	-0.131093968153455	1.36029795482898	0.187425779679477	2.1933431430114305e-05	0.145588857041373	0.0570659224300043	0.897901847140463	0.2055892752787289	0.855596423704852	0.6713999260832206	0.5024772784072992	0.9797731556213632	0.589702918874248	0.9908083063152344
MARK2	2.47921844399734	3.63425826405253	-0.4531395978124559	-0.1025278272390659	0.393068696638234	0.669522596601432	-1.65268719159172	3.1384670804006203	-0.8773654536908271	-0.101148545499781	0.639687855563384	0.965183914899958	-1.02665664548643	0.0063469212810238	0.393271894128316	0.920689234878307	0.531428958260967	0.3488155724691409	0.319854062902787	0.8195097112907103	0.9830230827495112	0.8632766087672816	0.7144822065687464	0.96550782422854
HMMR	2.66871512717235	0.81048651047341	0.608900446830917	-3.67530827848302	1.1217265135501298	1.4744737003334	3.5813979319460696	0.4870761143898979	1.00518884531197	-3.46831292057521	1.61778940680312	1.9667110446369904	1.7665553976738	0.638697846627026	0.329931403299051	0.0031933072693308	0.126449848616943	0.0689750355865836	0.109844367450553	0.7953949629683661	0.2998520186397948	0.5909736416576706	0.3916858602156858	0.905887644166936
CHFR	3.25920400861226	5.03248614312037	-0.8656009440520941	0.365471972936182	0.0849385072362616	-0.190013857367875	-1.92606363823746	3.4483537399940896	-1.42250234977696	0.30464667790841	0.115416905617813	-0.225596745924131	-0.982345246738848	0.0125969110031831	0.175135821545233	0.7647090204858801	0.910068499414623	0.8250176734747241	0.3503528791172099	0.6963179896332344	0.942488325244518	0.9823412370991566	0.9422434492179744	0.9661180624859244
P4HA2	2.05953926505991	3.2913088401118	-1.20157042211622	1.77863469405738	-2.18745099488134	-2.35499803283267	-0.3565758361213729	1.60755218751632	-1.4457834364898705	1.14459446776249	-2.17539291894861	-2.02020451970992	-0.136157890150172	0.1469370392784549	0.1700710946188839	0.270799355531383	0.0491424002982589	0.0664751915816081	0.8943047825052141	0.6923044648606345	0.7294008599873328	0.4708491680203589	0.3856321310874609	0.994143775146714
FCGR2B	4.49771912816504	3.915403143588121	-0.338629401839388	-0.8943715482911601	0.4151966091353039	0.8290402353448191	0.892960744944535	4.76476151970116	-1.22339297482287	-1.72682776264767	1.2095283212791	2.24151205395384	0.88065058453671	0.0009161050794911	0.239007575904475	0.1035338469151409	0.2443697189243719	0.0398810135643563	0.397111220684936	0.7512820587752916	0.5738851476437449	0.709142749785438	0.3194299022211337	0.969224357473669
NFATC3	3.1578848794201804	3.800772724382061	0.297924151832855	-0.4089250671272499	1.18369460015343	-0.50562748299745	-0.7610323917678459	4.22534127996812	0.7949575778331078	-0.553798219924878	2.66875727456662	-1.01841962285639	-0.653177312021943	0.0027209262752604	0.438742814803694	0.587495368018776	0.0203948908087231	0.327597428619357	0.527505963465274	0.8450059832895046	0.8850526633499209	0.3845070551626865	0.6995316505360207	0.974114642082804
TRNT1	3.32707988467525	1.4927092022333	-0.5548552678817901	-0.6311180712104549	0.5946069391121249	0.7624276673881221	2.33270884453619	1.07898694840593	-0.9985453627049152	-0.609945741007605	0.93604226291917	1.1103308946353	1.3169065660701498	0.2965915871041311	0.33287800418028	0.5504629953447491	0.3631656867815879	0.283265102881792	0.206420851576207	0.7961736569642398	0.8725928149268767	0.7854253638092562	0.66059951829386	0.9355680015244991
ACADVL	6.524640795363481	5.56386749243594	0.591479548338346	1.18264795939278	0.0637345640304418	0.286211049744381	-0.190274470910916	6.775808499922169	2.24091641849822	2.5390864928386403	0.197427743479061	0.780524402166492	-0.18847843977773	4.6621850579631895e-05	0.0404835273195955	0.0225282521828882	0.8460020077912809	0.4465411798251459	0.8535866480636141	0.5257738182330649	0.4024932729260506	0.966866304380079	0.779909623753521	0.9908083063152344
STK10	3.0411622564532204	2.37849947723665	0.612835347819394	1.5157766527421102	-0.13842355388963	-1.25173925802117	-0.0772866626515746	2.1257554561644296	1.6900652965850902	2.2088647493600497	-0.300376111356011	-2.43927091758481	-0.0574333197821859	0.081300615010313	0.113691239938494	0.0431436191780529	0.7677758159009941	0.0268820860013843	0.955552654602101	0.6337696653714218	0.4693196760812711	0.9478854752558108	0.2781470770002164	0.9973421263540556
FBXW11	3.5532073798755004	2.59283774876845	-0.282915714784639	1.1830198767971698	0.801741389641686	0.249525626985485	-0.161056080187867	4.13270977359605	-1.1342551391953302	2.54926121250073	2.7961829114748697	0.768821109104936	-0.1988438221823669	0.0034564532388485	0.2742164230014189	0.0216279515696263	0.0163744317400141	0.456103166715623	0.8462624597948109	0.7692974306716344	0.4024932729260506	0.3612709178490106	0.786678884639281	0.9908083063152344
ACAP1	5.31889894083008	4.599456146028049	0.107380963603908	0.690917906502438	-0.8627745794993851	-0.1742898932229969	0.7752798255588721	5.5389150574796	0.32479644783102	1.11604263777227	-2.15852029922166	-0.3976480986286189	0.7156592613999749	0.000620998154245	0.7510054398830099	0.281322005627508	0.049457508632753	0.6986843891026899	0.490104764507063	0.9470772948972472	0.7383590782939855	0.470915984559126	0.900474604330017	0.9695011939858058
DERL2	5.88960348616819	5.55497328099242	0.461749663405038	0.3654124098816521	-0.173820260051878	0.0633270729503236	-0.0168748908750321	14.4613783732541	2.8272668166824704	1.14277259103705	-0.879908703111985	0.294084295876627	-0.0324297235151758	1.32053031378444e-10	0.0121384098530978	0.269945449203949	0.3919334647612129	0.7724743557684509	0.9745304671215128	0.4638954411320951	0.7288207855355583	0.7947991164659589	0.9260494310525056	0.9973691709152438
SIDT1	2.4644637972161805	3.96228665937013	-0.532703695991979	-0.561321971755799	0.8862201536376558	1.5696607095016295	-2.24417536463433	3.01464888028708	-0.9097374544232952	-0.497453814750024	1.29632050054596	2.02152546324703	-1.24075654365982	0.0180963770096448	0.379492802259521	0.625926430688812	0.218195332052773	0.0634176557162582	0.24159418149939	0.8164607110705376	0.8994860306294528	0.6859729273695411	0.3789652561135426	0.9607384277668588
NDE1	2.66689813583307	2.01517059390265	-0.7886408512673541	-0.922801871963288	1.8031663283804096	1.19995197016124	0.448357987021574	1.93312132317862	-1.76608851249011	-1.1199610537214	3.65389077149297	2.13386992329892	0.326263803072587	0.0711176380127518	0.0964514032480605	0.2792611806634019	0.0021410477427811	0.0486785438242032	0.7484534196504241	0.6057385602904211	0.7373284703429119	0.2322649185771923	0.3413880048653333	0.9885608570206856
AP1M1	3.30436406243829	2.62389180273382	0.0861660270266741	-0.8692331229589659	0.604205546651365	0.261912742630464	1.1572741117063	2.7742799702902	0.2202914806653389	-1.14109891526853	1.3121049889116598	0.5396108872269599	0.956565346126313	0.0135404578917507	0.8284303995753101	0.270620911049719	0.2079983554094839	0.596895856456918	0.353017949933234	0.9655856495432928	0.7293505132216601	0.6747322111086945	0.8586986765082005	0.9666411336425836
XRCC1	3.22602921066514	3.4731119598175497	0.1843010725275259	-0.619926977100429	0.366451762172611	0.2195277021233299	-0.101790851992003	5.18268055457467	0.63775023793135	-1.06713420283617	1.05851996571949	0.5914519187507421	-0.1140430234048339	9.071030788313108e-05	0.5326577606384729	0.30174908460315	0.305538253211684	0.562481599496055	0.9106224871360492	0.8777629780072091	0.7550320338907796	0.7462922098941177	0.8411419500210742	0.9946682126002004
SCARB1	1.9341155388054296	1.65223850589707	-0.973484163022194	-0.330641777449046	0.278002995713174	0.946882694625523	0.430418749729168	1.13150928835853	-1.74137410574366	-0.332314457804695	0.433222415863122	1.27621684330332	0.23223344758053	0.2885830281505689	0.100933941996583	0.7440245688452509	0.671113568148537	0.221356164414284	0.8209100739013641	0.6154834130125191	0.9375911228408712	0.9190818276568258	0.6057139901922586	0.9902235550719912
MCM2	2.2311006875338	1.6417638479673	0.11216622913783	-2.79808600166516	1.43726600515594	1.3083084604452702	1.5770784792504702	1.49239438168766	0.268581300684344	-3.79662033964548	3.0068725669812406	2.47211652099039	1.15088855934901	0.1759255982475379	0.7917562798060571	0.0016087620201029	0.0091637334321401	0.0271046587875462	0.279670932167253	0.9557840786040132	0.2692394198732536	0.3276995331476268	0.2783944200102186	0.964806969173007
SELO	2.55409513726235	1.97781954371097	-1.2471047368363302	-0.283965290136489	0.70790852928938	0.735066820282866	0.722647278387458	1.54898039385503	-2.29721863499183	-0.2823937537844199	1.16072628656316	1.04427884724006	0.426356230977412	0.140937801601523	0.0354387246779735	0.7812619898698241	0.262779280143081	0.311878148904969	0.675529071742761	0.5155106982960471	0.946365512006018	0.7180980896827822	0.6851769222999728	0.986182802005083
LLGL2	3.32250787944094	2.39405875941681	0.627663798197156	1.99603455368554	0.24227471169819	-0.168813427326787	-0.7676387462476291	3.2064734715628	1.99357609611367	3.16424531545652	0.649487739485442	-0.415055725603447	-0.769146381380465	0.005502334012406	0.0635333313868642	0.0060127179055273	0.525238255477956	0.6836133826022421	0.453011797712798	0.5552310015586955	0.3272189298701816	0.8627273067776502	0.896077203063605	0.969224357473669
NLE1	2.0981231296349	2.48092441693492	-0.2587186008393229	0.2482166690831929	0.01122086794078	0.533545666838219	-0.870747989369208	2.42415320282538	-0.588966424027963	0.291962550486371	0.0213777883371752	0.927147609062548	-0.6303241932901441	0.0275602235686642	0.564107386192078	0.7740669113751659	0.9832086260014988	0.367625283491782	0.5373817823045189	0.8883864338254337	0.9450456232590932	0.9977606551122992	0.7297236859168332	0.974114642082804
SDHA	5.1139281939499	3.92390620806734	0.185957932434031	-1.1149527379851698	0.342641066533134	0.149593453993532	2.09859389158772	6.073470863851	0.6985955040920121	-2.15608638739898	1.08324934653143	0.446915849512073	2.515575455634	1.61266445013194e-05	0.494834656670176	0.0466422565449369	0.294752765794346	0.660926120868271	0.0229433153338879	0.8640916523341705	0.4806889892909919	0.7419843910560943	0.887618239395232	0.8348541940779913
SMARCE1	3.96623789820448	2.7006870011760498	-0.0361599672038075	-1.45609720757575	1.0903004244365602	1.30998606158625	1.77129146108594	1.6371885433338895	-0.0671476061673923	-1.43504693688149	1.61173935425481	1.74736037989333	0.8863050161783029	0.140729925229791	0.9473441814525873	0.171242312308833	0.126595602133655	0.0998086470897359	0.3952671576714539	0.9899046213236102	0.6493827825618134	0.5909736416576706	0.4526239469864683	0.969224357473669
KDM5A	4.15266517585698	5.40839516782807	-0.044490914982449	-0.5189617823611121	0.462021719182104	0.0724989758199701	-1.14971346806674	4.98263664488555	-0.0911383522964771	-0.5187854352771271	0.789997048682486	0.11069929399769	-0.761229515137667	0.0001355342001741	0.928513924394866	0.6110112658671889	0.44108131093199	0.913231506591643	0.4575935937028689	0.9866237131180682	0.8935207989483187	0.8264956803037145	0.9730124721923328	0.969224357473669
MAP3K13	4.35475081584296	4.73477339069028	-0.618002967310479	-0.0142860193669156	-0.015404038571924	0.993640443106916	-0.506654896318288	4.35195266401151	-1.7749544732308102	-0.0205344405129664	-0.0330881593230787	1.97125715039886	-0.374561407917627	0.0032720188449606	0.0963588946502333	0.983881914164198	0.974013703242396	0.0662513562767559	0.715370735772288	0.6057385602904211	0.9967329892057784	0.9953798684170472	0.3855584029082588	0.9885608570206856
ST6GAL1	5.93165571252259	4.74890687516426	-0.27377747900892	0.5485799540293471	1.31672043785351	1.35376955378941	-0.0922129200099196	3.93070826841078	-0.643169836434345	0.7187780559851891	2.62825015990498	2.37624884600646	-0.0613149915142553	0.0028358613149703	0.529244541939557	0.4826555195554589	0.0185501000197691	0.0306100610939611	0.952160002358576	0.876570272528586	0.848463729982095	0.3789283294866032	0.2872563903894746	0.9973421263540556
PICALM	3.7114690183545695	3.8295057120545097	0.4378641152522809	1.95149437749675	0.358769946071985	0.659899415252537	-2.27087139105801	3.41804673663139	0.9861553252869008	2.30224787509983	0.6711617812445679	1.09000211110882	-1.55100039223848	0.0072210322265359	0.338882733610771	0.0350927309875608	0.512979933551038	0.2941607623112949	0.146431084044965	0.7991609573769908	0.4425568594230609	0.8591378894450711	0.669012803937088	0.9198404784035236
NSF	3.09036318637958	0.217250001296973	0.116915816049566	0.741210378488131	-0.4130220436331699	-0.9027518965607372	3.34532916358037	0.131993314822675	0.20832154514329	0.76772265850905	-0.652912329745753	-1.22130240615474	1.68749540885973	0.898427189562542	0.837642811335391	0.4538944120434919	0.523170316216113	0.240378006935873	0.1257226247032259	0.9674223484840568	0.8345770995507703	0.8625018044464844	0.6274704349146532	0.912045620138521
CLASP1	2.65739515464979	3.43506274810184	-0.201273248567447	1.04404505441228	-0.598747491760513	-1.3651645514762398	-0.914785593587878	2.38635812594132	-0.529224742864806	1.52941094469026	-1.31566041313831	-2.48775786323982	-0.538968805780824	0.036142396632847	0.60524149891698	0.149031804190691	0.208982365760847	0.0256512631987267	0.59828638473713	0.9036503291856426	0.6240042984876736	0.6752036588297419	0.2727713046537323	0.9802935468242
MRPS34	6.167671423463941	5.366018180301889	0.433138253339736	-1.58600857744101	0.385559731146657	0.132934786072869	1.80326049353298	7.987832278821241	1.8731747611711895	-3.75353055523193	1.37543088370193	0.422994136257337	2.18148672679981	1.85040049057948e-05	0.0794852059110271	0.0017370195273606	0.188325908398288	0.678063216947479	0.0519058845185296	0.5767701950604213	0.2726955594117548	0.6523535165344339	0.8940305664793702	0.8801720933785159
CLNS1A	4.77153149314749	3.68526297688673	0.0888101852438705	0.20902786739496	-0.377054126159954	-0.518828096276201	1.63680724672978	3.6995702092795497	0.2204435640113419	0.26523170138754	-0.776730547310425	-0.9993446197309358	1.25827645973346	0.001944130219119	0.8283139727387221	0.7942178219179241	0.448649272996946	0.33250259311983	0.22634435980514	0.9655856495432928	0.9502431321501718	0.8297785115930959	0.7018897555749367	0.9510898516165648
EED	2.8357631511338	1.70684828868765	0.201695453545291	-1.09086214531541	1.18368529827938	1.2622916952575902	1.08549989741225	1.1492010602596598	0.355000039674169	-1.06618934233285	1.80198916539386	1.750989006097	0.581431387175952	0.281170779652924	0.727317398877426	0.302294322340334	0.0927986661675192	0.101758402112975	0.573510556113509	0.9404289210732442	0.7552596997196193	0.5318215232738156	0.4565877000951227	0.9766946277013134
TSG101	4.576709185729481	3.87984766405073	0.4668138998844051	0.7752701130468309	-0.546406517722843	0.116659572414295	0.1955987696101599	7.50173521376922	2.1578574896967	1.77072609978045	-2.05346539864643	0.4160309843680179	0.279426459790055	1.26416689877216e-06	0.0464833470299373	0.0956526328437369	0.0567490462142643	0.6829141008228772	0.7834974021708109	0.533064023289554	0.5581951242684027	0.4818272910484051	0.8956749001168761	0.9894203172370576
NCBP3	3.5451766711737203	5.11122936920585	0.0947649223664976	-0.3307587780895589	0.394903293585039	0.1978367980610769	-1.87297051722912	5.941358473411059	0.2639393736719789	-0.460436203775061	0.8932039871047079	0.39844470598471	-1.62289881864472	0.0006256951695227	0.7954089524799208	0.65152288828517	0.388598164210079	0.696936141301755	0.1354033463515669	0.9563443102964104	0.9062983112107916	0.7944254701180841	0.899740980797075	0.9135396719420456
ATP2A3	4.289603938715279	2.9847277183554195	0.734868191428789	0.3226273514963549	0.981858402184436	0.557522844506656	0.349834287273197	2.95138363461913	1.88705254765389	0.442284580288499	2.12698245241895	1.11428876684049	0.2739764516967989	0.0155569918446619	0.0777540090223989	0.664203542935586	0.0522502892059513	0.285451886669808	0.789004955888649	0.5745003357370988	0.9101020803580924	0.4714893702178181	0.6618717756861663	0.9895413317154148
MGLL	4.027238114547931	4.91329921473004	0.213065965077882	-0.366906527030216	0.454239570758176	0.9977487013719608	-1.53204466125437	4.93720631539921	0.47938129882984	-0.399770001549544	0.841249987187933	1.6984831551993	-1.09561323523115	0.0001485701532139	0.63815401806371	0.694612108619806	0.41260480059686	0.1087751786137739	0.2894663210017689	0.9152443632411668	0.921101487721685	0.8067439902034108	0.4692510970482111	0.964806969173007
BCS1L	2.57395551496594	2.7565756221158795	-0.366493627186744	-1.83979560032901	0.781901926401359	-0.0627249498175259	1.1252837325741998	2.4945686527769904	-0.770710988262324	-2.01060768891651	1.40655272617401	-0.102805842806086	0.781342231079859	0.0239342623146342	0.4521096688048119	0.0615327954913715	0.1786857849561249	0.9193945608595708	0.446009384875293	0.8485536250476337	0.5142100543139533	0.6427100079304788	0.9750280760985764	0.969224357473669
DPP8	2.89545259223899	3.03903839810626	0.0163673201746141	-0.8394193804358259	0.706478263074027	1.12649352437764	-0.373321645417522	2.4394339949465	0.046345349903531	-1.16641333134658	1.48198517452842	2.17214236252458	-0.255313671160402	0.0326231848877583	0.9636795818949592	0.261832680977998	0.158332457951586	0.0458594034868021	0.8020624755143348	0.9932957567666496	0.7230083171614397	0.6223562951166302	0.3366094961720176	0.9895413317154148
ZNF532	2.24048481832778	2.68746365933728	-0.12836323154267	0.433252857003004	0.3853618086248029	0.6062743961747571	-1.3276028744755302	2.47281169046964	-0.270491415421263	0.4688256673533699	0.6918852400923922	0.966496213527527	-0.895695450763381	0.0435183050479123	0.7921276967765559	0.6457142569012291	0.5023611269721311	0.353947829818441	0.39118434564808	0.9557840786040132	0.905686360323336	0.8537875108866902	0.7187366157592471	0.969224357473669
LMAN1	7.862486267171639	8.01446408484936	-0.0061694836348079	-1.29636135999435	0.746535131611365	1.3331228138856002	-0.15423827387847	10.99120849203	-0.0273114477854478	-3.14839677180777	2.6498543534352	4.14149366561004	-0.1705655609485309	4.986563149641909e-06	0.9785704232392448	0.0065041736134939	0.0175509921577697	0.0007776139822029	0.867914203078382	0.9961586646208312	0.3272189298701816	0.3671102319748024	0.0812900001516768	0.9908083063152344
HACD3	3.85369330589728	3.5550022565738897	-0.8903644225885551	-2.36169786689978	1.23518328363244	1.2540357162617	1.47001175961135	2.4216319997404905	-2.3666602450566296	-3.05377348779351	2.4082803277247	2.33917144562831	0.8952703824920791	0.0309094841798951	0.0337307226490731	0.008563400160583	0.0299256539654145	0.0344489173826065	0.383941948601254	0.5095961232945129	0.3467792746107075	0.4201661890057451	0.301584913346673	0.969224357473669
ZZEF1	3.23746279098314	4.357509175300811	-0.5899175360504411	-1.45710309742807	0.5037858037631929	-0.0801199751969576	-0.0511900793481422	5.433234864756759	-1.6366976101110402	-2.06807316035056	1.19157679023714	-0.167475864076025	-0.0472509224104776	5.52306454874532e-05	0.121208799228058	0.0551975599311523	0.250803094004701	0.869094117645867	0.9628980079429492	0.6467845712432728	0.496272618303641	0.7136741484880467	0.9564539457905764	0.9973421263540556
ENO1	7.03822545143695	4.80183654137336	0.8909890607696579	-0.6140027771691899	0.366703779202497	0.1624522872048559	2.55025785198838	6.961144890448471	3.19123078269852	-1.22099681401263	1.12120689770085	0.451253121053536	2.88476765779239	0.0001017646697152	0.0070273941789098	0.2398823130074689	0.2813425180451049	0.659900664231837	0.015512613388056	0.4215688814973438	0.7099452259498731	0.7320998952037199	0.8871454108985445	0.8002580386798832
MYDGF	8.95363751643678	8.34569380208273	0.307898647823003	-0.599594811445572	-0.0579210681675425	0.57327467452893	0.8052911641768008	19.7370771601769	1.611996625497	-1.6447061766523	-0.25025862300503	2.22024811987171	1.35929100609469	1.17338019807273e-12	0.126510508294228	0.119531230847745	0.8055723798404271	0.0411942368401712	0.192905971448971	0.654485808064927	0.5968319799638492	0.9566070112350894	0.3235338499911439	0.9256930899484972
TUBE1	2.863282344273029	2.919123487887	-0.266226738721404	0.241020224284076	-0.0168737594656184	-0.140710830509353	-0.0853511054222663	3.72305077885952	-0.7942040562716559	0.3635173764808521	-0.0423377477026699	-0.320946373696847	-0.0815217125484466	0.001850084935362	0.438698225760566	0.7209769218361931	0.966753301354619	0.752405062099969	0.936038137271871	0.8450059832895046	0.9338862591148176	0.993967390459298	0.9204462248170976	0.9973421263540556
ACTR6	3.1313994453243703	3.28687555620579	-0.249434426947961	-1.29403137846434	-0.116135758076029	-0.316529197638676	1.09944608678764	3.43951970295598	-0.615343700739171	-1.61704418482956	-0.236634441141406	-0.6060397874483741	0.885342110368952	0.0033672560833316	0.546981294331627	0.125411310608204	0.815943296821739	0.552989786518281	0.389084199051957	0.8817948796861027	0.6036534934968428	0.9598529043132312	0.8365434585916022	0.969224357473669
TIPIN	2.61555696891265	1.04192634046777	0.1312044008760609	-0.962425073885627	0.667593919967672	0.9088006836922	1.73664022623121	0.5910969243948859	0.180424354146927	-0.702966998997256	0.781933158010942	1.01128192059913	0.761385628554823	0.5799015134560229	0.8619642943924419	0.492698733082711	0.450872732795555	0.3477593272779479	0.471308372203511	0.9726186517353844	0.851904172976479	0.8306938908709065	0.713798430673227	0.969224357473669
SRI	5.80863477416307	6.030380221622679	0.446324568064417	0.289912919577831	-0.247228625762975	-0.1665601975896629	-0.456953444046546	9.20213000618925	1.5682515557837	0.513699766472718	-0.7153249167429692	-0.439486488647594	-0.509308440765745	8.623118441304789e-08	0.136385051600539	0.614482826387837	0.484716770634275	0.6661870892521329	0.617488056644969	0.6625539189207454	0.8937501195892621	0.8445445434068973	0.8899111472870223	0.9808847002454482
EIF4G3	2.78224009655115	4.2604965165559605	-0.621180642971959	-0.0894117788303019	0.5266299025731911	0.7340334194664491	-2.07651299868956	3.60904647211865	-1.22451604734438	-0.0918719119361121	0.877713738087056	1.07297687780491	-1.2914367226783998	0.0131105438288577	0.2416573965603039	0.928002226153485	0.3985075506506639	0.3036308384653839	0.230160079391753	0.7512820587752916	0.9852217005542496	0.7986754397839841	0.6778614146766311	0.952421559919406
NUP37	3.4792084944514703	2.5222356041074603	0.0632193620176869	-1.05287402682284	0.625766192533737	1.36548471063378	0.9614821356687808	2.3585734282476403	0.144426949785305	-1.3033282517950902	1.2352363466091598	2.49454418410588	0.698194190050067	0.0509533804885612	0.887594174996343	0.211438814470608	0.239439295290276	0.0305352354996552	0.502864804116856	0.9787009312754024	0.6851368872580345	0.705753917266183	0.2868490075590037	0.971389337561852
GTSE1	2.09882140487334	1.36690804748868	0.11323604980311	-2.41339146647533	2.0348797175838502	2.90189900476174	0.3391676132073339	0.6393783404155621	0.130421617010753	-1.5891022315828702	2.1026118990953098	2.68962910904257	0.122293702822666	0.54441482119337	0.8979613364338641	0.131842684912967	0.0546976961563448	0.0175221012929317	0.90554224248387	0.9795636117657036	0.6086571929820865	0.4752090043801945	0.2291057652161487	0.9946682126002004
TTC38	3.3238607600513	1.43396524812998	-0.0736569128686004	1.79650800349956	-0.607295229693881	-0.491928544969623	1.3337448507495	1.06218664195364	-0.158883912297742	2.21231050691234	-1.09927977715332	-0.7987483213651649	0.8021056670152441	0.320681266767228	0.87582618477609	0.0424207376166097	0.287941729987007	0.436258376667596	0.4414865108377729	0.97550242659069	0.466267922840306	0.7387456972496097	0.7745431143985649	0.969224357473669
ACAT1	4.776596743440001	4.35767121415192	0.175737080058906	-0.30496130940422	-0.225843480548144	0.256749620718624	0.7206571201013922	4.40928362319952	0.42416136746687	-0.368478334427101	-0.449271456286901	0.4813328958867	0.545071612339079	0.0004387048610222	0.677096095986204	0.7173465877796291	0.659261850001577	0.636796667067951	0.59322165903439	0.928675430288979	0.9317324883252328	0.9152683521916374	0.8763977703399335	0.9788902250531478
GRAMD4	2.02182545200122	2.5631314188639904	-0.231297000750823	-1.41095231170321	0.772242656145881	-0.635306006434616	0.5242802875897671	2.53316450083876	-0.545368107842791	-1.7426952846035302	1.5562488613053602	-1.1389689969388002	0.400739019688777	0.0331239346072391	0.5939423998553729	0.1010284930325309	0.143083863457612	0.275931350695909	0.696475206615634	0.8984759281541064	0.5673238636378853	0.6081007866897409	0.6546156050280934	0.9882696366134194
ZNF638	4.1246634772134	4.23030268283404	-0.6156812106675911	1.0269414506023	-0.102352457833362	-0.0364777011919357	-0.585743257789899	3.25209757516606	-1.28849852840819	1.1726247617739098	-0.180994488808355	-0.0562011108186651	-0.35493692197027	0.0111240772394361	0.2158960498527289	0.258298507732897	0.8588393472531709	0.955923158963355	0.7296389816442042	0.7326775001152391	0.7222694030935372	0.9712859321646676	0.98649800683707	0.9885608570206856
SLC25A40	2.03757647277026	2.5618918050836803	0.57912231888327	-0.13270532474745	0.625535937650533	0.363176237774019	-1.22956591923147	1.4908905163196695	1.05314877593585	-0.129976144896274	0.9369246709704808	0.4605686357494299	-0.596415245054607	0.165500727957231	0.30852216273682	0.898236035388078	0.362732873494726	0.651307077874826	0.561286462831616	0.7834026329115417	0.977342385959535	0.785092144775066	0.8841934177928986	0.9761813791158832
TIMM21	2.75219659304906	3.61862363010135	0.304837531069291	0.265719347808624	-0.238786627082154	-0.602193963333314	-1.10303342350699	2.2705542970439603	0.638674496838881	0.309927635423443	-0.419048841088794	-0.893344219196298	-0.57294255193139	0.0542190689736454	0.533100535932675	0.7610737363689158	0.680911758308885	0.3851720830576429	0.579182039242175	0.8777629780072091	0.9416301768594244	0.9223705082712628	0.7426663183629116	0.9771830061398834
ZNF37A	3.76728918044981	4.7334220308999	0.10413002638125	-1.57324764646744	0.7365914274383649	-0.525303111268381	0.1082095080225969	6.93345452308609	0.3420811189576889	-2.57760327947658	2.0428464449278	-1.31289038152228	0.11894526180369	3.36768192030929e-06	0.7367419317480959	0.0202400298349032	0.057901710768977	0.207739670181965	0.906799323844512	0.942588891053178	0.394648813481267	0.4818272910484051	0.5908126264543797	0.9946682126002004
MARK3	4.5399262522785895	2.61718376361726	0.0629001693381649	0.7414372503710991	0.660670447547984	1.05413164602318	0.940274059650686	2.23662411149092	0.175508852048154	1.08825427131109	1.43185577398545	2.09628815788595	0.6658934858302471	0.0484587624900065	0.863118665355658	0.293762812665258	0.171484478777504	0.0523843169430442	0.517149506007204	0.9733403153467348	0.7477971124746225	0.6335528210330261	0.3535263843362429	0.9739936039344996
SLC25A3	7.218995579214949	6.34235005290069	0.614922161082808	-1.08706449293453	-0.116059168510467	0.0289882198232362	1.68183585398237	10.7414427859516	2.68607353347763	-2.62385539547586	-0.4220320827953029	0.0935690822986285	2.21971606924747	1.36324536351053e-05	0.0164399566831635	0.018437668783008	0.6791515181068578	0.9267813543060772	0.0531077705460576	0.4676658058870816	0.3927894524874841	0.9213039034439852	0.9766975744145174	0.8801720933785159
FNDC3B	5.8313381673923095	5.57657452570523	-0.10750694077256	0.990406992908567	0.304193872107709	0.530407431904558	-0.742541014861576	5.82352305985867	-0.265811795958204	1.27295155944401	0.631225988756845	0.982388388501301	-0.5663006649874239	0.0003070084596136	0.7948351054561329	0.22138697076412	0.538514282701693	0.344303073761727	0.581642581416808	0.9563443102964104	0.6945418381677186	0.8663467791515558	0.7119019449744461	0.9775805830121944
FOSL2	2.53471256628919	2.91731383027063	0.68160903859611	1.6714794677358702	-0.0318155245925564	-0.7894367990478951	-1.6576750619755	2.10217230486174	1.14364575598918	1.39757043946676	-0.0442651072489427	-1.0129442610918	-0.897868876414818	0.0517254874797986	0.269593560731098	0.181320756256898	0.965240824630924	0.326160760199789	0.382567978406823	0.7672113850050888	0.6612014081103511	0.9937648485933268	0.6987737919719084	0.969224357473669
FRYL	3.68393846944846	5.25855096203796	-0.995089042519966	-0.0089941713143606	0.2525273006478	0.435912967730348	-1.72345948498432	5.9357596483925095	-2.6908182278706403	-0.012784128204852	0.5790130415719761	0.8638513990092379	-1.44944265933952	0.0007810569763963	0.0167382289388886	0.989967146059723	0.572972465631633	0.402430767277793	0.179996646012626	0.4676658058870816	0.9969813033696	0.8816854190562239	0.754282376696409	0.9256930899484972
TMEM131	3.09442638163163	2.76275289848773	0.3464819057581	-0.172826464916689	0.165780187425308	-0.830858876622542	0.7728303430448441	3.63546709526113	1.07279916127851	-0.266440586248623	0.429565338186582	-1.99428363598594	0.780626413915041	0.0022260172898558	0.299275973851007	0.793303130132676	0.673240700784788	0.0634490654728804	0.446418506843562	0.7802545338685996	0.9500881770031911	0.9201927068179072	0.3789652561135426	0.969224357473669
ACTB	10.0464890674294	6.96466980150854	0.8732681136689571	0.464317285816052	-0.4320680787616429	0.0173673414580134	2.9240209823562	6.84860737850238	2.73893780575558	0.846295231865466	-1.1377838119818402	0.0393934783845415	2.35270574142138	0.000253069144021	0.0156247991346872	0.411176710537423	0.272446969729206	0.969070605468612	0.0428276500005058	0.4676658058870816	0.8112477406908403	0.7254923536300322	0.98991677931557	0.8675076150306394
DLG1	3.4910664755172798	2.3028758719615	-0.2348862214343039	0.197682341171793	-0.370728101962361	-0.802192193212836	1.9976107076795104	2.352581187233	-0.623780234595687	0.280451138582698	-0.8318783687843141	-1.64765400336245	1.63608707083616	0.0421801854492061	0.54272485951311	0.7828013815005691	0.420228002405827	0.126817991242114	0.1297461058087199	0.8796973288872059	0.9465738029967582	0.8138864530382736	0.4933283941103834	0.9121067088181024
RAB7A	5.52519901323673	4.5282899505298895	0.370869251545585	0.280976271685911	-0.36311019945832	-0.7222733931568259	1.3523092680387	6.27220922792524	1.26661910037437	0.507359091112627	-1.03968264429941	-1.8842029950736696	1.44889558034734	0.0002128467327069	0.22779646351333	0.618977300712187	0.3173332627609569	0.0856333139844161	0.176079369102512	0.7439924929125378	0.8954185254757573	0.7529529196501354	0.4256493140945582	0.9256930899484972
BCAP29	3.59418147920577	3.21987673359641	-0.704097407069958	-0.299580716984114	-1.01031236712606	-0.5560151093595029	1.69344465971731	3.86265389259811	-2.07441523767742	-0.4597191040058529	-2.446180017954	-1.25138528568131	1.5823159792358898	0.0013780678812791	0.0545360979670659	0.651902797505768	0.0263735703343136	0.2287818666043999	0.133141391229946	0.5383449843646256	0.9062983112107916	0.410950632632453	0.6140939970914707	0.9135396719420456
SART3	3.3001171036159103	2.2843186126776804	-0.157902114300465	0.018509846684201	0.955225916013772	1.04644907899172	0.3264665387650639	2.69985953840421	-0.470347897742316	0.0304722442881242	2.50047909631933	2.45870792963081	0.301538840625932	0.0228944259432733	0.644744771455699	0.976071960902476	0.0256055028263245	0.0275303783051994	0.7683902291872801	0.917691192049776	0.9958115167598334	0.4052059728027192	0.2802451330042093	0.9885608570206856
ARHGAP15	4.28066580272171	2.23719443242534	-0.231398867284772	0.34790726349188	0.0962737064185448	0.720375603888336	1.91578114183826	2.71868356013728	-0.715631729180778	0.5692268465205871	0.253918634302418	1.78887645556722	1.81384701277129	0.0151794615203948	0.4845323648949889	0.577106669373588	0.802792615669789	0.0925819757913078	0.0884993011558	0.8622291514658295	0.8803142328851039	0.9559597513929112	0.4393671056105965	0.8955860684819491
EXOSC7	4.14785296805472	3.82184531407989	0.263353885702098	-0.8375330532222299	0.202043099698498	-0.241817880166148	0.9538408216928672	5.80519479079042	1.20878411307957	-2.00249620253307	0.7438789602481071	-0.7845419829899458	1.19574517846941	0.0001772418383772	0.2444591096231189	0.0625103765776189	0.467901327394507	0.44437941205344	0.255316700002422	0.7546166767980728	0.5150244646923	0.8383844231631168	0.7791213982563849	0.964806969173007
KIFAP3	2.90366759621988	1.5943831069339498	-0.248840379121087	-0.397615548648026	-0.112531075568149	0.693579214531115	1.80131037861377	1.3651760889602802	-0.6119457643324809	-0.5330343358941529	-0.231998960135785	1.26681049381085	1.27052936318895	0.2043819077096939	0.5491912934962789	0.601337126326564	0.8195526198311891	0.224110357661616	0.229569245398999	0.8827082733523187	0.8881930282251465	0.9611324283227652	0.6090332368476833	0.952421559919406
MKRN2	2.96515177398582	2.77511121731123	-0.51888410256331	-0.215953835775956	0.265270850253638	0.3508059254267969	0.333942014313462	2.94654853510184	-1.31400179217631	-0.288736577502589	0.5761753934228421	0.685902362515298	0.269410167829934	0.0156383490545398	0.212236882585233	0.7766022180501129	0.574005921579888	0.505060616816002	0.792333440802639	0.7301940372591419	0.9455074499585676	0.8817620826390319	0.810933083494583	0.9895413317154148
MCM6	2.32898455424376	0.955260345072692	0.9086917423437928	-0.827986989742804	0.667186976855278	0.6694900854476129	1.2550822138374098	0.444262791463113	1.1083103510211	-0.5456689712788669	0.6858747272255691	0.626365731961467	0.46376959970885	0.66836266906452	0.2844172373327019	0.592854482812969	0.503745963725755	0.541424385159814	0.652698654395723	0.7739795704002238	0.885537046845826	0.8543326185012464	0.8307420703905665	0.9852523414262436
REXO2	5.53286206821754	5.50322200790461	0.1020544094013549	-1.98106235387669	0.351258545209295	0.084462486901298	1.30156136532231	7.569795841731841	0.490917313149723	-5.1534773470092405	1.33273543647546	0.294622210629419	1.5155925998141202	3.62467491188728e-05	0.631466715713619	0.0001581495200796	0.202709867831879	0.772334112673538	0.154749828206525	0.9134087232626484	0.1312784788952101	0.6703552422670602	0.9260494310525056	0.924362259234114
RBM7	3.31669541921713	3.72216514454761	-0.121715996271698	1.37614137309005	-1.20564544650146	-0.519124095670143	-0.778734025984622	3.57442416141827	-0.302136078824604	1.7771161489266205	-2.38768889476109	-0.921993936536549	-0.585196023484296	0.0059574331100215	0.7665048310018492	0.0945813644330476	0.0311151081857075	0.372889439591331	0.5694183073400351	0.9495292793731428	0.5572458958374886	0.4221575822343167	0.7338046277819921	0.9766946277013134
BAZ2A	4.4152499924793	4.381121131569991	0.0046377639207978	0.599124392445739	0.40382742690434	-0.657638267394129	-0.173871445469288	5.672040213159	0.0139824780808417	0.9091161295203192	1.04575788610569	-1.50622854534715	-0.168477433706776	3.46750347937396e-05	0.9890168296617792	0.3767801421182679	0.311215314794645	0.151495661909729	0.8683190573876841	0.998154121056297	0.7961998328354326	0.7495177294585694	0.5314102713731796	0.9908083063152344
PTPN23	2.40498220602299	2.3446526626119	-0.5969964855443101	0.0889139447152276	0.9574160846650468	-0.0315035161019179	-0.0530994577175235	2.53609169802142	-1.9946343026485	0.158514305676644	2.54231566500493	-0.076613556951524	-0.0474054064354268	0.031505528196574	0.0646630661243289	0.876072095181254	0.0217384230468874	0.939880951775382	0.962980391314936	0.5568360460704261	0.9694573050100396	0.3884413715090584	0.979704700646	0.9973421263540556
MLH1	3.36023246657048	3.1835810385719103	0.402320653788462	-1.09649256263789	0.48243317999344	1.03299469680034	0.119313989461622	3.95645152576729	1.16511730841507	-1.58520903373689	1.15336326976435	2.3819443879231	0.11162974018905	0.0011310228088132	0.261048703697785	0.132482340184481	0.265700625979331	0.0299762367994957	0.912505400912857	0.7617837881985513	0.6086571929820865	0.7215688505298051	0.2857048575472274	0.9948820417869422
UNG	2.61136721301547	1.44175578702507	-0.443828004920331	0.362838472457077	0.100248594517574	-0.110555986553283	1.34888942354559	1.10259459329451	-0.8122951688792521	0.348391946736697	0.1570223876844479	-0.158309650488525	0.7859035474917242	0.286512365314283	0.428543147199491	0.732087708507914	0.8771915752736379	0.8761936571639809	0.443407887526166	0.8375486894431834	0.936493817089628	0.9742040222646008	0.9583591876495684	0.969224357473669
KLHL20	2.91945041963131	3.50077572009358	0.290913811122151	-0.361868562024386	-0.0758941336670486	-0.267774332357957	-0.374149295281452	4.36098904005974	0.988691364416958	-0.6262482100528941	-0.205285096679934	-0.648099293448079	-0.371204920617995	0.0022602882943368	0.3375641315413329	0.539999451214035	0.8402282351792769	0.5272662348925999	0.7178501448514101	0.7989751300880398	0.8704086342028019	0.965289886187969	0.8230885043825662	0.9885608570206856
SPAG5	1.98889697883192	1.84796800008375	-0.4721432613588329	-2.25606313021258	1.46251508510442	2.8394302035034595	0.0252645831688996	1.20351850802892	-0.7262567082403241	-1.96448983943021	2.01802743993212	3.49129610583621	0.0124656687059849	0.274966814337768	0.480580488859509	0.0677005915566039	0.0654207499125534	0.0038383336141739	0.9903576772876852	0.8618214001082429	0.5283539329088465	0.4921905008427423	0.1369055634024317	0.9988651924979056
ANKRD13A	3.54987727671582	4.37692270125812	-0.108010671727782	-0.349419425054518	1.08996224743864	0.260574827562486	-1.12629043845519	5.4388688052535406	-0.299040093249799	-0.480914837650612	2.57721800433144	0.542908820653582	-1.01211911048362	5.4622806638946e-05	0.768758697521616	0.637087317634172	0.020255842435951	0.594675514946282	0.326543076988071	0.9495631488386952	0.903566666982828	0.3845070551626865	0.8576815869490604	0.9656230005467156
TPD52	6.9117962316131605	7.2432495432502195	-0.0369856726745959	0.67360596399296	0.0369168390692102	0.253828913063298	-1.02310017521339	12.136625566417502	-0.13719334596267	1.27950484232602	0.113361738233226	0.68621300008276	-1.2054905163956102	1.7459169880501801e-09	0.8925895437762851	0.21896312292424	0.9111539904195708	0.502402610941999	0.2455402161724429	0.9792243257615176	0.6925362921445222	0.9823412370991566	0.8097860971776509	0.964806969173007
TRAF4	3.22521993060858	1.86884578536703	0.780092598206408	-1.3177618206418202	-0.171959273830628	-0.708154171244175	2.75353824985987	1.4167593361195	1.61180618193755	-1.48309760565382	-0.295621348235427	-1.1225589713768502	1.7198866187949602	0.1955125568408789	0.126916841170055	0.157544516281926	0.7718010662525309	0.283036354470653	0.118584809616456	0.6554737990519073	0.6359588762910108	0.9492020520366856	0.66059951829386	0.912045620138521
PAG1	3.1208251826755697	2.57783608309192	0.120850277639219	0.8746757677742	0.7930830572441371	0.642387874899196	-0.805446908425665	1.94532947114117	0.322038252287284	1.13817136901991	1.58973625999171	1.12634967358516	-0.518184052248286	0.0748867540114291	0.751997256831235	0.272694136479521	0.1318458062270719	0.277116213892782	0.611881033129943	0.9470772948972472	0.7306624429708639	0.5959822062670269	0.6554397631260127	0.9802935468242
GPATCH1	2.40041399489133	1.02031306689574	-0.1184518759817259	-0.303448818619091	0.5821656432087421	1.62181714748117	1.09621710120491	0.7945318796831271	-0.329151348286092	-0.4310805878484179	1.2398913306461798	3.08953959205858	0.7244905238636279	0.4464236702298839	0.747174841161723	0.672944087585011	0.234115376101846	0.0075874302499648	0.481143184715359	0.9470368510060648	0.9136373530792758	0.7001116991651083	0.1694463564946985	0.9695011939858058
ICAM3	6.61044912955513	7.486684600442389	0.267874948974854	1.37253122722748	-0.469573688117094	-1.12592247258097	-1.37693196094385	8.97620866856393	0.7110140365388241	1.810856573145	-1.02013185185566	-2.14314095791047	-1.14528324157544	1.2075100820977498e-07	0.4873121736029099	0.0889797197165154	0.322844020197086	0.0478190473361596	0.268934578419748	0.8625019300577963	0.5500838325873406	0.7567328092852795	0.3400367594516981	0.964806969173007
NT5C2	3.23963774831084	2.59125572307514	-0.172721312917091	0.825565583035118	-0.0910476431456024	0.470596313506957	0.041027806772587	2.49626988933887	-0.396936455068526	0.9718950616759408	-0.1752509967157069	0.8317370627461709	0.0294735816776809	0.0238525219384764	0.6966588241440329	0.345567451716729	0.863081046473705	0.417798343737824	0.9768514005540532	0.9331365297431664	0.7812448952011029	0.9715506662746534	0.7613496746714628	0.9974186080242972
MBNL3	2.13060537923841	2.7710727261282497	-0.9154120508573952	-0.6221085158323341	0.117342190323701	-0.0393142856581593	0.0581976948014176	2.3114393333651	-1.77123701918305	-0.636491100384179	0.194103361605767	-0.0573456275505642	0.0366887751751276	0.0473907728109916	0.105739922338899	0.534153948223525	0.849059239481886	0.955167963023452	0.971409960665198	0.6249263630268522	0.8681066505505842	0.9677526559724016	0.9863875447146732	0.9973421263540556
XAB2	3.59708839418148	3.4269003696391405	-0.318190542326667	1.36344855622258	-1.35740054043046	-0.1871843185012939	-0.2204408121288389	2.94419603770173	-0.787281696632573	1.84550740881199	-2.7521672622226103	-0.341388126227197	-0.154420113002543	0.0212818870447184	0.442783524643325	0.0839418104833451	0.0143535646968316	0.7375044826715341	0.8804939189711272	0.8457919986705955	0.5407478530073085	0.3447731536127685	0.9128579952926362	0.9917160539128748
ARHGEF1	4.000449871478089	2.5208935552068	0.505044272648021	0.6885693021463389	0.391833683381149	0.492574376455795	0.555824112337541	2.26740664748184	1.24614898493794	0.917443571641634	0.820260382932155	0.920612886437752	0.4046785937471249	0.0477927948417552	0.2308536494305269	0.372537025804093	0.425515174042234	0.373385992178584	0.6932635387970071	0.7467842715939431	0.793942493708502	0.8171432569186031	0.7338374880929741	0.986823823058958
STXBP2	4.808627545690901	2.55688442645903	0.238013040324538	2.5999020690623103	-0.0653051139546598	0.494868957914841	0.2034805674119899	2.04884489385979	0.519264625196658	3.14877928118076	-0.120370858695218	0.8240235630677589	0.129124495693376	0.0703275450590446	0.6107733941391079	0.0062258971091915	0.905882501198533	0.42462335116696	0.899472565893226	0.905157189179696	0.3272189298701816	0.9819519391403572	0.7665551244573965	0.9942616155178938
MAP2K7	3.36960102113719	1.66862283398379	1.41519036389653	0.984596963566392	1.35592310900017	-0.127729869948754	0.149509377231438	2.6584472319282	6.0982440497053005	2.19498868609471	4.6377201793974505	-0.4054013496511779	0.190057853811326	0.0237689925010326	1.57652836222245e-05	0.0434300806701432	0.0003585955538881	0.6913119938269849	0.8523641944516279	0.0239921341257553	0.4693196760812711	0.1187856548347159	0.8984379716839619	0.9908083063152344
DGKD	3.2459257665322703	4.70006899104705	-0.5058893000613329	0.0727872158693405	1.02463569836997	0.69404442527575	-2.27740028513464	4.38566549661927	-1.49308445234007	0.10535990424176	2.29878622847865	1.3791117318437702	-1.7187844962116998	0.001881754604555	0.155577581305413	0.9174034730334448	0.0355337619303698	0.186850433510315	0.1124261881423899	0.6793211186991632	0.9818109601814796	0.4348136234911666	0.5720738703137895	0.912045620138521
TOP2B	3.45124450104348	3.9465662994127	0.6684643619799201	0.8610851068006529	-1.97503898587519	-0.122336527663335	-0.824961743475418	3.29283880383164	1.6790724844274398	1.15452649458323	-3.98204666793545	-0.209207305181298	-0.568700070466345	0.0082010912805223	0.112920207733621	0.265760142484476	0.0010762256344901	0.8369318112028149	0.5794806119282291	0.6337696653714218	0.7262350492702442	0.1919218193414232	0.9469581723170768	0.9771830061398834
TM9SF3	4.76366851972947	4.5725820049654	0.5867146961551729	0.326350156655169	0.22962259944441	0.0690144310053824	-0.379519482307761	5.94406589312487	1.8021838705421496	0.4994841725662979	0.58824650785695	0.165047638410444	-0.37053609356795	2.0591790365746103e-05	0.0903860374996644	0.6242367674913989	0.564578753376987	0.8709737602902741	0.7158428040466429	0.5946772096612541	0.8982151687988322	0.8787497067374439	0.9570866791579132	0.9885608570206856
NFKB2	4.31844851178995	2.21222349590702	1.0312596677951802	1.5959635737668898	-0.114888863009978	-1.3167857399875	1.63609502015844	1.29467934627614	1.5721635900718602	1.29428422902525	-0.1482482665936099	-1.54148389001375	0.758946797556435	0.2259538906827689	0.137865152002665	0.2140329269534669	0.884383604332	0.151403448841972	0.4625052505962971	0.6646033412106167	0.6869366101975771	0.9765458765555824	0.5313085670161591	0.969224357473669
UBE2T	2.63062915767243	-0.2184084706958229	0.8277556977300892	-3.00550593178187	1.5832509781866595	2.2923753388595896	3.54868398214156	-0.133361623423848	1.31797615551273	-2.76715749088006	2.22816702807206	3.02083771978628	1.73073655069609	0.8984811608262651	0.2070946698509899	0.0137538468126883	0.0428477640858462	0.0103463011432554	0.126806024466915	0.7228851290934994	0.3695131049932083	0.4521686714854773	0.1942681939995372	0.912045620138521
PPP1R12B	2.4975200290164	3.39078118720234	0.335515815889655	1.08949731223379	0.6605451008748591	0.91959230721541	-2.92552199874128	2.64863154504478	0.708555532758504	1.16194100880568	1.10955923558444	1.3541673850035605	-1.74422011794022	0.0295758438088139	0.4888111094670599	0.2623006639458889	0.285713621373403	0.196162894000113	0.1099520127861719	0.8633141664494631	0.7230730682572418	0.7361346425895533	0.582471981757507	0.905887644166936
DNAJC10	5.054580230024111	5.41207318333125	0.202717938433516	-0.16585497032201	0.291270586080793	0.2439464945504	-0.57554734198084	6.1535993454143	0.525058493302854	-0.212626834379171	0.630849030659938	0.4816599844561889	-0.479952622123565	1.38774499314814e-05	0.6067423461642061	0.834303334961661	0.537047154617065	0.636569304904741	0.6377565203059781	0.904516630665366	0.9583625300710688	0.8663467791515558	0.8763024759664088	0.9852274234418807
GTF3C1	2.51797326944314	1.97532434106924	-0.4019285811249179	-0.6474587166361371	0.935878189254842	0.3654696265681599	0.7902456973322579	1.97799708353275	-1.00701376090652	-0.8853654385088541	2.03409282340007	0.7168899898852029	0.619863297700455	0.0892576984630568	0.330063737668324	0.389579859424782	0.0644771035007443	0.4867656450070179	0.5510938521221321	0.7953949629683661	0.8007682255777259	0.4921905008427423	0.8031282027480762	0.9758465375840206
IL4R	2.03228025224878	3.39704946807222	0.293977035374977	1.02542488582174	-1.3084951187393898	-0.852430435548722	-1.63904785445054	2.63731167041815	0.524366664218297	0.904022667063493	-1.85459587555377	-1.12322253571014	-0.941038548640332	0.0179270025884369	0.60721243015952	0.379393871637292	0.0821777114641714	0.277914758102859	0.360676988140432	0.9045297707356252	0.7963498750805352	0.5211367685262832	0.6565691219242447	0.9675909019695226
USP33	2.98069524667946	3.00929326401633	-0.429144577832293	-0.19395688486285	-0.089464367911452	-0.99454630796443	1.02752688402597	2.40883005487649	-0.8276001640439921	-0.1963668894081379	-0.146590066869897	-1.4450871700952	0.6366896189797371	0.0407791392882164	0.422318625756167	0.846954588850805	0.885765405958868	0.173447341950945	0.537771711748217	0.834800017115744	0.9619468168388374	0.9771564482071312	0.5579504580034867	0.974114642082804
SNRPA	4.52815991890491	2.86202328478746	-0.2908468471911989	-1.12201044748281	0.784051103730756	0.781792189788939	2.25539211785558	4.04183609100321	-1.01635518549467	-2.07843989622451	2.380359466082	2.23371797049817	2.5084830047157003	0.0009451701786669	0.3245837612145439	0.05412009931787	0.0300707310491062	0.0401280803920616	0.0232734440934319	0.7920495973653118	0.496272618303641	0.4201661890057451	0.3197108879220079	0.8348541940779913
EXOSC5	3.1771468626296904	3.94522962944843	0.252901208023217	-1.5990046773327602	0.603728287374574	0.253920374285612	-0.0605124105269074	3.02871545808074	0.526040804091184	-1.7019745226247	1.01573304272455	0.383188124815957	-0.0370997408202558	0.0171301521264979	0.6061416989435501	0.10837710738869	0.3272876212560819	0.7073904659265341	0.9711645776205492	0.9040640073592872	0.5840246345666339	0.758625709613539	0.903656905901112	0.9973421263540556
DYNC1I2	4.0030407257621405	3.90157596090909	-0.29919678483171	0.7763924806651479	-0.359143548725801	0.460608332841656	-0.3391603055791519	3.04801567671371	-0.653914694395896	0.9057307945181108	-0.6109632280559201	0.7361516134707321	-0.210653554975149	0.0129667826315759	0.522599611422627	0.3786876294428649	0.549929435486541	0.472506875529614	0.836610204636794	0.8742867445767694	0.7963498750805352	0.871661874086321	0.7959070077854412	0.9908083063152344
APBB1IP	3.74402351953246	2.3509249098453	0.264032351025022	0.6001421654410649	0.499933176847207	0.296603435363591	0.794831121665305	2.48360641695785	0.685336279974468	0.80308806934553	1.11017706303904	0.6125162035212239	0.648036225808972	0.0397183835038094	0.507541738485186	0.433743366774368	0.288359880323325	0.555076522008187	0.531129815368247	0.8672769329388673	0.8231311973306997	0.7388801184679106	0.8378101023572958	0.974114642082804
LRCH4	3.20076431879785	2.43335889145111	0.0962801243958769	-0.4478719304200759	0.156294779227384	-0.0831299415026095	1.21104928729123	1.51321425908168	0.1782087494804869	-0.4780632094461129	0.2368393626173789	-0.119521156766924	0.638924848396865	0.156825377852955	0.8609134275477299	0.639337532669291	0.81580281747328	0.9063505821353672	0.5334514436110449	0.9726186517353844	0.9047789628652044	0.9598529043132312	0.9704370503609332	0.974114642082804
FAM76B	2.43428642758088	1.21161446899398	-0.1761683360469069	-0.3449024646170219	0.495276101686427	-0.006402723295037	1.63282461132096	1.17416964163231	-0.4052343302880759	-0.416040995380549	0.977818620679849	-0.0116060429451244	1.2083525169653102	0.257508303745648	0.690672032405296	0.6829069242538001	0.3427181172899129	0.990883410043506	0.244468256238784	0.9317524111316516	0.9156875860993416	0.7717995253913235	0.9967782766450648	0.964806969173007
SIRT6	2.884100055385	2.0023264192416104	-0.983490485001205	-0.319931777454691	-1.00316733974363	-1.01548523292322	2.65459250738161	1.6808112239607098	-2.04465683468836	-0.348904905094711	-1.7525941382777102	-1.6352792975731998	1.76481443526683	0.1122136432285419	0.0577037021301303	0.73170987410255	0.0988089791337565	0.12150798919992	0.0966718691577846	0.5458543852610638	0.936493817089628	0.5418058988141523	0.4851679371545735	0.8955860684819491
POLD3	2.34612231995155	3.09495358111997	-0.265620042797878	-0.0423582742701149	0.531733404907704	1.48029104521482	-1.79611396343296	1.93850181550911	-0.4288050341020629	-0.0369521206875868	0.726403295247718	1.7859662536311298	-0.870396825059465	0.0905809467988511	0.673917110802954	0.970988157195663	0.479594453394041	0.0953636672970278	0.4048948385998	0.9277155342592752	0.995365895241462	0.842797720158004	0.4444011540063001	0.969224357473669
CAPZB	5.71243410283233	4.04796045426828	0.78589308665553	0.185643293586166	0.139921086601105	0.174562570743757	1.38540291020591	8.86826804394388	4.17259584427846	0.5107751171616219	0.6182158114871321	0.723992534238364	2.29536939721787	1.42119904895209e-07	0.000718527464884	0.61648354319564	0.545133654182839	0.4795232768606359	0.0355677375287506	0.2365247835584953	0.8939000601103733	0.8689836590334735	0.798871730455357	0.8602794120033653
GPR137B	2.04593975730571	2.67815227749985	-0.0368580767477432	-0.6902145135697622	0.535683989397693	-0.909993985442615	0.131033591609139	1.95754074512954	-0.0730879636845627	-0.720064152146144	0.863923492008881	-1.32305108594627	0.0775922654599715	0.0817252638290265	0.942642304795237	0.4818899345344919	0.401315878998611	0.205956502399586	0.939534410653234	0.9889929098161412	0.848463729982095	0.7994196329128476	0.5898078895785893	0.9973421263540556
JADE1	3.5175373239708296	4.17363513341762	-0.276389050309695	0.462940262491192	0.2056820129904469	-0.6958848419604039	-0.7489187435373279	5.54464851285227	-0.8663127568180791	0.744044907286413	0.5455170162382621	-1.60991434602104	-0.7475262778732559	0.0006951830135093	0.400899962324195	0.468131407006349	0.595514348909826	0.132370250771752	0.471300714965816	0.8231597322923737	0.842245501374613	0.8919822862048002	0.5031943213142662	0.969224357473669
SLC25A43	2.0553238880996902	2.25105950769976	-0.053045046168549	-0.263472368113521	-0.917852091637331	-1.2353597134406202	0.900489574866763	1.6654605133571398	-0.0929864257869978	-0.2326911394957639	-1.30206590673879	-1.64787561095685	0.513670979369461	0.115276264598286	0.9270687413983828	0.818951694386834	0.2113275148397169	0.118872846787789	0.614502504014714	0.986594459999832	0.9561404954337032	0.6770960463201731	0.4809162445809931	0.9808076173193266
UBE2A	5.094550534694481	3.9772160263258	-0.139925577229772	-1.10977167665944	-0.321495448571123	0.0657765206797309	2.38360415336326	6.56728265294608	-0.577544647839909	-2.38206268936439	-1.10457321095099	0.21453447697556	3.08961979015803	6.48011809503356e-06	0.57161023036777	0.0299691947921296	0.2856792418311419	0.832840666518718	0.0070310790434769	0.888485883948248	0.4359957866714021	0.7361346425895533	0.9453434547637204	0.7554106341722931
ITGA8	3.56965774441726	6.79221972131144	-0.436400278533909	2.27641560697916	-1.48886192667701	-2.09610725187294	-3.63834742655113	4.5939591440418	-0.809904448357853	2.07106482849749	-2.13231705572094	-2.3955318324022405	-1.94880495944316	0.0011447630145905	0.429980036994339	0.0549953579461572	0.0494056172649653	0.0294401342077937	0.0733863341895308	0.8389204525203654	0.496272618303641	0.470915984559126	0.28435382820176	0.8878615689448411
CST7	3.1293261500423	-0.472926675046715	1.3406484835625	1.82233322592361	-1.89999505411257	-2.07547936913819	4.04297321347716	-0.252800474267291	1.81832138062807	1.25549053300008	-1.99191467538403	-2.21918156054802	1.70930916368845	0.8036415656181791	0.0877847631328815	0.227327327072581	0.0637315997798988	0.0412797692329246	0.106714130873867	0.5918247251663856	0.6996756919317655	0.4921905008427423	0.3238192206751155	0.905887644166936
PIAS2	2.61075140523067	3.6005926247449302	0.0202982595886489	-0.211002726397245	0.4955391123024029	-0.8812293428576429	-0.879346643420759	2.4616486628306	0.0319852914485652	-0.166693859461071	0.6619146674921329	-1.04626844242725	-0.458693431057152	0.0255692791006653	0.974879386160724	0.8696993643919291	0.517446522402477	0.310986744559623	0.652623628596715	0.995994426364913	0.9683984368084994	0.8603790761781269	0.6847139025246445	0.9852523414262436
ARAF	3.60839258933746	2.1486898897392903	0.5854219997934821	1.8211395289445904	-0.618998138731839	0.7622938511004491	-0.1463571676845319	1.77883616048737	1.1751812757593998	1.83786366081175	-1.0129437936772	1.20417086534716	-0.0904212419075392	0.0942697051158153	0.257114927530784	0.0847233589126859	0.326160976676522	0.24603570556755	0.929074770558265	0.7617837881985513	0.542083668695197	0.7586223689517678	0.6306309045231322	0.9973421263540556
MCCC1	2.50129528991311	1.87994773634298	0.2297178929806219	-0.4048343753149149	-0.0144760930879654	0.7713172678313571	0.5678899481746129	1.73213357688023	0.50552024378823	-0.455811811062617	-0.0263017726031363	1.34597577289279	0.398895123853008	0.102479679526178	0.6200861862306141	0.6546506995509399	0.9793418975413052	0.197072966687947	0.6952437871797879	0.9083739322417064	0.907349049423138	0.9975871113843884	0.5829952013263717	0.987708386143592
LAMP3	2.14844180209458	0.5402592284661141	0.1814410676852099	0.867733004079946	-0.73708415232725	-0.136524713982552	1.39605953253275	0.390757246208171	0.308144861109853	0.769240747062376	-1.03802827854736	-0.180164452761878	0.755775871167693	0.7011305503468449	0.761947521669509	0.452957356324823	0.314690611101114	0.859285569983364	0.46076635435193	0.9484941388265292	0.8343903114502063	0.7512486533047993	0.9540816576079284	0.969224357473669
ACER3	2.33411475743683	3.4036996594335096	-0.8330490212410179	0.0184903881321048	0.131929548145312	0.419124036600671	-1.22168500120838	2.58470859323652	-1.49901281199113	0.0177092520707591	0.201979412990799	0.560306823213214	-0.697229685942931	0.0343839873983572	0.155361364768456	0.986102168814314	0.843122124166279	0.584506464226468	0.501395123737135	0.6793211186991632	0.9967329892057784	0.9663993276652726	0.8531390105132848	0.9712150073449992
UBE2K	4.76147305826111	4.257726985363741	-0.1600198667632009	0.0912673041701768	-0.652528770742147	0.146459971584756	0.8314985841644271	4.02226908646252	-0.378419997448485	0.115242285041092	-1.29051340349057	0.267365795785661	0.610791788241579	0.0032088839437417	0.7118727808436608	0.909740389808694	0.218236852684933	0.7941730993044391	0.554088505113667	0.9356123823934464	0.9796956597880866	0.6859729273695411	0.9320425723517202	0.9761493614109384
PIK3C3	2.4527515357996204	2.36981990965918	-0.273828823621329	-0.2327499784531689	1.10698432458289	1.25227183269302	-0.685354552865796	1.76382662649573	-0.490093942704989	-0.222124520627185	1.71075272272605	1.72326188408265	-0.387464728013909	0.112158061568172	0.6312417396057951	0.8270852380781841	0.110263316172291	0.1070035821840869	0.705670856259007	0.9134087232626484	0.95771874580321	0.5602750918025537	0.466072431194645	0.9885608570206856
N4BP2	3.4442376868573303	3.4703852512323	-0.201055491361461	1.2798702497483	-0.0019727044809028	-1.01591312089327	-0.288537708989315	3.59150948355989	-0.4948578415205479	1.59246377148417	-0.004143682425072	-1.89213222239317	-0.2250155741318399	0.0024426366914744	0.627426851877533	0.130841840814282	0.996745054280905	0.076712671489675	0.8248158301412529	0.9119005064720296	0.6086571929820865	0.9997917692684236	0.4058304770406851	0.9906491090060164
TIGAR	2.48372780204243	2.22501102629775	-1.16513775505584	-0.3347801937869999	-0.6636086875207811	0.7172731644414	0.951239387424512	2.385500386479	-2.94715086716137	-0.4506711673897829	-1.42692335650527	1.3843844139481398	0.770088504719761	0.0297652409977305	0.0094664773825883	0.6582738078658821	0.172825628871701	0.185246041153028	0.452468450127562	0.4436078040361355	0.9089967378702228	0.6360624011396622	0.5698736365857126	0.969224357473669
TULP3	2.19050592407546	2.66672347173671	-0.8001070407978399	-0.558025713913513	0.3045891534483679	0.3365602925125169	-0.200052846970943	2.1582556080088	-1.4913271329533602	-0.5478327537480301	0.4900435025144529	0.475354753924441	-0.120397573856526	0.0667258506462406	0.16369788399196	0.591820671915283	0.632885350783264	0.642755742337964	0.9065575747146892	0.6840354192188401	0.885537046845826	0.9064671493531709	0.879383081103978	0.9946682126002004
PPP2R5C	5.31632655653214	5.74829561093742	0.278468944857038	1.24583680860018	0.0635830437424836	0.0257019372850763	-1.53820993562449	6.85957683731255	0.779387469885943	1.7622130904319098	0.147664505870378	0.0530780267442184	-1.32996803092724	0.0125380702771567	0.456302050694913	0.0972175674606328	0.8870295604064301	0.9594459159701008	0.236590170375384	0.8499579814147797	0.5608533756870834	0.9777055128309962	0.9874390522658804	0.9575819351496592
GNB1	4.58834193866578	4.799109806729731	-0.188332554866706	-0.526115160788536	0.5503582300752671	-0.54852341560957	0.287040258587441	4.49112992410879	-0.502296157752793	-0.7289678769452909	1.15510413896878	-1.07031832157121	0.216802275320719	0.0014419195834456	0.622332239603814	0.476558548316935	0.266198090938726	0.3013357977238419	0.83225935140128	0.9099304531340954	0.8467569206265885	0.7220720663446683	0.6763282507438764	0.9908083063152344
MLLT10	2.98990642872486	2.335734672239	0.187008351057807	1.15247791286416	0.9288347658858372	0.6305547579014661	-0.8607425978169	2.04229044088282	0.408198232074525	1.3301494640975902	1.725122805168	1.03958415310226	-0.574627036543687	0.0708526647511071	0.688675927147937	0.202182496578212	0.1077734657979209	0.316431969095886	0.5763703634885761	0.9317524111316516	0.6777388736114165	0.5566060611995568	0.6876332191683597	0.9769226883700544
P2RY10	3.71032281641197	3.2671989399944104	0.8570996011191049	1.41817334636201	-0.9027442620983492	-0.394704924077161	-0.506777045588813	1.93388428333047	1.44458678186378	1.3066875372619098	-1.24940776898044	-0.490249868310715	-0.245734346803336	0.0986604965801491	0.167974512461068	0.210098364623992	0.230535718696637	0.631765357544827	0.811539949365813	0.6896050155658007	0.6851368872580345	0.6961050421359102	0.8739755921585566	0.9895413317154148
ITM2A	4.31302904087979	4.20209155394597	0.111986988876731	0.0733653450969797	-0.698596223907728	-1.1253958232092098	1.03642701203139	3.5072804148379904	0.233477275009416	0.0792588066001756	-1.20700301749372	-1.75080734974435	0.6751939577565661	0.0070660020197742	0.818892374483282	0.9378403802541808	0.248909510985558	0.1073817248078019	0.513498539232047	0.962024000277037	0.9875677703565025	0.7126666452228236	0.4664099107134423	0.9733728544539058
NRDC	5.56685329778771	5.15126012015487	-0.4338567362962439	0.8840862945126391	-0.1112767330042149	0.812515038482109	-0.312102487555745	6.68532661653136	-1.35659505720925	1.43173693578145	-0.289637328730007	1.91347118403547	-0.296833920071068	5.23694626034401e-06	0.1937438951828569	0.1714641032666009	0.775813391368103	0.0737525809164018	0.7704120849169359	0.7151121972926748	0.6493827825618134	0.9500774938606386	0.3973170377460941	0.9885608570206856
VDAC3	5.26850018480829	3.40922625283004	0.45225387351421	-0.9542642860778492	0.237482411451003	0.297247949797538	2.50476253150757	4.95791346272908	1.7203181382529598	-2.01076891767832	0.775204803178615	0.8978014358288409	2.93219518345338	0.0009432031114582	0.106795233108325	0.0617019501569882	0.45144732911804	0.387400574516945	0.0150154140036659	0.625258595852664	0.5142100543139533	0.8314711841241795	0.7443928126923876	0.7971264259736821
PCM1	4.64309603526881	4.26721522188022	-0.341796811769771	0.285503171288161	0.6296762815722329	0.635687404801209	-0.285430874260348	3.4073738869044	-0.93978478973917	0.4003824002199549	1.32685122696164	1.2270417213836498	-0.191013011831392	0.0070427924280038	0.3634257399771289	0.6945998861230971	0.203364172887671	0.2379204334454349	0.851566977383626	0.808923059821313	0.921101487721685	0.6704543181312645	0.624836476118271	0.9908083063152344
TNRC6C	2.15259344542444	2.67293314783883	0.348060106708734	0.12741460602639	-0.2917201502649519	-0.6334979435867021	-0.4303803997019539	2.06806369610124	0.632895979880918	0.117850367946099	-0.4397703944657299	-0.8734515286184871	-0.252927043263205	0.0730143011725493	0.538988106114738	0.907697666757953	0.667374841370244	0.402834061962705	0.805243918739077	0.878590052537099	0.9794596307216816	0.9178791499550684	0.754282376696409	0.9895413317154148
CBFA2T2	2.84582239663218	2.24117163697345	-0.547321281172857	-1.1056308893775	0.222607718362525	-0.938392253667169	2.2909146671222795	2.0740053903450804	-1.21746190525827	-1.27828434925603	0.4240247759104439	-1.6301922110216298	1.66047024688472	0.0545786242309155	0.241080304977245	0.2193823050428119	0.6771936663701379	0.122586307555827	0.1162872638053909	0.7512820587752916	0.6929020502753083	0.9213039034439852	0.4875186847070888	0.912045620138521
ITCH	3.9472149730264094	2.7028104115317406	-0.829734415534587	-0.8133277976928149	0.541144648047276	0.945492022691385	1.75225529298673	2.06809190885306	-2.08691461764943	-1.1123083800493	1.14519520610863	1.75813189531203	1.12955090327142	0.0660393829306696	0.0540919009770547	0.2825956795904489	0.268973997170071	0.0978480613680834	0.281557136328831	0.5383449843646256	0.7393642264585644	0.7248716238473925	0.4500750799650033	0.964806969173007
TP53INP2	1.6661160598824098	2.8616001344117006	-0.389959040852044	0.0614380000956654	0.284133200556838	-0.274345582803906	-1.29817889395073	2.7459185875673504	-0.997716300374816	0.0849689922249116	0.608116580774672	-0.505493767957465	-0.979413556229092	0.0330900946115605	0.333294089758408	0.9333480623645212	0.5528193968715239	0.6210886675212429	0.355363515781222	0.7964779116395012	0.986821892986834	0.871661874086321	0.8711006150837906	0.9666546168375376
SDF4	6.271913925271339	5.27440181835389	0.122195371312643	-0.4443769417768939	-0.3736334258325099	-0.4143391348328499	1.90291400812322	6.12284516947244	0.3503022065053239	-0.691201870763759	-0.904699216997138	-0.90829681776983	1.70892665186988	0.0003935904813726	0.731805913839048	0.49960514203232	0.3819549504800479	0.3822498139844289	0.11925130059254	0.941193778460119	0.8541225681262672	0.7910043512352616	0.7404352976806405	0.912045620138521
TP73	2.33789001833354	2.09311412476896	0.0354461455294379	-0.957929386453182	0.0867756210303523	0.4357041656402849	0.669900763804707	1.17403523178476	0.0492239763032645	-0.7153188270275691	0.1013559832357169	0.4609999781294029	0.2911212939835589	0.276010235531617	0.961417191886936	0.48500771668428	0.9207570184548172	0.6527119984412679	0.777052742111444	0.9931062604803208	0.849531068682939	0.9832361078427532	0.8849319635356262	0.9885608570206856
TOLLIP	4.0505617937847	2.78502073047589	0.603788368838215	0.39768503852406	-0.0461596714686365	-0.6250334967660021	1.31516035132102	4.77110626030014	2.5502763842487903	0.8444885779501429	-0.162152414720618	-2.08830327758508	1.74810900700136	0.0002082484439349	0.0213912998962781	0.4108463102755689	0.8732159406775559	0.0531128282141177	0.0996036498277524	0.4676658058870816	0.8111216560272909	0.9735794676816318	0.356588117257484	0.8955860684819491
UBE2D4	2.7076469264845096	1.66387111428073	-0.0239532884002997	0.115952570379653	-0.949997405287278	-0.8429224248022079	1.86396820235244	1.02346488805278	-0.0368365548396284	0.0939666446956946	-1.21091080143413	-1.00168577825953	0.910197606135626	0.3320803387734	0.9711520429762142	0.926330131034879	0.246572657188197	0.338817448788423	0.3820422099322879	0.9955954362678106	0.9846103319064186	0.711542070081962	0.7076266372620647	0.969224357473669
THOC1	2.72389656785082	4.3343615495976	-0.292614405136598	-0.9912688528248492	0.6763986582765821	0.963435941867148	-1.75643518612113	3.7444091616721296	-0.611089594311083	-1.08524882840925	1.18735014534181	1.49680725253521	-1.14454281425246	0.0129078812506029	0.550407453487214	0.294738207352548	0.257955215402906	0.158304548952096	0.2875588060671389	0.8841283274285486	0.749444325072714	0.7160604951395063	0.537443105293644	0.964806969173007
FKBP7	3.0846484676775403	3.38754213505706	0.149505346344302	0.8473987238940771	-0.14369860513256	0.0817071261539608	-1.05320923678383	2.70492874670048	0.30189839206999	0.876026912279218	-0.2298208342061949	0.118826434951246	-0.640186760160861	0.0295472935138031	0.766656946697146	0.393977667310825	0.821738720997016	0.907248228239257	0.535807463968132	0.9495292793731428	0.8025587342206191	0.961441196661038	0.970849431240595	0.974114642082804
XRCC5	5.996359584500719	5.93936866952276	0.3799775354476	-1.1266481021871395	0.244334294445112	0.8913118495882	0.243430046836976	6.53562807929546	1.16464861869289	-1.85717933776267	0.616425701219093	1.99500827631507	0.213471521509456	0.0001527245475218	0.261235941557766	0.0817909605866184	0.546634628755147	0.0642263385203936	0.8351175164137771	0.7617837881985513	0.5360326157417439	0.8699275718375542	0.3805799006109252	0.9908083063152344
LXN	2.1185574895352097	3.39936504646838	0.416171163489359	-1.6229879588312	-0.125751060952054	-0.286109819495319	-0.340804523590227	2.42720481096433	0.708123056741654	-1.40091425220819	-0.174397390736959	-0.371830890844892	-0.189874839674342	0.0436063944758847	0.492041257859047	0.181198715580807	0.8642230834830931	0.7181761139659392	0.853432329214083	0.8638688041546402	0.6612014081103511	0.9719881693008546	0.9065865058407824	0.9908083063152344
SP140	4.74531664133128	4.70270682817835	-0.0610403997043509	-1.97488731158413	1.922207277578	2.0533472939248703	-0.113485645142919	3.64883647719114	-0.160960163258813	-2.67237343663552	3.93045031685467	3.8747722361473502	-0.0752284216144533	0.0042241729097208	0.8743460582242709	0.0171269832022835	0.0012170123577251	0.0013808892725395	0.94113778245246	0.9750354518354688	0.3927894524874841	0.1919218193414232	0.0977303306961088	0.9973421263540556
MKNK1	3.0483630910108594	2.52617393247585	-0.2246944722996089	-0.414737824040548	-0.174648693138085	-0.286348930438788	1.3130094595785	3.13226426679654	-0.671649170038926	-0.632941738921446	-0.437957931983736	-0.6716673026440839	1.25518280526333	0.0064300284669526	0.511389019770646	0.535714020585973	0.667271757614483	0.511377774339867	0.227436107811228	0.8689045663427184	0.868455414697269	0.9178756280171504	0.8148424326170739	0.9518532797217992
REXO1	2.19175306874396	2.2240441420003303	-0.391918313373734	-1.01030036169579	-0.4720221396675179	-0.870370220938607	1.5861092154567098	2.11917421750618	-0.893837823849038	-1.17700234997353	-0.8915500874453179	-1.53513665849724	1.18135509573834	0.050070080406471	0.384656827260017	0.25640795072585	0.385845702337637	0.144286780989435	0.254724124302999	0.8185274970196261	0.7222694030935372	0.7928362077902592	0.5233441059113575	0.964806969173007
SAR1A	5.50308393182019	4.61921350112258	-0.443360570540132	-0.985273076045262	0.0042648344415291	0.3174853103109279	1.92189765656624	3.96801224542624	-1.1662897381356598	-1.45292246156404	0.0092912541888811	0.6169948228860921	1.35634400739596	0.0062601944818974	0.261857497754114	0.16660117716803	0.992701819008348	0.545922390509298	0.2089590563254299	0.7619569190544343	0.6457768406661517	0.999592580457806	0.8323394504247229	0.9370594529825512
SENP1	1.78211304626122	1.64285125840894	-1.04401253601615	-1.05676209421134	0.6688722188026529	0.34506015307376	1.01425959823689	1.21456636201453	-1.94735030900166	-1.11376469322292	1.09893414375799	0.487652157350238	0.583145066191243	0.268214757644156	0.0697228157504379	0.282304343943516	0.290934783366993	0.63323973289291	0.5757499070680739	0.5694445712139968	0.7393642264585644	0.7401170238491566	0.8747521938041091	0.9766946277013134
CIC	2.3989788547525097	3.25202865702099	0.561007892288468	-0.41860738111318	1.26431902444864	0.7128026508468092	-1.86140798368709	3.2736924696841	1.26975446560892	-0.4637449891061639	2.41019823747378	1.23743710160937	-1.37151205225563	0.0047767589740247	0.22232955921544	0.649076901888173	0.0283379165697868	0.2337781375316039	0.1891441001354989	0.7385680205625182	0.9062983112107916	0.4167827101410891	0.6185472904939927	0.9256930899484972
FDFT1	4.61551688432171	3.33600399510764	-0.240292485096496	-0.7504311175997821	0.438103574503826	0.243887107012283	2.0027687498950497	3.9308271235719694	-0.708718919486497	-1.18095703123534	1.11820447315189	0.579826683468646	1.8692314799265	0.0028928434485634	0.492814872504821	0.2552655686744789	0.282632122140233	0.57308050087164	0.0872718306152319	0.8638688041546402	0.7216955897653006	0.7327671673454029	0.8463034634988201	0.8955860684819491
PAFAH1B3	3.87361182175264	2.75373075038151	0.306262618952375	-1.8823265180449096	0.3915580831718719	0.619878308139325	2.13038341154535	2.22272578129156	0.702175274447895	-2.38672507844134	0.763201094566165	1.10189880004669	1.41515334877912	0.0542366089372266	0.492706422433034	0.0297028491990852	0.457150280973946	0.2888001584144299	0.187661448323821	0.8638688041546402	0.4359957866714021	0.8340661269493101	0.6648432404803486	0.9256930899484972
KIF22	4.61190510445306	5.65387623413761	0.0157743587025176	-0.3176298305451649	0.311374934467831	-0.203201767530148	-0.869579077843127	6.160353181742701	0.0386192230552731	-0.379927801751565	0.6374739050119139	-0.3713799823717629	-0.6874087141181441	1.37034073902585e-05	0.969671742847912	0.7089948806254249	0.53283313435701	0.7152264498294209	0.501668896409663	0.9951750796835208	0.926553922282919	0.8635250320105219	0.906325470869864	0.9712150073449992
LRRC16A	3.60123857596406	4.10108370151396	-0.946472689160844	2.4869952646402003	-0.8925603704957309	-0.219213876229495	-1.6375042596016598	4.150785912176991	-2.20518523073002	2.9710183720135803	-1.74510918402914	-0.369444817356092	-1.1745123060971	0.0007520947153988	0.0424175596741309	0.0090075807886441	0.100138266367274	0.7166401445569229	0.2573750066838219	0.5265336824575113	0.3473096079107642	0.5428330751712996	0.906325470869864	0.964806969173007
PGM1	3.50769405089059	3.35605298254484	0.262042929505571	0.62007892526953	-0.954104572605788	-1.20101139584453	0.677646177896498	2.3818465867217995	0.4863014445710759	0.614276736295503	-1.45955832721768	-1.6080619768322502	0.387814454580984	0.0425226407595248	0.6333831066648791	0.547703010520869	0.165598967795888	0.130709331778722	0.7055801331855379	0.9134876475453282	0.8721845443176167	0.6295486476289295	0.5016276835300535	0.9885608570206856
DDX1	4.38044882335976	4.13715091617361	0.149542808519543	-0.138265328421489	0.2744545474798289	0.663488054497395	-0.0997802042431054	4.025730701415879	0.43793587937516	-0.215624346341764	0.638944868642764	1.38395099096609	-0.0792031060093571	0.0047387274412137	0.667654088051819	0.8321517959544741	0.531907441232358	0.185461032676358	0.938404977449795	0.926229306945869	0.9580222344712678	0.8635250320105219	0.5698736365857126	0.9973421263540556
DNM2	4.28538005230818	2.0066075529105403	0.701395063809419	-1.38091718597895	1.36523856715584	1.20677986637078	2.3703542952849	1.6683733479313505	1.46472966468692	-1.56155447959234	2.48454772988529	2.09668796313639	1.58701534719251	0.124817691096217	0.165209437094242	0.1380665870810559	0.026222446160432	0.0577876422294046	0.139087495689371	0.6860060800852767	0.6119834983675351	0.4099951299501791	0.3649093784209498	0.915650990006955
[truncated: 8,248 more rows]
