# Supplementary material for: An integrated cell atlas of the lung in health and disease
Source: Nat Med. 2023 Jun 8;29(6):1563–77. doi: 10.1038/s41591-023-02327-2 (PMC10287567; doi:10.1038/s41591-023-02327-2)
Supplement: Supplementary file 5 — Gene set enrichment analysis results for modeling the effects of demographic variables on cell type-specific gene expression. [file 41591_2023_2327_MOESM5_ESM.zip]

Archive with 241 entries (240 files):
- SuppT_X_covariate_modeling_gene_set_enrichment/
- SuppT_X_covariate_modeling_gene_set_enrichment/EC_venous-BMI-GO_BP-Total.tsv
- __MACOSX/SuppT_X_covariate_modeling_gene_set_enrichment/._EC_venous-BMI-GO_BP-Total.tsv
- SuppT_X_covariate_modeling_gene_set_enrichment/Interstitial_Mph_perivascular-age-GO_BP-Total.tsv
- __MACOSX/SuppT_X_covariate_modeling_gene_set_enrichment/._Interstitial_Mph_perivascular-age-GO_BP-Total.tsv
- SuppT_X_covariate_modeling_gene_set_enrichment/T_cell_lineage-sexfemale-GO_BP-Total.tsv
- __MACOSX/SuppT_X_covariate_modeling_gene_set_enrichment/._T_cell_lineage-sexfemale-GO_BP-Total.tsv
- SuppT_X_covariate_modeling_gene_set_enrichment/Secretory-BMI-GO_BP-Total.tsv
- __MACOSX/SuppT_X_covariate_modeling_gene_set_enrichment/._Secretory-BMI-GO_BP-Total.tsv
- SuppT_X_covariate_modeling_gene_set_enrichment/EC_arterial-BMI-GO_BP-Total.tsv
- __MACOSX/SuppT_X_covariate_modeling_gene_set_enrichment/._EC_arterial-BMI-GO_BP-Total.tsv
- SuppT_X_covariate_modeling_gene_set_enrichment/Secretory-anatomical_region_ccf_score-GO_BP-Total.tsv
- __MACOSX/SuppT_X_covariate_modeling_gene_set_enrichment/._Secretory-anatomical_region_ccf_score-GO_BP-Total.tsv
- SuppT_X_covariate_modeling_gene_set_enrichment/EC_arterial-sexfemale-GO_BP-Total.tsv
- __MACOSX/SuppT_X_covariate_modeling_gene_set_enrichment/._EC_arterial-sexfemale-GO_BP-Total.tsv
- SuppT_X_covariate_modeling_gene_set_enrichment/EC_venous-smoking_status_num-GO_BP-Total.tsv
- __MACOSX/SuppT_X_covariate_modeling_gene_set_enrichment/._EC_venous-smoking_status_num-GO_BP-Total.tsv
- SuppT_X_covariate_modeling_gene_set_enrichment/Plasmacytoid_DCs-BMI-GO_BP-Total.tsv
- __MACOSX/SuppT_X_covariate_modeling_gene_set_enrichment/._Plasmacytoid_DCs-BMI-GO_BP-Total.tsv
- SuppT_X_covariate_modeling_gene_set_enrichment/Peribronchial_fibroblasts-smoking_status_num-GO_BP-Total.tsv
- __MACOSX/SuppT_X_covariate_modeling_gene_set_enrichment/._Peribronchial_fibroblasts-smoking_status_num-GO_BP-Total.tsv
- SuppT_X_covariate_modeling_gene_set_enrichment/Ionocyte-nose-GO_BP-Total.tsv
- __MACOSX/SuppT_X_covariate_modeling_gene_set_enrichment/._Ionocyte-nose-GO_BP-Total.tsv
- SuppT_X_covariate_modeling_gene_set_enrichment/T_cell_lineage-smoking_status_num-GO_BP-Total.tsv
- __MACOSX/SuppT_X_covariate_modeling_gene_set_enrichment/._T_cell_lineage-smoking_status_num-GO_BP-Total.tsv
- SuppT_X_covariate_modeling_gene_set_enrichment/Alveolar_macrophages-BMI-GO_BP-Total.tsv
- __MACOSX/SuppT_X_covariate_modeling_gene_set_enrichment/._Alveolar_macrophages-BMI-GO_BP-Total.tsv
- SuppT_X_covariate_modeling_gene_set_enrichment/Alveolar_macrophages-sexfemale-GO_BP-Total.tsv
- __MACOSX/SuppT_X_covariate_modeling_gene_set_enrichment/._Alveolar_macrophages-sexfemale-GO_BP-Total.tsv
- SuppT_X_covariate_modeling_gene_set_enrichment/Monocyte-derived_Mph-age-GO_BP-Total.tsv
- __MACOSX/SuppT_X_covariate_modeling_gene_set_enrichment/._Monocyte-derived_Mph-age-GO_BP-Total.tsv
- SuppT_X_covariate_modeling_gene_set_enrichment/Lymphatic_EC-smoking_status_num-GO_BP-Total.tsv
- __MACOSX/SuppT_X_covariate_modeling_gene_set_enrichment/._Lymphatic_EC-smoking_status_num-GO_BP-Total.tsv
- SuppT_X_covariate_modeling_gene_set_enrichment/EC_capillary-smoking_status_num-GO_BP-Total.tsv
- __MACOSX/SuppT_X_covariate_modeling_gene_set_enrichment/._EC_capillary-smoking_status_num-GO_BP-Total.tsv
- SuppT_X_covariate_modeling_gene_set_enrichment/Monocytes-nose-GO_BP-Total.tsv
- __MACOSX/SuppT_X_covariate_modeling_gene_set_enrichment/._Monocytes-nose-GO_BP-Total.tsv
- SuppT_X_covariate_modeling_gene_set_enrichment/Innate_lymphoid_cell_NK-age-GO_BP-Total.tsv
- __MACOSX/SuppT_X_covariate_modeling_gene_set_enrichment/._Innate_lymphoid_cell_NK-age-GO_BP-Total.tsv
- SuppT_X_covariate_modeling_gene_set_enrichment/EC_capillary-BMI-GO_BP-Total.tsv
- __MACOSX/SuppT_X_covariate_modeling_gene_set_enrichment/._EC_capillary-BMI-GO_BP-Total.tsv
- SuppT_X_covariate_modeling_gene_set_enrichment/Basal-nose-GO_BP-Total.tsv
- __MACOSX/SuppT_X_covariate_modeling_gene_set_enrichment/._Basal-nose-GO_BP-Total.tsv
- SuppT_X_covariate_modeling_gene_set_enrichment/EC_venous-nose-GO_BP-Total.tsv
- __MACOSX/SuppT_X_covariate_modeling_gene_set_enrichment/._EC_venous-nose-GO_BP-Total.tsv
- SuppT_X_covariate_modeling_gene_set_enrichment/Ionocyte-BMI-GO_BP-Total.tsv
- __MACOSX/SuppT_X_covariate_modeling_gene_set_enrichment/._Ionocyte-BMI-GO_BP-Total.tsv
- SuppT_X_covariate_modeling_gene_set_enrichment/B_cell-sexfemale-GO_BP-Total.tsv
- __MACOSX/SuppT_X_covariate_modeling_gene_set_enrichment/._B_cell-sexfemale-GO_BP-Total.tsv
- SuppT_X_covariate_modeling_gene_set_enrichment/EC_arterial-anatomical_region_ccf_score-GO_BP-Total.tsv
- __MACOSX/SuppT_X_covariate_modeling_gene_set_enrichment/._EC_arterial-anatomical_region_ccf_score-GO_BP-Total.tsv
- SuppT_X_covariate_modeling_gene_set_enrichment/Plasma_cells-sexfemale-GO_BP-Total.tsv
- __MACOSX/SuppT_X_covariate_modeling_gene_set_enrichment/._Plasma_cells-sexfemale-GO_BP-Total.tsv
- SuppT_X_covariate_modeling_gene_set_enrichment/Monocyte-derived_Mph-anatomical_region_ccf_score-GO_BP-Total.tsv
- __MACOSX/SuppT_X_covariate_modeling_gene_set_enrichment/._Monocyte-derived_Mph-anatomical_region_ccf_score-GO_BP-Total.tsv
- SuppT_X_covariate_modeling_gene_set_enrichment/B_cell-nose-GO_BP-Total.tsv
- __MACOSX/SuppT_X_covariate_modeling_gene_set_enrichment/._B_cell-nose-GO_BP-Total.tsv
- SuppT_X_covariate_modeling_gene_set_enrichment/SMG_duct-sexfemale-GO_BP-Total.tsv
- __MACOSX/SuppT_X_covariate_modeling_gene_set_enrichment/._SMG_duct-sexfemale-GO_BP-Total.tsv
- SuppT_X_covariate_modeling_gene_set_enrichment/SMG_serous-sexfemale-GO_BP-Total.tsv
- __MACOSX/SuppT_X_covariate_modeling_gene_set_enrichment/._SMG_serous-sexfemale-GO_BP-Total.tsv
- SuppT_X_covariate_modeling_gene_set_enrichment/EC_capillary-anatomical_region_ccf_score-GO_BP-Total.tsv
- __MACOSX/SuppT_X_covariate_modeling_gene_set_enrichment/._EC_capillary-anatomical_region_ccf_score-GO_BP-Total.tsv
- SuppT_X_covariate_modeling_gene_set_enrichment/Basal-anatomical_region_ccf_score-GO_BP-Total.tsv
- __MACOSX/SuppT_X_covariate_modeling_gene_set_enrichment/._Basal-anatomical_region_ccf_score-GO_BP-Total.tsv
- SuppT_X_covariate_modeling_gene_set_enrichment/Basal-smoking_status_num-GO_BP-Total.tsv
- __MACOSX/SuppT_X_covariate_modeling_gene_set_enrichment/._Basal-smoking_status_num-GO_BP-Total.tsv
- SuppT_X_covariate_modeling_gene_set_enrichment/T_cell_lineage-age-GO_BP-Total.tsv
- __MACOSX/SuppT_X_covariate_modeling_gene_set_enrichment/._T_cell_lineage-age-GO_BP-Total.tsv
- SuppT_X_covariate_modeling_gene_set_enrichment/EC_capillary-sexfemale-GO_BP-Total.tsv
- __MACOSX/SuppT_X_covariate_modeling_gene_set_enrichment/._EC_capillary-sexfemale-GO_BP-Total.tsv
- SuppT_X_covariate_modeling_gene_set_enrichment/Secretory-smoking_status_num-GO_BP-Total.tsv
- __MACOSX/SuppT_X_covariate_modeling_gene_set_enrichment/._Secretory-smoking_status_num-GO_BP-Total.tsv
- SuppT_X_covariate_modeling_gene_set_enrichment/Lymphatic_EC-sexfemale-GO_BP-Total.tsv
- __MACOSX/SuppT_X_covariate_modeling_gene_set_enrichment/._Lymphatic_EC-sexfemale-GO_BP-Total.tsv
- SuppT_X_covariate_modeling_gene_set_enrichment/AT2-smoking_status_num-GO_BP-Total.tsv
- __MACOSX/SuppT_X_covariate_modeling_gene_set_enrichment/._AT2-smoking_status_num-GO_BP-Total.tsv
- SuppT_X_covariate_modeling_gene_set_enrichment/Smooth_muscle-age-GO_BP-Total.tsv
- __MACOSX/SuppT_X_covariate_modeling_gene_set_enrichment/._Smooth_muscle-age-GO_BP-Total.tsv
- SuppT_X_covariate_modeling_gene_set_enrichment/Multiciliated-nose-GO_BP-Total.tsv
- __MACOSX/SuppT_X_covariate_modeling_gene_set_enrichment/._Multiciliated-nose-GO_BP-Total.tsv
- SuppT_X_covariate_modeling_gene_set_enrichment/Multiciliated-age-GO_BP-Total.tsv
- __MACOSX/SuppT_X_covariate_modeling_gene_set_enrichment/._Multiciliated-age-GO_BP-Total.tsv
- SuppT_X_covariate_modeling_gene_set_enrichment/Monocytes-age-GO_BP-Total.tsv
- __MACOSX/SuppT_X_covariate_modeling_gene_set_enrichment/._Monocytes-age-GO_BP-Total.tsv
- SuppT_X_covariate_modeling_gene_set_enrichment/Basal-BMI-GO_BP-Total.tsv
- __MACOSX/SuppT_X_covariate_modeling_gene_set_enrichment/._Basal-BMI-GO_BP-Total.tsv
- SuppT_X_covariate_modeling_gene_set_enrichment/Adventitial_fibroblasts-BMI-GO_BP-Total.tsv
- __MACOSX/SuppT_X_covariate_modeling_gene_set_enrichment/._Adventitial_fibroblasts-BMI-GO_BP-Total.tsv
- SuppT_X_covariate_modeling_gene_set_enrichment/Interstitial_Mph_perivascular-sexfemale-GO_BP-Total.tsv
- __MACOSX/SuppT_X_covariate_modeling_gene_set_enrichment/._Interstitial_Mph_perivascular-sexfemale-GO_BP-Total.tsv
- SuppT_X_covariate_modeling_gene_set_enrichment/Plasma_cells-age-GO_BP-Total.tsv
- __MACOSX/SuppT_X_covariate_modeling_gene_set_enrichment/._Plasma_cells-age-GO_BP-Total.tsv
- SuppT_X_covariate_modeling_gene_set_enrichment/Mast_cells-age-GO_BP-Total.tsv
- __MACOSX/SuppT_X_covariate_modeling_gene_set_enrichment/._Mast_cells-age-GO_BP-Total.tsv
- SuppT_X_covariate_modeling_gene_set_enrichment/Monocyte-derived_Mph-sexfemale-GO_BP-Total.tsv
- __MACOSX/SuppT_X_covariate_modeling_gene_set_enrichment/._Monocyte-derived_Mph-sexfemale-GO_BP-Total.tsv
- SuppT_X_covariate_modeling_gene_set_enrichment/EC_venous-sexfemale-GO_BP-Total.tsv
- __MACOSX/SuppT_X_covariate_modeling_gene_set_enrichment/._EC_venous-sexfemale-GO_BP-Total.tsv
- SuppT_X_covariate_modeling_gene_set_enrichment/DC2-age-GO_BP-Total.tsv
- __MACOSX/SuppT_X_covariate_modeling_gene_set_enrichment/._DC2-age-GO_BP-Total.tsv
- SuppT_X_covariate_modeling_gene_set_enrichment/Monocyte-derived_Mph-smoking_status_num-GO_BP-Total.tsv
- __MACOSX/SuppT_X_covariate_modeling_gene_set_enrichment/._Monocyte-derived_Mph-smoking_status_num-GO_BP-Total.tsv
- SuppT_X_covariate_modeling_gene_set_enrichment/T_cell_lineage-anatomical_region_ccf_score-GO_BP-Total.tsv
- __MACOSX/SuppT_X_covariate_modeling_gene_set_enrichment/._T_cell_lineage-anatomical_region_ccf_score-GO_BP-Total.tsv
- SuppT_X_covariate_modeling_gene_set_enrichment/Innate_lymphoid_cell_NK-anatomical_region_ccf_score-GO_BP-Total.tsv
- __MACOSX/SuppT_X_covariate_modeling_gene_set_enrichment/._Innate_lymphoid_cell_NK-anatomical_region_ccf_score-GO_BP-Total.tsv
- SuppT_X_covariate_modeling_gene_set_enrichment/AT2-age-GO_BP-Total.tsv
- __MACOSX/SuppT_X_covariate_modeling_gene_set_enrichment/._AT2-age-GO_BP-Total.tsv
- SuppT_X_covariate_modeling_gene_set_enrichment/Monocytes-anatomical_region_ccf_score-GO_BP-Total.tsv
- __MACOSX/SuppT_X_covariate_modeling_gene_set_enrichment/._Monocytes-anatomical_region_ccf_score-GO_BP-Total.tsv
- SuppT_X_covariate_modeling_gene_set_enrichment/Pericytes-BMI-GO_BP-Total.tsv
- __MACOSX/SuppT_X_covariate_modeling_gene_set_enrichment/._Pericytes-BMI-GO_BP-Total.tsv
- SuppT_X_covariate_modeling_gene_set_enrichment/Plasma_cells-anatomical_region_ccf_score-GO_BP-Total.tsv
- __MACOSX/SuppT_X_covariate_modeling_gene_set_enrichment/._Plasma_cells-anatomical_region_ccf_score-GO_BP-Total.tsv
- SuppT_X_covariate_modeling_gene_set_enrichment/Adventitial_fibroblasts-smoking_status_num-GO_BP-Total.tsv
- __MACOSX/SuppT_X_covariate_modeling_gene_set_enrichment/._Adventitial_fibroblasts-smoking_status_num-GO_BP-Total.tsv
- SuppT_X_covariate_modeling_gene_set_enrichment/AT2-sexfemale-GO_BP-Total.tsv
- __MACOSX/SuppT_X_covariate_modeling_gene_set_enrichment/._AT2-sexfemale-GO_BP-Total.tsv
- SuppT_X_covariate_modeling_gene_set_enrichment/DC2-anatomical_region_ccf_score-GO_BP-Total.tsv
- __MACOSX/SuppT_X_covariate_modeling_gene_set_enrichment/._DC2-anatomical_region_ccf_score-GO_BP-Total.tsv
- SuppT_X_covariate_modeling_gene_set_enrichment/Mast_cells-anatomical_region_ccf_score-GO_BP-Total.tsv
- __MACOSX/SuppT_X_covariate_modeling_gene_set_enrichment/._Mast_cells-anatomical_region_ccf_score-GO_BP-Total.tsv
- SuppT_X_covariate_modeling_gene_set_enrichment/EC_arterial-age-GO_BP-Total.tsv
- __MACOSX/SuppT_X_covariate_modeling_gene_set_enrichment/._EC_arterial-age-GO_BP-Total.tsv
- SuppT_X_covariate_modeling_gene_set_enrichment/Secretory-age-GO_BP-Total.tsv
- __MACOSX/SuppT_X_covariate_modeling_gene_set_enrichment/._Secretory-age-GO_BP-Total.tsv
- SuppT_X_covariate_modeling_gene_set_enrichment/DC2-sexfemale-GO_BP-Total.tsv
- __MACOSX/SuppT_X_covariate_modeling_gene_set_enrichment/._DC2-sexfemale-GO_BP-Total.tsv
- SuppT_X_covariate_modeling_gene_set_enrichment/EC_venous-age-GO_BP-Total.tsv
- __MACOSX/SuppT_X_covariate_modeling_gene_set_enrichment/._EC_venous-age-GO_BP-Total.tsv
- SuppT_X_covariate_modeling_gene_set_enrichment/Interstitial_Mph_perivascular-BMI-GO_BP-Total.tsv
- __MACOSX/SuppT_X_covariate_modeling_gene_set_enrichment/._Interstitial_Mph_perivascular-BMI-GO_BP-Total.tsv
- SuppT_X_covariate_modeling_gene_set_enrichment/Alveolar_macrophages-age-GO_BP-Total.tsv
- __MACOSX/SuppT_X_covariate_modeling_gene_set_enrichment/._Alveolar_macrophages-age-GO_BP-Total.tsv
- SuppT_X_covariate_modeling_gene_set_enrichment/Lymphatic_EC-BMI-GO_BP-Total.tsv
- __MACOSX/SuppT_X_covariate_modeling_gene_set_enrichment/._Lymphatic_EC-BMI-GO_BP-Total.tsv
- SuppT_X_covariate_modeling_gene_set_enrichment/SMG_serous-anatomical_region_ccf_score-GO_BP-Total.tsv
- __MACOSX/SuppT_X_covariate_modeling_gene_set_enrichment/._SMG_serous-anatomical_region_ccf_score-GO_BP-Total.tsv
- SuppT_X_covariate_modeling_gene_set_enrichment/DC2-nose-GO_BP-Total.tsv
- __MACOSX/SuppT_X_covariate_modeling_gene_set_enrichment/._DC2-nose-GO_BP-Total.tsv
- SuppT_X_covariate_modeling_gene_set_enrichment/Plasmacytoid_DCs-age-GO_BP-Total.tsv
- __MACOSX/SuppT_X_covariate_modeling_gene_set_enrichment/._Plasmacytoid_DCs-age-GO_BP-Total.tsv
- SuppT_X_covariate_modeling_gene_set_enrichment/Monocytes-smoking_status_num-GO_BP-Total.tsv
- __MACOSX/SuppT_X_covariate_modeling_gene_set_enrichment/._Monocytes-smoking_status_num-GO_BP-Total.tsv
- SuppT_X_covariate_modeling_gene_set_enrichment/Innate_lymphoid_cell_NK-sexfemale-GO_BP-Total.tsv
- __MACOSX/SuppT_X_covariate_modeling_gene_set_enrichment/._Innate_lymphoid_cell_NK-sexfemale-GO_BP-Total.tsv
- SuppT_X_covariate_modeling_gene_set_enrichment/Multiciliated-smoking_status_num-GO_BP-Total.tsv
- __MACOSX/SuppT_X_covariate_modeling_gene_set_enrichment/._Multiciliated-smoking_status_num-GO_BP-Total.tsv
- SuppT_X_covariate_modeling_gene_set_enrichment/SMG_duct-smoking_status_num-GO_BP-Total.tsv
- __MACOSX/SuppT_X_covariate_modeling_gene_set_enrichment/._SMG_duct-smoking_status_num-GO_BP-Total.tsv
- SuppT_X_covariate_modeling_gene_set_enrichment/Ionocyte-smoking_status_num-GO_BP-Total.tsv
- __MACOSX/SuppT_X_covariate_modeling_gene_set_enrichment/._Ionocyte-smoking_status_num-GO_BP-Total.tsv
- SuppT_X_covariate_modeling_gene_set_enrichment/Innate_lymphoid_cell_NK-BMI-GO_BP-Total.tsv
- __MACOSX/SuppT_X_covariate_modeling_gene_set_enrichment/._Innate_lymphoid_cell_NK-BMI-GO_BP-Total.tsv
- SuppT_X_covariate_modeling_gene_set_enrichment/Adventitial_fibroblasts-sexfemale-GO_BP-Total.tsv
- __MACOSX/SuppT_X_covariate_modeling_gene_set_enrichment/._Adventitial_fibroblasts-sexfemale-GO_BP-Total.tsv
- SuppT_X_covariate_modeling_gene_set_enrichment/Monocyte-derived_Mph-BMI-GO_BP-Total.tsv
- __MACOSX/SuppT_X_covariate_modeling_gene_set_enrichment/._Monocyte-derived_Mph-BMI-GO_BP-Total.tsv
- SuppT_X_covariate_modeling_gene_set_enrichment/Mast_cells-smoking_status_num-GO_BP-Total.tsv
- __MACOSX/SuppT_X_covariate_modeling_gene_set_enrichment/._Mast_cells-smoking_status_num-GO_BP-Total.tsv
- SuppT_X_covariate_modeling_gene_set_enrichment/Alveolar_macrophages-smoking_status_num-GO_BP-Total.tsv
- __MACOSX/SuppT_X_covariate_modeling_gene_set_enrichment/._Alveolar_macrophages-smoking_status_num-GO_BP-Total.tsv
- SuppT_X_covariate_modeling_gene_set_enrichment/SMG_serous-BMI-GO_BP-Total.tsv
- __MACOSX/SuppT_X_covariate_modeling_gene_set_enrichment/._SMG_serous-BMI-GO_BP-Total.tsv
- SuppT_X_covariate_modeling_gene_set_enrichment/SMG_duct-nose-GO_BP-Total.tsv
- __MACOSX/SuppT_X_covariate_modeling_gene_set_enrichment/._SMG_duct-nose-GO_BP-Total.tsv
- SuppT_X_covariate_modeling_gene_set_enrichment/Alveolar_fibroblasts-smoking_status_num-GO_BP-Total.tsv
- __MACOSX/SuppT_X_covariate_modeling_gene_set_enrichment/._Alveolar_fibroblasts-smoking_status_num-GO_BP-Total.tsv
- SuppT_X_covariate_modeling_gene_set_enrichment/Transitional_Club-AT2_cells-age-GO_BP-Total.tsv
- __MACOSX/SuppT_X_covariate_modeling_gene_set_enrichment/._Transitional_Club-AT2_cells-age-GO_BP-Total.tsv
- SuppT_X_covariate_modeling_gene_set_enrichment/Ionocyte-age-GO_BP-Total.tsv
- __MACOSX/SuppT_X_covariate_modeling_gene_set_enrichment/._Ionocyte-age-GO_BP-Total.tsv
- SuppT_X_covariate_modeling_gene_set_enrichment/EC_capillary-age-GO_BP-Total.tsv
- __MACOSX/SuppT_X_covariate_modeling_gene_set_enrichment/._EC_capillary-age-GO_BP-Total.tsv
- SuppT_X_covariate_modeling_gene_set_enrichment/Innate_lymphoid_cell_NK-smoking_status_num-GO_BP-Total.tsv
- __MACOSX/SuppT_X_covariate_modeling_gene_set_enrichment/._Innate_lymphoid_cell_NK-smoking_status_num-GO_BP-Total.tsv
- SuppT_X_covariate_modeling_gene_set_enrichment/EC_arterial-smoking_status_num-GO_BP-Total.tsv
- __MACOSX/SuppT_X_covariate_modeling_gene_set_enrichment/._EC_arterial-smoking_status_num-GO_BP-Total.tsv
- SuppT_X_covariate_modeling_gene_set_enrichment/Multiciliated-sexfemale-GO_BP-Total.tsv
- __MACOSX/SuppT_X_covariate_modeling_gene_set_enrichment/._Multiciliated-sexfemale-GO_BP-Total.tsv
- SuppT_X_covariate_modeling_gene_set_enrichment/Secretory-sexfemale-GO_BP-Total.tsv
- __MACOSX/SuppT_X_covariate_modeling_gene_set_enrichment/._Secretory-sexfemale-GO_BP-Total.tsv
- SuppT_X_covariate_modeling_gene_set_enrichment/T_cell_lineage-BMI-GO_BP-Total.tsv
- __MACOSX/SuppT_X_covariate_modeling_gene_set_enrichment/._T_cell_lineage-BMI-GO_BP-Total.tsv
- SuppT_X_covariate_modeling_gene_set_enrichment/Multiciliated-anatomical_region_ccf_score-GO_BP-Total.tsv
- __MACOSX/SuppT_X_covariate_modeling_gene_set_enrichment/._Multiciliated-anatomical_region_ccf_score-GO_BP-Total.tsv
- SuppT_X_covariate_modeling_gene_set_enrichment/Ionocyte-anatomical_region_ccf_score-GO_BP-Total.tsv
- __MACOSX/SuppT_X_covariate_modeling_gene_set_enrichment/._Ionocyte-anatomical_region_ccf_score-GO_BP-Total.tsv
- SuppT_X_covariate_modeling_gene_set_enrichment/Plasma_cells-smoking_status_num-GO_BP-Total.tsv
- __MACOSX/SuppT_X_covariate_modeling_gene_set_enrichment/._Plasma_cells-smoking_status_num-GO_BP-Total.tsv
- SuppT_X_covariate_modeling_gene_set_enrichment/Alveolar_fibroblasts-BMI-GO_BP-Total.tsv
- __MACOSX/SuppT_X_covariate_modeling_gene_set_enrichment/._Alveolar_fibroblasts-BMI-GO_BP-Total.tsv
- SuppT_X_covariate_modeling_gene_set_enrichment/Monocytes-sexfemale-GO_BP-Total.tsv
- __MACOSX/SuppT_X_covariate_modeling_gene_set_enrichment/._Monocytes-sexfemale-GO_BP-Total.tsv
- SuppT_X_covariate_modeling_gene_set_enrichment/Basal-sexfemale-GO_BP-Total.tsv
- __MACOSX/SuppT_X_covariate_modeling_gene_set_enrichment/._Basal-sexfemale-GO_BP-Total.tsv
- SuppT_X_covariate_modeling_gene_set_enrichment/Smooth_muscle-BMI-GO_BP-Total.tsv
- __MACOSX/SuppT_X_covariate_modeling_gene_set_enrichment/._Smooth_muscle-BMI-GO_BP-Total.tsv
- SuppT_X_covariate_modeling_gene_set_enrichment/DC2-smoking_status_num-GO_BP-Total.tsv
- __MACOSX/SuppT_X_covariate_modeling_gene_set_enrichment/._DC2-smoking_status_num-GO_BP-Total.tsv
- SuppT_X_covariate_modeling_gene_set_enrichment/Ionocyte-sexfemale-GO_BP-Total.tsv
- __MACOSX/SuppT_X_covariate_modeling_gene_set_enrichment/._Ionocyte-sexfemale-GO_BP-Total.tsv
- SuppT_X_covariate_modeling_gene_set_enrichment/SMG_serous-nose-GO_BP-Total.tsv
- __MACOSX/SuppT_X_covariate_modeling_gene_set_enrichment/._SMG_serous-nose-GO_BP-Total.tsv
- SuppT_X_covariate_modeling_gene_set_enrichment/Smooth_muscle-sexfemale-GO_BP-Total.tsv
- __MACOSX/SuppT_X_covariate_modeling_gene_set_enrichment/._Smooth_muscle-sexfemale-GO_BP-Total.tsv
- SuppT_X_covariate_modeling_gene_set_enrichment/Smooth_muscle-anatomical_region_ccf_score-GO_BP-Total.tsv
- __MACOSX/SuppT_X_covariate_modeling_gene_set_enrichment/._Smooth_muscle-anatomical_region_ccf_score-GO_BP-Total.tsv
- SuppT_X_covariate_modeling_gene_set_enrichment/Alveolar_macrophages-anatomical_region_ccf_score-GO_BP-Total.tsv
- __MACOSX/SuppT_X_covariate_modeling_gene_set_enrichment/._Alveolar_macrophages-anatomical_region_ccf_score-GO_BP-Total.tsv
- SuppT_X_covariate_modeling_gene_set_enrichment/AT1-BMI-GO_BP-Total.tsv
- __MACOSX/SuppT_X_covariate_modeling_gene_set_enrichment/._AT1-BMI-GO_BP-Total.tsv
- SuppT_X_covariate_modeling_gene_set_enrichment/Mast_cells-sexfemale-GO_BP-Total.tsv
- __MACOSX/SuppT_X_covariate_modeling_gene_set_enrichment/._Mast_cells-sexfemale-GO_BP-Total.tsv
- SuppT_X_covariate_modeling_gene_set_enrichment/DC2-BMI-GO_BP-Total.tsv
- __MACOSX/SuppT_X_covariate_modeling_gene_set_enrichment/._DC2-BMI-GO_BP-Total.tsv
- SuppT_X_covariate_modeling_gene_set_enrichment/Peribronchial_fibroblasts-sexfemale-GO_BP-Total.tsv
- __MACOSX/SuppT_X_covariate_modeling_gene_set_enrichment/._Peribronchial_fibroblasts-sexfemale-GO_BP-Total.tsv
- SuppT_X_covariate_modeling_gene_set_enrichment/Plasmacytoid_DCs-smoking_status_num-GO_BP-Total.tsv
- __MACOSX/SuppT_X_covariate_modeling_gene_set_enrichment/._Plasmacytoid_DCs-smoking_status_num-GO_BP-Total.tsv
- SuppT_X_covariate_modeling_gene_set_enrichment/Basal-age-GO_BP-Total.tsv
- __MACOSX/SuppT_X_covariate_modeling_gene_set_enrichment/._Basal-age-GO_BP-Total.tsv
- SuppT_X_covariate_modeling_gene_set_enrichment/Monocytes-BMI-GO_BP-Total.tsv
- __MACOSX/SuppT_X_covariate_modeling_gene_set_enrichment/._Monocytes-BMI-GO_BP-Total.tsv
- SuppT_X_covariate_modeling_gene_set_enrichment/Plasma_cells-BMI-GO_BP-Total.tsv
- __MACOSX/SuppT_X_covariate_modeling_gene_set_enrichment/._Plasma_cells-BMI-GO_BP-Total.tsv
- SuppT_X_covariate_modeling_gene_set_enrichment/Pericytes-smoking_status_num-GO_BP-Total.tsv
- __MACOSX/SuppT_X_covariate_modeling_gene_set_enrichment/._Pericytes-smoking_status_num-GO_BP-Total.tsv
- SuppT_X_covariate_modeling_gene_set_enrichment/Adventitial_fibroblasts-age-GO_BP-Total.tsv
- __MACOSX/SuppT_X_covariate_modeling_gene_set_enrichment/._Adventitial_fibroblasts-age-GO_BP-Total.tsv
- SuppT_X_covariate_modeling_gene_set_enrichment/Pericytes-age-GO_BP-Total.tsv
- __MACOSX/SuppT_X_covariate_modeling_gene_set_enrichment/._Pericytes-age-GO_BP-Total.tsv
- SuppT_X_covariate_modeling_gene_set_enrichment/T_cell_lineage-nose-GO_BP-Total.tsv
- __MACOSX/SuppT_X_covariate_modeling_gene_set_enrichment/._T_cell_lineage-nose-GO_BP-Total.tsv
- SuppT_X_covariate_modeling_gene_set_enrichment/AT2-BMI-GO_BP-Total.tsv
- __MACOSX/SuppT_X_covariate_modeling_gene_set_enrichment/._AT2-BMI-GO_BP-Total.tsv
- SuppT_X_covariate_modeling_gene_set_enrichment/Secretory-nose-GO_BP-Total.tsv
- __MACOSX/SuppT_X_covariate_modeling_gene_set_enrichment/._Secretory-nose-GO_BP-Total.tsv
- SuppT_X_covariate_modeling_gene_set_enrichment/SMG_serous-smoking_status_num-GO_BP-Total.tsv
- __MACOSX/SuppT_X_covariate_modeling_gene_set_enrichment/._SMG_serous-smoking_status_num-GO_BP-Total.tsv
