# Supplementary material for: An integrated cell atlas of the lung in health and disease
Source: Nat Med. 2023 Jun 8;29(6):1563–77. doi: 10.1038/s41591-023-02327-2 (PMC10287567; doi:10.1038/s41591-023-02327-2)
Supplement: Supplementary file 5 — Gene set enrichment analysis results for modeling the effects of demographic variables on cell type-specific gene expression. [file 41591_2023_2327_MOESM5_ESM.zip › SuppT_X_covariate_modeling_gene_set_enrichment/Secretory-BMI-GO_BP-Total.tsv]

GeneSet	GOID	NGenes	Direction	PValue	FDR	Cluster	Genes	DEUp	DEDown
GO_COTRANSLATIONAL_PROTEIN_TARGETING_TO_MEMBRANE	GO:0006613	99	Down	1.4896370312600283e-9	1.1200580838044153e-5	1	SEC62,RPS20,SEC63,SEC61A1,RPL18,TRAM2,SEC61A2,TRAM1,RPL31,RPS5,RPL6,RPLP0,RPL3,SRP54,RPS16,RPS19,RPL18A,SEC61B,RPL28,RPL19,RPL34,RPS13,RPS12,RPL24,SSR3,RPS15,RPL22,RPS25,RPL21,RPL5,RPS10,SSR1,RPL23,RPS4Y1,RPL36,RPL27,RPS15A,RPL35,RPS6,RPLP1,RPS24,SRP14,RPS2,RPS11,RPL13A,RPL11,RPS8,SRP9,RPS27A,RPL32,RPS3A,RPL37,RPL10,RPL7,RPL7A,RPS3,SRP19,RPL30,ZFAND2B,RPL8,RPL26,RPL29,SSR2,RPL9,RPS14,RPL27A,RPL13…		ARL6IP1,RPS26,RPL17
GO_CILIUM_MOVEMENT	GO:0003341	61	Up	4.704613998937418e-9	1.7686996329005223e-5	2	DNAH9,DNAH5,OFD1,SPA17,CFAP20,RFX3,CFAP61,TEKT2,TTLL1,CCDC114,DNAH11,RSPH4A,NME5,NPHP3,DNAH1,DNAH7,DNAI1,BBS2,TEKT3,MKKS,LRRC6,CCDC65,BBS4,GAS8,CCDC40,CELSR2,ADCY10,CCDC39,ROPN1L,TEKT5,CABYR,DNAAF1,CCSAP,SPAG17,HYDIN,DRC1,DNAH3,TEKT4,CFAP221,STK36,CFAP100,DNAAF5,KIF27,DPCD,TEKT1,ZBBX,ARMC4,TTLL6,DNAI2,CFAP46,AQP4,CFAP53,RSPH9,CATSPER1,CFAP73,DNAH17,CFAP54,CFAP43,CCDC151,GAS2L2,CFAP206	DNAH9,CFAP61,TEKT2,CCDC114,NME5,LRRC6,BBS4,CCDC40,CCDC39,DNAAF1,SPAG17,DRC1,DNAH3,TEKT4,DNAAF5,ZBBX,ARMC4,CFAP46,CFAP53,CFAP54,CCDC151
GO_ESTABLISHMENT_OF_PROTEIN_LOCALIZATION_TO_ENDOPLASMIC_RETICULUM	GO:0072599	111	Down	2.5733931426854225e-8	6.080442741931015e-5	1	SEC62,RPS20,SEC63,HSPA5,SEC61A1,RPL18,TRAM2,SEC61A2,TRAM1,RPL31,RPS5,RAB10,RPL6,RPLP0,RPL3,PMM1,SRP54,CHMP4B,SGTA,RPS16,RPS19,RPL18A,SEC61B,RPL28,RPL19,RPL34,RPS13,RPS12,RPL24,SSR3,SPCS1,RPS15,RAB3GAP1,RPL22,RPS25,SPCS2,RAB3GAP2,RPL21,RPL5,RPS10,RPL23,SPCS3,RPS4Y1,RPL36,RPL27,SEC61G,RPS15A,RPL35,RPS6,RPLP1,RPS24,SRP14,PMM2,RPS2,RPS11,RPL13A,RPL11,RPS8,SRP9,RPS27A,RPL32,RPS3A,RPL37,RPL10,RPL7,RPL7…	PMM1	RPS26,RPL17
GO_PROTEIN_LOCALIZATION_TO_ENDOPLASMIC_RETICULUM	GO:0070972	133	Down	3.234708201585857e-8	6.080442741931015e-5	1	SEC62,RPS20,SEC63,HSPA5,SEC61A1,RPL18,TRAM2,SEC61A2,TRAM1,RPL31,BCAP29,RPS5,RAB10,PPP1R15A,RPL6,RPLP0,KDELR3,RPL3,PMM1,SRP54,CHMP4B,VAPA,SGTA,RPS16,RPS19,KDELR1,RPL18A,SEC61B,GBF1,RPL28,RPL19,RPL34,RPS13,RPS12,RPL24,SSR3,SPCS1,RPS15,RTN4,RAB3GAP1,RPL22,RPS25,SPCS2,ANKRD13C,RAB3GAP2,SEC16B,RPL21,RPL5,RPS10,RPL23,SPCS3,RPS4Y1,RPL36,RPL27,SEC61G,RPS15A,UBAC2,OS9,KDELR2,RPL35,RPS6,RPLP1,RPS24,SRP14,P…	PMM1	RPS26,RPL17
GO_AXONEME_ASSEMBLY	GO:0035082	52	Up	6.021634061240627e-8	9.055333301293655e-5	2	ZMYND10,DNAH5,CC2D2A,TEKT2,PLA2G3,TTLL1,RP1,SPAG1,CCDC114,TTC26,NEURL1,RSPH4A,IQCG,DNAH1,ARMC2,DNAH7,UBE2B,DNAL1,DNAI1,BBS2,LRRC6,LRRC49,CCDC65,GAS8,CCDC40,TPGS1,CFAP74,SPAG16,CCDC39,DNAAF1,LRGUK,SPAG17,HYDIN,DRC1,RSPH1,CFAP157,CFAP100,DNAAF5,DNAAF2,DNAAF3,ARMC4,DNAI2,CFAP46,RSPH9,RP1L1,CFAP73,DNAJB13,CFAP43,CCDC151,CFAP44,TTLL3,CFAP206	CC2D2A,TEKT2,RP1,CCDC114,TTC26,LRRC6,CCDC40,CFAP74,CCDC39,DNAAF1,SPAG17,DRC1,RSPH1,CFAP157,DNAAF5,ARMC4,CFAP46,CCDC151	TPGS1
GO_LUNG_EPITHELIUM_DEVELOPMENT	GO:0060428	32	Down	1.6948322205020734e-7	2.1239072443258485e-4	3	PKD1,FGFR2,CDC42,GRHL2,TMEM38B,AIMP2,AGR2,ERRFI1,CREB1,SRSF6,SPDEF,BMP4,SOX9,THRA,MAP2K2,KLF2,FOXP2,FOXA1,FOXJ1,NKX2-1,YAP1,STRA6,FGF7,GATA6,RCN3,NFIB,THRB,SAV1,SHH,RBPJ,MAP2K1,WNT7B	SOX9	FGFR2,CREB1,SPDEF,NFIB,SAV1
GO_GOLGI_VESICLE_BUDDING	GO:0048194	79	Down	2.318822514714284e-7	2.43674196250495e-4	1	TRAPPC6A,CUL3,TRAPPC3,NSF,LMAN1,SEC31B,SAR1A,CD59,TMED2,SCFD1,CNIH1,SEC23A,CTSZ,SEC23B,VAPA,PPP6R1,NAPA,BET1,SEC23IP,GBF1,GOSR2,AREG,CTSC,PPP6R3,FOLR1,GOLPH3,SEC24A,COL7A1,TFG,GORASP1,KLHL12,PPP6C,SEC16B,VAPB,TBC1D20,RAB1A,PREB,SEC31A,USO1,SEC24B,CSNK1D,GOLPH3L,CNIH3,SEC16A,ARFGAP2,SEC24D,SAR1B,MIA3,SEC13,TRAPPC10,STX5,KLHL21,PEF1,TGFA,PRKCI,GOLGA2,TRAPPC2L,TRAPPC9,TRAPPC1,TMED10,CNIH2,RAB1B,SEC2…	MAPK15,TRAPPC4	TMED2,PPP6C,SEC31A,SAR1B,TGFA,PRKCI,TMED10
GO_AXONEMAL_DYNEIN_COMPLEX_ASSEMBLY	GO:0070286	24	Up	2.5926234472721906e-7	2.43674196250495e-4	2	ZMYND10,DNAH5,TEKT2,SPAG1,CCDC114,DNAH1,DNAH7,DNAL1,DNAI1,LRRC6,LRRC49,CCDC65,CCDC40,CCDC39,DNAAF1,DRC1,CFAP100,DNAAF5,DNAAF2,DNAAF3,ARMC4,DNAI2,CFAP73,CCDC151	TEKT2,CCDC114,LRRC6,CCDC40,CCDC39,DNAAF1,DRC1,DNAAF5,ARMC4,CCDC151
GO_TRANSLATIONAL_INITIATION	GO:0006413	184	Down	3.8450419769232737e-7	3.212318958276233e-4	4	DHX33,RPS20,TPR,EIF2AK2,EIF4B,RPL18,DHX29,PABPC1,EIF2B3,NCK2,RPL31,EIF4G3,DDX1,RPS5,EIF3I,MTIF2,EIF2AK1,PPP1R15A,RPL6,RPLP0,EIF3L,RPL3,EIF3D,ALKBH1,EIF5,FMR1,DNAJC3,MTFMT,EIF3J,EIF3E,RPS16,RPS19,RPL18A,HSPB1,EIF3B,EIF4H,EIF3A,RPL28,RPL19,RPS6KB1,RPL34,EIF4G2,RPS13,EIF2B1,RPS12,RPL24,NCBP2,EIF1B,EIF4G1,EIF2B4,RPS15,RPL22,RPS25,GLE1,EIF2B2,PAIP2,COPS5,KHDRBS1,RPL21,MTIF3,RPL5,AGO2,PAIP2B,RPS10,MIF4…		KHDRBS1,RPS26,RPL17
GO_COPII_COATED_VESICLE_BUDDING	GO:0090114	71	Down	4.59267772766748e-7	3.4532343834331783e-4	1	TRAPPC6A,CUL3,TRAPPC3,NSF,LMAN1,SEC31B,SAR1A,CD59,TMED2,SCFD1,CNIH1,SEC23A,CTSZ,SEC23B,VAPA,PPP6R1,NAPA,BET1,SEC23IP,GOSR2,AREG,CTSC,PPP6R3,FOLR1,SEC24A,COL7A1,TFG,GORASP1,KLHL12,PPP6C,SEC16B,VAPB,TBC1D20,RAB1A,PREB,SEC31A,USO1,SEC24B,CSNK1D,CNIH3,SEC16A,SEC24D,SAR1B,MIA3,SEC13,TRAPPC10,STX5,KLHL21,PEF1,TGFA,GOLGA2,TRAPPC2L,TRAPPC9,TRAPPC1,TMED10,CNIH2,RAB1B,SEC24C,MCFD2,TRAPPC5,MAPK15,TRAPPC6B,F…	MAPK15,TRAPPC4	TMED2,PPP6C,SEC31A,SAR1B,TGFA,TMED10
GO_CILIUM_OR_FLAGELLUM_DEPENDENT_CELL_MOTILITY	GO:0001539	82	Up	7.873882766962131e-7	5.085689376736079e-4	1	SLC22A16,DNAH5,ATP2B4,CFAP20,TACR2,RFX3,DNAJA1,TEKT2,EFHC1,PLA2G3,TTLL1,PLTP,EPPIN,CFAP69,DNAH11,NEURL1,RSPH4A,SLC26A8,CCR6,IQCG,ROPN1B,DNAH1,TACR1,ASH1L,ARMC2,DNAH7,UBE2B,SLIRP,DNAI1,SEMG2,BBS2,TEKT3,MKKS,LRRC6,QRICH2,RGN,NPHP4,ATP1A4,ADCY3,CCDC65,SORD,BBS4,GAS8,CCDC40,TPGS1,SPAG16,TMF1,CCDC39,ROPN1L,TCTE1,DDX4,CATSPER3,TEKT5,CCSAP,DRC1,DNAH3,DRC7,CFAP157,TEKT4,SLC9B1,SLC9B2,ANXA5,DEFB1,DNAAF2,D…	SLC22A16,TEKT2,PLTP,CFAP69,LRRC6,NPHP4,BBS4,CCDC40,CCDC39,DRC1,DNAH3,CFAP157,TEKT4,SLC9B1,DEFB1,LDHC,TTC21A,ING2,CFAP46,SLC9C1,DNAH2,CFAP54	TPGS1
GO_NUCLEAR_TRANSCRIBED_MRNA_CATABOLIC_PROCESS_NONSENSE_MEDIATED_DECAY	GO:0000184	120	Down	8.116541098661117e-7	5.085689376736079e-4	5	UPF1,RPS20,RPL18,SMG6,PABPC1,RPL31,RPS5,RPL6,RPLP0,RPL3,GSPT1,EIF3E,RPS16,RPS19,PPP2R1A,RPL18A,SMG9,RPL28,RPL19,CASC3,RPL34,RPS13,MAGOHB,RPS12,PPP2CA,RPL24,NCBP2,EIF4G1,RPS15,RPL22,SMG7,RPS25,ETF1,RPL21,RPL5,RPS10,UPF3B,RPL23,RPS4Y1,RPL36,HELZ2,RPL27,CTIF,RPS15A,DHX34,NCBP1,RPL35,RPS6,RPLP1,RPS24,PARN,RPS2,EIF4A3,RPS11,RPL13A,RPL11,RPS8,RPS27A,RPL32,RPS3A,RPL37,PNLDC1,RPL10,RPL7,RPL7A,RPS3,DCP1B,…	UPF2,UPF3A	GSPT1,RPS26,RPL17
GO_ENDOPLASMIC_RETICULUM_TO_GOLGI_VESICLE_MEDIATED_TRANSPORT	GO:0006888	187	Down	2.2537595043649543e-6	0.0013035398241015455	1	COPZ2,TRAPPC6A,SPAST,ANK1,CUL3,GOPC,TRAPPC3,SPTB,NSF,LMAN1,BCAP29,SEC31B,DYNC1I2,CAPZB,SAR1A,CD59,DDHD2,TMED2,ZW10,ERGIC2,DYNLL1,SCFD1,SEC22C,ARCN1,TMED1,KDELR3,CNIH1,VTI1B,SEC23A,CTSZ,ARFGAP1,SEC23B,VAPA,COG4,LMF1,DCTN6,PPP6R1,NAPA,KDELR1,COPE,BET1,YKT6,SEC23IP,GBF1,GOSR2,GOSR1,RANGRF,AREG,CTSC,PPP6R3,FOLR1,COPZ1,SEC24A,ERGIC1,COL7A1,TFG,GORASP1,LMAN2L,NRBP1,SPTBN1,PROC,CAPZA1,KLHL12,TMED5,PPP6C…	LMAN2L,PROC,SPTBN5,DYNC1LI1,MAPK15,TRAPPC4	TMED2,PPP6C,TMED7,SEC31A,SAR1B,TMED4,TGFA,TMED10,CREB3L2,CD55
GO_VESICLE_BUDDING_FROM_MEMBRANE	GO:0006900	101	Down	2.6617672657202734e-6	0.0013730023189188572	1	TRAPPC6A,CUL3,TRAPPC3,AP3D1,PICALM,NSF,LMAN1,RAB7A,SEC31B,SAR1A,DNM2,CD59,TMED2,P2RX7,SCFD1,CNIH1,SEC23A,CTSZ,SEC23B,VAPA,PPP6R1,NAPA,BET1,WASL,DNM1,SEC23IP,GBF1,GOSR2,AREG,CTSC,PPP6R3,FOLR1,SNX3,GOLPH3,SEC24A,COL7A1,TFG,GORASP1,KLHL12,PPP6C,SEC16B,VAPB,TBC1D20,VPS4A,AP3B1,FNBP1L,RAB1A,PREB,SEC31A,USO1,SEC24B,CSNK1D,ANXA9,GOLPH3L,ARF1,CNIH3,SEC16A,ARFGAP2,SEC24D,SAR1B,MIA3,SEC13,MX1,TRAPPC10,AP2M…	VPS4A,MAPK15,TRAPPC4	TMED2,SNX3,PPP6C,SEC31A,SAR1B,TGFA,PRKCI,TMED10
GO_INNER_DYNEIN_ARM_ASSEMBLY	GO:0036159	11	Up	2.9959661830337242e-6	0.0013730023189188572	2	ZMYND10,TEKT2,DNAH1,DNAH7,LRRC6,CCDC40,CCDC39,DNAAF1,CFAP100,DNAAF5,CFAP73	TEKT2,LRRC6,CCDC40,CCDC39,DNAAF1,DNAAF5
GO_VESICLE_TARGETING_TO_FROM_OR_WITHIN_GOLGI	GO:0048199	73	Down	3.1227691742716153e-6	0.0013730023189188572	1	TRAPPC6A,CUL3,TRAPPC3,WIPI1,NSF,LMAN1,SAR1A,CD59,TMED2,SCFD1,CNIH1,SEC23A,CTSZ,PPP6R1,NAPA,BET1,SEC23IP,GBF1,GOSR2,GOSR1,AREG,CTSC,PPP6R3,FOLR1,SEC24A,COL7A1,TFG,GORASP1,KLHL12,PPP6C,SEC16B,TBC1D20,RAB1A,PREB,AP1AR,SEC31A,USO1,SEC24B,CSNK1D,CNIH3,SEC16A,ARFGAP2,SEC24D,SAR1B,SEC13,TRAPPC10,STX5,KLHL21,PEF1,TGFA,GOLGA2,TRAPPC2L,TRAPPC9,TRAPPC1,TMED10,CEP19,CNIH2,RAB1B,SEC24C,MCFD2,TRAPPC5,MAPK15,TR…	MAPK15,TRAPPC4	TMED2,PPP6C,SEC31A,SAR1B,TGFA,TMED10
GO_RESPONSE_TO_FORSKOLIN	GO:1904321	9	Down	3.1791814174347374e-6	0.0013730023189188572	6	CFTR,ADCY2,AHR,GNAI1,FDX1,ADCY3,ADCY1,ADCY6,EFNA5		CFTR,AHR,FDX1,EFNA5
GO_VESICLE_TARGETING	GO:0006903	91	Down	3.2868788057639885e-6	0.0013730023189188572	1	TRAPPC6A,STARD3NL,TBC1D23,CUL3,TRAPPC3,WIPI1,NSF,CLASP1,LMAN1,SAR1A,PSEN1,CD59,TMED2,SCFD1,SNAP23,SNAP29,CNIH1,TRIP11,SEC23A,CTSZ,PPP6R1,NAPA,BET1,YKT6,SEC23IP,GBF1,GOSR2,GOSR1,C17orf75,AREG,CTSC,PPP6R3,FOLR1,SEC24A,COL7A1,TFG,GORASP1,KLHL12,PPP6C,WDR11,SEC16B,TBC1D20,AP1M2,EXOC4,STARD3,RAB1A,PREB,AP1AR,SEC31A,USO1,SEC24B,CSNK1D,CNIH3,SEC16A,ARFGAP2,SEC24D,SAR1B,SEC13,TRAPPC10,STX5,KLHL21,PEF1,TG…	MAPK15,TRAPPC4	TMED2,PPP6C,SEC31A,SAR1B,TGFA,TMED10
GO_O_GLYCAN_PROCESSING	GO:0016266	54	Down	3.546296163053923e-6	0.001403400044736971	4	ST3GAL1,ST6GALNAC2,ST6GAL1,POMGNT1,POFUT1,C1GALT1,GALNT7,ST3GAL4,GALNT3,MUC5B,GALNT12,ST3GAL3,GALNT15,GALNT5,ST6GALNAC4,GALNT6,GCNT3,CHST4,GALNT1,GALNT2,GALNT13,MUC4,GXYLT1,B3GNT7,ST3GAL2,GALNT14,B4GALT5,GALNT10,MUC15,MUC3A,B3GNT2,C1GALT1C1,MUCL1,GXYLT2,MUC13,XXYLT1,B3GNT4,B3GNT5,GCNT4,MUC20,B3GNT8,GALNT11,B3GNT3,MUC16,GALNT9,MUC6,MUC1,GCNT1,B3GNT6,MUC21,MUC12,MUC5AC,C1GALT1C1L,GALNT4	ST6GALNAC2,B3GNT8	GALNT3,B3GNT2,MUC20,B3GNT3,MUC16,MUC1
GO_RESPONSE_TO_PLATELET_AGGREGATION_INHIBITOR	GO:0061478	10	Down	4.6182907461778485e-6	0.001736246406025562	7	CFTR,ACTB,ADCY2,AHR,GNAI1,FDX1,ADCY3,ADCY1,ADCY6,EFNA5		CFTR,AHR,FDX1,EFNA5
GO_NUCLEAR_TRANSCRIBED_MRNA_CATABOLIC_PROCESS	GO:0000956	197	Down	5.451575487676723e-6	0.001951923623421013	5	UPF1,RPS20,CSDE1,SAMD4A,EDC4,MRTO4,THRAP3,RPL18,SMG6,PABPC1,RPL31,EXOSC7,MLH1,EXOSC5,TNRC6C,CNOT4,DIS3,RPS5,CNOT3,RPL6,RPLP0,TNRC6A,AGO1,RPL3,TNRC6B,GSPT1,EIF3E,RPS16,RPS19,PPP2R1A,RPL18A,SMG9,LSM5,EXOSC3,CPEB3,MTPAP,RPL28,RPL19,CASC3,DDX5,RPL34,DCPS,DDX6,RPS13,MAGOHB,CNOT2,RPS12,HBS1L,CNOT6,PPP2CA,XRN1,RPL24,NCBP2,EIF4G1,RPS15,RPL22,SMG7,RPS25,EXOSC8,ETF1,RPL21,RPL5,EXOSC9,AGO2,RPS10,CNOT1,UPF3B…	EXOSC7,UPF2,UPF3A	GSPT1,TOB1,RPS26,RPL17
GO_PROTEIN_TARGETING_TO_MEMBRANE	GO:0006612	183	Down	7.624591908020184e-6	0.002605877570745625	1	SEC62,RPS20,FYN,ZDHHC6,SEC63,PEX3,HSPA5,SEC61A1,RPL18,TRAM2,SEC61A2,TRAM1,RPL31,RPS5,RPL6,RPLP0,MICALL1,RPL3,MIEF1,SRP54,CHMP4B,ZDHHC15,CEMIP,ZDHHC2,SGTA,RPS16,AKT2,RPS19,RPL18A,SEC61B,RPL28,RPL19,RPL34,RPS13,C2CD5,RPS12,ARL6,RPL24,SSR3,RPS15,ICMT,RPL22,RPS25,ITGB1BP1,PEX16,HPCA,RPL21,RPL5,VAMP7,RPS10,SSR1,RPL23,RAB3IP,RPS4Y1,RPL36,RPL27,EXOC4,INPP5K,RPS15A,ZDHHC4,RTP4,RPL35,RPS6,SDCBP,RPLP1,RPS2…	CDK5R1,KCNE1	ZDHHC2,GOLGA7,PRKCI,ARL6IP1,CHP1,RPS26,RPL17
GO_LUNG_CELL_DIFFERENTIATION	GO:0060479	19	Down	8.822411303070058e-6	0.002884161329903642	3	GRHL2,TMEM38B,AIMP2,AGR2,CREB1,SPDEF,SOX9,THRA,KLF2,FOXA1,FOXJ1,NKX2-1,YAP1,GATA6,NFIB,THRB,SAV1,CTNNB1,RBPJ	SOX9	CREB1,SPDEF,NFIB,SAV1
GO_POSITIVE_REGULATION_OF_GLUCOSE_TRANSMEMBRANE_TRANSPORT	GO:0010828	31	Down	9.23094524060449e-6	0.0028919782193377154	1	ADIPOR2,IGF1,MEF2A,CLTCL1,OSBPL8,SORBS1,AKT2,CLIP3,SLC1A2,CREBL2,C2CD5,MAPK14,NFE2L2,RAP1A,NR4A3,RHOQ,C3,ARPP19,AKT1,CAPN10,PIK3R1,GPC3,APPL1,BRAF,PRKCI,KLF15,IRS1,INSR,PTPN11,ITLN1,IRS2		PRKCI,KLF15,INSR
GO_GOLGI_VESICLE_TRANSPORT	GO:0048193	332	Down	1.2480266088292024e-5	0.0037205577519829254	1	ARF5,COPZ2,TRAPPC6A,CYTH3,EHD3,SPAST,OSBPL5,SNX1,ANK1,RABEP1,GABARAPL2,CUL3,GOPC,VAMP3,USE1,TRAPPC3,ATP9A,MON2,AP3D1,GOLGA5,KIF2A,SPTB,EXOC5,WIPI1,NSF,LMAN1,BCAP29,SEC31B,KIFAP3,KLHL20,DYNC1I2,CAPZB,SAR1A,KIF22,DNM2,KIF3C,RAB10,CD59,SCAMP1,DDHD2,EPS15,TMED2,ZW10,ERGIC2,DYNLL1,KIF16B,GOLGA3,KIF4A,EXOC1,SCFD1,SNAP23,SEC22C,ARCN1,TMED1,GGA1,PICK1,KDELR3,CNIH1,VTI1B,SEC23A,CTSZ,ARFGAP1,ARFRP1,SEC23B,…	LMAN2L,PROC,SPTBN5,SCAMP2,DYNC1LI1,KIF15,MAPK15,RABIF,TRAPPC4,VAMP2,CORO7	TMED2,PPP6C,MACF1,TMED7,SEC31A,GOLGA7,SAR1B,STEAP2,TMED4,TGFA,PRKCI,AMN,AP1G1,TMED10,CREB3L2,CD55
GO_VIRAL_GENE_EXPRESSION	GO:0019080	191	Down	1.2865341342140718e-5	0.0037205577519829254	8	POLR2J,RPS20,PTBP1,NUP160,POLR2B,TPR,RSF1,NDC1,CTDP1,RPL18,TAF11,NUP133,NUCKS1,RPL31,NUP37,MID2,CCNT2,RPS5,REST,SEH1L,RPL6,RPLP0,TFAP4,NUP50,AAAS,NUP188,POLR2E,SMARCB1,EIF3L,POLR2F,RPL3,EIF3D,EP300,SNW1,RAE1,NELFCD,NUP93,POLR2C,MON1B,RPS16,POLR2I,RPS19,RPL18A,USF2,EIF3B,TRIM14,EIF3A,RPL28,RPL19,NUP88,RPL34,RPS13,NUP98,NUP107,RPS12,NUP155,RPL24,SPCS1,RPS15,RPL22,HDAC1,TRIM62,RPS25,TRIM32,NUP43,TAR…	NUP88	EP300,MDFIC,TRIM8,RPS26,RPL17
GO_POSITIVE_REGULATION_OF_CATABOLIC_PROCESS	GO:0009896	383	Down	1.567763161009289e-5	0.004365930076899571	5	GCLC,ANKIB1,BAD,HECW1,UPF1,OSBPL7,MYLIP,MLXIPL,ABHD5,DCN,PSMC4,NUB1,RNF14,IGF1,TNFRSF1B,SNX1,PIAS1,RNF19A,CLEC16A,VPS13D,NEDD4L,MAPK9,HERPUD1,PIK3CB,ATG5,USP13,GNAI3,ATXN3,ROCK1,SIRT2,VPS35,NEDD4,PABPC1,TRIB2,CHFR,NSF,RAB7A,NRDC,TNRC6C,ITCH,TP53INP2,KEAP1,SESN1,MID2,PSEN1,HSP90AA1,LRP2,GSK3B,ULK2,HACE1,BAX,AURKA,KHSRP,EDEM2,P2RX7,SPTLC1,MUL1,TNRC6A,EZR,HDAC6,WAC,TREM2,SIRT1,SH3GLB1,GGA1,FBXO7,GTP…	AURKA,ASB9,TFEB,SOX9,SESN2,BBS7,C9orf72,PLK1,ABCD2,PLEKHN1,CEBPA	NEDD4L,MAPK9,WNT5A,TOB1,ADRA2A,PRKAA2,PRKCD,ADAM9,INSR,TRIM8,PTEN,SNX33,TPCN1
GO_NEGATIVE_REGULATION_OF_MYELINATION	GO:0031642	8	Down	1.7658245622372616e-5	0.0047418696012364175	9	TMEM98,MTMR2,CTSC,FIG4,KLK8,TNFRSF21,PTEN,EIF2AK3		TNFRSF21,PTEN
GO_REGULATION_OF_TUBULIN_DEACETYLATION	GO:0090043	9	Down	1.9123843328237308e-5	0.004958350965000562	4	FRY,EP300,BEX4,PRKAA1,NEK3,PRKAA2,FNTA,TADA3,MAPT	NEK3	EP300,PRKAA2
GO_POSITIVE_REGULATION_OF_CELLULAR_CATABOLIC_PROCESS	GO:0031331	329	Down	2.0734638924218842e-5	0.005196791669040049	5	GCLC,ANKIB1,BAD,UPF1,OSBPL7,MLXIPL,ABHD5,DCN,PSMC4,NUB1,RNF14,IGF1,TNFRSF1B,PIAS1,RNF19A,CLEC16A,VPS13D,MAPK9,HERPUD1,PIK3CB,ATG5,USP13,GNAI3,ATXN3,ROCK1,SIRT2,VPS35,PABPC1,TRIB2,CHFR,NRDC,TNRC6C,ITCH,TP53INP2,KEAP1,SESN1,MID2,PSEN1,HSP90AA1,LRP2,GSK3B,ULK2,BAX,AURKA,KHSRP,EDEM2,P2RX7,SPTLC1,MUL1,TNRC6A,EZR,HDAC6,WAC,TREM2,SIRT1,SH3GLB1,FBXO7,GTPBP1,HMOX1,TNRC6B,RBX1,SPTLC2,HIF1A,PSMC1,TRIB3,SMAD…	AURKA,TFEB,SESN2,BBS7,C9orf72,PLK1,ABCD2,PLEKHN1,CEBPA	MAPK9,TOB1,ADRA2A,PRKAA2,PRKCD,ADAM9,INSR,TRIM8,PTEN,SNX33,TPCN1
GO_GOLGI_ORGANIZATION	GO:0007030	123	Down	2.2797202667446097e-5	0.00552942473730733	2	EHD3,PI4K2B,CUL7,VMP1,GOLGA5,ARFGEF1,CDC42,CLASP1,LMAN1,CAMSAP3,DNM2,ATP8B1,HACE1,TMED2,ZW10,NSFL1C,TMED1,MAPK1,PRMT5,VRK1,TRIP11,ARHGEF7,MAPK3,COG4,ATP8B4,RAB2A,SEC23IP,GBF1,ARHGAP21,GOLPH3,CSNK1A1,PDCD10,GORASP1,LMAN2L,STK25,GORASP2,PLEKHM2,RAB29,BLZF1,TMED5,VAMP4,CAMSAP2,ATL2,SEC16B,ARL1,CIT,OPTN,OBSL1,STX16,TBC1D20,MAP2K2,AKAP9,ATP8B3,SYNE1,RBSN,HOOK1,TMED7,COG2,STX6,GCC2,COG3,STX17,TJAP1,FHD…	LMAN2L,SYNE1,SPTBN5	VMP1,TMED2,TMED7,TMED4,TMED10
GO_MEMBRANE_PROTEIN_ECTODOMAIN_PROTEOLYSIS	GO:0006509	38	Down	2.5631677455422474e-5	0.006022643212103799	4	SPPL2B,TNFRSF1B,TIMP2,ROCK1,PTPN3,NRDC,PSEN1,P2RX7,TIMP3,MYH9,TIMP1,SH3D19,GPLD1,APH1A,IL1B,APOE,SNX9,IL10,ADAM10,SPPL2A,FURIN,PSEN2,RBMX,ADRA2A,ADAM8,ADAM17,TIMP4,NCSTN,ERAP1,PACSIN3,ADAM9,DAG1,SNX33,BACE2,BACE1,LRIG2,PSENEN,TNF		ADRA2A,ADAM9,SNX33,BACE2
GO_OUTER_DYNEIN_ARM_ASSEMBLY	GO:0036158	12	Up	2.9108843233467484e-5	0.006632405826437636	2	ZMYND10,DNAH5,CCDC114,DNAL1,DNAI1,LRRC6,LRRC49,DNAAF1,DNAAF5,ARMC4,DNAI2,CCDC151	CCDC114,LRRC6,DNAAF1,DNAAF5,ARMC4,CCDC151
GO_ENDOPLASMIC_RETICULUM_ORGANIZATION	GO:0007029	47	Down	3.102384846239082e-5	0.006860832840844605	2	SEC61A1,TRAM2,REEP1,TMEM38A,LMAN1,SEC31B,RAB10,TMEM38B,RAB18,UBL4A,SGTA,CAV2,MOSPD3,CCDC47,TMEM33,BNIP1,LMAN2L,RTN4,RAB3GAP1,RAB3GAP2,ATL2,SEC16B,VAPB,REEP2,RTN3,TOR1B,SEC31A,SEC16A,MIA3,ZFYVE27,TMEM170A,STX18,LMAN2,TOR1AIP2,ARL6IP1,JAGN1,EIF2AK3,TMCC1,GAK,MAPK15,ATL3,SHTN1,LRRK2,SPTSSB,ATL1,BAG6,GET4	LMAN2L,MAPK15	SEC31A,TOR1AIP2,ARL6IP1
GO_REGULATION_OF_AUTOPHAGY	GO:0010506	299	Down	3.317723902652169e-5	0.007127418864011903	5	BAD,POLDIP2,OSBPL7,DCN,CAPN1,RB1CC1,RRAGD,IFT88,ATP6V0A1,DAPK2,CLEC16A,PHF23,ATP6V1H,VPS13D,PIK3CB,TAB2,USP36,ATG5,USP13,CTSA,GNAI3,KDM4A,ROCK1,TBC1D25,SIRT2,VPS35,NEDD4,CSNK2A2,PRKACA,SREBF1,USP33,LAMP3,TIGAR,TP53INP2,KEAP1,SESN1,MID2,GSK3B,ULK2,RRAGB,ZMPSTE24,CTTN,MT3,DNM1L,SNX5,SPTLC1,MUL1,EXOC1,SCFD1,HDAC6,WAC,TREM2,SIRT1,ABL1,SH3GLB1,KLHL22,XBP1,FBXO7,HMOX1,TSPO,MTMR3,EP300,ATP6V1D,SPTLC2,HI…	TFEB,HTRA2,SESN2,HTR2B,C9orf72,UCHL1,CDK5R1,MAPK15,ZKSCAN3	XBP1,EP300,MET,LAMTOR3,QSOX1,RAB5A,PRKAA2,ATP6V0E2,TRIM8,TPCN1
GO_POSITIVE_REGULATION_OF_AUTOPHAGY	GO:0010508	110	Down	4.0298413079923755e-5	0.008273758989522139	5	BAD,DCN,CLEC16A,VPS13D,PIK3CB,ATG5,GNAI3,ROCK1,TP53INP2,SESN1,MID2,GSK3B,ULK2,SPTLC1,MUL1,HDAC6,WAC,SIRT1,SH3GLB1,FBXO7,HMOX1,SPTLC2,HIF1A,PIM2,MAPK3,TSC2,RIPK2,BNIP3L,CDC37,GSK3A,NOD1,AMBRA1,CAMKK2,EPM2A,TFEB,NPRL2,RAB3GAP1,TMEM59,PARK7,MFN2,STK11,FOXO3,RAB3GAP2,OPTN,BECN1,TICAM1,KDR,EIF2AK4,VPS13C,SH3BP4,SESN2,TRIM21,TRIM22,PRKAA1,MAP3K7,CALCOCO2,TRIM65,RALB,PLK2,MTDH,C9orf72,LRSAM1,SESN3,PIP4K…	TFEB,SESN2,C9orf72	PRKAA2,TRIM8,TPCN1
GO_MITOCHONDRIAL_CALCIUM_ION_HOMEOSTASIS	GO:0051560	22	Down	4.071406870758334e-5	0.008273758989522139	10	MCUR1,SLC8B1,MICU1,SLC25A23,C19orf12,IMMT,RAP1GDS1,AFG3L2,FATE1,SLC25A27,MCU,DISC1,MICU2,PDZD8,LETM1,BNIP3,SMDT1,BCAP31,ATP2A1,ANXA6,TGM2,FIS1		PDZD8,TGM2
GO_TUBULIN_DEACETYLATION	GO:0090042	11	Down	4.201199479366669e-5	0.008312847075094207	4	SIRT2,FRY,HDAC6,EP300,BEX4,PRKAA1,NEK3,PRKAA2,FNTA,TADA3,MAPT	NEK3	EP300,PRKAA2
GO_REGULATION_OF_MACROAUTOPHAGY	GO:0016241	162	Down	4.976082003893906e-5	0.009495911101484369	5	POLDIP2,DCN,CAPN1,RB1CC1,RRAGD,IFT88,ATP6V0A1,CLEC16A,PHF23,ATP6V1H,VPS13D,USP36,GNAI3,TBC1D25,VPS35,NEDD4,PRKACA,TIGAR,SESN1,RRAGB,SNX5,SPTLC1,EXOC1,SCFD1,HDAC6,WAC,SIRT1,SH3GLB1,HMOX1,MTMR3,ATP6V1D,SPTLC2,HIF1A,CHMP4B,PIM2,MAPK3,NPRL3,TSC2,RIPK2,BNIP3L,CDC37,NOD1,RHEB,PRKAG2,MAPK8,TBC1D12,IFT20,LAMTOR3,GAPDH,PRKAB1,EPM2A,ATP6V0E1,NPRL2,ATP6V1A,PIKFYVE,HTRA2,RAB3GAP1,ATP6V1B1,QSOX1,LAMTOR2,MFN2,…	HTRA2,SESN2,C9orf72,UCHL1,CDK5R1	LAMTOR3,QSOX1,RAB5A,PRKAA2,ATP6V0E2
GO_CELLULAR_RESPONSE_TO_STARVATION	GO:0009267	128	Down	5.0516883104053035e-5	0.009495911101484369	6	AOC1,PDK4,LAMP2,HFE,RRAGD,FAS,GABARAPL2,CLEC16A,HSPA5,EIF2AK2,ATG5,WIPI1,ASNS,SREBF1,USP33,PIK3C3,SESN1,CADPS2,RRAGB,SEH1L,GCN1,TNRC6A,COMT,SIRT1,SH3GLB1,MAPK1,DEPDC5,PICK1,XBP1,MTMR3,MAP1LC3A,STK24,MAPK3,WDR59,NPRL3,SFRP1,HNRNPL,TBL2,MAPK8,HSPA8,AMBRA1,ITFG2,DAP,CPEB4,NPRL2,NFE2L2,RRAGC,SLC2A1,KPTN,DNAJC15,CDKN1A,MAX,BECN1,ATG14,WDR24,ATF4,EIF2AK4,SESN2,RRP8,PRKAA1,MYBBP1A,PIK3C2B,EIF2S1,WNT2B,S…	KPTN,SESN2,DSC2,CTSV	CADPS2,XBP1,STK24,CPEB4,WIPI2,PRKAA2,MIOS,GABARAP
GO_COPPER_ION_IMPORT	GO:0015677	6	Down	5.33670253065755e-5	0.009749473130245429	1	STEAP3,ATP7B,STEAP4,SLC31A1,STEAP2,ATP7A		STEAP4,SLC31A1,STEAP2
GO_MICROTUBULE_BUNDLE_FORMATION	GO:0001578	83	Up	5.445908651021519e-5	0.009749473130245429	2	ZMYND10,MARK4,ZNF207,SPAST,DNAH5,CC2D2A,CLASP1,MAP2,TEKT2,AAAS,PLA2G3,TTLL1,MAPRE1,RP1,SPAG1,CCDC114,TTC26,CCSER2,NEURL1,RSPH4A,KIF20A,IQCG,DNAH1,ARMC2,DNAH7,UBE2B,DNAL1,DNAI1,BBS2,LRRC6,MAP1S,CLIP1,MAP1B,PSRC1,NAV1,CDK5RAP2,NUMA1,LRRC49,CCDC65,GAS8,CCDC40,TPGS1,CFAP74,SPAG16,CCDC39,DNAAF1,LRGUK,SPAG17,HYDIN,DRC1,TPPP3,RSPH1,CFAP157,TRIM46,CFAP100,DNAAF5,DNAAF2,PLK1,NCKAP5L,DNAAF3,MTCL1,ARMC4,TTL…	CC2D2A,TEKT2,RP1,CCDC114,TTC26,KIF20A,LRRC6,CCDC40,CFAP74,CCDC39,DNAAF1,SPAG17,DRC1,RSPH1,CFAP157,DNAAF5,PLK1,ARMC4,CFAP46,NCKAP5,CCDC151	TPGS1,CHP1
GO_CILIUM_MOVEMENT_INVOLVED_IN_CELL_MOTILITY	GO:0060294	21	Up	6.459950307277218e-5	0.011295899153585443	1	CFAP20,TEKT2,TTLL1,DNAH11,RSPH4A,DNAH1,BBS2,TEKT3,MKKS,BBS4,GAS8,TEKT5,CCSAP,TEKT4,TEKT1,CFAP46,RSPH9,CATSPER1,CFAP54,CFAP43,GAS2L2	TEKT2,BBS4,TEKT4,CFAP46,CFAP54
GO_VESICLE_CARGO_LOADING	GO:0035459	20	Down	6.876093753144976e-5	0.011750306574976607	1	PICALM,SEC31B,SAR1A,TMED2,SEC23A,SEC23B,SEC24A,TBC1D20,KIF13A,RAB1A,SEC31A,SEC24B,SEC24D,MIA3,SEC13,TMED10,SEC24C,INSIG1,CTAGE1,CTAGE9		TMED2,SEC31A,TMED10
GO_REGULATION_OF_CELLULAR_CATABOLIC_PROCESS	GO:0031329	743	Down	7.319349787537038e-5	0.012229820233886888	5	GCLC,ANKIB1,BAD,POLDIP2,UPF1,OSBPL7,RHBDF1,MYLIP,PSMB1,PKD1,MLXIPL,HFE,ABHD5,DCN,PSMC4,NUB1,RNF14,UFL1,CAPN1,IGF1,SLC11A1,SAMD4A,RB1CC1,RRAGD,VIM,TNFRSF1B,IFT88,ATP6V0A1,PIAS1,RNF19A,GABARAPL2,DAPK2,TIMP2,CLEC16A,PHF23,PSMA4,ATP6V1H,VPS13D,MAPK9,HERPUD1,PIK3CB,THRAP3,TAB2,USP36,PUM2,ATG5,USP13,ATP2B4,YBX3,HIPK2,CTSA,GNAI3,YBX1,ELAVL1,KDM4A,ATXN3,ROCK1,TBC1D25,PSME4,SIRT2,ERLEC1,VPS35,NEDD4,PTPN3,…	EXOSC7,SENP1,AURKA,DERL3,TFEB,HTRA2,FASTKD3,SESN2,HTR2B,BBS7,PSMA5,C9orf72,UCHL1,CCAR2,PLK1,ABCD2,GLMN,CDK5R1,MAPK15,PLEKHN1,ZKSCAN3,CEBPA	MAPK9,OPHN1,PABPC4,XBP1,EP300,MET,LAMTOR3,QSOX1,SET,TOB1,RAB5A,ADRA2A,PRKAA2,PRKCD,ADAM9,AXIN2,INSR,ATP6V0E2,TRIM8,PTEN,SNX33,TPCN1
GO_STEROID_HORMONE_MEDIATED_SIGNALING_PATHWAY	GO:0043401	158	Down	7.515619268282358e-5	0.012284769843090229	6	FKBP4,CRY1,PPP5C,BRCA1,KDM5D,CALCOCO1,RNF14,UFL1,ISL1,NR1H3,PIAS1,LMO3,RNF4,PLPP1,RHOA,CBFB,RORA,NEDD4,TP63,RARB,PIAS2,UBA5,NCOA1,DNAJA1,ESR1,HDAC6,SIRT1,JAK2,DDX17,RBFOX2,EP300,HNF4A,BMP7,AXIN1,UBE2I,TRIP4,SFRP1,UBR5,CCNE1,DDX5,UFSP2,PPARGC1A,VDR,CNOT2,RWDD1,PPARD,NR2E1,NR3C1,UBE3A,FOXP1,KDM3A,FHL2,PARK7,HDAC1,PADI2,ARID1A,NR4A3,GPAM,UFM1,NR2C1,CRY2,DDX54,NR4A1,NCOA3,PMEPA1,SCGB2A1,CNOT1,BMP4,ME…	BRCA1,TGFB1I1,GRIP1,HEYL	EP300,NCOA3,PMEPA1,MED1,YWHAH,NR3C2,RUNX1,CREBRF,HNF4G,KCTD6,NCOA4,PAGR1
GO_PROTEIN_DEPHOSPHORYLATION	GO:0006470	288	Down	8.63647491785902e-5	0.013811942261228909	4	MTMR7,PTBP1,PPP5C,BOD1L1,PHLPP2,PHPT1,EIF2AK2,PPP1R12A,CTDP1,PTPRU,MTMR1,EYA2,PPP2R5A,PLPP1,ROCK1,PPP2R5B,PTPN3,DAPP1,PTPN21,PTPN18,FBXW11,PPP2R3A,PPP2R2C,NUAK1,DLG1,PTPN23,PPP2R5C,CDC14A,DUSP13,PTPRH,PTPRC,CDC14B,DUSP12,PHLPP1,GSK3B,SSH1,MTMR2,PPP1R15A,PHACTR3,PTPN4,FKBP1A,IGBP1,HSP90AB1,JAK2,CABIN1,PPM1F,PPP6R2,SBF1,TAB1,MTMR3,CDKN3,PPM1A,CDC25B,RPRD1B,PPP1R16B,MTMR8,CPPED1,EYA1,IKBKB,PPP2CB,PP…	CDKN3,DUSP22,PPP1R7,STYXL1,PTPRD,PPM1J,CDC25C,CDC25A,DUSP7,DUSP18,CDCA2	PPP2R5A,CPPED1,URI1,PTPRS,PHACTR2,SET,PPP6C,PPP3CC,SWAP70,PPP3CA,SSU72,PPM1L,PPM1K,PRKCD,LMTK2,PTEN,PTP4A2
GO_MAMMARY_GLAND_EPITHELIUM_DEVELOPMENT	GO:0061180	60	Down	8.817305872309983e-5	0.013811942261228909	3	ATP2C2,NTN1,FGFR2,LRP6,GLI2,BAX,ESR1,JAK2,MAPK1,LRP5L,HIF1A,AKT2,GATA3,WNT3,AREG,CCND1,VDR,WNT5A,RTN4,ID2,KDM5B,IRF6,MSX2,RREB1,MED1,SMO,LATS1,TBX3,ELF5,BRCA2,PML,AKT1,EPHA2,LRP5,WNT4,MSX1,PYGO2,BTRC,STAT6,AR,ROBO1,SOSTDC1,CEBPB,MST1,DEAF1,ERBB4,SCRIB,CSF1R,ZNF703,IQGAP3,CSF1,PTCH1,WNT7B,SRC,DDR1,LBH,PHB2,GPX1,ETV5,ORAI1		NTN1,FGFR2,WNT5A,MED1,ELF5,CEBPB
GO_POSITIVE_REGULATION_OF_FAT_CELL_DIFFERENTIATION	GO:0045600	50	Down	9.13790907145412e-5	0.014022028226176233	9	SNAI2,LMO3,PTGS2,AAMDC,XBP1,STK4,KLF5,SFRP1,STK3,RARRES2,SULT1E1,ZBTB16,WNT5B,CREBL2,PPARD,MAPK14,ID2,CREB1,BMP2,ZFP36,TPH1,TRPM4,PPARG,WDFY2,AKT1,CARM1,PRDM16,ASXL2,SFRP2,ADIRF,NOCT,CCDC3,SAV1,HNRNPU,WIF1,ZBTB7B,NAPEPLD,ZNF385A,LRP5,ZC3H12A,SYAP1,CEBPB,SH3PXD2B,LPL,METRNL,TMEM64,ZBTB7C,ZFP36L1,CEBPA,CCDC71L	SNAI2,WDFY2,ZNF385A,CEBPA	XBP1,CREB1,SAV1,CEBPB
GO_TRANSITION_METAL_ION_TRANSPORT	GO:0000041	101	Down	9.948280142142194e-5	0.014524389491664604	1	FKBP4,HFE,LTF,SLC30A9,ATP2C1,SLC11A1,ABCC2,SLC39A9,ATP6V0A1,ATP6V1H,CP,ATP2C2,ATP6AP1,TFRC,SLC46A1,DNM2,FTL,MT3,HEPH,MCOLN1,TF,SLC22A17,ATP6V1D,SLC30A4,SLC39A14,HAMP,ATP13A1,ATP6V0A4,TFR2,HPX,TCIRG1,SLC11A2,SLC39A7,ATP6V0E1,ATP6V1A,STEAP3,ABCB6,ATP6V1B1,ATP6V0B,FLVCR2,CUTC,ATP7B,STEAP4,ATP6V1F,SCO2,ATP6V1E1,ABCB7,SCO1,SLC39A11,TCN1,ISCU,IREB2,SLC31A2,SLC31A1,ATP6V1G1,TRPC6,SLC40A1,COX17,SLC39A8,C…	SLC39A2	CP,STEAP4,SLC31A1,SLC39A8,STEAP2,LMTK2,MMGT1,ATP6V0E2
GO_MEMBRANE_PROTEIN_PROTEOLYSIS	GO:0033619	52	Down	1.000768518554597e-4	0.014524389491664604	4	SPPL2B,MBTPS2,TNFRSF1B,TIMP2,NGFR,ROCK1,PTPN3,NRDC,PSEN1,P2RX7,TIMP3,MYH9,HM13,TIMP1,CTSH,TGFB1,NFKB1,SH3D19,GPLD1,APH1A,IL1B,APOE,SNX9,NAPSA,IL10,ADAM10,SPPL2A,APH1B,FURIN,MBTPS1,PSEN2,RHBDD1,RBMX,ADRA2A,ADAM8,ADAM17,TIMP4,SPPL3,NCSTN,ERAP1,PACSIN3,ADAM9,RELA,DAG1,SNX33,TRAF6,PARL,BACE2,BACE1,LRIG2,PSENEN,TNF	NGFR	ADRA2A,ADAM9,SNX33,BACE2
GO_PROTEIN_TARGETING	GO:0006605	402	Down	1.0080055689368907e-4	0.014524389491664604	1	M6PR,CROT,LAMP2,AGK,NOS2,SEC62,RPS20,FYN,BID,AGPS,ZDHHC6,TOMM34,SEC63,MIPEP,PEX3,ZFYVE16,HSPA5,VPS13D,HOMER3,USP36,SEC61A1,ACAA1,RPL18,AP3D1,TRAM2,SEC61A2,TRAM1,NEDD4,RAB27A,CSNK2A2,RPL31,SREBF1,UBE2D1,LMAN1,TIMM21,RAB7A,HSP90AA1,AP4E1,RPS5,ZFAND6,HUWE1,ACOX3,RPL6,RPLP0,SIRT4,RNF31,CRAT,SH3GLB1,TIMM13,HPS4,MICALL1,TOMM22,FBXO7,TSPO,RPL3,SYNGR1,MIEF1,SAMM50,PMM1,AP4S1,VTI1B,TIMM9,SRP54,CHMP4B,ACOT…	MIPEP,PMM1,NAGPA,GRPEL1,EHHADH,HTRA2,LTBP2,HACL1,VPS4A,TOMM40L,CDK5R1,KCNE1	ZFAND6,ZDHHC2,GNPTAB,SCP2,NPEPPS,GOLGA7,PRKCI,GABARAP,ARL6IP1,CHP1,RPS26,LEPROT,NUDT19,RPL17,NCOA4
GO_AUTOPHAGOSOME_ORGANIZATION	GO:1905037	88	Down	1.0237965727599733e-4	0.014524389491664604	5	RB1CC1,IFT88,GABARAPL2,PHF23,ATG5,VMP1,ATG2B,WIPI1,RAB7A,PIK3C3,TP53INP2,PSEN1,ULK2,ATG16L1,NSFL1C,SCFD1,SH3GLB1,MTMR3,CHMP4B,MAP1LC3A,NPRL3,TBC1D12,IFT20,ATG2A,AMBRA1,RAB23,NPRL2,PIKFYVE,RAB3GAP1,MFN2,STX12,RAB3GAP2,ATG101,BECN1,ATG14,EMC6,TBC1D14,PIK3C2B,UBQLN1,STX17,RAB1A,GABARAPL1,MAP1LC3B,WDR45B,RALB,RAB5A,ATG3,ATG12,C9orf72,LRSAM1,FEZ1,PIP4K2A,BAG3,TRAPPC8,WIPI2,PINK1,ATP13A2,TP53INP1,TMEM4…	C9orf72	VMP1,RAB5A,WIPI2,GABARAP
GO_REGULATION_OF_CILIUM_MOVEMENT	GO:0003352	15	Up	1.0650990623936754e-4	0.01483051824099638	1	CFAP20,DNAH11,BBS2,MKKS,CCDC65,BBS4,CCDC40,CCDC39,DNAAF1,CCSAP,DRC1,ARMC4,TTLL6,CATSPER1,GAS2L2	BBS4,CCDC40,CCDC39,DNAAF1,DRC1,ARMC4
GO_ADIPOSE_TISSUE_DEVELOPMENT	GO:0060612	34	Down	1.1734703387082303e-4	0.016013269728688082	3	DGAT2,ACAT1,AACS,OXCT1,SIRT1,LRP5L,XBP1,SPTLC2,ZNF516,DYRK1B,PPARGC1A,PPARD,ARRDC3,ID2,ATF2,KLF7,PIK3CA,TRPM4,CDK4,SORL1,BBS4,FTO,RORC,SLC25A25,ARID5B,GHRL,PAXIP1,LRP5,UBB,SH3PXD2B,UMODL1,TBL1XR1,CSF1,AMER1	BBS4	XBP1,ARRDC3
GO_LIVER_MORPHOGENESIS	GO:0072576	14	Down	1.226674174008126e-4	0.016013269728688082	3	CFLAR,CUL3,CEACAM1,XBP1,PTN,FBXW7,MDK,RPS6KA1,TNFAIP3,MED1,NOTCH2,WNT3A,CEBPB,SULF2		XBP1,MED1,NOTCH2,CEBPB
GO_INTRINSIC_APOPTOTIC_SIGNALING_PATHWAY_IN_RESPONSE_TO_ENDOPLASMIC_RETICULUM_STRESS	GO:0070059	57	Down	1.2302738989900807e-4	0.016013269728688082	6	BAK1,HERPUD1,NCK2,DNAJC10,UBE2K,PPP1R15A,BAX,ERP29,SIRT1,XBP1,TRIB3,BBC3,CREB3,WFS1,PARK7,TXNDC12,APAF1,TNFRSF10B,SPOP,TRAF2,ATF4,CHAC1,SERINC3,ERN2,DAB2IP,TMEM117,TMBIM6,PML,TP53,PMAIP1,HYOU1,ITPR1,BCL2L11,AIFM1,CREB3L1,NCK1,SYVN1,RNF183,BCL2L1,BCL2,EIF2AK3,CEBPB,BRSK2,DDIT3,PTPN2,BOK,ERN1,GRINA,LRRK2,ATP2A1,PTPN1,CASP4,MAP3K5,ERO1A,OPA1,HSPA1A,BAG6		XBP1,ERN2,CREB3L1,CEBPB,CASP4
GO_ESTABLISHMENT_OF_PROTEIN_LOCALIZATION_TO_MEMBRANE	GO:0090150	303	Down	1.23540310281066e-4	0.016013269728688082	1	BAD,AGK,ARHGAP44,SEC62,RPS20,FYN,BID,ZDHHC6,SEC63,LRRC7,PEX3,HSPA5,GOPC,VAMP3,SEC61A1,RPL18,CASP8,TRAM2,SEC61A2,TRAM1,GRIPAP1,REEP1,VPS35,FRMPD1,RPL31,TP63,NSF,TP73,HSP90AA1,RPS5,RAB10,BAX,PPP1R13B,RPL6,RPLP0,TIMM13,GGA1,MICALL1,TOMM22,RPL3,MIEF1,SAMM50,GZMB,TIMM9,SRP54,ARFRP1,E2F1,CHMP4B,UBL4A,ZDHHC15,GGA2,CSK,RAB11A,CEMIP,BMF,ZDHHC2,SGTA,PDCD5,RPS16,AKT2,BBC3,RPS19,RPL18A,SEC61B,MAPK8,RPL28,RPL…	GRIP1,NSG1,CDK5R1,KCNE1,RILPL1,VAMP2	ZDHHC2,PPP3CC,MACF1,YWHAH,GOLGA7,PRKCI,AMN,ARL6IP1,CHP1,RPS26,RPL17
GO_CYTOSOLIC_TRANSPORT	GO:0016482	140	Down	1.256527349371721e-4	0.016013269728688082	1	BAIAP3,SPAG9,HEATR5B,SYT7,EHD3,SNX1,TBC1D23,VAMP3,FAM160A2,KIF1B,MON2,EVI5,VPS35,CLTCL1,RNF126,WIPI1,RAB7A,PTPN23,KLHL20,MAP2,PIK3C3,RAB21,ERC1,EPS15,MTMR2,SNX5,KIF16B,EZR,HOOK2,TBC1D10A,MAPK1,GGA1,VTI1B,ARFRP1,EEA1,CLN5,CORO1A,MAPK3,TMEM87A,SNX16,PLEKHJ1,STX10,TBC1D17,ANKRD27,WDR91,SNX8,AP1S1,YKT6,RIC1,RGP1,GBF1,GOSR2,GOSR1,VPS29,SNX3,PIKFYVE,CHMP3,RAB29,RAB14,ARL1,VPS26A,CCDC91,RAB9B,RAB9A,STX1…	PLEKHJ1,CORO7	SNX3,RAB5A,SYBU,TMEM87B,RHOBTB3,LMTK2,AP1G1
GO_REGULATION_OF_CATABOLIC_PROCESS	GO:0009894	877	Down	1.352249667160494e-4	0.01689714901656349	5	GCLC,ANKIB1,CYP51A1,BAD,HECW1,POLDIP2,UPF1,MYCBP2,OSBPL7,NOS2,RHBDF1,MYLIP,PSMB1,PKD1,MLXIPL,HFE,FYN,ABHD5,DCN,PSMC4,NUB1,RNF14,UFL1,CAPN1,IGF1,SLC11A1,SAMD4A,RB1CC1,RRAGD,VIM,TNFRSF1B,SNX1,NUP160,IFT88,ATP6V0A1,PIAS1,RNF19A,GABARAPL2,DAPK2,TIMP2,CLEC16A,CDH1,PHF23,PSMA4,ATP6V1H,TPR,VPS13D,NEDD4L,MAPK9,HERPUD1,PIK3CB,THRAP3,TAB2,USP36,PUM2,ATG5,USP13,ATP2B4,NDC1,YBX3,HIPK2,CTSA,GNAI3,YBX1,ELAVL1,…	EXOSC7,SENP1,AURKA,DERL3,ASB9,NUP88,TFEB,HTRA2,FASTKD3,SOX9,SESN2,HTR2B,SERPINE2,BBS7,PSMA5,C9orf72,UCHL1,CCAR2,MAD2L1,PLK1,ABCD2,GLMN,CDK5R1,MAPK15,CHEK2,PLEKHN1,ZKSCAN3,CEBPA	NEDD4L,MAPK9,OPHN1,PABPC4,XBP1,EP300,MET,FBXL20,LAMTOR3,SNX3,WNT5A,QSOX1,SET,TOB1,RAB5A,ADRA2A,PRKAA2,PRKCD,ADAM9,AXIN2,INSR,ATP6V0E2,TRIM8,PTEN,SNX33,TPCN1,MDM4
GO_MACROAUTOPHAGY	GO:0016236	274	Down	1.370828687339238e-4	0.01689714901656349	5	POLDIP2,LAMP2,VTA1,DCN,CAPN1,RB1CC1,RRAGD,IFT88,ATP6V0A1,GABARAPL2,CLEC16A,PHF23,ATP6V1H,VPS13D,USP36,ATG5,VMP1,GNAI3,ATG2B,TBC1D25,VPS35,FUNDC1,NEDD4,WIPI1,CSNK2A2,PRKACA,TSG101,RAB7A,PIK3C3,TIGAR,TP53INP2,SESN1,PSEN1,ULK2,RRAGB,CHMP2B,ATG16L1,NSFL1C,DYNLL1,SNX5,SPTLC1,MCOLN1,EXOC1,SCFD1,HDAC6,WAC,SIRT1,SH3GLB1,SNAP29,TOMM22,HMOX1,MTMR3,HDAC10,ATP6V1D,SPTLC2,HIF1A,CSNK2A1,CHMP4B,MAP1LC3A,PIM2,MA…	HTRA2,VPS4B,SESN2,VPS4A,STAM,C9orf72,UCHL1,TEX264,CDK5R1	VMP1,LAMTOR3,QSOX1,RAB5A,WIPI2,PRKAA2,GABARAP,ATP6V0E2
GO_INSULIN_RECEPTOR_SIGNALING_PATHWAY	GO:0008286	116	Down	1.441919703430167e-4	0.017460793099438172	6	PDK4,PDK2,BAIAP2L1,PIK3C2A,ATP6V0A1,ATP6V1H,BCAR1,PRKCZ,NUCKS1,ATP6AP1,SREBF1,GSK3B,OSBPL8,SORBS1,SIRT1,ATP6V1D,TSC2,ZNF106,AKT2,PIK3R2,GSK3A,ATP6V0A4,CAV2,GRB10,RARRES2,KANK1,RPS6KB1,GAB1,TCIRG1,C2CD5,GPLD1,CCND3,ATP6V0E1,GNAI2,ATP6V1A,GRB14,SOS1,ATP6V1B1,ATP6V0B,PIK3R3,FOXO3,RHOQ,IDE,PIK3CA,NCOA5,IL1B,ATP6V1F,ATP6V1E1,PTPRE,PRKAA1,INPP5K,PTPRA,KL,APC,CDK4,AGT,SLC2A8,ATP6V1G1,SORL1,IGF1R,AKT1,AT…	SHC1	PRKCD,INSR,ATP6V0E2
GO_CELLULAR_RESPONSE_TO_INSULIN_STIMULUS	GO:0032869	178	Down	1.463000352792399e-4	0.017460793099438172	6	GCLC,CFLAR,PDK4,PDK2,BAIAP2L1,PIK3C2A,ATP6V0A1,ATP6V1H,HDAC9,BCAR1,PKM,PRKCZ,NUCKS1,ATP2B1,ATP6AP1,SREBF1,CEACAM1,GSK3B,GSTP1,RAB10,SLC9A1,OSBPL8,SORBS1,SIRT1,XBP1,ATP6V1D,SRSF5,PCK2,TRIB3,LPIN2,TSC2,EEF2K,ZNF106,AKT2,PIK3R2,GSK3A,ATP6V0A4,CAV2,GRB10,RARRES2,KANK1,RPS6KB1,HDAC5,GAB1,TCIRG1,C2CD5,GPLD1,CCND3,ATP6V0E1,KAT2B,GNAI2,ATP6V1A,GRB14,STAT1,SOS1,ATP6V1B1,ERRFI1,ATP6V0B,PIK3R3,FOXO3,RHOQ,ID…	GOT1,PPAT,SHC1,APRT,VAMP2	XBP1,PRKCI,PRKCD,INSR,ATP6V0E2,PTEN
GO_POSITIVE_REGULATION_OF_PROTEIN_EXIT_FROM_ENDOPLASMIC_RETICULUM	GO:0070863	13	Down	1.564847511806105e-4	0.01821548115671007	1	SAR1A,EDEM2,TM9SF4,CD81,TMEM30A,SEC16B,EDEM1,SORL1,SEC16A,SAR1B,TMEM30B,BCAP31,SLC51B		SAR1B
GO_LUNG_MORPHOGENESIS	GO:0060425	41	Down	1.5746858294801898e-4	0.01821548115671007	3	TNC,FGFR2,CDC42,CELSR1,GRHL2,MAPK1,CTSZ,LAMA1,MAPK3,ESRP2,CTSH,PLOD3,SRF,RDH10,SRSF6,BMP4,SOX9,ID1,MAP2K2,LIF,FOXP2,FOXA1,KRAS,WNT2B,SPRY2,NKX2-1,YAP1,SEC24B,FGF7,NFIB,DLG5,VANGL2,TGFBR2,SPRY1,SHH,CTNNB1,MAP2K1,DAG1,WNT7B,STK40,TNF	SOX9	FGFR2,RDH10,NFIB,TGFBR2
GO_NEGATIVE_REGULATION_OF_TUBULIN_DEACETYLATION	GO:1904428	5	Down	1.6212321304381023e-4	0.01846976422540014	4	FRY,BEX4,PRKAA1,PRKAA2,MAPT		PRKAA2
GO_S_ADENOSYLMETHIONINE_CYCLE	GO:0033353	7	Down	1.738670363618263e-4	0.018902822758348245	11	MRI1,AHCY,MTRR,ENOPH1,APIP,AHCYL2,AHCYL1		MTRR,AHCYL2
GO_RESPONSE_TO_ENDOPLASMIC_RETICULUM_STRESS	GO:0034976	262	Down	1.7549852170208554e-4	0.018902822758348245	6	CFTR,RHBDD2,POMT2,MBTPS2,EXTL3,DDX11,UFL1,ERP44,BAK1,CUL7,HSPA5,JKAMP,HERPUD1,EIF2AK2,USP13,RASGRF1,PDIA5,ATXN3,ERLEC1,PPP2R5B,WIPI1,ASNS,NCK2,SEL1L,ACADVL,DERL2,MYDGF,DNAJC10,UBE2K,UBA5,NFE2L1,GSK3B,PPP1R15A,BAX,ADD1,EDEM2,ERP29,DNAJB11,SIRT1,DERL3,KDELR3,XBP1,FOXRED2,EP300,PSMC6,ARFGAP1,TRIB3,HM13,USP14,SRPX,DNAJC3,UGGT2,STUB1,BFAR,UBXN8,PPP2CB,SGTA,BBC3,PIK3R2,GSK3A,CAV1,FKBP14,AGR2,TBL2,SEC61…	DERL3,SESN2,CLGN,SHC1,TMEM67,FBXO17	CFTR,XBP1,EP300,ERN2,SEC31A,TMX1,CREB3L1,AMFR,CREBRF,CEBPB,CREB3L2,CASP4
GO_TYPE_I_PNEUMOCYTE_DIFFERENTIATION	GO:0060509	5	Down	1.7754765508361717e-4	0.018902822758348245	3	CREB1,THRA,KLF2,NFIB,THRB		CREB1,NFIB
GO_NEGATIVE_REGULATION_OF_JNK_CASCADE	GO:0046329	33	Down	1.8063574275860463e-4	0.018902822758348245	5	PAFAH1B1,ZMYND11,SERPINB3,ITCH,CYLD,GSTP1,MECOM,DNAJA1,SFRP1,FKTN,DUSP3,HIPK3,MAPK8IP1,KLHL31,GPS2,MEN1,PTPN22,TAOK3,MARVELD3,NCOR1,AKT1,DUSP10,SFRP2,PDCD4,SH3RF2,PINK1,DUSP19,F2RL1,HDAC3,PER1,AIDA,ZNF675,SIRPA		ZMYND11,CYLD
GO_INTRACELLULAR_RECEPTOR_SIGNALING_PATHWAY	GO:0030522	243	Down	1.8117112194947492e-4	0.018902822758348245	6	TSPAN6,CYP26B1,FKBP4,CRY1,PPP5C,BRCA1,KDM5D,CALCOCO1,RNF14,UFL1,ISL1,CYP24A1,SNAI2,BIRC3,NR1H3,PIAS1,LMO3,TAB2,PUM2,DCBLD2,RNF4,CASP8,PLPP1,RHOA,CBFB,PDK3,RORA,NEDD4,SREBF1,TP63,ALPK1,RARB,PIAS2,ITCH,UBA5,CYLD,NCOA1,DNAJA1,ESR1,HDAC6,CYP26A1,CREM,SIRT1,JAK2,CRKL,DDX17,RBFOX2,TAB1,EP300,SNW1,NFKBIA,SLA2,RNF125,RIOK3,XIAP,AXIN1,UBE2I,TRIP4,RIPK2,SFRP1,UBR5,CCNE1,NOD1,EZH2,AHR,DDX58,C1QBP,DDX5,DHX58…	BRCA1,SNAI2,EZH2,TGFB1I1,GRIP1,HEYL,ALOX15B	CYLD,EP300,AHR,NCOA3,PMEPA1,MED1,YWHAH,RUNX1,DHRS3,KCTD6,NCOA4,PAGR1
GO_SPERM_MOTILITY	GO:0097722	61	Up	1.8337336109142057e-4	0.018902822758348245	1	SLC22A16,DNAH5,ATP2B4,TACR2,DNAJA1,TEKT2,PLA2G3,TTLL1,PLTP,EPPIN,CFAP69,DNAH11,NEURL1,SLC26A8,CCR6,IQCG,ROPN1B,DNAH1,TACR1,ASH1L,ARMC2,UBE2B,SLIRP,DNAI1,SEMG2,BBS2,TEKT3,LRRC6,QRICH2,RGN,NPHP4,ATP1A4,ADCY3,SORD,GAS8,CCDC40,TPGS1,SPAG16,TMF1,CCDC39,ROPN1L,TCTE1,DDX4,CATSPER3,DRC7,CFAP157,SLC9B1,SLC9B2,ANXA5,DEFB1,DPCD,CATSPER2,LDHC,TTC21A,ING2,SLC9C1,CATSPERD,CATSPER1,CFAP43,INPP5B,CFAP44	SLC22A16,TEKT2,PLTP,CFAP69,LRRC6,NPHP4,CCDC40,CCDC39,CFAP157,SLC9B1,DEFB1,LDHC,TTC21A,ING2,SLC9C1	TPGS1
GO_CYTOPLASMIC_TRANSLATION	GO:0002181	93	Down	1.8352255105192472e-4	0.018902822758348245	4	RPL26L1,YBX3,RPL18,ZC3H15,FTSJ1,RPL31,EIF3I,RPL6,RPLP0,EIF3L,EIF3D,EIF5,FMR1,GSPT1,EIF3J,EIF3E,RPL18A,EIF3B,EIF3A,CPEB3,RPL19,DRG2,DPH1,RWDD1,RBM24,CPEB4,RPL24,EIF4G1,RPL22,DPH5,ETF1,EIF2S2,RPL36,EIF2S3,EIF3G,LIN28A,UNK,DPH2,DPH6,DHX9,CPEB2,RPLP1,DENR,RPL13A,RPL11,EIF2D,RPL32,EIF3H,DPH7,EIF3M,DPH3,RPL30,EIF4A2,NCK1,RPL8,ZNF385A,EIF4A1,RPL26,RPL29,RPL22L1,RPL9,METTL3,EEF2,RPSA,CNBP,DNAJC24,RPS21,R…	RPL26L1,ZNF385A	GSPT1,CPEB4,RPS26,RPL17
GO_ESTABLISHMENT_OF_PROTEIN_LOCALIZATION_TO_ORGANELLE	GO:0072594	517	Down	1.8650216954464542e-4	0.01895013260548904	1	BAD,M6PR,CROT,LAMP2,AP2B1,AGK,NOS2,SEC62,RPS20,BID,RGPD5,AGPS,TOMM34,SEC63,KPNA6,MIPEP,LRRC7,PEX3,CDH1,ZFYVE16,HSPA5,TPR,TSPAN17,VPS13D,USP36,SEC61A1,ACAA1,RPL18,CASP8,TNPO3,AP3D1,IPO5,TRAM2,SEC61A2,TRAM1,HYAL2,NUP133,DRD4,NEDD4,CSNK2A2,RPL31,SREBF1,UBE2D1,TP63,PTGS2,TSG101,LMAN1,TIMM21,RAB7A,LAMP3,TP73,OPHN1,DNM2,PSEN1,HSP90AA1,TNPO1,RPS5,RAB10,EPS15,DNAJA1,IPO11,RBM22,ZFAND6,HUWE1,ACOX3,BAX,PPP…	MIPEP,PMM1,NAGPA,NUP88,GRPEL1,EHHADH,HTRA2,HACL1,VPS4A,WRAP53,TOMM40L,RUVBL2	OPHN1,ZFAND6,GNPTAB,SCP2,PPP3CC,EFNB2,MED1,YWHAH,MDFIC,PPP3CA,NPEPPS,PRKCD,CHP1,RPS26,LEPROT,NUDT19,RPL17,NCOA4
GO_GOLGI_TO_PLASMA_MEMBRANE_TRANSPORT	GO:0006893	55	Down	1.974338957142025e-4	0.019793406158334515	1	OSBPL5,RABEP1,GOPC,VAMP3,EXOC5,NSF,DNM2,RAB10,EXOC1,GGA1,ARFRP1,CCDC22,GGA2,CSK,RAB34,KRT18,EXOC2,GOLPH3,SPTBN1,EXOC8,BLZF1,LYPLA1,OPTN,ACSL3,ARFGEF2,VAMP7,BBS2,C16orf70,GGA3,CCDC93,MACF1,EXOC4,LLGL1,KIF13A,PREPL,ARL3,EXOC6,GOLPH3L,EXOC6B,GOLGA4,GOLGA7,SEC16A,ANK3,STEAP2,CNST,PKDCC,AMN,RAB26,RAB31,VAMP5,STXBP6,COMMD1,BBS1,SYS1,VAMP2	VAMP2	MACF1,GOLGA7,STEAP2,AMN
GO_ENDOPLASMIC_RETICULUM_UNFOLDED_PROTEIN_RESPONSE	GO:0030968	112	Down	2.0608089713699876e-4	0.020388450862803865	6	RHBDD2,MBTPS2,EXTL3,DDX11,BAK1,CUL7,HSPA5,HERPUD1,EIF2AK2,PDIA5,PPP2R5B,WIPI1,ASNS,NCK2,ACADVL,DERL2,MYDGF,PPP1R15A,BAX,ADD1,DNAJB11,DERL3,KDELR3,XBP1,EP300,ARFGAP1,DNAJC3,STUB1,BFAR,GSK3A,FKBP14,AGR2,TBL2,CREB3,GOSR2,CDK5RAP3,CCL2,TMEM33,WFS1,CCND1,NFE2L2,CTH,ZBTB17,ATF6,SERP1,COPS5,HERPUD2,VAPB,KLHDC3,SSR1,CANX,ATF4,DNAJB9,EIF2S1,EDEM1,ERN2,DAB2IP,DERL1,TLN1,PARP6,PREB,PARP16,SEC31A,MBTPS1,HDGF…	DERL3,CLGN,SHC1	XBP1,EP300,ERN2,SEC31A,CREB3L1,AMFR,CREBRF,CREB3L2
GO_INTRACELLULAR_STEROID_HORMONE_RECEPTOR_SIGNALING_PATHWAY	GO:0030518	113	Down	2.0952237237866674e-4	0.02045972360928825	6	FKBP4,CRY1,PPP5C,BRCA1,KDM5D,CALCOCO1,RNF14,UFL1,ISL1,PIAS1,LMO3,RNF4,PLPP1,RHOA,CBFB,NEDD4,TP63,PIAS2,UBA5,NCOA1,DNAJA1,ESR1,HDAC6,SIRT1,JAK2,DDX17,RBFOX2,EP300,AXIN1,UBE2I,TRIP4,SFRP1,UBR5,CCNE1,DDX5,UFSP2,PPARGC1A,CNOT2,RWDD1,NR3C1,UBE3A,FOXP1,KDM3A,FHL2,PARK7,HDAC1,PADI2,ARID1A,GPAM,UFM1,CRY2,DDX54,NCOA3,PMEPA1,SCGB2A1,CNOT1,MED1,SMARCA4,RNF6,YWHAH,FOXA1,SAFB2,LATS1,RAN,WBP2,ARNTL,CDK7,CLOCK,…	BRCA1,TGFB1I1,GRIP1,HEYL	EP300,NCOA3,PMEPA1,MED1,YWHAH,RUNX1,KCTD6,NCOA4,PAGR1
GO_PROCESS_UTILIZING_AUTOPHAGIC_MECHANISM	GO:0061919	457	Down	2.3193396308678383e-4	0.021433622971378276	12	BAD,POLDIP2,LAMP2,OSBPL7,VPS41,VTA1,DCN,CAPN1,RB1CC1,RRAGD,IFT88,ATP6V0A1,GABARAPL2,DAPK2,CLEC16A,PHF23,ATP6V1H,VPS13D,PIK3CB,TAB2,USP36,ATG5,USP13,VMP1,CTSA,GNAI3,KDM4A,CD84,ATG2B,ROCK1,TBC1D25,SIRT2,VPS35,FUNDC1,NEDD4,WIPI1,CSNK2A2,PRKACA,SREBF1,MARK2,TSG101,RAB7A,USP33,LAMP3,PIK3C3,TIGAR,TP53INP2,TOLLIP,KEAP1,SESN1,MID2,PSEN1,HSP90AA1,GSK3B,ULK2,RRAGB,CHMP2B,ZMPSTE24,CTTN,ATG16L1,MT3,DNM1L,NSF…	TFEB,HTRA2,VPS4B,SESN2,VPS4A,HTR2B,STAM,CTSK,C9orf72,UCHL1,SPATA18,TEX264,CDK5R1,MAPK15,ZKSCAN3	VMP1,XBP1,EP300,MET,LAMTOR3,QSOX1,RAB5A,WIPI2,PRKAA2,GABARAP,ATP6V0E2,TRIM8,TPCN1
GO_CELLULAR_RESPONSE_TO_PEPTIDE	GO:1901653	305	Down	2.3766812636374685e-4	0.021433622971378276	6	GCLC,CFLAR,PDK4,PRKAR2B,PDK2,BAIAP2L1,FYN,PIK3C2A,DDX11,IGF1,CPS1,VIM,ATP6V0A1,ATP6V1H,HDAC9,ARID1B,BCAR1,CYBA,NGFR,CACNB1,PKM,PRKCZ,ROCK1,NUCKS1,ATP2B1,ATP6AP1,PRKACA,SREBF1,ADCY2,EDN1,CEACAM1,PSEN1,GSK3B,GSTP1,RAB10,AKR1B1,CHMP5,PXN,SLC9A1,ICAM1,OSBPL8,CDC6,SORBS1,TREM2,CDC5L,SIRT1,JAK2,XBP1,RANGAP1,ATP6V1D,LGMN,SRSF5,APEX1,PCK2,TRIB3,LPIN2,KLF5,SMPD3,TSC2,ABCC1,EEF2K,CSK,ZNF106,CA2,RIPK2,AKT2,…	CPS1,NGFR,CDC6,ITGA4,GOT1,PPAT,SHC1,APRT,VAMP2	PRKAR2B,XBP1,CREB1,PRKCI,KLF15,PRKCD,INSR,ATP6V0E2,PTEN,CASP4,LEPROT
GO_REGULATION_OF_SODIUM_DEPENDENT_PHOSPHATE_TRANSPORT	GO:2000118	3	Down	2.377198944321669e-4	0.021433622971378276	1	CRY2,ATF4,CEBPB		CEBPB
GO_HORMONE_MEDIATED_SIGNALING_PATHWAY	GO:0009755	180	Down	2.378166224868729e-4	0.021433622971378276	6	FKBP4,ADIPOR2,CRY1,PPP5C,BRCA1,KDM5D,CALCOCO1,RNF14,UFL1,ISL1,NR1H3,PIAS1,LMO3,RNF4,PLPP1,RHOA,CBFB,RORA,NEDD4,TP63,RARB,PIAS2,UBA5,NCOA1,DNAJA1,ESR1,HDAC6,SIRT1,JAK2,DDX17,RBFOX2,EP300,HNF4A,BMP7,ASIP,AXIN1,UBE2I,TRIP4,SFRP1,UBR5,CCNE1,DDX5,UFSP2,PPARGC1A,VDR,CNOT2,RWDD1,PPARD,NR2E1,PRLR,NR3C1,UBE3A,FOXP1,KDM3A,FHL2,PARK7,HDAC1,PADI2,ARID1A,NR4A3,GPAM,UFM1,NR2C1,CRY2,DDX54,NR4A1,NCOA3,PMEPA1,SCG…	BRCA1,TGFB1I1,GRIP1,HEYL	EP300,NCOA3,PMEPA1,MED1,YWHAH,NR3C2,RUNX1,CREBRF,HNF4G,KCTD6,NCOA4,PAGR1
GO_RESPONSE_TO_STARVATION	GO:0042594	162	Down	2.3898280057703736e-4	0.021433622971378276	6	AOC1,PDK4,LAMP2,HFE,CPS1,RRAGD,FAS,GABARAPL2,CLEC16A,HSPA5,EIF2AK2,ATG5,WIPI1,ASNS,SREBF1,ACAT1,USP33,PIK3C3,SESN1,AACS,CADPS2,ULK2,OXCT1,RRAGB,CAD,SEH1L,EIF2AK1,GCN1,TNRC6A,COMT,SIRT1,SH3GLB1,MAPK1,DEPDC5,PICK1,XBP1,MTMR3,PCK2,MAP1LC3A,STK24,MAPK3,DHODH,WDR59,NPRL3,SFRP1,HNRNPL,HAMP,TBL2,MAPK8,PPARGC1A,HSPA8,CBL,AMBRA1,ITFG2,DAP,CPEB4,NPRL2,NFE2L2,GNPAT,RRAGC,HMGCL,SLC2A1,KPTN,FOXO3,LRP11,DNAJC1…	CPS1,KPTN,SESN2,DSC2,CTSV	CADPS2,XBP1,STK24,CPEB4,LRP11,WIPI2,PRKAA2,MIOS,GABARAP
GO_POSITIVE_REGULATION_OF_MACROAUTOPHAGY	GO:0016239	62	Down	2.397431329439918e-4	0.021433622971378276	5	DCN,CLEC16A,VPS13D,GNAI3,SESN1,SPTLC1,HDAC6,WAC,SIRT1,SH3GLB1,HMOX1,SPTLC2,HIF1A,PIM2,MAPK3,TSC2,RIPK2,BNIP3L,CDC37,NOD1,EPM2A,RAB3GAP1,MFN2,RAB3GAP2,OPTN,BECN1,KDR,VPS13C,SESN2,MAP3K7,CALCOCO2,RALB,C9orf72,LRSAM1,SESN3,PIP4K2A,BAG3,HSPB8,SCOC,LARP1,PINK1,GPSM1,PRKAA2,FYCO1,TSC1,PIP4K2C,PAFAH1B2,ADRB2,BNIP3,SMCR8,ULK1,TBK1,RUFY4,SUPT5H,TOMM7,HTT,UVRAG,SMURF1,TRIM13,RAB12,IKBKG,PIP4K2B	SESN2,C9orf72	PRKAA2
GO_PROTEIN_LOCALIZATION_TO_CILIUM	GO:0061512	48	Up	2.4466104774766885e-4	0.021433622971378276	1	RABEP1,SPATA7,CC2D2A,CROCC,TULP3,SNX10,RAB11FIP3,GGA1,ATP6V1D,TULP2,TTC26,IFT20,EHD1,TULP1,ARL6,ROPN1B,CCDC88A,RAB29,WDR35,BBS9,TTC21B,NPHP4,DZIP1,ARL3,BBS4,GAS8,CSNK1D,CCDC39,TBC1D32,INPP5E,WDR19,ZDHHC3,LZTFL1,IFT122,TUB,TTC21A,ARF4,TCTN2,ARL13B,BBS1,TMEM107,CCDC66,MAPK15,DYNC2H1,IFT140,EFCAB7,TCTN1,BBIP1	CC2D2A,TTC26,NPHP4,BBS4,CCDC39,TTC21A,ARL13B,MAPK15
GO_DEPHOSPHORYLATION	GO:0016311	417	Down	2.462300459378571e-4	0.021433622971378276	13	MTMR7,PON1,PTBP1,PPP5C,SLC7A14,BOD1L1,PNKP,PHLPP2,INPP4A,PHPT1,EIF2AK2,PPP1R12A,CTDP1,WNK1,PTPRU,MTMR1,EYA2,PPP2R5A,PLPP1,ROCK1,INPP5A,PPP2R5B,PTPN3,DAPP1,SMG6,POLB,PTPN21,PTPN18,FBXW11,PPP2R3A,PPP2R2C,NUAK1,DLG1,PTPN23,NT5C2,CAMSAP3,TIGAR,SYNJ2,PPP2R5C,CDC14A,DUSP13,PTPRH,MEF2C,PTPRC,CDC14B,DUSP12,PHLPP1,DLG3,GSK3B,SSH1,MTMR2,PPP1R15A,PHACTR3,PTPN4,FKBP1A,IGBP1,PPP2R3C,TGFB2,GPATCH2,HSP90AB1,JAK…	GPATCH2,CDKN3,DUSP22,PPP1R7,STYXL1,THNSL2,PTPRD,PPM1J,CDC25C,CDC25A,DUSP7,DUSP18,INPP5D,PPP1R42,CDCA2	PPP2R5A,CPPED1,URI1,PTPRS,INPP4B,ARFGEF3,PHACTR2,SET,PPP6C,PPP3CC,SWAP70,PPP3CA,LMTK3,FARP1,SSU72,PPM1L,PPM1K,PRKCD,LMTK2,PTEN,PTP4A2,CHP1,NUDT16
GO_PROTEIN_DEMANNOSYLATION	GO:0036507	19	Down	2.477607671012529e-4	0.021433622971378276	4	SEL1L,DERL2,EDEM2,UGGT2,MAN1A1,EDEM3,MAN1C1,EDEM1,OS9,UGGT1,RNF185,AMFR,SYVN1,RNF139,MAN1B1,MAN1A2,RNF5,TRIM13,RNF103		AMFR
GO_CELLULAR_RESPONSE_TO_ANTIBIOTIC	GO:0071236	121	Down	2.488988916551819e-4	0.021433622971378276	6	CFTR,PPP5C,DDX11,HSPA5,SPI1,PDE8A,ADCY2,MEF2C,SLC9A1,HDAC6,SIRT1,ABL1,PDGFB,APEX1,MAP1LC3A,SMPD3,MET,EZH2,AHR,SETX,PLEKHA1,PPIF,CDKN1B,TIMELESS,XRN1,PDCD10,ECT2,STK25,NFE2L2,PARK7,PLA2G4A,ID3,TNFAIP3,MYB,NR4A3,DNMT3A,EGR1,CLU,ADCY7,ITPR2,RPL23,BECN1,TRAP1,KLF2,GNAI1,RIPK3,PRKAA1,KDM6B,PCNA,OSER1,STK26,ETS1,ANXA1,HNRNPA1,MDM2,IL6,IL10,TXN,KLF4,RIPK1,TRPC6,FDX1,ADCY3,CYP1B1,ACTR2,TP53,CBX8,RHOB,KCN…	EZH2,GPR37,NQO1	CFTR,MET,AHR,PLA2G4A,FDX1,PRKCD,PTEN,EFNA5
GO_CELLULAR_RESPONSE_TO_TOPOLOGICALLY_INCORRECT_PROTEIN	GO:0035967	148	Down	2.508523502435548e-4	0.021433622971378276	6	RHBDD2,POMT2,MBTPS2,EXTL3,DDX11,BAK1,CUL3,CUL7,HSPA5,HERPUD1,EIF2AK2,TM7SF3,PDIA5,ATXN3,PPP2R5B,RNF126,WIPI1,ASNS,NCK2,ACADVL,DERL2,MYDGF,PPP1R15A,BAX,ADD1,DNAJB11,HDAC6,DERL3,KDELR3,XBP1,EP300,ARFGAP1,DNAJC3,UGGT2,STUB1,BFAR,UBE2W,GSK3A,FKBP14,AGR2,TBL2,CREB3,GOSR2,CDK5RAP3,CCL2,TMEM33,WFS1,HSPA8,CCND1,PACRG,HSPA9,NFE2L2,CTH,ZBTB17,ATF6,SERP1,COPS5,HERPUD2,OPTN,VAPB,KLHDC3,SSR1,HSPA2,CANX,SDF2L1…	DERL3,PACRG,CLGN,SHC1	XBP1,EP300,ERN2,SEC31A,CREB3L1,AMFR,CREBRF,CREB3L2
GO_PROTEIN_DEGLYCOSYLATION	GO:0006517	27	Down	2.57124197612634e-4	0.021461374807138552	4	MAN2B2,AGA,SEL1L,DERL2,EDEM2,UGGT2,MAN2B1,MAN1A1,MAN2A1,PARK7,EDEM3,MAN1C1,EDEM1,OS9,UGGT1,RNF185,NGLY1,AMFR,SYVN1,ENGASE,RNF139,MAN1B1,MAN2A2,MAN1A2,RNF5,TRIM13,RNF103		AMFR
GO_SODIUM_DEPENDENT_PHOSPHATE_TRANSPORT	GO:0044341	5	Down	2.5959433812707645e-4	0.021461374807138552	1	CRY2,ATF4,SLC34A2,CEBPB,SLC34A3		CEBPB
GO_CELLULAR_RESPONSE_TO_PEPTIDE_HORMONE_STIMULUS	GO:0071375	250	Down	2.5974000631062753e-4	0.021461374807138552	6	GCLC,CFLAR,PDK4,PRKAR2B,PDK2,BAIAP2L1,FYN,PIK3C2A,CPS1,ATP6V0A1,ATP6V1H,HDAC9,ARID1B,BCAR1,CYBA,PKM,PRKCZ,ROCK1,NUCKS1,ATP2B1,ATP6AP1,PRKACA,SREBF1,ADCY2,EDN1,CEACAM1,GSK3B,GSTP1,RAB10,PXN,SLC9A1,OSBPL8,CDC6,SORBS1,CDC5L,SIRT1,JAK2,XBP1,RANGAP1,ATP6V1D,SRSF5,APEX1,PCK2,TRIB3,LPIN2,TSC2,EEF2K,CSK,ZNF106,CA2,AKT2,JAK3,PIK3R2,GSK3A,ATP6V0A4,CAV2,CAV1,GRB10,RARRES2,KANK1,RPS6KB1,HDAC5,PRKAR1A,NFKB1,G…	CPS1,CDC6,GOT1,PPAT,SHC1,APRT,VAMP2	PRKAR2B,XBP1,CREB1,PRKCI,PRKCD,INSR,ATP6V0E2,PTEN,LEPROT
GO_VESICLE_LOCALIZATION	GO:0051648	195	Down	2.6367585657462563e-4	0.021549769191137068	1	PAFAH1B1,TRAPPC6A,SYN1,STARD3NL,TBC1D23,CUL3,RAB27B,DTNBP1,TRAPPC3,KIF1B,CDH3,AP3D1,PRKCZ,RAB27A,WIPI1,AP3M2,NDE1,PICALM,NSF,CLASP1,LMAN1,KIFAP3,MAP2,SAR1A,DNM2,PSEN1,CD59,TMED2,TMEM230,SCFD1,SNAP23,SNAP29,CNIH1,TRIP11,SEC23A,CTSZ,KIF3B,ASIP,GPR143,AP3B2,RAB11A,SPG11,BLOC1S6,PPP6R1,NAPA,RAB3A,BET1,PIK3CG,WASL,YKT6,DNM1,SEC23IP,GBF1,GOSR2,GOSR1,C17orf75,AREG,CTSC,PPP6R3,FOLR1,LIN7A,SEC24A,ARL6,COL…	AP3M2,ITGA4,BBS7,BBS4,MAPK15,TRAPPC4	TMED2,PPP6C,SEC31A,TPGS1,SYBU,SAR1B,TGFA,TMED10,PTEN,BLOC1S4
GO_CHEMICAL_HOMEOSTASIS_WITHIN_A_TISSUE	GO:0048875	11	Down	2.730206515055101e-4	0.02207357288892398	10	ADGRF5,CTSH,HOMER2,VEGFA,EPAS1,NAPSA,SFTPD,RCN3,ABCA12,HOMER1,LPCAT1	ABCA12	HOMER2
GO_POSITIVE_REGULATION_OF_MITOCHONDRIAL_CALCIUM_ION_CONCENTRATION	GO:0051561	11	Down	2.793864732602051e-4	0.02234794566429236	10	MCUR1,MICU1,SLC25A23,RAP1GDS1,MCU,MICU2,BNIP3,BCAP31,ATP2A1,TGM2,FIS1		TGM2
GO_REGULATION_OF_LIPID_CATABOLIC_PROCESS	GO:0050994	39	Down	2.912030032525998e-4	0.023047951383750508	5	ABHD5,SCARB1,ACACB,ABCD1,LONP2,MLYCD,AKT2,PIK3CG,RARRES2,CPT1A,GPLD1,AADAC,CNR1,TWIST1,IL1B,THRA,LDLR,APOC1,PRKAA1,CDK4,SORL1,IDH1,CRTC3,AKT1,ADRA2A,PDE3B,TYSND1,PRKCD,BSCL2,IRS1,PRKCE,ABCD2,PNPLA2,HCAR2,IRS2,PPARA,MTOR,PLIN5,TNF	ABCD2	ADRA2A,PRKCD
GO_GLAND_MORPHOGENESIS	GO:0022612	100	Down	3.021501961169483e-4	0.023665284631284735	3	CFLAR,PLXND1,PAX6,BTBD7,CAPN1,SNAI2,CUL3,TNC,NTN1,FGFR2,LRP6,POLB,CDC42,TP63,GLI2,NTN4,SEMA3A,SEMA3C,FGFR1,CEACAM1,BAX,ESR1,TGFB2,NRP1,LRP5L,XBP1,BMP7,LAMA1,ESRP2,SFRP1,TGFB1,PTN,CAV1,GLI3,SLC9A3R1,AREG,FBXW7,MDK,VDR,WNT5A,PLXNA1,IGFBP5,KDM5B,RPS6KA1,TNFAIP3,TGFB3,MSX2,BMP4,SOX9,MED1,TWSG1,FOXA1,LAMA5,NOTCH2,TBX3,EDAR,SULF1,FGF7,PML,EPHA2,EGFR,MSN,NFIB,NOTCH1,WNT3A,EDA,LRP5,WNT4,ELF3,TGFBR2,SHH,B…	SNAI2,SOX9	NTN1,FGFR2,XBP1,WNT5A,MED1,NOTCH2,NFIB,TGFBR2,CEBPB,TGM2
GO_ER_NUCLEUS_SIGNALING_PATHWAY	GO:0006984	44	Down	3.2450050010799356e-4	0.025153806807340244	6	MBTPS2,HSPA5,HERPUD1,ASNS,NCK2,ARHGEF10L,GSK3B,PPP1R15A,XBP1,AGR2,ERLIN1,CCDC47,CCL2,TMEM33,WFS1,FBXW7,SCAP,NFE2L2,ATF6,INSIG2,ATF4,EIF2S1,MBTPS1,TP53,TMCO1,EIF2A,ERLIN2,ATG10,BCL2L11,NCK1,PPP1R15B,ZBTB7B,ATF3,HSP90B1,CXCL8,EIF2AK3,ATP2A2,DDIT3,PTPN2,BOK,CALR,INSIG1,PTPN1,ATF6B		XBP1
GO_MULTICELLULAR_ORGANISM_GROWTH	GO:0035264	121	Down	3.4036706551642427e-4	0.026114489445081573	14	CACNA2D2,ERCC1,IGF1,WWTR1,APBA2,ADRB1,RC3H2,RARB,PALB2,GRHL2,ZMPSTE24,ATRX,TMED2,ADD1,GNAS,ATRN,EZR,EP300,LGMN,SMPD3,PPP1R13L,ERCC2,COMP,FKBP8,APBA1,PLEKHA1,TNKS2,RAI1,KAT2A,SLC1A2,TNS2,GHR,PDE4D,WDR48,GPD2,HTRA2,SOS1,CREB1,GPAM,WDR11,PLS1,SOCS2,PIK3CA,RBBP6,STIL,BBS2,MKKS,STAT5A,KLF2,VIL1,SMO,CDKN1C,GAMT,GDF15,RARA,ATP8A2,UNC79,NOTCH2,CDK4,CCM2,XPA,TARBP2,BBS4,FTO,AFG3L2,TP53,SOD1,APP,WDTC1,ETNK…	COMP,HTRA2,BBS4,ETNK2,NPPC,XRCC2	TMED2,EP300,CREB1,NOTCH2,TAF10
GO_RNA_CATABOLIC_PROCESS	GO:0006401	372	Down	3.466769132740088e-4	0.02623294252930274	5	UPF1,PSMB1,RPS20,CSDE1,PSMC4,SLC11A1,SAMD4A,RNH1,VIM,RNASET2,TNFRSF1B,ZCCHC8,EDC4,PSMA4,MRTO4,THRAP3,PUM2,YBX3,RPL18,YBX1,ELAVL1,ROCK1,PSME4,SMG6,PABPC1,RPL31,IGF2BP2,EXOSC7,RBM7,MLH1,EXOSC5,TNRC6C,CNOT4,PKP1,XPO1,TNPO1,DIS3,RPS5,PSMC5,CNOT3,KHSRP,XRN2,RPL6,RPLP0,FUS,PCBP4,PABPC4,TNRC6A,ALKBH5,PSME1,HNRNPC,AGO1,PSMD5,PSMD8,CIRBP,HNRNPM,GTPBP1,RPL3,TNRC6B,PSMC6,PSMA3,ZC3H14,PSMC1,PSMB5,APEX1,PSMA6…	EXOSC7,POP1,FASTKD3,PSMA5,UPF2,UPF3A,PLEKHN1	PABPC4,GSPT1,SET,ERN2,TOB1,PRKCD,AXIN2,RPS26,NUDT16,RPL17
GO_ENDOMEMBRANE_SYSTEM_ORGANIZATION	GO:0010256	373	Down	3.489634837896504e-4	0.02623294252930274	2	ALS2,SLC4A1,BAIAP2L1,PAFAH1B1,BAIAP3,NOX1,VTA1,AKAP8L,SYT7,EHD3,SPAST,EHD2,TBPL1,PI4K2B,ZPBP,CUL7,DTNBP1,FAM160A2,SEC61A1,SPAG4,VMP1,ABCA7,AP3D1,TRAM2,GOLGA5,ARFGEF1,REEP1,RAB27A,CDC42,MPP5,TMEM38A,CLASP1,TSG101,LMAN1,RAB7A,SEC31B,CAMSAP3,PIK3C3,DNM2,PTPRC,ATP8B1,EPB41L3,CHMP2B,ZMPSTE24,RAB10,HACE1,CHMP5,SNX10,TMED2,ZW10,RFX2,NSFL1C,P2RX7,TGFB2,HOOK2,TMEM38B,SH3GLB1,TMED1,RAB18,MAPK1,PLA2G3,MICAL…	PLEKHJ1,LMAN2L,VPS4B,CXCR4,SYNE1,VPS4A,SERPINE2,STAM,SPTBN5,BIN3,ZNF385A,PLSCR2,ABCA1,PLK1,ABCD2,MAPK15,F2R,ANXA8	TBPL1,VMP1,TMED2,RAB5B,SNX3,CREB1,TMED7,SEC31A,UGCG,TMED4,PRKCD,REEP3,TOR1AIP2,TMED10,ARL6IP1,PTEN,SNX33
GO_DOUBLE_STRAND_BREAK_REPAIR_VIA_BREAK_INDUCED_REPLICATION	GO:0000727	11	Up	3.5465102620279145e-4	0.02623294252930274	15	MCM2,MCM6,CDC45,CDC7,MCM5,MCM4,MCM3,GINS2,GINS4,MCM7,MUS81	MCM6,MCM4,GINS2,GINS4
GO_POSITIVE_REGULATION_OF_I_KAPPAB_KINASE_NF_KAPPAB_SIGNALING	GO:0043123	171	Down	3.580262481492498e-4	0.02623294252930274	6	TSPAN6,CASP10,CFLAR,MAP3K14,CX3CL1,CD4,FYN,PPP5C,LTF,ATP2C1,CD74,BIRC3,TAB2,TRAF3IP2,CASP8,TNFRSF1A,RHOA,ALPK1,DDX1,MID2,TRAF5,FKBP1A,MAVS,MUL1,TMEM101,RNF31,ABL1,LGALS1,HMOX1,PPM1A,CD40,VAPA,CCDC22,PIM2,NDFIP2,TRADD,UBE2I,RIPK2,IKBKB,EEF1D,NOD1,BIRC2,LTBR,GOLT1B,TRIM38,ECT2,TFG,IL1A,TRIM62,WLS,CTH,GPR89A,TRIM32,NEK6,TNFRSF10B,TRIM25,TNFSF10,UNC5CL,IL1B,RBCK1,CCR7,IRF3,TRAF2,TICAM1,TNFRSF19,APOL3…	LGALS1,HTR2B,F2R	RBCK1,BCL10,LURAP1L,TMED4,TRIM8,TGM2
GO_EPITHELIAL_CELL_PROLIFERATION_INVOLVED_IN_LUNG_MORPHOGENESIS	GO:0060502	10	Down	3.5935537711373613e-4	0.02623294252930274	3	FGFR2,CDC42,SRSF6,BMP4,SOX9,MAP2K2,FOXP2,FGF7,NFIB,MAP2K1	SOX9	FGFR2,NFIB
GO_COPPER_ION_TRANSPORT	GO:0006825	17	Down	3.760738261717587e-4	0.02718941441332167	1	FKBP4,CP,HEPH,SLC11A2,STEAP3,CUTC,ATP7B,STEAP4,SCO2,SCO1,SLC31A2,SLC31A1,COX17,STEAP2,ATP7A,MMGT1,ATOX1		CP,STEAP4,SLC31A1,STEAP2,MMGT1
GO_TRANSITION_METAL_ION_HOMEOSTASIS	GO:0055076	109	Down	3.838509776818512e-4	0.027487385725617514	10	HFE,LTF,SLC30A9,SLC11A1,CP,CUL1,AP3D1,NEO1,HYAL2,TTC7A,ATP6AP1,CYBRD1,TFRC,PICALM,SRI,SLC46A1,EIF2AK1,FTL,MT3,HEPH,TF,SLC22A17,HMOX1,HIF1A,XIAP,CCDC22,NUBP1,HMOX2,SLC30A4,SLC39A14,HAMP,TFR2,GLRX3,HPX,SLC11A2,CAND1,SLC39A7,SKP1,ATP6V1A,STEAP3,ABCB6,EPAS1,FBXL5,ABCG2,CUTC,ACO1,ATP7B,MT1G,MT2A,STEAP4,NEDD8,SCO2,ABCB7,NDFIP1,SCO1,ISCU,IREB2,CCDC115,SLC31A2,SLC31A1,ATP6V1G1,MYC,SLC40A1,SLC39A8,SLC39A6…		CP,STEAP4,SLC31A1,SLC39A8,STEAP2,NCOA4
GO_CELLULAR_RESPONSE_TO_ALCOHOL	GO:0097306	72	Down	3.8864076015059974e-4	0.02756782901483358	6	CFTR,OSBPL7,BRCA1,GRAMD1B,CDH1,TNC,CTNNA1,RAD51,SPHK2,SPI1,LRP6,ATP2B1,ADCY2,GNB1,AACS,NFE2L1,GRAMD1A,SFRP1,MAP4K1,AKAP8,AHR,RECQL5,GPLD1,HMGCS1,XRN1,TNFSF4,KLF9,DNMT3A,ADCY7,PTGFR,INHBA,ITPR2,PTGER2,KLF2,GNAI1,SMO,PPARG,PRKAA1,LANCL2,CDK4,KLF4,FDX1,ADCY3,AKT1,ADAM15,KCNMB1,AKR1C2,LARP1,AIFM1,LRP8,PRKAA2,ADCY1,SPIDR,TP53INP1,ABCA1,CYBB,CTNNB1,PRKCE,PTGER4,P2RY6,PTEN,DAG1,JUP,ADCY6,GRAMD1C,EFNA5,P…	BRCA1,MAP4K1,ABCA1,BLM	CFTR,AHR,PTGFR,FDX1,PRKAA2,PTEN,EFNA5
GO_I_KAPPAB_KINASE_NF_KAPPAB_SIGNALING	GO:0007249	249	Down	3.990074406673062e-4	0.028038663050256776	6	TSPAN6,CASP10,CFLAR,MAP3K14,CX3CL1,CD4,BTK,FYN,PPP5C,LTF,ZMYND11,ATP2C1,CD74,BIRC3,TNIP3,TAB2,TRAF3IP2,SPHK2,CASP8,TNFRSF1A,RHOA,ROCK1,BCL3,RORA,ALPK1,HACD3,NFKB2,DDX1,MID2,TRAF5,ERC1,GSTP1,ZFAND6,FKBP1A,MAVS,MUL1,ESR1,TMEM101,RNF31,CAPN3,SIRT1,ABL1,LGALS1,HMOX1,TAB1,PPM1A,NFKBIA,CD40,VAPA,RIOK3,CCDC22,PIM2,NDFIP2,TRADD,USP10,UBE2I,PYCARD,RIPK2,IKBKB,EEF1D,RELB,CARD8,NOD1,HSPB1,NFKB1,BIRC2,LTBR,G…	LGALS1,HTR2B,F2R,TIAF1	ZMYND11,ZFAND6,WNT5A,RBCK1,BCL10,LURAP1L,TMED4,TRIM8,TGM2
GO_REGULATION_OF_MYELINATION	GO:0031641	36	Down	4.072118606737452e-4	0.028350240559313795	9	TMEM98,RNF10,TYMP,TNFRSF1B,TG,SIRT2,DLG1,RARB,CST7,MTMR2,DICER1,PTN,PTPRZ1,CTSC,ZPR1,FIG4,SLC25A12,KIF14,MYRF,KLK8,RARA,WASF3,ITGAX,AKT1,TNFRSF21,PARD3,TENM4,S100B,CTNNB1,PTEN,EIF2AK3,RARG,DAG1,NCMAP,HES5,MTOR		TNFRSF21,PTEN
GO_REGULATION_OF_CILIUM_BEAT_FREQUENCY	GO:0003356	12	Up	4.163822799210731e-4	0.02872273727272063	1	CFAP20,DNAH11,BBS2,MKKS,BBS4,CCDC40,CCDC39,DNAAF1,CCSAP,ARMC4,CATSPER1,GAS2L2	BBS4,CCDC40,CCDC39,DNAAF1,ARMC4
GO_CELLULAR_RESPONSE_TO_HORMONE_STIMULUS	GO:0032870	545	Down	4.23949428705959e-4	0.028978870494910054	6	GCLC,CFLAR,TFPI,FKBP4,PDK4,PRKAR2B,PDK2,BAIAP2L1,ADIPOR2,CRY1,FYN,PIK3C2A,PPP5C,BRCA1,KDM5D,CALCOCO1,RNF14,UFL1,ISL1,ATP1A2,CPS1,ABCC2,GCLM,NR1H3,ATP6V0A1,PIAS1,TNC,ATP6V1H,HDAC9,LMO3,ARID1B,BCAR1,CYBA,ATP2B4,GNA15,RNF4,FECH,PLPP1,PKM,RHOA,PRKCZ,ROCK1,CBFB,HDAC4,NUCKS1,RORA,NEDD4,ASNS,ATP2B1,ATP6AP1,PRKACA,SREBF1,TP63,RARB,PIAS2,ADCY2,GNB1,EDN1,CEACAM1,CHRNA3,MEF2C,UBA5,AACS,GSK3B,REST,GSTP1,NCOA…	BRCA1,CPS1,DDX18,CDC6,PHEX,GOT1,PAX8,PPAT,BBS4,TGFB1I1,GRIP1,FBXO32,SHC1,HEYL,CDK5R1,RUVBL2,CHEK2,APRT,VAMP2	PRKAR2B,GCLM,XBP1,EP300,URI1,CREB1,PTGFR,NCOA3,PMEPA1,MED1,YWHAH,UGCG,ADRA2A,NR3C2,RUNX1,PRKAA2,PRKCI,PRKCD,CREBRF,HNF4G,KCTD6,INSR,ATP6V0E2,PTEN,EFNA5,LEPROT,NCOA4,PAGR1
GO_RETROGRADE_VESICLE_MEDIATED_TRANSPORT_GOLGI_TO_ENDOPLASMIC_RETICULUM	GO:0006890	79	Down	4.361976738497825e-4	0.029547480267355986	1	ARF5,COPZ2,USE1,ATP9A,KIF2A,NSF,KIFAP3,KIF22,KIF3C,TMED2,ZW10,ERGIC2,KIF4A,SCFD1,ARCN1,PICK1,KDELR3,ARFGAP1,KIF3B,COG4,NAPA,KDELR1,COPE,GBF1,COPZ1,GOLPH3,ERGIC1,BNIP1,KIF18A,COPA,ERGIC3,TMEM115,KLC1,COPB1,KIF1C,KIF3A,ARF3,TMED7,RINT1,COG3,KDELR2,KIF23,RAB1A,KIF11,CENPE,SCYL1,KIF2C,GOLPH3L,SURF4,ARFGAP2,NBAS,RAB6B,RER1,COPG2,RACGAP1,KIF15,ATP9B,TMED3,ARF4,COG7,STX18,LMAN2,TMED10,RAB33B,RAB1B,KLC2,…	KIF15	TMED2,TMED7,TMED10
GO_INTRACILIARY_TRANSPORT	GO:0042073	49	Up	4.432450917645878e-4	0.029693605636582715	1	IFT88,IFT80,KIFAP3,PCM1,RABL2B,HSPB11,TNPO1,KIF3C,DYNLL1,IFT74,IFT27,TRIP11,IFT52,KIF3B,CLUAP1,TTC26,IFT20,MAK,IFT57,SSX2IP,KIF17,IFT46,WDR35,IFT43,IFT81,TTC21B,DYNLRB1,IFT22,KIF3A,LCA5,IFT172,DYNC2LI1,ARL3,CEP131,RPGR,LCA5L,WDR19,IFT122,TUB,TTC21A,DYNLRB2,SSNA1,BBS12,DYNC2H1,IFT140,TTC30B,TTC30A,TRAF3IP1,DYNLL2	RABL2B,HSPB11,IFT27,TTC26,MAK,IFT46,LCA5L,TTC21A
GO_STORE_OPERATED_CALCIUM_ENTRY	GO:0002115	15	Down	4.4625315027714416e-4	0.029693605636582715	1	HOMER3,CD84,SLC8B1,HOMER2,STIM2,CRACR2A,SARAF,HOMER1,ORAI2,EFHB,SPINK1,STIM1,ORAI3,CRACR2B,ORAI1	ORAI3	HOMER2,CRACR2A,SARAF,CRACR2B
GO_HIPPO_SIGNALING	GO:0035329	37	Down	4.54975674314405e-4	0.030008439431315884	6	DVL2,TEAD3,WWTR1,WWC3,TEAD2,MARK3,STK4,TJP1,STK3,YWHAE,WWC1,AMOTL2,MOB1A,TJP2,MOB3B,AMOT,AJUBA,LATS1,NPHP4,YAP1,WTIP,LIMD1,LATS2,DLG5,WWC2,SAV1,NEK8,CASP3,AMOTL1,DCHS1,YWHAB,MOB1B,NF2,TEAD1,FAT4,TEAD4,PJA2	NPHP4	AMOTL2,SAV1
GO_CELLULAR_RESPONSE_TO_STEROID_HORMONE_STIMULUS	GO:0071383	208	Down	4.676097191749107e-4	0.030573543291096992	6	CFLAR,TFPI,FKBP4,CRY1,PPP5C,BRCA1,KDM5D,CALCOCO1,RNF14,UFL1,ISL1,ATP1A2,ABCC2,NR1H3,PIAS1,LMO3,RNF4,FECH,PLPP1,RHOA,CBFB,RORA,NEDD4,ATP2B1,TP63,RARB,PIAS2,EDN1,UBA5,REST,GSTP1,NCOA1,DNAJA1,DNMT3B,ICAM1,TFAP4,ESR1,HDAC6,SIRT1,JAK2,DDX17,RBFOX2,EP300,PCK2,HNF4A,BMP7,AXIN1,UBE2I,TRIP4,SFRP1,UBR5,CCNE1,URI1,ATP1A3,RPS6KB1,DDX5,UFSP2,PPARGC1A,VDR,CNOT2,RWDD1,ADTRP,PPARD,NR2E1,NR3C1,UBE3A,FOXP1,KDM3A,F…	BRCA1,TGFB1I1,GRIP1,FBXO32,HEYL	EP300,URI1,NCOA3,PMEPA1,MED1,YWHAH,NR3C2,RUNX1,CREBRF,HNF4G,KCTD6,NCOA4,PAGR1
GO_POSITIVE_REGULATION_OF_TRANSCRIPTION_BY_RNA_POLYMERASE_II	GO:0045944	946	Down	5.03577651306626e-4	0.03264138241529759	5	PLXND1,KDM1A,MEOX1,CREBBP,CX3CL1,DLX6,ETV1,PAF1,PAX6,TEAD3,E2F2,TFAP2B,SS18L2,NFIX,PKD1,PAX7,MLXIPL,AKAP8L,DCN,BRCA1,MBTPS2,CALCOCO1,PSMC4,SLC30A9,WAS,ISL1,IGF1,SLC11A1,WWTR1,MNAT1,RNF10,HSF2,NR1H3,KPNA6,POU2F2,TBPL1,ARNTL2,HMGB3,IKZF2,ARID4A,MED17,BARX2,HSPA5,RSF1,HEXB,TNIP3,THRAP3,ARID4B,FOXC1,KMT2C,PPP1R12A,AHRR,RNF4,DLX3,NGFR,CDON,TAF2,HIPK2,BORCS8-MEF2B,RFXANK,SBNO2,ZNF76,CDK13,FOXJ2,YBX1,NF…	MEOX1,E2F2,BRCA1,BARX2,NGFR,SENP1,RBL1,MYBL2,DLX5,DLX4,ZBTB24,TFEB,FGF1,SOX9,PAX8,BCL11B,SOX15,SESN2,SPAG8,RTF1,TET1,EAF2,ZEB1,HEYL,ZEB2,SOX12,GALR2,RUVBL2,MYBL1,DLL1,MAFB,CEBPA	TBPL1,FGFR2,TFAP2C,XBP1,EP300,TBL1X,ARMCX3,MET,AHR,NCOA7,WNT5A,CREB1,ATF1,NCOA3,SPDEF,MED1,ELF5,LMO7,BMPR1B,PPP3CA,ZFHX3,RFX5,NFIB,CREB3L1,RUNX1,NFIA,ZNF148,KLF15,CREBRF,HNF4G,CEBPB,ZBTB38,CITED4,CREB3L2,MUC1,MCRS1,NCOA6,MCIDAS,PAGR1
GO_REGULATION_OF_FATTY_ACID_BIOSYNTHETIC_PROCESS	GO:0042304	36	Down	5.099554881114938e-4	0.03277226765051557	16	PDK4,ADIPOR2,MLXIPL,BRCA1,ELOVL5,CD74,NR1H3,ACADVL,PTGS2,CEACAM1,PIBF1,SIRT1,TRIB3,ABCD1,PRKAG2,ERLIN1,SCAP,ACADL,LPGAT1,IL1B,INSIG2,APOC1,RGN,NR1H2,PRKAB2,ANXA1,WDTC1,ERLIN2,SLC45A3,ADIPOR1,PRKAA2,FABP5,MID1IP1,ABCD2,INSIG1,EIF6	BRCA1,ABCD2	PRKAA2
GO_GLYCOPROTEIN_METABOLIC_PROCESS	GO:0009100	356	Down	5.166353219199083e-4	0.03292017784335415	4	DPM1,ST3GAL1,POMT2,IDS,DCN,EXTL3,MAN2B2,PGM3,XYLT2,IGF1,ERP44,B4GALT7,ALG1,CHPF2,FUT8,AGA,VCAN,HEXB,SOAT1,GPC1,ST3GAL6,ABCA7,ARFGEF1,ST6GALNAC1,NDST1,ST6GALNAC2,MGAT4A,SEL1L,DERL2,ST6GAL1,LMAN1,ITM2A,SLC35C2,PSEN1,POMGNT1,B4GALT1,ALG9,MT3,ALG6,EDEM2,GANAB,DERL3,MFNG,PMM1,GALNT16,HIF1A,TRIP11,POFUT1,CST3,ACOT8,ST8SIA5,ALG13,MAGT1,PORCN,UGGT2,NAGPA,LMF1,XYLT1,TUSC3,MAN2B1,JAK3,LFNG,HYAL4,C1GALT1,PL…	ST6GALNAC2,DERL3,PMM1,NAGPA,TMTC4,TET1,ASGR1,POGLUT1,FUT2,B3GNT8,ALG1L,SPOCK3,FBXO17	B4GALT1,ALG13,GNPTAB,GALNT3,ALG2,IDUA,GLCE,BMPR1B,AMFR,B3GNT2,MUC20,B3GNT3,MUC16,BACE2,MUC1,CHP1
GO_PROTEIN_TARGETING_TO_VACUOLE	GO:0006623	37	Down	5.241700264230497e-4	0.03295691379025697	1	M6PR,LAMP2,ZFYVE16,VPS13D,AP3D1,NEDD4,RAB7A,VTI1B,MON1B,NAGPA,SNX16,GOSR2,HSPA8,GNPTAB,CLU,VAMP7,BECN1,VPS13C,VPS4A,AP3B1,GCC2,SORL1,SCARB2,VPS37B,VTI1A,TRAPPC8,VPS37A,MON1A,VPS37C,VPS37D,AP3M1,HGS,PIK3R4,VPS13A,SMURF1,AP4M1,NCOA4	NAGPA,VPS4A	GNPTAB,NCOA4
GO_MACROMOLECULE_DEACYLATION	GO:0098732	96	Down	5.259781426826488e-4	0.03295691379025697	4	MSL3,LYPLA2,AKAP8L,HDAC9,MTA3,HDAC7,SPHK2,HDAC4,SIRT2,SREBF1,KDM5A,FRY,BAZ2A,SIRT6,REST,SIRT4,RCOR1,TBL1Y,HDAC6,SIRT1,EP300,HDAC10,BRMS1L,ABHD12,TBL1X,BEX4,AKAP8,PRKD2,MIER2,ZNHIT1,ABHD17B,MAPK8,HDAC5,SUDS3,VEGFA,BCL6,HDAC1,SFPQ,LYPLA1,MORF4L2,SIRT5,SIN3B,ABHD17A,PPT1,PER2,PRKAA1,NEK3,ABHD17C,PRDM5,ABHD13,JDP2,TP53,SIRT3,LYPLAL1,CAMK2D,HDAC8,NACC2,MTA2,DYRK1A,SKI,ELK4,PINK1,CCAR2,CTBP1,ZBTB7B,PRK…	NEK3,CCAR2,ING2,PPT2	EP300,TBL1X,PER2,CAMK2D,PRKAA2
GO_IRON_ION_TRANSPORT	GO:0006826	64	Down	5.59752853312622e-4	0.034783319868244664	1	HFE,LTF,SLC11A1,ATP6V0A1,ATP6V1H,CP,ATP6AP1,TFRC,SLC46A1,DNM2,FTL,HEPH,MCOLN1,TF,SLC22A17,ATP6V1D,SLC39A14,HAMP,ATP6V0A4,TFR2,HPX,TCIRG1,SLC11A2,ATP6V0E1,ATP6V1A,STEAP3,ABCB6,ATP6V1B1,ATP6V0B,FLVCR2,STEAP4,ATP6V1F,ATP6V1E1,ABCB7,ISCU,IREB2,ATP6V1G1,SLC40A1,CLTC,ATP6V1C2,ATP6V1B2,SLC25A37,LCN2,ATP6V1C1,SLC25A28,STEAP2,ATP6V0D1,FLVCR1,SFXN1,LMTK2,ATP7A,B2M,TTYH1,FTH1,MMGT1,ATP6V0E2,REP15,ARHGAP1,RA…		CP,STEAP4,STEAP2,LMTK2,MMGT1,ATP6V0E2
GO_ENDOPLASMIC_RETICULUM_MANNOSE_TRIMMING	GO:1904380	15	Down	5.770856884665302e-4	0.03556645320967082	4	SEL1L,DERL2,EDEM2,UGGT2,EDEM1,OS9,UGGT1,RNF185,AMFR,SYVN1,RNF139,MAN1B1,RNF5,TRIM13,RNF103		AMFR
GO_AUTOPHAGY_OF_MITOCHONDRION	GO:0000422	71	Down	5.997406090859379e-4	0.03644279744745902	5	RB1CC1,GABARAPL2,CLEC16A,VPS13D,USP36,ATG5,ATG2B,FUNDC1,WIPI1,CSNK2A2,SREBF1,MARK2,TIGAR,CTTN,DNM1L,MUL1,HDAC6,FBXO7,TSPO,HIF1A,MAP1LC3A,TSC2,BNIP3L,CDC37,GSK3A,FBXW7,PPARGC1A,ATG2A,AMBRA1,CAMKK2,HTRA2,PARK7,MFN2,OPTN,BECN1,ATG14,VPS13C,USP30,GABARAPL1,MAP1LC3B,TP53,WDR45B,CTSK,HAX1,ATG3,CISD2,ATG12,WIPI2,PINK1,ATP13A2,HK2,SQSTM1,SPATA18,FZD5,FUNDC2,GABARAP,ATG13,BNIP3,GBA,ATG9B,RNF41,TOMM7,WDR45…	HTRA2,CTSK,SPATA18	WIPI2,GABARAP
GO_EXOCRINE_PANCREAS_DEVELOPMENT	GO:0031017	3	Down	6.009983885470033e-4	0.03644279744745902	3	XBP1,WLS,INSR		XBP1,INSR
GO_POSITIVE_REGULATION_OF_CD4_POSITIVE_ALPHA_BETA_T_CELL_PROLIFERATION	GO:2000563	4	Down	6.232717402268888e-4	0.037100493298563575	17	CD81,TGFBR2,LGALS9,CD55		TGFBR2,CD55
GO_RESPONSE_TO_INSULIN	GO:0032868	222	Down	6.25686039090887e-4	0.037100493298563575	6	GCLC,CFLAR,PDK4,PDK2,BAIAP2L1,CRY1,PIK3C2A,ATP6V0A1,ATP6V1H,HDAC9,BCAR1,PKM,PRKCZ,NUCKS1,GAL,ATP2B1,ATP6AP1,SREBF1,CEACAM1,GSK3B,GSTP1,RAB10,HADHA,CAD,SLC9A1,ICAM1,OSBPL8,UPRT,SORBS1,SIRT1,XBP1,ATP6V1D,SRSF5,PCK2,TRIB3,LPIN2,TSC2,EEF2K,ZNF106,RETN,AKT2,PIK3R2,GSK3A,ATP6V0A4,CAV2,GRB10,RARRES2,KANK1,RPS6KB1,HDAC5,GAB1,TCIRG1,TRPV4,C2CD5,GPLD1,CCND3,ATP6V0E1,KAT2B,GNAI2,ATP6V1A,SCAP,GRB14,STAT1,SOS…	GOT1,PPAT,SESN2,SHC1,APRT,VAMP2	XBP1,PRKCI,KLF15,PRKCD,INSR,ATP6V0E2,PTEN
GO_GLYCOPROTEIN_BIOSYNTHETIC_PROCESS	GO:0009101	299	Down	6.266475128231911e-4	0.037100493298563575	4	DPM1,ST3GAL1,POMT2,DCN,EXTL3,PGM3,XYLT2,IGF1,B4GALT7,ALG1,CHPF2,FUT8,VCAN,SOAT1,ST3GAL6,ABCA7,ARFGEF1,ST6GALNAC1,NDST1,ST6GALNAC2,MGAT4A,ST6GAL1,LMAN1,ITM2A,SLC35C2,PSEN1,POMGNT1,B4GALT1,ALG9,MT3,ALG6,DERL3,MFNG,PMM1,GALNT16,TRIP11,POFUT1,ACOT8,ST8SIA5,ALG13,MAGT1,UGGT2,NAGPA,LMF1,XYLT1,TUSC3,JAK3,LFNG,C1GALT1,PLOD3,FKTN,ABCA2,GALNT7,UGDH,B3GAT1,ST3GAL4,GALNT18,ST8SIA1,DSE,GCNT2,MAN1A1,UST,B3GAT2…	ST6GALNAC2,DERL3,PMM1,NAGPA,TMTC4,TET1,ASGR1,POGLUT1,FUT2,B3GNT8,ALG1L	B4GALT1,ALG13,GALNT3,ALG2,GLCE,BMPR1B,B3GNT2,MUC20,B3GNT3,MUC16,BACE2,MUC1,CHP1
GO_REGULATION_OF_CELLULAR_AMIDE_METABOLIC_PROCESS	GO:0034248	368	Down	6.687901986831665e-4	0.03928619924920882	5	PDK4,UPF1,PDK2,YBX2,IGF1,SAMD4A,VIM,IFNGR1,NSMAF,TPR,EIF2AK2,PUM2,YBX3,EIF4B,SPHK2,ABCA7,ELAVL1,TNFRSF1A,DHX29,RHOA,ROCK1,PDK3,BCL3,PABPC1,TCOF1,NCK2,IGF2BP2,PICALM,EIF4G3,TIGAR,TNRC6C,MKNK1,DDX1,JMJD4,GEMIN5,MTIF2,EIF2AK1,PPP1R15A,OGFOD1,CNOT3,KHSRP,MAPKAPK5,GCN1,PDPR,TNRC6A,PUS7,AGO1,CIRBP,MKNK2,MAPK1,POLDIP3,EIF3D,TNRC6B,GSTZ1,ALKBH1,EIF5,PCIF1,UQCC1,MTG2,CDK5RAP1,CELF4,FMR1,RBM3,DNAJC3,MAPK3,…	YBX2,TCOF1,FASTKD3,SESN2,EEFSEC,ZNF385A,UPF3A,PLEKHN1,PIWIL2	GSPT1,CPEB4,KHDRBS1,PER2,DNAJC1,TOB1,PRKCD,TMED10
GO_PROTEIN_MODIFICATION_BY_SMALL_PROTEIN_CONJUGATION_OR_REMOVAL	GO:0070647	976	Down	6.829716129972953e-4	0.0398082446366408	4	GCLC,CFTR,ANKIB1,HECW1,KLHL13,KDM1A,CDC27,MYCBP2,FBXL3,ASB4,PAF1,MYLIP,PSMB1,CRY1,UBE3C,SPRTN,FYN,RNF216,BRCA1,UBR7,PSMC4,NUB1,RNF14,UFL1,WWTR1,ZRANB1,RNF10,BIRC3,UBR2,NUP160,UBA6,PIAS1,RNF19A,CUL3,USP2,PHF23,PSMA4,DCUN1D1,JADE2,CUL7,HSPA5,TPR,USP28,TSPAN17,ERCC8,NEDD4L,TNIP3,MAPK9,HERPUD1,ANAPC4,CUL1,USP36,RC3H2,ATG5,USP13,NDC1,UNKL,U2AF2,RNF4,BTBD1,HMG20B,ASB1,ATXN3,RHOA,CBFB,HDAC4,OTUD5,PSME4,…	KLHL13,BRCA1,SENP1,ASB9,NUP88,COPS7A,CDCA3,NMI,MED20,UBA1,FBXW9,DCAF15,RNF122,DDB2,STAM,RTF1,FANCI,PSMA5,INO80C,UCHL1,FBXO32,NSMCE2,CDC25A,MAD2L1,PLK1,GLMN,RUVBL1,FBXL7,TRAIP,FANCM,KCTD21,NHLRC4,FBXO17	CFTR,NEDD4L,MAPK9,CYLD,EP300,FBXL20,TRIM2,DTX4,SNX3,ARRDC3,KLHL24,RNF11,MED1,RBCK1,TULP4,PER2,MKRN1,LMO7,RNF38,USP3,NPEPPS,BCL10,KLHL8,LONRF1,AMFR,UVSSA,TAF10,KCTD6,TRIM8,PTEN,SIAH2,UBA7,NSMCE3,CHP1,MCRS1,MDM4,DCAF12
GO_REGULATION_OF_T_CELL_CHEMOTAXIS	GO:0010819	12	Down	7.03914140612417e-4	0.04068672885557336	1	WNK1,WNT5A,TNFSF14,CCL21,ADAM10,S100A7,ADAM17,CXCL10,OXSR1,TMEM102,STK39,CCL5		WNT5A
GO_CELLULAR_RESPONSE_TO_GLUCOSE_STARVATION	GO:0042149	37	Down	7.139869584639479e-4	0.04068672885557336	6	HSPA5,ASNS,PIK3C3,SESN1,SH3GLB1,PICK1,XBP1,MTMR3,TBL2,ITFG2,CPEB4,NFE2L2,SLC2A1,KPTN,BECN1,ATG14,ATF4,SESN2,RRP8,PRKAA1,MYBBP1A,HNRNPA1,TP53,PMAIP1,SESN3,IMPACT,PRKAA2,NUAK2,IFI16,ZC3H12A,BCL2,EIF2AK3,C12orf66,HIGD1A,UPP1,PIK3R4,SZT2	KPTN,SESN2	XBP1,CPEB4,PRKAA2
GO_REGULATION_OF_PROTEIN_STABILITY	GO:0031647	253	Down	7.172558774297089e-4	0.04068672885557336	10	CREBBP,FBXL3,LAMP2,MYLIP,ZNF207,WIZ,TYROBP,CCDC88C,IGF1,GRN,CUL3,USP2,USP28,PER3,NEDD4L,USP36,USP13,ISOC2,CTSA,VPS35,ATP1B3,PFN2,SEL1L,SREBF1,CHFR,FBXW11,GTSE1,USP33,SIRT6,HSP90AA1,NLK,MT3,AURKA,TESC,MUL1,CMTM6,TF,CAPN3,HDAC6,HSP90AB1,SIRT1,SH3GLB1,MAPK1,HPS4,XBP1,FBXO7,EP300,TELO2,STK4,RASSF2,SMAD7,TBL1X,PIM2,STUB1,PYCARD,CTSH,STK3,MTMR9,CDC37,CDC37L1,DVL1,GTPBP4,PFN1,KAT2A,WFS1,FBXW7,PPARGC1A,C…	AURKA,CRYAB,IFT46,CCAR2,SUGT1,PLK1,CHEK2,SERF1B,HYPK	NEDD4L,CMTM6,XBP1,EP300,TBL1X,CREB1,USP3,GOLGA7,SAV1,PRKCD,PTEN,CHP1,MDM4
GO_POSITIVE_REGULATION_OF_ESTABLISHMENT_OF_PROTEIN_LOCALIZATION_TO_MITOCHONDRION	GO:1903749	57	Down	7.196881151471282e-4	0.04068672885557336	1	BAD,BID,USP36,CASP8,CSNK2A2,TP63,TP73,HUWE1,PPP1R13B,RNF31,SH3GLB1,HPS4,GZMB,E2F1,PDCD5,BBC3,GSK3A,MAPK8,YWHAE,UBE2D3,FBXW7,TFDP2,HTRA2,RHOU,PPP3CC,YWHAH,RAC2,PRKAA1,YWHAQ,NMT1,NPEPPS,TP53,PMAIP1,SAE1,TP53BP2,PINK1,UBE2J2,VPS11,FZD5,BAP1,MICALL2,YWHAZ,YWHAB,YWHAG,BCL2,ABLIM3,ATG13,SFN,ARIH2,UBE2L3,TOMM7,TFDP1,UBL5,SREBF2,HSPA1L,LEPROT,PPP3R1	HTRA2	PPP3CC,YWHAH,NPEPPS,LEPROT
GO_CIRCADIAN_REGULATION_OF_GENE_EXPRESSION	GO:0032922	56	Down	7.776413759930113e-4	0.04363496646336904	18	MYCBP2,CRY1,USP2,PER3,NGFR,RORA,KDM5A,HUWE1,SIRT1,PRMT5,RELB,NAMPT,AHR,RAI1,PPARGC1A,ID2,HDAC1,KMT2A,EGR1,CRY2,BHLHE41,NR1D1,ATF4,PER2,MYBBP1A,ARNTL,BHLHE40,CLOCK,NCOA2,PML,ZFHX3,CSNK1D,RORC,OGT,DRD2,NOCT,HNRNPU,KDM8,CIART,NPAS2,HDAC3,PPP1CA,KDM2A,RBM4B,PER1,MAGED1,NRIP1,MTA1,PPP1CC,PPARA,HDAC2,GFPT1,TOP1,LGR4,PPP1CB,CSNK1E	NGFR	AHR,PER2,ZFHX3
GO_REGULATION_OF_CELL_SHAPE	GO:0008360	142	Down	7.846403165360206e-4	0.04370155955580991	3	FGR,PLXND1,RHOBTB2,FYN,PLEKHO1,HEXB,RHOA,CDC42,WDR1,RHOBTB1,MARK2,FERMT2,DLG1,ARHGAP15,PLXNA2,EPB41L3,ZMPSTE24,ICAM1,EZR,BAMBI,PALMD,PALM,MYH9,COCH,HCK,FGD1,CORO1A,RHOV,ARHGEF18,MYH14,PTN,DNMBP,CCL2,RND2,SLC9A3R1,BVES,VEGFA,TBCCD1,PLXNA1,FN1,RND3,RHOU,MYL12B,RHOQ,GNA13,PTK2B,FGD3,VIL1,KDR,CDC42EP1,RAC2,STRIP2,MKLN1,PLXNA3,DIAPH1,WASF3,MYH10,ANXA1,ITGA7,PLXNC1,RAC1,ERMN,RDX,ANXA7,SHROOM3,FGD4,RHOF…	PALMD,ARHGEF18,STRIP2	BAMBI,RND3,RAC1,SH3KBP1,CDC42SE2,RHOBTB3,CDC42EP5
GO_NEGATIVE_REGULATION_OF_PROTEIN_MODIFICATION_PROCESS	GO:0031400	523	Down	8.008981870474279e-4	0.04395640654669911	5	GCLC,KDM1A,PRKAR2B,IBTK,PAFAH1B1,PAX6,JARID2,CRY1,MLXIPL,RANBP9,FYN,PPP5C,BRCA1,MVP,GPRC5A,UFL1,ZMYND11,WWTR1,STRAP,BAK1,BOD1L1,PNKP,DTNBP1,LMO3,SERPINB3,ATG5,ATP2B4,WNK1,SPHK2,U2AF2,HMG20B,IPO5,SPI1,PRKCZ,ROCK1,HYAL2,SIRT2,LRP6,NCK2,TRIB2,RPS6KA6,XRCC1,KDM5A,FRY,TSG101,DLG1,DNAJC10,FBLN1,ITCH,CEACAM1,PSEN1,PTPRC,GSK3B,PIBF1,CYLD,GSTP1,MECOM,DNAJA1,PPP1R15A,BAX,PHACTR3,DNMT3B,FKBP1A,TESC,P2RX7,PE…	BRCA1,SEMA6A,DUSP22,STYXL1,C9orf72,UCHL1,DUSP7,MAD2L1,PLK1,DUSP18,PIP5KL1,RGS14,PYDC1,GLMN,CEBPA	PRKAR2B,ZMYND11,CYLD,URI1,NCOA7,PHACTR2,SET,PMEPA1,PER2,SWAP70,PRKAA2,KLF15,PRKCD,LMTK2,WNK2,PTEN,MYADM,CHP1
GO_POSITIVE_REGULATION_OF_MRNA_CATABOLIC_PROCESS	GO:0061014	44	Down	8.060828951974991e-4	0.04395640654669911	5	UPF1,ROCK1,PABPC1,TNRC6C,KHSRP,TNRC6A,GTPBP1,TNRC6B,ZC3HAV1,CPEB3,RBM24,AGO2,CNOT1,HNRNPR,METTL16,ZFP36,ROCK2,PUM1,PRR5L,RC3H1,PNPT1,HNRNPD,CNOT6L,FTO,TOB1,METTL14,ZFP36L2,MOV10,CNOT8,BTG2,ZC3H12A,METTL3,POLR2G,DHX36,ZC3H12D,MEX3D,ZFP36L1,YTHDF3,NANOS3,PLEKHN1,NANOS1,YTHDF2,CNOT7,GIGYF2	PLEKHN1	TOB1
GO_NUCLEOTIDE_TRANSMEMBRANE_TRANSPORT	GO:1901679	7	Down	8.103903529267047e-4	0.04395640654669911	1	SLC25A17,SLC25A36,SLC35B3,SLC35B2,SLC25A32,SLC25A33,SLC25A42
GO_ENDOCYTIC_RECYCLING	GO:0032456	41	Down	8.126001476248406e-4	0.04395640654669911	1	VPS50,EHD3,EHD2,PTPN23,EPS15,RAB11FIP3,CMTM6,MICALL1,CCDC22,NDRG4,EHD4,EHD1,VPS29,RAB35,BVES,ACAP2,SNX4,SNX17,RAB14,DENND1A,RAB17,GGA3,CCDC93,RAB11FIP4,STX6,SORL1,VPS53,RAB13,VPS51,EPG5,SNF8,LMTK2,MICALL2,ARF6,ARHGAP1,RAB11B,ARL4C,INPP5F,DENND1C,DENND1B,VPS52		CMTM6,SNX4,LMTK2,ARF6
GO_MACROMOLECULE_CATABOLIC_PROCESS	GO:0009057	1253	Down	8.212961292939346e-4	0.04410946854400782	5	GCLC,ANKIB1,CYP51A1,HECW1,CDC27,UPF1,RHBDD2,MYCBP2,FBXL3,LAMP2,OSBPL7,AP2B1,NOS2,RHBDF1,MYLIP,PSMB1,PKD1,RPS20,CSDE1,UBE3C,POMT2,IDS,HFE,FYN,LYPLA2,RNF216,DCN,PSMC4,NUB1,RNF14,DNASE1L1,UFL1,CAPN1,SLC11A1,WWTR1,ZRANB1,SAMD4A,RNH1,RB1CC1,UBR2,VIM,RNASET2,CD44,TNFRSF1B,SNX1,ZCCHC8,UBA6,PIAS1,RNF19A,GABARAPL2,TIMP2,CUL3,USP2,EDC4,VCAN,CLEC16A,CDH1,PSMA4,AP2S1,CUL7,PHKA2,HSPA5,USP28,ERCC8,NEDD4L,HEXB,…	EXOSC7,SENP1,AURKA,DERL3,ASB9,POP1,HTRA2,VPS4B,FASTKD3,SOX9,UBA1,VPS4A,RNF122,SERPINE2,CTSV,BBS7,TGFB1I1,PSMA5,CTSK,UPF2,UCHL1,UBXN11,CCAR2,SPATA18,MAD2L1,TMEM67,PLK1,UPF3A,GLMN,AURKB,FBXL7,CHEK2,PLEKHN1,KCTD21,CEBPA,FBXO17	NEDD4L,MAPK9,OPHN1,CYLD,PABPC4,XBP1,TBL1X,GSPT1,FBXL20,TRIM2,SNX3,WNT5A,SET,RNF11,RBCK1,IDUA,ERN2,USP3,TOB1,KLHL8,ADRA2A,AMFR,PRKCD,KCTD6,ADAM9,AXIN2,PTEN,SNX33,SIAH2,UBA7,BACE2,CHP1,RPS26,CD2AP,NUDT16,MDM4,RPL17
GO_REGULATION_OF_ACTIN_FILAMENT_ORGANIZATION	GO:0110053	217	Down	8.484147580628159e-4	0.04440146074203007	2	CX3CL1,BAIAP2L1,CCL26,SCIN,WAS,TMSB10,CAPG,ARHGAP6,ELN,ARHGEF5,LIMA1,NCKAP1,LIMCH1,ARFGEF1,RHOA,ROCK1,PFN2,SPTB,GBA2,CDC42,NCK2,WDR1,CLASP1,ARHGEF10L,ADD2,DLG1,PAK3,CAPZB,RAPGEF3,CTTN,NOX4,ADD1,ASAP3,ARHGAP28,PXN,SLC9A1,ICAM1,PLEKHG2,ABL1,NRP1,PPM1F,SH3BP1,TRIOBP,PICK1,HCK,RGCC,CORO1A,COTL1,PYCARD,CORO2B,SFRP1,ARHGEF10,MTPN,MET,WASL,ACTR3C,LIMK1,TGFBR1,KANK1,TESK1,CSF3,PFN1,ARPC3,WASF1,SEMA5A,DBN…	CCL26,ADD2,SPTBN5,BBS4,C9orf72,PFN4	NCKAP1,MET,SWAP70,RAC1,FCHSD2,PRKCD,ARF6,CDC42EP5,SYNPO,MYADM
GO_COPII_COATED_VESICLE_CARGO_LOADING	GO:0090110	14	Down	8.495021143843092e-4	0.04440146074203007	1	SEC31B,SAR1A,SEC23A,SEC23B,SEC24A,TBC1D20,RAB1A,SEC31A,SEC24B,SEC24D,MIA3,SEC13,SEC24C,INSIG1		SEC31A
GO_REGULATION_OF_CELLULAR_COMPONENT_SIZE	GO:0032535	313	Down	8.528703603781852e-4	0.04440146074203007	10	SEMA3F,ALS2,KDM1A,TNFRSF12A,BAIAP2L1,CCL26,USH1C,IFRD1,SCIN,CDKL3,PAFAH1B1,CDKL5,SEMA3G,CLCN6,SEMA3B,WAS,RUFY3,RB1CC1,TMSB10,RTN4R,CAPG,XK,ELN,LIMA1,FSTL4,NCKAP1,SLC12A2,NTN1,ARFGEF1,RHOA,PFN2,SPTB,GBA2,NCK2,WDR1,MAP3K13,PICALM,CLNS1A,SEMA3A,SEMA3C,ADD2,DLG1,PAK3,CAPZB,MAP2,EDN1,DNM2,RAB21,GSK3B,ULK2,CTTN,PPP1R15A,MT3,ADD1,ARHGAP28,P2RX7,ARHGAP4,ICAM1,PLEKHG2,NRCAM,SEMA6A,EZR,DPYSL2,SEMA4G,HSP90A…	CCL26,ADD2,SEMA6A,SPTBN5,BBS4,BDNF,PFN4,CDK5R1,KEL	NCKAP1,SLC12A2,NTN1,ADNP,PTPRS,WNT5A,CREB1,MACF1,SWAP70,RAC1,FCHSD2,RAB5A,PRKCD,ARF6,CDC42EP5,PTEN,MYADM,EFNA5
GO_CELLULAR_MACROMOLECULE_CATABOLIC_PROCESS	GO:0044265	1061	Down	8.624174073228871e-4	0.04440146074203007	5	GCLC,ANKIB1,HECW1,CDC27,UPF1,RHBDD2,FBXL3,LAMP2,OSBPL7,AP2B1,RHBDF1,MYLIP,PSMB1,PKD1,RPS20,CSDE1,UBE3C,POMT2,HFE,RNF216,PSMC4,NUB1,RNF14,DNASE1L1,UFL1,SLC11A1,WWTR1,ZRANB1,SAMD4A,RNH1,UBR2,VIM,RNASET2,TNFRSF1B,ZCCHC8,UBA6,PIAS1,RNF19A,GABARAPL2,CUL3,USP2,EDC4,CLEC16A,PSMA4,AP2S1,CUL7,HSPA5,USP28,ERCC8,NEDD4L,JKAMP,MAPK9,HERPUD1,MRTO4,ANAPC4,THRAP3,CUL1,USP36,PUM2,USP13,YBX3,RPL18,GPC1,RNF4,CASP8,…	EXOSC7,SENP1,AURKA,DERL3,POP1,HTRA2,VPS4B,FASTKD3,UBA1,VPS4A,RNF122,CTSV,BBS7,TGFB1I1,PSMA5,CTSK,UPF2,UCHL1,UBXN11,CCAR2,SPATA18,MAD2L1,TMEM67,PLK1,UPF3A,GLMN,AURKB,FBXL7,CHEK2,PLEKHN1,KCTD21,CEBPA,FBXO17	NEDD4L,MAPK9,OPHN1,CYLD,PABPC4,XBP1,TBL1X,GSPT1,FBXL20,TRIM2,SET,RNF11,RBCK1,ERN2,USP3,TOB1,KLHL8,AMFR,PRKCD,KCTD6,AXIN2,PTEN,SIAH2,UBA7,RPS26,CD2AP,NUDT16,RPL17
GO_FAT_CELL_DIFFERENTIATION	GO:0045444	183	Down	8.680701487426706e-4	0.04440146074203007	19	TFAP2B,WWTR1,SNAI2,PIAS1,TRIO,ADRB1,LMO3,SIRT2,ADGRF5,RORA,TRIB2,SREBF1,PTGS2,SDF4,RUNX1T1,AACS,C1QTNF3,AAMDC,OSBPL8,ITGA6,HDAC6,IL11,SIRT1,MMP11,CBY1,XBP1,EP300,STK4,TRIB3,JAG1,E2F1,ZNF516,KLF5,SFRP1,STK3,RETN,AKT2,CLIP3,TGFB1,RARRES2,GATA3,ANKRD26,SULT1E1,PPARGC1A,ZBTB16,CCND1,WNT5B,TRPV4,CREBL2,GNB3,PPARD,MAPK14,FBXO9,FAM120B,ARL6,WNT5A,HES1,ID2,ATF2,RGS2,CREB1,TRIM32,NR4A3,ALDH6A1,MSX2,BBS9,A…	SNAI2,C1QTNF3,CBY1,BBS7,WDFY2,BBS4,TGFB1I1,ZNF385A,CEBPA	SDF4,XBP1,EP300,WNT5A,CREB1,MED1,STEAP4,PER2,SAV1,CEBPB
GO_PROTEIN_LOCALIZATION_TO_VACUOLE	GO:0072665	56	Down	8.7328118273522e-4	0.04440146074203007	1	M6PR,LAMP2,ZFYVE16,VPS13D,AP3D1,NEDD4,RAB7A,SH3GLB1,VTI1B,MON1B,NAGPA,SNX16,GOSR2,HSPA8,CD81,GNPTAB,RTN4,GBP1,KPTN,TNFAIP3,CLU,VAMP7,GGA3,BECN1,VPS13C,SH3BP4,VPS25,VPS4A,AP3B1,RNF128,LAMTOR5,ROCK2,GCC2,VPS36,SORL1,SCARB2,VPS37B,CACNG8,VTI1A,TRAPPC8,VPS37A,SNF8,VPS28,MON1A,VPS37C,C12orf66,VPS37D,AP3M1,HGS,LAMTOR4,PIK3R4,VPS13A,SZT2,SMURF1,AP4M1,NCOA4	NAGPA,KPTN,VPS4A	GNPTAB,NCOA4
GO_FACE_DEVELOPMENT	GO:0060324	47	Down	8.750987394615996e-4	0.04440146074203007	20	LRP6,GRHL2,MMP2,MAPK1,EP300,MAPK3,CRISPLD2,DLX5,ZFAND5,PLEKHA1,DKK1,COL1A1,MYH3,SRF,WNT5A,RAB3GAP1,TGFB3,HOXB3,CRISPLD1,MKKS,RRAS,MAP2K2,ALDH1A2,RARA,RAF1,PDGFRA,STRA6,LEF1,BBS4,CSRNP1,ARID5B,SKI,MSX1,TIPARP,NIPBL,SGPL1,ANKRD11,MAP2K1,CHD7,RARG,PTPN11,TBX1,CLDN5,ALDH1A3,ASPH,PAX9,SCX	DLX5,CRISPLD1,BBS4	EP300,WNT5A,ALDH1A3
GO_PHOSPHATIDYLINOSITOL_BIOSYNTHETIC_PROCESS	GO:0006661	111	Down	8.796853771236277e-4	0.04440146074203007	4	DPM1,MTMR7,PIGQ,PIK3C2A,SH3YL1,PI4K2B,INPP4A,PIK3CB,PIGV,MTMR1,PIGB,PIK3C3,SYNJ2,MTMR2,PIGS,PITPNM2,PITPNM3,SBF1,PDGFB,MTMR3,PIGH,PIGU,BMX,MTMR8,VAC14,CDIPT,MTMR9,PLEKHA4,PIK3R2,PIK3CG,PLEKHA8,PIP5K1B,PLEKHA1,MTMR4,PIGL,CWH43,INPP4B,PITPNM1,FIG4,PIKFYVE,PLEKHA3,PIK3R3,PIGZ,RAB14,PIK3CA,OCRL,PIGT,SLC27A1,INPP5K,TPTE2,PIK3C2B,IMPA1,ARF3,AGAP2,PIGC,HTR2B,DPM2,FGF2,PIK3C2G,MTMR6,PIK3R5,PIGK,PIGM,PI4K…	PIGU,HTR2B,INPP5D,ZP3	SH3YL1,INPP4B,RAB5A,PIGX,PTEN
GO_CELLULAR_TRANSITION_METAL_ION_HOMEOSTASIS	GO:0046916	90	Down	8.798799907650594e-4	0.04440146074203007	10	HFE,LTF,SLC30A9,SLC11A1,CP,CUL1,AP3D1,TTC7A,ATP6AP1,CYBRD1,TFRC,SRI,SLC46A1,FTL,MT3,HEPH,TF,SLC22A17,HMOX1,HIF1A,CCDC22,NUBP1,HMOX2,SLC30A4,SLC39A14,HAMP,TFR2,GLRX3,HPX,SLC11A2,CAND1,SLC39A7,SKP1,ATP6V1A,ABCB6,FBXL5,ABCG2,ACO1,ATP7B,MT1G,MT2A,NEDD8,SCO2,ABCB7,NDFIP1,SCO1,ISCU,IREB2,CCDC115,SLC31A2,SLC31A1,ATP6V1G1,MYC,SLC40A1,SLC39A8,SLC39A6,SMAD4,SOD1,APP,S100A8,ARF1,SLC30A5,SLC39A4,LCN2,SLC30A2…		CP,SLC31A1,SLC39A8,NCOA4
GO_RESPONSE_TO_HORMONE	GO:0009725	763	Down	8.986113089390343e-4	0.0447093533681436	6	GCLC,BAD,CFLAR,TFPI,CD38,FKBP4,PDK4,PRKAR2B,PDK2,ITGA3,BAIAP2L1,ADIPOR2,NOS2,CRY1,CD4,FYN,PIK3C2A,PPP5C,BRCA1,KDM5D,CALCOCO1,RNF14,UFL1,ISL1,ATP1A2,CPS1,ABCC2,GCLM,NR1H3,ATP6V0A1,PIAS1,TIMP2,TNC,DSG2,ATP6V1H,HDAC9,LMO3,ARID1B,BCAR1,CYBA,ATP2B4,GNA15,PTPRU,RNF4,CASP8,ME1,FECH,PLPP1,PKM,RHOA,PRKCZ,ROCK1,CBFB,HDAC4,NUCKS1,GAL,MAOB,RORA,TGFBR3,NEDD4,LRP6,ASNS,EIF2B3,ATP2B1,ATP6AP1,MBD3,PRKACA,SREBF1,…	BRCA1,CPS1,DDX18,CDC6,TXN2,PHEX,EZH2,CRYAB,GOT1,PAX8,PPAT,SESN2,CTSV,BBS4,TGFB1I1,GNRH1,GRIP1,FBXO32,SHC1,HEYL,CDK5R1,NQO1,RUVBL2,CHEK2,APRT,VAMP2,NME1	PRKAR2B,GCLM,XBP1,EP300,MMP15,URI1,CREB1,PTGFR,NCOA3,PMEPA1,MED1,YWHAH,PAM,UGCG,HNMT,ADRA2A,NR3C2,STEAP2,RUNX1,PRKAA2,RBBP4,TGFBR2,PRKCI,KLF15,PRKCD,CREBRF,HNF4G,KCTD6,ADAM9,INSR,ATP6V0E2,PTEN,EFNA5,NCOA6,LEPROT,NCOA4,PAGR1
GO_INTRACELLULAR_TRANSPORT	GO:0046907	1563	Down	9.025562609420473e-4	0.0447093533681436	1	FGR,SNX11,M6PR,ALS2,ARF5,VPS50,UPF1,COPZ2,CROT,LAMP2,AP2B1,AGK,VPS41,ARHGAP44,PAFAH1B1,NOS2,TRAPPC6A,BAIAP3,SPAG9,PKD1,HEATR5B,SEC62,RPS20,VTA1,BTK,FYN,AKAP8L,SYT7,RABGAP1,EHD3,CCDC88C,WAS,BID,RGPD5,RUFY3,AGPS,CD74,SPAST,ZDHHC6,EHD2,TOMM34,SEC63,KPNA6,MIPEP,SNX1,ANK1,NUP160,RANBP3,IFT88,LRRC7,GAB2,PEX3,TBC1D23,CUL3,CLEC16A,CDH1,ZFYVE16,RAB27B,LSG1,AP2S1,HSPA5,GEMIN8,TPR,DTNBP1,C12orf4,GOPC,VPS13D…	MIPEP,NGFR,AP3M2,RABL2B,HSPB11,DERL3,ANKRD54,NEFH,IFT27,PMM1,NAGPA,PLEKHJ1,TTC26,NUP88,GRPEL1,CRYAB,MAK,EHHADH,LMAN2L,HTRA2,PROC,IFT46,VPS4B,LTBP2,HACL1,THOC6,VPS4A,XPO4,STAM,SPTBN5,BBS7,BBS4,DYNC1LI1,UPF2,UCHL1,GRIP1,LCA5L,TOMM40L,ABCA1,SNRPD1,TTC21A,NSG1,UPF3A,RGS14,CDK5R1,KCNE1,MAPK15,RILPL1,TRAPPC4,SMN2,VAMP2,MRLN,CORO7,ANXA8	NTN1,TMED2,ZFAND6,CMTM6,ZDHHC2,EXPH5,RAB5B,GNPTAB,SRSF9,SNX3,SNX4,SCP2,ABCD3,PPP6C,KHDRBS1,MED1,YWHAH,TMED7,MDFIC,SEC31A,PPP3CA,NPEPPS,RAB5A,GOLGA7,SYBU,SAR1B,TMEM87B,TMED4,PRKAA2,TGFA,PRKCI,PRKCD,RHOBTB3,LMTK2,ARF6,AP1G1,GABARAP,TMED10,ARL6IP1,RAB37,SNX33,TMEM167A,CREB3L2,BLOC1S4,CHP1,CD55,RPS26,LEPROT,NUDT19,RPL17,NCOA4
GO_HISTONE_H4_ACETYLATION	GO:0043967	60	Down	9.038198845535081e-4	0.0447093533681436	4	MSL3,BRCA1,PHF20,JADE2,ATG5,SPI1,ING3,JADE1,ZMPSTE24,NCOA1,SIRT1,SMARCB1,EP300,JADE3,KAT8,PIH1D1,KAT2A,NAA40,ING4,BRD8,KANSL3,KMT2A,KANSL1,EPC1,NAA50,NAA60,MORF4L2,USP22,YEATS4,HAT1,KAT7,ACTL6A,ARRB1,LEF1,BRCA2,KANSL2,KANSL1L,OGT,AUTS2,CTBP1,IWS1,MEAF6,APBB1,TADA3,HCFC1,KAT5,MSL2,RUVBL1,DMAP1,BEND3,PER1,RUVBL2,EP400,MUC1,MORF4L1,MCRS1,MSL1,WDR5,TRRAP,TRIM16	BRCA1,RUVBL1,RUVBL2	EP300,MUC1,MCRS1
GO_POSITIVE_REGULATION_OF_EPITHELIAL_CELL_PROLIFERATION_INVOLVED_IN_LUNG_MORPHOGENESIS	GO:0060501	5	Down	9.48393080214391e-4	0.04660763117733337	3	FGFR2,CDC42,SRSF6,FOXP2,FGF7		FGFR2
GO_CARBOHYDRATE_HOMEOSTASIS	GO:0033500	183	Down	9.595374261878295e-4	0.04667520190263627	10	GCLC,CFTR,BAD,PDK4,PDK2,ADIPOR2,PAX6,BAIAP3,NADK,TFAP2B,CRY1,MLXIPL,GCLM,CYBA,PHPT1,NGFR,CYB5R4,PDK3,ADGRF5,NUCKS1,PRKACA,SRI,SIRT6,AACS,OXCT1,ERO1B,NOX4,SLC8B1,OAS1,ICAM1,SIRT1,SMARCB1,LRP5L,LGALS1,XBP1,PYGL,HIF1A,PCK2,HNF4A,CDK16,STX4,PIH1D1,PIK3R2,RAB11FIP2,PPP3CB,WFS1,PPARGC1A,TRPV4,GPLD1,SRF,SLC29A1,HMGCR,POMC,IGFBP5,STXBP3,PARK7,RAP1A,LEPR,STK11,KLF7,HMGN3,CNR1,FOXO3,WDR35,GPR68,FKBP1B,ENY2…	NGFR,LGALS1,SESN2,SLC16A1,VSNL1,NME1,CEBPA	CFTR,GCLM,XBP1,CDK16,RAC1,PPP3CA,SYBU,ADRA2A,PRKAA2,KLF15,INSR,BACE2,EFNA5,PIM3
GO_IRON_ION_HOMEOSTASIS	GO:0055072	66	Down	9.621833082735234e-4	0.04667520190263627	10	HFE,LTF,SLC11A1,CP,CUL1,NEO1,HYAL2,TTC7A,ATP6AP1,CYBRD1,TFRC,PICALM,SRI,SLC46A1,EIF2AK1,FTL,HEPH,TF,SLC22A17,HMOX1,HIF1A,NUBP1,HMOX2,HAMP,TFR2,GLRX3,HPX,SLC11A2,CAND1,SKP1,ATP6V1A,STEAP3,ABCB6,EPAS1,FBXL5,ABCG2,ACO1,STEAP4,NEDD8,ABCB7,NDFIP1,ISCU,IREB2,CCDC115,ATP6V1G1,MYC,SLC40A1,SMAD4,SOD1,SLC25A37,LCN2,SLC25A28,STEAP2,ATP13A2,ATP6V0D1,FLVCR1,BDH2,STEAP1,FXN,B2M,EPB42,FTH1,BTBD9,ATP6V0A2,TMEM19…		CP,STEAP4,STEAP2,NCOA4
GO_RESPONSE_TO_PEPTIDE_HORMONE	GO:0043434	339	Down	9.73332554634886e-4	0.04691338127115197	6	GCLC,CFLAR,PDK4,PRKAR2B,PDK2,BAIAP2L1,CRY1,FYN,PIK3C2A,CPS1,ABCC2,ATP6V0A1,ATP6V1H,HDAC9,ARID1B,BCAR1,CYBA,PKM,PRKCZ,ROCK1,NUCKS1,GAL,TGFBR3,LRP6,EIF2B3,ATP2B1,ATP6AP1,PRKACA,SREBF1,PTGS2,ADCY2,EDN1,CEACAM1,GSK3B,GSTP1,RAB10,HADHA,CAD,PXN,SLC9A1,ICAM1,OSBPL8,CDC6,UPRT,SORBS1,CDC5L,SIRT1,JAK2,XBP1,RANGAP1,ATP6V1D,SRSF5,APEX1,PCK2,BMP7,TRIB3,OXT,LPIN2,PHEX,TIMP1,TSC2,EEF2K,RNF40,CSK,ZNF106,CA2,RETN…	CPS1,CDC6,PHEX,GOT1,PPAT,SESN2,GNRH1,SHC1,APRT,VAMP2	PRKAR2B,XBP1,CREB1,RBBP4,PRKCI,KLF15,PRKCD,INSR,ATP6V0E2,PTEN,LEPROT
GO_LUNG_ALVEOLUS_DEVELOPMENT	GO:0048286	34	Down	0.0010031864865602932	0.04804432606654041	3	RC3H2,FGFR2,CIC,TMEM38B,SMPD3,PHF14,MAN2A1,IGFBP5,ERRFI1,CREB1,TGFB3,BMP4,EDN2,LIF,FOXP2,FOXA1,SFTPD,TNS3,NKX2-1,HS6ST1,STRA6,GATA6,ABCA12,SLC7A11,PKDCC,ATP7A,LTBP3,ASXL1,STK40,ADA,PDGFA,MAN1A2,BMPR2,ATXN1L	ABCA12	FGFR2,CREB1
GO_REGULATION_OF_RESPONSE_TO_ENDOPLASMIC_RETICULUM_STRESS	GO:1905897	78	Down	0.0010385588827557472	0.048311607590463095	6	BAK1,HSPA5,HERPUD1,USP13,ATXN3,ERLEC1,NCK2,DERL2,NFE2L1,PPP1R15A,BAX,EDEM2,ERP29,SIRT1,DERL3,XBP1,USP14,DNAJC3,BFAR,SGTA,CAV1,AGR2,CREB3,TMEM33,WFS1,NFE2L2,PARK7,TXNDC12,ATF6,CLU,COPS5,SPOP,DNAJB9,SERINC3,EDEM1,UBAC2,UBQLN1,OS9,DAB2IP,RNF185,TMBIM6,PMAIP1,MANF,PIK3R1,HYOU1,BCL2L11,USP25,CREB3L1,NCK1,PPP1R15B,UBXN1,SYVN1,RNF183,BCL2L1,USP19,EIF2AK3,BRSK2,DDIT3,PTPN2,NUPR1,BOK,ERN1,GRINA,YOD1,TMEM2…	DERL3	XBP1,CREB3L1
GO_TRNA_CATABOLIC_PROCESS	GO:0016078	8	Up	0.001039399685811806	0.048311607590463095	5	EXOSC7,POP1,EXOSC3,EXOSC8,EXOSC9,EXOSC2,SLFN13,EXOSC10	EXOSC7,POP1
GO_PROTEIN_MODIFICATION_BY_SMALL_PROTEIN_CONJUGATION	GO:0032446	810	Down	0.0010455551749875296	0.048311607590463095	4	GCLC,ANKIB1,HECW1,KLHL13,KDM1A,CDC27,MYCBP2,FBXL3,ASB4,PAF1,MYLIP,PSMB1,CRY1,UBE3C,SPRTN,FYN,RNF216,BRCA1,UBR7,PSMC4,NUB1,RNF14,UFL1,WWTR1,RNF10,BIRC3,UBR2,NUP160,UBA6,PIAS1,RNF19A,CUL3,PHF23,PSMA4,DCUN1D1,JADE2,CUL7,HSPA5,TPR,TSPAN17,ERCC8,NEDD4L,MAPK9,HERPUD1,ANAPC4,CUL1,RC3H2,ATG5,NDC1,UNKL,U2AF2,RNF4,BTBD1,HMG20B,ASB1,CBFB,HDAC4,PSME4,NUP133,NEDD4,RNF126,CDC42,RAD18,SEL1L,HLTF,LNX1,UBE2D1,CHF…	KLHL13,BRCA1,SENP1,ASB9,NUP88,CDCA3,NMI,MED20,UBA1,FBXW9,DCAF15,RNF122,DDB2,RTF1,FANCI,PSMA5,FBXO32,NSMCE2,MAD2L1,PLK1,GLMN,FBXL7,TRAIP,FANCM,KCTD21,NHLRC4,FBXO17	NEDD4L,MAPK9,FBXL20,TRIM2,DTX4,ARRDC3,KLHL24,RNF11,MED1,RBCK1,TULP4,PER2,MKRN1,LMO7,RNF38,NPEPPS,BCL10,KLHL8,LONRF1,AMFR,UVSSA,KCTD6,TRIM8,PTEN,SIAH2,UBA7,NSMCE3,CHP1,DCAF12
GO_MAGNESIUM_ION_TRANSPORT	GO:0015693	16	Down	0.0010500780491421806	0.048311607590463095	1	NIPAL3,MAGT1,NIPAL2,TUSC3,CLDN16,KCNJ2,MRS2,SLC41A1,NIPA2,CNNM2,CNNM4,NIPAL1,MMGT1,NIPA1,ZDHHC13,ZDHHC17	CLDN16	MMGT1
GO_INTRACELLULAR_PROTEIN_TRANSPORT	GO:0006886	1058	Down	0.0010522789983632506	0.048311607590463095	1	SNX11,M6PR,ARF5,UPF1,COPZ2,CROT,LAMP2,AP2B1,AGK,VPS41,ARHGAP44,NOS2,PKD1,SEC62,RPS20,FYN,AKAP8L,RABGAP1,BID,RGPD5,RUFY3,AGPS,CD74,ZDHHC6,TOMM34,SEC63,KPNA6,MIPEP,SNX1,NUP160,RANBP3,IFT88,LRRC7,PEX3,CDH1,ZFYVE16,RAB27B,AP2S1,HSPA5,TPR,VPS13D,HERPUD1,HOMER3,THOC3,TBC1D22A,USP36,SEC61A1,ZC3H11A,RIOK2,NDC1,ACAA1,APPBP2,RPL18,U2AF2,NGFR,TNPO3,CTSA,AP3D1,IPO5,TRAM2,TBC1D22B,SEC61A2,TBC1D1,SP100,TRAM1,E…	MIPEP,NGFR,AP3M2,RABL2B,HSPB11,DERL3,IFT27,PMM1,NAGPA,TTC26,NUP88,GRPEL1,MAK,EHHADH,HTRA2,IFT46,LTBP2,HACL1,THOC6,VPS4A,XPO4,STAM,UPF2,GRIP1,LCA5L,TOMM40L,TTC21A,NSG1,CDK5R1,KCNE1,RILPL1,VAMP2	TMED2,ZFAND6,ZDHHC2,EXPH5,RAB5B,GNPTAB,SRSF9,SCP2,MED1,YWHAH,TMED7,MDFIC,SEC31A,PPP3CA,NPEPPS,RAB5A,GOLGA7,SAR1B,TMED4,PRKCI,PRKCD,ARF6,AP1G1,GABARAP,TMED10,ARL6IP1,RAB37,SNX33,CHP1,RPS26,LEPROT,NUDT19,RPL17,NCOA4
GO_CELLULAR_RESPONSE_TO_EXTRACELLULAR_STIMULUS	GO:0031668	228	Down	0.0010582221271259698	0.048311607590463095	6	AOC1,PDK4,PDK2,LAMP2,HFE,FYN,CYP24A1,SNAI2,GLRX2,RRAGD,FAS,GABARAPL2,CLEC16A,TNC,HSPA5,CYBA,EIF2AK2,ATG5,WIPI1,ASNS,ATP2B1,SREBF1,PTGS2,USP33,PIK3C3,SESN1,PTPRC,CADPS2,RRAGB,SSH1,GSTP1,NCOA1,SEH1L,DNM1L,P2RX7,GCN1,ICAM1,TNRC6A,ITGA6,COMT,SIRT1,SH3GLB1,MAPK1,DEPDC5,PICK1,XBP1,HMOX1,MTMR3,TXN2,SNW1,ADNP,MAP1LC3A,PHEX,STK24,MAPK3,WDR59,NPRL3,SFRP1,GDAP1,GSDMD,HNRNPL,USF2,NAMPT,PTN,NUDT1,TBL2,MAPK8,P…	SNAI2,TXN2,PHEX,NUDT1,ITGA4,KPTN,SESN2,DSC2,CTSV,ASGR1,DCTPP1	CADPS2,XBP1,ADNP,STK24,CPEB4,MED1,CIB2,WIPI2,PRKAA2,MIOS,GABARAP
GO_GLYCEROLIPID_BIOSYNTHETIC_PROCESS	GO:0045017	225	Down	0.0010608481839428157	0.048311607590463095	16	DPM1,MTMR7,AGK,PIGQ,ABHD5,PIK3C2A,NR1H3,AGPAT4,SH3YL1,PI4K2B,INPP4A,PIK3CB,PIGV,DGAT2,MTMR1,DGKA,ACSL4,PLA2G10,PIGB,SLC44A1,CSNK2A2,SREBF1,SCARB1,PLD1,PIK3C3,SYNJ2,STARD7,CPNE3,DDHD2,MTMR2,ACHE,PIGS,PGS1,LPCAT2,CRLS1,PITPNM2,PITPNM3,SBF1,CHKB,PDGFB,MTMR3,PNPLA3,DDHD1,PIGH,CPNE6,PCK2,CSNK2A1,CDS2,PIGU,LPIN2,BMX,MTMR8,TAZ,PCYT1B,VAC14,CDIPT,MTMR9,PLEKHA4,PIK3R2,PIK3CG,PLEKHA8,MOGAT3,PIP5K1B,PLEKHA1…	CPNE3,PIGU,HTR2B,ETNK2,PCYT1A,INPP5D,ZP3	SH3YL1,ACSL4,INPP4B,CHPT1,PLA2G4A,PLCE1,ETNK1,RAB5A,PIGX,PTEN
GO_PROTEIN_LOCALIZATION_TO_MEMBRANE	GO:0072657	568	Down	0.0010661160308277017	0.048311607590463095	1	BAD,SLC4A1,ITGAL,ITGA3,AP2B1,AGK,ARHGAP44,ADAM22,SEC62,RPS20,FYN,EHD3,BID,ZDHHC6,EHD2,SEC63,PRKCH,ANK1,RABEP1,LRRC7,PEX3,CDH1,HSPA5,GOPC,TSPAN17,VAMP3,PKP2,SEC61A1,RPL18,GPC1,CASP8,ATP2C2,AP3D1,TRAM2,SEC61A2,PPP2R5A,TRAM1,TNFRSF1A,PRKCZ,ROCK1,GRIPAP1,REEP1,TTC7A,VPS35,ATP1B3,LRP6,EXOC5,FRMPD1,RPL31,MPP5,TP63,FERMT2,PICALM,NSF,ACTB,DLG1,GPC4,TM9SF3,TP73,STX7,HSP90AA1,EPB41L3,DLG3,RPS5,SSH1,EFR3B,R…	ITGA4,VPS4A,PRKG2,ABCA12,GRIP1,NFASC,CNPY4,NSG1,ARL13B,DPP10,CDK5R1,KCNE1,RILPL1,VAMP2	PPP2R5A,TM9SF3,TMED2,ZDHHC2,PPP3CC,TM9SF2,MACF1,YWHAH,GOLGA7,TNIK,PIGR,PRKCI,ARF6,AMN,ARL6IP1,MYADM,CHP1,RPS26,RPL17
GO_REGULATION_OF_MICROVILLUS_ASSEMBLY	GO:0032534	6	Down	0.0010713656018833339	0.048311607590463095	2	FSCN1,PLD1,RAP1GAP,ATP8B1,KLF5,PODXL	FSCN1	PODXL
GO_POSITIVE_REGULATION_OF_CELL_CYCLE_CHECKPOINT	GO:1901978	8	Up	0.0010761261717740754	0.048311607590463095	21	TPR,NDC80,XRCC3,PCID2,DYNC1LI1,CCAR2,MAD2L1,GEN1	XRCC3,DYNC1LI1,CCAR2,MAD2L1
GO_NEGATIVE_REGULATION_OF_INTRACELLULAR_SIGNAL_TRANSDUCTION	GO:1902532	433	Down	0.0010822319194207718	0.048311607590463095	6	TSPAN6,KDM1A,ITGA3,ARHGAP44,PAFAH1B1,RANBP9,PLAUR,CD22,ZMYND11,BID,SNAI2,CD74,UBR2,CD44,TIMP2,CUL3,PHLPP2,WWC3,RRM2B,LMO3,TNIP3,HERPUD1,HOMER3,FNIP2,SERPINB3,ATP2B4,YBX3,HDAC7,CASP8,TMEM161A,RHOA,HYAL2,PPP2R5B,RORA,RPS6KA6,FBXW11,PTGS2,ENO1,SRI,MARK3,DLG1,FBLN1,PPP2R5C,ITCH,SESN1,PTPRC,PHLPP1,C1QTNF3,GSK3B,CYLD,GSTP1,MECOM,RRN3,DNAJA1,MAPKAPK5,P2RX7,PEBP1,IGBP1,IRAK3,MUL1,ESR1,SEMA6A,EZR,RFFL,TGF…	SNAI2,C1QTNF3,SEMA6A,NME5,HTRA2,KPTN,SNAI1,SESN2,SERPINE2,BCL2L10,UCHL1,CCAR2,ZNF385A,DUSP7,DUSP18,ING2,RGS14,ATAD5,TNFAIP8L1,RASA3	ZMYND11,FNIP2,CYLD,XBP1,HOMER2,URI1,MET,ARRDC3,NONO,CREB3L1,PRKAA2,PRKCD,WNK2,PTEN,MYADM,MUC1,CHP1,CD2AP
GO_VACUOLE_ORGANIZATION	GO:0007033	153	Down	0.0010858706853023358	0.048311607590463095	2	VPS41,SYT7,RB1CC1,GRN,IFT88,GABARAPL2,PHF23,HEXB,FAM160A2,ATG5,VMP1,ATG2B,VPS35,WIPI1,RAB7A,PIK3C3,TP53INP2,PSEN1,ULK2,ATG16L1,CHMP5,MT3,NSFL1C,P2RX7,SCFD1,HOOK2,SH3GLB1,HPS4,MTMR3,CHMP4B,MAP1LC3A,SRPX,CLN5,CORO1A,NPRL3,NAGPA,SPG11,VPS18,LAPTM4B,TMEM106B,HPS1,TBC1D12,NAGLU,IFT20,RAB34,ATG2A,AMBRA1,GNPTAB,RAB23,FIG4,TFEB,MAN2A1,ARSB,NPRL2,PIKFYVE,RAB3GAP1,MFN2,STX12,RAB3GAP2,RAB14,VPS4B,ATG101,NDP…	NAGPA,TFEB,VPS4B,VPS4A,C9orf72,ABCA1,ZKSCAN3	VMP1,TMEM106B,GNPTAB,RAB5A,WIPI2,GABARAP
GO_REGULATION_OF_GLUCOSE_METABOLIC_PROCESS	GO:0010906	94	Down	0.001100225994571852	0.04838114103941145	16	BAD,PDK4,PDK2,CRY1,IGF1,PPP1R3F,DGAT2,PDK3,RORA,FAM3A,ACACB,TIGAR,DUSP12,C1QTNF3,NFE2L1,GSK3B,ZMPSTE24,MAEA,SORBS1,SIRT1,EP300,MLYCD,AKT2,GSK3A,KAT2A,PPARGC1A,GNB3,GPLD1,KAT2B,POMC,PASK,SLC25A12,LEPR,NLN,PFKFB2,GNMT,FOXA2,NR1D1,DYRK2,ARPP19,SESN2,RGN,INPP5K,PPP1R3D,KHK,NCOA2,TP53,FOXK2,PMAIP1,IGFBP4,SIK1,AKT1,RORC,DGKQ,IGFBP3,OGT,SOGA1,FOXO1,PDK1,RANBP2,PHKG2,SLC45A3,ADIPOR1,TFF3,FOXK1,FBP1,COX11…	C1QTNF3,GNMT,SESN2,LCMT1	EP300,INSR,FAM3C
GO_GLYCOSYLATION	GO:0070085	236	Down	0.0011030671354253635	0.04838114103941145	22	DPM1,ST3GAL1,POMT2,EXTL3,PGM3,B4GALT7,ALG1,FUT8,PIGV,ST3GAL6,ARFGEF1,PIGB,ST6GALNAC1,GBA2,ST6GALNAC2,MGAT4A,ST6GAL1,LMAN1,SLC35C2,PSEN1,POMGNT1,B4GALT1,ALG9,MT3,ALG6,DERL3,MFNG,PMM1,GALNT16,TRIP11,POFUT1,ST8SIA5,ALG13,MAGT1,UGGT2,CLN5,NAGPA,LMF1,TUSC3,LFNG,C1GALT1,PLOD3,FKTN,ABCA2,GALNT7,B3GAT1,ST3GAL4,GALNT18,ST8SIA1,GCNT2,MAN1A1,B3GAT2,MAN2A1,ST8SIA4,GORASP1,MOGS,GALNT3,ST3GAL5,TRAK2,TMEM59,EDE…	ST6GALNAC2,DERL3,PMM1,NAGPA,TMTC4,TET1,ASGR1,POGLUT1,FUT2,B3GNT8,ALG1L	B4GALT1,ALG13,GALNT3,ALG2,B3GNT2,MUC20,B3GNT3,MUC16,MUC1,CHP1
GO_LOBAR_BRONCHUS_DEVELOPMENT	GO:0060482	3	Down	0.001112536194394372	0.04838114103941145	3	AGR2,SPDEF,WNT7B		SPDEF
GO_MAMMARY_GLAND_DUCT_MORPHOGENESIS	GO:0060603	28	Down	0.0011212041963703913	0.04838114103941145	3	NTN1,FGFR2,LRP6,GLI2,ESR1,LRP5L,AREG,VDR,WNT5A,KDM5B,MSX2,MED1,TBX3,PML,EPHA2,LRP5,WNT4,BTRC,AR,SOSTDC1,SCRIB,CSF1R,CSF1,PTCH1,SRC,DDR1,PHB2,ETV5		NTN1,FGFR2,WNT5A,MED1
GO_POSITIVE_REGULATION_OF_RNA_METABOLIC_PROCESS	GO:0051254	1395	Down	0.0011297174274103035	0.04838114103941145	5	NFYA,PLXND1,CD38,KDM1A,DVL2,UPF1,DHX33,MEOX1,CREBBP,KMT2E,ZFX,CX3CL1,DLX6,KDM7A,ETV1,PAF1,PAX6,TEAD3,E2F2,TFAP2B,SS18L2,NFIX,PKD1,MED24,PAX7,MLXIPL,CD4,AKAP8L,DCN,BRCA1,MBTPS2,CALCOCO1,PSMC4,RNF14,DDX11,SLC30A9,YAF2,WAS,ISL1,IGF1,SLC11A1,WWTR1,PRDM11,CD74,MNAT1,RUNX3,RNF10,HSF2,NR1H3,KPNA6,TNFRSF1B,POU2F2,TBPL1,ARNTL2,BCLAF1,HMGB3,IKZF2,ARID4A,PIAS1,MAP2K3,RFC1,CDH1,MED17,BARX2,HSPA5,RSF1,ARID1B,…	MEOX1,E2F2,BRCA1,BARX2,NGFR,SENP1,RBL1,SEC14L2,MYBL2,NFKBIB,DLX5,TFAM,DLX4,MAK,ZBTB24,TFEB,FGF1,WDR77,PHF19,SNAI1,MED20,RIOK1,SOX9,PAX8,BCL11B,SOX15,SESN2,SPAG8,RTF1,TET1,TGFB1I1,EAF2,ZEB1,CHEK1,FZD7,GRIP1,SFR1,CCAR2,SHC1,HEYL,ING2,ZEB2,RUVBL1,SOX12,F2R,GALR2,RUVBL2,CHEK2,MYBL1,PLEKHN1,ZP3,ZKSCAN3,BLM,HMGN5,DLL1,FANK1,RBM20,MAFB,CEBPA,MRPL12	TBPL1,FGFR2,TFAP2C,BAMBI,XBP1,EP300,TBL1X,ARMCX3,MET,AHR,NCOA7,WNT5A,CREB1,ATF1,NCOA3,SPDEF,MED1,YWHAH,PER2,MDFIC,ELF5,LMO7,BMPR1B,PPP3CA,ZFHX3,TOB1,BCL10,RFX5,NFIB,CREB3L1,RUNX1,NFIA,ZNF148,KLF15,CREBRF,HNF4G,INSR,CEBPB,FZD4,ZBTB38,CITED4,CREB3L2,MUC1,MCRS1,NCOA6,HMGN1,MCIDAS,NCOA4,PAGR1
GO_REGULATION_OF_CELLULAR_RESPONSE_TO_OSMOTIC_STRESS	GO:0106049	9	Down	0.0011331416307549694	0.04838114103941145	6	BAD,YBX3,PTGS2,MICU1,EFHD1,ARHGEF2,SLC25A23,BDKRB2,LETM1
GO_INTERSPECIES_INTERACTION_BETWEEN_ORGANISMS	GO:0044419	829	Down	0.0011373696859880381	0.04838114103941145	8	CFH,FUCA2,BAD,CFLAR,UPF1,SLC25A5,POLR2J,CREBBP,AP2B1,NOS2,PSMB1,RPS20,VTA1,CD4,FYN,RNF216,PTBP1,LTF,DDX11,ZMYND11,CD74,KPNA6,VIM,VRK2,NUP160,CDH1,PSMA4,AP2S1,CUL7,YTHDC2,ATP6V1H,POLR2B,TPR,RSF1,NEDD4L,THOC3,CUL1,EIF2AK2,SERPINB3,ATG5,NDC1,CTDP1,NCKAP1,WAPL,RPL18,CASP8,HIPK2,TAF11,IPO5,PKN2,SPEN,CDK13,KDM4A,SP100,TRAM1,TNFRSF1A,RHOA,HYAL2,NUP133,NUCKS1,VPS35,NEDD4,PABPC1,CDC42,RPL31,TFRC,AP1M1,PVR…	RBL1,LGALS1,APOBEC3H,SUV39H1,NUP88,COPS7A,VPS4B,CXCR4,DEK,CDHR3,ULBP2,THOC6,SLC52A1,VPS4A,SRPK2,ASGR1,DYNC1LI1,TAF5,RAET1L,CDC25C,SHC1,SUGT1,AZU1,PC,RAET1G,MICB,KRT6A,CEBPA	ZMYND11,NEDD4L,NCKAP1,EP300,MET,SNX3,CREB1,SET,SLPI,EFNB2,RBCK1,MDFIC,RAC1,RAB5A,NFIA,PDZD8,AP1G1,INSR,TRIM8,CD55,RPS26,RPL17
GO_ACTOMYOSIN_STRUCTURE_ORGANIZATION	GO:0031032	157	Down	0.0011389096906471374	0.04838114103941145	2	CFLAR,ANLN,WAS,CUL3,MYOM2,ARHGAP6,ELN,ARHGEF5,LIMCH1,CNN2,RHOA,ROCK1,MEF2A,PFN2,CDC42,WDR1,CLASP1,ARHGEF10L,NEBL,EDN1,RAPGEF3,EPB41L2,MEF2C,EPB41L3,ITGB5,NOX4,ASAP3,EPB41L1,ARHGAP28,PXN,SLC9A1,TRPM7,CAPN3,EPB41L4B,SORBS1,ABL1,NRP1,PPM1F,MYH9,SIX4,MYOM1,RGCC,CORO2B,SFRP1,ARHGEF10,TNNT1,MYH14,MET,LIMK1,TGFBR1,TESK1,PFN1,PRKAR1A,MYH3,TNFAIP1,PHACTR1,SRF,ECT2,RTKN,EPB41L5,ALMS1,CNN3,STMN1,TNNT2,ITGB1…	VPS4A,BBS4,MYLK3	NEBL,MET,CAPN9,RAC1,CDC42BPA
GO_SUBSTRATE_DEPENDENT_CELL_MIGRATION_CELL_EXTENSION	GO:0006930	9	Down	0.0011577818579148282	0.0489065269082112	1	NTN1,OPHN1,CTTN,NRP1,MYH10,SDCBP,NCK1,SHTN1,CD2AP		NTN1,OPHN1,CD2AP
