# Supplementary material for: An integrated cell atlas of the lung in health and disease
Source: Nat Med. 2023 Jun 8;29(6):1563–77. doi: 10.1038/s41591-023-02327-2 (PMC10287567; doi:10.1038/s41591-023-02327-2)
Supplement: Supplementary file 5 — Gene set enrichment analysis results for modeling the effects of demographic variables on cell type-specific gene expression. [file 41591_2023_2327_MOESM5_ESM.zip › SuppT_X_covariate_modeling_gene_set_enrichment/Secretory-anatomical_region_ccf_score-GO_BP-Total.tsv]

GeneSet	GOID	NGenes	Direction	PValue	FDR	Cluster	Genes	DEUp	DEDown
GO_ANTIGEN_PROCESSING_AND_PRESENTATION_OF_EXOGENOUS_PEPTIDE_ANTIGEN_VIA_MHC_CLASS_I	GO:0042590	70	Down	7.715283466306195e-15	5.8011216383156276e-11	1	PSMB1,PSMC4,PSMA4,VAMP3,CYBA,PSME4,ITGB5,PSMC5,PSME1,SNAP23,PSMD5,PSMD8,NCF4,PSMC6,PSMA3,PSMC1,PSMB5,PSMA6,PSME2,PSMA7,PSMD10,PSMD7,IKBKB,PSMA2,PSMD3,PSMD11,PSMD9,CLEC4A,LNPEP,PSMD14,NCF2,VAMP8,PSMF1,PSMB2,PSMA1,PSME3,CD36,PSMB7,ITGAV,PSMB6,PSMA5,NCF1,FCER1G,PSMD4,PSMB4,PSMC2,PSMD6,CYBB,PSMC3,B2M,PDIA3,TAP1,PSMD1,PSMD2,CALR,PSMD13,PSMD12,PSMB8,TAP2,HLA-E,HLA-G,HLA-F,PSMB10,CHUK,IFI30,TAPBP,PSMB9,…		PSMB1,PSMC4,CYBA,PSMC5,PSMD8,NCF4,PSMA3,PSMC1,PSMB5,PSMA6,PSME2,PSMD11,PSMD14,NCF2,ITGAV,PSMA5,PSMB4,PSMC2,CYBB,PSMC3,B2M,PDIA3,TAP1,PSMD1,PSMD2,PSMD13,PSMB8,TAP2,HLA-E,TAPBP,PSMB3
GO_REGULATION_OF_CELLULAR_AMINO_ACID_METABOLIC_PROCESS	GO:0006521	55	Down	1.0915356228858923e-13	4.1036281742395124e-10	2	PSMB1,PSMC4,PSMA4,ATP2B4,PSME4,PSMC5,SIRT4,PSME1,COMT,PSMD5,PSMD8,PSMC6,PSMA3,PSMC1,PSMB5,PSMA6,PSME2,PSMA7,PSMD10,PSMD7,OAZ1,PSMA2,PSMD3,PSMD11,PSMD9,PSMD14,ODC1,PARK7,PSMF1,PSMB2,PSMA1,PSME3,PSMB7,PSMB6,PSMA5,OAZ3,SLC7A11,AZIN1,SLC7A7,PSMD4,PSMB4,PSMC2,PSMD6,PSMC3,ATCAY,PSMD1,PSMD2,OAZ2,NQO1,PSMD13,PSMD12,PSMB8,PSMB10,PSMB9,PSMB3		PSMB1,PSMC4,PSMC5,PSMD8,PSMA3,PSMC1,PSMB5,PSMA6,PSME2,PSMD11,PSMD14,PSMA5,AZIN1,SLC7A7,PSMB4,PSMC2,PSMC3,PSMD1,PSMD2,NQO1,PSMD13,PSMB8,PSMB3
GO_ANTIGEN_PROCESSING_AND_PRESENTATION_OF_PEPTIDE_ANTIGEN_VIA_MHC_CLASS_I	GO:0002474	91	Down	1.8093829607051108e-12	4.5349168271805764e-9	1	PSMB1,HFE,PSMC4,PSMA4,VAMP3,CYBA,PSME4,ITGB5,PSMC5,PSME1,SNAP23,PSMD5,PSMD8,NCF4,PSMC6,PSMA3,PSMC1,PSMB5,PSMA6,PSME2,SEC23A,PSMA7,PSMD10,PSMD7,IKBKB,FCGRT,PSMA2,PSMD3,PSMD11,PSMD9,CLEC4A,LNPEP,SEC24A,PSMD14,NCF2,VAMP8,IDE,PSMF1,PSMB2,CANX,PSMA1,PSME3,CD36,PSMB7,ITGAV,SEC31A,SEC24B,TAPBPL,PSMB6,PSMA5,SEC24D,SAR1B,MR1,SEC13,NCF1,FCER1G,PSMD4,PSMB4,ACE,AZGP1,PSMC2,PSMD6,ERAP1,ERAP2,CYBB,PSMC3,B2M,PD…		PSMB1,PSMC4,CYBA,PSMC5,PSMD8,NCF4,PSMA3,PSMC1,PSMB5,PSMA6,PSME2,PSMD11,PSMD14,NCF2,ITGAV,TAPBPL,PSMA5,SEC24D,PSMB4,PSMC2,CYBB,PSMC3,B2M,PDIA3,TAP1,PSMD1,PSMD2,PSMD13,PSMB8,TAP2,MICB,HLA-E,TAPBP,PSMB3
GO_REGULATION_OF_CELLULAR_AMINE_METABOLIC_PROCESS	GO:0033238	67	Down	1.412962611042579e-11	2.656016468107288e-8	2	PSMB1,PSMC4,PSMA4,ATP2B4,PSME4,VPS35,MAOB,DRD4,PSMC5,SIRT4,PSME1,COMT,PSMD5,PSMD8,PSMC6,PSMA3,PSMC1,PSMB5,PSMA6,PSME2,PSMA7,PSMD10,PSMD7,OAZ1,PSMA2,PSMD3,PSMD11,PSMD9,PSMD14,ODC1,PARK7,PSMF1,PSMB2,PNKD,PSMA1,PSME3,PSMB7,PSMB6,PSMA5,OAZ3,SNCA,PAOX,SLC7A11,NR4A2,AZIN1,SLC7A7,PSMD4,PSMB4,ITGB2,PSMC2,PSMD6,HPRT1,PSMC3,ATCAY,ITGAM,GPR37,PSMD1,PSMD2,OAZ2,NQO1,ABAT,PSMD13,PSMD12,PSMB8,PSMB10,PSMB9,PSMB3	HPRT1	PSMB1,PSMC4,PSMC5,PSMD8,PSMA3,PSMC1,PSMB5,PSMA6,PSME2,PSMD11,PSMD14,PSMA5,PAOX,AZIN1,SLC7A7,PSMB4,PSMC2,PSMC3,PSMD1,PSMD2,NQO1,PSMD13,PSMB8,PSMB3
GO_ANTIGEN_PROCESSING_AND_PRESENTATION_OF_PEPTIDE_ANTIGEN	GO:0048002	171	Down	2.203069390663723e-9	3.3129757496801064e-6	1	AP2B1,PSMB1,HFE,PSMC4,SLC11A1,CD74,PSMA4,AP2S1,VAMP3,CYBA,KIF2A,PSME4,AP1M1,RAB7A,KIFAP3,DYNC1I2,CAPZB,KIF22,DNM2,ITGB5,KIF3C,PSMC5,DYNLL1,LAG3,KIF4A,PSME1,SNAP23,PSMD5,TREM2,PSMD8,AP1B1,NCF4,PSMC6,PSMA3,LGMN,PSMC1,PSMB5,PSMA6,PSME2,SEC23A,PSMA7,KIF3B,PSMD10,PSMD7,PYCARD,IKBKB,DCTN6,FCGRT,AP1S1,PSMA2,PSMD3,PSMD11,PSMD9,CLEC4A,LNPEP,SEC24A,ACTR1B,PSMD14,CAPZA1,NCF2,CTSD,VAMP8,IDE,KIF18A,CLTA,PSMF1…	RACGAP1,CTSF,AP1S2	PSMB1,PSMC4,SLC11A1,CYBA,DYNC1I2,CAPZB,PSMC5,PSMD8,NCF4,PSMA3,PSMC1,PSMB5,PSMA6,PSME2,PYCARD,AP1S1,PSMD11,PSMD14,NCF2,CTSD,CLTA,KIF3A,ACTR10,ITGAV,TAPBPL,PSMA5,SEC24D,PSMB4,PSMC2,CTSS,CYBB,PSMC3,B2M,PDIA3,TAP1,PSMD1,PSMD2,PSMD13,PSMB8,TAP2,MICB,HLA-E,TAPBP,PSMB3
GO_ANTIGEN_PROCESSING_AND_PRESENTATION	GO:0019882	202	Down	3.2183948583047213e-9	4.033185156598866e-6	1	AP2B1,PSMB1,HFE,PSMC4,WAS,SLC11A1,CD74,PSMA4,AP2S1,VAMP3,CYBA,ATG5,AP3D1,KIF2A,PSME4,RAB27A,AP1M1,RAB7A,KIFAP3,DYNC1I2,CAPZB,KIF22,DNM2,ITGB5,KIF3C,RAB10,PSMC5,DYNLL1,LAG3,ICAM1,KIF4A,PSME1,SNAP23,PSMD5,TREM2,PSMD8,AP1B1,NCF4,PSMC6,PSMA3,LGMN,PSMC1,PSMB5,PSMA6,PSME2,SEC23A,PSMA7,KIF3B,PSMD10,PSMD7,PYCARD,CTSH,IKBKB,DCTN6,RELB,FCGRT,NOD1,AP1S1,PSMA2,PSMD3,PSMD11,RAB34,PSMD9,RAB5B,CLEC4A,RAB35,LNPE…	ICAM1,RACGAP1,CTSF,AP1S2	PSMB1,PSMC4,SLC11A1,CYBA,DYNC1I2,CAPZB,RAB10,PSMC5,PSMD8,NCF4,PSMA3,PSMC1,PSMB5,PSMA6,PSME2,PYCARD,AP1S1,PSMD11,PSMD14,NCF2,CTSD,CLTA,CD68,KIF3A,ACTR10,AP3B1,ITGAV,TAPBPL,PSMA5,SEC24D,PSMB4,PSMC2,CTSS,CYBB,PSMC3,B2M,PDIA3,TAP1,PSMD1,PSMD2,PSMD13,PSMB8,TAP2,MICB,HLA-E,TAPBP,PSMB3
GO_INNATE_IMMUNE_RESPONSE_ACTIVATING_CELL_SURFACE_RECEPTOR_SIGNALING_PATHWAY	GO:0002220	101	Down	4.812283142266015e-9	5.169079563814023e-6	1	CREBBP,PSMB1,FYN,PSMC4,PSMA4,CUL1,TAB2,PSME4,PRKACA,FBXW11,ICAM3,PAK3,FCN1,PSMC5,PSME1,PSMD5,PSMD8,TAB1,EP300,PSMC6,PSMA3,PSMC1,RPS6KA5,PSMB5,PSMA6,PSME2,PSMA7,PSMD10,PSMD7,IKBKB,RELB,PSMA2,PSMD3,ICAM2,PSMD11,NFKB1,PSMD9,CLEC4A,SKP1,PSMD14,MUC5B,PSMF1,PSMB2,FFAR2,PSMA1,PSME3,RAF1,KRAS,MAP3K7,PSMB7,PDPK1,PSMB6,BCL10,PRKACB,PSMA5,MUC4,PAK1,TAB3,FCER1G,PSMD4,PSMB4,PSMC2,PSMD6,PRKCD,SYK,PSMC3,BTRC,CL…	PRKACB	PSMB1,PSMC4,PRKACA,PSMC5,PSMD8,PSMA3,PSMC1,PSMB5,PSMA6,PSME2,PSMD11,NFKB1,PSMD14,KRAS,PSMA5,MUC4,PSMB4,PSMC2,PSMC3,PSMD1,MUC13,PSMD2,MUC16,PSMD13,SRC,PSMB8,LYN,PSMB3
GO_MITOCHONDRIAL_ELECTRON_TRANSPORT_NADH_TO_UBIQUINONE	GO:0006120	46	Down	6.959791668338849e-9	6.541334194279975e-6	3	NDUFAB1,NDUFS1,NDUFB4,COQ9,NDUFB2,DLD,NDUFB7,NDUFC1,NDUFS8,NDUFS7,PARK7,NDUFB3,NDUFA8,DNAJC15,NDUFA1,NDUFA5,NDUFA10,NDUFA2,ISCU,NDUFB5,NDUFAF1,NDUFA9,NDUFB10,SNCA,NDUFS6,NDUFB11,NDUFB9,NDUFC2,PINK1,NDUFS2,NDUFV3,NDUFS4,NDUFB6,NDUFB8,NDUFV1,NDUFS5,NDUFA3,NDUFA11,NDUFV2,NDUFB1,NDUFA12,NDUFA6,NDUFA13,NDUFA4,NDUFS3,NDUFA7		NDUFB4,DLD,NDUFB3,NDUFA1,NDUFA9,NDUFS2,NDUFV3,NDUFA6,NDUFA7
GO_PHARYNGEAL_ARCH_ARTERY_MORPHOGENESIS	GO:0061626	7	Up	1.4359704393755846e-8	1.1996735259627801e-5	4	ADGRF5,TGFB2,BMPR1A,FOLR1,HES1,BMP4,BMPR2	ADGRF5,TGFB2,FOLR1,BMP4
GO_ATP_SYNTHESIS_COUPLED_ELECTRON_TRANSPORT	GO:0042773	80	Down	6.318097633652814e-8	4.7501616115769986e-5	3	NDUFAB1,COX10,UQCRC1,COX15,BID,NDUFS1,NDUFB4,SDHA,COQ9,NDUFB2,DLD,NDUFB7,TAZ,NDUFC1,NDUFS8,COX6A1,NDUFS7,COX7A2L,PARK7,NDUFB3,NDUFA8,DNAJC15,NDUFA1,COX6B1,COX7C,UQCR11,NDUFA5,NDUFA10,COX4I1,COX7B,NDUFA2,CCNB1,COX5B,ISCU,NDUFB5,NDUFAF1,NDUFA9,UQCRC2,NDUFB10,SDHC,SNCA,NDUFS6,NDUFB11,NDUFB9,NDUFC2,UQCRB,PINK1,NDUFS2,NDUFV3,NDUFS4,UQCRQ,COX6C,NDUFB6,NDUFB8,NDUFV1,SDHAF2,COA6,NDUFS5,UQCRFS1,MECP2,CDK1…	TAZ	NDUFB4,DLD,NDUFB3,NDUFA1,COX7B,NDUFA9,NDUFS2,NDUFV3,COX6C,COX5A,NDUFA6,NDUFA7
GO_ELECTRON_TRANSPORT_CHAIN	GO:0022900	158	Down	6.949298806669369e-8	4.7501616115769986e-5	3	NDUFAB1,SLC25A13,CIAPIN1,COX10,CYB561,UQCRC1,COX15,BID,NDUFS1,GLRX2,HSD17B6,AIFM2,CYBA,AKR7A2,NDUFB4,ME1,MAOB,P4HA2,SDHA,ME2,AKR1B1,NOX4,COQ9,NDUFB2,DLD,PHGDH,NDUFB7,IDH3B,TAZ,GSR,DHDH,ETFB,GLRX3,NDUFC1,PPARGC1A,NDUFS8,ALDH2,COX6A1,ALDH5A1,COX7A2,GPD2,NDUFS7,SLC25A12,COX7A2L,PARK7,NCF2,SDHB,AKR1A1,NDUFB3,NDUFA8,DNAJC15,NQO2,NDUFA1,COX6B1,COX7C,UQCR11,POR,STEAP4,NDUFA5,NDUFA10,COX4I1,COX7B,IDO1,AO…	PHGDH,TAZ,STEAP4,IMMP2L	GLRX2,AIFM2,CYBA,NDUFB4,ME1,DLD,COX7A2,NCF2,SDHB,AKR1A1,NDUFB3,NDUFA1,POR,COX7B,NDUFA9,NDUFS2,NDUFV3,COX7A1,NDUFAF2,COX6C,CYBB,GLRX,COX5A,NQO1,NDUFA6,ADH5,NDUFA7
GO_INTERLEUKIN_1_MEDIATED_SIGNALING_PATHWAY	GO:0070498	96	Down	7.984181209476883e-8	5.002754876171391e-5	1	PSMB1,PSMC4,VRK2,PSMA4,CUL1,TAB2,PSME4,FBXW11,TOLLIP,PSMC5,IRAK3,PSME1,PSMD5,PSMD8,TAB1,RBX1,PSMC6,PSMA3,PSMC1,RPS6KA5,PSMB5,PSMA6,NFKBIA,PSME2,PSMA7,PSMD10,MAPK3,PSMD7,RIPK2,IKBKB,NOD1,PSMA2,MAP3K8,PSMD3,PSMD11,NFKB1,PSMD9,SKP1,IL1A,PSMD14,IL1R2,IL1R1,IL1RL2,EGR1,IL1B,PSMF1,PSMB2,PSMA1,PSME3,IRAK2,MAP3K7,IL6,IL1RN,PSMB7,PELI2,PSMB6,PSMA5,RPS27A,UBC,TAB3,PSMD4,PSMB4,SQSTM1,PSMC2,RPS6KA4,PSMD6,OTU…	IL1R1,IL1RAP	PSMB1,PSMC4,VRK2,TOLLIP,PSMC5,PSMD8,PSMA3,PSMC1,PSMB5,PSMA6,PSME2,PSMD11,NFKB1,PSMD14,PSMA5,UBC,PSMB4,SQSTM1,PSMC2,RPS6KA4,PSMC3,TNIP2,UBB,PSMD1,PSMD2,IRAK1,PSMD13,PSMB8,PSMB3
GO_REGULATION_OF_TRANSCRIPTION_FROM_RNA_POLYMERASE_II_PROMOTER_IN_RESPONSE_TO_HYPOXIA	GO:0061418	72	Down	1.0894162276676279e-7	6.301015858332995e-5	2	CREBBP,PSMB1,PSMC4,PSMA4,PSME4,SIRT2,PSMC5,PSME1,PSMD5,PSMD8,RBX1,EP300,PSMC6,PSMA3,HIF1A,PSMC1,PSMB5,PSMA6,PSME2,PSMA7,PSMD10,PSMD7,PSMA2,CA9,CUL2,PSMD3,PSMD11,PSMD9,VEGFA,PSMD14,EPAS1,NFE2L2,EGR1,HIF3A,PSMF1,PSMB2,PSMA1,EGLN3,PSME3,VHL,EGLN1,PSMB7,TP53,PSMB6,PSMA5,ARNT,RPS27A,LIMD1,NOTCH1,UBC,BACH1,PSMD4,PSMB4,PSMC2,PSMD6,CITED2,STOX1,PSMC3,HIF1AN,RBPJ,UBB,PSMD1,PSMD2,HIGD1A,PSMD13,PSMD12,PSMB8…	CA9,RBPJ	PSMB1,PSMC4,PSMC5,PSMD8,PSMA3,PSMC1,PSMB5,PSMA6,PSME2,PSMD11,PSMD14,PSMA5,UBC,PSMB4,PSMC2,PSMC3,UBB,PSMD1,PSMD2,PSMD13,PSMB8,PSMB3
GO_OXIDATIVE_PHOSPHORYLATION	GO:0006119	103	Down	2.6608888812890514e-7	1.429087392743741e-4	3	NDUFAB1,COX10,MLXIPL,UQCRC1,COX15,BID,NDUFS1,NDUFB4,RHOA,SDHA,COQ9,NDUFB2,DLD,MSH2,NDUFB7,ABCD1,TAZ,PGK1,PPIF,NDUFC1,NDUFS8,COX6A1,COX7A2,NDUFS7,COX7A2L,PARK7,NDUFB3,NDUFA8,DNAJC15,NDUFA1,SLC25A23,COX6B1,COX7C,UQCR11,NDUFA5,NDUFA10,COX4I1,COX7B,NDUFA2,CCNB1,COX5B,ISCU,NDUFB5,UQCC2,NDUFAF1,NDUFA9,UQCRC2,NDUFB10,SDHC,SNCA,NDUFS6,NDUFB11,NDUFB9,SURF1,NDUFC2,UQCRB,PINK1,NDUFS2,NDUFV3,COX7A1,AK4,NDUFS…	MLXIPL,TAZ,FXN	NDUFB4,DLD,COX7A2,NDUFB3,NDUFA1,SLC25A23,COX7B,NDUFA9,NDUFS2,NDUFV3,COX7A1,COX6C,VCP,SLC25A33,COX5A,NDUFA6,NDUFA7
GO_MYELOID_LEUKOCYTE_MEDIATED_IMMUNITY	GO:0002444	482	Down	5.881373211444687e-7	2.9481363451235065e-4	1	FGR,FUCA2,ENPP4,AOC1,KMT2E,ITGAL,LAMP2,ALDH3B1,PSMB1,MGST1,MMP25,PRSS3,BTK,PLAUR,TYROBP,LTF,ALOX5,MVP,DNASE1L1,CAPN1,SLC11A1,SERPINB1,ERP44,DERA,RNASET2,CD44,TNFRSF1B,GRN,LRRC7,GAB2,ATP6V0A1,VCL,TIMP2,AGA,C12orf4,HEXB,CYBA,HEBP2,SERPINB3,GDI2,ATP11B,SLC2A3,ACAA1,SPHK2,CTSA,CNN2,CDK13,CD84,PKM,RHOA,ROCK1,ATP11A,KCNAB2,RAB27A,WDR1,STK10,AP1M1,PLD1,RAB7A,STXBP2,IL4R,TOLLIP,XRCC5,CEACAM1,PGM1,DDX1,PS…	LTF,IL4R,ATP8B4,BIN2,PADI2,PRDX6,RAB9B,SLPI,ATP8A1,CXCL6,GOLGA7,ANPEP,CLEC12A,FES,C6orf120,METTL7A,SERPINB10,PECAM1,MILR1	ENPP4,LAMP2,PSMB1,MVP,SLC11A1,SERPINB1,ERP44,RNASET2,CD44,GRN,AGA,CYBA,SERPINB3,ACAA1,WDR1,TOLLIP,XRCC5,PSEN1,RAB10,HMOX1,PYGL,GLA,CPPED1,PYCARD,STX4,IMPDH1,PSMD11,NFKB1,HSPA8,TCIRG1,PSMD14,CD58,CTSD,PLAU,CD68,CAP1,ACLY,ACTR10,LGALS3,AMPD3,TCN1,OSTF1,CD63,CAB39,RAC1,DBNL,ACTR2,ITGAV,ANXA3,SRP14,PSMA5,STK11IP,DYNLT1,GSN,ALDOA,CCT8,SPON2,PDXK,NBEAL2,PSMC2,CTSS,S100A11,MNDA,S100P,APEH,F2RL1,CYBB,VCP…
GO_HEMATOPOIETIC_STEM_CELL_DIFFERENTIATION	GO:0060218	78	Down	6.978767674007184e-7	3.279584633803751e-4	1	MEOX1,PSMB1,PSMC4,PSMA4,FOXC1,EIF2AK2,CBFB,PSME4,TCF3,ITCH,TP73,XRCC5,PSMC5,PUS7,PSME1,PSMD5,ABL1,PSMD8,SETD1A,OSM,PSMC6,PSMA3,PSMC1,PSMB5,PSMA6,PSME2,PSMA7,PSMD10,PSMD7,SFRP1,ERCC2,CDK6,PSMA2,GATA3,PSMD3,PSMD11,PSMD9,SRF,HSPA9,PSMD14,NFE2L2,KMT2A,MYB,PSMF1,PSMB2,PSMA1,PSME3,LMO2,PSMB7,YAP1,LMBR1L,TCF12,TP53,PSMB6,PSMA5,BATF,RUNX1,PSMD4,PSMB4,ACE,PSMC2,PSMD6,METTL3,PSMC3,LMO1,PSMD1,PSMD2,GATA2,HO…	SFRP1,LMBR1L,METTL3,N4BP2L2	PSMB1,PSMC4,XRCC5,PSMC5,PSMD8,PSMA3,PSMC1,PSMB5,PSMA6,PSME2,PSMD11,PSMD14,PSMA5,PSMB4,PSMC2,PSMC3,PSMD1,PSMD2,PSMD13,PSMB8,PSMB3
GO_RESPIRATORY_ELECTRON_TRANSPORT_CHAIN	GO:0022904	97	Down	7.797816692832392e-7	3.448928453729809e-4	3	NDUFAB1,SLC25A13,COX10,UQCRC1,COX15,BID,NDUFS1,AIFM2,NDUFB4,SDHA,COQ9,NDUFB2,DLD,NDUFB7,TAZ,ETFB,NDUFC1,PPARGC1A,NDUFS8,COX6A1,ALDH5A1,GPD2,NDUFS7,SLC25A12,COX7A2L,PARK7,SDHB,NDUFB3,NDUFA8,DNAJC15,NDUFA1,COX6B1,COX7C,UQCR11,NDUFA5,NDUFA10,COX4I1,COX7B,NDUFA2,MYBBP1A,CCNB1,COX5B,ISCU,NDUFB5,NDUFAF1,NDUFA9,ETFA,UQCRC2,NDUFB10,SDHC,SNCA,NDUFS6,NDUFB11,NDUFB9,NDUFC2,UQCRB,PINK1,NDUFS2,NDUFV3,NDUFAF2,…	TAZ,IMMP2L	AIFM2,NDUFB4,DLD,SDHB,NDUFB3,NDUFA1,COX7B,NDUFA9,NDUFS2,NDUFV3,NDUFAF2,COX6C,COX5A,NDUFA6,NDUFA7
GO_FC_EPSILON_RECEPTOR_SIGNALING_PATHWAY	GO:0038095	110	Down	8.421304180409629e-7	3.51776589625e-4	1	PSMB1,BTK,PSMC4,GAB2,PSMA4,LCP2,MAPK9,PIK3CB,CUL1,TAB2,MAP2K4,PSME4,NFATC3,FBXW11,MAP2K7,LAT2,PSMC5,PSME1,MAP3K1,PSMD5,PSMD8,MAPK1,TAB1,GRAP2,PSMC6,PSMA3,PSMC1,PSMB5,PSMA6,PSME2,NFATC2,PSMA7,PSMD10,MAPK3,PSMD7,IKBKB,PIK3R2,PSMA2,MAPK8,PPP3CB,PSMD3,PSMD11,NFKB1,MAPK10,PSMD9,ITK,SKP1,PSMD14,SOS1,NR4A3,PIK3CA,PLCG1,PSMF1,PSMB2,PSMA1,NFATC1,PSME3,VAV3,MAP3K7,TEC,RAC1,PSMB7,PPP3CA,PDPK1,VAV1,PSMB6,BCL…	NFATC2,VAV2	PSMB1,PSMC4,PSMC5,PSMD8,PSMA3,PSMC1,PSMB5,PSMA6,PSME2,PSMD11,NFKB1,PSMD14,RAC1,PSMA5,PSMB4,PSMC2,PSMC3,PSMD1,PSMD2,JUN,PSMD13,CALM1,PSMB8,LYN,PSMB3
GO_FC_RECEPTOR_SIGNALING_PATHWAY	GO:0038093	175	Down	1.6141747353180116e-6	6.38788412360849e-4	1	FGR,PSMB1,BTK,FYN,PSMC4,WAS,GAB2,PSMA4,LCP2,MAPK9,PIK3CB,CUL1,CYFIP2,TAB2,NCKAP1,ELMO2,MAP2K4,PSME4,CDC42,NFATC3,FBXW11,ACTB,MAP2K7,HSP90AA1,PTPRC,LAT2,PSMC5,PSME1,MAP3K1,PSMD5,HSP90AB1,ABL1,PSMD8,MAPK1,TAB1,GRAP2,PSMC6,PSMA3,PSMC1,PSMB5,PSMA6,PSME2,NFATC2,PSMA7,HCK,PSMD10,MAPK3,PSMD7,IKBKB,PIK3R2,WASL,PSMA2,LIMK1,RAPGEF1,MAPK8,PPP3CB,PSMD3,PSMD11,NFKB1,MAPK10,PSMD9,ARPC3,ITK,SKP1,ACTR3,PSMD14,SO…	NFATC2,WIPF3,DOCK1,VAV2	PSMB1,PSMC4,PSMC5,PSMD8,PSMA3,PSMC1,PSMB5,PSMA6,PSME2,HCK,PSMD11,NFKB1,ARPC3,ACTR3,PSMD14,ARPC1B,RAC1,ABI1,ACTR2,PSMA5,PSMB4,PSMC2,ARPC2,PSMC3,CRK,PSMD1,PSMD2,JUN,PSMD13,SRC,CALM1,PSMB8,LYN,CYFIP1,PSMB3
GO_ANAPHASE_PROMOTING_COMPLEX_DEPENDENT_CATABOLIC_PROCESS	GO:0031145	78	Down	1.7215707000440415e-6	6.472245046815574e-4	2	CDC27,PSMB1,PSMC4,CUL3,PSMA4,ANAPC4,PSME4,UBE2D1,PSMC5,AURKA,ANAPC5,PSME1,CDC23,PSMD5,PSMD8,PSMC6,PSMA3,PSMC1,PSMB5,PSMA6,PSME2,PSMA7,PSMD10,PSMD7,FBXO31,FZR1,PSMA2,UBE2S,PSMD3,PSMD11,ANAPC15,PSMD9,FBXO5,PSMD14,CDC20,CDK2,PSMF1,PSMB2,PSMA1,CDC16,PSME3,CCNB1,PSMB7,ANAPC11,PSMB6,PSMA5,RPS27A,UBC,ANAPC1,BUB3,BUB1B,PSMD4,PSMB4,PSMC2,PSMD6,MAD2L1,ANAPC10,PTTG1,PSMC3,ANAPC16,PLK1,UBE2E1,CDK1,UBB,PSMD1,…	UBE2D1,CDC23,FBXO5,CDK2	PSMB1,PSMC4,PSMC5,PSMD8,PSMA3,PSMC1,PSMB5,PSMA6,PSME2,PSMD11,PSMD14,PSMA5,UBC,PSMB4,PSMC2,PSMC3,UBB,PSMD1,PSMD2,PSMD13,PSMB8,PSMB3
GO_REGULATION_OF_HEMATOPOIETIC_PROGENITOR_CELL_DIFFERENTIATION	GO:1901532	80	Down	2.3424678223559787e-6	8.387150264902192e-4	1	PSMB1,PSMC4,PSMA4,KITLG,FOXC1,EIF2AK2,CBFB,PSME4,TCF3,PDCD2,ITCH,TP73,PSMC5,PUS7,PSME1,PSMD5,ABL1,PSMD8,SETD1A,OSM,PSMC6,PSMA3,PSMC1,PSMB5,PSMA6,PSME2,PSMA7,PSMD10,PSMD7,CDK6,PSMA2,GATA3,PSMD3,PSMD11,PSMD9,HSPA9,HES1,PSMD14,SOS1,NFE2L2,KMT2A,MYB,PSMF1,PSMB2,ZBTB1,PSMA1,PSME3,DPF2,LMO2,PSMB7,YAP1,TCF12,PSMB6,PSMA5,NOTCH1,FLCN,RUNX1,PSMD4,PSMB4,PSMC2,PSMD6,METTL3,PSMC3,LMO1,NUDT21,PSMD1,DHX36,PSMD2…	KITLG,METTL3,N4BP2L2	PSMB1,PSMC4,PSMC5,PSMD8,PSMA3,PSMC1,PSMB5,PSMA6,PSME2,PSMD11,PSMD14,PSMA5,PSMB4,PSMC2,PSMC3,PSMD1,PSMD2,PSMD13,PSMB8,PSMB3
GO_PROTEASOMAL_UBIQUITIN_INDEPENDENT_PROTEIN_CATABOLIC_PROCESS	GO:0010499	20	Down	2.7705752974410097e-6	9.469070755208614e-4	2	PSMB1,PSMA4,PSME4,PSMA3,PSMB5,PSMA6,PSMA7,PSMA2,NFE2L2,PSMB2,PSMA1,PSMB7,PSMB6,PSMA5,PSMB4,ENC1,PSMB8,PSMB10,PSMB9,PSMB3		PSMB1,PSMA3,PSMB5,PSMA6,PSMA5,PSMB4,PSMB8,PSMB3
GO_NEGATIVE_REGULATION_OF_CELL_CYCLE_G2_M_PHASE_TRANSITION	GO:1902750	91	Down	3.5998175936783214e-6	0.0011577468646363422	5	PSMB1,BRCA1,PSMC4,FHL1,PSMA4,FOXN3,CUL1,PSME4,CDC14B,ORC1,PSMC5,UIMC1,AURKA,PSME1,CLSPN,CDC6,PSMD5,PSMD8,RBX1,PSMC6,PSMA3,PSMC1,PSMB5,PSMA6,PSME2,PSMA7,PSMD10,PSMD7,NBN,FZR1,BABAM1,PSMA2,PSMD3,CDK5RAP3,PSMD11,PSMD9,SKP1,PSMD14,MIIP,SYF2,PSMF1,PSMB2,PSMA1,PSME3,VPS4A,TAOK3,RINT1,HUS1,PSMB7,TICRR,PSMB6,PSMA5,DTL,ATM,CHEK1,TAOK2,HMGA2,RAD17,DONSON,PSMD4,PSMB4,NAE1,TAOK1,PSMC2,PSMD6,TOPBP1,CHMP4C,RAD…		PSMB1,PSMC4,CDC14B,PSMC5,PSMD8,PSMA3,PSMC1,PSMB5,PSMA6,PSME2,PSMD11,PSMD14,PSMA5,PSMB4,PSMC2,PSMC3,PSMD1,PSMD2,PSMD13,PSMB8,PSMB3
GO_TUMOR_NECROSIS_FACTOR_MEDIATED_SIGNALING_PATHWAY	GO:0033209	140	Down	3.6954282153573892e-6	0.0011577468646363422	1	SPPL2B,MAP3K14,TNFRSF12A,PSMB1,PSMC4,BIRC3,TNFRSF1B,PSMA4,TNFRSF9,TRAF1,CASP8,CLDN18,TNFRSF1A,PSME4,CYLD,GSTP1,PSMC5,CDIP1,PSME1,RNF31,RFFL,PSMD5,JAK2,PSMD8,PSMC6,PSMA3,PSMC1,PSMB5,PSMA6,NFKBIA,PSME2,CD40,PSMA7,PSMD10,TNFSF13B,TRADD,PSMD7,PYCARD,IKBKB,PIAS4,CLIP3,CARD8,TAX1BP1,PSMA2,PSMD3,PSMD11,BIRC2,MADD,PSMD9,KRT18,LTBR,PSMD14,STAT1,TNFSF4,TNFAIP3,FOXO3,TRIM32,PTK2B,TNFSF9,TNFSF14,PSMF1,RBCK1,…	TNFRSF12A,TRAF1,RFFL,TNFSF14,GAS6,EDARADD	PSMB1,PSMC4,PSMC5,PSMD8,PSMA3,PSMC1,PSMB5,PSMA6,PSME2,TNFSF13B,PYCARD,PIAS4,PSMD11,KRT18,PSMD14,TXNDC17,RIPK1,TNFRSF11A,PSMA5,PSMB4,PSMC2,F2RL1,PSMC3,KRT8,PSMD1,PSMD2,PSMD13,TNFRSF18,CASP4,PSMB8,PSMB3
GO_T_CELL_RECEPTOR_SIGNALING_PATHWAY	GO:0050852	175	Down	5.470157486977928e-6	0.0016452045657834816	1	PSMB1,CD4,FYN,PSMC4,WAS,BTN3A1,PSMA4,LCP2,BCAR1,PIK3CB,PHPT1,CUL1,TAB2,RC3H2,WNK1,PSME4,EIF2B3,FBXW11,TXK,PAG1,PAK3,CEACAM1,PSEN1,PTPRC,CYLD,PSMC5,PSME1,RNF31,EZR,PSMD5,ABL1,PSMD8,CRKL,MAPK1,GRAP2,PSMC6,PSMA3,PSMC1,PSMB5,PSMA6,PSME2,PSMA7,PSMD10,CACNA1F,PSMD7,CSK,CD276,RIPK2,IKBKB,KCNN4,PRKD2,PIK3R2,PSMA2,GATA3,PSMD3,PSMD11,DUSP3,NFKB1,CD81,PSMD9,EIF2B1,PTPN6,BTN3A3,DUSP22,BTN2A1,ITK,BTNL8,PDE4D,…	ERMAP,BTNL9,NFKBID,PRNP	PSMB1,CD4,PSMC4,BCAR1,RC3H2,PSEN1,PSMC5,PSMD8,PSMA3,PSMC1,PSMB5,PSMA6,PSME2,KCNN4,PSMD11,NFKB1,DUSP22,PSMD14,LGALS3,VTCN1,PSMA5,SPPL3,PSMB4,PSMC2,PSMC3,CACNB3,PSMD1,PSMD2,PAWR,PSMD13,PSMB8,PSMB3
GO_REGULATION_OF_DNA_TEMPLATED_TRANSCRIPTION_IN_RESPONSE_TO_STRESS	GO:0043620	111	Down	6.478171855113705e-6	0.0018734374684076902	2	CREBBP,PSMB1,MBTPS2,PSMC4,HSF2,BCLAF1,PSMA4,HSPA5,PSME4,SIRT2,NEDD4,NCK2,PSMC5,MT3,GCN1,PSME1,PSMD5,PSMD8,HMOX1,RBX1,EP300,PSMC6,PSMA3,HIF1A,PSMC1,PSMB5,PSMA6,PSME2,PSMA7,PSMD10,HSF4,PSMD7,PSMA2,CA9,CUL2,PSMD3,PSMD11,PSMD9,VEGFA,PSMD14,EPAS1,NFE2L2,RPS6KA1,ATF6,EGR1,CHD6,HIF3A,PSMF1,PSMB2,KLF2,ATF4,INO80,PSMA1,EGLN3,SESN2,PSME3,DNAJB1,VHL,EGLN1,PSMB7,TMBIM6,TP53,PSMB6,PSMA5,ARNT,RPS27A,LIMD1,TAF1…	CA9,RBPJ	PSMB1,PSMC4,PSMC5,PSMD8,HMOX1,PSMA3,PSMC1,PSMB5,PSMA6,PSME2,PSMD11,PSMD14,RPS6KA1,PSMA5,UBC,PSMB4,PSMC2,PSMC3,UBB,PSMD1,PSMD2,JUN,PSMD13,PSMB8,PSMB3
GO_CELL_REDOX_HOMEOSTASIS	GO:0045454	67	Down	8.978080524228513e-6	0.002500229165247192	6	GCLC,KRIT1,NOS2,SLC11A1,ERP44,GLRX2,CYBA,PDIA5,DNAJC10,ERO1B,TXNDC16,NOS1,DLD,TXNL1,TXN2,NCF4,APEX1,GSR,GLRX3,NNT,TXNDC15,TXNDC9,NFE2L2,DNAJC16,QSOX1,NCF2,PRDX1,PRDX6,TXNDC12,HVCN1,PRDX4,TMX4,PRDX5,RAC2,SCO2,TXN,TMX1,SH3BGRL3,PDIA6,PTGES2,TXNDC11,PDIA4,NCF1,NOS3,CYBB,QSOX2,PRDX3,TMX3,PDIA3,LPO,NXN,PRDX2,GLRX,DDIT3,NQO1,NME9,GLRX5,TXNRD2,P4HB,NHLRC2,TXNRD3,ERO1A,TXNRD1,TMX2,GPX1,TXNDC5,EGLN2	PRDX6	NOS2,SLC11A1,ERP44,GLRX2,CYBA,DNAJC10,DLD,TXNL1,NCF4,NCF2,PRDX1,TXN,TXNDC11,CYBB,PDIA3,GLRX,NQO1
GO_SCF_DEPENDENT_PROTEASOMAL_UBIQUITIN_DEPENDENT_PROTEIN_CATABOLIC_PROCESS	GO:0031146	91	Down	9.353672076807511e-6	0.0025117950123398456	2	FBXL3,PSMB1,PSMC4,WWTR1,PSMA4,CUL1,PSME4,FBXW11,PSMC5,PSME1,PSMD5,PSMD8,RBX1,PSMC6,PSMA3,PSMC1,PSMB5,PSMA6,PSME2,PSMA7,PSMD10,PSMD7,FBXO31,PSMA2,FBXW4,FBXL15,CUL2,FBXL20,PSMD3,PSMD11,FBXW7,PSMD9,FBXO9,FBXL4,SKP1,RNF7,PSMD14,FBXO2,FBXO6,KIF14,FBXL5,LRRC29,PSMF1,PSMB2,FBXL12,FBXL16,PSMA1,PSME3,FBXO44,FBXL8,PSMB7,CUL4A,PSMB6,PSMA5,SKP2,FBXL17,FBXO38,AMN1,FBXO4,FBXL2,FBXL18,CUL4B,FBXW5,PSMD4,PSMB4,FB…	FBXL5,LRRC29,FBXO44,FBXO27,FBXL22,FBXO17	PSMB1,PSMC4,PSMC5,PSMD8,PSMA3,PSMC1,PSMB5,PSMA6,PSME2,FBXW4,PSMD11,PSMD14,PSMA5,FBXW5,PSMB4,PSMC2,PSMC3,PSMD1,PSMD2,PSMD13,PSMB8,PSMB3
GO_REGULATION_OF_CELLULAR_KETONE_METABOLIC_PROCESS	GO:0010565	144	Down	1.4123348459732244e-5	0.003661843347197474	2	PDK4,PDK2,ADIPOR2,PSMB1,MLXIPL,BRCA1,ELOVL5,PSMC4,CD74,NR1H3,PSMA4,DKK3,ATP2B4,DGAT2,PDK3,PSME4,SREBF1,ACADVL,PTGS2,ACACB,CEACAM1,NFE2L1,PIBF1,REST,PSMC5,SIRT4,PDPR,PSME1,COMT,PSMD5,SIRT1,PSMD8,PSMC6,PSMA3,GSTZ1,PSMC1,PSMB5,PSMA6,PSME2,PSMA7,TRIB3,PSMD10,ABCD1,LONP2,PSMD7,MLYCD,OAZ1,AKT2,CAV1,PSMA2,PRKAG2,ERLIN1,PSMD3,PSMD11,PPARGC1A,CPT1A,PSMD9,SCAP,CLCN2,PSMD14,ACADL,ODC1,PARK7,CNR1,NR4A3,EGR1,…	MLXIPL,AKT2,ACADL,RGN,AKT1	PSMB1,ELOVL5,PSMC4,ACADVL,PSMC5,PSMD8,PSMA3,PSMC1,PSMB5,PSMA6,PSME2,PSMD11,PSMD14,RDH10,PPARG,ANXA1,PSMA5,AZIN1,SLC7A7,PSMB4,PSMC2,PSMC3,PSMD1,PSMD2,NQO1,PSMD13,PSMB8,EIF6,PSMB3
GO_RESPONSE_TO_INTERLEUKIN_1	GO:0070555	173	Down	1.702105842070243e-5	0.004266044608842052	7	GCLC,TFPI,CD38,UPF1,CX3CL1,CCL26,SELE,PSMB1,PSMC4,ABCC2,VRK2,PSMA4,YTHDC2,CYBA,CUL1,TAB2,HYAL2,HDAC4,PSME4,RORA,FBXW11,EDN1,TOLLIP,PSMC5,IGBP1,ICAM1,IRAK3,PSME1,PSMD5,PSMD8,TAB1,RBX1,PSMC6,PSMA3,HIF1A,PSMC1,RPS6KA5,PSMB5,YY1,PSMA6,NFKBIA,PSME2,CD40,PSMA7,PSMD10,MAPK3,CCL22,CCL17,PSMD7,USP10,PYCARD,RIPK2,SFRP1,IKBKB,CACTIN,NOD1,PSMA2,MAP3K8,PSMD3,PSMD11,CCL2,NFKB1,PSMD9,SKP1,HYAL1,IL1A,CCL20,PSMD1…	ICAM1,SFRP1,IL1R1,SOX9,MYLK3,IL1RAP	PSMB1,PSMC4,VRK2,CYBA,HYAL2,RORA,TOLLIP,PSMC5,PSMD8,PSMA3,PSMC1,PSMB5,PSMA6,PSME2,PYCARD,PSMD11,NFKB1,PSMD14,ANXA1,TNFRSF11A,PSMA5,UBC,MAPK13,PSMB4,SQSTM1,PSMC2,RPS6KA4,GBP2,PSMC3,NKX3-1,TNIP2,UBB,PSMD1,PSMD2,MTHFR,IRAK1,PSMD13,SRC,PSMB8,PSMB3
GO_CELLULAR_RESPIRATION	GO:0045333	161	Down	2.1671317735312066e-5	0.005256343162961659	3	NDUFAB1,SLC25A13,COX10,NOS2,UQCRC1,MDH1,COX15,BID,NDUFS1,AIFM2,CS,NDUFB4,MTFR1,IDH3G,SDHA,ME2,NOA1,COQ9,NDUFB2,DLD,FH,NDUFB7,ACO2,HIF1A,NFATC4,IDH3B,SLC25A14,TAZ,ETFB,OGDH,NDUFC1,PPARGC1A,NDUFS8,TRPV4,COX6A1,ALDH5A1,NNT,GPD2,NDUFS7,COQ10B,SLC25A12,COX7A2L,PARK7,SDHB,MTFR1L,NDUFB3,NDUFA8,NR4A3,DLST,IDE,DNAJC15,CAT,PIK3CA,ACO1,CISD1,NDUFA1,SLC25A23,PANK2,COX6B1,TRAP1,COX7C,UQCR11,NDUFA5,CBFA2T3,NDU…	NFATC4,TAZ,PRDM16,FXN,IMMP2L	NOS2,AIFM2,NDUFB4,DLD,ACO2,TRPV4,COQ10B,SDHB,NDUFB3,NDUFA1,SLC25A23,COX7B,PDHA1,BLOC1S1,NDUFA9,NDUFS2,NDUFV3,NDUFAF2,COX6C,VCP,COX5A,NDUFA6,NDUFA7
GO_AMINE_METABOLIC_PROCESS	GO:0009308	113	Down	3.0190712133881155e-5	0.006968714739542229	2	AOC1,GDE1,PSMB1,PSMC4,CHDH,ABCC2,PSMA4,ATP2B4,PSME4,VPS35,MAOB,DRD4,SLC44A1,PSMC5,SMOX,SIRT4,PSME1,COMT,DHPS,PSMD5,PSMD8,HDAC10,PSMC6,PSMA3,PSMC1,PSMB5,PSMA6,PSME2,PSMA7,PSMD10,SMS,PSMD7,OAZ1,GCDH,PSMA2,PSMD3,PSMD11,AADAT,CHKA,PSMD9,PSMD14,ODC1,KYNU,PARK7,SRM,AGMAT,KMO,AMD1,PSMF1,PSMB2,PNKD,PSMA1,TPH1,AANAT,SAT1,IDO1,PSME3,AOC3,AOC2,DMGDH,PSMB7,NAAA,HDC,CYP1A1,SAT2,PSMB6,AZIN2,PSMA5,OAZ3,SNCA,PAO…	GDE1,AADAT,GDPD1,NAPEPLD,HPRT1,TRH	PSMB1,PSMC4,PSMC5,PSMD8,PSMA3,PSMC1,PSMB5,PSMA6,PSME2,SMS,PSMD11,PSMD14,KYNU,PSMA5,PAOX,AZIN1,SLC7A7,PSMB4,PSMC2,PSMC3,PSMD1,PSMD2,NQO1,PSMD13,PSMB8,PSMB3
GO_EXOCYTOSIS	GO:0006887	754	Down	3.0584863200544427e-5	0.006968714739542229	8	FGR,FUCA2,ENPP4,CFTR,AOC1,ITGAL,LAMP2,ITGA2B,RALA,ALDH3B1,VPS41,ARHGAP44,SCIN,BAIAP3,PSMB1,SYN1,MGST1,MMP25,CD9,PRSS3,BTK,SYT7,PIK3C2A,PLAUR,TYROBP,LTF,ALOX5,MVP,DNASE1L1,CAPN1,IGF1,SLC11A1,SERPINB1,ERP44,DERA,RNASET2,CD44,TNFRSF1B,ANK1,GRN,LRRC7,GAB2,ATP6V0A1,APBA2,VCL,TIMP2,AGA,RAB27B,DTNBP1,C12orf4,VAMP3,HEXB,CYBA,HEBP2,ITIH4,SERPINB3,GDI2,ATP11B,SLC2A3,ACAA1,SPHK2,CTSA,CNN2,CDK13,CD84,ARFGEF1…	CFTR,ARHGAP44,SYN1,LTF,APBA2,IL4R,TGFB2,ATP8B4,RARRES2,RAB11FIP2,BIN2,PHACTR2,PADI2,PRDX6,SNX19,CLU,RAB9B,SLPI,ATP8A1,ISLR,GOLGA7,RAB11FIP1,ANPEP,CLEC12A,FES,GAS6,PROS1,C6orf120,METTL7A,LRRK2,SYT15,SERPINB10,PECAM1,MILR1	ENPP4,LAMP2,SCIN,PSMB1,CD9,MVP,IGF1,SLC11A1,SERPINB1,ERP44,RNASET2,CD44,GRN,AGA,DTNBP1,CYBA,SERPINB3,ACAA1,WDR1,TSG101,SDF4,TOLLIP,XRCC5,PSEN1,RAB10,EXOC1,HMOX1,PYGL,HCK,MAGED2,GLA,SMPD3,CPPED1,PYCARD,STX4,RAB11A,IMPDH1,PSMD11,NFKB1,HSPA8,TCIRG1,PSMD14,CD58,CTSD,PLAU,GIPC1,RAB9A,TUBA4A,CD68,CHMP2A,CAP1,ACLY,ACTR10,LGALS3,RAB25,AMPD3,TCN1,OSTF1,ANXA1,CD63,MICAL1,CAB39,RAC1,DBNL,ACTR2,ITGAV,ANXA3,S…
GO_CELLULAR_KETONE_METABOLIC_PROCESS	GO:0042180	200	Down	3.502510410062733e-5	0.007745698756841674	2	PDK4,PDK2,ADIPOR2,PSMB1,MLXIPL,BRCA1,ELOVL5,PSMC4,CD74,NR1H3,CYP46A1,PSMA4,DKK3,AKR7A2,ATP2B4,DGAT2,HAGH,PDK3,PSME4,SREBF1,ACADVL,DHRS9,PTGS2,ACACB,CEACAM1,NFE2L1,PIBF1,OXCT1,REST,AKR1B1,PSMC5,COQ9,SIRT4,PDPR,PSME1,COMT,PSMD5,SIRT1,PSMD8,PSMC6,PSMA3,GSTZ1,PSMC1,PSMB5,PSMA6,PSME2,PSMA7,TRIB3,PSMD10,ABCD1,LONP2,PSMD7,MLYCD,OAZ1,AKT2,CAV1,PSMA2,PRKAG2,ERLIN1,PSMD3,PSMD11,AADAT,PPARGC1A,CPT1A,PSMD9,C…	MLXIPL,AKT2,AADAT,ACADL,UBIAD1,RGN,AKT1	PSMB1,ELOVL5,PSMC4,ACADVL,DHRS9,PSMC5,PSMD8,PSMA3,PSMC1,PSMB5,PSMA6,PSME2,PSMD11,PSMD14,COQ10B,KYNU,AKR1A1,RDH10,PPARG,ANXA1,NDUFA9,PSMA5,AZIN1,SLC7A7,PSMB4,PSMC2,PSMC3,PSMD1,PSMD2,NQO1,PSMD13,PSMB8,EIF6,PSMB3
GO_NADH_DEHYDROGENASE_COMPLEX_ASSEMBLY	GO:0010257	55	Down	3.6569226251955405e-5	0.007856114633955791	9	NDUFAF7,NDUFAB1,NDUFS1,NDUFB4,BCS1L,TIMM21,NDUFB2,NDUFB7,NDUFAF5,TAZ,COA1,NDUFC1,FOXRED1,NDUFS8,TIMMDC1,NDUFS7,NDUFB3,NDUFA8,NDUFAF4,NDUFA1,NDUFA5,ECSIT,NDUFA10,NDUFA2,NDUFB5,NDUFAF1,NDUFA9,NDUFB10,NDUFS6,NDUFB11,NDUFB9,NDUFC2,NUBPL,OXA1L,NDUFAF6,NDUFS2,NDUFV3,NDUFAF2,NDUFS4,NDUFB6,NDUFB8,NDUFV1,NDUFS5,NDUFA3,TMEM126B,NDUFA11,ACAD9,NDUFAF3,NDUFV2,NDUFB1,NDUFA12,NDUFA6,NDUFA13,NDUFS3,NDUFA7	TIMM21,TAZ	NDUFB4,NDUFB3,NDUFA1,NDUFA9,NDUFS2,NDUFV3,NDUFAF2,NDUFA6,NDUFA7
GO_CELL_ACTIVATION_INVOLVED_IN_IMMUNE_RESPONSE	GO:0002263	591	Down	3.855324808839211e-5	0.008052274232683896	1	FGR,FUCA2,ENPP4,AOC1,ITGAL,LAMP2,TMEM98,ALDH3B1,PSMB1,MGST1,MMP25,PRSS3,BTK,PLAUR,TYROBP,ERCC1,LTF,ALOX5,MVP,DNASE1L1,CAPN1,SLC11A1,SERPINB1,ERP44,DERA,RNASET2,CD44,TNFRSF1B,GRN,LRRC7,GAB2,ATP6V0A1,VCL,TIMP2,AGA,PARP3,C12orf4,HEXB,CYBA,HEBP2,RC3H2,SERPINB3,GDI2,ATP11B,SLC2A3,ACAA1,SPHK2,CTSA,CNN2,SBNO2,CDK13,CD84,PKM,TP53BP1,RHOA,PRKCZ,ROCK1,ATP11A,BCL3,KCNAB2,RORA,RAB27A,TFRC,STK10,AP1M1,PLD1,RA…	LTF,IL4R,ICAM1,SMAD7,ATP8B4,IL27RA,BIN2,ITFG2,PADI2,PRDX6,RAB9B,SLPI,ATP8A1,IL33,GOLGA7,PLCL2,PGLYRP4,ANPEP,NFKBID,CLEC12A,FES,IFNE,C6orf120,METTL7A,SERPINB10,PECAM1,MILR1	ENPP4,LAMP2,PSMB1,MVP,SLC11A1,SERPINB1,ERP44,RNASET2,CD44,GRN,AGA,CYBA,RC3H2,SERPINB3,ACAA1,RORA,MLH1,TOLLIP,XRCC5,PSEN1,RAB10,HMOX1,PYGL,GLA,CPPED1,PYCARD,STX4,IMPDH1,PSMD11,NFKB1,HSPA8,TCIRG1,PSMD14,CD58,CTSD,PLAU,CD68,CAP1,ACLY,NDFIP1,ACTR10,LGALS3,AMPD3,TCN1,OSTF1,ANXA1,CD63,CAB39,RAC1,DBNL,ACTR2,ITGAV,ANXA3,SRP14,PSMA5,STK11IP,DYNLT1,GSN,ALDOA,CCT8,PDXK,NBEAL2,PSMC2,CTSS,S100A11,MNDA,S100P,A…
GO_NEGATIVE_REGULATION_OF_BONE_DEVELOPMENT	GO:1903011	7	Up	4.074903457938989e-5	0.008072710705515863	4	LTF,CLDN18,LILRB1,FBXW7,RGN,FBN1,GREM1	LTF,RGN,FBN1
GO_MYELOID_LEUKOCYTE_ACTIVATION	GO:0002274	562	Down	4.079837834946173e-5	0.008072710705515863	1	FGR,FUCA2,ENPP4,AOC1,SLC7A2,KMT2E,ITGAL,LAMP2,CX3CL1,ALDH3B1,PSMB1,MGST1,MMP25,PRSS3,BTK,PLAUR,TYROBP,LTF,ALOX5,MVP,DNASE1L1,CAPN1,SLC11A1,CD74,SERPINB1,ERP44,DERA,NR1H3,RNASET2,CD44,IFNGR1,TNFRSF1B,GRN,LRRC7,GAB2,ATP6V0A1,VCL,STAP1,TIMP2,AGA,LCP2,C12orf4,HEXB,CYBA,HEBP2,SERPINB3,GDI2,ATP11B,SLC2A3,ACAA1,SPHK2,CTSA,CNN2,SBNO2,CDK13,CD84,SPI1,PKM,RHOA,ROCK1,HYAL2,ATP11A,ADGRF5,KCNAB2,RORA,PLA2G10,…	LTF,ADGRF5,IL4R,ATP8B4,BIN2,WNT5A,PADI2,PRDX6,CLU,RAB9B,SLPI,ATP8A1,CXCL6,IL33,GOLGA7,TLR3,ANPEP,RBPJ,CLEC12A,FES,CSF1,C6orf120,METTL7A,LRRK2,SERPINB10,PECAM1,MILR1	ENPP4,LAMP2,PSMB1,MVP,SLC11A1,SERPINB1,ERP44,RNASET2,CD44,GRN,AGA,CYBA,SERPINB3,ACAA1,SPI1,HYAL2,RORA,TOLLIP,XRCC5,PSEN1,RAB10,HMOX1,PYGL,GLA,CPPED1,PYCARD,STX4,IMPDH1,PSMD11,NFKB1,HSPA8,TCIRG1,PSMD14,CD58,CTSD,PLAU,CD68,CAP1,ACLY,ACTR10,LGALS3,AMPD3,TCN1,OSTF1,CD63,CAB39,RAC1,DBNL,ACTR2,ITGAV,ANXA3,SRP14,PSMA5,STK11IP,DYNLT1,GSN,ALDOA,CCT8,PDXK,NBEAL2,PSMC2,CTSS,S100A11,MNDA,S100P,APEH,F2RL1,CYB…
GO_IMMUNE_RESPONSE_REGULATING_CELL_SURFACE_RECEPTOR_SIGNALING_PATHWAY	GO:0002768	346	Down	4.6272489343134495e-5	0.008921098650539186	1	FGR,CD38,CREBBP,PSMB1,CD4,BTK,FYN,CD22,PSMC4,WAS,BTN3A1,PRKCH,GAB2,STAP1,PSMA4,LCP2,MAPK9,BCAR1,PIK3CB,PHPT1,CUL1,CYFIP2,TAB2,RC3H2,WNK1,NCKAP1,ELMO2,MAP2K4,CBFB,PSME4,EIF2B3,CDC42,PRKACA,NFATC3,FBXW11,TXK,ACTB,PAG1,ICAM3,MAP2K7,PAK3,CEACAM1,PSEN1,HSP90AA1,MEF2C,PTPRC,CYLD,FCN1,LAT2,BAX,PSMC5,SPG21,PSME1,RNF31,EZR,MAP3K1,PSMD5,HSP90AB1,ABL1,PSMD8,CRKL,MAPK1,TAB1,GRAP2,EP300,PSMC6,PSMA3,PSMC1,RPS6…	MEF2C,NFATC2,LPXN,WIPF3,PRKACB,DOCK1,PLCL2,VAV2,ERMAP,BTNL9,NFKBID,PRNP,SLC39A10	PSMB1,CD4,PSMC4,BCAR1,RC3H2,PRKACA,PSEN1,PSMC5,PSMD8,PSMA3,PSMC1,PSMB5,PSMA6,PSME2,HCK,KCNN4,PSMD11,NFKB1,ARPC3,DUSP22,ACTR3,PSMD14,ARPC1B,LGALS3,KRAS,VTCN1,RAC1,ABI1,ACTR2,PSMA5,MUC4,SPPL3,PSMB4,PSMC2,ARPC2,MNDA,PSMC3,CRK,CACNB3,PSMD1,MUC13,PSMD2,PAWR,JUN,MUC16,PSMD13,SRC,CALM1,PSMB8,MICB,LYN,CYFIP1,PSMB3
GO_ISOPRENOID_BIOSYNTHETIC_PROCESS	GO:0008299	26	Down	5.164581338111403e-5	0.009708121770314911	2	IDI1,DHRS9,MVK,HMGCS1,HMGCR,RBP1,DHDDS,ALDH8A1,RDH10,SRD5A3,ALDH1A2,HMGCS2,BCO1,CYP1A1,CRABP2,PDSS1,GGPS1,NUS1,LSS,FDPS,PMVK,PDSS2,MVD,COQ2,ALDH1A3,AKR1C3	BCO1	DHRS9,MVK,RBP1,RDH10,SRD5A3,LSS,FDPS
GO_INTERLEUKIN_8_SECRETION	NA	25	Down	6.658414268085357e-5	0.012210882166276535	NA	NOS2,HYAL2,FCN1,PYCARD,WNT5A,CD58,CD2,FFAR2,CHI3L1,PTPN22,C5AR2,ANXA1,TLR4,TLR2,MAPKBP1,RAB1A,F2RL1,LGALS9,CD14,TLR1,TLR6,SSC5D,F2R,ANXA4,TMSB4X	WNT5A	NOS2,HYAL2,PYCARD,CD58,ANXA1,F2RL1,CD14
GO_LEUKOCYTE_MEDIATED_IMMUNITY	GO:0002443	654	Down	6.942391832278403e-5	0.012428534330214598	1	FGR,FUCA2,ENPP4,AOC1,KMT2E,ITGAL,LAMP2,ALDH3B1,PSMB1,MGST1,MMP25,MASP2,PRSS3,BTK,HFE,PLAUR,TYROBP,ERCC1,LTF,ALOX5,MVP,DNASE1L1,CAPN1,WAS,SLC11A1,CD74,SERPINB1,ERP44,DERA,RNASET2,CD44,SLAMF7,TNFRSF1B,POU2F2,GRN,LRRC7,GAB2,ATP6V0A1,VCL,TIMP2,AGA,PARP3,C12orf4,HEXB,CYBA,HEBP2,SERPINB3,GDI2,ATP11B,SLC2A3,ACAA1,SPHK2,CTSA,CNN2,CDK13,CD84,PKM,TP53BP1,RHOA,PRKCZ,ROCK1,ATP11A,BCL3,KCNAB2,RAB27A,WDR1,TFRC…	LTF,IL4R,ICAM1,JAG1,SMAD7,ATP8B4,IL27RA,BIN2,IL1R1,PADI2,PRDX6,CLU,RAB9B,SLPI,ATP8A1,CXCL6,KLRD1,GOLGA7,TLR3,HPRT1,ANPEP,CLEC12A,FES,C6orf120,METTL7A,SERPINB10,PECAM1,MILR1	ENPP4,LAMP2,PSMB1,MVP,SLC11A1,SERPINB1,ERP44,RNASET2,CD44,GRN,AGA,CYBA,SERPINB3,ACAA1,WDR1,MLH1,TOLLIP,XRCC5,PSEN1,RAB10,HMOX1,PYGL,GLA,CPPED1,PYCARD,STX4,IMPDH1,PSMD11,NFKB1,HSPA8,TCIRG1,DUSP22,PSMD14,CD58,PRDX1,CTSD,PLAU,CD68,TRPM4,CAP1,ACLY,NDFIP1,ACTR10,LGALS3,AMPD3,TCN1,OSTF1,CD63,CAB39,RAC1,DBNL,ACTR2,ITGAV,ANXA3,SRP14,PSMA5,STK11IP,DYNLT1,GSN,ALDOA,CCT8,SPON2,PDXK,NBEAL2,PSMC2,CTSS,S100A11…
GO_CELLULAR_RESPONSE_TO_ALDEHYDE	GO:0110096	9	Down	7.318122073148705e-5	0.01279650229488491	7	RDH11,AKR1B1,PARK7,AKR1A1,ESD,AIFM1,ADH5,AKR1B10,ADH4		AKR1A1,AIFM1,ADH5
GO_GLYCOLIPID_CATABOLIC_PROCESS	GO:0019377	13	Down	9.810355684959646e-5	0.016764560089820812	2	HEXB,GALC,GBA2,GLA,NEU3,PRKCD,GBA,FUCA1,GM2A,PSAP,NAGA,NEU4,NEU1		GLA,GBA,FUCA1,GM2A,NAGA
GO_RESPONSE_TO_TUMOR_NECROSIS_FACTOR	GO:0034612	249	Down	1.151954730356928e-4	0.019186373154624913	7	SPPL2B,MAP3K14,CX3CL1,TNFRSF12A,CCL26,SELE,PSMB1,MAP4K3,BRCA1,PSMC4,NUB1,BIRC3,ABCC2,TNFRSF1B,PSMA4,YTHDC2,TNFRSF9,CYBA,TRAF1,YBX3,CASP8,CLDN18,TNFRSF1A,HYAL2,HDAC4,PSME4,RORA,PTGS2,MAP2K7,EDN1,CYLD,GSTP1,ZFAND6,PSMC5,IGBP1,CDIP1,ICAM1,PSME1,RNF31,RFFL,PSMD5,SIRT1,JAK2,PSMD8,GGT5,MAPK1,GGT1,PSMC6,PSMA3,PSMC1,PSMB5,PSMA6,NFKBIA,PSME2,GSS,CD40,PSMA7,PSMD10,TNFSF13B,TRADD,MAPK3,CCL22,CCL17,PSMD7,SMP…	TNFRSF12A,TRAF1,ICAM1,RFFL,SFRP1,KAT2A,WDR35,TNFSF14,AKT1,ADAMTS13,CLDN1,NPNT,GAS6,EDARADD	PSMB1,PSMC4,CYBA,HYAL2,RORA,PSMC5,PSMD8,PSMA3,PSMC1,PSMB5,PSMA6,PSME2,TNFSF13B,SMPD3,PYCARD,PIAS4,PSMD11,NFKB1,KRT18,PSMD14,CD58,TXNDC17,RIPK1,TNFRSF11A,PSMA5,PSMB4,PSMC2,GBP2,F2RL1,CASP3,PSMC3,NKX3-1,KRT8,CD14,PSMD1,PSMD2,GBA,CIB1,PSMD13,TNFRSF18,CASP4,PSMB8,PSMB3
GO_GLUTATHIONE_METABOLIC_PROCESS	GO:0006749	46	Down	1.1737906172532864e-4	0.019186373154624913	2	GCLC,GGCT,MGST1,GLRX2,GCLM,CTNS,HAGH,NFE2L1,GSTP1,MGST2,GGT5,GGT1,GSTZ1,GSS,GSR,ETHE1,ALDH5A1,NFE2L2,PARK7,GLO1,CHAC1,GGT7,MMACHC,CNDP2,GSTT2B,GSTM1,GSTM3,IDH1,SOD1,CHAC2,PTGES,SLC7A11,G6PD,HPGDS,GPX4,GGT6,GSTM4,GSTA4,GSTA3,OPLAH,GSTA5,GSTK1,GSTM2,GPX1,GSTA1,GSTA2	MMACHC	GLRX2,GCLM,MGST2,CNDP2,GSTA4,GSTK1,GSTA1
GO_REGULATION_OF_BONE_MINERALIZATION_INVOLVED_IN_BONE_MATURATION	GO:1900157	2	Up	1.2954228802972565e-4	0.020724009865861853	4	LTF,GREM1	LTF
GO_FRUCTOSE_6_PHOSPHATE_METABOLIC_PROCESS	GO:0006002	10	Down	1.6815586440251248e-4	0.02634091550921857	2	PFKP,NFE2L1,GFPT2,PFKL,PFKM,HK1,HK2,FBP1,TALDO1,GFPT1		HK2,FBP1,TALDO1,GFPT1
GO_REGULATION_OF_ESTABLISHMENT_OF_PLANAR_POLARITY	GO:0090175	101	Down	1.9391304230095393e-4	0.0291710021606571	4	DVL2,AP2B1,PSMB1,CELSR3,MKS1,PSMC4,PSMA4,AP2S1,RHOA,PSME4,CDC42,CELSR1,GPC4,PSMC5,PSME1,PSMD5,ABL1,PSMD8,PSMC6,PSMA3,DAAM1,PSMC1,PSMB5,PSMA6,PSME2,PSMA7,PSMD10,PARD6A,PSMD7,FZD3,SFRP1,PLEKHA4,PSMA2,DVL1,DKK1,PSMD3,PFN1,PSMD11,SMURF2,PSMD9,PTK7,NPHP3,WNT5A,PSMD14,PSMF1,PSMB2,PSMA1,PSME3,ANKRD6,RAC1,PSMB7,SEC24B,PRICKLE1,NKD1,CLTC,ARRB2,PSMB6,ARHGEF19,PSMA5,CELSR2,SFRP2,GPC3,DAB2,FZD7,TIAM1,FZD1,GR…	SFRP1,WNT5A,ARHGEF19,PRICKLE2,FZD4,ZNRF3	PSMB1,PSMC4,PSMC5,PSMD8,PSMA3,PSMC1,PSMB5,PSMA6,PSME2,DKK1,PSMD11,PSMD14,RAC1,PSMA5,PSMB4,PSMC2,PSMC3,PSMD1,PSMD2,PSMD13,PSMB8,PSMB3
GO_REGULATION_OF_SYNAPTIC_VESICLE_TRANSPORT	GO:1902803	6	Up	1.964631165637862e-4	0.0291710021606571	8	MAP2,PINK1,BORCS5,CNIH2,SLC2A4,LRRK2	MAP2,BORCS5,LRRK2
GO_ANTIGEN_RECEPTOR_MEDIATED_SIGNALING_PATHWAY	GO:0050851	221	Down	1.987815780098182e-4	0.0291710021606571	1	CD38,PSMB1,CD4,BTK,FYN,CD22,PSMC4,WAS,BTN3A1,PRKCH,STAP1,PSMA4,LCP2,BCAR1,PIK3CB,PHPT1,CUL1,TAB2,RC3H2,WNK1,CBFB,PSME4,EIF2B3,FBXW11,TXK,PAG1,PAK3,CEACAM1,PSEN1,MEF2C,PTPRC,CYLD,LAT2,BAX,PSMC5,SPG21,PSME1,RNF31,EZR,PSMD5,ABL1,PSMD8,CRKL,MAPK1,GRAP2,PSMC6,PSMA3,PSMC1,PSMB5,PSMA6,PSME2,SLA2,NFATC2,PSMA7,PSMD10,CACNA1F,PSMD7,CSK,CD276,RIPK2,IKBKB,KCNN4,PRKD2,CD79A,PIK3R2,PSMA2,GATA3,PLEKHA1,PSMD3,PS…	MEF2C,NFATC2,LPXN,PLCL2,ERMAP,BTNL9,NFKBID,PRNP,SLC39A10	PSMB1,CD4,PSMC4,BCAR1,RC3H2,PSEN1,PSMC5,PSMD8,PSMA3,PSMC1,PSMB5,PSMA6,PSME2,KCNN4,PSMD11,NFKB1,DUSP22,PSMD14,LGALS3,VTCN1,PSMA5,SPPL3,PSMB4,PSMC2,MNDA,PSMC3,CACNB3,PSMD1,PSMD2,PAWR,PSMD13,PSMB8,LYN,PSMB3
GO_GLYCOSIDE_CATABOLIC_PROCESS	GO:0016139	8	Down	2.044856619548135e-4	0.0291710021606571	2	FUCA2,GBA2,GLA,ABHD10,GUSB,GBA,FUCA1,NAGA		GLA,GBA,FUCA1,NAGA
GO_GLYCOSIDE_METABOLIC_PROCESS	GO:0016137	17	Down	2.07937982136504e-4	0.0291710021606571	2	FUCA2,AKR7A2,GBA2,AKR1B1,GLA,AKR1A1,ABHD10,CBR4,AKR1C2,GUSB,GBA,FUCA1,AKR1C1,AKR1C3,AKR1B10,AKR1C4,NAGA		GLA,AKR1A1,GBA,FUCA1,NAGA
GO_NUCLEAR_TRANSCRIBED_MRNA_CATABOLIC_PROCESS_NONSENSE_MEDIATED_DECAY	GO:0000184	120	Up	2.0950048100485218e-4	0.0291710021606571	2	UPF1,RPS20,RPL18,SMG6,PABPC1,RPL31,RPS5,RPL6,RPLP0,RPL3,GSPT1,EIF3E,RPS16,RPS19,PPP2R1A,RPL18A,SMG9,RPL28,RPL19,CASC3,RPL34,RPS13,MAGOHB,RPS12,PPP2CA,RPL24,NCBP2,EIF4G1,RPS15,RPL22,SMG7,RPS25,ETF1,RPL21,RPL5,RPS10,UPF3B,RPL23,RPS4Y1,RPL36,HELZ2,RPL27,CTIF,RPS15A,DHX34,NCBP1,RPL35,RPS6,RPLP1,RPS24,PARN,RPS2,EIF4A3,RPS11,RPL13A,RPL11,RPS8,RPS27A,RPL32,RPS3A,RPL37,PNLDC1,RPL10,RPL7,RPL7A,RPS3,DCP1B,…	CTIF,DCP1B,PNRC2
GO_MITOCHONDRIAL_RESPIRATORY_CHAIN_COMPLEX_ASSEMBLY	GO:0033108	86	Down	2.1671478982744998e-4	0.02950246590595776	9	NDUFAF7,NDUFAB1,TTC19,NDUFS1,NDUFB4,BCS1L,TIMM21,NDUFB2,NDUFB7,SAMM50,UQCC1,NDUFAF5,TAZ,COA1,TFAM,NDUFC1,FOXRED1,NDUFS8,TIMMDC1,NDUFS7,NDUFB3,NDUFA8,NDUFAF4,FASTKD3,NDUFA1,NDUFA5,ECSIT,NDUFA10,SCO2,NDUFA2,SCO1,COX16,NDUFB5,UQCC2,NDUFAF1,COX17,NDUFA9,NDUFB10,NDUFS6,NDUFB11,NDUFB9,SURF1,NDUFC2,NUBPL,SDHAF4,OXA1L,NDUFAF6,UQCRB,NDUFS2,NDUFV3,COX18,NDUFAF2,NDUFS4,NDUFB6,NDUFB8,NDUFV1,SDHAF2,NDUFS5,NDU…	TIMM21,UQCC1,TAZ,IMMP2L	NDUFB4,NDUFB3,NDUFA1,NDUFA9,NDUFS2,NDUFV3,NDUFAF2,SLC25A33,NDUFA6,PET100,NDUFA7
GO_CELL_CELL_RECOGNITION	GO:0009988	51	Down	2.227961803258908e-4	0.02950246590595776	10	CD9,CD6,ZPBP,SPA17,NCK2,DLG1,OVGP1,B4GALT1,FETUB,CATSPERG,ACR,ZP2,DOCK8,CD81,PCDHB6,PCSK4,CCT4,TCP1,HVCN1,CCR7,ATP8B3,LGALS3,CATSPERB,ADAM20,DOCK2,HAVCR2,CCT7,CCL21,UBAP2L,POMZP3,MSN,ALDOA,CCT5,CATSPER3,CLGN,EPHB1,CCT8,ST6GALNAC6,CCT3,VDAC2,CCT2,CATSPER2,FUT3,CCL19,CATSPERD,CATSPER1,PRF1,IZUMO1,ZP3,HSPA1L,SPESP1	CATSPER2	CD9,LGALS3,CCT7,ALDOA,CCT5,CCT8,ST6GALNAC6,FUT3
GO_RHOMBOMERE_DEVELOPMENT	GO:0021546	5	Down	2.236521554248693e-4	0.02950246590595776	4	HOXB3,HOXB1,EGR2,HOXB2,MAFB		HOXB3,HOXB2
GO_CELLULAR_HYPOTONIC_RESPONSE	GO:0071476	8	Down	2.2763131176845762e-4	0.029509652296328154	7	MYLK,TSPO,TRPV4,CAB39,SLC12A6,AQP5,OXSR1,STK39		TSPO,TRPV4,CAB39
GO_ATP_METABOLIC_PROCESS	GO:0046034	238	Down	2.3975299019356915e-4	0.03055428361466858	3	BAD,AK2,NDUFAB1,SLC25A13,SLC4A1,COX10,NADK,MLXIPL,UQCRC1,COX15,BID,IGF1,ATP1A2,NDUFS1,NUP160,CTNS,TPR,NDC1,SPHK2,NDUFB4,PFKP,PKM,RHOA,HDAC4,NUP133,SDHA,ENO1,NUP37,VPS9D1,SIRT6,TIGAR,PGM1,PSEN1,SEH1L,DNM1L,COQ9,P2RX7,NDUFB2,DLD,MYH7,NUP50,AAAS,MSH2,NUP188,TREM2,NDUFB7,TSPO,HIF1A,RAE1,ABCD1,TAZ,PGK1,NUP93,GPI,TGFB1,OGDH,PRKAG2,AK1,PPIF,GALK1,ENO3,NUP88,MYH3,ALDOC,NDUFC1,PPARGC1A,HSPA8,NUP98,NDUFS8,…	MLXIPL,TAZ,ENO3,ATP6V1B1,FIGNL1,NUP58,FXN,ZBTB20	NADK,IGF1,NDUFB4,PSEN1,DLD,TSPO,AK1,HSPA8,COX7A2,NDUFB3,NDUFA1,SLC25A23,COX7B,AMPD3,NDUFA9,ALDOA,NDUFS2,HK2,NDUFV3,COX7A1,COX6C,FBP1,VCP,SLC25A33,COX5A,NDUFA6,NUP62,EIF6,NDUFA7
GO_ACTIVATION_OF_INNATE_IMMUNE_RESPONSE	GO:0002218	271	Down	2.583510069444197e-4	0.03237568702025152	1	TSPAN6,SARM1,CREBBP,PSMB1,BTK,FYN,LTF,PSMC4,MATR3,MARCO,BIRC3,NR1H3,PSMA4,TNIP3,CYBA,CUL1,TAB2,PUM2,CASP8,PSME4,PRKACA,UBE2D1,FBXW11,ALPK1,GRAMD4,ICAM3,PAK3,PIK3C3,ITCH,XRCC5,CYLD,FCN1,WDFY1,PSMC5,MAVS,IRAK3,ESR1,PSME1,TYRO3,MAP3K1,PSMD5,PSMD8,TAB1,EP300,PSMC6,PSMA3,LGMN,PSMC1,RPS6KA5,PSMB5,PSMA6,NFKBIA,PSME2,PSMA7,HCK,RNF125,RIOK3,PSMD10,XIAP,PQBP1,PSMD7,PYCARD,RIPK2,IKBKB,RELB,CACTIN,PTPRS,CAV1…	LTF,UBE2D1,RNF125,PTPRS,RAB11FIP2,SEC14L1,PRKACB,TIFA,TIRAP,PGLYRP4,TLR3,LGR4	PSMB1,PSMC4,CYBA,PRKACA,XRCC5,WDFY1,PSMC5,PSMD8,PSMA3,PSMC1,PSMB5,PSMA6,PSME2,HCK,PYCARD,PSMD11,NFKB1,UNC93B1,PSMD14,RTN4,PSPC1,KRAS,RIPK1,PSMA5,MUC4,UBC,PSMB4,PSMC2,CTSS,MNDA,F2RL1,PSMC3,HSP90B1,FADD,TNIP2,UBB,CD14,PSMD1,MUC13,PSMD2,MUC16,IRAK1,PSMD13,S100A14,SRC,PSMB8,LYN,IKBKE,PSMB3
GO_MITOCHONDRIAL_ACETYL_COA_BIOSYNTHETIC_PROCESS_FROM_PYRUVATE	GO:0061732	6	Down	2.7365343968229085e-4	0.03373115103231385	2	MPC1,DLD,PDHX,PDHA1,MPC2,PDHB		MPC1,DLD,PDHA1,MPC2
GO_POSITIVE_REGULATION_OF_RNA_POLYMERASE_II_TRANSCRIPTIONAL_PREINITIATION_COMPLEX_ASSEMBLY	NA	9	Down	2.79942860173734e-4	0.033949844607198486	NA	PSMC4,PSMC5,ESR1,PSMC6,CAND1,CREB1,TP53,PSMC2,PSMC3		PSMC4,PSMC5,PSMC2,PSMC3
GO_RETINOIC_ACID_METABOLIC_PROCESS	GO:0042573	30	Down	2.909915644975918e-4	0.034729612277101474	2	CYP26B1,DHRS9,CYP26A1,CYP3A5,CYP2C18,RBP1,ALDH8A1,RDH10,SCPEP1,ALDH1A2,CYP2C8,CYP1A1,CRABP2,CYP3A4,CYP3A7,CRABP1,CYP2S1,ADH6,ALDH1A3,CYP27C1,CYP26C1,ADH1A,AKR1C3,ADH7,ADH1B,BCO2,UGT1A1,UGT1A8,UGT1A7,ADH1C	CYP27C1	DHRS9,RBP1,RDH10,CYP2S1,ADH7
GO_MEMBRANE_LIPID_CATABOLIC_PROCESS	GO:0046466	29	Down	3.058931547070895e-4	0.03593766609754072	2	HEXB,GALC,GBA2,ACER3,MGST2,GLA,SMPD3,ASAH1,SMPDL3B,PPT1,SMPD2,SMPD4,CYP1B1,NEU3,PRKCD,SGPL1,SMPD1,SPHK1,ACER2,GBA,FUCA1,PDXDC1,ASAH2,GM2A,PSAP,NAGA,NEU4,ASAH2B,NEU1		MGST2,GLA,SMPD3,SGPL1,GBA,FUCA1,PDXDC1,GM2A,NAGA
GO_EXTRACELLULAR_VESICLE_BIOGENESIS	GO:0140112	20	Down	3.3019153557171704e-4	0.03819554086098062	9	RAB27A,TSG101,RAB7A,SMPD3,RAB11A,SDC1,VPS4B,COPS5,SDC4,CHMP2A,VPS4A,STAM,SDCBP,ARRDC4,SNF8,ATP13A2,PDCD6IP,CD34,HGS,ARRDC1		TSG101,SMPD3,RAB11A,CHMP2A,PDCD6IP
GO_VESICLE_FUSION_WITH_ENDOPLASMIC_RETICULUM_GOLGI_INTERMEDIATE_COMPARTMENT_ERGIC_MEMBRANE	GO:1990668	6	Down	3.6142668044783185e-4	0.04117526076192799	8	STX4,TAP1,CALR,TAP2,TAPBP,SEC22B		STX4,TAP1,TAP2,TAPBP
GO_GENERATION_OF_PRECURSOR_METABOLITES_AND_ENERGY	GO:0006091	438	Down	3.93396203072689e-4	0.044148448520948486	3	NDUFAB1,SLC25A13,SLC4A1,CIAPIN1,CROT,COX10,NOS2,CYB561,MLXIPL,UQCRC1,GIPR,MDH1,COX15,BID,IGF1,NDUFS1,RB1CC1,GLRX2,DERA,HSD17B6,NUP160,AIFM2,PHKA2,TPR,H6PD,PPP1R3F,CYBA,AKR7A2,GYG2,NDC1,CS,SPHK2,NDUFB4,CYB5R4,ME1,MTFR1,FECH,PFKP,PHKA1,PKM,RHOA,IDH3G,HDAC4,PYGM,ADGRF5,NUP133,MAOB,P4HA2,ACADVL,SDHA,ENO1,NUP37,ACAT1,SIRT6,TIGAR,RUNX1T1,PGM1,PSEN1,AACS,ME2,GSK3B,OXCT1,SLC27A5,NOA1,SEH1L,AKR1B1,NOX4,MT…	MLXIPL,PPP1R3F,ADGRF5,PHGDH,NFATC4,TAZ,AKT2,NRF1,ENO3,ACSS3,POMC,LEPR,STEAP4,IL6ST,PPP1R1A,MYC,ALDH1B1,NUP58,AKT1,PRDM16,FXN,ZBTB20,IMMP2L	CROT,NOS2,IGF1,GLRX2,AIFM2,CYBA,NDUFB4,ME1,ACADVL,PSEN1,AACS,DLD,ACO2,PYGL,TRPV4,COX7A2,COQ10B,NCF2,SDHB,AKR1A1,NDUFB3,NDUFA1,SLC25A23,POR,COX7B,PDHA1,BLOC1S1,NDUFA9,PGD,ALDOA,NDUFS2,HK2,NDUFV3,BDH1,COX7A1,ACOX1,NDUFAF2,COX6C,ALDH1A1,FBP1,CYBB,VCP,UGP2,SLC25A33,GLRX,TALDO1,COX5A,NQO1,PHLDA2,NDUFA6,ADH7,ADH5,GFPT1,CALM1,NUP62,EIF6,NDUFA7
GO_CORNIFICATION	GO:0070268	73	Down	4.005310734304335e-4	0.044288134428285726	4	CYP26B1,CAPN1,DSG2,PRSS8,PKP2,PKP1,TGM1,KRT31,DSP,TGM5,KRT23,KRT18,PERP,PPL,CSTA,PI3,CAPNS1,KRT17,KLK14,KRT33B,SPINK5,DSC2,DSG3,DSC3,KRT7,PCSK6,FURIN,PKP4,ST14,CERS3,TCHH,IVL,SPRR3,SPRR2D,TMEM79,KLK5,KLK13,KRT80,EVPL,KRT24,SPRR1B,SPRR1A,KRT8,KRT78,KRT86,KRT6C,KRT4,KRT19,KRT15,KRT13,KRT27,KRT2,JUP,SPINK6,PKP3,KRT6B,KRT5,KRT10,KLK12,KRT16,KRT14,KAZN,SPRR2B,KRT39,SPRR2E,CDSN,KRT40,SPINK9,KRT6A,KRT81…	PCSK6	KRT23,KRT18,PERP,CSTA,PI3,CAPNS1,KRT7,ST14,KRT8,KRT19,KRT6B,KRT14
GO_REGULATION_OF_PROSTATIC_BUD_FORMATION	GO:0060685	6	Up	4.4136861795027497e-4	0.04809638606330605	4	BMP7,WNT5A,BMP4,SULF1,SHH,AR	WNT5A,BMP4,SULF1,SHH,AR
