# Supplementary material for: An integrated cell atlas of the lung in health and disease
Source: Nat Med. 2023 Jun 8;29(6):1563–77. doi: 10.1038/s41591-023-02327-2 (PMC10287567; doi:10.1038/s41591-023-02327-2)
Supplement: Supplementary file 5 — Gene set enrichment analysis results for modeling the effects of demographic variables on cell type-specific gene expression. [file 41591_2023_2327_MOESM5_ESM.zip › SuppT_X_covariate_modeling_gene_set_enrichment/Alveolar_macrophages-BMI-GO_BP-Total.tsv]

GeneSet	GOID	NGenes	Direction	PValue	FDR	Cluster	Genes	DEUp	DEDown
GO_COTRANSLATIONAL_PROTEIN_TARGETING_TO_MEMBRANE	GO:0006613	98	Down	1.120868356039047e-18	8.425567432345515e-15	1	SEC62,RPS20,SEC63,SEC61A1,RPL18,TRAM2,SEC61A2,TRAM1,RPL31,RPS5,RPL6,RPLP0,RPL3,SRP54,RPS16,RPS19,RPL18A,SEC61B,RPL28,RPL19,RPL34,RPS13,RPS12,RPL24,SSR3,RPS15,RPL22,RPS25,RPL21,RPL5,RPS10,SSR1,RPL23,RPS4Y1,RPL36,RPL27,RPS15A,RPL35,RPS6,RPLP1,RPS24,SRP14,RPS2,RPS11,RPL13A,RPL11,RPS8,SRP9,RPS27A,RPL32,RPS3A,RPL37,RPL10,RPL7,RPL7A,RPS3,SRP19,RPL30,ZFAND2B,RPL8,RPL26,RPL29,SSR2,RPL9,RPS14,RPL27A,RPL13…	ZFAND2B	RPL34,RPL24,SSR3,RPS15,RPL21,SSR1,SRP14,RPL11,RPS27A,RPS3A,RPL10,RPL7,RPS14,RPL14,RPS4X
GO_ESTABLISHMENT_OF_PROTEIN_LOCALIZATION_TO_ENDOPLASMIC_RETICULUM	GO:0072599	109	Down	2.391751449649712e-17	8.989397823508442e-14	1	SEC62,RPS20,SEC63,HSPA5,SEC61A1,RPL18,TRAM2,SEC61A2,TRAM1,RPL31,RPS5,RAB10,RPL6,RPLP0,RPL3,PMM1,SRP54,CHMP4B,SGTA,RPS16,RPS19,RPL18A,SEC61B,RPL28,RPL19,RPL34,RPS13,RPS12,RPL24,SSR3,SPCS1,RPS15,RAB3GAP1,RPL22,RPS25,SPCS2,RAB3GAP2,RPL21,RPL5,RPS10,RPL23,SPCS3,RPS4Y1,RPL36,RPL27,SEC61G,RPS15A,RPL35,RPS6,RPLP1,RPS24,SRP14,PMM2,RPS2,RPS11,RPL13A,RPL11,RPS8,SRP9,RPS27A,RPL32,RPS3A,RPL37,RPL10,RPL7,RPL7…	ZFAND2B	RPL34,RPL24,SSR3,RPS15,RPL21,SPCS3,SRP14,RPL11,RPS27A,RPS3A,RPL10,RPL7,RPS14,RPL14,RPS4X
GO_ATP_SYNTHESIS_COUPLED_ELECTRON_TRANSPORT	GO:0042773	81	Down	5.204189921267272e-17	1.3039965212722028e-13	2	NDUFAB1,COX10,UQCRC1,COX15,BID,NDUFS1,NDUFB4,SDHA,COQ9,NDUFB2,DLD,NDUFB7,TAZ,NDUFC1,NDUFS8,COX6A1,NDUFS7,COX7A2L,PARK7,NDUFB3,NDUFA8,DNAJC15,NDUFA1,COX6B1,COX7C,UQCR11,NDUFA5,NDUFA10,COX4I2,COX4I1,COX7B,NDUFA2,CCNB1,COX5B,ISCU,NDUFB5,NDUFAF1,NDUFA9,UQCRC2,NDUFB10,SDHC,SNCA,NDUFS6,NDUFB11,NDUFB9,NDUFC2,UQCRB,PINK1,NDUFS2,NDUFV3,NDUFS4,UQCRQ,COX6C,NDUFB6,NDUFB8,NDUFV1,SDHAF2,COA6,NDUFS5,UQCRFS1,MEC…	COX10,MECP2	NDUFAB1,NDUFB2,NDUFC1,NDUFA5,COX7B,COX5B,NDUFB5,SDHC,NDUFS6,NDUFB11,UQCRB,NDUFS4,NDUFB6,COA6,CYCS,NDUFV2,UQCR10,NDUFA12,NDUFA6
GO_MITOCHONDRIAL_RESPIRATORY_CHAIN_COMPLEX_ASSEMBLY	GO:0033108	86	Down	1.185249178664307e-16	2.227379519004899e-13	3	NDUFAF7,NDUFAB1,TTC19,NDUFS1,NDUFB4,BCS1L,TIMM21,NDUFB2,NDUFB7,SAMM50,UQCC1,NDUFAF5,TAZ,COA1,TFAM,NDUFC1,FOXRED1,NDUFS8,TIMMDC1,NDUFS7,NDUFB3,NDUFA8,NDUFAF4,FASTKD3,NDUFA1,NDUFA5,ECSIT,NDUFA10,SCO2,NDUFA2,SCO1,COX16,NDUFB5,UQCC2,NDUFAF1,COX17,NDUFA9,NDUFB10,NDUFS6,NDUFB11,NDUFB9,SURF1,NDUFC2,NUBPL,SDHAF4,OXA1L,NDUFAF6,UQCRB,NDUFS2,NDUFV3,COX18,NDUFAF2,NDUFS4,NDUFB6,NDUFB8,NDUFV1,SDHAF2,NDUFS5,NDU…	SLC25A33	NDUFAB1,NDUFB2,SAMM50,NDUFAF5,NDUFC1,NDUFA5,NDUFB5,UQCC2,NDUFS6,NDUFB11,UQCRB,NDUFS4,NDUFB6,NDUFV2,COA5,COA3,UQCR10,NDUFA12,NDUFA6
GO_MITOCHONDRIAL_TRANSLATIONAL_TERMINATION	GO:0070126	88	Down	8.131469423938911e-16	1.2224851131949759e-12	2	MRPS10,MRPL43,MRPS35,MRPS24,MRPS34,MRPL22,MRPL28,MRPS33,MRPS18A,MRPS31,MRPL4,MRPL32,MRPL27,MRPL51,MTRF1L,MRPL18,MRPL2,MRPS30,MRPS27,MRPL3,MRPL19,MRPL37,MRPS15,MRPS14,MTRF1,MRPS2,MRPS7,MRPS26,MRPS12,MRPL34,MRPS25,PTCD3,MRPL35,ERAL1,DAP3,MRPS36,MRPL44,MRPS9,MRPL47,MRPL50,MRPL15,MRPL24,MRPL9,MRPS5,MRPS28,MRRF,MRPL49,MRPL39,OXA1L,MRPL17,MRPL10,MRPL55,MRPS18C,GFM2,MRPL16,MRPL1,MRPL36,MRPL13,CHCHD1,MRP…	MRPL49	MRPS35,MRPL28,MRPS33,MRPL3,MRPS15,MRPS12,MRPL35,MRPS36,MRPL47,MRPL50,MRPL24,MRPS28,MRPL1,MRPL13,CHCHD1,MRPL48,MRPL54,MRPL20,MRPL33,MRPS6
GO_PROTEIN_LOCALIZATION_TO_ENDOPLASMIC_RETICULUM	GO:0070972	131	Down	1.2527055375402471e-15	1.5694312542816729e-12	1	SEC62,RPS20,SEC63,HSPA5,SEC61A1,RPL18,TRAM2,SEC61A2,TRAM1,RPL31,BCAP29,RPS5,RAB10,PPP1R15A,RPL6,RPLP0,KDELR3,RPL3,PMM1,SRP54,CHMP4B,VAPA,SGTA,RPS16,RPS19,KDELR1,RPL18A,SEC61B,GBF1,RPL28,RPL19,RPL34,RPS13,RPS12,RPL24,SSR3,SPCS1,RPS15,RTN4,RAB3GAP1,RPL22,RPS25,SPCS2,ANKRD13C,RAB3GAP2,SEC16B,RPL21,RPL5,RPS10,RPL23,SPCS3,RPS4Y1,RPL36,RPL27,SEC61G,RPS15A,UBAC2,OS9,KDELR2,RPL35,RPS6,RPLP1,RPS24,SRP14,P…	ZFAND2B	KDELR3,RPL34,RPL24,SSR3,RPS15,RPL21,SPCS3,SRP14,RPL11,RPS27A,RPS3A,RPL10,RPL7,RPS14,RPL14,RPS4X
GO_MITOCHONDRIAL_ELECTRON_TRANSPORT_NADH_TO_UBIQUINONE	GO:0006120	46	Down	2.540278359355026e-15	2.5360154309268033e-12	2	NDUFAB1,NDUFS1,NDUFB4,COQ9,NDUFB2,DLD,NDUFB7,NDUFC1,NDUFS8,NDUFS7,PARK7,NDUFB3,NDUFA8,DNAJC15,NDUFA1,NDUFA5,NDUFA10,NDUFA2,ISCU,NDUFB5,NDUFAF1,NDUFA9,NDUFB10,SNCA,NDUFS6,NDUFB11,NDUFB9,NDUFC2,PINK1,NDUFS2,NDUFV3,NDUFS4,NDUFB6,NDUFB8,NDUFV1,NDUFS5,NDUFA3,NDUFA11,NDUFV2,NDUFB1,NDUFA12,NDUFA6,NDUFA13,NDUFA4,NDUFS3,NDUFA7		NDUFAB1,NDUFB2,NDUFC1,NDUFA5,NDUFB5,NDUFS6,NDUFB11,NDUFS4,NDUFB6,NDUFV2,NDUFA12,NDUFA6
GO_NADH_DEHYDROGENASE_COMPLEX_ASSEMBLY	GO:0010257	55	Down	2.6989654712537483e-15	2.5360154309268033e-12	3	NDUFAF7,NDUFAB1,NDUFS1,NDUFB4,BCS1L,TIMM21,NDUFB2,NDUFB7,NDUFAF5,TAZ,COA1,NDUFC1,FOXRED1,NDUFS8,TIMMDC1,NDUFS7,NDUFB3,NDUFA8,NDUFAF4,NDUFA1,NDUFA5,ECSIT,NDUFA10,NDUFA2,NDUFB5,NDUFAF1,NDUFA9,NDUFB10,NDUFS6,NDUFB11,NDUFB9,NDUFC2,NUBPL,OXA1L,NDUFAF6,NDUFS2,NDUFV3,NDUFAF2,NDUFS4,NDUFB6,NDUFB8,NDUFV1,NDUFS5,NDUFA3,TMEM126B,NDUFA11,ACAD9,NDUFAF3,NDUFV2,NDUFB1,NDUFA12,NDUFA6,NDUFA13,NDUFS3,NDUFA7		NDUFAB1,NDUFB2,NDUFAF5,NDUFC1,NDUFA5,NDUFB5,NDUFS6,NDUFB11,NDUFS4,NDUFB6,NDUFV2,NDUFA12,NDUFA6
GO_OXIDATIVE_PHOSPHORYLATION	GO:0006119	104	Down	6.379142204787433e-15	5.328001328154126e-12	2	NDUFAB1,COX10,MLXIPL,UQCRC1,COX15,BID,NDUFS1,NDUFB4,RHOA,SDHA,COQ9,NDUFB2,DLD,MSH2,NDUFB7,ABCD1,TAZ,PGK1,PPIF,NDUFC1,NDUFS8,COX6A1,COX7A2,NDUFS7,COX7A2L,PARK7,NDUFB3,NDUFA8,DNAJC15,NDUFA1,SLC25A23,COX6B1,COX7C,UQCR11,NDUFA5,NDUFA10,COX4I2,COX4I1,COX7B,NDUFA2,CCNB1,COX5B,ISCU,NDUFB5,UQCC2,NDUFAF1,NDUFA9,UQCRC2,NDUFB10,SDHC,SNCA,NDUFS6,NDUFB11,NDUFB9,SURF1,NDUFC2,UQCRB,PINK1,NDUFS2,NDUFV3,COX7A1,AK…	COX10,PPIF,AK4,MECP2,SLC25A33	NDUFAB1,RHOA,NDUFB2,PGK1,NDUFC1,COX7A2,NDUFA5,COX7B,COX5B,NDUFB5,UQCC2,SDHC,NDUFS6,NDUFB11,UQCRB,COX7A1,NDUFS4,NDUFB6,COA6,CYCS,NDUFV2,UQCR10,NDUFA12,NDUFA6
GO_TRANSLATIONAL_TERMINATION	GO:0006415	103	Down	1.1812023202679932e-13	8.879097841454506e-11	2	UPF1,MRPS10,MRPL43,MRPS35,MRPS24,MRPS34,JMJD4,MRPL22,MRPL28,OGFOD1,MRPS33,MRPS18A,MRPS31,GSPT1,MRPL4,MRPL32,MRPL27,MRPL51,MTRF1L,MRPL18,MRPL2,MRPS30,MRPS27,MRPL3,MRPL19,MRPL37,MRPS15,GLE1,MRPS14,MTRF1,ETF1,MRPS2,MRPS7,MRPS26,MRPS12,MRPL34,C12orf65,MRPS25,PTCD3,MRPL35,EIF5A,ERAL1,DAP3,MRPS36,MRPL44,MRPS9,MRPL47,MRPL50,MRPL15,MRPL24,MRPL9,MRPS5,MRPS28,MRRF,MRPL49,MRPL39,OXA1L,N6AMT1,MRPL17,MRPL10,M…	GSPT1,MRPL49,EIF5AL1	MRPS35,MRPL28,MRPS33,MRPL3,MRPS15,MRPS12,MRPL35,MRPS36,MRPL47,MRPL50,MRPL24,MRPS28,APEH,MRPL1,MRPL13,CHCHD1,MRPL48,MRPL54,MRPL20,MRPL33,MRPS6
GO_RESPIRATORY_ELECTRON_TRANSPORT_CHAIN	GO:0022904	98	Down	1.3139586889906723e-13	8.979115877402622e-11	2	NDUFAB1,SLC25A13,COX10,UQCRC1,COX15,BID,NDUFS1,AIFM2,NDUFB4,SDHA,COQ9,NDUFB2,DLD,NDUFB7,TAZ,ETFB,NDUFC1,PPARGC1A,NDUFS8,COX6A1,ALDH5A1,GPD2,NDUFS7,SLC25A12,COX7A2L,PARK7,SDHB,NDUFB3,NDUFA8,DNAJC15,NDUFA1,COX6B1,COX7C,UQCR11,NDUFA5,NDUFA10,COX4I2,COX4I1,COX7B,NDUFA2,MYBBP1A,CCNB1,COX5B,ISCU,NDUFB5,NDUFAF1,NDUFA9,ETFA,UQCRC2,NDUFB10,SDHC,SNCA,NDUFS6,NDUFB11,NDUFB9,NDUFC2,UQCRB,PINK1,NDUFS2,NDUFV3,N…	SLC25A13,COX10,GPD2,MECP2	NDUFAB1,NDUFB2,NDUFC1,NDUFA5,COX7B,COX5B,NDUFB5,ETFA,SDHC,NDUFS6,NDUFB11,UQCRB,NDUFS4,NDUFB6,COA6,CYCS,NDUFV2,UQCR10,NDUFA12,NDUFA6
GO_TRANSLATIONAL_INITIATION	GO:0006413	183	Down	6.6621234215121e-13	4.1732651466255377e-10	2	DHX33,RPS20,TPR,EIF2AK2,EIF4B,RPL18,DHX29,PABPC1,EIF2B3,NCK2,RPL31,EIF4G3,DDX1,RPS5,EIF3I,MTIF2,EIF2AK1,PPP1R15A,RPL6,RPLP0,EIF3L,RPL3,EIF3D,ALKBH1,EIF5,FMR1,DNAJC3,MTFMT,EIF3J,EIF3E,RPS16,RPS19,RPL18A,HSPB1,EIF3B,EIF4H,EIF3A,RPL28,RPL19,RPS6KB1,RPL34,EIF4G2,RPS13,EIF2B1,RPS12,RPL24,NCBP2,EIF1B,EIF4G1,EIF2B4,RPS15,RPL22,RPS25,GLE1,EIF2B2,PAIP2,COPS5,KHDRBS1,RPL21,MTIF3,RPL5,AGO2,PAIP2B,RPS10,MIF4…	ALKBH1,LARP1	DHX29,EIF3E,RPL34,RPL24,RPS15,PAIP2,RPL21,MTIF3,RPL11,RPS27A,EIF2A,RPS3A,RPL10,RPL7,EIF3M,CDC123,RPS14,EIF1AX,RPL14,RPS4X,YTHDF2,MCTS1,EIF6
GO_MITOCHONDRIAL_TRANSLATION	GO:0032543	132	Down	1.2057587734203169e-12	6.972068230615787e-10	2	LARS2,MRPS10,MRPL43,GATB,MRPS35,MRPS24,IARS2,MRPS34,MRPL22,NOA1,MTIF2,MRPL28,MRPS33,MRPS18A,ALKBH1,UQCC1,MTG2,CDK5RAP1,MRPS31,EARS2,SARS2,MRPL4,MRPL32,C1QBP,MRPL27,MRPL51,MTRF1L,MRPL18,MRPL2,MRPS30,MRPS27,MRPL3,MRPL19,MRPL37,WARS2,MRPS15,NSUN4,DARS2,FASTKD2,MRPS14,MTRF1,MTIF3,MTERF4,MRPS2,TSFM,FASTKD3,AARS2,MRPS7,MRPS26,MRPS12,MRPL34,QRSL1,MRPS25,PTCD3,MRPL35,ERAL1,DAP3,MRPS36,MRPL44,MRPS9,MRPL47…	ALKBH1,AARS2,MRPL49,RPUSD4	GATB,MRPS35,MRPL28,MRPS33,MRPL3,MRPS15,DARS2,MTIF3,MRPS12,MRPL35,MRPS36,MRPL47,MRPL50,UQCC2,MRPL24,MRPS28,MRPL1,MRPL13,CHCHD1,MRPL48,MRPL54,COA3,MRPL20,MRPL33,MRPS6
GO_TRANSLATIONAL_ELONGATION	GO:0006414	125	Down	2.437023517378082e-12	1.308507555723646e-9	2	MRPS10,MRPL43,MRPS35,MRPS24,MRPS34,MRPL22,MRPL28,MRPS33,MRPS18A,GTPBP1,ALKBH1,MRPS31,EEF2K,EEF1D,MRPL4,MRPL32,CPEB3,MRPL27,DPH1,SEPSECS,MRPL51,MRPL18,HBS1L,MRPL2,MRPS30,MRPS27,ABTB1,MRPL3,EEF1B2,MRPL19,MRPL37,MRPS15,DPH5,MRPS14,MRPS2,TSFM,MRPS7,MRPS26,MRPS12,MRPL34,MRPS25,PTCD3,MRPL35,EEFSEC,EIF5A,ERAL1,DAP3,DPH2,MRPS36,DPH6,MRPL44,MRPS9,MRPL47,MRPL50,CPEB2,MRPL15,RPLP1,SECISBP2L,EIF4A3,MRPL24,MR…	ALKBH1,MRPL49,EIF5AL1	MRPS35,MRPL28,MRPS33,EEF1D,MRPL3,MRPS15,MRPS12,MRPL35,MRPS36,MRPL47,MRPL50,MRPL24,MRPS28,MRPL1,MRPL13,CHCHD1,MRPL48,MRPL54,MRPL20,MRPL33,MRPS6
GO_ELECTRON_TRANSPORT_CHAIN	GO:0022900	156	Down	5.590118055177087e-12	2.8013944947177443e-9	2	NDUFAB1,SLC25A13,CIAPIN1,COX10,CYB561,UQCRC1,COX15,BID,NDUFS1,GLRX2,HSD17B6,AIFM2,CYBA,AKR7A2,NDUFB4,ME1,MAOB,P4HA2,SDHA,ME2,AKR1B1,COQ9,NDUFB2,DLD,PHGDH,NDUFB7,IDH3B,TAZ,GSR,DHDH,ETFB,GLRX3,NDUFC1,PPARGC1A,NDUFS8,ALDH2,COX6A1,ALDH5A1,COX7A2,GPD2,NDUFS7,SLC25A12,COX7A2L,PARK7,NCF2,SDHB,AKR1A1,NDUFB3,NDUFA8,DNAJC15,NQO2,NDUFA1,COX6B1,COX7C,UQCR11,POR,STEAP4,NDUFA5,NDUFA10,COX4I2,COX4I1,COX7B,IDO1,…	SLC25A13,COX10,GSR,GPD2,LOXL2,MECP2	NDUFAB1,AKR7A2,MAOB,NDUFB2,GLRX3,NDUFC1,COX7A2,NDUFA5,COX7B,COX5B,NDUFB5,ETFA,SDHC,NDUFS6,NDUFB11,UQCRB,COX7A1,NDUFS4,NDUFB6,COA6,CYCS,NDUFV2,UQCR10,NDUFA12,NDUFA6
GO_CELLULAR_RESPIRATION	GO:0045333	162	Down	9.21705928565787e-12	4.330289665643138e-9	2	NDUFAB1,SLC25A13,COX10,UQCRC1,MDH1,COX15,BID,NDUFS1,AIFM2,CS,NDUFB4,MTFR1,IDH3G,SDHA,ME2,NOA1,COQ9,NDUFB2,DLD,FH,NDUFB7,ACO2,HIF1A,NFATC4,IDH3B,SLC25A14,TAZ,ETFB,OGDH,NDUFC1,PPARGC1A,NDUFS8,TRPV4,IFNG,COX6A1,ALDH5A1,NNT,GPD2,NDUFS7,COQ10B,SLC25A12,COX7A2L,PARK7,SDHB,MTFR1L,NDUFB3,NDUFA8,NR4A3,DLST,IDE,DNAJC15,CAT,PIK3CA,ACO1,CISD1,NDUFA1,SLC25A23,PANK2,COX6B1,TRAP1,COX7C,UQCR11,NDUFA5,CBFA2T3,NDU…	SLC25A13,COX10,GPD2,MECP2	NDUFAB1,MDH1,NDUFB2,NDUFC1,CISD1,TRAP1,NDUFA5,COX7B,COX5B,SUCLA2,NDUFB5,IDH1,ETFA,SDHC,NDUFS6,NDUFB11,UQCRB,SUCLG1,NDUFS4,NDUFB6,COA6,PDHB,CYCS,BNIP3,NDUFV2,UQCR10,NDUFA12,NDUFA6
GO_NUCLEAR_TRANSCRIBED_MRNA_CATABOLIC_PROCESS_NONSENSE_MEDIATED_DECAY	GO:0000184	120	Down	2.3171080398956046e-11	1.0245706550526624e-8	2	UPF1,RPS20,RPL18,SMG6,PABPC1,RPL31,RPS5,RPL6,RPLP0,RPL3,GSPT1,EIF3E,RPS16,RPS19,PPP2R1A,RPL18A,SMG9,RPL28,RPL19,CASC3,RPL34,RPS13,MAGOHB,RPS12,PPP2CA,RPL24,NCBP2,EIF4G1,RPS15,RPL22,SMG7,RPS25,ETF1,RPL21,RPL5,RPS10,UPF3B,RPL23,RPS4Y1,RPL36,HELZ2,RPL27,CTIF,RPS15A,DHX34,NCBP1,RPL35,RPS6,RPLP1,RPS24,PARN,RPS2,EIF4A3,RPS11,RPL13A,RPL11,RPS8,RPS27A,RPL32,RPS3A,RPL37,PNLDC1,RPL10,RPL7,RPL7A,RPS3,DCP1B,…	GSPT1,SMG9,HELZ2,UPF2	EIF3E,RPL34,MAGOHB,RPL24,RPS15,RPL21,RPL11,RPS27A,RPS3A,RPL10,RPL7,RPS14,RPL14,RPS4X
GO_MITOCHONDRIAL_GENE_EXPRESSION	GO:0140053	157	Down	1.6031580368208384e-10	6.694966090434579e-8	2	ELAC2,LARS2,TRIT1,MRPS10,MRPL43,GATB,MRPS35,MRPS24,IARS2,HSD17B10,TRNT1,MRPS34,MRPL22,NOA1,MTIF2,MRPL28,MRPS33,MRPS18A,POLRMT,ALKBH1,UQCC1,MTG2,CDK5RAP1,MRPS31,EARS2,SARS2,MRPL4,MRPL32,TFAM,C1QBP,MRPL27,MRPL51,MTRF1L,MRPL18,MRPL2,MRPS30,MRPS27,MRPL3,MRPL19,MRPL37,WARS2,MRPS15,NSUN4,DARS2,FASTKD2,FOXO3,MRPS14,MTRF1,MTERF2,MTIF3,MTERF4,MRPS2,TSFM,FASTKD3,AARS2,MRPS7,MRPS26,TRMT5,MTERF1,MRPS12,MRPL3…	ALKBH1,AARS2,MRPL49,PPARGC1B,RPUSD4,SLC25A33	GATB,MRPS35,MRPL28,MRPS33,MRPL3,MRPS15,DARS2,MTIF3,MTERF1,MRPS12,MRPL35,MRPS36,MRPL47,MRPL50,UQCC2,MRPL24,MRPS28,MRPL1,MRPL13,CHCHD1,MRPL48,MRPL54,COA3,MRPL20,MRPL33,MRPS6
GO_PROTEIN_TARGETING_TO_MEMBRANE	GO:0006612	179	Down	1.8787065511470624e-10	7.432756392090773e-8	1	SEC62,RPS20,FYN,ZDHHC6,SEC63,PEX3,HSPA5,SEC61A1,RPL18,TRAM2,SEC61A2,TRAM1,RPL31,RPS5,RPL6,RPLP0,MICALL1,RPL3,MIEF1,SRP54,CHMP4B,ZDHHC15,CEMIP,ZDHHC2,SGTA,RPS16,AKT2,RPS19,RPL18A,SEC61B,RPL28,RPL19,RPL34,RPS13,C2CD5,RPS12,ARL6,RPL24,SSR3,RPS15,ICMT,RPL22,RPS25,ITGB1BP1,PEX16,RPL21,RPL5,VAMP7,RPS10,SSR1,RPL23,RAB3IP,RPS4Y1,RPL36,RPL27,EXOC4,INPP5K,RPS15A,ZDHHC4,RTP4,RPL35,RPS6,SDCBP,RPLP1,RPS24,PEX…	STOM,ZFAND2B,ZDHHC3,MTCL1,ZDHHC18	RPL34,RPL24,SSR3,RPS15,RPL21,SSR1,SRP14,RPL11,RPS27A,RPS3A,RPL10,RPL7,RPS14,ITGAM,RPL14,RPS4X,ZDHHC11B
GO_AEROBIC_RESPIRATION	GO:0009060	75	Down	7.73852591285474e-10	2.908524964346454e-7	2	COX10,UQCRC1,MDH1,COX15,CS,MTFR1,IDH3G,SDHA,ME2,DLD,FH,ACO2,HIF1A,IDH3B,SLC25A14,OGDH,NDUFS8,TRPV4,COX6A1,NNT,NDUFS7,COX7A2L,SDHB,MTFR1L,DLST,IDE,CAT,ACO1,PANK2,COX6B1,COX7C,CBFA2T3,COX4I2,COX4I1,COX7B,PDHA1,BLOC1S1,COX5B,SUCLA2,IREB2,MDH1B,IDH1,UQCRC2,SIRT3,SDHC,MTFR2,MDH2,SURF1,DLAT,ME3,OXA1L,UQCRB,SUCLG1,UCN,COX6C,FXN,VCP,IDH3A,SDHAF2,PDHB,CYCS,SUCLG2,UQCRH,BNIP3,COX8A,COX5A,FAHD1,DHTKD1,IDH2,…	COX10	MDH1,COX7B,COX5B,SUCLA2,IDH1,SDHC,UQCRB,SUCLG1,PDHB,CYCS,BNIP3,UQCR10
GO_NUCLEAR_TRANSCRIBED_MRNA_CATABOLIC_PROCESS	GO:0000956	197	Down	6.904212693308986e-9	2.4713793721716024e-6	2	UPF1,RPS20,CSDE1,SAMD4A,EDC4,MRTO4,THRAP3,RPL18,SMG6,PABPC1,RPL31,EXOSC7,MLH1,EXOSC5,TNRC6C,CNOT4,DIS3,RPS5,CNOT3,RPL6,RPLP0,TNRC6A,AGO1,RPL3,TNRC6B,GSPT1,EIF3E,RPS16,RPS19,PPP2R1A,RPL18A,SMG9,LSM5,EXOSC3,CPEB3,MTPAP,RPL28,RPL19,CASC3,DDX5,RPL34,DCPS,DDX6,RPS13,MAGOHB,CNOT2,RPS12,HBS1L,CNOT6,PPP2CA,XRN1,RPL24,NCBP2,EIF4G1,RPS15,RPL22,SMG7,RPS25,EXOSC8,ETF1,RPL21,RPL5,EXOSC9,AGO2,RPS10,CNOT1,UPF3B…	GSPT1,SMG9,HELZ2,UPF2,CNOT11,PATL1,NANOS3	EIF3E,LSM5,RPL34,MAGOHB,RPL24,RPS15,RPL21,EXOSC9,LSM7,SSB,WDR61,TOB1,RPL11,RPS27A,RPS3A,RPL10,RPL7,RPS14,LSM3,LSM1,RPL14,RPS4X
GO_GLUTATHIONE_DERIVATIVE_METABOLIC_PROCESS	GO:1901685	20	Down	1.3207309411811343e-8	4.5126974931175395e-6	2	MGST1,GSTO2,GSTP1,MGST2,GSTZ1,AKR1A1,GSTT2B,GSTM1,GSTM5,GSTM3,ESD,MGST3,GSTO1,HPGDS,GSTM4,GSTA4,GSTK1,GSTM2,GSTA1,GSTA2		MGST2,GSTM1,GSTM5,ESD,MGST3,HPGDS,GSTA4
GO_RIBOSOMAL_LARGE_SUBUNIT_BIOGENESIS	GO:0042273	64	Down	1.4287366825806467e-8	4.669484192590749e-6	3	LAS1L,RPL26L1,NOP16,MRTO4,NLE1,DDX18,RPL6,RPLP0,PES1,SNU13,RPL3,GTPBP4,FTSJ3,NOP2,PAK1IP1,MDN1,BRIX1,RPL24,ZNHIT6,EBNA1BP2,FASTKD2,GTF3A,RPL5,PPAN,DHX30,NIP7,WDR74,RPL35,RSL24D1,WDR12,URB1,RPL11,NVL,NHP2,RPL7L1,RPL10,RPL7,SURF6,RPL7A,HEATR3,MALSU1,RPL26,NOL9,RPL10L,MRPL1,RSL1D1,RPL38,ZNF622,MRPL11,RRS1,NPM1,DDX28,RPL35A,RPL14,NOC2L,RPF2,RPL12,RPL23A,SDAD1,RPL10A,EIF6,MRPL20,BOP1,ZNHIT3	RPL10L	RPL26L1,SNU13,RPL24,RPL11,NHP2,RPL10,RPL7,MRPL1,RPL14,EIF6,MRPL20
GO_REGULATION_OF_CELLULAR_AMINE_METABOLIC_PROCESS	GO:0033238	68	Down	2.7644234511062723e-8	8.65840461748577e-6	2	PSMB1,PSMC4,PSMA4,ATP2B4,PSME4,VPS35,MAOB,DRD4,PSMC5,SIRT4,PSME1,COMT,PSMD5,PSMD8,PSMC6,PSMA3,PSMC1,PSMB5,PSMA6,PSME2,PSMA7,PSMD10,PSMD7,OAZ1,PSMA2,PSMD3,PSMD11,PSMD9,PSMD14,ODC1,PARK7,PDE1B,PSMF1,PSMB2,PNKD,PSMA1,PSME3,PSMB7,PSMB6,PSMA5,OAZ3,SNCA,PAOX,SLC7A11,NR4A2,PSMA8,AZIN1,SLC7A7,PSMD4,PSMB4,ITGB2,PSMC2,PSMD6,HPRT1,PSMC3,ATCAY,ITGAM,PSMD1,PSMD2,OAZ2,NQO1,ABAT,PSMD13,PSMD12,PSMB8,PSMB10,PSMB9…		ATP2B4,VPS35,MAOB,PSMA3,PSMB2,PSMC2,HPRT1,ITGAM,PSMB3
GO_ENERGY_DERIVATION_BY_OXIDATION_OF_ORGANIC_COMPOUNDS	GO:0015980	234	Down	3.998275441846066e-8	1.2022014598542752e-5	2	NDUFAB1,SLC25A13,COX10,UQCRC1,MDH1,COX15,BID,IGF1,NDUFS1,RB1CC1,AIFM2,PHKA2,PPP1R3F,CS,NDUFB4,MTFR1,PHKA1,IDH3G,PYGM,ADGRF5,ACADVL,SDHA,TIGAR,PGM1,ME2,GSK3B,NOA1,MT3,GNAS,COQ9,NDUFB2,DLD,FH,SORBS1,NDUFB7,ACO2,PYGL,HIF1A,NFATC4,PYGB,IDH3B,SLC25A14,TAZ,PHKB,GYS1,AKT2,ETFB,GSK3A,OGDH,PRKAG2,NDUFC1,PPARGC1A,NDUFS8,TRPV4,IFNG,COX6A1,ALDH5A1,NNT,PCDH12,GBE1,POMC,GPD2,NDUFS7,COQ10B,PRKAG3,PASK,SLC25A12,…	SLC25A13,COX10,IGF1,PPP1R3F,GSK3B,GPD2,MECP2,STK40	NDUFAB1,MDH1,NDUFB2,PYGB,NDUFC1,CISD1,TRAP1,NDUFA5,COX7B,PER2,COX5B,SUCLA2,NDUFB5,MYC,IDH1,ETFA,SDHC,NDUFS6,NDUFB11,UQCRB,SUCLG1,NDUFS4,NDUFB6,COA6,PDHB,CYCS,BNIP3,NDUFV2,UQCR10,NDUFA12,NDUFA6
GO_VIRAL_GENE_EXPRESSION	GO:0019080	190	Down	4.211273207893041e-8	1.2175438732204612e-5	4	POLR2J,RPS20,PTBP1,NUP160,POLR2B,TPR,RSF1,NDC1,CTDP1,RPL18,TAF11,NUP133,NUCKS1,RPL31,NUP37,MID2,CCNT2,RPS5,REST,SEH1L,RPL6,RPLP0,TFAP4,NUP50,AAAS,NUP188,POLR2E,SMARCB1,EIF3L,POLR2F,RPL3,EIF3D,EP300,SNW1,RAE1,NELFCD,NUP93,POLR2C,MON1B,RPS16,POLR2I,RPS19,RPL18A,USF2,HPN,EIF3B,TRIM14,EIF3A,RPL28,RPL19,NUP88,RPL34,RPS13,NUP98,NUP107,RPS12,NUP155,RPL24,SPCS1,RPS15,RPL22,HDAC1,TRIM62,RPS25,TRIM32,NUP43…	CTDP1,REST,EP300,MDFIC,SUPT5H,POM121,NUP62	RPL34,RPL24,RPS15,HDAC1,RPL21,SPCS3,SSB,RPL11,RPS27A,RPS3A,RPL10,RPL7,RPS14,POLR2L,RPL14,RPS4X,MCTS1
GO_PROTEIN_TARGETING	GO:0006605	396	Down	6.510923968974357e-8	1.8126894620288978e-5	1	M6PR,CROT,LAMP2,AGK,SEC62,RPS20,FYN,BID,AGPS,ZDHHC6,TOMM34,SEC63,MIPEP,PEX3,ZFYVE16,HSPA5,VPS13D,HOMER3,USP36,SEC61A1,ACAA1,RPL18,AP3D1,TRAM2,SEC61A2,TRAM1,NEDD4,RAB27A,CSNK2A2,RPL31,SREBF1,UBE2D1,LMAN1,TIMM21,RAB7A,HSP90AA1,AP4E1,RPS5,ZFAND6,HUWE1,ACOX3,RPL6,RPLP0,SIRT4,RNF31,CRAT,SH3GLB1,TIMM13,HPS4,MICALL1,TOMM22,FBXO7,TSPO,RPL3,SYNGR1,MIEF1,SAMM50,PMM1,AP4S1,VTI1B,TIMM9,SRP54,HAO1,CHMP4B,ACOT…	SREBF1,TIMM44,STOM,ZFAND2B,ZDHHC3,MTCL1,TIMM23B,ZDHHC18	TIMM13,TOMM22,SAMM50,PMPCB,PHYH,RPL34,RPL24,SSR3,RPS15,CLU,RPL21,SSR1,SPCS3,AKAP12,YWHAQ,IDH1,SRP14,RPL11,RPS27A,RPS3A,RPL10,RPL7,TIMM8B,RPS14,ITGAM,TOMM5,UBE2L3,RPL14,RPS4X,ECI2,DNAJC19,ZDHHC11B
GO_PEPTIDE_METABOLIC_PROCESS	GO:0006518	704	Down	7.814858554990448e-8	2.0980104199236857e-5	2	GCLC,UPF1,DHX33,GGCT,MGST1,RPS20,LARS2,IGF1,SAMD4A,GLRX2,GCLM,VIM,MIPEP,IFNGR1,RPL26L1,CTNS,TPR,MRPS10,EIF2AK2,PUM2,MRPL43,GATB,YBX3,MRPS35,MRPS24,EIF4B,RPL18,HAGH,ABCA7,ZC3H15,ELAVL1,DHX29,RHOA,IARS2,ROCK1,FTSJ1,SRBD1,BCL3,PABPC1,EIF2B3,TCOF1,NCK2,RPL31,TRHDE,IGF2BP2,PICALM,MRPS34,EIF4G3,TNRC6C,MKNK1,DDX1,PSEN1,JMJD4,MRPL22,GEMIN5,NFE2L1,RPS5,NOA1,GSTP1,EIF3I,MTIF2,MGST2,EIF2AK1,MRPL28,ERO1B,PPP…	IGF1,BCL3,ALKBH1,GSPT1,GSR,HNRNPL,AARS2,CHAC1,PUM1,IGF2BP3,TNIP1,MRPL49,LARP1,CNOT11,ABCG1,RPL10L,RPUSD4,MEX3D,NANOS3,DAPK1,DHFR,TAPBP,EIF5AL1,LSM14A	RPL26L1,GATB,MRPS35,ZC3H15,DHX29,RHOA,MGST2,MRPL28,MRPS33,CPQ,EIF3E,EEF1D,RPL34,LTA4H,RPL24,MRPL3,RPS15,IGFBP5,MRPS15,DARS2,PAIP2,CLU,RPL21,MTIF3,GLO1,TRAP1,MRPS12,SPCS3,MRPL35,PER2,MRPS36,GSTM1,GSTM5,SYNCRIP,MRPL47,MRPL50,UQCC2,IDH1,TOB1,SOD1,RPL11,MRPL24,CHAC2,RPS27A,EIF2A,RPS3A,RPL10,MRPS28,RPL7,EIF3M,CDC123,HPGDS,APEH,RPS14,SEC11C,MRPL1,GSTA4,ENC1,MRPL13,CHCHD1,EIF1AX,MRPL48,PPA1,MRPL54,COA3,…
GO_REGULATION_OF_CELLULAR_AMINO_ACID_METABOLIC_PROCESS	GO:0006521	56	Down	1.0869747584978992e-7	2.7221061567244025e-5	2	PSMB1,PSMC4,PSMA4,ATP2B4,PSME4,PSMC5,SIRT4,PSME1,COMT,PSMD5,PSMD8,PSMC6,PSMA3,PSMC1,PSMB5,PSMA6,PSME2,PSMA7,PSMD10,PSMD7,OAZ1,PSMA2,PSMD3,PSMD11,PSMD9,PSMD14,ODC1,PARK7,PSMF1,PSMB2,PSMA1,PSME3,PSMB7,PSMB6,PSMA5,OAZ3,SLC7A11,PSMA8,AZIN1,SLC7A7,PSMD4,PSMB4,PSMC2,PSMD6,PSMC3,ATCAY,PSMD1,PSMD2,OAZ2,NQO1,PSMD13,PSMD12,PSMB8,PSMB10,PSMB9,PSMB3		ATP2B4,PSMA3,PSMB2,PSMC2,PSMB3
GO_RIBOSOME_ASSEMBLY	GO:0042255	54	Down	1.1175025295887193e-7	2.7221061567244025e-5	3	MRTO4,NLE1,MRPL22,RPS5,RPL6,RPLP0,RPL3,RPS19,C1QBP,NOP2,MDN1,BRIX1,RPL24,RPS15,NSUN4,FASTKD2,MTERF4,MRPS2,RPL5,RPS10,MRPS7,SBDS,PPAN,DHX30,ERAL1,NIP7,RSL24D1,RPL11,EIF2A,ABT1,RPL10,MTERF3,RPS14,RPL10L,RPSA,RPL38,MRPL11,RPS27,RRS1,NPM1,MRPS11,DDX28,RPS27L,RRP7A,RPF2,RPL12,RPL23A,DDX3X,RPS28,PWP2,EIF6,MRPL20,MPV17L2,BOP1	RPL10L	RPL24,RPS15,RPL11,EIF2A,RPL10,RPS14,RPS27L,EIF6,MRPL20
GO_PEPTIDE_BIOSYNTHETIC_PROCESS	GO:0043043	588	Down	1.1225926680651388e-7	2.7221061567244025e-5	2	GCLC,UPF1,DHX33,GGCT,RPS20,LARS2,SAMD4A,GCLM,VIM,RPL26L1,TPR,MRPS10,EIF2AK2,PUM2,MRPL43,GATB,YBX3,MRPS35,MRPS24,EIF4B,RPL18,HAGH,ZC3H15,ELAVL1,DHX29,RHOA,IARS2,ROCK1,FTSJ1,SRBD1,BCL3,PABPC1,EIF2B3,TCOF1,NCK2,RPL31,IGF2BP2,MRPS34,EIF4G3,TNRC6C,MKNK1,DDX1,JMJD4,MRPL22,GEMIN5,RPS5,NOA1,EIF3I,MTIF2,MGST2,EIF2AK1,MRPL28,PPP1R15A,OGFOD1,CNOT3,KHSRP,RPL6,MAPKAPK5,GCN1,RPLP0,MRPS33,PABPC4,TNRC6A,PUS7,AGO…	BCL3,ALKBH1,GSPT1,HNRNPL,AARS2,CHAC1,PUM1,IGF2BP3,TNIP1,MRPL49,LARP1,CNOT11,RPL10L,RPUSD4,MEX3D,NANOS3,DAPK1,DHFR,EIF5AL1,LSM14A	RPL26L1,GATB,MRPS35,ZC3H15,DHX29,RHOA,MGST2,MRPL28,MRPS33,EIF3E,EEF1D,RPL34,RPL24,MRPL3,RPS15,IGFBP5,MRPS15,DARS2,PAIP2,RPL21,MTIF3,TRAP1,MRPS12,MRPL35,PER2,MRPS36,SYNCRIP,MRPL47,MRPL50,UQCC2,TOB1,RPL11,MRPL24,CHAC2,RPS27A,EIF2A,RPS3A,RPL10,MRPS28,RPL7,EIF3M,CDC123,APEH,RPS14,MRPL1,ENC1,MRPL13,CHCHD1,EIF1AX,MRPL48,PPA1,MRPL54,COA3,RPS27L,RPL14,RPS4X,YTHDF2,MCTS1,EIF6,MRPL20,MRPL33,MRPS6
GO_RIBOSOME_BIOGENESIS	GO:0042254	269	Down	2.8990117746011036e-7	6.809959846773906e-5	3	LAS1L,RPUSD1,TSR3,UTP18,TFB1M,RPL26L1,NOP16,MRTO4,NOP58,USP36,RIOK2,WDR3,WDR18,THUMPD1,RRP15,NLE1,EXOSC7,EXOSC5,MRPL22,XPO1,DIS3,RPS5,WBP11,RRN3,DIMT1,NOP14,DDX18,XRN2,RPL6,ESF1,RPLP0,PES1,SNU13,DDX17,RPL3,MTG2,NOP56,RBFA,RIOK3,SUV39H1,ERI1,PIH1D1,ERCC2,POP4,RPS16,FBL,RPS19,DDX49,GTPBP10,EXOSC3,NPM3,GTPBP4,NUP88,C1QBP,FTSJ3,UTP6,GAR1,FRG1,KRR1,NOP2,PAK1IP1,MDN1,BYSL,DROSHA,BRIX1,RPL24,RRP9,RPS15,…	KRI1,RPL10L,RPP25,DDX47,AATF	RPL26L1,RIOK2,WDR18,DIMT1,XRN2,SNU13,RPL24,RPS15,EXOSC9,RAN,MPHOSPH6,RPL11,EIF2A,LYAR,NHP2,RPL10,RPL7,RPS14,MRPL1,RPS27L,RPL14,EIF6,MRPL20,GTF2H5
GO_CELLULAR_AMIDE_METABOLIC_PROCESS	GO:0043603	923	Down	4.862343947766489e-7	1.107583013798809e-4	2	GCLC,PDK4,UPF1,DHX33,ACSM3,PDK2,AGK,GGCT,AASS,MGST1,RPS20,LARS2,ELOVL5,IGF1,SAMD4A,CPS1,GLRX2,GCLM,VIM,MIPEP,IFNGR1,NSMAF,OTC,RPL26L1,CTNS,TPR,MRPS10,HEXB,GALC,EIF2AK2,PUM2,MRPL43,GATB,YBX3,MPC1,MRPS35,DGAT2,MRPS24,EIF4B,SPHK2,RPL18,HAGH,ABCA7,FAR2,ZC3H15,MTHFD2,ELAVL1,ELOVL1,TNFRSF1A,DHX29,RHOA,IARS2,ROCK1,PDK3,ACSL4,FTSJ1,SRBD1,BCL3,GBA2,ASNS,PABPC1,EIF2B3,TCOF1,NCK2,RPL31,TRHDE,IGF2BP2,PICALM,…	IGF1,OTC,BCL3,P2RX7,ALKBH1,GSPT1,GSR,HNRNPL,VNN1,AARS2,CHAC1,PUM1,IGF2BP3,TNIP1,UGCG,MRPL49,LARP1,CNOT11,B4GALT5,B4GALT3,ABCG1,NEU3,PRKCD,ELOVL7,RPL10L,RPUSD4,CERS6,PDP2,MEX3D,CLN8,ACOT1,NANOS3,DAPK1,DHFR,TAPBP,EIF5AL1,LSM14A	RPL26L1,GATB,MRPS35,ZC3H15,ELOVL1,DHX29,RHOA,ACAT1,SLC46A1,MGST2,MRPL28,MRPS33,CPQ,EIF3E,EEF1D,RPL34,LTA4H,NIT2,RPL24,MRPL3,RPS15,IGFBP5,MRPS15,DARS2,PDZD11,PAIP2,CLU,RPL21,MTIF3,ORMDL2,GLO1,TRAP1,PPCS,MRPS12,SPCS3,ASS1,MRPL35,PER2,MRPS36,GSTM1,GSTM5,SYNCRIP,ALDH1L2,SUCLA2,MRPL47,MRPL50,UQCC2,IDH1,TOB1,SOD1,RPL11,MPC2,MRPL24,CHAC2,RPS27A,EIF2A,RPS3A,RPL10,MRPS28,RPL7,EIF3M,AASDHPPT,OXSM,CDC123,DB…
GO_PROTEASOMAL_UBIQUITIN_INDEPENDENT_PROTEIN_CATABOLIC_PROCESS	GO:0010499	21	Down	6.172935143423481e-7	1.3647633374445385e-4	2	PSMB1,PSMA4,PSME4,PSMA3,PSMB5,PSMA6,PSMA7,PSMA2,NFE2L2,PSMB2,PSMA1,PSMB7,PSMB6,PSMA5,PSMA8,PSMB4,ENC1,PSMB8,PSMB10,PSMB9,PSMB3		PSMA3,PSMB2,ENC1,PSMB3
GO_AMIDE_BIOSYNTHETIC_PROCESS	GO:0043604	706	Down	9.407444759149659e-7	2.020450350129371e-4	2	GCLC,PDK4,UPF1,DHX33,PDK2,AGK,GGCT,RPS20,LARS2,ELOVL5,SAMD4A,CPS1,GCLM,VIM,NSMAF,OTC,RPL26L1,TPR,MRPS10,EIF2AK2,PUM2,MRPL43,GATB,YBX3,MPC1,MRPS35,MRPS24,EIF4B,SPHK2,RPL18,HAGH,ZC3H15,ELAVL1,ELOVL1,TNFRSF1A,DHX29,RHOA,IARS2,ROCK1,PDK3,ACSL4,FTSJ1,SRBD1,BCL3,ASNS,PABPC1,EIF2B3,TCOF1,NCK2,RPL31,IGF2BP2,MRPS34,EIF4G3,ACAT1,ACACB,TNRC6C,MKNK1,DDX1,ARG2,JMJD4,MRPL22,GEMIN5,RPS5,NOA1,EIF3I,MTIF2,MGST2,E…	OTC,BCL3,P2RX7,ALKBH1,GSPT1,HNRNPL,AARS2,CHAC1,PUM1,IGF2BP3,TNIP1,UGCG,MRPL49,LARP1,CNOT11,B4GALT5,B4GALT3,PRKCD,ELOVL7,RPL10L,RPUSD4,CERS6,PDP2,MEX3D,CLN8,NANOS3,DAPK1,DHFR,EIF5AL1,LSM14A	RPL26L1,GATB,MRPS35,ZC3H15,ELOVL1,DHX29,RHOA,ACAT1,MGST2,MRPL28,MRPS33,EIF3E,EEF1D,RPL34,RPL24,MRPL3,RPS15,IGFBP5,MRPS15,DARS2,PAIP2,RPL21,MTIF3,ORMDL2,TRAP1,PPCS,MRPS12,ASS1,MRPL35,PER2,MRPS36,SYNCRIP,MRPL47,MRPL50,UQCC2,TOB1,RPL11,MPC2,MRPL24,CHAC2,RPS27A,EIF2A,RPS3A,RPL10,MRPS28,RPL7,EIF3M,CDC123,PM20D1,APEH,RPS14,SPTSSA,PDHB,MRPL1,ENC1,MRPL13,CHCHD1,EIF1AX,MRPL48,PPA1,MRPL54,COA3,RPS27L,RPL14…
GO_ANTIGEN_PROCESSING_AND_PRESENTATION_OF_PEPTIDE_ANTIGEN	GO:0048002	178	Down	9.717849982296854e-7	2.0291410643590404e-4	5	AP2B1,PSMB1,HFE,PSMC4,SLC11A1,CD74,PSMA4,AP2S1,VAMP3,CYBA,KIF26A,KIF2A,PSME4,FCGR2B,AP1M1,RAB7A,KIFAP3,DYNC1I2,CAPZB,KIF22,DNM2,ITGB5,KIF3C,PSMC5,DYNLL1,LAG3,CD209,KIF4A,PSME1,SNAP23,PSMD5,TREM2,PSMD8,AP1B1,NCF4,PSMC6,PSMA3,LGMN,PSMC1,PSMB5,PSMA6,PSME2,SEC23A,PSMA7,KIF3B,PSMD10,PSMD7,PYCARD,IKBKB,DCTN6,FCGRT,CLEC4M,AP1S1,PSMA2,PSMD3,PSMD11,PSMD9,CLEC4A,LNPEP,SEC24A,ACTR1B,PSMD14,CAPZA1,NCF2,CTSD,…	KIF26A,HLA-E,HLA-F,TAPBP	KIFAP3,KIF22,DYNLL1,PSMA3,LGMN,CLEC4A,PSMB2,ACTR10,SAR1B,PSMC2,AP1S2,HLA-DQB2,HLA-DQA2,PSMB3
GO_AEROBIC_ELECTRON_TRANSPORT_CHAIN	GO:0019646	15	Down	1.174148301119122e-6	2.3558809660589446e-4	2	COX10,COX15,COX6A1,COX7A2L,COX6B1,COX7C,COX4I2,COX4I1,COX7B,COX5B,COX6C,CYCS,COX8A,COX5A,NDUFA4	COX10	COX7B,COX5B,CYCS
GO_ATP_METABOLIC_PROCESS	GO:0046034	238	Down	1.190946876549686e-6	2.3558809660589446e-4	2	BAD,AK2,NDUFAB1,SLC25A13,SLC4A1,COX10,NADK,MLXIPL,UQCRC1,COX15,BID,IGF1,NDUFS1,NUP160,CTNS,TPR,NDC1,SPHK2,NDUFB4,PFKP,PKM,RHOA,HDAC4,NUP133,SDHA,ENO1,NUP37,VPS9D1,SIRT6,TIGAR,PGM1,PSEN1,SEH1L,DNM1L,COQ9,P2RX7,NDUFB2,DLD,NUP50,AAAS,MSH2,NUP188,TREM2,NDUFB7,TSPO,HIF1A,RAE1,ABCD1,TAZ,PGK1,HTR2A,NUP93,GPI,TGFB1,OGDH,PRKAG2,AK1,PPIF,GALK1,ENO3,NUP88,MYH3,ALDOC,NDUFC1,PPARGC1A,HSPA8,NUP98,NDUFS8,IFNG,N…	SLC25A13,COX10,NADK,IGF1,P2RX7,PPIF,AK4,MECP2,SLC25A33,ZBTB7A,POM121,NUP62	NDUFAB1,RHOA,NDUFB2,PGK1,NDUFC1,TPI1,COX7A2,NDUFA5,COX7B,LDHA,COX5B,NDUFB5,UQCC2,SDHC,NDUFS6,NDUFB11,UQCRB,COX7A1,NDUFS4,NDUFB6,NUDT5,COA6,CYCS,NDUFV2,UQCR10,NDUFA12,NDUFA6,TMSB4X,EIF6
GO_CYTOPLASMIC_TRANSLATION	GO:0002181	92	Down	1.2846448435081921e-6	2.47607058683361e-4	2	RPL26L1,YBX3,RPL18,ZC3H15,FTSJ1,RPL31,EIF3I,RPL6,RPLP0,EIF3L,EIF3D,EIF5,FMR1,GSPT1,EIF3J,EIF3E,RPL18A,EIF3B,EIF3A,CPEB3,RPL19,DRG2,DPH1,RWDD1,RBM24,CPEB4,RPL24,EIF4G1,RPL22,DPH5,ETF1,EIF2S2,RPL36,EIF2S3,EIF3G,UNK,DPH2,DPH6,DHX9,CPEB2,RPLP1,DENR,RPL13A,RPL11,EIF2D,RPL32,EIF3H,DPH7,EIF3M,DPH3,RPL30,EIF4A2,NCK1,RPL8,ZNF385A,EIF4A1,RPL26,RPL29,RPL22L1,RPL9,METTL3,EEF2,RPSA,CNBP,DNAJC24,RPS21,RPL38,RB…	GSPT1	RPL26L1,ZC3H15,EIF3E,RPL24,RPL11,EIF3M,YTHDF2,MCTS1
GO_ANTIGEN_PROCESSING_AND_PRESENTATION_OF_EXOGENOUS_PEPTIDE_ANTIGEN_VIA_MHC_CLASS_I	GO:0042590	73	Down	1.3308888333117523e-6	2.4802675169237787e-4	5	PSMB1,PSMC4,PSMA4,VAMP3,CYBA,PSME4,ITGB5,PSMC5,PSME1,SNAP23,PSMD5,PSMD8,NCF4,PSMC6,PSMA3,PSMC1,PSMB5,PSMA6,PSME2,PSMA7,PSMD10,PSMD7,IKBKB,PSMA2,PSMD3,PSMD11,PSMD9,CLEC4A,LNPEP,PSMD14,NCF2,VAMP8,PSMF1,PSMB2,PSMA1,PSME3,CD36,PSMB7,ITGAV,PSMB6,PSMA5,FCGR1A,PSMA8,NCF1,FCER1G,PSMD4,PSMB4,PSMC2,PSMD6,CYBB,PSMC3,B2M,PDIA3,TAP1,PSMD1,PSMD2,CALR,PSMD13,PSMD12,FCGR1B,PSMB8,TAP2,HLA-E,HLA-G,HLA-F,PSMB10,CHU…	HLA-E,HLA-F,TAPBP	PSMA3,CLEC4A,PSMB2,PSMC2,PSMB3
GO_CELLULAR_PROTEIN_COMPLEX_DISASSEMBLY	GO:0043624	197	Down	1.3528131993331771e-6	2.4802675169237787e-4	3	UPF1,SCIN,SPAST,CAPG,MRPS10,LIMA1,MRPL43,MRPS35,MRPS24,NAV3,KIF2A,WDR1,NSF,CLASP1,MRPS34,CAMSAP3,CAPZB,JMJD4,MRPL22,MRPL28,OGFOD1,ADD1,MRPS33,HDAC6,MRPS18A,SH3BP1,TRIOBP,SPEF1,MID1,MRPS31,GSPT1,MRPL4,NAPA,MTPN,MRPL32,PPP1R9B,MRPL27,HSPA8,TRPV4,MRPL51,MTRF1L,MRPL18,MRPL2,SEMA5A,MRPS30,MRPS27,MRPL3,APC2,SPTBN1,MRPL19,PLEK,MRPL37,CAPZA1,ARHGEF2,DNAJC6,MRPS15,STMN1,CAMSAP2,GLE1,VPS4B,MRPS14,MTRF1,ETF…	SCIN,GSPT1,MRPL49,EIF5AL1	MRPS35,MRPL28,MRPS33,MRPL3,MRPS15,DSTN,MRPS12,MRPL35,MRPS36,MRPL47,MRPL50,MRPL24,MRPS28,APEH,CFL2,MRPL1,MRPL13,CHCHD1,MRPL48,MRPL54,MRPL20,MRPL33,MRPS6
GO_TRICARBOXYLIC_ACID_CYCLE	GO:0006099	32	Down	1.5404135518396623e-6	2.756973492661605e-4	2	MDH1,CS,IDH3G,SDHA,ME2,DLD,FH,ACO2,IDH3B,OGDH,NNT,SDHB,DLST,ACO1,PDHA1,SUCLA2,IREB2,MDH1B,IDH1,SDHC,MDH2,DLAT,ME3,SUCLG1,IDH3A,SDHAF2,PDHB,SUCLG2,FAHD1,DHTKD1,IDH2,SDHD		MDH1,SUCLA2,IDH1,SDHC,SUCLG1,PDHB
GO_GENERATION_OF_PRECURSOR_METABOLITES_AND_ENERGY	GO:0006091	431	Down	1.8607597727217672e-6	3.2528677236161687e-4	2	NDUFAB1,SLC25A13,SLC4A1,CIAPIN1,CROT,COX10,CYB561,MLXIPL,UQCRC1,MDH1,COX15,BID,IGF1,NDUFS1,RB1CC1,GLRX2,DERA,HSD17B6,NUP160,AIFM2,PHKA2,TPR,H6PD,PPP1R3F,CYBA,AKR7A2,NDC1,CS,SPHK2,NDUFB4,CYB5R4,ME1,MTFR1,FECH,PFKP,PHKA1,PKM,RHOA,IDH3G,HDAC4,PYGM,ADGRF5,NUP133,MAOB,P4HA2,ACADVL,SDHA,ENO1,NUP37,ACAT1,SIRT6,TIGAR,RUNX1T1,PGM1,PSEN1,AACS,ME2,GSK3B,OXCT1,SLC27A5,NOA1,SEH1L,AKR1B1,MT3,GNAS,COQ9,P2RX7,ND…	SLC25A13,COX10,IGF1,PPP1R3F,GSK3B,P2RX7,ASIP,GSR,NRF1,PPIF,GPD2,LOXL2,BDH1,AK4,MECP2,SLC25A33,ZBTB7A,STK40,POM121,NUP62,RPEL1	NDUFAB1,MDH1,DERA,AKR7A2,RHOA,MAOB,ACAT1,NDUFB2,PYGB,PGK1,GLRX3,NDUFC1,TPI1,COX7A2,CISD1,TRAP1,NDUFA5,COX7B,PER2,LDHA,COX5B,SUCLA2,NDUFB5,MYC,UQCC2,IDH1,ETFA,SDHC,NDUFS6,NDUFB11,UQCRB,COX7A1,SUCLG1,NDUFS4,NDUFB6,COA6,PDHB,CYCS,BNIP3,NDUFV2,UQCR10,NDUFA12,NDUFA6,ADH1B,EIF6
GO_SULFUR_COMPOUND_CATABOLIC_PROCESS	GO:0044273	43	Down	2.1450058427170117e-6	3.6645474817508585e-4	2	IDS,DCN,VCAN,HEXB,ACAT1,ACOT7,GGT5,GGT1,TXN2,AHCY,ABCD1,MLYCD,OGN,BLMH,ARSB,HYAL1,CSPG5,PCYOX1,CTH,FMOD,MTRR,OMD,IDUA,MPST,TST,CHAC1,CDO1,GGT7,GNS,LUM,CSAD,NUDT7,GALNS,CHAC2,PCYOX1L,GGTLC1,CBS,GLB1,CSPG4,ADO,BGN,PRELP,HEXA	CHAC1,CBS	DCN,ACAT1,PCYOX1,CDO1,LUM,CHAC2,GLB1,CSPG4,BGN,PRELP
GO_GLUTATHIONE_METABOLIC_PROCESS	GO:0006749	46	Down	2.4098076015073153e-6	4.0254497201178867e-4	2	GCLC,GGCT,MGST1,GLRX2,GCLM,CTNS,HAGH,NFE2L1,GSTP1,MGST2,GGT5,GGT1,GSTZ1,GSS,GSR,ETHE1,ALDH5A1,NFE2L2,PARK7,GLO1,CHAC1,GGT7,MMACHC,CNDP2,GSTT2B,GSTM1,GSTM5,GSTM3,IDH1,SOD1,CHAC2,PTGES,GGTLC1,SLC7A11,G6PD,HPGDS,GPX4,GGT6,GSTM4,GSTA4,OPLAH,GSTK1,GSTM2,GPX1,GSTA1,GSTA2	GSR,CHAC1	MGST2,GLO1,GSTM1,GSTM5,IDH1,SOD1,CHAC2,HPGDS,GSTA4
GO_RNA_CATABOLIC_PROCESS	GO:0006401	371	Down	2.6605437051032133e-6	4.3476754415784467e-4	2	UPF1,PSMB1,RPS20,CSDE1,PSMC4,SLC11A1,SAMD4A,RNH1,VIM,RNASET2,TNFRSF1B,ZCCHC8,EDC4,PSMA4,MRTO4,THRAP3,PUM2,YBX3,RPL18,YBX1,ELAVL1,ROCK1,PSME4,SMG6,PABPC1,RPL31,IGF2BP2,EXOSC7,RBM7,MLH1,EXOSC5,TNRC6C,CNOT4,XPO1,TNPO1,DIS3,RPS5,PSMC5,CNOT3,KHSRP,XRN2,RPL6,RPLP0,FUS,PCBP4,PABPC4,TNRC6A,ALKBH5,PSME1,HNRNPC,AGO1,PSMD5,PSMD8,CIRBP,HNRNPM,GTPBP1,RPL3,TNRC6B,PSMC6,PSMA3,ZC3H14,PSMC1,PSMB5,APEX1,PSMA6,PSME…	GSPT1,SMG9,HELZ2,PUM1,IGF2BP3,UPF2,LARP1,CNOT11,DEDD2,PRKCD,PATL1,MEX3D,NANOS3	XRN2,PSMA3,EIF3E,LSM5,RPL34,MAGOHB,RPL24,RPS15,RPL21,EXOSC9,PSMB2,LSM7,SYNCRIP,SSB,WDR61,TOB1,RPL11,RPS27A,RPS3A,RPL10,RPL7,PSMC2,RPS14,RNASE6,LSM3,LSM1,RPL14,RPS4X,YTHDF2,PSMB3
GO_CYTOCHROME_COMPLEX_ASSEMBLY	GO:0017004	33	Down	3.028258287702955e-6	4.733545716673945e-4	3	HCCS,COX10,TTC19,COX15,CYBA,BCS1L,TIMM21,UQCC1,COA1,FASTKD3,SCO2,SCO1,COX16,UQCC2,COX17,SURF1,OXA1L,UQCRB,COX18,COA6,SLC25A33,COX14,COA4,COA5,COA3,UQCR10,LYRM7,COX20,UQCC3,PET100,PET117,COX19,SMIM20	COX10,SLC25A33	UQCC2,UQCRB,COA6,COA5,COA3,UQCR10
GO_POSITIVE_REGULATION_OF_TELOMERASE_RNA_LOCALIZATION_TO_CAJAL_BODY	GO:1904874	15	Down	3.0613868403558277e-6	4.733545716673945e-4	1	CCT4,TCP1,DKC1,CCT7,SHQ1,NAF1,NHP2,CCT6A,CCT5,CCT8,CCT3,CCT2,RUVBL1,NOP10,RUVBL2		CCT4,NHP2,CCT6A,CCT5,CCT8,CCT2
GO_DICARBOXYLIC_ACID_METABOLIC_PROCESS	GO:0043648	77	Down	3.0855891993750607e-6	4.733545716673945e-4	2	GCLC,MDH1,GCLM,ALDH18A1,OAT,ME1,MTHFD2,SDHA,SLC46A1,ME2,HAL,L2HGDH,DLD,FH,GGT1,MTHFD1,ACOT8,QPRT,OGDH,PHYH,ASPA,AADAT,FOLR1,ALDH5A1,NIT2,GLS,SLC25A12,KYNU,KMO,SDHB,DLST,GOT1,MTHFD1L,MTRR,GOT2,GAD1,ASS1,ACLY,MRPS36,GLUL,ALDH1L2,SUCLA2,MTHFS,FPGS,GRHPR,ATIC,MDH1B,IDH1,AMDHD1,ALDH1L1,MDH2,ADHFE1,GLUD1,SLC7A11,ME3,ALDH4A1,NAGS,HAAO,SUCLG1,MTHFD2L,SLC25A32,FOLR2,GPT2,ATCAY,SUCLG2,SLC19A1,ACSF3,SHMT1,M…	DHFR	MDH1,OAT,SLC46A1,PHYH,NIT2,ASS1,MRPS36,ALDH1L2,SUCLA2,IDH1,SUCLG1
GO_OXIDATION_REDUCTION_PROCESS	GO:0055114	820	Down	3.392291435629656e-6	5.08326505948648e-4	2	CYP51A1,CYP26B1,KDM1A,NDUFAB1,PDK4,SLC25A13,HCCS,CIAPIN1,MPO,CROT,KDM7A,ALDH3B1,COX10,ADIPOR2,FMO3,CYB561,AASS,MGST1,IYD,UQCRC1,STAB1,TTC19,ALOX5,KDM5D,MDH1,COX15,BID,CHDH,IGF1,AGPS,NDUFS1,RB1CC1,GLRX2,DERA,HSD17B6,CYP46A1,AIFM2,RETSAT,PHKA2,CP,RRM2B,H6PD,PPP1R3F,CYBA,MSMO1,AKR7A2,TBXAS1,ALDH18A1,ACAA1,DGAT2,CS,FAR2,PDIA5,NDUFB4,CYB5R4,GSTO2,ME1,MTHFD2,KDM4A,MTFR1,PFKP,PHKA1,PKM,IDH3G,PYGM,ADGRF5…	SLC25A13,COX10,IGF1,PPP1R3F,GSK3B,ALKBH1,GSR,CYP3A5,GPD2,LOXL2,RDH12,HPD,CBS,RDH13,CYP3A7,BDH1,NOXRED1,QSOX2,ENOX2,MECP2,ALDH1A3,AKR1C1,STK40,CPT1B,DHFR,RPEL1,SRXN1	NDUFAB1,MDH1,DERA,AKR7A2,MAOB,ACAT1,NDUFB2,FMO2,PYGB,NDUFAF5,PGK1,DECR1,PHYH,GLRX3,NDUFC1,SOD3,TPI1,COX7A2,PCYOX1,CISD1,PRDX4,TRAP1,SRD5A3,NDUFA5,TXNDC17,CDO1,COX7B,PER2,PCBD2,MRPS36,LDHA,COX5B,ALDH1L2,SUCLA2,NDUFB5,TXN,MYC,IDH1,ETFA,SOD1,CYP4B1,MGST3,SDHC,PDIA6,SUMF1,NDUFS6,NDUFB11,PDIA4,UQCRB,COX7A1,CYGB,SUCLG1,NDUFS4,NDUFB6,PRDX3,COA6,PDHB,CYCS,MSRB3,PHYHD1,BNIP3,NDUFV2,UQCR10,NDUFA12,NDUFA6,A…
GO_SULFUR_COMPOUND_METABOLIC_PROCESS	GO:0006790	312	Down	3.448802953755627e-6	5.08326505948648e-4	2	GCLC,PDK4,ACSM3,CIAPIN1,PDK2,GGCT,TKTL1,AASS,MGST1,ST3GAL1,IDS,DCN,ELOVL5,XYLT2,CPS1,GLRX2,GCLM,CHPF2,MRI1,MAT2B,VCAN,CTNS,HEXB,MPC1,DGAT2,HAGH,ST3GAL6,FAR2,GSTO2,ELOVL1,PDK3,ACSL4,NDST1,ACAT1,ACACB,MCCC1,NFE2L1,GSTP1,MGST2,B4GALT1,SULT2B1,PDPR,DLD,PHGDH,COMT,NUBP2,ACOT7,SCD,TECR,MTAP,GGT5,GGT1,SLC25A1,HSCB,TXN2,GSTZ1,MTHFD1,GSS,AHCY,ACOT8,ABCD1,SMS,MLYCD,NUBP1,XYLT1,ACSBG1,GSR,GCDH,ETHE1,OGDH,OG…	GSR,STAT5A,CHAC1,CHST7,B4GALT5,B4GALT3,CBS,ELOVL7,NDST2,PDP2,B3GALT6,ACOT1,SULT1A3	DCN,ELOVL1,ACAT1,MGST2,GLRX3,PCYOX1,PDZD11,GLO1,PPCS,CDO1,GSTM1,GSTM5,SUCLA2,IDH1,LUM,ESD,SOD1,MPC2,MGST3,CHAC2,OXSM,DBI,B3GNT7,HPGDS,PMVK,SUCLG1,PDHB,NFU1,GLB1,GSTA4,NDNF,CSPG4,B4GAT1,BGN,PRELP,SULT1A1,GAL3ST4
GO_RIBONUCLEOPROTEIN_COMPLEX_BIOGENESIS	GO:0022613	390	Down	4.095797641411205e-6	5.920790552016928e-4	3	LAS1L,RBM5,GCFC2,RPUSD1,LUC7L,TSR3,UTP18,STRAP,TFB1M,RPL26L1,GEMIN8,NOP16,CELF2,MRTO4,NOP58,USP36,RIOK2,SFSWAP,DDX20,WDR3,WDR18,THUMPD1,RRP15,NLE1,CLNS1A,SART3,EXOSC7,XAB2,EXOSC5,DDX1,HSP90AA1,MRPL22,GEMIN5,XPO1,DIS3,NUFIP1,RPS5,YTHDC1,WBP11,EIF3I,RRN3,DIMT1,NOP14,DDX18,XRN2,RPL6,ESF1,RPLP0,GEMIN2,AGO1,SRPK1,HSP90AB1,SF3A1,SNRPD3,PES1,EIF3L,SNU13,DDX17,RPL3,EIF3D,PRMT5,SRSF5,EIF5,DICER1,PRPF6,MTG…	LUC7L,SFSWAP,YTHDC1,CPSF6,USP4,KRI1,ADAR,RPL10L,RPP25,DDX47,AATF	RPL26L1,RIOK2,WDR18,DIMT1,XRN2,SNRPD3,SNU13,EIF3E,RPL24,RPS15,WDR77,EXOSC9,RAN,MPHOSPH6,SNRPF,RPL11,SNRPG,EIF2A,LYAR,NHP2,RPL10,RPL7,EIF3M,RPS14,SNRPD1,MRPL1,SNRPE,RPS27L,RPL14,MCTS1,EIF6,MRPL20,GTF2H5
GO_AMINE_METABOLIC_PROCESS	GO:0009308	112	Down	4.512439469966418e-6	6.400001414290107e-4	2	GDE1,PSMB1,PSMC4,CHDH,PSMA4,ATP2B4,PSME4,VPS35,MAOB,DRD4,SLC44A1,MOXD1,PSMC5,SMOX,SIRT4,PSME1,COMT,DHPS,PSMD5,PSMD8,HDAC10,PSMC6,PSMA3,PSMC1,PSMB5,PSMA6,PSME2,PSMA7,PSMD10,SMS,PSMD7,OAZ1,GCDH,PSMA2,PSMD3,PSMD11,AADAT,CHKA,PSMD9,PSMD14,ODC1,KYNU,PARK7,SRM,AGMAT,KMO,PDE1B,SARDH,AMD1,PSMF1,PSMB2,PNKD,PSMA1,TPH1,SAT1,IDO1,PSME3,AOC3,AOC2,DMGDH,PSMB7,NAAA,HDC,CYP1A1,SAT2,PSMB6,AZIN2,PSMA5,OAZ3,SNCA,PA…	MECP2	ATP2B4,VPS35,MAOB,PSMA3,PSMB2,NAAA,HNMT,GDPD1,PSMC2,HPRT1,ITGAM,SULT1A1,PSMB3
GO_CELLULAR_DETOXIFICATION	GO:1990748	86	Down	4.95956596688681e-6	6.903899513534842e-4	6	MPO,MGST1,IYD,GSTO2,RDH11,PTGS2,IPCEF1,SESN1,GSTP1,MGST2,MT3,PTGS1,GSTZ1,BMP7,GSR,SOD3,SOD2,NNT,NFE2L2,GPX7,PARK7,AKR1A1,PRDX1,PRDX6,ABCG2,KDM3B,UBIAD1,CAT,PRDX4,PRDX5,TXNDC17,APOE,PXDN,SESN2,RGN,GCH1,ALOX5AP,GSTM1,GSTM3,CD36,TXN,PIM1,DUOX1,ESD,RDH12,FBLN5,DUOX2,SOD1,MGST3,GSTO1,CLIC2,FANCC,CYGB,S100A9,GPX8,NOS3,TP53INP1,ATP7A,PRDX3,LPO,GPX4,NXN,PRDX2,TXNDC2,CCS,GPX2,NQO1,TXNRD2,HBA2,GSTK1,TXNRD3…	GSR,RDH12,DHFR,SRXN1	MGST2,SOD3,PRDX4,TXNDC17,GSTM1,TXN,ESD,FBLN5,SOD1,MGST3,CYGB,PRDX3,HBA1,HBB
GO_ANTIGEN_PROCESSING_AND_PRESENTATION	GO:0019882	213	Down	6.378341913788537e-6	8.705054536031421e-4	5	AP2B1,PSMB1,HFE,PSMC4,WAS,SLC11A1,CD74,PSMA4,AP2S1,VAMP3,CYBA,ATG5,AP3D1,KIF26A,KIF2A,PSME4,RAB27A,FCGR2B,AP1M1,RAB7A,KIFAP3,DYNC1I2,CAPZB,KIF22,DNM2,ITGB5,KIF3C,RAB10,PSMC5,DYNLL1,LAG3,ICAM1,CD209,KIF4A,PSME1,SNAP23,PSMD5,TREM2,PSMD8,AP1B1,NCF4,PSMC6,PSMA3,LGMN,PSMC1,PSMB5,PSMA6,PSME2,SEC23A,PSMA7,KIF3B,PSMD10,PSMD7,PYCARD,CTSH,IKBKB,DCTN6,RELB,FCGRT,CLEC4M,NOD1,AP1S1,PSMA2,PSMD3,PSMD11,RAB34,PS…	KIF26A,RELB,HLA-E,HLA-F,TAPBP	KIFAP3,KIF22,DYNLL1,PSMA3,LGMN,CLEC4A,PSMB2,ACTR10,CCL21,SAR1B,PSMC2,AP1S2,HLA-DQB2,HLA-DQA2,PSMB3
GO_COFACTOR_METABOLIC_PROCESS	NA	371	Down	6.535923974712311e-6	8.705054536031421e-4	NA	GCLC,PDK4,ACSM3,CIAPIN1,MPO,CROT,PDK2,GGCT,COX10,NADK,AASS,MGST1,FYN,ELOVL5,SLC25A39,COX15,ALAS1,GLRX2,GCLM,MRI1,MAT2B,CTNS,CYBA,AKR7A2,SLC2A3,MPC1,DGAT2,HAGH,FAR2,GSTO2,MTHFD2,ELOVL1,FECH,PDK3,COASY,ACSL4,MAOB,PTGS2,ACAT1,MOCOS,SLC46A1,ACACB,MCCC1,CPOX,HSP90AA1,NFE2L1,GSTP1,AKR1B1,MGST2,EIF2AK1,MT3,COQ9,SLC23A2,BLVRB,PDPR,DLD,VNN3,HDAC6,NUBP2,ACOT7,SCD,TECR,GGT5,GGT1,SLC25A1,SRRD,HSCB,CYB5R3,HMO…	COX10,NADK,ABCC1,GSR,VNN1,CHAC1,PARP16,ELOVL7,AMN,CTRB2,PDP2,ACOT1,AKR1C1,DHFR	AKR7A2,ELOVL1,MAOB,ACAT1,SLC46A1,MGST2,GLRX3,PDZD11,PRDX4,GLO1,CLYBL,PPCS,PCBD2,GSTM1,GSTM5,ALDH1L2,SUCLA2,IDH1,SOD1,MPC2,CHAC2,AASDHPPT,OXSM,DBI,HPGDS,PMVK,SUCLG1,MOCS2,PRDX3,COQ4,PDHB,NFU1,GSTA4,COQ2,HBA1,HBB
GO_ESTABLISHMENT_OF_PROTEIN_LOCALIZATION_TO_MEMBRANE	GO:0090150	296	Down	6.600879453954916e-6	8.705054536031421e-4	1	BAD,AGK,ARHGAP44,SEC62,RPS20,FYN,BID,ZDHHC6,SEC63,LRRC7,PEX3,HSPA5,GOPC,VAMP3,SEC61A1,RPL18,CASP8,TRAM2,SEC61A2,TRAM1,GRIPAP1,REEP1,VPS35,FRMPD1,RPL31,TP63,NSF,TP73,HSP90AA1,RPS5,RAB10,BAX,PPP1R13B,RPL6,RPLP0,STX1B,TIMM13,GGA1,MICALL1,TOMM22,RPL3,MIEF1,SAMM50,GZMB,TIMM9,SRP54,ARFRP1,E2F1,CHMP4B,UBL4A,ZDHHC15,GGA2,CSK,RAB11A,CEMIP,BMF,ZDHHC2,SGTA,PDCD5,RPS16,AKT2,BBC3,RPS19,RPL18A,SEC61B,MAPK8,RPL…	BBC3,PPP3CC,OPTN,C16orf70,NPC1,STOM,RILPL2,BRAF,ZFAND2B,ZDHHC3,AMN,STX3,MTCL1,ZDHHC18,VAMP2	VPS35,TIMM13,TOMM22,SAMM50,RAB11A,RPL34,KRT18,RPL24,SSR3,RPS15,LYPLA1,RPL21,SSR1,YWHAQ,SRP14,RPL11,RPS27A,RPS3A,RPL10,RPL7,RPS14,ITGAM,RPL14,RPS4X,ZDHHC11B
GO_RRNA_METABOLIC_PROCESS	GO:0016072	205	Down	6.744297116454352e-6	8.740841624894373e-4	2	LAS1L,RPUSD1,TSR3,UTP18,TFB1M,MRTO4,NOP58,USP36,RIOK2,WDR3,WDR18,THUMPD1,RRP15,EXOSC7,EXOSC5,DIS3,WBP11,DIMT1,NOP14,DDX18,XRN2,ESF1,PES1,SNU13,DDX17,NOP56,RBFA,RIOK3,SUV39H1,ERI1,PIH1D1,ERCC2,POP4,RPS16,FBL,RPS19,DDX49,EXOSC3,NPM3,GTPBP4,FTSJ3,UTP6,GAR1,FRG1,KRR1,NOP2,MDN1,BYSL,DROSHA,XRN1,RRP9,RPS15,WDR75,NOL10,RPF1,ZNHIT6,EBNA1BP2,ERI3,NSUN4,HEATR1,FCF1,RCL1,WDR55,EXOSC8,UTP20,MTERF4,RPL5,DDX54…	KRI1,DEDD2,RPP25,DDX47	RIOK2,WDR18,DIMT1,XRN2,SNU13,RPS15,EXOSC9,MPHOSPH6,RPL11,LYAR,NHP2,RPL7,RPS14,MRPL1,RPL14,GTF2H5
GO_NUCLEAR_TRANSCRIBED_MRNA_CATABOLIC_PROCESS_EXONUCLEOLYTIC	GO:0000291	35	Down	7.043199381946261e-6	8.973513517642381e-4	2	EDC4,EXOSC7,EXOSC5,DIS3,LSM5,EXOSC3,DCPS,DDX6,HBS1L,CNOT6,EXOSC8,EXOSC9,LSM7,LSM4,EXOSC2,WDR61,NT5C3B,DIS3L2,DCP1B,CNOT8,LSM6,PATL1,POLR2G,LSM3,EXOSC1,DCP2,LSM1,EXOSC4,EDC3,TTC37,CNOT7,SKIV2L,LSM2,EXOSC6,DCP1A	PATL1	LSM5,EXOSC9,LSM7,WDR61,LSM3,LSM1
GO_ANTIGEN_PROCESSING_AND_PRESENTATION_OF_PEPTIDE_ANTIGEN_VIA_MHC_CLASS_I	GO:0002474	94	Down	7.5747667778976635e-6	9.489920311576123e-4	5	PSMB1,HFE,PSMC4,PSMA4,VAMP3,CYBA,PSME4,ITGB5,PSMC5,PSME1,SNAP23,PSMD5,PSMD8,NCF4,PSMC6,PSMA3,PSMC1,PSMB5,PSMA6,PSME2,SEC23A,PSMA7,PSMD10,PSMD7,IKBKB,FCGRT,PSMA2,PSMD3,PSMD11,PSMD9,CLEC4A,LNPEP,SEC24A,PSMD14,NCF2,VAMP8,IDE,PSMF1,PSMB2,CANX,PSMA1,PSME3,CD36,PSMB7,ITGAV,SEC31A,SEC24B,TAPBPL,PSMB6,PSMA5,FCGR1A,SEC24D,SAR1B,MR1,PSMA8,SEC13,NCF1,FCER1G,PSMD4,PSMB4,ACE,AZGP1,PSMC2,PSMD6,ERAP1,ERAP2,CYBB…	HLA-E,HLA-F,TAPBP	PSMA3,CLEC4A,PSMB2,SAR1B,PSMC2,PSMB3
GO_ANAPHASE_PROMOTING_COMPLEX_DEPENDENT_CATABOLIC_PROCESS	GO:0031145	79	Down	8.268276157380422e-6	0.0010188956045086661	2	CDC27,PSMB1,PSMC4,CUL3,PSMA4,ANAPC4,PSME4,UBE2D1,PSMC5,AURKA,ANAPC5,PSME1,CDC23,PSMD5,PSMD8,PSMC6,PSMA3,PSMC1,PSMB5,PSMA6,PSME2,PSMA7,PSMD10,PSMD7,FBXO31,FZR1,PSMA2,UBE2S,PSMD3,PSMD11,ANAPC15,PSMD9,FBXO5,PSMD14,CDC20,CDK2,PSMF1,PSMB2,PSMA1,CDC16,PSME3,CCNB1,PSMB7,ANAPC11,PSMB6,PSMA5,RPS27A,UBC,ANAPC1,BUB3,PSMA8,BUB1B,PSMD4,PSMB4,PSMC2,PSMD6,MAD2L1,ANAPC10,PTTG1,PSMC3,ANAPC16,PLK1,UBE2E1,CDK1,UBB,…	BUB1B	PSMA3,ANAPC15,PSMB2,RPS27A,PSMC2,PSMB3
GO_OXYGEN_TRANSPORT	GO:0015671	6	Down	1.181281943565092e-5	0.001432209091899806	1	IPCEF1,MYC,CYGB,HBA2,HBA1,HBB		MYC,CYGB,HBA1,HBB
GO_REGULATION_OF_TRANSCRIPTION_FROM_RNA_POLYMERASE_II_PROMOTER_IN_RESPONSE_TO_HYPOXIA	GO:0061418	72	Down	1.3025019263800593e-5	0.0015382968384090201	2	CREBBP,PSMB1,PSMC4,PSMA4,PSME4,SIRT2,PSMC5,PSME1,PSMD5,PSMD8,RBX1,EP300,PSMC6,PSMA3,HIF1A,PSMC1,PSMB5,PSMA6,PSME2,PSMA7,PSMD10,PSMD7,PSMA2,CUL2,PSMD3,PSMD11,PSMD9,VEGFA,PSMD14,EPAS1,NFE2L2,EGR1,HIF3A,PSMF1,PSMB2,PSMA1,EGLN3,PSME3,VHL,EGLN1,PSMB7,TP53,PSMB6,PSMA5,ARNT,RPS27A,LIMD1,NOTCH1,UBC,PSMA8,BACH1,PSMD4,PSMB4,PSMC2,PSMD6,CITED2,STOX1,PSMC3,HIF1AN,RBPJ,UBB,PSMD1,PSMD2,HIGD1A,PSMD13,PSMD12,PSM…	CREBBP,EP300,VHL	RBX1,PSMA3,PSMB2,RPS27A,PSMC2,RBPJ,PSMB3
GO_CELLULAR_AMINO_ACID_METABOLIC_PROCESS	GO:0006520	265	Down	1.3097112898520326e-5	0.0015382968384090201	2	GCLC,PSMB1,AASS,IYD,LARS2,PSMC4,CPS1,GCLM,OTC,MRI1,CTNS,PSMA4,CTPS2,ATP2B4,ALDH18A1,GATB,BCAT1,OAT,IARS2,PSME4,ASNS,HSD17B10,ACAT1,MCCC1,SLC1A3,ARG2,BCKDHB,PLOD1,HAL,CAD,SEPHS1,ERO1B,PSMC5,SIRT4,NOS1,DLD,PSME1,PHGDH,COMT,PSMD5,PSMD8,MTAP,GGT5,UPB1,GGT1,GCAT,TXN2,PSMC6,PSMA3,GSTZ1,MTHFD1,PSMC1,PSMB5,PSMA6,PSME2,GSS,PSMA7,AHCY,PSMD10,SMS,PSMD7,CRYM,EARS2,BCKDK,FAH,SARS2,OAZ1,IL4I1,BCAT2,GCDH,OGDH,H…	OTC,SLC1A3,AARS2,HPD,CBS,NOXRED1,RIMKLB,MECP2,CLN3	ATP2B4,GATB,OAT,ACAT1,PSMA3,NIT2,PCYOX1,DARS2,PRDX4,PSMB2,CDO1,ASS1,AASDHPPT,HNMT,PSMC2,PM20D1,PPA1,PSMB3
GO_PEPTIDE_CROSS_LINKING_VIA_CHONDROITIN_4_SULFATE_GLYCOSAMINOGLYCAN	GO:0019800	4	Down	1.4817191000956922e-5	0.0017135511500645105	2	DCN,SPOCK2,NDNF,BGN		DCN,NDNF,BGN
GO_SULFUR_COMPOUND_BIOSYNTHETIC_PROCESS	GO:0044272	169	Down	1.697548626724911e-5	0.0019334050041047205	2	GCLC,PDK4,PDK2,GGCT,MGST1,ST3GAL1,DCN,ELOVL5,XYLT2,GCLM,CHPF2,MRI1,MAT2B,VCAN,MPC1,HAGH,ST3GAL6,GSTO2,ELOVL1,PDK3,ACSL4,NDST1,ACAT1,ACACB,GSTP1,MGST2,B4GALT1,PDPR,DLD,SCD,TECR,MTAP,GGT5,GGT1,SLC25A1,GSTZ1,MTHFD1,GSS,MLYCD,XYLT1,ACSBG1,GCDH,OGN,UGDH,ST3GAL4,PDHX,DSE,UST,CSPG5,NFE2L2,SLC35D1,CTH,MTR,B4GALT2,AKR1A1,B4GALT6,ELOVL3,SLC10A7,B4GALT4,LIAS,FMOD,CHST3,AMD1,ACSL3,CHPF,MTRR,SLC35B3,ST3GAL3,O…	CHAC1,CHST7,B4GALT5,B4GALT3,CBS,ELOVL7,NDST2,PDP2,B3GALT6	DCN,ELOVL1,ACAT1,MGST2,PPCS,CDO1,GSTM1,GSTM5,LUM,ESD,MPC2,MGST3,CHAC2,B3GNT7,HPGDS,PDHB,GSTA4,CSPG4,B4GAT1,BGN,PRELP
GO_ORGANIC_ACID_METABOLIC_PROCESS	GO:0006082	918	Down	2.017901449452428e-5	0.0022639649545572985	2	GCLC,CYP26B1,NDUFAB1,PDK4,SLC4A1,ACSM3,PRKAR2B,MPO,CROT,PDK2,OSBPL7,ADIPOR2,PSMB1,AASS,ST3GAL1,IYD,MLXIPL,IDS,LYPLA2,ABHD5,LARS2,DCN,BRCA1,ELOVL5,ALOX5,PSMC4,MDH1,XYLT2,IGF1,CD74,HGF,CPS1,GCLM,NR1H3,CD44,NUP160,CHPF2,OTC,CYP46A1,MRI1,VCAN,CTNS,PSMA4,CTPS2,TPR,HEXB,MSMO1,ITIH4,ATP2B4,NDC1,TBXAS1,ALDH18A1,GATB,SLC2A3,MPC1,ACAA1,BCAT1,DGAT2,CS,HAGH,ST3GAL6,OAT,GSTO2,ME1,MTHFD2,ELOVL1,PFKP,TNFRSF1A,P…	IGF1,OTC,SREBF1,SLC1A3,P2RX7,ABCC1,CYP3A5,ACBD5,VNN1,AARS2,STAT5A,DAGLA,NPC1,CHST7,HPD,B4GALT5,B4GALT3,CBS,CYP3A7,ELOVL7,SYK,NOXRED1,NDST2,RIMKLB,MECP2,PDP2,B3GALT6,ZBTB7A,ACOT1,ALDH1A3,AKR1C1,CLN3,POM121,CPT1B,NUP62,DHFR,SULT1A3	NDUFAB1,DCN,MDH1,ATP2B4,GATB,OAT,ELOVL1,ACAT1,SLC46A1,MGST2,FMO2,CREM,PSMA3,PGK1,DECR1,CAV1,PHYH,LTA4H,TPI1,NIT2,RBP1,PCYOX1,DARS2,PDZD11,LYPLA1,PRDX4,GLO1,PSMB2,CDO1,ASS1,PER2,MRPS36,LDHA,ALDH1L2,SUCLA2,PLAA,IDH1,NAAA,LUM,ETFA,MPC2,MGST3,SLC27A3,NDUFS6,AASDHPPT,HNMT,OXSM,B3GNT7,PSMC2,CYGB,PM20D1,HPGDS,SUCLG1,CKB,PDHB,GLB1,NDNF,CSPG4,B4GAT1,PPA1,BGN,PRELP,HACD4,SULT1A1,ADH1B,ECI2,PNP,VDAC1,EIF6,P…
GO_MYELOID_LEUKOCYTE_MEDIATED_IMMUNITY	GO:0002444	495	Down	2.67517247418423e-5	0.0029572458071239495	5	FGR,FUCA2,ENPP4,MPO,KMT2E,ITGAL,LAMP2,ALDH3B1,PSMB1,MGST1,MMP25,BTK,PLAUR,TYROBP,LTF,ALOX5,MVP,DNASE1L1,CAPN1,SLC11A1,SERPINB1,ERP44,DERA,RNASET2,CD44,TNFRSF1B,GRN,LRRC7,GAB2,ATP6V0A1,VCL,TIMP2,AGA,C12orf4,HEXB,CYBA,HEBP2,SERPINB3,GDI2,ATP11B,SLC2A3,ACAA1,SPHK2,CTSA,CNN2,CDK13,CD84,PKM,RHOA,ROCK1,ATP11A,KCNAB2,RAB27A,WDR1,FCGR2B,STK10,AP1M1,PLD1,RAB7A,STXBP2,IL4R,TOLLIP,XRCC5,CEACAM1,PGM1,DDX1,PS…	FGR,CDK13,STK10,IL4R,DSP,STX4,RETN,TSPAN14,VNN1,UBR4,TICAM1,ADGRE3,DOK3,STOM,ABR,PRKCD,SYK,AZU1,SLCO4C1,FCAR,HLA-E,VAMP2,TXNDC5,LYN,SIGLEC14	MVP,DERA,GDI2,RHOA,XRCC5,CPNE3,CEACAM6,DYNLL1,PYGB,MAGT1,CPPED1,MLEC,LTA4H,NIT2,QPCT,LAMTOR2,NPC2,PRDX4,COPB1,GMFG,ACTR10,IDH1,GLIPR1,SRP14,CCT8,CDA,PSMC2,MNDA,APEH,CCT2,ITGAM,GLB1,FPR1,C3AR1,TMEM179B,PPIA,XRCC6,CD47,PNP,HBB
GO_MATURATION_OF_LSU_RRNA	GO:0000470	21	Down	2.7546857434650025e-5	0.0030010105411052788	2	LAS1L,DDX18,PES1,SNU13,GTPBP4,FTSJ3,ZNHIT6,RPL35,WDR12,URB1,NHP2,RPL7L1,RPL7,RPL7A,NOL9,MRPL1,RSL1D1,RPF2,RPL10A,BOP1,ZNHIT3		SNU13,NHP2,RPL7,MRPL1
GO_CELLULAR_NITROGEN_COMPOUND_CATABOLIC_PROCESS	GO:0044270	525	Down	3.509576479976362e-5	0.003768783771426045	2	ENPP4,UPF1,PSMB1,RPS20,CSDE1,PSMC4,DNASE1L1,SLC11A1,SAMD4A,RNH1,DERA,TYMP,VIM,RNASET2,TNFRSF1B,ZCCHC8,EDC4,PSMA4,MRTO4,THRAP3,PUM2,YBX3,RPL18,NTHL1,YBX1,PDE4A,ELAVL1,ROCK1,PSME4,SMG6,PABPC1,RPL31,PDE8A,IGF2BP2,ACAT1,EXOSC7,RBM7,MLH1,UNG,NT5C2,EXOSC5,TNRC6C,CNOT4,XPO1,TNPO1,DIS3,RPS5,HAL,BAX,PSMC5,CNOT3,KHSRP,XRN2,RPL6,RPLP0,FUS,BLVRB,PCBP4,PABPC4,TNRC6A,ALKBH5,PSME1,HNRNPC,AGO1,PSMD5,ACOT7,PSMD8,…	NT5C2,GSPT1,SMG9,CYP3A5,NUDT10,HELZ2,MGAT1,PUM1,IGF2BP3,UPF2,LARP1,CNOT11,DEDD2,PRKCD,PATL1,MUS81,MEX3D,NANOS3	DERA,ACAT1,XRN2,PSMA3,SAMHD1,EIF3E,LSM5,RPL34,MAGOHB,RPL24,RPS15,RPL21,EXOSC9,PSMB2,LSM7,SYNCRIP,ALDH1L2,SSB,WDR61,TOB1,RPL11,RPS27A,RPS3A,RPL10,RPL7,HNMT,CDA,PDE9A,PSMC2,PM20D1,RPS14,NUDT5,HPRT1,RNASE6,HINT1,LSM3,PDE7B,SMPDL3A,LSM1,RPL14,RPS4X,YTHDF2,PNP,PSMB3
GO_ANTIGEN_PROCESSING_AND_PRESENTATION_OF_PEPTIDE_OR_POLYSACCHARIDE_ANTIGEN_VIA_MHC_CLASS_II	GO:0002504	93	Down	3.7619708701441445e-5	0.003982920426883596	5	AP2B1,CD74,AP2S1,KIF26A,KIF2A,FCGR2B,AP1M1,RAB7A,KIFAP3,DYNC1I2,CAPZB,KIF22,DNM2,KIF3C,DYNLL1,LAG3,KIF4A,TREM2,AP1B1,LGMN,SEC23A,KIF3B,PYCARD,DCTN6,AP1S1,SEC24A,ACTR1B,CAPZA1,CTSD,KIF18A,CLTA,KLC1,CANX,AP1M2,KIF3A,ACTR10,DCTN4,CTSL,DYNC1LI2,CTSV,DCTN3,THBS1,KIF23,ACTR1A,KIF11,SEC31A,CENPE,SEC24B,CLTC,OSBPL1A,KIF2C,ARF1,DYNC1LI1,SEC24D,AP1S3,SAR1B,SEC13,DYNC1I1,FCER1G,AP2M1,RACGAP1,CTSS,KIF15,AP1G…	KIF26A	KIFAP3,KIF22,DYNLL1,LGMN,ACTR10,SAR1B,AP1S2,HLA-DQB2,HLA-DQA2
GO_POSITIVE_REGULATION_OF_ESTABLISHMENT_OF_PROTEIN_LOCALIZATION_TO_TELOMERE	GO:1904851	10	Down	3.8174103150515924e-5	0.0039854824080892805	1	CCT4,TCP1,DKC1,CCT7,WRAP53,CCT6A,CCT5,CCT8,CCT3,CCT2		CCT4,CCT6A,CCT5,CCT8,CCT2
GO_ESTABLISHMENT_OF_PROTEIN_LOCALIZATION_TO_ORGANELLE	GO:0072594	511	Down	4.04757969507482e-5	0.004167898159983209	1	BAD,M6PR,CROT,LAMP2,AP2B1,AGK,SEC62,RPS20,BID,RGPD5,AGPS,TOMM34,SEC63,KPNA6,MIPEP,LRRC7,PEX3,CDH1,ZFYVE16,HSPA5,TPR,TSPAN17,VPS13D,USP36,SEC61A1,ACAA1,RPL18,CASP8,TNPO3,AP3D1,IPO5,TRAM2,SEC61A2,TRAM1,HYAL2,NUP133,DRD4,NEDD4,CSNK2A2,RPL31,SREBF1,UBE2D1,TP63,PTGS2,TSG101,LMAN1,TIMM21,RAB7A,LAMP3,TP73,OPHN1,DNM2,PSEN1,HSP90AA1,TNPO1,RPS5,RAB10,EPS15,DNAJA1,IPO11,RBM22,ZFAND6,HUWE1,ACOX3,BAX,PPP1R13B…	SREBF1,TIMM44,BBC3,PIK3R2,SUFU,PPP3CC,ARNTL,MDFIC,PML,MX1,ZFAND2B,PRKCD,SYK,TSPAN10,POM121,TIMM23B,NUP62	CDH1,TIMM13,TOMM22,SAMM50,NUTF2,RAB11A,PMPCB,PHYH,RPL34,RPL24,SSR3,RPS15,CCT4,CLU,RPL21,SPCS3,RAN,YWHAQ,AGT,IDH1,SRP14,RPL11,RPS27A,RPS3A,CCT6A,RPL10,RPL7,CCT5,TIMM8B,CCT8,APPL1,VPS28,RPS14,CCT2,TOMM5,UBE2L3,RPL14,APOD,RPS4X,ECI2,DNAJC19
GO_RESPONSE_TO_TYPE_I_INTERFERON	GO:0034340	79	Up	4.2598012128210824e-5	0.004327152123888659	5	SP100,IFI35,IP6K2,UBE2K,MAVS,OAS1,MUL1,HSP90AB1,TTLL12,SAMHD1,CACTIN,TYK2,CDC37,OAS3,OAS2,PTPN6,WNT5A,STAT1,IRF6,IFIT3,IFIT2,EGR1,TRIM6,ZBP1,IRF1,IRF3,IFI6,IRF5,BST2,XAF1,RSAD2,OASL,RNASEL,IRF4,NLRC5,IRF8,IFITM3,IFNAR1,MX1,IFNAR2,ADAR,JAK1,GBP2,ABCE1,METTL3,IFI27,FADD,IRF2,TRIM56,STAT2,ISG20,MYD88,PTPN2,PTPN11,SCRIB,SETD2,SHMT2,MX2,TBK1,IRAK1,USP18,IFITM2,IRF7,YTHDF3,IFIT1,IFITM1,ISG15,PTPN1,IFNA…	OAS1,TTLL12,OAS3,IRF6,IFIT3,IFI6,IRF5,RSAD2,MX1,ADAR,TRIM56,STAT2,USP18,IRF7,IFIT1,IFNA1,HLA-E,HLA-F,IRF9,LSM14A,IKBKE	SAMHD1,YTHDF2
GO_MITOCHONDRIAL_RESPIRATORY_CHAIN_COMPLEX_IV_ASSEMBLY	NA	20	Down	4.537350790313957e-5	0.004547635452105335	NA	BCS1L,TIMM21,COA1,FASTKD3,SCO2,SCO1,COX16,COX17,SURF1,OXA1L,COX18,COX14,COA4,COA5,COA3,COX20,PET100,PET117,COX19,SMIM20		COA5,COA3
GO_KERATAN_SULFATE_CATABOLIC_PROCESS	GO:0042340	10	Down	4.680511993299767e-5	0.004629395875478204	2	HEXB,OGN,FMOD,OMD,GNS,LUM,GALNS,GLB1,PRELP,HEXA		LUM,GLB1,PRELP
GO_THIOESTER_METABOLIC_PROCESS	GO:0035383	92	Down	4.8574855686631075e-5	0.004742041431122153	2	PDK4,ACSM3,PDK2,AASS,ELOVL5,MPC1,DGAT2,FAR2,ELOVL1,PDK3,ACSL4,ACAT1,ACACB,PDPR,DLD,ACOT7,SCD,TECR,SLC25A1,GSTZ1,ACOT8,ABCD1,MLYCD,ACSBG1,GCDH,OGDH,AADAT,PDHX,MVK,ACOT13,HMGCS1,KYNU,HMGCL,ACOT2,DLST,ELOVL3,GPAM,ACOT9,ACSL3,MCEE,PPCS,ACSBG2,ACSS2,PPT1,ACLY,PDHA1,HSD17B4,HMGCS2,SUCLA2,NUDT7,MPC2,SCD5,SNCA,CBR4,HSD17B12,DLAT,OXSM,ACSL1,TDO2,PDK1,ACSS1,DBI,GPAT4,THEM4,ACOT11,PMVK,SUCLG1,ELOVL7,ACSL6,P…	ELOVL7,PDP2,ACOT1	ELOVL1,ACAT1,PPCS,SUCLA2,MPC2,OXSM,DBI,PMVK,SUCLG1,PDHB
GO_POSITIVE_REGULATION_OF_SEQUESTERING_OF_CALCIUM_ION	GO:0051284	9	Down	6.176441795833796e-5	0.005877001642947169	1	SRI,PKD2,FKBP1B,CALM2,GSTO1,CLIC2,CALM3,CALM1,GSTM2		SRI,CALM2
GO_NEGATIVE_REGULATION_OF_RYANODINE_SENSITIVE_CALCIUM_RELEASE_CHANNEL_ACTIVITY	GO:0060315	9	Down	6.176441795833796e-5	0.005877001642947169	1	SRI,PKD2,FKBP1B,CALM2,GSTO1,CLIC2,CALM3,CALM1,GSTM2		SRI,CALM2
GO_RESPIRATORY_CHAIN_COMPLEX_IV_ASSEMBLY	GO:0008535	23	Down	6.5393472403526e-5	0.006144534150716312	3	COX10,COX15,BCS1L,TIMM21,COA1,FASTKD3,SCO2,SCO1,COX16,COX17,SURF1,OXA1L,COX18,COA6,COX14,COA4,COA5,COA3,COX20,PET100,PET117,COX19,SMIM20	COX10	COA6,COA5,COA3
GO_TRANSCRIPTION_COUPLED_NUCLEOTIDE_EXCISION_REPAIR	GO:0006283	73	Down	6.669202209542861e-5	0.006189184322115271	2	POLR2J,LIG3,ERCC1,MNAT1,AQR,RFC1,POLR2B,ERCC8,RFC2,POLD1,XRCC1,XAB2,POLD3,PPIE,POLR2E,POLR2F,RBX1,EP300,POLR2C,ERCC2,POLR2I,LIG1,RPA3,POLD2,PRPF19,GTF2H1,GTF2H3,RFC5,COPS7A,RPA2,COPS5,POLK,RPA1,PCNA,RFC3,CDK7,CCNH,ERCC5,XPA,COPS4,CUL4A,COPS3,RPS27A,POLR2D,COPS7B,GTF2H2,POLR2K,UBC,CUL4B,ERCC3,POLR2H,RFC4,UVSSA,COPS2,DDB1,POLR2G,COPS6,GPS1,UBB,POLD4,ERCC4,POLR2L,POLR2A,USP7,TCEA1,COPS8,ZNF830,HMGN1…	EP300,GTF2H1	RBX1,COPS3,RPS27A,POLR2L,GTF2H4,GTF2H5
GO_COFACTOR_CATABOLIC_PROCESS	NA	45	Down	6.83514505410585e-5	0.0062658274843553265	NA	MPO,ACAT1,MT3,BLVRB,ACOT7,GGT5,GGT1,HMOX1,AHCY,ABCD1,HMOX2,BLVRA,NUDT12,NNT,PRDX1,PRDX6,CAT,PRDX4,PRDX5,CHAC1,PXDN,GGT7,ALDH1L2,MTHFS,DUOX1,DUOX2,NUDT7,CHAC2,ALDH1L1,SNCA,GGTLC1,CBR3,VCP,PRDX3,NUDT13,LPO,PRDX2,NUDT17,HBA2,HBA1,GPX3,GPX1,PDXP,HBB,HP	CHAC1	ACAT1,PRDX4,ALDH1L2,CHAC2,PRDX3,HBA1,HBB
GO_RIBOSOMAL_LARGE_SUBUNIT_ASSEMBLY	GO:0000027	26	Down	7.464676978687142e-5	0.006760479138408584	3	MRTO4,NLE1,RPL6,RPLP0,RPL3,NOP2,MDN1,BRIX1,RPL24,FASTKD2,RPL5,PPAN,DHX30,RSL24D1,RPL11,RPL10,RPL10L,RPL38,MRPL11,RRS1,DDX28,RPF2,RPL12,RPL23A,MRPL20,BOP1	RPL10L	RPL24,RPL11,RPL10,MRPL20
GO_GERM_CELL_PROLIFERATION	GO:0036093	4	Down	8.278272609809937e-5	0.0074080684771358684	7	PRDX4,EIF2S2,HPGDS,CIB1		PRDX4,HPGDS
GO_REGULATION_OF_ESTABLISHMENT_OF_PLANAR_POLARITY	GO:0090175	101	Down	8.443665329830398e-5	0.007457168932295264	8	DVL2,AP2B1,PSMB1,CELSR3,MKS1,PSMC4,PSMA4,AP2S1,RHOA,PSME4,CDC42,CELSR1,GPC4,PSMC5,PSME1,PSMD5,ABL1,PSMD8,PSMC6,PSMA3,DAAM1,PSMC1,PSMB5,PSMA6,PSME2,PSMA7,PSMD10,PARD6A,PSMD7,FZD3,SFRP1,PLEKHA4,PSMA2,DVL1,PSMD3,PFN1,PSMD11,SMURF2,PSMD9,PTK7,NPHP3,WNT5A,PSMD14,PSMF1,PSMB2,PSMA1,PSME3,ANKRD6,RAC1,PSMB7,SEC24B,PRICKLE1,NKD1,CLTC,ARRB2,PSMB6,ARHGEF19,PSMA5,CELSR2,SFRP2,RSPO3,GPC3,DAB2,PSMA8,FZD7,TIAM1,…	DVL2,ABL1,DVL3	RHOA,PSMA3,PSMB2,SFRP2,PSMC2,MLLT3,PSMB3
GO_ORGANONITROGEN_COMPOUND_BIOSYNTHETIC_PROCESS	GO:1901566	1500	Down	8.531548864938042e-5	0.007457168932295264	2	DPM1,GCLC,HS3ST1,AK2,PDK4,SLC25A13,UPF1,DHX33,PDK2,AGK,ALDH3B1,GGCT,COX10,PIGQ,NADK,AASS,MGST1,ST3GAL1,RPS20,POMT2,CD4,LARS2,DCN,TYROBP,EXTL3,ELOVL5,SLC25A39,PGM3,COX15,XYLT2,CHDH,IGF1,CD74,SAMD4A,CPS1,ZDHHC6,ALAS1,GCLM,TYMP,VIM,AGPAT4,B4GALT7,TBPL1,ALG1,CHPF2,FUT8,NSMAF,OTC,RPL26L1,MRI1,VCAN,CTPS2,TPR,MRPS10,HHAT,EIF2AK2,PUM2,MRPL43,SOAT1,ATG5,ATP2B4,ALDH18A1,GATB,YBX3,PIGV,MPC1,BCAT1,MRPS35,MRP…	SLC25A13,COX10,NADK,POMT2,IGF1,OTC,SOAT1,BCL3,SLC1A3,P2RX7,ALKBH1,GSPT1,HNRNPL,JAK3,B3GAT2,CHST10,CD80,AARS2,TMEM115,TICAM1,CHAC1,MGAT1,CSNK1G2,CMPK2,PUM1,IGF2BP3,PARP16,NPC1,GALNT2,TNIP1,CHST7,UGCG,MRPL49,LARP1,CNOT11,B4GALT5,B4GALT3,CBS,SYVN1,PLPP3,AK4,SGPP2,ZDHHC3,PRKCD,ELOVL7,SYK,RPL10L,RPUSD4,NOXRED1,NDST2,RIMKLB,MFSD2A,RFNG,NME6,AZU1,CERS6,PDP2,B3GALT6,MUC20,MEX3D,CLN8,TRMT12,POMK,NANOS3,AG…	DCN,RPL26L1,ATP2B4,GATB,MRPS35,OAT,ZC3H15,ELOVL1,PLPP1,DHX29,RHOA,VPS35,ACAT1,PIK3C3,MGST2,MRPL28,MRPS33,MAGT1,EIF3E,EEF1D,RPL34,RPL24,MRPL3,RPS15,IGFBP5,TMEM59,MRPS15,DARS2,A4GNT,ALG5,PAIP2,RPL21,MTIF3,ORMDL2,TRAP1,PPCS,SRD5A3,MRPS12,CDO1,ASS1,MRPL35,PER2,PCBD2,MRPS36,GSTM1,GSTM5,SYNCRIP,COX5B,SUCLA2,MRPL47,MRPL50,CCL21,UQCC2,LUM,ESD,TOB1,ASGR1,RPL11,NME7,MPC2,MGST3,MRPL24,PIGM,CHAC2,RPS27A,EIF2…
GO_CELL_REDOX_HOMEOSTASIS	GO:0045454	67	Down	8.925874345673269e-5	0.007712160627175398	9	GCLC,KRIT1,MPO,SLC11A1,ERP44,GLRX2,CYBA,PDIA5,DNAJC10,ERO1B,TXNDC16,NOS1,DLD,TXNL1,TXN2,NCF4,APEX1,GSR,GLRX3,NNT,TXNDC15,TXNDC9,NFE2L2,DNAJC16,QSOX1,NCF2,PRDX1,PRDX6,TXNDC12,HVCN1,PRDX4,TMX4,PRDX5,RAC2,SCO2,TXN,TMX1,SH3BGRL3,PDIA6,PTGES2,TXNDC11,PDIA4,NCF1,NOS3,CYBB,QSOX2,PRDX3,TMX3,PDIA3,LPO,NXN,PRDX2,TXNDC2,GLRX,DDIT3,NQO1,GLRX5,TXNRD2,P4HB,NHLRC2,TXNRD3,ERO1A,TXNRD1,TMX2,GPX1,TXNDC5,EGLN2	GSR,QSOX2,TXNDC5	GLRX3,TXNDC15,PRDX4,TXN,PDIA6,PDIA4,PRDX3
GO_ORGANIC_CYCLIC_COMPOUND_CATABOLIC_PROCESS	GO:1901361	560	Down	9.138034831542656e-5	0.007805750889625699	2	ENPP4,UPF1,PSMB1,RPS20,CSDE1,PSMC4,DNASE1L1,SLC11A1,SAMD4A,RNH1,DERA,HSD17B6,TYMP,VIM,RNASET2,TNFRSF1B,ZCCHC8,CYP46A1,EDC4,PSMA4,MRTO4,THRAP3,PUM2,YBX3,ACAA1,RPL18,NTHL1,YBX1,PDE4A,ELAVL1,ROCK1,PSME4,MAOB,SMG6,PABPC1,RPL31,SCARB1,PDE8A,IGF2BP2,SCARF1,ACAT1,EXOSC7,RBM7,MLH1,UNG,NT5C2,EXOSC5,TNRC6C,MOXD1,CNOT4,XPO1,TNPO1,DIS3,RPS5,HAL,HSD17B14,BAX,PSMC5,MT3,CNOT3,KHSRP,XRN2,RPL6,RPLP0,FUS,BLVRB,PCB…	NT5C2,GSPT1,SMG9,NUDT10,HELZ2,MGAT1,PUM1,IGF2BP3,UPF2,LARP1,HPD,CNOT11,DEDD2,PRKCD,PATL1,MUS81,MEX3D,NANOS3,SULT1A3	DERA,MAOB,ACAT1,XRN2,PSMA3,SAMHD1,EIF3E,LSM5,RPL34,MAGOHB,RPL24,RPS15,RPL21,EXOSC9,PSMB2,LSM7,SYNCRIP,ALDH1L2,SSB,WDR61,TOB1,RPL11,RPS27A,RPS3A,RPL10,RPL7,HNMT,CDA,PDE9A,PSMC2,RPS14,NUDT5,HPRT1,RNASE6,HINT1,LSM3,PDE7B,SMPDL3A,LSM1,RPL14,RPS4X,YTHDF2,PNP,PSMB3
GO_CELLULAR_IRON_ION_HOMEOSTASIS	GO:0006879	52	Down	1.029622163160454e-4	0.008592661170734138	9	HFE,LTF,SLC11A1,CP,CUL1,TTC7A,ATP6AP1,CYBRD1,TFRC,SRI,SLC46A1,FTL,HEPH,SLC22A17,HMOX1,HIF1A,NUBP1,HMOX2,HAMP,TFR2,GLRX3,SLC11A2,CAND1,IFNG,SKP1,ATP6V1A,ABCB6,FBXL5,ABCG2,ACO1,NEDD8,ABCB7,NDFIP1,ISCU,IREB2,CCDC115,ATP6V1G1,MYC,SLC40A1,SMAD4,SOD1,LCN2,BMP6,ATP13A2,ATP6V0D1,FLVCR1,FXN,FTH1,SCARA5,ATP6V0A2,TMEM199,NCOA4		SRI,SLC46A1,GLRX3,SKP1,MYC,SLC40A1,SOD1
GO_RIBOSOMAL_SMALL_SUBUNIT_BIOGENESIS	GO:0042274	64	Down	1.0368212146962378e-4	0.008592661170734138	3	TSR3,RIOK2,RPS5,NOP14,RIOK3,ERCC2,RPS16,RPS19,UTP6,BYSL,RPS15,NOL10,HEATR1,RCL1,UTP20,RRP36,RPS10,RIOK1,MRPS7,EMG1,KRI1,NGDN,NOL11,UTP3,ERAL1,NAT10,LTV1,RPS6,RPS24,UTP4,NOB1,RPS8,ABT1,NOM1,UTP23,SURF6,DHX37,SRFBP1,TSR2,FAM207A,HELQ,LSM6,RPS14,DCAF13,BMS1,BTRC,TSR1,RPSA,RPS21,RPS7,RPL38,RPS27,RRS1,NPM1,MRPS11,RPS17,TBL3,RPS27L,RRP7A,WDR46,RPS28,PWP2,GTF2H5,DDX52	KRI1	RIOK2,RPS15,RPS14,RPS27L,GTF2H5
GO_PROTEIN_LOCALIZATION_TO_NUCLEOPLASM	GO:1990173	11	Down	1.0425855059806782e-4	0.008592661170734138	1	CCT4,TCP1,DKC1,CCT7,WRAP53,CCT6A,CCT5,TBRG1,CCT8,CCT3,CCT2		CCT4,CCT6A,CCT5,CCT8,CCT2
GO_SUBSTANTIA_NIGRA_DEVELOPMENT	GO:0021762	34	Down	1.0516493650492759e-4	0.008592661170734138	8	HSPA5,RHOA,SIRT2,MAOB,CDC42,ACTB,DYNLL1,FGF9,YWHAE,SUDS3,RAD1,GNB4,PADI2,ZNF430,MAPKAP1,COX6B1,YWHAH,YWHAQ,CASP5,CALM2,SEC16A,GLUD1,CALM3,G6PD,S100A1,ZNF148,NDRG2,CKB,CNP,CCDC14,BASP1,MBP,CALM1,NDUFS3	ZNF430	RHOA,MAOB,ACTB,DYNLL1,YWHAQ,CALM2,CKB
GO_ESTABLISHMENT_OF_PROTEIN_LOCALIZATION_TO_TELOMERE	GO:0070200	17	Down	1.142091758468745e-4	0.009231294353128555	1	ACD,CCT4,TCP1,POT1,DKC1,CCT7,NABP2,BRCA2,WRAP53,CCT6A,TERF1,ATM,CCT5,CCT8,CCT3,CCT2,ATR		CCT4,CCT6A,CCT5,CCT8,CCT2
GO_RRNA_CONTAINING_RIBONUCLEOPROTEIN_COMPLEX_EXPORT_FROM_NUCLEUS	GO:0071428	14	Down	1.1682499074486506e-4	0.009342270802437772	1	RIOK2,XPO1,NUP88,RPS15,RAN,LTV1,ZNF593,ABCE1,TSC1,NMD3,RRS1,NPM1,SDAD1,EIF6		RIOK2,RPS15,RAN,EIF6
GO_PEPTIDYL_ASPARAGINE_MODIFICATION	GO:0018196	33	Down	1.2187260294140142e-4	0.009643330066426467	2	DPM1,FUT8,ST6GAL1,LMAN1,DERL3,MAGT1,UGGT2,TUSC3,RPN2,ALG5,DAD1,MGAT1,STT3A,UGGT1,DPM2,ASGR1,MGAT5,ALG8,ASGR2,SYVN1,STT3B,RPN1,VCP,HIF1AN,MGAT2,DPM3,MCFD2,NUDT14,UBE2G2,UBE2J1,OSTC,OST4,DDOST	MGAT1,SYVN1	MAGT1,ALG5,ASGR1,ALG8,OSTC
GO_RIBOSOMAL_SMALL_SUBUNIT_ASSEMBLY	GO:0000028	16	Down	1.2457133375490514e-4	0.009754194956621061	3	RPS5,RPS19,RPS15,RPS10,MRPS7,ERAL1,ABT1,RPS14,RPSA,RPL38,RPS27,MRPS11,RPS27L,RRP7A,RPS28,PWP2		RPS15,RPS14,RPS27L
GO_REGULATION_OF_PROTEIN_LOCALIZATION_TO_CHROMOSOME_TELOMERIC_REGION	GO:1904814	13	Down	1.4303567179618096e-4	0.011017145995600837	1	CCT4,TCP1,GNL3L,DKC1,CCT7,WRAP53,CCT6A,TERF1,CCT5,CCT8,CCT3,GNL3,CCT2		CCT4,CCT6A,CCT5,CCT8,CCT2
GO_ESTABLISHMENT_OF_PROTEIN_LOCALIZATION_TO_CHROMOSOME	GO:0070199	23	Down	1.4363180890899057e-4	0.011017145995600837	1	ACD,PIH1D1,CCT4,TCP1,POT1,DKC1,CCT7,NABP2,BRCA2,WRAP53,CCT6A,TERF1,ATM,CCT5,CCT8,LRWD1,CCT3,NIPBL,SPIDR,CCT2,ATR,SGF29,RUVBL2		CCT4,CCT6A,CCT5,CCT8,CCT2
GO_REGULATION_OF_ESTABLISHMENT_OF_PROTEIN_LOCALIZATION_TO_CHROMOSOME	GO:0070202	12	Down	1.5319468899783616e-4	0.01163196441612863	1	CCT4,TCP1,DKC1,CCT7,WRAP53,CCT6A,TERF1,CCT5,CCT8,CCT3,SPIDR,CCT2		CCT4,CCT6A,CCT5,CCT8,CCT2
GO_DETOXIFICATION	GO:0098754	104	Down	1.57095145805696e-4	0.011808842110214168	6	MPO,MGST1,IYD,RALBP1,ACAA1,GSTO2,RDH11,PTGS2,IPCEF1,SESN1,GSTP1,MGST2,MT3,PTGS1,GSTZ1,BMP7,GSR,PON3,SOD3,SLC22A18,SOD2,NNT,NFE2L2,GPX7,PARK7,OSCP1,AKR1A1,PRDX1,PRDX6,ABCG2,KDM3B,UBIAD1,CAT,PRDX4,MT1G,MT2A,PRDX5,TXNDC17,APOE,PXDN,SESN2,RGN,GCH1,ALOX5AP,GSTM1,GSTM3,CD36,TXN,PIM1,DUOX1,ESD,RDH12,FBLN5,DUOX2,SOD1,MGST3,GSTO1,CLIC2,FANCC,CYGB,AKR7A3,S100A9,SLC15A2,GPX8,NOS3,TP53INP1,ATP7A,PRDX3,LPO,GP…	GSR,RDH12,MT1B,DHFR,SRXN1	MGST2,SOD3,PRDX4,TXNDC17,GSTM1,TXN,ESD,FBLN5,SOD1,MGST3,CYGB,PRDX3,HBA1,HBB
GO_PROTEIN_FOLDING	GO:0006457	188	Down	1.6715575808633315e-4	0.01244069142113828	10	FKBP4,HSPB6,NUDCD3,CD74,ERP44,GRN,HSPA5,DNAJC25,GNAI3,PDIA5,NFYC,DNAJA2,GNB5,CSNK2A2,LMAN1,DNAJC10,FKBP6,GNB1,HSP90AA1,PPIE,DNAJA1,ERO1B,GNAO1,PDRG1,FKBP1A,ERP29,GANAB,LTBP4,NUDC,DNAJB11,FKBP5,HSP90AB1,PPIL2,ST13,PSMC1,PFDN4,DNAJC5,CSNK2A1,RP2,DNAJC3,DNAJA3,SNRNP70,SGTA,PDCD5,CDC37,DNAJC2,DNAJB6,HSPB1,CDC37L1,BAG1,PPIF,RGS9,WFS1,GRPEL1,CRYAB,HSPA8,DNAJC4,CHORDC1,AIP,MLEC,PTGES3,BAG2,HSPA9,PFDN1,T…	PPIF,CHORDC1,RAD23B,GNAI1,TBCEL,AMFR	HSPB6,FKBP1A,PFDN4,CRYAB,DNAJC4,MLEC,CCT4,CLU,PRDX4,PFDN5,TRAP1,PFDN2,PDIA6,CCT6A,CCT5,PDIA4,CCT8,CCT2,TBCA,PPIA,DNAJC19
GO_RIBONUCLEOPROTEIN_COMPLEX_SUBUNIT_ORGANIZATION	GO:0071826	179	Down	1.7725228847555527e-4	0.013004995204700885	3	RBM5,GCFC2,LUC7L,STRAP,GEMIN8,CELF2,MRTO4,SFSWAP,DDX20,DHX8,NLE1,CLNS1A,SART3,XAB2,DDX1,HSP90AA1,GEMIN5,NUFIP1,RPS5,YTHDC1,EIF3I,RPL6,RPLP0,GEMIN2,AGO1,SRPK1,HSP90AB1,SF3A1,SNRPD3,TFIP11,EIF3L,SNU13,RPL3,EIF3D,PRMT5,SRSF5,EIF5,DICER1,PRPF6,CRNKL1,CELF4,EIF3J,ZFAND1,EIF3E,PIH1D1,SF3A2,RPS19,PRPF31,EIF3B,SETX,EIF3A,LUC7L3,PRPF19,PTGES3,CPSF6,NOP2,SRSF9,MDN1,BRIX1,USP4,RPL24,RPS15,SF3B1,WDR77,ZNHIT6…	LUC7L,SFSWAP,YTHDC1,CPSF6,USP4,ADAR,RPL10L	SNRPD3,SNU13,ZFAND1,EIF3E,RPL24,RPS15,WDR77,SNRPF,RPL11,SNRPG,RPL10,EIF3M,RPS14,SNRPD1,SNRPE,RPS27L,MCTS1,EIF6,MRPL20
GO_HISTONE_MRNA_METABOLIC_PROCESS	GO:0008334	22	Down	1.7819801863565136e-4	0.013004995204700885	2	UPF1,SNRPD3,MTPAP,XRN1,NCBP2,CPSF3,SNRPB,NCBP1,SSB,SNRPF,ZNF473,SNRPG,ATM,LSM11,SLBP,CPSF2,EXOSC10,DCP2,LSM1,EXOSC4,LSM10,SNRPE		SNRPD3,CPSF3,SSB,SNRPF,SNRPG,LSM1,SNRPE
GO_ESTABLISHMENT_OF_PROTEIN_LOCALIZATION_TO_MITOCHONDRIAL_MEMBRANE	GO:0090151	15	Down	1.807362157958101e-4	0.013063405135933698	1	AGK,HSP90AA1,TIMM13,TOMM22,SAMM50,TIMM9,PDCD5,ROMO1,TIMM10,OXA1L,CALM3,COX18,HSPA4,TIMM22,NDUFA13		TIMM13,TOMM22,SAMM50
GO_SCF_DEPENDENT_PROTEASOMAL_UBIQUITIN_DEPENDENT_PROTEIN_CATABOLIC_PROCESS	GO:0031146	89	Down	1.931518812997122e-4	0.013827835159332731	2	FBXL3,PSMB1,PSMC4,WWTR1,PSMA4,CUL1,PSME4,FBXW11,PSMC5,PSME1,PSMD5,PSMD8,RBX1,PSMC6,PSMA3,PSMC1,PSMB5,PSMA6,PSME2,PSMA7,PSMD10,PSMD7,FBXO31,PSMA2,FBXW4,FBXL15,CUL2,FBXL20,PSMD3,PSMD11,FBXW7,PSMD9,FBXO9,FBXL4,SKP1,RNF7,PSMD14,FBXO2,FBXO6,KIF14,FBXL5,LRRC29,PSMF1,PSMB2,FBXL12,PSMA1,PSME3,FBXO44,FBXL8,PSMB7,CUL4A,PSMB6,PSMA5,SKP2,FBXL17,FBXO38,AMN1,FBXO4,FBXL2,PSMA8,FBXL18,CUL4B,FBXW5,PSMD4,PSMB4,FBX…	FBXO6,LRRC29,FBXO44,FBXL6	RBX1,PSMA3,SKP1,PSMB2,PSMC2,PSMB3
GO_PROTEIN_MATURATION_BY_IRON_SULFUR_CLUSTER_TRANSFER	GO:0097428	11	Down	1.956618359010253e-4	0.013875377551584972	2	HSCB,GLRX3,ISCA1,CIAO1,MMS19,ISCA2,NFU1,BOLA2B,MAGEF1,BOLA2,CISD3		GLRX3,NFU1,MAGEF1
GO_TELOMERASE_RNA_LOCALIZATION	GO:0090672	19	Down	2.0937847671916054e-4	0.014709327191569437	1	CCT4,TCP1,DKC1,CCT7,PARN,WRAP53,SHQ1,NAF1,NHP2,CCT6A,CCT5,CCT8,CCT3,CCT2,EXOSC10,DCP2,RUVBL1,NOP10,RUVBL2		CCT4,NHP2,CCT6A,CCT5,CCT8,CCT2
GO_IRON_ION_HOMEOSTASIS	GO:0055072	67	Down	2.1629789091401786e-4	0.01503424787864433	9	HFE,LTF,SLC11A1,CP,CUL1,NEO1,HYAL2,TTC7A,ATP6AP1,CYBRD1,TFRC,PICALM,SRI,SLC46A1,EIF2AK1,FTL,HEPH,SLC22A17,HMOX1,HIF1A,NUBP1,HMOX2,HAMP,TFR2,GLRX3,SLC11A2,CAND1,IFNG,SKP1,ATP6V1A,STEAP3,ABCB6,EPAS1,FBXL5,ABCG2,ACO1,STEAP4,NEDD8,ABCB7,NDFIP1,ISCU,IREB2,CCDC115,ATP6V1G1,MYC,SLC40A1,SMAD4,SOD1,SLC25A37,LCN2,BMP6,SLC25A28,STEAP2,ATP13A2,ATP6V0D1,FLVCR1,BDH2,STEAP1,FXN,B2M,EPB42,FTH1,SCARA5,BTBD9,ATP6V…		SRI,SLC46A1,GLRX3,SKP1,MYC,SLC40A1,SOD1
GO_MONOCARBOXYLIC_ACID_METABOLIC_PROCESS	GO:0032787	514	Down	2.180035943557579e-4	0.01503424787864433	2	CYP26B1,NDUFAB1,PDK4,SLC4A1,ACSM3,PRKAR2B,CROT,PDK2,OSBPL7,ADIPOR2,MLXIPL,LYPLA2,ABHD5,DCN,BRCA1,ELOVL5,ALOX5,IGF1,CD74,NR1H3,NUP160,CYP46A1,VCAN,TPR,MSMO1,NDC1,TBXAS1,MPC1,ACAA1,DGAT2,HAGH,ME1,ELOVL1,PFKP,TNFRSF1A,PKM,PDK3,HDAC4,ACSL4,NUP133,PLA2G10,GBA2,ASNS,OSBPL3,ALDH3A2,SREBF1,ACADVL,DHRS9,PTGS2,MGLL,HACD3,ENO1,NUP37,ACAT1,ACACB,SIRT6,MCCC1,TIGAR,EDN1,OSBPL6,SLC1A3,CEACAM1,LIPE,PGM1,PSEN1,AA…	IGF1,SREBF1,SLC1A3,P2RX7,CYP3A5,ACBD5,VNN1,DAGLA,NPC1,CYP3A7,ELOVL7,PDP2,ZBTB7A,ACOT1,ALDH1A3,AKR1C1,POM121,CPT1B,NUP62	NDUFAB1,DCN,ELOVL1,ACAT1,CREM,PGK1,DECR1,CAV1,PHYH,LTA4H,TPI1,NIT2,RBP1,PDZD11,LYPLA1,GLO1,PER2,LDHA,PLAA,IDH1,NAAA,ETFA,MPC2,SLC27A3,NDUFS6,AASDHPPT,OXSM,CYGB,HPGDS,CKB,PDHB,CSPG4,BGN,HACD4,ADH1B,ECI2,VDAC1,EIF6
GO_GAS_TRANSPORT	GO:0015669	9	Down	2.2521685628790742e-4	0.01521859830065628	1	IPCEF1,CA2,MYC,CYGB,AQP5,HBA2,HBA1,AQP1,HBB	CA2	MYC,CYGB,HBA1,HBB
GO_MYELOID_LEUKOCYTE_ACTIVATION	GO:0002274	581	Down	2.2587043130556256e-4	0.01521859830065628	5	FGR,FUCA2,ENPP4,SLC7A2,MPO,KMT2E,ITGAL,LAMP2,CX3CL1,ALDH3B1,PSMB1,MGST1,MMP25,BTK,PLAUR,TYROBP,LTF,ALOX5,MVP,DNASE1L1,CAPN1,SLC11A1,CD74,SERPINB1,ERP44,DERA,NR1H3,RNASET2,CD44,IFNGR1,TNFRSF1B,GRN,LRRC7,GAB2,ATP6V0A1,VCL,STAP1,TIMP2,AGA,LCP2,C12orf4,HEXB,CYBA,HEBP2,SERPINB3,GDI2,ATP11B,SLC2A3,ACAA1,SPHK2,TSPAN32,CTSA,CNN2,SBNO2,CDK13,CD84,SPI1,PKM,RHOA,ROCK1,HYAL2,ATP11A,ADGRF5,KCNAB2,RORA,PLA2G10…	FGR,CDK13,STK10,IL4R,DSP,STX4,RELB,RETN,TSPAN14,LTBR,VNN1,SLAMF1,UBR4,TICAM1,ADGRE3,DOK3,STOM,ABR,PRKCD,SYK,RHOH,TNIP2,AZU1,SLCO4C1,FCAR,VAMP2,TXNDC5,LYN,SIGLEC14	MVP,DERA,GDI2,RHOA,XRCC5,CPNE3,CEACAM6,DYNLL1,PYGB,MAGT1,CPPED1,MLEC,LTA4H,NIT2,QPCT,LAMTOR2,NPC2,CLU,PRDX4,COPB1,GMFG,ACTR10,IDH1,GLIPR1,SRP14,CCT8,CDA,PSMC2,MNDA,APEH,CCT2,RBPJ,ITGAM,GLB1,FPR1,C3AR1,TMEM179B,PPIA,XRCC6,CD47,PNP,AIF1,HBB
GO_FATTY_ACID_DERIVATIVE_BIOSYNTHETIC_PROCESS	GO:1901570	78	Down	2.276842536896449e-4	0.01521859830065628	2	ELOVL5,ALOX5,CD74,TBXAS1,FAR2,ELOVL1,ACSL4,PTGS2,ACAT1,EDN1,AACS,PIBF1,SLC27A5,MGST2,PTGS1,SIRT1,SCD,TECR,GGT5,GGT1,SLC25A1,ACSBG1,GCDH,PTGDS,PTGES3,ACSS3,LTA4H,PLA2G4A,HMGCL,ELOVL3,ACSL3,PTGIS,IL1B,PLA2G5,ACSBG2,GGT7,PPT1,ACLY,ALOX5AP,HMGCS2,ANXA1,PNPLA8,MGST3,SCD5,CBR4,AWAT2,PTGES2,PTGES,HSD17B12,GGTLC1,FADS1,ACSL1,CBR1,BDH1,ALOX15,HPGDS,BDH2,HPGD,ELOVL7,ACSL6,FABP5,SYK,HACD1,GGT6,PLA2G4F,FASN,…	BDH1,ELOVL7,SYK	ELOVL1,ACAT1,MGST2,LTA4H,MGST3,HPGDS
GO_HYDROGEN_PEROXIDE_CATABOLIC_PROCESS	GO:0042744	21	Down	2.312754443493875e-4	0.01521859830065628	2	MPO,MT3,NNT,PRDX1,PRDX6,CAT,PRDX4,PRDX5,PXDN,DUOX1,DUOX2,SNCA,PRDX3,LPO,PRDX2,HBA2,HBA1,GPX3,GPX1,HBB,HP		PRDX4,PRDX3,HBA1,HBB
GO_COENZYME_METABOLIC_PROCESS	NA	223	Down	2.324518947847668e-4	0.01521859830065628	NA	GCLC,PDK4,ACSM3,CROT,PDK2,NADK,AASS,ELOVL5,MRI1,MAT2B,SLC2A3,MPC1,DGAT2,FAR2,GSTO2,MTHFD2,ELOVL1,PDK3,COASY,ACSL4,PTGS2,ACAT1,MOCOS,SLC46A1,ACACB,MCCC1,COQ9,SLC23A2,PDPR,DLD,VNN3,ACOT7,SCD,TECR,SLC25A1,CYB5R3,GSTZ1,MTHFD1,AHCY,ACOT8,ABCD1,MLYCD,QPRT,ACSBG1,GCDH,NAMPT,OGDH,NMRK1,PNPO,AADAT,FOLR1,PDHX,COQ5,MVK,VNN1,VNN2,ACOT13,NUDT12,HMGCS1,HMGCR,PCCB,COQ10B,KYNU,SPR,KMO,HMGCL,SLC2A1,AKR1A1,ACOT2,D…	NADK,VNN1,PARP16,ELOVL7,PDP2,ACOT1,DHFR	ELOVL1,ACAT1,SLC46A1,PDZD11,PPCS,PCBD2,ALDH1L2,SUCLA2,MPC2,AASDHPPT,OXSM,DBI,PMVK,SUCLG1,MOCS2,COQ4,PDHB,COQ2
GO_THIOESTER_BIOSYNTHETIC_PROCESS	GO:0035384	50	Down	2.328241059698646e-4	0.01521859830065628	2	PDK4,PDK2,ELOVL5,MPC1,ELOVL1,PDK3,ACSL4,ACAT1,ACACB,PDPR,DLD,SCD,TECR,SLC25A1,GSTZ1,MLYCD,ACSBG1,GCDH,PDHX,ELOVL3,ACSL3,PPCS,ACSBG2,ACSS2,PPT1,ACLY,PDHA1,MPC2,SCD5,SNCA,CBR4,HSD17B12,DLAT,ACSL1,PDK1,ACSS1,ELOVL7,ACSL6,PDP1,HACD1,PDHB,FASN,ELOVL6,PDP2,ACSF3,ACSL5,HSD17B8,HACD2,PPT2,ACACA	ELOVL7,PDP2	ELOVL1,ACAT1,PPCS,MPC2,PDHB
GO_INTRACILIARY_TRANSPORT_INVOLVED_IN_CILIUM_ASSEMBLY	GO:0035735	38	Down	2.5117928861693767e-4	0.016251460647607498	1	IFT88,IFT80,KIFAP3,PCM1,HSPB11,TNPO1,KIF3C,DYNLL1,IFT74,IFT27,TRIP11,IFT52,KIF3B,CLUAP1,TTC26,IFT20,IFT57,SSX2IP,KIF17,IFT46,WDR35,IFT43,IFT81,TTC21B,DYNLRB1,IFT22,KIF3A,IFT172,DYNC2LI1,CEP131,WDR19,IFT122,DYNLRB2,DYNC2H1,IFT140,TTC30B,TRAF3IP1,DYNLL2		KIFAP3,HSPB11,DYNLL1,IFT20,KIF17,IFT43,TTC30B
GO_DNA_TEMPLATED_TRANSCRIPTION_TERMINATION	GO:0006353	71	Down	2.529494340521587e-4	0.016251460647607498	2	MNAT1,POLR1A,CPSF1,ZMPSTE24,XRN2,PAPOLA,POLR2E,SNRPD3,POLR2F,PRMT5,PABPN1,CSTF1,CSTF2,TAF1C,MAZ,ERCC2,SETX,UBTF,GTF2H1,GTF2H3,TBP,NCBP2,TAF1B,TTF2,CPSF3,MTERF2,TTF1,POLR1B,SYMPK,SNRPB,MTERF1,MED18,CDK7,CCNH,DHX9,WDR33,NCBP1,POLR1E,SNRPF,ZNF473,TAF1A,SNRPG,FIP1L1,GTF2H2,POLR2K,CPSF7,LSM11,SCAF4,SSU72,CPSF4,POLR3K,ERCC3,POLR2H,SLBP,PCF11,CPSF2,TAF1D,NUDT21,POLR1C,SMN1,CLP1,CSTF3,CSTF2T,POLR2L,POLR2…	GTF2H1,SYMPK,SCAF8	XRN2,SNRPD3,CPSF3,MTERF1,SNRPF,SNRPG,CSTF3,POLR2L,SNRPE,GTF2H4,GTF2H5
GO_MITOCHONDRION_ORGANIZATION	GO:0007005	462	Down	2.57135307871669e-4	0.016380390756536745	3	GCLC,STPG1,BAD,NDUFAF7,POLDIP2,NDUFAB1,SLC25A5,LIG3,AGK,GGCT,COX10,DNAJC11,TTC19,PLAUR,DCN,BID,IGF1,HGF,NDUFS1,RB1CC1,ALAS1,GCLM,TYMP,TOMM34,MIPEP,TFB1M,BAK1,GABARAPL2,CLEC16A,AIFM2,VPS13D,PTCD2,HEBP2,FNIP2,USP36,ATG5,ADCK1,CASP8,EYA2,NDUFB4,ATG2B,MTFR1,MEF2A,VPS35,FUNDC1,WIPI1,CSNK2A2,SREBF1,HSD17B10,MARK2,TP63,BCS1L,LMAN1,TIMM21,TIGAR,TP73,DNM2,HSP90AA1,GSK3B,CTTN,DDHD2,HUWE1,BAX,DNM1L,PPP1R13B…	COX10,IGF1,FNIP2,SREBF1,MARK2,GSK3B,P2RX7,TIMM44,BBC3,NRF1,PPIF,PPP3CC,OPTN,IFI6,USP30,MX1,SQSTM1,STAT2,SLC25A33,PLD6,CLN8,TIMM23B	NDUFAB1,DCN,GABARAPL2,VPS35,NDUFB2,TIMM13,TOMM22,SAMM50,NDUFAF5,PMPCB,SSBP1,NDUFC1,COX7A2,CLU,MTERF1,NDUFA5,YWHAQ,NDUFB5,UQCC2,CTSK,NDUFS6,NDUFB11,TIMM8B,CXADR,UQCRB,COX7A1,NDUFS4,NDUFB6,PRDX3,CYCS,TOMM5,BNIP3,NDUFV2,COA5,COA3,UQCR10,NDUFA12,NDUFA6,UBE2L3,DNAJC19,VDAC1
GO_ACETYL_COA_METABOLIC_PROCESS	GO:0006084	36	Down	2.6697357126948305e-4	0.016864204497753815	2	PDK4,PDK2,AASS,MPC1,PDK3,ACAT1,ACACB,PDPR,DLD,GSTZ1,MLYCD,AADAT,PDHX,MVK,HMGCS1,KYNU,DLST,PPCS,ACSS2,ACLY,PDHA1,HMGCS2,NUDT7,MPC2,DLAT,TDO2,PDK1,ACSS1,PMVK,PDP1,MVD,PDHB,FASN,PDP2,PIPOX,ACACA	PDP2	ACAT1,PPCS,MPC2,PMVK,PDHB
GO_REGULATION_OF_CELL_COMMUNICATION_BY_ELECTRICAL_COUPLING_INVOLVED_IN_CARDIAC_CONDUCTION	GO:1901844	7	Down	2.702671233858698e-4	0.01692998305409653	11	SRI,CAV1,PDE4D,CALM2,CAMK2D,CALM3,CALM1		SRI,CAV1,CALM2
GO_PROTEIN_CONTAINING_COMPLEX_DISASSEMBLY	GO:0032984	294	Down	2.798370860870347e-4	0.017314222415039954	3	DVL2,UPF1,LAMP2,SCIN,VTA1,SPAST,GABARAPL2,CLEC16A,PHF23,CAPG,MRPS10,LIMA1,MRPL43,MRPS35,MRPS24,SMARCD1,DHX8,NAV3,TBC1D25,KIF2A,LRP6,WDR1,SMARCE1,NSF,CLASP1,MRPS34,TSG101,CAMSAP3,CAPZB,JMJD4,SMARCD3,MRPL22,GSK3B,CHMP2B,ZMPSTE24,CHMP5,MRPL28,OGFOD1,ADD1,MRPS33,IRAK3,MCOLN1,SUPT16H,HDAC6,MRPS18A,SNAP29,SMARCB1,SH3BP1,TRIOBP,TFIP11,SPEF1,MAP1LC3A,MID1,MRPS31,AXIN1,GSPT1,ZFAND1,MRPL4,NAPA,GRWD1,MTPN,C…	DVL2,SCIN,GSK3B,AXIN1,GSPT1,UBQLN1,RUBCN,MRPL49,DVL3,PBRM1,FRAT2,CLN3,SCAF8,EIF5AL1	GABARAPL2,MRPS35,MRPL28,MRPS33,ZFAND1,CAV1,MRPL3,MRPS15,DSTN,MRPS12,MRPL35,MRPS36,MRPL47,MRPL50,MYC,MRPL24,MRPS28,APEH,CFL2,MRPL1,MRPL13,CHCHD1,MRPL48,BNIP3,MRPL54,MRPL20,MRPL33,MRPS6
GO_CELLULAR_PROTEIN_CONTAINING_COMPLEX_ASSEMBLY	GO:0034622	851	Down	2.810077337548057e-4	0.017314222415039954	3	RAD52,NDUFAF7,RBM5,FKBP4,NDUFAB1,ZMYND10,HCCS,DHX33,GCFC2,AP2B1,BAIAP2L1,CCL26,COX10,VPS41,SCIN,LUC7L,MAPK8IP2,RANBP9,ZNF207,TTC19,PIK3C2A,ANLN,PSMC4,COX15,WAS,MNAT1,NDUFS1,STRAP,CENPQ,PIAS1,TMSB10,MYOM2,TUBG2,DNAH5,CAPG,AP2S1,GEMIN8,ARHGAP6,RSF1,CELF2,VAMP3,ELN,RAD51,CYBA,TTC17,MRTO4,EIF2AK2,NDC1,NCKAP1,SFSWAP,EIF4B,RNF4,DDX20,TAF11,NDUFB4,ARFGEF1,RHOA,NAV3,SIRT2,TGFBR3,PFN2,GBA2,NCK2,NDE1,MCM2,…	COX10,SCIN,LUC7L,CENPQ,SFSWAP,YTHDC1,ABL1,AXIN1,STX4,ASF1B,STX1A,GTF2H1,CPSF6,USP4,DNAH1,CENPA,RAD23B,PILRB,TUBGCP3,TRAF2,SNX9,CDK5RAP2,TAF1,TBCEL,FCHO2,CHAF1B,ADAR,CDC42EP3,PRKCD,RPL10L,CHAF1A,MECP2,SLC25A33,SRC,BRD2,TAPBP,FMN1	NDUFAB1,ELN,RHOA,PFN2,CADPS2,FKBP1A,NDUFB2,SNRPD3,SNU13,SAMM50,RBX1,NDUFAF5,EIF3E,SPAG1,NDUFC1,CRYAB,ARPC3,COX7A2,RPL24,RPS15,WDR77,CLU,NDUFA5,HAT1,PSMG2,GMFG,TUBG1,POMP,NDUFB5,CCL21,UQCC2,SNRPF,GTF2A2,RPL11,RPS27A,SNRPG,SLIT2,NDUFS6,NDUFB11,RPL10,EIF3M,UQCRB,TPPP3,PSMC2,COX7A1,NDUFS4,RPS14,NDUFB6,CCT2,SNRPD1,COA6,TPPP,TBCA,NDUFV2,SNRPE,COA5,COA3,UQCR10,NDUFA12,NDUFA6,RPS27L,INPP5J,AIF1,TMSB4X,GT…
GO_MITOCHONDRIAL_ELECTRON_TRANSPORT_UBIQUINOL_TO_CYTOCHROME_C	GO:0006122	13	Down	2.902709220896265e-4	0.01773956521420913	2	UQCRC1,UQCR11,UQCRC2,UQCRB,UQCRQ,UQCRFS1,MECP2,CYCS,UQCRH,CYC1,UQCR10,UQCC3,UQCRHL	MECP2	UQCRB,CYCS,UQCR10
GO_PEPTIDYL_PROLINE_MODIFICATION	GO:0018208	49	Down	3.05146220667867e-4	0.018498259199680293	2	FKBP4,P4HA2,FKBP6,FKBP7,PPIE,OGFOD1,FKBP1A,P3H2,FKBP5,PPIL2,FKBP3,PIN4,FKBP8,FKBP14,PPIF,AIP,P3H3,PPWD1,NKTR,P3H1,FKBP15,FKBP1B,FKBP9,P4HA1,PIN1,EGLN3,PPIL4,FKBP11,EGLN1,PPIL1,PPIG,FKBP10,NTMT1,P4HA3,CWC27,RANBP2,PPIB,PPIC,CRTAP,PPID,PPIH,FKBP2,P4HTM,PPIL6,P4HB,PPIA,PPIAL4G,PPIL3,EGLN2	PPIF	FKBP7,FKBP1A,FKBP3,PIN4,PPIA
GO_SMALL_MOLECULE_METABOLIC_PROCESS	GO:0044281	1558	Down	3.2667990733316733e-4	0.019581666343582566	2	DPM1,FUCA2,GCLC,NFYA,ENPP4,CFTR,CYP51A1,BAD,CYP26B1,AK2,KDM1A,NDUFAB1,PDK4,SLC25A13,SLC4A1,ACSM3,PRKAR2B,MPO,CROT,PDK2,GDE1,OSBPL7,ALDH3B1,PNPLA4,ADIPOR2,TKTL1,PSMB1,NADK,AASS,CRY1,ST3GAL1,IYD,MLXIPL,NISCH,IDS,LYPLA2,ABHD5,LARS2,DCN,BRCA1,MBTPS2,ELOVL5,ALOX5,PSMC4,MAN2B2,PGM3,MDH1,XYLT2,IGF1,AGPS,SNAI2,CD74,HGF,OSBPL5,CPS1,DERA,GCLM,NR1H3,TYMP,CD44,AGPAT4,TBPL1,NUP160,CHPF2,FUT8,OTC,CYP46A1,MRI1,…	NFYA,SLC25A13,NADK,IGF1,OTC,PPP1R3F,SOAT1,SREBF1,NT5C2,SLC1A3,GSK3B,REST,P2RX7,OAS1,EP300,ABCC1,GSR,PIAS4,CYP3A5,ACBD5,VNN1,GPD2,NUDT10,AARS2,STAT5A,MGAT1,CMPK2,DAGLA,ITPKA,PARP16,RDH12,NPC1,CHST7,LDLRAP1,HPD,B4GALT5,B4GALT3,ABCG1,CBS,RDH13,CYP3A7,BDH1,AK4,SGPP2,ELOVL7,SYK,NOXRED1,AMN,NDST2,RIMKLB,CTRB2,MECP2,NME6,PDP2,MST1,B3GALT6,ZBTB7A,CLN8,ACOT1,ALDH1A3,AKR1C1,CLN3,POM121,FUT4,SRC,CPT1B,NUP62…	NDUFAB1,DCN,MDH1,DERA,DKK3,AKR7A2,ATP2B4,GATB,OAT,ELOVL1,RHOA,ACAT1,REXO2,SLC46A1,FGFR1,MGST2,FMO2,CREM,PSMA3,LGMN,ERH,SAMHD1,PGK1,DECR1,CAV1,PHYH,LTA4H,TPI1,NIT2,RBP1,PCYOX1,DARS2,NPC2,PDZD11,LYPLA1,PRDX4,GLO1,CLYBL,PSMB2,PPCS,SRD5A3,CDO1,ASS1,PER2,RAN,PCBD2,MRPS36,LDHA,COX5B,ALDH1L2,SUCLA2,TXN,PLAA,IDH1,NAAA,LUM,ESD,ETFA,SOD1,NME7,MPC2,MGST3,SLC27A3,EPHX1,NDUFS6,IGFBP3,EBP,AASDHPPT,HNMT,OXSM,GD…
GO_INTERLEUKIN_8_SECRETION	NA	25	Down	3.282280110804049e-4	0.019581666343582566	NA	HYAL2,FCN1,PYCARD,WNT5A,CD58,CD2,CD244,FFAR2,CHI3L1,PTPN22,C5AR2,ANXA1,TLR4,TLR2,MAPKBP1,RAB1A,F2RL1,LGALS9,CD14,TLR1,TLR6,SSC5D,F2R,ANXA4,TMSB4X		C5AR2,TMSB4X
GO_FATTY_ACID_METABOLIC_PROCESS	GO:0006631	301	Down	3.3612748325834396e-4	0.01989504166655883	2	NDUFAB1,PDK4,ACSM3,PRKAR2B,CROT,PDK2,ADIPOR2,MLXIPL,LYPLA2,ABHD5,BRCA1,ELOVL5,ALOX5,CD74,NR1H3,MSMO1,TBXAS1,ACAA1,DGAT2,ELOVL1,TNFRSF1A,PDK3,ACSL4,PLA2G10,ALDH3A2,SREBF1,ACADVL,PTGS2,MGLL,HACD3,ACAT1,ACACB,EDN1,CEACAM1,LIPE,AACS,NFE2L1,PIBF1,SLC27A5,GSTP1,HADHA,ACOX3,SIRT4,PDPR,DLD,ECHDC1,PTGS1,CRAT,CREM,SIRT1,ACOT7,SCD,TECR,GGT5,GGT1,PLA2G3,CYP2D6,XBP1,MCAT,PNPLA3,SLC25A17,GSTZ1,PCK2,TRIB3,HAO1,…	SREBF1,ACBD5,DAGLA,ELOVL7,PDP2,ACOT1,AKR1C1,CPT1B	NDUFAB1,ELOVL1,ACAT1,CREM,DECR1,CAV1,PHYH,LTA4H,LYPLA1,PER2,PLAA,NAAA,ETFA,SLC27A3,NDUFS6,OXSM,CYGB,HPGDS,HACD4,ECI2,EIF6
GO_DRUG_METABOLIC_PROCESS	GO:0017144	436	Down	3.693106674407115e-4	0.02168834599337366	2	SLC7A2,AK2,SLC25A13,MPO,ALDH3B1,PAFAH1B1,TKTL1,AASS,ST3GAL1,FYN,DCN,ELOVL5,IGF1,CPS1,CYP46A1,MRI1,MAT2B,VCAN,CTNS,DKK3,CYBA,AKR7A2,ATP2B4,ALDH18A1,ACAA1,CS,SPHK2,SNCAIP,OAT,MTHFD2,ELOVL1,PKM,VPS35,MAOB,RORA,DRD4,ASNS,ALDH3A2,SDHA,DHRS9,PTGS2,ST6GAL1,ENO1,ACAT1,VPS9D1,FMO4,SLC46A1,NT5C2,MCCC1,EDN1,DNM2,MOXD1,HSP90AA1,ARG2,AACS,OXCT1,SLC27A5,REST,HAL,CAD,OVGP1,AKR1B1,ACHE,MT3,LPCAT2,KHSRP,SMOX,NOS1…	SLC25A13,IGF1,NT5C2,REST,ABCC1,CYP3A5,TICAM1,HPD,CBS,BDH1,AK4,NOXRED1,AMN,CTRB2,AKR1C1,DHFR,SULT1A3	DCN,DKK3,AKR7A2,ATP2B4,OAT,ELOVL1,VPS35,MAOB,ACAT1,SLC46A1,FMO2,CAV1,PDZD11,CLU,PRDX4,CLYBL,ASS1,PCBD2,AGT,COX5B,ALDH1L2,SUCLA2,ESD,SOD1,CYP4B1,SUCLG1,PRDX3,HPRT1,CKB,ITGAM,CSPG4,CD34,BGN,SULT1A1,ADH1B,CD47,AIF1,TMSB4X,HBA1,HBB
GO_ACETYL_COA_BIOSYNTHETIC_PROCESS	GO:0006085	21	Down	4.3927161184676713e-4	0.025188828140171877	2	PDK4,PDK2,MPC1,PDK3,ACAT1,PDPR,DLD,GSTZ1,MLYCD,PDHX,PPCS,ACSS2,ACLY,PDHA1,MPC2,DLAT,PDK1,ACSS1,PDP1,PDHB,PDP2	PDP2	ACAT1,PPCS,MPC2,PDHB
GO_PURINE_CONTAINING_COMPOUND_BIOSYNTHETIC_PROCESS	GO:0072522	150	Down	4.394938408700997e-4	0.025188828140171877	2	AK2,PDK4,SLC25A13,PDK2,ELOVL5,MPC1,SPHK2,ELOVL1,PKM,PDK3,COASY,ACSL4,ENO1,ACAT1,VPS9D1,ACACB,ADCY2,NOS1,PDPR,DLD,TREM2,ACOT7,SCD,TECR,MTAP,SLC25A1,GSTZ1,MTHFD1,GMPR2,GUCY2F,PRPS2,TAZ,NME3,MLYCD,NME4,ACSBG1,TGFB1,GCDH,IMPDH1,PRKAG2,AK1,RCVRN,PPARGC1A,PDHX,NME5,DGUOK,SLC25A12,AMPD2,ELOVL3,PANK3,MTHFD1L,ADCY7,AMD1,ACSL3,SLC35B3,PANK2,PPCS,PAICS,PPAT,ADCY4,ACSBG2,ACSS2,PPT1,ACLY,PDHA1,GUCY2D,AMPD3,NT…	SLC25A13,AK4,ELOVL7,NME6,PDP2	ELOVL1,ACAT1,PPCS,COX5B,NME7,MPC2,HPRT1,PDHB,PNP,TMSB4X
GO_ICOSANOID_BIOSYNTHETIC_PROCESS	GO:0046456	39	Down	4.442768559114421e-4	0.025188828140171877	2	ALOX5,CD74,TBXAS1,PTGS2,EDN1,PIBF1,MGST2,PTGS1,SIRT1,GGT5,GGT1,PTGDS,PTGES3,LTA4H,PLA2G4A,PTGIS,IL1B,PLA2G5,GGT7,ALOX5AP,ANXA1,PNPLA8,MGST3,PTGES2,PTGES,GGTLC1,FADS1,CBR1,ALOX15,HPGDS,HPGD,FABP5,SYK,GGT6,PLA2G4F,PLA2G1B,AKR1C3,LTC4S,MIF	SYK	MGST2,LTA4H,MGST3,HPGDS
GO_PURINE_NUCLEOSIDE_MONOPHOSPHATE_BIOSYNTHETIC_PROCESS	GO:0009127	17	Down	4.4492469424233964e-4	0.025188828140171877	2	PRPS2,IMPDH1,LHPP,AMPD2,PAICS,PPAT,AMPD3,ATIC,ADK,GART,GMPS,HPRT1,IMPDH2,PFAS,ADA,APRT,ADSL		HPRT1
GO_ORGANIC_ACID_CATABOLIC_PROCESS	GO:0016054	226	Down	4.456716965069655e-4	0.025188828140171877	2	CYP26B1,CROT,AASS,CD44,OTC,HEXB,ATP2B4,ACAA1,BCAT1,OAT,HYAL2,ALDH3A2,HSD17B10,HMMR,ACADVL,ACAT1,ACACB,MCCC1,LIPE,ARG2,BCKDHB,HAL,HADHA,ACOX3,NOS1,SLC9A1,DLD,ECHDC1,XYLB,CRAT,GCAT,MCAT,TXN2,SLC25A17,GSTZ1,PCK2,HAO1,AHCY,ACOT8,LPIN2,ABCD1,RENBP,LONP2,PLA2G15,MLYCD,CRYM,QPRT,BCKDK,FAH,CEMIP,DECR1,ECH1,IL4I1,AKT2,TGFB1,ETFB,BCAT2,GCDH,PON3,OGDH,HIBADH,PHYH,ACBD5,ASPA,BLMH,AADAT,CPT1A,ACAD10,ADTRP,PPA…	OTC,ACBD5,HPD,CBS,CPT1B	ATP2B4,OAT,ACAT1,DECR1,PHYH,PCYOX1,CDO1,ALDH1L2,ETFA,HNMT,ECI2
GO_FOLATE_IMPORT_ACROSS_PLASMA_MEMBRANE	GO:1904447	5	Down	5.027290433687947e-4	0.028152279112200324	1	SLC46A1,LRP2,FOLR1,FOLR2,SLC19A1		SLC46A1
GO_COFACTOR_BIOSYNTHETIC_PROCESS	NA	202	Down	5.055950086666281e-4	0.028152279112200324	NA	GCLC,PDK4,CIAPIN1,PDK2,GGCT,COX10,NADK,FYN,ELOVL5,SLC25A39,COX15,ALAS1,GCLM,MAT2B,CTNS,CYBA,MPC1,HAGH,ELOVL1,FECH,PDK3,COASY,ACSL4,MAOB,PTGS2,ACAT1,MOCOS,ACACB,CPOX,NFE2L1,MGST2,COQ9,PDPR,DLD,NUBP2,ACOT7,SCD,TECR,GGT5,GGT1,SLC25A1,SRRD,HSCB,TSPO,GSTZ1,MTHFD1,GSS,MLYCD,NUBP1,QPRT,ACSBG1,GCDH,NAMPT,NMRK1,GLRX3,PNPO,PDHX,COQ5,SLC11A2,TMEM14C,NUDT12,HSPA9,COQ10B,ABCB6,KYNU,NFE2L2,SPR,KMO,AKR1A1,COQ6,…	COX10,NADK,CHAC1,PARP16,ELOVL7,PDP2,DHFR	ELOVL1,MAOB,ACAT1,MGST2,GLRX3,PPCS,PCBD2,SUCLA2,SOD1,MPC2,CHAC2,MOCS2,COQ4,PDHB,NFU1,COQ2
GO_PROTEIN_TARGETING_TO_MITOCHONDRION	GO:0006626	94	Down	5.236281850941151e-4	0.02885830805912136	1	AGK,BID,TOMM34,MIPEP,USP36,CSNK2A2,SREBF1,LMAN1,TIMM21,HSP90AA1,HUWE1,SIRT4,RNF31,SH3GLB1,TIMM13,HPS4,TOMM22,FBXO7,TSPO,SAMM50,TIMM9,GDAP1,BNIP3L,TIMM44,PDCD5,TIMM50,GSK3A,PMPCB,PITRM1,UBE2D3,GRPEL1,FBXW7,AIP,HTRA2,RHOU,MFN2,DNAJC15,MTERF4,ROMO1,TIMM17B,RAC2,TOMM40,TIMM10B,PRKAA1,TIMM17A,TIMM10,MGARP,UQCRC2,NPEPPS,SAE1,HAX1,HSPD1,IMMP1L,TIMM8B,BAG3,OXA1L,BAG4,PINK1,TOMM40L,UBE2J2,VPS11,FZD5,CHCHD…	SREBF1,TIMM44,TIMM23B	TIMM13,TOMM22,SAMM50,PMPCB,TIMM8B,TOMM5,UBE2L3,DNAJC19
GO_ANTIBIOTIC_METABOLIC_PROCESS	GO:0016999	88	Down	5.279519228779325e-4	0.02885830805912136	12	MPO,ALDH3B1,ST3GAL1,FYN,CTNS,CYBA,AKR7A2,CS,MAOB,ST6GAL1,HAL,AKR1B1,MT3,HDAC6,ACO2,PCK2,RENBP,SULT1E1,ALDH2,CMAS,ALDH5A1,NNT,GNPDA1,KDM3A,PARK7,AKR1A1,PRDX1,PRDX6,MTHFD1L,CAT,ZNF205,ACO1,PRDX4,NAGK,PRDX5,RAC2,PXDN,ACSS2,ACLY,NPL,RAC1,MTHFS,IREB2,ALDH1B1,DUOX1,AMDHD1,ESD,DUOXA1,DUOX2,CYP1A1,SOD1,CYP4B1,SNCA,CBR4,EGFR,AKR1C2,ACSS1,MPV17L,PINK1,GNE,AMDHD2,GNPDA2,ALDH1A1,CYBB,PRDX3,ACSM1,LPO,PRDX2,ST…	AKR1C1,SULT1A3	AKR7A2,MAOB,PRDX4,ESD,SOD1,CYP4B1,PRDX3,SULT1A1,ADH1B,HBA1,HBB
GO_MONOSACCHARIDE_CATABOLIC_PROCESS	GO:0046365	58	Down	5.297920064066446e-4	0.02885830805912136	2	BAD,TKTL1,FUT8,PFKP,PKM,ENO1,TIGAR,PGM1,XYLB,PGK1,DHDH,GPI,GALK1,ENO3,ALDOC,GAPDH,TPI1,ENO2,SLC25A12,GALE,AKR1A1,PFKFB2,KHK,SORD,TP53,FOXK2,PFKL,GALM,TKFC,ALDOA,PFKM,FUT6,HK1,GALK2,ADPGK,HK2,HK3,LRP5,FOXK1,ALDH1A1,PGM2L1,CRYL1,NUDT5,GLYCTK,PGM2,DCXR,GLB1,RBKS,PGAM1,BPGM,FUT10,FUT1,FUT2,FUT7,FUT4,RPE,GALT,RPEL1	FUT4,RPEL1	PGK1,TPI1,NUDT5,GLB1
GO_PROTEIN_PEPTIDYL_PROLYL_ISOMERIZATION	GO:0000413	35	Down	5.378713463436576e-4	0.029087618060901255	2	FKBP4,FKBP6,FKBP7,PPIE,FKBP1A,FKBP5,PPIL2,FKBP3,PIN4,FKBP8,FKBP14,PPIF,AIP,PPWD1,NKTR,FKBP15,FKBP1B,FKBP9,PIN1,PPIL4,FKBP11,PPIL1,PPIG,FKBP10,CWC27,RANBP2,PPIB,PPIC,PPID,PPIH,FKBP2,PPIL6,PPIA,PPIAL4G,PPIL3	PPIF	FKBP7,FKBP1A,FKBP3,PIN4,PPIA
GO_ENDOPLASMIC_RETICULUM_TO_GOLGI_VESICLE_MEDIATED_TRANSPORT	GO:0006888	187	Down	5.420611985850196e-4	0.02910481449831137	1	COPZ2,TRAPPC6A,SPAST,ANK1,CUL3,GOPC,TRAPPC3,NSF,LMAN1,BCAP29,SEC31B,DYNC1I2,CAPZB,SAR1A,CD59,DDHD2,TMED2,ZW10,ERGIC2,DYNLL1,SCFD1,SEC22C,ARCN1,TMED1,KDELR3,CNIH1,VTI1B,SEC23A,CTSZ,ARFGAP1,SEC23B,VAPA,COG4,LMF1,DCTN6,PPP6R1,NAPA,KDELR1,COPE,BET1,YKT6,SEC23IP,GBF1,GOSR2,GOSR1,RANGRF,AREG,CTSC,PPP6R3,FOLR1,COPZ1,SEC24A,ERGIC1,COL7A1,TFG,GORASP1,LMAN2L,NRBP1,SPTBN1,PROC,CAPZA1,KLHL12,TMED5,PPP6C,SEC1…	TBC1D20,TMEM115,STX18,PGAP1	ZW10,ERGIC2,DYNLL1,KDELR3,CNIH1,COPZ1,PPP6C,COPB1,ACTR10,USO1,SAR1B,COG8,PDCD6
GO_ORGANIC_ACID_BIOSYNTHETIC_PROCESS	GO:0016053	274	Down	5.581916146209967e-4	0.029758343029120796	2	NDUFAB1,PDK4,ACSM3,OSBPL7,ADIPOR2,AASS,MLXIPL,DCN,BRCA1,ELOVL5,ALOX5,CD74,CPS1,NR1H3,OTC,CYP46A1,MRI1,VCAN,ATP2B4,TBXAS1,ALDH18A1,BCAT1,OAT,ELOVL1,PKM,ASNS,OSBPL3,ACADVL,DHRS9,PTGS2,MGLL,HACD3,ACACB,EDN1,OSBPL6,SLC1A3,CEACAM1,PLOD1,PIBF1,SLC27A5,CAD,MGST2,SEPHS1,PHGDH,PTGS1,SIRT1,ACOT7,SCD,HSD3B7,TECR,MTAP,GGT5,UPB1,GGT1,CYP2D6,XBP1,MCAT,PDGFB,MTHFD1,TRIB3,ACOT8,ABCD1,HAS3,SMPD3,MLYCD,CEMIP,TGFB1…	OTC,SLC1A3,CBS,ELOVL7,SYK,NOXRED1,RIMKLB,ALDH1A3,DHFR	NDUFAB1,DCN,ATP2B4,OAT,ELOVL1,MGST2,LTA4H,RBP1,CDO1,ASS1,PER2,SUCLA2,MGST3,AASDHPPT,OXSM,HPGDS,CSPG4,BGN,HACD4,EIF6
GO_ECTODERMAL_CELL_DIFFERENTIATION	GO:0010668	7	Down	5.921264540414607e-4	0.03134517292274408	13	ITGA6,EDA2R,ELF5,FZD7,ETS2,ITGAM,VPS52		ITGA6,ELF5,ITGAM
GO_EMBRYO_IMPLANTATION	GO:0007566	38	Down	6.097280561826519e-4	0.03185368594403917	7	FKBP4,VMP1,PTGS2,FBLN1,MMP2,PCSK5,MMP9,TIMP1,SYDE1,C1QBP,SMURF2,ARHGDIB,PPARD,PRLR,STC2,ARID1A,SPP1,RECK,AGO2,PTGIS,IL1B,POLR1B,LIF,TRIM28,ACVR1B,SOD1,SCGB1A1,GJA1,STC1,UBE2Q1,RPL29,IGFBP7,TGFBR2,BSG,CALR,RXRA,DDR1,EMP2		FBLN1,MMP2,ARHGDIB,SOD1,EMP2
GO_RIBOSE_PHOSPHATE_BIOSYNTHETIC_PROCESS	GO:0046390	146	Down	6.155363346481075e-4	0.03185368594403917	2	AK2,PDK4,SLC25A13,PDK2,ELOVL5,CTPS2,MPC1,SPHK2,ELOVL1,PKM,PDK3,COASY,ACSL4,ENO1,ACAT1,VPS9D1,ACACB,ADCY2,CAD,PDPR,DLD,UPRT,TREM2,ACOT7,SCD,TECR,SLC25A1,PYGL,GSTZ1,GUCY2F,PRPS2,TAZ,DHODH,NME3,MLYCD,NME4,ACSBG1,TGFB1,GCDH,IMPDH1,PRKAG2,AK1,PPARGC1A,PDHX,NME5,UMPS,SLC25A12,AMPD2,ELOVL3,PANK3,ADCY7,ACSL3,SLC35B3,PANK2,PPCS,PAICS,PPAT,ADCY4,ACSBG2,UCK1,ACSS2,PPT1,ACLY,PDHA1,GUCY2D,AMPD3,RFK,COX5B,ADCY…	SLC25A13,AK4,ELOVL7,NME6,PDP2	ELOVL1,ACAT1,PPCS,COX5B,NME7,MPC2,HPRT1,PDHB,TMSB4X
GO_PROTEIN_MATURATION_BY_PROTEIN_FOLDING	GO:0022417	9	Down	6.160621246478938e-4	0.03185368594403917	2	ERO1B,FKBP1A,WFS1,AIP,FKBP1B,PRDX4,CHCHD4,CALR,ERO1A		FKBP1A,PRDX4
GO_ANTIBIOTIC_CATABOLIC_PROCESS	GO:0017001	40	Down	6.186827388359344e-4	0.03185368594403917	14	MPO,ALDH3B1,MT3,PCK2,RENBP,SULT1E1,ALDH2,NNT,GNPDA1,PRDX1,PRDX6,CAT,PRDX4,NAGK,PRDX5,PXDN,NPL,ALDH1B1,DUOX1,ESD,DUOX2,SNCA,AMDHD2,GNPDA2,PRDX3,LPO,PRDX2,SULT1B1,HBA2,AKR1C3,SULT1A1,SULT1A2,ADH5,SULT1C4,HBA1,GPX3,GPX1,HBB,HP,SULT1A3	SULT1A3	PRDX4,ESD,PRDX3,SULT1A1,HBA1,HBB
GO_OXALOACETATE_METABOLIC_PROCESS	GO:0006107	7	Down	6.277557638423738e-4	0.03210095290342261	2	MDH1,NIT2,GOT1,GOT2,ACLY,MDH1B,MDH2		MDH1,NIT2
GO_MONOCYTE_CHEMOTAXIS	GO:0002548	53	Down	6.370251740387083e-4	0.03235485292735791	1	CX3CL1,CCL26,PDGFB,LGMN,FLT1,CCL22,CCL17,RPS19,CCL24,SERPINE1,CREB3,CXCL12,CCL7,CCL2,CCL8,CCL20,DUSP1,CCR2,MOSPD2,LGALS3,ANXA1,IL6,CCL21,TNFRSF11A,XCL1,XCL2,SLIT2,PLA2G7,PTPRO,SLAMF8,NBL1,IL6R,S100A12,CCR1,GREM1,CXCL10,FPR2,CCL19,ANO6,CCL13,S100A14,CXCL17,HMGB1,AIF1,LYN,CCL5,CCL23,CCL4,CCL18,CCL15,CCL3L3,CCL14,CCL3	LYN,CCL15	LGMN,CCL17,CCL21,SLIT2,NBL1,AIF1
GO_MONOCARBOXYLIC_ACID_BIOSYNTHETIC_PROCESS	GO:0072330	177	Down	6.61373493664758e-4	0.03322717417266476	2	NDUFAB1,PDK4,ACSM3,OSBPL7,ADIPOR2,MLXIPL,DCN,BRCA1,ELOVL5,ALOX5,CD74,NR1H3,CYP46A1,VCAN,TBXAS1,ELOVL1,PKM,ASNS,OSBPL3,ACADVL,DHRS9,PTGS2,MGLL,HACD3,ACACB,EDN1,OSBPL6,SLC1A3,CEACAM1,PIBF1,SLC27A5,PTGS1,SIRT1,ACOT7,SCD,HSD3B7,TECR,CYP2D6,XBP1,MCAT,TRIB3,ACOT8,ABCD1,MLYCD,PRKAG2,PTGDS,ERLIN1,OSBP,ACCS,PTGES3,LTA4H,PRKAB1,DSE,UST,QKI,RBP1,CSPG5,SCAP,ACADL,PECR,PRKAG3,SCP2,PARK7,MECR,KMO,ABCD3,PROX1,O…	SLC1A3,ELOVL7,ALDH1A3	NDUFAB1,DCN,ELOVL1,LTA4H,RBP1,PER2,OXSM,HPGDS,CSPG4,BGN,HACD4,EIF6
GO_CELLULAR_MODIFIED_AMINO_ACID_METABOLIC_PROCESS	GO:0006575	155	Down	6.630405914460175e-4	0.03322717417266476	2	GCLC,CROT,GGCT,MGST1,IYD,CHDH,OSBPL5,GLRX2,GCLM,CTNS,TG,HAGH,MTHFD2,PLA2G10,SLC46A1,NFE2L1,PLOD1,GSTP1,MGST2,ERO1B,OSBPL8,VNN3,CRAT,GGT5,GGT1,GSTZ1,MTHFD1,GSS,ABHD12,AHCY,CRYM,CPQ,GSR,CKM,HPN,ETHE1,PLOD3,GATA3,CPT1A,FOLR1,LPCAT3,SERINC1,ALDH5A1,VNN1,VNN2,SLC16A10,ACADL,PCYOX1,NFE2L2,PARK7,PLA2G4A,ACADM,MTHFD1L,PDZD11,PRDX4,SARDH,PLA2G12A,MTRR,GNMT,GLO1,GOT2,PAX8,MED1,PANK2,PLA2G5,POR,CHAC1,GAMT,S…	TG,GSR,VNN1,CHAC1,CPT1B,DHFR	SLC46A1,MGST2,CPQ,PCYOX1,PDZD11,PRDX4,GLO1,ASS1,GSTM1,GSTM5,ALDH1L2,IDH1,SOD1,CHAC2,AASDHPPT,HPGDS,CKB,GSTA4
GO_HEMATOPOIETIC_STEM_CELL_DIFFERENTIATION	GO:0060218	78	Down	6.803988292668033e-4	0.03354714444943486	5	PSMB1,PSMC4,PSMA4,FOXC1,EIF2AK2,CBFB,PSME4,TCF3,ITCH,TP73,XRCC5,PSMC5,PUS7,PSME1,PSMD5,ABL1,PSMD8,SETD1A,OSM,PSMC6,PSMA3,PSMC1,PSMB5,PSMA6,PSME2,PSMA7,PSMD10,PSMD7,SFRP1,ERCC2,CDK6,PSMA2,GATA3,PSMD3,PSMD11,PSMD9,SRF,HSPA9,PSMD14,NFE2L2,KMT2A,MYB,PSMF1,PSMB2,PSMA1,PSME3,LMO2,PSMB7,YAP1,LMBR1L,TCF12,TP53,PSMB6,PSMA5,PSMA8,BATF,RUNX1,PSMD4,PSMB4,ACE,PSMC2,TAL1,PSMD6,METTL3,PSMC3,PSMD1,PSMD2,GATA2,HO…	ABL1,LDB1	XRCC5,PSMA3,PSMB2,PSMC2,YTHDF2,PSMB3
GO_LIPID_OXIDATION	GO:0034440	91	Down	6.808489399431301e-4	0.03354714444943486	2	PDK4,CROT,ADIPOR2,ACAA1,DGAT2,ALDH3A2,ACADVL,ACAT1,ACACB,HADHA,ACOX3,SIRT4,ECHDC1,CRAT,MCAT,SLC25A17,HAO1,ACOT8,ABCD1,LONP2,MLYCD,DECR1,ECH1,AKT2,ETFB,GCDH,PRKAG2,PHYH,PPARGC1A,CPT1A,ACAD10,PPARD,MAPK14,PEX7,EHHADH,ACADL,PECR,SCP2,MECR,ACADM,ABCD3,CNR1,NR4A3,ACAT2,ECHDC2,FABP3,ACADS,ECHS1,POR,IVD,SESN2,HACL1,PPARG,PRKAA1,HSD17B4,APPL2,HADHB,HADH,SLC27A2,ETFA,AKT1,CYP4V2,PLA2G7,AUH,ACOXL,TYSND1,CP…	CPT1B	ACAT1,DECR1,PHYH,ETFA,CYGB,APOD,ECI2
GO_NUCLEOSIDE_BISPHOSPHATE_METABOLIC_PROCESS	GO:0033865	121	Down	6.867026969698238e-4	0.03354714444943486	2	PDK4,ACSM3,CROT,PDK2,AASS,ELOVL5,MPC1,DGAT2,FAR2,ELOVL1,PDK3,COASY,ACSL4,ACAT1,ACACB,SULT2B1,PDPR,DLD,ACOT7,SCD,TECR,SLC25A1,GSTZ1,ACOT8,ABCD1,MLYCD,ACSBG1,GCDH,OGDH,SULT1E1,AADAT,PDHX,MVK,ACOT13,HMGCS1,HMGCR,ABHD14B,KYNU,HMGCL,ACOT2,DLST,ELOVL3,GPAM,PANK3,ACOT9,ACSL3,MCEE,SLC35B3,PANK2,PPCS,TPST2,ACSBG2,ACSS2,PPT1,ACLY,PDHA1,MCCC2,HSD17B4,HMGCS2,SUCLA2,PPCDC,PAPSS1,NUDT7,MPC2,SLC26A1,SCD5,SNCA,C…	ELOVL7,PDP2,ACOT1,SULT1A3	ELOVL1,ACAT1,PPCS,SUCLA2,MPC2,OXSM,DBI,PMVK,SUCLG1,PDHB,SULT1A1
GO_POSITIVE_REGULATION_OF_CANONICAL_WNT_SIGNALING_PATHWAY	GO:0090263	127	Down	6.872768717856815e-4	0.03354714444943486	11	PSMB1,PSMC4,ADGRA2,PSMA4,WNK1,CDH3,ASPM,FGFR2,PSME4,VPS35,FGF10,NLE1,PSMC5,PSME1,PSMD5,BAMBI,PSMD8,PSMC6,PSMA3,PPM1A,GSKIP,PSMC1,PSMB5,PSMA6,PSME2,PSMA7,GID8,PSMD10,TBL1X,XIAP,FGF9,PSMD7,AXIN1,SFRP1,UBR5,PLEKHA4,CAV1,SFRP4,PSMA2,KANK1,TNKS2,PSMD3,PSMD11,COL1A1,SMURF2,NFKB1,PSMD9,CAPRIN2,PTK7,SEMA5A,PSMD14,USP34,WLS,RNF146,UBE2B,RECK,SOX4,PSMF1,PSMB2,PIN1,PSMA1,TRPM4,PSME3,ZBED3,CSNK1G2,ARNTL,SCEL…	AXIN1,CSNK1G2,ARNTL,RNF220,SRC,JRK	VPS35,PSMA3,CAV1,PSMB2,SFRP2,PSMC2,RBPJ,PPM1N,PSMB3
GO_NEGATIVE_REGULATION_OF_RESPONSE_TO_DRUG	GO:2001024	23	Down	7.009005313438989e-4	0.033892356064819294	15	HGF,PDE8A,PALM,MET,NFE2L2,PARK7,RGS2,CNR1,NR4A3,TRAP1,SYT11,IL10,TXN,OSR1,ARL6IP5,SNCA,PINK1,PTPN11,PYCR1,ABAT,LRRK2,PSAP,STK39		TRAP1,TXN
GO_INTRACILIARY_TRANSPORT	GO:0042073	48	Down	7.033667082761486e-4	0.033892356064819294	1	IFT88,IFT80,KIFAP3,PCM1,RABL2B,HSPB11,TNPO1,KIF3C,DYNLL1,IFT74,IFT27,TRIP11,IFT52,KIF3B,CLUAP1,TTC26,IFT20,MAK,IFT57,SSX2IP,KIF17,IFT46,WDR35,IFT43,IFT81,TTC21B,DYNLRB1,IFT22,KIF3A,LCA5,IFT172,DYNC2LI1,ARL3,CEP131,RPGR,LCA5L,WDR19,IFT122,TTC21A,DYNLRB2,SSNA1,BBS12,DYNC2H1,IFT140,TTC30B,TTC30A,TRAF3IP1,DYNLL2		KIFAP3,HSPB11,DYNLL1,IFT20,KIF17,IFT43,TTC30B
GO_SUCCINATE_METABOLIC_PROCESS	GO:0006105	7	Down	7.411707179568704e-4	0.0354864986425592	2	SDHA,ALDH5A1,SDHB,SUCLA2,SUCLG1,SUCLG2,SDHAF3		SUCLA2,SUCLG1
GO_PROTEIN_ACTIVATION_CASCADE	GO:0072376	17	Down	7.541521388622506e-4	0.035879503973592006	2	TFPI,FBLN1,APOH,C1QBP,VWF,F3,F13A1,F10,F12,PRCP,SERPING1,KLKB1,FGG,FGA,A2M,F8,GP1BA		FBLN1,F13A1,A2M
GO_BRANCHED_CHAIN_AMINO_ACID_METABOLIC_PROCESS	GO:0009081	20	Down	8.118844419684492e-4	0.03838324119670963	2	BCAT1,HSD17B10,ACAT1,MCCC1,BCKDHB,DLD,BCKDK,BCAT2,HIBADH,HMGCL,ALDH6A1,IVD,MCCC2,DBT,AUH,ACAD8,PPM1K,ACADSB,HIBCH,BCKDHA		ACAT1
GO_MIDBRAIN_DEVELOPMENT	GO:0030901	62	Down	8.266752826366607e-4	0.03883823812237362	8	KDM7A,HSPA5,FGFR2,RHOA,SIRT2,MAOB,LRP6,NDST1,CDC42,ACTB,FGFR1,DYNLL1,KDM2B,FGF9,FZD3,SFRP1,WNT2,KAT2A,YWHAE,SUDS3,RAD1,WNT5A,HES1,GNB4,SOS1,WLS,PADI2,ZNF430,MAPKAP1,COX6B1,YWHAH,YWHAQ,CASP5,CSNK1D,CALM2,SFRP2,TAF1,SEC16A,GLUD1,DLG5,NR4A2,FZD1,CALM3,G6PD,S100A1,MSX1,RYK,ZNF148,UQCRQ,SHH,FZD6,NDRG2,CKB,CTNNB1,CNP,CCDC14,BASP1,CXCR2,MBP,CALM1,NDUFS3,CSNK1E	ZNF430,TAF1	RHOA,MAOB,ACTB,FGFR1,DYNLL1,YWHAQ,CALM2,SFRP2,CKB
GO_SIGNAL_PEPTIDE_PROCESSING	GO:0006465	11	Down	8.384000729500813e-4	0.03914443073519106	2	PCSK5,HM13,CLN5,SPCS1,SPCS2,SPCS3,FURIN,SEC11A,SPPL3,SEC11C,IMMP2L		SPCS3,SEC11C
GO_PTERIDINE_CONTAINING_COMPOUND_METABOLIC_PROCESS	GO:0042558	30	Down	8.498723106065374e-4	0.03943512443721816	2	MTHFD2,SLC46A1,MTHFD1,FOLR1,SPR,MTR,MTHFD1L,MTRR,GCH1,PCBD2,ALDH1L2,MTHFS,FPGS,GGH,ATIC,ALDH1L1,PTS,QDPR,GART,MTHFD2L,SLC25A32,FOLR2,PCBD1,SLC19A1,TYMS,SHMT1,MTHFR,PIPOX,SHMT2,DHFR	DHFR	SLC46A1,PCBD2,ALDH1L2
GO_DETOXIFICATION_OF_NITROGEN_COMPOUND	GO:0051410	3	Down	8.640435983903839e-4	0.03984672226442034	6	GSTM1,GSTM3,GSTM2		GSTM1
GO_U4_SNRNA_3_END_PROCESSING	GO:0034475	8	Down	8.729203080210711e-4	0.040010621679234096	2	EXOSC7,EXOSC5,EXOSC3,EXOSC8,EXOSC9,EXOSC2,EXOSC4,EXOSC6		EXOSC9
GO_PROTEIN_LOCALIZATION_TO_CHROMOSOME_TELOMERIC_REGION	GO:0070198	27	Down	8.983688826376944e-4	0.04092750842901544	1	XRCC5,ATRX,TINF2,ACD,TNKS2,CCT4,TCP1,POT1,GNL3L,DKC1,TERF2,CCT7,NABP2,BRCA2,WRAP53,CCT6A,TERF1,ATM,CCT5,CCT8,CCT3,GNL3,CCT2,TERF2IP,TNKS,ATR,PINX1		XRCC5,CCT4,CCT6A,CCT5,CCT8,CCT2
GO_PROTEIN_N_LINKED_GLYCOSYLATION	GO:0006487	72	Down	9.319679343299236e-4	0.04220242748408455	2	DPM1,ST3GAL1,PGM3,B4GALT7,ALG1,FUT8,MGAT4A,ST6GAL1,LMAN1,B4GALT1,ALG9,ALG6,DERL3,PMM1,ALG13,MAGT1,UGGT2,TUSC3,GORASP1,MOGS,MAN1C1,DHDDS,RPN2,ALG2,ALG5,SRD5A3,GAL3ST1,MGAT3,MPDU1,DAD1,MGAT1,GFPT2,TMEM258,TMEM165,STT3A,UGGT1,DPM2,ALG10,PMM2,ASGR1,MGAT5,NUS1,ALG8,MGAT4B,ASGR2,SYVN1,KRTCAP2,STT3B,RPN1,VCP,DOLPP1,MVD,MGAT2,B3GALNT1,DPAGT1,B3GALT1,ALG14,DOLK,ALG10B,DPM3,MCFD2,ALG12,NUDT14,UBE2G2,ENTPD5…	MGAT1,SYVN1	MAGT1,ALG5,SRD5A3,ASGR1,ALG8,ALG14,OSTC
GO_NUCLEOSIDE_TRIPHOSPHATE_METABOLIC_PROCESS	GO:0009141	78	Down	9.471695019535849e-4	0.04259927180575678	2	SLC25A13,TBPL1,CTPS2,RRM2B,SPHK2,GNAI3,PKM,RHOA,ENO1,VPS9D1,CAD,TREM2,GTPBP1,SAMHD1,TAZ,NME3,NME4,TGFB1,NUDT1,IMPDH1,PRKAG2,AK1,PPARGC1A,RAB23,NME5,DGUOK,SLC25A12,RHOQ,ITPA,DUT,UCK1,RAN,AMPD3,CMPK2,COX5B,NUDT15,AK7,NME7,UCK2,GUK1,PARP1,AK3,ALDOA,PID1,ENPP3,FLCN,AK9,ADK,PINK1,CMPK1,AK4,SUCLG1,VCP,STOML2,AK8,LDHC,DTYMK,STAT3,MFN1,CTPS1,NME6,SMPDL3A,DNAJC30,TYMS,IMPDH2,CYC1,GIMAP7,DCTPP1,LRRK2,ADA,E…	SLC25A13,CMPK2,AK4,NME6	RHOA,SAMHD1,RAN,COX5B,NME7,SUCLG1,SMPDL3A,TMSB4X
GO_RIBOSOMAL_SMALL_SUBUNIT_EXPORT_FROM_NUCLEUS	GO:0000056	7	Down	9.576783410085991e-4	0.04259927180575678	1	RIOK2,XPO1,NUP88,RPS15,RAN,LTV1,NPM1		RIOK2,RPS15,RAN
GO_REGULATION_OF_DNA_TEMPLATED_TRANSCRIPTION_IN_RESPONSE_TO_STRESS	GO:0043620	111	Down	9.577327305005848e-4	0.04259927180575678	2	CREBBP,PSMB1,MBTPS2,PSMC4,HSF2,BCLAF1,PSMA4,HSPA5,PSME4,SIRT2,NEDD4,NCK2,PSMC5,MT3,GCN1,PSME1,PSMD5,PSMD8,HMOX1,RBX1,EP300,PSMC6,PSMA3,HIF1A,PSMC1,PSMB5,PSMA6,PSME2,PSMA7,PSMD10,HSF4,PSMD7,PSMA2,CUL2,PSMD3,PSMD11,PSMD9,VEGFA,PSMD14,EPAS1,NFE2L2,RPS6KA1,ATF6,EGR1,CHD6,HIF3A,PSMF1,PSMB2,KLF2,ATF4,INO80,PSMA1,EGLN3,SESN2,PSME3,DNAJB1,VHL,EGLN1,PSMB7,TMBIM6,TP53,PSMB6,PSMA5,ARNT,RPS27A,LIMD1,TAF1,NOT…	CREBBP,EP300,VHL,TAF1,RELA	RBX1,PSMA3,PSMB2,RPS27A,PSMC2,RBPJ,PSMB3
GO_NADPH_REGENERATION	GO:0006740	17	Down	9.721350247531755e-4	0.04298552341805659	2	DERA,H6PD,TIGAR,NNT,PGLS,IDH1,PGD,RPIA,G6PD,TKT,PGM2,RBKS,PGAM1,TALDO1,SHPK,RPE,RPEL1	RPEL1	DERA,IDH1
GO_NEGATIVE_REGULATION_OF_PROTEIN_TYROSINE_KINASE_ACTIVITY	GO:0061099	26	Down	9.780103488822216e-4	0.04299241983946	2	IBTK,MVP,GPRC5A,HYAL2,TSG101,PSEN1,PTPRC,PTK6,CAV1,CBL,DUSP22,CBLB,ERRFI1,SNX6,SH3BP5,VPS25,THY1,ZFYVE28,SOCS5,SH3BP5L,PTPN2,CHMP6,SOCS4,ZGPAT,SRCIN1,GGNBP2		MVP,GPRC5A,CAV1,SNX6
GO_POSITIVE_REGULATION_OF_CATECHOLAMINE_METABOLIC_PROCESS	GO:0045915	5	Down	9.88392483065898e-4	0.04319619939073463	2	VPS35,MAOB,PARK7,HPRT1,ABAT		VPS35,MAOB,HPRT1
GO_PURINE_CONTAINING_COMPOUND_METABOLIC_PROCESS	GO:0072521	362	Down	9.944984721407515e-4	0.043211820896427916	2	ENPP4,BAD,AK2,KDM1A,PDK4,SLC25A13,SLC4A1,ACSM3,CROT,PDK2,AASS,MLXIPL,ELOVL5,IGF1,NUP160,TPR,NDC1,MPC1,DGAT2,SPHK2,FAR2,GNAI3,PDE4A,ELOVL1,PFKP,PKM,RHOA,PDK3,HDAC4,COASY,ACSL4,NUP133,RORA,PDE8A,ENO1,NUP37,ACAT1,VPS9D1,DLG1,ACACB,NT5C2,SIRT6,TIGAR,ADCY2,PGM1,PSEN1,MAGI3,SEH1L,SULT2B1,P2RX7,NOS1,PDPR,DLD,NUP50,AAAS,NUP188,TREM2,ACOT7,SCD,TECR,MTAP,SLC25A1,GTPBP1,GSTZ1,HIF1A,MTHFD1,GMPR2,RAE1,SAMHD1,…	SLC25A13,IGF1,NT5C2,P2RX7,NUDT10,AK4,ELOVL7,NME6,PDP2,ZBTB7A,ACOT1,POM121,NUP62,SULT1A3	ELOVL1,RHOA,ACAT1,SAMHD1,PGK1,TPI1,PPCS,RAN,LDHA,COX5B,SUCLA2,NME7,MPC2,OXSM,DBI,PDE9A,PMVK,SUCLG1,HPRT1,PDHB,HINT1,PDE7B,SULT1A1,PNP,TMSB4X,EIF6
GO_NADP_METABOLIC_PROCESS	GO:0006739	30	Down	0.0010270272344652875	0.04436875701997452	16	NADK,DERA,H6PD,ME1,KCNAB2,TIGAR,ME2,FMO2,NUDT12,NNT,TP53I3,PGLS,IDH1,PGD,NOCT,NADK2,RPIA,G6PD,TKT,NUDT13,PGM2,DCXR,RBKS,PGAM1,TALDO1,IDH2,NUDT17,SHPK,RPE,RPEL1	NADK,RPEL1	DERA,FMO2,IDH1
GO_AMINOGLYCAN_CATABOLIC_PROCESS	GO:0006026	52	Down	0.0010449528622943941	0.04488520380495407	2	IDS,DCN,CD44,VCAN,HEXB,GPC1,HYAL2,HMMR,GPC4,OVGP1,SLC9A1,CEMIP,TGFB1,OGN,NAGLU,ARSB,HYAL1,CSPG5,SDC1,CTBS,FMOD,SDC4,OMD,IDUA,CHIT1,LYVE1,CHIA,GNS,FGF2,LUM,GALNS,HSPG2,LYG1,GPC3,PGLYRP2,SDC3,HGSNAT,SDC2,GUSB,GLB1,HPSE,CSPG4,FUCA1,SGSH,BGN,LYG2,HYAL3,CHP1,AGRN,PRELP,GPC2,HEXA	LYG1,AGRN	DCN,LUM,SDC3,GLB1,CSPG4,BGN,PRELP
GO_REGULATION_OF_RYANODINE_SENSITIVE_CALCIUM_RELEASE_CHANNEL_ACTIVITY	GO:0060314	20	Down	0.001085621136030711	0.04636712545194804	1	PRKACA,SRI,FKBP1A,NOS1,JPH4,JPH1,PDE4D,PKD2,FKBP1B,CALM2,CAMK2D,GSTO1,AKAP6,CLIC2,CALM3,JSRP1,PLN,CALM1,DMD,GSTM2		SRI,FKBP1A,CALM2
GO_XENOBIOTIC_CATABOLIC_PROCESS	GO:0042178	10	Down	0.0011055807271162124	0.04695282669905406	2	ACAA1,PON3,CRYZ,GSTM1,GSTM3,CYP1A1,GSTO1,ACSL1,GSTM4,GSTM2		GSTM1
GO_REGULATION_OF_CELL_COMMUNICATION_BY_ELECTRICAL_COUPLING	GO:0010649	9	Down	0.0011163668782847916	0.04714454957340887	11	SRI,CAV1,PDE4D,CALM2,CAMK2D,ANK3,CALM3,SLC8A1,CALM1		SRI,CAV1,CALM2
GO_NEGATIVE_REGULATION_OF_CELLULAR_RESPONSE_TO_DRUG	GO:2001039	14	Down	0.0011257909517783397	0.04727693063976413	17	HGF,PDE8A,PALM,MET,NFE2L2,PARK7,NR4A3,TRAP1,IL10,TXN,PINK1,PYCR1,LRRK2,PSAP		TRAP1,TXN
GO_PROTEIN_NEDDYLATION	GO:0045116	14	Down	0.0011338076603994622	0.04734906768457088	2	DCUN1D1,RBX1,DCUN1D4,RNF7,RPL5,NEDD8,UBE2M,DCUN1D5,RPL11,UBA3,DCUN1D2,NAE1,UBE2F,DCUN1D3		RBX1,RPL11,UBA3
GO_CELLULAR_RESPONSE_TO_OXYGEN_LEVELS	GO:0071453	198	Down	0.0011408809891265866	0.04738122870311907	6	BAD,CFLAR,CREBBP,PSMB1,PSMC4,FAS,PSMA4,HIPK2,PDK3,PSME4,SIRT2,RORA,ATP6AP1,PTGS2,ENO1,TIGAR,GNB1,EDN1,PSMC5,MT3,DNM1L,DNMT3B,SIRT4,SLC9A1,ICAM1,PSME1,PSMD5,SIRT1,PSMD8,PICK1,HMOX1,RBX1,EP300,PSMC6,PSMA3,HIF1A,PSMC1,PSMB5,PSMA6,PSME2,BMP7,PSMA7,ANGPT4,E2F1,PSMD10,SUV39H1,PGK1,RGCC,PSMD7,STUB1,EEF2K,SFRP1,NDRG1,BNIP3L,NAMPT,PTN,CAV1,CHCHD2,PSMA2,TBL2,CUL2,PSMD3,PSMD11,PPARGC1A,CBL,PSMD9,PPARD,VEGFA…	CREBBP,EP300,VHL,UBQLN1,AK4,SRC,LPAR1	RBX1,PSMA3,PGK1,RGCC,CAV1,RWDD3,PSMB2,HILPDA,MYC,TRPC6,RPS27A,S100B,PSMC2,RBPJ,NDNF,CD34,BNIP3,CARD16,PSMB3
GO_SMALL_MOLECULE_CATABOLIC_PROCESS	GO:0044282	365	Down	0.0011557474679301087	0.04773491052983861	2	ENPP4,BAD,CYP26B1,CROT,ALDH3B1,TKTL1,AASS,DERA,TYMP,CD44,FUT8,OTC,CYP46A1,HEXB,ATP2B4,ACAA1,BCAT1,HAGH,OAT,PFKP,PKM,HYAL2,INPP5A,ALDH3A2,HSD17B10,HMMR,ACADVL,SCARB1,SCARF1,ENO1,ACAT1,ACACB,MCCC1,TIGAR,SYNJ2,LIPE,PGM1,ARG2,BCKDHB,OXCT1,HAL,HADHA,ACOX3,MTMR2,MT3,NOS1,SLC9A1,DLD,ECHDC1,XYLB,CRAT,UPB1,GCAT,MIOX,MCAT,APOBEC3H,TXN2,SLC25A17,GSTZ1,PCK2,HAO1,AHCY,ACOT8,LPIN2,ABCD1,RENBP,PGK1,CDADC1,LONP2…	OTC,ACBD5,GPD2,MGAT1,HPD,CBS,BDH1,FUT4,CPT1B,RPEL1,SULT1A3	DERA,ATP2B4,OAT,ACAT1,PGK1,DECR1,PHYH,TPI1,PCYOX1,SRD5A3,CDO1,ALDH1L2,ESD,ETFA,HNMT,CDA,NUDT5,HPRT1,GLB1,INPP5J,SULT1A1,ECI2,PNP
GO_PLATELET_DEGRANULATION	GO:0002576	109	Down	0.0012020481347998534	0.0493759334933907	1	LAMP2,ITGA2B,CD9,IGF1,HGF,VCL,RAB27B,ITIH4,WDR1,ACTN1,STXBP2,APLP2,APOH,TGFB2,BRPF3,TIMP3,PDGFB,VTI1B,TIMP1,MAGED2,SYTL4,SCG3,TGFB1,SERPINE1,RARRES2,CDC37L1,P2RX1,LGALS3BP,VWF,PHACTR2,VEGFA,SPARC,FN1,PLEK,QSOX1,APOA1,TGFB3,CLU,A1BG,SRGN,F13A1,ABCC4,TUBA4A,ISLR,ACTN4,HABP4,CD36,CD63,STXBP1,TLN1,THBS1,OLA1,MMRN1,SOD1,APP,ECM1,SCCPDH,MANF,LHFPL2,PCYOX1L,SERPING1,ENDOD1,FERMT3,ALDOA,VEGFC,APOOL,TTN,C…	IGF1,SYK,LYN	RARRES2,CLU,SRGN,F13A1,SOD1,ECM1,TAGLN2,A2M,CHID1,TMSB4X
