# Supplementary material for: An integrated cell atlas of the lung in health and disease
Source: Nat Med. 2023 Jun 8;29(6):1563–77. doi: 10.1038/s41591-023-02327-2 (PMC10287567; doi:10.1038/s41591-023-02327-2)
Supplement: Supplementary file 5 — Gene set enrichment analysis results for modeling the effects of demographic variables on cell type-specific gene expression. [file 41591_2023_2327_MOESM5_ESM.zip › SuppT_X_covariate_modeling_gene_set_enrichment/Monocytes-nose-GO_BP-Total.tsv]

GeneSet	GOID	NGenes	Direction	PValue	FDR	Cluster	Genes	DEUp	DEDown
GO_COTRANSLATIONAL_PROTEIN_TARGETING_TO_MEMBRANE	GO:0006613	98	Down	1.3205635562904104e-14	9.892341600171464e-11	1	SEC62,RPS20,SEC63,SEC61A1,RPL18,TRAM2,SEC61A2,TRAM1,RPL31,RPS5,RPL6,RPLP0,RPL3,SRP54,RPS16,RPS19,RPL18A,SEC61B,RPL28,RPL19,RPL34,RPS13,RPS12,RPL24,SSR3,RPS15,RPL22,RPS25,RPL21,RPL5,RPS10,SSR1,RPL23,RPS4Y1,RPL36,RPL27,RPS15A,RPL35,RPS6,RPLP1,RPS24,SRP14,RPS2,RPS11,RPL13A,RPL11,RPS8,SRP9,RPS27A,RPL32,RPS3A,RPL37,RPL10,RPL7,RPL7A,RPS3,SRP19,RPL30,ZFAND2B,RPL8,RPL26,RPL29,SSR2,RPL9,RPS14,RPL27A,RPL13…		RPL24
GO_ESTABLISHMENT_OF_PROTEIN_LOCALIZATION_TO_ENDOPLASMIC_RETICULUM	GO:0072599	109	Down	6.221084379939041e-14	2.3301071545061676e-10	1	SEC62,RPS20,SEC63,HSPA5,SEC61A1,RPL18,TRAM2,SEC61A2,TRAM1,RPL31,RPS5,RAB10,RPL6,RPLP0,RPL3,PMM1,SRP54,CHMP4B,SGTA,RPS16,RPS19,RPL18A,SEC61B,RPL28,RPL19,RPL34,RPS13,RPS12,RPL24,SSR3,SPCS1,RPS15,RAB3GAP1,RPL22,RPS25,SPCS2,RAB3GAP2,RPL21,RPL5,RPS10,RPL23,SPCS3,RPS4Y1,RPL36,RPL27,SEC61G,RPS15A,RPL35,RPS6,RPLP1,RPS24,SRP14,PMM2,RPS2,RPS11,RPL13A,RPL11,RPS8,SRP9,RPS27A,RPL32,RPS3A,RPL37,RPL10,RPL7,RPL7…		RPL24
GO_PROTEIN_LOCALIZATION_TO_ENDOPLASMIC_RETICULUM	GO:0070972	128	Down	1.2010593227619609e-13	2.999045128936616e-10	1	SEC62,RPS20,SEC63,HSPA5,SEC61A1,RPL18,TRAM2,SEC61A2,TRAM1,RPL31,BCAP29,RPS5,RAB10,PPP1R15A,RPL6,RPLP0,RPL3,PMM1,SRP54,CHMP4B,VAPA,SGTA,RPS16,RPS19,KDELR1,RPL18A,SEC61B,GBF1,RPL28,RPL19,RPL34,RPS13,RPS12,RPL24,SSR3,SPCS1,RPS15,RTN4,RAB3GAP1,RPL22,RPS25,SPCS2,ANKRD13C,RAB3GAP2,RPL21,RPL5,RPS10,RPL23,SPCS3,RPS4Y1,RPL36,RPL27,SEC61G,RPS15A,UBAC2,OS9,KDELR2,RPL35,RPS6,RPLP1,RPS24,SRP14,PMM2,RPS2,RPS11…		RPL24
GO_TRANSLATIONAL_INITIATION	GO:0006413	183	Down	2.977185723586826e-12	5.575524563847228e-9	2	DHX33,RPS20,TPR,EIF2AK2,EIF4B,RPL18,DHX29,PABPC1,EIF2B3,NCK2,RPL31,EIF4G3,DDX1,RPS5,EIF3I,MTIF2,EIF2AK1,PPP1R15A,RPL6,RPLP0,EIF3L,RPL3,EIF3D,ALKBH1,EIF5,FMR1,DNAJC3,MTFMT,EIF3J,EIF3E,RPS16,RPS19,RPL18A,HSPB1,EIF3B,EIF4H,EIF3A,RPL28,RPL19,RPS6KB1,RPL34,EIF4G2,RPS13,EIF2B1,RPS12,RPL24,NCBP2,EIF1B,EIF4G1,EIF2B4,RPS15,RPL22,RPS25,GLE1,EIF2B2,PAIP2,COPS5,KHDRBS1,RPL21,MTIF3,RPL5,AGO2,PAIP2B,RPS10,MIF4…	ALKBH1,CTIF,EIF4A1	PABPC1,EIF3D,EIF3A,EIF4G2,RPL24,KHDRBS1
GO_NUCLEAR_TRANSCRIBED_MRNA_CATABOLIC_PROCESS_NONSENSE_MEDIATED_DECAY	GO:0000184	119	Down	6.118282789594262e-11	9.166411275370125e-8	2	UPF1,RPS20,RPL18,SMG6,PABPC1,RPL31,RPS5,RPL6,RPLP0,RPL3,GSPT1,EIF3E,RPS16,RPS19,PPP2R1A,RPL18A,SMG9,RPL28,RPL19,CASC3,RPL34,RPS13,MAGOHB,RPS12,PPP2CA,RPL24,NCBP2,EIF4G1,RPS15,RPL22,SMG7,RPS25,ETF1,RPL21,RPL5,RPS10,UPF3B,RPL23,RPS4Y1,RPL36,HELZ2,RPL27,CTIF,RPS15A,DHX34,NCBP1,RPL35,RPS6,RPLP1,RPS24,PARN,RPS2,EIF4A3,RPS11,RPL13A,RPL11,RPS8,RPS27A,RPL32,RPS3A,RPL37,RPL10,RPL7,RPL7A,RPS3,DCP1B,UPF2,NB…	UPF1,CTIF,DCP1B,SMG5	PABPC1,PPP2CA,RPL24,RNPS1
GO_ALTERNATIVE_MRNA_SPLICING_VIA_SPLICEOSOME	GO:0000380	63	Down	1.1924425882716056e-10	1.4887645714570998e-7	2	RBM5,KDM1A,PTBP1,CELF2,THRAP3,SFSWAP,CDK13,SART3,RBM7,MBNL3,REST,HNRNPM,DDX17,RBFOX2,SRSF5,FMR1,PQBP1,HNRNPL,DDX5,SRSF9,SRSF3,FAM172A,FXR1,SRSF7,SRSF4,SFPQ,RBM25,KHDRBS1,SMU1,RBM19,SRSF6,NSRP1,FXR2,RBM17,ZC3H10,HNRNPA1,DHX9,SRSF1,TRA2B,MBNL2,WTAP,RBMX,CELF1,SAP18,MBNL1,HNRNPU,SREK1,DYRK1A,SRSF2,MAGOH,RBM15,SCNM1,SLU7,RBM4B,RBM4,RSRC1,ZBTB7A,RBM10,SRSF10,RNPS1,RBM15B,SRSF8,RBM8A		THRAP3,DDX17,SRSF5,DDX5,SRSF3,KHDRBS1,NSRP1,RNPS1
GO_VIRAL_GENE_EXPRESSION	GO:0019080	187	Down	4.6498172245946417e-10	4.97596868991978e-7	3	POLR2J,RPS20,PTBP1,NUP160,POLR2B,TPR,RSF1,NDC1,CTDP1,RPL18,TAF11,NUP133,NUCKS1,RPL31,NUP37,CCNT2,RPS5,REST,SEH1L,RPL6,RPLP0,TFAP4,NUP50,AAAS,NUP188,POLR2E,SMARCB1,EIF3L,POLR2F,RPL3,EIF3D,EP300,SNW1,RAE1,NELFCD,NUP93,POLR2C,MON1B,RPS16,POLR2I,RPS19,RPL18A,USF2,EIF3B,TRIM14,EIF3A,RPL28,RPL19,NUP88,RPL34,RPS13,NUP98,NUP107,RPS12,NUP155,RPL24,SPCS1,RPS15,RPL22,HDAC1,TRIM62,RPS25,TRIM32,NUP43,TARDBP,Z…	SEH1L,POLR2H,NELFB	RSF1,EIF3D,SNW1,EIF3A,RPL24
GO_NUCLEAR_TRANSCRIBED_MRNA_CATABOLIC_PROCESS	GO:0000956	195	Down	1.0347555042663727e-9	9.689191853074247e-7	2	UPF1,RPS20,CSDE1,SAMD4A,EDC4,MRTO4,THRAP3,RPL18,SMG6,PABPC1,RPL31,EXOSC7,MLH1,EXOSC5,TNRC6C,CNOT4,DIS3,RPS5,CNOT3,RPL6,RPLP0,TNRC6A,AGO1,RPL3,TNRC6B,GSPT1,EIF3E,RPS16,RPS19,PPP2R1A,RPL18A,SMG9,LSM5,EXOSC3,CPEB3,MTPAP,RPL28,RPL19,CASC3,DDX5,RPL34,DCPS,DDX6,RPS13,MAGOHB,CNOT2,RPS12,HBS1L,CNOT6,PPP2CA,XRN1,RPL24,NCBP2,EIF4G1,RPS15,RPL22,SMG7,RPS25,EXOSC8,ETF1,RPL21,RPL5,EXOSC9,AGO2,RPS10,CNOT1,UPF3B…	UPF1,CNOT3,EXOSC9,CTIF,DCP1B,EXOSC4,SMG5	THRAP3,PABPC1,TNRC6B,DDX5,DDX6,PPP2CA,RPL24,RNPS1
GO_REGULATION_OF_MRNA_SPLICING_VIA_SPLICEOSOME	GO:0048024	84	Down	2.096054337686612e-9	1.74461589373449e-6	2	RBM5,PTBP1,CELF2,THRAP3,SFSWAP,U2AF2,JMJD6,DAZAP1,SART3,RBM7,MBNL3,YTHDC1,REST,SRPK1,CIRBP,DDX17,RBFOX2,SNW1,SRSF5,FMR1,RBM3,HNRNPL,SNRNP70,C1QBP,DDX5,PRPF19,NUP98,SRSF9,SRSF3,KHDRBS2,FAM172A,FXR1,NCL,SRSF7,TIA1,SRSF4,PRDX6,RBM25,KHDRBS1,HNRNPA2B1,SMU1,RBM19,SRSF6,RBM42,NSRP1,METTL16,FXR2,KHDRBS3,RBM17,SRPK2,ZC3H10,HNRNPA1,SRSF1,TRA2B,C9orf78,NCBP1,MBNL2,SF3B4,WTAP,RBMX,CELF1,SAP18,MBNL1,HNRNPU,S…		THRAP3,DDX17,SNW1,SRSF5,DDX5,SRSF3,KHDRBS1,NSRP1,SON,RNPS1
GO_MYELOID_LEUKOCYTE_MEDIATED_IMMUNITY	GO:0002444	493	Down	2.3707556767639114e-9	1.775933077463846e-6	4	FGR,FUCA2,ENPP4,MPO,KMT2E,ITGAL,LAMP2,ALDH3B1,PSMB1,MGST1,MMP25,BTK,PLAUR,TYROBP,LTF,ALOX5,MVP,DNASE1L1,CAPN1,SLC11A1,SERPINB1,ERP44,DERA,RNASET2,CD44,TNFRSF1B,GRN,LRRC7,GAB2,ATP6V0A1,VCL,TIMP2,AGA,C12orf4,HEXB,CYBA,HEBP2,SERPINB3,GDI2,ATP11B,SLC2A3,ACAA1,SPHK2,CTSA,CNN2,CDK13,CD84,PKM,RHOA,ROCK1,ATP11A,KCNAB2,RAB27A,WDR1,FCGR2B,STK10,AP1M1,PLD1,RAB7A,STXBP2,IL4R,TOLLIP,XRCC5,CEACAM1,PGM1,DDX1,PS…	COMMD9,ARSB,A1BG,CD68,ALAD	ALDH3B1,BTK,PLAUR,SERPINB1,CD44,SLC2A3,ACAA1,ROCK1,XRCC5,CMTM6,STXBP3,NR4A3,CAT,FGL2,LILRB2,CKAP4,PRCP,DYNLT1,MNDA,OLR1,RHOG,RAP2B
GO_RNA_CATABOLIC_PROCESS	GO:0006401	362	Down	6.594680539940625e-9	4.258080294033708e-6	2	UPF1,PSMB1,RPS20,CSDE1,PSMC4,SLC11A1,SAMD4A,RNH1,VIM,RNASET2,TNFRSF1B,ZCCHC8,EDC4,PSMA4,MRTO4,THRAP3,PUM2,YBX3,RPL18,YBX1,ELAVL1,ROCK1,PSME4,SMG6,PABPC1,RPL31,IGF2BP2,EXOSC7,RBM7,MLH1,EXOSC5,TNRC6C,CNOT4,XPO1,TNPO1,DIS3,RPS5,PSMC5,CNOT3,KHSRP,XRN2,RPL6,RPLP0,FUS,PCBP4,PABPC4,TNRC6A,ALKBH5,PSME1,HNRNPC,AGO1,PSMD5,PSMD8,CIRBP,HNRNPM,GTPBP1,RPL3,TNRC6B,PSMC6,PSMA3,ZC3H14,PSMC1,PSMB5,APEX1,PSMA6,PSME…	UPF1,CNOT3,PSMD5,EXOSC9,CTIF,IGF2BP3,TBRG4,DCP1B,EXOSC4,SMG5	THRAP3,ROCK1,PABPC1,PSMC5,TNRC6B,DDX5,DDX6,PPP2CA,RPL24,RNASEH2B,YWHAB,MYD88,RNPS1
GO_REGULATION_OF_MRNA_METABOLIC_PROCESS	GO:1903311	279	Down	6.82111380702236e-9	4.258080294033708e-6	2	RBM5,UPF1,PAF1,PSMB1,CDK11A,PTBP1,PSMC4,ZC3H3,SLC11A1,SAMD4A,VIM,PSMA4,CELF2,PTCD2,THRAP3,PUM2,YBX3,SFSWAP,U2AF2,YBX1,ELAVL1,ROCK1,PSME4,JMJD6,PABPC1,DAZAP1,IGF2BP2,SART3,EXOSC7,RBM7,MBNL3,SNRPA,EXOSC5,TNRC6C,XPO1,TNPO1,DIS3,YTHDC1,REST,PSMC5,KHSRP,FUS,PAPOLA,PCBP4,PABPC4,TNRC6A,ALKBH5,PSME1,HNRNPC,PSMD5,SRPK1,PSMD8,CIRBP,HNRNPM,DDX17,GTPBP1,RBFOX2,TNRC6B,PSMC6,PSMA3,SNW1,SRSF5,ZC3H14,PSMC1,PSMB5…	UPF1,PSMD5,EXOSC9,IGF2BP3,TBRG4,RNF20,EXOSC4	THRAP3,ROCK1,PABPC1,PSMC5,DDX17,TNRC6B,SNW1,SRSF5,DDX5,SRSF3,KHDRBS1,NSRP1,CDC73,SON,YWHAB,MYD88,RNPS1
GO_PROTEIN_TARGETING_TO_MEMBRANE	GO:0006612	169	Down	7.448506735277523e-9	4.292058765689533e-6	1	SEC62,RPS20,FYN,ZDHHC6,SEC63,PEX3,HSPA5,SEC61A1,RPL18,TRAM2,SEC61A2,TRAM1,RPL31,RPS5,RPL6,RPLP0,MICALL1,RPL3,MIEF1,SRP54,CHMP4B,CEMIP,ZDHHC2,SGTA,RPS16,AKT2,RPS19,RPL18A,SEC61B,RPL28,RPL19,RPL34,RPS13,C2CD5,RPS12,ARL6,RPL24,SSR3,RPS15,ICMT,RPL22,RPS25,ITGB1BP1,PEX16,RPL21,RPL5,VAMP7,RPS10,SSR1,RPL23,RAB3IP,RPS4Y1,RPL36,RPL27,EXOC4,INPP5K,RPS15A,ZDHHC4,RTP4,RPL35,RPS6,SDCBP,RPLP1,RPS24,PEX5,VPS37B…	ICMT,CACNB3	RPL24,ATG3,PRNP,CIB1
GO_REGULATION_OF_MRNA_PROCESSING	GO:0050684	120	Down	1.0047372335256271e-8	5.376061868814623e-6	2	RBM5,PAF1,CDK11A,PTBP1,ZC3H3,CELF2,PTCD2,THRAP3,SFSWAP,U2AF2,JMJD6,DAZAP1,SART3,RBM7,MBNL3,SNRPA,YTHDC1,REST,PAPOLA,SRPK1,CIRBP,DDX17,RBFOX2,SNW1,SRSF5,ZC3H14,PABPN1,FMR1,RBM3,RNF40,HNRNPL,SNRNP70,CPEB3,C1QBP,DDX5,SUPT6H,PRPF19,NUP98,CPSF6,SRSF9,SRSF3,KHDRBS2,FAM172A,FXR1,NCBP2,NCL,SRSF7,TIA1,SRSF4,PRDX6,RBM25,KHDRBS1,HNRNPA2B1,SMU1,RBM19,SRSF6,RBM42,NSRP1,METTL16,FXR2,CCNT1,SAFB2,KHDRBS3,CCNB1,C…	RNF20	THRAP3,DDX17,SNW1,SRSF5,DDX5,SRSF3,KHDRBS1,NSRP1,CDC73,SON,RNPS1
GO_MYELOID_LEUKOCYTE_ACTIVATION	GO:0002274	571	Down	1.3082563070132427e-8	6.248268956402428e-6	4	FGR,FUCA2,ENPP4,SLC7A2,MPO,KMT2E,ITGAL,LAMP2,CX3CL1,ALDH3B1,PSMB1,MGST1,MMP25,BTK,PLAUR,TYROBP,LTF,ALOX5,MVP,DNASE1L1,CAPN1,SLC11A1,CD74,SERPINB1,ERP44,DERA,NR1H3,RNASET2,CD44,IFNGR1,TNFRSF1B,GRN,LRRC7,GAB2,ATP6V0A1,VCL,TIMP2,AGA,LCP2,C12orf4,HEXB,CYBA,HEBP2,SERPINB3,GDI2,ATP11B,SLC2A3,ACAA1,SPHK2,TSPAN32,CTSA,CNN2,SBNO2,CDK13,CD84,SPI1,PKM,RHOA,ROCK1,HYAL2,ATP11A,ADGRF5,KCNAB2,RORA,PLA2G10,RAB27…	COMMD9,ARSB,A1BG,CD68,ALAD	ALDH3B1,BTK,PLAUR,SERPINB1,CD44,SLC2A3,ACAA1,ROCK1,XRCC5,CMTM6,FOXP1,STXBP3,NR4A3,CAT,FGL2,LILRB2,CKAP4,TLR4,PRCP,DYNLT1,MNDA,OLR1,RHOG,RAP2B
GO_CELL_ACTIVATION_INVOLVED_IN_IMMUNE_RESPONSE	GO:0002263	612	Down	1.3345655226597098e-8	6.248268956402428e-6	4	FGR,FUCA2,ENPP4,MPO,ITGAL,LAMP2,TMEM98,ALDH3B1,PSMB1,MGST1,MMP25,BTK,PLAUR,TYROBP,ERCC1,LTF,ALOX5,MVP,DNASE1L1,CAPN1,SLC11A1,SERPINB1,ERP44,DERA,RNASET2,CD44,TNFRSF1B,GRN,LRRC7,GAB2,ATP6V0A1,VCL,TIMP2,AGA,PARP3,C12orf4,HEXB,CYBA,HEBP2,RC3H2,SERPINB3,GDI2,ATP11B,SLC2A3,ACAA1,SPHK2,CTSA,CNN2,SBNO2,CDK13,CD84,PKM,TP53BP1,RHOA,PRKCZ,ROCK1,ATP11A,BCL3,KCNAB2,RORA,RAB27A,TFRC,FCGR2B,STK10,AP1M1,TBX21,P…	COMMD9,ARSB,A1BG,CD68,ALAD,APLF,CD19	ALDH3B1,BTK,PLAUR,SERPINB1,CD44,SLC2A3,ACAA1,ROCK1,APBB1IP,XRCC5,RIF1,CMTM6,XBP1,FOXP1,STXBP3,NR4A3,CAT,FGL2,LILRB2,CKAP4,TLR4,PRCP,DYNLT1,NLRP3,MNDA,GPR183,OLR1,RHOG,RAP2B
GO_REGULATION_OF_RNA_SPLICING	GO:0043484	116	Down	1.390412305033425e-7	6.126810927650227e-5	2	RBM5,PTBP1,CLK1,CELF2,THRAP3,SFSWAP,U2AF2,JMJD6,DAZAP1,SART3,RBM7,MBNL3,YTHDC1,REST,RBM22,FUS,SRPK1,CIRBP,DDX17,RBFOX2,SNW1,SRSF5,FMR1,PQBP1,RBM3,ESRP1,HNRNPL,SNRNP70,PRX,SETX,C1QBP,DDX5,ZPR1,PRPF19,RPS13,NUP98,SRSF9,SRSF3,KHDRBS2,CLK4,FAM172A,FXR1,NCL,SRSF7,TIA1,SRSF4,PTBP2,PRDX6,PTBP3,RBM25,KHDRBS1,HNRNPA2B1,SMU1,RBM19,SRSF6,AHNAK,RBM42,NSRP1,METTL16,FXR2,HABP4,KHDRBS3,RBM38,RBM17,SRPK2,ZC3H10,…	PTBP2	THRAP3,DDX17,SNW1,SRSF5,DDX5,SRSF3,KHDRBS1,NSRP1,SON,RNPS1
GO_MRNA_METABOLIC_PROCESS	GO:0016071	748	Down	1.8578834881491564e-7	7.731891783180739e-5	2	RBM5,KDM1A,UPF1,POLR2J,GCFC2,PAF1,LUC7L,PSMB1,CDK11A,RPS20,CSDE1,AKAP8L,PTBP1,PSMC4,ZC3H3,SLC11A1,MNAT1,SAMD4A,AQR,RNH1,STRAP,VIM,ZCCHC8,EDC4,PSMA4,GEMIN8,POLR2B,CELF2,PTCD2,THOC3,MRTO4,THRAP3,PUM2,ZC3H11A,YBX3,CCAR1,SNRNP40,SFSWAP,RPL18,U2AF2,SUGP2,DDX20,CDK13,YBX1,ELAVL1,DHX8,ROCK1,GPKOW,PSME4,PHRF1,SMG6,JMJD6,PABPC1,RPL31,DAZAP1,CPSF1,PRKACA,SREBF1,IGF2BP2,CLNS1A,NCBP3,SART3,EXOSC7,RBM7,MLH1,G…	UPF1,CNOT3,PSMD5,CWF19L1,ZMAT5,GTF2H3,PTBP2,COIL,EXOSC9,PRMT7,CTIF,IGF2BP3,TBRG4,HNRNPA1L2,DCP1B,RNF20,POLR2H,SLBP,EXOSC4,SMG5,GTF2H4,DDX47	THRAP3,ROCK1,PABPC1,PSMC5,DDX17,TNRC6B,SNW1,SRSF5,PRPF6,DDX5,DDX6,SRSF3,PPP2CA,RPL24,SF3B1,SRSF11,KHDRBS1,EREG,NSRP1,SRRM1,CDC73,SCAF11,SON,YWHAB,CDC40,MYD88,PRPF40A,RNPS1
GO_RNA_SPLICING_VIA_TRANSESTERIFICATION_REACTIONS	GO:0000375	312	Down	3.768130275177514e-7	1.4856349416502503e-4	2	RBM5,KDM1A,POLR2J,GCFC2,LUC7L,PTBP1,AQR,STRAP,ZCCHC8,GEMIN8,POLR2B,CELF2,THRAP3,CCAR1,SNRNP40,SFSWAP,U2AF2,DDX20,CDK13,YBX1,ELAVL1,DHX8,GPKOW,JMJD6,PABPC1,DAZAP1,CPSF1,CLNS1A,SART3,RBM7,GPATCH1,MBNL3,XAB2,SNRPA,DDX1,GEMIN5,YTHDC1,PPIE,REST,WBP11,CHERP,RBM22,SRRT,SF3B2,KHSRP,FUS,PAPOLA,PDCD7,HNRNPC,GEMIN2,CWF19L1,SRPK1,CDC5L,HNRNPH3,CIRBP,HNRNPM,POLR2E,SF3A1,SNRPD3,TFIP11,SNU13,POLR2F,DDX17,ZMAT5,…	CWF19L1,ZMAT5,PTBP2,COIL,PRMT7,POLR2H	THRAP3,PABPC1,DDX17,SNW1,SRSF5,PRPF6,DDX5,SRSF3,SF3B1,SRSF11,KHDRBS1,NSRP1,SRRM1,SCAF11,SON,CDC40,PRPF40A,RNPS1
GO_INTERLEUKIN_1_MEDIATED_SIGNALING_PATHWAY	GO:0070498	97	Down	5.35982745116116e-7	2.0075233718324124e-4	5	PSMB1,PSMC4,VRK2,PSMA4,CUL1,TAB2,PSME4,FBXW11,TOLLIP,PSMC5,IRAK3,PSME1,PSMD5,PSMD8,TAB1,RBX1,PSMC6,PSMA3,PSMC1,RPS6KA5,PSMB5,PSMA6,NFKBIA,PSME2,PSMA7,PSMD10,MAPK3,PSMD7,RIPK2,IKBKB,NOD1,PSMA2,MAP3K8,PSMD3,PSMD11,NFKB1,PSMD9,SKP1,IL1A,PSMD14,IL1R2,IL1R1,IL1RL2,EGR1,IL1B,PSMF1,PSMB2,PSMA1,PSME3,IRAK2,MAP3K7,IL6,IL1RN,PSMB7,PELI2,PSMB6,PSMA5,RPS27A,ST18,UBC,TAB3,PSMD4,PSMB4,SQSTM1,PSMC2,RPS6KA4,PSMD…	PSMD5	PSMC5,MAP3K8,NOD2,MYD88
GO_EXOCYTOSIS	GO:0006887	713	Down	6.494601491972806e-7	2.3167171322080137e-4	1	FGR,FUCA2,ENPP4,MPO,ITGAL,LAMP2,CACNA1G,RALA,ALDH3B1,VPS41,SCIN,PSMB1,SYN1,MGST1,MMP25,CD9,BTK,PIK3C2A,PLAUR,TYROBP,LTF,ALOX5,MVP,DNASE1L1,CAPN1,IGF1,SLC11A1,HGF,SERPINB1,ERP44,DERA,RNASET2,CD44,TNFRSF1B,GRN,LRRC7,GAB2,ATP6V0A1,APBA2,VCL,TIMP2,AGA,RAB27B,DTNBP1,C12orf4,VAMP3,HEXB,CYBA,HEBP2,ITIH4,SERPINB3,GDI2,ATP11B,SLC2A3,ACAA1,SPHK2,CTSA,CNN2,CDK13,CD84,ARFGEF1,PKM,RHOA,SYT1,ROCK1,ATP11A,KCNAB…	CDK16,YKT6,COMMD9,ARSB,A1BG,CD68,ALAD,TMEM79	ALDH3B1,BTK,PLAUR,SERPINB1,CD44,SLC2A3,ACAA1,ROCK1,XRCC5,APLP2,CMTM6,MYH9,STXBP3,NR4A3,CAT,FGL2,LILRB2,CKAP4,PRCP,DYNLT1,MNDA,OLR1,RHOG,RAP2B
GO_CYTOPLASMIC_TRANSLATION	GO:0002181	91	Down	1.038274215789225e-6	3.5353237047623117e-4	2	RPL26L1,YBX3,RPL18,ZC3H15,FTSJ1,RPL31,EIF3I,RPL6,RPLP0,EIF3L,EIF3D,EIF5,FMR1,GSPT1,EIF3J,EIF3E,RPL18A,EIF3B,EIF3A,CPEB3,RPL19,DRG2,DPH1,RWDD1,CPEB4,RPL24,EIF4G1,RPL22,DPH5,ETF1,EIF2S2,RPL36,EIF2S3,EIF3G,UNK,DPH2,DPH6,DHX9,CPEB2,RPLP1,DENR,RPL13A,RPL11,EIF2D,RPL32,EIF3H,DPH7,EIF3M,DPH3,RPL30,EIF4A2,NCK1,RPL8,ZNF385A,EIF4A1,RPL26,RPL29,RPL22L1,RPL9,METTL3,EEF2,RPSA,CNBP,DNAJC24,RPS21,RPL38,RBM4,RPL…	DPH7,EIF4A1	EIF3D,EIF3A,RPL24
GO_ESTABLISHMENT_OF_PROTEIN_LOCALIZATION_TO_MEMBRANE	GO:0090150	273	Down	1.1765113216231526e-6	3.8318462218604504e-4	1	BAD,AGK,SEC62,RPS20,FYN,BID,ZDHHC6,SEC63,LRRC7,PEX3,HSPA5,GOPC,VAMP3,SEC61A1,RPL18,CASP8,TRAM2,SEC61A2,TRAM1,GRIPAP1,VPS35,RPL31,NSF,HSP90AA1,RPS5,RAB10,BAX,PPP1R13B,RPL6,RPLP0,STX1B,TIMM13,GGA1,MICALL1,TOMM22,RPL3,MIEF1,SAMM50,GZMB,TIMM9,SRP54,ARFRP1,E2F1,CHMP4B,UBL4A,GGA2,CSK,RAB11A,CEMIP,BMF,ZDHHC2,SGTA,PDCD5,RPS16,AKT2,BBC3,RPS19,RPL18A,SEC61B,MAPK8,RPL28,RPL19,YWHAE,RAB34,RPL34,RPS13,KRT18,C…	GORASP2,ICMT,CACNB3,BAG6	RPL24,GOLGA4,ATG3,RILPL2,YWHAB,PRNP,CIB1
GO_REGULATION_OF_MRNA_CATABOLIC_PROCESS	GO:0061013	173	Down	1.4759370885525139e-6	4.606768637644534e-4	2	UPF1,PSMB1,PSMC4,SLC11A1,SAMD4A,VIM,PSMA4,THRAP3,PUM2,YBX3,YBX1,ELAVL1,ROCK1,PSME4,PABPC1,IGF2BP2,EXOSC7,EXOSC5,TNRC6C,XPO1,TNPO1,DIS3,PSMC5,KHSRP,FUS,PCBP4,PABPC4,TNRC6A,ALKBH5,PSME1,HNRNPC,PSMD5,PSMD8,CIRBP,HNRNPM,GTPBP1,TNRC6B,PSMC6,PSMA3,ZC3H14,PSMC1,PSMB5,APEX1,PSMA6,PSME2,PSMA7,E2F1,PSMD10,FMR1,PSMD7,MYEF2,ZC3HAV1,HSPB1,PSMA2,EXOSC3,CPEB3,PSMD3,PSMD11,HSPA8,PSMD9,MAPK14,XRN1,FXR1,EIF4G1,PSM…	UPF1,PSMD5,EXOSC9,IGF2BP3,TBRG4,EXOSC4	THRAP3,ROCK1,PABPC1,PSMC5,TNRC6B,YWHAB,MYD88
GO_NIK_NF_KAPPAB_SIGNALING	GO:0038061	143	Down	1.9319732624896122e-6	5.788964683723874e-4	5	TSPAN6,MAP3K14,PSMB1,PSMC4,BIRC3,PSMA4,CUL1,EIF2AK2,RC3H2,HDAC7,RHOA,PSME4,BCL3,FBXW11,TRAF4,NFKB2,EDN1,CYLD,TRIP6,PSMC5,PSME1,AGO1,PSMD5,TREM2,PSMD8,EP300,PSMC6,PSMA3,PPM1A,DICER1,PSMC1,PSMB5,PSMA6,NFKBIA,PSME2,PSMA7,RASSF2,PSMD10,TRADD,NFAT5,PSMD7,TNFRSF10A,RELB,NOD1,PSMA2,PSMD3,PSMD11,NFKB1,BIRC2,PSMD9,IL23A,SASH1,SKP1,PSMD14,IL18R1,PRDX1,MMP8,TNFRSF10B,IL1B,TNFSF14,PSMF1,RBCK1,PSMB2,AGO3,TRAF…	PSMD5,PPM1A	PSMC5,TLR4,PDCD4,NLRP3,NOD2
GO_LIPOPOLYSACCHARIDE_MEDIATED_SIGNALING_PATHWAY	GO:0031663	53	Down	2.019597907077983e-6	5.81877227766199e-4	5	CX3CL1,LTF,CD6,SCARB1,MAPK1,NFKBIA,HCK,BPI,MAPK3,RIPK2,CACTIN,TGFB1,CARD8,CCL2,SASH1,MAPK14,LY86,TNFAIP3,IL1B,IRF3,TICAM1,TRIM5,CD180,IRAK2,PTPN22,CD36,TLR4,TLR2,AKT1,BCL10,MTDH,IL18,PRKCA,LY96,SCIMP,PRDX2,PTAFR,CD14,PRKCE,MALT1,TRIB1,TRAF6,IRAK1,SIGIRR,CD55,CARD16,NFKBIL1,TNF,LILRA2,MIF,LYN,CCL5,CCL3		LY86,TLR4
GO_INTERSPECIES_INTERACTION_BETWEEN_ORGANISMS	GO:0044419	818	Down	2.1101588780086946e-6	5.854518575986345e-4	3	CFH,FUCA2,BAD,CFLAR,UPF1,SLC25A5,POLR2J,CREBBP,AP2B1,PSMB1,RPS20,VTA1,CD4,FYN,RNF216,PTBP1,LTF,DDX11,ZMYND11,CD74,KPNA6,VIM,VRK2,NUP160,CDH1,PSMA4,AP2S1,CUL7,YTHDC2,ATP6V1H,POLR2B,TPR,RSF1,NEDD4L,THOC3,CUL1,EIF2AK2,SERPINB3,ATG5,NDC1,CTDP1,NCKAP1,WAPL,RPL18,CASP8,HIPK2,TAF11,IPO5,PKN2,SPEN,CDK13,KDM4A,SP100,TRAM1,TNFRSF1A,RHOA,HYAL2,NUP133,NUCKS1,VPS35,NEDD4,PABPC1,CDC42,RPL31,TFRC,FCGR2B,AP1M1,P…	UPF1,ATP6V1H,SEH1L,ACOT8,KPNA3,CREB3,COPS7A,MORC2,TAF5,EIF4A1,POLR2H,KCTD5,DDB1,PAAF1,NELFB	RSF1,PABPC1,XRCC5,EIF3D,SNW1,EIF3A,DDX5,DDX6,RPL24,DEK,TLR4,G3BP2,DYNLT1,ITGB1,WASF2,YWHAB,NOD2,CTNNB1,GRB2,MPHOSPH8,CHMP1B
GO_RNA_SPLICING	GO:0008380	390	Down	2.691063433550467e-6	7.19955577883091e-4	2	RBM5,KDM1A,POLR2J,GCFC2,LUC7L,AKAP8L,PTBP1,CLK1,AQR,STRAP,ZCCHC8,GEMIN8,POLR2B,CELF2,THOC3,THRAP3,CCAR1,SNRNP40,SFSWAP,U2AF2,SUGP2,DDX20,CDK13,YBX1,ELAVL1,DHX8,GPKOW,JMJD6,PABPC1,DAZAP1,CPSF1,CLNS1A,ZNF638,SART3,RBM7,GPATCH1,MBNL3,XAB2,SNRPA,THOC1,DDX1,GEMIN5,YTHDC1,PPIE,REST,WBP11,CHERP,RBM22,SRRT,SF3B2,KHSRP,FUS,PAPOLA,PDCD7,HNRNPC,GEMIN2,CWF19L1,SRPK1,CDC5L,HNRNPH3,CIRBP,HNRNPM,POLR2E,SF3A1,SN…	CWF19L1,ZMAT5,PTBP2,COIL,PRMT7,HNRNPA1L2,POLR2H,ZBTB8OS,DDX47	THRAP3,PABPC1,DDX17,SNW1,SRSF5,PRPF6,DDX5,SRSF3,PPP2CA,SF3B1,SRSF11,KHDRBS1,NSRP1,SRRM1,SCAF11,SON,CDC40,PRPF40A,RNPS1
GO_POSITIVE_REGULATION_OF_MRNA_METABOLIC_PROCESS	GO:1903313	65	Down	2.9013211655953507e-6	7.494412707405094e-4	2	UPF1,PAF1,THRAP3,ROCK1,PABPC1,DAZAP1,TNRC6C,KHSRP,TNRC6A,CIRBP,GTPBP1,TNRC6B,SNW1,RBM3,SNRNP70,ZC3HAV1,CPEB3,PRPF19,NUP98,NCBP2,NCL,PRDX6,AGO2,CNOT1,HNRNPR,METTL16,ZFP36,CCNB1,ROCK2,CDC73,PUM1,PRR5L,RC3H1,TRA2B,NCBP1,PNPT1,HNRNPD,CNOT6L,FTO,TOB1,SF3B4,METTL14,RBMX,ZFP36L2,MOV10,CNOT8,BTG2,ZC3H12A,TRA2A,METTL3,LEO1,NUDT21,POLR2G,DHX36,ZC3H12D,MEX3D,HSF1,ZFP36L1,YTHDF3,NANOS3,PLEKHN1,YTHDF2,CNOT7,G…	UPF1	THRAP3,ROCK1,PABPC1,TNRC6B,SNW1,CDC73
GO_CELLULAR_NITROGEN_COMPOUND_CATABOLIC_PROCESS	GO:0044270	490	Down	3.5547982762340673e-6	8.876331295756465e-4	2	ENPP4,UPF1,PSMB1,RPS20,CSDE1,PSMC4,DNASE1L1,SLC11A1,SAMD4A,RNH1,DERA,TYMP,VIM,RNASET2,TNFRSF1B,ZCCHC8,EDC4,PSMA4,MRTO4,THRAP3,PUM2,YBX3,RPL18,NTHL1,YBX1,PDE4A,ELAVL1,ROCK1,PSME4,SMG6,PABPC1,RPL31,PDE8A,IGF2BP2,ACAT1,EXOSC7,RBM7,MLH1,UNG,NT5C2,EXOSC5,TNRC6C,CNOT4,XPO1,TNPO1,DIS3,RPS5,HAL,BAX,PSMC5,CNOT3,KHSRP,XRN2,RPL6,RPLP0,FUS,BLVRB,PCBP4,PABPC4,TNRC6A,ALKBH5,PSME1,HNRNPC,AGO1,PSMD5,ACOT7,PSMD8,…	UPF1,CNOT3,PSMD5,EXOSC9,CTIF,IGF2BP3,TBRG4,DCP1B,NUDT9,EXOSC4,SMG5	THRAP3,ROCK1,PABPC1,PSMC5,TNRC6B,SAMHD1,DDX5,DDX6,PPP2CA,RPL24,RNASEH2B,YWHAB,MYD88,PDE4B,RNPS1
GO_ACTIVATION_OF_INNATE_IMMUNE_RESPONSE	GO:0002218	269	Down	3.879062841334523e-6	9.373567659495778e-4	5	TSPAN6,SARM1,CREBBP,PSMB1,BTK,FYN,LTF,PSMC4,MATR3,MARCO,BIRC3,NR1H3,PSMA4,TNIP3,CYBA,CUL1,TAB2,PUM2,CASP8,PSME4,PRKACA,UBE2D1,FBXW11,ALPK1,GRAMD4,ICAM3,PIK3C3,ITCH,XRCC5,CYLD,FCN1,WDFY1,PSMC5,MAVS,IRAK3,CD209,NLRC4,ESR1,PSME1,TYRO3,MAP3K1,PSMD5,PSMD8,TAB1,EP300,PSMC6,PSMA3,LGMN,PSMC1,RPS6KA5,PSMB5,PSMA6,NFKBIA,PSME2,PSMA7,HCK,RNF125,RIOK3,PSMD10,TLR8,XIAP,PQBP1,PSMD7,PYCARD,RIPK2,IKBKB,RELB,CACTI…	PSMD5,MAP2K6,LRRC14,MUC1,GPATCH3,ZCCHC3	BTK,XRCC5,PSMC5,XIAP,TLR4,APPL1,MNDA,NOD2,MYD88
GO_NEGATIVE_REGULATION_OF_CYSTEINE_TYPE_ENDOPEPTIDASE_ACTIVITY	GO:2000117	74	Down	4.9249839605938e-6	0.001152907964025255	2	CFLAR,PLAUR,LTF,HGF,BIRC3,CD44,HERPUD1,NLE1,PTGS2,CST7,LAMP3,IGBP1,BIRC5,RFFL,MMP9,CSNK2A1,XIAP,PIH1D1,CARD8,DNAJB6,YWHAE,CRYAB,BIRC2,VEGFA,DHCR24,PARK7,RPS6KA1,CAAP1,TNFSF14,PCID2,PRDX5,BCL2L12,IFI6,VIL1,POR,ADORA2A,CDKN2D,RAF1,LAMTOR5,MICAL1,MDM2,KLF4,ARRB1,MAP2K5,THBS1,LEF1,CD27,NOL3,ARRB2,AKT1,SNCA,SFRP2,TNFAIP8,CAST,SH3RF1,IFI16,PRDX3,USP47,ARL6IP1,SERPINB9,RNF34,TRIAP1,SFN,RPS6KA3,PAK2,SIAH…		PLAUR,CD44,XIAP
GO_POSITIVE_REGULATION_OF_MRNA_CATABOLIC_PROCESS	GO:0061014	42	Down	5.575311644703123e-6	0.001265595743347609	2	UPF1,ROCK1,PABPC1,TNRC6C,KHSRP,TNRC6A,GTPBP1,TNRC6B,ZC3HAV1,CPEB3,AGO2,CNOT1,HNRNPR,METTL16,ZFP36,ROCK2,PUM1,PRR5L,RC3H1,PNPT1,HNRNPD,CNOT6L,FTO,TOB1,METTL14,ZFP36L2,MOV10,CNOT8,BTG2,ZC3H12A,METTL3,POLR2G,DHX36,ZC3H12D,MEX3D,ZFP36L1,YTHDF3,NANOS3,PLEKHN1,YTHDF2,CNOT7,GIGYF2	UPF1	ROCK1,PABPC1,TNRC6B
GO_LEUKOCYTE_MEDIATED_IMMUNITY	GO:0002443	705	Down	6.504788978688886e-6	0.0014331580658634836	4	FGR,FUCA2,ENPP4,MPO,KMT2E,ITGAL,LAMP2,ALDH3B1,PSMB1,MGST1,MMP25,BTK,HFE,PLAUR,TYROBP,ERCC1,LTF,ALOX5,MVP,DNASE1L1,CAPN1,WAS,SLC11A1,CD74,SERPINB1,ERP44,DERA,RNASET2,CD44,SLAMF7,TNFRSF1B,POU2F2,GRN,LRRC7,GAB2,ATP6V0A1,VCL,TIMP2,AGA,PARP3,C12orf4,HEXB,CYBA,HEBP2,SERPINB3,GDI2,ATP11B,SLC2A3,ACAA1,SPHK2,CTSA,CNN2,CDK13,CD84,PKM,TP53BP1,RHOA,PRKCZ,ROCK1,ATP11A,BCL3,KCNAB2,RAB27A,WDR1,TFRC,FCGR2B,STK10…	COMMD9,ARSB,A1BG,CD68,ALAD,APLF,CD19,HLA-G	ALDH3B1,BTK,PLAUR,SERPINB1,CD44,SLC2A3,ACAA1,ROCK1,XRCC5,RIF1,CMTM6,STXBP3,NR4A3,CAT,FGL2,LILRB2,CKAP4,TLR4,PRCP,DYNLT1,NLRP3,MNDA,NOD2,OLR1,RHOG,RAP2B
GO_CELL_ACTIVATION	GO:0001775	1142	Down	6.7678965669276015e-6	0.0014485232337958477	4	FGR,FUCA2,GCLC,ENPP4,BAD,MAD1L1,SLC7A2,CD38,SKAP2,MPO,KMT2E,ITGAL,LAMP2,TMEM98,CX3CL1,ALDH3B1,CD79B,PSMB1,MGST1,MMP25,CD9,CD4,BTK,HFE,FYN,PLAUR,TYROBP,ERCC1,CD22,LTF,ALOX5,MVP,DNASE1L1,CD6,CAPN1,WAS,IGF1,SLC11A1,CD74,RUNX3,SERPINB1,ERP44,DERA,GCLM,NR1H3,NCAPH2,RNASET2,CD44,SLAMF7,BTN3A1,PRKCH,IFNGR1,TNFRSF1B,POU2F2,HMGB3,BAK1,GRN,LRRC7,GAB2,ATP6V0A1,VCL,TIMP2,AGA,PARP3,LCP2,C12orf4,HDAC9,HEXB,PIK…	FBXO7,COMMD9,ARSB,A1BG,CD68,ALAD,MERTK,APLF,CHD7,CTPS1,CD19,CLECL1,BAG6,HLA-G	ALDH3B1,BTK,PLAUR,SERPINB1,CD44,SLC2A3,ACAA1,ROCK1,APBB1IP,XRCC5,RIF1,CMTM6,XBP1,MYH9,MAP3K8,PRKAR1A,FOXP1,ID2,STXBP3,NR4A3,CAT,FGL2,LILRB2,CKAP4,TLR4,PRCP,DYNLT1,ITGB1,SAMSN1,NLRP3,MNDA,NOD2,CTNNB1,GPR183,PRNP,OLR1,RHOG,GRB2,RAP2B
GO_GERMINAL_CENTER_FORMATION	GO:0002467	13	Down	7.199077007274288e-6	0.0014809276600998161	4	BCL3,NFKB2,MEF2C,UNC13D,TNFSF13B,BCL6,TNFAIP3,PKN1,FOXJ1,RC3H1,ADAM17,KLHL6,ADA
GO_B_CELL_HOMEOSTASIS	GO:0001782	25	Down	7.314687414723428e-6	0.0014809276600998161	4	CD74,BAK1,RC3H2,MEF2C,BAX,PPP2R3C,ABL1,HIF1A,TNFSF13B,SOS1,TNFAIP3,PKN1,NCKAP1L,RC3H1,DOCK10,BCL10,DOCK11,BCL2L11,CASP3,BCL2,GAPT,SPNS2,ADA,MIF,LYN
GO_MICROTUBULE_ORGANIZING_CENTER_LOCALIZATION	GO:0061842	25	Down	1.0460803267503062e-5	0.0020621546651806693	1	PAFAH1B1,SYNE2,ASPM,NDE1,DLG1,PLXNA2,AURKA,EZR,SUN2,NIN,NUBP1,IFT20,TBCCD1,GPSM2,AKAP9,DYNC1LI2,FHOD1,RANBP2,ARPC5,MAD2L1,SUN1,NDEL1,KIF5B,CEP83,BICD2		PAFAH1B1,EZR
GO_IMMUNE_EFFECTOR_PROCESS	GO:0002252	1024	Down	1.2222116559070686e-5	0.002347586542153808	4	TSPAN6,FGR,CFH,FUCA2,ENPP4,MPO,KMT2E,ITGAL,LAMP2,TMEM98,MAP3K14,ALDH3B1,PSMB1,MGST1,MMP25,BTK,HFE,FYN,RNF216,PLAUR,TYROBP,ERCC1,CD22,LTF,ALOX5,MVP,POLR3B,DNASE1L1,CAPN1,ZMYND11,WAS,SLC11A1,CD74,SERPINB1,ERP44,BIRC3,DERA,RNASET2,CD44,SLAMF7,TNFRSF1B,POU2F2,GRN,LRRC7,GAB2,ATP6V0A1,VCL,TIMP2,AGA,PARP3,C12orf4,HEXB,PIK3CB,CYBA,HEBP2,CYFIP2,EIF2AK2,PUM2,RC3H2,TRAF3IP2,SERPINB3,GDI2,ATG5,ATP11B,POLR3E,…	MUL1,ZNF175,COMMD9,ARSB,A1BG,CD68,POLR3F,ALAD,APLF,CD19,EXOSC4,GPATCH3,HLA-G,ZCCHC3	ALDH3B1,BTK,PLAUR,SERPINB1,CD44,SLC2A3,ACAA1,ROCK1,APBB1IP,XRCC5,RIF1,CMTM6,DDX17,XBP1,SAMHD1,FOXP1,STXBP3,NR4A3,CAT,FGL2,ARPC1B,LILRB2,SERINC3,CKAP4,TLR4,PRCP,DYNLT1,APPL1,WASF2,NLRP3,ARPC2,MNDA,NOD2,GPR183,OLR1,RHOG,GRB2,RAP2B,MX2,IL10RB
GO_CELLULAR_RESPONSE_TO_BIOTIC_STIMULUS	GO:0071216	185	Down	1.3910905996281528e-5	0.002605164920453623	5	TFPI,UPF1,CX3CL1,PAF1,BTK,LTF,CD6,NR1H3,VIM,TNFRSF1B,HSPA5,TNIP3,SBNO2,RHOA,SIRT2,SMC1A,FCGR2B,SCARB1,TIGAR,CXCL2,MEF2C,GSK3B,ZMPSTE24,GSTP1,CHMP5,ICAM1,CEBPE,TREM2,ABL1,MAPK1,XBP1,TSPO,CTSG,PABPN1,NFKBIA,CD40,HCK,BPI,MAPK3,PYCARD,RIPK2,NFKBIB,LILRB1,AKAP8,CACTIN,TGFB1,CARD8,HAMP,SERPINE1,MAPK8,CSF3,CCDC47,CCL2,HDAC5,NFKB1,WFS1,VDR,SASH1,PPARD,MAPK14,LY86,PDE4D,CD86,WNT5A,PLSCR4,IL1A,KMO,TNFAIP3,…	UPF1,CD68,CXCL5	BTK,SMC1A,XBP1,LY86,LILRB2,CDC73,TLR4,PDCD4,NLRP3,NOD2,MYD88,PDE4B
GO_ORGANIC_CYCLIC_COMPOUND_CATABOLIC_PROCESS	GO:1901361	514	Down	1.4465405515277099e-5	0.0026429354320717255	2	ENPP4,UPF1,PSMB1,RPS20,CSDE1,PSMC4,DNASE1L1,SLC11A1,SAMD4A,RNH1,DERA,HSD17B6,TYMP,VIM,RNASET2,TNFRSF1B,ZCCHC8,EDC4,PSMA4,MRTO4,THRAP3,PUM2,YBX3,ACAA1,RPL18,NTHL1,YBX1,PDE4A,ELAVL1,ROCK1,PSME4,MAOB,SMG6,PABPC1,RPL31,SCARB1,PDE8A,IGF2BP2,SCARF1,ACAT1,EXOSC7,RBM7,MLH1,UNG,NT5C2,EXOSC5,TNRC6C,CNOT4,XPO1,TNPO1,DIS3,RPS5,HAL,HSD17B14,BAX,PSMC5,CNOT3,KHSRP,XRN2,RPL6,RPLP0,FUS,BLVRB,PCBP4,PABPC4,TNRC6A,A…	UPF1,CNOT3,PSMD5,EXOSC9,CTIF,IGF2BP3,TBRG4,DCP1B,NUDT9,EXOSC4,MAOA,SMG5	THRAP3,ACAA1,ROCK1,PABPC1,PSMC5,TNRC6B,SAMHD1,DDX5,DDX6,PPP2CA,RPL24,RNASEH2B,YWHAB,MYD88,PDE4B,RNPS1
GO_MRNA_PROCESSING	GO:0006397	444	Down	1.4822191468775335e-5	0.0026436437212522864	2	RBM5,KDM1A,POLR2J,GCFC2,PAF1,LUC7L,CDK11A,AKAP8L,PTBP1,ZC3H3,MNAT1,AQR,STRAP,ZCCHC8,GEMIN8,POLR2B,CELF2,PTCD2,THOC3,THRAP3,ZC3H11A,CCAR1,SNRNP40,SFSWAP,U2AF2,SUGP2,DDX20,CDK13,YBX1,ELAVL1,DHX8,GPKOW,PHRF1,JMJD6,PABPC1,DAZAP1,CPSF1,PRKACA,CLNS1A,NCBP3,SART3,RBM7,GPATCH1,MBNL3,XAB2,SNRPA,THOC1,DDX1,GEMIN5,YTHDC1,PPIE,REST,WBP11,CHERP,RBM22,SRRT,SF3B2,KHSRP,XRN2,FUS,PAPOLA,PDCD7,RBM27,ALKBH5,HNRNPC,…	CWF19L1,ZMAT5,GTF2H3,PTBP2,COIL,PRMT7,TBRG4,HNRNPA1L2,RNF20,POLR2H,SLBP,GTF2H4,DDX47	THRAP3,PABPC1,DDX17,SNW1,SRSF5,PRPF6,DDX5,SRSF3,SF3B1,SRSF11,KHDRBS1,NSRP1,SRRM1,CDC73,SCAF11,SON,CDC40,PRPF40A,RNPS1
GO_REGULATION_OF_TRANSCRIPTION_FROM_RNA_POLYMERASE_II_PROMOTER_IN_RESPONSE_TO_HYPOXIA	GO:0061418	70	Down	1.6637482903953265e-5	0.0028984042891514864	2	CREBBP,PSMB1,PSMC4,PSMA4,PSME4,SIRT2,PSMC5,PSME1,PSMD5,PSMD8,RBX1,EP300,PSMC6,PSMA3,HIF1A,PSMC1,PSMB5,PSMA6,PSME2,PSMA7,PSMD10,PSMD7,PSMA2,CUL2,PSMD3,PSMD11,PSMD9,VEGFA,PSMD14,EPAS1,NFE2L2,EGR1,HIF3A,PSMF1,PSMB2,PSMA1,EGLN3,PSME3,VHL,EGLN1,PSMB7,TP53,PSMB6,PSMA5,ARNT,RPS27A,LIMD1,NOTCH1,UBC,BACH1,PSMD4,PSMB4,PSMC2,PSMD6,CITED2,PSMC3,HIF1AN,RBPJ,UBB,PSMD1,PSMD2,HIGD1A,PSMD13,PSMD12,PSMB8,PSMB10,UB…	PSMD5	PSMC5
GO_ESTABLISHMENT_OF_ENDOTHELIAL_BARRIER	GO:0061028	38	Down	1.7360721118065316e-5	0.00295566277035062	6	TNFRSF1A,ROCK1,RAPGEF3,ADD1,ICAM1,EZR,PPP1R16B,TJP1,IKBKB,ENG,RAPGEF1,RAPGEF2,VEGFA,PDE4D,PROC,RAP1A,TJP2,RAP2C,IL1B,RAP1B,ROCK2,RDX,MSN,F11R,CLDN1,F2RL1,CLDN3,CTNNB1,FASN,CDH5,MYADM,CLDN5,PDE2A,SOX18,S1PR3,TNF,PECAM1,S1PR2		ROCK1,EZR,CTNNB1
GO_POSITIVE_REGULATION_OF_REACTIVE_OXYGEN_SPECIES_METABOLIC_PROCESS	GO:2000379	74	Down	1.790234082465957e-5	0.0029801430026116633	2	TYROBP,CYBA,GNAI3,HDAC4,RAB27A,PTGS2,EDN1,DNM2,HSP90AA1,GSTP1,ICAM1,HSP90AB1,JAK2,TSPO,PDGFB,TGFB1,IFNG,MAPK14,NNT,PDGFRB,GNAI2,NFE2L2,PARK7,GADD45A,MMP8,PKD2,CLU,PTK2B,ZNF205,NQO2,CDKN1A,IL1B,ROMO1,KLF2,TICAM1,RIPK3,ASS1,P2RX4,CD36,KLF4,TLR4,RIPK1,THBS1,DUOXA1,TP53,SOD1,AKT1,SNCA,EGFR,PID1,DDAH1,ITGB2,TGFBR2,PTX3,ZC3H12A,PRKCD,F2RL1,SYK,SMAD3,ITGAM,FPR2,INSR,CLEC7A,TLR6,GRB2,ADGRB1,RNF41,TMEM106…	DNM2	TLR4,GRB2
GO_RESPONSE_TO_NERVE_GROWTH_FACTOR	GO:1990089	34	Down	1.884992994007376e-5	0.003069670112632447	5	HSPA5,KIF1B,CDC5L,MICALL1,E2F1,CORO1A,EEF2K,RAPGEF1,KAT2A,RAPGEF2,EHD1,CBL,ARPC3,RAB35,WASF1,UBE3A,ACAP2,RAP1A,CREB1,ID1,SORT1,KIDINS220,DYNC1LI2,USP8,PDPK1,EIF4A3,APP,AKT1,RPL8,ARF6,CRK,EEF2,PTEN,CIB1		ACAP2,USP8,CIB1
GO_NEGATIVE_REGULATION_OF_B_CELL_ACTIVATION	GO:0050869	28	Down	1.949754691260698e-5	0.003107577104730614	4	BTK,TYROBP,HMGB3,PARP3,FCGR2B,THOC1,SLA2,BCL6,ID2,TNFAIP3,INHBA,PKN1,FOXJ1,NDFIP1,RC3H1,IL10,TNFRSF21,ATM,BANK1,SAMSN1,MNDA,CTLA4,CASP3,CD300A,INPP5D,TBC1D10C,PAWR,LYN		BTK,ID2,SAMSN1,MNDA
GO_POSITIVE_REGULATION_OF_DNA_TEMPLATED_TRANSCRIPTION_ELONGATION	GO:0032786	28	Down	1.9963990848425974e-5	0.0031156303217824786	2	PAF1,CDK13,THOC1,CCNT2,CCNK,SUPT16H,THOC5,ELL,SUPT6H,GTF2F1,CCNT1,EAPP,CDC73,CDK9,RTF1,WDR61,BRD4,LEO1,CDK12,ALYREF,GTF2F2,SUPT5H,DDX39B,CTR9,HMGN1,SCAF8,SUPT4H1,ERCC6		CDC73,RTF1
GO_INTRINSIC_APOPTOTIC_SIGNALING_PATHWAY	GO:0097193	245	Down	2.2787031205190874e-5	0.0034836255256752006	5	BAD,KDM1A,PDK2,E2F2,PLAUR,BRCA1,BID,IL20RA,CD74,CD44,TNFRSF1B,BCLAF1,BAK1,DAPK2,CUL3,USP28,RRM2B,HERPUD1,FNIP2,CUL1,YBX3,HIPK2,TMEM161A,TNFRSF1A,BCL3,POLB,NCK2,PTGS2,ENO1,MLH1,DNAJC10,UBE2K,CYLD,RRN3,DNAJA1,PPP1R15A,BAX,DNM1L,PPP1R13B,ERP29,CDIP1,MSH2,SIRT1,JAK2,ABL1,PPM1F,XBP1,HMOX1,EP300,SNW1,HIF1A,GSKIP,MMP9,TRIB3,E2F1,STK24,PYCARD,BMF,NBN,URI1,PIAS4,BBC3,CAV1,CASP2,HSPB1,CREB3,CXCL12,CUL2,PPI…	CREB3,ING2,MUC1,BAG6	PLAUR,CD44,ENO1,UBE2K,XBP1,SNW1,STK24,DDX5,SERINC3,SKIL,MCL1
GO_REGULATION_OF_NUCLEAR_TRANSCRIBED_MRNA_CATABOLIC_PROCESS_DEADENYLATION_DEPENDENT_DECAY	GO:1900151	16	Down	2.3351851524852848e-5	0.0034985743954534534	2	PABPC1,TNRC6C,TNRC6A,TNRC6B,CPEB3,AGO2,CNOT1,ZFP36,TOB1,ZFP36L2,BTG2,POLR2G,DHX36,ZFP36L1,NANOS3,CNOT7		PABPC1,TNRC6B
GO_PRODUCTION_OF_MOLECULAR_MEDIATOR_INVOLVED_IN_INFLAMMATORY_RESPONSE	GO:0002532	51	Down	2.6747280036920942e-5	0.003928703426599505	5	SLC7A2,BTK,ALOX5,CD6,KPNA6,GRN,IL4R,SEH1L,SNAP23,ABCD1,MEFV,PYCARD,RPS19,SERPINE1,CUEDC2,P2RX1,MAPK14,SNX4,IL1R2,VAMP8,ADCY7,VAMP7,TICAM1,IDO1,CD36,APPL2,TLR4,DUSP10,PDCD4,CD96,GBP5,APPL1,SLAMF8,FCER1G,IL17RC,ZC3H12A,BAP1,SYK,NOD2,PRDX2,NLRC3,CLEC7A,MYD88,TLR6,IL17RA,CHID1,PER1,APOD,SIRPA,GPSM3,LYN	SEH1L	BTK,TLR4,PDCD4,APPL1,NOD2,MYD88
GO_NEGATIVE_REGULATION_OF_PEPTIDASE_ACTIVITY	GO:0010466	150	Down	2.8878689337290564e-5	0.0040375256372418575	2	CFLAR,TFPI,ANOS1,PLAUR,LTF,HGF,SERPINB1,BIRC3,CD44,TIMP2,HERPUD1,ITIH4,SERPINB3,ROCK1,NLE1,PTGS2,PICALM,CST7,LAMP3,LXN,APLP2,PEBP1,IGBP1,BIRC5,RFFL,TIMP3,PAPLN,MMP9,CSNK2A1,CST3,WFDC2,USP14,XIAP,RENBP,PCSK1N,TIMP1,PIH1D1,CARD8,TFPI2,DNAJB6,SERPINE1,C5,SPOCK2,YWHAE,CRYAB,BIRC2,GAPDH,VEGFA,COL7A1,BIRC6,DHCR24,PARK7,UCHL5,RPS6KA1,RARRES1,CAAP1,CSTA,RECK,ITIH5,LRP1,PI3,SLPI,SERPINB6,C3,TNFSF14,PSMF1,…		PLAUR,SERPINB1,CD44,ROCK1,APLP2,XIAP,PRNP
GO_NEGATIVE_REGULATION_OF_RNA_CATABOLIC_PROCESS	GO:1902369	44	Down	2.9009263587502688e-5	0.0040375256372418575	2	SLC11A1,THRAP3,YBX3,YBX1,ELAVL1,PABPC1,FUS,HNRNPC,CIRBP,E2F1,FMR1,MAPK14,SLIRP,NRDE2,TARDBP,METTL16,ZFP36,DKC1,RBM38,DHX34,SYNCRIP,DHX9,LRPPRC,HNRNPD,PARN,TOB1,NAF1,TIRAP,NOCT,NBAS,HNRNPU,LARP1,MAPKAPK2,PAIP1,MYD88,ANGEL2,DHX36,HNRNPA0,MEIOC,RBM10,SECISBP2,MTOR,DND1,TAF15		THRAP3,PABPC1,MYD88
GO_CELLULAR_RESPONSE_TO_PEPTIDE	GO:1901653	277	Down	2.9105110721006582e-5	0.0040375256372418575	5	GCLC,CFLAR,PDK4,PRKAR2B,PDK2,BAIAP2L1,FYN,PIK3C2A,DDX11,IGF1,VIM,ATP6V0A1,ATP6V1H,HDAC9,ARID1B,BCAR1,CYBA,PRKCQ,CACNB1,PKM,PRKCZ,ROCK1,NUCKS1,ATP2B1,ATP6AP1,PRKACA,SREBF1,FCGR2B,EDN1,CEACAM1,PSEN1,GSK3B,GSTP1,RAB10,AKR1B1,CHMP5,PXN,SLC9A1,ICAM1,OSBPL8,SORBS1,TREM2,CDC5L,SIRT1,JAK2,XBP1,RANGAP1,ATP6V1D,LGMN,SRSF5,APEX1,PCK2,TRIB3,LPIN2,KLF5,TSC2,ABCC1,EEF2K,CSK,ZNF106,CA2,RIPK2,AKT2,KLF1,JAK3,PIK3…	ATP6V1H,PXN,CAPN10	ROCK1,XBP1,SRSF5,PRKAR1A,ATP6V1A,NR4A3,PTPRE,TLR4,APPL1,NOD2,SYAP1,PRNP,GRB2,SOCS3
GO_MYELOID_CELL_DIFFERENTIATION	GO:0030099	325	Down	3.150825016805058e-5	0.004291423672888489	4	CREBBP,KMT2E,FARP2,PAF1,SCIN,PAFAH1B1,CD4,TYROBP,LTF,CD74,HMGB3,ARID4A,GAB2,KITLG,KMT2C,CASP8,HIPK2,SBNO2,PRKCQ,SPI1,CLDN18,CBFB,TFE3,ADGRF5,TGFBR3,FSTL3,JMJD6,CDC42,WDR1,ATP6AP1,ACTN1,TFRC,HOXA9,TNRC6C,CEACAM1,SENP1,CNOT4,PSEN1,OSTM1,MEF2C,NFE2L1,KAT6A,EIF2AK1,SNX10,ADD1,GNAS,PIR,TESC,MAEA,PABPC4,TNRC6A,CEBPE,AGO1,TREM2,SIRT1,JAK2,SETD1A,ANKRD54,THOC5,RBFOX2,MYH9,TNRC6B,EP300,HIF1A,ACIN1,NFKBIA,…	PRMT1,NCAPG2	PAFAH1B1,MYH9,TNRC6B,SMAP1,FOXP1,ID2,NR4A3,CDC73,TLR4,PURB,WASF2,CTNNB1,GPR183,CIB1
GO_VIRAL_GENOME_REPLICATION	GO:0019079	107	Down	3.3574291478082414e-5	0.004489014283338531	3	LTF,YTHDC2,EIF2AK2,ATG5,PKN2,NUCKS1,PABPC1,CDC42,HACD3,TOP2B,FKBP6,PPIE,ATG16L1,MAVS,OAS1,CCNK,CD209,SRPK1,SMARCB1,APOBEC3H,VAPA,FMR1,EEA1,HTATSF1,ZC3HAV1,DDX5,CCL2,CCL8,OAS3,OAS2,TRIM38,RAB29,SLPI,VAPB,STAU1,DEK,TBC1D20,APOBEC3A,APOBEC3F,EIF2AK4,ILF3,BST2,TRIM28,TOP2A,INPP5K,MORC2,LAMTOR5,ROCK2,RSAD2,OASL,SRPK2,RNASEL,TARBP2,IFITM3,SETDB1,RAB5A,TNIP1,STOM,NOTCH1,IFIT5,UBP1,LARP1,MX1,CTBP1,ADAR,N…	MORC2,DDB1	PABPC1,DDX5,DEK,MPHOSPH8
GO_REGULATION_OF_CELLULAR_AMINO_ACID_METABOLIC_PROCESS	GO:0006521	53	Down	3.4157497550433354e-5	0.004489014283338531	2	PSMB1,PSMC4,PSMA4,ATP2B4,PSME4,PSMC5,PSME1,COMT,PSMD5,PSMD8,PSMC6,PSMA3,PSMC1,PSMB5,PSMA6,PSME2,PSMA7,PSMD10,PSMD7,OAZ1,PSMA2,PSMD3,PSMD11,PSMD9,PSMD14,ODC1,PARK7,PSMF1,PSMB2,PSMA1,PSME3,PSMB7,PSMB6,PSMA5,OAZ3,SLC7A11,AZIN1,SLC7A7,PSMD4,PSMB4,PSMC2,PSMD6,PSMC3,PSMD1,PSMD2,OAZ2,NQO1,PSMD13,PSMD12,PSMB8,PSMB10,PSMB9,PSMB3	PSMD5	PSMC5,OAZ2
GO_REGULATION_OF_HEMOPOIESIS	GO:1903706	372	Down	3.584170375724485e-5	0.0045576111921756075	4	BAD,TMEM176A,CREBBP,KMT2E,PAF1,SCIN,PSMB1,CD4,BTK,TYROBP,LTF,PSMC4,CD74,RUNX3,HMGB3,PSMA4,KITLG,FOXC1,EIF2AK2,KMT2C,RC3H2,PRDM1,CASP8,AP3D1,PRKCQ,SPI1,CLDN18,RHOA,PRKCZ,CBFB,TFE3,PSME4,FSTL3,ATP6AP1,TCF3,PDCD2,FCGR2B,TBX21,IL4R,HOXA9,TNRC6C,ITCH,CEACAM1,SENP1,CNOT4,MEF2C,PTPRC,CYLD,PSMC5,GNAS,TESC,LAG3,FLT3LG,TNRC6A,PUS7,PSME1,PPP2R3C,AGO1,PSMD5,TREM2,IL12RB1,ABL1,PSMD8,SETD1A,OSM,ANKRD54,XBP1,FB…	PSMD5,FBXO7,PRMT1,NCAPG2,HLA-G	BTK,PSMC5,OSM,XBP1,TNRC6B,SMAP1,FOXP1,ID2,NR4A3,FGL2,LILRB2,CDC73,TLR4,PURB,NLRP3,CTNNB1,CIB1
GO_PROTEIN_LOCALIZATION_TO_MEMBRANE	GO:0072657	485	Down	3.6308076278915786e-5	0.0045576111921756075	1	BAD,ITGAL,ITGA3,AP2B1,AGK,SEC62,RPS20,FYN,EHD3,BID,ZDHHC6,EHD2,SEC63,PRKCH,RABEP1,LRRC7,PEX3,CDH1,HSPA5,GOPC,TSPAN17,VAMP3,PKP2,SEC61A1,RPL18,GPC1,CASP8,ATP2C2,AP3D1,TRAM2,SEC61A2,PPP2R5A,TRAM1,TNFRSF1A,PRKCZ,ROCK1,GRIPAP1,TTC7A,VPS35,ATP1B3,LRP6,EXOC5,RPL31,MPP5,FERMT2,PICALM,NSF,ACTB,DLG1,GPC4,TM9SF3,STX7,HSP90AA1,EPB41L3,RPS5,SSH1,RAB10,TMED2,BAX,PPP1R13B,TESC,RPL6,RPLP0,CAPN3,EZR,SORBS1,TREM2…	TSPAN15,GORASP2,ICMT,CNPY4,CACNB3,SMURF1,BAG6,ETV5	ROCK1,EZR,RPL24,NUMB,CLTC,GOLGA4,ATG3,ITGB1,RILPL2,APPL1,YWHAB,PRNP,RHOG,CIB1
GO_FORMATION_OF_CYTOPLASMIC_TRANSLATION_INITIATION_COMPLEX	GO:0001732	16	Down	3.680758345349381e-5	0.0045576111921756075	2	EIF3I,EIF3L,EIF3D,EIF5,EIF3J,EIF3E,EIF3B,EIF3A,EIF2S2,EIF3G,EIF3H,EIF3M,EIF3F,EIF3K,EIF3C,EIF3CL		EIF3D,EIF3A
GO_REGULATION_OF_CYSTEINE_TYPE_ENDOPEPTIDASE_ACTIVITY	GO:2000116	187	Down	3.716684064000574e-5	0.0045576111921756075	2	BAD,CASP10,CFLAR,FYN,PLAUR,LTF,BID,HGF,NLRP2,BIRC3,FAS,CD44,BAK1,HERPUD1,CYFIP2,CASP8,RHOA,PDCD2,NLE1,PTGS2,GRAMD4,CST7,LAMP3,SENP1,REST,BAX,IGBP1,BIRC5,MUL1,TFAP4,NLRC4,NLRP1,RFFL,SIRT1,JAK2,BCL2L13,TBC1D10A,PPM1F,LGMN,MMP9,CSNK2A1,XIAP,TRADD,MEFV,PYCARD,CTSH,RIPK2,TNFRSF10A,PIH1D1,PDCD5,BBC3,CARD8,DNAJB6,NOD1,P2RX1,YWHAE,CRYAB,BIRC2,PERP,VEGFA,DAP,FAM162A,IFT57,HTRA2,HSPE1,DHCR24,PARK7,F3,FASLG…	MUL1	PLAUR,CD44,XIAP,NLRP3,CYCS
GO_B_CELL_DIFFERENTIATION	GO:0030183	96	Down	3.772151834399782e-5	0.0045576111921756075	4	BAD,CD79B,BTK,POU2F2,HMGB3,BAK1,HDAC9,KLF6,HDAC4,BCL3,TCF3,FCGR2B,TPD52,ITM2A,PTPRC,CYLD,BAX,PPP2R3C,MSH2,BLNK,ABL1,MFNG,LGALS1,XBP1,EP300,ATP11C,CD40LG,IL7,LYL1,CD79A,JAK3,LFNG,HDAC5,TCIRG1,ITFG2,PTPN6,BCL6,ITGA4,ID2,GON4L,PTK2B,FLT3,INHBA,POLM,NCKAP1L,PCID2,ZBTB1,DNAJB9,GPS2,NOTCH2,DOCK10,IL10,LRRC8A,CD27,TP53,PIK3R1,DOCK11,PTPRJ,ATM,ITGB1,ADAM17,DCLRE1C,ZFP36L2,HHEX,CMTM7,CEBPG,PLCL2,MS4A1,MMP…	CD19	BTK,XBP1,ID2,ITGB1,GPR183
GO_CELLULAR_RESPONSE_TO_HORMONE_STIMULUS	GO:0032870	471	Down	3.885063630545864e-5	0.00458223250704918	5	GCLC,CFLAR,TFPI,FKBP4,PDK4,PRKAR2B,PDK2,BAIAP2L1,ADIPOR2,CRY1,FYN,PIK3C2A,PPP5C,BRCA1,KDM5D,CALCOCO1,RNF14,UFL1,GCLM,NR1H3,ATP6V0A1,PIAS1,ATP6V1H,HDAC9,LMO3,ARID1B,BCAR1,CYBA,ATP2B4,GNA15,RNF4,PRKCQ,FECH,PLPP1,PKM,RHOA,PRKCZ,ROCK1,CBFB,HDAC4,NUCKS1,RORA,NEDD4,ASNS,ATP2B1,ATP6AP1,PRKACA,SREBF1,PIAS2,GNB1,EDN1,CEACAM1,MEF2C,UBA5,AACS,GSK3B,REST,GSTP1,NCOA1,RAB10,DNAJA1,DDX18,GNA11,PXN,SLC9A1,ICAM1,…	ATP6V1H,FECH,PXN,ELK1,CAPN10	ROCK1,DDX17,XBP1,SRSF5,DDX5,PRKAR1A,ATP6V1A,FOXP1,NR4A3,PTPRE,PRCP,USP8,NCOR1,APPL1,CTNNB1,SYAP1,GRB2,SOCS3
GO_POSITIVE_REGULATION_OF_TRANSCRIPTION_ELONGATION_FROM_RNA_POLYMERASE_II_PROMOTER	GO:0032968	16	Down	3.914869582848051e-5	0.00458223250704918	2	PAF1,CDK13,SUPT16H,ELL,SUPT6H,GTF2F1,EAPP,CDC73,CDK9,RTF1,WDR61,BRD4,LEO1,CDK12,GTF2F2,CTR9		CDC73,RTF1
GO_POSITIVE_REGULATION_OF_MULTI_ORGANISM_PROCESS	GO:0043902	444	Down	4.038889313176899e-5	0.004654664591539715	5	TSPAN6,BAD,SARM1,POLR2J,CREBBP,PSMB1,CD4,BTK,FYN,LTF,PSMC4,POLR3B,MATR3,MARCO,CD74,BIRC3,NR1H3,KPNA6,HMGB3,GRN,PSMA4,YTHDC2,POLR2B,RSF1,TNIP3,CYBA,CUL1,TAB2,PUM2,CTDP1,CASP8,TAF11,PKN2,HDAC4,PSME4,SIRT2,NUCKS1,PABPC1,PRKACA,UBE2D1,FBXW11,PVR,ALPK1,TSG101,HACD3,TXK,GRAMD4,RAB7A,ICAM3,TOP2B,FKBP6,UBE2K,PIK3C3,ITCH,XRCC5,CYLD,CHMP2B,PPIE,FCN1,WDFY1,PSMC5,AURKA,MAVS,LAG3,IRAK3,TFAP4,CD209,NLRC4,ESR1,…	PSMD5,MAP2K6,POLR3F,POMZP3,LRRC14,POLR2H,DDB1,MUC1,NELFB,GPATCH3,HLA-G,ZCCHC3	BTK,RSF1,PABPC1,UBE2K,XRCC5,PSMC5,SNW1,XIAP,LY86,EREG,TLR4,APPL1,MNDA,NOD2,MYD88,CIB1
GO_INNATE_IMMUNE_RESPONSE_ACTIVATING_CELL_SURFACE_RECEPTOR_SIGNALING_PATHWAY	GO:0002220	100	Down	4.2401534672341574e-5	0.0047204184052077785	5	CREBBP,PSMB1,FYN,PSMC4,PSMA4,CUL1,TAB2,PSME4,PRKACA,FBXW11,ICAM3,FCN1,PSMC5,CD209,PSME1,PSMD5,PSMD8,TAB1,EP300,PSMC6,PSMA3,PSMC1,RPS6KA5,PSMB5,PSMA6,PSME2,PSMA7,PSMD10,PSMD7,IKBKB,RELB,PSMA2,PSMD3,ICAM2,PSMD11,NFKB1,PSMD9,CLEC4A,SKP1,PSMD14,MUC5B,PSMF1,PSMB2,FFAR2,PSMA1,PSME3,RAF1,CLEC10A,KRAS,MAP3K7,PSMB7,PDPK1,PSMB6,BCL10,PRKACB,PSMA5,MUC4,PAK1,TAB3,FCER1G,PSMD4,PSMB4,PSMC2,PSMD6,PRKCD,SYK,PSMC…	PSMD5,MUC1	PSMC5
GO_REGULATION_OF_INTRINSIC_APOPTOTIC_SIGNALING_PATHWAY	GO:2001242	140	Down	4.2908448581582446e-5	0.0047204184052077785	5	BAD,KDM1A,PLAUR,BID,IL20RA,CD74,CD44,BCLAF1,DAPK2,RRM2B,HERPUD1,YBX3,TMEM161A,NCK2,PTGS2,ENO1,CYLD,RRN3,DNAJA1,BAX,DNM1L,ERP29,SIRT1,XBP1,HIF1A,MMP9,PYCARD,BMF,URI1,PIAS4,BBC3,CAV1,HSPB1,CREB3,CXCL12,PPIF,SLC9A3R1,WFS1,FBXW7,PTPMT1,SOD2,VNN1,NME5,HTRA2,NFE2L2,PARK7,HDAC1,SFPQ,ARHGEF2,IVNS1ABP,TXNDC12,TRIM32,CLU,SPOP,MAPK8IP1,SNAI1,PLAGL2,BCL2L12,BECN1,TRAP1,STYXL1,CDKN2D,RIPK3,BCL2L2,FIGNL1,SERIN…	CREB3,ING2,MUC1	PLAUR,CD44,ENO1,XBP1,SERINC3,SKIL,MCL1
GO_MEMBRANE_TO_MEMBRANE_DOCKING	GO:0022614	5	Down	4.3189995475435566e-5	0.0047204184052077785	7	ROCK1,ICAM1,EZR,MSN,VCAM1		ROCK1,EZR
GO_POSITIVE_REGULATION_OF_INTRINSIC_APOPTOTIC_SIGNALING_PATHWAY	GO:2001244	51	Down	4.348002535834157e-5	0.0047204184052077785	5	BAD,BID,IL20RA,BCLAF1,NCK2,BAX,DNM1L,SIRT1,BMF,PIAS4,BBC3,CAV1,SLC9A3R1,FBXW7,PARK7,SFPQ,SPOP,PLAGL2,BECN1,STYXL1,RIPK3,SERINC3,SKIL,TP53,PMAIP1,SOD1,RPL11,MCL1,S100A8,NACC2,RPS3,BCL2L11,FLCN,NCK1,RPL26,S100A9,PLEKHF1,NKX3-1,UBB,BCL2L1,BCL2,RPS7,RAD9A,DDIT3,PTPN2,NUPR1,PRKRA,LCK,BCAP31,SIAH1,FIS1		SERINC3,SKIL,MCL1
GO_RESPONSE_TO_CYTOKINE	GO:0034097	925	Down	4.678035856863856e-5	0.005006166657681021	5	GCLC,BAD,TFPI,CD38,UPF1,SLC25A5,SPPL2B,MAP3K14,CX3CL1,TNFRSF12A,RALA,CCL26,ADIPOR2,PAFAH1B1,SELE,PSMB1,JARID2,IL32,CD4,BTK,FYN,MAP4K3,BRCA1,ALOX5,PSMC4,NUB1,WAS,IL20RA,SLC11A1,CD74,HGF,BIRC3,GCLM,NR1H3,VIM,CD44,IFNGR1,VRK2,TNFRSF1B,BCLAF1,GAB2,PIAS1,TIMP2,PSMA4,HSPA5,YTHDC2,TPR,VAMP3,TNFRSF9,PIK3CB,CYBA,FOXC1,CUL1,TAB2,EIF2AK2,ITIH4,TRAF1,SEC61A1,YBX3,WNK1,MPC1,CASP8,ST3GAL6,SLC12A2,CNN2,SBNO2,ZC…	UPF1,SPPL2B,MUL1,PSMD5,KDM5B,ALAD,CXCL5,OTUB1,CCR10,MUC1,MAOA,HLA-G	PAFAH1B1,BTK,CD44,UBE2K,XRCC5,RIF1,PSMC5,OSM,XBP1,SAMHD1,TAX1BP1,MAP3K8,IL10RA,SRSF3,STXBP3,ETV3,EREG,PTPN12,SKIL,TLR4,SPPL2A,RAB20,MCL1,ITGB1,PDCD4,APPL1,MNDA,NOD2,MAT2A,MYD88,GRB2,MX2,SOCS3,CIB1,IL10RB
GO_POSITIVE_REGULATION_OF_CYTOKINE_PRODUCTION_INVOLVED_IN_INFLAMMATORY_RESPONSE	GO:1900017	13	Down	5.0902518558590465e-5	0.005237718452314855	2	CD6,KPNA6,TICAM1,TLR4,GBP5,APPL1,IL17RC,NOD2,CLEC7A,MYD88,TLR6,IL17RA,GPSM3		TLR4,APPL1,NOD2,MYD88
GO_NEGATIVE_REGULATION_OF_MRNA_METABOLIC_PROCESS	GO:1903312	64	Down	5.1485849620575174e-5	0.005237718452314855	2	PTBP1,SLC11A1,THRAP3,YBX3,SFSWAP,U2AF2,YBX1,ELAVL1,PABPC1,FUS,HNRNPC,CIRBP,ZC3H14,E2F1,FMR1,RNF40,HNRNPL,C1QBP,SRSF9,MAPK14,SRSF7,SRSF4,TARDBP,HNRNPA2B1,SRSF6,RBM42,METTL16,ZFP36,CCNT1,RBM38,DHX34,SYNCRIP,DHX9,CDK9,BARD1,HNRNPD,TOB1,RBMX,TIRAP,SAP18,NOCT,NBAS,HNRNPU,LARP1,RNF20,DYRK1A,MAPKAPK2,HNRNPK,PAIP1,MYD88,ANGEL2,HNRNPA0,MEIOC,NPM1,RBM10,SECISBP2,SRSF10,SUPT5H,CTR9,MTOR,NELFE,RNPS1,DND1,TAF…	RNF20	THRAP3,PABPC1,MYD88,RNPS1
GO_REGULATION_OF_B_CELL_ACTIVATION	GO:0050864	123	Down	5.279941285170669e-5	0.005237718452314855	4	BAD,CD38,BTK,TYROBP,CD22,CD74,HMGB3,PARP3,TP53BP1,TFRC,FCGR2B,TBX21,MLH1,THOC1,RIF1,MEF2C,PTPRC,CYLD,PPP2R3C,MSH2,XBP1,CD40,SLA2,NFATC2,ATP11C,TNFSF13B,IL7,IL27RA,TGFB1,AHR,EXOSC3,SUPT6H,BST1,CD81,PTPN6,BCL6,ID2,MAD2L2,TNFAIP3,SASH3,INHBA,PKN1,NCKAP1L,CDKN1A,PCID2,TICAM1,FOXJ1,NDFIP1,VAV3,RC3H1,IL6,IL10,TLR4,CD27,TNFRSF21,SH3KBP1,ATM,TIRAP,ZFP36L2,BANK1,SAMSN1,PAXIP1,MMP14,SLAMF8,IKZF3,TNFSF13,MN…	APLF,CD19	BTK,RIF1,XBP1,ID2,TLR4,SAMSN1,MNDA,NOD2,GPR183
GO_INTERLEUKIN_6_PRODUCTION	GO:0032635	113	Down	5.371834516757353e-5	0.005237718452314855	2	CX3CL1,TYROBP,CD74,HGF,TBC1D23,CYBA,SPHK2,HYAL2,MAVS,P2RX7,IRAK3,TREM2,XBP1,BPI,TLR8,PYCARD,CSK,RIPK2,IL27RA,NOD1,DDX58,TRPV4,PTPN6,WNT5A,IL1A,IFIH1,IL1RL2,IL18RAP,ASH1L,ARHGEF2,SLAMF1,MMP8,TNFAIP3,NCKAP1L,EREG,IL1B,KLF2,TICAM1,FOXJ1,LILRB2,SYT11,PTPN22,C5AR2,HAVCR2,CD36,AKIRIN2,DHX9,IL6,IL10,IL1RN,TLR4,IL33,TLR2,ARRB1,ARRB2,APP,NLRP12,BCL10,HSPD1,TIRAP,IL18,BANK1,MAPK13,GHRL,FCER1G,SPON2,NLRX1,I…		XBP1,EREG,LILRB2,TLR4,NOD2,MYD88
GO_POSITIVE_REGULATION_OF_RESPONSE_TO_BIOTIC_STIMULUS	GO:0002833	326	Down	5.383403047218338e-5	0.005237718452314855	5	TSPAN6,SARM1,CREBBP,PSMB1,BTK,FYN,LTF,PSMC4,POLR3B,MATR3,MARCO,BIRC3,NR1H3,HMGB3,GRN,PSMA4,TNIP3,CYBA,CUL1,TAB2,PUM2,CASP8,PSME4,PRKACA,UBE2D1,FBXW11,PVR,ALPK1,TXK,GRAMD4,ICAM3,UBE2K,PIK3C3,ITCH,XRCC5,CYLD,FCN1,WDFY1,PSMC5,MAVS,LAG3,IRAK3,CD209,NLRC4,ESR1,PSME1,TYRO3,MAP3K1,PSMD5,PGC,PSMD8,TAB1,EP300,COCH,PSMC6,PSMA3,LGMN,PSMC1,RPS6KA5,PSMB5,PSMA6,NFKBIA,PSME2,PSMA7,HCK,RNF125,RIOK3,PSMD10,TLR8,X…	PSMD5,MAP2K6,POLR3F,LRRC14,MUC1,GPATCH3,HLA-G,ZCCHC3	BTK,UBE2K,XRCC5,PSMC5,XIAP,LY86,EREG,TLR4,APPL1,MNDA,NOD2,MYD88
GO_MYELOID_LEUKOCYTE_DIFFERENTIATION	GO:0002573	165	Down	5.536100120640228e-5	0.005237718452314855	4	FARP2,PAFAH1B1,CD4,TYROBP,LTF,CD74,GAB2,KITLG,CASP8,SBNO2,SPI1,CLDN18,TFE3,FSTL3,CDC42,ATP6AP1,TFRC,CEACAM1,PSEN1,OSTM1,MEF2C,EIF2AK1,SNX10,GNAS,PIR,TESC,CEBPE,TREM2,SIRT1,THOC5,MYH9,ACIN1,MMP9,RASSF2,NKAP,CA2,RELB,LILRB1,TGFB1,CDK6,GATA3,SH3PXD2A,CSF3,DHRS7B,FBXW7,CD81,TCIRG1,IL23A,LTBR,IFNG,MAPK14,VEGFA,FOXP1,ID2,CREB1,INHBA,PDE1B,BATF3,GLO1,MT1G,MED1,CCR7,LIF,CBFA2T3,ZBTB46,NDFIP1,RARA,PIAS3,P…		PAFAH1B1,MYH9,FOXP1,ID2,TLR4,CTNNB1,GPR183
GO_POSITIVE_REGULATION_OF_DEFENSE_RESPONSE	GO:0031349	401	Down	5.580560743435128e-5	0.005237718452314855	5	TSPAN6,SARM1,CREBBP,CX3CL1,PSMB1,BTK,FYN,LTF,PSMC4,POLR3B,CD6,MATR3,MARCO,BIRC3,NR1H3,KPNA6,HMGB3,GRN,PSMA4,TNIP3,CYBA,CUL1,TAB2,PUM2,CASP8,TNFRSF1A,HYAL2,PSME4,PRKACA,UBE2D1,FBXW11,PVR,ALPK1,PTGS2,TXK,GRAMD4,ICAM3,UBE2K,PIK3C3,ITCH,XRCC5,MEF2C,CYLD,FCN1,WDFY1,MGST2,PSMC5,MAVS,LAG3,IRAK3,CD209,NLRC4,ESR1,PSME1,TYRO3,MAP3K1,PSMD5,TREM2,PGC,JAK2,PSMD8,DDT,OSM,TAB1,EP300,COCH,PSMC6,PSMA3,LGMN,PSMC1,…	PSMD5,MAP2K6,POLR3F,LRRC14,MUC1,GPATCH3,HLA-G,ZCCHC3	BTK,UBE2K,XRCC5,PSMC5,OSM,XIAP,EREG,TLR4,PDCD4,APPL1,MNDA,NOD2,MYD88
GO_POSTTRANSCRIPTIONAL_REGULATION_OF_GENE_EXPRESSION	GO:0010608	506	Down	5.600593485861779e-5	0.005237718452314855	2	UPF1,POLR2J,PSMB1,PSMC4,MATR3,SLC11A1,SAMD4A,VIM,TNFRSF1B,NUP160,PSMA4,POLR2B,TPR,THRAP3,EIF2AK2,PUM2,RC3H2,NDC1,YBX3,EIF4B,YBX1,ELAVL1,DHX29,RHOA,ROCK1,PSME4,NUP133,BCL3,PABPC1,TCOF1,NCK2,IGF2BP2,EIF4G3,NUP37,EXOSC7,EXOSC5,TNRC6C,MKNK1,DDX1,JMJD4,GEMIN5,XPO1,TNPO1,DIS3,YTHDC1,ZMPSTE24,SEH1L,MTIF2,EIF2AK1,PPP1R15A,SRRT,PSMC5,OGFOD1,CNOT3,KHSRP,MAPKAPK5,GCN1,FUS,PCBP4,PABPC4,TNRC6A,PUS7,ALKBH5,ESR…	UPF1,SEH1L,OGFOD1,CNOT3,PSMD5,ALKBH1,SEPSECS,EXOSC9,CTIF,MRPL44,IGF2BP3,TBRG4,DPH7,GUF1,LARP4,POLR2H,ENC1,MRPL13,EXOSC4	THRAP3,ROCK1,PABPC1,PSMC5,EIF3D,TNRC6B,MTPN,DDX5,EIF4G2,SERP1,KHDRBS1,KRT17,NCOR1,YWHAB,MYD88
GO_POSITIVE_REGULATION_OF_SIGNAL_TRANSDUCTION_BY_P53_CLASS_MEDIATOR	GO:1901798	17	Down	5.633106361733172e-5	0.005237718452314855	5	CDK5RAP3,DDX5,EEF1E1,RPL23,PMAIP1,RPL11,ATM,ZNF385A,RPL26,PYHIN1,SPRED1,UBB,RPS7,ATR,HIC1,HEXIM1,SPRED2		DDX5
GO_POSITIVE_REGULATION_OF_CYTOKINE_PRODUCTION	GO:0001819	358	Down	5.6977073088920644e-5	0.005237718452314855	2	TSPAN6,FGR,DHX33,CREBBP,CX3CL1,CD4,TYROBP,BRCA1,POLR3B,CD6,SLC11A1,CD74,HGF,NLRP2,BIRC3,KPNA6,IFNGR1,TBC1D23,CYBA,EIF2AK2,PUM2,POLR3E,CASP8,PRKCQ,PRKCZ,HYAL2,BCL3,RORA,PANX2,PTGS2,TXK,NFKB2,IL4R,XRCC5,DDX1,PSEN1,PTPRC,PIBF1,FCN1,MAVS,P2RX7,NLRP1,TREM2,JAK2,IL12RB1,ABL1,POLR2E,DDT,OSM,POLR2F,XBP1,HMOX1,EP300,POLR3H,HIF1A,CD40,RNF125,RIOK3,TLR8,PQBP1,CD40LG,RGCC,MAPK3,PYCARD,CD276,RIPK2,IL7,GSDMD,L…	POLR3F,POLR2H,GPATCH3,HLA-G,ZCCHC3	XRCC5,OSM,XBP1,NR4A3,LRRFIP1,EREG,LILRB2,TLR4,APPL1,NLRP3,MNDA,NOD2,CTNNB1,MYD88,PDE4B
GO_MONOCYTE_AGGREGATION	GO:0070487	3	Down	5.7749522118464246e-5	0.005237718452314855	8	CD44,NR4A3,IL1B		CD44,NR4A3
GO_MRNA_EXPORT_FROM_NUCLEUS	GO:0006406	104	Down	5.811987210824589e-5	0.005237718452314855	2	UPF1,AKAP8L,NUP160,TPR,THOC3,ZC3H11A,NDC1,U2AF2,NUP133,SMG6,CPSF1,NUP37,THOC1,YTHDC1,SEH1L,ALKBH5,NUP50,AAAS,NUP188,POLDIP3,THOC5,SRSF5,PABPN1,RAE1,NUP93,CASC3,NUP88,SUPT6H,NUP98,MAGOHB,NUP107,SRSF9,SRSF3,NUP155,NCBP2,SRSF7,SRSF4,SMG7,SRSF11,CPSF3,GLE1,NUP43,ENY2,FYTTD1,HNRNPA2B1,DDX39A,SRSF6,NUP153,UPF3B,NUP85,THOC2,SYMPK,PCID2,NUP214,THOC6,NUP210,EIF5A,NXT1,SRRM1,SRSF1,WDR33,NCBP1,NUP54,NUP58,D…	UPF1,SEH1L,SLBP,SMG5	SRSF5,SRSF3,SRSF11,SRRM1,CDC40,RNPS1
GO_EPITHELIAL_CELL_DEVELOPMENT	GO:0002064	140	Down	5.838102707527905e-5	0.005237718452314855	4	BAD,PAFAH1B1,VIM,ARID4A,SLC4A7,ARID4B,PRDM1,TNFRSF1A,ROCK1,FOSL2,FGFR1,TIGAR,RAPGEF3,RFX3,GSK3B,FAT1,ATRX,B4GALT1,ADD1,ICAM1,ESR1,EZR,IFT74,TRIOBP,XBP1,PDGFB,HIF1A,JAG1,PPP1R16B,FNDC3A,KLF5,TJP1,IKBKB,GSK3A,SIPA1L3,CDK6,MET,HOXA5,C1GALT1,PLOD3,RHEB,ENG,RAPGEF1,ACTA2,SLC9A3R1,RAPGEF2,EXPH5,WNT5B,VEGFA,PDE4D,HRH2,WNT5A,ARHGEF26,EPB41L5,TFCP2L1,PROC,SDC1,RAP1A,TJP2,CXCR4,RAP2C,CDKN1A,IL1B,TBC1D20,ID…	TMEM79	PAFAH1B1,ROCK1,FOSL2,EZR,XBP1,RILPL2,CTNNB1
GO_CYTOKINE_PRODUCTION_INVOLVED_IN_INFLAMMATORY_RESPONSE	GO:0002534	32	Down	5.873292617733919e-5	0.005237718452314855	2	CD6,KPNA6,SEH1L,ABCD1,MEFV,PYCARD,CUEDC2,MAPK14,IL1R2,ADCY7,TICAM1,IDO1,APPL2,TLR4,PDCD4,CD96,GBP5,APPL1,IL17RC,ZC3H12A,BAP1,NOD2,NLRC3,CLEC7A,MYD88,TLR6,IL17RA,CHID1,PER1,APOD,SIRPA,GPSM3	SEH1L	TLR4,PDCD4,APPL1,NOD2,MYD88
GO_MRNA_CIS_SPLICING_VIA_SPLICEOSOME	GO:0045292	29	Down	6.171323479303362e-5	0.005283476877663805	2	SFSWAP,WBP11,RBM22,SRSF5,DCPS,PRPF40B,SRSF9,SRSF3,NCBP2,SRSF7,SRSF4,WBP4,RBM19,SRSF6,SNRPC,SRSF1,NCBP1,SNRNP200,CWC15,SRSF2,PSIP1,RBM4B,RBM4,DDX23,SART1,PRPF39,SRSF10,PRPF40A,SRSF8		SRSF5,SRSF3,PRPF40A
GO_REGULATION_OF_MULTI_ORGANISM_PROCESS	GO:0043900	623	Down	6.232846766586232e-5	0.005283476877663805	9	TSPAN6,FGR,FUCA2,BAD,SARM1,POLR2J,CREBBP,CX3CL1,PSMB1,CD4,BTK,FYN,RNF216,LTF,PSMC4,POLR3B,MATR3,IGF1,MARCO,CD74,BIRC3,NR1H3,KPNA6,IFNGR1,HMGB3,GRN,PIAS1,PSMA4,YTHDC2,POLR2B,RSF1,TNIP3,CYBA,CUL1,TAB2,EIF2AK2,PUM2,TRAF3IP2,CTDP1,CASP8,TSPAN32,TAF11,PKN2,HDAC4,PSME4,SIRT2,NUCKS1,PABPC1,FAM3A,PRKACA,UBE2D1,FCGR2B,FBXW11,PVR,ALPK1,TSG101,HACD3,TXK,GRAMD4,RAB7A,ICAM3,TOP2B,FKBP6,LAMP3,UBE2K,PIK3C3,ITCH…	MUL1,PSMD5,MAP2K6,POLR3F,MORC2,POMZP3,LRRC14,POLR2H,DDB1,MUC1,NELFB,GPATCH3,HLA-G,ZCCHC3	BTK,RSF1,PABPC1,UBE2K,XRCC5,PSMC5,SNW1,SAMHD1,XIAP,DDX5,LY86,FOXP1,EREG,FGL2,TLR4,DYNLT1,APPL1,MNDA,NOD2,MYD88,SOCS3,CIB1,MPHOSPH8
GO_NEGATIVE_REGULATION_OF_CELLULAR_AMIDE_METABOLIC_PROCESS	GO:0034249	126	Down	6.284091150204133e-5	0.005283476877663805	2	UPF1,IGF1,SAMD4A,TPR,EIF2AK2,ABCA7,ROCK1,IGF2BP2,TNRC6C,EIF2AK1,CNOT3,KHSRP,TNRC6A,PUS7,AGO1,CIRBP,TNRC6B,PCIF1,FMR1,EIF3E,CPEB3,CAPRIN2,CNOT2,GAPDH,CPEB4,XRN1,FXR1,EIF4G1,NCL,IGFBP5,TIA1,RGS2,PAIP2,CLU,ORMDL2,AGO2,PAIP2B,CNOT1,GGA3,HNRNPR,AGO3,PIN1,METTL16,ZFP36,ATF4,ORMDL1,EIF2AK4,FXR2,ILF3,APOE,SESN2,RARA,PRKAA1,UNK,EIF2S1,ROCK2,PUM1,AGO4,SYNCRIP,CAPRIN1,RC3H1,EIF4E2,IGF2BP3,IREB2,BIN1,CPEB2,S…	UPF1,ABCA7,CNOT3,IGF2BP3,ENC1,MRPL13	ROCK1,TNRC6B,PRNP
GO_CELLULAR_RESPONSE_TO_PEPTIDE_HORMONE_STIMULUS	GO:0071375	225	Down	6.35095664066322e-5	0.005283476877663805	5	GCLC,CFLAR,PDK4,PRKAR2B,PDK2,BAIAP2L1,FYN,PIK3C2A,ATP6V0A1,ATP6V1H,HDAC9,ARID1B,BCAR1,CYBA,PRKCQ,PKM,PRKCZ,ROCK1,NUCKS1,ATP2B1,ATP6AP1,PRKACA,SREBF1,EDN1,CEACAM1,GSK3B,GSTP1,RAB10,PXN,SLC9A1,OSBPL8,SORBS1,CDC5L,SIRT1,JAK2,XBP1,RANGAP1,ATP6V1D,SRSF5,APEX1,PCK2,TRIB3,LPIN2,TSC2,EEF2K,CSK,ZNF106,CA2,AKT2,JAK3,PIK3R2,GSK3A,CAV2,CAV1,GRB10,RARRES2,KANK1,RPS6KB1,HDAC5,PRKAR1A,NFKB1,GAB1,TCIRG1,C2CD5,CC…	ATP6V1H,PXN,CAPN10	ROCK1,XBP1,SRSF5,PRKAR1A,ATP6V1A,NR4A3,PTPRE,APPL1,SYAP1,GRB2,SOCS3
GO_CYTOKINE_MEDIATED_SIGNALING_PATHWAY	GO:0019221	607	Down	6.359105757503947e-5	0.005283476877663805	5	BAD,SPPL2B,MAP3K14,CX3CL1,TNFRSF12A,RALA,CCL26,ADIPOR2,PAFAH1B1,PSMB1,IL32,CD4,FYN,ALOX5,PSMC4,IL20RA,CD74,HGF,BIRC3,NR1H3,VIM,CD44,IFNGR1,VRK2,TNFRSF1B,GAB2,PIAS1,PSMA4,TNFRSF9,PIK3CB,FOXC1,CUL1,TAB2,TRAF1,WNK1,CASP8,CNN2,ZC3H15,SPI1,CLDN18,SP100,TNFRSF1A,CBFB,IFI35,IP6K2,PSME4,RORA,CDC42,PRKACA,FBXW11,PTGS2,TXK,FSCN1,IL4R,UBE2K,EDN1,TOLLIP,CEACAM1,HSP90AA1,CXCL2,PTPRC,CYLD,GSTP1,TXLNA,PSMC5,MMP…	SPPL2B,MUL1,PSMD5,CXCL5,CCR10,MUC1,MAOA,HLA-G	PAFAH1B1,CD44,UBE2K,PSMC5,OSM,SAMHD1,TAX1BP1,MAP3K8,IL10RA,EREG,SPPL2A,MCL1,ITGB1,PDCD4,APPL1,NOD2,MYD88,GRB2,MX2,SOCS3,CIB1,IL10RB
GO_POSITIVE_REGULATION_OF_HEMOPOIESIS	GO:1903708	156	Down	6.362811794467582e-5	0.005283476877663805	4	BAD,SCIN,CD4,BTK,TYROBP,CD74,RUNX3,KITLG,FOXC1,CASP8,AP3D1,RHOA,PRKCZ,CBFB,ATP6AP1,PDCD2,IL4R,PTPRC,CYLD,GNAS,TESC,FLT3LG,PPP2R3C,TREM2,IL12RB1,ANKRD54,XBP1,HIF1A,ACIN1,JAG1,NKAP,ATP11C,CA2,RIPK2,IL7,TGFB1,HOXA5,GATA3,ZMIZ1,CSF3,ZBTB16,MDK,IL23A,IFNG,MAPK14,CD83,VNN1,SMAP1,BCL6,CD86,ZAP70,STAT1,IL1RL2,ID2,CD46,CREB1,MYB,FOXO3,CD80,ACVR2A,SASH3,INHBA,NCKAP1L,FAM210B,BTN2A2,TNFSF9,MED1,PCID2,PRMT1,…	PRMT1,HLA-G	BTK,XBP1,SMAP1,ID2,LILRB2,NLRP3
GO_REGULATION_OF_OXIDATIVE_STRESS_INDUCED_CELL_DEATH	GO:1903201	53	Down	6.513444376929592e-5	0.005283476877663805	5	FYN,HGF,PDE8A,REST,HDAC6,SIRT1,FBXO7,HIF1A,MET,HSPB1,FBXW7,NCOA7,SOD2,VNN1,NME5,HTRA2,LANCL1,NFE2L2,PARK7,SFPQ,NR4A3,TRAP1,ATF4,STK26,UBQLN1,IL10,TXN,TLR4,RIPK1,NOL3,TP53,SOD1,AKT1,MCL1,PARP1,NONO,SLC7A11,FZD1,PINK1,OXR1,TSC1,BAG5,MAPK7,ENDOG,CTNNB1,TLR6,PAWR,PYCR1,P4HB,LRRK2,ATG7,PSAP,GPX1	FBXO7,FZD1	NR4A3,TLR4,MCL1,OXR1,CTNNB1
GO_REGULATION_OF_B_CELL_PROLIFERATION	GO:0030888	50	Down	6.549826937554009e-5	0.005283476877663805	4	CD38,BTK,TYROBP,CD22,CD74,TFRC,FCGR2B,MEF2C,PTPRC,CD40,NFATC2,TNFSF13B,IL7,AHR,BST1,CD81,BCL6,SASH3,PKN1,NCKAP1L,CDKN1A,TICAM1,VAV3,RC3H1,IL10,TLR4,TNFRSF21,ATM,TIRAP,IKZF3,MNDA,CTLA4,CASP3,CD320,CD300A,INPP5D,GPR183,MZB1,BCL2,CLCF1,ATAD5,PAWR,IRS2,TNFRSF4,ADA,SLC39A10,PELI1,CARD11,MIF,LYN		BTK,TLR4,MNDA,GPR183
GO_LYMPHOCYTE_ACTIVATION_INVOLVED_IN_IMMUNE_RESPONSE	GO:0002285	142	Down	6.559382587408008e-5	0.005283476877663805	4	ITGAL,TMEM98,ERCC1,SLC11A1,PARP3,RC3H2,TP53BP1,PRKCZ,BCL3,RORA,RAB27A,TFRC,FCGR2B,TBX21,MLH1,UNG,IL4R,APBB1IP,ITM2A,THOC1,CEACAM1,RIF1,PSEN1,PTPRC,ICAM1,UNC13D,MSH2,IL12RB1,ABL1,MFNG,LGALS1,XBP1,CD40,SMAD7,CD40LG,CORO1A,RIPK2,NBN,RELB,LILRB1,IL27RA,TGFB1,JAK3,LFNG,EXOSC3,GATA3,SUPT6H,MDK,CD81,IL23A,ITFG2,IFNG,RNF8,CCR6,BCL6,CD86,FOXP1,LOXL3,IL18R1,MSH6,MAD2L2,CD46,MYB,PTK2B,CD80,CD244,LY9,VAMP7,F…	APLF,CD19	APBB1IP,RIF1,XBP1,FOXP1,FGL2,TLR4,NLRP3,GPR183
GO_RIBONUCLEOPROTEIN_COMPLEX_SUBUNIT_ORGANIZATION	GO:0071826	175	Down	6.648335107560348e-5	0.005298157264971762	10	RBM5,GCFC2,LUC7L,STRAP,GEMIN8,CELF2,MRTO4,SFSWAP,DDX20,DHX8,NLE1,CLNS1A,SART3,XAB2,DDX1,HSP90AA1,GEMIN5,NUFIP1,RPS5,YTHDC1,EIF3I,RPL6,RPLP0,GEMIN2,AGO1,SRPK1,HSP90AB1,SF3A1,SNRPD3,TFIP11,EIF3L,SNU13,RPL3,EIF3D,PRMT5,SRSF5,EIF5,DICER1,PRPF6,CRNKL1,EIF3J,ZFAND1,EIF3E,PIH1D1,SF3A2,RPS19,PRPF31,EIF3B,SETX,EIF3A,LUC7L3,PRPF19,PTGES3,CPSF6,NOP2,SRSF9,MDN1,BRIX1,USP4,RPL24,RPS15,SF3B1,WDR77,ZNHIT6,PRPF3…	NUFIP1,PTBP2,COIL,PRMT7,SHQ1,RRS1,MRPS11,RPF2	EIF3D,SRSF5,PRPF6,EIF3A,RPL24,SF3B1,CDC73,SCAF11
GO_LEUKOCYTE_CELL_CELL_ADHESION	GO:0007159	274	Down	6.776679871999439e-5	0.0053148939874578145	8	BAD,MAD1L1,ITGAL,SELE,CD4,HFE,FYN,CD6,IGF1,CD74,RUNX3,CD44,RC3H2,WNK1,AP3D1,PRKCQ,RHOA,PRKCZ,ROCK1,CBFB,CDC42,NCK2,TFRC,FCGR2B,STK10,TBX21,ADD2,DLG1,PAG1,IL4R,CEACAM1,ARG2,PTPRC,CYLD,LAG3,ICAM1,CD209,EFNB1,EZR,IL12RB1,LGALS1,XBP1,GRAP2,SIRPB1,SMAD7,NKAP,CD40LG,TNFSF13B,CORO1A,NFAT5,DNAJA3,PYCARD,CSK,CD276,RIPK2,IL7,LILRB1,RASAL3,EBI3,JAK3,CAV1,DOCK8,GATA3,CXCL12,MAP3K8,ZMIZ1,CCL2,DUSP3,PRKAR1A,ZB…	JAM2,CLECL1,HLA-G	CD44,ROCK1,EZR,XBP1,MAP3K8,PRKAR1A,NR4A3,FGL2,LILRB2,ITGB1,NLRP3,NOD2,PRNP,GRB2
GO_REGULATION_OF_HISTONE_MODIFICATION	GO:0031056	115	Down	6.811237789293155e-5	0.0053148939874578145	2	KDM1A,KMT2E,PAF1,JARID2,AKAP8L,BRCA1,ATG5,PRDM6,SPHK2,SPI1,SREBF1,KDM5A,EED,SART3,RIF1,WDR70,ZMPSTE24,ATRX,SIRT1,SMARCB1,SNW1,RPS6KA5,FMR1,MAPK3,CTCF,RNF40,UBR5,PIH1D1,AKAP8,PRKD2,ZNHIT1,KDM4C,GATA3,MAPK8,KAT2A,SUPT6H,ZNF451,PHF1,VEGFA,BCL6,KDM3A,KMT2A,MYB,UBE2B,SET,PHF19,IL1B,LIF,DNMT1,ZNF304,WBP2,CCNB1,KAT7,CDK9,ARRB1,RTF1,JDP2,WDR61,GLYR1,TP53,SMAD4,BRD4,MTF2,SNCA,CAMK2D,SETD7,OGT,ATM,CHEK1,TR…	RNF20,OTUB1,ING2,ZNF274,MUC1	RIF1,SNW1,RTF1,CTNNB1
GO_IMMUNE_RESPONSE_REGULATING_CELL_SURFACE_RECEPTOR_SIGNALING_PATHWAY	GO:0002768	387	Down	7.151807667799702e-5	0.005467860562344729	4	FGR,CD38,CREBBP,CD79B,PSMB1,CD4,BTK,FYN,CD22,PSMC4,WAS,BTN3A1,PRKCH,GAB2,PSMA4,LCP2,MAPK9,BCAR1,PIK3CB,PHPT1,CUL1,CYFIP2,TAB2,RC3H2,WNK1,NCKAP1,ELMO2,MAP2K4,PRKCQ,CBFB,PSME4,EIF2B3,CDC42,PRKACA,FCGR2B,NFATC3,FBXW11,TXK,ACTB,PAG1,ICAM3,MAP2K7,CEACAM1,PSEN1,HSP90AA1,MEF2C,PTPRC,CYLD,FCN1,LAT2,BAX,PSMC5,SPG21,CD209,PSME1,RNF31,EZR,MAP3K1,PSMD5,HSP90AB1,ABL1,PSMD8,CRKL,MAPK1,TAB1,GRAP2,EP300,PSMC6,PS…	PSMD5,CACNB3,CD19,MUC1,BAG6,HLA-G	BTK,PSMC5,EZR,FOXP1,NR4A3,ARPC1B,LILRB2,APPL1,WASF2,ARPC2,MNDA,PRNP,GRB2,PDE4B
GO_IMMUNE_RESPONSE_REGULATING_SIGNALING_PATHWAY	GO:0002764	526	Down	7.153255040846127e-5	0.005467860562344729	4	TSPAN6,FGR,SARM1,CD38,CREBBP,CD79B,PSMB1,CD4,BTK,FYN,CD22,LTF,PSMC4,WAS,MARCO,BIRC3,NR1H3,BTN3A1,PRKCH,GAB2,PSMA4,LCP2,TNIP3,MAPK9,BCAR1,PIK3CB,CYBA,PHPT1,CUL1,CYFIP2,TAB2,PUM2,RC3H2,WNK1,NCKAP1,ELMO2,CASP8,MAP2K4,PRKCQ,CBFB,PSME4,EIF2B3,CDC42,PRKACA,UBE2D1,FCGR2B,NFATC3,FBXW11,ALPK1,TXK,GRAMD4,ACTB,PAG1,ICAM3,MAP2K7,PIK3C3,ITCH,CEACAM1,PSEN1,HSP90AA1,MEF2C,PTPRC,CYLD,FCN1,WDFY1,LAT2,BAX,PSMC5,IR…	PSMD5,MAP2K6,LRRC14,CACNB3,CD19,MUC1,GPATCH3,BAG6,HLA-G,ZCCHC3	BTK,PSMC5,EZR,XIAP,FOXP1,NR4A3,ARPC1B,LILRB2,TLR4,APPL1,WASF2,ARPC2,MNDA,NOD2,PRNP,MYD88,GRB2,PDE4B
GO_TYPE_I_INTERFERON_PRODUCTION	GO:0032606	114	Down	7.413063210762397e-5	0.005602768835495447	2	DHX33,CREBBP,RNF216,POLR3B,POLR3E,OTUD5,NFKB2,ITCH,XRCC5,CYLD,MAVS,POLR2E,POLR2F,EP300,POLR3H,YY1,RNF125,RIOK3,TLR8,PQBP1,PYCARD,RIPK2,RELB,LILRB1,CACTIN,TAX1BP1,DDX58,DHX58,NFKB1,DTX4,TRIM38,IFIH1,STAT1,TNFAIP3,TRIM32,TRIM25,POLR3GL,NMI,ZBP1,LRRFIP1,IRF1,IRF3,PIN1,TICAM1,IRF5,TRAF3,TRIM21,POLR3F,PTPN22,HAVCR2,DHX9,IL10,TLR4,FLOT1,TLR2,PPM1B,HERC5,NLRC5,HSPD1,G3BP1,POLR2K,POLR3A,TIRAP,UBE2L6,NLRX…	POLR3F,POLR2H,GPATCH3,ZCCHC3	XRCC5,TAX1BP1,LRRFIP1,TLR4,CTNNB1,MYD88
GO_POSITIVE_REGULATION_OF_LEUKOCYTE_DIFFERENTIATION	GO:1902107	123	Down	7.512369568444308e-5	0.005602768835495447	4	BAD,CD4,BTK,TYROBP,CD74,RUNX3,KITLG,CASP8,AP3D1,RHOA,PRKCZ,CBFB,ATP6AP1,IL4R,PTPRC,CYLD,GNAS,TESC,FLT3LG,PPP2R3C,TREM2,IL12RB1,XBP1,ACIN1,NKAP,ATP11C,CA2,RIPK2,IL7,TGFB1,GATA3,ZMIZ1,ZBTB16,MDK,IL23A,IFNG,CD83,VNN1,BCL6,CD86,ZAP70,IL1RL2,ID2,CD46,CREB1,MYB,CD80,SASH3,NCKAP1L,BTN2A2,TNFSF9,PCID2,ZBTB1,LIF,ZBTB46,LILRB2,RARA,AP3B1,NOTCH2,CD101,IL2RA,ANXA1,TESPA1,HLX,RIPK1,LEF1,CD27,RB1,DUSP10,HAX1,I…	HLA-G	BTK,XBP1,ID2,LILRB2,NLRP3
GO_FC_RECEPTOR_SIGNALING_PATHWAY	GO:0038093	207	Down	7.554126984181553e-5	0.005602768835495447	4	FGR,PSMB1,BTK,FYN,PSMC4,WAS,GAB2,PSMA4,LCP2,MAPK9,PIK3CB,CUL1,CYFIP2,TAB2,NCKAP1,ELMO2,MAP2K4,PRKCQ,PSME4,CDC42,FCGR2B,NFATC3,FBXW11,ACTB,MAP2K7,HSP90AA1,PTPRC,LAT2,PSMC5,PSME1,MAP3K1,PSMD5,HSP90AB1,ABL1,PSMD8,MAPK1,TAB1,GRAP2,PSMC6,PSMA3,PSMC1,PSMB5,PSMA6,PSME2,NFATC2,PSMA7,HCK,PSMD10,MAPK3,PSMD7,IKBKB,PIK3R2,WASL,PSMA2,LIMK1,RAPGEF1,MAPK8,PPP3CB,PSMD3,PSMD11,NFKB1,PSMD9,ARPC3,ITK,SKP1,ACTR3,PSM…	PSMD5	BTK,PSMC5,NR4A3,ARPC1B,APPL1,WASF2,ARPC2,GRB2
GO_ANTIGEN_PROCESSING_AND_PRESENTATION_OF_EXOGENOUS_PEPTIDE_ANTIGEN_VIA_MHC_CLASS_I	GO:0042590	72	Down	8.005500452926466e-5	0.005856869225198085	4	PSMB1,PSMC4,PSMA4,VAMP3,CYBA,PSME4,ITGB5,PSMC5,PSME1,SNAP23,PSMD5,PSMD8,NCF4,PSMC6,PSMA3,PSMC1,PSMB5,PSMA6,PSME2,PSMA7,PSMD10,PSMD7,IKBKB,PSMA2,PSMD3,PSMD11,PSMD9,CLEC4A,LNPEP,PSMD14,NCF2,VAMP8,PSMF1,PSMB2,PSMA1,PSME3,CD36,PSMB7,ITGAV,PSMB6,PSMA5,FCGR1A,NCF1,FCER1G,PSMD4,PSMB4,PSMC2,PSMD6,CYBB,PSMC3,B2M,PDIA3,TAP1,PSMD1,PSMD2,CALR,PSMD13,PSMD12,FCGR1B,PSMB8,TAP2,HLA-E,HLA-G,HLA-F,PSMB10,CHUK,IFI3…	PSMD5,HLA-G	PSMC5
GO_POSITIVE_REGULATION_OF_MYOBLAST_DIFFERENTIATION	GO:0045663	13	Down	8.160143118967024e-5	0.005856869225198085	4	MEF2C,FLT3LG,CCL8,MAPK14,TNFSF14,BTG1,CXCL9,IGFBP3,HIF1AN,ILK,AKIRIN1,PLCB1,MAP3K5		BTG1
GO_REGULATION_OF_MYELOID_CELL_DIFFERENTIATION	GO:0045637	182	Down	8.187089466932596e-5	0.005856869225198085	4	CREBBP,KMT2E,PAF1,SCIN,CD4,TYROBP,LTF,CD74,HMGB3,KITLG,KMT2C,CASP8,PRKCQ,SPI1,CLDN18,CBFB,TFE3,FSTL3,ATP6AP1,HOXA9,TNRC6C,CEACAM1,SENP1,CNOT4,MEF2C,GNAS,TESC,TNRC6A,AGO1,TREM2,SETD1A,ANKRD54,RBFOX2,TNRC6B,EP300,HIF1A,ACIN1,NFKBIA,RASSF2,MYL9,JAG1,CA2,LILRB1,TGFB1,CDK6,HOXA5,CSF3,FBXW7,ZBTB16,IL23A,IFNG,MAPK14,SMAP1,HSPA9,KAT2B,FOXP1,STAT1,ID2,HDAC1,RBBP5,KMT2A,CREB1,FOXO3,NR4A3,CSF3R,PTK2B,ACVR2A…	PRMT1,NCAPG2	TNRC6B,SMAP1,FOXP1,ID2,NR4A3,CDC73,TLR4,PURB,CTNNB1,CIB1
GO_MRNA_SPLICE_SITE_SELECTION	GO:0006376	25	Down	8.471339252304267e-5	0.005856869225198085	2	LUC7L,CELF2,SFSWAP,YTHDC1,SF3A1,SRSF5,SF3A2,SETX,LUC7L3,SRSF9,PTBP2,SRSF6,SNRPC,SRSF1,NOL3,LUC7L2,RBMX,CELF1,SLU7,PSIP1,SF1,SF3A3,PRPF39,SRSF10,ISY1	PTBP2	SRSF5
GO_REGULATION_OF_PEPTIDASE_ACTIVITY	GO:0052547	298	Down	8.521561320193024e-5	0.005856869225198085	2	BAD,CASP10,CFLAR,TFPI,FYN,ANOS1,PLAUR,LTF,BID,HGF,SERPINB1,NLRP2,BIRC3,FAS,CD44,BAK1,GRN,TIMP2,HERPUD1,CYFIP2,ITIH4,SERPINB3,CASP8,RHOA,ROCK1,PSME4,PDCD2,NLE1,PTGS2,PICALM,GRAMD4,FBLN1,CST7,LAMP3,NRDC,LXN,SENP1,REST,APLP2,BAX,PEBP1,IGBP1,BIRC5,MUL1,TFAP4,NLRC4,NLRP1,PSME1,RFFL,SIRT1,JAK2,BCL2L13,TBC1D10A,PPM1F,TIMP3,PSMA3,LGMN,PAPLN,PSME2,MMP9,CSNK2A1,CST3,WFDC2,USP14,XIAP,RENBP,PCSK1N,TIMP1,TRAD…	MUL1	PLAUR,SERPINB1,CD44,ROCK1,APLP2,XIAP,NLRP3,PRNP,CYCS
GO_NEGATIVE_REGULATION_OF_PROTEIN_LOCALIZATION_TO_MEMBRANE	GO:1905476	22	Down	8.557219052703664e-5	0.005856869225198085	1	GOPC,PPP2R5A,PICALM,CSK,TGFB1,TMEM59,GBP1,ITGB1BP1,RHOQ,LYPLA1,PPFIA1,INPP5K,NUMB,TMBIM1,CLTC,DAB2,PID1,AP2M1,LZTFL1,BCL2L1,KCNE1,GDI1		NUMB,CLTC
GO_MRNA_TRANSPORT	GO:0051028	139	Down	8.63067536385054e-5	0.005856869225198085	1	UPF1,AKAP8L,MVP,ZC3H3,NUP160,TPR,THOC3,ZC3H11A,NDC1,U2AF2,NUP133,SMG6,CPSF1,IGF2BP2,NCBP3,NUP37,THOC1,XPO1,YTHDC1,SEH1L,KHSRP,ALKBH5,NUP50,AAAS,NUP188,POLDIP3,THOC5,SRSF5,PABPN1,RAE1,NXT2,FMR1,NUTF2,NUP93,CASC3,NUP88,SUPT6H,NUP98,MAGOHB,PARP11,NUP107,SRSF9,SRSF3,QKI,NUP155,NCBP2,SRSF7,SRSF4,SMG7,SRSF11,CPSF3,GLE1,NUP43,ENY2,FYTTD1,HNRNPA2B1,DDX39A,SRSF6,NUP153,UPF3B,NUP85,THOC2,SYMPK,PCID2,NUP214…	UPF1,SEH1L,IGF2BP3,HNRNPA1L2,SLBP,SMG5	SRSF5,SRSF3,SRSF11,SRRM1,G3BP2,CDC40,MX2,RNPS1
GO_REGULATION_OF_CELLULAR_AMINE_METABOLIC_PROCESS	GO:0033238	64	Down	8.640801788199355e-5	0.005856869225198085	2	PSMB1,PSMC4,PSMA4,ATP2B4,PSME4,VPS35,MAOB,PSMC5,PSME1,COMT,PSMD5,PSMD8,PSMC6,PSMA3,PSMC1,PSMB5,PSMA6,PSME2,PSMA7,PSMD10,PSMD7,OAZ1,PSMA2,PSMD3,PSMD11,PSMD9,PSMD14,ODC1,PARK7,PDE1B,PSMF1,PSMB2,PNKD,PSMA1,PSME3,PSMB7,PSMB6,PSMA5,OAZ3,SNCA,PAOX,SLC7A11,NR4A2,AZIN1,SLC7A7,PSMD4,PSMB4,ITGB2,PSMC2,PSMD6,HPRT1,PSMC3,ITGAM,PSMD1,PSMD2,OAZ2,NQO1,ABAT,PSMD13,PSMD12,PSMB8,PSMB10,PSMB9,PSMB3	PSMD5	PSMC5,OAZ2
GO_ACTIVATION_OF_IMMUNE_RESPONSE	GO:0002253	543	Down	8.653256735549814e-5	0.005856869225198085	4	TSPAN6,FGR,CFH,SARM1,CD38,CREBBP,CD79B,PSMB1,CD4,BTK,FYN,CD22,LTF,PSMC4,WAS,MATR3,MARCO,BIRC3,NR1H3,BTN3A1,PRKCH,PSMA4,LCP2,TNIP3,BCAR1,PIK3CB,CYBA,PHPT1,CUL1,CYFIP2,TAB2,PUM2,RC3H2,WNK1,NCKAP1,ELMO2,CASP8,PRKCQ,CBFB,PSME4,EIF2B3,CDC42,PRKACA,UBE2D1,FCGR2B,FBXW11,ALPK1,CD5L,TXK,GRAMD4,ACTB,PAG1,ICAM3,PIK3C3,ITCH,XRCC5,CEACAM1,PSEN1,HSP90AA1,MEF2C,PTPRC,CYLD,CD59,FCN1,WDFY1,LAT2,BAX,PSMC5,MAVS,IRA…	PSMD5,MAP2K6,LRRC14,CACNB3,CD19,MUC1,GPATCH3,BAG6,ZCCHC3	BTK,XRCC5,PSMC5,EZR,XIAP,FOXP1,NR4A3,ARPC1B,TLR4,APPL1,WASF2,ARPC2,MNDA,NOD2,PRNP,MYD88,GRB2,PDE4B
GO_RESPONSE_TO_MOLECULE_OF_BACTERIAL_ORIGIN	GO:0002237	257	Down	8.73610687765817e-5	0.005856869225198085	5	TFPI,UPF1,MPO,CX3CL1,PAF1,SELE,MGST1,DCN,LTF,CD6,SLC11A1,NR1H3,VIM,TNFRSF1B,TNIP3,TAB2,CASP8,SBNO2,RHOA,OTUD5,SIRT2,MAOB,FCGR2B,SCARB1,PTGS2,NFKB2,EDN1,CXCL2,MEF2C,GSTP1,MGST2,CHMP5,P2RX7,ICAM1,IRAK3,CEBPE,COMT,TREM2,JAK2,ABL1,GGT5,MAPK1,GGT1,XBP1,TSPO,CSF2RB,CTSG,PABPN1,NFKBIA,CD40,HCK,BPI,ACP5,MAPK3,PYCARD,RIPK2,NFKBIB,LILRB1,AKAP8,CACTIN,TGFB1,CARD8,HAMP,SERPINE1,MAPK8,CSF3,RPS6KB1,CCL2,HDAC5,…	UPF1,CD68,ALAD,CXCL5	XBP1,IL10RA,LY86,FOXP1,LILRB2,CDC73,TLR4,PDCD4,NLRP3,NOD2,MYD88,PDE4B
GO_RESPONSE_TO_PEPTIDE	GO:1901652	369	Down	8.756766162357302e-5	0.005856869225198085	5	GCLC,CFLAR,PDK4,PRKAR2B,PDK2,BAIAP2L1,CRY1,FYN,PIK3C2A,DDX11,IGF1,VIM,ATP6V0A1,ATP6V1H,HDAC9,ARID1B,BCAR1,CYBA,PRKCQ,CACNB1,PKM,PRKCZ,ROCK1,NUCKS1,TGFBR3,LRP6,EIF2B3,ATP2B1,ATP6AP1,PRKACA,SREBF1,FCGR2B,PTGS2,EDN1,CEACAM1,PSEN1,GSK3B,GSTP1,RAB10,HADHA,CAD,AKR1B1,CHMP5,MMP2,PXN,SLC9A1,ICAM1,OSBPL8,NLRP1,UPRT,SORBS1,TREM2,CDC5L,SIRT1,JAK2,XBP1,RANGAP1,ATP6V1D,LGMN,SRSF5,APEX1,PCK2,NFKBIA,MMP9,CD40,T…	ATP6V1H,PXN,CAPN10	ROCK1,XBP1,SRSF5,PRKAR1A,ATP6V1A,STXBP3,NR4A3,CAT,EREG,PTPRE,BTG1,TLR4,APPL1,NOD2,SYAP1,PRNP,GRB2,SOCS3
GO_NUCLEAR_TRANSCRIBED_MRNA_POLY_A_TAIL_SHORTENING	GO:0000289	27	Down	8.919561444538054e-5	0.005912958830180049	2	SAMD4A,PABPC1,MLH1,TNRC6C,CNOT4,CNOT3,TNRC6A,TNRC6B,CPEB3,CNOT2,CNOT6,AGO2,CNOT1,ZFP36,PAN2,CNOT6L,PARN,TOB1,TNKS1BP1,PAN3,CNOT8,CNOT11,BTG2,POLR2G,SAMD4B,CNOT10,CNOT7	CNOT3	PABPC1,TNRC6B
GO_POSITIVE_REGULATION_OF_TYPE_I_INTERFERON_PRODUCTION	GO:0032481	69	Down	9.223671119710105e-5	0.006010801443409355	2	DHX33,CREBBP,POLR3B,POLR3E,NFKB2,XRCC5,MAVS,POLR2E,POLR2F,EP300,POLR3H,RIOK3,TLR8,PQBP1,RIPK2,DDX58,DHX58,NFKB1,IFIH1,STAT1,POLR3GL,ZBP1,LRRFIP1,IRF1,IRF3,TICAM1,IRF5,POLR3F,PTPN22,DHX9,TLR4,FLOT1,TLR2,HSPD1,POLR2K,POLR3A,POLR3K,IFI16,POLR2H,HMGB2,SYK,STAT6,CTNNB1,POLR3D,CD14,POLR1C,MYD88,RELA,DHX36,POLR2L,PTPN11,RNF135,SETD2,ZBTB20,DDX41,TBK1,IRAK1,IRF7,POLR3C,HMGB1,XRCC6,TLR7,PLCG2,CHUK,DDX3X,C…	POLR3F,POLR2H,ZCCHC3	XRCC5,LRRFIP1,TLR4,CTNNB1,MYD88
GO_RESPONSE_TO_INTERLEUKIN_1	GO:0070555	174	Down	9.231969548109968e-5	0.006010801443409355	5	GCLC,TFPI,CD38,UPF1,CX3CL1,CCL26,SELE,PSMB1,PSMC4,VRK2,PSMA4,YTHDC2,CYBA,CUL1,TAB2,HYAL2,HDAC4,PSME4,RORA,FBXW11,EDN1,TOLLIP,PSMC5,IGBP1,ICAM1,IRAK3,PSME1,PSMD5,PSMD8,TAB1,RBX1,PSMC6,PSMA3,HIF1A,PSMC1,RPS6KA5,PSMB5,YY1,PSMA6,NFKBIA,PSME2,CD40,PSMA7,PSMD10,MAPK3,CCL22,CCL17,PSMD7,USP10,PYCARD,RIPK2,IKBKB,CACTIN,NOD1,CCL24,PSMA2,MAP3K8,PSMD3,PSMD11,CCL7,CCL2,CCL8,NFKB1,PSMD9,SKP1,HYAL1,IL1A,CCL20,P…	UPF1,PSMD5,OTUB1	PSMC5,MAP3K8,NOD2,MYD88
GO_HETEROTYPIC_CELL_CELL_ADHESION	GO:0034113	47	Down	9.375390253077518e-5	0.006010801443409355	8	CD44,DSG2,PKP2,WNK1,PTPRC,CEACAM6,DSP,GCNT2,PERP,ITGA4,CD58,CD2,APOA1,IL1B,LILRB2,DSC2,ITGA7,IL10,IL1RN,KLF4,FLOT1,MAP2K5,ITGAV,ITGB7,ITGAX,SKAP1,ITGB1,THY1,CXADR,CD1D,ITGB2,ITGA5,ALOX15,VCAM1,CD200R1,MAPK7,FGG,JUP,MYADM,LCK,GLDN,CD47,PARVA,MBP,SIRPA,AGER,TNF		CD44,LILRB2,ITGB1
GO_REGULATION_OF_NUCLEAR_TRANSCRIBED_MRNA_POLY_A_TAIL_SHORTENING	GO:0060211	12	Down	9.388115990907683e-5	0.006010801443409355	2	PABPC1,TNRC6C,TNRC6A,TNRC6B,CPEB3,AGO2,CNOT1,ZFP36,TOB1,BTG2,POLR2G,CNOT7		PABPC1,TNRC6B
GO_REGULATION_OF_RESPONSE_TO_BIOTIC_STIMULUS	GO:0002831	434	Down	9.692988962856558e-5	0.006146695597866405	5	TSPAN6,FGR,SARM1,CREBBP,CX3CL1,PSMB1,BTK,FYN,RNF216,LTF,PSMC4,POLR3B,MATR3,MARCO,BIRC3,NR1H3,IFNGR1,HMGB3,GRN,PIAS1,PSMA4,TNIP3,CYBA,CUL1,TAB2,PUM2,TRAF3IP2,CASP8,TSPAN32,PSME4,SIRT2,FAM3A,PRKACA,UBE2D1,FCGR2B,FBXW11,PVR,ALPK1,TXK,GRAMD4,ICAM3,UBE2K,PIK3C3,TIGAR,ITCH,XRCC5,CEACAM1,ARG2,CYLD,ZMPSTE24,FCN1,WDFY1,PSMC5,MAVS,LAG3,IRAK3,MUL1,CD209,NLRC4,ESR1,PSME1,PPP2R3C,TYRO3,MAP3K1,PSMD5,TREM2,PGC,…	MUL1,PSMD5,MAP2K6,POLR3F,LRRC14,MUC1,GPATCH3,HLA-G,ZCCHC3	BTK,UBE2K,XRCC5,PSMC5,SAMHD1,XIAP,LY86,FOXP1,EREG,FGL2,TLR4,APPL1,MNDA,NOD2,MYD88,SOCS3
GO_REGULATION_OF_NIK_NF_KAPPAB_SIGNALING	GO:1901222	86	Down	9.764474384542813e-5	0.006146695597866405	5	TSPAN6,EIF2AK2,RC3H2,HDAC7,RHOA,BCL3,FBXW11,TRAF4,EDN1,CYLD,TRIP6,AGO1,TREM2,EP300,PPM1A,NFKBIA,RASSF2,TRADD,NFAT5,TNFRSF10A,NOD1,BIRC2,IL23A,SASH1,IL18R1,PRDX1,MMP8,TNFRSF10B,IL1B,TNFSF14,RBCK1,AGO3,TRAF2,ACTN4,CHI3L1,PTPN22,HAVCR2,MAP3K7,RC3H1,TLR4,TLR2,UACA,PPM1B,CD27,APP,NLRP12,EGFR,RPS3,TIRAP,PDCD4,IL18,EDA,ADIPOR1,NLRP3,ZC3H12A,TRIM44,ILK,AKIP1,TERF2IP,NOD2,NLRC3,LGALS9,LIMS1,CD14,MALT1,CCL…	PPM1A	TLR4,PDCD4,NLRP3,NOD2
GO_REGULATION_OF_CHROMATIN_ORGANIZATION	GO:1902275	143	Down	1.0104566744468792e-4	0.006307775790234643	10	KDM1A,KMT2E,PAF1,JARID2,AKAP8L,BRCA1,TPR,ATG5,PRDM6,SPHK2,SPI1,SREBF1,KDM5A,EED,SART3,SIRT6,RIF1,WDR70,ZMPSTE24,ATRX,SIRT1,SETD1A,SMARCB1,HIRA,SNW1,RPS6KA5,METTL4,FMR1,MAPK3,CTCF,RNF40,UBR5,PIH1D1,AKAP8,PRKD2,ZNHIT1,KDM4C,GATA3,MAPK8,KAT2A,SUPT6H,NAA40,ASF1A,ZNF451,PHF1,VEGFA,BCL6,KDM3A,PADI2,KMT2A,MYB,UBE2B,SET,PHF19,ATAD2B,IL1B,LIF,MAP1S,TRIM28,DNMT1,ZNF304,WBP2,MORC2,CCNB1,PPHLN1,KAT7,CDK9,HMG…	MORC2,RNF20,OTUB1,ING2,ZNF274,MUC1	RIF1,SNW1,RTF1,CTNNB1,MPHOSPH8
GO_POSITIVE_REGULATION_OF_INFLAMMATORY_RESPONSE	GO:0050729	105	Down	1.0683579765489534e-4	0.006614107109362157	5	CX3CL1,BTK,CD6,KPNA6,GRN,TNFRSF1A,HYAL2,PTGS2,MGST2,TREM2,JAK2,DDT,OSM,NFKBIA,TRADD,ABCC1,RPS19,PIK3CG,CCL24,SERPINE1,CTSC,MDK,CD81,IL23A,TRPV4,WNT5A,SNX4,IL1RL1,PARK7,MMP8,VAMP8,CCR2,VAMP7,IL1B,C3,FFAR2,CCR7,TICAM1,LDLR,F12,IDO1,IL6ST,CLOCK,ETS1,DHX9,IL6,TLR4,IL33,TLR2,TNFRSF11A,NLRP12,S100A8,NFKBIZ,SNCA,OSMR,TNIP1,PLA2G7,EGFR,PDCD4,IL18,ADAM8,GBP5,CDK19,MAPK13,APPL1,FCER1G,NAPEPLD,S100A9,S100A1…		BTK,OSM,TLR4,PDCD4,APPL1,NOD2,MYD88
GO_CELLULAR_RESPONSE_TO_LIPID	GO:0071396	427	Down	1.1097700873545789e-4	0.006814170265879631	5	BAD,CFLAR,TFPI,FKBP4,PDK4,UPF1,OSBPL7,CX3CL1,PAF1,CRY1,PPP5C,BRCA1,LTF,KDM5D,CALCOCO1,RNF14,CD6,UFL1,GRAMD1B,NR1H3,VIM,TNFRSF1B,PIAS1,LMO3,TNIP3,DGAT2,SPHK2,RNF4,SBNO2,SMARCD1,FECH,PLPP1,RHOA,CBFB,PDK3,RORA,NEDD4,LRP6,ATP2B1,SREBF1,SCARB1,TEAD2,PIAS2,GNB1,EDN1,XRCC5,CXCL2,MEF2C,UBA5,AACS,NFE2L1,REST,GSTP1,NCOA1,DNAJA1,CHMP5,DNM1L,DDX18,TESC,GRAMD1A,ICAM1,TFAP4,ESR1,CEBPE,HDAC6,SIRT1,JAK2,ABL1,MAP…	UPF1,FECH,ELK1,CD68,CXCL5	XRCC5,DDX17,XBP1,SNW1,DDX5,LY86,FOXP1,NR4A3,LILRB2,CDC73,TLR4,USP8,NCOR1,PDCD4,NLRP3,NOD2,CTNNB1,MYD88,PDE4B
GO_POSITIVE_REGULATION_OF_NF_KAPPAB_TRANSCRIPTION_FACTOR_ACTIVITY	GO:0051092	129	Down	1.1888877817999099e-4	0.007240616563791159	2	CFLAR,DHX33,CX3CL1,BTK,LTF,PRKCH,TAB2,EIF2AK2,TRAF1,PRKCQ,PRKCZ,MAP3K13,NFKB2,TRAF5,ERC1,ICAM1,IRAK3,NLRC4,RNF31,CAPN3,TAB1,RPS6KA5,PSMA6,CD40,CD40LG,TRADD,PYCARD,RIPK2,IKBKB,PRKD2,MTPN,CAV1,NOD1,TRIM14,TRIM37,NFKB1,TRIM38,WNT5A,IL18R1,IL18RAP,TRIM62,ARHGEF2,CTH,TRIM32,CLU,TRIM25,CAT,LRRFIP1,IL1B,RBCK1,TRAF2,TICAM1,RIPK3,TRIM5,TRIM22,FLOT2,KRAS,IRAK2,CLOCK,CD36,MAP3K7,DHX9,TLR4,RIPK1,FLOT1,TLR2,T…		BTK,MTPN,CAT,LRRFIP1,TLR4,NLRP3,NOD2,MYD88,CIB1
GO_REGULATION_OF_MYELOID_LEUKOCYTE_DIFFERENTIATION	GO:0002761	88	Down	1.2541093130127328e-4	0.007576236180466437	4	CD4,TYROBP,LTF,CD74,KITLG,CASP8,CLDN18,TFE3,FSTL3,ATP6AP1,CEACAM1,GNAS,TESC,TREM2,ACIN1,RASSF2,CA2,LILRB1,TGFB1,CDK6,FBXW7,IL23A,IFNG,FOXP1,ID2,CREB1,INHBA,LIF,ZBTB46,NDFIP1,RARA,PIAS3,NOTCH2,CD101,TLR4,MYC,RIPK1,LEF1,RB1,CUL4A,HAX1,TCTA,PIK3R1,CAMK4,UBASH3B,PRKCA,KLF10,PPARGC1B,C1QC,RUNX1,CCR1,SLC9B2,DCSTAMP,FBN1,CTNNB1,FADD,INPP5D,FOS,CEBPB,ESRRA,TRIB1,TRAF6,PTPN2,JUN,CTNNBIP1,GATA2,ZFPM1,HCLS1…		FOXP1,ID2,TLR4,CTNNB1
GO_POSITIVE_REGULATION_OF_RESPONSE_TO_EXTERNAL_STIMULUS	GO:0032103	491	Down	0.00012801439140310862	0.00765842713703495	5	TSPAN6,SARM1,CREBBP,CX3CL1,CCL26,PSMB1,BTK,FYN,LTF,PSMC4,POLR3B,CD6,MATR3,MARCO,CD74,BIRC3,NR1H3,KPNA6,HMGB3,GRN,DAPK2,PSMA4,TNIP3,CYBA,CUL1,TAB2,PUM2,WNK1,CASP8,TNFRSF1A,HYAL2,PSME4,PRKACA,UBE2D1,FBXW11,PVR,ALPK1,PTGS2,SCARF1,TXK,GRAMD4,ICAM3,FGFR1,UBE2K,PIK3C3,EDN1,ITCH,XRCC5,CYLD,FCN1,WDFY1,MGST2,PSMC5,MAVS,LAG3,IRAK3,CD209,NLRC4,ESR1,PSME1,TYRO3,MAP3K1,PSMD5,TREM2,PGC,JAK2,NRP1,PSMD8,DDT,OSM,…	PSMD5,CREB3,MAP2K6,POLR3F,LRRC14,MUC1,GPATCH3,HLA-G,ZCCHC3	BTK,UBE2K,XRCC5,PSMC5,OSM,SNW1,XIAP,LY86,EREG,TLR4,PDCD4,APPL1,MNDA,NOD2,MYD88
GO_I_KAPPAB_KINASE_NF_KAPPAB_SIGNALING	GO:0007249	239	Down	1.288161552885334e-4	0.00765842713703495	5	TSPAN6,CASP10,CFLAR,MAP3K14,CX3CL1,CD4,BTK,FYN,PPP5C,LTF,ZMYND11,ATP2C1,CD74,BIRC3,TNIP3,TAB2,TRAF3IP2,SPHK2,CASP8,TNFRSF1A,RHOA,ROCK1,BCL3,RORA,ALPK1,HACD3,NFKB2,DDX1,TRAF5,ERC1,GSTP1,ZFAND6,FKBP1A,MAVS,MUL1,ESR1,TMEM101,RNF31,CAPN3,SIRT1,ABL1,LGALS1,HMOX1,TAB1,PPM1A,NFKBIA,CD40,VAPA,RIOK3,TLR8,CCDC22,PIM2,NDFIP2,TRADD,USP10,UBE2I,PYCARD,RIPK2,IKBKB,EEF1D,RELB,CARD8,NOD1,HSPB1,NFKB1,BIRC2,LTBR,G…	MUL1,PPM1A,GOLT1B,ECT2,GPR89A	BTK,ROCK1,TLR4,NOD2,CTNNB1,MYD88,TMEM9B
GO_T_CELL_ACTIVATION_INVOLVED_IN_IMMUNE_RESPONSE	GO:0002286	80	Down	1.3390790453674596e-4	0.007801508862882277	4	ITGAL,TMEM98,SLC11A1,RC3H2,PRKCZ,BCL3,RORA,RAB27A,FCGR2B,TBX21,IL4R,APBB1IP,CEACAM1,PSEN1,ICAM1,IL12RB1,SMAD7,RIPK2,RELB,LILRB1,JAK3,GATA3,MDK,CD81,IL23A,IFNG,BCL6,CD86,FOXP1,LOXL3,IL18R1,CD46,MYB,CD80,LY9,FGL2,EIF2AK4,RARA,LGALS3,ANXA1,HAVCR2,RC3H1,LCP1,IL6,HLX,RPS6,IRF4,LEF1,TP53,NFKBIZ,IL18,BATF,CD1C,FCER1G,ZBTB7B,NLRP3,SLAMF6,EOMES,ZC3H12A,F2RL1,ATP7A,TSC1,CLEC4E,CLEC4D,STAT6,NFKBID,STAT3,LGA…		APBB1IP,FOXP1,FGL2,NLRP3,GPR183
GO_NEGATIVE_REGULATION_OF_STRESS_ACTIVATED_PROTEIN_KINASE_SIGNALING_CASCADE	GO:0070303	34	Down	1.342547237777205e-4	0.007801508862882277	5	PAFAH1B1,ZMYND11,SERPINB3,DLG1,ITCH,CYLD,GSTP1,MECOM,DNAJA1,IGBP1,EZR,FKTN,DUSP3,HIPK3,DUSP1,MAPK8IP1,GPS2,MEN1,PTPN22,TAOK3,MYC,NCOR1,AKT1,DUSP10,SFRP2,PDCD4,FOXO1,PINK1,F2RL1,HDAC3,PER1,AIDA,ZNF675,SIRPA		PAFAH1B1,EZR,TAOK3,NCOR1,PDCD4
GO_RESPONSE_TO_EPIDERMAL_GROWTH_FACTOR	GO:0070849	39	Down	1.3434716904442849e-4	0.007801508862882277	5	CFLAR,TPR,FOXC1,PDE8A,GSTP1,CAD,MAPK1,MAPK3,PPP1R9B,COL1A1,DUSP3,ZPR1,CBL,DUSP22,NCL,ERRFI1,PLCG1,MED1,ID1,BECN1,VIL1,PTPN12,ZFP36,INPP5K,IQGAP1,PDPK1,SKAP1,ERBB2,AKT1,EGFR,ZFP36L2,EEF1A1,BAG4,MCM7,SYAP1,STAT5B,BAIAP2,PTPN11,ZFP36L1		PTPN12,SYAP1
GO_POSITIVE_REGULATION_OF_APOPTOTIC_PROCESS_INVOLVED_IN_MORPHOGENESIS	GO:1902339	5	Down	1.4058776913106378e-4	0.008024648350963828	5	TNFRSF1B,TNFRSF1A,BAX,VDR,NOTCH1
GO_POSITIVE_REGULATION_OF_APOPTOTIC_PROCESS_INVOLVED_IN_DEVELOPMENT	GO:1904747	5	Down	1.4058776913106378e-4	0.008024648350963828	5	TNFRSF1B,TNFRSF1A,BAX,VDR,NOTCH1
GO_APOPTOTIC_SIGNALING_PATHWAY	GO:0097190	495	Down	1.4224283974721276e-4	0.008024648350963828	5	GCLC,BAD,CASP10,CFLAR,CD38,KDM1A,SLC25A5,PDK2,CX3CL1,TNFRSF12A,GGCT,E2F2,BTK,FYN,PLAUR,TYROBP,BRCA1,ZMYND11,BID,IL20RA,IGF1,CD74,HGF,RB1CC1,GCLM,FAS,CD44,TNFRSF1B,BCLAF1,BAK1,DAPK2,CUL3,CTNNA1,USP28,RRM2B,KITLG,MAPK9,HERPUD1,FNIP2,CUL1,TRAF1,YBX3,CASP8,HIPK2,TMEM161A,GNAI3,ERBB3,SP100,TNFRSF1A,HYAL2,FGFR3,BCL3,MNT,POLB,CSNK2A2,NCK2,NLE1,PTGS2,ENO1,MLH1,DNAJC10,FGFR1,UBE2K,SENP1,PSEN1,PTPRC,STRADB…	MUL1,CREB3,DEDD,ING2,MUC1,BAG6,DDX47,AATF	BTK,PLAUR,CD44,ENO1,UBE2K,XBP1,SNW1,STK4,STK24,DDX5,SERINC3,SKIL,TLR4,MCL1,APPL1,YWHAB,CTNNB1,CIB1
GO_HISTONE_H3_K4_TRIMETHYLATION	GO:0080182	13	Down	1.427655813561174e-4	0.008024648350963828	2	KMT2E,ARID4A,KMT2A,RTF1,WDR61,OGT,WDR82,TET2,BEND3,TET3,ZNF335,CTR9,KMT2B		RTF1,WDR82
GO_CELLULAR_RESPONSE_TO_INSULIN_STIMULUS	GO:0032869	164	Down	1.4354597237073194e-4	0.008024648350963828	5	GCLC,CFLAR,PDK4,PDK2,BAIAP2L1,PIK3C2A,ATP6V0A1,ATP6V1H,HDAC9,BCAR1,PRKCQ,PKM,PRKCZ,NUCKS1,ATP2B1,ATP6AP1,SREBF1,CEACAM1,GSK3B,GSTP1,RAB10,SLC9A1,OSBPL8,SORBS1,SIRT1,XBP1,ATP6V1D,SRSF5,PCK2,TRIB3,LPIN2,TSC2,EEF2K,ZNF106,AKT2,PIK3R2,GSK3A,CAV2,GRB10,RARRES2,KANK1,RPS6KB1,HDAC5,GAB1,TCIRG1,C2CD5,CCND3,ATP6V0E1,KAT2B,GNAI2,ATP6V1A,STAT1,SOS1,ERRFI1,ATP6V0B,PIK3R3,FOXO3,RHOQ,IDE,GOT1,PIK3CA,NCOA5,IL1B…	ATP6V1H,CAPN10	XBP1,SRSF5,ATP6V1A,PTPRE,APPL1,SYAP1,GRB2,SOCS3
GO_SECRETION	GO:0046903	1177	Down	1.4851502065869353e-4	0.008240933479661284	1	FGR,FUCA2,ENPP4,CYP51A1,BAD,M6PR,ICA1,CD38,SLC22A16,SLC25A5,MPO,ITGAL,LAMP2,CX3CL1,CACNA1G,RALA,ALDH3B1,VPS41,SCIN,PAFAH1B1,RHBDF1,CACNA2D2,PSMB1,SYN1,NADK,MGST1,CRY1,MMP25,CD9,NISCH,BTK,HFE,PIK3C2A,PLAUR,TYROBP,CD22,LTF,ALOX5,MVP,DNASE1L1,CAPN1,IGF1,SLC11A1,CD74,HGF,SERPINB1,NLRP2,ERP44,DERA,NR1H3,RNASET2,CD44,BTN3A1,IFNGR1,TNFRSF1B,POU2F2,GRN,LRRC7,GAB2,ATP6V0A1,APBA2,VCL,TIMP2,AGA,RAB27B,LCP2,…	CDK16,YKT6,MAP2K6,COMMD9,ARSB,KDM5B,A1BG,CD68,SIRT3,CAPN10,ALAD,MERTK,TMEM79,CHD7,COPG1,CLECL1	ALDH3B1,PAFAH1B1,BTK,PLAUR,SERPINB1,CD44,SLC2A3,ACAA1,ROCK1,XRCC5,APLP2,CMTM6,EZR,OSM,XBP1,MYH9,FOXP1,STXBP3,HMGN3,NR4A3,SERP1,CAT,FGL2,LILRB2,CKAP4,TLR4,PRCP,DYNLT1,NLRP3,MNDA,NOD2,MIDN,OLR1,RHOG,RAP2B
GO_REGULATION_OF_HISTONE_PHOSPHORYLATION	GO:0033127	11	Down	1.5322361419927618e-4	0.008439691867402777	2	AKAP8L,RPS6KA5,FMR1,MAPK3,AKAP8,UBE2B,IL1B,CCNB1,CDK9,ATM,RPS6KA4
GO_B_CELL_ACTIVATION	GO:0042113	214	Down	1.5712399168326194e-4	0.008591356362768724	4	BAD,CD38,SKAP2,CD79B,BTK,TYROBP,ERCC1,CD22,CD74,POU2F2,HMGB3,BAK1,PARP3,HDAC9,CASP8,KLF6,TP53BP1,HDAC4,BCL3,TCF3,TFRC,FCGR2B,TBX21,MLH1,UNG,TPD52,ITM2A,THOC1,RIF1,MEF2C,PTPRC,CYLD,TXLNA,LAT2,BAX,IGBP1,PPP2R3C,MSH2,BLNK,ABL1,MFNG,LGALS1,XBP1,EP300,CD40,SLA2,NFATC2,ATP11C,CD40LG,TNFSF13B,NBN,IL7,LYL1,IL27RA,TGFB1,CD79A,JAK3,LFNG,AHR,EXOSC3,HDAC5,SUPT6H,BST1,CD81,TCIRG1,ITFG2,PTPN6,RNF8,CCR6,BCL6,ZA…	APLF,CTPS1,CD19	BTK,RIF1,XBP1,ID2,TLR4,ITGB1,SAMSN1,MNDA,NOD2,GPR183
GO_OSTEOCLAST_DIFFERENTIATION	GO:0030316	75	Down	1.653175424525004e-4	0.008973867467475945	4	FARP2,PAFAH1B1,TYROBP,LTF,GAB2,SBNO2,CLDN18,TFE3,FSTL3,ATP6AP1,TFRC,OSTM1,SNX10,GNAS,TREM2,RASSF2,CA2,LILRB1,SH3PXD2A,FBXW7,CD81,TCIRG1,IL23A,IFNG,MAPK14,FOXP1,CREB1,GLO1,PIAS3,NOTCH2,IREB2,TLR4,TNFRSF11A,EPHA2,TCTA,PIK3R1,GPC3,CAMK4,UBASH3B,LRRK1,KLF10,PPARGC1B,CD109,FCER1G,CCR1,SLC9B2,DCSTAMP,FBN1,CTNNB1,INPP5D,GPR183,FOS,OSCAR,JUNB,CEBPB,ESRRA,TRAF6,FAM20C,TMEM64,CSF1R,ANXA2,TOB2,CSF1,LILRB4,M…		PAFAH1B1,FOXP1,TLR4,CTNNB1,GPR183
GO_CELLULAR_MACROMOLECULE_CATABOLIC_PROCESS	GO:0044265	1005	Down	1.6891194669338246e-4	0.009056102929664703	2	GCLC,ANKIB1,CDC27,UPF1,RHBDD2,FBXL3,LAMP2,OSBPL7,AP2B1,RHBDF1,MYLIP,PSMB1,PKD1,RPS20,CSDE1,UBE3C,POMT2,HFE,RNF216,PSMC4,NUB1,RNF14,DNASE1L1,UFL1,SLC11A1,WWTR1,ZRANB1,SAMD4A,RNH1,UBR2,VIM,RNASET2,TNFRSF1B,ZCCHC8,UBA6,PIAS1,RNF19A,GABARAPL2,CUL3,USP2,EDC4,CLEC16A,PSMA4,AP2S1,CUL7,HSPA5,USP28,ERCC8,NEDD4L,JKAMP,MAPK9,HERPUD1,MRTO4,ANAPC4,THRAP3,CUL1,USP36,PUM2,USP13,YBX3,RPL18,GPC1,RNF4,CASP8,HIPK2,…	UPF1,DERL2,CNOT3,CDC23,PSMD5,FBXO7,TRIM3,USP35,CDK2,EXOSC9,CLN6,SCO1,CTIF,IGF2BP3,TBRG4,UBL7,RNF185,RHBDD1,ALAD,DCP1B,RNF20,KCTD5,DDB1,ENC1,ANAPC2,EXOSC4,AURKB,SMURF1,SMG5,BAG6	THRAP3,ATXN3,ROCK1,PABPC1,UBE2K,PSMC5,ANAPC5,EZR,XBP1,TNRC6B,DDX5,DDX6,RNF130,PPP2CA,RPL24,RNF19B,SCPEP1,EDEM1,RNASEH2B,USP8,CLTC,UBXN4,YWHAB,CTNNB1,MYD88,TBL1XR1,RNPS1
GO_ANTIGEN_RECEPTOR_MEDIATED_SIGNALING_PATHWAY	GO:0050851	236	Down	1.692503551132103e-4	0.009056102929664703	4	CD38,CD79B,PSMB1,CD4,BTK,FYN,CD22,PSMC4,WAS,BTN3A1,PRKCH,PSMA4,LCP2,BCAR1,PIK3CB,PHPT1,CUL1,TAB2,RC3H2,WNK1,PRKCQ,CBFB,PSME4,EIF2B3,FCGR2B,FBXW11,TXK,PAG1,CEACAM1,PSEN1,MEF2C,PTPRC,CYLD,LAT2,BAX,PSMC5,SPG21,PSME1,RNF31,EZR,PSMD5,ABL1,PSMD8,CRKL,MAPK1,GRAP2,PSMC6,PSMA3,PSMC1,PSMB5,PSMA6,PSME2,SLA2,NFATC2,PSMA7,PSMD10,CACNA1F,PSMD7,CSK,CD276,RIPK2,IKBKB,KCNN4,PRKD2,CD79A,PIK3R2,PSMA2,GATA3,PLEKHA1,…	PSMD5,CACNB3,CD19	BTK,PSMC5,EZR,FOXP1,MNDA,PRNP,PDE4B
GO_REGULATION_OF_RESPONSE_TO_CYTOKINE_STIMULUS	GO:0060759	144	Down	1.7443889240119327e-4	0.009151328935422821	5	SPPL2B,PAFAH1B1,CD74,BIRC3,NR1H3,IFNGR1,VRK2,PIAS1,TRAF1,CASP8,TNFRSF1A,CBFB,TXK,UBE2K,EDN1,PTPRC,CYLD,GSTP1,MAVS,IRAK3,MUL1,RNF31,RFFL,TREM2,HSP90AB1,JAK2,TTLL12,HIF1A,SAMHD1,TRADD,PYCARD,RIPK2,IKBKB,IL7,PIAS4,CACTIN,CDC37,CARD8,CAV1,TAX1BP1,DDX58,BIRC2,MADD,SH2B3,IFNG,PTPN6,LIFR,WNT5A,IFIH1,STAT1,IL1R2,IL1R1,SUMO1,PADI2,APOA1,TNFAIP3,TRIM32,ELF1,CXCR4,ZBP1,RNF113A,MED1,RBCK1,IRF3,TRAF2,NR1H2,PP…	SPPL2B,MUL1	PAFAH1B1,UBE2K,SAMHD1,TAX1BP1,TLR4,SPPL2A,SOCS3
GO_INTERLEUKIN_1_BETA_PRODUCTION	GO:0032611	77	Down	1.7548347752491088e-4	0.009151328935422821	2	CX3CL1,TYROBP,IGF1,SERPINB1,NLRP2,CASP8,ARG2,GSTP1,P2RX7,NLRC4,NLRP1,TREM2,JAK2,TLR8,ACP5,MEFV,PYCARD,RIPK2,GSDMD,CD33,CARD8,NOD1,HSPB1,PANX1,IFNG,WNT5A,FOXP1,ERRFI1,APOA1,TNFAIP3,EGR1,IL1B,CCR7,CD36,TLR4,CASP1,PML,ARRB2,APP,NLRP12,MR1,GBP5,HK1,GHRL,NLRP3,FZD5,MNDA,PYHIN1,IFI16,AIM2,ZC3H12A,F2RL1,ABCA1,SMAD3,NOD2,CX3CR1,LGALS9,MALT1,AZU1,CLEC7A,CCL19,TLR6,LPL,F2R,TMEM106A,LILRA5,HMGB1,SIRPA,SUCNR…		SERPINB1,FOXP1,TLR4,NLRP3,MNDA,NOD2
GO_SPLICEOSOMAL_COMPLEX_ASSEMBLY	GO:0000245	50	Down	1.7583604429777304e-4	0.009151328935422821	2	RBM5,GCFC2,LUC7L,CELF2,SFSWAP,DDX1,YTHDC1,GEMIN2,SRPK1,SF3A1,SRSF5,PRPF6,CRNKL1,SF3A2,SETX,LUC7L3,PRPF19,SRSF9,SF3B1,PTBP2,SRSF6,SNRPC,SNRPD2,SRPK2,SRSF1,NCBP1,SCAF11,NOL3,TXNL4A,SNRPG,SNRNP200,LUC7L2,RBMX,CELF1,GEMIN6,SLU7,PSIP1,SNRPD1,SF1,USP39,ZRSR2,SMN1,DDX23,SNRPE,SF3A3,PRPF39,SRSF10,DDX39B,SMN2,ISY1	PTBP2	SRSF5,PRPF6,SF3B1,SCAF11
GO_REGULATION_OF_B_CELL_DIFFERENTIATION	GO:0045577	24	Down	1.76849280751457e-4	0.009151328935422821	4	BAD,BTK,HMGB3,CYLD,PPP2R3C,XBP1,ATP11C,IL7,PTPN6,ID2,INHBA,NCKAP1L,PCID2,CD27,ZFP36L2,MMP14,SLAMF8,IKZF3,SYK,INPP5D,STAT5B,ZFP36L1,CARD11,NFAM1		BTK,XBP1,ID2
GO_ENDOTHELIAL_CELL_DEVELOPMENT	GO:0001885	50	Down	1.777906120479565e-4	0.009151328935422821	6	TNFRSF1A,ROCK1,RAPGEF3,ADD1,ICAM1,EZR,PPP1R16B,TJP1,IKBKB,MET,PLOD3,ENG,RAPGEF1,RAPGEF2,VEGFA,PDE4D,ARHGEF26,PROC,RAP1A,TJP2,RAP2C,IL1B,ID1,RAP1B,GSTM3,ROCK2,CCM2,VEZF1,RDX,MSN,F11R,CLDN1,F2RL1,CLDN3,CTNNB1,CLIC4,FASN,HEG1,CDH5,MYADM,COL18A1,CLDN5,PDE2A,SOX18,NOTCH4,S1PR3,TNF,GPX1,PECAM1,S1PR2		ROCK1,EZR,CTNNB1
GO_NEGATIVE_REGULATION_OF_PROTEIN_METABOLIC_PROCESS	GO:0051248	817	Down	1.792742955480604e-4	0.009151328935422821	2	GCLC,CYP51A1,CFLAR,TFPI,KDM1A,UPF1,PRKAR2B,IBTK,MYCBP2,TMEM98,PAFAH1B1,JARID2,CRY1,MLXIPL,RANBP9,HFE,FYN,ANOS1,PLAUR,PPP5C,TYROBP,BRCA1,LTF,MVP,GPRC5A,UFL1,ZMYND11,IGF1,WWTR1,HGF,SAMD4A,SERPINB1,BIRC3,STRAP,CD44,BAK1,GABARAPL2,TIMP2,BOD1L1,CLEC16A,PNKP,TPR,DTNBP1,LMO3,HERPUD1,EIF2AK2,ITIH4,SERPINB3,ATG5,ATP2B4,WNK1,SPHK2,U2AF2,HIPK2,CTSA,ABCA7,HMG20B,IPO5,ASB1,SPI1,PRKCZ,ROCK1,HYAL2,SIRT2,ERLEC1,…	UPF1,ABCA7,DERL2,CNOT3,FBXO7,ACOT8,SCO1,AGAP2,IGF2BP3,SIRT3,BOD1,CDKN2A,ALAD,PSCA,OTUB1,HEXIM2,GPS1,ENC1,MRPL13,SH3BP5L,BAG6,PINX1,AATF	PAFAH1B1,PLAUR,SERPINB1,CD44,ROCK1,APLP2,GLG1,EZR,GADD45B,TNRC6B,XIAP,EIF3A,PRKAR1A,HBEGF,PPP2CA,LILRB2,TAOK3,TLR4,NCOR1,PDCD4,SAMSN1,OXR1,YWHAB,CTNNB1,PRNP,SOCS3,CIB1
GO_POSITIVE_REGULATION_OF_INTERLEUKIN_6_PRODUCTION	GO:0032755	69	Down	1.795815449882732e-4	0.009151328935422821	2	TYROBP,CD74,TBC1D23,CYBA,HYAL2,MAVS,P2RX7,XBP1,TLR8,PYCARD,RIPK2,NOD1,DDX58,TRPV4,WNT5A,IL1A,IFIH1,IL1RL2,ARHGEF2,MMP8,EREG,IL1B,TICAM1,LILRB2,CD36,AKIRIN2,DHX9,IL6,IL1RN,TLR4,IL33,TLR2,APP,HSPD1,TIRAP,MAPK13,FCER1G,SPON2,IL6R,SCIMP,IL17RC,F2RL1,SYK,NOD2,STAT3,LGALS9,PTAFR,ADORA2B,LGALS9C,CLEC7A,MYD88,TLR1,TLR6,TRAF6,LPL,PTPN11,F2R,ZBTB20,LILRA5,CARD9,HMGB1,IL1RAP,TLR7,MBP,AGER,AIF1,TNF,LILRA2,RA…		XBP1,EREG,LILRB2,TLR4,NOD2,MYD88
GO_MYELOID_CELL_DEVELOPMENT	GO:0061515	58	Down	1.8280951164478872e-4	0.00925287872791292	4	PAFAH1B1,TYROBP,LTF,ARID4A,CLDN18,ADGRF5,JMJD6,ATP6AP1,MAEA,PABPC4,EP300,ERCC2,LILRB1,FBXW7,SOX6,SLC11A2,SH2B3,PTPN6,SRF,BCL6,FOXP1,PTBP3,NCKAP1L,FAM210B,MED1,KLF2,TSPAN2,NOTCH2,ABI1,RPS6,TLR2,TMOD3,APP,MEIS1,LYAR,PIP4K2A,FLI1,LRRK1,KIT,WASF2,G6PD,ZNF385A,TRIM58,FLVCR1,SLC9B2,FBN1,EPB42,BPGM,NRROS,FAM20C,ZBTB7A,PTPN11,ZFPM1,ANXA2,EVI2B,SIGLEC15,SRC,L3MBTL3		PAFAH1B1,FOXP1,WASF2
GO_REGULATION_OF_DNA_TEMPLATED_TRANSCRIPTION_IN_RESPONSE_TO_STRESS	GO:0043620	107	Down	1.844237322283411e-4	0.009271934081359082	2	CREBBP,PSMB1,MBTPS2,PSMC4,HSF2,BCLAF1,PSMA4,HSPA5,PSME4,SIRT2,NEDD4,NCK2,PSMC5,GCN1,PSME1,PSMD5,PSMD8,HMOX1,RBX1,EP300,PSMC6,PSMA3,HIF1A,PSMC1,PSMB5,PSMA6,PSME2,PSMA7,PSMD10,HSF4,PSMD7,PSMA2,CUL2,PSMD3,PSMD11,PSMD9,VEGFA,PSMD14,EPAS1,NFE2L2,RPS6KA1,ATF6,EGR1,CHD6,HIF3A,PSMF1,PSMB2,KLF2,ATF4,INO80,PSMA1,EGLN3,SESN2,PSME3,DNAJB1,VHL,EGLN1,PSMB7,TMBIM6,TP53,PSMB6,PSMA5,ARNT,RPS27A,LIMD1,TAF1,NOTCH1,…	PSMD5,MUC1	PSMC5
GO_REGULATION_OF_RESPONSE_TO_OXIDATIVE_STRESS	GO:1902882	68	Down	1.8641297269661854e-4	0.009309463856469129	5	FYN,HGF,FUT8,PDE8A,SESN1,REST,HDAC6,SIRT1,FBXO7,HIF1A,ABCD1,MET,HSPB1,FBXW7,NCOA7,SOD2,VNN1,NME5,HTRA2,LANCL1,NFE2L2,PARK7,SFPQ,MAPKAP1,NR4A3,TRAP1,ATF4,SESN2,GGT7,GCH1,STK26,UBQLN1,CD36,IL10,TXN,TLR4,RIPK1,FBLN5,NOL3,TP53,SOD1,AKT1,MCL1,PARP1,NONO,SESN3,SLC7A11,FZD1,PINK1,OXR1,TSC1,BAG5,MAPK7,ENDOG,CTNNB1,ACOX2,TLR6,MCTP1,PAWR,PYCR1,P4HB,LRRK2,ATG7,PSAP,SZT2,DHFR,TNF,GPX1	FBXO7,FZD1	NR4A3,TLR4,MCL1,OXR1,CTNNB1
GO_CYTOKINE_PRODUCTION	GO:0001816	607	Down	1.9358231429373717e-4	0.009603477591883345	2	TSPAN6,FGR,DHX33,CREBBP,CX3CL1,CD4,BTK,HFE,RNF216,TYROBP,BRCA1,LTF,POLR3B,CD6,IGF1,SLC11A1,CD74,HGF,SERPINB1,NLRP2,BIRC3,KPNA6,BTN3A1,IFNGR1,TNFRSF1B,MAP2K3,TBC1D23,LCP2,HDAC9,LTBP1,HOMER3,CYBA,EIF2AK2,PUM2,ATG5,POLR3E,HDAC7,SPHK2,CASP8,PRKCQ,ASB1,CD84,PRKCZ,HYAL2,OTUD5,BCL3,RORA,ATP2B1,TRIB2,FCGR2B,NFATC3,PANX2,PTGS2,IGF2BP2,TBX21,TXK,DLG1,NFKB2,IL4R,FGFR1,ITCH,XRCC5,CEACAM1,DDX1,PSEN1,ARG2,PTPR…	HOMER3,SEH1L,MUL1,POLR3F,IGF2BP3,MERTK,POLR2H,CLECL1,GPATCH3,HLA-G,ZCCHC3	BTK,SERPINB1,XRCC5,EZR,OSM,XBP1,TAX1BP1,FOXP1,NR4A3,LRRFIP1,EREG,LILRB2,TLR4,PDCD4,APPL1,NLRP3,MNDA,NOD2,CTNNB1,PRNP,MYD88,PDE4B
GO_CELLULAR_RESPONSE_TO_OXYGEN_LEVELS	GO:0071453	178	Down	1.999978126909816e-4	0.009762085246645576	5	BAD,CFLAR,CREBBP,PSMB1,PSMC4,FAS,PSMA4,HIPK2,PDK3,PSME4,SIRT2,RORA,ATP6AP1,PTGS2,ENO1,TIGAR,GNB1,EDN1,PSMC5,DNM1L,SLC9A1,ICAM1,PSME1,PSMD5,SIRT1,PSMD8,PICK1,HMOX1,RBX1,EP300,PSMC6,PSMA3,HIF1A,PSMC1,PSMB5,PSMA6,PSME2,PSMA7,E2F1,PSMD10,SUV39H1,PGK1,RGCC,PSMD7,STUB1,EEF2K,NDRG1,BNIP3L,NAMPT,CAV1,CHCHD2,PSMA2,TBL2,CUL2,PSMD3,PSMD11,CBL,PSMD9,PPARD,VEGFA,SLC29A1,CPEB4,FAM162A,ATP6V1A,PSMD14,EPAS1,NFE2…	PSMD5,CACNB3	ENO1,PSMC5,ATP6V1A,HP1BP3
GO_REGULATION_OF_LEUKOCYTE_DIFFERENTIATION	GO:1902105	219	Down	2.0090068835516248e-4	0.009762085246645576	4	BAD,TMEM176A,CD4,BTK,TYROBP,LTF,CD74,RUNX3,HMGB3,KITLG,RC3H2,PRDM1,CASP8,AP3D1,CLDN18,RHOA,PRKCZ,CBFB,TFE3,FSTL3,ATP6AP1,FCGR2B,TBX21,IL4R,CEACAM1,PTPRC,CYLD,GNAS,TESC,LAG3,FLT3LG,PPP2R3C,TREM2,IL12RB1,ABL1,XBP1,FBXO7,ACIN1,NFATC2,RASSF2,SMAD7,NKAP,ATP11C,CA2,RIPK2,IL7,CLPTM1,LILRB1,TGFB1,JAK3,CDK6,TMEM176B,GATA3,ZMIZ1,KAT2A,FBXW7,ZBTB16,MDK,IL23A,IFNG,PTPN6,CD83,VNN1,DROSHA,BCL6,CD86,FOXP1,ZAP70…	FBXO7,HLA-G	BTK,XBP1,FOXP1,ID2,FGL2,LILRB2,TLR4,NLRP3,CTNNB1
GO_RESPONSE_TO_BIOTIC_STIMULUS	GO:0009607	1119	Down	2.0091077770159846e-4	0.009762085246645576	5	TSPAN6,FGR,CFH,FUCA2,CFLAR,TFPI,SARM1,UPF1,CREBBP,MPO,MAP3K14,CX3CL1,BAIAP2L1,CCL26,PAF1,CD79B,SELE,PSMB1,MGST1,STAB1,CD4,BTK,FYN,RNF216,DCN,TYROBP,LTF,PSMC4,NUB1,POLR3B,CD6,ZMYND11,WAS,MATR3,SLC11A1,MARCO,NLRP2,BIRC3,NR1H3,KPNA6,VIM,CD44,SLAMF7,IFNGR1,TNFRSF1B,HMGB3,BAK1,GRN,PIAS1,PSMA4,HSPA5,VAMP3,TNIP3,CYBA,CUL1,TAB2,EIF2AK2,PUM2,TRAF3IP2,PRDM1,ATG5,SEC61A1,POLR3E,CASP8,TSPAN32,SBNO2,CD84,SP10…	UPF1,SEH1L,MUL1,PSMD5,CEP192,ZNF175,MAP2K6,CD68,POLR3F,ALAD,LRRC14,CXCL5,CHD7,EXOSC4,MUC1,GPATCH3,HLA-G,ZCCHC3	BTK,CD44,SMC1A,ENO1,UBE2K,XRCC5,PSMC5,DDX17,XBP1,ST13,SAMHD1,XIAP,IL10RA,LY86,FOXP1,STXBP3,LGALS8,EREG,FGL2,LILRB2,SERINC3,CDC73,TLR4,G3BP2,RAB20,PDCD4,APPL1,NLRP3,MNDA,NOD2,MYD88,MX2,SOCS3,PDE4B,IL10RB
GO_POSITIVE_REGULATION_OF_CHROMATIN_ORGANIZATION	GO:1905269	84	Down	2.0199215234682476e-4	0.009762085246645576	10	KDM1A,KMT2E,PAF1,JARID2,AKAP8L,BRCA1,TPR,PRDM6,SPHK2,SREBF1,EED,SART3,SIRT6,RIF1,SIRT1,SMARCB1,SNW1,RPS6KA5,FMR1,MAPK3,RNF40,PIH1D1,AKAP8,PRKD2,GATA3,KAT2A,PHF1,VEGFA,BCL6,KMT2A,MYB,PHF19,IL1B,LIF,TRIM28,DNMT1,ZNF304,WBP2,MORC2,CCNB1,PPHLN1,KAT7,CDK9,ARRB1,RTF1,JDP2,WDR61,GLYR1,TP53,SMAD4,BRD4,MTF2,SETDB1,OGT,ATM,RNF20,PAXIP1,AUTS2,PINK1,PAXBP1,CTBP1,CHTOP,ZBTB7B,LMNA,RPS6KA4,NIPBL,BRD7,CTNNB1,IN…	MORC2,RNF20,ING2,MUC1	RIF1,SNW1,RTF1,CTNNB1,MPHOSPH8
GO_RESPONSE_TO_MURAMYL_DIPEPTIDE	GO:0032495	17	Down	2.0558549705208484e-4	0.00981024010097007	5	VIM,CHMP5,NLRP1,NFKBIA,JAG1,RIPK2,NOD1,MAPK14,ARHGEF2,TNFAIP3,IRF5,PTPN22,TRIM41,NOTCH1,NOD2,RELA,CARD9		NOD2
GO_REGULATION_OF_GERMINAL_CENTER_FORMATION	GO:0002634	8	Down	2.0560775542014428e-4	0.00981024010097007	4	MEF2C,TNFSF13B,BCL6,TNFAIP3,PKN1,FOXJ1,RC3H1,ADA
GO_INTERLEUKIN_1_PRODUCTION	GO:0032612	88	Down	2.1203806689967675e-4	0.010053019994591636	2	CX3CL1,TYROBP,IGF1,SERPINB1,NLRP2,CASP8,PANX2,CEACAM1,ARG2,GSTP1,P2RX7,NLRC4,NLRP1,TREM2,JAK2,TLR8,ACP5,MEFV,PYCARD,RIPK2,GSDMD,CD33,CARD8,NOD1,HSPB1,PANX1,IFNG,WNT5A,FOXP1,IL1R2,ERRFI1,APOA1,TNFAIP3,EGR1,IL1B,CCR7,ANXA1,HAVCR2,CD36,IL10,TLR4,CASP1,PML,ARRB2,APP,NLRP12,MR1,GBP5,HK1,GHRL,NLRP3,FZD5,MNDA,PYHIN1,IFI16,AIM2,ZC3H12A,F2RL1,ABCA1,SMAD3,NOD2,CX3CR1,LGALS9,MALT1,AZU1,CLEC7A,CCL19,SAA1,TLR…		SERPINB1,FOXP1,TLR4,NLRP3,MNDA,NOD2
GO_MAINTENANCE_OF_LOCATION_IN_CELL	GO:0051651	76	Down	2.1443491222069278e-4	0.01010271652481264	1	SCIN,PAFAH1B1,CD4,TMSB10,HSPA5,VPS13D,SYNE2,SPAG4,ASPM,SP100,BCL3,SRI,EPB41L3,FTL,EZR,SUN2,TSPO,RANGAP1,ARL2BP,KDELR1,CAV1,ARHGAP21,GOLPH3,SKP1,DBN1,TBCCD1,PARK7,ANKRD13C,SUPT7L,GPSM2,SRGN,AKAP9,VPS13C,APOE,SYNE1,OS9,FLNB,KDELR2,TXN,TLN1,TAF8,SORL1,BARD1,BBS4,PML,AKT1,GSN,ANK3,TWF1,HNRNPU,TMSB4Y,HK1,RER1,PINK1,MORC3,HK2,SUN1,CDK5,TAF3,CLMN,FTH1,TAPT1,GAA,TLN2,DAG1,JUP,SYNE3,INSIG1,TOPORS,GPAA1,VP…		PAFAH1B1,EZR,CLMN
GO_PHAGOCYTOSIS	GO:0006909	270	Down	2.170883317980516e-4	0.010163804334370028	1	FGR,ITGAL,FYN,TYROBP,WAS,SLC11A1,MARCO,NR1H3,MSR1,PIK3CB,CYBA,CYFIP2,ATG5,NCKAP1,ELMO2,ABCA7,RAB27A,JMJD6,CDC42,FCGR2B,SCARB1,ACTB,RAB7A,ICAM3,DNM2,HSP90AA1,PTPRC,FCN1,EIF2AK1,P2RX7,CEBPE,TYRO3,UNC13D,TREM2,HSP90AB1,ABL1,MAPK1,SH3BP1,MYH9,NCF4,IL2RB,SIRPB1,HCK,TM9SF4,SRPX,CORO1A,MAPK3,ELMO3,PYCARD,CSK,SPG11,CEACAM4,ICAM5,PIK3R2,WASL,LIMK1,RAPGEF1,RAB11FIP2,CCL2,RAB34,CORO1C,BIN2,ARPC3,IFNG,SNX3,T…	ABCA7,DNM2,MERTK	MYH9,ARPC1B,TLR4,RAB20,ATG3,ITGB1,APPL1,WASF2,ARPC2,MYD88,RHOG,GRB2,CDC42SE1
GO_REGULATION_OF_MYOSIN_LIGHT_CHAIN_PHOSPHATASE_ACTIVITY	GO:0035507	7	Down	2.2093221007492617e-4	0.01023682525875619	2	PPP1R12A,ROCK1,NUAK1,IKBKB,NCKAP1L,ROCK2,TNF		PPP1R12A,ROCK1
GO_RNA_STABILIZATION	GO:0043489	36	Down	2.2138108288860002e-4	0.01023682525875619	2	SLC11A1,THRAP3,YBX3,YBX1,ELAVL1,PABPC1,FUS,HNRNPC,CIRBP,E2F1,MAPK14,TARDBP,METTL16,ZFP36,DKC1,RBM38,SYNCRIP,DHX9,HNRNPD,PARN,NAF1,TIRAP,NOCT,HNRNPU,LARP1,MAPKAPK2,PAIP1,MYD88,ANGEL2,DHX36,HNRNPA0,MEIOC,RBM10,MTOR,DND1,TAF15		THRAP3,PABPC1,MYD88
GO_MATURE_B_CELL_DIFFERENTIATION	GO:0002335	22	Down	2.2557945084813774e-4	0.01036696727793497	4	POU2F2,BCL3,FCGR2B,ITM2A,MFNG,LGALS1,XBP1,LFNG,ITFG2,PTK2B,NOTCH2,DOCK10,DOCK11,CMTM7,PLCL2,SLAMF8,GPR183,MALT1,CD19,ADA,PLCG2,DLL1	CD19	XBP1,GPR183
GO_T_CELL_RECEPTOR_SIGNALING_PATHWAY	GO:0050852	176	Down	2.301221728860278e-4	0.010511251201763624	4	PSMB1,CD4,FYN,PSMC4,WAS,BTN3A1,PSMA4,LCP2,BCAR1,PIK3CB,PHPT1,CUL1,TAB2,RC3H2,WNK1,PRKCQ,PSME4,EIF2B3,FBXW11,TXK,PAG1,CEACAM1,PSEN1,PTPRC,CYLD,PSMC5,PSME1,RNF31,EZR,PSMD5,ABL1,PSMD8,CRKL,MAPK1,GRAP2,PSMC6,PSMA3,PSMC1,PSMB5,PSMA6,PSME2,PSMA7,PSMD10,CACNA1F,PSMD7,CSK,CD276,RIPK2,IKBKB,KCNN4,PRKD2,PIK3R2,PSMA2,GATA3,PSMD3,PSMD11,DUSP3,NFKB1,CD81,PSMD9,EIF2B1,PTPN6,BTN3A3,DUSP22,BTN2A1,ITK,PDE4D,SKP1,…	PSMD5,CACNB3	PSMC5,EZR,PRNP,PDE4B
GO_PEPTIDYL_SERINE_MODIFICATION	GO:0018209	233	Down	2.382484600029298e-4	0.010782728878861763	2	PKD1,MLXIPL,DYRK4,DCN,CLK1,HGF,CD44,PRKCH,VRK2,BAK1,MAPK9,FNIP2,ATP2B4,WNK1,HIPK2,PKN2,PRKCQ,PRKCZ,ROCK1,PDK3,MAST4,PFN2,CSNK2A2,NCK2,PRKACA,MARK2,PTGS2,MAP3K13,MARK3,ARAF,MKNK1,RAPGEF3,HSP90AA1,GSK3B,MAST2,BAX,NLK,AURKA,MAPKAPK5,CLSPN,HDAC6,SH2D3C,HSP90AB1,CDC7,MAST3,MKNK2,OSM,MAPK1,PPM1F,PDGFB,VRK1,RPS6KA5,STK4,RASSF2,CSNK2A1,SMAD7,NAA10,MAPK3,AXIN1,SGK3,RIPK2,IKBKB,MAP4K1,DMPK,VRK3,DYRK1B,AKT2…	CDK2,AURKB	CD44,ROCK1,OSM,STK4
GO_POSITIVE_REGULATION_OF_OXIDATIVE_STRESS_INDUCED_NEURON_DEATH	GO:1903223	5	Down	2.3894446587786045e-4	0.010782728878861763	5	REST,FBXW7,TLR4,MCL1,TLR6		TLR4,MCL1
GO_PEPTIDE_BIOSYNTHETIC_PROCESS	GO:0043043	572	Down	2.4313660082669257e-4	0.01088807405827345	2	GCLC,UPF1,DHX33,GGCT,RPS20,LARS2,SAMD4A,GCLM,VIM,RPL26L1,TPR,MRPS10,EIF2AK2,PUM2,MRPL43,GATB,YBX3,MRPS35,MRPS24,EIF4B,RPL18,HAGH,ZC3H15,ELAVL1,DHX29,RHOA,IARS2,ROCK1,FTSJ1,SRBD1,BCL3,PABPC1,EIF2B3,TCOF1,NCK2,RPL31,IGF2BP2,MRPS34,EIF4G3,TNRC6C,MKNK1,DDX1,JMJD4,MRPL22,GEMIN5,RPS5,NOA1,EIF3I,MTIF2,MGST2,EIF2AK1,MRPL28,PPP1R15A,OGFOD1,CNOT3,KHSRP,RPL6,MAPKAPK5,GCN1,RPLP0,MRPS33,PABPC4,TNRC6A,PUS7,AGO…	UPF1,OGFOD1,CNOT3,ALKBH1,SEPSECS,DARS2,CTIF,MRPL44,IGF2BP3,MRPL24,DPH7,GUF1,MRPL39,MRPL17,LARP4,EIF4A1,ENC1,MRPL13,MRPL48,MRPS11,MRPS18B	ROCK1,PABPC1,EIF3D,TNRC6B,MTPN,EIF3A,EIF4G2,RPL24,SERP1,KHDRBS1,KRT17
GO_ESTABLISHMENT_OF_RNA_LOCALIZATION	GO:0051236	180	Down	2.441858819636817e-4	0.01088807405827345	1	UPF1,AKAP8L,MVP,ZC3H3,NUP160,TPR,THOC3,ZC3H11A,RIOK2,NDC1,U2AF2,NUP133,SMG6,CPSF1,SIDT1,IGF2BP2,NCBP3,NUP37,THOC1,XPO1,YTHDC1,SEH1L,KHSRP,RBM27,ALKBH5,NUP50,AAAS,NUP188,POLDIP3,THOC5,SRSF5,PABPN1,RAE1,NXT2,FMR1,NUTF2,NUP93,CASC3,NUP88,SUPT6H,NUP98,MAGOHB,PARP11,NUP107,CPSF6,SRSF9,SRSF3,MRPL18,QKI,NUP155,NCBP2,RPS15,SRSF7,SRSF4,SFPQ,SMG7,SRSF11,CPSF3,GLE1,NRDE2,NUP43,ENY2,KHDRBS1,FYTTD1,HNRNPA2B1,…	UPF1,SEH1L,IGF2BP3,HNRNPA1L2,SLBP,RRS1,XPOT,SMG5	SRSF5,SRSF3,SRSF11,KHDRBS1,SRRM1,G3BP2,CDC40,MX2,RNPS1
GO_REGULATION_OF_PROTEIN_LOCALIZATION_TO_PLASMA_MEMBRANE	GO:1903076	73	Down	2.468415361927012e-4	0.01089692901125586	1	ITGA3,PRKCH,GOPC,PPP2R5A,GRIPAP1,PICALM,ACTB,DLG1,STX7,EZR,SORBS1,TREM2,VTI1B,STX4,CSK,RAB11A,TGFB1,AGR2,RAB11FIP2,PPP1R9B,RANGRF,IFNG,SPTBN1,TMEM59,GBP1,VAMP8,RHOQ,PLS1,LYPLA1,RAMP3,LRP1,ACSL3,VIL1,PPFIA1,LGALS3,VPS4A,EPHB2,NUMB,TMBIM1,PDPK1,CLTC,AKT1,EPHA2,STAC,PIK3R1,EGFR,ITGB1,DAB2,PID1,MMP14,APPL1,RER1,LDLRAP1,SQSTM1,AP2M1,CNST,PRKCI,GPER1,CDK5,ARF6,STX3,CNPY4,PTPN9,STX8,KIF5B,PRKCE,BCL2L1,P…	CNPY4	EZR,NUMB,CLTC,ITGB1,APPL1,PRNP,RHOG,CIB1
GO_CELLULAR_RESPONSE_TO_STEROID_HORMONE_STIMULUS	GO:0071383	183	Down	2.47293810160659e-4	0.01089692901125586	5	CFLAR,TFPI,FKBP4,CRY1,PPP5C,BRCA1,KDM5D,CALCOCO1,RNF14,UFL1,NR1H3,PIAS1,LMO3,RNF4,FECH,PLPP1,RHOA,CBFB,RORA,NEDD4,ATP2B1,PIAS2,EDN1,UBA5,REST,GSTP1,NCOA1,DNAJA1,ICAM1,TFAP4,ESR1,HDAC6,SIRT1,JAK2,DDX17,RBFOX2,EP300,PCK2,AXIN1,UBE2I,TRIP4,UBR5,CCNE1,URI1,RPS6KB1,DDX5,UFSP2,VDR,CNOT2,RWDD1,ADTRP,PPARD,NR3C1,UBE3A,FOXP1,KDM3A,FHL2,ERRFI1,PARK7,HDAC1,PADI2,ARID1A,TCF21,KLF9,NR4A3,GPAM,UFM1,NR2C1,CRY2,…	FECH	DDX17,DDX5,FOXP1,NR4A3,USP8,NCOR1,CTNNB1
GO_MATURE_B_CELL_DIFFERENTIATION_INVOLVED_IN_IMMUNE_RESPONSE	GO:0002313	16	Down	2.531203970093595e-4	0.011088449672497731	4	BCL3,FCGR2B,ITM2A,MFNG,LGALS1,XBP1,LFNG,ITFG2,PTK2B,NOTCH2,DOCK10,DOCK11,GPR183,ADA,PLCG2,DLL1		XBP1,GPR183
GO_RESPONSE_TO_PEPTIDE_HORMONE	GO:0043434	304	Down	2.5761507679411094e-4	0.011157320382237186	5	GCLC,CFLAR,PDK4,PRKAR2B,PDK2,BAIAP2L1,CRY1,FYN,PIK3C2A,ATP6V0A1,ATP6V1H,HDAC9,ARID1B,BCAR1,CYBA,PRKCQ,PKM,PRKCZ,ROCK1,NUCKS1,TGFBR3,LRP6,EIF2B3,ATP2B1,ATP6AP1,PRKACA,SREBF1,PTGS2,EDN1,CEACAM1,GSK3B,GSTP1,RAB10,HADHA,CAD,PXN,SLC9A1,ICAM1,OSBPL8,UPRT,SORBS1,CDC5L,SIRT1,JAK2,XBP1,RANGAP1,ATP6V1D,SRSF5,APEX1,PCK2,TRIB3,LPIN2,TIMP1,TSC2,EEF2K,RNF40,CSK,ZNF106,CA2,RETN,AKT2,JAK3,PIK3R2,GSK3A,CAV2,CAV1,…	ATP6V1H,PXN,CAPN10	ROCK1,XBP1,SRSF5,PRKAR1A,ATP6V1A,STXBP3,NR4A3,CAT,EREG,PTPRE,BTG1,APPL1,SYAP1,GRB2,SOCS3
GO_MODIFICATION_OF_MORPHOLOGY_OR_PHYSIOLOGY_OF_OTHER_ORGANISM_INVOLVED_IN_SYMBIOTIC_INTERACTION	NA	91	Down	2.576713958252614e-4	0.011157320382237186	NA	BAD,CD4,LTF,KPNA6,YTHDC2,EIF2AK2,ATG5,CTDP1,CASP8,HIPK2,TAF11,HYAL2,NUCKS1,ULK2,REST,CCNK,TFAP4,CD209,SMARCB1,EP300,CTSG,SNW1,PABPN1,VAPA,FMR1,KPNA3,TGFB1,CAV2,KPNB1,CCL8,GAPDH,KPNA1,TUSC2,HDAC1,TARDBP,ZNF639,RAB9A,VAPB,CXCL6,TBC1D20,SMARCA4,EIF2AK4,CCNT1,APOE,INPP5K,SFTPD,GTF2B,ITGAV,LEF1,TNIP1,STOM,BCL2L11,CHD1,RRAGA,RRP1B,CPSF4,NAPEPLD,PTX3,ZC3H12A,CAMP,F2RL1,SUGT1,PSMC3,IFI27,PPIB,SMAD3,SERPI…	KPNA3	SNW1
GO_PROTEIN_TARGETING	GO:0006605	376	Down	2.611546948082516e-4	0.01123688341773182	1	M6PR,CROT,LAMP2,AGK,SEC62,RPS20,FYN,BID,AGPS,ZDHHC6,TOMM34,SEC63,MIPEP,PEX3,ZFYVE16,HSPA5,VPS13D,HOMER3,USP36,SEC61A1,ACAA1,RPL18,AP3D1,TRAM2,SEC61A2,TRAM1,NEDD4,RAB27A,CSNK2A2,RPL31,SREBF1,UBE2D1,LMAN1,TIMM21,RAB7A,HSP90AA1,AP4E1,RPS5,ZFAND6,HUWE1,ACOX3,RPL6,RPLP0,RNF31,CRAT,SH3GLB1,TIMM13,HPS4,MICALL1,TOMM22,FBXO7,TSPO,RPL3,SYNGR1,MIEF1,SAMM50,PMM1,AP4S1,VTI1B,TIMM9,SRP54,CHMP4B,ACOT8,LONP2,MON…	HOMER3,ACOX3,FBXO7,ACOT8,PITRM1,ICMT,HACL1,CACNB3,SMURF1	ACAA1,RPL24,CAT,ATG3,YWHAB,PRNP,CIB1
GO_RESPONSE_TO_CAMP	GO:0051591	63	Down	2.631828394541083e-4	0.01123688341773182	5	KDM1A,HSPA5,KCNQ1,SREBF1,RAPGEF3,EZR,APEX1,EEF2K,AQP9,PIK3CG,AHR,RAPGEF1,ALDH3A1,COL1A1,AREG,RAPGEF2,BIRC2,SPARC,STAT1,IGFBP5,SDC1,RAP1A,PKD2,DUSP1,TEK,PTK2B,ITPR2,MMP19,FOSB,RAP1B,AKAP9,VGF,JUND,ASS1,INPP5K,LDHA,FDX1,DUOX1,PNPT1,APP,CARM1,DGKQ,SRD5A1,CRHBP,PPARGC1B,NDUFS4,GPD1,PTAFR,FOS,JUNB,BSG,RELA,FOSL1,JUN,THBD,PER1,KCNE1,SLC8A1,ZFP36L1,PDE2A,SLC26A6,NME1,AQP1		EZR,NDUFS4
GO_POSITIVE_REGULATION_OF_OXIDATIVE_STRESS_INDUCED_CELL_DEATH	GO:1903209	12	Down	2.6489696316810287e-4	0.01123688341773182	5	REST,HDAC6,FBXW7,PARK7,SFPQ,TLR4,RIPK1,SOD1,MCL1,ENDOG,TLR6,PAWR		TLR4,MCL1
GO_MODIFICATION_OF_MORPHOLOGY_OR_PHYSIOLOGY_OF_OTHER_ORGANISM	NA	113	Down	2.655090595299068e-4	0.01123688341773182	NA	BAD,CD4,LTF,KPNA6,YTHDC2,EIF2AK2,ATG5,CTDP1,CASP8,HIPK2,TAF11,HYAL2,NUCKS1,ULK2,REST,P2RX7,CCNK,LYZ,TFAP4,CD209,SMARCB1,APOL1,EP300,CTSG,SNW1,PABPN1,VAPA,FMR1,KPNA3,GSDMD,FCER2,TGFB1,RPS19,HAMP,CAV2,KPNB1,CCL8,IFNG,GAPDH,KPNA1,TUSC2,GNLY,HDAC1,TARDBP,ZNF639,RAB9A,SLPI,VAPB,CXCL6,TBC1D20,ROMO1,SMARCA4,EIF2AK4,CCNT1,APOE,INPP5K,SFTPD,GTF2B,ITGAV,LEF1,TNIP1,STOM,BCL2L11,CHD1,RRAGA,RPL30,RRP1B,CPSF4,…	KPNA3	SNW1
GO_RESPONSE_TO_HORMONE	GO:0009725	654	Down	2.712334220899815e-4	0.011414660476831751	5	GCLC,BAD,CFLAR,TFPI,CD38,FKBP4,PDK4,PRKAR2B,PDK2,ITGA3,BAIAP2L1,ADIPOR2,CRY1,CD4,FYN,PIK3C2A,PPP5C,BRCA1,KDM5D,CALCOCO1,RNF14,UFL1,GCLM,NR1H3,ATP6V0A1,PIAS1,TIMP2,DSG2,ATP6V1H,HDAC9,LMO3,ARID1B,BCAR1,CYBA,ATP2B4,GNA15,RNF4,CASP8,PRKCQ,ME1,FECH,PLPP1,PKM,RHOA,PRKCZ,ROCK1,CBFB,HDAC4,NUCKS1,MAOB,RORA,TGFBR3,NEDD4,LRP6,ASNS,EIF2B3,ATP2B1,ATP6AP1,MBD3,PRKACA,SREBF1,PTGS2,ACAT1,PIAS2,GNB1,EDN1,CEACAM1,…	ATP6V1H,FECH,PXN,ELK1,CAPN10,ALAD	ROCK1,DDX17,XBP1,SRSF5,DDX5,PRKAR1A,ATP6V1A,FOXP1,STXBP3,NR4A3,CAT,EREG,ARPC1B,PTPRE,BTG1,PRCP,USP8,NCOR1,APPL1,CTNNB1,SYAP1,GRB2,SOCS3
GO_NEGATIVE_REGULATION_OF_PROTEOLYSIS	GO:0045861	226	Down	2.727905959101367e-4	0.011416057843367787	2	CFLAR,TFPI,TMEM98,HFE,ANOS1,PLAUR,LTF,HGF,SERPINB1,BIRC3,CD44,GABARAPL2,TIMP2,CLEC16A,HERPUD1,ITIH4,SERPINB3,HIPK2,ROCK1,ERLEC1,PTPN3,CSNK2A2,DERL2,NLE1,PTGS2,PICALM,CST7,LAMP3,LXN,SENP1,OPHN1,PSEN1,APLP2,PEBP1,IGBP1,BIRC5,GLG1,RFFL,HDAC6,WAC,HSP90AB1,DERL3,TIMP3,PAPLN,MMP9,CTSZ,CSNK2A1,CST3,WFDC2,USP14,XIAP,RENBP,PCSK1N,TIMP1,N4BP1,PLAT,PIH1D1,SGTA,CARD8,TFPI2,DNAJB6,SERPINE1,C5,SPOCK2,SUFU,YWHA…	DERL2,SCO1,ALAD,BAG6	PLAUR,SERPINB1,CD44,ROCK1,APLP2,GLG1,XIAP,PRNP
GO_ATP_SYNTHESIS_COUPLED_ELECTRON_TRANSPORT	GO:0042773	81	Down	2.800219568674194e-4	0.011621503121009074	2	NDUFAB1,COX10,UQCRC1,COX15,BID,NDUFS1,NDUFB4,SDHA,COQ9,NDUFB2,DLD,NDUFB7,TAZ,NDUFC1,NDUFS8,COX6A1,NDUFS7,COX7A2L,PARK7,NDUFB3,NDUFA8,DNAJC15,NDUFA1,COX6B1,COX7C,UQCR11,NDUFA5,NDUFA10,COX4I2,COX4I1,COX7B,NDUFA2,CCNB1,COX5B,ISCU,NDUFB5,NDUFAF1,NDUFA9,UQCRC2,NDUFB10,SDHC,SNCA,NDUFS6,NDUFB11,NDUFB9,NDUFC2,UQCRB,PINK1,NDUFS2,NDUFV3,NDUFS4,UQCRQ,COX6C,NDUFB6,NDUFB8,NDUFV1,SDHAF2,COA6,NDUFS5,UQCRFS1,MEC…	NDUFAF1	NDUFB10,NDUFS4,CYCS
GO_MRNA_3_END_PROCESSING	GO:0031124	93	Down	2.812060847747896e-4	0.011621503121009074	2	PAF1,ZC3H3,THOC3,ZC3H11A,U2AF2,PABPC1,CPSF1,SNRPA,THOC1,PAPOLA,POLDIP3,THOC5,SRSF5,ZC3H14,PABPN1,PABPC1L,CSTF1,RPRD1B,CSTF2,RNF40,CPEB3,MTPAP,CASC3,MAGOHB,CPSF6,SRSF9,SRSF3,NCBP2,PAPOLG,SRSF7,SRSF4,SRSF11,CPSF3,DDX39A,SRSF6,UPF3B,THOC2,SYMPK,CCNT1,THOC6,GRSF1,SRRM1,CCNB1,CDC73,SRSF1,WDR33,CDK9,NCBP1,PNPT1,BARD1,DHX38,RPRD1A,EIF4A3,APP,ZNF473,POLR2D,FIP1L1,TUT1,CPSF7,RNF20,LSM11,SSU72,U2AF1,CHTOP,…	RNF20,SLBP	PABPC1,SRSF5,SRSF3,SRSF11,SRRM1,CDC73,CDC40,RNPS1
GO_ESTABLISHMENT_OF_PROTEIN_LOCALIZATION_TO_ORGANELLE	GO:0072594	487	Down	2.864461303673943e-4	0.011621503121009074	1	BAD,M6PR,CROT,LAMP2,AP2B1,AGK,SEC62,RPS20,BID,RGPD5,AGPS,TOMM34,SEC63,KPNA6,MIPEP,LRRC7,PEX3,CDH1,ZFYVE16,HSPA5,TPR,TSPAN17,VPS13D,USP36,SEC61A1,ACAA1,RPL18,CASP8,TNPO3,AP3D1,IPO5,TRAM2,SEC61A2,TRAM1,HYAL2,NUP133,NEDD4,CSNK2A2,RPL31,SREBF1,UBE2D1,PTGS2,TSG101,LMAN1,TIMM21,RAB7A,LAMP3,OPHN1,DNM2,PSEN1,HSP90AA1,TNPO1,RPS5,RAB10,EPS15,DNAJA1,IPO11,RBM22,ZFAND6,HUWE1,ACOX3,BAX,PPP1R13B,MAVS,RPL6,RPLP…	DNM2,ACOX3,FBXO7,ACOT8,KPNA3,ACD,PITRM1,ECT2,IPO13,CD68,HACL1,WRAP53,IPO4,SMURF1	ACAA1,IL10RA,RPL24,CAT,NUMB,APPL1,YWHAB,MX2
GO_REGULATION_OF_DNA_BINDING_TRANSCRIPTION_FACTOR_ACTIVITY	GO:0051090	329	Down	2.872758267377707e-4	0.011621503121009074	2	CFLAR,KDM1A,DVL2,DHX33,CX3CL1,PKD1,BTK,MBTPS2,LTF,UFL1,NLRP2,PRKCH,MAPK9,TAB2,EIF2AK2,TRAF1,HIPK2,PRKCQ,SP100,TP53BP1,PRKCZ,HDAC4,PPP2R5B,PLA2G10,LRP6,TCF3,KDM5A,MAP3K13,SRI,NFKB2,EDN1,ITCH,KEAP1,TRAF5,ERC1,CYLD,MAVS,ICAM1,IRAK3,NLRC4,ESR1,RNF31,CAPN3,SIRT1,JAK2,SMARCB1,MAPK1,HMOX1,TAB1,EP300,RPS6KA5,PSMA6,NFKBIA,CD40,HCK,SMAD7,PSMD10,CCDC22,CD40LG,RGCC,TRADD,MAPK3,SETD6,UBE2I,PYCARD,SGK3,RIPK2,I…	CDKN2A,FZD1,LRRC14	BTK,MTPN,TAX1BP1,ID2,CAT,LRRFIP1,TLR4,G3BP2,NLRP3,NOD2,CTNNB1,PRNP,MYD88,CIB1
GO_REGULATION_OF_OSTEOBLAST_DIFFERENTIATION	GO:0045667	69	Down	2.873121659930178e-4	0.011621503121009074	4	LTF,IGF1,HGF,HDAC7,HDAC4,ATP6AP1,PRKACA,MEF2C,REST,GNAS,SUCO,RASSF2,JAG1,CDK6,BMPR1A,SUFU,DDX5,AREG,TCIRG1,FBXO5,SMAD5,ACVR2B,ACVR1,IGFBP5,ID2,ID3,ACVR2A,RUNX2,BMP2,ID1,TWSG1,JUND,TRPM4,MEN1,IL6ST,IL6,SMAD6,ATRAID,FBN2,TOB1,LIMD1,SFRP2,NOTCH1,NOCT,SKI,IL6R,LRP5,ILK,SMAD3,CTNNB1,NPNT,PTK2,CEBPB,ESRRA,ZHX3,FAM20C,CTNNBIP1,TMEM64,TMEM119,IFITM1,SEMA4D,NBR1,PDLIM7,BMPR2,CLIC1,CEBPD,TNF,TWIST2,CEBPA	BMPR1A	DDX5,ID2,CTNNB1
GO_CYTOKINE_SECRETION	GO:0050663	180	Down	2.87945671381143e-4	0.011621503121009074	2	FGR,CX3CL1,SERPINB1,NLRP2,BTN3A1,IFNGR1,TNFRSF1B,LCP2,HDAC9,ATG5,SPHK2,PRKCZ,HYAL2,FCGR2B,PANX2,IL4R,ARG2,FCN1,MAVS,P2RX7,NLRC4,NLRP1,EZR,ABL1,OSM,XBP1,TLR8,RGCC,MAPK3,PYCARD,RIPK2,GSDMD,LILRB1,IL27RA,CARD8,C5,DDX58,GATA3,CRTAM,PANX1,MDK,TCIRG1,TRPV4,IFNG,GAPDH,MAPK14,WNT5A,FOXP1,IL1A,ITGB6,IFIH1,SPTBN1,FN1,IL1R2,IL1RL1,CD58,CD2,GBP1,CD160,MMP8,APOA1,TNFAIP3,GPAM,CD274,CD244,SRGN,LRP1,BTN2A2,IL1B…	CLECL1	SERPINB1,EZR,OSM,XBP1,FOXP1,TLR4,NLRP3,NOD2
GO_DEFENSE_RESPONSE_TO_OTHER_ORGANISM	GO:0098542	865	Down	2.8855954885965664e-4	0.011621503121009074	5	TSPAN6,FGR,CFH,SARM1,CREBBP,MPO,MAP3K14,CX3CL1,CCL26,PSMB1,STAB1,CD4,BTK,FYN,RNF216,TYROBP,LTF,PSMC4,NUB1,POLR3B,CD6,ZMYND11,WAS,MATR3,SLC11A1,MARCO,NLRP2,BIRC3,NR1H3,VIM,CD44,SLAMF7,IFNGR1,HMGB3,GRN,PIAS1,PSMA4,VAMP3,TNIP3,CYBA,CUL1,TAB2,EIF2AK2,PUM2,TRAF3IP2,PRDM1,SEC61A1,POLR3E,CASP8,TSPAN32,CD84,SP100,TNFRSF1A,HYAL2,IFI35,IP6K2,PSME4,SIRT2,BCL3,RAB27A,CDC42,FAM3A,PRKACA,UBE2D1,FCGR2B,FBXW11,P…	SEH1L,MUL1,PSMD5,ZNF175,MAP2K6,POLR3F,LRRC14,EXOSC4,MUC1,GPATCH3,HLA-G,ZCCHC3	BTK,CD44,UBE2K,XRCC5,PSMC5,DDX17,SAMHD1,XIAP,LY86,FOXP1,STXBP3,LGALS8,EREG,FGL2,SERINC3,TLR4,G3BP2,RAB20,APPL1,NLRP3,MNDA,NOD2,MYD88,MX2,SOCS3,IL10RB
GO_REACTIVE_OXYGEN_SPECIES_METABOLIC_PROCESS	GO:0072593	193	Down	2.9765379312063036e-4	0.01192366077147937	2	CFLAR,SLC7A2,PDK4,MPO,FYN,TYROBP,BRCA1,NDUFS1,CTNS,CYBA,ATG5,ATP2B4,SPHK2,GNAI3,CYB5R4,RHOA,PDK3,HDAC4,SIRT2,MAOB,RORA,RAB27A,PTGS2,TIGAR,EDN1,DNM2,SESN1,HSP90AA1,ARG2,GSTP1,KHSRP,P2RX7,ICAM1,HDAC6,HSP90AB1,JAK2,TSPO,PDGFB,NCF4,HIF1A,ABCD1,GLA,ACP5,TGFB1,CAV1,GBF1,SH3PXD2A,SOD3,BST1,CRYAB,BIRC2,IFNG,MAPK14,SOD2,NNT,PDGFRB,GNAI2,TUSC2,MPV17,NFE2L2,SPR,PARK7,NCF2,GADD45A,PRDX1,PRDX6,MMP8,PKD2,WDR35…	DNM2,SIRT5,SIRT3,AATF	CAT,TLR4,PRCP,NDUFS4,GRB2
GO_POSITIVE_REGULATION_OF_HISTONE_METHYLATION	GO:0031062	31	Down	3.013158832589492e-4	0.012006155752621215	2	KMT2E,PAF1,JARID2,BRCA1,PRDM6,EED,RIF1,SIRT1,SNW1,PHF1,KMT2A,MYB,PHF19,DNMT1,ZNF304,RTF1,WDR61,SMAD4,BRD4,MTF2,OGT,RNF20,PAXIP1,AUTS2,PAXBP1,CHTOP,LMNA,CTNNB1,MECP2,CTR9,NELFE	RNF20	RIF1,SNW1,RTF1,CTNNB1
GO_RECEPTOR_SIGNALING_PATHWAY_VIA_STAT	GO:0097696	100	Down	3.05526255070982e-4	0.012101825720084105	5	PKD1,FYN,IGF1,PIAS1,TNFRSF1A,FGFR3,BCL3,PTPRC,PIBF1,AKR1B1,NLK,JAK2,OSM,CD40,PTK6,PIGU,ARL2BP,DOT1L,IL27RA,PPP2R1A,JAK3,CAV1,CCL2,IL10RA,IL23A,SH2B3,IFNG,PRLR,PPP2CA,HES1,STAT1,PKD2,SOCS2,PTK2B,CCR2,FLT3,NMI,STAMBP,STAT5A,LIF,VHL,IL6ST,ELP2,PWP1,IL6,IL10,CYP1B1,STAT4,PARP9,IFNAR1,NOTCH1,CTF1,IL18,FER,MGAT5,KIT,IFNAR2,ADIPOR1,IL6R,IL24,IL15,IL31RA,CDK5,RET,STAT6,CD300A,STAT3,IL7R,STAT2,SOCS6,SOCS5…		OSM,IL10RA,PPP2CA,SOCS3,IL10RB
GO_INNATE_IMMUNE_RESPONSE	GO:0045087	736	Down	3.082512002452174e-4	0.012101825720084105	5	TSPAN6,FGR,CFH,SARM1,CREBBP,CX3CL1,CCL26,PSMB1,BTK,FYN,TYROBP,LTF,PSMC4,NUB1,POLR3B,CD6,WAS,MATR3,SLC11A1,MARCO,NLRP2,BIRC3,NR1H3,VIM,CD44,SLAMF7,IFNGR1,HMGB3,GRN,PIAS1,PSMA4,VAMP3,TNIP3,CYBA,CUL1,TAB2,EIF2AK2,PUM2,PRDM1,SEC61A1,POLR3E,CASP8,CD84,SP100,IFI35,IP6K2,PSME4,SIRT2,RAB27A,CDC42,FAM3A,PRKACA,UBE2D1,FCGR2B,FBXW11,PVR,ALPK1,TXK,GRAMD4,ICAM3,STXBP2,UBE2K,PIK3C3,EDN1,ITCH,TOLLIP,XRCC5,CEACA…	MUL1,PSMD5,MAP2K6,POLR3F,LRRC14,MUC1,GPATCH3,HLA-G,ZCCHC3	BTK,CD44,UBE2K,XRCC5,PSMC5,SAMHD1,XIAP,LY86,STXBP3,EREG,SERINC3,TLR4,G3BP2,RAB20,APPL1,NLRP3,MNDA,NOD2,MYD88,MX2,SOCS3
GO_MUSCLE_CELL_PROLIFERATION	GO:0033002	134	Down	3.093573339211422e-4	0.012101825720084105	11	CFLAR,CX3CL1,JARID2,IGF1,MNAT1,ELN,CYBA,FOXC1,CALCRL,GNAI3,FOXJ2,HDAC4,TGFBR3,PTGS2,NOTCH3,FGFR1,EDN1,XRCC5,MEF2C,GSTP1,AKR1B1,MMP2,TGFB2,COMT,JAK2,MAPK1,HMOX1,PDGFB,MMP9,NDRG4,NAMPT,TGFBR1,BMPR1A,RPS6KB1,PRKAR1A,CDKN1B,IFNG,PPARD,MAPK14,SOD2,HBEGF,HMGCR,NPR3,PDGFRB,GNAI2,FOXP1,STAT1,IGFBP5,ID2,MEF2D,MFN2,TNFAIP3,MYB,NR4A3,NQO2,CDKN1A,EREG,ABCC4,SIX1,DNMT1,PPARG,CCNB1,NAA35,MDM2,IL6,IL10,KLF4,PIM…	BMPR1A	XRCC5,PRKAR1A,HBEGF,FOXP1,ID2,NR4A3,EREG,PDCD4,CTNNB1
GO_POSITIVE_REGULATION_OF_LEUKOCYTE_CELL_CELL_ADHESION	GO:1903039	183	Down	3.1017895317796666e-4	0.012101825720084105	5	BAD,CD4,FYN,CD6,IGF1,CD74,RUNX3,CD44,AP3D1,PRKCQ,RHOA,PRKCZ,CBFB,CDC42,NCK2,TFRC,IL4R,PTPRC,CYLD,ICAM1,CD209,EFNB1,IL12RB1,LGALS1,XBP1,GRAP2,SIRPB1,NKAP,CD40LG,TNFSF13B,CORO1A,NFAT5,DNAJA3,PYCARD,CSK,CD276,RIPK2,IL7,LILRB1,RASAL3,EBI3,JAK3,CAV1,DOCK8,GATA3,MAP3K8,ZMIZ1,CCL2,ZBTB16,CD5,MDK,CD81,IL23A,IFNG,PTPN6,CD83,VNN1,BCL6,CD86,HES1,ZAP70,ITGA4,IGFBP2,IL1RL2,CD160,CD46,MYB,NR4A3,GPAM,CD274,HSPH…	CLECL1,HLA-G	CD44,XBP1,MAP3K8,NR4A3,LILRB2,NLRP3,NOD2,GRB2
GO_POSITIVE_REGULATION_OF_PROTEIN_LOCALIZATION_TO_EARLY_ENDOSOME	GO:1902966	6	Down	3.171987136543746e-4	0.012311583233082488	1	EZR,ROCK2,SORL1,RDX,MSN,DTX3L		EZR
GO_RESPONSE_TO_STEROID_HORMONE	GO:0048545	263	Down	3.2185772993592463e-4	0.01242802193273202	5	BAD,CFLAR,TFPI,CD38,FKBP4,CRY1,PPP5C,BRCA1,KDM5D,CALCOCO1,RNF14,UFL1,NR1H3,PIAS1,DSG2,LMO3,CYBA,RNF4,FECH,PLPP1,RHOA,CBFB,MAOB,RORA,NEDD4,ATP2B1,SREBF1,PTGS2,PIAS2,EDN1,UBA5,REST,GSTP1,NCOA1,CAD,DNAJA1,ICAM1,TFAP4,PDCD7,ESR1,TGFB2,HDAC6,SIRT1,JAK2,CATSPERG,DDX17,TSPO,RBFOX2,EP300,PCK2,RBBP7,AXIN1,UBE2I,TRIP4,CA2,UBR5,CCNE1,URI1,TGFB1,CAV1,ENG,ABCA2,RPS6KB1,ALDH3A1,DDX5,PPP1R9B,COL1A1,AREG,UFSP2,C…	FECH,ALAD	DDX17,DDX5,FOXP1,NR4A3,USP8,NCOR1,CTNNB1
GO_INTRACELLULAR_RECEPTOR_SIGNALING_PATHWAY	GO:0030522	221	Down	3.310755307539169e-4	0.012718393850654316	5	TSPAN6,FKBP4,CRY1,PPP5C,BRCA1,KDM5D,CALCOCO1,RNF14,UFL1,BIRC3,NR1H3,PIAS1,LMO3,TAB2,PUM2,DCBLD2,RNF4,CASP8,PLPP1,RHOA,CBFB,PDK3,RORA,NEDD4,SREBF1,ALPK1,PIAS2,ITCH,UBA5,CYLD,NCOA1,DNAJA1,ESR1,HDAC6,CREM,SIRT1,JAK2,CRKL,DDX17,RBFOX2,TAB1,EP300,SNW1,NFKBIA,SLA2,RNF125,RIOK3,XIAP,AXIN1,UBE2I,TRIP4,RIPK2,UBR5,CCNE1,NOD1,EZH2,AHR,DDX58,C1QBP,DDX5,DHX58,MAP2K6,UFSP2,BIRC2,VDR,CNOT2,RWDD1,PPARD,FAM120B,B…	MAP2K6,GPATCH3,ZCCHC3	CREM,DDX17,SNW1,XIAP,DDX5,FOXP1,NR4A3,TLR4,PRCP,NCOR1,NOD2,CTNNB1
GO_TUMOR_NECROSIS_FACTOR_MEDIATED_SIGNALING_PATHWAY	GO:0033209	137	Down	3.338503110955131e-4	0.01275955449192086	5	SPPL2B,MAP3K14,TNFRSF12A,PSMB1,PSMC4,BIRC3,TNFRSF1B,PSMA4,TNFRSF9,TRAF1,CASP8,CLDN18,TNFRSF1A,PSME4,CYLD,GSTP1,PSMC5,CDIP1,PSME1,RNF31,RFFL,PSMD5,JAK2,PSMD8,PSMC6,PSMA3,PSMC1,PSMB5,PSMA6,NFKBIA,PSME2,CD40,PSMA7,PSMD10,CD40LG,TNFSF13B,TRADD,PSMD7,PYCARD,IKBKB,PIAS4,CARD8,TAX1BP1,PSMA2,TNFSF8,PSMD3,PSMD11,BIRC2,MADD,PSMD9,KRT18,LTBR,PSMD14,STAT1,APOA1,TNFAIP3,FOXO3,TRIM32,PTK2B,TNFRSF8,TNFSF9,CD70,…	SPPL2B,PSMD5	PSMC5,TAX1BP1,SPPL2A
GO_NATURAL_KILLER_CELL_DEGRANULATION	GO:0043320	7	Down	3.382916795917252e-4	0.012825064857651763	4	RAB27A,UNC13D,CORO1A,VAMP7,AP1G1,LAMP1,HLA-F
GO_REGULATION_OF_RECEPTOR_SIGNALING_PATHWAY_VIA_STAT	GO:1904892	81	Down	3.425152236865232e-4	0.012825064857651763	5	FYN,IGF1,TNFRSF1A,FGFR3,BCL3,PTPRC,PIBF1,AKR1B1,NLK,JAK2,OSM,CD40,PTK6,PIGU,ARL2BP,DOT1L,IL27RA,PPP2R1A,JAK3,CAV1,IL10RA,IL23A,SH2B3,IFNG,PRLR,PPP2CA,HES1,SOCS2,PTK2B,FLT3,LIF,VHL,IL6ST,ELP2,PWP1,IL6,IL10,CYP1B1,PARP9,NOTCH1,CTF1,IL18,MGAT5,KIT,ADIPOR1,IL6R,IL24,IL15,IL31RA,CDK5,RET,CD300A,STAT3,IL7R,PARP14,PTPN2,CLCF1,CRLF3,CDK5R1,STAP2,HCLS1,F2R,CSF1R,SOCS3,HSF1,SOCS1,HGS,NF2,TNFRSF18,HDAC2,CNO…		OSM,IL10RA,PPP2CA,SOCS3,IL10RB
GO_NEGATIVE_REGULATION_OF_CELL_DEATH	GO:0060548	708	Down	3.429824998239105e-4	0.012825064857651763	5	GCLC,KRIT1,BAD,CFLAR,CD38,KDM1A,PDK4,SLC25A5,CIAPIN1,MPO,AP2B1,CX3CL1,FYN,PLAUR,PPP5C,BRCA1,LTF,UFL1,ZMYND11,BID,IGF1,CD74,HGF,MNAT1,RB1CC1,BIRC3,GCLM,FAS,CD44,PRKCH,TNFRSF1B,GRN,PIAS1,CTNNA1,HSPA5,RRM2B,KITLG,HERPUD1,FOXC1,EIF2AK2,ATG5,YBX3,SPHK2,CASP8,TM7SF3,HIPK2,TMEM161A,GNAI3,ERBB3,MAP2K4,PRKCQ,RHOA,PRKCZ,ROCK1,VPS35,BCL3,LRP6,MNT,ASNS,CSNK2A2,RAD18,MAP4K4,ARHGAP10,LIMS2,PDE8A,NLE1,PTGS2,TEA…	RAD18,FBXO7,ALKBH1,CREB3,BNIP1,SIRT5,PSMG2,AGAP2,RHBDD1,MERTK,FZD1,DDB1,ING2,AURKB,MUC1,BAG6,AATF	PLAUR,CD44,ROCK1,MAP4K4,ENO1,PSMC5,XBP1,XIAP,TAX1BP1,FOXP1,NR4A3,CAT,CDC73,BNIP2,MCL1,HIGD2A,DYNLT1,ITGB1,PDCD4,CFDP1,SON,OXR1,NOD2,CTNNB1,PRNP,MYD88,SOCS3,CIB1
GO_POSITIVE_REGULATION_OF_MYELOID_LEUKOCYTE_DIFFERENTIATION	GO:0002763	43	Down	3.439925082402452e-4	0.012825064857651763	4	CD4,TYROBP,CD74,KITLG,CASP8,ATP6AP1,GNAS,TESC,TREM2,ACIN1,CA2,TGFB1,IL23A,IFNG,ID2,CREB1,LIF,NOTCH2,CD101,RIPK1,LEF1,RB1,HAX1,PRKCA,KLF10,PPARGC1B,RUNX1,CCR1,SLC9B2,DCSTAMP,FADD,FOS,TRIB1,TRAF6,JUN,CTNNBIP1,HCLS1,TMEM64,FES,CSF1,ZFP36L1,EVI2B,TNF		ID2
GO_DNA_DAMAGE_RESPONSE_SIGNAL_TRANSDUCTION_BY_P53_CLASS_MEDIATOR	GO:0030330	91	Down	3.441246878104398e-4	0.012825064857651763	5	KDM1A,BRCA1,CD74,CD44,HIPK2,SP100,BCL3,GTSE1,CNOT4,ZMPSTE24,ATRX,BAX,AURKA,CNOT3,PCBP4,TFAP4,SIRT1,EP300,E2F1,PSMD10,RGCC,USP10,RBL2,NBN,NDRG1,CASP2,DDX5,CDKN1B,CNOT2,ING4,CNOT6,TFDP2,ARID3A,GADD45A,PLAGL1,CDK2,SNAI1,CDKN1A,SOX4,EEF1E1,CNOT1,PRMT1,SESN2,PCNA,CCNB1,MDM2,CNOT6L,BRCA2,PML,TP53,PMAIP1,CARM1,DYRK3,SMYD2,PLK2,TNKS1BP1,ATM,CNOT8,BATF,PAXIP1,DYRK1A,CNOT11,BTG2,ZNF385A,RPL26,PYHIN1,SPRED1…	CNOT3,CDK2,PRMT1,MUC1	CD44,DDX5
GO_INTERLEUKIN_17_PRODUCTION	GO:0032620	22	Down	3.515152077786537e-4	0.012982560591776373	2	PRKCQ,ARG2,OSM,IL27RA,TGFB1,IL23A,IFNG,TUSC2,LY9,NCKAP1L,RFTN1,IL6,TLR4,IL18,MR1,ZBTB7B,SLAMF6,IL15,NOD2,PRNP,MYD88,SPHK1		OSM,TLR4,NOD2,PRNP,MYD88
GO_NEGATIVE_REGULATION_OF_HYDROLASE_ACTIVITY	GO:0051346	286	Down	3.532505146851249e-4	0.012982560591776373	2	CFLAR,TFPI,ANOS1,PLAUR,LTF,HGF,MNAT1,SERPINB1,BIRC3,CD44,TIMP2,BOD1L1,HDAC9,HERPUD1,ITIH4,SERPINB3,WNK1,TNK2,SPHK2,IPO5,ARFGEF1,PRKCZ,ROCK1,MCM2,NLE1,KDM5A,PTGS2,PICALM,CST7,LAMP3,LXN,GSK3B,APLP2,TMED2,PPP1R15A,FKBP1A,PEBP1,IGBP1,GMIP,BIRC5,RFFL,TGFB2,GPATCH2,SIRT1,ABL1,CABIN1,TIMP3,VCPKMT,PAPLN,PCIF1,MMP9,CSNK2A1,CST3,WFDC2,USP14,CEP192,XIAP,RENBP,PCSK1N,TIMP1,IKBKB,SH2D4A,PPP1R37,PIH1D1,URI1,CA…	VCPKMT,CEP192,BOD1,GPS1	PLAUR,SERPINB1,CD44,ROCK1,APLP2,XIAP,PRNP,CDC42SE1
GO_IMMUNE_SYSTEM_DEVELOPMENT	GO:0002520	767	Down	3.5354990798590043e-4	0.012982560591776373	4	BAD,MAD1L1,TMEM176A,CIAPIN1,CREBBP,KMT2E,TMEM98,FARP2,PAF1,SCIN,PAFAH1B1,CD79B,PSMB1,JARID2,CD4,BTK,ANLN,TYROBP,ERCC1,LTF,PSMC4,PGM3,CD74,RUNX3,NCAPH2,POU2F2,HMGB3,BAK1,ARID4A,GAB2,PSMA4,PARP3,HDAC9,KITLG,FOXC1,EIF2AK2,KMT2C,RC3H2,PRDM1,ATG5,CASP8,HIPK2,SBNO2,AP3D1,PRKCQ,CDK13,SPI1,CLDN18,EML1,ZFAT,KLF6,TP53BP1,RHOA,PRKCZ,ROGDI,CBFB,HYAL2,HDAC4,TFE3,TTC7A,PSME4,ADGRF5,BCL3,KCNAB2,RORA,TGFBR3,FSTL…	PSMD5,FBXO7,PMS2,PRMT1,NCAPG2,MERTK,APLF,CHD7,CD19,RRS1,HLA-G	PAFAH1B1,BTK,XRCC5,RIF1,PSMC5,OSM,XBP1,MYH9,TNRC6B,STK4,SAMHD1,SMAP1,FOXP1,ID2,PRRC2C,NR4A3,FGL2,LILRB2,CDC73,TLR4,PURB,ITGB1,WASF2,NLRP3,CTNNB1,GPR183,CIB1
GO_MUSCLE_HYPERTROPHY	GO:0014896	60	Down	3.580820563101797e-4	0.013049138778027472	12	JARID2,IGF1,TNFRSF1B,CYBA,ATP2B4,CTDP1,MAP2K4,TNFRSF1A,ROCK1,HDAC4,MEF2A,LMCD1,EDN1,MEF2C,SLC9A1,YY1,HAMP,GSK3A,MTPN,EZH2,GLRX3,CAMTA2,IGFBP5,ERRFI1,RGS2,NR4A3,BECN1,PIN1,PARP2,ROCK2,IL6ST,P2RX4,CDK9,PPP3CA,GATA6,SMAD4,PARP1,CAMK2D,NOTCH1,PAK1,FOXO1,PRKCA,SORBS2,TTN,TIAM1,G6PD,LMNA,PDLIM5,KLF15,PI16,SMAD3,PTK2,AKAP13,TCAP,ATP2A2,PPARA,HDAC2,DDX39B,MTOR,INPP5F	GLRX3	ROCK1,MTPN,NR4A3
GO_CELLULAR_RESPONSE_TO_ENDOGENOUS_STIMULUS	GO:0071495	924	Down	3.6142784576266996e-4	0.013049138778027472	5	GCLC,CFLAR,TFPI,FKBP4,KDM1A,PDK4,POLR2J,PRKAR2B,CREBBP,PDK2,ITGA3,BAIAP2L1,ADIPOR2,CRY1,FUZ,HFE,FYN,ANOS1,PTBP1,PIK3C2A,PPP5C,BRCA1,KDM5D,CALCOCO1,RNF14,DDX11,UFL1,IGF1,STRAP,GCLM,UBR2,RRAGD,NR1H3,VIM,CD44,FUT8,ATP6V0A1,PIAS1,CDH1,ZFYVE16,CTNNA1,HSPA5,ATP6V1H,POLR2B,DTNBP1,HDAC9,LMO3,LTBP1,ARID1B,DKK3,BCAR1,CYBA,KCNQ1,KIF1B,FOXC1,ATP2B4,GNA15,GPC1,RNF4,HIPK2,GNAI3,IPO5,PRKCQ,FECH,PLPP1,CACNB1,PKM…	ATP6V1H,FECH,NDST1,DNM2,PXN,PPM1A,BMPR1A,KDM5B,ELK1,CAPN10,FZD1,POLR2H,ING2,SHCBP1,SLC38A9,RYR1,SMURF1,P2RY11	CD44,ROCK1,SMC1A,GLG1,EZR,DDX17,XBP1,SNW1,SRSF5,XIAP,DDX5,PRKAR1A,ACAP2,ATP6V1A,FOXP1,NR4A3,PTPN12,PTPRE,SKIL,TLR4,PRCP,USP8,NCOR1,PDCD4,APPL1,NLRP3,NOD2,CTNNB1,SYAP1,PRNP,GRB2,SOCS3,PDE4B,CIB1,TRIM33
GO_POSITIVE_REGULATION_OF_NIK_NF_KAPPAB_SIGNALING	GO:1901224	63	Down	3.638845029597346e-4	0.013049138778027472	5	EIF2AK2,RC3H2,RHOA,TRAF4,EDN1,TRIP6,AGO1,TREM2,EP300,TRADD,NFAT5,TNFRSF10A,NOD1,IL23A,SASH1,IL18R1,MMP8,TNFRSF10B,IL1B,TNFSF14,RBCK1,AGO3,TRAF2,ACTN4,CHI3L1,HAVCR2,MAP3K7,RC3H1,TLR4,TLR2,CD27,APP,NLRP12,EGFR,RPS3,TIRAP,PDCD4,IL18,EDA,TRIM44,ILK,TERF2IP,NOD2,LGALS9,LIMS1,CD14,MALT1,CCL19,RELA,TLR6,TRAF6,SPHK1,CALR,TNFSF15,RTKN2,IRAK1,PTP4A3,ZFP91,HMGB1,TLR7,COPS8,AGER,TNF		TLR4,PDCD4,NOD2
GO_NEGATIVE_REGULATION_OF_PHOSPHORYLATION	GO:0042326	345	Down	3.64022187944821e-4	0.013049138778027472	2	PRKAR2B,IBTK,PAFAH1B1,MLXIPL,RANBP9,PPP5C,MVP,GPRC5A,ZMYND11,WWTR1,HGF,STRAP,BAK1,DTNBP1,LMO3,SERPINB3,WNK1,IPO5,PPP2R5A,RHOA,PRKCZ,HYAL2,HDAC4,SIRT2,LRP6,NCK2,TRIB2,TSG101,DLG1,DNAJC10,SIRT6,FBLN1,TIGAR,ITCH,CEACAM1,PSEN1,PTPRC,PIBF1,CYLD,GSTP1,MECOM,DNAJA1,BAX,DYNLL1,TESC,P2RX7,PEBP1,IGBP1,IRAK3,TFAP4,SEMA6A,EZR,SIRT1,ABL1,GADD45B,CRKL,PPM1F,PIK3IP1,FBXO7,TIMP3,GSKIP,PTK6,TRIB3,RASSF2,CDK5RAP1,…	FBXO7,SIRT3,CDKN2A,PSCA,HEXIM2,GPS1,SH3BP5L	PAFAH1B1,EZR,GADD45B,EIF3A,PRKAR1A,PPP2CA,TAOK3,TLR4,NCOR1,PDCD4,SAMSN1,MIDN,PRNP,SOCS3,CIB1
GO_SIGNAL_TRANSDUCTION_BY_PROTEIN_PHOSPHORYLATION	GO:0023014	663	Down	3.6444741181571727e-4	0.013049138778027472	2	CFLAR,DVL2,DHX33,WDR54,MAP3K14,CX3CL1,CCL26,PAFAH1B1,PSMB1,SPAG9,RANBP9,CD4,FYN,PPP5C,MAP4K3,MAP4K5,PSMC4,ZMYND11,IGF1,MARCO,PRDM11,CD74,HGF,RB1CC1,FAS,CD44,VRK2,LRRC7,MAP2K3,TIMP2,CUL3,PSMA4,DTNBP1,LMO3,KITLG,MAPK9,PIK3CB,CUL1,TAB2,EIF2AK2,SERPINB3,RASGRF1,WNK1,HIPK2,ABCA7,ERBB3,MAP2K4,SLK,PRKCZ,ROCK1,HYAL2,FGFR3,MEF2A,PSME4,MAPK6,NDST1,CDC42,MAP4K4,ATP6AP1,TRIB2,FCGR2B,STK10,FBXW11,PDE8A,MAP3K1…	ABCA7,NDST1,MUL1,PSMD5,MAP2K6,PRMT1,SIRT3,RELL2,PSCA,GPS1,PDE6G,STRADA	PAFAH1B1,CD44,ROCK1,MAP4K4,PSMC5,EZR,GADD45B,OSM,STK4,STK24,EIF3A,MAP3K8,HBEGF,PPP2CA,GLIPR2,EREG,TAOK3,TLR4,NCOR1,PDCD4,TAOK1,YWHAB,NOD2,CTNNB1,GPR183,GRB2,CIB1
GO_POSITIVE_REGULATION_OF_IMMUNE_SYSTEM_PROCESS	GO:0002684	902	Down	3.6581486362111457e-4	0.013049138778027472	4	TSPAN6,FGR,CFH,BAD,CD99,SARM1,CD38,CREBBP,CX3CL1,SCIN,CD79B,PSMB1,CD4,BTK,HFE,FYN,TYROBP,CD22,LTF,PSMC4,POLR3B,CD6,WAS,MATR3,IGF1,SLC11A1,MARCO,CD74,RUNX3,BIRC3,NR1H3,BTN3A1,PRKCH,HMGB3,GAB2,DAPK2,PSMA4,LCP2,C12orf4,KITLG,TNIP3,BCAR1,PIK3CB,CYBA,PHPT1,FOXC1,CUL1,CYFIP2,TAB2,PUM2,RC3H2,WNK1,NCKAP1,ELMO2,SPHK2,CASP8,AP3D1,PRKCQ,CD84,TP53BP1,RHOA,PRKCZ,CBFB,PSME4,EIF2B3,CDC42,NCK2,ATP6AP1,PDCD2,PRKA…	PSMD5,CREB3,MAP2K6,PRMT1,POLR3F,JAM2,LRRC14,CACNB3,CD19,CLECL1,MUC1,GPATCH3,BAG6,HLA-G,ZCCHC3	BTK,UBE2K,XRCC5,RIF1,PSMC5,EZR,XBP1,XIAP,MAP3K8,SMAP1,FOXP1,ID2,NR4A3,EREG,ARPC1B,LILRB2,TLR4,APPL1,WASF2,NLRP3,ARPC2,MNDA,NOD2,GPR183,PRNP,MYD88,GRB2,PDE4B
GO_MACROMOLECULE_CATABOLIC_PROCESS	GO:0009057	1182	Down	3.7078910757645485e-4	0.0130800060009336	2	GCLC,ANKIB1,CYP51A1,CDC27,UPF1,RHBDD2,MYCBP2,FBXL3,LAMP2,OSBPL7,AP2B1,RHBDF1,MYLIP,PSMB1,PKD1,RPS20,CSDE1,UBE3C,POMT2,IDS,HFE,FYN,LYPLA2,RNF216,DCN,PSMC4,NUB1,RNF14,DNASE1L1,UFL1,CAPN1,SLC11A1,WWTR1,ZRANB1,SAMD4A,RNH1,RB1CC1,UBR2,VIM,RNASET2,CD44,TNFRSF1B,SNX1,ZCCHC8,UBA6,PIAS1,RNF19A,GABARAPL2,TIMP2,CUL3,USP2,EDC4,VCAN,CLEC16A,CDH1,PSMA4,AP2S1,CUL7,PHKA2,HSPA5,USP28,ERCC8,NEDD4L,HEXB,JKAMP,MAPK9…	UPF1,DERL2,CNOT3,CDC23,PSMD5,FBXO7,TRIM3,ARSB,USP35,CDK2,EXOSC9,CLN6,SCO1,CTIF,AGAP2,IGF2BP3,TBRG4,UBL7,RNF185,RHBDD1,ALAD,DCP1B,RNF20,KCTD5,DDB1,ENC1,ANAPC2,EXOSC4,AURKB,SMURF1,SMG5,BAG6	IDS,CD44,THRAP3,ATXN3,ROCK1,PABPC1,UBE2K,PSMC5,ANAPC5,EZR,XBP1,TNRC6B,DDX5,DDX6,RNF130,PPP2CA,RPL24,RNF19B,SCPEP1,EDEM1,RNASEH2B,USP8,CLTC,UBXN4,YWHAB,CTNNB1,MYD88,TBL1XR1,OAZ2,RNPS1,PPP1CB
GO_RESPONSE_TO_INSULIN	GO:0032868	204	Down	3.7347357760190807e-4	0.0130800060009336	5	GCLC,CFLAR,PDK4,PDK2,BAIAP2L1,CRY1,PIK3C2A,ATP6V0A1,ATP6V1H,HDAC9,BCAR1,PRKCQ,PKM,PRKCZ,NUCKS1,ATP2B1,ATP6AP1,SREBF1,CEACAM1,GSK3B,GSTP1,RAB10,HADHA,CAD,SLC9A1,ICAM1,OSBPL8,UPRT,SORBS1,SIRT1,XBP1,ATP6V1D,SRSF5,PCK2,TRIB3,LPIN2,TSC2,EEF2K,ZNF106,RETN,AKT2,PIK3R2,GSK3A,CAV2,GRB10,RARRES2,KANK1,RPS6KB1,HDAC5,GAB1,TCIRG1,TRPV4,C2CD5,CCND3,ATP6V0E1,KAT2B,GNAI2,ATP6V1A,SCAP,STAT1,SOS1,STXBP3,ERRFI1,SRS…	ATP6V1H,CAPN10	XBP1,SRSF5,ATP6V1A,STXBP3,CAT,PTPRE,APPL1,SYAP1,GRB2,SOCS3
GO_SMOOTH_MUSCLE_CELL_PROLIFERATION	GO:0048659	104	Down	3.737996169657019e-4	0.0130800060009336	11	CX3CL1,IGF1,MNAT1,ELN,CYBA,CALCRL,GNAI3,FOXJ2,HDAC4,PTGS2,NOTCH3,EDN1,XRCC5,MEF2C,GSTP1,AKR1B1,MMP2,COMT,JAK2,HMOX1,PDGFB,MMP9,NDRG4,NAMPT,BMPR1A,RPS6KB1,CDKN1B,IFNG,PPARD,SOD2,HBEGF,HMGCR,NPR3,PDGFRB,GNAI2,FOXP1,STAT1,IGFBP5,ID2,MEF2D,MFN2,TNFAIP3,MYB,NR4A3,NQO2,CDKN1A,EREG,ABCC4,DNMT1,PPARG,NAA35,MDM2,IL6,IL10,KLF4,THBS1,TPM1,TP53,AKT1,SKP2,EGFR,IGFBP3,TCF7L2,PAK1,PDCD4,IL18,ADAMTS1,LDLRAP1,PTG…	BMPR1A	XRCC5,HBEGF,FOXP1,ID2,NR4A3,EREG,PDCD4,CTNNB1
GO_REGULATION_OF_PROTEIN_LOCALIZATION_TO_MEMBRANE	GO:1905475	142	Down	3.742048869636218e-4	0.0130800060009336	1	BAD,ITGA3,AP2B1,FYN,BID,PRKCH,GOPC,GPC1,CASP8,PPP2R5A,PRKCZ,GRIPAP1,PICALM,ACTB,DLG1,GPC4,STX7,SSH1,PPP1R13B,EZR,SORBS1,TREM2,CRKL,MIEF1,GZMB,VTI1B,ZMYND8,E2F1,STX4,CSK,RAB11A,CEMIP,PDCD5,AKT2,BBC3,TGFB1,AGR2,RAB11FIP2,MAPK8,PPP1R9B,YWHAE,RANGRF,CD81,IFNG,C2CD5,TFDP2,SPTBN1,TMEM59,RAP1A,GBP1,VAMP8,ITGB1BP1,RHOQ,CRIPT,PLS1,PPP3CC,LYPLA1,RAMP3,LRP1,ACSL3,IQSEC2,VAMP7,VIL1,YWHAH,PPFIA1,LGALS3,INPP5K…	CNPY4,CACNB3	EZR,NUMB,CLTC,ITGB1,APPL1,YWHAB,PRNP,RHOG,CIB1
GO_RESPONSE_TO_TYPE_I_INTERFERON	GO:0034340	78	Down	3.754106648245527e-4	0.0130800060009336	5	SP100,IFI35,IP6K2,UBE2K,MAVS,OAS1,MUL1,HSP90AB1,TTLL12,SAMHD1,CACTIN,TYK2,CDC37,OAS3,OAS2,PTPN6,WNT5A,STAT1,IRF6,IFIT3,IFIT2,EGR1,ZBP1,IRF1,IRF3,IFI6,IRF5,BST2,XAF1,RSAD2,OASL,RNASEL,IRF4,NLRC5,IRF8,IFITM3,IFNAR1,MX1,IFNAR2,ADAR,JAK1,GBP2,ABCE1,METTL3,IFI27,FADD,IRF2,TRIM56,STAT2,ISG20,MYD88,PTPN2,PTPN11,SCRIB,SETD2,SHMT2,MX2,TBK1,IRAK1,USP18,IFITM2,IRF7,YTHDF3,IFIT1,IFITM1,ISG15,PTPN1,YTHDF2,CNO…	MUL1,HLA-G	UBE2K,SAMHD1,MYD88,MX2
GO_REGULATION_OF_IMMUNE_RESPONSE	GO:0050776	851	Down	3.8084649239158227e-4	0.013207967937524736	4	TSPAN6,FGR,CFH,CD99,SARM1,CD38,SPPL2B,CREBBP,ITGAL,CD79B,PSMB1,CD4,BTK,HFE,FYN,TYROBP,CD22,LTF,PSMC4,POLR3B,WAS,MATR3,SLC11A1,MARCO,CD74,BIRC3,NR1H3,SLAMF7,BTN3A1,PRKCH,IFNGR1,TNFRSF1B,HMGB3,GRN,GAB2,PIAS1,PSMA4,PARP3,LCP2,C12orf4,TNIP3,MAPK9,BCAR1,PIK3CB,CYBA,PHPT1,CUL1,CYFIP2,TAB2,PUM2,RC3H2,ATG5,WNK1,NCKAP1,ELMO2,SPHK2,CASP8,MAP2K4,PRKCQ,CD84,TP53BP1,PRKCZ,CBFB,PSME4,CLEC2D,EIF2B3,CDC42,FAM3A,…	SPPL2B,MUL1,PSMD5,MAP2K6,POLR3F,LRRC14,CACNB3,APLF,CD19,MUC1,GPATCH3,BAG6,HLA-G,ZCCHC3	BTK,UBE2K,XRCC5,RIF1,PSMC5,EZR,XBP1,SAMHD1,XIAP,FOXP1,NR4A3,EREG,FGL2,ARPC1B,LILRB2,TLR4,SPPL2A,ITGB1,SAMSN1,APPL1,WASF2,NLRP3,ARPC2,MNDA,NOD2,PRNP,MYD88,GRB2,SOCS3,PDE4B
GO_REGULATION_OF_INTRACELLULAR_PROTEIN_TRANSPORT	GO:0033157	192	Down	3.880017476777413e-4	0.013303615552357621	1	FYN,AKAP8L,RUFY3,CDH1,TPR,USP36,RIOK2,IPO5,SP100,HYAL2,GRIPAP1,ERLEC1,CSNK2A2,CDC42,PRKACA,SREBF1,DERL2,PTGS2,LMAN1,GTSE1,PCM1,SAR1A,RAPGEF3,PSEN1,GSK3B,XPO1,RBM22,HUWE1,EDEM2,MAVS,RNF31,SH3GLB1,DERL3,MAPK1,HPS4,MIEF1,RANGAP1,PPM1A,TM9SF4,EMD,NUTF2,CEMIP,ZFAND1,UBR5,BNIP3L,NUCB1,OAZ1,PDCD5,AKT2,TGFB1,PIK3R2,GSK3A,SUFU,YWHAE,SUPT6H,UBE2D3,FBXW7,ZPR1,CD81,IFNG,C2CD5,MAPK14,RAB23,TMEM30A,PDCD10,ECT2…	DERL2,PPM1A,ECT2,CACNB3	EDEM1,PRNP,OAZ2,CIB1
GO_REGULATION_OF_CELLULAR_CATABOLIC_PROCESS	GO:0031329	704	Down	3.8949200062075027e-4	0.013303615552357621	2	GCLC,ANKIB1,BAD,POLDIP2,UPF1,OSBPL7,RHBDF1,MYLIP,PSMB1,PKD1,MLXIPL,HFE,ABHD5,DCN,PSMC4,NUB1,RNF14,UFL1,CAPN1,IGF1,SLC11A1,HGF,SAMD4A,RB1CC1,RRAGD,VIM,TNFRSF1B,IFT88,ATP6V0A1,PIAS1,RNF19A,GABARAPL2,DAPK2,TIMP2,CLEC16A,PHF23,PSMA4,ATP6V1H,VPS13D,MAPK9,HERPUD1,PIK3CB,THRAP3,TAB2,USP36,PUM2,ATG5,USP13,ATP2B4,YBX3,HIPK2,CTSA,GNAI3,YBX1,ELAVL1,KDM4A,ATXN3,ROCK1,TBC1D25,PSME4,SIRT2,ERLEC1,VPS35,NEDD4,PT…	UPF1,ATP6V1H,DERL2,SPTLC1,MUL1,PSMD5,FBXO7,PFKFB4,EXOSC9,SCO1,IGF2BP3,TBRG4,RNF185,ALAD,SLC38A9,EXOSC4,PRKAG1,SMURF1,BAG6	THRAP3,ATXN3,ROCK1,PABPC1,UBE2K,PSMC5,EZR,XBP1,TNRC6B,EIF4G2,IL10RA,ATP6V1A,RNF19B,EDEM1,MCL1,YWHAB,MYD88,PPP1CB
GO_DENDRITIC_CELL_CYTOKINE_PRODUCTION	GO:0002371	12	Down	3.9072450849261006e-4	0.013303615552357621	2	DDX1,MAVS,JAK3,DDX58,TICAM1,BST2,TLR4,KIT,SCIMP,DDX21,NOD2,DHX36		TLR4,NOD2
GO_REGULATION_OF_ADHERENS_JUNCTION_ORGANIZATION	GO:1903391	8	Down	3.915237554594269e-4	0.013303615552357621	10	MAP4K4,PTPN23,ADD1,VEGFA,RDX,IQSEC1,ARF6,MAPRE2		MAP4K4
GO_LEUKOCYTE_DIFFERENTIATION	GO:0002521	413	Down	3.9280446802463274e-4	0.013303615552357621	4	BAD,TMEM176A,TMEM98,FARP2,PAFAH1B1,CD79B,CD4,BTK,TYROBP,LTF,CD74,RUNX3,NCAPH2,POU2F2,HMGB3,BAK1,GAB2,HDAC9,KITLG,RC3H2,PRDM1,ATG5,CASP8,SBNO2,AP3D1,SPI1,CLDN18,KLF6,RHOA,PRKCZ,CBFB,HDAC4,TFE3,BCL3,RORA,FSTL3,JMJD6,CDC42,ATP6AP1,TCF3,TFRC,FCGR2B,TBX21,TPD52,IL4R,ITM2A,CEACAM1,PSEN1,TCF7,OSTM1,MEF2C,PTPRC,CYLD,EIF2AK1,SNX10,BAX,GNAS,PIR,TESC,LAG3,FLT3LG,PPP2R3C,CEBPE,TYRO3,MSH2,BLNK,TREM2,SIRT1,IL1…	FBXO7,MERTK,CHD7,CD19,HLA-G	PAFAH1B1,BTK,XBP1,MYH9,FOXP1,ID2,FGL2,LILRB2,TLR4,ITGB1,NLRP3,CTNNB1,GPR183
GO_RESPONSE_TO_NITROGEN_COMPOUND	GO:1901698	762	Down	3.9426013250879615e-4	0.013303615552357621	5	GCLC,BAD,CFLAR,KDM1A,PDK4,PRKAR2B,RHBDD2,PDK2,BAIAP2L1,MGST1,CRY1,POMT2,UQCRC1,CD9,FYN,PIK3C2A,PPP5C,BRCA1,DDX11,UFL1,IGF1,GCLM,UBR2,RRAGD,VIM,ATP6V0A1,CDH1,CTNNA1,HSPA5,ATP6V1H,DTNBP1,HDAC9,RRM2B,ARID1B,JKAMP,BCAR1,HERPUD1,CYBA,KCNQ1,USP13,ATP2B4,GNA15,GNAI3,IPO5,PRKCQ,ATXN3,CACNB1,PKM,RHOA,PRKCZ,ROCK1,SIRT2,ERLEC1,NUCKS1,VPS35,FUNDC1,TGFBR3,GNB5,LRP6,ASNS,EIF2B3,ATP2B1,SEL1L,ATP6AP1,PRKACA,SREB…	ATP6V1H,DERL2,DNM2,PXN,MUL1,CDK2,CD68,RNF185,CAPN10,RHBDD1,ALAD,SLC38A9,RNLS,RYR1,BAG6,P2RY11,ZCCHC3	ATXN3,ROCK1,EZR,XBP1,SRSF5,PRKAR1A,ATP6V1A,STXBP3,NR4A3,CAT,EREG,PTPRE,BTG1,EDEM1,TLR4,UBXN4,ITGB1,APPL1,NLRP3,NDUFS4,NOD2,CTNNB1,SYAP1,PRNP,MYD88,GRB2,SOCS3,PDE4B
GO_REGULATION_OF_DNA_TEMPLATED_TRANSCRIPTION_ELONGATION	GO:0032784	45	Down	4.021319255596101e-4	0.013508386790883583	2	PAF1,ZMYND11,CDK13,THOC1,CCNT2,CCNK,SUPT16H,THOC5,NELFCD,HTATSF1,ELL,EZH2,RECQL5,SUPT6H,RNF8,TSFM,GTF2F1,CCNT1,EAPP,CDC73,CDK9,RTF1,WDR61,BRD4,HNRNPU,CCAR2,ZNF326,WDR43,RNF168,LEO1,CDK12,TCEA2,ALYREF,NELFA,GTF2F2,NELFB,SUPT5H,DDX39B,LDB1,CTR9,NELFE,HMGN1,SCAF8,SUPT4H1,ERCC6	NELFB	CDC73,RTF1
GO_NEGATIVE_REGULATION_OF_PROTEIN_MODIFICATION_PROCESS	GO:0031400	468	Down	4.105478340123007e-4	0.013729526002616716	2	GCLC,KDM1A,PRKAR2B,IBTK,PAFAH1B1,JARID2,CRY1,MLXIPL,RANBP9,FYN,PPP5C,BRCA1,MVP,GPRC5A,UFL1,ZMYND11,WWTR1,HGF,STRAP,BAK1,BOD1L1,PNKP,DTNBP1,LMO3,SERPINB3,ATG5,ATP2B4,WNK1,SPHK2,U2AF2,HMG20B,IPO5,SPI1,PRKCZ,ROCK1,HYAL2,SIRT2,LRP6,NCK2,TRIB2,XRCC1,KDM5A,FRY,TSG101,DLG1,DNAJC10,FBLN1,ITCH,CEACAM1,PSEN1,PTPRC,GSK3B,PIBF1,CYLD,GSTP1,MECOM,DNAJA1,PPP1R15A,BAX,FKBP1A,TESC,P2RX7,PEBP1,IGBP1,IRAK3,TFAP4,TI…	FBXO7,SIRT3,BOD1,CDKN2A,PSCA,OTUB1,HEXIM2,GPS1,SH3BP5L,PINX1	PAFAH1B1,ROCK1,EZR,GADD45B,EIF3A,PRKAR1A,PPP2CA,TAOK3,TLR4,NCOR1,PDCD4,SAMSN1,OXR1,YWHAB,CTNNB1,PRNP,SOCS3,CIB1
GO_POSITIVE_REGULATION_OF_INTERLEUKIN_1_PRODUCTION	GO:0032732	48	Down	4.1364728120347625e-4	0.01373851444966312	2	TYROBP,NLRP2,CASP8,PANX2,P2RX7,NLRP1,JAK2,TLR8,PYCARD,RIPK2,GSDMD,CARD8,NOD1,HSPB1,PANX1,IFNG,WNT5A,EGR1,HAVCR2,TLR4,CASP1,APP,NLRP12,HK1,NLRP3,FZD5,MNDA,PYHIN1,IFI16,AIM2,SMAD3,NOD2,LGALS9,MALT1,AZU1,CLEC7A,CCL19,SAA1,LPL,LILRA5,HMGB1,HDAC2,AGER,IGHD,TRIM16,ORM1,LILRA2,CCL3		TLR4,NLRP3,MNDA,NOD2
GO_POSITIVE_REGULATION_OF_ORGANELLE_ORGANIZATION	GO:0010638	499	Down	4.144846169568636e-4	0.01373851444966312	10	BAD,KDM1A,ZMYND10,KMT2E,CX3CL1,BAIAP2L1,CCL26,PAF1,SCIN,MARK4,JARID2,FUZ,AKAP8L,PLAUR,DCN,BRCA1,ERCC1,DDX11,WAS,BID,IGF1,SPAST,BAK1,GRN,CUL3,CLEC16A,PNKP,TPR,VPS13D,MAPK9,ANAPC4,USP36,CROCC,PRDM6,NCKAP1,SPHK2,ADCK1,CASP8,LIMCH1,PRKCQ,RHOA,SYT1,SIRT2,VPS35,PFN2,CSNK2A2,CDC42,NCK2,WDR1,SREBF1,CLASP1,EED,LMAN1,ARHGEF10L,FSCN1,DLG1,SART3,SPAG5,MAP2K7,SIRT6,EDN1,XRCC5,RAPGEF3,RIF1,GSK3B,ATRX,MAP3K4,CT…	PXN,MUL1,FBXO7,ACD,SLF2,MORC2,AP1AR,RNF20,ING2,STX18,AURKB,MUC1,SMURF1	PLAUR,XRCC5,RIF1,ANAPC5,SNW1,EREG,ARPC1B,RTF1,G3BP2,ASAP1,ARPC2,YWHAB,CTNNB1,GRB2,MPHOSPH8
GO_NUCLEOTIDE_BINDING_DOMAIN_LEUCINE_RICH_REPEAT_CONTAINING_RECEPTOR_SIGNALING_PATHWAY	GO:0035872	34	Down	4.1654432370409096e-4	0.013745962682235002	5	BIRC3,TAB2,CASP8,ITCH,CYLD,TAB1,NFKBIA,XIAP,RIPK2,NOD1,MAP2K6,BIRC2,TNFAIP3,SLC46A2,IRAK2,PTPN22,MAP3K7,TLR4,RPS27A,UBC,OTULIN,TAB3,NOD2,UBB,RNF34,RELA,TRAF6,UBE2N,IRAK1,HSPA1B,HSPA1A,UBA52,UBE2V1,IKBKG	MAP2K6	XIAP,TLR4,NOD2
GO_REGULATION_OF_HEMATOPOIETIC_PROGENITOR_CELL_DIFFERENTIATION	GO:1901532	77	Down	4.1895817270356335e-4	0.013764981016326287	4	PSMB1,PSMC4,PSMA4,KITLG,FOXC1,EIF2AK2,CBFB,PSME4,TCF3,PDCD2,ITCH,PSMC5,PUS7,PSME1,PSMD5,ABL1,PSMD8,SETD1A,OSM,PSMC6,PSMA3,PSMC1,PSMB5,PSMA6,PSME2,PSMA7,PSMD10,PSMD7,CDK6,PSMA2,GATA3,PSMD3,PSMD11,PSMD9,HSPA9,HES1,PSMD14,SOS1,NFE2L2,KMT2A,MYB,PSMF1,PSMB2,ZBTB1,PSMA1,PSME3,DPF2,LMO2,PSMB7,YAP1,TCF12,PSMB6,PSMA5,NOTCH1,FLCN,RUNX1,PSMD4,PSMB4,PSMC2,PSMD6,METTL3,PSMC3,NUDT21,PSMD1,DHX36,PSMD2,GATA2,PSM…	PSMD5	PSMC5,OSM
GO_NEGATIVE_REGULATION_OF_MYOSIN_LIGHT_CHAIN_PHOSPHATASE_ACTIVITY	GO:0035509	5	Down	4.276270381313889e-4	0.013910058188601497	2	ROCK1,IKBKB,NCKAP1L,ROCK2,TNF		ROCK1
GO_REGULATION_OF_CELL_CELL_ADHESION	GO:0022407	313	Down	4.277139364362006e-4	0.013910058188601497	5	BAD,MAD1L1,CX3CL1,CD9,CD4,HFE,FYN,CD6,IGF1,CD74,RUNX3,CD44,CDH1,RC3H2,WNK1,AP3D1,PRKCQ,RHOA,PRKCZ,CBFB,FSTL3,CDC42,NCK2,TFRC,FCGR2B,TBX21,DLG1,KIFAP3,PTPN23,PAG1,IL4R,CEACAM1,ARG2,PTPRC,CYLD,CEACAM6,FXYD5,LAG3,ICAM1,CD209,EFNB1,ITGA6,JAK2,IL12RB1,ABL1,PPM1F,LGALS1,XBP1,GRAP2,SIRPB1,JAG1,SMAD7,NKAP,CD40LG,TNFSF13B,RGCC,CORO1A,NFAT5,PIEZO1,DNAJA3,PYCARD,CSK,CD276,RIPK2,IL7,LILRB1,RASAL3,EBI3,TGFB1,…	CLECL1,HLA-G	CD44,XBP1,MAP3K8,PRKAR1A,NR4A3,FGL2,LILRB2,NLRP3,NOD2,PRNP,GRB2
GO_POSITIVE_REGULATION_OF_CELL_DEATH	GO:0010942	551	Down	4.289445256396937e-4	0.013910058188601497	5	STPG1,BAD,CASP10,CFLAR,RBM5,TNFRSF12A,SCIN,MARK4,FYN,PLAUR,TYROBP,BID,IL20RA,PRDM11,NLRP2,FAS,TNFRSF1B,BCLAF1,BAK1,GRN,NSMAF,TRIO,AIFM2,CTNNA1,MAPK9,PIK3CB,HEBP2,SPHK2,CASP8,DDX20,MAP2K4,TNFRSF1A,RHOA,HYAL2,HDAC4,IP6K2,SIRT2,CDC42,NCK2,RPS6KA2,ING3,PDCD2,FCGR2B,PTGS2,PICALM,GRAMD4,ARHGEF1,TIGAR,SENP1,DNM2,PSEN1,MEF2C,PTPRC,STK17B,GSK3B,CYLD,REST,SSH1,NCOA1,DNAJA1,B4GALT1,BAX,DNM1L,PPP1R13B,P2RX7,…	DNM2,MUL1,MAP2K6,ECT2,ELK1,CAPN10,SHQ1,CDKN2A,HLA-G	PLAUR,GADD45B,STK4,NR4A3,SERINC3,BTG1,SKIL,TLR4,MCL1,ITGB1,PDCD4,NLRP3,MNDA,YWHAB,CTNNB1,PRNP,CYCS,RNPS1
GO_CELLULAR_RESPONSE_TO_OXYGEN_CONTAINING_COMPOUND	GO:1901701	810	Down	4.320584997071614e-4	0.013950647505630803	5	GCLC,BAD,CFLAR,TFPI,KDM1A,PDK4,UPF1,PRKAR2B,MPO,PDK2,OSBPL7,CX3CL1,BAIAP2L1,PAF1,NADK,MGST1,MLXIPL,BTK,FYN,PIK3C2A,PPP5C,BRCA1,LTF,DDX11,CD6,IGF1,HGF,GRAMD1B,GLRX2,GCLM,UBR2,RRAGD,NR1H3,VIM,TNFRSF1B,ATP6V0A1,CDH1,CTNNA1,HSPA5,ATP6V1H,DTNBP1,HDAC9,ARID1B,TNIP3,MAPK9,BCAR1,CYBA,KCNQ1,PHPT1,ATP2B4,GNA15,DGAT2,SPHK2,SBNO2,CALCRL,GNAI3,IPO5,MAP2K4,PRKCQ,SMARCD1,SPI1,FECH,CACNB1,PKM,RHOA,PRKCZ,ROCK1,PD…	UPF1,ATP6V1H,FECH,DNM2,PXN,CDK16,MAP2K6,ECT2,CDK2,ELK1,CD68,CBX8,CAPN10,CXCL5,SLC38A9,P2RY11	BTK,ROCK1,XRCC5,EZR,XBP1,SNW1,SRSF5,PRKAR1A,LY86,ATP6V1A,HMGN3,NR4A3,LILRB2,PTPRE,KDM6B,CDC73,TLR4,USP8,PDCD4,APPL1,NLRP3,OXR1,NOD2,CTNNB1,SYAP1,PRNP,MYD88,GRB2,SOCS3,PDE4B
GO_REGULATION_OF_DEFENSE_RESPONSE	GO:0031347	602	Down	4.3897409712721655e-4	0.014071621740745497	5	TSPAN6,FGR,SLC7A2,SARM1,CREBBP,CX3CL1,SELE,PSMB1,BTK,FYN,RNF216,LTF,PSMC4,POLR3B,CD6,MATR3,IGF1,MARCO,HGF,BIRC3,NR1H3,KPNA6,IFNGR1,TNFRSF1B,HMGB3,GRN,PIAS1,TBC1D23,PSMA4,TNIP3,CYBA,CUL1,TAB2,PUM2,TRAF3IP2,CASP8,TSPAN32,SBNO2,CALCRL,TNFRSF1A,HYAL2,PSME4,SIRT2,VPS35,RORA,FAM3A,PRKACA,UBE2D1,FCGR2B,FBXW11,PVR,ALPK1,PTGS2,MGLL,TXK,GRAMD4,ICAM3,CST7,UBE2K,PIK3C3,ITCH,XRCC5,CEACAM1,ARG2,MEF2C,PTPRC,NFE…	MUL1,PSMD5,MAP2K6,MVK,POLR3F,LRRC14,MUC1,GPATCH3,HLA-G,ZCCHC3	BTK,UBE2K,XRCC5,PSMC5,OSM,SAMHD1,XIAP,FOXP1,EREG,FGL2,TLR4,PDCD4,APPL1,NLRP3,MNDA,NOD2,MYD88,SOCS3
GO_POSITIVE_REGULATION_OF_IMMUNE_RESPONSE	GO:0050778	677	Down	4.395620727986179e-4	0.014071621740745497	4	TSPAN6,FGR,CFH,SARM1,CD38,CREBBP,CD79B,PSMB1,CD4,BTK,HFE,FYN,CD22,LTF,PSMC4,POLR3B,WAS,MATR3,SLC11A1,MARCO,CD74,BIRC3,NR1H3,BTN3A1,PRKCH,HMGB3,GAB2,PSMA4,LCP2,TNIP3,BCAR1,PIK3CB,CYBA,PHPT1,CUL1,CYFIP2,TAB2,PUM2,RC3H2,WNK1,NCKAP1,ELMO2,SPHK2,CASP8,PRKCQ,TP53BP1,PRKCZ,CBFB,PSME4,EIF2B3,CDC42,PRKACA,TFRC,UBE2D1,FCGR2B,FBXW11,PVR,ALPK1,CD5L,TBX21,TXK,GRAMD4,ACTB,MLH1,PAG1,ICAM3,IL4R,UBE2K,PIK3C3,ITCH…	PSMD5,MAP2K6,POLR3F,LRRC14,CACNB3,CD19,MUC1,GPATCH3,BAG6,HLA-G,ZCCHC3	BTK,UBE2K,XRCC5,RIF1,PSMC5,EZR,XBP1,XIAP,FOXP1,NR4A3,EREG,ARPC1B,TLR4,APPL1,WASF2,NLRP3,ARPC2,MNDA,NOD2,PRNP,MYD88,GRB2,PDE4B
GO_ACTIVATION_OF_PROTEIN_KINASE_ACTIVITY	GO:0032147	248	Down	4.458386177610081e-4	0.014164159896563338	2	PRKAR2B,MAP3K14,SPAG9,MAP4K3,MAP4K5,GPRC5A,IGF1,SLC11A1,CD74,HGF,MAP2K3,PIK3CB,TAB2,EIF2AK2,WNK1,MAP2K4,SLK,PRKCZ,MAP4K4,PRKACA,MARK2,STK10,MAP3K13,HACD3,DLG1,TRAF4,MAP2K7,PSEN1,PTPRC,STRADB,PIBF1,MAP3K4,TPX2,MAPKAPK5,P2RX7,ERP29,MUL1,OSBPL8,PPP2R3C,CLSPN,TGFB2,MAP3K1,JAK2,ABL1,GADD45B,CRKL,MAPK1,PDGFB,TAB1,STK4,ADNP,CD40LG,STK24,RGCC,MAPK3,AXIN1,RIPK2,STK3,TNFRSF10A,MAP4K1,NOD1,PRKAG2,TGFBR1,C5,…	MUL1,MAP2K6,ECT2,BORA,PDE6G,STRADA	MAP4K4,GADD45B,STK4,STK24,MAP3K8,PRKAR1A,TAOK3,TLR4,TAOK1,NOD2,PRNP
GO_DEFENSE_RESPONSE	GO:0006952	1212	Down	4.4623437933372686e-4	0.014164159896563338	5	TSPAN6,FGR,CFH,ALS2,SLC7A2,SARM1,CREBBP,MPO,ITGAL,MAP3K14,CX3CL1,CCL26,SELE,PSMB1,MMP25,IL32,STAB1,CD4,BTK,HFE,FYN,RNF216,TYROBP,LTF,ALOX5,PSMC4,NUB1,POLR3B,CD6,ZMYND11,WAS,MATR3,IGF1,SLC11A1,MARCO,CD74,HGF,NLRP2,BIRC3,NR1H3,KPNA6,VIM,CD44,SLAMF7,IFNGR1,TNFRSF1B,HMGB3,GRN,PIAS1,MAP2K3,TBC1D23,PSMA4,HDAC9,VAMP3,TNIP3,CYBA,LY75,CUL1,TAB2,EIF2AK2,PUM2,ITIH4,TRAF3IP2,PRDM1,SEC61A1,POLR3E,CASP8,TSPAN3…	NDST1,SEH1L,MUL1,PSMD5,ZNF175,MAP2K6,MVK,CD68,POLR3F,LRRC14,CXCL5,EXOSC4,MUC1,GPATCH3,HLA-G,P2RY11,ZCCHC3	BTK,CD44,UBE2K,XRCC5,PSMC5,OSM,DDX17,SAMHD1,XIAP,LY86,FOXP1,STXBP3,LGALS8,EREG,FGL2,LILRB2,KDM6B,SERINC3,TLR4,PRCP,G3BP2,RAB20,ITGB1,PDCD4,APPL1,NLRP3,MNDA,NOD2,MYD88,OLR1,MX2,SOCS3,IL10RB
GO_RNA_EXPORT_FROM_NUCLEUS	GO:0006405	129	Down	4.5019367678925435e-4	0.014213536341574025	1	UPF1,AKAP8L,NUP160,TPR,THOC3,ZC3H11A,RIOK2,NDC1,U2AF2,NUP133,SMG6,CPSF1,NUP37,THOC1,XPO1,YTHDC1,SEH1L,RBM27,ALKBH5,NUP50,AAAS,NUP188,POLDIP3,THOC5,SRSF5,PABPN1,RAE1,NUP93,CASC3,NUP88,SUPT6H,NUP98,MAGOHB,NUP107,CPSF6,SRSF9,SRSF3,NUP155,NCBP2,RPS15,SRSF7,SRSF4,SMG7,SRSF11,CPSF3,GLE1,NRDE2,NUP43,ENY2,KHDRBS1,FYTTD1,HNRNPA2B1,DDX39A,SRSF6,XPO5,NUP153,UPF3B,NUP85,THOC2,SYMPK,PCID2,NUP214,THOC6,NUP210,…	UPF1,SEH1L,SLBP,RRS1,XPOT,SMG5	SRSF5,SRSF3,SRSF11,KHDRBS1,SRRM1,CDC40,RNPS1
GO_NEGATIVE_REGULATION_OF_PROTEIN_LOCALIZATION_TO_CELL_PERIPHERY	GO:1904376	19	Down	4.5158478831859805e-4	0.014213536341574025	1	GOPC,PPP2R5A,PICALM,CSK,TGFB1,TMEM59,GBP1,RHOQ,LYPLA1,PPFIA1,NUMB,TMBIM1,CLTC,DAB2,PID1,AP2M1,LZTFL1,BCL2L1,SAPCD2		NUMB,CLTC
GO_REGULATION_OF_MATRIX_METALLOPEPTIDASE_SECRETION	GO:1904464	3	Down	4.585395700612748e-4	0.014372049871669497	1	TLR4,TLR2,IDH2		TLR4
GO_POSITIVE_REGULATION_OF_HEPATOCYTE_PROLIFERATION	GO:2000347	5	Down	4.65198327835891e-4	0.014392066982175928	4	CFLAR,XBP1,MDK,TNFAIP3,MED1		XBP1
GO_RESPONSE_TO_LIPID	GO:0033993	626	Down	4.65269573106618e-4	0.014392066982175928	5	BAD,CFLAR,TFPI,CD38,FKBP4,PDK4,UPF1,MPO,OSBPL7,CX3CL1,PAF1,SELE,MGST1,CRY1,CD4,DCN,PPP5C,BRCA1,LTF,KDM5D,CALCOCO1,RNF14,CD6,UFL1,SLC11A1,GRAMD1B,NR1H3,VIM,TNFRSF1B,PIAS1,DSG2,LMO3,TNIP3,CYBA,TAB2,DGAT2,SPHK2,RNF4,CASP8,TMEM161A,SBNO2,TIE1,SMARCD1,FECH,PLPP1,RHOA,CBFB,PDK3,OTUD5,MAOB,RORA,TGFBR3,NEDD4,LRP6,ATP2B1,MBD3,SREBF1,SCARB1,PTGS2,TEAD2,NFKB2,PIAS2,GNB1,EDN1,XRCC5,CXCL2,MEF2C,UBA5,AACS,NFE2…	UPF1,FECH,ELK1,CD68,ALAD,CXCL5	XRCC5,DDX17,XBP1,SNW1,DDX5,IL10RA,LY86,FOXP1,NR4A3,CAT,ARPC1B,LILRB2,CDC73,TLR4,USP8,NCOR1,PDCD4,NLRP3,NOD2,CTNNB1,MYD88,PDE4B
GO_VIRAL_TRANSLATIONAL_TERMINATION_REINITIATION	GO:0075525	5	Down	4.680669490974229e-4	0.014392066982175928	3	EIF3L,EIF3D,EIF3B,EIF3A,EIF3G		EIF3D,EIF3A
GO_REGULATION_OF_PROTON_TRANSPORT	GO:0010155	15	Down	4.731145070758018e-4	0.014392066982175928	1	SPHK2,TESC,PPIF,SLC9A3R1,TCIRG1,PARK7,ACTN4,COX17,SLC30A5,ATP7A,DNAJC30,CHP1,TMSB4X,PHB2,CHCHD10		COX17
GO_LYMPHOCYTE_ACTIVATION	GO:0046649	565	Down	4.73338015366141e-4	0.014392066982175928	4	FGR,BAD,MAD1L1,CD38,SKAP2,ITGAL,TMEM98,CD79B,CD4,BTK,HFE,FYN,TYROBP,ERCC1,CD22,CD6,WAS,IGF1,SLC11A1,CD74,RUNX3,NCAPH2,CD44,SLAMF7,BTN3A1,TNFRSF1B,POU2F2,HMGB3,BAK1,PARP3,HDAC9,RC3H2,PRDM1,ATG5,CASP8,AP3D1,PRKCQ,SPI1,KLF6,TP53BP1,RHOA,PRKCZ,CBFB,HDAC4,BCL3,RORA,NEDD4,RAB27A,JMJD6,CDC42,NCK2,TCF3,TFRC,FCGR2B,TBX21,DLG1,MLH1,UNG,TPD52,PAG1,IL4R,APBB1IP,ITM2A,THOC1,CEACAM1,RIF1,PSEN1,TCF7,ARG2,MEF2C,…	FBXO7,MERTK,APLF,CHD7,CTPS1,CD19,CLECL1,BAG6,HLA-G	BTK,CD44,APBB1IP,RIF1,XBP1,MYH9,MAP3K8,PRKAR1A,FOXP1,ID2,FGL2,LILRB2,TLR4,ITGB1,SAMSN1,NLRP3,MNDA,NOD2,CTNNB1,GPR183,PRNP,GRB2
GO_PEPTIDE_METABOLIC_PROCESS	GO:0006518	673	Down	4.734440465312147e-4	0.014392066982175928	2	GCLC,UPF1,DHX33,GGCT,MGST1,RPS20,LARS2,IGF1,SAMD4A,GLRX2,GCLM,VIM,MIPEP,IFNGR1,RPL26L1,CTNS,TPR,MRPS10,EIF2AK2,PUM2,MRPL43,GATB,YBX3,MRPS35,MRPS24,EIF4B,RPL18,HAGH,ABCA7,ZC3H15,ELAVL1,DHX29,RHOA,IARS2,ROCK1,FTSJ1,SRBD1,BCL3,PABPC1,EIF2B3,TCOF1,NCK2,RPL31,IGF2BP2,PICALM,MRPS34,EIF4G3,TNRC6C,MKNK1,DDX1,PSEN1,JMJD4,MRPL22,GEMIN5,NFE2L1,RPS5,NOA1,GSTP1,EIF3I,MTIF2,MGST2,EIF2AK1,MRPL28,ERO1B,PPP1R15A,…	UPF1,ABCA7,OGFOD1,CNOT3,ALKBH1,SEPSECS,DARS2,CTIF,MRPL44,IGF2BP3,MRPL24,DPH7,GUF1,MRPL39,MRPL17,LARP4,EIF4A1,ENC1,MRPL13,MRPL48,MRPS11,CES1,MRPS18B	ROCK1,PABPC1,EIF3D,TNRC6B,MTPN,EIF3A,EIF4G2,RPL24,SERP1,KHDRBS1,KRT17,PRNP
GO_CELLULAR_RESPONSE_TO_ORGANIC_CYCLIC_COMPOUND	GO:0071407	407	Down	4.7404601753478715e-4	0.014392066982175928	5	GCLC,CFLAR,TFPI,FKBP4,KDM1A,OSBPL7,CRY1,PPP5C,BRCA1,KDM5D,CALCOCO1,RNF14,UFL1,GRAMD1B,GCLM,NR1H3,PIAS1,CDH1,CTNNA1,HSPA5,DTNBP1,LMO3,CYBA,KCNQ1,ATP2B4,GNA15,RNF4,CASP8,GNAI3,FECH,PLPP1,RHOA,CBFB,SIRT2,VPS35,RORA,NEDD4,GNB5,LRP6,ATP2B1,PRKACA,TMEM38A,PTGS2,ACTB,PIAS2,GNB1,EDN1,RAPGEF3,DNM2,MEF2C,UBA5,AACS,NFE2L1,GSK3B,REST,SSH1,GSTP1,NCOA1,DNAJA1,GNAS,DNM1L,DDX18,GNA11,MAVS,P2RX7,GRAMD1A,SLC9A1,IC…	FECH,DNM2,MUL1,ELK1,RYR1,P2RY11,ZCCHC3	EZR,DDX17,SNW1,DDX5,FOXP1,NR4A3,USP8,NCOR1,NOD2,CTNNB1,PDE4B
GO_RESPONSE_TO_OXYGEN_CONTAINING_COMPOUND	GO:1901700	1139	Down	4.769398138926543e-4	0.014392066982175928	5	GCLC,BAD,CFLAR,TFPI,SARM1,CD38,KDM1A,PDK4,UPF1,PRKAR2B,MPO,PDK2,OSBPL7,CX3CL1,BAIAP2L1,PAF1,SELE,NADK,MGST1,CRY1,MLXIPL,CD9,CD4,BTK,FYN,PIK3C2A,DCN,PPP5C,BRCA1,ERCC1,LTF,DDX11,CD6,UFL1,IGF1,SLC11A1,HGF,GRAMD1B,GLRX2,GCLM,UBR2,RRAGD,NR1H3,VIM,TNFRSF1B,BAK1,ATP6V0A1,CDH1,CTNNA1,HSPA5,DSG2,ATP6V1H,DTNBP1,HDAC9,ARID1B,TNIP3,MAPK9,BCAR1,CYBA,KCNQ1,PHPT1,KIF1B,TAB2,ATP2B4,GNA15,DGAT2,SPHK2,CASP8,TMEM16…	UPF1,ATP6V1H,FECH,DNM2,PXN,CDK16,MAP2K6,ECT2,CDK2,ELK1,CD68,CBX8,CAPN10,ALAD,CXCL5,SLC38A9,TXNRD2,RNLS,P2RY11	BTK,ROCK1,XRCC5,EZR,XBP1,SNW1,SRSF5,STK24,PRKAR1A,IL10RA,LY86,ATP6V1A,FOXP1,STXBP3,HMGN3,NR4A3,CAT,EREG,ARPC1B,LILRB2,PTPRE,KDM6B,BTG1,EDEM1,CDC73,TLR4,USP8,PDCD4,APPL1,NLRP3,NDUFS4,OXR1,NOD2,CTNNB1,SYAP1,PRNP,MYD88,GRB2,SOCS3,PDE4B
GO_RESPONSE_TO_HYDROGEN_PEROXIDE	GO:0042542	118	Down	4.814264273312039e-4	0.014392066982175928	5	BAD,FYN,PPP5C,HGF,GLRX2,BAK1,PDE8A,HDAC6,SIRT1,ABL1,HMOX1,APEX1,MAP1LC3A,STK24,PPP2CB,MET,EZH2,SETX,PLEKHA1,PPIF,COL1A1,AREG,CRYAB,PDGFRB,UBE3A,PDCD10,ECT2,STAT1,IL18RAP,STK25,SDC1,NFE2L2,PARK7,TNFAIP3,MYB,NR4A3,FKBP1B,DUSP1,PTK2B,CAT,BECN1,TRAP1,KLF2,RNF112,RIPK3,PRKAA1,KDM6B,PCNA,OSER1,LDHA,STK26,ETS1,ANXA1,MDM2,IL6,IL10,TXN,KLF4,APTX,RIPK1,CYP1B1,TP53,CBX8,SOD1,TRPM2,RHOB,SIGMAR1,LCN2,RPS3,FOX…	ECT2,CBX8	STK24,NR4A3,CAT,KDM6B
GO_RESPONSE_TO_INTERFERON_BETA	GO:0035456	23	Down	4.8202864394426864e-4	0.014392066982175928	5	UBE2K,CDC34,HTRA2,STAT1,IRF1,BST2,XAF1,PNPT1,IFITM3,IFNAR2,CAPN2,MNDA,PYHIN1,IFI16,AIM2,DDX41,UBE2G2,IFITM2,IFITM1,NDUFA13,PLSCR1,TREX1,IKBKE		UBE2K,MNDA
GO_CELLULAR_RESPONSE_TO_NITROGEN_COMPOUND	GO:1901699	463	Down	4.8361615625606513e-4	0.014392066982175928	5	GCLC,CFLAR,KDM1A,PDK4,PRKAR2B,PDK2,BAIAP2L1,FYN,PIK3C2A,BRCA1,DDX11,IGF1,GCLM,UBR2,RRAGD,VIM,ATP6V0A1,CDH1,CTNNA1,HSPA5,ATP6V1H,DTNBP1,HDAC9,ARID1B,BCAR1,CYBA,KCNQ1,ATP2B4,GNA15,GNAI3,IPO5,PRKCQ,CACNB1,PKM,PRKCZ,ROCK1,SIRT2,NUCKS1,VPS35,GNB5,ATP2B1,ATP6AP1,PRKACA,SREBF1,FCGR2B,TMEM38A,PTGS2,ACTB,GNB1,EDN1,RAPGEF3,CEACAM1,DNM2,SESN1,PSEN1,MEF2C,GSK3B,RRAGB,SSH1,GSTP1,RAB10,ATRX,AKR1B1,CHMP5,MMP2,G…	ATP6V1H,DNM2,PXN,MUL1,CDK2,CAPN10,SLC38A9,RYR1,P2RY11,ZCCHC3	ROCK1,EZR,XBP1,SRSF5,PRKAR1A,ATP6V1A,NR4A3,PTPRE,TLR4,APPL1,NLRP3,NOD2,CTNNB1,SYAP1,PRNP,GRB2,SOCS3,PDE4B
GO_RESPONSE_TO_INTERLEUKIN_12	GO:0070671	46	Down	4.846756267327411e-4	0.014392066982175928	5	RALA,CNN2,CDC42,RPLP0,JAK2,IL12RB1,MTAP,PSME2,RIPK2,TYK2,AIP,IFNG,SOD2,HSPA9,LMNB1,CAPZA1,TCP1,HNRNPA2B1,RAP1B,SNRPA1,LCP1,IL10,STAT4,SOD1,ARF1,MSN,GSTO1,PDCD4,HNRNPDL,JAK1,BOLA2B,HNRNPF,CFL1,PITPNA,TALDO1,PAK2,PLCB1,ANXA2,BOLA2,P4HB,PPIA,CD47,SERPINB2,SIRPA,MIF,GSTA2		PDCD4
GO_POSITIVE_REGULATION_OF_ACUTE_INFLAMMATORY_RESPONSE	GO:0002675	21	Down	4.8485435499108753e-4	0.014392066982175928	5	BTK,PTGS2,OSM,PIK3CG,PARK7,IL1B,C3,FFAR2,CCR7,F12,IL6ST,IL6,TNFRSF11A,OSMR,ADAM8,FCER1G,FFAR3,ZP3,HLA-E,C2CD4B,TNF		BTK,OSM
GO_VIRAL_LIFE_CYCLE	GO:0019058	279	Down	4.867203568638415e-4	0.014392066982175928	3	VTA1,CD4,LTF,CD74,KPNA6,NUP160,YTHDC2,TPR,NEDD4L,EIF2AK2,SERPINB3,ATG5,NDC1,PKN2,HYAL2,NUP133,NUCKS1,PABPC1,CDC42,TFRC,PVR,SCARB1,TSG101,HACD3,NUP37,RAB7A,TOP2B,FKBP6,LAMP3,ITCH,ITGB5,XPO1,CHMP2B,PPIE,FCN1,SEH1L,EPS15,ATG16L1,CHMP5,MAVS,OAS1,CCNK,ICAM1,CD209,TYRO3,NUP50,AAAS,NUP188,SRPK1,HSP90AB1,PCSK5,SMARCB1,LGALS1,APOBEC3H,RAE1,CHMP4B,VAPA,FMR1,EEA1,HTATSF1,KPNA3,NUP93,VPS18,TRIM35,SLC1A5,ZC3H…	SEH1L,KPNA3,MORC2,DDB1	PABPC1,DDX5,DDX6,DEK,DYNLT1,ITGB1,MPHOSPH8,CHMP1B
GO_SIGNAL_TRANSDUCTION_IN_RESPONSE_TO_DNA_DAMAGE	GO:0042770	111	Down	4.889803958909485e-4	0.014392066982175928	5	KDM1A,BRCA1,BID,CD74,CD44,HIPK2,SP100,BCL3,GTSE1,CNOT4,ZMPSTE24,ATRX,BAX,UIMC1,AURKA,CNOT3,PCBP4,TFAP4,CDC5L,SIRT1,ABL1,EP300,E2F1,PSMD10,RGCC,USP10,RBL2,NBN,NDRG1,FZR1,BABAM1,CASP2,DDX5,PRPF19,CDKN1B,CNOT2,ING4,MAPK14,CNOT6,TFDP2,ARID3A,MAD2L2,GADD45A,PLAGL1,CDK2,SNAI1,CDKN1A,SOX4,EEF1E1,CNOT1,PRMT1,STK33,SESN2,PCNA,CASP9,CCNB1,RINT1,MDM2,CNOT6L,BRCA2,PML,TP53,PMAIP1,CARM1,DYRK3,SMYD2,PLK2,TNKS1…	CNOT3,CDK2,PRMT1,MUC1	CD44,DDX5,GRB2
GO_REGULATION_OF_INFLAMMATORY_RESPONSE	GO:0050727	255	Down	4.899181792090324e-4	0.014392066982175928	5	SLC7A2,CX3CL1,SELE,BTK,CD6,IGF1,HGF,BIRC3,NR1H3,KPNA6,TNFRSF1B,GRN,TBC1D23,SBNO2,CALCRL,TNFRSF1A,HYAL2,VPS35,RORA,FCGR2B,PTGS2,MGLL,CST7,PTPRC,NFE2L1,CYLD,GSTP1,MGST2,NLRP1,ESR1,TYRO3,TREM2,JAK2,DDT,OSM,GGT1,RHBDD3,PSMA6,NFKBIA,MMP9,ABHD12,HCK,XIAP,ABCD1,ACP5,TRADD,SETD6,ABCC1,FOXF1,MEFV,PYCARD,RPS19,PIK3CG,CCL24,SERPINE1,AKNA,GATA3,CUEDC2,NFKB1,BST1,CTSC,BIRC2,MDK,CD81,MVK,IL23A,TRPV4,PPARD,MAPK…	MVK	BTK,OSM,XIAP,FOXP1,TLR4,PDCD4,APPL1,NLRP3,NOD2,MYD88,SOCS3
GO_NEGATIVE_REGULATION_OF_CATALYTIC_ACTIVITY	GO:0043086	543	Down	4.999212292590054e-4	0.014583493580513201	2	CFLAR,TFPI,PRKAR2B,IBTK,APBA3,ANOS1,PLAUR,LTF,MVP,GPRC5A,WWTR1,HGF,MNAT1,SERPINB1,RNH1,BIRC3,CD44,TIMP2,BOD1L1,PARP3,DTNBP1,HDAC9,HERPUD1,FNIP2,PHPT1,ITIH4,SERPINB3,PPP1R12A,ATP2B4,WNK1,TNK2,SPHK2,CASP8,GNAI3,IPO5,PPP2R5A,ARFGEF1,PRKCZ,ROCK1,HYAL2,LRP6,TRIB2,MCM2,NLE1,KDM5A,PTGS2,FRY,PICALM,TSG101,ACACB,PPP1R12B,CST7,LAMP3,LXN,CEACAM1,PSEN1,PTPRC,GSK3B,GSTP1,APLP2,DNAJA1,TMED2,PPP1R15A,FKBP1A,TES…	FBXO7,VCPKMT,CEP192,BOD1,CDKN2A,HEXIM2,GPS1,SH3BP5L,PDE6G,PINX1	PLAUR,SERPINB1,CD44,PPP1R12A,ROCK1,APLP2,GADD45B,XIAP,PRKAR1A,PPP2CA,TAOK3,PDCD4,MIDN,PRNP,OAZ2,SOCS3,CIB1,CDC42SE1
GO_POSITIVE_REGULATION_OF_LYMPHOCYTE_DIFFERENTIATION	GO:0045621	81	Down	5.008262921767389e-4	0.014583493580513201	4	BAD,BTK,CD74,RUNX3,AP3D1,RHOA,PRKCZ,CBFB,IL4R,PTPRC,CYLD,FLT3LG,PPP2R3C,IL12RB1,XBP1,NKAP,ATP11C,RIPK2,IL7,GATA3,ZMIZ1,ZBTB16,MDK,IL23A,IFNG,CD83,VNN1,BCL6,CD86,ZAP70,IL1RL2,CD46,MYB,CD80,SASH3,NCKAP1L,BTN2A2,TNFSF9,PCID2,ZBTB1,LILRB2,RARA,AP3B1,IL2RA,ANXA1,TESPA1,HLX,CD27,DUSP10,ITPKB,NFKBIZ,IL18,ADAM8,MMP14,RUNX1,ZBTB7B,NLRP3,TGFBR2,IL15,SYK,AXL,NFKBID,RHOH,IL7R,INPP5D,LGALS9,SOCS5,MALT1,RASGRP…	HLA-G	BTK,XBP1,LILRB2,NLRP3
GO_MACROPHAGE_ACTIVATION	GO:0042116	78	Down	5.022749090605268e-4	0.014583493580513201	4	SLC7A2,CX3CL1,TYROBP,SLC11A1,CD74,NR1H3,IFNGR1,GRN,SBNO2,ADGRF5,RORA,PLA2G10,JMJD6,FCGR2B,IL4R,CST7,PTPRC,TREM2,JAK2,BPI,TLR8,NAMPT,CTSC,IFNG,WNT5A,FOXP1,IL1RL1,MMP8,CLU,CD93,NR1D1,TICAM1,LDLR,SYT11,HAVCR2,DYSF,IL6,IL10,TLR4,IL33,TLR2,THBS1,CRTC3,APP,HSPD1,SNCA,MFHAS1,ATM,VSIG4,ITGB2,ZC3H12A,IL31RA,SYK,TNIP2,ITGAM,FPR2,PRKCE,AZU1,C1QA,TLR1,TLR6,SPHK1,JUN,TMEM106A,LRRK2,MYO18A,TLR7,C5AR1,SHPK,SUCN…		FOXP1,TLR4
GO_NUCLEOTIDE_BINDING_OLIGOMERIZATION_DOMAIN_CONTAINING_1_SIGNALING_PATHWAY	GO:0070427	5	Down	5.089282789237917e-4	0.014719620607791983	5	NFKBIA,RIPK2,TNFAIP3,SLC46A2,TLR4		TLR4
GO_RESPONSE_TO_ORGANIC_CYCLIC_COMPOUND	GO:0014070	624	Down	5.140928959310804e-4	0.01479107093501655	5	GCLC,BAD,CFLAR,TFPI,CD38,FKBP4,KDM1A,PRKAR2B,OSBPL7,CRY1,CD4,PPP5C,BRCA1,KDM5D,CALCOCO1,RNF14,UFL1,GRAMD1B,GCLM,NR1H3,BAK1,PIAS1,CDH1,CTNNA1,HSPA5,DSG2,DTNBP1,LMO3,ERCC8,CYBA,KCNQ1,KIF1B,ATP2B4,GNA15,RNF4,CASP8,TAF2,GNAI3,FECH,PLPP1,RHOA,CBFB,SIRT2,VPS35,MAOB,RORA,NEDD4,GNB5,LRP6,ASNS,ATP2B1,MBD3,PRKACA,SREBF1,TMEM38A,PTGS2,ACAT1,ACTB,ACACB,PIAS2,GNB1,EDN1,RAPGEF3,DDX1,DNM2,MEF2C,UBA5,AACS,NFE2L1…	FECH,DNM2,MUL1,ABCD3,ELK1,ALAD,RNLS,RYR1,P2RY11,ZCCHC3	EZR,DDX17,SNW1,DDX5,FOXP1,NR4A3,CAT,ARPC1B,USP8,NCOR1,NDUFS4,NOD2,CTNNB1,PDE4B
GO_MAINTENANCE_OF_PROTEIN_LOCATION	GO:0045185	88	Down	5.165304429167108e-4	0.01479107093501655	1	SCIN,PKD1,CD4,TMSB10,HSPA5,GOPC,VPS13D,LTBP1,SYNE2,SPAG4,SP100,BCL3,SRI,KEAP1,EPB41L3,EZR,SUN2,TSPO,RANGAP1,NFKBIA,PSMD10,CCDC22,ARL2BP,KDELR1,CAV1,SUFU,GOLPH3,SKP1,DBN1,PARK7,ANKRD13C,PKD2,SUPT7L,MXI1,SRGN,VPS13C,SYNE1,LATS1,OS9,FLNB,KDELR2,IL10,TXN,TLN1,TAF8,SORL1,BARD1,G3BP2,FBN2,BBS4,PML,AKT1,NFKBIE,GSN,ANK3,TWF1,HNRNPU,TMSB4Y,HK1,RER1,NBL1,PINK1,MORC3,HK2,TONSL,SUN1,CDK5,TAF3,CLMN,FBN1,YWHAB…		EZR,G3BP2,CLMN,YWHAB
GO_CELLULAR_RESPONSE_TO_CHEMICAL_STRESS	GO:0062197	277	Down	5.173221979674725e-4	0.01479107093501655	5	RAD52,BAD,CFLAR,MPO,PDK2,ALDH3B1,MGST1,BTK,FYN,PPP5C,HGF,GLRX2,FAS,VRK2,FUT8,MAPK9,CYBA,ATG5,YBX3,TMEM161A,MYLK,SIRT2,PDE8A,PTGS2,XRCC5,DNM2,KEAP1,NFE2L1,REST,GSTP1,SLC25A24,AKR1B1,DNAJA1,NME8,MMP2,PXN,CAPN3,HDAC6,SIRT1,JAK2,ABL1,MAPK1,FBXO7,HMOX1,TSPO,NCF4,HIF1A,GSKIP,APEX1,MMP9,MAP1LC3A,ADNP2,ABCD1,STK24,MAPK3,BRF2,GSR,RELB,CAV1,MET,HSPB1,EZH2,SETX,MAPK8,PLEKHA1,MICU1,PPIF,SOD3,FBXW7,CAMKK2,TRP…	RAD52,DNM2,PXN,FBXO7,ECT2,CDK2,CBX8,FZD1,TXNRD2,ETV5	ALDH3B1,BTK,XRCC5,STK24,NR4A3,CAT,KDM6B,TLR4,MCL1,OXR1,CTNNB1,CYCS
GO_REGULATION_OF_SYMBIOSIS_ENCOMPASSING_MUTUALISM_THROUGH_PARASITISM	NA	188	Down	5.222931415852679e-4	0.014876417960514227	NA	FUCA2,BAD,POLR2J,CD4,LTF,CD74,KPNA6,YTHDC2,POLR2B,RSF1,EIF2AK2,CTDP1,TAF11,PKN2,NUCKS1,PABPC1,TSG101,HACD3,RAB7A,TOP2B,FKBP6,LAMP3,CHMP2B,PPIE,REST,FCN1,MAVS,OAS1,CCNK,TFAP4,SRPK1,POLR2E,SMARCB1,LGALS1,POLR2F,APOBEC3H,EP300,SNW1,NELFCD,CHMP4B,VAPA,FMR1,POLR2C,TRIM35,POLR2I,ZC3HAV1,CAV2,CAV1,TRIM14,DDX5,CCL8,OAS3,OAS2,GAPDH,SNX3,TRIM38,EXOC2,STAT1,CHMP3,HDAC1,TRIM62,TRIM32,VPS4B,TARDBP,TRIM25,ZNF6…	MORC2,POLR2H,DDB1,NELFB	RSF1,PABPC1,SNW1,DDX5,DYNLT1,MPHOSPH8
GO_TYROSINE_PHOSPHORYLATION_OF_STAT_PROTEIN	GO:0007260	52	Down	5.317769820419769e-4	0.015089171865441094	5	FYN,IGF1,TNFRSF1A,FGFR3,PIBF1,JAK2,OSM,CD40,PTK6,ARL2BP,IL27RA,PPP2R1A,JAK3,CAV1,IL23A,SH2B3,IFNG,PPP2CA,HES1,FLT3,LIF,IL6ST,IL6,PARP9,CTF1,IL18,FER,KIT,IL6R,IL24,IL15,IL31RA,STAT3,PARP14,PTPN2,CLCF1,STAP2,HCLS1,CSF1R,SOCS3,HSF1,SOCS1,NF2,TNFRSF18,HDAC2,CNOT7,INPP5F,TNF,LYN,PECAM1,CCL5,GGNBP2		OSM,PPP2CA,SOCS3
GO_STEROID_HORMONE_MEDIATED_SIGNALING_PATHWAY	GO:0043401	139	Down	5.404638070485072e-4	0.015277790107925914	5	FKBP4,CRY1,PPP5C,BRCA1,KDM5D,CALCOCO1,RNF14,UFL1,NR1H3,PIAS1,LMO3,RNF4,PLPP1,RHOA,CBFB,RORA,NEDD4,PIAS2,UBA5,NCOA1,DNAJA1,ESR1,HDAC6,SIRT1,JAK2,DDX17,RBFOX2,EP300,AXIN1,UBE2I,TRIP4,UBR5,CCNE1,DDX5,UFSP2,VDR,CNOT2,RWDD1,PPARD,NR3C1,UBE3A,FOXP1,KDM3A,FHL2,PARK7,HDAC1,PADI2,ARID1A,TCF21,NR4A3,GPAM,UFM1,NR2C1,CRY2,DDX54,NR4A1,NCOA3,PMEPA1,SCGB2A1,CNOT1,MED1,THRA,NR1D1,SMARCA4,RNF6,YWHAH,FOXA1,SAFB2,L…		DDX17,DDX5,FOXP1,NR4A3,NCOR1,CTNNB1
GO_POSITIVE_REGULATION_OF_CHROMOSOME_ORGANIZATION	GO:2001252	150	Down	5.49806197208013e-4	0.015483451967237688	10	KDM1A,KMT2E,PAF1,JARID2,AKAP8L,BRCA1,ERCC1,DDX11,CUL3,PNKP,TPR,ANAPC4,PRDM6,SPHK2,PRKCQ,SREBF1,EED,SART3,MAP2K7,SIRT6,XRCC5,RIF1,ATRX,MAP3K4,MAPKAPK5,ANAPC5,SIRT1,SMARCB1,MAPK1,SNW1,RPS6KA5,FMR1,MAPK3,ACD,RNF40,NBN,PIH1D1,AKAP8,PRKD2,GATA3,TNKS2,KAT2A,PHF1,VEGFA,RAD50,BCL6,CCT4,SFPQ,KMT2A,MYB,PHF19,SLF2,TCP1,HNRNPA2B1,IL1B,BECN1,LIF,POT1,TRIM28,DNMT1,DKC1,ZNF304,SLX1A,WBP2,SLF1,MORC2,CCNB1,PPHLN1…	ACD,SLF2,MORC2,RNF20,ING2,AURKB,MUC1	XRCC5,RIF1,ANAPC5,SNW1,RTF1,CTNNB1,MPHOSPH8
GO_ER_NUCLEUS_SIGNALING_PATHWAY	GO:0006984	43	Down	5.567786468176041e-4	0.01562108181015233	5	MBTPS2,HSPA5,HERPUD1,ASNS,NCK2,ARHGEF10L,GSK3B,PPP1R15A,XBP1,AGR2,ERLIN1,CCDC47,CCL2,TMEM33,WFS1,FBXW7,SCAP,NFE2L2,ATF6,INSIG2,ATF4,EIF2S1,MBTPS1,TP53,TMCO1,EIF2A,ERLIN2,ATG10,BCL2L11,NCK1,PPP1R15B,ZBTB7B,ATF3,HSP90B1,CXCL8,EIF2AK3,ATP2A2,DDIT3,PTPN2,CALR,INSIG1,PTPN1,ATF6B		XBP1
GO_POSITIVE_REGULATION_OF_TUMOR_NECROSIS_FACTOR_SUPERFAMILY_CYTOKINE_PRODUCTION	GO:1903557	73	Down	5.726414279368707e-4	0.016006182599533948	2	TYROBP,IFNGR1,CYBA,PSEN1,PTPRC,MAVS,JAK2,DDT,PYCARD,RIPK2,NOD1,HSPB1,DDX58,IL23A,IFNG,CD86,WNT5A,IFIH1,ARHGEF2,CD2,MMP8,CLU,TNFRSF8,CCR2,SASH3,ARFGEF2,FRMD8,TICAM1,AKAP12,HAVCR2,CD36,DHX9,TLR4,RIPK1,TLR2,THBS1,APP,PIK3R1,PTPRJ,TIRAP,ADAM8,LY96,FCER1G,SPON2,MAPKAPK2,FZD5,SYK,CYBB,NOD2,FADD,LGALS9,PTAFR,CD14,AZU1,CLEC7A,RASGRP1,CCL19,TLR1,LPL,PTPN11,ZBTB20,LILRA5,CARD9,LRRK2,HMGB1,HDAC2,SPN,AGER,HL…		TLR4,NOD2
GO_REGULATION_OF_CELL_DEATH	GO:0010941	1224	Down	5.776097430453097e-4	0.016072056144059366	5	GCLC,STPG1,KRIT1,BAD,CASP10,CFLAR,RBM5,SARM1,CD38,KDM1A,PDK4,SLC25A5,CIAPIN1,CREBBP,MPO,AP2B1,CX3CL1,TNFRSF12A,SCIN,MARK4,BTK,FYN,PLAUR,PPP5C,TYROBP,BRCA1,LTF,UFL1,ZMYND11,BID,IL20RA,IGF1,PRDM11,CD74,HGF,MNAT1,NLRP2,RB1CC1,BIRC3,GCLM,FAS,CD44,PRKCH,TNFRSF1B,BCLAF1,BAK1,GRN,PIAS1,DAPK2,NSMAF,TRIO,AIFM2,CTNNA1,HSPA5,RRM2B,KITLG,MAPK9,BCAR1,HERPUD1,PIK3CB,HEBP2,FOXC1,EIF2AK2,USP36,TRAF1,ATG5,YBX3,SP…	RAD18,DNM2,SPTLC1,MUL1,FBXO7,ALKBH1,CREB3,MAP2K6,BNIP1,ECT2,SIRT5,ELK1,PSMG2,AGAP2,RABGGTB,CAPN10,RHBDD1,SHQ1,CDKN2A,MERTK,FZD1,DEDD,DDB1,ING2,AURKB,MUC1,BAG6,HLA-G,AATF	BTK,PLAUR,CD44,ROCK1,MAP4K4,ENO1,PSMC5,GADD45B,XBP1,STK4,XIAP,TAX1BP1,FOXP1,NR4A3,CAT,SERINC3,BTG1,CDC73,SKIL,TLR4,BNIP2,MCL1,HIGD2A,DYNLT1,ITGB1,PDCD4,CFDP1,SON,NLRP3,MNDA,OXR1,YWHAB,NOD2,CTNNB1,PRNP,CYCS,MYD88,SOCS3,CIB1,RNPS1
GO_POSITIVE_REGULATION_OF_MYELOID_CELL_DIFFERENTIATION	GO:0045639	73	Down	5.792891681879628e-4	0.016072056144059366	4	SCIN,CD4,TYROBP,CD74,KITLG,CASP8,ATP6AP1,GNAS,TESC,TREM2,ANKRD54,HIF1A,ACIN1,JAG1,CA2,TGFB1,HOXA5,CSF3,IL23A,IFNG,MAPK14,SMAP1,STAT1,ID2,CREB1,FOXO3,ACVR2A,INHBA,NCKAP1L,FAM210B,MED1,PRMT1,LIF,NOTCH2,CD101,ETS1,ACVR1B,RIPK1,LEF1,RB1,ARNT,HAX1,PRKCA,KLF10,PPARGC1B,RUNX1,TRIM58,CCR1,SLC9B2,HMGB2,DCSTAMP,FADD,STAT3,INPP5D,FOS,ZNF16,TRIB1,STAT5B,TRAF6,JUN,CTNNBIP1,GATA2,HCLS1,TMEM64,FES,CSF1,ZFP36L1,…	PRMT1	SMAP1,ID2
GO_NEUROINFLAMMATORY_RESPONSE	GO:0150076	51	Down	5.82136307193927e-4	0.016091450469334714	5	CX3CL1,TYROBP,IGF1,IFNGR1,TNFRSF1B,GRN,PTGS2,CST7,PSEN1,PTPRC,TREM2,JAK2,MMP9,TLR8,NAMPT,CTSC,IFNG,MMP8,CLU,LRP1,IL1B,NR1D1,ADORA2A,LDLR,SYT11,IL6,IL33,TLR2,APP,SNCA,EGFR,ATM,IL18,ITGB2,CD200R1,ITGAM,FPR2,AZU1,C1QA,TLR6,NUPR1,SPHK1,JUN,BACE2,LRRK2,TLR7,C5AR1,AGER,AIF1,TNF,CCL3
GO_POSITIVE_REGULATION_OF_CELL_MATRIX_ADHESION	GO:0001954	42	Down	5.860034389438656e-4	0.016138793239443006	5	CX3CL1,PRKCZ,ROCK1,MAP4K4,GSK3B,CEACAM6,ABL1,NRP1,PPM1F,CDK6,VEGFA,EPB41L5,ITGB1BP1,TEK,PTK2B,SDC4,CCR7,KDR,NINJ1,CD36,RAC1,CCL21,IQGAP1,SKAP1,PTPRJ,CCL28,UTRN,THY1,DISC1,TSC1,ILK,SMAD3,PLEKHA2,LIMS1,DAG1,JUP,CSF1,CIB1,S100A10,CD3E,EMP2,FMN1		ROCK1,MAP4K4,PLEKHA2,CIB1
GO_POSITIVE_REGULATION_OF_RESPONSE_TO_OXIDATIVE_STRESS	GO:1902884	14	Down	5.947836092517259e-4	0.016259901291168555	5	REST,HDAC6,FBXW7,PARK7,SFPQ,TLR4,RIPK1,SOD1,MCL1,ENDOG,ACOX2,TLR6,PAWR,TNF		TLR4,MCL1
GO_REGULATION_OF_APOPTOTIC_SIGNALING_PATHWAY	GO:2001233	331	Down	5.985230223954362e-4	0.016259901291168555	5	GCLC,BAD,CFLAR,KDM1A,SLC25A5,CX3CL1,TNFRSF12A,FYN,PLAUR,BRCA1,ZMYND11,BID,IL20RA,IGF1,CD74,HGF,RB1CC1,GCLM,FAS,CD44,BCLAF1,BAK1,DAPK2,CTNNA1,RRM2B,MAPK9,HERPUD1,TRAF1,YBX3,CASP8,TMEM161A,GNAI3,SP100,HYAL2,MNT,CSNK2A2,NCK2,NLE1,PTGS2,ENO1,FGFR1,PSEN1,PTPRC,STRADB,GSK3B,CYLD,GSTP1,RRN3,CTTN,DNAJA1,BAX,DNM1L,PPP1R13B,ERP29,ICAM1,MUL1,TFAP4,ITGA6,ZC3HC1,RFFL,TMEM14A,SIRT1,JAK2,NRP1,XBP1,TIMP3,BIK,HMO…	MUL1,CREB3,ING2,MUC1,AATF	PLAUR,CD44,ENO1,XBP1,STK4,SERINC3,SKIL,MCL1,YWHAB,CTNNB1
GO_RESPONSE_TO_ENDOGENOUS_STIMULUS	GO:0009719	1093	Down	5.98756239333452e-4	0.016259901291168555	5	GCLC,BAD,CFLAR,TFPI,CD38,FKBP4,KDM1A,PDK4,POLR2J,PRKAR2B,CREBBP,PDK2,ITGA3,BAIAP2L1,ADIPOR2,CRY1,CD9,FUZ,CD4,HFE,FYN,ANOS1,PTBP1,PIK3C2A,PPP5C,BRCA1,KDM5D,CALCOCO1,RNF14,DDX11,UFL1,IGF1,RUNX3,STRAP,GCLM,UBR2,RRAGD,NR1H3,VIM,CD44,FUT8,ATP6V0A1,PIAS1,TIMP2,CDH1,ZFYVE16,CTNNA1,HSPA5,DSG2,ATP6V1H,POLR2B,TPR,DTNBP1,HDAC9,LMO3,LTBP1,ARID1B,DKK3,BCAR1,CYBA,KCNQ1,KIF1B,FOXC1,ATP2B4,GNA15,GPC1,RNF4,CASP8,…	ATP6V1H,FECH,NDST1,DNM2,PXN,PPM1A,BMPR1A,KDM5B,ELK1,CD68,CAPN10,ALAD,FZD1,POLR2H,ING2,SHCBP1,SLC38A9,RYR1,SMURF1,P2RY11	CD44,ROCK1,SMC1A,GLG1,EZR,DDX17,XBP1,SNW1,SRSF5,XIAP,DDX5,PRKAR1A,ACAP2,ATP6V1A,FOXP1,STXBP3,NR4A3,CAT,EREG,PTPN12,ARPC1B,PTPRE,BTG1,SKIL,TLR4,PRCP,USP8,NCOR1,ITGB1,PDCD4,APPL1,NLRP3,NOD2,CTNNB1,SYAP1,PRNP,MYD88,GRB2,SOCS3,PDE4B,CIB1,TRIM33
GO_POSITIVE_REGULATION_OF_OXIDATIVE_STRESS_INDUCED_INTRINSIC_APOPTOTIC_SIGNALING_PATHWAY	GO:1902177	5	Down	6.00600273825407e-4	0.016259901291168555	5	FBXW7,PARK7,SFPQ,SOD1,MCL1		MCL1
GO_REGULATION_OF_MUSCLE_HYPERTROPHY	GO:0014743	43	Down	6.012538589846068e-4	0.016259901291168555	12	JARID2,IGF1,TNFRSF1B,ATP2B4,CTDP1,TNFRSF1A,ROCK1,MEF2A,LMCD1,EDN1,SLC9A1,YY1,HAMP,GSK3A,MTPN,GLRX3,IGFBP5,ERRFI1,RGS2,NR4A3,BECN1,PIN1,PARP2,ROCK2,IL6ST,P2RX4,CDK9,PPP3CA,SMAD4,PARP1,CAMK2D,NOTCH1,PAK1,FOXO1,PRKCA,G6PD,LMNA,PI16,SMAD3,PTK2,PPARA,DDX39B,MTOR	GLRX3	ROCK1,MTPN,NR4A3
GO_REGULATION_OF_REACTIVE_OXYGEN_SPECIES_METABOLIC_PROCESS	GO:2000377	141	Down	6.07900680953047e-4	0.016306775858581243	2	CFLAR,FYN,TYROBP,BRCA1,CTNS,CYBA,ATG5,ATP2B4,SPHK2,GNAI3,RHOA,PDK3,HDAC4,SIRT2,RAB27A,PTGS2,TIGAR,EDN1,DNM2,HSP90AA1,ARG2,GSTP1,KHSRP,ICAM1,HDAC6,HSP90AB1,JAK2,TSPO,PDGFB,HIF1A,ABCD1,GLA,ACP5,TGFB1,CAV1,BST1,CRYAB,BIRC2,IFNG,MAPK14,NNT,PDGFRB,GNAI2,TUSC2,MPV17,NFE2L2,PARK7,GADD45A,MMP8,PKD2,WDR35,CLU,PTK2B,ZNF205,PTGIS,SIRT5,NQO2,CDKN1A,IL1B,ROMO1,BECN1,TRAP1,KLF2,TICAM1,RAC2,RIPK3,ASS1,GCH1,ROCK…	DNM2,SIRT5,SIRT3,AATF	TLR4,PRCP,GRB2
GO_REGULATION_OF_CATABOLIC_PROCESS	GO:0009894	830	Down	6.093840815870938e-4	0.016306775858581243	2	GCLC,ANKIB1,CYP51A1,BAD,POLDIP2,UPF1,MYCBP2,OSBPL7,RHBDF1,MYLIP,PSMB1,PKD1,MLXIPL,HFE,FYN,ABHD5,DCN,PSMC4,NUB1,RNF14,UFL1,CAPN1,IGF1,SLC11A1,HGF,SAMD4A,RB1CC1,RRAGD,VIM,TNFRSF1B,SNX1,NUP160,IFT88,ATP6V0A1,PIAS1,RNF19A,GABARAPL2,DAPK2,TIMP2,CLEC16A,CDH1,PHF23,PSMA4,ATP6V1H,TPR,VPS13D,NEDD4L,MAPK9,HERPUD1,PIK3CB,THRAP3,TAB2,USP36,PUM2,ATG5,USP13,ATP2B4,NDC1,YBX3,HIPK2,CTSA,GNAI3,YBX1,ELAVL1,KDM4A,A…	UPF1,ATP6V1H,DERL2,SEH1L,SPTLC1,MUL1,PSMD5,FBXO7,PFKFB4,EXOSC9,SCO1,AGAP2,IGF2BP3,TBRG4,RNF185,ALAD,DDB1,SLC38A9,EXOSC4,PRKAG1,SMURF1,BAG6	THRAP3,ATXN3,ROCK1,PABPC1,UBE2K,PSMC5,EZR,XBP1,TNRC6B,EIF4G2,IL10RA,ATP6V1A,RNF19B,EDEM1,USP8,MCL1,ITGB1,YWHAB,MYD88,OAZ2,PPP1CB
GO_NEGATIVE_REGULATION_OF_RESPONSE_TO_OXIDATIVE_STRESS	GO:1902883	39	Down	6.095177199843476e-4	0.016306775858581243	5	FYN,HGF,PDE8A,REST,SIRT1,FBXO7,HIF1A,MET,HSPB1,NCOA7,SOD2,VNN1,NME5,HTRA2,NFE2L2,PARK7,NR4A3,TRAP1,ATF4,GGT7,IL10,TXN,NOL3,AKT1,NONO,SLC7A11,FZD1,PINK1,OXR1,TSC1,BAG5,MAPK7,CTNNB1,MCTP1,PYCR1,LRRK2,ATG7,PSAP,GPX1	FBXO7,FZD1	NR4A3,OXR1,CTNNB1
GO_POSITIVE_REGULATION_OF_MOLECULAR_FUNCTION	GO:0044093	1312	Down	6.160584127376126e-4	0.016423108789385965	2	FGR,STPG1,BAD,ALS2,CASP10,CFLAR,PLXND1,KDM1A,CAMKK1,ARHGAP33,DVL2,DHX33,PRKAR2B,MAP3K14,CX3CL1,CCL26,DBF4,SELE,CDKL5,SPAG9,PKD1,CD4,BTK,HFE,FYN,ABHD5,PLAUR,RABGAP1,MAP4K3,MBTPS2,LTF,MAP4K5,EHD3,DDX11,GPRC5A,BID,RGPD5,IGF1,RALBP1,SLC11A1,CD74,HGF,MNAT1,NLRP2,GCLM,NR1H3,FAS,PRKCH,RABEP1,BAK1,GRN,FAM13B,ARHGAP31,RANBP3,MAP2K3,GABARAPL2,DEPDC1B,NSMAF,TIMP2,RFC1,PNKP,DCUN1D1,LCP2,ADRB1,PREX2,ARAP2,ARH…	RANBP3,ARHGAP6,DNM2,MUL1,CWF19L1,ACD,PITRM1,MAP2K6,ECT2,TBC1D15,AGAP2,BORA,WRAP53,NCAPG2,DCP1B,FZD1,RACGAP1,CACNB3,CD19,AURKB,PRKAG1,PDE6G,GTF2H4,PINX1,STRADA	BTK,PLAUR,PPP1R12A,MAP4K4,XRCC5,GADD45B,EIF3D,STK4,STK24,MTPN,MAP3K8,PRKAR1A,SMAP1,PPP2CA,ACAP2,CAT,LRRFIP1,EREG,TAOK3,TLR4,COX17,BNIP2,ITGB1,ASAP1,TAOK1,NLRP3,YWHAB,NOD2,CTNNB1,SYAP1,PRNP,CYCS,MYD88,RHOG,CIB1,ARHGAP30
GO_MHC_CLASS_II_BIOSYNTHETIC_PROCESS	GO:0045342	13	Down	6.214001037801524e-4	0.01645642034916685	2	SLC11A1,SPI1,NFX1,SIRT1,JAK2,XBP1,IFNG,IL10,TLR4,AZU1,CIITA,TMEM106A,HDAC2		XBP1,TLR4
GO_NEURON_DEATH_IN_RESPONSE_TO_OXIDATIVE_STRESS	GO:0036475	24	Down	6.217016364723294e-4	0.01645642034916685	5	REST,FBXO7,HIF1A,FBXW7,NCOA7,LANCL1,PARK7,NR4A3,ATF4,IL10,TLR4,MCL1,PARP1,NONO,SLC7A11,FZD1,PINK1,TBC1D24,OXR1,TSC1,ENDOG,CTNNB1,TLR6,ATG7	FBXO7,FZD1	NR4A3,TLR4,MCL1,OXR1,CTNNB1
GO_REGULATION_OF_CELLULAR_AMIDE_METABOLIC_PROCESS	GO:0034248	351	Down	6.241111313248188e-4	0.01646202987589513	2	PDK4,UPF1,PDK2,IGF1,SAMD4A,VIM,IFNGR1,NSMAF,TPR,EIF2AK2,PUM2,YBX3,EIF4B,SPHK2,ABCA7,ELAVL1,TNFRSF1A,DHX29,RHOA,ROCK1,PDK3,BCL3,PABPC1,TCOF1,NCK2,IGF2BP2,PICALM,EIF4G3,TIGAR,TNRC6C,MKNK1,DDX1,JMJD4,GEMIN5,MTIF2,EIF2AK1,PPP1R15A,OGFOD1,CNOT3,KHSRP,MAPKAPK5,GCN1,PDPR,TNRC6A,PUS7,AGO1,CIRBP,MKNK2,MAPK1,POLDIP3,EIF3D,TNRC6B,GSTZ1,ALKBH1,EIF5,PCIF1,UQCC1,MTG2,CDK5RAP1,FMR1,RBM3,DNAJC3,MAPK3,GSPT1,EIF3E…	UPF1,ABCA7,OGFOD1,CNOT3,ALKBH1,SEPSECS,CTIF,IGF2BP3,SIRT3,DPH7,GUF1,LARP4,ENC1,MRPL13	ROCK1,PABPC1,EIF3D,TNRC6B,MTPN,EIF4G2,SERP1,KHDRBS1,KRT17,PRNP
GO_POSITIVE_REGULATION_OF_RECEPTOR_SIGNALING_PATHWAY_VIA_STAT	GO:1904894	56	Down	6.281932762918096e-4	0.016511564325269984	5	FYN,IGF1,TNFRSF1A,FGFR3,PIBF1,AKR1B1,JAK2,OSM,CD40,PTK6,ARL2BP,IL27RA,IL10RA,IL23A,IFNG,PRLR,HES1,PTK2B,FLT3,LIF,IL6ST,IL6,IL10,CYP1B1,PARP9,NOTCH1,CTF1,IL18,MGAT5,KIT,ADIPOR1,IL6R,IL24,IL15,IL31RA,CD300A,STAT3,IL7R,PARP14,CLCF1,CRLF3,STAP2,HCLS1,F2R,CSF1R,SOCS3,HSF1,SOCS1,TNFRSF18,HDAC2,CRLF2,TNF,IL10RB,LYN,PECAM1,CCL5		OSM,IL10RA,SOCS3,IL10RB
GO_POSITIVE_REGULATION_OF_NEURON_DEATH	GO:1901216	78	Down	6.427961625142889e-4	0.016638245686771413	5	BAD,FYN,TYROBP,GRN,CASP8,MAP2K4,RHOA,HDAC4,CDC42,FCGR2B,PICALM,GSK3B,REST,SSH1,BAX,PPP1R13B,TGFB2,ABL1,CDC34,CTSZ,GSK3A,CASP2,AIMP2,FBXW7,IFNG,WNT5A,ATF2,KMO,FASLG,MYB,FOXO3,EGR1,CLU,NQO2,EFNB2,ELK1,PIN1,ATF4,UBE2M,CASP9,EIF2S1,SRPK2,TLR4,TP53,MCL1,TP53BP2,PARP1,SNCA,ATM,BCL2L11,AIFM1,ITGB2,CAPN2,CASP3,CDK5,CTNNB1,DDIT4,ITGAM,FOS,PRNP,MAP3K11,C1QA,TLR6,DDIT3,NUPR1,CDK5R1,JUN,NQO1,ZNF746,BACE1,NF1…	ELK1	TLR4,MCL1,CTNNB1,PRNP
GO_CYTOPLASMIC_PATTERN_RECOGNITION_RECEPTOR_SIGNALING_PATHWAY	GO:0002753	55	Down	6.447279150811887e-4	0.016638245686771413	5	TSPAN6,BIRC3,TAB2,PUM2,CASP8,ALPK1,ITCH,CYLD,TAB1,NFKBIA,RNF125,RIOK3,XIAP,RIPK2,NOD1,DDX58,C1QBP,DHX58,MAP2K6,BIRC2,IFIH1,TNFAIP3,SLC46A2,IRF3,SEC14L1,ANKRD17,IRAK2,PTPN22,PUM1,MAP3K7,TLR4,DDX60,RPS27A,TIFA,TKFC,UBC,OTULIN,TAB3,NLRX1,NOD2,UBB,RELA,TRAF6,UBE2N,NPLOC4,IRAK1,IRF7,GPATCH3,HSPA1B,HSPA1A,UBA52,UBE2V1,ZCCHC3,LSM14A,IKBKG	MAP2K6,GPATCH3,ZCCHC3	XIAP,TLR4,NOD2
GO_LEUKOCYTE_PROLIFERATION	GO:0070661	224	Down	6.462871566575156e-4	0.016638245686771413	11	MAD1L1,CD38,CX3CL1,CD4,BTK,FYN,TYROBP,CD22,CD6,IGF1,SLC11A1,CD74,BTN3A1,TNFRSF1B,KITLG,RC3H2,PRKCQ,NCK2,TFRC,FCGR2B,DLG1,ARG2,MEF2C,PTPRC,GSTP1,BAX,P2RX7,FLT3LG,CD209,EFNB1,TREM2,IL12RB1,ABL1,CD40,NFATC2,ELF4,CD40LG,TNFSF13B,CORO1A,DNAJA3,PYCARD,CD276,RIPK2,IL7,LILRB1,RASAL3,EBI3,CD79A,JAK3,PIK3CG,IMPDH1,AHR,TNFSF8,DOCK8,PPP3CB,CCL7,PRKAR1A,BST1,CD81,TCIRG1,IL23A,PTPN6,CCND3,NPR3,BCL6,CD86,HES1,Z…	CTPS1,CD19,CLECL1,HLA-G	BTK,PRKAR1A,LILRB2,TLR4,MNDA,CTNNB1,GPR183,PRNP
GO_NEGATIVE_REGULATION_OF_PHOSPHORUS_METABOLIC_PROCESS	GO:0010563	426	Down	6.477067223965784e-4	0.016638245686771413	2	PRKAR2B,IBTK,PAFAH1B1,MLXIPL,RANBP9,PPP5C,MVP,GPRC5A,ZMYND11,WWTR1,HGF,STRAP,BAK1,BOD1L1,DTNBP1,LMO3,SERPINB3,WNK1,IPO5,PPP2R5A,RHOA,PRKCZ,ROCK1,HYAL2,HDAC4,SIRT2,LRP6,NCK2,TRIB2,TSG101,DLG1,DNAJC10,SIRT6,FBLN1,TIGAR,ITCH,CEACAM1,PSEN1,PTPRC,GSK3B,PIBF1,CYLD,GSTP1,MECOM,DNAJA1,PPP1R15A,BAX,FKBP1A,DYNLL1,TESC,P2RX7,PEBP1,IGBP1,IRAK3,TFAP4,SEMA6A,EZR,TGFB2,GPATCH2,SIRT1,ABL1,GADD45B,CRKL,CABIN1,PPM…	FBXO7,CEP192,SIRT3,BOD1,CDKN2A,PSCA,HEXIM2,GPS1,SH3BP5L	PAFAH1B1,ROCK1,EZR,GADD45B,EIF3A,PRKAR1A,PPP2CA,TAOK3,TLR4,NCOR1,PDCD4,SAMSN1,YWHAB,MIDN,PRNP,SOCS3,CIB1
GO_CELL_DEATH_IN_RESPONSE_TO_OXIDATIVE_STRESS	GO:0036473	71	Down	6.477481529946524e-4	0.016638245686771413	5	FYN,HGF,PDE8A,REST,HDAC6,SIRT1,JAK2,FBXO7,HIF1A,GSKIP,STK24,MET,HSPB1,FBXW7,NCOA7,SOD2,VNN1,NME5,PDCD10,HTRA2,LANCL1,STK25,NFE2L2,PARK7,SFPQ,NR4A3,TRAP1,ATF4,RNF112,STK26,UBQLN1,IL10,TXN,TLR4,RIPK1,CYP1B1,PML,NOL3,TP53,SOD1,AKT1,MCL1,PARP1,ARL6IP5,NONO,SIGMAR1,SLC7A11,PDK1,FZD1,PINK1,TBC1D24,PRKCD,OXR1,MELK,TSC1,BAG5,MAPK7,ENDOG,CTNNB1,BCL2,ZNF622,TLR6,PAWR,PYCR1,DIABLO,P4HB,LRRK2,MAP3K5,ATG7,PSA…	FBXO7,FZD1	STK24,NR4A3,TLR4,MCL1,OXR1,CTNNB1
GO_REGULATION_OF_LYMPHOCYTE_ACTIVATION	GO:0051249	368	Down	6.481413381439782e-4	0.016638245686771413	4	FGR,BAD,MAD1L1,CD38,CD4,BTK,HFE,FYN,TYROBP,CD22,CD6,IGF1,CD74,RUNX3,TNFRSF1B,HMGB3,PARP3,RC3H2,PRDM1,AP3D1,PRKCQ,TP53BP1,RHOA,PRKCZ,CBFB,CDC42,NCK2,TFRC,FCGR2B,TBX21,DLG1,MLH1,PAG1,IL4R,THOC1,CEACAM1,RIF1,ARG2,MEF2C,PTPRC,PIBF1,CYLD,LAG3,FLT3LG,CD209,EFNB1,PPP2R3C,TYRO3,MSH2,IL12RB1,ABL1,LGALS1,XBP1,FBXO7,RHBDD3,GRAP2,CD40,SLA2,NFATC2,SIRPB1,SMAD7,NKAP,ATP11C,CD40LG,TNFSF13B,CORO1A,DNAJA3,PYCARD,…	FBXO7,MERTK,APLF,CD19,CLECL1,HLA-G	BTK,RIF1,XBP1,MAP3K8,PRKAR1A,ID2,FGL2,LILRB2,TLR4,SAMSN1,NLRP3,MNDA,NOD2,CTNNB1,GPR183,PRNP,GRB2
GO_LIVER_MORPHOGENESIS	GO:0072576	13	Down	6.522151060343107e-4	0.016638245686771413	6	CFLAR,CUL3,LIMS2,CEACAM1,XBP1,FBXW7,MDK,RPS6KA1,TNFAIP3,MED1,NOTCH2,CEBPB,SULF2		XBP1
GO_STRESS_ACTIVATED_PROTEIN_KINASE_SIGNALING_CASCADE	GO:0031098	220	Down	6.525702229078973e-4	0.016638245686771413	5	DVL2,PAFAH1B1,SPAG9,MAP4K3,MAP4K5,CCDC88C,ZMYND11,HGF,RB1CC1,FAS,MAP2K3,DTNBP1,MAPK9,CUL1,TAB2,EIF2AK2,SERPINB3,HIPK2,MAP2K4,RHOA,CDC42,MAP4K4,FCGR2B,FBXW11,MAP3K13,HACD3,SEMA3A,DLG1,TRAF4,MAP2K7,EDN1,ITCH,MAGI3,PHLPP1,RNF13,CYLD,ZMPSTE24,GSTP1,MECOM,MAP3K4,AKR1B1,DNAJA1,IGBP1,MUL1,EZR,TGFB2,SH2D3C,GADD45B,CRKL,MAPK1,TAB1,RASSF2,MID1,CD40LG,MAPK3,AXIN1,PYCARD,RIPK2,IKBKB,STK3,MAP4K1,NOD1,FKTN,RAP…	MUL1,PRMT1,RELL2,GPS1	PAFAH1B1,MAP4K4,EZR,GADD45B,MAP3K8,TAOK3,TLR4,NCOR1,PDCD4,TAOK1,NOD2
GO_POSITIVE_REGULATION_OF_INTRACELLULAR_SIGNAL_TRANSDUCTION	GO:1902533	723	Down	6.532211256720097e-4	0.016638245686771413	5	TSPAN6,FGR,BAD,ALS2,CASP10,CFLAR,DVL2,DHX33,MAP3K14,CX3CL1,CCL26,SPAG9,CD4,FYN,PTBP1,DCN,PPP5C,MAP4K3,LTF,MAP4K5,BID,IL20RA,ATP2C1,IGF1,MARCO,CD74,HGF,RB1CC1,BIRC3,RRAGD,CD44,BCLAF1,MAP2K3,TIMP2,CLEC16A,KITLG,PIK3CB,TAB2,EIF2AK2,PUM2,RC3H2,TRAF3IP2,RASGRF1,SPHK2,CASP8,HIPK2,ABCA7,ERBB3,MAP2K4,ARFGEF1,TNFRSF1A,RHOA,PRKCZ,ROCK1,FGFR3,NEDD4,NDST1,CDC42,NCK2,MAP4K4,LMCD1,ATP6AP1,FCGR2B,ALPK1,PDE8A,MA…	ABCA7,NDST1,SEH1L,MUL1,PPM1A,MAP2K6,GOLT1B,ECT2,GPR89A,PRMT1,RELL2,SLC38A9,CD19,PDE6G,ZCCHC3	CD44,ROCK1,MAP4K4,GADD45B,OSM,MAP3K8,DDX5,HBEGF,CAT,GLIPR2,EREG,SERINC3,TAOK3,SKIL,TLR4,MCL1,DYNLT1,ITGB1,PDCD4,TAOK1,NOD2,CTNNB1,GPR183,MYD88,TMEM9B,RHOG,GRB2,CIB1
GO_PATTERN_RECOGNITION_RECEPTOR_SIGNALING_PATHWAY	GO:0002221	166	Down	6.561343874736191e-4	0.016638245686771413	5	TSPAN6,SARM1,BTK,LTF,MARCO,BIRC3,NR1H3,TNIP3,CYBA,TAB2,PUM2,CASP8,UBE2D1,ALPK1,GRAMD4,PIK3C3,ITCH,CYLD,FCN1,WDFY1,IRAK3,ESR1,TYRO3,MAP3K1,TAB1,LGMN,NFKBIA,RNF125,RIOK3,TLR8,XIAP,RIPK2,IKBKB,CACTIN,CAV1,NOD1,DDX58,RAB11FIP2,C1QBP,DHX58,MAP2K6,UBE2D3,UNC93B1,BIRC2,MAPKAPK3,IFIH1,RTN4,TNFAIP3,SLC46A2,SFTPA1,IRF1,BPIFB1,FFAR2,NR1D1,IRF3,TICAM1,SEC14L1,TRAF3,RFTN1,UBE2D2,TRIM5,ANKRD17,GPS2,SFTPD,IRAK2…	MAP2K6,LRRC14,GPATCH3,ZCCHC3	BTK,XIAP,TLR4,APPL1,NOD2,MYD88
GO_REGULATION_OF_OSSIFICATION	GO:0030278	114	Down	6.574450304744812e-4	0.016638245686771413	6	LTF,IGF1,HGF,GPM6B,HDAC7,HDAC4,ATP2B1,ATP6AP1,PRKACA,MEF2C,ZMPSTE24,REST,TXLNG,GNAS,P2RX7,TGFB2,SUCO,MAPK1,HIF1A,RASSF2,JAG1,MAPK3,TGFB1,CDK6,BMPR1A,SUFU,DDX5,AREG,ZBTB16,MDK,TCIRG1,MGP,FBXO5,MAPK14,SMAD5,WNT5A,ACVR2B,ACVR1,IGFBP5,ID2,ID3,PTK2B,ACVR2A,SRGN,EGR2,RUNX2,BMP2,ID1,TWSG1,JUND,TRPM4,KREMEN2,CHSY1,KL,MEN1,IL6ST,IL6,SMAD6,ATRAID,BMP2K,FBN2,TOB1,ECM1,LIMD1,SFRP2,NOTCH1,NOCT,ANKH,SKI,IL6R,L…	BMPR1A,SMURF1	DDX5,ID2,CTNNB1
GO_ACTIVATION_OF_MAPKK_ACTIVITY	GO:0000186	39	Down	6.614603435197641e-4	0.016683499775442936	2	MAP3K14,EIF2AK2,MAP3K13,PSEN1,MAP3K4,MAP3K1,JAK2,GADD45B,CRKL,MAPK1,MAPK3,TGFBR1,RAPGEF1,MAP3K8,LAMTOR3,LAMTOR2,MAP3K10,RAF1,KIDINS220,TAOK3,MAP3K7,RIPK1,MAP3K12,MAP3K6,EGFR,TAOK2,TNIK,BRAF,TAOK1,FRS2,CRK,ADAM9,MAP3K2,MAP3K11,F2R,LRRK2,MAP3K5,MAP3K3,ERCC6		GADD45B,MAP3K8,TAOK3,TAOK1
GO_HORMONE_MEDIATED_SIGNALING_PATHWAY	GO:0009755	159	Down	6.733659723205745e-4	0.016765104410606194	5	FKBP4,ADIPOR2,CRY1,PPP5C,BRCA1,KDM5D,CALCOCO1,RNF14,UFL1,NR1H3,PIAS1,LMO3,RNF4,PLPP1,RHOA,CBFB,RORA,NEDD4,PIAS2,UBA5,NCOA1,DNAJA1,ESR1,HDAC6,SIRT1,JAK2,DDX17,RBFOX2,EP300,ASIP,AXIN1,UBE2I,TRIP4,UBR5,CCNE1,DDX5,UFSP2,VDR,CNOT2,RWDD1,PPARD,PRLR,NR3C1,UBE3A,FOXP1,KDM3A,FHL2,PARK7,HDAC1,PADI2,ARID1A,TCF21,NR4A3,GPAM,UFM1,NR2C1,CRY2,DDX54,NR4A1,NCOA3,PMEPA1,SCGB2A1,CNOT1,MED1,THRA,NR1D1,SMARCA4,RNF6,Y…		DDX17,DDX5,FOXP1,NR4A3,PRCP,NCOR1,APPL1,CTNNB1
GO_REGULATION_OF_VIRAL_GENOME_REPLICATION	GO:0045069	83	Down	6.756409214466577e-4	0.016765104410606194	5	LTF,YTHDC2,EIF2AK2,PKN2,NUCKS1,PABPC1,HACD3,TOP2B,FKBP6,PPIE,MAVS,OAS1,CCNK,SRPK1,APOBEC3H,VAPA,FMR1,ZC3HAV1,DDX5,CCL8,OAS3,OAS2,TRIM38,SLPI,VAPB,STAU1,TBC1D20,APOBEC3A,APOBEC3F,EIF2AK4,ILF3,BST2,TRIM28,TOP2A,INPP5K,MORC2,RSAD2,OASL,SRPK2,RNASEL,TARBP2,IFITM3,SETDB1,TNIP1,STOM,NOTCH1,IFIT5,LARP1,MX1,ADAR,IFI16,ZC3H12A,IFI27,PPIB,FAM111A,DDB1,CXCL8,PPID,BCL2,PPIH,ISG20,PDE12,BANF1,CD28,PARP10,RAD2…	MORC2,DDB1	PABPC1,DDX5,MPHOSPH8
GO_FC_RECEPTOR_MEDIATED_STIMULATORY_SIGNALING_PATHWAY	GO:0002431	114	Down	6.76820715372859e-4	0.016765104410606194	4	FGR,FYN,WAS,PIK3CB,CYFIP2,NCKAP1,ELMO2,CDC42,FCGR2B,ACTB,HSP90AA1,PTPRC,HSP90AB1,ABL1,MAPK1,HCK,MAPK3,CSK,PIK3R2,WASL,LIMK1,RAPGEF1,ARPC3,ACTR3,WIPF1,RAP1A,NR4A3,PIK3CA,NCKAP1L,PLCG1,PLD2,ARPC1B,VAV3,APPL2,RAC1,MYO1G,ABI1,ACTR2,VAV1,FCGR2A,MYO10,PIK3R1,PTPRJ,PAK1,FCGR1A,CD226,DOCK1,ELMO1,APPL1,NCK1,WASF2,FCER1G,VAV2,CD3G,ARPC5,ARPC2,PRKCD,SYK,CRK,PTK2,PRKCE,WIPF2,BAIAP2,YES1,GRB2,ACTG1,PLA2G6,PLS…		NR4A3,ARPC1B,APPL1,WASF2,ARPC2,GRB2
GO_MAINTENANCE_OF_PROTEIN_LOCATION_IN_CELL	GO:0032507	62	Down	6.80468442348657e-4	0.016765104410606194	1	SCIN,CD4,TMSB10,HSPA5,VPS13D,SYNE2,SPAG4,SP100,BCL3,EPB41L3,EZR,SUN2,TSPO,RANGAP1,ARL2BP,KDELR1,CAV1,GOLPH3,SKP1,DBN1,PARK7,ANKRD13C,SUPT7L,VPS13C,SYNE1,OS9,FLNB,KDELR2,TXN,TLN1,TAF8,SORL1,BARD1,BBS4,PML,AKT1,GSN,ANK3,TWF1,HNRNPU,TMSB4Y,HK1,RER1,PINK1,MORC3,HK2,SUN1,CDK5,TAF3,CLMN,TAPT1,TLN2,DAG1,JUP,SYNE3,INSIG1,TOPORS,GPAA1,VPS13A,TMSB4X,ARL2,TWF2		EZR,CLMN
GO_POSITIVE_REGULATION_OF_DNA_BINDING_TRANSCRIPTION_FACTOR_ACTIVITY	GO:0051091	205	Down	6.812257032337391e-4	0.016765104410606194	2	CFLAR,KDM1A,DVL2,DHX33,CX3CL1,BTK,MBTPS2,LTF,PRKCH,TAB2,EIF2AK2,TRAF1,HIPK2,PRKCQ,TP53BP1,PRKCZ,HDAC4,PPP2R5B,LRP6,TCF3,MAP3K13,NFKB2,EDN1,TRAF5,ERC1,MAVS,ICAM1,IRAK3,NLRC4,ESR1,RNF31,CAPN3,JAK2,SMARCB1,TAB1,EP300,RPS6KA5,PSMA6,CD40,CD40LG,RGCC,TRADD,UBE2I,PYCARD,RIPK2,IKBKB,STK3,PRKD2,CRTC1,MTPN,CAV1,NOD1,BUD31,TRIM14,DDX58,CSF3,TRIM37,HDAC5,NFKB1,RWDD1,TRIM38,SRF,VEGFA,WNT5A,IL18R1,IL18RAP,ATF2…	FZD1	BTK,MTPN,CAT,LRRFIP1,TLR4,NLRP3,NOD2,CTNNB1,MYD88,CIB1
GO_MACROPHAGE_DIFFERENTIATION	GO:0030225	35	Down	6.8240809848976e-4	0.016765104410606194	4	CD4,CASP8,SPI1,CDC42,EIF2AK1,CEBPE,SIRT1,MMP9,TGFB1,VEGFA,ID2,INHBA,LIF,ZBTB46,TSPAN2,RIPK1,TLR2,RB1,APP,PARP1,PRKCA,C1QC,GAB3,IL15,IL31RA,FADD,TRIB1,NRROS,PTPN2,GATA2,HCLS1,CSF1R,CSF1,L3MBTL3,CEBPA		ID2
GO_KERATINOCYTE_DIFFERENTIATION	GO:0030216	94	Down	6.824528257186951e-4	0.016765104410606194	4	CAPN1,PRKCH,DSG2,PRSS8,FOXC1,PKP2,ROCK1,CBFB,TSG101,FOSL2,DSP,IFT74,STK4,JAG1,ASAH1,CNFN,KRT23,EXPH5,KRT18,VDR,PERP,WNT5A,ERRFI1,IRF6,PPL,CSTA,PI3,NCOA3,SRSF6,EREG,MED1,CAPNS1,SGPP1,BCL11B,ZFP36,KRT17,PALLD,LATS1,SPINK5,PPHLN1,GRHL1,ROCK2,DSC2,ANXA1,CTSL,KRT7,FLNB,SCEL,CTSV,NUMA1,YAP1,FURIN,EPHA2,CTSK,PIP5K1A,PKP4,UGCG,NOTCH1,ST14,SAV1,CD109,RUNX1,TCHH,SPRR3,TMEM79,INTU,CASP3,AQP3,RBPJ,ADAM9,MAP2…	TMEM79	ROCK1,FOSL2,STK4,EREG,KRT17
GO_POSITIVE_REGULATION_OF_NOTCH_SIGNALING_PATHWAY	GO:0045747	35	Down	6.8260003273727e-4	0.016765104410606194	5	CREBBP,EPN2,SLC35C2,TGFB2,MFNG,EP300,SNW1,JAG1,LFNG,ZMIZ1,TSPAN14,KAT2B,PDCD10,HES1,AAK1,ITGB1BP1,BMP2K,NOTCH1,KIT,MAML1,POGLUT1,ELF3,PRKCI,MESP1,NOD2,RBPJ,STAT3,TSPAN5,ENHO,RFNG,MAML2,JAG2,MAML3,DLL1,NOTCH4		SNW1,NOD2
GO_BONE_CELL_DEVELOPMENT	GO:0098751	30	Down	6.88721281619844e-4	0.016860167060830888	6	PAFAH1B1,TYROBP,LTF,CLDN18,ATP6AP1,EP300,LILRB1,FBXW7,SH2B3,PTPN6,SRF,FOXP1,MED1,NOTCH2,ABI1,MEIS1,PIP4K2A,FLI1,LRRK1,KIT,WASF2,ZNF385A,SLC9B2,FBN1,FAM20C,PTPN11,ZFPM1,ANXA2,SIGLEC15,SRC		PAFAH1B1,FOXP1,WASF2
GO_REGULATION_OF_RESPONSE_TO_STRESS	GO:0080134	1165	Down	7.22923371126497e-4	0.017639801215337425	5	TSPAN6,FGR,ENPP4,RAD52,BAD,TFPI,SLC7A2,SARM1,FKBP4,KDM1A,DVL2,CREBBP,CX3CL1,TNFRSF12A,PAFAH1B1,SELE,PSMB1,SPAG9,CRY1,CD9,BTK,FYN,RNF216,PLAUR,BRCA1,ERCC1,LTF,MAP4K5,PSMC4,POLR3B,DDX11,CD6,ZMYND11,WAS,BID,MATR3,IGF1,MARCO,CD74,HGF,RB1CC1,BIRC3,NR1H3,KPNA6,FAS,CD44,IFNGR1,TNFRSF1B,BCLAF1,HMGB3,NUP160,BAK1,GRN,FUT8,PIAS1,TBC1D23,PSMA4,PARP3,HSPA5,TPR,DTNBP1,ERCC8,TNIP3,HERPUD1,CYBA,FAM168A,CUL1,TAB2…	RAD52,DERL2,SEH1L,MUL1,PSMD5,FBXO7,CREB3,BMPR1A,MAP2K6,MVK,SLF2,PRMT1,POLR3F,RNF185,WRAP53,CBX8,CDKN2A,FZD1,LRRC14,RELL2,OTUB1,ING2,POLH,FANCB,MUC1,GPATCH3,BAG6,HLA-G,ZCCHC3	PAFAH1B1,BTK,PLAUR,CD44,ATXN3,MAP4K4,ENO1,UBE2K,XRCC5,RIF1,PSMC5,EZR,GADD45B,OSM,XBP1,MYH9,SAMHD1,XIAP,STK24,DDX5,HBEGF,FOXP1,NR4A3,DEK,EREG,FGL2,SERINC3,EDEM1,TAOK3,RNASEH2B,SKIL,TLR4,NCOR1,MCL1,PDCD4,APPL1,TAOK1,NLRP3,MNDA,OXR1,NOD2,CTNNB1,DNAJC7,MYD88,SOCS3
GO_P38MAPK_CASCADE	GO:0038066	37	Down	7.302668302929103e-4	0.01776113255105257	5	HGF,MAP2K3,DLG1,PHLPP1,CYLD,MAP3K4,EZR,GADD45B,SASH1,MAPK14,VEGFA,GADD45A,DUSP1,IL1B,BMP2,PRMT1,ZFP36,GADD45G,PTPN22,MINK1,DUSP10,MFHAS1,NCF1,EMC10,MAPKAPK2,ZC3H12A,RELL2,ULK4,LGALS9,SPHK1,PER1,RELL1,ZFP36L1,MAP3K5,MAP3K3,PJA2,AGER	PRMT1,RELL2	EZR,GADD45B
GO_AORTIC_VALVE_DEVELOPMENT	GO:0003176	17	Down	7.347169823759596e-4	0.017811536941677388	6	TNFRSF1B,ELN,TNFRSF1A,ROCK1,JAG1,TGFB1,GATA3,SNAI1,NFATC1,ROCK2,SMAD6,EMILIN1,RB1,NOTCH1,RBPJ,EFNA1,BMPR2		ROCK1
GO_REGULATION_OF_IMMUNE_SYSTEM_PROCESS	GO:0002682	1255	Down	7.4197223059254e-4	0.017929399933447474	4	TSPAN6,FGR,CFH,BAD,CD99,MAD1L1,TMEM176A,SLC7A2,SARM1,CD38,SPPL2B,CREBBP,KMT2E,ITGAL,CX3CL1,PAF1,SCIN,CD79B,PSMB1,CD9,CD4,BTK,HFE,FYN,RNF216,TYROBP,CD22,LTF,PSMC4,POLR3B,CD6,WAS,MATR3,IGF1,SLC11A1,MARCO,CD74,RUNX3,BIRC3,NR1H3,SLAMF7,BTN3A1,PRKCH,IFNGR1,TNFRSF1B,HMGB3,GRN,GAB2,PIAS1,DAPK2,PSMA4,PARP3,LCP2,C12orf4,KITLG,TNIP3,MAPK9,BCAR1,PIK3CB,CYBA,PHPT1,FOXC1,CUL1,CYFIP2,TAB2,EIF2AK2,KMT2C,PUM2,RC…	SPPL2B,MUL1,PSMD5,FBXO7,CREB3,MAP2K6,PRMT1,CD68,POLR3F,NCAPG2,MERTK,JAM2,LRRC14,CACNB3,APLF,CD19,CLECL1,MUC1,GPATCH3,BAG6,HLA-G,ZCCHC3	BTK,UBE2K,XRCC5,RIF1,PSMC5,EZR,OSM,XBP1,TNRC6B,SAMHD1,XIAP,MAP3K8,PRKAR1A,SMAP1,FOXP1,ID2,NR4A3,EREG,FGL2,ARPC1B,LILRB2,CDC73,TLR4,SPPL2A,PURB,ITGB1,SAMSN1,APPL1,WASF2,NLRP3,ARPC2,MNDA,NOD2,CTNNB1,GPR183,PRNP,MYD88,RHOG,GRB2,SOCS3,PDE4B,CIB1
GO_REGULATION_OF_ANTIGEN_RECEPTOR_MEDIATED_SIGNALING_PATHWAY	GO:0050854	53	Down	7.498809337636573e-4	0.01806224461358057	5	CD22,PRKCH,PHPT1,CBFB,FCGR2B,CEACAM1,PTPRC,CYLD,EZR,CACNA1F,KCNN4,PRKD2,DUSP3,ELF2,LPXN,CD81,PTPN6,DUSP22,FOXP1,GBP1,RAB29,CD160,ELF1,BTN2A2,CCR7,LGALS3,GPS2,PTPN22,TESPA1,RC3H1,CMTM3,BCL10,PTPRJ,RPS3,CD226,THY1,PLCL2,RUNX1,TRAT1,PRKCB,CD300A,PRNP,MALT1,RELA,PTPN2,PAWR,CD19,LCK,LILRB4,ADA,SLC39A10,NFAM1,LYN	CD19	EZR,FOXP1,PRNP
GO_REGULATION_OF_LYMPHOCYTE_DIFFERENTIATION	GO:0045619	140	Down	7.635377251368706e-4	0.01833224711218044	4	BAD,BTK,CD74,RUNX3,HMGB3,RC3H2,PRDM1,AP3D1,RHOA,PRKCZ,CBFB,TBX21,IL4R,PTPRC,CYLD,LAG3,FLT3LG,PPP2R3C,IL12RB1,ABL1,XBP1,FBXO7,NFATC2,SMAD7,NKAP,ATP11C,RIPK2,IL7,CLPTM1,JAK3,GATA3,ZMIZ1,KAT2A,ZBTB16,MDK,IL23A,IFNG,PTPN6,CD83,VNN1,DROSHA,BCL6,CD86,ZAP70,LOXL3,IL1RL2,ID2,SOS1,CD2,CD46,MYB,SLC46A2,CD80,CCR2,SASH3,INHBA,NCKAP1L,BTN2A2,IRF1,TNFSF9,PCID2,ZBTB1,FGL2,FOXJ1,LILRB2,NDFIP1,RARA,AP3B1,SPINK5,I…	FBXO7,HLA-G	BTK,XBP1,ID2,FGL2,LILRB2,NLRP3
GO_NEGATIVE_REGULATION_OF_APOPTOTIC_SIGNALING_PATHWAY	GO:2001234	182	Down	7.843201726832661e-4	0.01877106202418641	5	GCLC,CFLAR,KDM1A,SLC25A5,CX3CL1,FYN,PLAUR,BRCA1,ZMYND11,BID,IGF1,CD74,HGF,RB1CC1,GCLM,FAS,CD44,CTNNA1,RRM2B,HERPUD1,YBX3,CASP8,TMEM161A,GNAI3,MNT,CSNK2A2,NLE1,PTGS2,ENO1,PSEN1,STRADB,GSTP1,RRN3,CTTN,DNAJA1,BAX,ICAM1,ITGA6,ZC3HC1,RFFL,TMEM14A,SIRT1,NRP1,XBP1,HMOX1,HIF1A,MMP9,CSNK2A1,PSMD10,TRADD,MAZ,SGK3,IL7,TNFRSF10A,PIH1D1,URI1,HSPB1,SERPINE1,TGFBR1,CREB3,CXCL12,UNC5B,PPIF,RPS6KB1,WFS1,SOD2,VNN1…	CREB3,ING2,MUC1,AATF	PLAUR,CD44,ENO1,XBP1,MCL1,CTNNB1
GO_POSITIVE_REGULATION_OF_KINASE_ACTIVITY	GO:0033674	420	Down	7.894595258983731e-4	0.018833889517530934	2	FGR,BAD,ALS2,CAMKK1,DVL2,PRKAR2B,MAP3K14,DBF4,SPAG9,PKD1,CD4,FYN,MAP4K3,LTF,MAP4K5,GPRC5A,IGF1,SLC11A1,CD74,HGF,MNAT1,MAP2K3,LCP2,KITLG,PIK3CB,TAB2,EIF2AK2,ATP2B4,WNK1,ERBB3,MAP2K4,SLK,RHOA,PRKCZ,FGFR3,CDC42,MAP4K4,PRKACA,MARK2,STK10,MAP3K13,HACD3,DLG1,TRAF4,MAP2K7,FGFR1,TIGAR,EDN1,XRCC5,PSEN1,HSP90AA1,PTPRC,DUSP12,STRADB,CCNT2,PIBF1,MAPRE3,MAP3K4,CASS4,TPX2,MAPKAPK5,P2RX7,GCN1,ERP29,CCNK,MUL1,OS…	MUL1,MAP2K6,ECT2,AGAP2,BORA,NCAPG2,CD19,PRKAG1,PDE6G,STRADA	MAP4K4,XRCC5,GADD45B,STK4,STK24,MAP3K8,PRKAR1A,PPP2CA,EREG,TAOK3,TLR4,TAOK1,NOD2,SYAP1,PRNP,CIB1
GO_EPIDERMAL_CELL_DIFFERENTIATION	GO:0009913	125	Down	8.166901899227339e-4	0.019305010237787884	4	PAFAH1B1,CAPN1,PRKCH,SLC4A7,DSG2,PRSS8,FOXC1,PKP2,ROCK1,CBFB,TSG101,FOSL2,FGFR1,KEAP1,SULT2B1,DSP,IFT74,TRIOBP,STK4,JAG1,ESRP1,ASAH1,ERCC2,CNFN,EZH2,KRT23,SLC9A3R1,EXPH5,KRT18,VDR,PERP,WNT5A,HES1,ERRFI1,HDAC1,MYCL,PTCH2,IRF6,KLF7,PPL,CSTA,PI3,NCOA3,SRSF6,EREG,MED1,CAPNS1,SGPP1,BCL11B,ZFP36,KRT17,PALLD,LATS1,SPINK5,PPHLN1,GRHL1,ROCK2,DSC2,ANXA1,CTSL,KRT7,FLNB,SCEL,KLF4,CTSV,MYO7A,NUMA1,YAP1,SEC24B…	TMEM79	PAFAH1B1,ROCK1,FOSL2,STK4,EREG,KRT17,CTNNB1
GO_TOLL_LIKE_RECEPTOR_4_SIGNALING_PATHWAY	GO:0034142	31	Down	8.233896532826188e-4	0.019305010237787884	5	LTF,NR1H3,TNIP3,WDFY1,NFKBIA,RIPK2,RAB11FIP2,TNFAIP3,BPIFB1,NR1D1,PTPN22,APPL2,TLR4,MFHAS1,TIRAP,LY96,PIK3AP1,APPL1,ITGB2,SCIMP,F2RL1,ITGAM,CD14,PRKCE,IRAK1,S100A14,PELI1,LILRA2,TICAM2,LYN,RAB7B		TLR4,APPL1
GO_ANTIGEN_PROCESSING_AND_PRESENTATION	GO:0019882	205	Down	8.256489081471209e-4	0.019305010237787884	4	AP2B1,PSMB1,HFE,PSMC4,WAS,SLC11A1,CD74,PSMA4,AP2S1,VAMP3,CYBA,ATG5,AP3D1,KIF2A,PSME4,RAB27A,FCGR2B,AP1M1,RAB7A,KIFAP3,DYNC1I2,CAPZB,KIF22,DNM2,ITGB5,KIF3C,RAB10,PSMC5,DYNLL1,LAG3,ICAM1,CD209,PSME1,SNAP23,PSMD5,TREM2,PSMD8,AP1B1,NCF4,PSMC6,PSMA3,LGMN,PSMC1,PSMB5,PSMA6,PSME2,SEC23A,PSMA7,KIF3B,PSMD10,PSMD7,PYCARD,CTSH,IKBKB,DCTN6,RELB,FCGRT,NOD1,AP1S1,PSMA2,PSMD3,PSMD11,RAB34,PSMD9,RAB5B,CLEC4A,RAB…	DNM2,PSMD5,CD68,RAB33A,RACGAP1,HLA-G	CAPZB,PSMC5,FGL2,LILRB2,CLTC,NOD2
GO_CELLULAR_RESPONSE_TO_INTERFERON_BETA	GO:0035458	15	Down	8.275787943424512e-4	0.019305010237787884	5	UBE2K,CDC34,HTRA2,STAT1,IRF1,PNPT1,CAPN2,MNDA,PYHIN1,IFI16,AIM2,DDX41,UBE2G2,NDUFA13,TREX1		UBE2K,MNDA
GO_POSITIVE_REGULATION_OF_SIGNALING	GO:0023056	1281	Down	8.302507006444382e-4	0.019305010237787884	5	TSPAN6,FGR,BAD,LASP1,ALS2,CASP10,CFLAR,SARM1,CD38,DVL2,SKAP2,DHX33,CREBBP,MAP3K14,CX3CL1,TNFRSF12A,CCL26,PAFAH1B1,PSMB1,NADK,SPAG9,CD4,HFE,FYN,PTBP1,PLAUR,DCN,PPP5C,MAP4K3,TYROBP,LTF,MAP4K5,PSMC4,ZC3H3,BID,IL20RA,ATP2C1,IGF1,MARCO,CD74,HGF,ZRANB1,ADGRA2,RB1CC1,BIRC3,RRAGD,NR1H3,FAS,CD44,PRKCH,SH2D2A,BCLAF1,BAK1,MAP2K3,DEPDC1B,TIMP2,CLEC16A,PSMA4,CTNNA1,DTNBP1,ARHGAP6,LMO3,KITLG,VAMP3,MAPK9,PIK3CB…	ARHGAP6,ABCA7,NDST1,SEH1L,MUL1,PSMD5,PPM1A,BMPR1A,MAP2K6,GOLT1B,ECT2,GPR89A,PRMT1,ULK3,SIRT3,CAPN10,GRAP,RELL2,CACNB3,ING2,SLC38A9,CD19,PDE6G,MAOA,ZCCHC3	PAFAH1B1,PLAUR,CD44,ROCK1,MAP4K4,UBE2K,PSMC5,GADD45B,OSM,XBP1,SNW1,STK4,XIAP,MAP3K8,DDX5,IL10RA,LY86,HBEGF,FOXP1,SERP1,CAT,KHDRBS1,GLIPR2,EREG,LILRB2,SERINC3,CDC73,TAOK3,SKIL,TLR4,USP8,G3BP2,MCL1,DYNLT1,MPP7,ITGB1,PDCD4,SHKBP1,TAOK1,YWHAB,NOD2,CTNNB1,GPR183,PRNP,MYD88,TMEM9B,RHOG,TBL1XR1,GRB2,SOCS3,CIB1,IL10RB
GO_REGULATION_OF_CELLULAR_PROTEIN_LOCALIZATION	GO:1903827	431	Down	8.312772076379395e-4	0.019305010237787884	1	BAD,KDM1A,ITGA3,TMEM98,AP2B1,MARK4,HFE,FYN,AKAP8L,TYROBP,BID,RUFY3,PRKCH,CENPQ,CDH1,GPM6B,TPR,GOPC,NEDD4L,USP36,CROCC,RIOK2,WAPL,GPC1,CASP8,ABCA7,IPO5,PPP2R5A,CLDN18,SP100,PRKCZ,HYAL2,GRIPAP1,POLR1A,ERLEC1,VPS35,KCNAB2,CSNK2A2,CDC42,PRKACA,SREBF1,DERL2,PTGS2,PICALM,TSG101,LMAN1,GTSE1,ACTB,DLG1,ANKRD13A,GPC4,PCM1,TP53INP2,SAR1A,RAPGEF3,OPHN1,EPB41L2,STX7,PSEN1,HSP90AA1,NDC80,GSK3B,XPO1,CYLD,SSH1,D…	ABCA7,DERL2,PPM1A,ECT2,WRAP53,CNPY4,CACNB3,PINX1	EZR,NUMB,EDEM1,CLTC,ITGB1,APPL1,YWHAB,CTNNB1,PRNP,RHOG,OAZ2,CIB1
GO_POSITIVE_REGULATION_OF_INTERLEUKIN_17_PRODUCTION	GO:0032740	12	Down	8.338962185323357e-4	0.019305010237787884	2	PRKCQ,OSM,TGFB1,IL23A,LY9,IL6,IL18,SLAMF6,IL15,NOD2,MYD88,SPHK1		OSM,NOD2,MYD88
GO_CD4_POSITIVE_ALPHA_BETA_T_CELL_DIFFERENTIATION	GO:0043367	64	Down	8.342468653661699e-4	0.019305010237787884	4	TMEM98,RUNX3,RC3H2,PRKCZ,CBFB,BCL3,RORA,TBX21,IL4R,IL12RB1,SMAD7,RIPK2,RELB,JAK3,GATA3,IL23A,IFNG,CD83,BCL6,CD86,FOXP1,LOXL3,IL18R1,MYB,CD80,SASH3,LY9,NCKAP1L,RARA,RSAD2,ANXA1,RC3H1,IL6,HLX,IRF4,LEF1,NFKBIZ,IL18,SH3RF1,BATF,RUNX1,ZBTB7B,NLRP3,SLAMF6,ZC3H12A,ATP7A,STAT6,NFKBID,STAT3,LGALS9,GPR183,SOCS5,PTGER4,MALT1,CCL19,ZFPM1,FUT7,SATB1,SOCS1,HMGB1,SEMA4A,IL27,SPN,MTOR		FOXP1,NLRP3,GPR183
GO_ANTIGEN_PROCESSING_AND_PRESENTATION_OF_PEPTIDE_ANTIGEN_VIA_MHC_CLASS_I	GO:0002474	92	Down	8.364126151208706e-4	0.019305010237787884	4	PSMB1,HFE,PSMC4,PSMA4,VAMP3,CYBA,PSME4,ITGB5,PSMC5,PSME1,SNAP23,PSMD5,PSMD8,NCF4,PSMC6,PSMA3,PSMC1,PSMB5,PSMA6,PSME2,SEC23A,PSMA7,PSMD10,PSMD7,IKBKB,FCGRT,PSMA2,PSMD3,PSMD11,PSMD9,CLEC4A,LNPEP,SEC24A,PSMD14,NCF2,VAMP8,IDE,PSMF1,PSMB2,CANX,PSMA1,PSME3,CD36,PSMB7,ITGAV,SEC31A,SEC24B,TAPBPL,PSMB6,PSMA5,FCGR1A,SEC24D,SAR1B,MR1,SEC13,NCF1,FCER1G,PSMD4,PSMB4,ACE,PSMC2,PSMD6,ERAP1,ERAP2,CYBB,PSMC3,B2M,P…	PSMD5,HLA-G	PSMC5
GO_POSITIVE_REGULATION_OF_CYTOKINE_SECRETION	GO:0050715	107	Down	8.369070452510806e-4	0.019305010237787884	2	FGR,NLRP2,IFNGR1,PRKCZ,HYAL2,PANX2,IL4R,FCN1,MAVS,P2RX7,NLRP1,ABL1,OSM,XBP1,TLR8,RGCC,MAPK3,PYCARD,RIPK2,GSDMD,CARD8,C5,DDX58,GATA3,CRTAM,PANX1,MDK,TRPV4,IFNG,GAPDH,MAPK14,WNT5A,IL1A,IFIH1,SPTBN1,IL1RL1,CD58,CD2,CD160,MMP8,CD274,CD244,LRP1,IL1B,FFAR2,FRMD8,IRF3,AKAP12,POSTN,PTPN22,HAVCR2,DHX9,IL10,TLR4,IL33,TLR2,SORL1,CASP1,NLRP12,HK1,TNFRSF14,NLRP3,FZD5,AIM2,IL17RC,F2RL1,SYK,CLEC4E,NOD2,LGALS9,C…		OSM,XBP1,TLR4,NLRP3,NOD2
GO_ANDROGEN_RECEPTOR_SIGNALING_PATHWAY	GO:0030521	50	Down	8.393470579027373e-4	0.019305010237787884	5	FKBP4,BRCA1,KDM5D,RNF14,PIAS1,RNF4,PLPP1,RHOA,PIAS2,NCOA1,DNAJA1,HDAC6,SIRT1,DDX17,EP300,CCNE1,DDX5,RWDD1,UBE3A,FOXP1,KDM3A,FHL2,PARK7,HDAC1,ARID1A,TCF21,NCOA3,PMEPA1,SCGB2A1,SMARCA4,RNF6,SAFB2,RAN,CDK7,RB1,TGFB1I1,NCOR1,ARRB2,DAB2,PRMT2,NKX3-1,PHB,TRIM68,CTNNB1,KAT5,ZBTB7A,NRIP1,NCOR2,DAXX,NCOA4		DDX17,DDX5,FOXP1,NCOR1,CTNNB1
GO_ACUTE_INFLAMMATORY_RESPONSE	GO:0002526	70	Down	8.419193933175678e-4	0.019305010237787884	5	BTK,HFE,CD6,ITIH4,FCGR2B,PTGS2,GSTP1,B4GALT1,EIF2AK1,ICAM1,OSM,RHBDD3,HAMP,PIK3CG,GATA3,VNN1,OGG1,IL1A,ACVR1,FN1,PARK7,ASH1L,F3,TREM1,IL1B,C3,FFAR2,CCR7,APOL2,ASS1,F12,PPARG,SAA2,IL6ST,EDNRB,IL6,PRCP,TNFRSF11A,S100A8,OSMR,PTGES,ADAM8,FCER1G,IL6R,VCAM1,NLRP3,DNASE1L3,IL31RA,SERPINF2,STAT3,CEBPB,SAA1,NUPR1,ANO6,CD163,CTNNBIP1,CXCR2,F8,SIGIRR,FFAR3,PLSCR1,ZP3,SERPINA1,ELANE,HLA-E,C2CD4B,DNASE1,ORM1,…		BTK,OSM,PRCP,NLRP3
GO_POSITIVE_REGULATION_OF_ALPHA_BETA_T_CELL_DIFFERENTIATION	GO:0046638	39	Down	8.42709698005158e-4	0.019305010237787884	4	RUNX3,AP3D1,RHOA,PRKCZ,CBFB,IL4R,IL12RB1,NKAP,RIPK2,ZBTB16,IL23A,IFNG,CD83,CD86,ZAP70,MYB,CD80,SASH3,NCKAP1L,RARA,AP3B1,ANXA1,HLX,ITPKB,NFKBIZ,IL18,RUNX1,ZBTB7B,NLRP3,TGFBR2,SYK,NFKBID,LGALS9,SOCS5,MALT1,CCL19,SOCS1,ADA,PNP		NLRP3
GO_REGULATION_OF_SUPRAMOLECULAR_FIBER_ORGANIZATION	GO:1902903	251	Down	8.494616449912743e-4	0.019400357264114744	10	FKBP4,CX3CL1,BAIAP2L1,CCL26,SCIN,WAS,SPAST,TMSB10,CAPG,ARHGAP6,ELN,LIMA1,NCKAP1,LIMCH1,ARFGEF1,RHOA,ROCK1,PFN2,GBA2,CDC42,NCK2,WDR1,CLASP1,ARHGEF10L,ADD2,DLG1,CAPZB,EDN1,RAPGEF3,PSEN1,MEF2C,MAPRE3,CTTN,ADD1,PXN,SLC9A1,ICAM1,PLEKHG2,HDAC6,ABL1,NRP1,PPM1F,SH3BP1,TRIOBP,PICK1,NIN,HCK,MAPRE1,MID1,RGCC,CORO1A,COTL1,PYCARD,ARHGEF10,MTPN,MET,CCL24,WASL,ACTR3C,AEBP1,LIMK1,TGFBR1,KANK1,TESK1,CXCL12,CSF3,P…	ARHGAP6,PXN,AP1AR	ROCK1,CAPZB,MTPN,ARPC1B,WASF2,TAOK1,ARPC2,GRB2,CIB1
GO_POSITIVE_REGULATION_OF_CELL_CELL_ADHESION	GO:0022409	209	Down	8.585883400370408e-4	0.01951792053111755	5	BAD,CX3CL1,CD4,FYN,CD6,IGF1,CD74,RUNX3,CD44,AP3D1,PRKCQ,RHOA,PRKCZ,CBFB,FSTL3,CDC42,NCK2,TFRC,KIFAP3,PTPN23,IL4R,PTPRC,CYLD,CEACAM6,ICAM1,CD209,EFNB1,ITGA6,IL12RB1,LGALS1,XBP1,GRAP2,SIRPB1,SMAD7,NKAP,CD40LG,TNFSF13B,CORO1A,NFAT5,PIEZO1,DNAJA3,PYCARD,CSK,CD276,RIPK2,IL7,LILRB1,RASAL3,EBI3,JAK3,CAV1,DOCK8,GATA3,MAP3K8,ZMIZ1,CCL2,ZBTB16,CD5,MDK,CD81,IL23A,IFNG,PTPN6,GCNT2,CD83,VNN1,BCL6,CD86,WNT5A,H…	CLECL1,HLA-G	CD44,XBP1,MAP3K8,NR4A3,LILRB2,NLRP3,NOD2,GRB2
GO_T_CELL_ACTIVATION	GO:0042110	383	Down	8.598202877144296e-4	0.01951792053111755	4	BAD,MAD1L1,ITGAL,TMEM98,CD4,HFE,FYN,CD6,WAS,IGF1,SLC11A1,CD74,RUNX3,NCAPH2,CD44,BTN3A1,TNFRSF1B,RC3H2,PRDM1,ATG5,CASP8,AP3D1,PRKCQ,RHOA,PRKCZ,CBFB,BCL3,RORA,NEDD4,RAB27A,JMJD6,CDC42,NCK2,TFRC,FCGR2B,TBX21,DLG1,PAG1,IL4R,APBB1IP,CEACAM1,PSEN1,TCF7,ARG2,PTPRC,CYLD,BAX,FKBP1A,P2RX7,LAG3,ICAM1,CD209,EFNB1,IL12RB1,ABL1,LGALS1,PATZ1,XBP1,MYH9,GRAP2,SLA2,NFATC2,SIRPB1,SMAD7,NKAP,ELF4,CD40LG,TNFSF13B,COR…	CHD7,CTPS1,CLECL1,HLA-G	CD44,APBB1IP,XBP1,MYH9,MAP3K8,PRKAR1A,FOXP1,FGL2,LILRB2,NLRP3,NOD2,CTNNB1,GPR183,PRNP,GRB2
GO_REGULATION_OF_PROTEOLYSIS	GO:0030162	526	Down	8.664240808949423e-4	0.01959517672418299	2	GCLC,ANKIB1,BAD,CASP10,CFLAR,TFPI,OSBPL7,TMEM98,RHBDF1,PKD1,HFE,FYN,ANOS1,PLAUR,LTF,PSMC4,NUB1,RNF14,UFL1,BID,HGF,SERPINB1,NLRP2,BIRC3,FAS,CD44,TNFRSF1B,BAK1,GRN,PIAS1,RNF19A,GABARAPL2,TIMP2,CLEC16A,MAPK9,HERPUD1,CYFIP2,ITIH4,SERPINB3,USP13,CASP8,HIPK2,ATXN3,RHOA,ROCK1,PSME4,SIRT2,ERLEC1,PTPN3,CSNK2A2,TRIB2,PDCD2,PRKACA,CHFR,FBXW11,DERL2,NLE1,PTGS2,PICALM,ENO1,GRAMD4,SART3,FBLN1,CST7,ARAF,LAMP3,U…	DERL2,MUL1,CLN6,SCO1,RNF185,RHBDD1,ALAD,C2CD3,SMURF1,BAG6	PLAUR,SERPINB1,CD44,ATXN3,ROCK1,ENO1,UBE2K,APLP2,GLG1,MYH9,XIAP,RNF19B,EDEM1,NLRP3,PRNP,CYCS
GO_NEGATIVE_REGULATION_OF_CATABOLIC_PROCESS	GO:0009895	242	Down	8.684553026870582e-4	0.01959517672418299	2	CYP51A1,POLDIP2,MYCBP2,HFE,FYN,SLC11A1,HGF,GABARAPL2,TIMP2,CLEC16A,PHF23,THRAP3,TAB2,USP36,ATP2B4,YBX3,HIPK2,CTSA,YBX1,ELAVL1,KDM4A,ROCK1,HDAC4,SIRT2,ERLEC1,VPS35,PTPN3,PABPC1,CSNK2A2,DERL2,ACACB,SIRT6,LAMP3,TIGAR,SENP1,OPHN1,PSEN1,MTMR2,FUS,IRAK3,SCFD1,HNRNPC,WAC,TREM2,HSP90AB1,CIRBP,KLHL22,DERL3,TIMP3,HMOX1,TSPO,CSNK2A1,E2F1,CHMP4B,CST3,USP14,FMR1,TIMP1,N4BP1,TSC2,HERC1,BMF,LAPTM4B,MTMR9,SNRNP7…	DERL2,SCO1,AGAP2,ALAD,BAG6	THRAP3,ROCK1,PABPC1,EIF4G2,IL10RA,MCL1,MYD88
GO_HOMEOSTASIS_OF_NUMBER_OF_CELLS	GO:0048872	196	Down	8.84134267489528e-4	0.019868070826362966	13	KMT2E,CD74,BAK1,ARID4A,KITLG,PIK3CB,RC3H2,HIPK2,SPI1,ADGRF5,TGFBR3,JMJD6,POLB,NLE1,SART3,SENP1,MEF2C,NFE2L1,CYLD,RRN3,BAX,ADD1,P2RX7,MAEA,FLT3LG,FH,PPP2R3C,JAK2,ABL1,ANKRD54,HMOX1,RBFOX2,HIF1A,ACIN1,RASSF2,CACNA1F,TNFSF13B,CORO1A,DNAJA3,IL7,ERCC2,RPS19,KLF1,DNASE2,JAK3,ETV2,CDK6,HOXA5,EZH2,GATA3,PPP3CB,LIPA,SOX6,TCIRG1,SLC11A2,SH2B3,TMEM14C,MAPK14,SMAP1,SRF,VEGFA,HSPA9,SMAD5,BCL6,WDR48,STAT1,ID2,…	PRMT1,NCAPG2,MERTK	SMAP1,ID2,SKIL,GPR183,PDE4B
GO_RNA_LOCALIZATION	GO:0006403	213	Down	0.00088585444613606065	0.019868070826362966	1	UPF1,AKAP8L,MVP,ZC3H3,NUP160,TPR,THOC3,NOP58,ZC3H11A,RIOK2,NDC1,U2AF2,NUP133,SMG6,CPSF1,SIDT1,IGF2BP2,NCBP3,NUP37,THOC1,XPO1,YTHDC1,SEH1L,KHSRP,RBM27,ALKBH5,NUP50,AAAS,NUP188,POLDIP3,THOC5,SRSF5,YY1,PABPN1,RAE1,PRPF6,NXT2,FMR1,NUTF2,NUP93,PIH1D1,FBL,EXOSC3,CASC3,NUP88,SUPT6H,NUP98,MAGOHB,PARP11,NUP107,CPSF6,SRSF9,SRSF3,MRPL18,QKI,NUP155,NCBP2,RPS15,CCT4,SRSF7,SRSF4,SFPQ,SMG7,SRSF11,ZNHIT6,CPSF3,G…	UPF1,SEH1L,IGF2BP3,HNRNPA1L2,WRAP53,SHQ1,SLBP,RRS1,XPOT,SMG5	SRSF5,PRPF6,SRSF3,SRSF11,KHDRBS1,SRRM1,G3BP2,CDC40,MX2,RNPS1
GO_REGULATION_OF_STEM_CELL_DIFFERENTIATION	GO:2000736	93	Down	8.981870585819905e-4	0.02008453509205281	4	PSMB1,PSMC4,PSMA4,FOXC1,EIF2AK2,CDK13,CBFB,PSME4,TCF3,TEAD2,SEMA3C,ITCH,REST,PSMC5,PUS7,PSME1,TGFB2,PSMD5,ABL1,PSMD8,SETD1A,OSM,PSMC6,PSMA3,PSMC1,PSMB5,PSMA6,PSME2,PSMA7,JAG1,PSMD10,PSMD7,CDK6,PSMA2,KDM4C,GATA3,PSMD3,PSMD11,OCIAD1,SOX6,PSMD9,HSPA9,HES1,PSMD14,KDM3A,NFE2L2,KMT2A,MYB,PSMF1,PSMB2,PSMA1,PSME3,PDGFRA,LMO2,PWP1,PSMB7,YAP1,PRICKLE1,TCF12,GATA6,PSMB6,PSMA5,NOTCH1,ZFP36L2,HNRNPU,RUNX1,PSM…	PSMD5,NELFB	PSMC5,OSM
GO_REGULATION_OF_RESPONSE_TO_EXTERNAL_STIMULUS	GO:0032101	806	Down	9.114603510891505e-4	0.020282356488320795	5	TSPAN6,FGR,ENPP4,SEMA3F,TFPI,SLC7A2,SARM1,CREBBP,MYCBP2,CX3CL1,CCL26,SELE,PSMB1,CD9,BTK,FYN,RNF216,PLAUR,SEMA3B,LTF,PSMC4,POLR3B,CD6,MATR3,IGF1,MARCO,CD74,HGF,ADGRA2,BIRC3,NR1H3,KPNA6,IFNGR1,TNFRSF1B,HMGB3,GRN,PIAS1,DAPK2,TBC1D23,PSMA4,TNIP3,CYBA,CUL1,TAB2,PUM2,TRAF3IP2,WNK1,CASP8,TSPAN32,SBNO2,CALCRL,PRKCQ,TNFRSF1A,HYAL2,PSME4,SIRT2,VPS35,RORA,NUCB2,FAM3A,PRKACA,UBE2D1,FCGR2B,FBXW11,PVR,ALPK1,PT…	MUL1,PSMD5,CREB3,MAP2K6,MVK,POLR3F,LRRC14,CACNB3,MUC1,PDE6G,GPATCH3,HLA-G,ZCCHC3	BTK,PLAUR,UBE2K,XRCC5,PSMC5,OSM,SNW1,SAMHD1,XIAP,STK24,LY86,FOXP1,EREG,FGL2,TLR4,PDCD4,APPL1,NLRP3,MNDA,NOD2,GPR183,MYD88,SOCS3
GO_POSITIVE_REGULATION_OF_RESPONSE_TO_ENDOPLASMIC_RETICULUM_STRESS	GO:1905898	35	Down	9.124488234633704e-4	0.020282356488320795	5	BAK1,HERPUD1,USP13,ATXN3,NCK2,FCGR2B,PPP1R15A,BAX,EDEM2,SIRT1,XBP1,SGTA,CAV1,AGR2,TMEM33,NFE2L2,ATF6,SPOP,SERINC3,EDEM1,UBQLN1,RNF185,PMAIP1,PIK3R1,BCL2L11,NCK1,DDIT3,PTPN2,ERN1,TMEM259,BCAP31,UBQLN2,RNFT1,PTPN1,BAG6	RNF185,BAG6	ATXN3,XBP1,SERINC3,EDEM1
GO_INTERLEUKIN_8_PRODUCTION	GO:0032637	62	Down	9.184713170209062e-4	0.020355824366282863	2	CD74,HYAL2,BCL3,PTPRC,FCN1,MAVS,BPI,TLR8,PYCARD,PRKD2,CACTIN,CD33,NOD1,SERPINE1,DDX58,WNT5A,PARK7,CD58,CD2,CD244,IL1B,FFAR2,CHI3L1,PTPN22,C5AR2,ANXA1,IL10,KLF4,TLR4,RIPK1,TLR2,ARRB1,MAP2K5,MAPKBP1,RAB1A,BCL10,TIRAP,F2RL1,SYK,NOD2,FADD,LGALS9,CD14,PLA2G1B,CLEC7A,MYD88,TLR1,TLR6,DDIT3,SSC5D,F2R,TLR5,TLR7,ANXA4,ELANE,HSPA1B,HSPA1A,TMSB4X,ZNF580,TNF,LILRA2,OTUD7B		TLR4,NOD2,MYD88
GO_POSITIVE_REGULATION_OF_TISSUE_REMODELING	GO:0034105	24	Down	9.254183453574194e-4	0.02044928856953519	5	ROCK1,ATP6AP1,TFRC,BAX,CA2,IL23A,VDR,SPP1,ROCK2,TMBIM1,PPP3CA,DEF8,TNFRSF11A,EGFR,IL18,ADAM8,PRKCA,PPARGC1B,IL15,DCSTAMP,SYK,LTBP3,TMEM64,PLEKHM1		ROCK1
GO_INTRACELLULAR_PROTEIN_TRANSPORT	GO:0006886	981	Down	9.389353130474843e-4	0.02068695420599619	1	SNX11,M6PR,ARF5,UPF1,COPZ2,CROT,LAMP2,AP2B1,AGK,VPS41,PKD1,SEC62,RPS20,FYN,AKAP8L,RABGAP1,BID,RGPD5,RUFY3,AGPS,CD74,ZDHHC6,TOMM34,SEC63,KPNA6,MIPEP,SNX1,NUP160,RANBP3,IFT88,LRRC7,PEX3,CDH1,ZFYVE16,RAB27B,AP2S1,HSPA5,TPR,VPS13D,HERPUD1,HOMER3,THOC3,TBC1D22A,USP36,SEC61A1,ZC3H11A,RIOK2,NDC1,ACAA1,APPBP2,RPL18,U2AF2,TNPO3,CTSA,AP3D1,IPO5,TRAM2,TBC1D22B,SEC61A2,TBC1D1,SP100,TRAM1,EVI5,HYAL2,TBC1D25,G…	UPF1,RANBP3,HOMER3,DERL2,SEH1L,ACOX3,FBXO7,PPM1A,ACOT8,KPNA3,ACD,PITRM1,ECT2,ICMT,IPO13,TBC1D15,HACL1,RAB33A,COG3,RHBDD1,SLBP,CACNB3,STX18,RRS1,COPG1,XPOT,IPO4,SMURF1,SMG5,STRADA	ACAA1,SRSF5,SRSF3,RPL24,SRSF11,CAT,SRRM1,EDEM1,RAB20,CLTC,ATG3,RILPL2,APPL1,YWHAB,CDC40,PRNP,OAZ2,CIB1,RNPS1
GO_NUCLEOBASE_CONTAINING_COMPOUND_TRANSPORT	GO:0015931	214	Down	9.539139352665331e-4	0.020955335158597068	1	UPF1,SLC25A5,AKAP8L,MVP,ZC3H3,NUP160,TPR,THOC3,ZC3H11A,RIOK2,NDC1,U2AF2,NUP133,SMG6,CPSF1,SIDT1,IGF2BP2,NCBP3,NUP37,THOC1,SLC35C2,XPO1,YTHDC1,SEH1L,SLC25A24,KHSRP,P2RX7,RBM27,ALKBH5,NUP50,AAAS,NUP188,SLC35E4,POLDIP3,THOC5,SLC25A17,SRSF5,PABPN1,RAE1,NXT2,ABCD1,FMR1,SLC35A2,NUTF2,NUP93,CASC3,NUP88,SUPT6H,NUP98,MAGOHB,PARP11,NUP107,CPSF6,SRSF9,SRSF3,MRPL18,QKI,SLC29A1,NUP155,SLC25A36,NCBP2,RPS15,SRS…	UPF1,SEH1L,SLC35B3,IGF2BP3,HNRNPA1L2,SLBP,RRS1,XPOT,SMG5	SRSF5,SRSF3,SRSF11,KHDRBS1,SRRM1,G3BP2,CDC40,MX2,RNPS1
GO_NEGATIVE_REGULATION_OF_CELLULAR_CATABOLIC_PROCESS	GO:0031330	203	Down	9.598740816811768e-4	0.02102461036805174	2	POLDIP2,HFE,SLC11A1,HGF,GABARAPL2,TIMP2,CLEC16A,PHF23,THRAP3,TAB2,USP36,ATP2B4,YBX3,HIPK2,CTSA,YBX1,ELAVL1,KDM4A,ROCK1,SIRT2,ERLEC1,VPS35,PTPN3,PABPC1,CSNK2A2,DERL2,ACACB,LAMP3,TIGAR,SENP1,OPHN1,PSEN1,MTMR2,FUS,SCFD1,HNRNPC,WAC,TREM2,HSP90AB1,CIRBP,KLHL22,DERL3,TIMP3,HMOX1,TSPO,CSNK2A1,E2F1,CHMP4B,CST3,USP14,FMR1,TIMP1,N4BP1,TSC2,HERC1,BMF,LAPTM4B,MTMR9,SNRNP70,SGTA,RASIP1,GSK3A,NAMPT,PIK3CG,MET,…	DERL2,SCO1,ALAD,BAG6	THRAP3,ROCK1,PABPC1,EIF4G2,IL10RA,MCL1,MYD88
GO_REGULATION_OF_PHAGOCYTOSIS	GO:0050764	74	Down	9.681900552177285e-4	0.02114493208057144	1	FGR,SLC11A1,CYBA,ATG5,ABCA7,RAB27A,FCGR2B,SCARB1,DNM2,PTPRC,TREM2,IL2RB,SIRPB1,HCK,PYCARD,CSK,RAPGEF1,CCL2,IFNG,SNX3,RAP1A,APOA1,NCKAP1L,LRP1,C4BPA,IL1B,C3,PPARG,SYT11,SFTPD,IL15RA,DOCK2,CD36,DYSF,APPL2,TLR2,ITGAV,MFGE8,SOD1,ATG3,LYAR,IL2RG,PTPRJ,MERTK,APPL1,FCER1G,ABR,ALOX15,PTX3,IL15,ITGA2,F2RL1,SYK,C2,CD300A,RAB31,LMAN2,FPR2,PTEN,AZU1,CLEC7A,SPHK1,ANO6,CALR,GATA2,CAMK1D,GAS6,CD300LF,BCR,HMGB1,…	ABCA7,DNM2,MERTK	ATG3,APPL1
GO_REGULATION_OF_DNA_DAMAGE_RESPONSE_SIGNAL_TRANSDUCTION_BY_P53_CLASS_MEDIATOR	GO:0043516	27	Down	9.756774031509971e-4	0.02120473307283546	5	KDM1A,CD74,CD44,ZMPSTE24,SIRT1,PSMD10,DDX5,SNAI1,EEF1E1,MDM2,TP53,PMAIP1,DYRK3,SMYD2,ATM,DYRK1A,ZNF385A,RPL26,PYHIN1,SPRED1,ATR,HIC1,NPM1,PTTG1IP,KMT5A,SPRED2,MIF		CD44,DDX5
GO_MITOCHONDRIAL_ELECTRON_TRANSPORT_NADH_TO_UBIQUINONE	GO:0006120	46	Down	9.765896289051174e-4	0.02120473307283546	2	NDUFAB1,NDUFS1,NDUFB4,COQ9,NDUFB2,DLD,NDUFB7,NDUFC1,NDUFS8,NDUFS7,PARK7,NDUFB3,NDUFA8,DNAJC15,NDUFA1,NDUFA5,NDUFA10,NDUFA2,ISCU,NDUFB5,NDUFAF1,NDUFA9,NDUFB10,SNCA,NDUFS6,NDUFB11,NDUFB9,NDUFC2,PINK1,NDUFS2,NDUFV3,NDUFS4,NDUFB6,NDUFB8,NDUFV1,NDUFS5,NDUFA3,NDUFA11,NDUFV2,NDUFB1,NDUFA12,NDUFA6,NDUFA13,NDUFA4,NDUFS3,NDUFA7	NDUFAF1	NDUFB10,NDUFS4
GO_RESPONSE_TO_BACTERIUM	GO:0009617	437	Down	0.00098059089646727925	0.02123007631629014	5	FGR,FUCA2,CFLAR,TFPI,UPF1,MPO,CX3CL1,BAIAP2L1,PAF1,CD79B,SELE,MGST1,STAB1,CD4,DCN,LTF,CD6,SLC11A1,NR1H3,VIM,TNFRSF1B,GRN,TNIP3,CYBA,TAB2,CASP8,SBNO2,TNFRSF1A,RHOA,OTUD5,SIRT2,BCL3,MAOB,FCGR2B,SCARB1,PTGS2,MLH1,NFKB2,EDN1,CXCL2,ARG2,MEF2C,GSTP1,SEH1L,MGST2,CHMP5,MAVS,P2RX7,RGS1,ICAM1,IRAK3,LYZ,NLRC4,NLRP1,CCDC80,CEBPE,COMT,TREM2,FKBP5,PGC,JAK2,ABL1,GGT5,MAPK1,GGT1,XBP1,TSPO,CSF2RB,ST13,CTSG,COCH,P…	UPF1,SEH1L,CEP192,CD68,ALAD,CXCL5,CHD7	XBP1,ST13,IL10RA,LY86,FOXP1,LILRB2,CDC73,TLR4,PDCD4,NLRP3,NOD2,MYD88,PDE4B
GO_TOLL_LIKE_RECEPTOR_SIGNALING_PATHWAY	GO:0002224	125	Down	9.876684308413651e-4	0.021321683617961575	5	SARM1,BTK,LTF,BIRC3,NR1H3,TNIP3,CYBA,TAB2,CASP8,UBE2D1,GRAMD4,PIK3C3,WDFY1,IRAK3,ESR1,TYRO3,MAP3K1,TAB1,LGMN,NFKBIA,TLR8,RIPK2,IKBKB,CACTIN,CAV1,RAB11FIP2,UBE2D3,UNC93B1,BIRC2,MAPKAPK3,RTN4,TNFAIP3,SFTPA1,IRF1,BPIFB1,NR1D1,IRF3,TICAM1,TRAF3,RFTN1,UBE2D2,GPS2,SFTPD,IRAK2,PTPN22,RSAD2,UBQLN1,CTSL,HAVCR2,CD36,MAP3K7,APPL2,TANK,TLR4,CNPY3,IRF4,RIPK1,FLOT1,TLR2,PDPK1,ARRB2,BCL10,CTSK,S100A8,RPS27A,HSP…	LRRC14	BTK,TLR4,APPL1,MYD88
GO_STRESS_GRANULE_ASSEMBLY	GO:0034063	16	Down	9.920393580076746e-4	0.021354502387458306	10	PUM2,OGFOD1,CIRBP,DDX6,STYXL1,PRKAA1,EIF2S1,G3BP2,G3BP1,C9orf72,BICD1,ATXN2L,RPS23,DYNC1H1,ATXN2,DDX3X	OGFOD1	DDX6,G3BP2
GO_INFLAMMATORY_RESPONSE	GO:0006954	529	Down	0.0010085627213295414	0.021647975201947264	5	SLC7A2,ITGAL,CX3CL1,CCL26,SELE,MMP25,STAB1,BTK,HFE,TYROBP,ALOX5,CD6,IGF1,SLC11A1,HGF,NLRP2,BIRC3,NR1H3,KPNA6,CD44,IFNGR1,TNFRSF1B,GRN,MAP2K3,TBC1D23,HDAC9,TNIP3,CYBA,LY75,ITIH4,SBNO2,CALCRL,PRKCQ,TNFRSF1A,PRKCZ,HYAL2,HDAC4,VPS35,RORA,POLB,NDST1,FCGR2B,NFATC3,CD5L,PTGS2,MGLL,NFKB2,IL4R,CST7,ACER3,ITCH,TOLLIP,LXN,PSEN1,CXCL2,PTPRC,NFE2L1,CYLD,GSTP1,SEH1L,MGST2,B4GALT1,NFX1,EIF2AK1,ATRN,SIGLEC1,P2RX…	NDST1,SEH1L,MVK,CD68,CXCL5	BTK,CD44,OSM,XIAP,LY86,FOXP1,KDM6B,TLR4,PRCP,PDCD4,APPL1,NLRP3,NOD2,MYD88,OLR1,SOCS3,IL10RB
GO_NEGATIVE_REGULATION_OF_B_CELL_PROLIFERATION	GO:0030889	15	Down	0.0010174363616101219	0.021776045099489782	4	BTK,TYROBP,FCGR2B,PKN1,RC3H1,IL10,TNFRSF21,ATM,MNDA,CTLA4,CASP3,CD300A,INPP5D,PAWR,LYN		BTK,MNDA
GO_EPHRIN_RECEPTOR_SIGNALING_PATHWAY	GO:0048013	65	Down	0.0010307121962259672	0.02199733635877128	5	AP2B1,FYN,AP2S1,ANKS1A,RHOA,ROCK1,CDC42,NCK2,ACTB,PSEN1,MMP2,EFNB1,MMP9,ARHGEF7,EPHB6,WASL,DNM1,GIT1,ARPC3,ACTR3,APH1A,EFNB2,CHN1,ARPC1B,EPHB2,VAV3,ROCK2,RAC1,SDCBP,ACTR2,APH1B,SS18,EPHA2,PSEN2,RASA1,PAK1,TIAM1,NCK1,VAV2,AP2M1,ARPC5,NCSTN,ARPC2,CRK,RBPJ,EFNA1,PTK2,SDC2,HRAS,YES1,CDK5R1,PTPN11,EPHB3,AP2A2,ACTG1,EPHB4,AP2A1,SRC,SIPA1L1,PSENEN,ITSN1,ARPC4,ARPC1A,EFNA4,LYN		ROCK1,ARPC1B,ARPC2
GO_NUCLEAR_ENVELOPE_ORGANIZATION	GO:0006998	49	Down	0.0010440459316473616	0.022135981347646643	10	PAFAH1B1,AKAP8L,SPAST,SPAG4,ZMPSTE24,NSFL1C,SUN2,VRK1,CHMP4B,EMD,NUP93,DMPK,PPP2R1A,PARP11,NUP155,PPP2CA,NEK6,NEK9,TARDBP,CHMP2A,VPS4A,CCNB1,LPIN1,TOR1B,TOR1A,TOR1AIP1,CHMP7,PRKCA,CCNB2,LMNA,LEMD2,SUN1,GPER1,REEP3,PRKCB,NDEL1,TMEM170A,PLK1,REEP4,CDK1,TMEM43,UBXN2A,BANF1,CTDNEP1,ANKLE2,DCTN1,CNEP1R1,UBXN2B,PPP2R2A		PAFAH1B1,PPP2CA
GO_POSITIVE_REGULATION_OF_CELLULAR_PROTEIN_LOCALIZATION	GO:1903829	271	Down	0.0010486215725896298	0.022135981347646643	1	BAD,ITGA3,AP2B1,MARK4,FYN,TYROBP,BID,RUFY3,PRKCH,CENPQ,CDH1,TPR,USP36,CROCC,RIOK2,CASP8,ABCA7,IPO5,HYAL2,CSNK2A2,CDC42,PRKACA,PTGS2,TSG101,GTSE1,DLG1,PCM1,SAR1A,RAPGEF3,EPB41L2,PSEN1,NDC80,GSK3B,CYLD,SSH1,RBM22,HUWE1,EDEM2,PPP1R13B,MAVS,RNF31,EZR,SORBS1,TREM2,HSP90AB1,SH3GLB1,MAPK1,HPS4,MIEF1,GZMB,PPM1A,TM9SF4,E2F1,EMD,NUTF2,PARD6A,STX4,RAB11A,CEMIP,ZFAND1,UBR5,OAZ1,PDCD5,AKT2,BBC3,TGFB1,PIK3R2,G…	ABCA7,PPM1A,ECT2,WRAP53,CNPY4,CACNB3,PINX1	EZR,EDEM1,ITGB1,YWHAB,PRNP,RHOG,OAZ2,CIB1
GO_MUSCLE_ADAPTATION	GO:0043500	73	Down	0.0010500468745846014	0.022135981347646643	5	CFLAR,GTF2IRD1,JARID2,IGF1,TNFRSF1B,CYBA,ATP2B4,CTDP1,TNFRSF1A,ROCK1,HDAC4,MEF2A,LMCD1,EDN1,MEF2C,SLC9A1,HMOX1,YY1,TNNT1,HAMP,GSK3A,MTPN,EZH2,GLRX3,MTMR4,RPS6KB1,CAMTA2,TNNC1,IGFBP5,ERRFI1,RGS2,FOXO3,NR4A3,IL1B,BECN1,PIN1,PARP2,ROCK2,IL6ST,P2RX4,CDK9,KLF4,PPP3CA,GATA6,SMAD4,PARP1,CAMK2D,GSN,NOTCH1,CAMK2G,PAK1,FOXO1,UTRN,PRKCA,FBXO32,G6PD,LMNA,KLF15,IL15,PI16,SMAD3,PTK2,GATM,DAG1,TCAP,GTF2IRD2B,AT…	GLRX3,TNNC1,GTF2IRD2B	ROCK1,MTPN,NR4A3
GO_POSITIVE_REGULATION_OF_CELL_ACTIVATION	GO:0050867	289	Down	0.0010507689971584145	0.022135981347646643	4	FGR,BAD,CD38,CD4,BTK,FYN,TYROBP,CD6,IGF1,CD74,RUNX3,GAB2,SPHK2,AP3D1,PRKCQ,TP53BP1,RHOA,PRKCZ,CBFB,CDC42,NCK2,TFRC,TBX21,MLH1,IL4R,RIF1,MEF2C,PTPRC,CYLD,FLT3LG,CD209,EFNB1,PPP2R3C,CAPN3,MSH2,TREM2,JAK2,IL12RB1,LGALS1,XBP1,GRAP2,CD40,NFATC2,SIRPB1,NKAP,ATP11C,CD40LG,TNFSF13B,CORO1A,DNAJA3,PYCARD,STX4,CSK,CD276,RIPK2,IL7,LILRB1,RASAL3,EBI3,TGFB1,JAK3,CAV1,DOCK8,EXOSC3,GATA3,MAP3K8,ZMIZ1,CCL2,BST1,C…	CLECL1,HLA-G	BTK,RIF1,XBP1,MAP3K8,NR4A3,LILRB2,TLR4,NLRP3,NOD2,GPR183,GRB2
GO_POSITIVE_REGULATION_OF_CELL_ADHESION	GO:0045785	315	Down	0.0010571416386705433	0.022135981347646643	5	BAD,ITGA3,CX3CL1,CYTH3,CD4,FYN,CD6,IGF1,CD74,RUNX3,CD44,AP3D1,PRKCQ,RHOA,PRKCZ,ROCK1,CBFB,TFE3,FSTL3,CDC42,NCK2,MAP4K4,LIMS2,TFRC,KIFAP3,PTPN23,IL4R,APBB1IP,DNM2,PTPRC,GSK3B,CYLD,CEACAM6,CASS4,ICAM1,CD209,EFNB1,ITGA6,CCDC80,UNC13D,TGFB2,IFT74,JAK2,IL12RB1,ABL1,NRP1,CRKL,PPM1F,LGALS1,TRIOBP,XBP1,GRAP2,SIRPB1,SMAD7,NKAP,CD40LG,TNFSF13B,ARHGEF7,CORO1A,NFAT5,FOXF1,PIEZO1,DNAJA3,PYCARD,STX4,CSK,CD276,…	DNM2,RELL2,CLECL1,HLA-G	CD44,ROCK1,MAP4K4,APBB1IP,XBP1,MAP3K8,NR4A3,LILRB2,NLRP3,ARPC2,NOD2,PLEKHA2,GRB2,CIB1
GO_REGULATION_OF_RESPONSE_TO_ENDOPLASMIC_RETICULUM_STRESS	GO:1905897	75	Down	0.0010605491937212316	0.022135981347646643	5	BAK1,HSPA5,HERPUD1,USP13,ATXN3,ERLEC1,NCK2,FCGR2B,DERL2,NFE2L1,PPP1R15A,BAX,EDEM2,ERP29,SIRT1,DERL3,XBP1,USP14,DNAJC3,BFAR,SGTA,CAV1,AGR2,CREB3,TMEM33,WFS1,NFE2L2,PARK7,TXNDC12,ATF6,CLU,COPS5,SPOP,DNAJB9,SERINC3,EDEM1,UBAC2,UBQLN1,OS9,RNF185,TMBIM6,PMAIP1,MANF,PIK3R1,HYOU1,BCL2L11,USP25,CREB3L1,NCK1,PPP1R15B,UBXN1,SYVN1,BCL2L1,USP19,EIF2AK3,DDIT3,PTPN2,NUPR1,ERN1,GRINA,YOD1,TMEM259,UBE2G2,BCAP31,…	DERL2,CREB3,RNF185,BAG6	ATXN3,XBP1,SERINC3,EDEM1
GO_REGULATION_OF_PLATELET_DERIVED_GROWTH_FACTOR_RECEPTOR_SIGNALING_PATHWAY	GO:0010640	19	Down	0.0010613073454287295	0.022135981347646643	5	NDRG4,PHF14,SLC9A3R1,IFT20,CBL,CBLB,F3,LRP1,HIP1,PTPN12,HIP1R,SNCA,PTPRJ,PTGIR,PTPN2,HGS,APOD,SRC,LRIG2		PTPN12
GO_CHROMATIN_ORGANIZATION	GO:0006325	575	Down	0.0010661779965549175	0.022135981347646643	10	KDM1A,MSL3,CREBBP,KMT2E,KDM7A,PAF1,JARID2,BAZ1B,SCMH1,AKAP8L,MBTD1,PPP5C,BRCA1,KDM5D,DDX11,ZMYND11,UBR2,PHF20,BRD9,CENPQ,ARID4A,JADE2,TPR,HDAC9,RSF1,ARID1B,ARID4B,USP36,KMT2C,ATG5,MTA3,HDAC7,PRDM6,SPHK2,HMG20B,SMARCD1,KDM4A,SPI1,HDAC4,PSME4,SIRT2,NUCKS1,JMJD6,ING3,MBD3,HLTF,SREBF1,MCM2,SMARCE1,KDM5A,EED,ACTR6,ACTB,SART3,BAZ2A,SIRT6,JADE1,UBE2A,RIF1,SMARCA2,SRCAP,RBL1,RSBN1,SMARCD3,WDR70,KAT6A,TDR…	TAF6,KDM5B,CDK2,PRMT1,PRMT7,MORC2,BAHD1,CDAN1,CBX8,SIRT3,CDKN2A,TAF5,RNF20,OTUB1,DDB1,ING2,CHD7,ZNF274,CBX2,AURKB,MUC1,IPO4,BAG6	RSF1,RIF1,SNW1,HMGN3,BAZ2B,DEK,HP1BP3,HAT1,KDM6B,CDC73,RTF1,NCOR1,ATXN7,WDR82,CTNNB1,BPTF,TBL1XR1,MPHOSPH8,BAZ1A
GO_REGULATION_OF_PEPTIDYL_TYROSINE_PHOSPHORYLATION	GO:0050730	170	Down	0.0010678098721615369	0.022135981347646643	2	DVL2,IBTK,CD4,FYN,MVP,GPRC5A,IGF1,CD74,HGF,CD44,KITLG,TNK2,ERBB3,TNFRSF1A,PRKCZ,HYAL2,FGFR3,PPP2R5B,NCK2,TSG101,PSEN1,PTPRC,PIBF1,CASS4,ICAM1,TREM2,JAK2,ABL1,NRP1,OSM,PDGFB,CD40,ADNP,PTK6,ARL2BP,EHD4,RIPK2,IL7,IL27RA,TGFB1,PPP2R1A,CAV1,NEURL1,CSF3,UNC119,AREG,FBXW7,BST1,CBL,CD81,IL23A,SH2B3,IFNG,PTPN6,NEDD9,DUSP22,VEGFA,HBEGF,PPP2CA,HES1,CBLB,ACVR1,PDCL3,ERRFI1,ARHGEF2,PTK2B,CD80,FLT3,RAP2C,EREG,…	NCAPG2,SH3BP5L	CD44,OSM,HBEGF,PPP2CA,EREG,SAMSN1,PRNP,RAP2B,SOCS3
GO_POSITIVE_REGULATION_OF_PROTEIN_MODIFICATION_PROCESS	GO:0031401	851	Down	0.0010700294395324364	0.022135981347646643	2	ALS2,CFLAR,KDM1A,CAMKK1,DVL2,DHX33,PRKAR2B,KMT2E,MYCBP2,MAP3K14,CX3CL1,CCL26,DBF4,PAF1,JARID2,SPAG9,CRY1,PKD1,POMT2,SPRTN,CD4,HFE,FYN,AKAP8L,PTBP1,PLAUR,MAP4K3,BRCA1,LTF,MAP4K5,GPRC5A,IGF1,SLC11A1,MARCO,CD74,HGF,MNAT1,RB1CC1,BIRC3,FAS,CD44,PIAS1,MAP2K3,TIMP2,CUL3,PHF23,DCUN1D1,LCP2,HSPA5,KITLG,MAPK9,PIK3CB,FNIP2,TAB2,EIF2AK2,PPP1R12A,ATP2B4,WNK1,PRDM6,TNK2,SPHK2,LIMCH1,HIPK2,ABCA7,ERBB3,MAP2K4,SL…	ABCA7,NDST1,MUL1,BMPR1A,MAP2K6,ECT2,PRMT1,BORA,NCAPG2,RNF20,FZD1,RELL2,ING2,FIZ1,PRKAG1,MUC1,PDE6G,TRABD2A,STRADA	PLAUR,CD44,PPP1R12A,ROCK1,MAP4K4,UBE2K,XRCC5,RIF1,GADD45B,OSM,SNW1,STK4,XIAP,STK24,MAP3K8,PRKAR1A,HBEGF,PPP2CA,GLIPR2,EREG,LILRB2,TAOK3,TLR4,RTF1,TAOK1,NOD2,CTNNB1,GPR183,SYAP1,PRNP,RAP2B,SOCS3,CIB1
GO_REGULATION_OF_MAPK_CASCADE	GO:0043408	509	Down	0.0010721624855275752	0.022135981347646643	2	CFLAR,DVL2,DHX33,WDR54,MAP3K14,CX3CL1,CCL26,PAFAH1B1,SPAG9,RANBP9,CD4,MAP4K3,MAP4K5,ZMYND11,IGF1,MARCO,PRDM11,CD74,HGF,RB1CC1,FAS,CD44,VRK2,MAP2K3,TIMP2,DTNBP1,LMO3,KITLG,PIK3CB,TAB2,EIF2AK2,SERPINB3,HIPK2,ABCA7,MAP2K4,PRKCZ,ROCK1,HYAL2,FGFR3,NDST1,CDC42,MAP4K4,ATP6AP1,TRIB2,FCGR2B,PDE8A,MAP3K13,TSG101,HACD3,MYDGF,SEMA3A,DLG1,TRAF4,MAP2K7,FGFR1,FBLN1,EDN1,ITCH,CEACAM1,PSEN1,MAGI3,PTPRC,PHLPP1,CYL…	ABCA7,NDST1,MUL1,MAP2K6,PRMT1,SIRT3,RELL2,PSCA,GPS1,PDE6G	PAFAH1B1,CD44,ROCK1,MAP4K4,EZR,GADD45B,OSM,EIF3A,MAP3K8,PPP2CA,GLIPR2,TAOK3,TLR4,NCOR1,PDCD4,TAOK1,NOD2,CTNNB1,GPR183,GRB2,CIB1
GO_REGULATION_OF_MUSCLE_ADAPTATION	GO:0043502	59	Down	0.0010726686996656964	0.022135981347646643	5	GTF2IRD1,JARID2,IGF1,TNFRSF1B,ATP2B4,CTDP1,TNFRSF1A,ROCK1,HDAC4,MEF2A,LMCD1,EDN1,SLC9A1,YY1,TNNT1,HAMP,GSK3A,MTPN,GLRX3,MTMR4,RPS6KB1,TNNC1,IGFBP5,ERRFI1,RGS2,FOXO3,NR4A3,BECN1,PIN1,PARP2,ROCK2,IL6ST,P2RX4,CDK9,KLF4,PPP3CA,SMAD4,PARP1,CAMK2D,NOTCH1,CAMK2G,PAK1,FOXO1,UTRN,PRKCA,FBXO32,G6PD,LMNA,PI16,SMAD3,PTK2,DAG1,GTF2IRD2B,ATP2A2,PPARA,GTF2IRD2,DDX39B,MTOR,AIF1	GLRX3,TNNC1,GTF2IRD2B	ROCK1,MTPN,NR4A3
GO_REGULATION_OF_PROTEIN_LOCALIZATION_TO_CELL_PERIPHERY	GO:1904375	90	Down	0.0010767496842981367	0.022159153530432258	1	ITGA3,PRKCH,GOPC,PPP2R5A,PRKCZ,GRIPAP1,PICALM,ACTB,DLG1,GPC4,EPB41L2,STX7,EZR,SORBS1,TREM2,VTI1B,STX4,CSK,RAB11A,TGFB1,AGR2,ABCA2,RAB11FIP2,PPP1R9B,RANGRF,IFNG,SPTBN1,TMEM59,RAP1A,GBP1,VAMP8,RHOQ,PLS1,LYPLA1,GPSM2,RAMP3,LRP1,ACSL3,IQSEC2,VIL1,GNAI1,PPFIA1,LGALS3,VPS4A,EPHB2,NUMB,TMBIM1,NUMA1,ADAM10,PDPK1,CLTC,AKT1,EPHA2,STAC,PIK3R1,EGFR,ITGB1,DAB2,PID1,MMP14,APPL1,RER1,LDLRAP1,EPB41,SQSTM1,AP2M1,…	CNPY4	EZR,NUMB,CLTC,ITGB1,APPL1,PRNP,RHOG,CIB1
GO_NEGATIVE_REGULATION_OF_CELL_CYCLE_G2_M_PHASE_TRANSITION	GO:1902750	84	Down	0.0010843521040126483	0.022185604619336708	5	PSMB1,BRCA1,PSMC4,FHL1,PSMA4,FOXN3,CUL1,PSME4,ORC1,PSMC5,UIMC1,AURKA,PSME1,CLSPN,PSMD5,PSMD8,RBX1,PSMC6,PSMA3,PSMC1,PSMB5,PSMA6,PSME2,PSMA7,PSMD10,PSMD7,NBN,FZR1,BABAM1,PSMA2,PSMD3,CDK5RAP3,PSMD11,PSMD9,SKP1,PSMD14,MIIP,SYF2,PSMF1,PSMB2,PSMA1,PSME3,VPS4A,TAOK3,RINT1,HUS1,PSMB7,PSMB6,PSMA5,ATM,CHEK1,TAOK2,RAD17,DONSON,PSMD4,PSMB4,NAE1,BRSK1,TAOK1,PSMC2,PSMD6,TOPBP1,RAD21,PSMC3,ZFYVE19,PLK1,ATF5,US…	PSMD5,AURKB,PINX1	PSMC5,TAOK3,TAOK1
GO_REGULATION_OF_CELL_SHAPE	GO:0008360	129	Down	0.0010854595375869335	0.022185604619336708	6	FGR,PLXND1,RHOBTB2,FYN,PLEKHO1,HEXB,RHOA,CDC42,WDR1,RHOBTB1,MARK2,FERMT2,DLG1,ARHGAP15,PLXNA2,EPB41L3,ZMPSTE24,ICAM1,EZR,BAMBI,PALMD,PALM,MYH9,COCH,HCK,CORO1A,ARHGEF18,MYH14,CCL24,DNMBP,CCL7,CCL2,SLC9A3R1,VEGFA,TBCCD1,PLXNA1,FN1,RND3,RHOU,MYL12B,RHOQ,GNA13,PTK2B,FGD3,VIL1,KDR,CDC42EP1,RAC2,STRIP2,MKLN1,PLXNA3,DIAPH1,MYH10,ANXA1,ITGA7,PLXNC1,RAC1,ERMN,RDX,ANXA7,SHROOM3,FGD4,RHOF,TPM1,RHOB,WDPCP,LI…	FGD5	EZR,MYH9,CFDP1,RHOG,PRPF40A,CDC42SE1
GO_POSITIVE_REGULATION_OF_TRANSCRIPTION_BY_RNA_POLYMERASE_II	GO:0045944	808	Down	0.0010878958515437066	0.022185604619336708	2	PLXND1,KDM1A,CREBBP,CX3CL1,ETV1,PAF1,E2F2,SS18L2,NFIX,PKD1,MLXIPL,AKAP8L,DCN,BRCA1,MBTPS2,CALCOCO1,PSMC4,SLC30A9,WAS,IGF1,SLC11A1,WWTR1,HGF,MNAT1,RNF10,HSF2,NR1H3,KPNA6,POU2F2,TBPL1,ARNTL2,HMGB3,IKZF2,ARID4A,MED17,HSPA5,RSF1,HEXB,TNIP3,THRAP3,ARID4B,FOXC1,KMT2C,PPP1R12A,AHRR,RNF4,TAF2,HIPK2,RFXANK,SBNO2,ZNF76,CDK13,FOXJ2,YBX1,NFYC,SPI1,ZFAT,KLF6,TNFRSF1A,TP53BP1,CBFB,HYAL2,HDAC4,MEF2A,TFE3,SIRT2,…	RNF10,NUFIP1,ZNF175,CREB3,BMPR1A,ZBTB17,EXOSC9,ELK1,ZNF691,ZNF143,CHD7,ZNF613,CITED4,MUC1,ETV5,CCPG1,AATF	RSF1,THRAP3,PPP1R12A,FOSL2,PSMC5,CREM,OSM,DDX17,XBP1,SNW1,PRPF6,HMGN3,NR4A3,KDM6B,CDC73,TLR4,RTF1,NLRP3,NOD2,CTNNB1,BPTF,TBL1XR1
GO_PROTEIN_LOCALIZATION_TO_ORGANELLE	GO:0033365	793	Down	0.0010898815244848362	0.022185604619336708	1	BAD,M6PR,CROT,LAMP2,TMEM98,AP2B1,AGK,PAF1,MARK4,SEC62,RPS20,FYN,ANLN,CEP68,BID,RGPD5,NUDCD3,AGPS,TOMM34,SEC63,KPNA6,MIPEP,RABEP1,CENPQ,LRRC7,PEX3,CDH1,ZFYVE16,SPDL1,PARP3,SPATA7,CNTLN,HSPA5,TPR,TSPAN17,CC2D2A,VPS13D,USP36,SEC61A1,CROCC,ACAA1,WAPL,RPL18,CASP8,TNPO3,ABCA7,AP3D1,IPO5,TRAM2,SEC61A2,YBX1,CLDN18,SP100,TRAM1,PRKCZ,HYAL2,POLR1A,NUP133,VPS35,BCL3,NEDD4,CSNK2A2,RPL31,SREBF1,UBE2D1,PTGS2,TS…	SPATA7,ABCA7,DNM2,ACOX3,FBXO7,ACOT8,CEP192,KPNA3,ACD,TULP2,PITRM1,ECT2,IPO13,SLF2,CD68,HACL1,COG3,WRAP53,BOD1,MIS12,C2CD3,AURKB,RRS1,IPO4,RPF2,SMURF1,BAG6,PINX1	ACAA1,XRCC5,EZR,IL10RA,RPL24,CAT,NUMB,APPL1,YWHAB,MX2
GO_REGULATION_OF_MUSCLE_SYSTEM_PROCESS	GO:0090257	139	Down	0.0011130320505296685	0.02259545552985839	6	GTF2IRD1,JARID2,EHD3,IGF1,TNFRSF1B,DSG2,KCNQ1,PKP2,ATP2B4,CTDP1,CALCRL,TNFRSF1A,RHOA,ROCK1,HDAC4,MEF2A,ATP2B1,LMCD1,PRKACA,TMEM38A,PTGS2,ENO1,TACR2,SRI,DLG1,PPP1R12B,EDN1,CTTN,SLC9A1,TMEM38B,DSP,YY1,MYL9,SMAD7,DMPK,TNNT1,HAMP,GSK3A,PIK3CG,MTPN,CAV1,GLRX3,MTMR4,P2RX1,RPS6KB1,RANGRF,C12orf57,SRF,PDE4D,TNNC1,IGFBP5,SUMO1,ERRFI1,RGS2,FOXO3,NR4A3,FKBP1B,KCNJ2,BECN1,PIN1,AKAP9,DOCK4,PARP2,TRPM4,TNNI2,R…	GLRX3,TNNC1,GTF2IRD2B	ROCK1,ENO1,MTPN,NR4A3,PDE4B
GO_CELLULAR_RESPONSE_TO_EXTERNAL_STIMULUS	GO:0071496	258	Down	0.0011165465642155713	0.02260554138524012	5	GCLC,BAD,PDK4,PDK2,LAMP2,MAP3K14,HFE,FYN,GLRX2,RRAGD,FAS,BAK1,GABARAPL2,CLEC16A,HSPA5,CYBA,EIF2AK2,ATG5,CASP8,CNN2,MAP2K4,TNFRSF1A,HDAC4,WIPI1,ASNS,ATP2B1,SREBF1,PTGS2,USP33,PIK3C3,SESN1,PTPRC,CADPS2,RRAGB,SSH1,GSTP1,NCOA1,SEH1L,DNM1L,P2RX7,GCN1,SLC9A1,ICAM1,TNRC6A,ITGA6,COMT,MAP3K1,SIRT1,SH3GLB1,MAPK1,DEPDC5,PICK1,XBP1,HMOX1,MTMR3,TXN2,SNW1,CD40,ADNP,MAP1LC3A,TLR8,STK24,MAPK3,WDR59,NPRL3,PIEZO1,…	SEH1L,CD68,CACNB3,P2RY11	XBP1,SNW1,STK24,MTPN,TLR4,GABARAPL1,MYD88
GO_REGULATION_OF_PROTEIN_MODIFICATION_PROCESS	GO:0031399	1328	Down	0.0011259718427031773	0.02263457524911604	2	FGR,GCLC,ALS2,CFLAR,KDM1A,CAMKK1,DVL2,DHX33,PRKAR2B,WDR54,KMT2E,IBTK,MYCBP2,MAP3K14,CX3CL1,CCL26,DBF4,PAF1,PAFAH1B1,JARID2,SPAG9,CRY1,PKD1,POMT2,MLXIPL,RANBP9,SPRTN,CD4,HFE,FYN,AKAP8L,PTBP1,PLAUR,PPP5C,MAP4K3,BRCA1,LTF,MAP4K5,MVP,GPRC5A,UFL1,CCDC88C,ZMYND11,IGF1,SLC11A1,WWTR1,MARCO,PRDM11,CD74,HGF,MNAT1,RB1CC1,BIRC3,STRAP,FAS,CD44,VRK2,BAK1,PIAS1,MAP2K3,TIMP2,CUL3,BOD1L1,PNKP,PHF23,DCUN1D1,LCP2,H…	ABCA7,NDST1,MUL1,FBXO7,BMPR1A,MAP2K6,ELP4,ECT2,PRMT1,BORA,SIRT3,BOD1,NCAPG2,CDKN2A,RNF20,FZD1,RELL2,PSCA,OTUB1,HEXIM2,ING2,GPS1,ZNF274,SH3BP5L,FIZ1,PRKAG1,MUC1,PDE6G,TRABD2A,PINX1,STRADA	PAFAH1B1,PLAUR,CD44,PPP1R12A,ROCK1,MAP4K4,UBE2K,XRCC5,RIF1,EZR,GADD45B,OSM,SNW1,STK4,XIAP,STK24,EIF3A,MAP3K8,PRKAR1A,HBEGF,PPP2CA,GLIPR2,EREG,PPIL4,LILRB2,TAOK3,TLR4,RTF1,NCOR1,PDCD4,SAMSN1,TAOK1,NDUFS4,OXR1,YWHAB,NOD2,CTNNB1,GPR183,SYAP1,PRNP,GRB2,RAP2B,SOCS3,CIB1
GO_POSITIVE_REGULATION_OF_ENDOPLASMIC_RETICULUM_UNFOLDED_PROTEIN_RESPONSE	GO:1900103	11	Down	0.001132736876090195	0.02263457524911604	5	BAK1,BAX,XBP1,AGR2,TMEM33,ATF6,PIK3R1,BCL2L11,PTPN2,ERN1,PTPN1		XBP1
GO_POSITIVE_REGULATION_OF_B_CELL_ACTIVATION	GO:0050871	84	Down	0.0011342889485366412	0.02263457524911604	4	BAD,CD38,BTK,CD74,TP53BP1,TFRC,TBX21,MLH1,RIF1,MEF2C,PTPRC,PPP2R3C,MSH2,XBP1,CD40,NFATC2,ATP11C,TNFSF13B,IL7,TGFB1,EXOSC3,BST1,CD81,BCL6,MAD2L2,SASH3,NCKAP1L,CDKN1A,PCID2,TICAM1,VAV3,IL6,TLR4,CD27,SH3KBP1,TIRAP,PAXIP1,MMP14,TNFSF13,SYK,STAT6,NOD2,CD320,TNIP2,INPP5D,GPR183,BCL2,STAT5B,CLCF1,ATAD5,CD28,IRS2,TNFRSF4,ADA,SLC39A10,PELI1,CARD11,IGKC,IGLC2,IGLC3,TRBC1,TRBC2,TRDC,IGHA2,IGHG4,IGHG2,IGHA1,…		BTK,RIF1,XBP1,TLR4,NOD2,GPR183
GO_RNA_DESTABILIZATION	GO:0050779	28	Down	0.0011354463425316417	0.02263457524911604	2	UPF1,TNFRSF1B,ROCK1,KHSRP,CPEB3,HNRNPR,METTL16,ZFP36,ROCK2,PUM1,RC3H1,HNRNPD,CNOT6L,FTO,METTL14,ZFP36L2,MOV10,ZC3H12A,METTL3,DHX36,ZC3H12D,MEX3D,ZFP36L1,YTHDF3,PLEKHN1,YTHDF2,GIGYF2,DXO	UPF1	ROCK1
GO_POSITIVE_REGULATION_OF_POSTTRANSCRIPTIONAL_GENE_SILENCING	GO:0060148	18	Down	0.0011377695114653259	0.02263457524911604	2	PUM2,FMR1,TGFB1,DDX5,FXR1,EIF4G1,AGO2,XPO5,MAP2K2,ZFP36,PUM1,DHX9,RIPK1,TP53,LIMD1,EGFR,STAT3,MAP2K1		DDX5
GO_POSITIVE_REGULATION_OF_HISTONE_H3_K4_METHYLATION	GO:0051571	14	Down	0.001139108378443841	0.02263457524911604	2	KMT2E,BRCA1,SNW1,KMT2A,MYB,DNMT1,RTF1,WDR61,SMAD4,PAXIP1,AUTS2,CTNNB1,CTR9,NELFE		SNW1,RTF1,CTNNB1
GO_VASCULAR_ENDOTHELIAL_GROWTH_FACTOR_PRODUCTION	GO:0010573	25	Down	0.0011391316071174406	0.02263457524911604	2	BRCA1,RORA,PTGS2,HIF1A,NUTF2,TGFB1,C5,IL1A,CCR2,IL1B,C3,ATF4,IL6ST,IL6,CYP1B1,ARNT,NDRG2,ADORA2B,C3AR1,EIF2AK3,HPSE,CXCL17,SULF2,C5AR1,ADGRG1
GO_WOUND_HEALING	GO:0042060	375	Down	0.0011586622647879578	0.022961743453774053	5	ENPP4,CFLAR,TFPI,KDM1A,PRKAR2B,CX3CL1,TNFRSF12A,IFRD1,ADIPOR2,CD9,FYN,PLAUR,DCN,EHD3,WAS,IGF1,SLC11A1,EHD2,CD44,PRKCH,VCL,LCP2,DTNBP1,PIK3CB,DCBLD2,DGKG,GNA15,TSPAN32,HMG20B,DGKA,ERBB3,MYLK,PRKCQ,ARFGEF1,PKM,RHOA,RAB27A,CDC42,PRKACA,SCARB1,CLASP1,LMAN1,CELSR1,ACTB,MCAM,DGKD,CAPZB,FBLN1,GNB1,EDN1,CEACAM1,P2RX5,CD59,B4GALT1,GNAS,GNA11,DOCK9,P2RX7,RCOR1,PABPC4,TYRO3,CAPN3,TGFB2,CBX5,ITPR3,DSP,JAK2,M…	MERTK	PLAUR,CD44,CAPZB,XBP1,MYH9,MTPN,PRKAR1A,HBEGF,STXBP3,EREG,PTPN12,TLR4,PRCP,RAP2B
GO_POSITIVE_REGULATION_OF_DENDRITIC_CELL_CYTOKINE_PRODUCTION	GO:0002732	8	Down	0.001163802929755671	0.02300276450342937	2	DDX1,MAVS,DDX58,TICAM1,SCIMP,DDX21,NOD2,DHX36		NOD2
GO_OXIDATIVE_PHOSPHORYLATION	GO:0006119	104	Down	0.0011700273351923612	0.023064933599805205	2	NDUFAB1,COX10,MLXIPL,UQCRC1,COX15,BID,NDUFS1,NDUFB4,RHOA,SDHA,COQ9,NDUFB2,DLD,MSH2,NDUFB7,ABCD1,TAZ,PGK1,PPIF,NDUFC1,NDUFS8,COX6A1,COX7A2,NDUFS7,COX7A2L,PARK7,NDUFB3,NDUFA8,DNAJC15,NDUFA1,SLC25A23,COX6B1,COX7C,UQCR11,NDUFA5,NDUFA10,COX4I2,COX4I1,COX7B,NDUFA2,CCNB1,COX5B,ISCU,NDUFB5,UQCC2,NDUFAF1,NDUFA9,UQCRC2,NDUFB10,SDHC,SNCA,NDUFS6,NDUFB11,NDUFB9,SURF1,NDUFC2,UQCRB,PINK1,NDUFS2,NDUFV3,COX7A1,AK…	NDUFAF1	NDUFB10,SURF1,NDUFS4,CYCS
GO_LEUKOCYTE_HOMEOSTASIS	GO:0001776	72	Down	0.0011754826079073348	0.023111512704924612	4	CD74,BAK1,KITLG,PIK3CB,RC3H2,MEF2C,BAX,P2RX7,PPP2R3C,ABL1,HIF1A,CACNA1F,TNFSF13B,CORO1A,DNAJA3,JAK3,PPP3CB,TCIRG1,SH2B3,SOS1,TNFAIP3,SLC46A2,GPAM,CCR2,FLT3,PKN1,NCKAP1L,CXCL6,TNFSF14,RIPK3,IL2RA,ANXA1,RC3H1,DOCK10,IL6,SKIL,SIT1,RPS6,SLC40A1,PMAIP1,SLC39A3,AKT1,BCL10,ITPKB,ZC3H8,DOCK11,SLC7A11,ADAM17,BCL2L11,MERTK,CCNB2,TSC22D3,FCER1G,BAP1,CASP3,AXL,FADD,LGALS9,GPR183,PIK3CD,BCL2,STAT5B,GAPT,CXCR2…	MERTK	SKIL,GPR183,PDE4B
GO_POSITIVE_REGULATION_OF_PEPTIDYL_TYROSINE_PHOSPHORYLATION	GO:0050731	118	Down	0.0011806325397616612	0.023111512704924612	2	DVL2,CD4,FYN,IGF1,CD74,HGF,CD44,KITLG,TNK2,ERBB3,TNFRSF1A,FGFR3,PTPRC,PIBF1,CASS4,ICAM1,TREM2,JAK2,ABL1,NRP1,OSM,PDGFB,CD40,ADNP,PTK6,ARL2BP,EHD4,RIPK2,IL27RA,TGFB1,NEURL1,CSF3,UNC119,AREG,FBXW7,CD81,IL23A,IFNG,NEDD9,VEGFA,HBEGF,HES1,ACVR1,ARHGEF2,PTK2B,CD80,FLT3,EREG,LIF,DLG4,IL6ST,CD36,TEC,IL6,ABI1,ENPP2,PARP9,FGF7,IQGAP1,ARRB2,TP53,HAX1,DGKQ,NCAPG2,PTPRJ,CTF1,FCGR1A,IL18,ADAM17,BANK1,ANGPT1,LR…	NCAPG2	CD44,OSM,HBEGF,EREG,PRNP,SOCS3
GO_POSITIVE_REGULATION_OF_INTRACELLULAR_PROTEIN_TRANSPORT	GO:0090316	134	Down	0.001182287119325807	0.023111512704924612	1	FYN,RUFY3,CDH1,TPR,USP36,RIOK2,IPO5,HYAL2,CSNK2A2,CDC42,PRKACA,PTGS2,GTSE1,PCM1,SAR1A,RAPGEF3,PSEN1,GSK3B,RBM22,HUWE1,EDEM2,MAVS,RNF31,SH3GLB1,MAPK1,HPS4,MIEF1,PPM1A,TM9SF4,EMD,NUTF2,CEMIP,ZFAND1,UBR5,OAZ1,PDCD5,AKT2,TGFB1,PIK3R2,GSK3A,YWHAE,UBE2D3,FBXW7,ZPR1,CD81,IFNG,C2CD5,MAPK14,TMEM30A,PDCD10,ECT2,HTRA2,RHOU,RAB29,ITGB1BP1,TARDBP,IL1B,RAC2,TRIM28,RAN,PRKAA1,XPO4,CAMK1,EDEM1,PRR5L,MDM2,ANP32B,…	PPM1A,ECT2,CACNB3	EDEM1,PRNP,OAZ2,CIB1
GO_POSITIVE_REGULATION_OF_CELLULAR_CATABOLIC_PROCESS	GO:0031331	314	Down	0.0011847311278455547	0.023111512704924612	2	GCLC,ANKIB1,BAD,UPF1,OSBPL7,MLXIPL,ABHD5,DCN,PSMC4,NUB1,RNF14,IGF1,TNFRSF1B,PIAS1,RNF19A,CLEC16A,VPS13D,MAPK9,HERPUD1,PIK3CB,ATG5,USP13,GNAI3,ATXN3,ROCK1,SIRT2,VPS35,PABPC1,TRIB2,CHFR,NRDC,TNRC6C,ITCH,TP53INP2,KEAP1,SESN1,PSEN1,HSP90AA1,GSK3B,ULK2,BAX,AURKA,KHSRP,EDEM2,P2RX7,SPTLC1,MUL1,TNRC6A,EZR,HDAC6,WAC,TREM2,SIRT1,SH3GLB1,FBXO7,GTPBP1,HMOX1,TNRC6B,RBX1,SPTLC2,HIF1A,PSMC1,TRIB3,SMAD7,PSMD10,A…	UPF1,SPTLC1,MUL1,FBXO7,PFKFB4,RNF185,SMURF1,BAG6	ATXN3,ROCK1,PABPC1,EZR,TNRC6B,RNF19B,EDEM1
GO_PLACENTA_DEVELOPMENT	GO:0001890	107	Down	0.0011892916519795835	0.02313383304318104	6	PKD1,DCN,CUL7,PRDM1,CASP8,ZFAT,VASH1,DAZAP1,PTGS2,NCOA1,MAP3K4,TMED2,HSP90AB1,MAPK1,RTCB,PDGFB,ALKBH1,HIF1A,STK4,MAPK3,STK3,ETV2,ITGB8,DNAJB6,BIRC2,CDKN1B,VDR,PPARD,MAPK14,TFEB,PCDH12,HES1,BIRC6,EPAS1,ASH1L,ARID1A,PKD2,SPP1,PTGIS,SNAI1,MED1,LIF,CDKN1C,TRIM28,PPARG,MEN1,NOTCH2,ADAM19,IL10,HS6ST1,CTSV,RPS6,LEF1,SOD1,AKT1,ARNT,RSPO3,EGFR,NSDHL,ADM,ST14,GJA1,GHRL,PLCD3,CCNF,RBM15,FZD5,EOMES,SENP2,HEY…	ALKBH1	STK4,BPTF,GRB2,SOCS3
GO_NEGATIVE_REGULATION_OF_KINASE_ACTIVITY	GO:0033673	197	Down	0.0011920517360389643	0.02313383304318104	2	PRKAR2B,IBTK,MVP,GPRC5A,WWTR1,DTNBP1,SERPINB3,WNK1,IPO5,PPP2R5A,HYAL2,LRP6,TRIB2,TSG101,CEACAM1,PSEN1,PTPRC,GSTP1,DNAJA1,TESC,IRAK3,TFAP4,SIRT1,ABL1,GADD45B,PPM1F,PIK3IP1,FBXO7,GSKIP,PTK6,TRIB3,CDK5RAP1,DNAJC3,TSC2,PYCARD,CSK,RASIP1,PPP2R1A,CAV1,HSPB1,PRKAG2,TESK1,DVL1,CDK5RAP3,DUSP3,PRKAR1A,CHORDC1,CBL,HIPK3,CORO1C,SH2B3,DUSP16,CDKN1B,IFNG,PTPN6,STK38,DUSP22,HMGCR,PPP2CA,KAT2B,PRKAR2A,NPRL2,CBLB…	FBXO7,CDKN2A,HEXIM2,GPS1,SH3BP5L	GADD45B,PRKAR1A,PPP2CA,TAOK3,PDCD4,MIDN,SOCS3,CIB1
GO_POSITIVE_REGULATION_OF_FIBROBLAST_APOPTOTIC_PROCESS	GO:2000271	6	Down	0.0011978170085272712	0.0231392279186347	5	BID,PRDM11,STK17B,BTG1,BCL2L11,STK17A		BTG1
GO_POSITIVE_REGULATION_OF_PHOSPHORUS_METABOLIC_PROCESS	GO:0010562	757	Down	0.0012021396381557963	0.0231392279186347	2	FGR,BAD,ALS2,CFLAR,CAMKK1,DVL2,DHX33,PRKAR2B,MAP3K14,CX3CL1,CCL26,DBF4,SPAG9,PKD1,MLXIPL,CD4,HFE,FYN,PTBP1,PLAUR,MAP4K3,LTF,MAP4K5,GPRC5A,IGF1,SLC11A1,MARCO,CD74,HGF,MNAT1,RB1CC1,FAS,CD44,MAP2K3,TIMP2,LCP2,KITLG,PIK3CB,FNIP2,TAB2,EIF2AK2,PPP1R12A,ATP2B4,WNK1,TNK2,LIMCH1,HIPK2,ABCA7,ERBB3,MAP2K4,SLK,PPP2R5A,TNFRSF1A,RHOA,PRKCZ,ROCK1,FGFR3,ADGRF5,PFN2,NDST1,CDC42,MAP4K4,ATP6AP1,PRKACA,MARK2,FCGR2B,…	ABCA7,NDST1,MUL1,BMPR1A,MAP2K6,PFKFB4,ECT2,PRMT1,AGAP2,BORA,NCAPG2,FZD1,RELL2,CD19,FIZ1,PRKAG1,PDE6G,STRADA	PLAUR,CD44,PPP1R12A,ROCK1,MAP4K4,ENO1,UBE2K,XRCC5,GADD45B,OSM,STK4,STK24,MAP3K8,PRKAR1A,HBEGF,PPP2CA,GLIPR2,EREG,LILRB2,TAOK3,TLR4,TAOK1,NOD2,CTNNB1,GPR183,SYAP1,PRNP,RAP2B,SOCS3,CIB1
GO_ORGANELLE_INHERITANCE	GO:0048308	14	Down	0.0012029531973115446	0.0231392279186347	10	MAPK1,VRK1,MAPK3,GBF1,PDCD10,STK25,MAP2K2,STX5,YWHAZ,GOLGA2,MAP2K1,CDK1,PLK3,VCPIP1
GO_MEGAKARYOCYTE_DIFFERENTIATION	GO:0030219	59	Down	0.0012053085764593123	0.0231392279186347	4	KMT2E,SCIN,KMT2C,PRKCQ,CBFB,TNRC6C,CNOT4,MEF2C,TESC,TNRC6A,AGO1,SETD1A,TNRC6B,EP300,MYL9,SH2B3,PTPN6,SRF,KAT2B,HDAC1,RBBP5,KMT2A,NR4A3,NFE2,MED1,AGO3,PRMT1,ASH2L,AGO4,ABI1,THBS1,MEIS1,CDKN2B,PIP4K2A,FLI1,GABPA,MOV10,KIT,WASF2,RUNX1,ZNF385A,RBM15,DPY30,HMGB2,KMT2D,SIN3A,ZNF16,SP3,PTPN11,GATA2,ZFPM1,CIB1,GP1BA,L3MBTL1,WDR5,PRMT6,EIF6,KMT2B,RAB7B	PRMT1	TNRC6B,NR4A3,WASF2,CIB1
GO_CORTICAL_CYTOSKELETON_ORGANIZATION	GO:0030865	43	Down	0.0012077744114518982	0.0231392279186347	10	PAFAH1B1,ANLN,WAS,EHD2,NCKAP1,ROCK1,WDR1,LLGL2,DLG1,EPB41L2,EPB41L3,EPB41L1,PPP2R3C,EZR,IKBKB,WASL,TRPV4,ECT2,WIPF1,PLEK,RHOQ,PLS1,NCKAP1L,VIL1,LLGL1,VPS4A,ROCK2,TLN1,KIF23,STRIP1,RAB13,FMNL2,EPB41,FMNL3,RACGAP1,CDK5,ARF6,PDCD6IP,WIPF2,CALR,TIGD5,FMNL1,TNF	ECT2,RACGAP1	PAFAH1B1,ROCK1,EZR
GO_NEGATIVE_REGULATION_OF_NF_KAPPAB_TRANSCRIPTION_FACTOR_ACTIVITY	GO:0032088	66	Down	0.0012194561576844994	0.023299106275924207	2	UFL1,NLRP2,ITCH,CYLD,IRAK3,SIRT1,NFKBIA,PSMD10,CCDC22,SETD6,PYCARD,PIAS4,CACTIN,CARD8,TAX1BP1,TRIM37,CDK5RAP3,DAP,TNFAIP3,CAT,TMIGD3,RWDD3,PTGIS,RBCK1,FOXJ1,TRAF3,TRIM21,IRAK2,HAVCR2,IL10,KLF4,ARRB1,MAP2K5,CYP1B1,G3BP2,NLRC5,ARRB2,NLRP12,CDKN2A,COMMD7,OTULIN,PRMT2,LRRC14,NLRP3,AIM2,ZC3H12A,NFKBID,PRDX2,NLRC3,COMMD1,CMKLR1,BRMS1,PARP10,TRAIP,IRAK1,FAF1,CHP1,USP7,COMMD6,ANXA4,PELI1,ZNF675,NFKBIL1,T…	CDKN2A,LRRC14	TAX1BP1,CAT,G3BP2,NLRP3
GO_NEGATIVE_REGULATION_OF_MOLECULAR_FUNCTION	GO:0044092	786	Down	0.0012223399768306253	0.023299106275924207	2	CFLAR,TFPI,KDM1A,PRKAR2B,IBTK,PKD1,HFE,APBA3,ANOS1,PLAUR,LTF,MVP,DDX11,GPRC5A,UFL1,WWTR1,HGF,MNAT1,SERPINB1,NLRP2,RNH1,BIRC3,CD44,TIMP2,BOD1L1,PARP3,HSPA5,DTNBP1,GOPC,HDAC9,RSF1,NEDD4L,DKK3,HERPUD1,FNIP2,PHPT1,ITIH4,SERPINB3,PPP1R12A,ATP2B4,WNK1,TNK2,WAPL,SPHK2,CASP8,GNAI3,IPO5,PPP2R5A,ARFGEF1,SP100,PRKCZ,ROCK1,HYAL2,HDAC4,NUCKS1,PLA2G10,NEDD4,GNB5,LRP6,TRIB2,MCM2,NLE1,KDM5A,PTGS2,FRY,PICALM,TSG1…	FBXO7,VCPKMT,CEP192,BOD1,CDKN2A,LRRC14,CACNB3,HEXIM2,GPS1,SH3BP5L,AURKB,LYNX1,PDE6G,PINX1	PLAUR,SERPINB1,CD44,RSF1,PPP1R12A,ROCK1,APLP2,GADD45B,XIAP,TAX1BP1,PRKAR1A,PPP2CA,ID2,CAT,TAOK3,G3BP2,PDCD4,NLRP3,MIDN,PRNP,OAZ2,SOCS3,CIB1,CDC42SE1
GO_REGULATION_OF_ENDOPLASMIC_RETICULUM_UNFOLDED_PROTEIN_RESPONSE	GO:1900101	22	Down	0.0012352490574519853	0.023311943802143256	5	BAK1,HSPA5,NCK2,PPP1R15A,BAX,XBP1,BFAR,AGR2,TMEM33,WFS1,ATF6,COPS5,DNAJB9,PIK3R1,BCL2L11,NCK1,PPP1R15B,PTPN2,ERN1,PTPN1,FICD,ATF6B		XBP1
GO_POST_EMBRYONIC_DEVELOPMENT	GO:0009791	63	Down	0.001235452125010491	0.023311943802143256	6	ERCC1,BAK1,RC3H2,PRDM1,SEMA3C,PSEN1,ATRX,BAX,GNAS,ABL1,PPP1R13L,ERCC2,RAB3A,TGFBR1,GATA3,PLEKHA1,CCDC47,SOX6,C12orf57,VEGFA,ACVR2B,EFEMP1,ASH1L,KDM5B,SERP1,ACO1,AGO2,PLAGL2,BCL11B,IREB2,KLF4,MYO7A,CELA1,CSRNP1,ATM,ARID5B,ITPR1,BCL2L11,NR4A2,MYO1E,MORC3,FZD5,PYGO2,STK36,TIPARP,INPPL1,SLC18A2,FBN1,SGPL1,MECP2,ATF5,TAPT1,CHST11,BCL2,DHCR7,HEG1,SMAD2,NDN,IGF2R,SZT2,MTOR,GIGYF2,HMGN1	KDM5B	SERP1
GO_ACTIN_POLYMERIZATION_OR_DEPOLYMERIZATION	GO:0008154	154	Down	0.0012388607782125084	0.023311943802143256	10	BAIAP2L1,CCL26,SCIN,WAS,TMSB10,CAPG,ARHGAP6,ELN,LIMA1,TTC17,NCKAP1,ARFGEF1,RHOA,PFN2,GBA2,NCK2,WDR1,ADD2,DLG1,CAPZB,CTTN,ADD1,ICAM1,PLEKHG2,JAK2,SH3BP1,TRIOBP,PICK1,HCK,CORO1A,COTL1,PYCARD,MTPN,CCL24,WASL,ACTR3C,KANK1,CXCL12,CSF3,PFN1,PPP1R9B,ARPC3,WASF1,DBN1,ACTR3,SPTBN1,WIPF1,PLEK,CAPZA1,PTK2B,NCKAP1L,PREX1,VASP,MKKS,DSTN,CCR7,VIL1,CDC42EP1,TMOD2,SNX9,ARPC1B,GMFG,HIP1R,LATS1,CAP1,DIAPH1,ACTR3B,…	ARHGAP6,AP1AR	CAPZB,MTPN,ARPC1B,ARPC2,GRB2
GO_REGULATION_OF_CELL_CYCLE_G1_S_PHASE_TRANSITION	GO:1902806	143	Down	0.0012393069148918638	0.023311943802143256	5	KMT2E,PAF1,PKD1,BID,FHL1,ATP2B4,GTSE1,JADE1,CNOT4,RBL1,BAX,AURKA,CNOT3,PCBP4,PSME1,SUSD2,FBXO7,EP300,APEX1,PSME2,E2F1,FAM83D,RGCC,FBXO31,RBL2,CCNE1,CDK6,CASP2,EZH2,CCL2,FBXW7,CCND1,CDKN1B,CNOT2,PTPN6,CCND3,CNOT6,TFDP2,HYAL1,EIF4G1,ID2,ARID3A,GADD45A,RPA2,KIF14,PLAGL1,PKD2,CCND2,ECD,CDKN2C,CDK2,BTN2A2,CDKN1A,SOX4,CNOT1,PRMT1,INO80,CDKN2D,PSME3,ANKRD17,PCNA,MEN1,CCNB1,CDC73,ANXA1,CDK4,MDM2,GPNMB,KL…	CNOT3,FBXO7,CDK2,PRMT1,CDKN2A,MUC1	ID2,CDC73,ZNF655
GO_RESPONSE_TO_OXYGEN_LEVELS	GO:0070482	296	Down	0.0012393487031169973	0.023311943802143256	5	BAD,CFLAR,CD38,CREBBP,PSMB1,PSMC4,FAS,PSMA4,CYBA,HIPK2,CYB5R4,PKM,RHOA,PDK3,PSME4,SIRT2,FUNDC1,RORA,TGFBR3,POLB,ATP6AP1,XRCC1,PTGS2,ENO1,TIGAR,GNB1,EDN1,PLOD1,REST,PSMC5,MMP2,DNM1L,SLC9A1,ICAM1,ALKBH5,ANGPT2,PSME1,SCFD1,TGFB2,PSMD5,SIRT1,PSMD8,PICK1,HMOX1,TXN2,RBX1,EP300,PSMC6,PSMA3,HIF1A,PSMC1,PSMB5,PSMA6,PSME2,PSMA7,TM9SF4,E2F1,AHCY,PSMD10,SUV39H1,PGK1,RGCC,PSMD7,STUB1,EEF2K,HMOX2,PLAT,NDRG1,BN…	PSMD5,ALAD,CACNB3,RYR1	ENO1,PSMC5,ATP6V1A,CAT,HP1BP3
GO_PLATELET_MORPHOGENESIS	GO:0036344	16	Down	0.0012416854327933734	0.023311943802143256	6	WDR1,ACTN1,MEF2C,MYH9,EP300,PTPN6,SRF,CASP9,VPS33A,NBEAL2,ZNF385A,CASP3,C1GALT1C1,PTPN11,ZFPM1,CIB1		MYH9,CIB1
GO_LYMPHOCYTE_DIFFERENTIATION	GO:0030098	283	Down	0.0012593456358364523	0.02357771209375985	4	BAD,TMEM98,CD79B,CD4,BTK,CD74,RUNX3,NCAPH2,POU2F2,HMGB3,BAK1,HDAC9,RC3H2,PRDM1,ATG5,AP3D1,SPI1,KLF6,RHOA,PRKCZ,CBFB,HDAC4,BCL3,RORA,JMJD6,TCF3,FCGR2B,TBX21,TPD52,IL4R,ITM2A,TCF7,PTPRC,CYLD,BAX,LAG3,FLT3LG,PPP2R3C,TYRO3,MSH2,BLNK,IL12RB1,ABL1,MFNG,LGALS1,PATZ1,XBP1,FBXO7,EP300,NFATC2,SMAD7,NKAP,ATP11C,CD40LG,DNAJA3,RIPK2,IL7,CLPTM1,RELB,LYL1,CD79A,KDELR1,JAK3,CDK6,LFNG,TNFSF8,GATA3,PPP3CB,ZMIZ1,KA…	FBXO7,MERTK,CHD7,CD19,HLA-G	BTK,XBP1,FOXP1,ID2,FGL2,LILRB2,ITGB1,NLRP3,CTNNB1,GPR183
GO_REGULATION_OF_ESTABLISHMENT_OF_PROTEIN_LOCALIZATION	GO:0070201	562	Down	0.00126213623676381	0.02357771209375985	1	FGR,CYP51A1,BAD,ICA1,CD38,SLC25A5,CX3CL1,RHBDF1,CACNA2D2,NADK,FYN,AKAP8L,CD22,BID,IGF1,RUFY3,SERPINB1,NLRP2,NR1H3,IFNGR1,TNFRSF1B,CDH1,TPR,GOPC,HDAC9,PHPT1,USP36,ATG5,RIOK2,CASP8,TM7SF3,IPO5,SP100,PRKCZ,HYAL2,ACSL4,GRIPAP1,ERLEC1,VPS35,CSNK2A2,CDC42,PRKACA,SREBF1,FCGR2B,DERL2,PANX2,PTGS2,TSG101,LMAN1,SRI,GTSE1,PTPN23,IL4R,PIK3C3,PCM1,SAR1A,RAPGEF3,OPHN1,RFX3,PSEN1,ARG2,AACS,GSK3B,XPO1,OXCT1,REST,…	DERL2,PPM1A,CDK16,ECT2,WRAP53,SIRT3,CAPN10,CACNB3	SERPINB1,EZR,OSM,XBP1,FOXP1,HMGN3,SERP1,NUMB,EDEM1,TLR4,NLRP3,YWHAB,NOD2,MIDN,PRNP,OAZ2,CIB1
GO_REGULATION_OF_STRESS_ACTIVATED_PROTEIN_KINASE_SIGNALING_CASCADE	GO:0070302	173	Down	0.0012663262171898413	0.023582473004752545	5	DVL2,PAFAH1B1,SPAG9,MAP4K5,ZMYND11,HGF,RB1CC1,FAS,DTNBP1,EIF2AK2,SERPINB3,HIPK2,MAP2K4,CDC42,MAP4K4,FCGR2B,MAP3K13,HACD3,SEMA3A,DLG1,TRAF4,MAP2K7,EDN1,ITCH,MAGI3,PHLPP1,RNF13,CYLD,ZMPSTE24,GSTP1,MECOM,MAP3K4,DNAJA1,IGBP1,MUL1,EZR,TGFB2,GADD45B,MAPK1,RASSF2,MID1,CD40LG,MAPK3,AXIN1,PYCARD,RIPK2,STK3,MAP4K1,NOD1,FKTN,RAPGEF1,DUSP3,HIPK3,TRPV4,LTBR,TPD52L1,SASH1,DUSP22,VEGFA,HMGCR,PDCD10,WNT5A,IL1A,S…	MUL1,PRMT1,RELL2	PAFAH1B1,MAP4K4,EZR,GADD45B,TAOK3,TLR4,NCOR1,PDCD4,TAOK1,NOD2
GO_REGULATION_OF_BINDING	GO:0051098	291	Down	0.0012686873075577728	0.023582473004752545	14	STPG1,PLXND1,KDM1A,PKD1,HFE,PLAUR,DDX11,IGF1,BAK1,HSPA5,DTNBP1,RSF1,FOXC1,WAPL,HIPK2,BTBD1,SP100,ROCK1,HDAC4,SIRT2,NUCKS1,BCL3,TGFBR3,CDC42,PRKACA,MARK2,SRI,ADD2,MARK3,ACTB,TRAF4,USP33,PSEN1,MEF2C,SMARCD3,GSK3B,CYLD,ZMPSTE24,MAPRE3,BAX,ADD1,AURKA,FKBP1A,TFAP4,BTAF1,CRTAC1,BAMBI,HSP90AB1,JAK2,ABL1,NRP1,MFNG,TFIP11,HMOX1,PDGFB,EIF3D,EP300,NFKBIA,MMP9,STK4,ADNP,CTSZ,TRIB3,MAPRE1,E2F1,FMR1,PIM2,ARHGE…	ACD,PRMT7,AURKB,PINX1,CCPG1	PLAUR,RSF1,ROCK1,EIF3D,STK4,PPP2CA,ID2,CTNNB1,SYAP1
GO_REGULATION_OF_TRANSCRIPTION_ELONGATION_FROM_RNA_POLYMERASE_II_PROMOTER	GO:0034243	28	Down	0.0012739980974848992	0.023622573634305397	2	PAF1,ZMYND11,CDK13,SUPT16H,NELFCD,ELL,EZH2,RECQL5,SUPT6H,RNF8,GTF2F1,EAPP,CDC73,CDK9,RTF1,WDR61,BRD4,HNRNPU,WDR43,RNF168,LEO1,CDK12,NELFA,GTF2F2,NELFB,CTR9,NELFE,SUPT4H1	NELFB	CDC73,RTF1
GO_POSITIVE_REGULATION_OF_CELL_SUBSTRATE_JUNCTION_ORGANIZATION	GO:0150117	21	Down	0.0012880762273136288	0.02379410762875509	10	ROCK1,MAP4K4,ABL1,NRP1,PPM1F,DUSP3,VEGFA,EPB41L5,ITGB1BP1,TEK,SDC4,KDR,RAC1,IQGAP1,PTPRJ,THY1,TSC1,SMAD3,LIMS1,S100A10,FMN1		ROCK1,MAP4K4
GO_PLATELET_DERIVED_GROWTH_FACTOR_RECEPTOR_SIGNALING_PATHWAY	GO:0048008	48	Down	0.0012896018818948829	0.02379410762875509	5	PIK3C2A,BCAR1,JAK2,ABL1,NRP1,PDGFB,NDRG4,PLAT,PHF14,RAPGEF1,ZFAND5,PLEKHA1,SLC9A3R1,IFT20,CBL,VEGFA,PDGFRB,CBLB,F3,NR4A3,LRP1,HIP1,PTPN12,HIP1R,PDGFRA,IQGAP1,CSRNP1,SNCA,PDGFC,PTPRJ,ARID5B,FER,MYO1E,PTGIR,TIPARP,SGPL1,RGS14,PTEN,PTPN2,PTPN11,HGS,BCR,APOD,PTPN1,SRC,PDGFA,LRIG2,TXNIP		NR4A3,PTPN12
GO_POSITIVE_REGULATION_OF_CATALYTIC_ACTIVITY	GO:0043085	1070	Down	0.0013017571038772494	0.023959367236227214	2	FGR,BAD,ALS2,CASP10,CFLAR,CAMKK1,ARHGAP33,DVL2,PRKAR2B,MAP3K14,CX3CL1,CCL26,DBF4,SELE,CDKL5,SPAG9,PKD1,CD4,FYN,ABHD5,RABGAP1,MAP4K3,LTF,MAP4K5,DDX11,GPRC5A,BID,RGPD5,IGF1,RALBP1,SLC11A1,CD74,HGF,MNAT1,NLRP2,GCLM,NR1H3,FAS,RABEP1,BAK1,GRN,FAM13B,ARHGAP31,RANBP3,MAP2K3,GABARAPL2,DEPDC1B,NSMAF,TIMP2,RFC1,PNKP,DCUN1D1,LCP2,ADRB1,PREX2,ARAP2,ARHGAP6,KITLG,RFC2,PIK3CB,CYBA,TBC1D22A,CYFIP2,TAB2,EIF2AK2,…	RANBP3,ARHGAP6,MUL1,CWF19L1,ACD,PITRM1,MAP2K6,ECT2,TBC1D15,AGAP2,BORA,WRAP53,NCAPG2,DCP1B,RACGAP1,CD19,AURKB,PRKAG1,PDE6G,GTF2H4,STRADA	PPP1R12A,MAP4K4,XRCC5,GADD45B,STK4,STK24,MAP3K8,PRKAR1A,SMAP1,PPP2CA,ACAP2,EREG,TAOK3,TLR4,COX17,BNIP2,ITGB1,ASAP1,TAOK1,NLRP3,YWHAB,NOD2,CTNNB1,SYAP1,PRNP,CYCS,RHOG,CIB1,ARHGAP30
GO_NECROTIC_CELL_DEATH	GO:0070265	41	Down	0.0013082030933587517	0.0239819248882963	5	CFLAR,BIRC3,FAS,HEBP2,YBX3,CASP8,CYLD,BAX,DNM1L,TRPM7,TSPO,PYGL,ITPK1,CAV1,PPIF,BIRC2,ARHGEF2,FASLG,ALKBH7,RBCK1,IRF3,TRAF2,TICAM1,RIPK3,TLR4,RIPK1,TP53,IPMK,SLC25A4,TMEM123,LY96,SPATA2,FADD,MLKL,CD14,BNIP3,PELI1,MAP3K5,TNF,TICAM2,PGAM5		TLR4
GO_POSITIVE_REGULATION_OF_TRANSFERASE_ACTIVITY	GO:0051347	487	Down	0.0013093855665883309	0.0239819248882963	2	FGR,BAD,ALS2,CAMKK1,DVL2,PRKAR2B,MAP3K14,DBF4,SPAG9,PKD1,CD4,FYN,MAP4K3,LTF,MAP4K5,GPRC5A,IGF1,SLC11A1,CD74,HGF,MNAT1,MAP2K3,PNKP,DCUN1D1,LCP2,KITLG,RFC2,PIK3CB,TAB2,EIF2AK2,ATP2B4,WNK1,ERBB3,MAP2K4,SLK,PRKCQ,RHOA,PRKCZ,FGFR3,CDC42,MAP4K4,PRKACA,MARK2,STK10,MAP3K13,HACD3,DLG1,TRAF4,MAP2K7,FGFR1,TIGAR,EDN1,XRCC5,PSEN1,HSP90AA1,PTPRC,DUSP12,STRADB,CCNT2,PIBF1,MAPRE3,MAP3K4,CASS4,TPX2,MAPKAPK5,P2RX7…	MUL1,ACD,MAP2K6,ECT2,AGAP2,BORA,WRAP53,NCAPG2,CD19,AURKB,PRKAG1,PDE6G,STRADA	MAP4K4,XRCC5,GADD45B,STK4,STK24,MAP3K8,PRKAR1A,PPP2CA,EREG,TAOK3,TLR4,TAOK1,NOD2,CTNNB1,SYAP1,PRNP,CIB1
GO_MYD88_DEPENDENT_TOLL_LIKE_RECEPTOR_SIGNALING_PATHWAY	GO:0002755	34	Down	0.001314108656148525	0.024009726690752686	5	BTK,TAB2,IRAK3,MAP3K1,TAB1,TLR8,IRF1,IRAK2,CD36,MAP3K7,TLR4,TLR2,RPS27A,HSPD1,TNIP1,TIRAP,UBC,LY96,TAB3,CD300A,UBB,CD14,MYD88,TLR10,TLR1,TLR6,TRAF6,IRAK1,IRF7,CD300LF,TLR5,TLR7,IRAK4,UBA52		BTK,TLR4,MYD88
GO_RESPONSE_TO_PEPTIDOGLYCAN	GO:0032494	10	Down	0.0013247568543000496	0.02405217076854154	5	IRAK3,TREM2,RIPK2,IRF5,IL6,NLRP3,NOD2,RELA,CARD9,C5AR1		NLRP3,NOD2
GO_RESPONSE_TO_METHYLMERCURY	GO:0051597	5	Up	0.0013270926883357686	0.02405217076854154	5	FECH,CPOX,ARSB,ALAD,S100B	FECH,ARSB,ALAD
GO_NEGATIVE_REGULATION_OF_ESTABLISHMENT_OF_PROTEIN_LOCALIZATION	GO:1904950	131	Down	0.001328721038296874	0.02405217076854154	1	CYP51A1,CX3CL1,RHBDF1,CD22,SERPINB1,NR1H3,GOPC,HDAC9,SP100,ERLEC1,SREBF1,FCGR2B,DERL2,LMAN1,ARG2,REST,DNAJA1,ERP29,RAB11FIP3,EZR,DERL3,PPM1F,RANGAP1,TLR8,NDFIP2,RGCC,CSK,LILRB1,IL27RA,CARD8,SUFU,PSMD9,ADTRP,RAB23,SNX3,HMGCR,FN1,IL1R2,PARK7,GBP1,APOA1,KLF7,TNFAIP3,ITGB1BP1,FKBP1B,ENY2,LYPLA1,SRGN,BTN2A2,IL1B,SERGEF,RHBDF2,APOE,NDFIP1,INPP5K,SYT11,PTPN22,RSAD2,C5AR2,UBAC2,ANXA1,CD36,MDFIC,OS9,RAB11…	DERL2	SERPINB1,EZR,NLRP3,MIDN
GO_POSITIVE_REGULATION_OF_PROTEIN_METABOLIC_PROCESS	GO:0051247	1244	Down	0.0013307589580220077	0.02405217076854154	2	GCLC,ANKIB1,BAD,ALS2,CASP10,CFLAR,KDM1A,CAMKK1,DVL2,DHX33,PRKAR2B,KMT2E,MYCBP2,OSBPL7,MAP3K14,CX3CL1,CCL26,DBF4,PAF1,MYLIP,JARID2,SPAG9,CRY1,PKD1,POMT2,SPRTN,CD4,HFE,FYN,AKAP8L,PTBP1,PLAUR,MAP4K3,TYROBP,BRCA1,LTF,MAP4K5,PSMC4,NUB1,RNF14,GPRC5A,BID,IGF1,SLC11A1,MARCO,CD74,HGF,MNAT1,SAMD4A,NLRP2,RB1CC1,BIRC3,NR1H3,VIM,FAS,CD44,IFNGR1,TNFRSF1B,SNX1,BAK1,GRN,PIAS1,MAP2K3,RNF19A,TIMP2,CUL3,PHF23,DCUN1…	ABCA7,NDST1,MUL1,BMPR1A,MAP2K6,ECT2,PRMT1,CLN6,CTIF,BORA,RNF185,RHBDD1,NCAPG2,GUF1,RNF20,FZD1,LARP4,RELL2,DDB1,ING2,FIZ1,PRKAG1,MUC1,PDE6G,TRABD2A,SMURF1,BAG6,STRADA	PLAUR,CD44,PPP1R12A,ATXN3,ROCK1,PABPC1,MAP4K4,ENO1,UBE2K,XRCC5,RIF1,EZR,GADD45B,OSM,MYH9,EIF3D,SNW1,STK4,XIAP,STK24,MTPN,MAP3K8,PRKAR1A,HBEGF,PPP2CA,RNF19B,SERP1,KHDRBS1,GLIPR2,EREG,KRT17,LILRB2,EDEM1,TAOK3,TLR4,RTF1,TAOK1,NLRP3,NOD2,CTNNB1,GPR183,SYAP1,PRNP,CYCS,OAZ2,RAP2B,SOCS3,CIB1
GO_EMBRYONIC_PLACENTA_MORPHOGENESIS	GO:0060669	17	Down	0.0013356352990688688	0.02405217076854154	6	NCOA1,DNAJB6,CDKN1C,TRIM28,IL10,LEF1,RSPO3,ADM,ST14,FZD5,SPINT1,SPINT2,GRB2,SETD2,SOCS3,ZFP36L1,ZNF568		GRB2,SOCS3
GO_REGULATION_OF_INTRACELLULAR_TRANSPORT	GO:0032386	286	Down	0.0013356965745178588	0.02405217076854154	1	FGR,FYN,AKAP8L,RUFY3,EHD2,GAB2,CDH1,TPR,C12orf4,USP36,PPP1R12A,RIOK2,SPHK2,IPO5,CD84,SP100,HYAL2,GRIPAP1,ERLEC1,NEDD4,CSNK2A2,CDC42,PRKACA,SREBF1,DERL2,PTGS2,LMAN1,GTSE1,PTPN23,SPAG5,STXBP2,IL4R,PCM1,SAR1A,RAPGEF3,RAB21,PSEN1,GSK3B,XPO1,RBM22,HUWE1,MTMR2,EDEM2,MAVS,RBM27,RNF31,SCFD1,EZR,UNC13D,AAAS,SH3GLB1,DERL3,MAPK1,HPS4,NEFH,HMOX1,MIEF1,RANGAP1,MLC1,PPM1A,TM9SF4,EMD,MAPK3,NUTF2,NDRG4,FOXF1,CEM…	DERL2,PPM1A,ECT2,TNNC1,CAPN10,CACNB3,STX18	PPP1R12A,EZR,KHDRBS1,EDEM1,PRNP,OAZ2,MX2,CIB1
GO_REGULATION_OF_TRANSLATIONAL_INITIATION	GO:0006446	73	Down	0.0013594377248222892	0.02442097840921767	2	TPR,EIF2AK2,EIF4B,DHX29,NCK2,EIF4G3,DDX1,MTIF2,EIF2AK1,PPP1R15A,ALKBH1,EIF5,FMR1,DNAJC3,EIF3E,HSPB1,EIF3B,EIF4H,RPS6KB1,EIF4G2,EIF2B1,NCBP2,EIF1B,EIF4G1,GLE1,EIF2B2,PAIP2,KHDRBS1,AGO2,PAIP2B,MIF4GD,ATF4,EIF2AK4,HABP4,EIF2S1,CTIF,NCBP1,RPL13A,POLR2D,EIF2B5,EIF3H,EIF4EBP2,YTHDF1,CDC123,UHMK1,BANK1,IMPACT,LARP1,EIF4A2,NCK1,EIF5B,PPP1R15B,METTL3,POLR2G,EIF2AK3,PAIP1,PPP1CA,EIF1,RBM4,RPS6KB2,EIF3K,NPM…	ALKBH1,CTIF	EIF4G2,KHDRBS1
GO_REGULATION_OF_NUCLEOTIDE_BINDING_OLIGOMERIZATION_DOMAIN_CONTAINING_SIGNALING_PATHWAY	GO:0070424	9	Down	0.0013670545523519573	0.024499056582939025	5	BIRC3,XIAP,BIRC2,TNFAIP3,SLC46A2,PTPN22,TLR4,HSPA1B,HSPA1A		XIAP,TLR4
GO_EXTRINSIC_APOPTOTIC_SIGNALING_PATHWAY	GO:0097191	183	Down	0.0013791812246895067	0.02462174345128891	5	GCLC,BAD,CFLAR,CX3CL1,TNFRSF12A,FYN,BRCA1,ZMYND11,BID,IGF1,HGF,RB1CC1,GCLM,FAS,TNFRSF1B,BAK1,CTNNA1,KITLG,TRAF1,CASP8,ERBB3,SP100,TNFRSF1A,HYAL2,FGFR3,FGFR1,PTPRC,STRADB,GSK3B,CYLD,GSTP1,CTTN,BAX,P2RX7,ICAM1,ITGA6,ZC3HC1,RFFL,TGFB2,JAK2,NRP1,MKNK2,TIMP3,HMOX1,STK4,SRPX,TRADD,PYCARD,STX4,SGK3,STK3,IL7,TNFRSF10A,TGFB1,PPP2R1A,GSK3A,CAV1,CASP2,SERPINE1,TGFBR1,UNC5B,RPS6KB1,MADD,KRT18,LTBR,IFNG,IL1A,…	DEDD,DDX47	STK4,SKIL,MCL1,APPL1,CIB1
GO_REGULATION_OF_ANDROGEN_RECEPTOR_SIGNALING_PATHWAY	GO:0060765	22	Down	0.001381233614825664	0.02462174345128891	5	KDM5D,RNF14,PIAS2,HDAC6,SIRT1,EP300,DDX5,FOXP1,PARK7,HDAC1,TCF21,SMARCA4,RNF6,SAFB2,NCOR1,ARRB2,DAB2,PRMT2,PHB,TRIM68,ZBTB7A,NCOR2		DDX5,FOXP1,NCOR1
GO_REGULATION_OF_INTRACELLULAR_SIGNAL_TRANSDUCTION	GO:1902531	1353	Down	0.001383761045653802	0.02462174345128891	5	TSPAN6,FGR,BAD,ALS2,CASP10,CFLAR,KDM1A,ARHGAP33,DVL2,DHX33,WDR54,PDK2,ITGA3,MAP3K14,CX3CL1,CCL26,FARP2,PAFAH1B1,CYTH3,SPAG9,RHOBTB2,RANBP9,CD4,FYN,PTBP1,PLAUR,DCN,PPP5C,MAP4K3,BRCA1,CD22,LTF,MAP4K5,ZMYND11,BID,IL20RA,ATP2C1,IGF1,RALBP1,MARCO,PRDM11,CD74,HGF,RB1CC1,BIRC3,UBR2,RRAGD,PHF20,FAS,CD44,VRK2,BCLAF1,FAM13B,ARHGAP31,MAP2K3,DEPDC1B,DAPK2,TIMP2,CUL3,TRIO,CLEC16A,PHLPP2,PREX2,ARAP2,DTNBP1,WWC…	ARHGAP6,HOMER3,ABCA7,NDST1,DNM2,SEH1L,MUL1,PPM1A,TAF6,CREB3,MAP2K6,GOLT1B,ECT2,GPR89A,CDK2,PRMT1,SIRT3,TAF5,FGD5,RACGAP1,RELL2,PSCA,ING2,GPS1,SLC38A9,CD19,AURKB,RRS1,PRKAG1,MUC1,PDE6G,RPF2,GPATCH3,HLA-G,ZCCHC3	PAFAH1B1,PLAUR,CD44,ROCK1,MAP4K4,ENO1,EZR,GADD45B,OSM,XBP1,XIAP,EIF3A,MAP3K8,DDX5,HBEGF,PPP2CA,CAT,GLIPR2,EREG,SERINC3,TAOK3,SKIL,TLR4,NCOR1,MCL1,DYNLT1,ITGB1,PDCD4,TAOK1,NLRP3,NOD2,CTNNB1,GPR183,PRNP,MYD88,TMEM9B,RHOG,GRB2,CIB1,ARHGAP30,CDC42SE1
GO_POSITIVE_REGULATION_OF_ESTABLISHMENT_OF_PROTEIN_LOCALIZATION	GO:1904951	356	Down	0.0013960521775012989	0.024781580240905758	1	FGR,BAD,CD38,NADK,FYN,BID,IGF1,RUFY3,NLRP2,IFNGR1,CDH1,TPR,PHPT1,USP36,RIOK2,CASP8,TM7SF3,IPO5,PRKCZ,HYAL2,ACSL4,VPS35,CSNK2A2,CDC42,PRKACA,PANX2,PTGS2,TSG101,SRI,GTSE1,PTPN23,IL4R,PCM1,SAR1A,RAPGEF3,PSEN1,AACS,GSK3B,OXCT1,FCN1,RBM22,HUWE1,ACHE,DNM1L,EDEM2,PPP1R13B,MAVS,P2RX7,EXOC1,NLRP1,RNF31,EZR,TGFB2,TREM2,JAK2,ABL1,SH3GLB1,OSM,MAPK1,HPS4,XBP1,MIEF1,GZMB,PPM1A,HIF1A,TM9SF4,E2F1,TLR8,EMD,RGCC,M…	PPM1A,ECT2,WRAP53,SIRT3,CAPN10,CACNB3	EZR,OSM,XBP1,SERP1,EDEM1,TLR4,NLRP3,YWHAB,NOD2,PRNP,OAZ2,CIB1
GO_LABYRINTHINE_LAYER_MORPHOGENESIS	GO:0060713	13	Down	0.0014143011997524092	0.025046170892069262	6	NCOA1,DNAJB6,IL10,LEF1,RSPO3,ADM,ST14,FZD5,SPINT1,SPINT2,GRB2,SOCS3,ZFP36L1		GRB2,SOCS3
GO_T_CELL_DIFFERENTIATION_INVOLVED_IN_IMMUNE_RESPONSE	GO:0002292	60	Down	0.0014266522305088948	0.025205310987599365	4	TMEM98,RC3H2,PRKCZ,BCL3,RORA,TBX21,IL4R,IL12RB1,SMAD7,RIPK2,RELB,JAK3,GATA3,IL23A,IFNG,BCL6,CD86,FOXP1,LOXL3,IL18R1,CD46,MYB,CD80,LY9,FGL2,RARA,ANXA1,RC3H1,IL6,HLX,IRF4,LEF1,NFKBIZ,IL18,BATF,FCER1G,ZBTB7B,NLRP3,SLAMF6,EOMES,ZC3H12A,ATP7A,TSC1,CLEC4E,CLEC4D,STAT6,NFKBID,STAT3,LGALS9,GPR183,SOCS5,PTGER4,MALT1,CCL19,ZFPM1,HMGB1,SEMA4A,IL27,SPN,MTOR		FOXP1,FGL2,NLRP3,GPR183
GO_RESPONSE_TO_CORTICOSTERONE	GO:0051412	9	Down	0.0014458761174739815	0.02548484234352375	5	MAOB,ATP2B1,CCND1,CDKN1A,FOSB,CALM3,FOS,TRH,FOSL1
GO_T_CELL_PROLIFERATION	GO:0042098	150	Down	0.0014555338374603408	0.025594845015059653	4	MAD1L1,CD4,FYN,CD6,IGF1,SLC11A1,BTN3A1,TNFRSF1B,RC3H2,PRKCQ,NCK2,TFRC,DLG1,ARG2,PTPRC,BAX,P2RX7,CD209,EFNB1,IL12RB1,ABL1,ELF4,CD40LG,TNFSF13B,CORO1A,DNAJA3,PYCARD,CD276,RIPK2,LILRB1,RASAL3,EBI3,JAK3,PIK3CG,TNFSF8,DOCK8,PPP3CB,PRKAR1A,CD81,IL23A,PTPN6,CCND3,CD86,HES1,ZAP70,IGFBP2,SOS1,CD46,FKBP1B,GPAM,CD274,CD80,MAPK8IP1,CCR2,SASH3,NCKAP1L,SDC4,BTN2A2,IRF1,IL1B,TNFSF9,CD70,TNFSF14,RAC2,TWSG1,RIPK3…	CTPS1,CLECL1,HLA-G	PRKAR1A,LILRB2,CTNNB1,PRNP
GO_COVALENT_CHROMATIN_MODIFICATION	GO:0016569	384	Down	0.00145922851211356	0.02559972080618894	2	KDM1A,MSL3,CREBBP,KMT2E,KDM7A,PAF1,JARID2,BAZ1B,AKAP8L,PPP5C,BRCA1,KDM5D,UBR2,PHF20,ARID4A,JADE2,HDAC9,RSF1,ARID4B,USP36,KMT2C,ATG5,MTA3,HDAC7,PRDM6,SPHK2,KDM4A,SPI1,HDAC4,SIRT2,JMJD6,ING3,MBD3,SREBF1,KDM5A,EED,SART3,BAZ2A,SIRT6,JADE1,UBE2A,RIF1,SRCAP,WDR70,KAT6A,ZMPSTE24,REST,NCOA1,ATRX,MECOM,HUWE1,ATXN7L3,UIMC1,AURKA,KDM2B,RCOR1,HDAC6,WAC,BRPF3,SIRT1,JAK2,SETD1A,SMARCB1,PPM1F,TTLL12,EP300,BRD1,…	KDM5B,CDK2,PRMT1,PRMT7,MORC2,CBX8,SIRT3,TAF5,RNF20,OTUB1,DDB1,ING2,ZNF274,AURKB,MUC1	RSF1,RIF1,SNW1,HAT1,KDM6B,CDC73,RTF1,ATXN7,WDR82,CTNNB1,TBL1XR1,MPHOSPH8,BAZ1A
GO_REGULATION_OF_ALPHA_BETA_T_CELL_DIFFERENTIATION	GO:0046637	54	Down	0.00148858402692262	0.026053698471208756	4	RUNX3,RC3H2,PRDM1,AP3D1,RHOA,PRKCZ,CBFB,TBX21,IL4R,IL12RB1,SMAD7,NKAP,RIPK2,JAK3,GATA3,ZBTB16,IL23A,IFNG,CD83,BCL6,CD86,ZAP70,LOXL3,MYB,CD80,SASH3,NCKAP1L,RARA,AP3B1,ANXA1,RC3H1,HLX,IRF4,ITPKB,NFKBIZ,IL18,SH3RF1,RUNX1,ZBTB7B,NLRP3,TGFBR2,ZC3H12A,SYK,NFKBID,LGALS9,SOCS5,MALT1,CCL19,ZNF683,SOCS1,HMGB1,ADA,IL27,PNP		NLRP3
GO_PROTEIN_K48_LINKED_UBIQUITINATION	GO:0070936	52	Down	0.0015049216792526092	0.026278247783872482	2	RNF216,NEDD4L,RNF4,RNF126,UBE2D1,UBE2T,UBE2A,UBE2K,ITCH,UBE2D4,HACE1,RFFL,CDC34,BFAR,UBR5,UBE2R2,UBE2D3,BIRC2,RNF8,TRIM38,UBE3A,TNFAIP3,RNF146,UBE2B,NMI,RNF6,UBE2D2,UBE2G1,UBE2Q2,SKP2,FBXO38,AMFR,SYVN1,DTX3L,IFI27,TRIM44,RNF187,UBE2E3,UBE2E1,RNF34,UBE2C,RNF152,ARIH2,UBE2E2,TTC3,UBE2G2,ZNRF1,UBE2H,PELI1,TOPORS,RNF5,RNF115		UBE2K
GO_POSITIVE_REGULATION_OF_PROTEIN_SERINE_THREONINE_KINASE_ACTIVITY	GO:0071902	254	Down	0.00151347314096003	0.026366109997515312	2	ALS2,DVL2,MAP3K14,DBF4,SPAG9,PKD1,MAP4K3,LTF,MAP4K5,IGF1,CD74,HGF,MNAT1,MAP2K3,KITLG,PIK3CB,TAB2,EIF2AK2,ATP2B4,MAP2K4,RHOA,MAP3K13,HACD3,MAP2K7,FGFR1,EDN1,PSEN1,PTPRC,CCNT2,MAPRE3,MAP3K4,MAPKAPK5,P2RX7,ERP29,CCNK,MUL1,MAP3K1,HSP90AB1,SIRT1,JAK2,GADD45B,CRKL,MAPK1,PDGFB,TAB1,TELO2,CD40,STK4,PSMD10,CD40LG,FLT1,RGCC,MAPK3,CSK,CEMIP,RIPK2,STK3,MAP4K1,PIH1D1,TGFB1,PIK3CG,NOD1,EZH2,TGFBR1,C5,RAPGEF1,M…	MUL1,MAP2K6,PDE6G,STRADA	GADD45B,STK4,MAP3K8,PPP2CA,TAOK3,TLR4,TAOK1,NOD2,SYAP1,CIB1
GO_GLIAL_CELL_ACTIVATION	GO:0061900	44	Down	0.0015193974507580856	0.02637594502385747	5	CX3CL1,TYROBP,IFNGR1,GRN,CST7,PSEN1,PTPRC,TREM2,JAK2,TLR8,NAMPT,CTSC,IFNG,MMP8,CLU,LRP1,IL1B,NR1D1,ADORA2A,LDLR,SYT11,IL6,IL33,TLR2,APP,SNCA,EGFR,ATM,ITGB2,ITGAM,FPR2,AZU1,C1QA,TLR6,SPHK1,JUN,BACE2,LRRK2,TLR7,C5AR1,AGER,AIF1,TNF,CCL3
GO_MYELOID_CELL_HOMEOSTASIS	GO:0002262	124	Down	0.001521079729049049	0.02637594502385747	4	KMT2E,BAK1,ARID4A,KITLG,PIK3CB,HIPK2,SPI1,ADGRF5,TGFBR3,JMJD6,SENP1,NFE2L1,BAX,ADD1,MAEA,JAK2,ANKRD54,HMOX1,RBFOX2,HIF1A,ACIN1,ERCC2,RPS19,KLF1,DNASE2,JAK3,ETV2,CDK6,HOXA5,GATA3,SOX6,SLC11A2,SH2B3,TMEM14C,MAPK14,SMAP1,SRF,VEGFA,HSPA9,SMAD5,BCL6,STAT1,ID2,EPAS1,PRDX1,FOXO3,PTBP3,CCR2,ACVR2A,INHBA,NCKAP1L,FAM210B,MED1,THRA,PRMT1,KLF2,ZFP36,AMPD3,ETS1,ANXA1,ACVR1B,IL6,IREB2,RPS6,RPS24,TMOD3,RB1,SOD1…	PRMT1,NCAPG2,MERTK	SMAP1,ID2,PDE4B
GO_INTERLEUKIN_8_SECRETION	NA	25	Down	0.0015327403916020593	0.02645126840777959	NA	HYAL2,FCN1,PYCARD,WNT5A,CD58,CD2,CD244,FFAR2,CHI3L1,PTPN22,C5AR2,ANXA1,TLR4,TLR2,MAPKBP1,RAB1A,F2RL1,LGALS9,CD14,TLR1,TLR6,SSC5D,F2R,ANXA4,TMSB4X		TLR4
GO_NEGATIVE_REGULATION_OF_T_CELL_DIFFERENTIATION	GO:0045581	31	Down	0.0015374893710262563	0.02645126840777959	4	CD74,RUNX3,RC3H2,CBFB,TBX21,IL4R,LAG3,SMAD7,JAK3,MDK,BCL6,LOXL3,IRF1,FGL2,FOXJ1,ANXA1,RC3H1,HLX,ERBB2,ZC3H8,RUNX1,ZBTB7B,CTLA4,ZC3H12A,NFKBID,PRDX2,SOCS5,PTPN2,SOCS1,HMGB1,NRARP		FGL2
GO_REGULATION_OF_ACTIN_FILAMENT_ORGANIZATION	GO:0110053	188	Down	0.0015386914007315036	0.02645126840777959	10	CX3CL1,BAIAP2L1,CCL26,SCIN,WAS,TMSB10,CAPG,ARHGAP6,ELN,LIMA1,NCKAP1,LIMCH1,ARFGEF1,RHOA,ROCK1,PFN2,GBA2,CDC42,NCK2,WDR1,CLASP1,ARHGEF10L,ADD2,DLG1,CAPZB,RAPGEF3,CTTN,ADD1,PXN,SLC9A1,ICAM1,PLEKHG2,ABL1,NRP1,PPM1F,SH3BP1,TRIOBP,PICK1,HCK,RGCC,CORO1A,COTL1,PYCARD,ARHGEF10,MTPN,MET,CCL24,WASL,ACTR3C,LIMK1,TGFBR1,KANK1,TESK1,CXCL12,CSF3,PFN1,ARPC3,WASF1,DBN1,ACTR3,SPTBN1,PLEK,ALMS1,CAPZA1,STMN1,APOA1,…	ARHGAP6,PXN,AP1AR	ROCK1,CAPZB,MTPN,ARPC1B,WASF2,ARPC2,GRB2
GO_RESPONSE_TO_ANTIBIOTIC	GO:0046677	237	Down	0.0015395478608719666	0.02645126840777959	5	BAD,KDM1A,FYN,PPP5C,DDX11,HGF,GLRX2,BAK1,HSPA5,CASP8,CYB5R4,SPI1,CLDN18,FECH,RHOA,HYAL2,MAOB,POLB,PDE8A,EDN1,SDF4,SLC1A3,HSP90AA1,MEF2C,AACS,OXCT1,GSTP1,SLC9A1,ICAM1,HDAC6,SIRT1,JAK2,ABL1,HMOX1,PDGFB,APEX1,MAP1LC3A,STK24,PPP2CB,HAMP,MET,EZH2,AHR,SETX,GATA3,PLEKHA1,PPIF,CSF3,RPS6KB1,COL1A1,USP46,AREG,CRYAB,CCND1,BIRC2,CBL,CDKN1B,TIMELESS,SPARC,HMGCR,PDGFRB,OGG1,UBE3A,XRN1,PDCD10,ECT2,HYAL1,EEF1B2,…	FECH,ECT2,KDM5B,CBX8,ALAD	STK24,NR4A3,CAT,KDM6B
GO_CYTOPLASMIC_MRNA_PROCESSING_BODY_ASSEMBLY	NA	20	Down	0.0015452973895995843	0.026489296900435895	NA	DDX6,CNOT2,CNOT6,CNOT1,LSM4,PAN2,RC3H1,CNOT6L,LIMD1,NOCT,PAN3,PATL1,ATXN2L,LSM3,EDC3,DYNC1H1,CNOT7,ATXN2,PATL2,LSM14A		DDX6
GO_INTRACELLULAR_TRANSPORT	GO:0046907	1438	Down	0.0015522888889816665	0.02654839284785768	1	FGR,SNX11,M6PR,ALS2,ARF5,VPS50,UPF1,COPZ2,CROT,LAMP2,AP2B1,AGK,VPS41,PAFAH1B1,TRAPPC6A,SPAG9,PKD1,HEATR5B,SEC62,RPS20,VTA1,BTK,FYN,AKAP8L,RABGAP1,EHD3,CCDC88C,WAS,BID,RGPD5,RUFY3,AGPS,CD74,SPAST,ZDHHC6,EHD2,TOMM34,SEC63,KPNA6,MIPEP,SNX1,NUP160,RANBP3,IFT88,LRRC7,GAB2,PEX3,TBC1D23,CUL3,CLEC16A,CDH1,ZFYVE16,RAB27B,LSG1,AP2S1,HSPA5,GEMIN8,TPR,DTNBP1,C12orf4,GOPC,VPS13D,VAMP3,FAM160A2,HERPUD1,HOMER3,…	UPF1,RANBP3,HOMER3,DERL2,SEH1L,ACOX3,FBXO7,PPM1A,ACOT8,KPNA3,ACD,YKT6,PITRM1,ECT2,TNNC1,ICMT,IPO13,ABCD3,TBC1D15,AP5S1,HACL1,RAB33A,COG3,AP1AR,CAPN10,RHBDD1,SLBP,CACNB3,STX18,RRS1,COPG1,PRKAG1,XPOT,IPO4,SMURF1,CES1,SMG5,CPT1B,STRADA	PAFAH1B1,BTK,PPP1R12A,ACAA1,CAPZB,CMTM6,EZR,SRSF5,SRSF3,ACAP2,RPL24,SRSF11,NR4A3,CAT,KHDRBS1,SRRM1,EDEM1,RAB20,VPS53,CLTC,ATG3,RILPL2,APPL1,CLMN,YWHAB,CDC40,PRNP,OAZ2,MX2,DENND5A,CIB1,RNPS1,CHMP1B
GO_CELL_CELL_ADHESION	GO:0098609	520	Down	0.0015566645238368547	0.026549517511623585	8	BAD,CD99,MAD1L1,ITGAL,CX3CL1,BAIAP2L1,SELE,PKD1,CD9,CD4,HFE,FYN,CD6,ATP2C1,IGF1,CD74,RUNX3,CD44,VEZT,LRRC7,VCL,CDH1,CTNNA1,DSG2,PIK3CB,LAMA3,CYFIP2,RC3H2,PKP2,WNK1,ELMO2,VMP1,TSPAN32,AP3D1,PRKCQ,CD84,CLDN18,RHOA,PRKCZ,ROCK1,CBFB,LRP6,FSTL3,CDC42,NCK2,ADGRL1,LIMS2,TFRC,FCGR2B,STK10,PVR,TBX21,CELSR1,ADD2,ACTB,DLG1,KIFAP3,PTPN23,PAG1,ICAM3,GPC4,IL4R,CEACAM1,PSEN1,ARG2,PTPRC,ITGB5,CYLD,FAT1,RAB10,CEA…	ROBO3,JAM2,LRFN4,CLECL1,HLA-G	CD44,ROCK1,EZR,XBP1,MYH9,MAP3K8,PRKAR1A,STXBP3,NR4A3,FGL2,LILRB2,ITGB1,NLRP3,NOD2,CTNNB1,PRNP,GRB2,RAP2B
GO_REGULATION_OF_PHOSPHORYLATION	GO:0042325	1126	Down	0.0015594430256460257	0.026549517511623585	2	FGR,BAD,ALS2,CFLAR,CAMKK1,DVL2,DHX33,PRKAR2B,WDR54,IBTK,MAP3K14,CX3CL1,CCL26,DBF4,PAFAH1B1,SPAG9,PKD1,MLXIPL,RANBP9,CD4,HFE,FYN,AKAP8L,PLAUR,PPP5C,MAP4K3,LTF,MAP4K5,MVP,GPRC5A,CCDC88C,ZMYND11,IGF1,SLC11A1,WWTR1,MARCO,PRDM11,CD74,HGF,MNAT1,RB1CC1,STRAP,FAS,CD44,VRK2,NUP160,BAK1,MAP2K3,TIMP2,LCP2,TPR,DTNBP1,LMO3,KITLG,PIK3CB,FNIP2,TAB2,EIF2AK2,SERPINB3,ATP2B4,NDC1,WNK1,TNK2,LIMCH1,HIPK2,ABCA7,IPO5,…	ABCA7,NDST1,SEH1L,MUL1,FBXO7,BMPR1A,MAP2K6,ELP4,PFKFB4,ECT2,PRMT1,AGAP2,BORA,SIRT3,NCAPG2,CDKN2A,FZD1,RELL2,PSCA,HEXIM2,GPS1,SH3BP5L,CD19,FIZ1,PRKAG1,PDE6G,STRADA	PAFAH1B1,PLAUR,CD44,ROCK1,MAP4K4,UBE2K,XRCC5,EZR,GADD45B,OSM,STK4,STK24,EIF3A,MAP3K8,PRKAR1A,HBEGF,PPP2CA,GLIPR2,EREG,PPIL4,TAOK3,TLR4,NCOR1,PDCD4,SAMSN1,TAOK1,NDUFS4,NOD2,MIDN,CTNNB1,GPR183,SYAP1,PRNP,GRB2,RAP2B,SOCS3,CIB1
GO_ATP_METABOLIC_PROCESS	GO:0046034	229	Down	0.0015672173080545464	0.0265926795691949	2	BAD,AK2,NDUFAB1,SLC25A13,COX10,NADK,MLXIPL,UQCRC1,COX15,BID,IGF1,NDUFS1,NUP160,CTNS,TPR,NDC1,SPHK2,NDUFB4,PFKP,PKM,RHOA,HDAC4,NUP133,SDHA,ENO1,NUP37,VPS9D1,SIRT6,TIGAR,PGM1,PSEN1,SEH1L,DNM1L,COQ9,P2RX7,NDUFB2,DLD,NUP50,AAAS,MSH2,NUP188,TREM2,NDUFB7,TSPO,HIF1A,RAE1,ABCD1,TAZ,PGK1,NUP93,GPI,TGFB1,OGDH,PRKAG2,AK1,PPIF,GALK1,ENO3,NUP88,MYH3,ALDOC,NDUFC1,HSPA8,NUP98,NDUFS8,IFNG,NUP107,GAPDH,TPI1,ENO2,…	SEH1L,PFKFB4,NDUFAF1,PRKAG1	ENO1,ATP6V1A,NDUFB10,SURF1,ADPGK,NDUFS4,CYCS
GO_REGULATION_OF_LEUKOCYTE_PROLIFERATION	GO:0070663	170	Down	0.001570535752482492	0.0265926795691949	5	MAD1L1,CD38,CD4,BTK,TYROBP,CD22,CD6,IGF1,CD74,TNFRSF1B,KITLG,PRKCQ,NCK2,TFRC,FCGR2B,DLG1,ARG2,MEF2C,PTPRC,GSTP1,FLT3LG,CD209,EFNB1,IL12RB1,CD40,NFATC2,CD40LG,TNFSF13B,CORO1A,DNAJA3,PYCARD,CD276,RIPK2,IL7,LILRB1,RASAL3,EBI3,JAK3,AHR,TNFSF8,CCL7,PRKAR1A,BST1,CD81,IL23A,PTPN6,BCL6,CD86,HES1,ZAP70,IGFBP2,SOS1,CD46,TNFAIP3,GPAM,CD274,CD80,MAPK8IP1,CCR2,SASH3,PKN1,NCKAP1L,SDC4,BTN2A2,CDKN1A,IRF1,IL1B,T…	CLECL1,HLA-G	BTK,PRKAR1A,LILRB2,TLR4,MNDA,CTNNB1,GPR183,PRNP
GO_INTERLEUKIN_1_SECRETION	NA	50	Down	0.0015726280935994316	0.0265926795691949	NA	SERPINB1,NLRP2,PANX2,ARG2,P2RX7,NLRC4,NLRP1,TLR8,PYCARD,RIPK2,GSDMD,CARD8,PANX1,WNT5A,FOXP1,IL1R2,APOA1,TNFAIP3,CCR7,CD36,TLR4,CASP1,PML,NLRP12,GBP5,HK1,NLRP3,FZD5,AIM2,ZC3H12A,F2RL1,ABCA1,NOD2,LGALS9,CCL19,SAA1,TLR6,LPL,GAS6,TMEM106A,LILRA5,S100A13,HMGB1,CARD16,IGHD,TRIM16,CPTP,ORM1,LILRA2,CCL3		SERPINB1,FOXP1,TLR4,NLRP3,NOD2
GO_POSITIVE_REGULATION_OF_HISTONE_PHOSPHORYLATION	GO:0033129	8	Down	0.0016011238767933372	0.02686321994347755	2	RPS6KA5,FMR1,MAPK3,IL1B,CCNB1,CDK9,ATM,RPS6KA4
GO_REGULATION_OF_ACUTE_INFLAMMATORY_RESPONSE	GO:0002673	30	Down	0.0016050039602957538	0.02686321994347755	5	BTK,FCGR2B,PTGS2,GSTP1,OSM,RHBDD3,PIK3CG,PARK7,ASH1L,IL1B,C3,FFAR2,CCR7,F12,PPARG,IL6ST,EDNRB,IL6,TNFRSF11A,OSMR,ADAM8,FCER1G,NLRP3,DNASE1L3,FFAR3,ZP3,HLA-E,C2CD4B,DNASE1,TNF		BTK,OSM,NLRP3
GO_REGULATION_OF_CYTOSKELETON_ORGANIZATION	GO:0051493	398	Down	0.0016090347314014688	0.02686321994347755	10	FKBP4,MYCBP2,CX3CL1,BAIAP2L1,CCL26,SCIN,MARK4,PAFAH1B1,PKD1,RHOBTB2,BRCA1,TACC3,WAS,PHLDB1,SPAST,TMSB10,PARP3,CAPG,GPM6B,TPR,ARHGAP6,ELN,LIMA1,PHPT1,NCKAP1,RNF4,LIMCH1,ARFGEF1,RHOA,ROCK1,RASSF1,PFN2,GBA2,CDC42,NCK2,WDR1,RHOBTB1,SMC1A,MARK2,CLASP1,ARHGEF10L,CELSR1,ADD2,FSCN1,DLG1,SPAG5,CAPZB,EDN1,RAPGEF3,MEF2C,GSK3B,XPO1,CYLD,CHMP2B,MAPRE3,CTTN,CHMP5,ADD1,AURKA,TPX2,NSFL1C,P2RX7,PXN,SLC9A1,ICAM1,P…	ARHGAP6,PXN,RASSF7,ECT2,BORA,AP1AR	PAFAH1B1,ROCK1,SMC1A,CAPZB,MTPN,ARPC1B,CLTC,DYNLT1,WASF2,TAOK1,ARPC2,CTNNB1,RHOG,GRB2,CIB1,CHMP1B
GO_REGULATION_OF_LAMELLIPODIUM_ASSEMBLY	GO:0010591	21	Down	0.0016100869064817457	0.02686321994347755	10	WAS,NCKAP1,HDAC4,CDC42,FSCN1,CAPZB,DNM2,RAC2,RAC1,EPHA2,BIN3,TWF1,FER,WASF2,AUTS2,ARPC2,ATP7A,AKIRIN1,MTOR,TWF2,BRK1	DNM2	CAPZB,WASF2,ARPC2
GO_REGULATION_OF_CELL_DIFFERENTIATION	GO:0045595	1203	Down	0.001610985340231759	0.02686321994347755	4	SEMA3F,BAD,TMEM176A,CFLAR,SARM1,PLXND1,CD38,FKBP4,KDM1A,ARHGAP33,ST7,DVL2,CREBBP,KMT2E,MYCBP2,ITGA3,TMEM98,CX3CL1,TNFRSF12A,IFRD1,PAF1,SCIN,CDKL3,PROM1,PAFAH1B1,MYLIP,PSMB1,CDKL5,SPAG9,SS18L2,FUZ,CD4,BTK,FYN,PTBP1,TYROBP,SEMA3B,LTF,PSMC4,UFL1,IGF1,RUFY3,WWTR1,PHLDB1,CD74,HGF,ADGRA2,RUNX3,PLEKHB1,RNF10,STRAP,EHD2,NR1H3,VIM,PRKCH,TNFRSF1B,HMGB3,GRN,LRRC7,PIAS1,TIMP2,TRIO,MSR1,PSMA4,CUL7,CTNNA1,HSPA…	CDKL3,RNF10,DNM2,MUL1,PSMD5,FBXO7,BMPR1A,ARSB,ECT2,PRMT1,AP1AR,CPNE9,NCAPG2,FZD1,CHD7,ENC1,ANAPC2,NELFB,SMURF1,HLA-G,ETV5,CCDC71L	PAFAH1B1,BTK,ROCK1,XRCC5,PSMC5,GLG1,OSM,DDX17,XBP1,TNRC6B,SNW1,STK4,STK24,DDX5,DDX6,SMAP1,PPP2CA,FOXP1,ID2,NR4A3,GLIPR2,EREG,FGL2,LILRB2,BTG1,NUMB,CDC73,SKIL,TLR4,BNIP2,GOLGA4,DYNLT1,PURB,ITGB1,PDCD4,ASAP1,NLRP3,ARPC2,CTNNB1,GPR183,SYAP1,DENND5A,SOCS3,CIB1
GO_GENE_SILENCING_BY_RNA	GO:0031047	129	Down	0.0016126531612578013	0.02686321994347755	2	POLR2J,NUP160,POLR2B,TPR,PUM2,NDC1,ELAVL1,NUP133,PABPC1,NUP37,FKBP6,TNRC6C,ZMPSTE24,SEH1L,SRRT,CNOT3,TNRC6A,ESR1,AGO1,NUP50,AAAS,NUP188,POLR2E,POLR2F,DDX17,TNRC6B,ZC3H7B,DICER1,RAE1,FMR1,NUP93,POLR2C,ERI1,POLR2I,TGFB1,NUP88,DDX5,NUP98,NUP107,CNOT2,CNOT6,DROSHA,FAM172A,NUP155,FXR1,NCBP2,EIF4G1,TSNAX,NRDE2,NUP43,ZC3H7A,HNRNPA2B1,AGO2,ZNFX1,XPO5,NUP153,CNOT1,PIWIL1,NUP85,AGO3,NUP214,MAP2K2,ZFP36,DGC…	SEH1L,CNOT3,MRPL44,POLR2H	PABPC1,DDX17,TNRC6B,DDX5,NCOR1
GO_RESPONSE_TO_CORTICOSTEROID	GO:0031960	99	Down	0.0016137296722153111	0.02686321994347755	5	BAD,CFLAR,CYBA,FECH,RHOA,MAOB,ATP2B1,PTGS2,EDN1,REST,GSTP1,CAD,ICAM1,TFAP4,PDCD7,PCK2,ENG,RPS6KB1,ALDH3A1,COL1A1,AREG,CCND1,MDK,SPARC,NR3C1,IGFBP2,SDC1,ERRFI1,KLF9,GOT1,DUSP1,FLT3,CBX3,CDKN1A,FOSB,ZFP36,ASS1,SERPINF1,PCNA,CASP9,KRAS,ANXA1,IL6,IL10,IL1RN,CTSV,USP8,ANXA3,PARP1,SRD5A1,PAM,EGFR,ALAD,NOTCH1,ADM,SCGB1A1,HNMT,FOXO1,EIF4E,ZFP36L2,BCL2L11,HNRNPU,PPARGC1B,AIFM1,FBXO32,CALM3,S100B,ALPL,AGL,…	FECH,ALAD	USP8
GO_ACTIN_FILAMENT_ORGANIZATION	GO:0007015	283	Down	0.001631218022234906	0.027094133491267585	10	CX3CL1,BAIAP2L1,CCL26,SCIN,RHOBTB2,WAS,RUFY3,TMSB10,CUL3,MYOM2,CAPG,ARHGAP6,ELN,LIMA1,BCAR1,TTC17,NCKAP1,LIMCH1,ARFGEF1,RHOA,ROCK1,PFN2,GBA2,CDC42,NCK2,WDR1,ACTN1,RHOBTB1,CLASP1,ARHGEF10L,ADD2,FSCN1,DLG1,CAPZB,NEBL,RAPGEF3,ITGB5,FAT1,CTTN,ADD1,CASS4,PXN,SLC9A1,ICAM1,PLEKHG2,EZR,SORBS1,JAK2,ABL1,NRP1,PPM1F,SH3BP1,TRIOBP,PICK1,HCK,PLS3,RGCC,CORO1A,COTL1,PYCARD,ARHGEF10,MTPN,MET,CCL24,WASL,ACTR3C,LI…	ARHGAP6,PXN,AP1AR	ROCK1,CAPZB,EZR,MTPN,ARPC1B,WASF2,ARPC2,RHOG,GRB2
GO_REGULATION_OF_PROTEIN_LOCALIZATION_TO_ENDOSOME	GO:1905666	10	Down	0.0016363173450446911	0.027118701840110133	1	ANKRD13A,EZR,ABHD17B,ABHD17A,ROCK2,ABHD17C,SORL1,RDX,MSN,DTX3L		EZR
GO_CIRCADIAN_REGULATION_OF_GENE_EXPRESSION	GO:0032922	49	Down	0.001653171893462883	0.0273293945737381	2	MYCBP2,CRY1,USP2,PER3,RORA,KDM5A,HUWE1,SIRT1,PRMT5,RELB,NAMPT,AHR,RAI1,ID2,HDAC1,KMT2A,EGR1,CRY2,BHLHE41,NR1D1,ATF4,PER2,MYBBP1A,ARNTL,BHLHE40,CLOCK,NCOA2,PML,ZFHX3,CSNK1D,OGT,NOCT,HNRNPU,KDM8,HDAC3,PPP1CA,KDM2A,RBM4B,PER1,MAGED1,NRIP1,MTA1,PPP1CC,PPARA,HDAC2,GFPT1,TOP1,PPP1CB,CSNK1E		ID2,PPP1CB
GO_RESPONSE_TO_VIRUS	GO:0009615	262	Down	0.001656326943862915	0.0273293945737381	5	TSPAN6,FGR,MAP3K14,RNF216,POLR3B,ZMYND11,BIRC3,IFNGR1,EIF2AK2,PUM2,TRAF3IP2,POLR3E,TSPAN32,HYAL2,BCL3,TBX21,NCBP3,ENO1,EXOSC5,ITCH,DDX1,PTPRC,ZMPSTE24,AGBL5,MAVS,OAS1,IRAK3,MUL1,EXOC1,UNC13D,IL12RB1,DDX17,APOBEC3H,POLR3H,CD40,SAMHD1,RNF125,RIOK3,TLR8,FMR1,PIM2,PQBP1,DNAJC3,CCL22,PYCARD,IKBKB,BNIP3L,CCDC130,LILRB1,URI1,HNRNPUL1,ZNF175,CDK6,ZC3HAV1,HSPB1,AP1S1,PSMA2,DDX58,GATA3,CXCL12,ACTA2,GBF1,C1…	MUL1,ZNF175,POLR3F,EXOSC4,GPATCH3,ZCCHC3	ENO1,DDX17,SAMHD1,LGALS8,FGL2,SERINC3,NLRP3,MX2,IL10RB
GO_REGULATION_OF_MAP_KINASE_ACTIVITY	GO:0043405	254	Down	0.0016729133859863556	0.02752167946276904	2	DVL2,MAP3K14,SPAG9,MAP4K3,MAP4K5,IGF1,CD74,HGF,MAP2K3,DTNBP1,KITLG,PIK3CB,TAB2,EIF2AK2,SERPINB3,MAP2K4,HYAL2,TRIB2,MAP3K13,TSG101,HACD3,MAP2K7,FGFR1,EDN1,PSEN1,PTPRC,GSTP1,MAP3K4,DNAJA1,MAPKAPK5,P2RX7,ERP29,IRAK3,MUL1,MAP3K1,JAK2,GADD45B,CRKL,MAPK1,PDGFB,TAB1,CD40,TRIB3,CD40LG,FLT1,MAPK3,CSK,RIPK2,MAP4K1,TGFB1,PPP2R1A,PIK3CG,CAV1,NOD1,EZH2,TGFBR1,C5,RAPGEF1,MAP3K8,CDK5RAP3,DUSP3,MAP2K6,LAMTOR3,HI…	MUL1,MAP2K6,GPS1,PDE6G	GADD45B,MAP3K8,PPP2CA,TAOK3,TLR4,PDCD4,TAOK1,NOD2
GO_REGULATION_OF_T_CELL_ACTIVATION	GO:0050863	260	Down	0.0016763225853795097	0.02752167946276904	4	BAD,MAD1L1,CD4,HFE,FYN,CD6,IGF1,CD74,RUNX3,TNFRSF1B,RC3H2,PRDM1,AP3D1,PRKCQ,RHOA,PRKCZ,CBFB,CDC42,NCK2,TFRC,FCGR2B,TBX21,DLG1,PAG1,IL4R,CEACAM1,ARG2,PTPRC,CYLD,LAG3,CD209,EFNB1,IL12RB1,ABL1,LGALS1,XBP1,GRAP2,NFATC2,SIRPB1,SMAD7,NKAP,CD40LG,TNFSF13B,CORO1A,DNAJA3,PYCARD,CSK,CD276,RIPK2,IL7,CLPTM1,LILRB1,RASAL3,EBI3,JAK3,CAV1,TNFSF8,DOCK8,GATA3,MAP3K8,ZMIZ1,CCL2,KAT2A,DUSP3,PRKAR1A,ZBTB16,CD5,MDK,C…	CLECL1,HLA-G	XBP1,MAP3K8,PRKAR1A,FGL2,LILRB2,NLRP3,NOD2,CTNNB1,PRNP,GRB2
GO_REGULATION_OF_GENE_EXPRESSION_EPIGENETIC	GO:0040029	243	Down	0.001682714789900155	0.02752167946276904	2	UPF1,POLR2J,MSL3,JARID2,BAZ1B,BRCA1,UBR2,NUP160,ARID4A,POLR2B,TPR,ARID1B,KCNQ1,ARID4B,PUM2,NDC1,SPHK2,ELAVL1,SMARCD1,SPI1,HDAC4,POLR1A,SIRT2,NUP133,MBD3,EED,NUP37,ACTB,BAZ2A,SIRT6,TNRC6C,RIF1,YTHDC1,ZMPSTE24,SEH1L,SRRT,TNRC6A,ESR1,AGO1,NUP50,HDAC6,AAAS,NUP188,SIRT1,POLR2E,HIRA,POLR2F,TNRC6B,EP300,ZC3H7B,DICER1,PABPC1L,RAE1,SMCHD1,SUV39H1,RBBP7,FMR1,NUP93,CTCF,POLR2C,TAF1C,DOT1L,POLR2I,TGFB1,GSK3A…	UPF1,SEH1L,PRMT7,MORC2,MRPL44,POLR2H	RIF1,TNRC6B,DDX5,SF3B1,DEK,HAT1,NCOR1,CTNNB1,MPHOSPH8
GO_POSITIVE_REGULATION_OF_MAP_KINASE_ACTIVITY	GO:0043406	190	Down	0.0016848274848924075	0.02752167946276904	2	DVL2,MAP3K14,SPAG9,MAP4K3,MAP4K5,IGF1,CD74,HGF,MAP2K3,KITLG,PIK3CB,TAB2,EIF2AK2,MAP2K4,MAP3K13,HACD3,MAP2K7,FGFR1,EDN1,PSEN1,PTPRC,MAP3K4,MAPKAPK5,P2RX7,ERP29,MUL1,MAP3K1,JAK2,GADD45B,CRKL,MAPK1,PDGFB,TAB1,CD40,CD40LG,FLT1,MAPK3,CSK,RIPK2,MAP4K1,TGFB1,PIK3CG,NOD1,EZH2,TGFBR1,C5,RAPGEF1,MAP3K8,MAP2K6,LAMTOR3,MADD,CD81,TPD52L1,SASH1,MAPK14,VEGFA,PDGFRB,PDCD10,WNT5A,MAPKAPK3,LAMTOR2,GADD45A,AVPI1,PT…	MUL1,MAP2K6,PDE6G	GADD45B,MAP3K8,TAOK3,TLR4,TAOK1,NOD2
GO_CYTOPLASMIC_TRANSLATIONAL_INITIATION	GO:0002183	30	Down	0.0016945303674712345	0.02752167946276904	2	EIF3I,EIF3L,EIF3D,EIF5,EIF3J,EIF3E,EIF3B,EIF3A,EIF4G1,EIF2S2,EIF2S3,EIF3G,DENR,RPL13A,EIF2D,EIF3H,EIF3M,EIF4A2,NCK1,EIF4A1,METTL3,RBM4,EIF3F,EIF3K,EIF3C,EIF4EBP1,YTHDF2,MTOR,EIF3CL,MCTS1	EIF4A1	EIF3D,EIF3A
GO_NEGATIVE_REGULATION_OF_LYMPHOCYTE_DIFFERENTIATION	GO:0045620	36	Down	0.0016965960491649363	0.02752167946276904	4	CD74,RUNX3,HMGB3,RC3H2,CBFB,TBX21,IL4R,LAG3,FBXO7,SMAD7,JAK3,MDK,BCL6,LOXL3,ID2,INHBA,IRF1,FGL2,FOXJ1,ANXA1,RC3H1,HLX,ERBB2,ZC3H8,RUNX1,ZBTB7B,PGLYRP2,CTLA4,ZC3H12A,NFKBID,PRDX2,SOCS5,PTPN2,SOCS1,HMGB1,NRARP	FBXO7	ID2,FGL2
GO_POSITIVE_REGULATION_OF_APOPTOTIC_SIGNALING_PATHWAY	GO:2001235	152	Down	0.00169735230277945	0.02752167946276904	5	BAD,TNFRSF12A,PLAUR,BID,IL20RA,FAS,BCLAF1,BAK1,CTNNA1,MAPK9,CASP8,HYAL2,NCK2,PTPRC,GSK3B,CYLD,BAX,DNM1L,PPP1R13B,TFAP4,SIRT1,JAK2,TIMP3,BIK,GZMB,MMP9,STK4,E2F1,SRPX,PYCARD,CTSH,BMF,STK3,PDCD5,PIAS4,BBC3,PPP2R1A,GSK3A,CAV1,CASP2,TGFBR1,MAPK8,PPIF,YWHAE,SLC9A3R1,FBXW7,CTSC,LTBR,TPD52L1,FAM162A,TFDP2,HTRA2,PARK7,SFPQ,WDR35,APAF1,PPP3CC,SPOP,TNFSF10,ZNF205,INHBA,G0S2,RBCK1,PLAGL2,BECN1,TRAF2,STYXL1,Y…		PLAUR,STK4,SERINC3,SKIL,MCL1,YWHAB
GO_CELL_DIFFERENTIATION_INVOLVED_IN_EMBRYONIC_PLACENTA_DEVELOPMENT	GO:0060706	18	Down	0.001700235441110958	0.02752167946276904	6	PRDM1,CASP8,STK4,STK3,DNAJB6,SNAI1,LIF,AKT1,ST14,FZD5,EOMES,SENP2,SPINT2,KRT8,KRT19,ASCL2,SOCS3,NR2F2		STK4,SOCS3
GO_T_CELL_ACTIVATION_VIA_T_CELL_RECEPTOR_CONTACT_WITH_ANTIGEN_BOUND_TO_MHC_MOLECULE_ON_ANTIGEN_PRESENTING_CELL	GO:0002291	10	Down	0.0017010462676895026	0.02752167946276904	4	ITGAL,APBB1IP,ICAM1,LILRB1,CD81,FGL2,LGALS3,HAVCR2,LGALS9,HLA-DMB		APBB1IP,FGL2
GO_MYD88_INDEPENDENT_TOLL_LIKE_RECEPTOR_SIGNALING_PATHWAY	GO:0002756	32	Down	0.0017066896522623715	0.0275534745368479	5	SARM1,BIRC3,TNIP3,CASP8,UBE2D1,IKBKB,RAB11FIP2,UBE2D3,BIRC2,IRF3,TICAM1,TRAF3,UBE2D2,TANK,TLR4,RIPK1,RPS27A,UBC,LY96,FADD,UBB,CD14,PRKCE,TLR6,TBK1,IRF7,CD300LF,CHUK,UBA52,TICAM2,IKBKE,IKBKG		TLR4
GO_MYOBLAST_DIFFERENTIATION	GO:0045445	55	Down	0.0017120718295521092	0.027580924892849138	6	IFRD1,IGF1,MBNL3,MEF2C,REST,FLT3LG,CAPN3,LGALS1,DDX17,JAG1,CCL17,TRIP4,TGFB1,DDX5,CCL8,PPARD,MAPK14,SRF,HMGCR,SDC1,EPAS1,ID3,TNFSF14,SOX15,FLOT2,BTG1,TBX3,CXCL9,PRICKLE1,RB1,CXCL14,IGFBP3,NOTCH1,TCF7L2,IL18,MBNL1,NRG1,MAML1,HIF1AN,ILK,RBPJ,DTYMK,CXCL10,HINFP,AKIRIN1,DDIT3,EID2B,PLEKHM3,PLCB1,ZFP36L1,MAPK12,MAP3K5,DLL1,SRA1,TNF		DDX17,DDX5,BTG1
GO_REGULATION_OF_T_CELL_DIFFERENTIATION	GO:0045580	117	Down	0.0017233133671882978	0.02770244728241961	4	BAD,CD74,RUNX3,RC3H2,PRDM1,AP3D1,RHOA,PRKCZ,CBFB,TBX21,IL4R,PTPRC,CYLD,LAG3,IL12RB1,ABL1,XBP1,NFATC2,SMAD7,NKAP,RIPK2,IL7,CLPTM1,JAK3,GATA3,ZMIZ1,KAT2A,ZBTB16,MDK,IL23A,IFNG,CD83,VNN1,DROSHA,BCL6,CD86,ZAP70,LOXL3,IL1RL2,SOS1,CD2,CD46,MYB,SLC46A2,CD80,CCR2,SASH3,NCKAP1L,BTN2A2,IRF1,TNFSF9,ZBTB1,FGL2,FOXJ1,LILRB2,RARA,AP3B1,SPINK5,IL2RA,ANXA1,TESPA1,RC3H1,HLX,IRF4,CD27,ERBB2,SOD1,DUSP10,ITPKB,SOX13…	HLA-G	XBP1,FGL2,LILRB2,NLRP3
GO_OSTEOBLAST_DIFFERENTIATION	GO:0001649	135	Down	0.0017300387864647992	0.027721678564121346	6	MRC2,LTF,UFL1,IGF1,WWTR1,HGF,VCAN,HDAC7,CBFB,HDAC4,IFT80,ATP6AP1,PRKACA,BCAP29,TP53INP2,MEF2C,REST,ACHE,GNAS,HNRNPC,SUCO,LRP5L,HIRA,RASSF2,JAG1,FBL,CDK6,BMPR1A,SUFU,GTPBP4,CCDC47,DDX5,COL1A1,AREG,TCIRG1,ASF1A,FBXO5,SMAD5,ACVR2B,ACVR1,RPS15,IGFBP5,HSPE1,FHL2,ID2,MEF2D,ID3,SPP1,SATB2,CAT,ACVR2A,SNAI1,RUNX2,RRBP1,BMP2,ID1,TWSG1,JUND,TRPM4,MYBBP1A,FIGNL1,RRAS2,HSD17B4,MEN1,IL6ST,SYNCRIP,DHX9,GPNMB,IL…	BMPR1A,FZD1	DDX5,ID2,CAT,CLTC,CTNNB1
GO_POSITIVE_REGULATION_OF_PROTEIN_CONTAINING_COMPLEX_ASSEMBLY	GO:0031334	196	Down	0.0017319110356439449	0.027721678564121346	10	DHX33,BAIAP2L1,CCL26,SCIN,ERCC1,PSMC4,WAS,BID,MAPK9,FNIP2,NCKAP1,RHOA,PPP2R5B,PFN2,NCK2,CLASP1,FSCN1,DLG1,HSP90AA1,GSK3B,CTTN,BAX,PSMC5,ICAM1,ESR1,HDAC6,SH3GLB1,PICK1,BIK,RBX1,NIN,PSMC6,HCK,MAPRE1,CORO1A,STUB1,PIEZO1,PYCARD,BMF,PIH1D1,ERCC2,MED25,TGFB1,RASIP1,MET,CCL24,WASL,RPA3,ACTR3C,CSF3,PFN1,SLAIN2,GTF2H1,ARPC3,CDKN1B,GTF2H3,CAND1,IFNG,WASF1,VEGFA,EIF4G1,ACTR3,PLEK,SUMO1,RPA2,CREB1,SLF2,IDE,C…	GTF2H3,SLF2,AP1AR,DDB1,TRABD2A,GTF2H4	PSMC5,ARPC1B,TLR4,MPP7,ASAP1,ARPC2,GRB2
GO_POSITIVE_REGULATION_OF_VASCULAR_ENDOTHELIAL_GROWTH_FACTOR_PRODUCTION	GO:0010575	21	Down	0.0017377857510926056	0.027756403116065476	2	BRCA1,RORA,PTGS2,HIF1A,TGFB1,C5,IL1A,IL1B,C3,ATF4,IL6ST,IL6,CYP1B1,ARNT,ADORA2B,C3AR1,EIF2AK3,HPSE,CXCL17,SULF2,C5AR1
GO_RESPONSE_TO_WOUNDING	GO:0009611	450	Down	0.0017483982737619358	0.027810686605671896	5	ENPP4,CFLAR,TFPI,SARM1,KDM1A,PRKAR2B,CX3CL1,TNFRSF12A,IFRD1,ADIPOR2,CD9,FYN,PLAUR,DCN,TYROBP,EHD3,WAS,IGF1,SLC11A1,EHD2,CD44,PRKCH,GRN,VCL,LCP2,CTNNA1,DTNBP1,PIK3CB,DCBLD2,DGKG,GNA15,TSPAN32,HMG20B,DGKA,ERBB3,MYLK,MAP2K4,PRKCQ,ARFGEF1,PKM,RHOA,RAB27A,CDC42,VASH1,PRKACA,SCARB1,CLASP1,SCARF1,LMAN1,CELSR1,ACTB,MCAM,DGKD,CAPZB,FBLN1,GNB1,EDN1,SLC1A3,CEACAM1,P2RX5,CD59,B4GALT1,ACHE,BAX,GNAS,AURKA,GNA1…	MERTK	PLAUR,CD44,CAPZB,XBP1,MYH9,STK24,MTPN,PRKAR1A,HBEGF,STXBP3,EREG,PTPN12,TLR4,PRCP,RAP2B
GO_TIGHT_JUNCTION_ORGANIZATION	GO:0120193	45	Down	0.0017486094501764067	0.027810686605671896	10	PRKCH,ROCK1,CBFB,PRKACA,MPP5,DLG1,PARD6A,TJP1,IKBKB,LSR,TGFBR1,SRF,ECT2,STRN,PARD6B,SNAI1,ACTN4,CRB3,RAMP2,NPHP4,ROCK2,APC,TBCD,EPHA2,RAB13,NPHP1,MTDH,ESAM,MPP7,GJA1,F11R,RUNX1,FZD5,CLDN1,PRKCI,MICALL2,CLDN3,PDCD6IP,GPBAR1,CLDN5,OCLN,MYO1C,ARL2,TNF,PECAM1	ECT2	ROCK1,MPP7
GO_NUCLEOTIDE_BINDING_OLIGOMERIZATION_DOMAIN_CONTAINING_2_SIGNALING_PATHWAY	GO:0070431	10	Down	0.0017679337258075857	0.028058456652594543	5	NFKBIA,RIPK2,TNFAIP3,PTPN22,TLR4,OTULIN,NOD2,RELA,HSPA1B,HSPA1A		TLR4,NOD2
GO_TUMOR_NECROSIS_FACTOR_SUPERFAMILY_CYTOKINE_PRODUCTION	GO:0071706	129	Down	0.0017828416226943538	0.028235235931508253	2	CX3CL1,TYROBP,LTF,IGF1,IFNGR1,TBC1D23,CYBA,SPHK2,BCL3,PSEN1,ARG2,PTPRC,GSTP1,MAVS,IRAK3,TREM2,JAK2,DDT,TSPO,DICER1,BPI,ACP5,PYCARD,RIPK2,LILRB1,IL27RA,AKAP8,CACTIN,CD33,NOD1,HSPB1,DDX58,IL23A,IFNG,PTPN6,CLEC4A,CD86,WNT5A,FOXP1,POMC,IFIH1,ERRFI1,ARHGEF2,CD2,SLAMF1,MMP8,TNFAIP3,CD274,CLU,TNFRSF8,CCR2,SASH3,ARFGEF2,GPR18,FRMD8,TICAM1,ZFP36,AKAP12,RARA,SYT11,PTPN22,C5AR2,HAVCR2,CD36,DHX9,GPNMB,IL10,T…		FOXP1,TLR4,NOD2
GO_MATERNAL_PLACENTA_DEVELOPMENT	GO:0001893	26	Down	0.0018037615742415385	0.02844251653661066	6	PRDM1,DAZAP1,PTGS2,TMED2,MAPK1,MAPK3,VDR,PPARD,ASH1L,SPP1,PTGIS,LIF,MEN1,CTSV,AKT1,GJA1,GHRL,CTSB,GJB2,PRDX3,JUNB,BSG,NR2F2,RXRA,EPOR,BMPR2
GO_RESPONSE_TO_ANGIOTENSIN	GO:1990776	17	Down	0.0018051497163439187	0.02844251653661066	5	ARID1B,CYBA,ROCK1,PTGS2,CA2,CAV1,NFKB1,NFE2L2,ROCK2,IQGAP1,PRKCD,CYBB,AHCYL1,RELA,AGTRAP,HSF1,SRC		ROCK1
GO_POSITIVE_REGULATION_OF_VASCULAR_ASSOCIATED_SMOOTH_MUSCLE_CELL_APOPTOTIC_PROCESS	GO:1905461	7	Down	0.0018073205007911727	0.02844251653661066	5	STK4,SOD2,E2F3,MFN2,ATF4,PPARG,PDCD4		STK4,PDCD4
GO_RAP_PROTEIN_SIGNAL_TRANSDUCTION	GO:0032486	14	Down	0.0018190585965747526	0.028495612985205893	5	TIMP2,RAPGEF3,SGSM3,RAPGEF1,RAPGEF2,CBL,RAP1A,KIF14,RAP2C,RAP2A,RAP1B,RDX,PLK2,RAP2B		RAP2B
GO_POSITIVE_REGULATION_OF_G1_S_TRANSITION_OF_MITOTIC_CELL_CYCLE	GO:1900087	30	Down	0.0018203984474341743	0.028495612985205893	5	KMT2E,APEX1,RGCC,CCNE1,CCND1,CCND3,HYAL1,EIF4G1,CCND2,ANKRD17,ANXA1,MDM2,RDX,CUL4A,RPTOR,AKT1,EGFR,MEPCE,ADAM17,ADAMTS1,LSM11,CUL4B,PLRG1,MTBP,LSM10,UBE2E2,PLCB1,CDK10,AIF1,DDX3X
GO_REGULATION_OF_INTERLEUKIN_1_SECRETION	NA	42	Down	0.001822106343600804	0.028495612985205893	NA	SERPINB1,NLRP2,PANX2,ARG2,P2RX7,NLRP1,TLR8,PYCARD,RIPK2,GSDMD,CARD8,PANX1,WNT5A,FOXP1,IL1R2,APOA1,TNFAIP3,CCR7,TLR4,CASP1,PML,NLRP12,HK1,NLRP3,FZD5,AIM2,ZC3H12A,NOD2,LGALS9,CCL19,SAA1,LPL,GAS6,LILRA5,HMGB1,CARD16,IGHD,TRIM16,CPTP,ORM1,LILRA2,CCL3		SERPINB1,FOXP1,TLR4,NLRP3,NOD2
GO_INTRACELLULAR_STEROID_HORMONE_RECEPTOR_SIGNALING_PATHWAY	GO:0030518	107	Down	0.0018289480328528651	0.028519946310570806	5	FKBP4,CRY1,PPP5C,BRCA1,KDM5D,CALCOCO1,RNF14,UFL1,PIAS1,LMO3,RNF4,PLPP1,RHOA,CBFB,NEDD4,PIAS2,UBA5,NCOA1,DNAJA1,ESR1,HDAC6,SIRT1,JAK2,DDX17,RBFOX2,EP300,AXIN1,UBE2I,TRIP4,UBR5,CCNE1,DDX5,UFSP2,CNOT2,RWDD1,NR3C1,UBE3A,FOXP1,KDM3A,FHL2,PARK7,HDAC1,PADI2,ARID1A,TCF21,GPAM,UFM1,CRY2,DDX54,NCOA3,PMEPA1,SCGB2A1,CNOT1,MED1,SMARCA4,RNF6,YWHAH,FOXA1,SAFB2,LATS1,RAN,WBP2,ARNTL,CDK7,CLOCK,YAP1,RB1,TGFB1I1,NC…		DDX17,DDX5,FOXP1,NCOR1,CTNNB1
GO_REGULATION_OF_PROTEIN_LOCALIZATION	GO:0032880	759	Down	0.0018356424190674652	0.028519946310570806	1	FGR,CYP51A1,BAD,ICA1,CD38,KDM1A,SLC25A5,MYCBP2,ITGA3,TMEM98,AP2B1,CX3CL1,MARK4,RHBDF1,CACNA2D2,NADK,HFE,FYN,AKAP8L,TYROBP,CD22,UFL1,BID,IGF1,RUFY3,SERPINB1,NLRP2,NR1H3,PRKCH,IFNGR1,TNFRSF1B,CENPQ,CDH1,GPM6B,TPR,GOPC,HDAC9,NEDD4L,PHPT1,USP36,ATG5,CROCC,RIOK2,WAPL,GPC1,CASP8,TM7SF3,ABCA7,IPO5,TBC1D1,PPP2R5A,CLDN18,SP100,PRKCZ,HYAL2,ACSL4,GRIPAP1,POLR1A,ERLEC1,VPS35,KCNAB2,CSNK2A2,CDC42,PRKACA,SREBF…	ABCA7,DERL2,PPM1A,CDK16,ECT2,BORA,WRAP53,SIRT3,CAPN10,CNPY4,CACNB3,PINX1	SERPINB1,EZR,OSM,XBP1,FOXP1,HMGN3,SERP1,NUMB,EDEM1,TLR4,USP8,CLTC,ITGB1,APPL1,NLRP3,YWHAB,NOD2,MIDN,CTNNB1,PRNP,RHOG,OAZ2,CIB1
GO_RESPONSE_TO_TUMOR_NECROSIS_FACTOR	GO:0034612	244	Down	0.0018367288801942193	0.028519946310570806	5	SPPL2B,MAP3K14,CX3CL1,TNFRSF12A,CCL26,SELE,PSMB1,MAP4K3,BRCA1,PSMC4,NUB1,BIRC3,TNFRSF1B,PSMA4,YTHDC2,TNFRSF9,CYBA,TRAF1,YBX3,CASP8,CLDN18,TNFRSF1A,HYAL2,HDAC4,PSME4,RORA,PTGS2,MAP2K7,EDN1,CYLD,GSTP1,ZFAND6,PSMC5,IGBP1,CDIP1,ICAM1,PSME1,RNF31,RFFL,PSMD5,SIRT1,JAK2,PSMD8,GGT5,MAPK1,GGT1,PSMC6,PSMA3,PSMC1,PSMB5,PSMA6,NFKBIA,PSME2,GSS,CD40,PSMA7,PSMD10,CD40LG,TNFSF13B,TRADD,MAPK3,CCL22,CCL17,PSMD7,PY…	SPPL2B,PSMD5	PSMC5,TAX1BP1,SPPL2A,CIB1
GO_CELLULAR_RESPONSE_TO_OSMOTIC_STRESS	GO:0071470	33	Down	0.0018413684766170457	0.028519946310570806	5	BAD,YBX3,MYLK,PTGS2,XRCC5,AKR1B1,CAPN3,TSPO,RELB,MICU1,TRPV4,ERRFI1,ARHGEF2,SLC2A1,PKD2,SERPINB6,SLC25A23,DYSF,CAB39,SLC12A6,MBIP,AQP5,CASP3,LETM1,LRRC8C,LRRC8D,OXSR1,ZFP36L1,XRCC6,STK39,RCSD1,DDX3X,AQP1		XRCC5
GO_MARGINAL_ZONE_B_CELL_DIFFERENTIATION	GO:0002315	8	Down	0.0018461081211997674	0.028519946310570806	4	BCL3,MFNG,LFNG,PTK2B,NOTCH2,DOCK10,DOCK11,DLL1
GO_NEGATIVE_REGULATION_OF_TRANSPORT	GO:0051051	317	Down	0.0018465056682187746	0.028519946310570806	1	GCLC,CYP51A1,SLC25A5,WDR54,CX3CL1,RHBDF1,CRY1,CD22,CD74,SERPINB1,NR1H3,TNFRSF1B,GPM6B,TPR,GOPC,HDAC9,VAMP3,NEDD4L,ATG5,WNK1,ABCA7,ERBB3,CD84,SP100,TNFRSF1A,ERLEC1,VPS35,MAOB,PLA2G10,NEDD4,GNB5,SREBF1,FCGR2B,DERL2,PTGS2,PICALM,LMAN1,TACR2,SRI,RAB7A,ANKRD13A,SIRT6,EDN1,CEACAM1,ARG2,REST,MTMR2,ERP29,ICAM1,RAB11FIP3,EZR,COMT,TMEM14A,STX1B,CBARP,DERL3,OSM,PPM1F,PACSIN2,HMOX1,RANGAP1,MMP9,NTSR1,TLR8,FM…	ABCA7,DERL2,CACNB3	SERPINB1,EZR,OSM,STXBP3,LILRB2,ATG3,APPL1,NLRP3,MIDN,OAZ2
GO_CELLULAR_MACROMOLECULE_LOCALIZATION	GO:0070727	1556	Down	0.0018541896763019721	0.028579701368679163	1	BAD,SNX11,M6PR,ARF5,KDM1A,DVL2,UPF1,COPZ2,CROT,ITGAL,ITGA3,LAMP2,TMEM98,AP2B1,AGK,PAF1,VPS41,SCIN,MARK4,PKD1,SEC62,RPS20,CD4,HFE,FYN,AKAP8L,ANLN,RABGAP1,CEP68,TYROBP,EHD3,BID,RGPD5,NUDCD3,RUFY3,AGPS,CD74,ZDHHC6,EHD2,RRAGD,TOMM34,SEC63,KPNA6,MIPEP,PRKCH,SNX1,RABEP1,NUP160,CENPQ,RANBP3,IFT88,LRRC7,TMSB10,PEX3,VCL,CDH1,ZFYVE16,SPDL1,RAB27B,PARP3,SPATA7,AP2S1,CTNNA1,CNTLN,HSPA5,GPM6B,TPR,GOPC,TSPAN17…	UPF1,RANBP3,SPATA7,HOMER3,ABCA7,DERL2,DNM2,SEH1L,ACOX3,TSPAN15,FBXO7,PPM1A,ACOT8,CEP192,KPNA3,ACD,TULP2,PITRM1,ECT2,GORASP2,ICMT,IPO13,SLF2,TBC1D15,CD68,HACL1,RAB33A,COG3,AP1AR,WRAP53,RHBDD1,BOD1,SLBP,CNPY4,CACNB3,MIS12,C2CD3,STX18,AURKB,RRS1,COPG1,XPOT,IPO4,RPF2,SMURF1,SMG5,BAG6,ETV5,PINX1,STRADA	ACAA1,ROCK1,XRCC5,EZR,SRSF5,IL10RA,SRSF3,RPL24,SRSF11,CAT,SRRM1,NUMB,EDEM1,RAB20,CLTC,GOLGA4,ATG3,ITGB1,RILPL2,APPL1,CLMN,YWHAB,CTNNB1,CDC40,PRNP,RHOG,OAZ2,MX2,CIB1,RNPS1
GO_RESPONSE_TO_PLATELET_DERIVED_GROWTH_FACTOR	GO:0036119	16	Down	0.0018684709514629385	0.028624665256651822	5	FYN,HAS1,CBL,PDGFRB,HYAL1,ERRFI1,CREB1,RDX,IQGAP1,CCNA2,FER,ATP7A,SYAP1,CORO1B,YES1,SRC		SYAP1
GO_PROTEIN_PHOSPHORYLATION	GO:0006468	1380	Down	0.0018685449175446043	0.028624665256651822	2	SCYL3,FGR,ALS2,CFLAR,CAMKK1,PDK4,DVL2,DHX33,PRKAR2B,WDR54,IBTK,PDK2,MAP3K14,CX3CL1,CCL26,DBF4,CDKL3,MARK4,PAFAH1B1,MATK,PSMB1,CDKL5,CDK11A,SPAG9,CRY1,ST3GAL1,PKD1,MLXIPL,BAZ1B,RANBP9,DYRK4,CD4,BTK,HFE,FYN,AKAP8L,PLAUR,PPP5C,MAP4K3,LTF,MAP4K5,PSMC4,MVP,CLK1,GPRC5A,CCDC88C,ZMYND11,IGF1,SLC11A1,WWTR1,MARCO,PRDM11,CD74,HGF,MNAT1,RUNX3,RB1CC1,STRAP,FAS,CD44,PRKCH,VRK2,BAK1,LRRC7,MAP2K3,DAPK2,TIMP2,CUL…	CDKL3,ABCA7,NDST1,MUL1,PSMD5,FBXO7,CDK16,BMPR1A,MAP2K6,ELP4,GTF2H3,ECT2,CDK2,PRMT1,BORA,TBRG4,ULK3,SIRT3,NCAPG2,CDKN2A,MERTK,FZD1,RELL2,PSCA,HEXIM2,GPS1,SH3BP5L,AURKB,FIZ1,PRKAG1,PDE6G,GTF2H4,STRADA	PAFAH1B1,BTK,PLAUR,CD44,ROCK1,MAP4K4,UBE2K,XRCC5,PSMC5,EZR,GADD45B,OSM,STK4,STK24,EIF3A,MAP3K8,PRKAR1A,HBEGF,PPP2CA,GLIPR2,EREG,PPIL4,TAOK3,TLR4,NCOR1,PDCD4,SAMSN1,TAOK1,NDUFS4,YWHAB,NOD2,CTNNB1,GPR183,SYAP1,PRNP,GRB2,RAP2B,SOCS3,CIB1
GO_AMIDE_BIOSYNTHETIC_PROCESS	GO:0043604	677	Down	0.0018700568521304707	0.028624665256651822	2	GCLC,PDK4,UPF1,DHX33,PDK2,AGK,GGCT,RPS20,LARS2,ELOVL5,SAMD4A,GCLM,VIM,NSMAF,RPL26L1,TPR,MRPS10,EIF2AK2,PUM2,MRPL43,GATB,YBX3,MPC1,MRPS35,MRPS24,EIF4B,SPHK2,RPL18,HAGH,ZC3H15,ELAVL1,ELOVL1,TNFRSF1A,DHX29,RHOA,IARS2,ROCK1,PDK3,ACSL4,FTSJ1,SRBD1,BCL3,ASNS,PABPC1,EIF2B3,TCOF1,NCK2,RPL31,IGF2BP2,MRPS34,EIF4G3,ACAT1,ACACB,TNRC6C,MKNK1,DDX1,ARG2,JMJD4,MRPL22,GEMIN5,RPS5,NOA1,EIF3I,MTIF2,MGST2,EIF2AK1,MR…	UPF1,OGFOD1,CNOT3,SPTLC1,TECR,ALKBH1,SEPSECS,DARS2,CTIF,MRPL44,IGF2BP3,ST6GALNAC4,SIRT3,MRPL24,DPH7,GUF1,MRPL39,MRPL17,LARP4,EIF4A1,ENC1,MRPL13,MRPL48,MRPS11,MRPS18B	ROCK1,PABPC1,EIF3D,TNRC6B,MTPN,EIF3A,EIF4G2,RPL24,SERP1,KHDRBS1,KRT17
GO_RESPIRATORY_BURST	GO:0045730	29	Down	0.0018723916667680407	0.028624665256651822	2	MPO,SLC11A1,GRN,CYBA,NCF4,HCK,RPS19,PIK3CG,NCF2,RAC2,JCHAIN,RAC1,DUSP10,NCF1,SLAMF8,CYBB,PRDX2,CD52,INSR,PGAM1,PIK3CD,CLEC7A,CAMK1D,BCR,NOXA1,CD55,IGHA2,IGHA1,CD24
GO_CELL_CELL_JUNCTION_ORGANIZATION	GO:0045216	120	Down	0.001884962501741434	0.028752205136645198	10	CD9,PRKCH,VCL,CDH1,CTNNA1,DSG2,PKP2,HDAC7,PKN2,RHOA,ROCK1,CBFB,CDC42,MAP4K4,WDR1,PRKACA,LIMS2,MPP5,PVR,FSCN1,DLG1,PTPN23,EPB41L3,ADD1,TGFB2,DSP,ARVCF,SMAD7,PARD6A,CSK,TJP1,IKBKB,NUMBL,TGFB1,LSR,CAV1,TGFBR1,CDH23,TRPV4,PERP,SRF,VEGFA,ECT2,STRN,GNPAT,RASSF8,PARD6B,CDH26,SNAI1,IL1B,CDHR3,ACTN4,CRB3,RAMP2,NPHP4,NUMB,GRHL1,ROCK2,APC,CCM2,TLN1,RDX,KIFC3,TBCD,EPHA2,RAB13,NPHP1,PKP4,IQSEC1,MTDH,ESAM,MPP7…	ECT2	ROCK1,MAP4K4,NUMB,MPP7,CTNNB1
GO_CONNECTIVE_TISSUE_REPLACEMENT	GO:0097709	9	Down	0.0018884107498637615	0.028752205136645198	15	ROCK1,HIF1A,TIMP1,TGFB1,IL1A,ROCK2,PPP3CA,F2R,AGER		ROCK1
GO_ENDONUCLEOLYTIC_CLEAVAGE_IN_ITS1_TO_SEPARATE_SSU_RRNA_FROM_5_8S_RRNA_AND_LSU_RRNA_FROM_TRICISTRONIC_RRNA_TRANSCRIPT_SSU_RRNA_5_8S_RRNA_LSU_RRNA	GO:0000447	7	Up	0.001903260874280136	0.02891952780777383	2	NOP14,RCL1,UTP20,KRI1,ABT1,RPS21,RRS1	RCL1,UTP20,RRS1
GO_NEGATIVE_REGULATION_OF_INTRACELLULAR_SIGNAL_TRANSDUCTION	GO:1902532	395	Down	0.0019126494415365272	0.029003354183299846	5	TSPAN6,KDM1A,ITGA3,PAFAH1B1,RANBP9,PLAUR,CD22,ZMYND11,BID,CD74,UBR2,CD44,TIMP2,CUL3,PHLPP2,WWC3,RRM2B,LMO3,TNIP3,HERPUD1,HOMER3,FNIP2,SERPINB3,ATP2B4,YBX3,HDAC7,CASP8,TMEM161A,RHOA,HYAL2,PPP2R5B,RORA,FBXW11,PTGS2,ENO1,SRI,MARK3,DLG1,FBLN1,PPP2R5C,ITCH,SESN1,PTPRC,PHLPP1,GSK3B,CYLD,GSTP1,MECOM,RRN3,DNAJA1,MAPKAPK5,P2RX7,PEBP1,IGBP1,IRAK3,MUL1,ESR1,SEMA6A,EZR,RFFL,TGFB2,SIRT1,ABL1,CDC34,LZTR1,SH3BP…	HOMER3,MUL1,PPM1A,CREB3,SIRT3,PSCA,ING2,GPS1,MUC1,GPATCH3,HLA-G	PAFAH1B1,PLAUR,CD44,ENO1,EZR,XBP1,EIF3A,PPP2CA,TAOK3,TLR4,NCOR1,MCL1,ITGB1,PDCD4,NLRP3,PRNP,CIB1
GO_HEMATOPOIETIC_STEM_CELL_DIFFERENTIATION	GO:0060218	74	Down	0.001923998929551895	0.029092196400216652	4	PSMB1,PSMC4,PSMA4,FOXC1,EIF2AK2,CBFB,PSME4,TCF3,ITCH,XRCC5,PSMC5,PUS7,PSME1,PSMD5,ABL1,PSMD8,SETD1A,OSM,PSMC6,PSMA3,PSMC1,PSMB5,PSMA6,PSME2,PSMA7,PSMD10,PSMD7,ERCC2,CDK6,PSMA2,GATA3,PSMD3,PSMD11,PSMD9,SRF,HSPA9,PSMD14,NFE2L2,KMT2A,MYB,PSMF1,PSMB2,PSMA1,PSME3,LMO2,PSMB7,YAP1,LMBR1L,TCF12,TP53,PSMB6,PSMA5,BATF,RUNX1,PSMD4,PSMB4,ACE,PSMC2,PSMD6,METTL3,PSMC3,PSMD1,PSMD2,GATA2,HOXB4,PSMD13,PSMD12,YTHD…	PSMD5	XRCC5,PSMC5,OSM
GO_CELLULAR_RESPONSE_TO_MECHANICAL_STIMULUS	GO:0071260	64	Down	0.0019262754524773005	0.029092196400216652	5	GCLC,BAD,MAP3K14,FAS,BAK1,CYBA,CASP8,CNN2,MAP2K4,TNFRSF1A,HDAC4,PTGS2,SLC9A1,MAP3K1,CD40,TLR8,MAPK3,PIEZO1,TNFRSF10A,MTPN,CASP2,ENG,MAPK8,COL1A1,NFKB1,LTBR,GADD45A,SLC2A1,CASP8AP2,GOT1,TNFRSF10B,TNFRSF8,KCNJ2,IRF1,IL1B,TNFSF14,HABP4,SLC38A2,RAC1,TLR4,MMP7,CASP1,CASP5,AKT1,BCL10,EGFR,CHEK1,BAG3,GJA1,F11R,ATP1A1,ITGA2,FADD,CRADD,MAP3K2,PTGER4,MYD88,DAG1,BNIP3,PTPN11,PDE2A,TLR5,TLR7,AQP1		MTPN,TLR4,MYD88
GO_CELLULAR_RESPIRATION	GO:0045333	155	Down	0.001934732771062207	0.02911052341216834	2	NDUFAB1,SLC25A13,COX10,UQCRC1,MDH1,COX15,BID,NDUFS1,AIFM2,CS,NDUFB4,MTFR1,IDH3G,SDHA,ME2,NOA1,COQ9,NDUFB2,DLD,FH,NDUFB7,ACO2,HIF1A,IDH3B,SLC25A14,TAZ,ETFB,OGDH,NDUFC1,NDUFS8,TRPV4,IFNG,COX6A1,NNT,GPD2,NDUFS7,COQ10B,SLC25A12,COX7A2L,PARK7,SDHB,MTFR1L,NDUFB3,NDUFA8,NR4A3,DLST,IDE,DNAJC15,CAT,PIK3CA,ACO1,CISD1,NDUFA1,SLC25A23,PANK2,COX6B1,TRAP1,COX7C,UQCR11,NDUFA5,CBFA2T3,NDUFA10,COX4I2,COX4I1,COX7B…	DLST,NDUFAF1,SIRT3,ETFDH	NR4A3,CAT,NDUFB10,SURF1,NDUFS4,CYCS
GO_ACTIN_POLYMERIZATION_DEPENDENT_CELL_MOTILITY	GO:0070358	7	Down	0.001935261067849397	0.02911052341216834	1	ARPC3,ACTR3,NCKAP1L,EPS8,JMY,ENAH,ARPC2		ARPC2
GO_LYMPHOCYTE_HOMEOSTASIS	GO:0002260	51	Down	0.0019423427496795015	0.02915849606783396	4	CD74,BAK1,RC3H2,MEF2C,BAX,P2RX7,PPP2R3C,ABL1,HIF1A,CACNA1F,TNFSF13B,CORO1A,DNAJA3,JAK3,PPP3CB,TCIRG1,SOS1,TNFAIP3,SLC46A2,GPAM,PKN1,NCKAP1L,TNFSF14,RIPK3,IL2RA,RC3H1,DOCK10,SKIL,SIT1,RPS6,SLC40A1,PMAIP1,SLC39A3,AKT1,BCL10,ZC3H8,DOCK11,BCL2L11,CCNB2,TSC22D3,CASP3,FADD,LGALS9,BCL2,STAT5B,GAPT,SPNS2,ADA,LAT,MIF,LYN		SKIL
GO_NEGATIVE_REGULATION_OF_RECEPTOR_SIGNALING_PATHWAY_VIA_STAT	GO:1904893	18	Down	0.001955111136099195	0.029233009022992158	5	BCL3,PIBF1,PPP2R1A,CAV1,SH2B3,PPP2CA,SOCS2,VHL,ADIPOR1,PARP14,PTPN2,SOCS3,SOCS1,HGS,NF2,INPP5F,LEPROT,GGNBP2		PPP2CA,SOCS3
GO_NEGATIVE_REGULATION_OF_RECEPTOR_SIGNALING_PATHWAY_VIA_JAK_STAT	GO:0046426	18	Down	0.001955111136099195	0.029233009022992158	5	BCL3,PIBF1,PPP2R1A,CAV1,SH2B3,PPP2CA,SOCS2,VHL,ADIPOR1,PARP14,PTPN2,SOCS3,SOCS1,HGS,NF2,INPP5F,LEPROT,GGNBP2		PPP2CA,SOCS3
GO_RESPONSE_TO_INTERFERON_GAMMA	GO:0034341	168	Down	0.0019604495560175375	0.0292544374982617	5	CX3CL1,CCL26,NUB1,WAS,SLC11A1,NR1H3,VIM,CD44,IFNGR1,PIAS1,VAMP3,SEC61A1,SP100,CDC42,TXK,STXBP2,EDN1,OAS1,KIF16B,ICAM1,HSP90AB1,JAK2,IL12RB1,CD40,HCK,MID1,CCL22,CCL17,MEFV,STX4,CDC37,CCL24,RPS6KB1,CCL7,CCL2,CCL8,OAS3,OAS2,IFNG,GAPDH,TRIM38,WNT5A,CCL20,ACTR3,STAT1,KYNU,SUMO1,STXBP3,TRIM62,CD58,GBP3,GBP1,IRF6,TRIM25,NMI,MT2A,IRF1,MED1,IRF3,IRF5,BST2,ASS1,NR1H2,GCH1,TRIM21,PPARG,TRIM5,TRIM22,OASL,SYN…	HLA-G	CD44,STXBP3,TLR4,RAB20,SOCS3
GO_RESPONSE_TO_PROTOZOAN	GO:0001562	18	Down	0.001977385354021589	0.029448496395577978	5	SLC11A1,TSPAN32,BCL3,IL4R,CD40,IL10,IRF4,IRF8,LYST,BATF,GBP2,GBP4,BATF2,CCDC88B,CLEC7A,MYD88,HRAS,GBP7		MYD88
GO_REGULATION_OF_PROTEIN_ACETYLATION	GO:1901983	59	Down	0.001988746131634868	0.02951919231407937	2	BRCA1,ATG5,SPHK2,SPI1,RAPGEF3,GSK3B,ZMPSTE24,SIRT1,SMARCB1,RPS6KA5,MAPK3,CTCF,PIH1D1,GATA3,KAT2A,ZNF451,PARK7,KMT2A,SET,SOX4,IL1B,LIF,PRKAA1,WBP2,ARNTL,CAMK1,KAT7,HINT2,ARRB1,GLYR1,SMAD4,SNCA,CHEK1,FLCN,PAXIP1,AUTS2,CTBP1,TAOK1,RPS6KA4,IWS1,PYGO2,KLF15,CEP295,BRD7,TERF2IP,SETD5,SIN3A,FAM161A,SDR16C5,KAT5,TADA2B,TAF7,GATA2,RUVBL2,MUC1,NOC2L,HDAC2,EID1,TADA2A	MUC1	TAOK1
GO_MEGAKARYOCYTE_DEVELOPMENT	GO:0035855	14	Down	0.0019936392222515377	0.02951919231407937	4	EP300,SH2B3,PTPN6,SRF,MED1,ABI1,MEIS1,PIP4K2A,FLI1,KIT,WASF2,ZNF385A,PTPN11,ZFPM1		WASF2
GO_REGULATION_OF_ACTIN_FILAMENT_BASED_PROCESS	GO:0032970	270	Down	0.001993954253227094	0.02951919231407937	16	CX3CL1,BAIAP2L1,CCL26,SCIN,RHOBTB2,WAS,TMSB10,CAPG,DSG2,GPM6B,ARHGAP6,ELN,LIMA1,PHPT1,PKP2,NCKAP1,LIMCH1,CNN2,ARFGEF1,RHOA,ROCK1,PFN2,GBA2,CDC42,NCK2,WDR1,RHOBTB1,CLASP1,ARHGEF10L,SRI,CELSR1,ADD2,FSCN1,DLG1,CAPZB,EDN1,RAPGEF3,MEF2C,CTTN,ADD1,PXN,SLC9A1,ICAM1,PLEKHG2,DSP,ABL1,NRP1,PPM1F,SH3BP1,TRIOBP,PICK1,MYH9,HCK,RGCC,CORO1A,COTL1,PYCARD,ARHGEF10,MTPN,CAV1,MET,CCL24,WASL,ACTR3C,LIMK1,TGFBR1,KANK…	ARHGAP6,PXN,ECT2,TNNC1,AP1AR	ROCK1,CAPZB,MYH9,MTPN,ARPC1B,WASF2,TAOK1,ARPC2,RHOG,GRB2,PDE4B
GO_REGULATION_OF_PHOSPHORUS_METABOLIC_PROCESS	GO:0051174	1262	Down	0.0019994533417820076	0.029542218901950728	2	FGR,BAD,ALS2,CFLAR,CAMKK1,PDK4,DVL2,DHX33,PRKAR2B,WDR54,IBTK,PDK2,MAP3K14,CX3CL1,CCL26,DBF4,PAFAH1B1,SPAG9,PKD1,MLXIPL,RANBP9,CD4,HFE,FYN,AKAP8L,PTBP1,PLAUR,PPP5C,MAP4K3,LTF,MAP4K5,MVP,GPRC5A,CCDC88C,ZMYND11,IGF1,SLC11A1,WWTR1,MARCO,PRDM11,CD74,HGF,MNAT1,RB1CC1,STRAP,FAS,CD44,VRK2,NUP160,BAK1,MAP2K3,TIMP2,BOD1L1,LCP2,TPR,DTNBP1,LMO3,KITLG,PIK3CB,FNIP2,TAB2,EIF2AK2,SERPINB3,PPP1R12A,ATP2B4,NDC1,WN…	ABCA7,NDST1,SEH1L,MUL1,FBXO7,CEP192,BMPR1A,MAP2K6,ELP4,PFKFB4,ECT2,PRMT1,AGAP2,BORA,SIRT3,BOD1,NCAPG2,CDKN2A,FZD1,RELL2,PSCA,HEXIM2,GPS1,SH3BP5L,CD19,FIZ1,PRKAG1,PDE6G,SMG5,STRADA	PAFAH1B1,PLAUR,CD44,PPP1R12A,ROCK1,MAP4K4,ENO1,UBE2K,XRCC5,EZR,GADD45B,OSM,STK4,STK24,EIF3A,MAP3K8,PRKAR1A,HBEGF,PPP2CA,GLIPR2,EREG,PPIL4,LILRB2,TAOK3,TLR4,NCOR1,PDCD4,SAMSN1,TAOK1,NDUFS4,YWHAB,NOD2,MIDN,CTNNB1,GPR183,SYAP1,PRNP,GRB2,RAP2B,SOCS3,CIB1
GO_NEGATIVE_REGULATION_OF_PROTEIN_MATURATION	GO:1903318	22	Down	0.0020064455777884225	0.029587172880340695	2	TMEM98,BIRC3,CST7,GLG1,CTSZ,XIAP,CARD8,SERPINE1,BIRC2,IL1R2,TMEM59,BCL2L12,MDM2,SERPINE2,THBS1,NOL3,SNX12,CAST,SERPINF2,PRNP,LRRK2,CARD16		GLG1,XIAP,PRNP
GO_APICAL_JUNCTION_ASSEMBLY	GO:0043297	51	Down	0.0020119115137808537	0.029609487524032172	10	PRKCH,VCL,CTNNA1,PKN2,RHOA,ROCK1,CBFB,WDR1,PRKACA,MPP5,DLG1,PARD6A,TJP1,IKBKB,SRF,ECT2,STRN,PARD6B,SNAI1,ACTN4,CRB3,RAMP2,NPHP4,ROCK2,APC,TBCD,EPHA2,RAB13,NPHP1,MTDH,ESAM,MPP7,DLG5,GJA1,RHOC,F11R,RUNX1,FZD5,CLDN1,PRKCI,MICALL2,CLDN3,PDCD6IP,GPBAR1,CLDN5,FBF1,OCLN,MYO1C,ARL2,TNF,PECAM1	ECT2	ROCK1,MPP7
GO_NEGATIVE_REGULATION_OF_LYMPHOCYTE_ACTIVATION	GO:0051250	113	Down	0.002023427405756074	0.029651738595122618	4	FGR,MAD1L1,BTK,HFE,TYROBP,CD74,RUNX3,HMGB3,PARP3,RC3H2,CBFB,FCGR2B,TBX21,DLG1,PAG1,IL4R,THOC1,CEACAM1,ARG2,PIBF1,LAG3,TYRO3,FBXO7,RHBDD3,SLA2,SMAD7,LILRB1,JAK3,DUSP3,PRKAR1A,MDK,PTPN6,DUSP22,BCL6,CD86,LOXL3,ID2,TNFAIP3,CD274,CD80,LAX1,INHBA,PKN1,SDC4,BTN2A2,IRF1,FGL2,ADORA2A,TWSG1,FOXJ1,LILRB2,IDO1,NDFIP1,LGALS3,SFTPD,PTPN22,IL2RA,ANXA1,HAVCR2,RC3H1,GPNMB,HLX,IL10,LRRC32,ERBB2,XCL1,ZC3H8,TNFRSF21…	FBXO7,MERTK,HLA-G	BTK,PRKAR1A,ID2,FGL2,LILRB2,SAMSN1,MNDA,PRNP
GO_REGULATION_OF_HISTONE_METHYLATION	GO:0031060	51	Down	0.0020252453035979672	0.029651738595122618	2	KDM1A,KMT2E,PAF1,JARID2,BRCA1,PRDM6,EED,RIF1,ATRX,SIRT1,SMARCB1,SNW1,CTCF,PIH1D1,KDM4C,GATA3,SUPT6H,PHF1,KDM3A,KMT2A,MYB,PHF19,DNMT1,ZNF304,RTF1,WDR61,SMAD4,BRD4,MTF2,SETD7,OGT,RNF20,PAXIP1,AUTS2,PAXBP1,CHTOP,LMNA,IWS1,PYGO2,NSD1,CTNNB1,MECP2,ZNF274,MTHFR,BCOR,ZNF335,CTR9,PRMT6,NELFE,KMT2B,MLLT6	RNF20,ZNF274	RIF1,SNW1,RTF1,CTNNB1
GO_POSITIVE_REGULATION_OF_SUPRAMOLECULAR_FIBER_ORGANIZATION	GO:1902905	154	Down	0.002026657343572658	0.029651738595122618	10	CX3CL1,BAIAP2L1,CCL26,SCIN,WAS,SPAST,NCKAP1,LIMCH1,RHOA,PFN2,CDC42,NCK2,WDR1,CLASP1,ARHGEF10L,DLG1,EDN1,RAPGEF3,PSEN1,CTTN,PXN,ICAM1,ABL1,NRP1,PPM1F,PICK1,NIN,HCK,MAPRE1,RGCC,CORO1A,PYCARD,ARHGEF10,MET,CCL24,WASL,ACTR3C,LIMK1,TGFBR1,TESK1,CSF3,PFN1,SLAIN2,TRPV4,ARPC3,CDKN1B,WASF1,ACTR3,PLEK,APOA1,ITGB1BP1,CLU,SORBS3,PTK2B,NCKAP1L,SDC4,VASP,DSTN,ID1,CCR7,VIL1,AKAP9,CDC42EP1,APOE,COLGALT1,SNX9,ARPC…	PXN,AP1AR	ARPC1B,ARPC2,GRB2
GO_REGULATION_OF_KERATINOCYTE_DIFFERENTIATION	GO:0045616	25	Down	0.002053334243746159	0.029983483079731924	4	PRKCH,FOXC1,ROCK1,CBFB,VDR,ERRFI1,NCOA3,SRSF6,MED1,SGPP1,ZFP36,GRHL1,ROCK2,CTSL,CTSV,NUMA1,CTSK,NOTCH1,CD109,RUNX1,AQP3,ALOX15B,ZFP36L1,TRIM16,NME2		ROCK1
GO_POSITIVE_REGULATION_OF_CYSTEINE_TYPE_ENDOPEPTIDASE_ACTIVITY	GO:2001056	117	Down	0.0020680637997183993	0.030139816972160564	2	BAD,CASP10,CFLAR,FYN,BID,NLRP2,FAS,BAK1,CYFIP2,CASP8,RHOA,PDCD2,GRAMD4,SENP1,REST,BAX,MUL1,TFAP4,NLRC4,NLRP1,SIRT1,JAK2,BCL2L13,TBC1D10A,PPM1F,LGMN,TRADD,MEFV,PYCARD,CTSH,RIPK2,TNFRSF10A,PDCD5,BBC3,CARD8,NOD1,P2RX1,PERP,DAP,FAM162A,IFT57,HTRA2,HSPE1,F3,FASLG,CTSD,CASP8AP2,WDR35,APAF1,TNFRSF10B,TNFSF10,TRAF2,HIP1,EGLN3,HIP1R,PRR7,PPARG,CASP9,CIDEB,ANP32B,MYC,RIPK1,MTCH1,ARRB1,CASP1,CASP5,PML,PMAIP…	MUL1	NLRP3,CYCS
GO_ALPHA_BETA_T_CELL_DIFFERENTIATION	GO:0046632	87	Down	0.0020753253360120956	0.030186916683624485	4	TMEM98,RUNX3,RC3H2,PRDM1,AP3D1,RHOA,PRKCZ,CBFB,BCL3,RORA,TBX21,IL4R,TCF7,IL12RB1,ABL1,SMAD7,NKAP,RIPK2,RELB,JAK3,TNFSF8,GATA3,ZBTB16,IL23A,IFNG,CD83,ITK,BCL6,CD86,FOXP1,ZAP70,LOXL3,IL18R1,RPL22,MYB,CD80,SASH3,LY9,NCKAP1L,GPR18,IRF1,BCL11B,RARA,AP3B1,RSAD2,ANXA1,RC3H1,IL6,HLX,IRF4,LEF1,ITPKB,NFKBIZ,IL18,SH3RF1,BATF,RUNX1,ZBTB7B,NLRP3,SLAMF6,EOMES,TGFBR2,ZC3H12A,SYK,ATP7A,STAT6,NFKBID,STAT3,LGALS9,…		FOXP1,NLRP3,GPR183
GO_REGULATION_OF_HYDROLASE_ACTIVITY	GO:0051336	927	Down	0.0020911252855532413	0.030292620497777884	2	BAD,ALS2,CASP10,CFLAR,TFPI,PLXND1,ARHGAP33,DVL2,CX3CL1,CCL26,PAFAH1B1,TRAPPC6A,SELE,CDKL5,FYN,ABHD5,ANOS1,PLAUR,RABGAP1,LTF,DDX11,BID,RGPD5,RALBP1,HGF,MNAT1,SERPINB1,NLRP2,BIRC3,NR1H3,FAS,CD44,RABEP1,BAK1,GRN,FAM13B,ARHGAP31,RANBP3,GABARAPL2,DEPDC1B,TIMP2,BOD1L1,ADRB1,PREX2,ARAP2,ARHGAP6,HDAC9,HERPUD1,TBC1D22A,CYFIP2,EIF2AK2,ITIH4,SERPINB3,GDI2,PPP1R12A,RASGRF1,WNK1,GNA15,TNK2,SPHK2,CASP8,LPAR2,I…	RANBP3,ARHGAP6,MUL1,VCPKMT,CEP192,ECT2,TNNC1,TBC1D15,AGAP2,BOD1,FGD5,RACGAP1,GPS1,GTF2H4	PAFAH1B1,PLAUR,SERPINB1,CD44,PPP1R12A,ROCK1,MAP4K4,APLP2,XIAP,SMAP1,ACAP2,BNIP2,DYNLT1,ITGB1,ASAP1,NLRP3,PRNP,CYCS,RHOG,ARHGAP30,CDC42SE1
GO_NEGATIVE_REGULATION_OF_P38MAPK_CASCADE	GO:1903753	6	Down	0.0020922595005969553	0.030292620497777884	5	DLG1,CYLD,EZR,DUSP1,PTPN22,DUSP10		EZR
GO_T_CELL_DIFFERENTIATION	GO:0030217	204	Down	0.0020974856460439116	0.030292620497777884	4	BAD,TMEM98,CD4,CD74,RUNX3,NCAPH2,RC3H2,PRDM1,ATG5,AP3D1,RHOA,PRKCZ,CBFB,BCL3,RORA,JMJD6,TBX21,IL4R,TCF7,PTPRC,CYLD,LAG3,IL12RB1,ABL1,PATZ1,XBP1,NFATC2,SMAD7,NKAP,DNAJA3,RIPK2,IL7,CLPTM1,RELB,KDELR1,JAK3,CDK6,LFNG,TNFSF8,GATA3,PPP3CB,ZMIZ1,KAT2A,ZBTB16,MDK,TCIRG1,IL23A,IFNG,CD83,VNN1,CCR6,SRF,ITK,DROSHA,BCL6,CD86,FOXP1,ZAP70,LOXL3,IL1RL2,IL18R1,SOS1,RPL22,LEPR,CD2,CD46,STK11,MYB,SLC46A2,EGR1,CD80,…	CHD7,HLA-G	XBP1,FOXP1,FGL2,LILRB2,NLRP3,CTNNB1,GPR183
GO_NEGATIVE_REGULATION_OF_CYTOSKELETON_ORGANIZATION	GO:0051494	95	Down	0.0020987678598780833	0.030292620497777884	10	FKBP4,SCIN,BRCA1,WAS,TMSB10,CAPG,ARHGAP6,LIMA1,ARFGEF1,PFN2,CLASP1,ADD2,CAPZB,ADD1,HDAC6,TRIOBP,PICK1,MAPRE1,MID1,CORO1A,NUBP1,MTPN,MET,KANK1,TRIM37,PFN1,KAT2A,MDM1,KAT2B,SPTBN1,CAPZA1,ARHGEF2,STMN1,CAMSAP2,EML2,MKKS,VIL1,TMOD2,TTBK2,CAMSAP1,CHMP2A,GMFG,HIP1R,PPFIA1,MAP1B,INPP5K,SWAP70,APC,AVIL,VILL,CKAP2,TMOD1,CDK5RAP2,RDX,SPTBN5,TMOD3,BBS4,KATNB1,TBCD,SMAD4,PHLDB2,SNCA,GSN,ADD3,TWF1,EPS8,TMSB4Y…	ARHGAP6	CAPZB,MTPN,WASF2,TAOK1,CIB1
GO_ACTIN_FILAMENT_BASED_PROCESS	GO:0030029	531	Down	0.0021112831547283116	0.030414657907826503	16	CFLAR,CX3CL1,CACNA1G,RALA,BAIAP2L1,CCL26,FARP2,SCIN,PAFAH1B1,SELE,RHOBTB2,NISCH,ANLN,TYROBP,WAS,ATP2C1,RUFY3,EHD2,VIM,TMSB10,CUL3,MYOM2,CAPG,DSG2,GPM6B,DTNBP1,ARHGAP6,ELN,NEDD4L,LIMA1,BCAR1,TTC17,KCNQ1,PHPT1,SYNE2,PKP2,NCKAP1,LIMCH1,CNN2,ATXN3,ARFGEF1,RHOA,ROCK1,MEF2A,PFN2,GBA2,TESK2,CDC42,NCK2,WDR1,ACTN1,RHOBTB1,LLGL2,CLASP1,ARHGEF10L,SRI,CELSR1,ADD2,FSCN1,ACTB,DLG1,CAPZB,NEBL,EDN1,RAPGEF3,OPHN1…	ARHGAP6,PXN,ECT2,TNNC1,AP1AR,CAPN10,FGD5,RACGAP1	PAFAH1B1,ATXN3,ROCK1,CAPZB,EZR,MYH9,MTPN,PRKAR1A,SPECC1,ARPC1B,ITGB1,WASF2,TAOK1,ARPC2,RHOG,GRB2,PDE4B
GO_POSITIVE_REGULATION_OF_CATABOLIC_PROCESS	GO:0009896	364	Down	0.002120737707099563	0.030492219124535175	2	GCLC,ANKIB1,BAD,UPF1,OSBPL7,MYLIP,MLXIPL,ABHD5,DCN,PSMC4,NUB1,RNF14,IGF1,TNFRSF1B,SNX1,PIAS1,RNF19A,CLEC16A,VPS13D,NEDD4L,MAPK9,HERPUD1,PIK3CB,ATG5,USP13,GNAI3,ATXN3,ROCK1,SIRT2,VPS35,NEDD4,PABPC1,TRIB2,CHFR,NSF,RAB7A,NRDC,TNRC6C,ITCH,TP53INP2,KEAP1,SESN1,PSEN1,HSP90AA1,GSK3B,ULK2,HACE1,BAX,AURKA,KHSRP,EDEM2,P2RX7,SPTLC1,MUL1,TNRC6A,EZR,HDAC6,WAC,TREM2,SIRT1,SH3GLB1,GGA1,FBXO7,GTPBP1,RHBDD3,HMOX1…	UPF1,SPTLC1,MUL1,FBXO7,PFKFB4,RNF185,DDB1,SMURF1,BAG6	ATXN3,ROCK1,PABPC1,EZR,TNRC6B,RNF19B,EDEM1,OAZ2
GO_NEURON_DEATH	GO:0070997	250	Down	0.0021334277627001828	0.030577322384420003	5	GCLC,BAD,SARM1,AP2B1,CX3CL1,FYN,PPP5C,TYROBP,BID,GCLM,TNFRSF1B,GRN,HSPA5,CASP8,HIPK2,ERBB3,MAP2K4,RHOA,ROCK1,HDAC4,VPS35,POLB,CDC42,FCGR2B,PICALM,TIGAR,PSEN1,MEF2C,GSK3B,REST,SSH1,BAX,PPP1R13B,KDM2B,SLC9A1,NLRP1,TYRO3,TGFB2,MSH2,HSP90AB1,SIRT1,JAK2,ABL1,NRP1,CDC34,FBXO7,HMOX1,LGMN,ALKBH1,HIF1A,PSMC1,ADNP,DNAJC5,CTSZ,CHMP4B,XIAP,CORO1A,AKT2,GSK3A,NAMPT,CASP2,AIMP2,GATA3,UNC5B,CSF3,CCL2,WFS1,TRIM2,…	FBXO7,ALKBH1,ELK1,AGAP2,FZD1	ROCK1,XIAP,NR4A3,TLR4,MCL1,OXR1,CTNNB1,PRNP
GO_ERYTHROCYTE_HOMEOSTASIS	GO:0034101	102	Down	0.0021348203987520574	0.030577322384420003	4	KMT2E,ARID4A,HIPK2,SPI1,ADGRF5,TGFBR3,JMJD6,SENP1,NFE2L1,ADD1,MAEA,JAK2,ANKRD54,HMOX1,RBFOX2,HIF1A,ACIN1,ERCC2,RPS19,KLF1,DNASE2,JAK3,ETV2,CDK6,HOXA5,GATA3,SOX6,SLC11A2,SH2B3,TMEM14C,MAPK14,SMAP1,SRF,VEGFA,HSPA9,SMAD5,BCL6,STAT1,ID2,EPAS1,PRDX1,FOXO3,PTBP3,ACVR2A,INHBA,NCKAP1L,FAM210B,MED1,THRA,PRMT1,KLF2,ZFP36,AMPD3,ETS1,ACVR1B,IREB2,RPS6,RPS24,TMOD3,RB1,ARNT,DYRK3,SLC25A38,LYAR,NCAPG2,MFHAS1,CE…	PRMT1,NCAPG2	SMAP1,ID2
GO_FC_EPSILON_RECEPTOR_SIGNALING_PATHWAY	GO:0038095	138	Down	0.00214426324016904	0.030653961702492898	5	PSMB1,BTK,PSMC4,GAB2,PSMA4,LCP2,MAPK9,PIK3CB,CUL1,TAB2,MAP2K4,PRKCQ,PSME4,NFATC3,FBXW11,MAP2K7,LAT2,PSMC5,PSME1,MAP3K1,PSMD5,PSMD8,MAPK1,TAB1,GRAP2,PSMC6,PSMA3,PSMC1,PSMB5,PSMA6,PSME2,NFATC2,PSMA7,PSMD10,MAPK3,PSMD7,IKBKB,PIK3R2,PSMA2,MAPK8,PPP3CB,PSMD3,PSMD11,NFKB1,PSMD9,ITK,SKP1,PSMD14,SOS1,NR4A3,PIK3CA,PLCG1,PSMF1,PSMB2,PSMA1,NFATC1,PSME3,VAV3,MAP3K7,TEC,RAC1,PSMB7,PPP3CA,PDPK1,VAV1,PSMB6,BCL1…	PSMD5	BTK,PSMC5,NR4A3,GRB2
GO_ANTIGEN_PROCESSING_AND_PRESENTATION_OF_PEPTIDE_ANTIGEN	GO:0048002	170	Down	0.0021620902056624187	0.030849938534508913	4	AP2B1,PSMB1,HFE,PSMC4,SLC11A1,CD74,PSMA4,AP2S1,VAMP3,CYBA,KIF2A,PSME4,FCGR2B,AP1M1,RAB7A,KIFAP3,DYNC1I2,CAPZB,KIF22,DNM2,ITGB5,KIF3C,PSMC5,DYNLL1,LAG3,CD209,PSME1,SNAP23,PSMD5,TREM2,PSMD8,AP1B1,NCF4,PSMC6,PSMA3,LGMN,PSMC1,PSMB5,PSMA6,PSME2,SEC23A,PSMA7,KIF3B,PSMD10,PSMD7,PYCARD,IKBKB,DCTN6,FCGRT,AP1S1,PSMA2,PSMD3,PSMD11,PSMD9,CLEC4A,LNPEP,SEC24A,ACTR1B,PSMD14,CAPZA1,NCF2,CTSD,VAMP8,IDE,KIF18A,CLT…	DNM2,PSMD5,RACGAP1,HLA-G	CAPZB,PSMC5,CLTC
GO_POSITIVE_REGULATION_OF_TRANSPORT	GO:0051050	674	Down	0.0022003575899894267	0.031336271305343714	1	FGR,BAD,CD38,AP2B1,CX3CL1,CACNA1G,SCIN,ADIPOR2,SELE,NADK,CD4,HFE,FYN,EHD3,BID,IGF1,RUFY3,SLC11A1,FHL1,NLRP2,EHD2,NR1H3,IFNGR1,BAK1,GAB2,CDH1,RAB27B,TPR,DTNBP1,NEDD4L,CYBA,PRSS8,KCNQ1,PHPT1,USP36,PKP2,ATG5,RIOK2,WNK1,SPHK2,CASP8,TM7SF3,ATP2C2,ABCA7,IPO5,MYLK,PRKCZ,SYT1,HYAL2,MEF2A,ACSL4,VPS35,PLA2G10,ATP1B3,NEDD4,RAB27A,CLTCL1,CSNK2A2,CDC42,ATP2B1,ATP6AP1,PRKACA,FCGR2B,PANX2,PTGS2,CLASP1,TSG101,TA…	ABCA7,DNM2,PPM1A,MAP2K6,ECT2,SIRT3,CAPN10,MERTK,CACNB3,STX18,CD19	EZR,OSM,XBP1,NR4A3,SERP1,KHDRBS1,EDEM1,TLR4,COX17,APPL1,NLRP3,YWHAB,NOD2,PRNP,OAZ2,CIB1
GO_POSITIVE_REGULATION_OF_VIRAL_LIFE_CYCLE	GO:1903902	55	Down	0.0022103937775813307	0.03141946828816271	5	CD4,CD74,KPNA6,YTHDC2,PKN2,NUCKS1,PABPC1,TSG101,HACD3,TOP2B,FKBP6,CHMP2B,PPIE,SRPK1,LGALS1,CHMP4B,VAPA,FMR1,CAV2,TRIM38,CHMP3,VPS4B,VAPB,STAU1,TBC1D20,CHMP2A,TOP2A,TRIM21,VPS4A,SRPK2,TARBP2,VPS37B,STOM,NOTCH1,TRIM11,LARP1,ADAR,PPIB,DDB1,LGALS9,PPID,PPIH,PC,PDE12,CD28,RAD23A,KPNA2,TMPRSS2,P4HB,IFIT1,PPIA,ADARB1,CNOT7,DDX3X,CCL5	DDB1	PABPC1
GO_POSITIVE_REGULATION_OF_PRODUCTION_OF_MOLECULAR_MEDIATOR_OF_IMMUNE_RESPONSE	GO:0002702	79	Down	0.002232361928718049	0.03165514012356369	4	CD74,TP53BP1,PRKCZ,TFRC,TBX21,MLH1,IL4R,DDX1,RIF1,PTPRC,MAVS,MSH2,PGC,XBP1,CD40,MAPK3,STX4,LILRB1,GPI,TGFB1,DDX58,EXOSC3,GATA3,CD81,MAPK14,WNT5A,IL1R1,IL18R1,MAD2L2,CD160,NR4A3,SASH3,CD244,IL1B,FFAR2,TRAF2,TICAM1,RSAD2,CD36,MAP3K7,IL6,TLR4,IL33,RBP4,SEMA7A,BCL10,XCL1,CD226,IL18,HK1,PAXIP1,TNFRSF14,FCER1G,SPON2,SCIMP,TNFSF13,NLRP3,FZD5,F2RL1,DDX21,B2M,STAT6,GPRC5B,NOD2,MZB1,MALT1,DHX36,TRAF6,CLCF1…	HLA-G	RIF1,XBP1,NR4A3,TLR4,NLRP3,NOD2
GO_REGULATION_OF_CELL_ACTIVATION	GO:0050865	462	Down	0.002235425060120837	0.03165514012356369	4	FGR,GCLC,BAD,MAD1L1,SLC7A2,CD38,CX3CL1,CD9,CD4,BTK,HFE,FYN,TYROBP,CD22,CD6,IGF1,CD74,RUNX3,NR1H3,TNFRSF1B,HMGB3,GRN,GAB2,PARP3,C12orf4,RC3H2,PRDM1,SPHK2,TSPAN32,AP3D1,PRKCQ,CD84,TP53BP1,RHOA,PRKCZ,CBFB,ADGRF5,RORA,PLA2G10,CDC42,NCK2,TFRC,FCGR2B,TBX21,DLG1,MLH1,PAG1,STXBP2,IL4R,CST7,THOC1,CEACAM1,RIF1,ARG2,MEF2C,PTPRC,PIBF1,CYLD,LAG3,FLT3LG,CD209,EFNB1,PPP2R3C,TYRO3,CAPN3,UNC13D,MSH2,TREM2,JAK2,IL…	FBXO7,MERTK,APLF,CD19,CLECL1,HLA-G	BTK,RIF1,XBP1,MAP3K8,PRKAR1A,ID2,NR4A3,FGL2,LILRB2,TLR4,SAMSN1,NLRP3,MNDA,NOD2,CTNNB1,GPR183,PRNP,GRB2
GO_POSITIVE_REGULATION_OF_PEPTIDASE_ACTIVITY	GO:0010952	152	Down	0.0022492150996438567	0.031772961223951034	2	BAD,CASP10,CFLAR,FYN,BID,NLRP2,FAS,BAK1,GRN,CYFIP2,SERPINB3,CASP8,RHOA,PSME4,PDCD2,PICALM,GRAMD4,FBLN1,SENP1,REST,BAX,MUL1,TFAP4,NLRC4,NLRP1,PSME1,SIRT1,JAK2,BCL2L13,TBC1D10A,PPM1F,LGMN,PSME2,TRADD,MAPK3,MEFV,PYCARD,CTSH,RIPK2,TNFRSF10A,PDCD5,BBC3,CARD8,CAV1,NOD1,PCOLCE,P2RX1,MAPK14,PERP,DAP,FAM162A,IFT57,PSMD14,HTRA2,FN1,HSPE1,F3,FASLG,CTSD,CASP8AP2,WDR35,APAF1,TNFRSF10B,TNFSF10,TRAF2,HIP1,EGLN3…	MUL1	NLRP3,CYCS
GO_POSITIVE_REGULATION_OF_WNT_SIGNALING_PATHWAY	GO:0030177	140	Down	0.0022522283286501134	0.031772961223951034	5	PSMB1,PSMC4,ZRANB1,ADGRA2,DEPDC1B,PSMA4,WNK1,ASPM,PSME4,VPS35,NLE1,PSMC5,PSME1,PSMD5,BAMBI,ABL1,PSMD8,PSMC6,PSMA3,PPM1A,GSKIP,PSMC1,PSMB5,PSMA6,PSME2,PSMA7,GID8,CSNK2A1,PSMD10,TBL1X,XIAP,PSMD7,AXIN1,UBR5,PLEKHA4,CAV1,PSMA2,SPIN1,KANK1,TNKS2,PSMD3,PSMD11,COL1A1,SMURF2,NFKB1,PSMD9,CAPRIN2,PTK7,WNT5A,PSMD14,USP34,WLS,TNFAIP3,RNF146,UBE2B,RECK,SOX4,PSMF1,BMP2,PSMB2,PIN1,MACF1,SMARCA4,PSMA1,TRPM4,PSME…	PSMD5,PPM1A	PSMC5,XIAP,CDC73,USP8,TBL1XR1
GO_POSITIVE_REGULATION_OF_RNA_METABOLIC_PROCESS	GO:0051254	1221	Down	0.0022641273061059174	0.03188078505646509	2	NFYA,PLXND1,CD38,KDM1A,DVL2,UPF1,DHX33,CREBBP,KMT2E,ZFX,CX3CL1,KDM7A,ETV1,PAF1,E2F2,SS18L2,NFIX,PKD1,MED24,MLXIPL,CD4,AKAP8L,DCN,BRCA1,MBTPS2,CALCOCO1,PSMC4,RNF14,DDX11,SLC30A9,YAF2,WAS,IGF1,SLC11A1,WWTR1,PRDM11,CD74,HGF,MNAT1,RUNX3,RNF10,HSF2,NR1H3,KPNA6,TNFRSF1B,POU2F2,TBPL1,ARNTL2,BCLAF1,HMGB3,IKZF2,ARID4A,PIAS1,MAP2K3,RFC1,CDH1,MED17,HSPA5,RSF1,ARID1B,HEXB,NFE2L3,TNIP3,THRAP3,ARID4B,FOXC1,KMT…	UPF1,RNF10,DNM2,NUFIP1,PPM1A,ZNF175,CREB3,BMPR1A,EDRF1,ZBTB17,CDK2,EXOSC9,ELK1,RNF20,FZD1,TFB2M,ZNF691,ZNF143,ING2,CHD7,ZNF613,CITED4,MUC1,ZNF398,GPATCH3,ETV5,CCPG1,AATF	RSF1,THRAP3,PPP1R12A,ROCK1,PABPC1,FOSL2,PSMC5,CREM,OSM,DDX17,XBP1,TNRC6B,SNW1,SRSF5,PRPF6,DDX5,ID2,HMGN3,NR4A3,KDM6B,CDC73,TLR4,RTF1,NLRP3,NOD2,CTNNB1,BPTF,RHOG,TBL1XR1
GO_NEGATIVE_REGULATION_OF_LEUKOCYTE_DIFFERENTIATION	GO:1902106	73	Down	0.002273374257918656	0.031921926023002006	4	TMEM176A,LTF,CD74,RUNX3,HMGB3,RC3H2,CLDN18,CBFB,FSTL3,FCGR2B,TBX21,IL4R,CEACAM1,LAG3,FBXO7,SMAD7,LILRB1,JAK3,CDK6,TMEM176B,FBXW7,MDK,BCL6,LOXL3,ID2,INHBA,IRF1,FGL2,FOXJ1,ZBTB46,RARA,PIAS3,ANXA1,RC3H1,HLX,TLR4,MYC,CUL4A,ERBB2,ZC3H8,TCTA,PIK3R1,UBASH3B,C1QC,RUNX1,ZBTB7B,PGLYRP2,CTLA4,ZC3H12A,FBN1,NFKBID,PRDX2,CTNNB1,INPP5D,SOCS5,TRIB1,PTPN2,GATA2,ZFPM1,TOB2,SOCS1,LILRB4,HMGB1,NF1,ZNF675,NRARP,MAFB,…	FBXO7,HLA-G	ID2,FGL2,TLR4,CTNNB1
GO_RESPONSE_TO_ORGANOPHOSPHORUS	GO:0046683	90	Down	0.0022772782421255355	0.031921926023002006	5	KDM1A,HSPA5,KCNQ1,SREBF1,PTGS2,RAPGEF3,P2RX5,SSH1,CRLS1,P2RX7,EZR,APEX1,EEF2K,AQP9,PIK3CG,AHR,RAPGEF1,P2RX1,SLC6A4,ALDH3A1,COL1A1,AREG,RAPGEF2,PANX1,BIRC2,SPARC,STAT1,IGFBP5,SDC1,RAP1A,PKD2,DUSP1,TEK,PTK2B,ITPR2,MMP19,IL1B,FOSB,RAP1B,AKAP9,VGF,JUND,TRPM4,ASS1,INPP5K,RFC3,LDHA,P2RX4,FDX1,DUOX1,PNPT1,SOD1,APP,CARM1,DGKQ,SRD5A1,CRHBP,TAF1,PPARGC1B,NDUFS4,HSP90B1,GPD1,P2RY12,PTAFR,P2RY1,FOS,JUNB,P2RY…	P2RY11	EZR,NDUFS4
GO_NEGATIVE_REGULATION_OF_DNA_BINDING_TRANSCRIPTION_FACTOR_ACTIVITY	GO:0043433	125	Down	0.002279833189468172	0.031921926023002006	2	KDM1A,PKD1,UFL1,NLRP2,SP100,HDAC4,PLA2G10,SRI,ITCH,KEAP1,CYLD,IRAK3,ESR1,SIRT1,HMOX1,NFKBIA,SMAD7,PSMD10,CCDC22,SETD6,PYCARD,PIAS4,CACTIN,CARD8,TAX1BP1,EZH2,SUFU,TRIM37,CDK5RAP3,MED13,WFS1,DAP,ID2,SUMO1,MAD2L2,ID3,TNFAIP3,PKD2,MXI1,SPOP,RNF2,CAT,TMIGD3,RWDD3,PTGIS,RBCK1,ID1,EIF2AK4,FOXJ1,MAP3K10,RLIM,TRAF3,TRIM21,MEN1,IRAK2,BHLHE40,HAVCR2,EGLN1,IL10,KLF4,PIM1,ARRB1,MAP2K5,CYP1B1,G3BP2,RB1,NLRC5,A…	CDKN2A,LRRC14	TAX1BP1,ID2,CAT,G3BP2,NLRP3,PRNP
GO_PROTEIN_TARGETING_TO_LYSOSOME	GO:0006622	19	Down	0.0022891383574822157	0.03197297546838644	1	M6PR,LAMP2,ZFYVE16,NEDD4,RAB7A,NAGPA,SNX16,HSPA8,GNPTAB,CLU,VPS4A,AP3B1,GCC2,SORL1,SCARB2,AP3M1,HGS,AP4M1,NCOA4
GO_REGULATION_OF_LAMELLIPODIUM_ORGANIZATION	GO:1902743	32	Down	0.002293869952874866	0.03197297546838644	10	WAS,CD44,NCKAP1,HDAC4,CDC42,FSCN1,CAPZB,DNM2,ARHGEF7,KANK1,CORO1C,RREB1,VIL1,RAC2,RAC1,ENPP2,EPHA2,BIN3,TWF1,FER,WASF2,AUTS2,PDPN,ARPC2,ATP7A,CORO1B,AKIRIN1,SRC,MTOR,ARPIN,TWF2,BRK1	DNM2	CD44,CAPZB,WASF2,ARPC2
GO_REGULATION_OF_KINASE_ACTIVITY	GO:0043549	649	Down	0.002296283647309025	0.03197297546838644	2	FGR,BAD,ALS2,CAMKK1,DVL2,PRKAR2B,IBTK,MAP3K14,DBF4,SPAG9,PKD1,CD4,FYN,MAP4K3,LTF,MAP4K5,MVP,GPRC5A,IGF1,SLC11A1,WWTR1,CD74,HGF,MNAT1,MAP2K3,LCP2,DTNBP1,KITLG,PIK3CB,TAB2,EIF2AK2,SERPINB3,ATP2B4,WNK1,IPO5,ERBB3,MAP2K4,SLK,PPP2R5A,RHOA,PRKCZ,HYAL2,FGFR3,LRP6,CDC42,NCK2,MAP4K4,TRIB2,PRKACA,MARK2,STK10,MAP3K13,TSG101,HACD3,ACTB,DLG1,TRAF4,MAP2K7,FGFR1,TIGAR,EDN1,XRCC5,CEACAM1,PSEN1,HSP90AA1,RBL1,PTPR…	MUL1,FBXO7,MAP2K6,ELP4,ECT2,AGAP2,BORA,NCAPG2,CDKN2A,HEXIM2,GPS1,SH3BP5L,CD19,PRKAG1,PDE6G,STRADA	MAP4K4,XRCC5,GADD45B,STK4,STK24,MAP3K8,PRKAR1A,PPP2CA,EREG,TAOK3,TLR4,PDCD4,TAOK1,NOD2,MIDN,SYAP1,PRNP,RAP2B,SOCS3,CIB1
GO_POSITIVE_REGULATION_OF_VIRAL_PROCESS	GO:0048524	99	Down	0.002316216659348603	0.0321155316102764	5	POLR2J,CD4,CD74,KPNA6,YTHDC2,POLR2B,RSF1,CTDP1,TAF11,PKN2,NUCKS1,PABPC1,TSG101,HACD3,RAB7A,TOP2B,FKBP6,CHMP2B,PPIE,TFAP4,SRPK1,POLR2E,SMARCB1,LGALS1,POLR2F,EP300,SNW1,NELFCD,CHMP4B,VAPA,FMR1,POLR2C,POLR2I,CAV2,TRIM38,CHMP3,VPS4B,ZNF639,VAPB,STAU1,GTF2F1,TBC1D20,SMARCA4,CCNT1,APOE,CHMP2A,TOP2A,TRIM21,VPS4A,SRPK2,MDFIC,DHX9,CDK9,GTF2B,LEF1,TARBP2,VPS37B,POLR2D,POLR2K,STOM,NOTCH1,CHD1,TRIM11,LARP1,R…	POLR2H,DDB1,NELFB	RSF1,PABPC1,SNW1
GO_NEGATIVE_REGULATION_OF_PHAGOCYTOSIS	GO:0050765	15	Down	0.0023222578233070145	0.0321155316102764	1	ATG5,FCGR2B,CSK,SNX3,SYT11,DYSF,TLR2,ATG3,APPL1,CD300A,PTEN,CD300LF,HMGB1,CD47,SIRPA		ATG3,APPL1
GO_MAINTENANCE_OF_LOCATION	GO:0051235	248	Down	0.002327555490062728	0.0321155316102764	1	IBTK,CX3CL1,SCIN,PAFAH1B1,CRY1,PKD1,CD4,ABHD5,NR1H3,TMSB10,MSR1,HSPA5,GOPC,VPS13D,LTBP1,HEXB,CYBA,SYNE2,SOAT1,ATG5,SPAG4,DGAT2,AP3D1,ASPM,SP100,BCL3,PLA2G10,PRKACA,TMEM38A,SCARB1,SRI,ACACB,KEAP1,PTPRC,EPB41L3,CHERP,FTL,BAX,FKBP1A,P2RX7,SLC8B1,MCOLN1,OSBPL8,JPH4,CAPN3,EZR,TMEM38B,ITPR3,SIRT1,ABL1,SUN2,TSPO,RANGAP1,NFKBIA,NTSR1,PSMD10,CCDC22,CORO1A,ARL2BP,CEMIP,SLC30A4,SQLE,KDELR1,CAV1,MEST,ARHGAP2…	SQLE,CHD7,CD19,RYR1	PAFAH1B1,EZR,G3BP2,OSBPL11,CLMN,YWHAB
GO_JNK_CASCADE	GO:0007254	161	Down	0.0023285617884897403	0.0321155316102764	5	DVL2,PAFAH1B1,SPAG9,MAP4K3,MAP4K5,ZMYND11,RB1CC1,DTNBP1,MAPK9,TAB2,SERPINB3,HIPK2,MAP2K4,CDC42,MAP4K4,FCGR2B,MAP3K13,HACD3,SEMA3A,TRAF4,MAP2K7,EDN1,ITCH,MAGI3,PHLPP1,CYLD,GSTP1,MECOM,MAP3K4,DNAJA1,MUL1,SH2D3C,GADD45B,CRKL,TAB1,RASSF2,CD40LG,AXIN1,PYCARD,RIPK2,STK3,MAP4K1,NOD1,FKTN,RAPGEF1,MAPK8,DUSP3,HIPK3,TRPV4,LTBR,TPD52L1,SASH1,DUSP22,WNT5A,IL1A,GADD45A,SLAMF1,MMP8,PTK2B,COPS5,MAPK8IP1,PKN1,UN…	MUL1,GPS1	PAFAH1B1,MAP4K4,GADD45B,TAOK3,TLR4,NCOR1,PDCD4,TAOK1,NOD2
GO_NEGATIVE_REGULATION_OF_I_KAPPAB_KINASE_NF_KAPPAB_SIGNALING	GO:0043124	40	Down	0.0023346730059206565	0.0321155316102764	5	ZMYND11,TNIP3,CASP8,RHOA,RORA,GSTP1,ESR1,SIRT1,ABL1,PPM1A,RIOK3,CCDC22,USP10,PYCARD,CARD8,STAT1,HDAC1,ASH1L,TNFAIP3,OPTN,NR1D1,TANK,RIPK1,MAPKBP1,PPM1B,NLRP12,TNIP1,NLRX1,ZC3H12A,CARD19,NFKBID,NLRC3,RHOH,NLRP6,PER1,TLE1,SIRPA,TRIM59,PPM1N,OTUD7B	PPM1A
GO_NEGATIVE_REGULATION_OF_T_CELL_RECEPTOR_SIGNALING_PATHWAY	GO:0050860	18	Down	0.002336652167779771	0.0321155316102764	5	PHPT1,CEACAM1,EZR,DUSP3,PTPN6,DUSP22,GBP1,CD160,ELF1,BTN2A2,LGALS3,PTPN22,PTPRJ,THY1,PRNP,PTPN2,PAWR,LILRB4		EZR,PRNP
GO_POSITIVE_REGULATION_OF_B_CELL_PROLIFERATION	GO:0030890	31	Down	0.0023369454667376446	0.0321155316102764	4	CD38,CD74,TFRC,MEF2C,PTPRC,CD40,NFATC2,TNFSF13B,IL7,BST1,CD81,BCL6,SASH3,NCKAP1L,CDKN1A,TICAM1,VAV3,TLR4,TIRAP,CD320,GPR183,BCL2,CLCF1,ATAD5,IRS2,TNFRSF4,ADA,SLC39A10,PELI1,CARD11,MIF		TLR4,GPR183
GO_REGULATION_OF_OXIDATIVE_STRESS_INDUCED_INTRINSIC_APOPTOTIC_SIGNALING_PATHWAY	GO:1902175	24	Down	0.002340819684849942	0.0321155316102764	5	SIRT1,HIF1A,HSPB1,FBXW7,SOD2,VNN1,NME5,HTRA2,NFE2L2,PARK7,SFPQ,TRAP1,UBQLN1,NOL3,SOD1,AKT1,MCL1,PARP1,NONO,PINK1,BAG5,MAPK7,P4HB,GPX1		MCL1
GO_REGULATION_OF_DEFENSE_RESPONSE_TO_VIRUS_BY_VIRUS	GO:0050690	30	Down	0.0023454233224044405	0.03211986491431749	3	AP2B1,CD4,FYN,KPNA6,AP2S1,ATP6V1H,EIF2AK2,AP1M1,AP1B1,HCK,AP1S1,AP1M2,DOCK2,RAC1,ARF1,AP1S3,ELMO1,AP2M1,B2M,AP1G1,CD8B,PACS1,CD28,PAK2,SCRIB,AP1S2,LCK,AP2A2,AP2A1,CD247	ATP6V1H
GO_CHEMOKINE_PRODUCTION	GO:0032602	70	Down	0.0023625717896638113	0.03229566656272192	2	CD74,EIF2AK2,IL4R,ARG2,GSTP1,MAVS,MUL1,TREM2,HMOX1,HIF1A,MEFV,PYCARD,RIPK2,IL7,C5,TRPV4,IFNG,WNT5A,TUSC2,FOXP1,IL1RL1,TRIM32,EGR1,LRP1,CXCL6,IL1B,FFAR2,TICAM1,POSTN,HAVCR2,IL6,IL10,KLF4,TLR4,IL33,TLR2,MAP2K5,APP,EPHA2,S100A8,TIRAP,IL18,ADAM17,MCOLN2,IL6R,S100A9,F2RL1,SYK,LGALS9,ADORA2B,SOCS5,AZU1,CLEC7A,LPL,ZFPM1,ALOX15B,CSF1R,SIGIRR,FFAR3,APOD,TLR7,ELANE,MBP,SIRPA,AGER,AIF1,ACKR1,DDX3X,TNF,MIF	MUL1	FOXP1,TLR4
GO_POSITIVE_REGULATION_OF_ENDOPLASMIC_RETICULUM_STRESS_INDUCED_INTRINSIC_APOPTOTIC_SIGNALING_PATHWAY	GO:1902237	9	Down	0.002377186734749123	0.032436258342451146	5	NCK2,SIRT1,SPOP,SERINC3,PMAIP1,BCL2L11,NCK1,DDIT3,PTPN2		SERINC3
GO_PROTEIN_LOCALIZATION_TO_PLASMA_MEMBRANE	GO:0072659	201	Down	0.0023867634515077596	0.032507718209535685	1	ITGA3,EHD3,EHD2,PRKCH,LRRC7,CDH1,GOPC,TSPAN17,VAMP3,PKP2,ATP2C2,PPP2R5A,TNFRSF1A,PRKCZ,ROCK1,GRIPAP1,TTC7A,VPS35,ATP1B3,LRP6,EXOC5,MPP5,PICALM,NSF,ACTB,DLG1,STX7,EPB41L3,RAB10,TMED2,TESC,EZR,SORBS1,TREM2,TSPAN15,PALM,PPIL2,GGA1,VTI1B,SEC23A,ARFRP1,GGA2,STX4,CSK,RAB11A,IKBKB,AKT2,TGFB1,RAB3D,RAB3A,AGR2,RAB11FIP2,TSPAN14,PPP1R9B,RANGRF,SLC9A3R1,IFT20,RAB34,RAPGEF2,CD81,KRT18,IFNG,C2CD5,GOLPH3,ARL6,…	TSPAN15,GORASP2,CNPY4,CACNB3,SMURF1	ROCK1,EZR,NUMB,CLTC,GOLGA4,ITGB1,RILPL2,APPL1,PRNP,RHOG,CIB1
GO_EPIDERMIS_DEVELOPMENT	GO:0008544	186	Down	0.002418469497836224	0.03287977315479338	6	PAFAH1B1,FUZ,CAPN1,WAS,ATP2C1,PRKCH,SLC4A7,NSUN2,DSG2,PRSS8,LAMA3,FOXC1,PKP2,ROCK1,CBFB,ALDH3A2,TSG101,CELSR1,FOSL2,FGFR1,KEAP1,PLOD1,ZMPSTE24,SULT2B1,TGFB2,DSP,IFT74,TRIOBP,TRPC4AP,STK4,JAG1,STS,TRADD,FZD3,ESRP1,ASAH1,ERCC2,CNFN,PLOD3,EZH2,KRT23,SLC9A3R1,EXPH5,KRT18,VDR,PPARD,PERP,WNT5A,COL7A1,HES1,IGFBP5,SOS1,ERRFI1,HDAC1,MYCL,PTCH2,IRF6,KLF7,PPL,GORAB,CSTA,INHBA,PI3,NCOA3,SRSF6,SNAI1,EREG,MED1…	TMEM79	PAFAH1B1,ROCK1,FOSL2,STK4,EREG,KRT17,CTNNB1
GO_ERBB2_SIGNALING_PATHWAY	GO:0038128	24	Down	0.002427862524771867	0.03294767784975734	5	MATK,ERBB3,PTPN18,HSP90AA1,CPNE3,PTK6,STUB1,CDC37,GAB1,HBEGF,SOS1,PIK3CA,EREG,PTPN12,ERBB2,PIK3R1,EGFR,PRKCA,NRG1,NRG2,SHC1,CUL5,GRB2,SRC		HBEGF,EREG,PTPN12,GRB2
GO_RESPIRATORY_ELECTRON_TRANSPORT_CHAIN	GO:0022904	95	Down	0.0024369950333473105	0.03301180794720561	2	NDUFAB1,SLC25A13,COX10,UQCRC1,COX15,BID,NDUFS1,AIFM2,NDUFB4,SDHA,COQ9,NDUFB2,DLD,NDUFB7,TAZ,ETFB,NDUFC1,NDUFS8,COX6A1,GPD2,NDUFS7,SLC25A12,COX7A2L,PARK7,SDHB,NDUFB3,NDUFA8,DNAJC15,NDUFA1,COX6B1,COX7C,UQCR11,NDUFA5,NDUFA10,COX4I2,COX4I1,COX7B,NDUFA2,MYBBP1A,CCNB1,COX5B,ISCU,NDUFB5,NDUFAF1,NDUFA9,ETFA,UQCRC2,NDUFB10,SDHC,SNCA,NDUFS6,NDUFB11,NDUFB9,NDUFC2,UQCRB,PINK1,NDUFS2,NDUFV3,NDUFAF2,NDUFS4,UQC…	NDUFAF1,ETFDH	NDUFB10,NDUFS4,CYCS
GO_DEFENSE_RESPONSE_TO_BACTERIUM	GO:0042742	161	Down	0.0024511593313319762	0.03314374467690945	5	FGR,MPO,STAB1,CD4,LTF,SLC11A1,GRN,CYBA,TNFRSF1A,SIRT2,BCL3,ARG2,SEH1L,MAVS,P2RX7,LYZ,NLRC4,NLRP1,CEBPE,TREM2,PGC,CTSG,COCH,BPI,ACP5,PYCARD,RIPK2,GSDMD,IL27RA,RPS19,HAMP,NOD1,SERPINE1,RARRES2,TNFSF8,IL23A,DROSHA,TUSC2,FOXP1,CCL20,GNLY,CD160,RAB14,OPTN,SLPI,CXCL6,ROMO1,CFP,VGF,JCHAIN,ANKRD17,SYT11,SFTPD,SPINK5,NOTCH2,HAVCR2,CD36,IL6,IL10,TLR4,TLR2,MAPKBP1,RAB1A,ANXA3,IRF8,EPHA2,S100A8,LYST,TMF1,PLA…	SEH1L	FOXP1,TLR4,NLRP3,NOD2,MYD88
GO_RESPONSE_TO_ETHANOL	GO:0045471	78	Down	0.0024816237433128887	0.0334626002543003	5	BAD,FYN,BAK1,CASP8,SPI1,CLDN18,FECH,RHOA,MAOB,POLB,SDF4,AACS,OXCT1,GSTP1,ICAM1,HAMP,GATA3,CSF3,RPS6KB1,USP46,CCND1,BIRC2,CBL,SPARC,HMGCR,OGG1,EEF1B2,PSMD14,RGS2,DNMT3A,PTK2B,ADCY7,CAT,ITPR2,GOT2,RARA,PRKAA1,PEMT,GGH,ACTR2,RBP4,CD27,TP53,SOD1,SETDB1,S100A8,SETD7,CRHBP,KCNMB1,GSN,ALAD,EPS8,G6PD,VCAM1,CLDN1,HPGD,TP53INP1,CYBB,CLDN3,EEF2,STAT3,CDK1,CD14,TRH,PRKCE,RGS19,PTEN,RPL15,TYMS,DMAP1,TUFM,NQO1…	FECH,ALAD	CAT
GO_MYOBLAST_MIGRATION	GO:0051451	8	Down	0.0024836745082620435	0.0334626002543003	1	PLEKHO1,ROCK1,ITGB1BP1,SIX1,ANXA1,BIN3,NET1,AKIRIN1		ROCK1
GO_RESPONSE_TO_OXIDATIVE_STRESS	GO:0006979	348	Down	0.0024911976499223756	0.03350370124877651	5	GCLC,RAD52,BAD,ALS2,CFLAR,CD38,MPO,PDK2,ALDH3B1,MGST1,BTK,FYN,PPP5C,ERCC1,HGF,GLRX2,GCLM,VRK2,BAK1,FUT8,PNKP,RRM2B,ERCC8,MAPK9,CYBA,TMEM161A,NDUFB4,HYAL2,SIRT2,XRCC1,PDE8A,PTGS2,IPCEF1,EDN1,DNM2,KEAP1,SESN1,PSEN1,NFE2L1,REST,GSTP1,SLC25A24,NME8,MMP2,ATRN,SLC23A2,PXN,HDAC6,PTGS1,SIRT1,JAK2,ABL1,HNRNPM,MAPK1,FBXO7,HMOX1,TXN2,NCF4,HIF1A,GSKIP,PSMB5,APEX1,GSS,MMP9,MAP1LC3A,ADNP2,ABCD1,STK24,MAPK3,HMO…	RAD52,DNM2,PXN,FBXO7,ECT2,CDK2,C19orf12,CBX8,ALAD,FZD1,ETFDH,TXNRD2,ETV5	ALDH3B1,BTK,STK24,NR4A3,CAT,KDM6B,BTG1,TLR4,MCL1,OXR1,CTNNB1,PRNP,CYCS
GO_POSITIVE_REGULATION_OF_PROTEIN_LOCALIZATION_TO_MEMBRANE	GO:1905477	97	Down	0.0025101769904675203	0.03366523163498615	1	BAD,ITGA3,AP2B1,FYN,BID,PRKCH,CASP8,DLG1,SSH1,PPP1R13B,EZR,SORBS1,TREM2,MIEF1,GZMB,E2F1,STX4,RAB11A,CEMIP,PDCD5,AKT2,BBC3,AGR2,RAB11FIP2,MAPK8,PPP1R9B,YWHAE,RANGRF,CD81,IFNG,C2CD5,TFDP2,SPTBN1,ITGB1BP1,PLS1,PPP3CC,RAMP3,LRP1,ACSL3,VIL1,YWHAH,LGALS3,EPHB2,YWHAQ,NMT1,PDPK1,TP53,PMAIP1,ERBB2,AKT1,EPHA2,TP53BP2,STAC,PIK3R1,EGFR,STOM,PAK1,ITGB1,ANK3,RER1,ITGB2,SQSTM1,CNST,PRKCI,GPER1,CDK5,YWHAZ,ARF6,S…	CNPY4,CACNB3	EZR,ITGB1,YWHAB,PRNP,RHOG,CIB1
GO_POSITIVE_REGULATION_OF_VIRAL_GENOME_REPLICATION	GO:0045070	34	Down	0.0025121965670747907	0.03366523163498615	5	YTHDC2,PKN2,NUCKS1,PABPC1,HACD3,TOP2B,FKBP6,PPIE,SRPK1,VAPA,TRIM38,VAPB,STAU1,TBC1D20,TOP2A,SRPK2,TARBP2,STOM,NOTCH1,LARP1,ADAR,PPIB,DDB1,PPID,PPIH,PDE12,CD28,RAD23A,IFIT1,PPIA,ADARB1,CNOT7,DDX3X,CCL5	DDB1	PABPC1
GO_REGULATION_OF_VESICLE_MEDIATED_TRANSPORT	GO:0060627	378	Down	0.002518806411033045	0.03369353361615811	1	FGR,WDR54,AP2B1,CACNA1G,RALA,VPS41,SELE,SYN1,HFE,CD22,SLC11A1,EHD2,NR1H3,GAB2,APBA2,ZFYVE16,RAB27B,AP2S1,DTNBP1,C12orf4,GOPC,NEDD4L,PIK3CB,CYBA,ATG5,TNK2,SPHK2,ABCA7,CD84,SYT1,ROCK1,GRIPAP1,RAB27A,PFN2,ATP6AP1,FCGR2B,SCARB1,PICALM,NSF,CLASP1,TSG101,PLD1,RAB7A,PTPN23,ANKRD13A,STXBP2,IL4R,SAR1A,CEACAM1,OPHN1,DNM2,RAB21,PTPRC,CADPS2,GSK3B,REST,RAB10,MTMR2,DNM1L,SCFD1,EZR,UNC13D,TREM2,ABL1,NRP1,STX1B…	ABCA7,DNM2,MERTK,STX18	ROCK1,EZR,SMAP1,STXBP3,NUMB,RAB20,ATG3,APPL1
GO_POSITIVE_REGULATION_OF_T_HELPER_17_CELL_DIFFERENTIATION	GO:2000321	6	Down	0.00254572839552992	0.033992961516781876	4	IL12RB1,IL23A,NFKBIZ,NLRP3,NFKBID,MALT1		NLRP3
GO_LEUKOCYTE_ACTIVATION_INVOLVED_IN_INFLAMMATORY_RESPONSE	GO:0002269	38	Down	0.002555118138610532	0.03403869819499429	4	CX3CL1,TYROBP,IFNGR1,GRN,CST7,PTPRC,TREM2,JAK2,TLR8,NAMPT,CTSC,IFNG,MMP8,CLU,NR1D1,LDLR,SYT11,IL6,IL33,TLR2,APP,SNCA,ATM,ITGB2,ITGAM,FPR2,AZU1,C1QA,TLR6,SPHK1,JUN,LRRK2,TLR7,C5AR1,AGER,AIF1,TNF,CCL3
GO_ZYMOGEN_INHIBITION	GO:0097341	9	Down	0.0025582415009720713	0.03403869819499429	2	BIRC3,CST7,XIAP,CARD8,BIRC2,BCL2L12,NOL3,CAST,CARD16		XIAP
GO_MICROVILLUS_ASSEMBLY	GO:0030033	14	Down	0.0025658603670934274	0.03407953902463983	10	FSCN1,PLD1,ATP8B1,FXYD5,EZR,KLF5,SLC9A3R1,RAPGEF2,RAP2A,PODXL,STK26,RDX,TNIK,RAPGEF6		EZR
GO_REGULATION_OF_POSTTRANSCRIPTIONAL_GENE_SILENCING	GO:0060147	77	Down	0.002575686753085004	0.03412732592795661	2	POLR2J,NUP160,POLR2B,TPR,PUM2,NDC1,ELAVL1,NUP133,NUP37,ZMPSTE24,SEH1L,TNRC6A,ESR1,AGO1,NUP50,AAAS,NUP188,POLR2E,POLR2F,RAE1,FMR1,NUP93,POLR2C,POLR2I,TGFB1,NUP88,DDX5,NUP98,NUP107,NUP155,FXR1,EIF4G1,NUP43,AGO2,XPO5,NUP153,NUP85,NUP214,MAP2K2,ZFP36,PPARG,NUP210,IPO8,PUM1,ZC3H10,DHX9,RIPK1,NUP54,PPP3CA,NUP58,TARBP2,NCOR1,TP53,POLR2D,LIMD1,EGFR,POLR2K,RANBP2,NUP205,SEC13,ADAR,NUP35,ZC3H12A,POLR2H,POL…	SEH1L,POLR2H	DDX5,NCOR1
GO_NEGATIVE_REGULATION_OF_ERBB_SIGNALING_PATHWAY	GO:1901185	44	Down	0.0025785698138063597	0.03412732592795661	5	GPRC5A,EPN1,PTPN3,RNF126,CDC42,PTPN18,TSG101,RAB7A,PSEN1,EPS15,SNX5,LGMN,ARHGEF7,DUSP3,AREG,CBL,HBEGF,CBLB,STAM2,ERRFI1,EREG,EPS15L1,PTPN12,SNX6,VPS25,SPRY2,STAM,ERBB2,EGFR,SH3KBP1,PTPRJ,ZFYVE28,TGFA,SPRY1,SOCS5,PTPN2,CHMP6,GRB2,SOCS4,HGS,ZGPAT,NUP62,ITGA1,RNF115		HBEGF,EREG,PTPN12,GRB2
GO_REGULATION_OF_PROTEIN_OLIGOMERIZATION	GO:0032459	22	Down	0.0025878669355458577	0.03418996686803178	10	BID,VPS35,BAX,DNM1L,SH3GLB1,RIOK3,CRBN,IDE,CLU,SNX9,JCHAIN,SORL1,PEX5,TP53,PMAIP1,PEX14,RHOC,AIM2,TMC8,MIEF2,CLDN7,SRC
GO_TOLL_LIKE_RECEPTOR_2_SIGNALING_PATHWAY	GO:0034134	14	Down	0.0026017351255735294	0.03431267222829456	5	CYBA,RIPK2,TNFAIP3,TLR2,MFHAS1,TIRAP,PIK3AP1,F2RL1,TNIP2,TLR1,TLR6,IRAK1,PJA2,LYN
GO_POST_EMBRYONIC_CAMERA_TYPE_EYE_DEVELOPMENT	GO:0031077	7	Down	0.0026307623270356295	0.034634517736070125	6	BAK1,BAX,VEGFA,BCL11B,KLF4,FZD5,HMGN1
GO_POSITIVE_REGULATION_OF_INTRACELLULAR_TRANSPORT	GO:0032388	176	Down	0.002644406315043943	0.03475306615086698	1	FGR,FYN,RUFY3,EHD2,GAB2,CDH1,TPR,USP36,RIOK2,SPHK2,IPO5,HYAL2,NEDD4,CSNK2A2,CDC42,PRKACA,PTGS2,GTSE1,PTPN23,SPAG5,IL4R,PCM1,SAR1A,RAPGEF3,RAB21,PSEN1,GSK3B,RBM22,HUWE1,MTMR2,EDEM2,MAVS,RBM27,RNF31,EZR,SH3GLB1,MAPK1,HPS4,MIEF1,MLC1,PPM1A,TM9SF4,EMD,NUTF2,CEMIP,ZFAND1,UBR5,OAZ1,PDCD5,AKT2,TGFB1,PIK3R2,GSK3A,YWHAE,UBE2D3,FBXW7,ZPR1,EHD1,CD81,IFNG,CPSF6,C2CD5,MAPK14,TMEM30A,PDCD10,ECT2,NCBP2,SNX4,HTR…	PPM1A,ECT2,CAPN10,CACNB3,STX18	EZR,KHDRBS1,EDEM1,PRNP,OAZ2,CIB1
GO_REGULATION_OF_VIRAL_LIFE_CYCLE	GO:1903900	120	Down	0.0026527458463041953	0.034794011959959466	5	CD4,LTF,CD74,KPNA6,YTHDC2,EIF2AK2,PKN2,NUCKS1,PABPC1,TSG101,HACD3,TOP2B,FKBP6,LAMP3,CHMP2B,PPIE,FCN1,MAVS,OAS1,CCNK,SRPK1,LGALS1,APOBEC3H,CHMP4B,VAPA,FMR1,TRIM35,ZC3HAV1,CAV2,DDX5,CCL8,OAS3,OAS2,SNX3,TRIM38,CHMP3,TRIM62,TRIM32,VPS4B,TRIM25,SLPI,VAPB,STAU1,TBC1D20,APOBEC3A,APOBEC3F,EIF2AK4,ILF3,BST2,CHMP2A,TRIM28,TOP2A,TRIM21,TRIM5,INPP5K,VPS4A,MORC2,RSAD2,OASL,SRPK2,RNASEL,TARBP2,VPS37B,PML,IFITM…	MORC2,DDB1	PABPC1,DDX5,MPHOSPH8
GO_POSITIVE_REGULATION_OF_CELL_DIFFERENTIATION	GO:0045597	653	Down	0.002657835352498425	0.034794011959959466	4	BAD,CFLAR,PLXND1,KDM1A,DVL2,ITGA3,CX3CL1,TNFRSF12A,SCIN,CDKL3,PROM1,PAFAH1B1,CDKL5,SPAG9,SS18L2,CD4,BTK,FYN,TYROBP,LTF,UFL1,IGF1,RUFY3,WWTR1,CD74,HGF,RUNX3,EHD2,PRKCH,TNFRSF1B,GRN,LRRC7,PIAS1,TIMP2,MSR1,CUL7,CTNNA1,HSPA5,LMO3,KITLG,NEDD4L,MAPK9,FOXC1,SERPINB3,GPC1,CASP8,HMG20B,AP3D1,SPEN,ASPM,RHOA,PRKCZ,SYT1,CBFB,MEF2A,SIRT2,PPP2R5B,PLA2G10,MAPK6,CDC42,ATP6AP1,TCF3,LIMS2,MARK2,PTGS2,MAP3K13,SCARF…	CDKL3,DNM2,MUL1,BMPR1A,ARSB,ECT2,PRMT1,CPNE9,FZD1,ENC1,ANAPC2,SMURF1,HLA-G,ETV5,CCDC71L	PAFAH1B1,BTK,XRCC5,XBP1,SNW1,STK4,SMAP1,ID2,GLIPR2,LILRB2,BTG1,NUMB,SKIL,BNIP2,GOLGA4,DYNLT1,NLRP3,ARPC2,CTNNB1,SYAP1,SOCS3,CIB1
GO_REGULATION_OF_EXTRINSIC_APOPTOTIC_SIGNALING_PATHWAY	GO:2001236	125	Down	0.0026614562612544083	0.034794011959959466	5	GCLC,CFLAR,CX3CL1,TNFRSF12A,FYN,BRCA1,ZMYND11,BID,IGF1,HGF,RB1CC1,GCLM,FAS,CTNNA1,TRAF1,CASP8,SP100,HYAL2,FGFR1,PTPRC,STRADB,CYLD,GSTP1,CTTN,ICAM1,ITGA6,ZC3HC1,RFFL,NRP1,TIMP3,HMOX1,STK4,SRPX,TRADD,PYCARD,STX4,SGK3,STK3,IL7,TNFRSF10A,PPP2R1A,CAV1,SERPINE1,TGFBR1,UNC5B,RPS6KB1,MADD,LTBR,IL1A,ACVR1,HTRA2,BIRC6,PARK7,ARHGEF2,FASLG,TNFAIP3,TNFRSF10B,TNFSF10,INHBA,G0S2,IL1B,RBCK1,IFI6,TRAF2,PSME3,LGAL…		STK4,SKIL,MCL1
GO_POSITIVE_REGULATION_OF_FAT_CELL_DIFFERENTIATION	GO:0045600	44	Down	0.002682447157728194	0.03496215626718738	4	LMO3,PTGS2,AAMDC,XBP1,STK4,KLF5,STK3,RARRES2,ZBTB16,WNT5B,CREBL2,PPARD,MAPK14,ID2,CREB1,BMP2,ZFP36,TRPM4,PPARG,WDFY2,AKT1,CARM1,ASXL2,SFRP2,ADIRF,NOCT,SAV1,HNRNPU,WIF1,ZBTB7B,NAPEPLD,ZNF385A,LRP5,ZC3H12A,SYAP1,CEBPB,CMKLR1,SH3PXD2B,LPL,METRNL,TMEM64,ZFP36L1,CEBPA,CCDC71L	CCDC71L	XBP1,STK4,ID2,SYAP1
GO_REGULATION_OF_CELLULAR_RESPONSE_TO_INSULIN_STIMULUS	GO:1900076	52	Down	0.0026836523633203503	0.03496215626718738	5	BAIAP2L1,PRKCQ,PRKCZ,NUCKS1,ATP2B1,OSBPL8,SORBS1,SIRT1,TSC2,GSK3A,GRB10,KANK1,RPS6KB1,CCND3,GNAI2,NCOA5,IL1B,PTPRE,PRKAA1,INPP5K,CDK4,APPL2,SORL1,USO1,PIK3R1,OGT,SESN3,PAK1,PID1,NCK1,ADIPOR1,ZBTB7B,PRKCD,GKAP1,TSC1,PRKCB,ENHO,SIK2,MZB1,RELA,ESRRA,PTPN2,LPL,TRIM72,PTPN11,SOCS3,SOCS1,FFAR3,PTPN1,SRC,MYO1C,OPA1		PTPRE,SOCS3
GO_NEURON_APOPTOTIC_PROCESS	GO:0051402	164	Down	0.002691960944142527	0.03500951290377026	5	GCLC,CX3CL1,FYN,TYROBP,BID,GCLM,GRN,HSPA5,HIPK2,ERBB3,MAP2K4,RHOA,ROCK1,HDAC4,POLB,CDC42,PSEN1,MEF2C,BAX,KDM2B,NLRP1,TYRO3,TGFB2,MSH2,HSP90AB1,JAK2,NRP1,CDC34,HMOX1,LGMN,ALKBH1,HIF1A,ADNP,DNAJC5,CTSZ,XIAP,CORO1A,AKT2,GSK3A,CASP2,GATA3,UNC5B,CCL2,WFS1,TRIM2,FBXW7,ZPR1,MDK,AMBRA1,GAPDH,ATN1,SOD2,CPEB4,FAM162A,LANCL1,ATF2,PARK7,FASLG,KIF14,MYB,FOXO3,SET,NR4A3,APAF1,PTK2B,PIK3CA,LRP1,PIGT,STAMBP,NQO2…	ALKBH1,AGAP2	ROCK1,XIAP,NR4A3,MCL1,OXR1,CTNNB1,PRNP
GO_PROTEIN_AUTOPHOSPHORYLATION	GO:0046777	185	Down	0.0027288084497654685	0.035318715490847905	2	FGR,CDKL5,BTK,FYN,MVP,CLK1,VRK2,DAPK2,EIF2AK2,RIOK2,TNK2,SLK,PPP2R5A,FGFR3,PPP2R5B,PRKACA,MARK2,STK10,MAP3K13,TXK,MARK3,FGFR1,PPP2R5C,MKNK1,PTPRC,STK17B,GSK3B,ULK2,CAD,EIF2AK1,NLK,AURKA,MAPKAPK5,IRAK3,TRPM7,TYRO3,JAK2,ABL1,MKNK2,PDGFB,VRK1,STK4,PTK6,RASSF2,HCK,PIM2,STK24,FLT1,MAPK3,EEF2K,CSK,NBN,MAP4K1,DYRK1B,PRKD2,CAV1,ENG,TESK1,CAMKK2,MAK,PPP2R5D,VEGFA,CLK4,ITK,RAD50,PDGFRB,MAPKAPK3,ZAP70,STK16…	ULK3,AURKB	BTK,STK4,STK24,TAOK3,TAOK1,RAP2B
GO_RAS_PROTEIN_SIGNAL_TRANSDUCTION	GO:0007265	347	Down	0.0027296150336391413	0.035318715490847905	5	ALS2,ITGA3,RALA,FARP2,CYTH3,RHOBTB2,NISCH,WAS,IGF1,TIMP2,CUL3,TRIO,RAB27B,PREX2,ARHGAP6,USP28,KITLG,MCF2L2,RASGRF1,NCKAP1,RFXANK,ARFGEF1,RHOA,ROCK1,RASSF1,RASGRP2,RAB27A,CDC42,MAP4K4,RHOBTB1,HACD3,ARHGEF10L,CELSR1,PLD1,RAB7A,ARHGEF1,GNB1,P2RY10,RAPGEF3,OPHN1,DNM2,RABL2B,RAB21,RAB10,HACE1,MAPKAPK5,BRAP,ARHGAP4,PLEKHG2,TGFB2,JAK2,ABL1,RAB18,NRP1,MYO9B,CRKL,LZTR1,CYTH4,GRAP2,SGSM3,IFT27,SOS2,ARHGAP5…	ARHGAP6,DNM2,ECT2,CDK2,RAB33A,CDKN2A,GRAP,FGD5	ROCK1,MAP4K4,USP8,G3BP2,RAB20,DYNLT1,ITGB1,WASF2,RHOG,GRB2,RAP2B,CDC42SE1
GO_REGULATION_OF_CELLULAR_COMPONENT_MOVEMENT	GO:0051270	716	Down	0.002729880692724728	0.035318715490847905	1	FGR,SEMA3F,KRIT1,CD99,PLXND1,MYCBP2,ITGA3,CX3CL1,CCL26,SPAG9,RHOBTB2,CD9,NISCH,FUZ,PIK3C2A,DCN,SEMA3B,WAS,IGF1,RUFY3,CD74,HGF,ADGRA2,STRAP,GRN,MAP2K3,TMSB10,VCL,DAPK2,CDH1,CTNNA1,HSPA5,DSG2,HDAC9,KITLG,BCAR1,LAMA3,PHPT1,SYNE2,SERPINB3,PKP2,WNK1,CCAR1,HDAC7,LIMCH1,PKN2,ERBB3,MYLK,SLK,TIE1,SP100,RHOA,ROCK1,HYAL2,HDAC4,KIF2A,TGFBR3,PFN2,CFAP20,MAP4K4,VASH1,ACTN1,RHOBTB1,STK10,SCARB1,PTGS2,CLASP1,TAC…	CREB3,BMPR1A,ARSB,TNNC1,AP1AR,JAM2,RNF20	ROCK1,MAP4K4,XBP1,STK24,HBEGF,FOXP1,NR4A3,GLIPR2,EREG,NUMB,PRCP,ITGB1,APPL1,GPR183,RHOG,RAP2B,PDE4B,CIB1
GO_NEGATIVE_REGULATION_OF_INTRINSIC_APOPTOTIC_SIGNALING_PATHWAY	GO:2001243	84	Down	0.0027520828334702766	0.03554457328538938	5	KDM1A,PLAUR,BID,CD74,CD44,RRM2B,HERPUD1,YBX3,TMEM161A,PTGS2,ENO1,RRN3,DNAJA1,SIRT1,XBP1,HIF1A,MMP9,URI1,HSPB1,CREB3,CXCL12,PPIF,WFS1,SOD2,VNN1,NME5,HTRA2,NFE2L2,PARK7,HDAC1,ARHGEF2,IVNS1ABP,TXNDC12,TRIM32,CLU,MAPK8IP1,SNAI1,BCL2L12,TRAP1,CDKN2D,BCL2L2,FIGNL1,TPT1,MDM2,TMBIM6,NOL3,AKT1,MCL1,ACKR3,SFRP2,NONO,HYOU1,CREB3L1,PINK1,CCAR2,ZNF385A,SYVN1,DDIAS,VDAC2,BAG5,MAPK7,ING2,USP47,TRIAP1,BCL2L1,BCL…	CREB3,ING2,MUC1	PLAUR,CD44,ENO1,XBP1,MCL1
GO_RESPONSE_TO_DSRNA	GO:0043331	32	Down	0.0027610439914964344	0.03559893380430256	5	DDX1,MAVS,P2RX7,IRAK3,MUL1,MAPK1,NFKBIA,RIOK3,PQBP1,MAPK3,RIPK2,CAV1,DDX58,NFKB1,IFIH1,IRF3,TICAM1,RFTN1,DHX9,FLOT1,PMAIP1,RALB,COLEC12,DDX21,SLC3A2,PDE12,DHX36,NPM1,IFIT1,CARD9,PELI1,ZCCHC3	MUL1,ZCCHC3
GO_REGULATION_OF_ENDOTHELIAL_CELL_DEVELOPMENT	GO:1901550	14	Down	0.002771310222462525	0.035669905286025386	4	TNFRSF1A,ROCK1,ADD1,IKBKB,VEGFA,PROC,IL1B,ROCK2,F11R,CDH5,CLDN5,S1PR3,TNF,S1PR2		ROCK1
GO_REGULATION_OF_HETEROTYPIC_CELL_CELL_ADHESION	GO:0034114	21	Down	0.002786505919094266	0.03580397228119236	5	CD44,WNK1,CEACAM6,GCNT2,APOA1,IL1B,IL10,IL1RN,KLF4,FLOT1,MAP2K5,SKAP1,THY1,ALOX15,MAPK7,FGG,MYADM,LCK,MBP,AGER,TNF		CD44
GO_POSITIVE_REGULATION_OF_ALPHA_BETA_T_CELL_ACTIVATION	GO:0046635	52	Down	0.0027949921189049792	0.03585151705944726	4	RUNX3,AP3D1,PRKCQ,RHOA,PRKCZ,CBFB,IL4R,PTPRC,IL12RB1,NKAP,RIPK2,RASAL3,EBI3,ZBTB16,CD81,IL23A,IFNG,CD83,CD86,ZAP70,CD160,MYB,HSPH1,CD80,CCR2,SASH3,NCKAP1L,RARA,AP3B1,ANXA1,HLX,XCL1,ITPKB,NFKBIZ,IL18,RUNX1,ZBTB7B,NLRP3,TGFBR2,SYK,NFKBID,LGALS9,SOCS5,MALT1,CCL19,CD28,SOCS1,CD55,ADA,PNP,CD3E,HLA-E		NLRP3
GO_POSITIVE_REGULATION_OF_PEPTIDE_SECRETION	GO:0002793	199	Down	0.0028465453071299	0.03645037759950441	1	FGR,BAD,CD38,NADK,HFE,IGF1,NLRP2,IFNGR1,PHPT1,TM7SF3,PRKCZ,HYAL2,ACSL4,VPS35,PANX2,SRI,PTPN23,IL4R,AACS,OXCT1,FCN1,ACHE,DNM1L,MAVS,P2RX7,EXOC1,NLRP1,EZR,TGFB2,TREM2,JAK2,ABL1,OSM,XBP1,HIF1A,TLR8,RGCC,MAPK3,PARD6A,PYCARD,STX4,RIPK2,GSDMD,KCNN4,GPI,TGFB1,CD33,CARD8,C5,DDX58,GATA3,PPP3CB,CRTAM,PANX1,MDK,EXPH5,PSMD9,TRPV4,IFNG,GAPDH,PPARD,MAPK14,GOLPH3,SEC24A,WNT5A,IL1A,IFIH1,SPTBN1,IL1RL1,WLS,CD58,C…	SIRT3,CAPN10	EZR,OSM,XBP1,SERP1,TLR4,NLRP3,NOD2
GO_RESPONSE_TO_ALCOHOL	GO:0097305	151	Down	0.002852618233821831	0.03646580749071559	5	BAD,OSBPL7,FYN,BRCA1,GRAMD1B,BAK1,CDH1,CTNNA1,CYBA,SPHK2,CASP8,SPI1,CLDN18,FECH,RHOA,MAOB,TGFBR3,LRP6,POLB,ATP2B1,GNB1,SDF4,AACS,NFE2L1,OXCT1,GSTP1,CAD,GRAMD1A,ICAM1,MLC1,MAP4K1,AKAP8,TGFB1,HAMP,AHR,TGFBR1,ABCA2,GATA3,CSF3,RPS6KB1,RECQL5,PPP1R9B,USP46,CCND1,BIRC2,CBL,HMGCS1,SPARC,HMGCR,OGG1,XRN1,EEF1B2,PSMD14,RGS2,KLF9,DNMT3A,PTK2B,ADCY7,CAT,PTGFR,INHBA,ITPR2,CDKN1A,GOT2,PTGER2,FOSB,CCR7,KLF2,GNA…	FECH,ALAD	CAT,CTNNB1
GO_REGULATION_OF_DNA_TEMPLATED_TRANSCRIPTION_INITIATION	GO:2000142	29	Down	0.002861380536709212	0.036515505281922836	2	PSMC4,BCLAF1,RRN3,PSMC5,ESR1,PSMC6,SETX,CAND1,ZNF451,SRF,SUB1,DR1,CREB1,THRA,GTF2B,TP53,TAF1,PAXIP1,PSMC2,PSMC3,CTNNB1,ATF7IP,DHX36,FOSL1,JUN,CTNNBIP1,TAF7,MITF,HMGB1		PSMC5,CTNNB1
GO_L_ASCORBIC_ACID_METABOLIC_PROCESS	GO:0019852	9	Down	0.0028736492345473627	0.03657017636716192	2	GCLC,SLC2A3,GSTO2,SLC23A2,CYB5R3,SLC2A1,AKR1A1,GSTO1,CYB5A		SLC2A3
GO_INSULIN_RECEPTOR_SIGNALING_PATHWAY	GO:0008286	108	Down	0.0028754283647388027	0.03657017636716192	5	PDK4,PDK2,BAIAP2L1,PIK3C2A,ATP6V0A1,ATP6V1H,BCAR1,PRKCQ,PRKCZ,NUCKS1,ATP6AP1,SREBF1,GSK3B,OSBPL8,SORBS1,SIRT1,ATP6V1D,TSC2,ZNF106,AKT2,PIK3R2,GSK3A,CAV2,GRB10,RARRES2,KANK1,RPS6KB1,GAB1,TCIRG1,C2CD5,CCND3,ATP6V0E1,GNAI2,ATP6V1A,SOS1,ATP6V0B,PIK3R3,FOXO3,RHOQ,IDE,PIK3CA,NCOA5,IL1B,ATP6V1F,ATP6V1E1,PTPRE,PRKAA1,INPP5K,PTPRA,KL,APC,CDK4,SLC2A8,ATP6V1G1,SORL1,IGF1R,AKT1,PIK3R1,PHIP,OGT,ATP6V1B2,ATP6V…	ATP6V1H	ATP6V1A,PTPRE,APPL1,GRB2,SOCS3
GO_POSITIVE_REGULATION_OF_TYROSINE_PHOSPHORYLATION_OF_STAT_PROTEIN	GO:0042531	40	Down	0.002891788532451185	0.036677729842010134	2	FYN,IGF1,TNFRSF1A,FGFR3,PIBF1,JAK2,OSM,CD40,PTK6,ARL2BP,IL27RA,IL23A,IFNG,HES1,FLT3,LIF,IL6ST,IL6,PARP9,CTF1,IL18,KIT,IL6R,IL24,IL15,IL31RA,STAT3,PARP14,CLCF1,STAP2,HCLS1,CSF1R,SOCS3,HSF1,TNFRSF18,HDAC2,TNF,LYN,PECAM1,CCL5		OSM,SOCS3
GO_NATURAL_KILLER_CELL_ACTIVATION_INVOLVED_IN_IMMUNE_RESPONSE	GO:0002323	10	Down	0.002893677524579894	0.036677729842010134	4	RAB27A,UNC13D,CORO1A,CD244,VAMP7,PGLYRP2,AP1G1,ZNF683,LAMP1,HLA-F
GO_REGULATION_OF_CYTOKINE_PRODUCTION_INVOLVED_IN_IMMUNE_RESPONSE	GO:0002718	72	Down	0.0029057723821346317	0.036738907125961354	2	BTK,HFE,CD74,TNFRSF1B,ATG5,PRKCZ,TBX21,DDX1,MAVS,IRAK3,TGFB2,HMOX1,SMAD7,MAPK3,LILRB1,TGFB1,JAK3,DDX58,GATA3,CUEDC2,CD81,MAPK14,BCL6,WNT5A,IL1R1,IL18R1,CD160,APOA1,NR4A3,CCR2,SASH3,IL1B,FFAR2,TRAF2,TICAM1,BST2,TRPM4,RSAD2,CD36,MAP3K7,IL6,IL10,TLR4,SEMA7A,BCL10,XCL1,CD226,IL18,CD96,ANGPT1,HK1,TNFRSF14,FCER1G,SPON2,SCIMP,NLRP3,FZD5,F2RL1,DDX21,B2M,GPRC5B,NOD2,MALT1,DHX36,TRAF6,FFAR3,KIR2DL4,HLA-E,H…	HLA-G	BTK,NR4A3,TLR4,NLRP3,NOD2
GO_POSITIVE_REGULATION_OF_SMALL_GTPASE_MEDIATED_SIGNAL_TRANSDUCTION	GO:0051057	50	Down	0.0029083128989046965	0.036738907125961354	5	ALS2,IGF1,KITLG,RASGRF1,MAP4K4,P2RY10,JAK2,CRKL,SOS2,RAPGEF1,SHOC2,PDGFRB,SOS1,APOA1,GPR18,KRAS,NOTCH2,RAC1,ARRB1,LPAR6,GPR65,VAV1,ITPKB,DYNLT1,NOTCH1,NRG1,AUTS2,F11R,SHC1,F2RL1,MAPRE2,COL3A1,AKAP13,RASGRP4,RASGRP1,HRAS,GRB2,GPR35,F2R,P2RY8,CSF1,IRS2,EPOR,SRC,LPAR1,RASGEF1A,STK19,GPR20,ADGRG1,LYN		MAP4K4,DYNLT1,GRB2
GO_NEGATIVE_REGULATION_OF_INTERLEUKIN_6_PRODUCTION	GO:0032715	34	Down	0.002945973866852395	0.037152003765305204	2	CX3CL1,HGF,IRAK3,BPI,CSK,IL27RA,PTPN6,SLAMF1,TNFAIP3,NCKAP1L,KLF2,FOXJ1,SYT11,PTPN22,C5AR2,HAVCR2,IL10,TLR4,ARRB1,ARRB2,NLRP12,BANK1,GHRL,NLRX1,CD200R1,ZC3H12A,NLRC3,INPP5D,SOCS5,GBA,GAS6,SIRPA,ORM1,TNF		TLR4
GO_POSITIVE_REGULATION_OF_VASCULAR_WOUND_HEALING	GO:0035470	2	Down	0.002980470841744489	0.037523877437828514	5	XBP1,CXCR4		XBP1
GO_ENDOSOMAL_TRANSPORT	GO:0016197	185	Down	0.0029986545836731917	0.03768946558103335	1	ALS2,VPS50,SPAG9,HEATR5B,VTA1,EHD3,WAS,EHD2,SNX1,LRRC7,TBC1D23,CLEC16A,ZFYVE16,VAMP3,AP5M1,AP3D1,EVI5,GRIPAP1,VPS35,CLTCL1,RNF126,PICALM,TSG101,RAB7A,PTPN23,ERC1,CHMP2B,RAB10,EPS15,CHMP5,DNM1L,SNX5,RAB11FIP3,CMTM6,TBC1D10A,GGA1,MICALL1,TOM1,VTI1B,ARFRP1,CHMP4B,CCDC22,EEA1,CLN5,NDRG4,RAB11A,EHD4,TMEM87A,LAPTM4B,LEPROTL1,PLEKHJ1,STX10,TBC1D17,ANKRD27,SNX8,AP1S1,YKT6,RIC1,RGP1,GBF1,GOSR2,GOSR1,EHD1,…	YKT6,AP5S1	CMTM6,ACAP2,VPS53,CLTC,DENND5A,CHMP1B
GO_REGULATION_OF_CELLULAR_COMPONENT_SIZE	GO:0032535	262	Down	0.0030188907728583322	0.03777102693334092	10	SEMA3F,ALS2,KDM1A,TNFRSF12A,BAIAP2L1,CCL26,IFRD1,SCIN,CDKL3,PAFAH1B1,CDKL5,CLCN6,SEMA3B,WAS,RUFY3,RB1CC1,TMSB10,CAPG,ELN,LIMA1,NCKAP1,SLC12A2,ARFGEF1,RHOA,PFN2,GBA2,NCK2,WDR1,MAP3K13,PICALM,CLNS1A,SEMA3A,SEMA3C,ADD2,DLG1,CAPZB,EDN1,DNM2,RAB21,GSK3B,ULK2,CTTN,PPP1R15A,ADD1,P2RX7,ARHGAP4,ICAM1,PLEKHG2,SEMA6A,EZR,DPYSL2,HSP90AB1,ABL1,NRP1,SH3BP1,TRIOBP,PICK1,ADNP,HCK,CORO1A,COTL1,PYCARD,RAB11A,KCNN4…	CDKL3,DNM2,AP1AR,ANAPC2	PAFAH1B1,CAPZB,EZR,MTPN,HP1BP3,ARPC1B,GOLGA4,ARPC2,GRB2
GO_CYTOKINE_PRODUCTION_INVOLVED_IN_IMMUNE_RESPONSE	GO:0002367	86	Down	0.0030217654784562816	0.03777102693334092	2	BTK,HFE,SLC11A1,CD74,TNFRSF1B,ATG5,SPHK2,PRKCZ,TBX21,DLG1,DDX1,MAVS,IRAK3,TGFB2,SIRT1,HMOX1,SMAD7,MAPK3,LILRB1,TGFB1,KDELR1,JAK3,DDX58,GATA3,CUEDC2,CD81,MAPK14,BCL6,WNT5A,IL1R1,IL18R1,IL18RAP,CD160,APOA1,NR4A3,CCR2,SASH3,IL1B,FFAR2,TRAF2,TICAM1,BST2,TRPM4,RSAD2,CD36,MAP3K7,IL6,IL10,TLR4,TLR2,SEMA7A,BCL10,XCL1,HSPD1,CD226,IL18,MR1,CD96,ANGPT1,HK1,KIT,TNFRSF14,FCER1G,SPON2,SCIMP,NLRP3,FZD5,F2RL1,IL…	HLA-G	BTK,NR4A3,TLR4,NLRP3,NOD2
GO_MYOFIBROBLAST_DIFFERENTIATION	GO:0036446	4	Down	0.003025312529702917	0.03777102693334092	6	RB1,PARP1,PDCD4,TP53INP1		PDCD4
GO_REGULATION_OF_MYOFIBROBLAST_DIFFERENTIATION	GO:1904760	4	Down	0.003025312529702917	0.03777102693334092	6	RB1,PARP1,PDCD4,TP53INP1		PDCD4
GO_NEGATIVE_REGULATION_OF_MAPK_CASCADE	GO:0043409	133	Down	0.0030378537256477434	0.0378644962709272	2	PAFAH1B1,RANBP9,ZMYND11,LMO3,SERPINB3,HYAL2,DLG1,FBLN1,ITCH,PTPRC,CYLD,GSTP1,MECOM,DNAJA1,P2RX7,PEBP1,IGBP1,IRAK3,SEMA6A,EZR,ABL1,TIMP3,PSMD10,CSK,VRK3,PPP2R1A,PIK3R2,CAV1,FKTN,RAPGEF1,EIF3A,CDK5RAP3,DUSP3,SLC9A3R1,HIPK3,SH2B3,DUSP16,PTPN6,STK38,HMGCR,PPP2CA,ERRFI1,ASH1L,RGS2,GBP1,ITGB1BP1,DUSP1,DUSP4,MAPK8IP1,LAX1,BTN2A2,IL1B,PIN1,LIF,CHRNA10,APOE,INPP5K,GPS2,EPHB2,MEN1,PTPN22,TAOK3,SPRY2,KLF4,T…	SIRT3,PSCA,GPS1	PAFAH1B1,EZR,EIF3A,PPP2CA,TAOK3,TLR4,NCOR1,PDCD4
GO_NEGATIVE_REGULATION_OF_BINDING	GO:0051100	124	Down	0.0030485065169491886	0.03787234242732339	14	KDM1A,HFE,DDX11,HSPA5,DTNBP1,RSF1,WAPL,SP100,ROCK1,SRI,ACTB,USP33,PSEN1,GSK3B,BAX,AURKA,TFAP4,BTAF1,CRTAC1,JAK2,TFIP11,HMOX1,PDGFB,NFKBIA,ADNP,CTSZ,E2F1,PIM2,MAPK3,STUB1,CAV1,MET,DVL1,MAPK8,GTPBP4,FBXW7,BAG2,EPB41L5,ITGA4,ID2,SUMO1,PARK7,MAD2L2,ID3,STMN1,ITGB1BP1,IFIT2,TEX14,SLPI,GTF2F1,SYMPK,ID1,PIN1,TTBK2,GNL3L,HABP4,ZNF304,PER2,NES,EIF2S1,CAMK1,DNAJB2,IL10,SORL1,LEF1,PPP3CA,TDG,TMBIM6,ARRB2,EI…	AURKB	RSF1,ROCK1,ID2
GO_MAINTENANCE_OF_PROTEIN_LOCALIZATION_IN_ORGANELLE	GO:0072595	35	Down	0.0030529736815749753	0.03787234242732339	1	HSPA5,SP100,BCL3,SUN2,TSPO,RANGAP1,ARL2BP,KDELR1,SKP1,PARK7,ANKRD13C,SUPT7L,SYNE1,OS9,KDELR2,TXN,TAF8,BARD1,BBS4,PML,AKT1,HNRNPU,HK1,RER1,PINK1,MORC3,HK2,SUN1,CDK5,TAF3,TAPT1,INSIG1,TOPORS,GPAA1,ARL2
GO_NEGATIVE_REGULATION_OF_SUPRAMOLECULAR_FIBER_ORGANIZATION	GO:1902904	88	Down	0.003053650357242468	0.03787234242732339	10	FKBP4,SCIN,WAS,TMSB10,CAPG,ARHGAP6,LIMA1,ARFGEF1,PFN2,CLASP1,ADD2,CAPZB,ADD1,HDAC6,TRIOBP,PICK1,MAPRE1,MID1,CORO1A,MTPN,MET,KANK1,PFN1,CRYAB,HSPA8,SPTBN1,CAPZA1,ARHGEF2,STMN1,CAMSAP2,CLU,EML2,MKKS,VIL1,TMOD2,TTBK2,LDLR,APOE,CAMSAP1,GMFG,HIP1R,PPFIA1,MAP1B,INPP5K,SWAP70,APC,AVIL,VILL,CKAP2,TMOD1,RDX,SPTBN5,EMILIN1,TMOD3,BBS4,KATNB1,TBCD,SMAD4,PHLDB2,SNCA,GSN,ADD3,TWF1,EPS8,TMSB4Y,DYRK1A,WASF2,TAOK…	ARHGAP6	CAPZB,MTPN,WASF2,TAOK1,CIB1
GO_NUCLEAR_EXPORT	GO:0051168	186	Down	0.0030609558685604442	0.03790019902708477	1	UPF1,PKD1,AKAP8L,NUP160,RANBP3,LSG1,TPR,THOC3,ZC3H11A,RIOK2,NDC1,U2AF2,SP100,NUP133,SMG6,CPSF1,PRKACA,NUP37,GTSE1,THOC1,RAPGEF3,STRADB,GSK3B,XPO1,YTHDC1,SEH1L,RBM22,RBM27,ALKBH5,NUP50,AAAS,NUP188,POLDIP3,THOC5,RANGAP1,PPM1A,SRSF5,PABPN1,RAE1,EMD,NUTF2,NUP93,TGFB1,LZTS2,CASC3,NUP88,YWHAE,SUPT6H,NUP98,MAGOHB,DUSP16,NUP107,CPSF6,SRSF9,SRSF3,HSPA9,NUP155,NCBP2,DNAJC27,RPS15,SRSF7,PARK7,SRSF4,SMG7,SRS…	UPF1,RANBP3,SEH1L,PPM1A,SLBP,RRS1,XPOT,SMURF1,SMG5,STRADA	SRSF5,SRSF3,SRSF11,KHDRBS1,SRRM1,CDC40,RNPS1
GO_NEGATIVE_REGULATION_OF_SECRETION	GO:0051048	139	Down	0.003075281365107186	0.03798785846448531	1	CYP51A1,CX3CL1,RHBDF1,CRY1,CD22,CD74,SERPINB1,NR1H3,TNFRSF1B,HDAC9,VAMP3,ERBB3,CD84,TNFRSF1A,MAOB,SREBF1,FCGR2B,TACR2,RAB7A,EDN1,CEACAM1,ARG2,REST,ERP29,RAB11FIP3,EZR,COMT,CBARP,OSM,HMOX1,TLR8,FMR1,RGCC,FOXF1,LILRB1,IL27RA,CARD8,PSMD9,ADTRP,HMGCR,GNAI2,FN1,IL1R2,STXBP3,RAP1A,GBP1,APOA1,KLF7,TNFAIP3,VAMP8,VPS4B,FKBP1B,ENY2,CCR2,INHBA,SRGN,BTN2A2,IL1B,RAP1B,PNKD,LIF,SERGEF,RHBDF2,APOE,SYT11,PTPN22,…		SERPINB1,EZR,OSM,STXBP3,NLRP3,MIDN
GO_REGULATION_OF_FC_RECEPTOR_MEDIATED_STIMULATORY_SIGNALING_PATHWAY	GO:0060368	11	Down	0.003078177825115817	0.03798785846448531	5	PTPRC,CSK,RAPGEF1,RAP1A,APPL2,PTPRJ,CD226,APPL1,PLSCR1,CD47,LYN		APPL1
GO_MULTIVESICULAR_BODY_SORTING_PATHWAY	GO:0071985	31	Down	0.0030950134502394032	0.03813280551931475	1	VTA1,RAB27B,RAB27A,CHMP2B,CHMP5,LAPTM4B,LEPROTL1,EXPH5,CHMP3,VPS4B,CHMP2A,CHMP1A,VPS25,SORT1,VPS36,VPS37B,MVB12A,TMEM50B,LYST,RUBCN,VPS37A,SNF8,VPS28,VCP,UBXN6,RILP,VPS37C,TMEM50A,UVRAG,LEPROT,CHMP1B		CHMP1B
GO_REGULATION_OF_TRANSLATION_IN_RESPONSE_TO_STRESS	GO:0043555	18	Down	0.0031069211762890215	0.03821666097139747	2	EIF2AK2,NCK2,EIF2AK1,PPP1R15A,DNAJC3,RPS6KA1,ATF4,EIF2AK4,SESN2,EIF2S1,IMPACT,NCK1,PPP1R15B,EIF2AK3,PPP1CA,RBM4,RPS6KA3,NPM1
GO_POSITIVE_REGULATION_OF_MACROPHAGE_DIFFERENTIATION	GO:0045651	11	Down	0.0031125136752252268	0.038222688428052744	4	CASP8,TGFB1,ID2,LIF,RIPK1,RB1,PRKCA,FADD,TRIB1,HCLS1,CSF1		ID2
GO_CYTOSOLIC_TRANSPORT	GO:0016482	131	Down	0.003123650410026498	0.038296669756969715	1	SPAG9,HEATR5B,EHD3,SNX1,TBC1D23,VAMP3,FAM160A2,KIF1B,MON2,EVI5,VPS35,CLTCL1,RNF126,WIPI1,RAB7A,PTPN23,KLHL20,PIK3C3,RAB21,ERC1,EPS15,MTMR2,SNX5,KIF16B,EZR,HOOK2,TBC1D10A,MAPK1,GGA1,VTI1B,ARFRP1,EEA1,CLN5,CORO1A,MAPK3,TMEM87A,SNX16,PLEKHJ1,STX10,TBC1D17,ANKRD27,WDR91,SNX8,AP1S1,YKT6,RIC1,RGP1,GBF1,GOSR2,GOSR1,VPS29,SNX3,PIKFYVE,CHMP3,RAB29,RAB14,ARL1,VPS26A,CCDC91,RAB9A,STX16,BECN1,MAP2K2,VPS13C,K…	YKT6,AP1AR,CES1	EZR,VPS53,CLTC,DENND5A
GO_DENDRITIC_SPINE_DEVELOPMENT	GO:0060996	69	Down	0.0031317402153777465	0.038333114302932514	10	ARHGAP33,PAFAH1B1,CDKL5,UBA6,ARID1B,ACSL4,MAPK6,CDC42,NCK2,PSEN1,MEF2C,CTTN,DNM1L,HDAC6,ZMYND8,FMR1,EEF2K,WASL,DVL1,CPEB3,NEURL1,CAPRIN2,DBN1,UBE3A,SLC12A5,APOE,PAK4,DLG4,EPHB2,CAMK1,CAPRIN1,DOCK10,DBNL,ADAM10,ACTR2,ABI2,LLPH,ARF1,PLK2,DLG5,ASAP1,C21orf91,TIAM1,LRP8,DISC1,PDLIM5,CDK5,ARF6,ARF4,EFNA1,PTEN,SRGAP2C,CFL1,DHX36,BAIAP2,CDK5R1,HCLS1,PAK2,EPHB3,LRRK2,HDAC2,SIPA1L1,LPAR1,ARC,SLC9A6,MTOR,O…		PAFAH1B1,ASAP1
GO_RNA_SECONDARY_STRUCTURE_UNWINDING	GO:0010501	8	Down	0.003148397045155287	0.038474130938431085	2	AGO1,AGO2,AGO3,AGO4,DHX9,DHX36,DDX39B,DDX3X
GO_REGULATION_OF_ORGANELLE_ORGANIZATION	GO:0033043	979	Down	0.0031559809177487104	0.038503995203347866	10	GCLC,BAD,MAD1L1,FKBP4,KDM1A,ZMYND10,CDC27,UPF1,SLC25A5,KMT2E,MYCBP2,CX3CL1,BAIAP2L1,CCL26,PAF1,VPS41,SCIN,MARK4,PAFAH1B1,JARID2,CDKL5,PKD1,RHOBTB2,ZNF207,FUZ,AKAP8L,PLAUR,ANLN,DCN,BRCA1,ERCC1,EHD3,DDX11,TACC3,WAS,BID,IGF1,PHLDB1,HGF,MNAT1,SPAST,BAK1,GRN,IFT88,TMSB10,CUL3,CLEC16A,PNKP,SPDL1,PHF23,PARP3,CAPG,CUL7,GPM6B,TPR,ARHGAP6,MAP4,VPS13D,ELN,LIMA1,MAPK9,FNIP2,ANAPC4,PHPT1,SDCCAG8,SYNE2,USP36,A…	UPF1,ARHGAP6,DNM2,PXN,MUL1,CDC23,RASSF7,FBXO7,ACD,ECT2,SLF2,MAD2L1BP,PSMG2,MORC2,BORA,AP1AR,RNF20,OTUB1,ING2,STX18,ZNF274,NME6,LRFN4,AURKB,MUC1,SMURF1,SMG5,PINX1	PAFAH1B1,PLAUR,ROCK1,SMC1A,CAPZB,XRCC5,RIF1,ANAPC5,EZR,SNW1,MTPN,PRKAR1A,EREG,ARPC1B,LILRB2,RTF1,G3BP2,CLTC,ATG3,DYNLT1,ASAP1,WASF2,TAOK1,ARPC2,YWHAB,CTNNB1,RHOG,GRB2,CIB1,MPHOSPH8,CHMP1B
GO_HOMOTYPIC_CELL_CELL_ADHESION	GO:0034109	59	Down	0.0031615600897561174	0.03850934411766353	8	CD99,CD9,VCL,DSG2,PIK3CB,PKP2,TSPAN32,PRKCQ,ACTB,CEACAM1,GNAS,TYRO3,DSP,LGALS1,MYH9,MYL9,MYL12A,PIK3CG,HSPB1,SH2B3,PTPN6,PLEK,STXBP3,DSC2,PDGFRA,SERPINE2,STXBP1,TLN1,RDX,FERMT3,SLC7A11,ANK3,UBASH3B,PRKCA,CXADR,F11R,CSRP1,PLPP3,PDPN,PRKCD,METAP1,SYK,ILK,P2RY12,FGG,FIBP,JUP,RAP2B,ABAT,GAS6,ZNF703,ACTG1,GP1BA,BLOC1S4,FLNA,CLIC1,HBB,LYN,CCL5		MYH9,STXBP3,RAP2B
GO_PROTEASOMAL_UBIQUITIN_INDEPENDENT_PROTEIN_CATABOLIC_PROCESS	GO:0010499	20	Down	0.0031671409584811895	0.03851469629867304	2	PSMB1,PSMA4,PSME4,PSMA3,PSMB5,PSMA6,PSMA7,PSMA2,NFE2L2,PSMB2,PSMA1,PSMB7,PSMB6,PSMA5,PSMB4,ENC1,PSMB8,PSMB10,PSMB9,PSMB3	ENC1
GO_RESPONSE_TO_THYROID_HORMONE	GO:0097066	19	Down	0.003190030445039741	0.03864569325026625	5	GCLC,GCLM,AKR1B1,CRLS1,CTSH,KLF9,MED1,SIX1,CTSL,LMO2,RDX,KIT,CTSS,ANXA5,CTSB,TOMM20,GBA,ANXA2,GAS2L1
GO_NEGATIVE_REGULATION_OF_TRANSFERASE_ACTIVITY	GO:0051348	223	Down	0.0031926557383924956	0.03864569325026625	2	PRKAR2B,IBTK,MVP,GPRC5A,WWTR1,PARP3,DTNBP1,PHPT1,SERPINB3,WNK1,IPO5,PPP2R5A,HYAL2,LRP6,TRIB2,TSG101,CEACAM1,PSEN1,PTPRC,GSK3B,GSTP1,DNAJA1,TESC,IRAK3,TFAP4,SIRT1,ABL1,GADD45B,PPM1F,PIK3IP1,FBXO7,GSKIP,PTK6,TRIB3,CDK5RAP1,SMAD7,DNAJC3,TSC2,PYCARD,CSK,RASIP1,PPP2R1A,GSK3A,CAV1,HSPB1,PRKAG2,LIMK1,TESK1,DVL1,CDK5RAP3,DUSP3,PRKAR1A,CHORDC1,CBL,HIPK3,CORO1C,SH2B3,DUSP16,CDKN1B,IFNG,PTPN6,FBXO5,STK38,BA…	FBXO7,CDKN2A,HEXIM2,GPS1,SH3BP5L,PINX1	GADD45B,PRKAR1A,PPP2CA,TAOK3,PDCD4,MIDN,SOCS3,CIB1
GO_POSTSYNAPTIC_MODULATION_OF_CHEMICAL_SYNAPTIC_TRANSMISSION	GO:0099170	11	Down	0.0031975535405235527	0.03864569325026625	5	RNF19A,CDH1,USP8,PPP3CA,EIF4A3,EIF4E,NRGN,GHRL,SYNPO,PLCB1,CYFIP1		USP8
GO_NEGATIVE_REGULATION_OF_JNK_CASCADE	GO:0046329	28	Down	0.0031989531416689765	0.03864569325026625	5	PAFAH1B1,ZMYND11,SERPINB3,ITCH,CYLD,GSTP1,MECOM,DNAJA1,FKTN,DUSP3,HIPK3,MAPK8IP1,GPS2,MEN1,PTPN22,TAOK3,NCOR1,AKT1,DUSP10,SFRP2,PDCD4,PINK1,F2RL1,HDAC3,PER1,AIDA,ZNF675,SIRPA		PAFAH1B1,TAOK3,NCOR1,PDCD4
GO_NUCLEOSOME_ORGANIZATION	GO:0034728	88	Down	0.0032037078505426967	0.03864569325026625	10	PAF1,CENPQ,RSF1,SMARCD1,PSME4,MCM2,SMARCE1,ACTR6,SART3,SRCAP,SMARCD3,KAT6A,ATRX,SUPT16H,SMARCB1,CABIN1,HIRA,CENPM,SMARCA1,RBBP7,CENPT,CTCF,ASF1B,GRWD1,ZNHIT1,SMARCD2,SUPT6H,ASF1A,RNF8,CENPA,ARID1A,UBN1,SET,CENPL,NAA60,CENPK,NFE2,PIWIL1,HP1BP3,SMARCA4,HAT1,INO80,MIS18BP1,NASP,ANP32B,HMGA1,CENPO,SMARCC2,ITGB3BP,ANP32E,CENPC,SHPRH,POLE3,CENPU,CENPH,SMARCA5,KAT6B,MIS18A,CHAF1B,PADI4,MCM3AP,RBBP4,VPS7…	IPO4	RSF1,HP1BP3,HAT1
GO_POSITIVE_REGULATION_OF_MAPK_CASCADE	GO:0043410	364	Down	0.003209200891408751	0.03864971684492436	2	CFLAR,DVL2,DHX33,MAP3K14,CX3CL1,CCL26,SPAG9,CD4,MAP4K3,MAP4K5,IGF1,MARCO,CD74,HGF,RB1CC1,CD44,MAP2K3,TIMP2,KITLG,PIK3CB,TAB2,EIF2AK2,HIPK2,ABCA7,MAP2K4,PRKCZ,ROCK1,FGFR3,NDST1,CDC42,ATP6AP1,FCGR2B,PDE8A,MAP3K13,HACD3,MYDGF,SEMA3A,TRAF4,MAP2K7,FGFR1,EDN1,PSEN1,PTPRC,MAP3K4,MAPKAPK5,P2RX7,ERP29,ICAM1,MUL1,TGFB2,MAP3K1,TREM2,JAK2,ABL1,NRP1,GADD45B,CRKL,DDT,OSM,MAPK1,PDGFB,TAB1,CD40,RASSF2,MID1,CD40L…	ABCA7,NDST1,MUL1,MAP2K6,PRMT1,RELL2,PDE6G	CD44,ROCK1,GADD45B,OSM,MAP3K8,GLIPR2,TAOK3,TLR4,TAOK1,NOD2,CTNNB1,GPR183,CIB1
GO_NEGATIVE_REGULATION_OF_TYPE_I_INTERFERON_PRODUCTION	GO:0032480	41	Down	0.0032323432728722677	0.03886594455391037	2	RNF216,OTUD5,ITCH,CYLD,MAVS,YY1,RNF125,PYCARD,RELB,LILRB1,CACTIN,TAX1BP1,DDX58,DHX58,IFIH1,TNFAIP3,TRIM25,NMI,IRF3,PIN1,HAVCR2,IL10,PPM1B,HERC5,NLRC5,UBE2L6,NLRX1,REL,NLRC3,RNF135,UBA7,NPLOC4,TBK1,TRAIP,ISG15,PCBP2,SIRPA,GPATCH3,TRAF3IP1,LILRA4,IKBKE	GPATCH3	TAX1BP1
GO_RESPONSE_TO_CORTICOTROPIN_RELEASING_HORMONE	GO:0043435	4	Down	0.0032450087288845974	0.03894344029921335	5	NR4A3,NR4A1,NR4A2,CRHR1		NR4A3
GO_PROGRAMMED_NECROTIC_CELL_DEATH	GO:0097300	37	Down	0.003249185714458463	0.03894344029921335	5	CFLAR,BIRC3,FAS,YBX3,CASP8,CYLD,BAX,DNM1L,TRPM7,PYGL,ITPK1,CAV1,PPIF,BIRC2,ARHGEF2,FASLG,ALKBH7,RBCK1,IRF3,TRAF2,TICAM1,RIPK3,TLR4,RIPK1,TP53,IPMK,SLC25A4,LY96,SPATA2,FADD,MLKL,CD14,PELI1,MAP3K5,TNF,TICAM2,PGAM5		TLR4
GO_IRES_DEPENDENT_VIRAL_TRANSLATIONAL_INITIATION	GO:0075522	10	Down	0.00326314082629338	0.03898741058137561	3	PTBP1,EIF3D,EIF3B,EIF3A,SSB,DENR,EIF2D,EIF3F,PCBP2,MCTS1		EIF3D,EIF3A
GO_POSITIVE_REGULATION_OF_GRANULOCYTE_DIFFERENTIATION	GO:0030854	7	Down	0.0032632634407318787	0.03898741058137561	4	TESC,LEF1,HAX1,RUNX1,TRIB1,HCLS1,EVI2B
GO_OVULATION	GO:0030728	13	Down	0.003272352122153665	0.03903374163543488	6	PTGS2,IL4R,SIRT1,RGS2,INHBA,MMP19,TNFAIP6,EREG,ADAMTS1,HPGD,NRIP1,IMMP2L,KMT2B		EREG
GO_CELLULAR_RESPONSE_TO_DRUG	GO:0035690	278	Down	0.003277958164562421	0.0390384493016488	5	GCLC,BAD,CFLAR,FYN,PPP5C,BRCA1,DDX11,HGF,GCLM,VIM,CDH1,CTNNA1,HSPA5,DTNBP1,CYBA,KCNQ1,PPP1R12A,ATP2B4,GNA15,SPHK2,GNAI3,PDE4A,SPI1,FECH,VPS35,GNB5,TFRC,TMEM38A,PDE8A,PTGS2,ACTB,GNB1,EDN1,DNM2,MEF2C,GSK3B,REST,SSH1,NCOA1,CAD,ATRX,CHMP5,RBM22,GNAS,GNA11,P2RX7,ICAM1,TFAP4,HDAC6,TMEM38B,HSP90AB1,SIRT1,ABL1,PALM,CRKL,MAPK1,PPM1F,HMOX1,PDGFB,PRMT5,APEX1,PCK2,MAP1LC3A,FMR1,MAPK3,RIPK2,MAP4K1,GSK3A,CAV2,…	FECH,DNM2,ECT2,CDK2,CBX8,RYR1,P2RY11	PPP1R12A,NR4A3,KDM6B,USP8,NOD2,CTNNB1,PRNP,PDE4B
GO_CELLULAR_RESPONSE_TO_EXTRACELLULAR_STIMULUS	GO:0031668	202	Down	0.003299439244491902	0.03923190377855371	5	PDK4,PDK2,LAMP2,HFE,FYN,GLRX2,RRAGD,FAS,GABARAPL2,CLEC16A,HSPA5,CYBA,EIF2AK2,ATG5,WIPI1,ASNS,ATP2B1,SREBF1,PTGS2,USP33,PIK3C3,SESN1,PTPRC,CADPS2,RRAGB,SSH1,GSTP1,NCOA1,SEH1L,DNM1L,P2RX7,GCN1,ICAM1,TNRC6A,ITGA6,COMT,SIRT1,SH3GLB1,MAPK1,DEPDC5,PICK1,XBP1,HMOX1,MTMR3,TXN2,SNW1,ADNP,MAP1LC3A,STK24,MAPK3,WDR59,NPRL3,GDAP1,GSDMD,HNRNPL,USF2,NAMPT,NUDT1,TBL2,MAPK8,PPP1R9B,COL1A1,HSPA8,FOLR1,CBL,AMBRA1,I…	SEH1L,CD68,CACNB3,P2RY11	XBP1,SNW1,STK24,GABARAPL1
GO_REGULATION_OF_EXTRINSIC_APOPTOTIC_SIGNALING_PATHWAY_VIA_DEATH_DOMAIN_RECEPTORS	GO:1902041	47	Down	0.0033093194323309326	0.03927051539595213	5	CFLAR,BRCA1,HGF,FAS,CASP8,SP100,ICAM1,RFFL,TIMP3,HMOX1,STK4,TRADD,STX4,STK3,TNFRSF10A,SERPINE1,MADD,PARK7,ARHGEF2,FASLG,TNFAIP3,TNFRSF10B,TNFSF10,TRAF2,LGALS3,RAF1,TMBIM1,SKIL,RIPK1,THBS1,PMAIP1,SFRP2,ITPRIP,FAIM,PEA15,ATF3,HMGB2,TMC8,FADD,FEM1B,RNF34,BCL2L1,FGG,PTEN,MAL,FAF1,GPX1		STK4,SKIL
GO_RESPONSE_TO_REACTIVE_OXYGEN_SPECIES	GO:0000302	185	Down	0.0033131712361823182	0.03927051539595213	5	BAD,CFLAR,MPO,PDK2,BTK,FYN,PPP5C,HGF,GLRX2,BAK1,MAPK9,HYAL2,PDE8A,EDN1,DNM2,SESN1,GSTP1,NME8,MMP2,PXN,HDAC6,SIRT1,ABL1,MAPK1,HMOX1,APEX1,MMP9,MAP1LC3A,STK24,MAPK3,PPP2CB,MET,EZH2,SETX,MAPK8,PLEKHA1,PPIF,COL1A1,AREG,SOD3,CRYAB,CAMKK2,SOD2,PDGFRB,UBE3A,PDCD10,ECT2,HYAL1,MPV17,STAT1,IL18RAP,STK25,SDC1,NFE2L2,PARK7,MTR,PRDX1,TNFAIP3,MYB,PKD2,NR4A3,FKBP1B,DUSP1,PTK2B,CAT,CDK2,ROMO1,CCR7,PRDX5,BECN1,TR…	DNM2,PXN,ECT2,CDK2,CBX8,TXNRD2	BTK,STK24,NR4A3,CAT,KDM6B
GO_REGULATION_OF_CD4_POSITIVE_ALPHA_BETA_T_CELL_DIFFERENTIATION	GO:0043370	41	Down	0.0033190011132616386	0.039277468150778726	4	RUNX3,RC3H2,PRKCZ,CBFB,TBX21,IL4R,IL12RB1,SMAD7,RIPK2,JAK3,GATA3,IL23A,IFNG,CD83,BCL6,CD86,LOXL3,MYB,CD80,SASH3,NCKAP1L,RARA,ANXA1,RC3H1,HLX,IRF4,NFKBIZ,IL18,SH3RF1,RUNX1,ZBTB7B,NLRP3,ZC3H12A,NFKBID,LGALS9,SOCS5,MALT1,CCL19,SOCS1,HMGB1,IL27		NLRP3
GO_PROTEIN_LOCALIZATION_TO_VACUOLE	GO:0072665	54	Down	0.0033289529841562552	0.03933310221500711	1	M6PR,LAMP2,ZFYVE16,VPS13D,AP3D1,NEDD4,RAB7A,SH3GLB1,VTI1B,MON1B,NAGPA,SNX16,GOSR2,HSPA8,CD81,GNPTAB,RTN4,GBP1,KPTN,TNFAIP3,CLU,VAMP7,GGA3,BECN1,VPS13C,SH3BP4,VPS25,VPS4A,AP3B1,LAMTOR5,ROCK2,GCC2,VPS36,SORL1,SCARB2,VPS37B,CACNG8,VTI1A,TRAPPC8,VPS37A,SNF8,VPS28,MON1A,VPS37C,C12orf66,AP3M1,HGS,LAMTOR4,PIK3R4,VPS13A,SZT2,SMURF1,AP4M1,NCOA4	SMURF1
GO_REGULATION_OF_PRODUCTION_OF_MOLECULAR_MEDIATOR_OF_IMMUNE_RESPONSE	GO:0002700	112	Down	0.003362561876234627	0.039623936944012124	4	BTK,HFE,CD22,CD74,TNFRSF1B,PARP3,ATG5,TP53BP1,PRKCZ,TFRC,FCGR2B,TBX21,MLH1,IL4R,THOC1,DDX1,RIF1,PTPRC,MAVS,IRAK3,TGFB2,MSH2,PGC,XBP1,HMOX1,CD40,SMAD7,CD40LG,MAPK3,STX4,LILRB1,IL27RA,GPI,TGFB1,JAK3,DDX58,EXOSC3,GATA3,CUEDC2,SUPT6H,CD81,MAPK14,BCL6,WNT5A,IL1R1,IL18R1,MAD2L2,CD160,APOA1,NR4A3,CCR2,SASH3,CD244,PKN1,IL1B,FFAR2,TRAF2,TICAM1,BST2,TRPM4,NDFIP1,SPINK5,RSAD2,CD36,MAP3K7,IL6,IL10,TLR4,IL33,…	APLF,HLA-G	BTK,RIF1,XBP1,NR4A3,TLR4,NLRP3,NOD2
GO_POSITIVE_REGULATION_OF_INTERLEUKIN_8_PRODUCTION	GO:0032757	39	Down	0.0033641468290470846	0.039623936944012124	2	CD74,HYAL2,FCN1,MAVS,TLR8,PYCARD,PRKD2,SERPINE1,DDX58,WNT5A,PARK7,CD58,CD2,CD244,IL1B,FFAR2,TLR4,RIPK1,TLR2,BCL10,TIRAP,F2RL1,SYK,NOD2,FADD,LGALS9,CD14,CLEC7A,MYD88,TLR1,DDIT3,F2R,TLR5,TLR7,ELANE,HSPA1B,HSPA1A,ZNF580,TNF		TLR4,NOD2,MYD88
GO_REGULATION_OF_BARBED_END_ACTIN_FILAMENT_CAPPING	GO:2000812	1	Down	0.003370299981451912	0.03963409287449964	10	MTPN		MTPN
GO_NEGATIVE_REGULATION_OF_CALCIUM_ION_DEPENDENT_EXOCYTOSIS	GO:0045955	6	Down	0.003379362576131465	0.03967837783354358	1	REST,CBARP,GNAI2,STXBP3,RAP1B,NOTCH1		STXBP3
GO_MODULATION_BY_HOST_OF_VIRAL_GENOME_REPLICATION	GO:0044827	12	Down	0.0033954526650230156	0.03980490753315713	5	YTHDC2,NUCKS1,CCNK,VAPA,FMR1,CCL8,TBC1D20,EIF2AK4,STOM,ZC3H12A,IFI27,PPIB
GO_REGULATION_OF_MIRNA_METABOLIC_PROCESS	GO:2000628	9	Down	0.0034133437087956937	0.0398916261624089	2	RC3H2,KHSRP,NFKB1,DROSHA,RC3H1,PNPT1,ZC3H12A,RELA,HRAS
GO_LOW_DENSITY_LIPOPROTEIN_PARTICLE_CLEARANCE	GO:0034383	25	Down	0.003413500516633841	0.0398916261624089	17	AP2B1,MYLIP,AP2S1,SOAT1,DGAT2,SCARB1,KHSRP,HMOX1,CSK,LIPA,EHD1,NPC2,CLTA,LDLR,CD36,CLTC,NPC1,NCEH1,LDLRAP1,AP2M1,HNRNPK,ANXA2,AP2A2,AP2A1,CNPY2		CLTC
GO_POSITIVE_REGULATION_OF_MULTICELLULAR_ORGANISMAL_PROCESS	GO:0051240	1149	Down	0.003419854100382308	0.03990362471333936	2	TSPAN6,FGR,ENPP4,BAD,CFLAR,PLXND1,CD38,KDM1A,DVL2,DHX33,CREBBP,ITGA3,CX3CL1,TNFRSF12A,SCIN,ADIPOR2,CDKL3,PROM1,PAFAH1B1,CACNA2D2,CDKL5,SPAG9,SS18L2,CD4,BTK,FYN,PIK3C2A,TYROBP,BRCA1,LTF,POLR3B,CD6,UFL1,IGF1,RUFY3,SLC11A1,WWTR1,PHLDB1,CD74,HGF,ADGRA2,RUNX3,NLRP2,RNF10,BIRC3,KPNA6,PRKCH,IFNGR1,TNFRSF1B,GRN,LRRC7,MAP2K3,TIMP2,TBC1D23,ADRB1,CUL7,HSPA5,GPM6B,HDAC9,KITLG,NEDD4L,BCAR1,CYBA,KCNQ1,FOXC1,EI…	CDKL3,RNF10,ABCA7,CNOT3,MUL1,BMPR1A,ARSB,ECT2,KDM5B,PRMT1,POLR3F,CPNE9,FZD1,POLR2H,CACNB3,CHD7,ENC1,ANAPC2,SMURF1,GPATCH3,HLA-G,ETV5,ZCCHC3	PAFAH1B1,BTK,ROCK1,MAP4K4,ENO1,XRCC5,RIF1,EZR,OSM,XBP1,SNW1,MTPN,SMAP1,HBEGF,FOXP1,ID2,NR4A3,SERP1,GLIPR2,LRRFIP1,EREG,KRT17,LILRB2,KDM6B,BTG1,NUMB,SKIL,TLR4,GOLGA4,DYNLT1,ITGB1,APPL1,NLRP3,MNDA,NOD2,CTNNB1,MYD88,BASP1,PDE4B,CIB1
GO_SHORT_CHAIN_FATTY_ACID_METABOLIC_PROCESS	GO:0046459	12	Up	0.0034395334583925763	0.040070832250106984	2	PCK2,PHYH,PCCB,ACADS,MCEE,ACSS2,THNSL2,OXSM,MMAA,ACSS1,PCCA,ACOT4	ACADS,OXSM,MMAA
GO_VACUOLAR_TRANSPORT	GO:0007034	127	Down	0.0034516082653037257	0.04014906446489163	1	M6PR,LAMP2,VPS41,EHD3,GRN,CLEC16A,ZFYVE16,VPS13D,FAM160A2,USE1,AP3D1,VPS35,NEDD4,TSG101,RAB7A,CHMP2B,CHMP5,HOOK2,HMGXB4,VTI1B,CHMP4B,NDFIP2,MGRN1,MON1B,NAGPA,VPS18,SNX16,LEPROTL1,DENND3,TMEM106B,GOSR2,HSPA8,GNPTAB,ARSB,CHMP3,TRAK2,VPS4B,CLU,CCDC91,LRP1,VAMP7,BECN1,ATG14,VPS13C,CHMP2A,CHMP1A,RBSN,VPS25,NDFIP1,VPS4A,AP3B1,SORT1,HOOK1,TGFBRAP1,GCC2,SCYL2,VPS36,BIN1,KIF13A,SORL1,SPTBN5,SCARB2,VPS33A,…	ARSB,SMURF1	VPS53,CHMP1B
GO_REGULATION_OF_CD8_POSITIVE_ALPHA_BETA_T_CELL_DIFFERENTIATION	GO:0043376	6	Down	0.003464357896519652	0.04023489147725382	4	RUNX3,CBFB,NCKAP1L,RUNX1,ZBTB7B,SOCS1
GO_CHROMATIN_REMODELING	GO:0006338	132	Down	0.00347188841849992	0.04025840483631733	10	JARID2,BAZ1B,SCMH1,KDM5D,CENPQ,TPR,RSF1,ARID1B,SMARCD1,KDM4A,HDAC4,PSME4,MBD3,SMARCE1,KDM5A,ACTR6,ACTB,BAZ2A,SIRT6,SMARCA2,SRCAP,SMARCD3,ATRX,ESR1,HNRNPC,SMARCB1,CENPM,CHD8,PABPC1L,ACTR5,SMCHD1,SMARCA1,RBBP7,CENPT,CHRAC1,PIH1D1,ZNHIT1,KDM4C,GATA3,NPM3,SMARCD2,KAT2A,EZH1,HDAC5,SUPT6H,CHD4,RNF8,ACTR8,KAT2B,CENPA,INO80B,HDAC1,KDM5B,DR1,ARID1A,MYB,SATB2,HELLS,CENPL,CBX3,CENPK,BAZ2B,PIWIL1,KDM5C,ZBTB1…	KDM5B,MORC2,BAHD1,CDKN2A,CHD7	RSF1,BAZ2B,KDM6B,BPTF,BAZ1A
GO_ACTIN_FILAMENT_POLYMERIZATION	GO:0030041	133	Down	0.003486764486573712	0.04025840483631733	10	BAIAP2L1,CCL26,SCIN,WAS,TMSB10,CAPG,ARHGAP6,ELN,TTC17,NCKAP1,ARFGEF1,RHOA,PFN2,GBA2,NCK2,ADD2,DLG1,CAPZB,CTTN,ADD1,ICAM1,PLEKHG2,JAK2,TRIOBP,PICK1,HCK,CORO1A,COTL1,PYCARD,MTPN,CCL24,WASL,ACTR3C,KANK1,CSF3,PFN1,ARPC3,WASF1,DBN1,ACTR3,SPTBN1,CAPZA1,PTK2B,NCKAP1L,PREX1,VASP,MKKS,CCR7,VIL1,CDC42EP1,TMOD2,SNX9,ARPC1B,GMFG,HIP1R,LATS1,DIAPH1,ACTR3B,SPIRE1,AVIL,VILL,RAC1,DBNL,BIN1,TMOD1,ARPC5L,CCL21,FCH…	ARHGAP6,AP1AR	CAPZB,MTPN,ARPC1B,ARPC2,GRB2
GO_REGULATION_OF_VITAMIN_D_BIOSYNTHETIC_PROCESS	GO:0060556	6	Down	0.0034906384685240884	0.04025840483631733	2	NFKB1,VDR,IFNG,SNAI1,IL1B,TNF
GO_NEGATIVE_REGULATION_OF_CYTOKINE_PRODUCTION_INVOLVED_IN_INFLAMMATORY_RESPONSE	GO:1900016	13	Down	0.0034915516506519866	0.04025840483631733	2	ABCD1,MEFV,PYCARD,CUEDC2,IL1R2,ADCY7,APPL2,PDCD4,ZC3H12A,NLRC3,CHID1,APOD,SIRPA		PDCD4
GO_REGULATION_OF_DENDRITIC_SPINE_DEVELOPMENT	GO:0060998	51	Down	0.0034932536568690786	0.04025840483631733	4	ARHGAP33,PAFAH1B1,CDKL5,MAPK6,PSEN1,MEF2C,CTTN,DNM1L,ZMYND8,FMR1,EEF2K,CPEB3,NEURL1,CAPRIN2,DBN1,UBE3A,APOE,CAMK1,CAPRIN1,DBNL,ADAM10,ACTR2,ABI2,LLPH,ARF1,PLK2,DLG5,ASAP1,C21orf91,TIAM1,LRP8,DISC1,PDLIM5,CDK5,ARF6,EFNA1,PTEN,SRGAP2C,CFL1,DHX36,BAIAP2,CDK5R1,HCLS1,LRRK2,HDAC2,SIPA1L1,LPAR1,ARC,MTOR,OPA1,ITSN1		PAFAH1B1,ASAP1
GO_HEMATOPOIETIC_PROGENITOR_CELL_DIFFERENTIATION	GO:0002244	136	Down	0.0035004276598249694	0.04027911459254815	4	PSMB1,ANLN,PSMC4,PSMA4,KITLG,FOXC1,EIF2AK2,SPI1,EML1,ZFAT,CBFB,HYAL2,PSME4,KCNAB2,FSTL3,TCF3,PDCD2,ITCH,XRCC5,PSEN1,PTPRC,REST,PSMC5,PUS7,WDR7,PSME1,PSMD5,ABL1,PSMD8,SETD1A,OSM,PSMC6,PSMA3,PSMC1,PSMB5,PSMA6,PSME2,PSMA7,PSMD10,PSMD7,SLC7A6OS,ERCC2,TGFB1,ARMC6,SIPA1L3,CDK6,PSMA2,GATA3,PSMD3,PSMD11,PSMD9,PTPN6,ZBTB24,SRF,HSPA9,PDGFRB,HES1,PSMD14,SOS1,PLEK,NFE2L2,PRRC2C,KMT2A,MYB,FLT3,INHBA,SOX4,PSMF…	PSMD5,RRS1	XRCC5,PSMC5,OSM,PRRC2C
GO_REGULATION_OF_CELLULAR_LOCALIZATION	GO:0060341	607	Down	0.003508628156424169	0.04031155447818014	1	FGR,BAD,MAD1L1,KDM1A,ITGA3,TMEM98,AP2B1,CX3CL1,MARK4,NADK,CD4,HFE,FYN,AKAP8L,TYROBP,BID,RUFY3,EHD2,PRKCH,BAK1,CENPQ,GAB2,CDH1,GPM6B,TPR,C12orf4,GOPC,NEDD4L,CYBA,PHPT1,USP36,ATG5,PPP1R12A,CROCC,RIOK2,WAPL,SPHK2,GPC1,CASP8,ABCA7,IPO5,PPP2R5A,CD84,CLDN18,SP100,PRKCZ,HYAL2,GRIPAP1,POLR1A,ERLEC1,VPS35,KCNAB2,NEDD4,CSNK2A2,CDC42,PRKACA,SREBF1,DERL2,TMEM38A,PTGS2,PICALM,TSG101,LMAN1,SRI,GTSE1,ACTB,DLG1,…	ABCA7,DERL2,PPM1A,CDK16,ECT2,TNNC1,WRAP53,CAPN10,CNPY4,CACNB3,STX18,CHD7,CD19,PINX1	PPP1R12A,EZR,HMGN3,KHDRBS1,NUMB,EDEM1,CLTC,ITGB1,APPL1,YWHAB,CTNNB1,PRNP,RHOG,OAZ2,MX2,CIB1
GO_ADHERENS_JUNCTION_ORGANIZATION	GO:0034332	38	Down	0.00352259300157611	0.04041002170720772	10	VCL,CDH1,CTNNA1,CDC42,MAP4K4,PVR,PTPN23,ADD1,DSP,SMAD7,CSK,NUMBL,CDH23,VEGFA,RASSF8,CDH26,CDHR3,RAMP2,NUMB,RDX,KIFC3,TBCD,IQSEC1,DLG5,HIPK1,ARF6,RAB8B,PLEKHA7,MAPRE2,CTNNB1,JUP,CDH5,CADM1,ZNF703,PIP5K1C,SRC,CTNND1,ANG		MAP4K4,NUMB,CTNNB1
GO_POSITIVE_REGULATION_OF_NUCLEOBASE_CONTAINING_COMPOUND_METABOLIC_PROCESS	GO:0045935	1338	Down	0.0035732608594990314	0.040928588835637984	2	NFYA,PLXND1,CD38,KDM1A,DVL2,UPF1,DHX33,CREBBP,KMT2E,ZFX,CX3CL1,KDM7A,ETV1,PAF1,E2F2,SS18L2,NFIX,PKD1,MED24,MLXIPL,CD4,AKAP8L,DCN,BRCA1,ERCC1,MBTPS2,CALCOCO1,PSMC4,RNF14,DDX11,SLC30A9,YAF2,WAS,IGF1,SLC11A1,WWTR1,PRDM11,CD74,HGF,MNAT1,RUNX3,RNF10,HSF2,NR1H3,KPNA6,TNFRSF1B,POU2F2,TBPL1,ARNTL2,BCLAF1,HMGB3,IKZF2,ARID4A,PIAS1,MAP2K3,RFC1,CDH1,PNKP,PARP3,MED17,HSPA5,RSF1,ERCC8,RFC2,ARID1B,HEXB,NFE2L3,T…	UPF1,RNF10,DNM2,NUFIP1,PPM1A,ACD,ZNF175,CREB3,BMPR1A,EDRF1,PFKFB4,ZBTB17,SLF2,CDK2,EXOSC9,ELK1,WRAP53,CBX8,RNF20,FZD1,TFB2M,ZNF691,ZNF143,ING2,APLF,CHD7,ZNF613,AURKB,CITED4,FANCB,MUC1,ZNF398,GPATCH3,ETV5,CCPG1,AATF	RSF1,THRAP3,PPP1R12A,ROCK1,PABPC1,ENO1,FOSL2,XRCC5,RIF1,PSMC5,CREM,OSM,DDX17,XBP1,TNRC6B,SNW1,SRSF5,PRPF6,DDX5,ID2,HMGN3,NR4A3,KDM6B,CDC73,TLR4,RTF1,NLRP3,NOD2,CTNNB1,BPTF,RHOG,TBL1XR1
GO_POSITIVE_REGULATION_OF_LOCOMOTION	GO:0040017	414	Down	0.003582186049997674	0.04096817664203447	5	FGR,SEMA3F,CD99,ITGA3,CX3CL1,CCL26,SPAG9,PIK3C2A,SEMA3B,IGF1,RUFY3,CD74,HGF,ADGRA2,GRN,MAP2K3,DAPK2,HSPA5,HDAC9,KITLG,BCAR1,PHPT1,SYNE2,SERPINB3,WNK1,CCAR1,HDAC7,MYLK,RHOA,HDAC4,VPS35,CFAP20,MAP4K4,SCARB1,PTGS2,CLASP1,TSG101,TACR2,SEMA3A,GTSE1,SEMA3C,MCAM,FGFR1,EDN1,PTPRC,CHMP2B,SSH1,CPNE3,CEACAM6,TRIP6,CASS4,ICAM1,ZNF268,LAMB1,ITGA6,SEMA6A,TGFB2,HDAC6,TREM2,SIRT1,JAK2,ABL1,NRP1,CRKL,MAPK1,PPM1F,…	CREB3,JAM2,DDB1	MAP4K4,XBP1,HBEGF,FOXP1,NR4A3,GLIPR2,NUMB,ITGB1,CIB1
GO_POSITIVE_REGULATION_OF_NEURON_APOPTOTIC_PROCESS	GO:0043525	45	Down	0.0035914510899919287	0.041004693240474524	5	TYROBP,GRN,MAP2K4,RHOA,HDAC4,CDC42,BAX,TGFB2,CDC34,CTSZ,GSK3A,CASP2,FBXW7,ATF2,FASLG,MYB,FOXO3,NQO2,PIN1,ATF4,UBE2M,CASP9,SRPK2,TP53,MCL1,ATM,BCL2L11,AIFM1,CASP3,CDK5,CTNNB1,ITGAM,PRNP,MAP3K11,DDIT3,NUPR1,CDK5R1,JUN,NQO1,BACE1,NF1,ITGA1,FIS1,TNF,CCL3		MCL1,CTNNB1,PRNP
GO_MODIFICATION_BY_SYMBIONT_OF_HOST_MORPHOLOGY_OR_PHYSIOLOGY	NA	36	Down	0.0035963267199294836	0.041004693240474524	NA	BAD,CD4,KPNA6,EIF2AK2,ATG5,CASP8,HIPK2,HYAL2,ULK2,CD209,PABPN1,KPNA3,TGFB1,KPNB1,GAPDH,KPNA1,VAPB,EIF2AK4,ITGAV,TNIP1,BCL2L11,RRAGA,CPSF4,SMAD3,SERPINB9,INSR,BCL2L1,DAG1,TYMS,ULK1,SCRIB,KPNA2,RXRA,KPNA4,KPNA5,ATG7	KPNA3
GO_REGULATION_OF_TISSUE_REMODELING	GO:0034103	51	Down	0.003611344029330701	0.041075837163618886	12	CD38,PDK4,IL20RA,CLDN18,ROCK1,ATP6AP1,TFRC,CEACAM1,BAX,P2RX7,SUCO,CST3,CSK,CA2,TGFB1,MDK,IL23A,VDR,LEPR,TNFAIP3,SPP1,ROCK2,TMBIM1,GPNMB,IL6,PPP3CA,DEF8,TP53,TNFRSF11A,EGFR,IL18,ADAM8,UBASH3B,PRKCA,PPARGC1B,ABR,IL15,DCSTAMP,SYK,LTBP3,INPP5D,S1PR1,TMEM64,CSF1R,TMEM119,BCR,NF1,SIGLEC15,SRC,AGER,PLEKHM1		ROCK1
GO_POSITIVE_REGULATION_OF_I_KAPPAB_KINASE_NF_KAPPAB_SIGNALING	GO:0043123	162	Down	0.003624170599564789	0.041075837163618886	5	TSPAN6,CASP10,CFLAR,MAP3K14,CX3CL1,CD4,FYN,PPP5C,LTF,ATP2C1,CD74,BIRC3,TAB2,TRAF3IP2,CASP8,TNFRSF1A,RHOA,ALPK1,DDX1,TRAF5,FKBP1A,MAVS,MUL1,TMEM101,RNF31,ABL1,LGALS1,HMOX1,PPM1A,CD40,VAPA,CCDC22,PIM2,NDFIP2,TRADD,UBE2I,RIPK2,IKBKB,EEF1D,NOD1,BIRC2,LTBR,GOLT1B,TRIM38,ECT2,TFG,IL1A,TRIM62,WLS,CTH,GPR89A,FASLG,TRIM32,NEK6,TNFRSF10B,TRIM25,TNFSF10,UNC5CL,IL1B,RBCK1,CCR7,IRF3,TRAF2,TICAM1,APOL3,SLC44A2…	MUL1,PPM1A,GOLT1B,ECT2,GPR89A	TLR4,NOD2,CTNNB1,MYD88,TMEM9B
GO_TRICARBOXYLIC_ACID_METABOLIC_PROCESS	GO:0072350	12	Down	0.003626548994819915	0.041075837163618886	2	CS,IDH3G,ACO2,IDH3B,ACO1,ASS1,ACLY,IREB2,IDH1,GLUD1,IDH3A,IDH2
GO_NEGATIVE_REGULATION_BY_HOST_OF_VIRAL_PROCESS	GO:0044793	9	Down	0.003627879527343363	0.041075837163618886	5	LTF,NUCKS1,CCNK,VAPA,CCL8,EIF2AK4,PTX3,ZC3H12A,PSMC3
GO_GENE_SILENCING	GO:0016458	193	Down	0.0036299832068236153	0.041075837163618886	2	POLR2J,MSL3,SCMH1,UBR2,NUP160,POLR2B,TPR,KCNQ1,PUM2,NDC1,ELAVL1,SIRT2,NUP133,PABPC1,MBD3,EED,NUP37,BAZ2A,SIRT6,FKBP6,TNRC6C,RIF1,SRCAP,ZMPSTE24,SEH1L,SRRT,CNOT3,TNRC6A,ESR1,AGO1,NUP50,AAAS,NUP188,SIRT1,POLR2E,HIRA,POLR2F,DDX17,TNRC6B,ZC3H7B,DICER1,RAE1,SMCHD1,SUV39H1,FMR1,NUP93,POLR2C,ERI1,DOT1L,POLR2I,TGFB1,EZH2,NUP88,DDX5,EZH1,HDAC5,NAA40,SOX6,NUP98,NUP107,CNOT2,ASF1A,CNOT6,DROSHA,FAM172A,NUP15…	SEH1L,CNOT3,CDK2,MORC2,MRPL44,POLR2H	PABPC1,RIF1,DDX17,TNRC6B,DDX5,HAT1,NCOR1,MPHOSPH8
GO_INTERFERON_BETA_PRODUCTION	GO:0032608	45	Down	0.003648493099263999	0.041106570060314485	2	RNF216,POLR3B,MAVS,YY1,RIOK3,TLR8,PYCARD,RIPK2,RELB,LILRB1,CACTIN,DDX58,TRIM38,IFIH1,NMI,IRF1,IRF3,TICAM1,IRF5,TRAF3,POLR3F,DHX9,TLR4,FLOT1,TLR2,PPM1B,POLR3A,TIRAP,NLRX1,REL,HMGB2,NLRC3,POLR3D,TRIM56,PTPN11,RNF135,ZBTB20,TBK1,TRAIP,IRF7,POLR3C,TLR7,SIRPA,TRAF3IP1,DDX3X	POLR3F	TLR4
GO_POSITIVE_REGULATION_OF_CELLULAR_COMPONENT_ORGANIZATION	GO:0051130	894	Down	0.0036495934501392735	0.041106570060314485	10	BAD,CFLAR,PLXND1,KDM1A,ZMYND10,DVL2,DHX33,KMT2E,ITGA3,AP2B1,CX3CL1,TNFRSF12A,RALA,BAIAP2L1,CCL26,PAF1,SCIN,CDKL3,MARK4,PAFAH1B1,SELE,JARID2,CDKL5,SS18L2,FUZ,HFE,FYN,AKAP8L,PLAUR,ANLN,DCN,TYROBP,BRCA1,ERCC1,PSMC4,DDX11,WAS,BID,IGF1,RUFY3,PHLDB1,HGF,SPAST,EHD2,BAK1,GRN,LRRC7,CUL3,CLEC16A,PNKP,CUL7,HSPA5,TPR,VPS13D,NEDD4L,MAPK9,FNIP2,ANAPC4,USP36,CROCC,PRDM6,NCKAP1,SPHK2,ADCK1,CASP8,LIMCH1,ABCA7,PRK…	CDKL3,ABCA7,DNM2,PXN,MUL1,FBXO7,ACD,GTF2H3,ARSB,SLF2,MORC2,AP1AR,CPNE9,RNF20,FZD1,DDB1,ING2,STX18,ENC1,ANAPC2,AURKB,MUC1,TRABD2A,SMURF1,GTF2H4	PAFAH1B1,PLAUR,ROCK1,MAP4K4,XRCC5,RIF1,PSMC5,ANAPC5,SNW1,EREG,ARPC1B,SKIL,TLR4,RTF1,G3BP2,GOLGA4,DYNLT1,MPP7,ASAP1,APPL1,WASF2,ARPC2,YWHAB,CTNNB1,GRB2,CIB1,MPHOSPH8
GO_INTERLEUKIN_6_MEDIATED_SIGNALING_PATHWAY	GO:0070102	17	Down	0.0036499234776169883	0.041106570060314485	5	SPI1,JAK2,CBL,STAT1,IL6ST,IL6,SMAD4,ST18,FER,IL6R,JAK1,STAT3,PTPN2,PTPN11,SOCS3,CTR9,CEBPA		SOCS3
GO_POSITIVE_REGULATION_OF_PROSTAGLANDIN_BIOSYNTHETIC_PROCESS	GO:0031394	4	Down	0.0036546490001561132	0.041106570060314485	2	CD74,PTGS2,IL1B,ANXA1
GO_LAYER_FORMATION_IN_CEREBRAL_CORTEX	GO:0021819	6	Down	0.003662106972639516	0.04112870064774005	1	PAFAH1B1,MBOAT7,CDK5,CTNNB1,CDK5R1,ADGRG1		PAFAH1B1,CTNNB1
GO_REACTIVE_NITROGEN_SPECIES_METABOLIC_PROCESS	GO:2001057	61	Down	0.003670566506432169	0.04116199655641224	2	SLC7A2,ATP2B4,RORA,PTGS2,EDN1,DNM2,HSP90AA1,ARG2,KHSRP,ICAM1,HSP90AB1,JAK2,TSPO,GLA,ACP5,CAV1,IFNG,SPR,MMP8,PKD2,WDR35,CLU,PTK2B,PTGIS,IL1B,KLF2,TICAM1,POR,ASS1,GCH1,ROCK2,P2RX4,CD36,RAC1,IL10,KLF4,TLR4,TLR2,GCHFR,CYP1B1,SUOX,AKT1,DDAH1,ITGB2,PTX3,ZC3H12A,SMAD3,CX3CR1,INSR,CLEC7A,CD34,TLR6,NQO1,TMEM106A,CD47,SIRPA,MTOR,AIF1,DDAH2,TNF,HBB	DNM2	TLR4
GO_POSITIVE_REGULATION_OF_PROTEIN_POLYMERIZATION	GO:0032273	103	Down	0.00368571174925639	0.041270054878444866	10	BAIAP2L1,CCL26,SCIN,WAS,NCKAP1,RHOA,PFN2,NCK2,CLASP1,DLG1,HSP90AA1,CTTN,ICAM1,PICK1,NIN,HCK,MAPRE1,CORO1A,PYCARD,MET,CCL24,WASL,ACTR3C,CSF3,PFN1,SLAIN2,ARPC3,CDKN1B,WASF1,ACTR3,PTK2B,NCKAP1L,VASP,CCR7,VIL1,AKAP9,CDC42EP1,SNX9,ARPC1B,GMFG,CLIP1,HIP1R,MAP1B,ACTR3B,PSRC1,SPIRE1,RAC1,BIN1,CDK5RAP2,ARPC5L,CCL21,FCHSD2,NUMA1,ACTR2,ABI2,AP1AR,ARF1,IQGAP2,TERF1,GSN,PAK1,RPS3,CDC42EP2,FER,JMY,WHAMM,BAG4,N…	AP1AR	ARPC1B,ARPC2,GRB2
GO_CELL_MIGRATION_INVOLVED_IN_SPROUTING_ANGIOGENESIS	GO:0002042	39	Down	0.003699001981888181	0.041357050516902034	1	PIK3C2A,HDAC9,HDAC7,RHOA,PTGS2,ABL1,NRP1,HMOX1,HDAC5,FBXW7,ADTRP,SRF,VEGFA,PDCD10,AKT3,PIK3R3,ITGB1BP1,NR4A1,EFNB2,KDR,STARD13,ANXA1,KLF4,FGFBP1,MAP2K5,THBS1,AKT1,PLK2,NOTCH1,ITGB1,MIA3,SPRED1,MMRN2,CLEC14A,GATA2,EGR3,CIB1,EPHB4,MAP3K3		ITGB1,CIB1
GO_NEGATIVE_REGULATION_OF_PLATELET_DERIVED_GROWTH_FACTOR_RECEPTOR_SIGNALING_PATHWAY	GO:0010642	11	Down	0.003707560998657756	0.041390967870261176	5	NDRG4,PHF14,SLC9A3R1,LRP1,PTPN12,SNCA,PTPRJ,PTGIR,PTPN2,HGS,APOD		PTPN12
GO_REGULATION_OF_FC_GAMMA_RECEPTOR_SIGNALING_PATHWAY_INVOLVED_IN_PHAGOCYTOSIS	GO:1905449	7	Down	0.0037155829978940866	0.041418797972060425	5	PTPRC,RAPGEF1,RAP1A,APPL2,PTPRJ,APPL1,CD47		APPL1
GO_POSITIVE_REGULATION_OF_CHEMOKINE_PRODUCTION	GO:0032722	47	Down	0.003723342391039837	0.041443622364456784	2	CD74,EIF2AK2,IL4R,MAVS,HMOX1,HIF1A,PYCARD,RIPK2,IL7,C5,TRPV4,IFNG,WNT5A,IL1RL1,TRIM32,EGR1,LRP1,IL1B,FFAR2,TICAM1,POSTN,HAVCR2,IL6,TLR4,IL33,TLR2,APP,TIRAP,ADAM17,MCOLN2,IL6R,SYK,LGALS9,ADORA2B,AZU1,CLEC7A,LPL,ALOX15B,CSF1R,FFAR3,TLR7,MBP,AGER,AIF1,DDX3X,TNF,MIF		TLR4
GO_REGULATION_OF_PROTEIN_POLYMERIZATION	GO:0032271	160	Down	0.0037559545836629653	0.041744593154628	10	FKBP4,BAIAP2L1,CCL26,SCIN,WAS,TMSB10,CAPG,ELN,NCKAP1,ARFGEF1,RHOA,PFN2,GBA2,NCK2,CLASP1,ADD2,DLG1,CAPZB,HSP90AA1,MAPRE3,CTTN,ADD1,ICAM1,PLEKHG2,ABL1,TRIOBP,PICK1,NIN,HCK,MAPRE1,CORO1A,COTL1,PYCARD,MTPN,MET,CCL24,WASL,ACTR3C,KANK1,CSF3,PFN1,RANGRF,SLAIN2,ARPC3,CDKN1B,WASF1,DBN1,ACTR3,SPTBN1,CAPZA1,STMN1,CAMSAP2,PTK2B,NCKAP1L,PREX1,EML2,VASP,MKKS,CCR7,VIL1,AKAP9,CDC42EP1,TMOD2,SNX9,ARPC1B,CAMSAP1,G…	AP1AR	CAPZB,MTPN,ARPC1B,ARPC2,GRB2
GO_ENERGY_DERIVATION_BY_OXIDATION_OF_ORGANIC_COMPOUNDS	GO:0015980	217	Down	0.0037997924983289417	0.04215872134237826	2	NDUFAB1,SLC25A13,COX10,UQCRC1,MDH1,COX15,BID,IGF1,NDUFS1,RB1CC1,AIFM2,PHKA2,PPP1R3F,CS,NDUFB4,MTFR1,IDH3G,PYGM,ADGRF5,ACADVL,SDHA,TIGAR,PGM1,ME2,GSK3B,NOA1,GNAS,COQ9,NDUFB2,DLD,FH,SORBS1,NDUFB7,ACO2,PYGL,HIF1A,PYGB,IDH3B,SLC25A14,TAZ,PHKB,GYS1,AKT2,ETFB,GSK3A,OGDH,PRKAG2,NDUFC1,NDUFS8,TRPV4,IFNG,COX6A1,NNT,PCDH12,GBE1,POMC,GPD2,NDUFS7,COQ10B,PASK,SLC25A12,COX7A2L,PARK7,LEPR,SDHB,MTFR1L,STBD1,NDUF…	DLST,NDUFAF1,SIRT3,ETFDH	NR4A3,CAT,NDUFB10,SURF1,NDUFS4,CYCS,PPP1CB
GO_COAGULATION	GO:0050817	225	Down	0.003809042973309662	0.04215872134237826	18	ENPP4,TFPI,KDM1A,PRKAR2B,CD9,FYN,PLAUR,EHD3,WAS,EHD2,PRKCH,VCL,LCP2,DTNBP1,PIK3CB,DGKG,GNA15,TSPAN32,HMG20B,DGKA,PRKCQ,RAB27A,CDC42,PRKACA,LMAN1,ACTB,DGKD,CAPZB,FBLN1,GNB1,EDN1,CEACAM1,PSEN1,P2RX5,CD59,GNAS,GNA11,DOCK9,P2RX7,RCOR1,PABPC4,TYRO3,CBX5,ITPR3,JAK2,MAPK1,HPS4,PDGFB,MYH9,ITPK1,PROCR,CD40,MYL9,MYL12A,CD40LG,DGKH,MAPK3,PLAT,TFPI2,PIK3CG,CAV1,HSPB1,SERPINE1,DOCK8,GATA3,RAD51C,P2RX1,C1QBP,A…	MERTK	PLAUR,CAPZB,MYH9,PRKAR1A,STXBP3,TLR4,PRCP,RAP2B
GO_AMINE_METABOLIC_PROCESS	GO:0009308	98	Down	0.003814820058555375	0.04215872134237826	2	GDE1,PSMB1,PSMC4,PSMA4,ATP2B4,PSME4,VPS35,MAOB,SLC44A1,PSMC5,SMOX,PSME1,COMT,DHPS,PSMD5,PSMD8,HDAC10,PSMC6,PSMA3,PSMC1,PSMB5,PSMA6,PSME2,PSMA7,PSMD10,SMS,PSMD7,OAZ1,GCDH,PSMA2,PSMD3,PSMD11,CHKA,PSMD9,PSMD14,ODC1,KYNU,PARK7,SRM,KMO,PDE1B,AMD1,PSMF1,PSMB2,PNKD,PSMA1,SAT1,IDO1,PSME3,AOC3,DMGDH,PSMB7,NAAA,HDC,SAT2,PSMB6,PSMA5,OAZ3,SNCA,PAOX,HNMT,SLC7A11,NR4A2,GDPD1,AZIN1,SLC7A7,PSMD4,PSMB4,ITGB2,NAPE…	PSMD5,MAOA	PSMC5,SAT1,OAZ2
GO_RESPONSE_TO_ENDOPLASMIC_RETICULUM_STRESS	GO:0034976	243	Down	0.0038211185531745904	0.04215872134237826	5	RHBDD2,POMT2,MBTPS2,EXTL3,DDX11,UFL1,ERP44,BAK1,CUL7,HSPA5,JKAMP,HERPUD1,EIF2AK2,USP13,RASGRF1,PDIA5,ATXN3,ERLEC1,PPP2R5B,WIPI1,ASNS,NCK2,SEL1L,FCGR2B,ACADVL,DERL2,MYDGF,DNAJC10,UBE2K,UBA5,NFE2L1,GSK3B,PPP1R15A,BAX,ADD1,EDEM2,ERP29,DNAJB11,SIRT1,DERL3,XBP1,FOXRED2,EP300,PSMC6,ARFGAP1,TRIB3,HM13,USP14,SRPX,DNAJC3,UGGT2,STUB1,BFAR,UBXN8,PPP2CB,SGTA,BBC3,PIK3R2,GSK3A,CAV1,FKBP14,AGR2,TBL2,SEC61B,CRE…	DERL2,CREB3,GORASP2,ZBTB17,RNF185,RHBDD1,BAG6	ATXN3,UBE2K,XBP1,SERP1,SERINC3,EDEM1,UBXN4
GO_RESPONSE_TO_LEUKEMIA_INHIBITORY_FACTOR	GO:1990823	76	Down	0.003821355198434767	0.04215872134237826	5	SLC25A5,JARID2,GCLM,BCLAF1,MPC1,SBNO2,PFKP,PLA2G10,TFRC,EED,XRCC5,RIF1,MYNN,SNX10,RFX2,ICAM1,SIRT1,XBP1,NEFH,SYNGR1,PMM1,GNPNAT1,RNMT,SMAD7,KLF5,BCAT2,PCOLCE,TLE4,SPOCK2,SRSF3,PDCD10,NCL,KDM3A,SRSF7,CACYBP,SRM,CTH,PADI2,KDM5B,NRP2,CREB1,WDR35,ABCD4,NFYB,TRIM25,TEX14,GFPT2,SPRY2,KLF4,MRPL15,PARP16,PML,MTF2,ARID5B,EPS8,SMARCA5,HNRNPU,KAT6B,EIF4A2,MRAS,HK2,LAPTM5,NUP35,PCOLCE2,SOX17,PIGA,MAT2A,B3GNT…	KDM5B	XRCC5,RIF1,XBP1,SRSF3,MAT2A,SOCS3
GO_SIGNAL_TRANSDUCTION_BY_P53_CLASS_MEDIATOR	GO:0072331	227	Down	0.003852117263098032	0.042362936246500484	5	KDM1A,PDK2,E2F2,BRCA1,CD74,PHF20,CD44,USP28,RRM2B,RFC2,TAF2,HIPK2,TAF11,SP100,BCL3,CSNK2A2,MBD3,NUAK1,GTSE1,CNOT4,KAT6A,ZMPSTE24,ATRX,RRN3,BAX,AURKA,CNOT3,TPX2,PPP1R13B,MAPKAPK5,CDIP1,PCBP4,TFAP4,SUPT16H,RFFL,MSH2,SIRT1,EP300,PRMT5,SNW1,CSNK2A1,E2F1,RBBP8,PSMD10,RBBP7,RGCC,USP10,RBL2,PYCARD,NBN,NDRG1,PPP1R13L,CASP2,TAF6,RPA3,PRKAG2,CDK5RAP3,DDX5,TMEM109,CDKN1B,RFC5,CNOT2,NOP2,CHD4,ING4,PRKAB1,PAK…	CNOT3,TAF6,CDK2,PRMT1,TAF5,ING2,AURKB,RRS1,PRKAG1,MUC1,RPF2,BAG6	CD44,SNW1,DDX5
GO_PROTEIN_POLYUBIQUITINATION	GO:0000209	272	Down	0.0038537913987340086	0.042362936246500484	2	ANKIB1,CDC27,FBXL3,MYLIP,PSMB1,UBE3C,RNF216,BRCA1,PSMC4,RNF14,UBR2,RNF19A,CUL3,PSMA4,ERCC8,NEDD4L,ANAPC4,CUL1,RC3H2,UNKL,RNF4,CBFB,PSME4,NEDD4,RNF126,UBE2D1,CHFR,FBXW11,KLHL20,UBE2T,UBE2A,UBE2K,ITCH,UBE2D4,NFE2L1,HACE1,HUWE1,PSMC5,KLHL42,ANAPC5,PSME1,RNF31,HECTD1,RFFL,HDAC6,CDC23,PSMD5,PSMD8,FBXL19,CDC34,PPIL2,FBXO7,RBX1,PSMC6,PSMA3,PSMC1,PSMB5,PSMA6,PSME2,PSMA7,RNF125,PSMD10,XIAP,MGRN1,PSMD7,FBX…	CDC23,PSMD5,FBXO7,TRIM3,RNF20,OTUB1,ANAPC2,SMURF1	UBE2K,PSMC5,ANAPC5,XIAP,RNF19B,NOD2,CTNNB1
GO_MEMBRANE_PROTEIN_ECTODOMAIN_PROTEOLYSIS	GO:0006509	39	Down	0.003856831200121923	0.042362936246500484	2	SPPL2B,TNFRSF1B,TIMP2,PRKCQ,ROCK1,PTPN3,NRDC,PSEN1,P2RX7,TIMP3,MYH9,TIMP1,SH3D19,IFNG,APH1A,IL1B,APOE,SNX9,ADAM19,IL10,ADAM10,SPPL2A,FURIN,PSEN2,RBMX,ADAM8,ADAM17,TIMP4,NCSTN,ERAP1,PACSIN3,ADAM9,DAG1,SNX33,BACE2,BACE1,LRIG2,PSENEN,TNF	SPPL2B	ROCK1,MYH9,SPPL2A
GO_CD4_POSITIVE_ALPHA_BETA_T_CELL_ACTIVATION	GO:0035710	78	Down	0.0038663289329445814	0.04240508058080214	4	TMEM98,RUNX3,RC3H2,PRKCQ,PRKCZ,CBFB,BCL3,RORA,TBX21,IL4R,ARG2,IL12RB1,SMAD7,RIPK2,RELB,JAK3,GATA3,CD81,TCIRG1,IL23A,IFNG,CD83,BCL6,CD86,FOXP1,LOXL3,IL18R1,CD160,MYB,CD274,CD80,SASH3,LY9,NCKAP1L,CDH26,TWSG1,RARA,RSAD2,ANXA1,RC3H1,IL6,HLX,IRF4,LEF1,XCL1,NFKBIZ,IL18,SH3RF1,BATF,RUNX1,ZBTB7B,NLRP3,SLAMF6,TGFBR2,ZC3H12A,ATP7A,STOML2,STAT6,NFKBID,STAT3,LGALS9,GPR183,SOCS5,PTGER4,LGALS9C,MALT1,CCL19,ZFP…		FOXP1,NLRP3,GPR183
GO_RESPONSE_TO_GROWTH_FACTOR	GO:0070848	462	Down	0.0038741344739981714	0.042428569217427346	5	GCLC,CFLAR,POLR2J,CREBBP,ITGA3,FUZ,HFE,FYN,ANOS1,PTBP1,DCN,HGF,ADGRA2,RUNX3,STRAP,GCLM,CD44,TNFRSF1B,FUT8,MAP2K3,ZFYVE16,HSPA5,POLR2B,TPR,LTBP1,DKK3,BCAR1,KIF1B,FOXC1,CYFIP2,GPC1,HIPK2,RHOA,PRKCZ,ROCK1,HYAL2,FGFR3,SIRT2,PPP2R5B,TGFBR3,NEDD4,FSTL3,NDST1,EPN2,UBE2D1,PDE8A,FERMT2,FGFR1,EDN1,DNM2,MEF2C,ITGB5,GSTP1,CAD,CPNE3,NLK,PXN,KIF16B,LTBP4,GLG1,ANGPT2,SEMA6A,TGFB2,HDAC6,BAMBI,HIVEP1,HSP90AB1,CDC…	NDST1,DNM2,PXN,PPM1A,BMPR1A,KDM5B,ELK1,FZD1,POLR2H,ING2,SHCBP1,SMURF1	CD44,ROCK1,GLG1,SNW1,XIAP,DDX5,ACAP2,CAT,PTPN12,SKIL,USP8,PDCD4,APPL1,CTNNB1,SYAP1,GRB2,CIB1,TRIM33
GO_CORPUS_CALLOSUM_MORPHOGENESIS	GO:0021540	5	Down	0.003904850855781386	0.042665737350293706	6	PAFAH1B1,NIN,C12orf57,ZEB2,SZT2		PAFAH1B1
GO_POSITIVE_REGULATION_OF_INTERLEUKIN_8_SECRETION	NA	15	Down	0.003908282766481567	0.042665737350293706	NA	HYAL2,FCN1,PYCARD,WNT5A,CD58,CD2,CD244,FFAR2,TLR4,TLR2,F2RL1,LGALS9,CD14,TLR1,F2R		TLR4
GO_REGULATION_OF_TRANSFERASE_ACTIVITY	GO:0051338	739	Down	0.0039128769936793185	0.042665737350293706	2	FGR,BAD,ALS2,CAMKK1,DVL2,PRKAR2B,IBTK,MAP3K14,DBF4,SPAG9,PKD1,CD4,FYN,MAP4K3,LTF,MAP4K5,MVP,GPRC5A,IGF1,SLC11A1,WWTR1,CD74,HGF,MNAT1,MAP2K3,PNKP,PARP3,DCUN1D1,LCP2,DTNBP1,KITLG,RFC2,PPP1R3F,PIK3CB,PHPT1,TAB2,EIF2AK2,SERPINB3,ATP2B4,WNK1,IPO5,ERBB3,MAP2K4,SLK,PRKCQ,PPP2R5A,RHOA,PRKCZ,HYAL2,FGFR3,LRP6,SMG6,CDC42,NCK2,MAP4K4,TRIB2,PRKACA,MARK2,STK10,MAP3K13,TSG101,HACD3,ACTB,DLG1,TRAF4,MAP2K7,FGFR1,…	MUL1,FBXO7,ACD,MAP2K6,ELP4,ECT2,AGAP2,BORA,WRAP53,NCAPG2,CDKN2A,HEXIM2,GPS1,SH3BP5L,CD19,AURKB,PRKAG1,PDE6G,PINX1,STRADA	MAP4K4,XRCC5,GADD45B,STK4,STK24,MAP3K8,PRKAR1A,PPP2CA,EREG,TAOK3,TLR4,PDCD4,TAOK1,NOD2,MIDN,CTNNB1,SYAP1,PRNP,RAP2B,SOCS3,CIB1
GO_NEGATIVE_REGULATION_OF_CYTOKINE_PRODUCTION	GO:0001818	215	Down	0.003919455855596156	0.04267535438120757	2	CX3CL1,BTK,HFE,RNF216,TYROBP,LTF,IGF1,SLC11A1,HGF,SERPINB1,HDAC9,HOMER3,HDAC7,ASB1,CD84,OTUD5,BCL3,ATP2B1,TRIB2,FCGR2B,TBX21,FGFR1,ITCH,CEACAM1,ARG2,PTPRC,PIBF1,CYLD,GSTP1,MAVS,LAG3,IRAK3,MUL1,EZR,TGFB2,TREM2,HSP90AB1,HMOX1,TSPO,DICER1,RPS6KA5,YY1,BPI,SMAD7,RNF125,TLR8,ABCD1,ACP5,RGCC,NUTF2,MEFV,PYCARD,CSK,HOMER2,LAPTM4B,RELB,LILRB1,IL27RA,AKAP8,CACTIN,TGFB1,CD33,CARD8,JAK3,TAX1BP1,DDX58,GATA3,CU…	HOMER3,MUL1,MERTK,GPATCH3	BTK,SERPINB1,EZR,TAX1BP1,TLR4,PDCD4,NLRP3,PRNP
GO_REGULATION_OF_MYOBLAST_DIFFERENTIATION	GO:0045661	33	Down	0.0039252788296492685	0.04267672527271795	4	MBNL3,MEF2C,FLT3LG,CAPN3,CCL17,TRIP4,TGFB1,CCL8,PPARD,MAPK14,ID3,TNFSF14,FLOT2,BTG1,TBX3,CXCL9,PRICKLE1,CXCL14,IGFBP3,NOTCH1,IL18,HIF1AN,ILK,CXCL10,AKIRIN1,DDIT3,EID2B,PLCB1,ZFP36L1,MAP3K5,DLL1,SRA1,TNF		BTG1
GO_PROTEIN_LOCALIZATION_TO_LYSOSOME	GO:0061462	31	Down	0.003947784327343471	0.04285063201691974	1	M6PR,LAMP2,ZFYVE16,AP3D1,NEDD4,RAB7A,NAGPA,SNX16,HSPA8,CD81,GNPTAB,RTN4,KPTN,CLU,GGA3,SH3BP4,VPS4A,AP3B1,LAMTOR5,ROCK2,GCC2,SORL1,SCARB2,CACNG8,C12orf66,AP3M1,HGS,LAMTOR4,SZT2,AP4M1,NCOA4
GO_REGULATION_OF_TRANSPORT	GO:0051049	1192	Down	0.0039535124782345814	0.04285063201691974	1	FGR,GCLC,CYP51A1,BAD,ICA1,CD38,SLC25A5,WDR54,AP2B1,CX3CL1,CACNA1G,RALA,VPS41,SCIN,ADIPOR2,RHBDF1,CACNA2D2,SELE,SYN1,NADK,CRY1,CD4,HFE,FYN,AKAP8L,CD22,EHD3,CAPN1,BID,IGF1,RUFY3,SLC11A1,CD74,SERPINB1,FHL1,NLRP2,EHD2,NR1H3,IFNGR1,TNFRSF1B,BAK1,LRRC7,GAB2,APBA2,CDH1,ZFYVE16,RAB27B,AP2S1,GPM6B,TPR,DTNBP1,C12orf4,GOPC,HDAC9,VAMP3,NEDD4L,HOMER3,PIK3CB,CYBA,PRSS8,KCNQ1,PHPT1,USP36,PKP2,ATG5,PPP1R12A,RASG…	HOMER3,ABCA7,DERL2,DNM2,MUL1,PPM1A,CDK16,MAP2K6,ECT2,TNNC1,KDM5B,GPR89A,SIRT3,CAPN10,MERTK,CACNB3,STX18,CHD7,CD19	SERPINB1,PPP1R12A,ROCK1,EZR,OSM,XBP1,SMAP1,FOXP1,STXBP3,HMGN3,NR4A3,SERP1,KHDRBS1,LILRB2,NUMB,EDEM1,TLR4,COX17,RAB20,NCOR1,ATG3,APPL1,NLRP3,YWHAB,NOD2,MIDN,CTNNB1,PRNP,OAZ2,MX2,PDE4B,CIB1
GO_CIRCADIAN_RHYTHM	GO:0007623	144	Down	0.0039584351028845895	0.04285063201691974	19	MYCBP2,FBXL3,CRY1,HEBP1,NR1H3,ARNTL2,USP2,PER3,MAPK9,THRAP3,OPN3,RORA,SREBF1,FBXW11,KDM5A,PHLPP1,GSK3B,HUWE1,GNA11,CREM,SIRT1,SRRD,EP300,PRMT5,AHCY,SUV39H1,HNRNPL,RELB,DBP,CRTC1,NAMPT,SERPINE1,EZH2,AHR,SETX,PTGDS,MAPK8,RAI1,SLC6A4,NAGLU,FBXW7,CPT1A,TIMELESS,UBE3A,ID2,HDAC1,SFPQ,ID3,KMT2A,CREB1,KLF9,EGR1,TARDBP,PSPC1,CRY2,HS3ST2,BHLHE41,USP9X,OPRL1,HNRNPR,ID1,NR1D1,ADORA2A,ATF4,JUND,ASS1,TOP2A,PPA…	DDB1	THRAP3,CREM,ID2,NCOR1,PPP1CB
GO_PROTEIN_MODIFICATION_BY_SMALL_PROTEIN_REMOVAL	GO:0070646	251	Down	0.003979006879433963	0.04301116960150046	2	PSMB1,BRCA1,PSMC4,ZRANB1,BIRC3,USP2,PSMA4,USP28,TNIP3,USP36,USP13,ATXN3,RHOA,OTUD5,PSME4,POLB,UBE2D1,ACTB,SART3,USP33,ITCH,SENP1,KEAP1,CYLD,USP40,ATXN7L3,PSMC5,UIMC1,OTUB2,USP48,ESR1,PSME1,CLSPN,PSMD5,PSMD8,JOSD1,TAB1,EP300,PSMC6,PSMA3,HIF1A,PSMC1,PSMB5,YY1,PSMA6,NFKBIA,PSME2,PSMA7,ACTR5,USP14,SMAD7,PSMD10,USP11,PSMD7,USP10,USP31,CCP110,BABAM1,TFPT,USP42,PSMA2,TGFBR1,DDX58,GATA3,PSMD3,PSMD11,KAT2…	PSMD5,COPS7A,USP35,USPL1,OTUD6B,USP54,OTUB1,GPS1	ATXN3,PSMC5,JOSD1,USP8,NLRP3,ATXN7
GO_NUCLEAR_ENVELOPE_REASSEMBLY	GO:0031468	18	Down	0.0039979767112153985	0.043153953233018086	10	SPAST,NSFL1C,VRK1,CHMP4B,EMD,PPP2R1A,PPP2CA,CHMP2A,VPS4A,CHMP7,LMNA,REEP3,REEP4,UBXN2A,BANF1,ANKLE2,UBXN2B,PPP2R2A		PPP2CA
GO_NEGATIVE_REGULATION_OF_TYROSINE_PHOSPHORYLATION_OF_STAT_PROTEIN	GO:0042532	12	Down	0.004028332165929395	0.04341904497119007	2	PIBF1,PPP2R1A,CAV1,SH2B3,PPP2CA,PARP14,PTPN2,SOCS3,SOCS1,NF2,INPP5F,GGNBP2		PPP2CA,SOCS3
GO_AMYLOID_BETA_FORMATION	GO:0034205	29	Down	0.004068789684735935	0.043792102770627714	2	IGF1,IFNGR1,ABCA7,ROCK1,PICALM,PSEN1,GSK3A,ABCA2,IFNG,APH1A,CLU,GGA3,PIN1,APOE,ROCK2,BIN1,SORL1,ADAM10,APP,DYRK1A,ABCG1,NCSTN,CASP3,EFNA1,TMED10,PRNP,GSAP,PSENEN,TNF	ABCA7	ROCK1,PRNP
GO_ATP_DEPENDENT_CHROMATIN_REMODELING	GO:0043044	62	Down	0.004138335404925351	0.044428257255840396	10	CENPQ,RSF1,PSME4,MBD3,SMARCE1,ACTR6,ACTB,SMARCA2,SRCAP,HNRNPC,SMARCB1,CENPM,CHD8,ACTR5,SMARCA1,RBBP7,CENPT,ZNHIT1,SMARCD2,CHD4,RNF8,ACTR8,CENPA,HDAC1,ARID1A,CENPL,CENPK,PIWIL1,SMARCA4,INO80,MIS18BP1,NASP,MBD2,ACTL6A,CENPO,SMARCC2,ITGB3BP,ANP32E,GATAD2B,CENPC,POLE3,MTA2,CENPU,CENPH,SMARCA5,MIS18A,RBBP4,SMARCAD1,VPS72,PBRM1,CENPN,CHD3,SMARCC1,RUVBL1,DMAP1,SPTY2D1,NPM1,PTMA,CENPP,HDAC2,CENPW,ERCC6		RSF1
GO_NEGATIVE_REGULATION_OF_ORGANIC_ACID_TRANSPORT	GO:0032891	9	Down	0.00414295847470112	0.044428257255840396	1	AKT2,RGS2,THBS1,AKT1,ARL6IP5,TRH,ABAT,IRS2,STK39
GO_EMBRYONIC_PLACENTA_DEVELOPMENT	GO:0001892	63	Down	0.004147687306636102	0.044428257255840396	6	PKD1,PRDM1,CASP8,ZFAT,VASH1,NCOA1,TMED2,MAPK1,PDGFB,HIF1A,STK4,STK3,DNAJB6,TFEB,PCDH12,HES1,BIRC6,EPAS1,PKD2,SNAI1,MED1,LIF,CDKN1C,TRIM28,IL10,HS6ST1,LEF1,AKT1,ARNT,RSPO3,EGFR,NSDHL,ADM,ST14,PLCD3,FZD5,EOMES,SENP2,HEY1,SPINT1,SPINT2,RBPJ,MAP2K1,KRT8,JUNB,KRT19,BPTF,CEBPB,SP3,FBXW8,GRB2,GATA2,SETD2,PHLDA2,ASCL2,SOCS3,HSF1,NR2F2,ZFP36L1,PLCD1,ZNF568,CEBPA,GGNBP2		STK4,BPTF,GRB2,SOCS3
GO_VIRAL_TRANSLATION	GO:0019081	14	Down	0.004151809131904711	0.044428257255840396	3	PTBP1,EIF3L,EIF3D,EIF3B,EIF3A,EIF2AK4,EIF3G,DHX9,SSB,DENR,EIF2D,EIF3F,PCBP2,MCTS1		EIF3D,EIF3A
GO_LATE_ENDOSOME_TO_VACUOLE_TRANSPORT	GO:0045324	16	Down	0.004157550171718611	0.044428257255840396	1	CHMP2B,LEPROTL1,CHMP3,BECN1,CHMP2A,CHMP1A,VPS25,VPS36,TMEM50B,CHMP7,SNF8,VPS28,TMEM50A,PIK3R4,LEPROT,CHMP1B		CHMP1B
GO_MIRNA_MEDIATED_INHIBITION_OF_TRANSLATION	GO:0035278	13	Down	0.0041691021829513815	0.04448452757371361	2	TNRC6C,TNRC6A,AGO1,TNRC6B,EIF4G1,AGO2,AGO3,ZFP36,AGO4,STAT3,RBM4,NOTCH4,EIF6		TNRC6B
GO_CELL_JUNCTION_ORGANIZATION	GO:0034330	207	Down	0.004174692682461709	0.04448452757371361	10	CD9,PRKCH,VCL,CDH1,CTNNA1,DSG2,GPM6B,ARHGAP6,LAMA3,PKP2,HDAC7,VMP1,LIMCH1,PKN2,SLK,MYO9A,RHOA,ROCK1,CBFB,TESK2,CDC42,MAP4K4,WDR1,PRKACA,ACTN1,LIMS2,MPP5,PVR,FERMT2,CLASP1,FSCN1,ACTB,DLG1,PTPN23,TNS1,OPHN1,EPB41L3,CTTN,TRIP6,ADD1,SLC9A1,ITGA6,TGFB2,SORBS1,DSP,ABL1,NRP1,ARVCF,PPM1F,SH3BP1,SMAD7,ARHGEF7,PARD6A,CSK,TJP1,IKBKB,NUMBL,TGFB1,LSR,CAV1,TGFBR1,RAPGEF1,CDH23,DUSP3,RAPGEF2,CORO1C,TRPV4,PERP,S…	ARHGAP6,ECT2	ROCK1,MAP4K4,NUMB,MPP7,CTNNB1
GO_EPIDERMAL_GROWTH_FACTOR_RECEPTOR_SIGNALING_PATHWAY	GO:0007173	96	Down	0.004202077156215283	0.0446948920880346	5	WDR54,RHBDF1,PIK3C2A,PLAUR,GPRC5A,BCAR1,EPN1,PTPN3,RNF126,CDC42,NCK2,TSG101,RAB7A,DGKD,CEACAM1,PSEN1,EPS15,SNX5,KIF16B,ABL1,RPS6KA5,MMP9,PTK6,RASSF2,ARHGEF7,TGFB1,AGR2,NEURL1,DUSP3,AREG,GAB1,FBXW7,CBL,HBEGF,CBLB,STAM2,DOK1,EFEMP1,SOS1,ERRFI1,FASLG,PTK2B,PIK3CA,PLCG1,EREG,IFI6,EPS15L1,VIL1,HIP1,PTPN12,SNX6,RHBDF2,HIP1R,VPS25,SPRY2,STAM,PLCE1,PDE6H,IQGAP1,PDPK1,MVB12A,APP,AKT1,PIK3R1,EGFR,SH3KBP1,P…	PDE6G	PLAUR,HBEGF,EREG,PTPN12,SHKBP1,GRB2
GO_PROTEIN_CONTAINING_COMPLEX_LOCALIZATION	GO:0031503	232	Down	0.004209269942376601	0.0446948920880346	1	FKBP4,UPF1,AP2B1,AKAP8L,TYROBP,NUP160,IFT88,LRRC7,TPR,THOC3,ZC3H11A,RIOK2,NDC1,U2AF2,AP3D1,PRKCZ,GRIPAP1,IFT80,NUP133,VPS35,SMG6,CPSF1,NUP37,DLG1,KIFAP3,GPC4,PCM1,THOC1,OPHN1,DNM2,STX7,RABL2B,HSPB11,XPO1,TNPO1,YTHDC1,KIF3C,SEH1L,EPS15,DYNLL1,BIRC5,EXOC1,ALKBH5,EZR,NUP50,AAAS,NUP188,IFT74,STX1B,POLDIP3,THOC5,IFT27,SRSF5,TRIP11,PABPN1,IFT52,RAE1,KIF3B,SMAD7,NUP93,CLUAP1,RAB11A,WASL,DNM1,CASC3,NUP88…	UPF1,DNM2,SEH1L,SLBP,RRS1,XPOT,SMG5	EZR,SRSF5,SRSF3,SRSF11,SRRM1,NUMB,CDC40,MX2,RNPS1
GO_REGULATION_OF_CELL_ADHESION	GO:0030155	522	Down	0.004224505690892365	0.0446948920880346	5	BAD,MAD1L1,PLXND1,ITGA3,CX3CL1,CYTH3,PKD1,CD9,CD4,HFE,FYN,CD6,IGF1,CD74,RUNX3,CD44,CDH1,GPM6B,ARHGAP6,PIK3CB,LAMA3,RC3H2,PPP1R12A,WNK1,LIMCH1,AP3D1,ERBB3,SLK,PRKCQ,ATXN3,RHOA,PRKCZ,ROCK1,CBFB,TFE3,FSTL3,CDC42,NCK2,MAP4K4,LIMS2,TFRC,FCGR2B,TBX21,CLASP1,NUAK1,DLG1,KIFAP3,PTPN23,PLXNA2,PAG1,IL4R,APBB1IP,FBLN1,CEACAM1,DNM2,ARG2,PTPRC,GSK3B,CYLD,CEACAM6,CASS4,TESC,FXYD5,LAG3,SLC9A1,ICAM1,CD209,EFNB1,I…	ARHGAP6,DNM2,AP1AR,CDKN2A,JAM2,RELL2,CLECL1,MUC1,HLA-G	CD44,PPP1R12A,ATXN3,ROCK1,MAP4K4,APBB1IP,XBP1,MAP3K8,PRKAR1A,PPP2CA,NR4A3,FGL2,LILRB2,NLRP3,ARPC2,NOD2,PLEKHA2,PRNP,GRB2,CIB1,PPP1CB
GO_PEPTIDYL_THREONINE_MODIFICATION	GO:0018210	92	Down	0.004230740480988579	0.0446948920880346	2	DYRK4,CLK1,WNK1,HIPK2,ROCK1,SIRT2,CSNK2A2,PRKACA,MARK2,UBE2K,GSK3B,CAD,NLK,MAPK1,VRK1,CSNK2A1,SMAD7,AXIN1,CEMIP,RIPK2,DYRK1B,PRKD2,TGFB1,GSK3A,PRKAG2,TGFBR1,MAPK8,HIPK3,PPP2R5D,WNT5A,EIF4G1,ACVR1,GALNT3,PKN1,DYRK2,MAP3K10,INPP5K,CHI3L1,ROCK2,ACVR1B,CAB39,SPRY2,MAP3K12,PDPK1,GALNT1,RPTOR,APP,AKT1,DYRK3,GALNT2,CDC42BPA,CALM2,DGKQ,CAMK2D,TAF1,TNKS1BP1,CHEK1,PRKCA,DYRK1A,CALM3,HIPK1,TGFBR2,PRKCD,LMTK…		ROCK1,UBE2K
GO_VESICLE_MEDIATED_TRANSPORT_BETWEEN_ENDOSOMAL_COMPARTMENTS	GO:0098927	40	Down	0.004230948878867231	0.0446948920880346	1	FAM160A2,RAB7A,PTPN23,PIK3C3,RAB21,MTMR2,KIF16B,EZR,HOOK2,MAPK1,EEA1,CORO1A,MAPK3,SNX16,ANKRD27,WDR91,SNX3,CHMP3,BECN1,MAP2K2,HOOK1,SORL1,RDX,DNAJC13,RAB5A,MSN,SNX12,DAB2,SNF8,VPS11,LMTK2,AKTIP,RILP,WDR81,HOOK3,MAP2K1,STX8,MYO1D,SRC,EMP2		EZR
GO_NEGATIVE_REGULATION_OF_PROTEIN_ACETYLATION	GO:1901984	18	Down	0.004232595268732356	0.0446948920880346	2	BRCA1,ATG5,SPI1,GSK3B,SIRT1,PIH1D1,ZNF451,PARK7,SET,HINT2,SNCA,CTBP1,KLF15,SIN3A,SDR16C5,TAF7,NOC2L,HDAC2
GO_NEGATIVE_REGULATION_OF_OSTEOBLAST_DIFFERENTIATION	GO:0045668	25	Down	0.004236199890869652	0.0446948920880346	2	HDAC7,HDAC4,CDK6,SUFU,AREG,IGFBP5,ID2,ID3,ID1,TWSG1,TRPM4,MEN1,SMAD6,TOB1,LIMD1,NOTCH1,NOCT,SKI,LRP5,SMAD3,TMEM64,SEMA4D,NBR1,TNF,TWIST2		ID2
GO_REGULATION_OF_CELLULAR_RESPONSE_TO_STRESS	GO:0080135	578	Down	0.004249973534425276	0.04476727114860042	5	RAD52,BAD,FKBP4,KDM1A,DVL2,CREBBP,PAFAH1B1,SPAG9,CRY1,FYN,BRCA1,ERCC1,MAP4K5,DDX11,ZMYND11,WAS,BID,CD74,HGF,RB1CC1,FAS,CD44,BCLAF1,NUP160,BAK1,GRN,FUT8,PARP3,HSPA5,TPR,DTNBP1,ERCC8,HERPUD1,FAM168A,EIF2AK2,SERPINB3,USP13,NDC1,YBX3,HIPK2,TMEM161A,MAP2K4,ATXN3,TP53BP1,ERLEC1,NUP133,CDC42,NCK2,MAP4K4,VASH1,FCGR2B,DERL2,XRCC1,PDE8A,PTGS2,MAP3K13,NUAK1,SCARF1,HACD3,ENO1,NUP37,SEMA3A,DLG1,TRAF4,MAP2K7,S…	RAD52,DERL2,SEH1L,MUL1,FBXO7,CREB3,BMPR1A,SLF2,PRMT1,RNF185,WRAP53,CBX8,CDKN2A,FZD1,RELL2,OTUB1,ING2,POLH,FANCB,MUC1,BAG6,HLA-G	PAFAH1B1,CD44,ATXN3,MAP4K4,ENO1,RIF1,EZR,GADD45B,XBP1,STK24,DDX5,NR4A3,DEK,SERINC3,EDEM1,TAOK3,RNASEH2B,SKIL,TLR4,NCOR1,MCL1,PDCD4,TAOK1,OXR1,NOD2,CTNNB1,DNAJC7
GO_NEGATIVE_REGULATION_OF_MEMBRANE_POTENTIAL	GO:0045837	8	Down	0.0042550122891207446	0.04476727114860042	13	HEBP2,BAX,BNIP3L,RNF122,PMAIP1,ARL6IP5,PRELID1,BNIP3
GO_INTRINSIC_APOPTOTIC_SIGNALING_PATHWAY_IN_RESPONSE_TO_DNA_DAMAGE	GO:0008630	93	Down	0.004262247988217369	0.04478050445965822	5	BAD,KDM1A,BRCA1,BID,CD74,CD44,TNFRSF1B,BAK1,USP28,FNIP2,HIPK2,TMEM161A,TNFRSF1A,BCL3,POLB,MLH1,BAX,CDIP1,MSH2,SIRT1,ABL1,HMOX1,EP300,SNW1,E2F1,PYCARD,PIAS4,CASP2,CXCL12,TMEM109,HTRA2,MSH6,TRIM32,CLU,SNAI1,CDKN1A,BCL2L12,DYRK2,CDKN2D,BCL2L2,CASP9,TPT1,CIDEB,SKIL,XPA,BRCA2,BCL2A1,PML,TP53,EPHA2,MCL1,ACKR3,SFRP2,PIK3R1,NACC2,RPS3,ATM,BCL2L11,CCAR2,ZNF385A,RPL26,HIPK1,IFI16,SHISA5,HNRNPK,DDIAS,MOAP1,…	ING2,MUC1,BAG6	CD44,SNW1,SKIL,MCL1
GO_POSITIVE_REGULATION_OF_EPITHELIAL_TO_MESENCHYMAL_TRANSITION	GO:0010718	38	Down	0.004285890204705074	0.04493533136551687	4	WWTR1,FOXC1,SERPINB3,TGFB2,BAMBI,JAG1,RGCC,TGFB1,EZH2,TGFBR1,ENG,COL1A1,MDK,GCNT2,ACVR1,GLIPR2,SNAI1,IL1B,BMP2,OLFM1,IL6,SDCBP,LEF1,TGFB1I1,SMAD4,NOTCH1,TCF7L2,DAB2,TIAM1,PDPN,TGFBR2,SMAD3,CTNNB1,SMAD2,ZNF703,BCL9L,HDAC2,MTOR		GLIPR2,CTNNB1
GO_NEGATIVE_REGULATION_OF_CELLULAR_PROTEIN_LOCALIZATION	GO:1903828	88	Down	0.004299043681661432	0.04493533136551687	1	TMEM98,GPM6B,GOPC,NEDD4L,PPP2R5A,CLDN18,SP100,POLR1A,ERLEC1,VPS35,DERL2,PICALM,LMAN1,ANKRD13A,TP53INP2,GSK3B,DNAJA1,NSFL1C,DERL3,RANGAP1,CSK,LEPROTL1,TGFB1,ABHD17B,LZTS2,SUFU,RAB23,TMEM59,PARK7,GBP1,ITGB1BP1,RHOQ,LYPLA1,TTBK2,ABHD17A,PPFIA1,INPP5K,NUMB,ROCK2,UBAC2,CD36,MDFIC,OS9,TMBIM1,ABHD17C,TXN,TRIM29,BARD1,CLTC,MFHAS1,TERF1,INPP5E,FBXO4,BAG3,DAB2,PID1,ANGPT1,FLCN,BAG4,AP2M1,LZTFL1,CDK5,ARF6,M…	DERL2	NUMB,CLTC
GO_NEGATIVE_REGULATION_OF_NEUROTRANSMITTER_TRANSPORT	GO:0051589	14	Down	0.004300345567736164	0.04493533136551687	1	GPM6B,MAOB,FMR1,LILRB1,RAP1A,RGS2,RAP1B,PNKD,SYT11,ARL6IP5,SNCA,SLC30A1,ABAT,NF1
GO_REGULATION_OF_REACTIVE_OXYGEN_SPECIES_BIOSYNTHETIC_PROCESS	GO:1903426	69	Down	0.004313184400487195	0.04493533136551687	2	CFLAR,FYN,CTNS,CYBA,ATP2B4,SPHK2,RHOA,HDAC4,RAB27A,PTGS2,EDN1,DNM2,HSP90AA1,ARG2,KHSRP,ICAM1,HSP90AB1,JAK2,TSPO,ABCD1,GLA,ACP5,CAV1,IFNG,PARK7,MMP8,PKD2,WDR35,CLU,PTK2B,ZNF205,PTGIS,IL1B,TRAP1,KLF2,TICAM1,ASS1,ROCK2,P2RX4,CD36,RAC1,IL10,KLF4,TLR4,DUOXA1,AKT1,SNCA,DDAH1,MPV17L,ITGB2,PTX3,ZC3H12A,SLC18A2,SMAD3,CX3CR1,STAT3,INSR,SLC25A33,CLEC7A,CD34,TLR6,ADGRB1,CD47,SIRPA,MTOR,AIF1,DDAH2,TNF,HBB	DNM2	TLR4
GO_RHYTHMIC_PROCESS	GO:0048511	197	Down	0.004313619234622822	0.04493533136551687	19	NFYA,CREBBP,MYCBP2,FBXL3,CRY1,HEBP1,NR1H3,ARNTL2,USP2,HSPA5,PER3,MAPK9,THRAP3,OPN3,RORA,SREBF1,FBXW11,KDM5A,NFKB2,PHLPP1,GSK3B,NCOA1,HUWE1,DNM1L,GNA11,ESR1,TYRO3,TGFB2,CREM,SIRT1,SRRD,EP300,PRMT5,ADNP,CSNK2A1,AHCY,SUV39H1,HNRNPL,RELB,RETN,HAS1,DBP,CRTC1,NAMPT,CASP2,SERPINE1,EZH2,AHR,SETX,PTGDS,MAPK8,PLEKHA1,RAI1,SLC6A4,DDX5,NAGLU,MAP2K6,FBXW7,CPT1A,MDK,TIMELESS,UBE3A,KAT2B,ID2,HDAC1,SFPQ,KDM5B,ID…	MAP2K6,KDM5B,DDB1	THRAP3,CREM,DDX5,ID2,EREG,NCOR1,PPP1CB
GO_POSITIVE_REGULATION_OF_INTERFERON_BETA_PRODUCTION	GO:0032728	27	Down	0.004321098166331527	0.04493533136551687	2	POLR3B,MAVS,RIOK3,TLR8,RIPK2,DDX58,IFIH1,IRF1,IRF3,TICAM1,IRF5,POLR3F,DHX9,TLR4,FLOT1,TLR2,POLR3A,HMGB2,POLR3D,PTPN11,RNF135,ZBTB20,TBK1,IRF7,POLR3C,TLR7,DDX3X	POLR3F	TLR4
GO_TRANSMEMBRANE_RECEPTOR_PROTEIN_TYROSINE_KINASE_SIGNALING_PATHWAY	GO:0007169	501	Down	0.004323535235114298	0.04493533136551687	5	FGR,PDK4,POLR2J,WDR54,PDK2,AP2B1,BAIAP2L1,MATK,RHBDF1,FUZ,CD4,FYN,ANOS1,PTBP1,PIK3C2A,PLAUR,DCN,MVP,GPRC5A,IGF1,HGF,ADGRA2,SH2D2A,GAB2,ATP6V0A1,AP2S1,LCP2,ATP6V1H,POLR2B,BCAR1,PIK3CB,CYBA,FOXC1,CYFIP2,NCKAP1,TNK2,ELMO2,EPN1,GPC1,ANKS1A,ERBB3,PRKCQ,TIE1,RHOA,PRKCZ,ROCK1,FGFR3,SIRT2,PPP2R5B,NUCKS1,NEDD4,PTPN3,RNF126,NDST1,CDC42,NCK2,ATP6AP1,EPN2,PTPN18,SREBF1,TSG101,ACTB,RAB7A,DGKD,FGFR1,CEACAM1,PS…	ATP6V1H,NDST1,PXN,MERTK,POLR2H,SHCBP1,PDE6G	PLAUR,ROCK1,HBEGF,ATP6V1A,NR4A3,EREG,PTPN12,ARPC1B,PTPRE,APPL1,WASF2,SHKBP1,ARPC2,CTNNB1,GRB2,SOCS3
GO_REGULATION_OF_PEPTIDYL_SERINE_PHOSPHORYLATION	GO:0033135	93	Down	0.004326869820210942	0.04493533136551687	2	MLXIPL,HGF,CD44,BAK1,FNIP2,ATP2B4,PFN2,NCK2,PTGS2,ARAF,RAPGEF3,HSP90AA1,BAX,HDAC6,SH2D3C,HSP90AB1,OSM,PPM1F,STK4,RASSF2,SMAD7,AXIN1,RIPK2,PRKD2,TGFB1,GSK3A,CAV1,CSF3,CAPRIN2,CREBL2,IFNG,VEGFA,PDE4D,PDCD10,WNT5A,EIF4G1,PLCL1,PARK7,DOCK7,MAD2L2,MAPKAP1,PIK3CA,RAMP3,SH2D3A,AKAP9,LIF,LATS1,RAF1,PRKAA1,INPP5K,CAMK1,PWP1,SPRY2,IL6,TXN,ARRB1,BCAR3,ARRB2,RPTOR,APP,AKT1,HAX1,SNCA,SFRP2,EGFR,TNKS1BP1,PAK1,…		CD44,OSM,STK4
GO_POSITIVE_REGULATION_OF_MYELOID_LEUKOCYTE_MEDIATED_IMMUNITY	GO:0002888	26	Down	0.004330971732199063	0.04493533136551687	4	FGR,BTK,GAB2,SPHK2,IL4R,DDX1,MAVS,STX4,DDX58,SNX4,VAMP8,VAMP7,C3,TICAM1,STXBP1,FCER1G,ITGB2,F2RL1,SYK,DDX21,PTAFR,ITGAM,ADORA2B,DHX36,GATA2,HLA-E		BTK
GO_SEMI_LUNAR_VALVE_DEVELOPMENT	GO:1905314	21	Down	0.004408003665512952	0.045558802898837736	6	TNFRSF1B,ELN,TNFRSF1A,ROCK1,TGFB2,JAG1,TGFB1,GATA3,SNAI1,NFATC1,NOTCH2,ROCK2,SMAD6,EMILIN1,RB1,NOTCH1,HEY1,RBPJ,EFNA1,BMPR2,GJA5		ROCK1
GO_NEGATIVE_REGULATION_OF_CARBOHYDRATE_METABOLIC_PROCESS	GO:0045912	32	Down	0.004408703656010651	0.045558802898837736	2	CRY1,HDAC4,FAM3A,SIRT6,TIGAR,GSK3B,MAEA,EP300,TGFB1,GSK3A,PASK,SLC25A12,PLEK,LEPR,CBFA2T3,INPP5K,CLTC,TP53,SIK1,SOGA1,FBP1,COX11,MIDN,DDIT4,STAT3,MST1,NUPR1,CLK2,PGP,PPARA,FAM3C,AP2A1		CLTC,MIDN
GO_BARBED_END_ACTIN_FILAMENT_CAPPING	GO:0051016	15	Down	0.004409308784095229	0.045558802898837736	10	CAPG,ADD2,CAPZB,ADD1,TRIOBP,MTPN,CAPZA1,VIL1,RDX,GSN,ADD3,TWF1,EPS8,CAPZA2,TWF2		CAPZB,MTPN
GO_REGULATION_OF_ANATOMICAL_STRUCTURE_MORPHOGENESIS	GO:0022603	725	Down	0.004461396084022596	0.04603349595786951	4	FGR,SEMA3F,KRIT1,CFLAR,SARM1,PLXND1,ARHGAP33,DVL2,MYCBP2,AP2B1,CX3CL1,TNFRSF12A,IFRD1,CDKL3,PAFAH1B1,E2F2,PSMB1,CDKL5,SS18L2,RHOBTB2,STAB1,FUZ,FYN,BTBD7,MKS1,PIK3C2A,DCN,TYROBP,BRCA1,SEMA3B,PSMC4,RUFY3,PHLDB1,HGF,ZRANB1,ADGRA2,RNH1,PLEKHO1,EHD2,CD44,TNFRSF1B,GRN,PSMA4,AP2S1,CUL7,HDAC9,NEDD4L,HEXB,FOXC1,WNK1,HDAC7,EPN1,ADCK1,HIPK2,FOXJ2,TIE1,MYO9A,SP100,TNFRSF1A,PKM,RHOA,SYT1,ROCK1,PSME4,VPS35,NED…	CDKL3,DNM2,MUL1,PSMD5,BMPR1A,AP1AR,CPNE9,FGD5,FZD1,LARP4,ANAPC2,SMURF1,FKBPL,HLA-G,ETV5	PAFAH1B1,CD44,ROCK1,CAPZB,PSMC5,EZR,XBP1,MYH9,FOXP1,BTG1,SKIL,CLTC,GOLGA4,ITGB1,CFDP1,ARPC2,CTNNB1,BASP1,RHOG,CIB1,PRPF40A,CDC42SE1
GO_REGULATION_OF_HYALURONAN_BIOSYNTHETIC_PROCESS	GO:1900125	5	Down	0.004482676491880224	0.046099125852511226	2	PDGFB,TGFB1,NFKB1,CLTC,AP2A1		CLTC
GO_RESPONSE_TO_INCREASED_OXYGEN_LEVELS	GO:0036296	22	Down	0.004484029966701653	0.046099125852511226	5	FAS,POLB,ATP6AP1,CAV1,COL1A1,PDGFRB,ATP6V1A,CAT,CDKN1A,PPARG,CDK4,CCDC115,ATP6V1G1,POLG,TP53,FOXO1,ATP6V0D1,BNIP3,ATP6V0A2,HDAC2,ATG7,TMEM199		ATP6V1A,CAT
GO_ISOCITRATE_METABOLIC_PROCESS	GO:0006102	6	Down	0.004493162402357433	0.046099125852511226	2	IDH3G,ACO2,IDH3B,IDH1,IDH3A,IDH2
GO_POSITIVE_REGULATION_OF_CANONICAL_WNT_SIGNALING_PATHWAY	GO:0090263	115	Down	0.004493703822031733	0.046099125852511226	5	PSMB1,PSMC4,ADGRA2,PSMA4,WNK1,ASPM,PSME4,VPS35,NLE1,PSMC5,PSME1,PSMD5,BAMBI,PSMD8,PSMC6,PSMA3,PPM1A,GSKIP,PSMC1,PSMB5,PSMA6,PSME2,PSMA7,GID8,PSMD10,TBL1X,XIAP,PSMD7,AXIN1,UBR5,PLEKHA4,CAV1,PSMA2,KANK1,TNKS2,PSMD3,PSMD11,COL1A1,SMURF2,NFKB1,PSMD9,CAPRIN2,PTK7,PSMD14,USP34,WLS,RNF146,UBE2B,RECK,SOX4,PSMF1,PSMB2,PIN1,PSMA1,TRPM4,PSME3,ZBED3,CSNK1G2,ARNTL,SCEL,PSMB7,YAP1,PPM1B,USP8,CSNK1D,PRDM15,PSMB…	PSMD5,PPM1A	PSMC5,XIAP,USP8,TBL1XR1
GO_TUMOR_NECROSIS_FACTOR_BIOSYNTHETIC_PROCESS	GO:0042533	27	Down	0.004506532752292045	0.046099125852511226	20	TYROBP,BCL3,PSEN1,JAK2,LILRB1,HSPB1,IFNG,ERRFI1,TNFRSF8,CCR2,AKAP12,IL10,TLR4,THBS1,APP,GHRL,MAPKAPK2,SYK,CYBB,CX3CR1,AZU1,CLEC7A,TLR1,CARD9,SPN,UBE2J1,AGER		TLR4
GO_POSITIVE_REGULATION_OF_MUSCLE_HYPERTROPHY	GO:0014742	21	Down	0.004512845567761424	0.046099125852511226	5	IGF1,ROCK1,MEF2A,EDN1,SLC9A1,HAMP,MTPN,NR4A3,BECN1,PIN1,PARP2,ROCK2,IL6ST,CDK9,PPP3CA,PARP1,CAMK2D,PRKCA,PTK2,DDX39B,MTOR		ROCK1,MTPN,NR4A3
GO_REGULATION_OF_NECROTIC_CELL_DEATH	GO:0010939	19	Down	0.004514146251265466	0.046099125852511226	5	CFLAR,BIRC3,HEBP2,YBX3,CASP8,CYLD,TSPO,CAV1,PPIF,BIRC2,ARHGEF2,RBCK1,RIPK3,RIPK1,SLC25A4,SPATA2,FADD,BNIP3,PELI1
GO_REGULATION_OF_SKELETAL_MUSCLE_TISSUE_DEVELOPMENT	GO:0048641	27	Down	0.004522763546328368	0.046099125852511226	4	HDAC9,YBX3,GPC1,HDAC4,MEF2C,DDX17,TGFB1,RPS6KB1,DDX5,HMGCR,NLN,SIX1,PRKAA1,ARNTL,UQCC2,FLOT1,S100B,LMOD3,FBXO22,CTNNB1,SHOX2,MTM1,BCL2,USP19,AKIRIN1,NR1D2,DLL1		DDX17,DDX5,CTNNB1
GO_CELL_CYCLE_G1_S_PHASE_TRANSITION	GO:0044843	226	Down	0.004523142104070985	0.046099125852511226	21	KMT2E,DBF4,PAF1,PKD1,POLA2,BID,MNAT1,FHL1,PIAS1,CUL3,CUL1,ATP2B4,BCAT1,MCM2,GTSE1,MCM6,JADE1,CNOT4,RBL1,ORC1,BAX,AURKA,CNOT3,PCBP4,ORC6,PSME1,CDC7,CDC34,SUSD2,FBXO7,MCM5,EP300,CDKN3,APEX1,PSME2,E2F1,FAM83D,RBBP8,POLA1,PIM2,RGCC,FBXO31,GSPT1,RBL2,MCM4,CCNE1,CDK6,CASP2,RPA3,EZH2,CUL2,RPS6KB1,CCL2,FBXW7,ZPR1,CCND1,CDKN1B,CNOT2,PTPN6,FBXO5,MCM3,GMNN,CCND3,CNOT6,TFDP2,HYAL1,EIF4G1,ACVR1,POLE4,ID2,ORC2…	MCM6,CNOT3,FBXO7,CDK2,PRMT1,CDKN2A,MUC1	ID2,KHDRBS1,CDC73,ITGB1,ZNF655
GO_CYTOPLASMIC_SEQUESTERING_OF_NF_KAPPAB	GO:0007253	7	Down	0.004563947130196901	0.04634927009646315	2	NFKBIA,PSMD10,CCDC22,IL10,G3BP2,FAF1,TMSB4X		G3BP2
GO_CELLULAR_RESPONSE_TO_GLUCOSE_STARVATION	GO:0042149	36	Down	0.00456534410370318	0.04634927009646315	5	HSPA5,ASNS,PIK3C3,SESN1,SH3GLB1,PICK1,XBP1,MTMR3,TBL2,ITFG2,CPEB4,NFE2L2,SLC2A1,KPTN,BECN1,ATG14,ATF4,SESN2,RRP8,PRKAA1,MYBBP1A,HNRNPA1,TP53,PMAIP1,SESN3,IMPACT,NUAK2,IFI16,ZC3H12A,BCL2,EIF2AK3,C12orf66,HIGD1A,UPP1,PIK3R4,SZT2		XBP1
GO_CYTOSKELETON_ORGANIZATION	GO:0007010	968	Down	0.004566247674701616	0.04634927009646315	10	CFLAR,FKBP4,ZMYND10,MYCBP2,CX3CL1,RALA,BAIAP2L1,CCL26,FARP2,SCIN,MARK4,PAFAH1B1,PKD1,RHOBTB2,RANBP9,ZNF207,NISCH,ANLN,CEP68,TYROBP,BRCA1,TACC3,CCDC88C,WAS,ATP2C1,RUFY3,PHLDB1,ZRANB1,SPAST,EHD2,VIM,TMSB10,RNF19A,CUL3,MYOM2,TUBG2,DNAH5,SPDL1,PARP3,SPATA7,CAPG,CUL7,CNTLN,GPM6B,TPR,DTNBP1,ARHGAP6,MAP4,CC2D2A,ELN,LIMA1,BCAR1,TTC17,PHPT1,SDCCAG8,SYNE2,PKP2,PPP1R12A,CROCC,SPAG4,NCKAP1,ELMO2,RNF4,LIMCH1,…	SPATA7,ARHGAP6,PXN,RASSF7,CEP192,ECT2,CDK2,MSTO1,BORA,AP1AR,CAPN10,HAUS1,FGD5,RACGAP1,LARP4,C2CD3,AURKB	PAFAH1B1,PPP1R12A,ATXN3,ROCK1,SMC1A,CAPZB,EZR,MYH9,MTPN,PRKAR1A,KRT17,SPECC1,ARPC1B,NCOR1,CLTC,DYNLT1,ITGB1,WASF2,SON,TAOK1,ARPC2,ATXN7,CLMN,CTNNB1,RHOG,GRB2,CIB1,PRPF40A,CHMP1B
GO_REGULATION_OF_ORGANELLE_ASSEMBLY	GO:1902115	159	Down	0.004603563333455571	0.046664807754960326	10	ZMYND10,MARK4,CDKL5,FUZ,BRCA1,IFT88,PHF23,TPR,MAP4,MAPK9,SDCCAG8,SYNE2,ATG5,CROCC,RNF4,RHOA,SMC1A,TSG101,FSCN1,SPAG5,EDN1,VDAC3,DNM2,MEF2C,CYLD,CHMP2B,CHMP5,KIF9,SCFD1,EZR,SH3GLB1,MTMR3,KCTD17,CDKL1,HCK,CHMP4B,CEP76,STAG2,NPRL3,CCP110,RP1,SMC3,TBC1D12,TRIM37,KAT2A,IFT20,TBC1D30,MDM1,CNOT2,MAK,SENP6,CNOT6,KAT2B,NPRL2,PIKFYVE,CCDC88A,RAB3GAP1,SDC1,ALMS1,WRAP73,ARHGEF2,STAG1,RAB3GAP2,VPS4B,GPSM2,ODF…	DNM2,STX18,LRFN4	SMC1A,EZR,G3BP2,ATG3,ASAP1,CHMP1B
GO_NEGATIVE_REGULATION_OF_ALPHA_BETA_T_CELL_DIFFERENTIATION	GO:0046639	18	Down	0.00464782152300873	0.04697135431419617	4	RUNX3,RC3H2,CBFB,TBX21,IL4R,SMAD7,JAK3,BCL6,LOXL3,ANXA1,RC3H1,HLX,RUNX1,ZBTB7B,ZC3H12A,SOCS5,SOCS1,HMGB1
GO_PURINE_NUCLEOSIDE_TRIPHOSPHATE_METABOLIC_PROCESS	GO:0009144	55	Down	0.004649098144351593	0.04697135431419617	2	SLC25A13,SPHK2,GNAI3,PKM,RHOA,ENO1,VPS9D1,TREM2,GTPBP1,SAMHD1,TAZ,NME3,NME4,TGFB1,NUDT1,IMPDH1,PRKAG2,RAB23,NME5,DGUOK,SLC25A12,RHOQ,ITPA,RAN,AMPD3,COX5B,NUDT15,NME7,GUK1,PARP1,AK3,ALDOA,PID1,FLCN,AK9,ADK,PINK1,AK4,VCP,STOML2,STAT3,MFN1,NME6,DNAJC30,IMPDH2,CYC1,GIMAP7,LRRK2,ADA,NUDT16,OPA1,UQCC3,TMSB4X,NME1,NME2	NME6	ENO1,SAMHD1
GO_INSULIN_SECRETION	GO:0030073	119	Down	0.004652615792435397	0.04697135431419617	1	BAD,ICA1,CD38,SLC25A5,CACNA2D2,NADK,PHPT1,TM7SF3,CYB5R4,ACSL4,SREBF1,SRI,RAPGEF3,RFX3,AACS,OXCT1,REST,SLC8B1,ITPR3,JAK2,LRP5L,HIF1A,CDK16,ARL2BP,STX4,STX1A,RAB11FIP2,PPP3CB,CPT1A,TCIRG1,PSMD9,IFNG,PPARD,HMGCR,ACVR2B,STXBP3,PARK7,RAP1A,SLC2A1,KLF7,HMGN3,FKBP1B,SNX19,ENY2,SERP1,TARDBP,ITPR2,LRP1,PFKFB2,SOX4,IL1B,NR1D1,VGF,TRPM4,RAF1,PER2,ARNTL,CLOCK,ANXA1,RAB11FIP5,GLUL,RAC1,IL1RN,UQCC2,ARRB1,RBP4,…	CDK16,SIRT3,CAPN10	STXBP3,HMGN3,SERP1,MIDN
GO_NEGATIVE_REGULATION_OF_NEURON_DEATH	GO:1901215	139	Down	0.004670111831561289	0.04708453261133999	5	GCLC,AP2B1,CX3CL1,FYN,PPP5C,GCLM,TNFRSF1B,GRN,HIPK2,ERBB3,MAP2K4,RHOA,ROCK1,VPS35,TIGAR,PSEN1,MEF2C,GSK3B,REST,BAX,KDM2B,TYRO3,MSH2,HSP90AB1,SIRT1,JAK2,NRP1,FBXO7,HMOX1,LGMN,ALKBH1,HIF1A,PSMC1,ADNP,DNAJC5,CHMP4B,CORO1A,UNC5B,CSF3,CCL2,WFS1,ZPR1,CBL,MDK,AMBRA1,NCOA7,SOD2,CPEB4,EIF4G1,HTRA2,PARK7,KIF14,CREB1,SET,NR4A3,PTK2B,PIK3CA,LRP1,STAMBP,SIX1,TRAF2,PIN1,ADORA2A,ATF4,PARP2,SNX6,APOE,PPT1,SERPIN…	FBXO7,ALKBH1,AGAP2,FZD1	ROCK1,NR4A3,OXR1,CTNNB1
GO_MRNA_3_SPLICE_SITE_RECOGNITION	GO:0000389	6	Down	0.004697737166467705	0.04729939397044298	2	SF3A1,SF3A2,SLU7,SF1,SF3A3,ISY1
GO_MIRNA_METABOLIC_PROCESS	GO:0010586	23	Down	0.0047421315334532765	0.04768229170080334	2	RC3H2,KHSRP,AGO1,DDX17,DICER1,NFKB1,DROSHA,AGO2,XPO5,DGCR8,RAN,AGO4,RC3H1,PNPT1,TARBP2,PARN,DIS3L2,ZC3H12A,RELA,HRAS,PRKRA,BCDIN3D,SND1		DDX17
GO_POSITIVE_REGULATION_OF_VASCULATURE_DEVELOPMENT	GO:1904018	136	Down	0.004751625337535223	0.04771370697516938	4	CFLAR,CX3CL1,PIK3C2A,BRCA1,HGF,GRN,HDAC9,HDAC7,HIPK2,TIE1,PKM,PTGS2,MYDGF,SIRT6,RAPGEF3,CEACAM1,ANGPT2,SIRT1,ABL1,NRP1,XBP1,HMOX1,PDGFB,HIF1A,CD40,PPP1R16B,FLT1,CTSH,PRKD2,ITGB8,CCL24,HSPB1,SERPINE1,C5,ENG,GAB1,RAPGEF2,MDK,SASH1,SOD2,VEGFA,WNT5A,HYAL1,IL1A,PDCL3,NFE2L2,RAP1A,CTH,AKT3,F3,PGF,TEK,EGR1,PTK2B,CXCR4,AGO2,PLCG1,PTGIS,EFNB2,IL1B,C3,RRAS,KDR,PAK4,RAMP2,ZNF304,CHI3L1,BTG1,ETS1,ANXA1,IL10,…		XBP1,BTG1,ITGB1,CIB1
GO_PEPTIDYL_AMINO_ACID_MODIFICATION	GO:0018193	932	Down	0.004760596903331914	0.04773980107477827	2	DPM1,FGR,NDUFAF7,FKBP4,KDM1A,NDUFAB1,DVL2,MSL3,CREBBP,KMT2E,IBTK,MATK,JARID2,PKD1,MLXIPL,BAZ1B,DYRK4,CD4,BTK,FYN,DCN,QPCTL,BRCA1,MVP,CLK1,GPRC5A,IGF1,CD74,HGF,ZDHHC6,PHF20,CD44,PRKCH,VRK2,NUP160,BAK1,ARID4A,FUT8,PIAS1,MAP2K3,JADE2,TPR,HDAC9,RSF1,KITLG,MAPK9,FNIP2,ARID4B,EIF2AK2,KMT2C,ATG5,ATP2B4,NDC1,WNK1,PRDM6,TNK2,SPHK2,HIPK2,HMG20B,PKN2,ERBB3,MAP2K4,PRKCQ,TIE1,SPI1,TNFRSF1A,METTL22,PRKCZ,ROCK1…	QPCTL,SEH1L,OGFOD1,MUL1,VCPKMT,NDUFAF5,MAP2K6,EEF2KMT,FKBP9,CDK2,MOCS3,SIRT5,PRMT1,PRMT7,USPL1,TPGS2,SIRT3,NCAPG2,DPH7,TAF5,MERTK,DPY19L4,ZNF274,SH3BP5L,AURKB,MUC1,BAG6	BTK,CD44,RSF1,ROCK1,UBE2K,RIF1,OSM,SNW1,STK4,HBEGF,PPP2CA,EREG,HAT1,PPIL4,RTF1,SAMSN1,WDR82,OXR1,CTNNB1,PRNP,RAP2B,SOCS3,BAZ1A
GO_EPITHELIAL_CELL_DIFFERENTIATION	GO:0030855	392	Down	0.004786262129795741	0.04793300750574853	4	BAD,PROM1,PAFAH1B1,CAPN1,WWTR1,VIM,PRKCH,ARID4A,SLC4A7,DSG2,PRSS8,ARID4B,FOXC1,PKP2,PRDM1,FOXJ2,MYO9A,TNFRSF1A,RHOA,ROCK1,CBFB,CDC42,ACADVL,DHRS9,TSG101,FOSL2,FGFR1,TIGAR,CBFA2T2,TOLLIP,RAPGEF3,CEACAM1,OPHN1,KEAP1,RFX3,MEF2C,GSK3B,FAT1,RAB10,ATRX,B4GALT1,ADD1,SULT2B1,ICAM1,ESR1,EZR,TMEM38B,DSP,HNRNPH3,IFT74,ABL1,NRP1,SH3BP1,TRIOBP,XBP1,PDGFB,UPK3A,HIF1A,PCK2,MMP9,STK4,PTK6,JAG1,PPP1R16B,PGK1,FNDC…	KDM5B,FZD1,TMEM79,CES1	PAFAH1B1,ROCK1,FOSL2,EZR,XBP1,STK4,ID2,EREG,KRT17,KDM6B,BTG1,SKIL,RILPL2,CTNNB1,PRNP,BASP1
GO_POLYAMINE_TRANSPORT	GO:0015846	6	Down	0.004795577939861502	0.0479621820393892	1	OAZ1,OAZ3,AZIN1,ATP13A2,TAF7,OAZ2		OAZ2
GO_REGULATION_OF_PROTEIN_SERINE_THREONINE_KINASE_ACTIVITY	GO:0071900	394	Down	0.004821067438462589	0.04815282157536434	2	ALS2,DVL2,PRKAR2B,MAP3K14,DBF4,SPAG9,PKD1,MAP4K3,LTF,MAP4K5,IGF1,CD74,HGF,MNAT1,MAP2K3,DTNBP1,KITLG,PIK3CB,TAB2,EIF2AK2,SERPINB3,ATP2B4,IPO5,MAP2K4,RHOA,HYAL2,LRP6,TRIB2,MAP3K13,TSG101,HACD3,ACTB,MAP2K7,FGFR1,EDN1,PSEN1,PTPRC,CCNT2,GSTP1,MAPRE3,MAP3K4,DNAJA1,MAPKAPK5,P2RX7,ERP29,CCNK,IRAK3,MUL1,TFAP4,MAP3K1,HSP90AB1,SIRT1,JAK2,ABL1,GADD45B,CRKL,MAPK1,FBXO7,PDGFB,TAB1,CDKN3,TELO2,CD40,STK4,TRIB3,C…	MUL1,FBXO7,MAP2K6,CDKN2A,HEXIM2,GPS1,PRKAG1,PDE6G,STRADA	GADD45B,STK4,MAP3K8,PRKAR1A,PPP2CA,TAOK3,TLR4,PDCD4,TAOK1,NOD2,SYAP1,CIB1
GO_PLATELET_ACTIVATION	GO:0030168	115	Down	0.004833596466129132	0.04821367660156235	4	CD9,FYN,PRKCH,VCL,LCP2,PIK3CB,DGKG,GNA15,TSPAN32,DGKA,PRKCQ,ACTB,DGKD,GNB1,CEACAM1,GNAS,GNA11,TYRO3,ITPR3,MAPK1,PDGFB,MYH9,CD40,MYL9,MYL12A,CD40LG,DGKH,MAPK3,PIK3CG,HSPB1,P2RX1,COL1A1,VWF,SH2B3,PTPN6,SRF,PLEK,STXBP3,GNA13,PIK3CA,ITPR2,APOE,RAF1,VAV3,PDGFRA,TEC,SERPINE2,IL6,STXBP1,TLR4,TLN1,ARRB1,PDPK1,ARRB2,PIK3R5,VAV1,DGKQ,PIK3R1,GNA12,DGKZ,FERMT3,ITPR1,SLC7A11,MERTK,DGKE,UBASH3B,PRKCA,GNAQ,F11R…	MERTK	MYH9,STXBP3,TLR4,RAP2B
GO_NEGATIVE_REGULATION_OF_STEM_CELL_DIFFERENTIATION	GO:2000737	16	Down	0.004842054925916924	0.04821570995885639	4	CDK13,REST,JAG1,HSPA9,HES1,NFE2L2,YAP1,PRICKLE1,NOTCH1,ZFP36L2,HNRNPU,CDK12,STAT3,NELFB,LBH,N4BP2L2	NELFB
GO_POSITIVE_REGULATION_OF_ACTIN_FILAMENT_POLYMERIZATION	GO:0030838	76	Down	0.004847387447486208	0.04821570995885639	10	BAIAP2L1,CCL26,SCIN,WAS,NCKAP1,RHOA,PFN2,NCK2,DLG1,CTTN,ICAM1,PICK1,HCK,CORO1A,PYCARD,CCL24,WASL,ACTR3C,CSF3,PFN1,ARPC3,WASF1,ACTR3,PTK2B,NCKAP1L,VASP,CCR7,VIL1,CDC42EP1,SNX9,ARPC1B,GMFG,HIP1R,ACTR3B,SPIRE1,BIN1,ARPC5L,CCL21,FCHSD2,ACTR2,ABI2,AP1AR,ARF1,IQGAP2,GSN,CDC42EP2,FER,JMY,WHAMM,BAG4,NCK1,ALOX15,ARPC5,CDC42EP3,LMOD3,ARPC2,RICTOR,ARF6,MLST8,PRKCE,CORO1B,BAIAP2,GRB2,CDC42EP4,EVL,GMFB,MYO1C,…	AP1AR	ARPC1B,ARPC2,GRB2
GO_REGULATION_OF_PHOSPHOPROTEIN_PHOSPHATASE_ACTIVITY	GO:0043666	91	Down	0.004853109772924539	0.04821570995885639	2	BOD1L1,EIF2AK2,PPP1R12A,PPP2R5A,ROCK1,PPP2R5B,PPP2R3A,NUAK1,PPP2R5C,PTPRC,GSK3B,PPP1R15A,FKBP1A,IGBP1,HSP90AB1,JAK2,CABIN1,PPP6R2,PPP1R16B,IKBKB,PPP1R37,DMPK,VRK3,PPP6R1,URI1,CD33,PPP2R1A,PPP1R17,SHOC2,PPP1R9B,PPP6R3,PHACTR1,PHACTR2,PPP2R5D,PDGFRB,GNAI2,PPP1R7,RCAN3,PPP1R8,SET,FKBP1B,MASTL,CRY2,NCKAP1L,STYXL1,ARPP19,SAG,LGALS3,ROCK2,PPP2R1B,TIPRL,ENSA,CALM2,BOD1,IGFBP3,B3GAT3,MGAT5,PPP2R5E,PPP4R1…	BOD1	PPP1R12A,ROCK1
GO_POSITIVE_REGULATION_OF_PROTEIN_BINDING	GO:0032092	79	Down	0.004869885639437533	0.04831829579473717	14	STPG1,PLXND1,PKD1,HFE,HIPK2,ADD2,MARK3,TRAF4,USP33,PSEN1,MEF2C,GSK3B,MAPRE3,ADD1,FKBP1A,BAMBI,HSP90AB1,ABL1,NRP1,MFNG,EP300,MMP9,STK4,TRIB3,MAPRE1,RIPK2,STK3,PPP2CB,CAV1,LFNG,CSF3,RAPGEF2,CAPRIN2,PPP2CA,CRBN,WNT5A,EPB41L5,PLCL1,PARK7,LRP1,BMP2,TRAF2,PIN1,TICAM1,GNL3L,APOE,HIP1R,LGALS3,RAN,MEN1,DERL1,FLOT1,ARRB1,APP,RPL11,NVL,RALB,PLK2,TAF1,TCF7L2,TIRAP,PLCL2,TIAM1,SPPL3,EPB41,AMFR,ACE,DTX3L,CDK5,…		STK4,PPP2CA,SYAP1
GO_REGULATION_OF_POTASSIUM_ION_IMPORT	GO:1903286	5	Down	0.004878576456622741	0.04832126954096121	1	WNK1,ATP1B3,DLG1,ATP1B2,ATP1B1
GO_NEGATIVE_REGULATION_OF_PROTEIN_CONTAINING_COMPLEX_DISASSEMBLY	GO:0043242	51	Down	0.004883655853852251	0.04832126954096121	10	SCIN,CLEC16A,PHF23,CAPG,LIMA1,CLASP1,ADD2,CAPZB,ADD1,IRAK3,HDAC6,TRIOBP,MID1,MTPN,SPTBN1,CAPZA1,ARHGEF2,CAMSAP2,VIL1,TMOD2,TTBK2,CAMSAP1,MAP1B,SWAP70,APC,AVIL,VILL,CKAP2,TMOD1,RDX,SPTBN5,TMOD3,KATNB1,RUBCN,GSN,ADD3,TWF1,EPS8,SCAF4,TAOK1,UBQLN4,LMOD3,CLASP2,MID1IP1,MAP6D1,CIB1,SPTAN1,CAPZA2,SCAF8,TNF,TWF2		CAPZB,MTPN,TAOK1,CIB1
GO_ERBB_SIGNALING_PATHWAY	GO:0038127	114	Down	0.004889537086109811	0.04832126954096121	5	WDR54,MATK,RHBDF1,PIK3C2A,PLAUR,MVP,GPRC5A,BCAR1,EPN1,ERBB3,PTPN3,RNF126,CDC42,NCK2,PTPN18,TSG101,RAB7A,DGKD,CEACAM1,PSEN1,HSP90AA1,CPNE3,EPS15,SNX5,KIF16B,ABL1,MAPK1,LGMN,RPS6KA5,MMP9,PTK6,RASSF2,ARHGEF7,STUB1,TGFB1,CDC37,AGR2,NEURL1,DUSP3,AREG,GAB1,FBXW7,CBL,HBEGF,CBLB,STAM2,RTN4,DOK1,EFEMP1,SOS1,ERRFI1,FASLG,PTK2B,PIK3CA,PLCG1,EREG,IFI6,EPS15L1,VIL1,HIP1,PTPN12,SNX6,RHBDF2,HIP1R,VPS25,SPRY2,ST…	PDE6G	PLAUR,HBEGF,EREG,PTPN12,SHKBP1,GRB2
GO_POSITIVE_REGULATION_OF_PROTEIN_POLYUBIQUITINATION	GO:1902916	9	Down	0.004937726656034324	0.048733215257382244	2	UBE2D1,XIAP,RNF40,BIRC2,NMI,PTPN22,SKP2,FBXO4,NOD2		XIAP,NOD2
GO_B_CELL_RECEPTOR_SIGNALING_PATHWAY	GO:0050853	74	Down	0.004973281394815709	0.04901954069547958	4	CD38,CD79B,BTK,CD22,PRKCH,BCAR1,CBFB,FCGR2B,MEF2C,PTPRC,LAT2,BAX,ABL1,MAPK1,NFATC2,CD79A,PLEKHA1,ELF2,LPXN,CD81,PTPN6,ITK,FOXP1,ELF1,NCKAP1L,RFTN1,GPS2,VAV3,PTPN22,TEC,CMTM3,PLCL2,MS4A1,RUNX1,MNDA,CTLA4,SYK,PRKCB,CD300A,PIK3CD,BCL2,KLHL6,CD19,LCK,SLC39A10,PLCG2,LIME1,IGKC,IGLC2,IGLC3,TRBC1,TRBC2,TRDC,IGHA2,IGHG4,IGHG2,IGHA1,IGHG1,IGHG3,IGHD,IGHM,IGHV2-5,IGHV3-7,IGHV1-18,IGHV3-21,IGHV3-23,IGHV4-39…	CD19	BTK,FOXP1,MNDA
GO_NEGATIVE_REGULATION_OF_CELL_CYCLE_PROCESS	GO:0010948	276	Down	0.004981082197044868	0.04903191424187005	5	MAD1L1,PSMB1,MLXIPL,ZNF207,BRCA1,PSMC4,YAF2,FHL1,SPDL1,PSMA4,TPR,FOXN3,CUL1,WAPL,PSME4,PPP2R5B,TRIP13,EED,GTSE1,JADE1,CNOT4,RBL1,NDC80,ATRX,ORC1,ZW10,BAX,PSMC5,UIMC1,AURKA,CNOT3,CCNK,PCBP4,TFAP4,ZNF268,PSME1,CLSPN,CBX5,PSMD5,HSP90AB1,CDC7,PSMD8,KLHL22,SUSD2,FBXO7,RBX1,EP300,L3MBTL2,PSMC6,PSMA3,PSMC1,PSMB5,PSMA6,PSME2,PSMA7,E2F1,RBBP8,PSMD10,NAA10,RBBP7,RGCC,PSMD7,FBXO31,NUBP1,RBL2,NBN,FZR1,BABAM1…	CNOT3,PSMD5,FBXO7,CDK2,PRMT1,PSMG2,CDKN2A,NME6,AURKB,MUC1,HLA-G,PINX1	PSMC5,PRKAR1A,CDC73,TAOK3,TAOK1,ZNF655
GO_POSITIVE_REGULATION_OF_AUTOPHAGY	GO:0010508	109	Down	0.005009350962050792	0.04924546989071192	2	BAD,DCN,CLEC16A,VPS13D,PIK3CB,ATG5,GNAI3,ROCK1,TP53INP2,SESN1,GSK3B,ULK2,SPTLC1,MUL1,HDAC6,WAC,SIRT1,SH3GLB1,FBXO7,HMOX1,SPTLC2,HIF1A,PIM2,MAPK3,TSC2,MEFV,RIPK2,BNIP3L,CDC37,GSK3A,NOD1,AMBRA1,CAMKK2,IFNG,EPM2A,TFEB,NPRL2,RAB3GAP1,TMEM59,PARK7,MFN2,STK11,FOXO3,RAB3GAP2,OPTN,BECN1,TICAM1,KDR,EIF2AK4,VPS13C,SH3BP4,SESN2,TRIM21,TRIM22,PRKAA1,MAP3K7,CALCOCO2,TRIM65,RALB,PLK2,MTDH,C9orf72,LRSAM1,SESN3,…	SPTLC1,MUL1,FBXO7,SMURF1	ROCK1
GO_REGULATION_OF_ANATOMICAL_STRUCTURE_SIZE	GO:0090066	325	Down	0.005063704968087002	0.04971456607593674	13	GCLC,SEMA3F,ALS2,CD38,KDM1A,TNFRSF12A,BAIAP2L1,CCL26,IFRD1,SCIN,CDKL3,PAFAH1B1,CDKL5,CLCN6,PIK3C2A,SEMA3B,WAS,RUFY3,RB1CC1,GCLM,TMSB10,CAPG,ADRB1,UTS2,ELN,LIMA1,FOXC1,ATG5,NCKAP1,SLC12A2,ARFGEF1,RHOA,ROCK1,PFN2,GBA2,ATP2B1,NCK2,WDR1,PTGS2,MAP3K13,PICALM,CLNS1A,SEMA3A,SEMA3C,ADD2,DLG1,CAPZB,EDN1,DNM2,RAB21,GSK3B,ULK2,CTTN,PPP1R15A,ADD1,P2RX7,ARHGAP4,ICAM1,PLEKHG2,SEMA6A,EZR,DPYSL2,HSP90AB1,ABL1,NR…	CDKL3,DNM2,AP1AR,ANAPC2	PAFAH1B1,ROCK1,CAPZB,EZR,MTPN,SCPEP1,HP1BP3,ARPC1B,GOLGA4,ARPC2,GRB2
GO_REGULATION_OF_PROTEIN_DEPOLYMERIZATION	GO:1901879	57	Down	0.005091592318875598	0.04992123188871015	10	SCIN,SPAST,CAPG,LIMA1,WDR1,CLASP1,ADD2,CAPZB,ADD1,HDAC6,SH3BP1,TRIOBP,MID1,MTPN,TRPV4,SPTBN1,PLEK,CAPZA1,ARHGEF2,CAMSAP2,DSTN,VIL1,TMOD2,TTBK2,MAP1S,CAMSAP1,MAP1B,NES,SWAP70,APC,AVIL,VILL,CKAP2,TMOD1,RDX,SPTBN5,TMOD3,KATNB1,GSN,ADD3,TWF1,EPS8,TAOK1,LMOD3,CLASP2,F2RL1,MID1IP1,CFL2,MAP1A,CFL1,MAP6D1,CIB1,SPTAN1,ASPH,CAPZA2,PDXP,TWF2		CAPZB,MTPN,TAOK1,CIB1
GO_PLATELET_AGGREGATION	GO:0070527	46	Down	0.005098083352671641	0.04992123188871015	4	CD9,VCL,PIK3CB,TSPAN32,PRKCQ,ACTB,CEACAM1,GNAS,TYRO3,MYH9,MYL9,MYL12A,PIK3CG,HSPB1,SH2B3,PTPN6,PLEK,STXBP3,PDGFRA,SERPINE2,STXBP1,TLN1,FERMT3,SLC7A11,UBASH3B,PRKCA,F11R,CSRP1,PDPN,PRKCD,METAP1,SYK,ILK,P2RY12,FGG,FIBP,RAP2B,ABAT,GAS6,ACTG1,GP1BA,BLOC1S4,FLNA,CLIC1,HBB,LYN		MYH9,STXBP3,RAP2B
GO_POSITIVE_REGULATION_OF_CELL_CYCLE_G1_S_PHASE_TRANSITION	GO:1902808	38	Down	0.005108584364927816	0.04992140336144042	5	KMT2E,PAF1,APEX1,FAM83D,RGCC,CCNE1,EZH2,CCND1,CCND3,HYAL1,EIF4G1,CCND2,ANKRD17,CDC73,ANXA1,MDM2,RDX,CUL4A,RPTOR,AKT1,EGFR,MEPCE,ADAM17,ADAMTS1,LSM11,CUL4B,STXBP4,PLRG1,MTBP,LSM10,UBE2E2,PLCB1,CDK10,DDRGK1,AIF1,PHB2,DDX3X,PAGR1		CDC73
GO_PROTEIN_LOCALIZATION_TO_CELL_PERIPHERY	GO:1990778	239	Down	0.005111429232175251	0.04992140336144042	1	ITGA3,ANLN,EHD3,EHD2,PRKCH,RABEP1,LRRC7,CDH1,GOPC,TSPAN17,VAMP3,KIF1B,PKP2,ATP2C2,PPP2R5A,TNFRSF1A,PRKCZ,ROCK1,GRIPAP1,TTC7A,VPS35,ATP1B3,LRP6,EXOC5,MPP5,PICALM,NSF,ACTB,DLG1,GPC4,EPB41L2,STX7,EPB41L3,RAB10,TMED2,TESC,EZR,SORBS1,TREM2,TSPAN15,STX1B,PALM,PPIL2,GGA1,VTI1B,SEC23A,ARFRP1,NUBP1,GGA2,STX4,CSK,RAB11A,IKBKB,LIN7B,AKT2,TGFB1,RAB3D,RAB3A,CAV1,AGR2,ABCA2,RAB11FIP2,TSPAN14,PPP1R9B,RANGRF,SLC…	TSPAN15,GORASP2,CNPY4,CACNB3,SMURF1	ROCK1,EZR,NUMB,CLTC,GOLGA4,ITGB1,RILPL2,APPL1,PRNP,RHOG,CIB1
