# Supplementary material for: An integrated cell atlas of the lung in health and disease
Source: Nat Med. 2023 Jun 8;29(6):1563–77. doi: 10.1038/s41591-023-02327-2 (PMC10287567; doi:10.1038/s41591-023-02327-2)
Supplement: Supplementary file 5 — Gene set enrichment analysis results for modeling the effects of demographic variables on cell type-specific gene expression. [file 41591_2023_2327_MOESM5_ESM.zip › SuppT_X_covariate_modeling_gene_set_enrichment/Innate_lymphoid_cell_NK-age-GO_BP-Total.tsv]

GeneSet	GOID	NGenes	Direction	PValue	FDR	Cluster	Genes	DEUp	DEDown
GO_ADP_BIOSYNTHETIC_PROCESS	GO:0006172	4	Down	5.67656898416263e-7	0.004218826069029667	1	AK2,AK1,AK3,AK5		AK5
GO_PURINE_NUCLEOSIDE_DIPHOSPHATE_BIOSYNTHETIC_PROCESS	GO:0009136	5	Down	9.09585067480324e-6	0.03380018110756884	1	AK2,AK1,GUK1,AK3,AK5		AK5
