# Supplementary material for: An integrated cell atlas of the lung in health and disease
Source: Nat Med. 2023 Jun 8;29(6):1563–77. doi: 10.1038/s41591-023-02327-2 (PMC10287567; doi:10.1038/s41591-023-02327-2)
Supplement: Supplementary file 5 — Gene set enrichment analysis results for modeling the effects of demographic variables on cell type-specific gene expression. [file 41591_2023_2327_MOESM5_ESM.zip › SuppT_X_covariate_modeling_gene_set_enrichment/Basal-nose-GO_BP-Total.tsv]

GeneSet	GOID	NGenes	Direction	PValue	FDR	Cluster	Genes	DEUp	DEDown
GO_TRANSLATIONAL_INITIATION	GO:0006413	184	Down	1.189015636317213e-11	8.947342663287027e-8	1	DHX33,RPS20,TPR,EIF2AK2,EIF4B,RPL18,DHX29,PABPC1,EIF2B3,NCK2,RPL31,EIF4G3,DDX1,RPS5,EIF3I,MTIF2,EIF2AK1,PPP1R15A,RPL6,RPLP0,EIF3L,RPL3,EIF3D,ALKBH1,EIF5,FMR1,DNAJC3,MTFMT,EIF3J,EIF3E,RPS16,RPS19,RPL18A,HSPB1,EIF3B,EIF4H,EIF3A,RPL28,RPL19,RPS6KB1,RPL34,EIF4G2,RPS13,EIF2B1,RPS12,RPL24,NCBP2,EIF1B,EIF4G1,EIF2B4,RPS15,RPL22,RPS25,GLE1,EIF2B2,PAIP2,COPS5,KHDRBS1,RPL21,MTIF3,RPL5,AGO2,PAIP2B,RPS10,MIF4…	EIF4G3,BOLL,EIF4E3,TNF,C8orf88	EIF4B,PABPC1,RPL6,RPL3,EIF3D,EIF3E,PAIP2,EIF2S3,EIF3G,EIF2D,EIF2A,RPL7,EIF3H,EIF4EBP2,EIF3M,RPS3,EIF4A2,NCK1,RPL26,RPS9,EIF1,RPL15,NPM1,RPL12,RPS4X,YTHDF2,RPL10A,RPL41
GO_RNA_PROCESSING	GO:0006396	839	Down	1.0668817922458616e-10	3.9327979113035553e-7	1	LAS1L,RBM5,KDM1A,RBM6,POLR2J,GCFC2,PAF1,ELAC2,RPUSD1,LUC7L,TSR3,CDK11A,AKAP8L,UTP18,PTBP1,CLK1,ZC3H3,MNAT1,AQR,STRAP,TFB1M,ZCCHC8,NSUN2,METTL1,TRIT1,GEMIN8,POLR2B,CELF2,PTCD2,THOC3,MRTO4,THRAP3,NOP58,USP36,PUM2,ZC3H11A,RIOK2,TARBP1,CCAR1,SNRNP40,SFSWAP,U2AF2,SUGP2,DDX20,WDR3,WDR18,ADAT1,CDK13,YBX1,ELAVL1,TRMT11,THUMPD1,RRP15,DHX8,GPKOW,FTSJ1,PHRF1,JMJD6,PABPC1,DAZAP1,CPSF1,PRKACA,HSD17B10,TRNT1,C…	NSUN2,POLR2B,SFSWAP,DHX8,NCBP3,RBFOX1,ZMPSTE24,PUS7,ESR1,CWF19L1,SF3A1,POLR2F,PHF5A,PABPN1,CELF4,CSTF2,SUV39H1,RBM3,POLR2I,DUS4L,ELAVL2,EFTUD2,GAR1,AICDA,RBM24,KHDRBS2,SFPQ,EBNA1BP2,PTBP3,DDX39A,APOBEC2,AHNAK,LIN28A,ZRANB2,MYCN,SRPK2,TGS1,BRDT,SNRPF,NOVA1,SNRPG,PIH1D2,DHX37,MBNL1,SRSF12,LSM11,AFF2,M1AP,CELF5,ZNF326,TERT,DDX21,SMAD3,TSR1,PUSL1,APOBEC4,LSM1,AURKAIP1,POLR2L,EXOSC4,SEPHS2,LSM10,MRPS1…	GCFC2,THOC3,TRMT11,THUMPD1,JMJD6,PABPC1,CLNS1A,RBM7,XAB2,REST,METTL2A,PABPC4,OSGEP,HNRNPC,CIRBP,HNRNPM,ZMAT5,SNW1,SF3A2,RNGTT,PPWD1,FXR1,SRSF4,BCAS2,TSNAX,SYF2,GTF2F1,SNRPN,SAFB2,KHDRBS3,TOE1,CCNH,HNRNPA1,MRPL44,WDR33,PRPF4,BARD1,TMBIM6,NCOR1,NOB1,EIF4A3,NVL,FARS2,ABT1,NONO,RBMX,RPL7,PAN3,CWC27,UTP14A,RBPMS,TSR2,RPL26,RPRD2,PSIP1,HNRNPK,RPUSD4,PRPF18,LARP6,LEO1,CDC40,MRPL1,HNRNPA3,RPS9,TSEN34,RSL…
GO_MRNA_METABOLIC_PROCESS	GO:0016071	780	Down	2.1543440901518906e-10	3.9327979113035553e-7	1	RBM5,KDM1A,UPF1,POLR2J,GCFC2,PAF1,LUC7L,PSMB1,CDK11A,RPS20,CSDE1,AKAP8L,PTBP1,PSMC4,ZC3H3,SLC11A1,MNAT1,SAMD4A,AQR,RNH1,STRAP,VIM,ZCCHC8,EDC4,PSMA4,GEMIN8,POLR2B,CELF2,PTCD2,THOC3,MRTO4,THRAP3,PUM2,ZC3H11A,YBX3,CCAR1,SNRNP40,SFSWAP,RPL18,U2AF2,SUGP2,DDX20,CDK13,YBX1,ELAVL1,DHX8,ROCK1,GPKOW,PSME4,PHRF1,SMG6,JMJD6,PABPC1,RPL31,DAZAP1,CPSF1,PRKACA,SREBF1,IGF2BP2,CLNS1A,NCBP3,SART3,EXOSC7,RBM7,MLH1,G…	SAMD4A,EDC4,POLR2B,SFSWAP,DHX8,NCBP3,RBFOX1,PUS7,CWF19L1,SF3A1,POLR2F,PHF5A,PABPN1,PSME2,PSMA7,CELF4,CSTF2,RBM3,MYEF2,POLR2I,ELAVL2,EFTUD2,AICDA,RBM24,KHDRBS2,SFPQ,PTBP3,DDX39A,FASTKD3,APOBEC2,PSME3,ZRANB2,SRPK2,TGS1,BRDT,SNRPF,NOVA1,PSMB6,SNRPG,PNLDC1,TIRAP,NOCT,RBM46,BOLL,MBNL1,SRSF12,LSM11,AFF2,CNOT11,IGF2BP1,CELF5,TNFSF13,ZNF326,SOX17,YWHAB,SMG8,MYD88,APOBEC4,LSM1,AURKAIP1,POLR2L,ZC3H12D,EXOS…	GCFC2,RNH1,THOC3,JMJD6,PABPC1,SREBF1,IGF2BP2,CLNS1A,RBM7,XAB2,REST,PSMC5,RPL6,PABPC4,HNRNPC,CIRBP,HNRNPM,RPL3,ZMAT5,SNW1,APEX1,EIF3E,SF3A2,SMG9,PSMA2,RNGTT,PPWD1,FXR1,PSMD14,SRSF4,BCAS2,SYF2,GTF2F1,PCID2,SNRPN,SAFB2,KHDRBS3,CCNH,PRR5L,LMO2,HNRNPA1,WDR33,PRPF4,BARD1,ANP32A,TOB1,EIF4A3,ARNT,NONO,RBMX,RPL7,RPS3,UBC,PAN3,CWC27,BTG2,RPL26,RPRD2,PRKCD,PSIP1,HNRNPK,PRPF18,LEO1,CDC40,HNRNPA3,UBB,RPS9,TSE…
GO_AMIDE_BIOSYNTHETIC_PROCESS	GO:0043604	716	Down	2.448423392124627e-10	3.9327979113035553e-7	1	GCLC,PDK4,UPF1,DHX33,PDK2,YBX2,AGK,GGCT,RPS20,LARS2,ELOVL5,SAMD4A,CPS1,GCLM,VIM,NSMAF,RPL26L1,TPR,MRPS10,EIF2AK2,PUM2,MRPL43,GATB,YBX3,MPC1,MRPS35,MRPS24,EIF4B,SPHK2,RPL18,HAGH,ZC3H15,ELAVL1,ELOVL1,TNFRSF1A,DHX29,RHOA,IARS2,ROCK1,PDK3,ACSL4,FTSJ1,SRBD1,BCL3,ASNS,PABPC1,EIF2B3,TCOF1,NCK2,RPL31,IGF2BP2,MRPS34,EIF4G3,ACAT1,ACACB,TNRC6C,MKNK1,DDX1,ARG2,JMJD4,MRPL22,GEMIN5,RPS5,NOA1,EIF3I,MTIF2,MGST2,…	YBX2,SAMD4A,CPS1,ELOVL1,EIF4G3,P2RX7,GCN1,PUS7,GGT5,GGT1,EEF1A2,CELF4,RBM3,SMPD3,ACSBG1,MRPL4,NEURL1,DPH1,DDX25,RBM24,B4GALT6,ELOVL3,MTHFD1L,ZNF706,FASTKD3,PIWIL1,GAL3ST1,MRPS12,CHAC1,AANAT,LIN28A,IGHMBP2,GGT2,PIWIL4,IL6,FPGS,FURIN,RPL3L,ST8SIA6,SLC7A11,BOLL,CERS3,MALSU1,CNOT11,PINK1,IGF2BP1,MRPL55,KBTBD8,EIF4E3,UCN,RPL39L,RPL10L,GRM5,DNAJC24,B3GALT1,CARNS1,MRPL52,MRPL57,PCSK1,AURKAIP1,SPHK1,GBA,…	PDK4,PDK2,EIF4B,SPHK2,PABPC1,IGF2BP2,ACAT1,ARG2,MGST2,RPL6,PABPC4,DLD,DHPS,CIRBP,TECR,RPL3,EIF3D,UQCC1,EIF3E,EEF1D,ASAH1,SARS2,MRPS30,MRPS27,ST8SIA4,FXR1,NFE2L2,RGS2,DPH5,FOXO3,PAIP2,SERP1,TSFM,ACSL3,TRAP1,PPCS,KRT17,EIF2S3,EIF3G,C12orf65,GGT7,PDHA1,DAP3,CNDP2,MRPL44,MRPS9,ST6GALNAC4,MRPL15,RSL24D1,PPA2,TOB1,EIF4A3,ERBB2,EIF2D,SRP9,MRPS5,RBMS3,EIF2A,SCD5,SNCA,FARS2,RPL7,EIF3H,EIF4EBP2,HSD17B12,EI…
GO_PEPTIDE_BIOSYNTHETIC_PROCESS	GO:0043043	593	Down	2.63780797595975e-10	3.9327979113035553e-7	1	GCLC,UPF1,DHX33,YBX2,GGCT,RPS20,LARS2,SAMD4A,GCLM,VIM,RPL26L1,TPR,MRPS10,EIF2AK2,PUM2,MRPL43,GATB,YBX3,MRPS35,MRPS24,EIF4B,RPL18,HAGH,ZC3H15,ELAVL1,DHX29,RHOA,IARS2,ROCK1,FTSJ1,SRBD1,BCL3,PABPC1,EIF2B3,TCOF1,NCK2,RPL31,IGF2BP2,MRPS34,EIF4G3,TNRC6C,MKNK1,DDX1,JMJD4,MRPL22,GEMIN5,RPS5,NOA1,EIF3I,MTIF2,MGST2,EIF2AK1,MRPL28,PPP1R15A,OGFOD1,CNOT3,KHSRP,RPL6,MAPKAPK5,GCN1,RPLP0,MRPS33,PABPC4,TNRC6A,PUS…	YBX2,SAMD4A,EIF4G3,GCN1,PUS7,GGT5,GGT1,EEF1A2,CELF4,RBM3,MRPL4,NEURL1,DPH1,DDX25,RBM24,ZNF706,FASTKD3,PIWIL1,MRPS12,CHAC1,LIN28A,IGHMBP2,GGT2,PIWIL4,IL6,FURIN,RPL3L,SLC7A11,BOLL,MALSU1,CNOT11,PINK1,IGF2BP1,MRPL55,KBTBD8,EIF4E3,UCN,RPL39L,RPL10L,GRM5,DNAJC24,CARNS1,MRPL52,MRPL57,PCSK1,AURKAIP1,ZC3H12D,CD28,GADD45GIP1,TRNAU1AP,MRPL14,MRPS23,MRPS11,NANOS3,NANOS1,DAPK1,PIWIL2,DIO2,CPEB1,PATL2,TNF,MRP…	EIF4B,PABPC1,IGF2BP2,MGST2,RPL6,PABPC4,DHPS,CIRBP,RPL3,EIF3D,UQCC1,EIF3E,EEF1D,SARS2,MRPS30,MRPS27,FXR1,NFE2L2,RGS2,DPH5,FOXO3,PAIP2,SERP1,TSFM,TRAP1,KRT17,EIF2S3,EIF3G,C12orf65,GGT7,DAP3,CNDP2,MRPL44,MRPS9,MRPL15,RSL24D1,PPA2,TOB1,EIF4A3,ERBB2,EIF2D,SRP9,MRPS5,RBMS3,EIF2A,FARS2,RPL7,EIF3H,EIF4EBP2,EIF3M,RPS3,RMND1,MTERF3,EEF1A1,EIF4A2,NCK1,MRPL10,BTG2,ZNF385A,RPL26,METAP1,NEMF,RPUSD4,LARP6,MRPL1…
GO_CELLULAR_RESPIRATION	GO:0045333	162	Down	3.135785710009479e-10	3.9327979113035553e-7	1	NDUFAB1,SLC25A13,COX10,NOS2,UQCRC1,MDH1,COX15,BID,NDUFS1,AIFM2,CS,NDUFB4,MTFR1,IDH3G,SDHA,ME2,NOA1,COQ9,NDUFB2,DLD,FH,NDUFB7,ACO2,HIF1A,NFATC4,IDH3B,SLC25A14,TAZ,ETFB,OGDH,NDUFC1,PPARGC1A,NDUFS8,TRPV4,IFNG,COX6A1,ALDH5A1,NNT,GPD2,NDUFS7,COQ10B,SLC25A12,COX7A2L,PARK7,SDHB,MTFR1L,NDUFB3,NDUFA8,NR4A3,DLST,IDE,DNAJC15,CAT,PIK3CA,ACO1,CISD1,NDUFA1,SLC25A23,PANK2,COX6B1,TRAP1,COX7C,UQCR11,NDUFA5,CBFA2T…	SLC25A13,IFNG,DNAJC15,MYBBP1A,MDH1B,NDUFB10,NDUFS6,MTFR2,PINK1,UCN,UQCRQ,GPD1,NDUFS5,PRELID1,SLC25A18,OGDHL,UQCC3	MDH1,NDUFS1,SDHA,ME2,DLD,ACO2,COQ10B,COX7A2L,MTFR1L,CAT,TRAP1,NDUFA5,CBFA2T3,NDUFA10,PDHA1,SUCLA2,NDUFB5,NDUFA9,UQCRC2,SDHC,SNCA,ME3,UQCRB,NDUFS2,SUCLG1,PDHB,SUCLG2,BNIP3,IMMP2L,LYRM7,SDHD,POLG2
GO_AEROBIC_RESPIRATION	GO:0009060	75	Down	4.6505371048816125e-10	4.999327387747733e-7	2	COX10,UQCRC1,MDH1,COX15,CS,MTFR1,IDH3G,SDHA,ME2,DLD,FH,ACO2,HIF1A,IDH3B,SLC25A14,OGDH,NDUFS8,TRPV4,COX6A1,NNT,NDUFS7,COX7A2L,SDHB,MTFR1L,DLST,IDE,CAT,ACO1,PANK2,COX6B1,COX7C,CBFA2T3,COX4I1,COX7B,PDHA1,BLOC1S1,COX5B,SUCLA2,IREB2,MDH1B,IDH1,UQCRC2,SIRT3,SDHC,MTFR2,MDH2,SURF1,DLAT,ME3,OXA1L,UQCRB,SUCLG1,UCN,COX6C,FXN,VCP,IDH3A,SDHAF2,PDHB,CYCS,SUCLG2,UQCRH,BNIP3,COX8A,COX5A,FAHD1,DHTKD1,IDH2,SHMT2,U…	MDH1B,MTFR2,UCN,OGDHL	MDH1,SDHA,ME2,DLD,ACO2,COX7A2L,MTFR1L,CAT,CBFA2T3,PDHA1,SUCLA2,UQCRC2,SDHC,ME3,UQCRB,SUCLG1,PDHB,SUCLG2,BNIP3,SDHD
GO_PEPTIDE_METABOLIC_PROCESS	GO:0006518	714	Down	8.094783893898308e-10	7.614156100198096e-7	1	GCLC,UPF1,DHX33,YBX2,GGCT,MGST1,RPS20,LARS2,IGF1,SAMD4A,GLRX2,GCLM,VIM,MIPEP,IFNGR1,RPL26L1,CTNS,TPR,MRPS10,EIF2AK2,PUM2,MRPL43,GATB,YBX3,MRPS35,MRPS24,EIF4B,RPL18,HAGH,ABCA7,ZC3H15,ELAVL1,DHX29,RHOA,IARS2,ROCK1,FTSJ1,SRBD1,BCL3,PABPC1,EIF2B3,TCOF1,NCK2,RPL31,TRHDE,IGF2BP2,PICALM,MRPS34,EIF4G3,TNRC6C,MKNK1,DDX1,PSEN1,JMJD4,MRPL22,GEMIN5,NFE2L1,RPS5,NOA1,GSTP1,EIF3I,MTIF2,MGST2,EIF2AK1,MRPL28,ERO1…	YBX2,IGF1,SAMD4A,TRHDE,EIF4G3,CPXM1,GCN1,PUS7,GGT5,GGT1,EEF1A2,CELF4,PCSK1N,RBM3,LHB,MRPL4,NEURL1,DPH1,CPE,DDX25,IFNG,RBM24,ZNF706,FASTKD3,PIWIL1,MRPS12,CHAC1,APOE,UNC13A,LIN28A,IGHMBP2,GGT2,GSTM1,NGF,PIWIL4,CPM,IL6,FURIN,RPL3L,REN,CORIN,SLC7A11,BOLL,MALSU1,SPPL3,CNOT11,PINK1,IGF2BP1,ACE,ADAMTS13,MRPL55,HPGDS,KBTBD8,EIF4E3,CPA3,UCN,RPL39L,RPL10L,ANPEP,SCG5,GRM5,DNAJC24,CARNS1,MRPL52,MRPL57,GSTA3,…	MGST1,EIF4B,PABPC1,IGF2BP2,MGST2,RPL6,PABPC4,DHPS,CIRBP,RPL3,EIF3D,UQCC1,CTSH,CPQ,EIF3E,EEF1D,SARS2,CPD,MRPS30,MRPS27,FXR1,NFE2L2,EPHA4,RGS2,ECE1,DPH5,SPCS2,FOXO3,PAIP2,SERP1,CLU,CPXM2,TSFM,TRAP1,MGAT3,KRT17,EIF2S3,EIF3G,C12orf65,GGT7,DAP3,CNDP2,GSTM3,MRPL44,MRPS9,MRPL15,RSL24D1,PPA2,TOB1,EIF4A3,ERBB2,EIF2D,SRP9,MRPS5,RBMS3,EIF2A,FARS2,RPL7,EIF3H,EIF4EBP2,EIF3M,RPS3,RMND1,MTERF3,EEF1A1,EIF4A2,NCK…
GO_RIBONUCLEOPROTEIN_COMPLEX_BIOGENESIS	GO:0022613	395	Down	1.1279745122222395e-9	9.431120227191503e-7	3	LAS1L,RBM5,GCFC2,RPUSD1,LUC7L,TSR3,UTP18,STRAP,TFB1M,RPL26L1,GEMIN8,NOP16,CELF2,MRTO4,NOP58,USP36,RIOK2,SFSWAP,DDX20,WDR3,WDR18,THUMPD1,RRP15,NLE1,CLNS1A,SART3,EXOSC7,XAB2,EXOSC5,DDX1,HSP90AA1,MRPL22,GEMIN5,XPO1,DIS3,NUFIP1,RPS5,YTHDC1,WBP11,EIF3I,RRN3,DIMT1,NOP14,DDX18,XRN2,RPL6,ESF1,RPLP0,GEMIN2,AGO1,SRPK1,HSP90AB1,SF3A1,SNRPD3,PES1,EIF3L,SNU13,DDX17,RPL3,EIF3D,PRMT5,SRSF5,EIF5,DICER1,PRPF6,MTG…	NOP16,SFSWAP,SF3A1,CELF4,SUV39H1,GAR1,EBNA1BP2,MYBBP1A,SRPK2,URB2,TGS1,SNRPF,RPL3L,ZNF593,SNRPG,PIH1D2,DHX37,SRSF12,HEATR3,MALSU1,CELF5,RPL10L,DDX21,TSR1,EXOSC4,MRPS11,VCX,SRPK3,FBLL1,MRPL20,MPV17L2	GCFC2,THUMPD1,CLNS1A,XAB2,RPL6,HSP90AB1,RPL3,EIF3D,EIF3E,SF3A2,BRIX1,EIF2S3,EIF3G,GLUL,RSL24D1,NOB1,EIF4A3,EIF2D,NVL,EIF2A,ABT1,RBMX,RPL7,EIF3H,EIF3M,MTERF3,UTP14A,TSR2,MRPL10,RPL26,PSIP1,PRPF18,NMD3,MRPL1,RPS9,RSL1D1,PTEN,ZNF622,NPM1,SF3A3,RPL12,RPL10A,UTP14C
GO_MRNA_PROCESSING	GO:0006397	466	Down	1.4316185751959637e-9	1.0035513563499558e-6	1	RBM5,KDM1A,POLR2J,GCFC2,PAF1,LUC7L,CDK11A,AKAP8L,PTBP1,ZC3H3,MNAT1,AQR,STRAP,ZCCHC8,GEMIN8,POLR2B,CELF2,PTCD2,THOC3,THRAP3,ZC3H11A,CCAR1,SNRNP40,SFSWAP,U2AF2,SUGP2,DDX20,CDK13,YBX1,ELAVL1,DHX8,GPKOW,PHRF1,JMJD6,PABPC1,DAZAP1,CPSF1,PRKACA,CLNS1A,NCBP3,SART3,RBM7,GPATCH1,MBNL3,XAB2,SNRPA,RBFOX1,THOC1,DDX1,GEMIN5,YTHDC1,PPIE,REST,WBP11,CHERP,RBM22,SRRT,SF3B2,KHSRP,XRN2,FUS,PAPOLA,PDCD7,RBM27,ALKBH5,…	POLR2B,SFSWAP,DHX8,NCBP3,RBFOX1,CWF19L1,SF3A1,POLR2F,PHF5A,PABPN1,CELF4,CSTF2,RBM3,POLR2I,ELAVL2,EFTUD2,AICDA,RBM24,KHDRBS2,SFPQ,PTBP3,DDX39A,APOBEC2,ZRANB2,SRPK2,TGS1,BRDT,SNRPF,NOVA1,SNRPG,MBNL1,SRSF12,LSM11,AFF2,CELF5,ZNF326,APOBEC4,LSM1,AURKAIP1,POLR2L,LSM10,ARL6IP4,SRPK3,CPSF4L,RBM20,SCAF8,GTF2H4,CPEB1	GCFC2,THOC3,JMJD6,PABPC1,CLNS1A,RBM7,XAB2,REST,HNRNPC,CIRBP,HNRNPM,ZMAT5,SNW1,SF3A2,RNGTT,PPWD1,FXR1,SRSF4,BCAS2,SYF2,GTF2F1,SNRPN,SAFB2,KHDRBS3,CCNH,HNRNPA1,WDR33,PRPF4,BARD1,EIF4A3,NONO,RBMX,PAN3,CWC27,RPRD2,PSIP1,HNRNPK,PRPF18,LEO1,CDC40,HNRNPA3,TSEN34,RBM4B,HNRNPA0,PUF60,NPM1,SF3A3,ZFP36L1,ZNF830
GO_RNA_SPLICING	GO:0008380	405	Down	1.4669853714085734e-9	1.0035513563499558e-6	1	RBM5,KDM1A,POLR2J,GCFC2,LUC7L,AKAP8L,PTBP1,CLK1,AQR,STRAP,ZCCHC8,GEMIN8,POLR2B,CELF2,THOC3,THRAP3,CCAR1,SNRNP40,SFSWAP,U2AF2,SUGP2,DDX20,CDK13,YBX1,ELAVL1,DHX8,GPKOW,JMJD6,PABPC1,DAZAP1,CPSF1,CLNS1A,ZNF638,SART3,RBM7,GPATCH1,MBNL3,XAB2,SNRPA,RBFOX1,THOC1,DDX1,GEMIN5,YTHDC1,PPIE,REST,WBP11,CHERP,RBM22,SRRT,SF3B2,KHSRP,FUS,PAPOLA,PDCD7,HNRNPC,GEMIN2,CWF19L1,SRPK1,CDC5L,HNRNPH3,CIRBP,HNRNPM,POLR2E,S…	POLR2B,SFSWAP,DHX8,RBFOX1,CWF19L1,SF3A1,POLR2F,PHF5A,PABPN1,CELF4,CSTF2,RBM3,POLR2I,ELAVL2,EFTUD2,RBM24,KHDRBS2,SFPQ,PTBP3,DDX39A,AHNAK,ZRANB2,SRPK2,TGS1,BRDT,SNRPF,NOVA1,SNRPG,MBNL1,SRSF12,AFF2,CELF5,ZNF326,LSM1,POLR2L,LSM10,ARL6IP4,SRPK3,RBM20	GCFC2,THOC3,JMJD6,PABPC1,CLNS1A,RBM7,XAB2,REST,HNRNPC,CIRBP,HNRNPM,ZMAT5,SNW1,SF3A2,PPWD1,FXR1,SRSF4,BCAS2,SYF2,GTF2F1,SNRPN,KHDRBS3,HNRNPA1,WDR33,PRPF4,TMBIM6,EIF4A3,NONO,RBMX,CWC27,PSIP1,HNRNPK,PRPF18,CDC40,HNRNPA3,TSEN34,RBM4B,HNRNPA0,CLK3,PUF60,NPM1,SF3A3,ZNF830
GO_RNA_CATABOLIC_PROCESS	GO:0006401	374	Down	1.891475238883911e-9	1.0720222873731006e-6	1	UPF1,PSMB1,RPS20,CSDE1,PSMC4,SLC11A1,SAMD4A,RNH1,VIM,RNASET2,TNFRSF1B,ZCCHC8,EDC4,PSMA4,MRTO4,THRAP3,PUM2,YBX3,RPL18,YBX1,ELAVL1,ROCK1,PSME4,SMG6,PABPC1,RPL31,IGF2BP2,EXOSC7,RBM7,MLH1,EXOSC5,TNRC6C,CNOT4,PKP1,XPO1,TNPO1,DIS3,RPS5,PSMC5,CNOT3,KHSRP,XRN2,RPL6,RPLP0,FUS,PCBP4,PABPC4,TNRC6A,ALKBH5,PSME1,HNRNPC,AGO1,PSMD5,PSMD8,CIRBP,HNRNPM,GTPBP1,RPL3,TNRC6B,PSMC6,PSMA3,ZC3H14,PSMC1,PSMB5,APEX1,PSMA6…	SAMD4A,TNFRSF1B,EDC4,PSME2,PSMA7,MYEF2,RBM24,FASTKD3,PSME3,LIN28A,DNA2,PSMB6,PNLDC1,TIRAP,NOCT,RBM46,BOLL,CNOT11,IGF2BP1,TNFSF13,YWHAB,SMG8,RNASE2,RNASE6,MYD88,LSM1,ZC3H12D,EXOSC4,MEIOC,NANOS3,NANOS1,STK31,SMG5,PATL2,PSMB9,PSMB3	RNH1,PABPC1,IGF2BP2,RBM7,PSMC5,RPL6,PABPC4,HNRNPC,CIRBP,HNRNPM,RPL3,APEX1,EIF3E,SMG9,PSMA2,FXR1,PSMD14,PCID2,PRR5L,RNASEH2B,ANP32A,TOB1,EIF4A3,RPL7,RPS3,UBC,PAN3,BTG2,RPL26,PRKCD,PRPF18,UBB,RPS9,RPL15,HNRNPA0,NPM1,PSMD13,ZFP36L1,RPL12,RPS4X,YTHDF2,RPL10A,CNOT7,RPL41,DCP1A
GO_NUCLEAR_TRANSCRIBED_MRNA_CATABOLIC_PROCESS_NONSENSE_MEDIATED_DECAY	GO:0000184	120	Down	1.9696717401412177e-9	1.0720222873731006e-6	1	UPF1,RPS20,RPL18,SMG6,PABPC1,RPL31,RPS5,RPL6,RPLP0,RPL3,GSPT1,EIF3E,RPS16,RPS19,PPP2R1A,RPL18A,SMG9,RPL28,RPL19,CASC3,RPL34,RPS13,MAGOHB,RPS12,PPP2CA,RPL24,NCBP2,EIF4G1,RPS15,RPL22,SMG7,RPS25,ETF1,RPL21,RPL5,RPS10,UPF3B,RPL23,RPS4Y1,RPL36,HELZ2,RPL27,CTIF,RPS15A,DHX34,NCBP1,RPL35,RPS6,RPLP1,RPS24,PARN,RPS2,EIF4A3,RPS11,RPL13A,RPL11,RPS8,RPS27A,RPL32,RPS3A,RPL37,PNLDC1,RPL10,RPL7,RPL7A,RPS3,DCP1B,…	PNLDC1,SMG8,SMG5	PABPC1,RPL6,RPL3,EIF3E,SMG9,EIF4A3,RPL7,RPS3,RPL26,RPS9,RPL15,RPL12,RPS4X,RPL10A,RPL41,DCP1A
GO_NUCLEAR_TRANSCRIBED_MRNA_CATABOLIC_PROCESS	GO:0000956	197	Down	1.99446006953135e-9	1.0720222873731006e-6	1	UPF1,RPS20,CSDE1,SAMD4A,EDC4,MRTO4,THRAP3,RPL18,SMG6,PABPC1,RPL31,EXOSC7,MLH1,EXOSC5,TNRC6C,CNOT4,DIS3,RPS5,CNOT3,RPL6,RPLP0,TNRC6A,AGO1,RPL3,TNRC6B,GSPT1,EIF3E,RPS16,RPS19,PPP2R1A,RPL18A,SMG9,LSM5,EXOSC3,CPEB3,MTPAP,RPL28,RPL19,CASC3,DDX5,RPL34,DCPS,DDX6,RPS13,MAGOHB,CNOT2,RPS12,HBS1L,CNOT6,PPP2CA,XRN1,RPL24,NCBP2,EIF4G1,RPS15,RPL22,SMG7,RPS25,EXOSC8,ETF1,RPL21,RPL5,EXOSC9,AGO2,RPS10,CNOT1,UPF3B…	SAMD4A,EDC4,PNLDC1,NOCT,CNOT11,SMG8,LSM1,EXOSC4,NANOS3,NANOS1,SMG5,PATL2	PABPC1,RPL6,RPL3,EIF3E,SMG9,PCID2,TOB1,EIF4A3,RPL7,RPS3,PAN3,BTG2,RPL26,PRPF18,RPS9,RPL15,ZFP36L1,RPL12,RPS4X,RPL10A,CNOT7,RPL41,DCP1A
GO_VIRAL_GENE_EXPRESSION	GO:0019080	192	Down	2.321865852644701e-9	1.164802702743425e-6	4	POLR2J,RPS20,PTBP1,NUP160,POLR2B,TPR,RSF1,NDC1,CTDP1,RPL18,TAF11,NUP133,NUCKS1,RPL31,NUP37,MID2,CCNT2,RPS5,REST,SEH1L,RPL6,RPLP0,TFAP4,NUP50,AAAS,NUP188,POLR2E,SMARCB1,EIF3L,POLR2F,RPL3,EIF3D,EP300,SNW1,RAE1,NELFCD,NUP93,POLR2C,MON1B,RPS16,POLR2I,RPS19,RPL18A,USF2,HPN,EIF3B,TRIM14,EIF3A,RPL28,RPL19,NUP88,RPL34,RPS13,NUP98,NUP107,RPS12,NUP155,RPL24,SPCS1,RPS15,RPL22,HDAC1,TRIM62,RPS25,TRIM32,NUP43…	POLR2B,MID2,POLR2F,POLR2I,HPN,NUP155,TRIM62,MDFIC,FURIN,POLR2L,TRIM31,CCL4,CCL3	NUCKS1,REST,RPL6,NUP50,SMARCB1,RPL3,EIF3D,SNW1,NELFCD,NUP93,HDAC1,GTF2F1,EIF3G,EIF2D,RPL7,RPS3,RPL26,RPS9,RPL15,JUN,RPL12,RPS4X,RPL10A,TRIM13,RPL41
GO_NCRNA_PROCESSING	GO:0034470	338	Down	2.676993834982077e-9	1.2590236630150083e-6	1	LAS1L,ELAC2,RPUSD1,TSR3,UTP18,TFB1M,NSUN2,METTL1,TRIT1,MRTO4,NOP58,USP36,RIOK2,TARBP1,WDR3,WDR18,ADAT1,TRMT11,THUMPD1,RRP15,FTSJ1,CPSF1,HSD17B10,TRNT1,EXOSC7,EXOSC5,DDX1,DIS3,WBP11,DIMT1,SEPHS1,SRRT,NOP14,METTL2A,DDX18,XRN2,ESF1,TRMT6,PUS7,OSGEP,AGO1,PES1,SNU13,DDX17,RTCB,TRMU,ALKBH1,DICER1,NOP56,CDK5RAP1,RBFA,RIOK3,CSTF2,SUV39H1,INTS6,USB1,MTFMT,INTS9,POP1,INTS10,ERI1,PIH1D1,ERCC2,TRMT1,POP4,RPS…	NSUN2,PUS7,CSTF2,SUV39H1,DUS4L,GAR1,EBNA1BP2,LIN28A,PIH1D2,DHX37,DDX21,SMAD3,TSR1,PUSL1,EXOSC4,SEPHS2,MRPS11,TRMT12,FBLL1	TRMT11,THUMPD1,METTL2A,OSGEP,TOE1,MRPL44,NOB1,EIF4A3,NVL,FARS2,ABT1,RPL7,UTP14A,TSR2,RPL26,RPUSD4,MRPL1,RPS9,TSEN34,RSL1D1,RPL10A,UTP14C
GO_CELLULAR_AMIDE_METABOLIC_PROCESS	GO:0043603	942	Down	3.019540887233208e-9	1.3293552301788855e-6	1	GCLC,PDK4,UPF1,DHX33,ACSM3,PDK2,YBX2,AGK,GGCT,AASS,MGST1,RPS20,LARS2,ELOVL5,IGF1,SAMD4A,CPS1,GLRX2,ABCC2,GCLM,VIM,MIPEP,IFNGR1,NSMAF,RPL26L1,CTNS,TPR,MRPS10,HEXB,GALC,EIF2AK2,PUM2,MRPL43,GATB,YBX3,MPC1,MRPS35,DGAT2,MRPS24,EIF4B,SPHK2,RPL18,HAGH,ABCA7,FAR2,ZC3H15,MTHFD2,ELAVL1,ELOVL1,TNFRSF1A,DHX29,RHOA,IARS2,ROCK1,PDK3,ACSL4,FTSJ1,SRBD1,BCL3,GBA2,ASNS,PABPC1,EIF2B3,TCOF1,NCK2,RPL31,TRHDE,IGF2BP2,…	YBX2,IGF1,SAMD4A,CPS1,ABCC2,DGAT2,FAR2,ELOVL1,TRHDE,EIF4G3,TIGAR,HAL,CPXM1,P2RX7,GCN1,PUS7,VNN3,ACOT7,GGT5,GGT1,EEF1A2,ACOT8,CELF4,ABCD1,PCSK1N,RBM3,SMPD3,ACSBG1,LHB,MRPL4,NEURL1,DPH1,CPE,DDX25,IFNG,RBM24,VNN1,VNN2,B4GALT6,ELOVL3,GPAM,MTHFD1L,ZNF706,FASTKD3,PIWIL1,GAL3ST1,MRPS12,CHAC1,AANAT,APOE,UNC13A,SMPDL3B,LIN28A,IGHMBP2,GGT2,GSTM1,HMGCS2,NGF,PIWIL4,CPM,ALDH1L2,IL6,FPGS,BAAT,CYP2C9,AMDHD1,FUR…	PDK4,PDK2,MGST1,EIF4B,SPHK2,PABPC1,IGF2BP2,ACAT1,MCCC1,ARG2,MGST2,RPL6,PABPC4,DLD,DHPS,CIRBP,TECR,RPL3,EIF3D,UQCC1,CTSH,CPQ,EIF3E,EEF1D,ASAH1,SARS2,CPD,MVK,MRPS30,MRPS27,ST8SIA4,FXR1,NFE2L2,EPHA4,RGS2,ECE1,DPH5,SPCS2,FOXO3,PAIP2,SERP1,CLU,CPXM2,TSFM,ACSL3,TRAP1,PPCS,MGAT3,KRT17,EIF2S3,EIF3G,C12orf65,GGT7,PDHA1,DAP3,CNDP2,GSTM3,MRPL44,MRPS9,SUCLA2,ST6GALNAC4,MRPL15,RSL24D1,PPA2,NUDT7,TOB1,EIF4A3,E…
GO_RNA_SPLICING_VIA_TRANSESTERIFICATION_REACTIONS	GO:0000375	323	Down	3.179853042288364e-9	1.3293552301788855e-6	1	RBM5,KDM1A,POLR2J,GCFC2,LUC7L,PTBP1,AQR,STRAP,ZCCHC8,GEMIN8,POLR2B,CELF2,THRAP3,CCAR1,SNRNP40,SFSWAP,U2AF2,DDX20,CDK13,YBX1,ELAVL1,DHX8,GPKOW,JMJD6,PABPC1,DAZAP1,CPSF1,CLNS1A,SART3,RBM7,GPATCH1,MBNL3,XAB2,SNRPA,RBFOX1,DDX1,GEMIN5,YTHDC1,PPIE,REST,WBP11,CHERP,RBM22,SRRT,SF3B2,KHSRP,FUS,PAPOLA,PDCD7,HNRNPC,GEMIN2,CWF19L1,SRPK1,CDC5L,HNRNPH3,CIRBP,HNRNPM,POLR2E,SF3A1,SNRPD3,TFIP11,SNU13,POLR2F,DDX17…	POLR2B,SFSWAP,DHX8,RBFOX1,CWF19L1,SF3A1,POLR2F,PHF5A,PABPN1,CELF4,CSTF2,RBM3,POLR2I,ELAVL2,EFTUD2,RBM24,KHDRBS2,SFPQ,DDX39A,SRPK2,TGS1,SNRPF,NOVA1,SNRPG,MBNL1,SRSF12,CELF5,LSM1,POLR2L,SRPK3	GCFC2,JMJD6,PABPC1,CLNS1A,RBM7,XAB2,REST,HNRNPC,CIRBP,HNRNPM,ZMAT5,SNW1,SF3A2,PPWD1,FXR1,SRSF4,BCAS2,SYF2,GTF2F1,SNRPN,KHDRBS3,HNRNPA1,WDR33,PRPF4,EIF4A3,RBMX,CWC27,PSIP1,HNRNPK,PRPF18,CDC40,HNRNPA3,RBM4B,HNRNPA0,PUF60,NPM1,SF3A3
GO_CELLULAR_MACROMOLECULE_CATABOLIC_PROCESS	GO:0044265	1071	Down	4.348057934096246e-9	1.7220597870565392e-6	1	GCLC,ANKIB1,HECW1,CDC27,UPF1,RHBDD2,FBXL3,LAMP2,OSBPL7,AP2B1,RHBDF1,MYLIP,PSMB1,PKD1,RPS20,CSDE1,UBE3C,POMT2,HFE,RNF216,PSMC4,NUB1,RNF14,DNASE1L1,UFL1,SLC11A1,WWTR1,ZRANB1,SAMD4A,RNH1,UBR2,VIM,RNASET2,TNFRSF1B,ZCCHC8,UBA6,PIAS1,RNF19A,GABARAPL2,CUL3,USP2,EDC4,CLEC16A,PSMA4,AP2S1,CUL7,HSPA5,USP28,ERCC8,NEDD4L,JKAMP,MAPK9,HERPUD1,MRTO4,ANAPC4,THRAP3,CUL1,USP36,PUM2,USP13,YBX3,RPL18,GPC1,RNF4,CASP8,…	HECW1,OSBPL7,RHBDF1,POMT2,SAMD4A,TNFRSF1B,CUL3,EDC4,CLEC16A,ERCC8,UBE2D1,UBE2A,ZMPSTE24,ANAPC5,DERL3,ACR,TRIM9,PSME2,PSMA7,TRIB3,CST3,MYEF2,LAPTM4B,UBXN8,PPP2CB,WDR91,CAV1,SEC61B,RIC1,SUFU,TNFAIP1,ANAPC15,RBM24,BIRC6,KIF14,USP35,USP45,FASTKD3,CLPP,PRKCG,UBR4,SDF2L1,QRICH2,APOE,DDA1,PSME3,VPS25,LIN28A,RNF122,CLOCK,IL6,ADAMTS7,DNA2,HECW2,BBS7,EGF,FURIN,CLTC,ANAPC11,PSMB6,ANXA9,LYG1,NKD2,GZMA,PNLDC1…	FBXL3,RNH1,PIAS1,USP28,HERPUD1,PABPC1,IGF2BP2,TSG101,RBM7,KLHL20,ARAF,PCNP,RNF13,PSMC5,RPL6,PABPC4,USP48,HNRNPC,HSP90AB1,CIRBP,HNRNPM,RPL3,APEX1,USP11,CTSH,UBE2W,EIF3E,BNIP3L,DNASE2,SMG9,CPVL,PSMA2,RNF167,CTSC,CD81,FBXO5,RNF130,SKP1,CRBN,FXR1,PSMD14,SUMO1,NFE2L2,EPHA4,FBXO2,CLU,SCPEP1,SPOP,PCID2,FBXL16,MGAT3,CBFA2T3,LDLR,NDFIP1,UBAC2,FBXO21,PRR5L,VPS36,RNASEH2B,CCDC115,RDX,ANP32A,COPS3,TOB1,EIF4A…
GO_MITOCHONDRIAL_GENE_EXPRESSION	GO:0140053	157	Down	6.903746534499374e-9	2.565113244147725e-6	1	ELAC2,LARS2,TRIT1,MRPS10,MRPL43,GATB,MRPS35,MRPS24,IARS2,HSD17B10,TRNT1,MRPS34,MRPL22,NOA1,MTIF2,MRPL28,MRPS33,MRPS18A,POLRMT,ALKBH1,UQCC1,MTG2,CDK5RAP1,MRPS31,EARS2,SARS2,MRPL4,MRPL32,TFAM,C1QBP,MRPL27,MRPL51,MTRF1L,MRPL18,MRPL2,MRPS30,MRPS27,MRPL3,MRPL19,MRPL37,WARS2,MRPS15,NSUN4,DARS2,FASTKD2,FOXO3,MRPS14,MTRF1,MTERF2,MTIF3,MTERF4,MRPS2,TSFM,FASTKD3,AARS2,MRPS7,MRPS26,TRMT5,MTERF1,MRPS12,MRPL3…	MRPL4,FASTKD3,MRPS12,MALSU1,MRPL55,MRPL52,MRPL57,AURKAIP1,GADD45GIP1,MRPL14,MRPS23,MRPS11,MRPL20,MRPS6,MPV17L2	UQCC1,SARS2,MRPS30,MRPS27,FOXO3,TSFM,DAP3,MRPL44,MRPS9,MRPL15,MRPS5,RMND1,MTERF3,MRPL10,RPUSD4,MRPL16,MRPL1,MRPS22,MRPL48,TUFM,MRPL30,MRPS18B,MRPL45
GO_RIBOSOME_BIOGENESIS	GO:0042254	272	Down	7.205272085308717e-9	2.565113244147725e-6	3	LAS1L,RPUSD1,TSR3,UTP18,TFB1M,RPL26L1,NOP16,MRTO4,NOP58,USP36,RIOK2,WDR3,WDR18,THUMPD1,RRP15,NLE1,EXOSC7,EXOSC5,MRPL22,XPO1,DIS3,RPS5,WBP11,RRN3,DIMT1,NOP14,DDX18,XRN2,RPL6,ESF1,RPLP0,PES1,SNU13,DDX17,RPL3,MTG2,NOP56,RBFA,RIOK3,SUV39H1,ERI1,PIH1D1,ERCC2,POP4,RPS16,FBL,RPS19,DDX49,GTPBP10,EXOSC3,NPM3,GTPBP4,NUP88,C1QBP,FTSJ3,UTP6,GAR1,FRG1,KRR1,NOP2,PAK1IP1,MDN1,BYSL,DROSHA,BRIX1,RPL24,RRP9,RPS15,…	NOP16,SUV39H1,GAR1,EBNA1BP2,MYBBP1A,URB2,RPL3L,ZNF593,PIH1D2,DHX37,HEATR3,MALSU1,RPL10L,DDX21,TSR1,EXOSC4,MRPS11,VCX,FBLL1,MRPL20,MPV17L2	THUMPD1,RPL6,RPL3,BRIX1,GLUL,RSL24D1,NOB1,EIF4A3,NVL,EIF2A,ABT1,RPL7,MTERF3,UTP14A,TSR2,MRPL10,RPL26,NMD3,MRPL1,RPS9,RSL1D1,PTEN,ZNF622,NPM1,RPL12,RPL10A,UTP14C
GO_NCRNA_METABOLIC_PROCESS	GO:0034660	408	Down	7.49933440149501e-9	2.565113244147725e-6	1	LAS1L,ELAC2,RPUSD1,TSR3,UTP18,LARS2,TFB1M,ZCCHC8,NSUN2,METTL1,TRIT1,MRTO4,NOP58,USP36,RC3H2,RIOK2,TARBP1,GATB,WDR3,WDR18,ADAT1,TRMT11,THUMPD1,RRP15,IARS2,FTSJ1,CPSF1,HSD17B10,TRNT1,MOV10L1,EXOSC7,RBM7,EXOSC5,FKBP6,DDX1,DIS3,WBP11,DIMT1,SEPHS1,SRRT,NOP14,METTL2A,DDX18,KHSRP,XRN2,ESF1,TRMT6,PUS7,OSGEP,AGO1,TDRD1,PES1,SNU13,DDX17,RTCB,TRMU,ALKBH1,DICER1,NOP56,CDK5RAP1,RBFA,RIOK3,CSTF2,SUV39H1,INTS6,…	NSUN2,MOV10L1,FKBP6,PUS7,CSTF2,SUV39H1,DUS4L,GAR1,EBNA1BP2,PIWIL1,LIN28A,PIWIL4,MAEL,PIH1D2,DHX37,TDRD9,DDX21,SMAD3,TSR1,PUSL1,TDRD12,EXOSC4,EXD1,SEPHS2,MRPS11,TDRKH,TRMT12,MYBL1,FBLL1,PIWIL2,BTBD18	TRMT11,THUMPD1,RBM7,METTL2A,OSGEP,SARS2,TOE1,MRPL44,PPA2,NOB1,EIF4A3,NVL,FARS2,ABT1,RPL7,NIFK,UTP14A,TSR2,RPL26,RPUSD4,MRPL1,RPS9,TSEN34,RSL1D1,PPA1,RPL10A,UTP14C
GO_COTRANSLATIONAL_PROTEIN_TARGETING_TO_MEMBRANE	GO:0006613	99	Down	7.878981824334444e-9	2.577797314265943e-6	5	SEC62,RPS20,SEC63,SEC61A1,RPL18,TRAM2,SEC61A2,TRAM1,RPL31,RPS5,RPL6,RPLP0,RPL3,SRP54,RPS16,RPS19,RPL18A,SEC61B,RPL28,RPL19,RPL34,RPS13,RPS12,RPL24,SSR3,RPS15,RPL22,RPS25,RPL21,RPL5,RPS10,SSR1,RPL23,RPS4Y1,RPL36,RPL27,RPS15A,RPL35,RPS6,RPLP1,RPS24,SRP14,RPS2,RPS11,RPL13A,RPL11,RPS8,SRP9,RPS27A,RPL32,RPS3A,RPL37,RPL10,RPL7,RPL7A,RPS3,SRP19,RPL30,ZFAND2B,RPL8,RPL26,RPL29,SSR2,RPL9,RPS14,RPL27A,RPL13…	SEC61B,TRAM1L1	SEC63,RPL6,RPL3,SRP9,RPL7,RPS3,RPL26,RPS9,RPL15,RPL12,RPS4X,RPL10A,RPL41
GO_TRICARBOXYLIC_ACID_CYCLE	GO:0006099	33	Down	8.40586462300944e-9	2.635588803672752e-6	2	MDH1,CS,IDH3G,SDHA,ME2,DLD,FH,ACO2,IDH3B,OGDH,NNT,SDHB,DLST,ACO1,PDHA1,SUCLA2,IREB2,MDH1B,IDH1,SDHC,MDH2,DLAT,ME3,SUCLG1,IDH3A,SDHAF2,PDHB,SUCLG2,FAHD1,DHTKD1,IDH2,OGDHL,SDHD	MDH1B,OGDHL	MDH1,SDHA,ME2,DLD,ACO2,PDHA1,SUCLA2,SDHC,ME3,SUCLG1,PDHB,SUCLG2,SDHD
GO_POSITIVE_REGULATION_OF_CELLULAR_AMIDE_METABOLIC_PROCESS	GO:0034250	138	Down	1.1472909464328257e-8	3.4533457487628052e-6	1	SAMD4A,VIM,IFNGR1,NSMAF,YBX3,SPHK2,ELAVL1,TNFRSF1A,DHX29,RHOA,BCL3,PABPC1,NCK2,PICALM,JMJD4,PPP1R15A,CIRBP,MAPK1,POLDIP3,EIF3D,PCIF1,UQCC1,CDK5RAP1,FMR1,RBM3,DNAJC3,MAPK3,SMPD3,EIF3E,HNRNPL,GSK3A,ABCA2,CPEB3,LARP4B,RPS6KB1,C1QBP,IFNG,MRPS27,FXR1,PASK,NFE2L2,EPHA4,NSUN4,FASTKD2,SERP1,CLU,PTK2B,KHDRBS1,RPL5,FASTKD3,SOX4,UPF3B,MIF4GD,KRT17,EIF2AK4,FXR2,EIF2S3,HABP4,LIN28A,EIF5A,CTIF,ROCK2,NAT10,CDK4…	SAMD4A,RBM3,SMPD3,IFNG,FASTKD3,LIN28A,IL6,BOLL,PINK1,UCN,CHRNA7,CD28,PIWIL2,TNF,EIF5AL1,MPV17L2	SPHK2,PABPC1,CIRBP,EIF3D,UQCC1,EIF3E,MRPS27,FXR1,NFE2L2,EPHA4,SERP1,CLU,KRT17,EIF2S3,EIF4A3,ERBB2,RBMS3,RMND1,NCK1,ABCG1,RPL26,PRKCD,CASP3,RPUSD4,LARP6,EEF2,EFNA1,CNBP,RPS9,NPM1,RPS4X,YTHDF2
GO_REGULATION_OF_CELLULAR_AMIDE_METABOLIC_PROCESS	GO:0034248	371	Down	1.3528578398569852e-8	3.915482786509159e-6	1	PDK4,UPF1,PDK2,YBX2,IGF1,SAMD4A,VIM,IFNGR1,NSMAF,TPR,EIF2AK2,PUM2,YBX3,EIF4B,SPHK2,ABCA7,ELAVL1,TNFRSF1A,DHX29,RHOA,ROCK1,PDK3,BCL3,PABPC1,TCOF1,NCK2,IGF2BP2,PICALM,EIF4G3,TIGAR,TNRC6C,MKNK1,DDX1,JMJD4,GEMIN5,MTIF2,EIF2AK1,PPP1R15A,OGFOD1,CNOT3,KHSRP,MAPKAPK5,GCN1,PDPR,TNRC6A,PUS7,AGO1,CIRBP,MKNK2,MAPK1,POLDIP3,EIF3D,TNRC6B,GSTZ1,ALKBH1,EIF5,PCIF1,UQCC1,MTG2,CDK5RAP1,CELF4,FMR1,RBM3,DNAJC3,MAPK3,…	YBX2,IGF1,SAMD4A,EIF4G3,TIGAR,GCN1,PUS7,CELF4,RBM3,SMPD3,NEURL1,DPH1,DDX25,IFNG,RBM24,ZNF706,FASTKD3,PIWIL1,APOE,LIN28A,PIWIL4,IL6,SLC7A11,BOLL,MALSU1,CNOT11,PINK1,IGF2BP1,KBTBD8,EIF4E3,UCN,GRM5,DNAJC24,CHRNA7,SPHK1,ZC3H12D,CD28,TRNAU1AP,NANOS3,NANOS1,DAPK1,PIWIL2,DIO2,CPEB1,PATL2,TNF,C8orf88,EIF5AL1,MPV17L2	PDK4,PDK2,EIF4B,SPHK2,PABPC1,IGF2BP2,CIRBP,EIF3D,UQCC1,EIF3E,MRPS27,FXR1,NFE2L2,EPHA4,RGS2,DPH5,FOXO3,PAIP2,SERP1,CLU,TSFM,TRAP1,KRT17,EIF2S3,TOB1,EIF4A3,ERBB2,SRP9,RBMS3,EIF2A,SNCA,EIF3H,EIF4EBP2,RPS3,RMND1,EIF4A2,NCK1,BTG2,ABCG1,ZNF385A,RPL26,PRKCD,METAP1,CASP3,NEMF,RPUSD4,LARP6,EEF2,EFNA1,CNBP,RPS9,ZNF540,PDP2,EIF1,RBM4B,SHMT1,NPM1,ZFP36L1,RPS4X,YTHDF2,CNOT7
GO_RRNA_METABOLIC_PROCESS	GO:0016072	207	Down	1.7200572290448e-8	4.641841700955273e-6	1	LAS1L,RPUSD1,TSR3,UTP18,TFB1M,MRTO4,NOP58,USP36,RIOK2,WDR3,WDR18,THUMPD1,RRP15,EXOSC7,EXOSC5,DIS3,WBP11,DIMT1,NOP14,DDX18,XRN2,ESF1,PES1,SNU13,DDX17,NOP56,RBFA,RIOK3,SUV39H1,ERI1,PIH1D1,ERCC2,POP4,RPS16,FBL,RPS19,DDX49,EXOSC3,NPM3,GTPBP4,FTSJ3,UTP6,GAR1,FRG1,KRR1,NOP2,MDN1,BYSL,DROSHA,XRN1,RRP9,RPS15,WDR75,NOL10,RPF1,ZNHIT6,EBNA1BP2,ERI3,NSUN4,HEATR1,FCF1,RCL1,WDR55,EXOSC8,UTP20,MTERF4,RPL5,DDX54…	SUV39H1,GAR1,EBNA1BP2,PIH1D2,DHX37,DDX21,TSR1,EXOSC4,MRPS11,FBLL1	THUMPD1,NOB1,EIF4A3,NVL,ABT1,RPL7,NIFK,UTP14A,TSR2,RPL26,MRPL1,RPS9,RSL1D1,RPL10A,UTP14C
GO_CYTOPLASMIC_TRANSLATION	GO:0002181	94	Down	1.7271969119833573e-8	4.641841700955273e-6	1	RPL26L1,YBX3,RPL18,ZC3H15,FTSJ1,RPL31,EIF3I,RPL6,RPLP0,EIF3L,EIF3D,EIF5,FMR1,GSPT1,EIF3J,EIF3E,RPL18A,EIF3B,EIF3A,CPEB3,RPL19,DRG2,DPH1,RWDD1,RBM24,CPEB4,RPL24,EIF4G1,RPL22,DPH5,ETF1,EIF2S2,RPL36,EIF2S3,EIF3G,LIN28A,UNK,DPH2,DPH6,DHX9,CPEB2,RPLP1,DENR,RPL13A,RPL11,EIF2D,RPL32,EIF3H,DPH7,EIF3M,DPH3,RPL30,EIF4A2,NCK1,RPL8,ZNF385A,EIF4A1,RPL26,RPL29,RPL22L1,RPL9,METTL3,EEF2,RPSA,CNBP,DNAJC24,RPS21,R…	DPH1,RBM24,LIN28A,DNAJC24,CPEB1	RPL6,EIF3D,EIF3E,DPH5,EIF2S3,EIF3G,EIF2D,EIF3H,EIF3M,EIF4A2,NCK1,ZNF385A,RPL26,EEF2,CNBP,RPL15,YTHDF2,RPL10A,RPL41
GO_NUCLEAR_EXPORT	GO:0051168	189	Down	2.428372676726562e-8	6.301208411161165e-6	5	UPF1,PKD1,AKAP8L,NUP160,RANBP3,LSG1,TPR,THOC3,ZC3H11A,RIOK2,NDC1,U2AF2,SP100,NUP133,SMG6,CPSF1,PRKACA,NUP37,GTSE1,THOC1,RAPGEF3,STRADB,GSK3B,XPO1,YTHDC1,SEH1L,RBM22,RBM27,ALKBH5,NUP50,AAAS,NUP188,POLDIP3,THOC5,RANGAP1,PPM1A,SRSF5,PABPN1,RAE1,EMD,NUTF2,NUP93,TGFB1,LZTS2,CASC3,NUP88,YWHAE,SUPT6H,DDX25,NUP98,MAGOHB,DUSP16,NUP107,CPSF6,SRSF9,SRSF3,HSPA9,NUP155,NCBP2,DNAJC27,RPS15,SRSF7,PARK7,SRSF4,SM…	RAPGEF3,PABPN1,EMD,NUTF2,DDX25,NUP155,FYTTD1,DDX39A,IL1B,ZNF593,ANKLE1,CDK5,C12orf50,AGFG1,SFN,SMG5,STRADA	THOC3,NUP50,NUP93,YWHAE,SRSF4,PCID2,CAMK1,HNRNPA1,WDR33,ANP32B,BARD1,EIF4A3,DDX19B,PHAX,NEMF,CDC40,NMD3,NPM1,GAS6
GO_PROTEIN_LOCALIZATION_TO_ENDOPLASMIC_RETICULUM	GO:0070972	132	Down	2.581343614399287e-8	6.472721880809555e-6	5	SEC62,RPS20,SEC63,HSPA5,SEC61A1,RPL18,TRAM2,SEC61A2,TRAM1,RPL31,BCAP29,RPS5,RAB10,PPP1R15A,RPL6,RPLP0,KDELR3,RPL3,PMM1,SRP54,CHMP4B,VAPA,SGTA,RPS16,RPS19,KDELR1,RPL18A,SEC61B,GBF1,RPL28,RPL19,RPL34,RPS13,RPS12,RPL24,SSR3,SPCS1,RPS15,RTN4,RAB3GAP1,RPL22,RPS25,SPCS2,ANKRD13C,RAB3GAP2,SEC16B,RPL21,RPL5,RPS10,RPL23,SPCS3,RPS4Y1,RPL36,RPL27,SEC61G,RPS15A,UBAC2,OS9,KDELR2,RPL35,RPS6,RPLP1,RPS24,SRP14,P…	SEC61B,SEC16B,SEC61G,ANK2,TRAM1L1,LRRK2,SGTB	SEC63,RPL6,RPL3,VAPA,SPCS2,UBAC2,SRP9,RPL7,RPS3,RPL26,RPS9,RPL15,INSIG1,RPL12,RPS4X,DDRGK1,RPL10A,RPL41
GO_ESTABLISHMENT_OF_PROTEIN_LOCALIZATION_TO_ENDOPLASMIC_RETICULUM	GO:0072599	110	Down	2.66650336618068e-8	6.472721880809555e-6	5	SEC62,RPS20,SEC63,HSPA5,SEC61A1,RPL18,TRAM2,SEC61A2,TRAM1,RPL31,RPS5,RAB10,RPL6,RPLP0,RPL3,PMM1,SRP54,CHMP4B,SGTA,RPS16,RPS19,RPL18A,SEC61B,RPL28,RPL19,RPL34,RPS13,RPS12,RPL24,SSR3,SPCS1,RPS15,RAB3GAP1,RPL22,RPS25,SPCS2,RAB3GAP2,RPL21,RPL5,RPS10,RPL23,SPCS3,RPS4Y1,RPL36,RPL27,SEC61G,RPS15A,RPL35,RPS6,RPLP1,RPS24,SRP14,PMM2,RPS2,RPS11,RPL13A,RPL11,RPS8,SRP9,RPS27A,RPL32,RPS3A,RPL37,RPL10,RPL7,RPL7…	SEC61B,SEC61G,TRAM1L1,SGTB	SEC63,RPL6,RPL3,SPCS2,SRP9,RPL7,RPS3,RPL26,RPS9,RPL15,RPL12,RPS4X,RPL10A,RPL41
GO_REGULATION_OF_MRNA_METABOLIC_PROCESS	GO:1903311	296	Down	3.3466482893507354e-8	7.869852617926338e-6	1	RBM5,UPF1,PAF1,PSMB1,CDK11A,PTBP1,PSMC4,ZC3H3,SLC11A1,SAMD4A,VIM,PSMA4,CELF2,PTCD2,THRAP3,PUM2,YBX3,SFSWAP,U2AF2,YBX1,ELAVL1,ROCK1,PSME4,JMJD6,PABPC1,DAZAP1,IGF2BP2,SART3,EXOSC7,RBM7,MBNL3,SNRPA,EXOSC5,RBFOX1,TNRC6C,PKP1,XPO1,TNPO1,DIS3,YTHDC1,REST,PSMC5,KHSRP,FUS,PAPOLA,PCBP4,PABPC4,TNRC6A,ALKBH5,PSME1,HNRNPC,PSMD5,SRPK1,PSMD8,CIRBP,HNRNPM,DDX17,GTPBP1,RBFOX2,TNRC6B,PSMC6,PSMA3,SNW1,SRSF5,ZC3H14…	SAMD4A,SFSWAP,RBFOX1,PABPN1,PSME2,PSMA7,CELF4,RBM3,MYEF2,RBM24,KHDRBS2,FASTKD3,PSME3,SRPK2,PSMB6,TIRAP,NOCT,RBM46,BOLL,MBNL1,SRSF12,IGF2BP1,CELF5,TNFSF13,YWHAB,MYD88,ZC3H12D,EXOSC4,MEIOC,SRPK3,NANOS3,NANOS1,CPEB1,PSMB9,PSMB3	JMJD6,PABPC1,IGF2BP2,RBM7,REST,PSMC5,PABPC4,HNRNPC,CIRBP,HNRNPM,SNW1,APEX1,PSMA2,FXR1,PSMD14,SRSF4,PCID2,SAFB2,KHDRBS3,PRR5L,HNRNPA1,BARD1,ANP32A,TOB1,RBMX,UBC,BTG2,PRKCD,HNRNPK,LEO1,UBB,RBM4B,HNRNPA0,NPM1,PSMD13,ZFP36L1,YTHDF2,CNOT7,DCP1A
GO_CELLULAR_RESPONSE_TO_DNA_DAMAGE_STIMULUS	GO:0006974	776	Down	3.4917153765600014e-8	7.962169154125458e-6	6	RAD52,BAD,KDM1A,RECQL,UPF1,POLR2J,LIG3,CRY1,REV3L,BAZ1B,SPRTN,PPP5C,BRCA1,ERCC1,DDX11,SLC30A9,WAS,BID,SNAI2,CD74,MNAT1,AQR,CD44,TNFRSF1B,BCLAF1,BAK1,UBA6,ASTE1,RFC1,BOD1L1,PNKP,PARP3,TDP1,POLR2B,USP28,RRM2B,ERCC8,RFC2,RAD51,POLQ,FNIP2,FOXN3,FAM168A,MRPS35,POLD1,HIPK2,TMEM161A,EYA2,PMS1,NTHL1,MCM10,ATXN3,SP100,TNFRSF1A,TP53BP1,PSME4,NUCKS1,BCL3,NEDD4,POLB,RAD18,TRIP13,ZFYVE26,RPS6KA6,SMC1A,XRCC1,M…	WAS,TNFRSF1B,POLR2B,ERCC8,POLQ,MCM10,RAD18,TRIP13,UBE2A,TIGAR,ZMPSTE24,RAD54L,SIRT4,CDC45,CDC7,POLR2F,DMC1,HMOX1,NFATC2,RBBP8,SUV39H1,POLR2I,NUDT1,CXCL12,NEIL3,TIMELESS,RBM24,ZBTB47,SFPQ,DCLRE1B,USP45,SNAI1,PRKCG,AUNIP,ELL3,EGLN3,STK33,POLN,IGHMBP2,SPIRE1,CLOCK,TAOK3,BRIP1,BCL2L10,ZNF365,DNA2,BCL2A1,TICRR,TIPRL,MAEL,PARP1,ETAA1,TEX12,RAD9B,USP43,EME1,FANCC,CDC25C,CNOT11,DONSON,ANKLE1,C9orf116,BRS…	ASTE1,USP28,FNIP2,FOXN3,TMEM161A,EYA2,NUCKS1,UNG,XAB2,SNW1,APEX1,REC8,EYA1,NBN,UBE2W,BABAM1,BRAT1,CCND1,TDP2,ASF1A,FBXO5,BCL6,OGG1,FXR1,WDR48,PSMD14,SUMO1,SYF2,RPA2,MLH3,CLU,TWIST1,OARD1,PCNA,MUTYH,MACROD1,VAV3,CCNH,DDB2,REV1,MRPS9,RNASEH2B,TTC5,TANK,WDR33,MYC,BARD1,COPS3,ACKR3,ARMT1,NONO,RPS3,UBC,BTG2,ZNF385A,RPL26,RCHY1,PRKCD,CASP3,HNRNPK,MOAP1,SPRED1,AKTIP,DDIT4,NSMCE1,UBB,ZDHHC16,RHNO1,KAT5,D…
GO_ENERGY_DERIVATION_BY_OXIDATION_OF_ORGANIC_COMPOUNDS	GO:0015980	239	Down	3.887126565640598e-8	8.603125707778087e-6	1	NDUFAB1,SLC25A13,COX10,NOS2,UQCRC1,MDH1,COX15,BID,IGF1,NDUFS1,RB1CC1,AIFM2,PHKA2,PPP1R3F,GYG2,CS,NDUFB4,MTFR1,PHKA1,IDH3G,PYGM,ADGRF5,ACADVL,SDHA,TIGAR,PGM1,ME2,GSK3B,NOA1,MT3,GNAS,COQ9,NDUFB2,DLD,FH,SORBS1,NDUFB7,ACO2,PYGL,HIF1A,NFATC4,PYGB,IDH3B,SLC25A14,TAZ,PHKB,GYS1,AKT2,ETFB,GSK3A,OGDH,PRKAG2,GCK,NDUFC1,PPARGC1A,NDUFS8,TRPV4,IFNG,COX6A1,ALDH5A1,NNT,PCDH12,GBE1,POMC,GPD2,NDUFS7,COQ10B,PASK,SL…	SLC25A13,IGF1,PPP1R3F,PYGM,ADGRF5,TIGAR,SORBS1,GCK,IFNG,PCDH12,STBD1,DNAJC15,GFPT2,MYBBP1A,KL,PPP1R1A,MDH1B,NDUFB10,NDUFS6,MTFR2,PINK1,AGL,UCN,UQCRQ,MC4R,ACSM1,IGF2,GPD1,NDUFS5,PRELID1,LEP,SLC25A18,OGDHL,UQCC3,PPP1R3G	MDH1,NDUFS1,RB1CC1,SDHA,ME2,DLD,ACO2,COQ10B,COX7A2L,LEPR,MTFR1L,CAT,TRAP1,NDUFA5,CBFA2T3,NDUFA10,PDHA1,PPP1R3D,SUCLA2,NDUFB5,MYC,KHK,NDUFA9,UQCRC2,SDHC,SNCA,ME3,UQCRB,NDUFS2,SUCLG1,PDHB,UGP2,INSR,SUCLG2,PPP1R3B,BNIP3,EPM2AIP1,IMMP2L,PPP1CC,LYRM7,SDHD,POLG2
GO_POSTTRANSCRIPTIONAL_REGULATION_OF_GENE_EXPRESSION	GO:0010608	532	Down	4.704443287211006e-8	1.0114553067503663e-5	1	UPF1,POLR2J,YBX2,PSMB1,PSMC4,MATR3,SLC11A1,SAMD4A,VIM,TNFRSF1B,NUP160,PSMA4,POLR2B,TPR,THRAP3,EIF2AK2,PUM2,RC3H2,NDC1,YBX3,EIF4B,YBX1,ELAVL1,DHX29,RHOA,ROCK1,PSME4,NUP133,BCL3,PABPC1,TCOF1,NCK2,MOV10L1,IGF2BP2,EIF4G3,NUP37,EXOSC7,EXOSC5,TNRC6C,MKNK1,DDX1,JMJD4,GEMIN5,XPO1,TNPO1,DIS3,YTHDC1,ZMPSTE24,SEH1L,MTIF2,EIF2AK1,PPP1R15A,SRRT,PSMC5,OGFOD1,CNOT3,KHSRP,MAPKAPK5,GCN1,FUS,PCBP4,PABPC4,TNRC6A,PU…	YBX2,SAMD4A,TNFRSF1B,POLR2B,MOV10L1,EIF4G3,ZMPSTE24,GCN1,PUS7,ESR1,POLR2F,PSME2,PSMA7,CELF4,RBM3,MYEF2,POLR2I,CAV1,NEURL1,DPH1,DDX25,RBM24,NUP155,ZNF706,FASTKD3,PIWIL1,PSME3,LIN28A,IPO8,MYCN,PIWIL4,IL6,PSMB6,MAEL,TIRAP,NOCT,RBM46,BOLL,MALSU1,CNOT11,PINK1,IGF2BP1,ACE,TNFSF13,KBTBD8,EIF4E3,UCN,TERT,YWHAB,SMAD3,GRM5,DNAJC24,MYD88,POLR2L,ZC3H12D,CD28,EXOSC4,TRNAU1AP,MEIOC,NANOS3,NANOS1,DAPK1,PIWIL2,P…	EIF4B,PABPC1,IGF2BP2,PSMC5,PABPC4,HNRNPC,NUP50,CIRBP,HNRNPM,EIF3D,APEX1,UQCC1,NUP93,EIF3E,PSMA2,MRPS27,FXR1,PSMD14,RGS2,TSNAX,DPH5,FOXO3,PAIP2,SERP1,TSFM,PCID2,TRAP1,KRT17,EIF2S3,MRPL44,ANP32A,NCOR1,TOB1,EIF4A3,ERBB2,SRP9,RBMS3,EIF2A,EIF3H,EIF4EBP2,RPS3,UBC,RMND1,EIF4A2,NCK1,BTG2,ZNF385A,RPL26,PRKCD,METAP1,NEMF,RPUSD4,LARP6,EEF2,CNBP,UBB,RPS9,ZNF540,EIF1,RBM4B,SHMT1,HNRNPA0,NPM1,PSMD13,ZFP36L1,RP…
GO_RNA_LOCALIZATION	GO:0006403	221	Down	6.477908334122212e-8	1.3540627837297124e-5	5	UPF1,AKAP8L,MVP,ZC3H3,NUP160,TPR,THOC3,NOP58,ZC3H11A,RIOK2,NDC1,U2AF2,NUP133,SMG6,CPSF1,SIDT1,IGF2BP2,NCBP3,NUP37,RBFOX1,THOC1,XPO1,YTHDC1,SEH1L,KHSRP,RBM27,ALKBH5,NUP50,AAAS,NUP188,POLDIP3,THOC5,SRSF5,YY1,PABPN1,RAE1,PRPF6,NXT2,FMR1,NUTF2,NUP93,PIH1D1,FBL,EXOSC3,CASC3,NUP88,SUPT6H,DDX25,NUP98,MAGOHB,PARP11,NUP107,CPSF6,SRSF9,SRSF3,MRPL18,QKI,NUP155,NCBP2,RPS15,CCT4,SRSF7,SRSF4,SFPQ,SMG7,SRSF11,Z…	NCBP3,RBFOX1,PABPN1,NUTF2,DDX25,NUP155,SFPQ,FYTTD1,DDX39A,RFTN1,ZNF593,IGF2BP1,RFTN2,C12orf50,KIF5C,AGFG1,TOMM20L,ARC,SMG5,EIF5AL1	THOC3,IGF2BP2,NUP50,NUP93,CCT4,SRSF4,PCID2,HNRNPA1,CCT7,WDR33,FLOT1,EIF4A3,TERF1,CETN3,CCT8,DDX19B,ZNF385A,CCT3,PHAX,PRPF18,CDC40,NMD3,HNRNPA3,NPM1,ZFP36L1
GO_TRNA_METABOLIC_PROCESS	GO:0006399	157	Down	6.714070410283752e-8	1.3654967523617632e-5	1	ELAC2,LARS2,NSUN2,METTL1,TRIT1,TARBP1,GATB,ADAT1,TRMT11,THUMPD1,IARS2,FTSJ1,CPSF1,HSD17B10,TRNT1,EXOSC7,DDX1,SEPHS1,METTL2A,TRMT6,PUS7,OSGEP,RTCB,TRMU,ALKBH1,CDK5RAP1,CSTF2,EARS2,MTFMT,POP1,SARS2,TRMT1,POP4,DUS4L,PTCD1,AIMP2,EXOSC3,TRDMT1,SEPSECS,ELP4,PUS3,HARS2,THG1L,THADA,FARSB,WARS2,DARS2,EXOSC8,TRMT1L,TRMT13,METTL8,EXOSC9,MOCS3,AARS2,RPP40,EEF1E1,DTD1,TRMT5,OSGEPL1,DTD2,GTPBP3,QRSL1,EXOSC2,GR…	NSUN2,PUS7,CSTF2,DUS4L,PUSL1,SEPHS2,TRMT12	TRMT11,THUMPD1,METTL2A,OSGEP,SARS2,PPA2,FARS2,RPUSD4,TSEN34,PPA1
GO_RIBONUCLEOPROTEIN_COMPLEX_SUBUNIT_ORGANIZATION	GO:0071826	182	Down	7.051869257390542e-8	1.3915908535021897e-5	3	RBM5,GCFC2,LUC7L,STRAP,GEMIN8,CELF2,MRTO4,SFSWAP,DDX20,DHX8,NLE1,CLNS1A,SART3,XAB2,DDX1,HSP90AA1,GEMIN5,NUFIP1,RPS5,YTHDC1,EIF3I,RPL6,RPLP0,GEMIN2,AGO1,SRPK1,HSP90AB1,SF3A1,SNRPD3,TFIP11,EIF3L,SNU13,RPL3,EIF3D,PRMT5,SRSF5,EIF5,DICER1,PRPF6,CRNKL1,CELF4,EIF3J,ZFAND1,EIF3E,PIH1D1,SF3A2,RPS19,PRPF31,EIF3B,SETX,EIF3A,LUC7L3,PRPF19,PTGES3,CPSF6,NOP2,SRSF9,MDN1,BRIX1,USP4,RPL24,RPS15,SF3B1,WDR77,ZNHIT6…	SFSWAP,DHX8,SF3A1,CELF4,SRPK2,TGS1,SNRPF,RPL3L,SNRPG,PIH1D2,SRSF12,CELF5,RPL10L,MRPS11,SRPK3,MRPL20	GCFC2,CLNS1A,XAB2,RPL6,HSP90AB1,RPL3,EIF3D,ZFAND1,EIF3E,SF3A2,BRIX1,EIF2S3,EIF3G,RSL24D1,EIF2D,ABT1,RBMX,EIF3H,EIF3M,PSIP1,PRPF18,SF3A3,RPL12
GO_MITOCHONDRIAL_TRANSLATION	GO:0032543	132	Down	7.23715130158041e-8	1.3915908535021897e-5	1	LARS2,MRPS10,MRPL43,GATB,MRPS35,MRPS24,IARS2,MRPS34,MRPL22,NOA1,MTIF2,MRPL28,MRPS33,MRPS18A,ALKBH1,UQCC1,MTG2,CDK5RAP1,MRPS31,EARS2,SARS2,MRPL4,MRPL32,C1QBP,MRPL27,MRPL51,MTRF1L,MRPL18,MRPL2,MRPS30,MRPS27,MRPL3,MRPL19,MRPL37,WARS2,MRPS15,NSUN4,DARS2,FASTKD2,MRPS14,MTRF1,MTIF3,MTERF4,MRPS2,TSFM,FASTKD3,AARS2,MRPS7,MRPS26,MRPS12,MRPL34,QRSL1,MRPS25,PTCD3,MRPL35,ERAL1,DAP3,MRPS36,MRPL44,MRPS9,MRPL47…	MRPL4,FASTKD3,MRPS12,MALSU1,MRPL55,MRPL52,MRPL57,AURKAIP1,GADD45GIP1,MRPL14,MRPS23,MRPS11,MRPL20,MRPS6,MPV17L2	UQCC1,SARS2,MRPS30,MRPS27,TSFM,DAP3,MRPL44,MRPS9,MRPL15,MRPS5,RMND1,MTERF3,MRPL10,RPUSD4,MRPL16,MRPL1,MRPS22,MRPL48,TUFM,MRPL30,MRPS18B,MRPL45
GO_CELLULAR_RESPONSE_TO_TOPOLOGICALLY_INCORRECT_PROTEIN	GO:0035967	149	Down	7.594103359677389e-8	1.3915908535021897e-5	6	RHBDD2,POMT2,MBTPS2,EXTL3,DDX11,BAK1,CUL3,CUL7,HSPA5,HERPUD1,EIF2AK2,TM7SF3,PDIA5,ATXN3,PPP2R5B,RNF126,WIPI1,ASNS,NCK2,ACADVL,DERL2,MYDGF,PPP1R15A,BAX,ADD1,DNAJB11,HDAC6,DERL3,KDELR3,XBP1,EP300,ARFGAP1,DNAJC3,UGGT2,STUB1,BFAR,UBE2W,GSK3A,FKBP14,AGR2,TBL2,CREB3,GOSR2,CDK5RAP3,CCL2,TMEM33,WFS1,HSPA8,CCND1,PACRG,HSPA9,STC2,NFE2L2,CTH,ZBTB17,ATF6,SERP1,COPS5,HERPUD2,OPTN,VAPB,KLHDC3,SSR1,HSPA2,CANX,S…	POMT2,CUL3,DERL3,STC2,SDF2L1,HDGF,SRPRB,HSPB8,CLGN,CREB3L2,HSPA1L,SULT1A4,PLA2G4B	HERPUD1,WIPI1,UBE2W,TBL2,CREB3,CCND1,NFE2L2,SERP1,HSPA2,TMBIM6,PDIA6,CREB3L1,NCK1,CREBRF,CTDSP2,PTPN2
GO_POSITIVE_REGULATION_OF_TRANSLATION	GO:0045727	115	Down	7.769793721681248e-8	1.3915908535021897e-5	1	SAMD4A,VIM,YBX3,ELAVL1,DHX29,RHOA,BCL3,PABPC1,NCK2,JMJD4,PPP1R15A,CIRBP,MAPK1,POLDIP3,EIF3D,PCIF1,UQCC1,CDK5RAP1,FMR1,RBM3,DNAJC3,MAPK3,EIF3E,HNRNPL,CPEB3,LARP4B,RPS6KB1,C1QBP,MRPS27,FXR1,PASK,NSUN4,FASTKD2,SERP1,PTK2B,KHDRBS1,RPL5,FASTKD3,SOX4,UPF3B,MIF4GD,KRT17,EIF2AK4,FXR2,EIF2S3,HABP4,LIN28A,EIF5A,CTIF,NAT10,CDK4,DHX9,IL6,UQCC2,THBS1,HNRNPD,TARBP2,EIF4A3,ERBB2,POLR2D,RBMS3,EIF2B5,YTHDF1,CDC12…	SAMD4A,RBM3,FASTKD3,LIN28A,IL6,BOLL,PINK1,UCN,CD28,PIWIL2,TNF,EIF5AL1,MPV17L2	PABPC1,CIRBP,EIF3D,UQCC1,EIF3E,MRPS27,FXR1,SERP1,KRT17,EIF2S3,EIF4A3,ERBB2,RBMS3,RMND1,NCK1,RPL26,RPUSD4,LARP6,EEF2,CNBP,RPS9,NPM1,RPS4X,YTHDF2
GO_INTRACELLULAR_PROTEIN_TRANSPORT	GO:0006886	1069	Down	7.87054041254227e-8	1.3915908535021897e-5	5	SNX11,M6PR,ARF5,UPF1,COPZ2,CROT,LAMP2,AP2B1,AGK,VPS41,ARHGAP44,NOS2,PKD1,SEC62,RPS20,TENM1,FYN,AKAP8L,RABGAP1,BID,RGPD5,RUFY3,AGPS,CD74,ZDHHC6,TOMM34,SEC63,KPNA6,MIPEP,SNX1,NUP160,RANBP3,IFT88,LRRC7,PEX3,CDH1,ZFYVE16,RAB27B,AP2S1,HSPA5,TPR,VPS13D,HERPUD1,HOMER3,THOC3,TBC1D22A,USP36,SEC61A1,ZC3H11A,RIOK2,NDC1,ACAA1,APPBP2,RPL18,U2AF2,NGFR,TNPO3,CTSA,AP3D1,IPO5,TRAM2,TBC1D22B,SEC61A2,TBC1D1,SP100,T…	COPZ2,TENM1,FYN,LRRC7,VPS13D,HOMER3,RAB27A,CLTCL1,UBE2D1,PTGS2,RAPGEF3,DYNLL1,SIRT4,RNF31,STX1B,DERL3,MICALL1,RAB36,MIEF1,PABPN1,ACOT8,EMD,RAB40AL,NUTF2,AP3B2,PDCD5,TTC26,SEC61B,RIC1,APBA1,SUFU,DDX25,SNX15,STX2,IFNG,MAK,RAB23,NUP155,ECT2,PEX5L,KCNIP3,SFPQ,RHOU,SSX2IP,IPO13,WDR35,LTBP2,SEC16B,DNAJC15,FYTTD1,RAMP3,DDX39A,RAB9B,RAB22A,IL1B,ROMO1,SMO,AKAP12,RFTN1,VPS25,SEC61G,IPO8,TIMM17A,RAB33A,CD36…	RABGAP1,SEC63,SNX1,HERPUD1,THOC3,SREBF1,RIMS1,RPL6,ERP29,NUP50,RPL3,NUP93,CLUAP1,ZDHHC2,ZFAND1,BNIP3L,NUCB1,ECH1,RAB3A,PMPCB,YWHAE,CD81,AIP,SNX17,SRSF4,WLS,SPCS2,RAB14,SIL1,ARL1,CLU,CAT,ARL4A,VPS26A,NAPB,PCID2,AP1M2,RAMP2,CAMK1,UBAC2,PRR5L,GCC2,VPS36,ZDHHC4,WDR33,ANP32B,RAB1A,BARD1,GRTP1,UQCRC2,NUDT7,RAB40B,EIF4A3,ERBB2,SYTL1,ATP1B1,EIF2D,SRP9,HSPD1,ATG3,RPL7,RPS3,UBC,PAN3,DDX19B,VPS11,RPL26,PRKC…
GO_PROTEIN_MODIFICATION_BY_SMALL_PROTEIN_CONJUGATION_OR_REMOVAL	GO:0070647	988	Down	7.951947734298227e-8	1.3915908535021897e-5	1	GCLC,CFTR,ANKIB1,HECW1,KLHL13,KDM1A,CDC27,MYCBP2,FBXL3,ASB4,PAF1,MYLIP,PSMB1,CRY1,UBE3C,SPRTN,FYN,RNF216,BRCA1,UBR7,PSMC4,NUB1,RNF14,UFL1,WWTR1,ZRANB1,RNF10,BIRC3,UBR2,NUP160,UBA6,PIAS1,RNF19A,CUL3,USP2,PHF23,PSMA4,DCUN1D1,JADE2,CUL7,HSPA5,TPR,USP28,TSPAN17,ERCC8,NEDD4L,TNIP3,MAPK9,HERPUD1,ANAPC4,CUL1,USP36,RC3H2,ATG5,USP13,NDC1,UNKL,U2AF2,RNF4,BTBD1,HMG20B,ASB1,ATXN3,RHOA,PDZD4,CBFB,HDAC4,OTUD5,…	HECW1,ASB4,FYN,RNF10,CUL3,ERCC8,TNIP3,PDZD4,RAD18,UBE2D1,UBE2A,MID2,ANAPC5,OTUB2,ESR1,RNF31,CAPN3,RASD2,TRIM9,ASB2,PSME2,PSMA7,TRIB3,RAB40AL,CAV1,FBXO24,TGFBR1,GATA3,NEURL1,TNFAIP1,RNF141,NUP155,KAT2B,BIRC6,TRIM62,USP35,DCAF4,SOCS2,TRIM6,PDZRN3,RWDD3,USP45,NEURL2,PRKCG,UBR4,RNF112,TRPM4,TRAF3,PSME3,PIAS3,CCNA1,RNF122,PTPN22,DYSF,DCUN1D5,STAMBPL1,HECW2,HERC6,PELI2,ANAPC11,RNF157,FBXO15,PSMB6,TBC1D…	CFTR,FBXL3,PIAS1,USP28,HERPUD1,UNKL,TSG101,KLHL20,PCNP,RNF13,PSMC5,USP48,NUP50,HSP90AB1,CCNB1IP1,RNF24,USP11,NUP93,EYA1,UBE2W,BABAM1,PSMA2,RNF167,BLMH,ZBTB16,FBXO5,SNX3,RNF130,SKP1,CRBN,WDR48,KLHL24,PSMD14,SUMO1,NFE2L2,FBXO2,BCL11A,SPOP,RNF114,FBXL16,NDFIP1,PCNA,MKRN1,DDB2,FBXO21,LMO7,TANK,MYC,RAB1A,BARD1,COPS3,RAB40B,ARNT,ATG3,KLHL8,RNF175,FEM1C,TRIM4,RPS3,UBC,MED21,RRAGA,RCHY1,PEX2,ANAPC16,LEO1…
GO_RESPONSE_TO_ENDOPLASMIC_RETICULUM_STRESS	GO:0034976	265	Down	8.232505697675785e-8	1.4071702175280858e-5	6	CFTR,RHBDD2,POMT2,MBTPS2,EXTL3,DDX11,UFL1,ERP44,BAK1,CUL7,HSPA5,JKAMP,HERPUD1,EIF2AK2,USP13,RASGRF1,PDIA5,ATXN3,ERLEC1,PPP2R5B,WIPI1,ASNS,NCK2,SEL1L,FCGR2B,ACADVL,DERL2,MYDGF,DNAJC10,UBE2K,UBA5,NFE2L1,GSK3B,PPP1R15A,BAX,ADD1,EDEM2,ERP29,DNAJB11,SIRT1,DERL3,KDELR3,XBP1,FOXRED2,EP300,PSMC6,ARFGAP1,TRIB3,HM13,USP14,SRPX,DNAJC3,UGGT2,STUB1,BFAR,UBXN8,PPP2CB,SGTA,BBC3,PIK3R2,GSK3A,CAV1,FKBP14,AGR2,TBL…	POMT2,RASGRF1,FCGR2B,DERL3,TRIB3,SRPX,UBXN8,PPP2CB,CAV1,SEC61B,THBS4,RASGRF2,STC2,SDF2L1,CHAC1,ERP27,TMEM117,HDGF,SRPRB,MANF,CLGN,BRSK2,ANKS4B,CREB3L2,NCCRP1,LRRK2,ATP2A1,SGTB,TTC23L,SULT1A4,GET4,PLA2G4B	CFTR,ERP44,HERPUD1,WIPI1,ERP29,TBL2,CREB3,CCND1,NFE2L2,FBXO2,TXNDC12,SERP1,CLU,SPOP,SERINC3,UBAC2,FLOT1,TMBIM6,RCN3,PDIA6,RNF175,CREB3L1,NCK1,CREBRF,EEF2,TMUB2,CTDSP2,PTPN2,JUN,SVIP,DDRGK1,TRIM13
GO_RNA_EXPORT_FROM_NUCLEUS	GO:0006405	131	Down	8.41497140050018e-8	1.4071702175280858e-5	5	UPF1,AKAP8L,NUP160,TPR,THOC3,ZC3H11A,RIOK2,NDC1,U2AF2,NUP133,SMG6,CPSF1,NUP37,THOC1,XPO1,YTHDC1,SEH1L,RBM27,ALKBH5,NUP50,AAAS,NUP188,POLDIP3,THOC5,SRSF5,PABPN1,RAE1,NUP93,CASC3,NUP88,SUPT6H,DDX25,NUP98,MAGOHB,NUP107,CPSF6,SRSF9,SRSF3,NUP155,NCBP2,RPS15,SRSF7,SRSF4,SMG7,SRSF11,CPSF3,GLE1,NRDE2,NUP43,ENY2,KHDRBS1,FYTTD1,HNRNPA2B1,DDX39A,SRSF6,XPO5,NUP153,UPF3B,NUP85,THOC2,SYMPK,PCID2,NUP214,THOC6,N…	PABPN1,DDX25,NUP155,FYTTD1,DDX39A,ZNF593,C12orf50,AGFG1,SMG5	THOC3,NUP50,NUP93,SRSF4,PCID2,HNRNPA1,WDR33,EIF4A3,DDX19B,PHAX,CDC40,NMD3,NPM1
GO_MODIFICATION_DEPENDENT_MACROMOLECULE_CATABOLIC_PROCESS	GO:0043632	585	Down	9.164797694641868e-8	1.4992413620039142e-5	1	GCLC,ANKIB1,HECW1,CDC27,RHBDD2,FBXL3,MYLIP,PSMB1,UBE3C,HFE,RNF216,PSMC4,NUB1,RNF14,UFL1,WWTR1,ZRANB1,UBR2,UBA6,PIAS1,RNF19A,CUL3,USP2,CLEC16A,PSMA4,CUL7,HSPA5,USP28,ERCC8,NEDD4L,JKAMP,MAPK9,HERPUD1,ANAPC4,CUL1,USP36,USP13,RNF4,HIPK2,ATXN3,PSME4,SIRT2,ERLEC1,NEDD4,RNF126,CSNK2A2,SEL1L,TRIB2,LNX1,UBE2D1,CHFR,FBXW11,DERL2,TSG101,EXOSC7,PTPN23,KLHL20,DNAJC10,USP33,UBE2A,ARAF,UBE2K,PPP2R5C,ITCH,TP53IN…	HECW1,CUL3,CLEC16A,ERCC8,UBE2D1,UBE2A,ZMPSTE24,ANAPC5,DERL3,TRIM9,PSME2,PSMA7,TRIB3,UBXN8,PPP2CB,CAV1,SEC61B,SUFU,TNFAIP1,ANAPC15,BIRC6,KIF14,USP35,USP45,UBR4,QRICH2,DDA1,PSME3,VPS25,RNF122,CLOCK,HECW2,BBS7,EGF,ANAPC11,PSMB6,NKD2,FBXO10,RNF144A,UCHL1,USP43,PINK1,UBE2Z,CCNF,TRIM58,DCST1,PYHIN1,SHH,WDR81,WNT10B,OTUD7A,RNF150,USP50,FBXO45,KCTD13,UBQLNL,VPS37D,FBXO39,GBA,KCTD2,USP18,UBE2L3,UBE2H,RNF1…	FBXL3,PIAS1,USP28,HERPUD1,TSG101,KLHL20,ARAF,PCNP,RNF13,PSMC5,USP48,HSP90AB1,USP11,UBE2W,PSMA2,RNF167,FBXO5,RNF130,SKP1,CRBN,PSMD14,SUMO1,NFE2L2,FBXO2,CLU,SPOP,FBXL16,CBFA2T3,NDFIP1,FBXO21,VPS36,COPS3,KLHL8,RNF175,UBC,RCHY1,NEMF,ANAPC16,TMUB2,UBE2E1,UBB,RNF34,SPSB1,PTEN,KAT5,SMARCC1,RAD23A,SIAH2,TTC3,FAF1,PSMD13,SUMO2,NHLRC3,FHIT,TOPORS,SVIP,DDRGK1,TRIM13
GO_ORGANONITROGEN_COMPOUND_BIOSYNTHETIC_PROCESS	GO:1901566	1557	Down	9.487909704114445e-8	1.5148980280808712e-5	1	DPM1,GCLC,HS3ST1,AK2,PDK4,SLC25A13,UPF1,DHX33,PDK2,YBX2,AGK,ALDH3B1,GGCT,COX10,NOS2,PIGQ,NADK,AASS,MGST1,ST3GAL1,RPS20,POMT2,CD4,LARS2,DCN,TYROBP,EXTL3,ELOVL5,SLC25A39,PGM3,COX15,XYLT2,CHDH,IGF1,CD74,SAMD4A,CPS1,ZDHHC6,ALAS1,GCLM,TYMP,VIM,AGPAT4,B4GALT7,TBPL1,ALG1,CHPF2,FUT8,NSMAF,RPL26L1,MRI1,VCAN,CTPS2,TPR,MRPS10,FOXP3,HHAT,EIF2AK2,PUM2,MRPL43,SOAT1,ATG5,ATP2B4,ALDH18A1,GATB,YBX3,PIGV,MPC1,BCAT…	SLC25A13,YBX2,POMT2,CD4,IGF1,SAMD4A,CPS1,AGPAT4,FOXP3,BCAT1,PRKCQ,ELOVL1,PLPP1,PTGS2,EIF4G3,MOCOS,SLC1A3,MOXD1,PTPRC,P2RX7,GCN1,NOS1,PUS7,ACOT7,DERL3,GGT5,GGT1,MFNG,PDGFB,GALNT16,EEF1A2,ACOT8,CELF4,ST8SIA5,PCYT1B,PORCN,RBM3,SMPD3,NECAB2,QPRT,ACSBG1,CLIP3,MRPL4,HAS1,JAK3,NOD1,PLOD3,OGN,GATA3,NEURL1,DPH1,DDX25,B3GAT1,ST3GAL4,IFNG,ST8SIA1,MAN1A1,RBM24,GUCA1B,CD86,HYAL1,CSPG5,IL1A,GLS,ABCB6,AMPD1,AGM…	DPM1,PDK4,PDK2,MGST1,FUT8,PIGV,EIF4B,SPHK2,OAT,GSTO2,ST6GALNAC1,WIPI1,ST6GALNAC2,PABPC1,ALDH3A2,IGF2BP2,ACAT1,ITM2A,ARG2,STARD7,MGST2,RPL6,PABPC4,DLD,PHGDH,DHPS,CIRBP,TECR,CHKB,RPL3,EIF3D,GMPR2,UQCC1,VAPA,ZDHHC2,EIF3E,EEF1D,ASAH1,SARS2,NMRK1,ABHD17B,CHPT1,UST,MRPS30,MRPS27,ST8SIA4,FXR1,NFE2L2,TMEM59,RGS2,ACADM,DPH5,MAN1C1,FOXO3,GOT1,PAIP2,SERP1,TSFM,ACSL3,TRAP1,PPCS,MGAT3,KRT17,DUT,BBOX1,GAMT,EIF…
GO_COFACTOR_BIOSYNTHETIC_PROCESS	NA	205	Down	9.708470835949424e-8	1.5148980280808712e-5	NA	GCLC,PDK4,CIAPIN1,PDK2,GGCT,COX10,NADK,FYN,ELOVL5,SLC25A39,COX15,ALAS1,GCLM,MAT2B,CTNS,CYBA,MPC1,HAGH,ELOVL1,FECH,PDK3,COASY,ACSL4,MAOB,PTGS2,ACAT1,MOCOS,ACACB,CPOX,NFE2L1,MGST2,COQ9,PDPR,DLD,NUBP2,ACOT7,SCD,TECR,GGT5,GGT1,SLC25A1,SRRD,HSCB,TSPO,GSTZ1,MTHFD1,GSS,MLYCD,NUBP1,QPRT,ACSBG1,GCDH,NAMPT,NMRK1,GLRX3,PNPO,PDHX,COQ5,SLC11A2,TMEM14C,NUDT12,HSPA9,COQ10B,ABCB6,KYNU,NFE2L2,SPR,KMO,AKR1A1,ELOVL…	FYN,ELOVL1,MAOB,PTGS2,MOCOS,ACOT7,GGT5,GGT1,QPRT,ACSBG1,ABCB6,KMO,ELOVL3,MTHFD1L,PTGIS,MOCS1,CHAC1,FPGS,DUOXA2,DUOX2,CYP1A1,CIAO1,SLC7A11,MAT1A,MMAA,NMNAT2,PDXK,CYBB,NNMT,BOLA2,NDOR1,TPK1	PDK4,PDK2,ACAT1,MGST2,DLD,TECR,NMRK1,COQ5,COQ10B,NFE2L2,LIAS,ACSL3,PPCS,GGT7,PDHA1,CNDP2,PSAT1,SUCLA2,NDUFA9,MMAB,SLC25A38,SCD5,SNCA,HSD17B12,FDXR,HAAO,ISCA2,HACD1,PCBD1,PDHB,PDP2,HSD17B8
GO_COENZYME_BIOSYNTHETIC_PROCESS	NA	131	Down	1.0046961508388213e-7	1.5148980280808712e-5	NA	PDK4,PDK2,NADK,ELOVL5,MAT2B,MPC1,ELOVL1,PDK3,COASY,ACSL4,PTGS2,ACAT1,MOCOS,ACACB,COQ9,PDPR,DLD,ACOT7,SCD,TECR,SLC25A1,GSTZ1,MTHFD1,MLYCD,QPRT,ACSBG1,GCDH,NAMPT,NMRK1,PNPO,PDHX,COQ5,NUDT12,COQ10B,KYNU,SPR,KMO,AKR1A1,ELOVL4,COQ6,ELOVL3,PANK3,MTHFD1L,UBIAD1,LIAS,SLC25A16,ACSL3,PTGIS,MOCS3,MOCS1,PANK2,PPCS,METTL16,RGN,ACSS2,IDO1,PPT1,ACLY,PDHA1,GCH1,COQ3,PCBD2,RFK,COQ10A,MTHFS,FPGS,ATIC,PARP9,PARP16,…	ELOVL1,PTGS2,MOCOS,ACOT7,QPRT,ACSBG1,KMO,ELOVL3,MTHFD1L,PTGIS,MOCS1,FPGS,MAT1A,NMNAT2,PDXK,NNMT,TPK1	PDK4,PDK2,ACAT1,DLD,TECR,NMRK1,COQ5,COQ10B,LIAS,ACSL3,PPCS,PDHA1,NDUFA9,SCD5,SNCA,HSD17B12,FDXR,HAAO,HACD1,PCBD1,PDHB,PDP2,HSD17B8
GO_CHROMATIN_ORGANIZATION	GO:0006325	636	Down	1.0065767628444328e-7	1.5148980280808712e-5	3	KDM1A,MSL3,CREBBP,KMT2E,KDM7A,PAF1,JARID2,PAX7,BAZ1B,SCMH1,AKAP8L,MBTD1,DPF1,PPP5C,BRCA1,KDM5D,DDX11,ZMYND11,ISL1,SNAI2,UBR2,PHF20,BRD9,CENPQ,ARID4A,JADE2,TPR,HDAC9,RSF1,ARID1B,FOXP3,ARID4B,USP36,KMT2C,ATG5,MTA3,HDAC7,PRDM6,SPHK2,EYA2,HMG20B,SMARCD1,KDM4A,SPI1,HDAC4,PSME4,SIRT2,NUCKS1,JMJD6,ING3,MBD3,HLTF,SREBF1,MCM2,TP63,SMARCE1,KDM5A,EED,ACTR6,ACTB,SART3,BAZ2A,SIRT6,JADE1,UBE2A,RIF1,SMARCA2,SRC…	JARID2,PAX7,DPF1,FOXP3,PRDM6,SPI1,UBE2A,ZMPSTE24,DNMT3B,NOS1,ESR1,TBL1Y,CDC45,HIRA,SUV39H1,JADE3,CENPI,OIP5,AURKC,ZNHIT1,GATA3,PRMT8,CHD4,AICDA,KAT2B,CHD5,SFPQ,PADI2,SATB2,HELLS,TAF1L,PKN1,HJURP,CTCFL,SNAI1,PIWIL1,SOX9,IL1B,FOXA2,CPA4,ELOF1,PRDM12,DYDC2,LOXL2,CLOCK,IRF4,BRDT,CENPO,PRDM5,SYCP3,PADI1,CDKN2A,PINK1,PADI4,M1AP,HIPK4,GFI1,UCN,CDK5,GFI1B,RAG1,IGF2,FOXA3,DYDC1,CBX2,TSSK6,GATA2,ZFPM1,VCX,…	ISL1,ARID4A,ARID4B,MTA3,SPHK2,EYA2,NUCKS1,JMJD6,SREBF1,SMARCA2,SMARCD3,TDRD3,REST,HNRNPC,BRPF3,SMARCB1,SNW1,RPS6KA5,SMARCA1,EYA1,CHRAC1,BABAM1,HDAC5,ASF1A,SKP1,BCL6,HDAC1,HMGN3,TWIST1,FOXA1,MAP1S,DDB2,ANP32B,MYC,KANSL2,NCOR1,SNCA,MBIP,ELK4,NPM2,ALKBH4,RBBP4,VPS72,MEAF6,PRKCD,LEO1,BRD3,UBE2E1,KAT5,SMARCC1,MSL2,SGF29,DMAP1,NPM1,SOX2,SATB1,SMYD3,TAF9B,PTMA,SUPT3H,HMGN5,PRMT6,RING1
GO_CYTOPLASMIC_TRANSLATIONAL_INITIATION	GO:0002183	30	Down	1.0828541297712256e-7	1.5689917966892107e-5	1	EIF3I,EIF3L,EIF3D,EIF5,EIF3J,EIF3E,EIF3B,EIF3A,EIF4G1,EIF2S2,EIF2S3,EIF3G,DENR,RPL13A,EIF2D,EIF3H,EIF3M,EIF4A2,NCK1,EIF4A1,METTL3,RBM4,EIF3F,EIF3K,EIF3C,EIF4EBP1,YTHDF2,MTOR,EIF3CL,MCTS1		EIF3D,EIF3E,EIF2S3,EIF3G,EIF2D,EIF3H,EIF3M,EIF4A2,NCK1,YTHDF2
GO_CELLULAR_PROTEIN_CATABOLIC_PROCESS	GO:0044257	712	Down	1.0842202448882255e-7	1.5689917966892107e-5	1	GCLC,ANKIB1,HECW1,CDC27,RHBDD2,FBXL3,LAMP2,OSBPL7,AP2B1,RHBDF1,MYLIP,PSMB1,PKD1,UBE3C,POMT2,HFE,RNF216,PSMC4,NUB1,RNF14,UFL1,WWTR1,ZRANB1,UBR2,UBA6,PIAS1,RNF19A,GABARAPL2,CUL3,USP2,CLEC16A,PSMA4,AP2S1,CUL7,HSPA5,USP28,ERCC8,NEDD4L,JKAMP,MAPK9,HERPUD1,ANAPC4,CUL1,USP36,USP13,RNF4,CASP8,HIPK2,CTSA,ATXN3,PSME4,SIRT2,ERLEC1,VPS35,NEDD4,RNF126,CSNK2A2,SEL1L,TRIB2,PRKACA,LNX1,UBE2D1,CHFR,FBXW11,DERL2,T…	HECW1,OSBPL7,RHBDF1,POMT2,CUL3,CLEC16A,ERCC8,UBE2D1,UBE2A,ZMPSTE24,ANAPC5,DERL3,ACR,TRIM9,PSME2,PSMA7,TRIB3,LAPTM4B,UBXN8,PPP2CB,WDR91,CAV1,SEC61B,RIC1,SUFU,TNFAIP1,ANAPC15,BIRC6,KIF14,USP35,USP45,CLPP,PRKCG,UBR4,SDF2L1,QRICH2,APOE,DDA1,PSME3,VPS25,RNF122,CLOCK,ADAMTS7,HECW2,BBS7,EGF,FURIN,CLTC,ANAPC11,PSMB6,ANXA9,NKD2,GZMA,MSN,FBXO10,RNF144A,UCHL1,USP43,CPA2,PINK1,KCNE2,UBE2Z,CCNF,TRIM58,DCST1,P…	FBXL3,PIAS1,USP28,HERPUD1,TSG101,KLHL20,ARAF,PCNP,RNF13,PSMC5,USP48,HSP90AB1,USP11,CTSH,UBE2W,BNIP3L,CPVL,PSMA2,RNF167,CTSC,CD81,FBXO5,RNF130,SKP1,CRBN,PSMD14,SUMO1,NFE2L2,EPHA4,FBXO2,CLU,SCPEP1,SPOP,FBXL16,MGAT3,CBFA2T3,LDLR,NDFIP1,UBAC2,FBXO21,VPS36,CCDC115,RDX,COPS3,RCN3,KLHL8,RNF175,VLDLR,UBC,VPS11,OMA1,RCHY1,NEMF,ANAPC16,TMUB2,EFNA1,UBE2E1,UBB,RNF34,SOCS6,SPSB1,PTEN,KAT5,SMARCC1,CTSF,BNIP3,R…
GO_MACROMOLECULE_CATABOLIC_PROCESS	GO:0009057	1276	Down	1.1907851307200701e-7	1.690690209182741e-5	1	GCLC,ANKIB1,CYP51A1,HECW1,CDC27,UPF1,RHBDD2,MYCBP2,FBXL3,LAMP2,OSBPL7,AP2B1,NOS2,RHBDF1,MYLIP,PSMB1,PKD1,RPS20,CSDE1,UBE3C,POMT2,IDS,HFE,FYN,LYPLA2,RNF216,DCN,PSMC4,NUB1,RNF14,DNASE1L1,UFL1,CAPN1,SLC11A1,WWTR1,ZRANB1,SAMD4A,RNH1,RB1CC1,UBR2,VIM,RNASET2,CD44,TNFRSF1B,SNX1,ZCCHC8,UBA6,PIAS1,RNF19A,GABARAPL2,TIMP2,CUL3,USP2,EDC4,VCAN,CLEC16A,CDH1,PSMA4,AP2S1,CUL7,PHKA2,HSPA5,USP28,ERCC8,NEDD4L,HEXB,…	HECW1,OSBPL7,RHBDF1,POMT2,FYN,SAMD4A,TNFRSF1B,CUL3,EDC4,CLEC16A,ERCC8,PYGM,UBE2D1,UBE2A,ZMPSTE24,OVGP1,P2RX7,ANAPC5,CAPN3,PGC,DERL3,ACR,TRIM9,PSME2,PSMA7,EEF1A2,TRIB3,CST3,MYEF2,LAPTM4B,UBXN8,PPP2CB,WDR91,CAV1,HYAL4,SEC61B,OGN,AMBP,RIC1,SUFU,TNFAIP1,ANAPC15,IFNG,RBM24,ARSB,HYAL1,CSPG5,APC2,BIRC6,KIF14,USP35,STBD1,USP45,C4BPA,C4BPB,FASTKD3,SOX9,IL1B,CLPP,PRKCG,OMD,UBR4,SDF2L1,QRICH2,APOE,DDA1,GFAP…	FBXL3,RNH1,RB1CC1,SNX1,PIAS1,USP28,HERPUD1,USE1,PABPC1,IGF2BP2,TSG101,RBM7,KLHL20,ARAF,PCNP,RNF13,PSMC5,RPL6,PABPC4,USP48,HNRNPC,HSP90AB1,CIRBP,HNRNPM,RPL3,APEX1,USP11,CTSH,UBE2W,EIF3E,BNIP3L,DNASE2,SMG9,CPVL,PSMA2,ABHD17B,RNF167,CTSC,CD81,FBXO5,SNX3,RNF130,SKP1,CRBN,FXR1,PSMD14,SUMO1,NFE2L2,EPHA4,FBXO2,CLU,SCPEP1,SPOP,PCID2,FBXL16,MGAT3,CBFA2T3,LDLR,NDFIP1,PPP1R3D,UBAC2,FBXO21,PRR5L,VPS36,RNASEH…
GO_PROTEIN_MODIFICATION_BY_SMALL_PROTEIN_CONJUGATION	GO:0032446	822	Down	1.250714604978284e-7	1.734702732726597e-5	1	GCLC,ANKIB1,HECW1,KLHL13,KDM1A,CDC27,MYCBP2,FBXL3,ASB4,PAF1,MYLIP,PSMB1,CRY1,UBE3C,SPRTN,FYN,RNF216,BRCA1,UBR7,PSMC4,NUB1,RNF14,UFL1,WWTR1,RNF10,BIRC3,UBR2,NUP160,UBA6,PIAS1,RNF19A,CUL3,PHF23,PSMA4,DCUN1D1,JADE2,CUL7,HSPA5,TPR,TSPAN17,ERCC8,NEDD4L,MAPK9,HERPUD1,ANAPC4,CUL1,RC3H2,ATG5,NDC1,UNKL,U2AF2,RNF4,BTBD1,HMG20B,ASB1,PDZD4,CBFB,HDAC4,PSME4,NUP133,NEDD4,RNF126,CDC42,RAD18,SEL1L,HLTF,LNX1,UBE2…	HECW1,ASB4,FYN,RNF10,CUL3,ERCC8,PDZD4,RAD18,UBE2D1,UBE2A,MID2,ANAPC5,RNF31,CAPN3,RASD2,TRIM9,ASB2,PSME2,PSMA7,TRIB3,RAB40AL,CAV1,FBXO24,TGFBR1,NEURL1,TNFAIP1,RNF141,NUP155,BIRC6,TRIM62,DCAF4,SOCS2,TRIM6,PDZRN3,RWDD3,NEURL2,PRKCG,UBR4,RNF112,TRPM4,TRAF3,PSME3,PIAS3,RNF122,PTPN22,DYSF,DCUN1D5,HECW2,HERC6,PELI2,ANAPC11,RNF157,FBXO15,PSMB6,TBC1D7,ASB15,FBXO10,RNF144A,TRIM36,PINK1,UBE2Z,KLHL10,ASB16,C…	FBXL3,PIAS1,HERPUD1,UNKL,TSG101,KLHL20,PCNP,RNF13,PSMC5,NUP50,HSP90AB1,CCNB1IP1,RNF24,NUP93,EYA1,UBE2W,PSMA2,RNF167,BLMH,ZBTB16,FBXO5,RNF130,SKP1,CRBN,WDR48,KLHL24,PSMD14,SUMO1,NFE2L2,FBXO2,BCL11A,SPOP,RNF114,FBXL16,NDFIP1,PCNA,MKRN1,DDB2,FBXO21,LMO7,RAB1A,BARD1,RAB40B,ARNT,ATG3,KLHL8,RNF175,FEM1C,TRIM4,RPS3,UBC,MED21,RRAGA,RCHY1,PEX2,ANAPC16,LEO1,AKTIP,NSMCE1,UBE2E1,UBB,RNF34,SOCS6,NEUROD2,SPSB1…
GO_CELLULAR_NITROGEN_COMPOUND_CATABOLIC_PROCESS	GO:0044270	537	Down	1.2678890405310678e-7	1.734702732726597e-5	1	ENPP4,UPF1,PSMB1,RPS20,CSDE1,PSMC4,DNASE1L1,SLC11A1,SAMD4A,RNH1,DERA,TYMP,VIM,RNASET2,TNFRSF1B,ZCCHC8,EDC4,PSMA4,MRTO4,THRAP3,ENTPD2,PUM2,YBX3,RPL18,NTHL1,YBX1,PDE4A,ELAVL1,ROCK1,PSME4,SMG6,PABPC1,RPL31,PDE8A,IGF2BP2,ACAT1,EXOSC7,RBM7,MLH1,UNG,NT5C2,EXOSC5,TNRC6C,CNOT4,PKP1,XPO1,TNPO1,DIS3,RPS5,HAL,BAX,PSMC5,CNOT3,KHSRP,XRN2,RPL6,RPLP0,FUS,BLVRB,PCBP4,PABPC4,TNRC6A,ALKBH5,PSME1,HNRNPC,AGO1,PSMD5,…	SAMD4A,TNFRSF1B,EDC4,ENTPD2,HAL,ACOT7,CYP2D6,HMOX1,APOBEC3H,PSME2,PSMA7,ABCD1,QPRT,MYEF2,NUDT1,AMBP,AICDA,RBM24,PDE10A,PDE8B,ACADL,KMO,NUDT10,FASTKD3,APOBEC2,PSME3,LIN28A,ALDH1L2,IL6,ENTPD1,DNA2,AMDHD1,HDC,PSMB6,BHMT,PNLDC1,DPYS,TIRAP,NOCT,TDO2,RBM46,BOLL,XDH,CNOT11,CDA,IGF2BP1,FTCD,CYP3A4,TNFSF13,DNASE1L3,NUDT13,YWHAB,SMG8,DNASE1L2,RNASE2,RNASE6,CARNS1,MYD88,LSM1,CIDEA,ZC3H12D,EXOSC4,MEIOC,UPP1,…	RNH1,PDE4A,PABPC1,IGF2BP2,ACAT1,RBM7,UNG,PSMC5,RPL6,PABPC4,HNRNPC,CIRBP,HNRNPM,RPL3,APEX1,AHCY,EIF3E,DNASE2,SMG9,PSMA2,OGG1,FXR1,PSMD14,ALDH6A1,PCID2,POR,MPST,DUT,NT5E,PRR5L,RNASEH2B,ANP32A,NUDT7,TOB1,EIF4A3,RPL7,RPS3,HNMT,UBC,PAN3,BTG2,RPL26,HAAO,PRKCD,CASP3,PRPF18,UBB,NUDT9,RPS9,RPL15,HNRNPA0,NPM1,PSMD13,ZFP36L1,DPYD,RPL12,RPS4X,YTHDF2,RPL10A,CNOT7,RPL41,APOBEC3G,UGT1A1,APOBEC3C,DCP1A
GO_OXIDATIVE_PHOSPHORYLATION	GO:0006119	103	Down	1.3407929079836327e-7	1.8016904701030062e-5	1	NDUFAB1,COX10,MLXIPL,UQCRC1,COX15,BID,NDUFS1,NDUFB4,RHOA,SDHA,COQ9,NDUFB2,DLD,MSH2,NDUFB7,ABCD1,TAZ,PGK1,PPIF,NDUFC1,NDUFS8,COX6A1,COX7A2,NDUFS7,COX7A2L,PARK7,NDUFB3,NDUFA8,DNAJC15,NDUFA1,SLC25A23,COX6B1,COX7C,UQCR11,NDUFA5,NDUFA10,COX4I1,COX7B,NDUFA2,CCNB1,COX5B,ISCU,NDUFB5,UQCC2,NDUFAF1,NDUFA9,UQCRC2,NDUFB10,SDHC,SNCA,NDUFS6,NDUFB11,NDUFB9,SURF1,NDUFC2,UQCRB,PINK1,NDUFS2,NDUFV3,COX7A1,AK4,NDUFS…	ABCD1,DNAJC15,NDUFB10,NDUFS6,PINK1,AK4,UQCRQ,NDUFS5,UQCC3	NDUFS1,SDHA,DLD,COX7A2L,NDUFA5,NDUFA10,NDUFB5,NDUFA9,UQCRC2,SDHC,SNCA,UQCRB,NDUFS2,SDHD
GO_SIGNAL_TRANSDUCTION_BY_P53_CLASS_MEDIATOR	GO:0072331	253	Down	1.371627342154493e-7	1.8107887280197473e-5	6	KDM1A,PDK2,E2F2,BRCA1,SNAI2,CD74,PHF20,CD44,USP28,RRM2B,RFC2,TAF2,HIPK2,TAF11,SP100,BCL3,CSNK2A2,MBD3,RPS6KA6,TP63,NUAK1,GTSE1,TP73,CNOT4,KAT6A,ZMPSTE24,ATRX,RRN3,BAX,AURKA,CNOT3,TPX2,PPP1R13B,MAPKAPK5,CDIP1,PCBP4,TFAP4,SUPT16H,RFFL,MSH2,SIRT1,EP300,PRMT5,SNW1,CSNK2A1,E2F1,RBBP8,PSMD10,RBBP7,RGCC,USP10,RBL2,PYCARD,NBN,NDRG1,PPP1R13L,CASP2,TAF6,RPA3,PRKAG2,CDK5RAP3,DDX5,TMEM109,FOXM1,CDKN1B,RFC5,C…	E2F2,ZMPSTE24,RBBP8,CHD4,CHD5,TAF1L,SNAI1,ELL3,EDA2R,MYBBP1A,BRIP1,DNA2,RAD9B,CDC25C,CNOT11,HIPK4,MSX1,PYHIN1,IFI16,ATRIP,CDK5,ANKRD2,E2F7,BDKRB2,EXO1,SFN,CDK5R1,ACER2,SPRED3,BLM,TAF13,MIF	PDK2,USP28,SNW1,NBN,HDAC1,RPA2,TWIST1,PCNA,TTC5,BARD1,BTG2,ZNF385A,RPL26,RBBP4,MEAF6,HNRNPK,SPRED1,DDIT4,UBB,RNF34,RHNO1,KAT5,NPM1,TAF9B,FHIT,TOPORS,CNOT7,PRMT6
GO_PEPTIDYL_LYSINE_MODIFICATION	GO:0018205	358	Down	1.408226929642408e-7	1.8270530423377793e-5	1	KDM1A,NDUFAB1,MSL3,CREBBP,KMT2E,JARID2,DPF1,BRCA1,ISL1,SNAI2,PHF20,NUP160,ARID4A,PIAS1,JADE2,TPR,HDAC9,RSF1,FOXP3,NNAT,ARID4B,KMT2C,ATG5,NDC1,PRDM6,SPHK2,HMG20B,SPI1,METTL22,HDAC4,SIRT2,NUP133,JMJD6,ING3,MBD3,EED,NUP37,JADE1,PIAS2,TOLLIP,SENP1,RIF1,SRCAP,KAT6A,PLOD1,ZMPSTE24,NCOA1,ATRX,MECOM,SEH1L,DNMT3B,SIRT4,NOS1,MUL1,CAPN3,NUP50,HDAC6,AAAS,DHPS,NUP188,BRPF3,SIRT1,SETD1A,SMARCB1,RASD2,TTLL12,EP…	JARID2,DPF1,FOXP3,NNAT,PRDM6,SPI1,ZMPSTE24,DNMT3B,SIRT4,NOS1,CAPN3,RASD2,SUV39H1,JADE3,PLOD3,GATA3,NUP155,KAT2B,LOXL3,CHD5,RWDD3,TAF1L,CTCFL,IL1B,CPA4,LOXL1,TRPM4,PRDM12,PIAS3,DYDC2,LOXL2,CLOCK,IRF4,PRDM5,GFI1,IVL,DYDC1,GATA2,BCOR,KPNA7,PIWIL2,DPF3,RNF212B	ISL1,ARID4A,PIAS1,ARID4B,SPHK2,JMJD6,NUP50,DHPS,BRPF3,SMARCB1,SNW1,RPS6KA5,NUP93,EYA1,SUMO1,BCL11A,LIAS,TWIST1,SIRT5,POR,KANSL2,P3H4,ARNT,SNCA,MBIP,MEAF6,KAT5,MSL2,SGF29,DMAP1,RNF212,SMYD3,TAF9B,SUMO2,SUPT3H,TOPORS,PRMT6
GO_REGULATION_OF_MRNA_PROCESSING	GO:0050684	129	Down	1.5052326968992684e-7	1.919809499011355e-5	1	RBM5,PAF1,CDK11A,PTBP1,ZC3H3,CELF2,PTCD2,THRAP3,SFSWAP,U2AF2,JMJD6,DAZAP1,SART3,RBM7,MBNL3,SNRPA,RBFOX1,YTHDC1,REST,PAPOLA,SRPK1,CIRBP,DDX17,RBFOX2,SNW1,SRSF5,ZC3H14,PABPN1,CELF4,FMR1,RBM3,RNF40,HNRNPL,SNRNP70,CPEB3,C1QBP,DDX5,SUPT6H,PRPF19,NUP98,CPSF6,SRSF9,SRSF3,RBM24,KHDRBS2,FAM172A,FXR1,NCBP2,NCL,SRSF7,TIA1,SRSF4,PRDX6,RBM25,KHDRBS1,HNRNPA2B1,SMU1,RBM19,SRSF6,RBM42,NSRP1,METTL16,FXR2,CCNT1,SA…	SFSWAP,RBFOX1,PABPN1,CELF4,RBM3,RBM24,KHDRBS2,SRPK2,MBNL1,SRSF12,CELF5,SRPK3,CPEB1	JMJD6,RBM7,REST,CIRBP,SNW1,FXR1,SRSF4,SAFB2,KHDRBS3,HNRNPA1,BARD1,RBMX,HNRNPK,LEO1,RBM4B,NPM1,ZFP36L1
GO_CHROMOSOME_ORGANIZATION	GO:0051276	1027	Down	1.5440628325730863e-7	1.9365121358520792e-5	3	MAD1L1,KDM1A,RECQL,CDC27,UPF1,MSL3,CREBBP,KMT2E,KDM7A,PAF1,JARID2,PAX7,BAZ1B,ZNF207,NCAPD2,SCMH1,AKAP8L,MBTD1,DPF1,PPP5C,BRCA1,ERCC1,KDM5D,DDX11,TACC3,POLA2,ZMYND11,ISL1,SNAI2,MNAT1,UBR2,PHF20,NCAPH2,BRD9,HMGB3,CENPQ,ARID4A,RFC1,CUL3,TUBG2,PNKP,SPDL1,PHF23,PARP3,JADE2,TPR,HDAC9,RSF1,ERCC8,RFC2,ARID1B,FOXP3,RAD51,POLQ,ANAPC4,ARID4B,USP36,KMT2C,ATG5,MTA3,RIOK2,NDC1,HDAC7,PRDM6,WAPL,POLD1,SPHK2,RNF4…	JARID2,PAX7,DPF1,CUL3,ERCC8,FOXP3,POLQ,PRDM6,PRKCQ,SPI1,TRIP13,UBE2A,SMC1B,ZMPSTE24,RAD54L,DNMT3B,ANAPC5,NOS1,KIF4A,ESR1,TBL1Y,CDC45,HIRA,DMC1,GINS1,SUV39H1,JADE3,CENPI,OIP5,AURKC,ZNHIT1,GATA3,GAR1,ANAPC15,PRMT8,CHD4,AICDA,TTK,NUP155,KAT2B,CHD5,SFPQ,PADI2,KIF14,DCLRE1B,SATB2,HELLS,TEX14,NCAPH,TAF1L,PKN1,HJURP,CTCFL,SNAI1,PIWIL1,KIF25,SOX9,IL1B,FOXA2,CPA4,KNSTRN,ELOF1,PRDM12,IGHMBP2,DYDC2,LOXL2,CD…	ISL1,HMGB3,ARID4A,ARID4B,MTA3,SPHK2,EYA2,NUCKS1,JMJD6,SREBF1,SMARCA2,SMARCD3,TDRD3,REST,CHMP5,HNRNPC,BRPF3,HSP90AB1,SMARCB1,SNW1,RPS6KA5,CCNB1IP1,APEX1,REC8,SMARCA1,EYA1,NBN,CHRAC1,BABAM1,HDAC5,ASF1A,FBXO5,SKP1,BCL6,CCT4,HDAC1,RPA2,HMGN3,MLH3,TWIST1,PCID2,HSPA2,FOXA1,MAP1S,PCNA,DDB2,HNRNPA1,CCT7,SMC2,ANP32B,MYC,KANSL2,NCOR1,COPS3,P3H4,POGZ,SNCA,BOD1,TERF1,UBC,MBIP,CCT8,ELK4,NPM2,ALKBH4,RBBP4,VPS7…
GO_REGULATION_OF_DNA_TEMPLATED_TRANSCRIPTION_IN_RESPONSE_TO_STRESS	GO:0043620	111	Down	1.6562751017772191e-7	2.043191826372717e-5	1	CREBBP,PSMB1,MBTPS2,PSMC4,HSF2,BCLAF1,PSMA4,HSPA5,PSME4,SIRT2,NEDD4,NCK2,PSMC5,MT3,GCN1,PSME1,PSMD5,PSMD8,HMOX1,RBX1,EP300,PSMC6,PSMA3,HIF1A,PSMC1,PSMB5,PSMA6,PSME2,PSMA7,PSMD10,HSF4,PSMD7,PSMA2,CA9,CUL2,PSMD3,PSMD11,PSMD9,VEGFA,PSMD14,EPAS1,NFE2L2,RPS6KA1,ATF6,EGR1,CHD6,HIF3A,PSMF1,PSMB2,KLF2,ATF4,INO80,PSMA1,EGLN3,SESN2,PSME3,DNAJB1,VHL,EGLN1,PSMB7,TMBIM6,TP53,PSMB6,PSMA5,ARNT,RPS27A,LIMD1,TAF1…	GCN1,HMOX1,PSME2,PSMA7,EGLN3,PSME3,PSMB6,ANKRD2,PSMB9,PSMB3	PSMC5,PSMA2,PSMD14,NFE2L2,TMBIM6,ARNT,NOTCH1,UBC,CREB3L1,NCK1,RBPJ,RGS14,UBB,JUN,PSMD13,EGLN2
GO_PROTEIN_TARGETING	GO:0006605	405	Down	1.776885047292984e-7	2.156622577561243e-5	5	M6PR,CROT,LAMP2,AGK,NOS2,SEC62,RPS20,FYN,BID,AGPS,ZDHHC6,TOMM34,SEC63,MIPEP,PEX3,ZFYVE16,HSPA5,VPS13D,HOMER3,USP36,SEC61A1,ACAA1,RPL18,AP3D1,TRAM2,SEC61A2,TRAM1,NEDD4,RAB27A,CSNK2A2,RPL31,SREBF1,UBE2D1,LMAN1,TIMM21,RAB7A,HSP90AA1,AP4E1,RPS5,ZFAND6,HUWE1,ACOX3,RPL6,RPLP0,SIRT4,RNF31,CRAT,SH3GLB1,TIMM13,HPS4,MICALL1,TOMM22,FBXO7,TSPO,RPL3,SYNGR1,MIEF1,SAMM50,PMM1,AP4S1,VTI1B,TIMM9,SRP54,CHMP4B,ACOT…	FYN,VPS13D,HOMER3,RAB27A,UBE2D1,SIRT4,RNF31,MICALL1,MIEF1,ACOT8,PDCD5,SEC61B,PEX5L,RHOU,LTBP2,DNAJC15,ROMO1,AKAP12,SEC61G,TIMM17A,RTP4,BAAT,MGARP,KATNB1,TIMM8B,GOLGA7B,KCNB1,NCF1,PINK1,ITGB2,ADORA1,ZDHHC3,ZDHHC19,MON1A,CDK5,YWHAB,CACNB3,ACOX2,MFF,NLGN1,ITGAM,YWHAG,TCAF2,TRAM1L1,PDZK1,TOMM5,VPS37D,CDK5R1,PIPOX,KCNE1,HGS,UBE2L3,SLC51B,ZDHHC11,LRRK2,TOMM20L,SGTB,DDO,HSPA1L,DNLZ,SIAH3,AP4M1,TIMM23	SEC63,SREBF1,RPL6,RPL3,ZDHHC2,BNIP3L,NUCB1,ECH1,PMPCB,YWHAE,AIP,SPCS2,CLU,CAT,AP1M2,GCC2,ZDHHC4,UQCRC2,NUDT7,ERBB2,SRP9,HSPD1,ATG3,RPL7,RPS3,UBC,PAN3,VPS11,RPL26,PEX2,SLC25A6,UBB,RPS9,RPL15,TRAK1,IMMP2L,RPL12,RPS4X,RPL10A,SREBF2,SYNJ2BP,RPL41,NCOA4
GO_GENERATION_OF_PRECURSOR_METABOLITES_AND_ENERGY	GO:0006091	447	Down	1.9754739158582435e-7	2.3595938439417907e-5	1	NDUFAB1,SLC25A13,SLC4A1,CIAPIN1,CROT,COX10,NOS2,CYB561,MLXIPL,UQCRC1,GIPR,MDH1,COX15,BID,IGF1,NDUFS1,RB1CC1,GLRX2,DERA,HSD17B6,NUP160,AIFM2,PHKA2,TPR,H6PD,PPP1R3F,CYBA,AKR7A2,GYG2,NDC1,CS,SPHK2,NDUFB4,CYB5R4,ME1,MTFR1,FECH,PFKP,PHKA1,PKM,RHOA,IDH3G,HDAC4,PYGM,ADGRF5,NUP133,MAOB,P4HA2,ACADVL,SDHA,ENO1,NUP37,ACAT1,SIRT6,TIGAR,RUNX1T1,PGM1,PSEN1,AACS,ME2,GSK3B,OXCT1,SLC27A5,NOA1,SEH1L,AKR1B1,NOX4,MT…	SLC25A13,SLC4A1,GIPR,IGF1,HSD17B6,PPP1R3F,ME1,PYGM,ADGRF5,MAOB,TIGAR,NOX4,P2RX7,XYLB,SORBS1,ABCD1,DHDH,GCK,ENO3,IFNG,ENO2,PCDH12,NUP155,NCF2,STBD1,DNAJC15,MCHR1,VGF,GFPT2,AOC2,MYBBP1A,KL,LOXL2,HMGCS2,PPP1R1A,ALDOB,CYP19A1,MDH1B,COX17,RDH16,WDR93,NDUFB10,SH3BGRL3,NDUFS6,HMGCLL1,MTFR2,HKDC1,XDH,NCF1,PFKFB1,PINK1,SLC2A6,JMJD8,AK4,AKR7A3,AGL,UCN,UQCRQ,PGAM2,FBP1,CYBB,MC4R,ACSM1,IGF2,GPD1,NDUFS5,PRELI…	MDH1,NDUFS1,RB1CC1,SPHK2,SDHA,ACAT1,AACS,ME2,SLC27A5,DLD,PHGDH,NUP50,ACO2,NUP93,ALDH2,COQ10B,COX7A2L,LEPR,MTFR1L,CAT,TRAP1,POR,NDUFA5,CBFA2T3,NDUFA10,PDHA1,PPP1R3D,SUCLA2,NDUFB5,MYC,KHK,NDUFA9,UQCRC2,SDHC,ARNT,SNCA,ME3,SLC25A4,PFKM,RPIA,UQCRB,NDUFS2,FDXR,HAAO,SUCLG1,TKT,ALDH1A1,CYB5A,DDIT4,PDHB,UGP2,INSR,SUCLG2,GLRX,PPP1R3B,BNIP3,TALDO1,EPM2AIP1,ZBTB20,IMMP2L,PPP1CC,LYRM7,PPARA,ADH7,ADH5,ASPH,SDH…
GO_INTRINSIC_APOPTOTIC_SIGNALING_PATHWAY	GO:0097193	266	Down	2.257943143668899e-7	2.6548472118919477e-5	6	BAD,KDM1A,PDK2,NOX1,E2F2,PLAUR,BRCA1,BID,IL20RA,SNAI2,CD74,CD44,TNFRSF1B,BCLAF1,BAK1,DAPK2,CUL3,USP28,RRM2B,HERPUD1,FNIP2,CUL1,YBX3,HIPK2,TMEM161A,TNFRSF1A,BCL3,POLB,NCK2,TP63,PTGS2,ENO1,MLH1,DNAJC10,UBE2K,TP73,CYLD,RRN3,DNAJA1,PPP1R15A,BAX,DNM1L,PPP1R13B,ERP29,CDIP1,MSH2,SIRT1,JAK2,ABL1,PRODH,PPM1F,XBP1,HMOX1,EP300,SNW1,HIF1A,GSKIP,NFATC4,MMP9,TRIB3,E2F1,STK24,PYCARD,BMF,NBN,URI1,PIAS4,BBC3,CAV1…	NOX1,E2F2,TNFRSF1B,CUL3,PTGS2,HMOX1,MMP9,TRIB3,CAV1,CXCL12,VNN1,SFPQ,SNAI1,SGPP1,STYXL1,ELL3,CHAC1,EDA2R,MYBBP1A,SCN2A,BCL2L10,TMEM117,BCL2A1,MAEL,S100A8,PARP1,PINK1,MSX1,IFI16,DDIAS,ANKRD2,BDKRB2,BRSK2,SFN,LCK,LRRK2,ATP2A1,TNF,MIF	PDK2,USP28,HERPUD1,FNIP2,TMEM161A,ERP29,SNW1,NBN,CREB3,NFE2L2,HDAC1,TXNDC12,CLU,SPOP,TRAP1,SERINC3,TMBIM6,ACKR3,NONO,RPS3,CREB3L1,NCK1,ZNF385A,RPL26,PRKCD,CASP3,HNRNPK,VDAC2,MOAP1,DDIT4,UBB,ZNF622,PTPN2,BNIP3,TAF9B,FHIT,TOPORS
GO_RESPONSE_TO_TOPOLOGICALLY_INCORRECT_PROTEIN	GO:0035966	188	Down	2.2961583122279672e-7	2.65824481531007e-5	6	RHBDD2,POMT2,MBTPS2,EXTL3,DDX11,ERP44,BAK1,CUL3,CUL7,HSPA5,JKAMP,HERPUD1,EIF2AK2,TM7SF3,PDIA5,ATXN3,PPP2R5B,RNF126,WIPI1,ASNS,NCK2,ACADVL,DERL2,MYDGF,HSP90AA1,DNAJA1,PPP1R15A,BAX,ADD1,EDEM2,DNAJB11,HDAC6,HSP90AB1,DERL3,RNF215,KDELR3,XBP1,EP300,ARFGAP1,DNAJC3,UGGT2,STUB1,BFAR,UBE2W,COMP,GSK3A,FKBP14,HSPB1,AGR2,TBL2,CREB3,GOSR2,CDK5RAP3,CCL2,TMEM33,WFS1,HSPA8,DNAJC4,CCND1,PACRG,HSPA9,FAF2,THBS4,STC…	POMT2,CUL3,DERL3,COMP,THBS4,STC2,SDF2L1,CHAC1,ERP27,HDGF,SRPRB,MANF,HSPB8,CLGN,HSPB3,HSPB2,HSPB7,CREB3L2,HSPA1L,SULT1A4,PLA2G4B	ERP44,HERPUD1,WIPI1,HSP90AB1,UBE2W,TBL2,CREB3,CCND1,NFE2L2,SERP1,CLU,HSPA2,TMBIM6,PDIA6,HSPD1,CREB3L1,NCK1,CREBRF,CTDSP2,PTPN2
GO_INTRACELLULAR_TRANSPORT	GO:0046907	1580	Down	2.41619469723695e-7	2.717368104879308e-5	5	FGR,SNX11,M6PR,ALS2,ARF5,VPS50,UPF1,COPZ2,CROT,LAMP2,AP2B1,AGK,VPS41,ARHGAP44,PAFAH1B1,NOS2,TRAPPC6A,BAIAP3,SPAG9,PKD1,HEATR5B,SEC62,RPS20,TENM1,VTA1,BTK,FYN,AKAP8L,SYT7,RABGAP1,EHD3,CCDC88C,WAS,BID,RGPD5,RUFY3,AGPS,CD74,SPAST,ZDHHC6,EHD2,TOMM34,SEC63,KPNA6,MIPEP,SNX1,ANK1,NUP160,RANBP3,IFT88,LRRC7,GAB2,PEX3,TBC1D23,CUL3,CLEC16A,CDH1,ZFYVE16,RAB27B,LSG1,AP2S1,HSPA5,GEMIN8,TPR,DTNBP1,C12orf4,GOPC,…	FGR,COPZ2,TENM1,BTK,FYN,SYT7,EHD3,WAS,ANK1,LRRC7,GAB2,CUL3,CLEC16A,VPS13D,HOMER3,TRAPPC3,F7,REEP1,RAB27A,SPTB,CLTCL1,UBE2D1,PTGS2,ACTN2,MAP2,RAPGEF3,ZMPSTE24,CD59,LAT2,DYNLL1,SIRT4,KIF4A,RNF31,UNC13D,STX1B,DERL3,PLA2G3,MICALL1,RAB36,NEFH,HMOX1,MIEF1,CHGA,PABPN1,ACOT8,ABCD1,EMD,RAB40AL,CORO1A,NUTF2,AP3B2,LAPTM4B,PPP6R1,PDCD5,WDR91,TTC26,PLEKHA8,YKT6,SEC61B,RIC1,APBA1,SUFU,DDX25,SNX15,STX2,IFNG,MAK…	RABGAP1,SEC63,SNX1,DTNBP1,HERPUD1,THOC3,SPHK2,NTN1,PRKCZ,WIPI1,SREBF1,TSG101,KLHL20,STXBP2,RIMS1,CHMP5,ERGIC2,RPL6,ERP29,NUP50,HOOK2,RPL3,CNIH1,VAPA,NUP93,CLUAP1,ZDHHC2,ZFAND1,BNIP3L,NUCB1,ECH1,RAB3A,PMPCB,YWHAE,CTSC,PPP6R3,CD81,AIP,SNX3,SNX4,SNX17,CHMP3,SRSF4,WLS,SPCS2,RAB14,SIL1,ARL1,CLU,SEC22A,CAT,ARL4A,VPS26A,NAPB,PCID2,AP1M2,LDLR,MAP1S,RAMP2,ACTR10,IER3IP1,CAMK1,HOOK1,UBAC2,PRR5L,HNRNPA1,GCC…
GO_MONOCARBOXYLIC_ACID_CATABOLIC_PROCESS	GO:0072329	116	Down	2.419450671454002e-7	2.717368104879308e-5	1	CYP26B1,CROT,ACAA1,ALDH3A2,ACADVL,ACAT1,ACACB,LIPE,HADHA,ACOX3,ECHDC1,XYLB,CRAT,CYP26A1,MCAT,SLC25A17,PCK2,ACOT8,LPIN2,ABCD1,LONP2,PLA2G15,MLYCD,FAH,DECR1,ECH1,AKT2,ETFB,SULT2A1,GCDH,PON3,PHYH,ACBD5,CPT1A,ACAD10,ADTRP,PPARD,ALDH5A1,PEX7,EHHADH,PCCB,ACADL,PECR,SCP2,MECR,ACADM,AKR1A1,FAAH,ABCD3,ACAT2,ECHDC2,TWIST1,AKR1D1,ACADS,MCEE,IDUA,ECHS1,IVD,SESN2,HACL1,LPIN3,HSD17B4,LPIN1,HADHB,HADH,SORD,SLC2…	CYP26B1,XYLB,ACOT8,ABCD1,SULT2A1,ADTRP,ACADL,AKR1D1,MMAA,ACOXL,SLC27A4,ACOX2,ABCD2,LEP,CYP4A11,CYP26C1,CPT1B,ACAD11	ALDH3A2,ACAT1,LIPE,CYP26A1,DECR1,ECH1,PON3,ACADM,FAAH,TWIST1,ECHS1,HADHB,HADH,NUDT7,AIG1,AUH,CPT2,PEX2,DCXR,PCCA,CYP4F3,PPARA
GO_PROTEIN_LOCALIZATION_TO_ORGANELLE	GO:0033365	872	Down	2.5128897869782997e-7	2.780808183384074e-5	5	BAD,M6PR,CROT,LAMP2,TMEM98,AP2B1,AGK,PAF1,MARK4,NOS2,PAX6,ADAM22,SEC62,RPS20,FYN,ANLN,CEP68,BID,RGPD5,NUDCD3,AGPS,TOMM34,SEC63,KPNA6,MIPEP,RABEP1,CENPQ,LRRC7,PEX3,CDH1,ZFYVE16,SPDL1,PARP3,SPATA7,CNTLN,HSPA5,TPR,TSPAN17,CC2D2A,VPS13D,USP36,SEC61A1,CROCC,ACAA1,WAPL,RPL18,CASP8,NGFR,TNPO3,ABCA7,AP3D1,IPO5,TRAM2,SEC61A2,YBX1,CLDN18,SP100,TRAM1,PRKCZ,HYAL2,POLR1A,NUP133,VPS35,BCL3,DRD4,NEDD4,CNGB1,CSN…	PAX6,ADAM22,FYN,ANLN,RABEP1,LRRC7,VPS13D,CLDN18,DRD4,CNGB1,UBE2D1,PTGS2,CACNG4,DNM2,MID2,SIRT4,ESR1,RNF31,MICALL1,GZMB,CHGA,ACOT8,NUTF2,SCG3,TULP2,PDCD5,TTC26,SEC61B,DNM1,SUFU,LGI1,CPE,MTCH2,IL10RA,IFNG,TULP1,RAB23,TTK,NUP155,ECT2,ROPN1B,PEX5L,RHOU,IPO13,WDR35,SEC16B,DNAJC15,SOX9,LAMP5,ROMO1,SMO,CD68,VPS25,NPHP4,SEC61G,SNAP25,SYT11,DCLK1,IPO8,TIMM17A,DZIP1,CD36,MDFIC,AGT,BAAT,MGARP,SIX3,EGF,CEP13…	TMEM98,CEP68,SEC63,PRKCZ,SREBF1,TSG101,RPL6,NUP50,RPL3,VAPA,NUP93,BNIP3L,ECH1,PMPCB,ABHD17B,YWHAE,ZBTB16,CD81,AIP,SKP1,RTKN,CCT4,SUMO1,RPA2,SPCS2,ARL1,CLU,PPP3CC,CAT,MGAT3,UBAC2,CCT7,GLUL,GCC2,VPS36,RDX,ATAD1,BARD1,UQCRC2,NUDT7,SRP9,NVL,HSPD1,BOD1,TERF1,RPL7,RPS3,UBC,CCT8,VPS11,LEMD2,RPL26,CCT3,PRKCD,PEX2,ARF6,MOAP1,CHP2,ARF4,SLC25A6,NMD3,UBB,RPS9,PKIA,RPL15,SGF29,DMAP1,CCDC66,NPM1,IMMP2L,INSIG1,…
GO_DNA_REPAIR	GO:0006281	485	Down	2.5734341411596643e-7	2.8065350597429672e-5	1	RAD52,KDM1A,RECQL,UPF1,POLR2J,LIG3,REV3L,SPRTN,PPP5C,BRCA1,ERCC1,DDX11,SLC30A9,WAS,MNAT1,AQR,ASTE1,RFC1,BOD1L1,PNKP,PARP3,TDP1,POLR2B,USP28,RRM2B,ERCC8,RFC2,RAD51,POLQ,FAM168A,POLD1,TMEM161A,EYA2,PMS1,NTHL1,ATXN3,TP53BP1,PSME4,NUCKS1,POLB,RAD18,TRIP13,ZFYVE26,SMC1A,XRCC1,MCM2,MCM6,MLH1,UNG,XAB2,UBE2T,SIRT6,POLD3,UBE2A,TIGAR,TP73,XRCC5,KIF22,DDX1,RIF1,EXD2,CDC14B,WDR70,PALB2,PDS5B,PPIE,ZMPSTE24,AT…	WAS,POLR2B,ERCC8,POLQ,RAD18,TRIP13,UBE2A,TIGAR,ZMPSTE24,RAD54L,CDC45,CDC7,POLR2F,DMC1,RBBP8,POLR2I,NUDT1,NEIL3,TIMELESS,SFPQ,DCLRE1B,USP45,PRKCG,AUNIP,POLN,IGHMBP2,SPIRE1,TAOK3,BRIP1,ZNF365,DNA2,TICRR,PARP1,ETAA1,TEX12,RAD9B,USP43,EME1,FANCC,ANKLE1,TONSL,RECQL4,MEIOB,ATRIP,APLF,NPAS2,EXO1,POLR2L,MCMDC2,C14orf39,GGN,MEIOC,FANCB,SLX1B,FIGN,TREX2,NHEJ1,HUS1B,XRCC2,BLM,RPA4,GTF2H4,RTEL1,MC1R,UHRF1	ASTE1,USP28,TMEM161A,EYA2,NUCKS1,UNG,XAB2,APEX1,REC8,EYA1,NBN,UBE2W,BABAM1,TDP2,ASF1A,OGG1,WDR48,PSMD14,SUMO1,RPA2,MLH3,TWIST1,PCNA,MUTYH,CCNH,DDB2,REV1,TTC5,WDR33,BARD1,COPS3,NONO,RPS3,UBC,BTG2,RCHY1,NSMCE1,UBB,RHNO1,KAT5,DMAP1,RAD23A,NPM1,ZNF830,PRMT6,POLG2
GO_ESTABLISHMENT_OF_PROTEIN_LOCALIZATION_TO_ORGANELLE	GO:0072594	527	Down	2.693165265339046e-7	2.8951526602394745e-5	5	BAD,M6PR,CROT,LAMP2,AP2B1,AGK,NOS2,SEC62,RPS20,BID,RGPD5,AGPS,TOMM34,SEC63,KPNA6,MIPEP,LRRC7,PEX3,CDH1,ZFYVE16,HSPA5,TPR,TSPAN17,VPS13D,USP36,SEC61A1,ACAA1,RPL18,CASP8,TNPO3,AP3D1,IPO5,TRAM2,SEC61A2,TRAM1,HYAL2,NUP133,DRD4,NEDD4,CSNK2A2,RPL31,SREBF1,UBE2D1,TP63,PTGS2,TSG101,LMAN1,TIMM21,CACNG4,RAB7A,LAMP3,TP73,OPHN1,DNM2,PSEN1,HSP90AA1,TNPO1,RPS5,RAB10,EPS15,DNAJA1,IPO11,RBM22,ZFAND6,HUWE1,ACOX3,…	LRRC7,VPS13D,DRD4,UBE2D1,PTGS2,CACNG4,DNM2,SIRT4,RNF31,GZMB,ACOT8,NUTF2,PDCD5,SEC61B,DNM1,SUFU,IL10RA,IFNG,RAB23,NUP155,ECT2,PEX5L,RHOU,IPO13,DNAJC15,LAMP5,ROMO1,SMO,CD68,VPS25,SEC61G,SNAP25,IPO8,TIMM17A,CD36,MDFIC,AGT,BAAT,MGARP,SIX3,CACNG8,TIMM8B,HEATR3,PINK1,MON1A,TERT,SHH,YWHAB,SMAD3,ACOX2,MFF,RGPD8,YWHAG,FAM53A,TRAM1L1,LEP,TOMM5,SFN,VPS37D,PIPOX,HCLS1,RGPD6,DRD1,RGPD2,HGS,KPNA7,UBE2L3,LRRK2,…	SEC63,SREBF1,TSG101,RPL6,NUP50,RPL3,NUP93,BNIP3L,ECH1,PMPCB,YWHAE,AIP,CCT4,SPCS2,CLU,PPP3CC,CAT,CCT7,GCC2,VPS36,ATAD1,UQCRC2,NUDT7,SRP9,HSPD1,TERF1,RPL7,RPS3,UBC,CCT8,VPS11,RPL26,CCT3,PRKCD,PEX2,MOAP1,CHP2,SLC25A6,UBB,RPS9,PKIA,RPL15,SGF29,DMAP1,IMMP2L,RPL12,RPS4X,RPL10A,SREBF2,RPL41,NCOA4
GO_ATP_SYNTHESIS_COUPLED_ELECTRON_TRANSPORT	GO:0042773	80	Down	2.780922229478741e-7	2.908111335796131e-5	1	NDUFAB1,COX10,UQCRC1,COX15,BID,NDUFS1,NDUFB4,SDHA,COQ9,NDUFB2,DLD,NDUFB7,TAZ,NDUFC1,NDUFS8,COX6A1,NDUFS7,COX7A2L,PARK7,NDUFB3,NDUFA8,DNAJC15,NDUFA1,COX6B1,COX7C,UQCR11,NDUFA5,NDUFA10,COX4I1,COX7B,NDUFA2,CCNB1,COX5B,ISCU,NDUFB5,NDUFAF1,NDUFA9,UQCRC2,NDUFB10,SDHC,SNCA,NDUFS6,NDUFB11,NDUFB9,NDUFC2,UQCRB,PINK1,NDUFS2,NDUFV3,NDUFS4,UQCRQ,COX6C,NDUFB6,NDUFB8,NDUFV1,SDHAF2,COA6,NDUFS5,UQCRFS1,MECP2,CDK1…	DNAJC15,NDUFB10,NDUFS6,PINK1,UQCRQ,NDUFS5,UQCC3	NDUFS1,SDHA,DLD,COX7A2L,NDUFA5,NDUFA10,NDUFB5,NDUFA9,UQCRC2,SDHC,SNCA,UQCRB,NDUFS2,SDHD
GO_ESTABLISHMENT_OF_RNA_LOCALIZATION	GO:0051236	188	Down	2.7825118428879927e-7	2.908111335796131e-5	5	UPF1,AKAP8L,MVP,ZC3H3,NUP160,TPR,THOC3,ZC3H11A,RIOK2,NDC1,U2AF2,NUP133,SMG6,CPSF1,SIDT1,IGF2BP2,NCBP3,NUP37,RBFOX1,THOC1,XPO1,YTHDC1,SEH1L,KHSRP,RBM27,ALKBH5,NUP50,AAAS,NUP188,POLDIP3,THOC5,SRSF5,PABPN1,RAE1,NXT2,FMR1,NUTF2,NUP93,CASC3,NUP88,SUPT6H,DDX25,NUP98,MAGOHB,PARP11,NUP107,CPSF6,SRSF9,SRSF3,MRPL18,QKI,NUP155,NCBP2,RPS15,SRSF7,SRSF4,SFPQ,SMG7,SRSF11,CPSF3,GLE1,NRDE2,NUP43,ENY2,KHDRBS1,FYTT…	NCBP3,RBFOX1,PABPN1,NUTF2,DDX25,NUP155,SFPQ,FYTTD1,DDX39A,RFTN1,ZNF593,IGF2BP1,RFTN2,C12orf50,KIF5C,AGFG1,TOMM20L,ARC,SMG5,EIF5AL1	THOC3,IGF2BP2,NUP50,NUP93,SRSF4,PCID2,HNRNPA1,WDR33,FLOT1,EIF4A3,TERF1,CETN3,DDX19B,PHAX,CDC40,NMD3,HNRNPA3,NPM1,ZFP36L1
GO_OXIDATION_REDUCTION_PROCESS	GO:0055114	878	Down	2.873597421619107e-7	2.9621672051621615e-5	2	CYP51A1,AOC1,CYP26B1,KDM1A,NDUFAB1,PDK4,SLC25A13,HCCS,CIAPIN1,CROT,KDM7A,ALDH3B1,COX10,ADIPOR2,NOS2,FMO3,NOX1,CYB561,AASS,MGST1,IYD,UQCRC1,STAB1,FMO1,TTC19,ALOX5,KDM5D,MDH1,COX15,BID,CHDH,IGF1,AGPS,CYP24A1,CYP3A43,NDUFS1,RB1CC1,GLRX2,DERA,HSD17B6,CYP46A1,AIFM2,RETSAT,PHKA2,CP,RRM2B,H6PD,PPP1R3F,CYBA,MSMO1,AKR7A2,GYG2,TBXAS1,ALDH18A1,ACAA1,DGAT2,CS,FAR2,PDIA5,NDUFB4,CYB5R4,GSTO2,ME1,MTHFD2,KDM4A,M…	AOC1,CYP26B1,SLC25A13,NOX1,IYD,STAB1,ALOX5,IGF1,CYP3A43,HSD17B6,RETSAT,PPP1R3F,TBXAS1,DGAT2,FAR2,ME1,PYGM,ADGRF5,KCNAB2,MAOB,PTGS2,TIGAR,MOXD1,DCT,HSD17B2,NOX4,HSD17B14,SIRT4,NOS1,HEPH,P3H2,PTGS1,SORBS1,CYP2D6,MIOX,HMOX1,DHRS2,ACOT8,ABCD1,DHDH,IL4I1,DUS4L,PLOD3,GCK,ENO3,ALOX12,FOXRED1,CYP27B1,OGFOD2,IFNG,ENO2,PCDH12,HGD,LOXL3,ACADL,TPO,NCF2,KMO,HSD11B1,APOA1,ALDH8A1,STBD1,MTHFD1L,ENOX1,DNAJC15,FA…	PDK4,MGST1,MDH1,NDUFS1,RB1CC1,GSTO2,JMJD6,RDH11,ALDH3A2,CYP2W1,SDHA,ACAT1,SESN1,ME2,BCKDHB,SLC27A5,PIR,DLD,PHGDH,FMO2,CYP26A1,TECR,CYB5R3,TXN2,ACO2,APEX1,GMPR2,CRYM,DECR1,ECH1,HIBADH,CYP2C18,ALDH2,LDHB,COQ10B,COX7A2L,DHCR24,LEPR,ACADM,MTFR1L,TXNDC12,CYP20A1,ALDH6A1,CAT,TWIST1,PRDX5,TRAP1,ECHS1,POR,NDUFA5,BBOX1,CBFA2T3,ECSIT,NDUFA10,PDHA1,PPP1R3D,CYP2J2,SUCLA2,NDUFB5,MYC,HADHB,KHK,CH25H,HADH,NDUFA…
GO_REGULATION_OF_CELLULAR_CATABOLIC_PROCESS	GO:0031329	758	Down	2.9465910862307136e-7	2.9963645843089354e-5	1	GCLC,ANKIB1,BAD,POLDIP2,UPF1,OSBPL7,RHBDF1,MYLIP,PSMB1,PKD1,MLXIPL,HFE,ABHD5,DCN,PSMC4,NUB1,RNF14,UFL1,CAPN1,IGF1,SLC11A1,HGF,SAMD4A,RB1CC1,RRAGD,VIM,TNFRSF1B,IFT88,ATP6V0A1,PIAS1,RNF19A,GABARAPL2,DAPK2,TIMP2,CLEC16A,PHF23,PSMA4,ATP6V1H,VPS13D,MAPK9,HERPUD1,PIK3CB,THRAP3,TAB2,USP36,PUM2,ATG5,USP13,ATP2B4,YBX3,LZTS1,HIPK2,CTSA,GNAI3,YBX1,ELAVL1,KDM4A,ATXN3,ROCK1,TBC1D25,PSME4,SIRT2,ERLEC1,VPS35,NE…	OSBPL7,RHBDF1,IGF1,HGF,SAMD4A,TNFRSF1B,CLEC16A,VPS13D,LZTS1,TIGAR,MID2,ZMPSTE24,P2RX7,DERL3,HMOX1,PSME2,PSMA7,EEF1A2,TRIB3,CST3,ABCD1,MTMR8,MEFV,MYEF2,LAPTM4B,WDR91,CAV1,NOD1,RIC1,SUFU,IL10RA,IFNG,RBM24,EPM2A,APOA1,FASTKD3,KIF25,IL1B,CAPNS1,PRKCG,KDR,QRICH2,APOE,DDA1,GFAP,PSME3,PTPN22,HTR2B,IL6,IL10,BBS7,EGF,FURIN,PSMB6,ANXA9,RUBCN,NKD2,MSN,TIRAP,ADRA2A,PIP4K2A,NOCT,RNF144A,RBM46,HSPB8,BOLL,UCHL1…	RB1CC1,PIAS1,ATP6V1H,HERPUD1,PABPC1,SREBF1,IGF2BP2,ARAF,SESN1,PSMC5,PABPC4,HNRNPC,HSP90AB1,CIRBP,HNRNPM,APEX1,BNIP3L,RASIP1,PSMA2,CTSC,CD81,FXR1,PSMD14,SUMO1,NFE2L2,EPHA4,TMEM59,LEPR,FOXO3,CLU,TWIST1,VPS26A,PCID2,MGAT3,CBFA2T3,LDLR,PPP1R3D,UBAC2,PRR5L,ATP6V1G1,RDX,ANP32A,TOB1,ARNT,SNCA,UBC,SCOC,RRAGA,EEF1A1,BTG2,VPS11,DAPL1,RCHY1,PRKCD,CASP3,EFNA1,UBB,INSR,PTEN,KAT5,PPP1R3B,SMARCC1,BNIP3,HNRNPA0,…
GO_TRANSCRIPTION_COUPLED_NUCLEOTIDE_EXCISION_REPAIR	GO:0006283	73	Down	3.3255738077648636e-7	3.3366590537907466e-5	1	POLR2J,LIG3,ERCC1,MNAT1,AQR,RFC1,POLR2B,ERCC8,RFC2,POLD1,XRCC1,XAB2,POLD3,PPIE,POLR2E,POLR2F,RBX1,EP300,POLR2C,ERCC2,POLR2I,LIG1,RPA3,POLD2,PRPF19,GTF2H1,GTF2H3,RFC5,COPS7A,RPA2,COPS5,POLK,RPA1,PCNA,RFC3,CDK7,CCNH,ERCC5,XPA,COPS4,CUL4A,COPS3,RPS27A,POLR2D,COPS7B,GTF2H2,POLR2K,UBC,CUL4B,ERCC3,POLR2H,RFC4,UVSSA,COPS2,DDB1,POLR2G,COPS6,GPS1,UBB,POLD4,ERCC4,POLR2L,POLR2A,USP7,TCEA1,COPS8,ZNF830,HMGN1…	POLR2B,ERCC8,POLR2F,POLR2I,POLR2L,GTF2H4	XAB2,RPA2,PCNA,CCNH,COPS3,UBC,UBB,ZNF830
GO_ENDOPLASMIC_RETICULUM_UNFOLDED_PROTEIN_RESPONSE	GO:0030968	113	Down	3.393429879086894e-7	3.3599420842274835e-5	6	RHBDD2,MBTPS2,EXTL3,DDX11,BAK1,CUL7,HSPA5,HERPUD1,EIF2AK2,PDIA5,PPP2R5B,WIPI1,ASNS,NCK2,ACADVL,DERL2,MYDGF,PPP1R15A,BAX,ADD1,DNAJB11,DERL3,KDELR3,XBP1,EP300,ARFGAP1,DNAJC3,STUB1,BFAR,GSK3A,FKBP14,AGR2,TBL2,CREB3,GOSR2,CDK5RAP3,CCL2,TMEM33,WFS1,CCND1,STC2,NFE2L2,CTH,ZBTB17,ATF6,SERP1,COPS5,HERPUD2,VAPB,KLHDC3,SSR1,CANX,ATF4,DNAJB9,EIF2S1,EDEM1,ERN2,DAB2IP,DERL1,TLN1,PARP6,PREB,PARP16,SEC31A,MBTPS1…	DERL3,STC2,HDGF,SRPRB,CLGN,CREB3L2,SULT1A4,PLA2G4B	HERPUD1,WIPI1,TBL2,CREB3,CCND1,NFE2L2,SERP1,PDIA6,CREB3L1,NCK1,CREBRF,CTDSP2,PTPN2
GO_FATTY_ACID_CATABOLIC_PROCESS	GO:0009062	95	Down	3.939421718860192e-7	3.840569716149446e-5	1	CROT,ACAA1,ALDH3A2,ACADVL,ACAT1,ACACB,LIPE,HADHA,ACOX3,ECHDC1,CRAT,MCAT,SLC25A17,PCK2,ACOT8,LPIN2,ABCD1,LONP2,PLA2G15,MLYCD,DECR1,ECH1,AKT2,ETFB,GCDH,PHYH,ACBD5,CPT1A,ACAD10,ADTRP,PPARD,PEX7,EHHADH,PCCB,ACADL,PECR,SCP2,MECR,ACADM,FAAH,ABCD3,ACAT2,ECHDC2,TWIST1,ACADS,MCEE,ECHS1,IVD,SESN2,HACL1,LPIN3,HSD17B4,LPIN1,HADHB,HADH,SLC27A2,ETFA,NUDT7,AKT1,AIG1,AUH,MMAA,ACOXL,TYSND1,GLYATL2,CPT2,ACOX1,PEX1…	ACOT8,ABCD1,ADTRP,ACADL,MMAA,ACOXL,SLC27A4,ACOX2,ABCD2,LEP,CYP4A11,CPT1B,ACAD11	ALDH3A2,ACAT1,LIPE,DECR1,ECH1,ACADM,FAAH,TWIST1,ECHS1,HADHB,HADH,NUDT7,AIG1,AUH,CPT2,PEX2,PCCA,CYP4F3,PPARA
GO_RNA_3_END_PROCESSING	GO:0031123	130	Down	3.980922762254575e-7	3.840569716149446e-5	1	PAF1,ELAC2,ZC3H3,THOC3,ZC3H11A,U2AF2,PABPC1,CPSF1,HSD17B10,TRNT1,EXOSC7,SNRPA,EXOSC5,THOC1,PAPOLA,POLDIP3,THOC5,SRSF5,ZC3H14,PABPN1,PABPC1L,CSTF1,RPRD1B,CSTF2,INTS6,USB1,RNF40,ERI1,FBL,PTCD1,EXOSC3,CPEB3,MTPAP,CASC3,INTS2,MAGOHB,CPSF6,SRSF9,SRSF3,NCBP2,PAPOLG,SRSF7,SRSF4,SRSF11,ERI3,CPSF3,EXOSC8,DDX39A,EXOSC9,SRSF6,UPF3B,THOC2,SYMPK,CCNT1,EXOSC2,DKC1,THOC6,LIN28A,GRSF1,TOE1,SRRM1,CCNB1,CDC73,SRSF…	PABPN1,CSTF2,DDX39A,LIN28A,LSM11,EXOSC4,CPSF4L,FBLL1,SCAF8,CPEB1	THOC3,PABPC1,SRSF4,TOE1,WDR33,BARD1,EIF4A3,RPRD2,LEO1,CDC40,ZFP36L1
GO_REGULATION_OF_PROTEIN_STABILITY	GO:0031647	257	Down	4.2991286953418333e-7	4.05235393239311e-5	6	CREBBP,FBXL3,LAMP2,MYLIP,ZNF207,WIZ,TYROBP,CCDC88C,IGF1,GRN,CUL3,USP2,USP28,PER3,NEDD4L,USP36,USP13,ISOC2,CTSA,VPS35,ATP1B3,PFN2,SEL1L,SREBF1,CHFR,FBXW11,GTSE1,USP33,SIRT6,HSP90AA1,NLK,MT3,AURKA,TESC,MUL1,CMTM6,TF,CAPN3,HDAC6,HSP90AB1,SIRT1,SH3GLB1,MAPK1,HPS4,XBP1,FBXO7,EP300,TELO2,STK4,RASSF2,SMAD7,TBL1X,PIM2,STUB1,PYCARD,CTSH,STK3,MTMR9,CDC37,CDC37L1,DVL1,GTPBP4,PFN1,KAT2A,WFS1,FBXW7,PPARGC1A,C…	IGF1,CUL3,TESC,TF,CAPN3,RASSF2,APOA1,SMO,ATP1B2,HIP1R,ANK2,TBRG1,SAXO1,PINK1,MSX1,PYHIN1,TERT,SOX17,DACT1,SMAD3,WDR81,TMEM88,WNT10B,SLC51B,LRRK2,FLNA,SERF1B,DNLZ,SIAH3,GET4	FBXL3,USP28,SREBF1,HSP90AB1,CTSH,CD81,CCT4,SUMO1,EPHA4,TSPAN1,CLU,CCNH,CCT7,FLOT1,SERF2,ATP1B1,HSPD1,SNCA,GNAQ,CCT8,VPS11,PLPP3,CCT3,PRKCD,CASP3,PEX2,EFNA1,PTEN,RAD23A,NPM1,TAF9B,ASPH
GO_REGULATION_OF_RESPONSE_TO_ENDOPLASMIC_RETICULUM_STRESS	GO:1905897	79	Down	4.3081503600192534e-7	4.05235393239311e-5	6	BAK1,HSPA5,HERPUD1,USP13,ATXN3,ERLEC1,NCK2,FCGR2B,DERL2,NFE2L1,PPP1R15A,BAX,EDEM2,ERP29,SIRT1,DERL3,XBP1,USP14,DNAJC3,BFAR,SGTA,CAV1,AGR2,CREB3,TMEM33,WFS1,NFE2L2,PARK7,TXNDC12,ATF6,CLU,COPS5,SPOP,DNAJB9,SERINC3,EDEM1,UBAC2,UBQLN1,OS9,DAB2IP,RNF185,TMBIM6,PMAIP1,MANF,PIK3R1,HYOU1,BCL2L11,USP25,CREB3L1,NCK1,PPP1R15B,UBXN1,SYVN1,RNF183,BCL2L1,USP19,EIF2AK3,BRSK2,DDIT3,PTPN2,NUPR1,BOK,ERN1,GRINA,YOD…	FCGR2B,DERL3,CAV1,MANF,BRSK2,LRRK2	HERPUD1,ERP29,CREB3,NFE2L2,TXNDC12,CLU,SPOP,SERINC3,UBAC2,TMBIM6,CREB3L1,NCK1,PTPN2,SVIP
GO_REGULATION_OF_CATABOLIC_PROCESS	GO:0009894	896	Down	4.637424899362638e-7	4.308224983667142e-5	1	GCLC,ANKIB1,CYP51A1,BAD,HECW1,POLDIP2,UPF1,MYCBP2,OSBPL7,NOS2,RHBDF1,MYLIP,PSMB1,PKD1,MLXIPL,HFE,FYN,ABHD5,DCN,PSMC4,NUB1,RNF14,UFL1,CAPN1,IGF1,SLC11A1,HGF,SAMD4A,RB1CC1,RRAGD,VIM,TNFRSF1B,SNX1,NUP160,IFT88,ATP6V0A1,PIAS1,RNF19A,GABARAPL2,DAPK2,TIMP2,CLEC16A,CDH1,PHF23,PSMA4,ATP6V1H,TPR,VPS13D,NEDD4L,MAPK9,HERPUD1,PIK3CB,THRAP3,TAB2,USP36,PUM2,ATG5,USP13,ATP2B4,NDC1,YBX3,LZTS1,HIPK2,CTSA,GNAI3,YB…	HECW1,OSBPL7,RHBDF1,FYN,IGF1,HGF,SAMD4A,TNFRSF1B,CLEC16A,VPS13D,LZTS1,TIGAR,MID2,ZMPSTE24,P2RX7,DERL3,HMOX1,PSME2,PSMA7,EEF1A2,TRIB3,CST3,ABCD1,MTMR8,MEFV,MYEF2,LAPTM4B,WDR91,CAV1,NOD1,GCK,RIC1,SUFU,IL10RA,IFNG,RBM24,EPM2A,NUP155,APC2,APOA1,C4BPA,C4BPB,FASTKD3,KIF25,SOX9,IL1B,CAPNS1,PRKCG,KDR,QRICH2,APOE,DDA1,GFAP,PSME3,PTPN22,AGAP2,DYSF,HTR2B,SERPINE2,IL6,IL10,HECW2,BBS7,EGF,FURIN,NKD1,PSMB6,AZI…	RB1CC1,SNX1,PIAS1,ATP6V1H,HERPUD1,PABPC1,SREBF1,IGF2BP2,ARAF,SESN1,PSMC5,PABPC4,HNRNPC,NUP50,HSP90AB1,CIRBP,HNRNPM,APEX1,NUP93,BNIP3L,RASIP1,PSMA2,CTSC,CD81,SNX3,FXR1,PSMD14,SUMO1,NFE2L2,EPHA4,TMEM59,LEPR,FOXO3,CLU,TWIST1,VPS26A,PCID2,MGAT3,CBFA2T3,LDLR,NDFIP1,PPP1R3D,UBAC2,PRR5L,ATP6V1G1,RDX,BARD1,ANP32A,TOB1,ARNT,SNCA,SNX12,UBC,SCOC,RRAGA,EEF1A1,BTG2,VPS11,DAPL1,RCHY1,PRKCD,CASP3,DDIT4,EFNA1,UB…
GO_COVALENT_CHROMATIN_MODIFICATION	GO:0016569	428	Down	4.922181476264728e-7	4.5170019035234234e-5	1	KDM1A,MSL3,CREBBP,KMT2E,KDM7A,PAF1,JARID2,PAX7,BAZ1B,AKAP8L,DPF1,PPP5C,BRCA1,KDM5D,ISL1,SNAI2,UBR2,PHF20,ARID4A,JADE2,HDAC9,RSF1,FOXP3,ARID4B,USP36,KMT2C,ATG5,MTA3,HDAC7,PRDM6,SPHK2,EYA2,KDM4A,SPI1,HDAC4,SIRT2,JMJD6,ING3,MBD3,SREBF1,KDM5A,EED,SART3,BAZ2A,SIRT6,JADE1,UBE2A,RIF1,SRCAP,WDR70,KAT6A,ZMPSTE24,REST,NCOA1,ATRX,MECOM,HUWE1,ATXN7L3,UIMC1,MT3,AURKA,DNMT3B,KDM2B,NOS1,RCOR1,TBL1Y,HDAC6,WAC,BR…	JARID2,PAX7,DPF1,FOXP3,PRDM6,SPI1,UBE2A,ZMPSTE24,DNMT3B,NOS1,TBL1Y,SUV39H1,JADE3,AURKC,ZNHIT1,GATA3,PRMT8,AICDA,KAT2B,CHD5,SFPQ,PADI2,HELLS,TAF1L,PKN1,CTCFL,IL1B,CPA4,PRDM12,DYDC2,CLOCK,IRF4,PRDM5,PADI1,PINK1,PADI4,HIPK4,GFI1,UCN,CDK5,RAG1,IGF2,DYDC1,GATA2,BCOR,DRD1,KPNA7,FBLL1,LRRK2,PIWIL2,DPF3,UHRF1	ISL1,ARID4A,ARID4B,MTA3,SPHK2,EYA2,JMJD6,SREBF1,REST,BRPF3,SMARCB1,SNW1,RPS6KA5,EYA1,HDAC5,SKP1,BCL6,HDAC1,TWIST1,DDB2,KANSL2,SNCA,MBIP,ELK4,MEAF6,PRKCD,LEO1,UBE2E1,KAT5,MSL2,SGF29,DMAP1,SATB1,SMYD3,TAF9B,SUPT3H,PRMT6,RING1
GO_ORGANIC_CYCLIC_COMPOUND_CATABOLIC_PROCESS	GO:1901361	577	Down	5.094568377556001e-7	4.587036987647099e-5	1	ENPP4,UPF1,PSMB1,RPS20,CSDE1,PSMC4,DNASE1L1,SLC11A1,CYP24A1,SAMD4A,RNH1,DERA,HSD17B6,TYMP,VIM,RNASET2,TNFRSF1B,ZCCHC8,CYP46A1,EDC4,PSMA4,MRTO4,THRAP3,ENTPD2,PUM2,YBX3,ACAA1,RPL18,NTHL1,YBX1,PDE4A,ELAVL1,ROCK1,PSME4,MAOB,SMG6,PABPC1,RPL31,SCARB1,PDE8A,IGF2BP2,SCARF1,ACAT1,EXOSC7,RBM7,MLH1,UNG,NT5C2,EXOSC5,TNRC6C,MOXD1,CNOT4,PKP1,XPO1,TNPO1,DIS3,RPS5,HAL,HSD17B14,BAX,PSMC5,MT3,CNOT3,KHSRP,XRN2,RPL6…	SAMD4A,HSD17B6,TNFRSF1B,EDC4,ENTPD2,MAOB,SCARF1,MOXD1,HAL,HSD17B14,ACOT7,HMOX1,APOBEC3H,PSME2,PSMA7,ABCD1,QPRT,MYEF2,IL4I1,NUDT1,AMBP,CYP27B1,AICDA,RBM24,PDE10A,PDE8B,HGD,KMO,ALDH8A1,SPP1,FGF23,AKR1D1,NUDT10,FASTKD3,APOBEC2,APOE,PSME3,LIN28A,ALDH1L2,IL6,CYP19A1,ENTPD1,DNA2,AMDHD1,HDC,CYP1A1,PSMB6,PNLDC1,DPYS,TIRAP,NOCT,TDO2,RBM46,BOLL,XDH,CNOT11,CDA,IGF2BP1,FTCD,CYP3A4,TNFSF13,AKR7A3,DNASE1L3,NUD…	RNH1,PDE4A,PABPC1,IGF2BP2,ACAT1,RBM7,UNG,PSMC5,RPL6,PABPC4,HNRNPC,COMT,CIRBP,HNRNPM,RPL3,APEX1,AHCY,EIF3E,DNASE2,SMG9,PON3,PSMA2,OGG1,FXR1,PSMD14,SNX17,NFE2L2,ALDH6A1,PCID2,DUT,NT5E,PRR5L,RNASEH2B,ANP32A,NUDT7,TOB1,EIF4A3,RPL7,RPS3,HNMT,UBC,PAN3,BTG2,RPL26,HAAO,PRKCD,CASP3,PRPF18,PCBD1,UBB,NUDT9,RPS9,RPL15,HNRNPA0,NPM1,PSMD13,ZFP36L1,DPYD,MAOA,RPL12,RPS4X,HSD17B11,YTHDF2,RPL10A,CNOT7,RPL41,APOBEC…
GO_RESPIRATORY_ELECTRON_TRANSPORT_CHAIN	GO:0022904	97	Down	5.120413381559552e-7	4.587036987647099e-5	1	NDUFAB1,SLC25A13,COX10,UQCRC1,COX15,BID,NDUFS1,AIFM2,NDUFB4,SDHA,COQ9,NDUFB2,DLD,NDUFB7,TAZ,ETFB,NDUFC1,PPARGC1A,NDUFS8,COX6A1,ALDH5A1,GPD2,NDUFS7,SLC25A12,COX7A2L,PARK7,SDHB,NDUFB3,NDUFA8,DNAJC15,NDUFA1,COX6B1,COX7C,UQCR11,NDUFA5,NDUFA10,COX4I1,COX7B,NDUFA2,MYBBP1A,CCNB1,COX5B,ISCU,NDUFB5,NDUFAF1,NDUFA9,ETFA,UQCRC2,NDUFB10,SDHC,SNCA,NDUFS6,NDUFB11,NDUFB9,NDUFC2,UQCRB,PINK1,NDUFS2,NDUFV3,NDUFAF2,…	SLC25A13,DNAJC15,MYBBP1A,NDUFB10,NDUFS6,PINK1,UQCRQ,GPD1,NDUFS5,SLC25A18,UQCC3	NDUFS1,SDHA,DLD,COX7A2L,NDUFA5,NDUFA10,NDUFB5,NDUFA9,UQCRC2,SDHC,SNCA,UQCRB,NDUFS2,IMMP2L,SDHD,POLG2
GO_MRNA_3_END_PROCESSING	GO:0031124	95	Down	5.490274996600216e-7	4.8405239393571937e-5	1	PAF1,ZC3H3,THOC3,ZC3H11A,U2AF2,PABPC1,CPSF1,SNRPA,THOC1,PAPOLA,POLDIP3,THOC5,SRSF5,ZC3H14,PABPN1,PABPC1L,CSTF1,RPRD1B,CSTF2,RNF40,CPEB3,MTPAP,CASC3,MAGOHB,CPSF6,SRSF9,SRSF3,NCBP2,PAPOLG,SRSF7,SRSF4,SRSF11,CPSF3,DDX39A,SRSF6,UPF3B,THOC2,SYMPK,CCNT1,THOC6,GRSF1,SRRM1,CCNB1,CDC73,SRSF1,WDR33,CDK9,NCBP1,PNPT1,BARD1,DHX38,RPRD1A,EIF4A3,APP,ZNF473,POLR2D,FIP1L1,TUT1,CPSF7,RNF20,LSM11,SSU72,U2AF1,CHTOP,…	PABPN1,CSTF2,DDX39A,LSM11,CPSF4L,SCAF8,CPEB1	THOC3,PABPC1,SRSF4,WDR33,BARD1,EIF4A3,RPRD2,LEO1,CDC40,ZFP36L1
GO_CELLULAR_MACROMOLECULE_LOCALIZATION	GO:0070727	1772	Down	5.532027359265364e-7	4.8405239393571937e-5	5	BAD,SNX11,M6PR,ARF5,KDM1A,SLC4A1,DVL2,UPF1,COPZ2,CROT,ITGAL,ITGA3,LAMP2,TMEM98,AP2B1,AGK,PAF1,VPS41,ARHGAP44,SCIN,MARK4,NOS2,PAX6,ADAM22,PKD1,SEC62,RPS20,TENM1,CD4,HFE,FYN,AKAP8L,ANLN,RABGAP1,CEP68,TYROBP,EHD3,BID,RGPD5,NUDCD3,RUFY3,AGPS,CD74,ZDHHC6,EHD2,RRAGD,TOMM34,SEC63,KPNA6,MIPEP,PRKCH,SNX1,ANK1,RABEP1,NUP160,CENPQ,RANBP3,IFT88,LRRC7,TMSB10,PEX3,VCL,CDH1,ZFYVE16,SPDL1,RAB27B,PARP3,SPATA7,AP2…	SLC4A1,COPZ2,ITGAL,ITGA3,PAX6,ADAM22,TENM1,CD4,FYN,ANLN,EHD3,ANK1,RABEP1,LRRC7,TMSB10,EPHA3,VPS13D,HOMER3,SPAG4,CLDN18,REEP1,TTC7A,KCNAB2,DRD4,RAB27A,CLTCL1,FRMPD1,CNGB1,UBE2D1,PTGS2,CACNG4,ACTN2,MAP2,RAPGEF3,DNM2,MID2,EPB41L3,EFR3B,FCN1,DYNLL1,TESC,SIRT4,ESR1,RNF31,CAPN3,SORBS1,STX1B,MADCAM1,DERL3,MICALL1,RAB36,MIEF1,GZMB,CHGA,PABPN1,ACOT8,EMD,RAB40AL,NUTF2,NECAB2,AP3B2,SCG3,ANXA13,TULP2,PDCD5,C…	TMEM98,RABGAP1,CEP68,SEC63,SNX1,HERPUD1,THOC3,ATP2C2,PRKCZ,WIPI1,SREBF1,FERMT2,TSG101,CELSR1,RIMS1,RPL6,ERP29,NUP50,HSP90AB1,PALM,RPL3,VAPA,ARMCX3,KLF5,NUP93,CLUAP1,ZDHHC2,ZFAND1,BNIP3L,NUCB1,ECH1,RAB3A,PMPCB,ABHD17B,YWHAE,ZBTB16,CD81,AIP,KRT18,SKP1,RTKN,SNX17,CCT4,SUMO1,TMEM59,SRSF4,WLS,RPA2,SPCS2,RAB14,SIL1,ARL1,CLU,PPP3CC,CAT,ARL4A,VPS26A,ACSL3,TM9SF2,NAPB,PCID2,MGAT3,AP1M2,RAMP2,CAMK1,UBAC2,P…
GO_MRNA_TRANSPORT	GO:0051028	144	Down	6.165031225114267e-7	5.3323976975844664e-5	5	UPF1,AKAP8L,MVP,ZC3H3,NUP160,TPR,THOC3,ZC3H11A,NDC1,U2AF2,NUP133,SMG6,CPSF1,IGF2BP2,NCBP3,NUP37,THOC1,XPO1,YTHDC1,SEH1L,KHSRP,ALKBH5,NUP50,AAAS,NUP188,POLDIP3,THOC5,SRSF5,PABPN1,RAE1,NXT2,FMR1,NUTF2,NUP93,CASC3,NUP88,SUPT6H,DDX25,NUP98,MAGOHB,PARP11,NUP107,SRSF9,SRSF3,QKI,NUP155,NCBP2,SRSF7,SRSF4,SMG7,SRSF11,CPSF3,GLE1,NUP43,ENY2,FYTTD1,HNRNPA2B1,DDX39A,SRSF6,NUP153,UPF3B,NUP85,THOC2,SYMPK,PCID2,…	NCBP3,PABPN1,NUTF2,DDX25,NUP155,FYTTD1,DDX39A,IGF2BP1,C12orf50,KIF5C,AGFG1,ARC,SMG5,EIF5AL1	THOC3,IGF2BP2,NUP50,NUP93,SRSF4,PCID2,HNRNPA1,WDR33,EIF4A3,CETN3,DDX19B,CDC40,HNRNPA3,ZFP36L1
GO_MITOCHONDRION_ORGANIZATION	GO:0007005	466	Down	6.454196953600526e-7	5.51907182680045e-5	3	GCLC,STPG1,BAD,NDUFAF7,POLDIP2,NDUFAB1,SLC25A5,LIG3,AGK,GGCT,COX10,DNAJC11,TTC19,PLAUR,DCN,BID,IGF1,HGF,NDUFS1,RB1CC1,ALAS1,GCLM,TYMP,TOMM34,MIPEP,TFB1M,BAK1,GABARAPL2,CLEC16A,AIFM2,VPS13D,PTCD2,HEBP2,FNIP2,USP36,ATG5,ADCK1,CASP8,EYA2,NDUFB4,ATG2B,MTFR1,MEF2A,VPS35,FUNDC1,WIPI1,CSNK2A2,SREBF1,HSD17B10,MARK2,TP63,BCS1L,LMAN1,TIMM21,TIGAR,TP73,DNM2,HSP90AA1,GSK3B,CTTN,DDHD2,HUWE1,BAX,DNM1L,PPP1R13B…	IGF1,HGF,CLEC16A,VPS13D,TIGAR,DNM2,P2RX7,SIRT4,RNF31,MIEF1,GZMB,MMP9,PPP2CB,PDCD5,DNM1,FOXRED1,RHOU,WDR35,DNAJC15,IAPP,FASTKD3,ROMO1,KDR,HIP1R,TIMM17A,HRK,MGARP,DNA2,COX17,NDUFB10,PARP1,NDUFS6,MTFR2,TIMM8B,PINK1,TERT,GPER1,NOS3,CDK5,YWHAB,WDR81,NDUFS5,MFF,PRELID1,YWHAG,TOMM5,SFN,GBA,ERBB4,ATG9B,UBE2L3,PDE2A,CCK,SLC4A5,FZD9,LRRK2,ATP2A1,TOMM20L,DNM3,INF2,HSPA1L,UQCC3,DNLZ,SIAH3,MAP1LC3B2,TIMM23,MY…	SLC25A5,NDUFS1,RB1CC1,FNIP2,EYA2,WIPI1,SREBF1,UQCC1,BNIP3L,MYH14,RAB3A,PMPCB,YWHAE,AIP,SLC25A36,COX7A2L,MTFR1L,CLU,PPP3CC,TNFSF10,SIRT5,NDUFA5,ECSIT,NDUFA10,NDUFB5,NDUFA9,UQCRC2,HSPD1,ATG3,SNCA,SLC25A4,CXADR,UQCRB,NDUFS2,VPS11,OMA1,PRDX3,MOAP1,SLC25A6,BNIP3,JUN,CLN8,TRAK1,IMMP2L,LYRM7,SREBF2,SYNJ2BP,POLG2
GO_PROTEIN_DNA_COMPLEX_SUBUNIT_ORGANIZATION	GO:0071824	197	Down	6.534749843824298e-7	5.525167705031218e-5	3	RAD52,PAF1,PSMC4,MNAT1,CENPQ,PIAS1,RSF1,RAD51,RNF4,TAF11,SMARCD1,PSME4,MCM2,SMARCE1,ACTR6,SART3,MCM6,BAZ2A,SRCAP,SMARCD3,KAT6A,ATRX,RRN3,PSMC5,ESR1,SUPT16H,CDC45,SMARCB1,CABIN1,HIRA,CENPM,DMC1,MCM5,RBX1,PSMC6,SMARCA1,RBBP7,CENPI,TAF7L,CENPT,CTCF,TAF1C,OIP5,BRF2,MCM4,PIH1D1,ERCC2,ASF1B,GRWD1,TAF6,RPA3,ZNHIT1,UBTF,SMARCD2,SUPT6H,GTF2H1,GTF2H3,CAND1,ASF1A,MCM3,RNF8,GMNN,TBP,SENP6,CENPA,TAF1B,CHD5,DR…	ESR1,CDC45,HIRA,DMC1,CENPI,TAF7L,TAF1C,OIP5,ZNHIT1,CHD5,HELLS,HJURP,PIWIL1,SOX9,BRDT,CENPO,SYCP3,PARP1,PADI4,WNT10B,MCMDC2,TSPYL4,CENPP,CENPW,GTF2H4,SETSIP,HNF1B	PIAS1,SMARCD3,PSMC5,SMARCB1,SMARCA1,ASF1A,GMNN,RPA2,CCNH,DDB2,ANP32B,MYC,POGZ,TERF1,UBC,RBBP4,VPS72,UBB,SMARCC1,SGF29,DMAP1,NPM1,SMYD3,PTMA,TCF4
GO_RESPONSE_TO_STARVATION	GO:0042594	165	Down	6.701168427891892e-7	5.552795586633223e-5	6	AOC1,PDK4,LAMP2,HFE,CPS1,RRAGD,FAS,GABARAPL2,CLEC16A,HSPA5,EIF2AK2,ATG5,WIPI1,ASNS,SREBF1,ACAT1,USP33,PIK3C3,SESN1,AACS,CADPS2,ULK2,OXCT1,RRAGB,CAD,SEH1L,EIF2AK1,GCN1,TNRC6A,COMT,SIRT1,SH3GLB1,MAPK1,DEPDC5,PICK1,XBP1,MTMR3,PCK2,MAP1LC3A,STK24,MAPK3,DHODH,WDR59,NPRL3,SFRP1,HNRNPL,HAMP,TBL2,MAPK8,PPARGC1A,HSPA8,CBL,AMBRA1,ITFG2,DAP,CPEB4,NPRL2,NFE2L2,GNPAT,RRAGC,HMGCL,SLC2A1,KPTN,FOXO3,LRP11,DNAJC1…	AOC1,CPS1,CLEC16A,GCN1,SFRP1,HAMP,DNAJC15,MYBBP1A,STK26,DSC2,SSTR1,PFKFB1,IFI16,PCSK9,FOXA3,GBA,UCN3,UPP1,SLC38A3,LRRK2,MAP1LC3B2	PDK4,FAS,WIPI1,SREBF1,ACAT1,SESN1,AACS,COMT,TBL2,NFE2L2,FOXO3,WNT2B,HNRNPA1,GLUL,EIF2A,RRAGA,DAPL1,JUN,GAS6,SREBF2,UGT1A1
GO_NUCLEOSIDE_BISPHOSPHATE_BIOSYNTHETIC_PROCESS	GO:0033866	64	Down	6.715008616393665e-7	5.552795586633223e-5	1	PDK4,PDK2,ELOVL5,MPC1,ELOVL1,PDK3,COASY,ACSL4,ACAT1,ACACB,PDPR,DLD,ACOT7,SCD,TECR,SLC25A1,GSTZ1,MLYCD,ACSBG1,GCDH,PDHX,ELOVL4,ELOVL3,PANK3,ACSL3,SLC35B3,PANK2,PPCS,ACSS2,PPT1,ACLY,PDHA1,PPCDC,PAPSS1,MPC2,SLC26A1,SCD5,SNCA,CBR4,HSD17B12,DLAT,ACSL1,PDK1,PANK1,ACSS1,SLC26A2,SLC35B2,PANK4,ELOVL7,ACSL6,PDP1,HACD1,PDHB,FASN,ELOVL6,PDP2,DCAKD,ACSF3,ACSL5,PAPSS2,HSD17B8,HACD2,PPT2,ACACA	ELOVL1,ACOT7,ACSBG1,ELOVL3,SLC26A1,PAPSS2	PDK4,PDK2,ACAT1,DLD,TECR,ACSL3,PPCS,PDHA1,SCD5,SNCA,HSD17B12,HACD1,PDHB,PDP2,HSD17B8
GO_POSITIVE_REGULATION_OF_CELLULAR_CATABOLIC_PROCESS	GO:0031331	335	Down	6.856640579693122e-7	5.565984217259538e-5	1	GCLC,ANKIB1,BAD,UPF1,OSBPL7,MLXIPL,ABHD5,DCN,PSMC4,NUB1,RNF14,IGF1,TNFRSF1B,PIAS1,RNF19A,CLEC16A,VPS13D,MAPK9,HERPUD1,PIK3CB,ATG5,USP13,GNAI3,ATXN3,ROCK1,SIRT2,VPS35,PABPC1,TRIB2,CHFR,NRDC,TNRC6C,ITCH,TP53INP2,KEAP1,SESN1,MID2,PSEN1,HSP90AA1,GSK3B,ULK2,BAX,AURKA,KHSRP,EDEM2,P2RX7,SPTLC1,MUL1,TNRC6A,EZR,HDAC6,WAC,TREM2,SIRT1,SH3GLB1,FBXO7,GTPBP1,HMOX1,TNRC6B,RBX1,SPTLC2,HIF1A,PSMC1,TRIB3,SMAD7,PSM…	OSBPL7,IGF1,TNFRSF1B,CLEC16A,VPS13D,MID2,P2RX7,HMOX1,TRIB3,ABCD1,MEFV,CAV1,NOD1,IFNG,RBM24,EPM2A,APOA1,IL1B,KDR,APOE,DDA1,IL6,BBS7,EGF,FURIN,NKD2,MSN,ADRA2A,PIP4K2A,RNF144A,HSPB8,PFKFB1,PINK1,KCNE2,GPSM1,PYHIN1,FYCO1,DACT1,GPD1,PCSK9,ABCD2,GBA,ZC3H12D,AMER1,NANOS3,RUFY4,NANOS1,LRRK2,DAPK1,TNF,ECSCR	PIAS1,HERPUD1,PABPC1,SESN1,BNIP3L,CTSC,CD81,SUMO1,NFE2L2,TMEM59,FOXO3,CLU,TWIST1,CBFA2T3,LDLR,PRR5L,RDX,TOB1,ARNT,SNCA,SCOC,BTG2,VPS11,RCHY1,PRKCD,INSR,PTEN,KAT5,BNIP3,RAD23A,ZBTB20,FAF1,ZFP36L1,PPARA,SUMO2,SVIP,DDRGK1,YTHDF2,CNOT7,TRIM13
GO_COENZYME_METABOLIC_PROCESS	NA	230	Down	6.878890793423748e-7	5.565984217259538e-5	NA	GCLC,PDK4,ACSM3,CROT,PDK2,NADK,AASS,ELOVL5,MRI1,MAT2B,SLC2A3,MPC1,DGAT2,FAR2,GSTO2,MTHFD2,ELOVL1,PDK3,COASY,ACSL4,PTGS2,ACAT1,MOCOS,SLC46A1,ACACB,MCCC1,FOLH1,COQ9,SLC23A2,PDPR,DLD,VNN3,ACOT7,SCD,TECR,SLC25A1,CYB5R3,GSTZ1,MTHFD1,AHCY,ACOT8,ABCD1,MLYCD,QPRT,ACSBG1,GCDH,NAMPT,OGDH,NMRK1,PNPO,AADAT,FOLR1,PDHX,COQ5,MVK,VNN1,VNN2,ACOT13,NUDT12,HMGCS1,HMGCR,PCCB,COQ10B,KYNU,SPR,KMO,HMGCL,SLC2A1,AKR1A1,E…	DGAT2,FAR2,ELOVL1,PTGS2,MOCOS,SLC23A2,VNN3,ACOT7,ACOT8,ABCD1,QPRT,ACSBG1,VNN1,VNN2,KMO,ELOVL3,GPAM,MTHFD1L,PTGIS,MOCS1,BHMT2,HMGCS2,ALDH1L2,FPGS,BAAT,MAT1A,TDO2,NMNAT2,PDXK,FTCD,MTHFD2L,FOLR2,NUDT13,NNMT,ACSM1,SLC23A1,ACSM6,PIPOX,ACOT1,TPK1,PDXP	PDK4,PDK2,GSTO2,ACAT1,MCCC1,DLD,TECR,CYB5R3,AHCY,NMRK1,COQ5,MVK,COQ10B,LIAS,ACSL3,PPCS,PDHA1,SUCLA2,NDUFA9,NUDT7,SCD5,SNCA,HSD17B12,FDXR,ACOT11,HAAO,SUCLG1,HACD1,PCBD1,CYB5A,ACSF2,PDHB,SUCLG2,PDP2,PCCA,SHMT1,HSD17B8
GO_REGULATION_OF_MRNA_CATABOLIC_PROCESS	GO:0061013	182	Down	7.169686472677524e-7	5.739562841159401e-5	1	UPF1,PSMB1,PSMC4,SLC11A1,SAMD4A,VIM,PSMA4,THRAP3,PUM2,YBX3,YBX1,ELAVL1,ROCK1,PSME4,PABPC1,IGF2BP2,EXOSC7,EXOSC5,TNRC6C,PKP1,XPO1,TNPO1,DIS3,PSMC5,KHSRP,FUS,PCBP4,PABPC4,TNRC6A,ALKBH5,PSME1,HNRNPC,PSMD5,PSMD8,CIRBP,HNRNPM,GTPBP1,TNRC6B,PSMC6,PSMA3,ZC3H14,PSMC1,PSMB5,APEX1,PSMA6,PSME2,PSMA7,E2F1,PSMD10,FMR1,PSMD7,MYEF2,ZC3HAV1,HSPB1,PSMA2,EXOSC3,CPEB3,PSMD3,PSMD11,HSPA8,PSMD9,MAPK14,RBM24,XRN1,FXR1…	SAMD4A,PSME2,PSMA7,MYEF2,RBM24,FASTKD3,PSME3,PSMB6,TIRAP,NOCT,RBM46,BOLL,IGF2BP1,TNFSF13,YWHAB,MYD88,ZC3H12D,EXOSC4,MEIOC,NANOS3,NANOS1,PSMB9,PSMB3	PABPC1,IGF2BP2,PSMC5,PABPC4,HNRNPC,CIRBP,HNRNPM,APEX1,PSMA2,FXR1,PSMD14,PCID2,PRR5L,ANP32A,TOB1,UBC,BTG2,PRKCD,UBB,HNRNPA0,NPM1,PSMD13,ZFP36L1,YTHDF2,CNOT7,DCP1A
GO_NUCLEOBASE_CONTAINING_COMPOUND_TRANSPORT	GO:0015931	229	Down	7.668093616074886e-7	6.073937311680371e-5	5	UPF1,SLC25A5,AKAP8L,MVP,ZC3H3,NUP160,TPR,THOC3,ZC3H11A,RIOK2,NDC1,U2AF2,NUP133,SMG6,CPSF1,SIDT1,IGF2BP2,NCBP3,NUP37,RBFOX1,THOC1,SLC35C2,XPO1,YTHDC1,SEH1L,SLC25A24,KHSRP,P2RX7,RBM27,ALKBH5,NUP50,AAAS,NUP188,SLC35E4,POLDIP3,THOC5,SLC25A17,SRSF5,PABPN1,RAE1,NXT2,ABCD1,FMR1,SLC35A2,NUTF2,NUP93,CASC3,NUP88,SUPT6H,DDX25,NUP98,MAGOHB,PARP11,NUP107,CPSF6,SRSF9,SRSF3,MRPL18,QKI,SLC29A1,NUP155,SLC25A36,NC…	NCBP3,RBFOX1,P2RX7,PABPN1,ABCD1,NUTF2,DDX25,SLC29A1,NUP155,SFPQ,SLC35B1,ABCC11,FYTTD1,DDX39A,RFTN1,SLC28A2,ZNF593,GJA1,IGF2BP1,RFTN2,ADORA1,SLC29A4,C12orf50,KIF5C,AGFG1,SLC25A41,TOMM20L,SLC28A3,ARC,SMG5,EIF5AL1	SLC25A5,THOC3,IGF2BP2,NUP50,NUP93,SLC25A36,SRSF4,SLC35A3,PCID2,TMEM241,HNRNPA1,WDR33,FLOT1,EIF4A3,SLC25A4,CETN3,DDX19B,PHAX,CDC40,SLC25A6,NMD3,HNRNPA3,NPM1,ZFP36L1
GO_PROTEASOMAL_PROTEIN_CATABOLIC_PROCESS	GO:0010498	449	Down	8.598591162630382e-7	6.740041510291002e-5	1	GCLC,ANKIB1,HECW1,CDC27,RHBDD2,FBXL3,OSBPL7,RHBDF1,PSMB1,PKD1,POMT2,HFE,RNF216,PSMC4,NUB1,RNF14,UFL1,WWTR1,UBR2,PIAS1,RNF19A,GABARAPL2,CUL3,CLEC16A,PSMA4,HSPA5,ERCC8,NEDD4L,JKAMP,MAPK9,HERPUD1,ANAPC4,CUL1,USP13,RNF4,ATXN3,PSME4,SIRT2,ERLEC1,NEDD4,RNF126,SEL1L,TRIB2,PRKACA,UBE2D1,CHFR,FBXW11,DERL2,KLHL20,DNAJC10,UBE2A,ARAF,LAMP3,UBE2K,PPP2R5C,ITCH,SENP1,OPHN1,KEAP1,PSEN1,PCNP,NFE2L1,GSK3B,HACE1,PS…	HECW1,OSBPL7,RHBDF1,POMT2,CUL3,CLEC16A,ERCC8,UBE2D1,UBE2A,ANAPC5,DERL3,TRIM9,PSME2,PSMA7,TRIB3,UBXN8,PPP2CB,CAV1,SEC61B,TNFAIP1,ANAPC15,KIF14,PRKCG,SDF2L1,APOE,DDA1,PSME3,RNF122,CLOCK,HECW2,BBS7,ANAPC11,PSMB6,NKD2,RNF144A,UCHL1,PINK1,KCNE2,CCNF,SHH,WNT10B,FBXO45,BRSK2,KCTD13,FBXO39,GBA,KCTD2,UBE2H,NCCRP1,LRRK2,FBXL22,SGTB,SIAH3,GET4,PSMB9,ECSCR,F8A3,PSMB3	FBXL3,PIAS1,HERPUD1,KLHL20,ARAF,PCNP,PSMC5,HSP90AB1,UBE2W,PSMA2,FBXO5,SKP1,CRBN,PSMD14,SUMO1,NFE2L2,FBXO2,CLU,SPOP,FBXL16,CBFA2T3,UBAC2,RCN3,RNF175,UBC,RCHY1,NEMF,ANAPC16,TMUB2,UBE2E1,UBB,RNF34,SOCS6,SPSB1,KAT5,SMARCC1,RAD23A,SIAH2,FAF1,PSMD13,SUMO2,NHLRC3,FHIT,TOPORS,SVIP,DDRGK1,TRIM13
GO_LIPID_OXIDATION	GO:0034440	95	Down	9.02625623811175e-7	7.002327648638239e-5	1	PDK4,CROT,ADIPOR2,ACAA1,DGAT2,ALDH3A2,ACADVL,ACAT1,ACACB,HADHA,ACOX3,SIRT4,ECHDC1,CRAT,MCAT,SLC25A17,ACOT8,ABCD1,LONP2,MLYCD,DECR1,ECH1,AKT2,ETFB,GCDH,PRKAG2,PHYH,ALOX12,PPARGC1A,CPT1A,ACAD10,PPARD,MAPK14,PEX7,EHHADH,ACADL,PECR,SCP2,MECR,ACADM,ABCD3,NR4A3,ACAT2,ECHDC2,FABP3,TWIST1,ACADS,ECHS1,POR,IVD,SESN2,HACL1,PPARG,PRKAA1,HSD17B4,APPL2,HADHB,HADH,SLC27A2,ETFA,AKT1,CYP4V2,PLA2G7,AUH,ACOXL,TYSND…	DGAT2,SIRT4,ACOT8,ABCD1,ALOX12,ACADL,FABP3,PLA2G7,ACOXL,ACSM1,ACOX2,ABCD2,LEP,ADH4,CPT1B,ACAD11	PDK4,ALDH3A2,ACAT1,DECR1,ECH1,ACADM,TWIST1,ECHS1,POR,HADHB,HADH,AUH,CPT2,PEX2,PPARA,ADH7,ADH5
GO_INTERSPECIES_INTERACTION_BETWEEN_ORGANISMS	GO:0044419	847	Down	9.438095552014951e-7	7.247109084582909e-5	4	CFH,FUCA2,BAD,CFLAR,UPF1,SLC25A5,POLR2J,CREBBP,AP2B1,NOS2,PSMB1,RPS20,VTA1,CD4,FYN,RNF216,PTBP1,LTF,DDX11,ZMYND11,CD74,KPNA6,VIM,VRK2,NUP160,CDH1,PSMA4,AP2S1,CUL7,YTHDC2,ATP6V1H,POLR2B,TPR,RSF1,NEDD4L,THOC3,CUL1,EIF2AK2,SERPINB3,ATG5,NDC1,CTDP1,NCKAP1,WAPL,RPL18,CASP8,HIPK2,TAF11,IPO5,PKN2,SPEN,CDK13,KDM4A,SP100,TRAM1,TNFRSF1A,RHOA,HYAL2,NUP133,NUCKS1,VPS35,NEDD4,PABPC1,CDC42,RPL31,TFRC,FCGR2B,AP…	CD4,FYN,POLR2B,FCGR2B,FKBP6,MID2,FCN1,PILRA,DYNLL1,P2RX7,POLR2F,APOBEC3H,CHGA,SLC10A1,PABPN1,PSMA7,HCK,ACOT8,SUV39H1,CLEC4M,POLR2I,HAMP,HPN,CAV1,NOD1,AMBP,CXCL12,EFNB3,CCDC86,HPX,SELPLG,OAS3,IFNG,AICDA,ULBP1,NUP155,CD86,KAT2B,HYAL1,ITGB6,FN1,GNLY,TRIM62,SLAMF1,PROX1,TRIM6,CXCR4,CD93,ROMO1,UBR4,KDR,CDHR3,APOE,ULBP2,ULBP3,RSAD2,DOCK2,PDGFRA,SRPK2,MDFIC,TLR4,ITGAV,ITGB7,NTRK3,FURIN,PSMB6,FCN3,ANXA9,…	SLC25A5,ATP6V1H,THOC3,SERPINB3,NUCKS1,PABPC1,TSG101,UNG,ITGB5,REST,CHMP5,RPL6,NUP50,HSP90AB1,SMARCB1,RPL3,EIF3D,IL2RB,SNW1,NELFCD,VAPA,NUP93,BNIP3L,SLC1A5,CREB3,YWHAE,CD81,KRT18,RNGTT,SNX3,SKP1,WDR48,CHMP3,SUMO1,NFE2L2,HDAC1,CXCL6,GTF2F1,AP1M2,LDLR,BST2,EIF3G,SLC52A1,PCNA,HNRNPA1,TANK,ABI1,RAB1A,EIF2D,HSPD1,ACKR3,RPL7,NOTCH1,RPS3,UBC,SLC25A4,CXADR,RRAGA,EIF4A2,TNFRSF14,F11R,FDPS,NAPEPLD,RPL26,NFI…
GO_PROTEIN_CATABOLIC_PROCESS	GO:0030163	850	Down	9.684534337705659e-7	7.361224332447988e-5	1	GCLC,ANKIB1,CYP51A1,HECW1,CDC27,RHBDD2,MYCBP2,FBXL3,LAMP2,OSBPL7,AP2B1,NOS2,RHBDF1,MYLIP,PSMB1,PKD1,UBE3C,POMT2,HFE,FYN,LYPLA2,RNF216,PSMC4,NUB1,RNF14,UFL1,WWTR1,ZRANB1,UBR2,TNFRSF1B,SNX1,UBA6,PIAS1,RNF19A,GABARAPL2,TIMP2,CUL3,USP2,CLEC16A,CDH1,PSMA4,AP2S1,CUL7,HSPA5,USP28,ERCC8,NEDD4L,JKAMP,MAPK9,HERPUD1,USE1,ANAPC4,CUL1,USP36,USP13,GPC1,RNF4,CASP8,HIPK2,CTSA,ATXN3,ROCK1,PSME4,SIRT2,ERLEC1,VPS35…	HECW1,OSBPL7,RHBDF1,POMT2,FYN,TNFRSF1B,CUL3,CLEC16A,ERCC8,UBE2D1,UBE2A,ZMPSTE24,P2RX7,ANAPC5,CAPN3,PGC,DERL3,ACR,TRIM9,PSME2,PSMA7,EEF1A2,TRIB3,CST3,LAPTM4B,UBXN8,PPP2CB,WDR91,CAV1,SEC61B,AMBP,RIC1,SUFU,TNFAIP1,ANAPC15,IFNG,APC2,BIRC6,KIF14,USP35,USP45,C4BPA,C4BPB,SOX9,IL1B,CLPP,PRKCG,UBR4,SDF2L1,QRICH2,APOE,DDA1,GFAP,NAPSA,PSME3,VPS25,RNF122,CLOCK,AGAP2,DYSF,SERPINE2,ADAMTS7,IL10,HECW2,BBS7,EGF,…	FBXL3,SNX1,PIAS1,USP28,HERPUD1,USE1,TSG101,KLHL20,ARAF,PCNP,RNF13,PSMC5,USP48,HSP90AB1,USP11,CTSH,UBE2W,BNIP3L,CPVL,PSMA2,ABHD17B,RNF167,CTSC,CD81,FBXO5,SNX3,RNF130,SKP1,CRBN,PSMD14,SUMO1,NFE2L2,EPHA4,FBXO2,CLU,SCPEP1,SPOP,FBXL16,MGAT3,CBFA2T3,LDLR,NDFIP1,UBAC2,FBXO21,VPS36,CCDC115,RDX,BARD1,COPS3,RCN3,KLHL8,SNCA,RNF175,SNX12,VLDLR,UBC,EEF1A1,VPS11,OMA1,RCHY1,NEMF,ANAPC16,TMUB2,EFNA1,UBE2E1,UBB,R…
GO_POSITIVE_REGULATION_OF_CATABOLIC_PROCESS	GO:0009896	392	Down	1.0121879741757966e-6	7.616714505672869e-5	1	GCLC,ANKIB1,BAD,HECW1,UPF1,OSBPL7,MYLIP,MLXIPL,ABHD5,DCN,PSMC4,NUB1,RNF14,IGF1,TNFRSF1B,SNX1,PIAS1,RNF19A,CLEC16A,VPS13D,NEDD4L,MAPK9,HERPUD1,PIK3CB,ATG5,USP13,GNAI3,ATXN3,ROCK1,SIRT2,VPS35,NEDD4,PABPC1,TRIB2,CHFR,NSF,RAB7A,NRDC,TNRC6C,ITCH,TP53INP2,KEAP1,SESN1,MID2,PSEN1,HSP90AA1,GSK3B,ULK2,HACE1,BAX,AURKA,KHSRP,EDEM2,P2RX7,SPTLC1,MUL1,TNRC6A,EZR,HDAC6,WAC,TREM2,SIRT1,SH3GLB1,GGA1,FBXO7,GTPBP1,R…	HECW1,OSBPL7,IGF1,TNFRSF1B,CLEC16A,VPS13D,MID2,P2RX7,HMOX1,TRIB3,ABCD1,MEFV,CAV1,NOD1,IFNG,RBM24,EPM2A,APC2,APOA1,C4BPA,C4BPB,SOX9,IL1B,KDR,APOE,DDA1,IL6,HECW2,BBS7,EGF,FURIN,NKD1,OAZ3,NKD2,MSN,ADRA2A,PIP4K2A,RNF144A,HSPB8,GJA1,PFKFB1,PINK1,KCNE2,GPSM1,ADORA1,PYHIN1,FYCO1,SOX17,ASB11,DACT1,GPD1,PCSK9,ABCD2,GBA,ZC3H12D,AMER1,NANOS3,RUFY4,NANOS1,LRRK2,DAPK1,TNF,ECSCR	SNX1,PIAS1,HERPUD1,PABPC1,SESN1,BNIP3L,CTSC,CD81,SUMO1,NFE2L2,TMEM59,FOXO3,CLU,TWIST1,CBFA2T3,LDLR,NDFIP1,PRR5L,RDX,BARD1,TOB1,ARNT,SNCA,SCOC,BTG2,VPS11,RCHY1,PRKCD,INSR,PTEN,KAT5,BNIP3,RAD23A,ZBTB20,FAF1,ZFP36L1,PPARA,SUMO2,SVIP,DDRGK1,YTHDF2,CNOT7,TRIM13,SEC22B,EGLN2
GO_PROTEIN_ACYLATION	GO:0043543	223	Down	1.1116976063169295e-6	8.250567104799772e-5	1	MSL3,CREBBP,DPF1,BRCA1,ISL1,SNAI2,ZDHHC6,PHF20,JADE2,RSF1,FOXP3,HHAT,ATG5,SPHK2,SPI1,ING3,MBD3,JADE1,RAPGEF3,SRCAP,GSK3B,KAT6A,ZMPSTE24,NCOA1,NOS1,DLD,BRPF3,SIRT1,ZDHHC8,SMARCB1,EP300,BRD1,PPM1A,RPS6KA5,MRGBP,NAA10,JADE3,PORCN,ZDHHC15,MAPK3,CTCF,KAT8,ZDHHC2,PIH1D1,CLIP3,OGDH,ABHD17B,GATA3,KAT2A,NAT9,PPARGC1A,NAA40,NAA25,ING4,ZNF451,BRD8,EHHADH,KAT2B,KANSL3,POLE4,ATF2,CHD5,PARK7,DR1,KMT2A,SET,DLST…	DPF1,FOXP3,SPI1,RAPGEF3,ZMPSTE24,NOS1,JADE3,PORCN,CLIP3,GATA3,KAT2B,CHD5,TAF1L,IL1B,CPA4,AANAT,CLOCK,IRF4,GOLGA7B,ZDHHC3,ZDHHC19,SPHK1,GATA2,MAP6D1,ZDHHC11,PIWIL2,DPF3	ISL1,SPHK2,DLD,BRPF3,SMARCB1,RPS6KA5,ZDHHC2,ABHD17B,TWIST1,POR,CAMK1,GLUL,ZDHHC4,KANSL2,SNCA,MBIP,MEAF6,ZDHHC16,KAT5,MSL2,SGF29,DMAP1,TAF9B,SUPT3H
GO_ER_NUCLEUS_SIGNALING_PATHWAY	GO:0006984	44	Down	1.1183492952685405e-6	8.250567104799772e-5	6	MBTPS2,HSPA5,HERPUD1,ASNS,NCK2,ARHGEF10L,GSK3B,PPP1R15A,XBP1,AGR2,ERLIN1,CCDC47,CCL2,TMEM33,WFS1,FBXW7,SCAP,NFE2L2,ATF6,INSIG2,ATF4,EIF2S1,MBTPS1,TP53,TMCO1,EIF2A,ERLIN2,ATG10,BCL2L11,NCK1,PPP1R15B,ZBTB7B,ATF3,HSP90B1,CXCL8,EIF2AK3,ATP2A2,DDIT3,PTPN2,BOK,CALR,INSIG1,PTPN1,ATF6B	ARHGEF10L	HERPUD1,NFE2L2,EIF2A,NCK1,PTPN2,INSIG1
GO_THIOESTER_BIOSYNTHETIC_PROCESS	GO:0035384	50	Down	1.1455714027338879e-6	8.32092133114079e-5	1	PDK4,PDK2,ELOVL5,MPC1,ELOVL1,PDK3,ACSL4,ACAT1,ACACB,PDPR,DLD,SCD,TECR,SLC25A1,GSTZ1,MLYCD,ACSBG1,GCDH,PDHX,ELOVL4,ELOVL3,ACSL3,PPCS,ACSS2,PPT1,ACLY,PDHA1,MPC2,SCD5,SNCA,CBR4,HSD17B12,DLAT,ACSL1,PDK1,ACSS1,ELOVL7,ACSL6,PDP1,HACD1,PDHB,FASN,ELOVL6,PDP2,ACSF3,ACSL5,HSD17B8,HACD2,PPT2,ACACA	ELOVL1,ACSBG1,ELOVL3	PDK4,PDK2,ACAT1,DLD,TECR,ACSL3,PPCS,PDHA1,SCD5,SNCA,HSD17B12,HACD1,PDHB,PDP2,HSD17B8
GO_NUCLEAR_TRANSPORT	GO:0051169	325	Down	1.1500010876261024e-6	8.32092133114079e-5	5	UPF1,PKD1,AKAP8L,RGPD5,KPNA6,NUP160,RANBP3,CDH1,LSG1,GEMIN8,TPR,THOC3,PPP1R12A,ZC3H11A,RIOK2,NDC1,U2AF2,TNPO3,DDX20,IPO5,SP100,HYAL2,NUP133,NEDD4,SMG6,CPSF1,PRKACA,PTGS2,NUP37,GTSE1,THOC1,RAPGEF3,PSEN1,STRADB,GEMIN5,GSK3B,XPO1,TNPO1,YTHDC1,SEH1L,IPO11,RBM22,MAVS,RBM27,ALKBH5,GEMIN2,NUP50,AAAS,NUP188,RAB18,SNRPD3,MAPK1,ANKRD54,POLDIP3,THOC5,RANGAP1,PPM1A,SRSF5,PABPN1,NFKBIA,RAE1,FERMT1,NXT2,EMD,FG…	PTGS2,RAPGEF3,PABPN1,EMD,NUTF2,SUFU,DDX25,IFNG,BACH2,RAB23,NUP155,ECT2,IPO13,FYTTD1,DDX39A,IL1B,CITED1,SMO,IPO8,CD36,MDFIC,AGT,SIX3,SNRPF,ZNF593,SNRPG,HEATR3,ANKLE1,SHH,CDK5,C12orf50,SMAD3,RGPD8,AGFG1,FAM53A,LEP,SFN,HCLS1,RGPD6,DRD1,RGPD2,KPNA7,LRRK2,FLNA,NUP62CL,SMG5,MMP12,STRADA	THOC3,NUP50,NUP93,YWHAE,SRSF4,PCID2,CAMK1,HNRNPA1,WDR33,ANP32B,BARD1,ANP32A,EIF4A3,DDX19B,PRKCD,PHAX,PSIP1,NEMF,CHP2,CDC40,RGS14,NMD3,PKIA,DMAP1,NPM1,GAS6,PPP1CC
GO_MRNA_EXPORT_FROM_NUCLEUS	GO:0006406	106	Down	1.192758924823735e-6	8.548105627903435e-5	1	UPF1,AKAP8L,NUP160,TPR,THOC3,ZC3H11A,NDC1,U2AF2,NUP133,SMG6,CPSF1,NUP37,THOC1,YTHDC1,SEH1L,ALKBH5,NUP50,AAAS,NUP188,POLDIP3,THOC5,SRSF5,PABPN1,RAE1,NUP93,CASC3,NUP88,SUPT6H,DDX25,NUP98,MAGOHB,NUP107,SRSF9,SRSF3,NUP155,NCBP2,SRSF7,SRSF4,SMG7,SRSF11,CPSF3,GLE1,NUP43,ENY2,FYTTD1,HNRNPA2B1,DDX39A,SRSF6,NUP153,UPF3B,NUP85,THOC2,SYMPK,PCID2,NUP214,THOC6,NUP210,EIF5A,NXT1,SRRM1,SRSF1,WDR33,NCBP1,NUP54,N…	PABPN1,DDX25,NUP155,FYTTD1,DDX39A,C12orf50,AGFG1,SMG5	THOC3,NUP50,NUP93,SRSF4,PCID2,WDR33,EIF4A3,DDX19B,CDC40
GO_REGULATION_OF_MRNA_SPLICING_VIA_SPLICEOSOME	GO:0048024	91	Down	1.2779153296549336e-6	9.071993260050353e-5	1	RBM5,PTBP1,CELF2,THRAP3,SFSWAP,U2AF2,JMJD6,DAZAP1,SART3,RBM7,MBNL3,RBFOX1,YTHDC1,REST,SRPK1,CIRBP,DDX17,RBFOX2,SNW1,SRSF5,CELF4,FMR1,RBM3,HNRNPL,SNRNP70,C1QBP,DDX5,PRPF19,NUP98,SRSF9,SRSF3,RBM24,KHDRBS2,FAM172A,FXR1,NCL,SRSF7,TIA1,SRSF4,PRDX6,RBM25,KHDRBS1,HNRNPA2B1,SMU1,RBM19,SRSF6,RBM42,NSRP1,METTL16,FXR2,KHDRBS3,RBM17,SRPK2,ZC3H10,HNRNPA1,SRSF1,TRA2B,C9orf78,NCBP1,MBNL2,SF3B4,WTAP,RBMX,CELF1,S…	SFSWAP,RBFOX1,CELF4,RBM3,RBM24,KHDRBS2,SRPK2,MBNL1,SRSF12,CELF5	JMJD6,RBM7,REST,CIRBP,SNW1,FXR1,SRSF4,KHDRBS3,HNRNPA1,RBMX,HNRNPK,RBM4B,NPM1
GO_REGULATION_OF_RNA_SPLICING	GO:0043484	127	Down	1.3378061618888204e-6	9.323871892633184e-5	1	RBM5,PTBP1,CLK1,CELF2,THRAP3,SFSWAP,U2AF2,JMJD6,DAZAP1,SART3,RBM7,MBNL3,RBFOX1,YTHDC1,REST,RBM22,FUS,SRPK1,CIRBP,DDX17,RBFOX2,SNW1,SRSF5,CELF4,FMR1,PQBP1,RBM3,ESRP2,ESRP1,HNRNPL,SNRNP70,PRX,SETX,C1QBP,DDX5,ZPR1,PRPF19,RPS13,NUP98,SRSF9,SRSF3,RBM24,KHDRBS2,CLK4,FAM172A,FXR1,NCL,SRSF7,TIA1,SRSF4,PTBP2,PRDX6,PTBP3,RBM25,KHDRBS1,HNRNPA2B1,SMU1,RBM19,SRSF6,AHNAK,RBM42,NSRP1,METTL16,FXR2,HABP4,KHDRBS3,…	SFSWAP,RBFOX1,CELF4,RBM3,RBM24,KHDRBS2,PTBP3,AHNAK,SRPK2,BRDT,MBNL1,SRSF12,AFF2,CELF5,ZNF326,RBM20	JMJD6,RBM7,REST,CIRBP,SNW1,FXR1,SRSF4,KHDRBS3,HNRNPA1,TMBIM6,RBMX,HNRNPK,RBM4B,CLK3,NPM1
GO_PROTEIN_MODIFICATION_BY_SMALL_PROTEIN_REMOVAL	GO:0070646	260	Down	1.3381769626636332e-6	9.323871892633184e-5	1	CFTR,PSMB1,BRCA1,PSMC4,ZRANB1,BIRC3,USP2,PSMA4,USP28,TNIP3,USP36,USP13,ATXN3,RHOA,OTUD5,PSME4,POLB,UBE2D1,ACTB,SART3,USP33,ITCH,SENP1,KEAP1,CYLD,USP40,ATXN7L3,PSMC5,UIMC1,OTUB2,USP48,ESR1,PSME1,CLSPN,PSMD5,PSMD8,JOSD1,TAB1,EP300,PSMC6,PSMA3,HIF1A,PSMC1,PSMB5,YY1,PSMA6,NFKBIA,PSME2,PSMA7,ACTR5,USP14,SMAD7,PSMD10,USP11,PSMD7,USP10,USP31,CCP110,BABAM1,TFPT,USP42,PSMA2,TGFBR1,DDX58,GATA3,PSMD3,PSMD11…	TNIP3,UBE2D1,OTUB2,ESR1,PSME2,PSMA7,TGFBR1,GATA3,KAT2B,USP35,USP45,TRAF3,PSME3,CCNA1,STAMBPL1,PSMB6,UCHL1,USP43,JOSD2,NLRP3,CDC25A,SMAD3,OTUD7A,USP50,USP18,HGS,OTUD6A,PSMB9,PSMB3	CFTR,USP28,PSMC5,USP48,USP11,BABAM1,PSMA2,SNX3,WDR48,PSMD14,DDB2,TANK,MYC,BARD1,COPS3,UBC,UBB,PTEN,RAD23A,SIAH2,PSMD13,TAF9B,SUPT3H
GO_REGULATION_OF_PROTEIN_MODIFICATION_BY_SMALL_PROTEIN_CONJUGATION_OR_REMOVAL	GO:1903320	208	Down	1.3609988559391814e-6	9.335668614665794e-5	1	GCLC,KDM1A,MYCBP2,CRY1,SPRTN,FYN,BRCA1,UFL1,BIRC3,PIAS1,CUL3,PHF23,DCUN1D1,HSPA5,MAPK9,HERPUD1,ATG5,U2AF2,HMG20B,HDAC4,UBE2D1,CHFR,SART3,ITCH,TOLLIP,PSEN1,HSP90AA1,CDC14B,WDR70,DNAJA1,HUWE1,DNM1L,FKBP1A,MUL1,CAPN3,HSP90AB1,ABL1,TSPO,RASD2,TRIB3,SMAD7,PSMD10,XIAP,NDFIP2,N4BP1,AXIN1,STUB1,UBE2I,RNF40,RIPK2,UBR5,PIAS4,FZR1,GSK3A,CAV1,AIMP2,LIMK1,TGFBR1,GTPBP4,UBE2S,CDK5RAP3,DCUN1D4,WFS1,FBXW7,BIRC2,…	FYN,CUL3,UBE2D1,CAPN3,RASD2,TRIB3,CAV1,TGFBR1,RWDD3,PRKCG,PIAS3,PTPN22,DYSF,DCUN1D5,TBC1D7,PINK1,CDC20B,CDK5,NOD2,MTBP,SPHK1,ADGRB1,AMER1,UBE2L3,LRRK2	PIAS1,HERPUD1,HSP90AB1,FBXO5,WDR48,FBXO2,NDFIP1,TANK,RAB1A,ARNT,RPS3,RCHY1,UBB,PTEN,NPM1,SIAH2,TOPORS
GO_TRNA_PROCESSING	GO:0008033	119	Down	1.3695462137587319e-6	9.335668614665794e-5	1	ELAC2,NSUN2,METTL1,TRIT1,TARBP1,ADAT1,TRMT11,THUMPD1,FTSJ1,CPSF1,HSD17B10,TRNT1,DDX1,SEPHS1,METTL2A,TRMT6,PUS7,OSGEP,RTCB,TRMU,ALKBH1,CDK5RAP1,CSTF2,MTFMT,POP1,TRMT1,POP4,DUS4L,PTCD1,TRDMT1,ELP4,PUS3,THG1L,THADA,TRMT1L,TRMT13,METTL8,MOCS3,AARS2,RPP40,TRMT5,OSGEPL1,GTPBP3,GRSF1,ELP3,THUMPD3,ANKRD16,ELP2,MTO1,NAT10,C2orf49,TRMO,ALKBH8,THUMPD2,SSB,ELAC1,DUS3L,CTU1,TPRKB,TRMT10A,FARS2,CDKAL1,RPP30,TR…	NSUN2,PUS7,CSTF2,DUS4L,PUSL1,SEPHS2,TRMT12	TRMT11,THUMPD1,METTL2A,OSGEP,FARS2,RPUSD4,TSEN34
GO_NUCLEOTIDE_EXCISION_REPAIR	GO:0006289	108	Down	1.3770886594390739e-6	9.335668614665794e-5	1	RAD52,POLR2J,LIG3,ERCC1,SLC30A9,MNAT1,AQR,RFC1,PNKP,POLR2B,ERCC8,RFC2,POLD1,NTHL1,ATXN3,XRCC1,XAB2,POLD3,PPIE,SIRT1,POLR2E,POLR2F,RBX1,EP300,RBBP8,POLR2C,ERCC2,POLR2I,LIG1,RPA3,POLD2,NEIL3,PRPF19,GTF2H1,GTF2H3,RFC5,COPS7A,OGG1,RPA2,RAD23B,COPS5,POLK,USP45,CHD1L,RPA1,PCNA,RFC3,CDK7,CCNH,DDB2,BIVM,ERCC5,HUS1,BRIP1,XPA,COPS4,BRCA2,CUL4A,NEIL1,COPS3,TP53,PARP1,RPS27A,POLR2D,COPS7B,GTF2H2,CETN2,POLR2K…	POLR2B,ERCC8,POLR2F,RBBP8,POLR2I,NEIL3,USP45,BRIP1,PARP1,FANCC,POLR2L,HUS1B,RPA4,GTF2H4	XAB2,OGG1,RPA2,PCNA,CCNH,DDB2,COPS3,UBC,UBB,RAD23A,ZNF830
GO_DNA_METABOLIC_PROCESS	GO:0006259	806	Down	1.4547359358553752e-6	9.733536559561456e-5	1	RAD52,KDM1A,RECQL,UPF1,POLR2J,LIG3,KMT2E,REV3L,SPRTN,PPP5C,BRCA1,ERCC1,DNASE1L1,DDX11,POLA2,SLC30A9,WAS,HGF,MNAT1,AQR,GLRX2,UBR2,HMGB3,ASTE1,RFC1,BOD1L1,PNKP,PARP3,TDP1,POLR2B,USP28,RRM2B,ERCC8,RFC2,FOXP3,RAD51,POLQ,FAM168A,POLD1,TMEM161A,EYA2,PMS1,NTHL1,WDR18,MCM10,PRKCQ,SPI1,ATXN3,SP100,TP53BP1,PSME4,NUCKS1,SMG6,POLB,RAD18,TRIP13,TCF3,MBD3,ZFYVE26,TFRC,SMC1A,XRCC1,MCM2,MOV10L1,TIPIN,MCM6,BAZ2A,…	WAS,HGF,POLR2B,ERCC8,FOXP3,POLQ,MCM10,PRKCQ,SPI1,RAD18,TRIP13,MOV10L1,PAK3,UBE2A,FKBP6,TIGAR,PTPRC,KCNK2,ZMPSTE24,ORC1,RAD54L,NOX4,DNMT3B,ORC6,CDC45,CDC7,POLR2F,DMC1,APOBEC3H,PDGFB,GINS1,RBBP8,SMPD3,POLR2I,NUDT1,GATA3,GAR1,NEIL3,TIMELESS,AICDA,CCR6,ORC2,SFPQ,TNFSF4,DCLRE1B,HELLS,USP45,CTCFL,APOBEC2,PRKCG,AUNIP,POLN,IGHMBP2,SPIRE1,PIWIL4,TAOK3,IL6,BRIP1,IL10,ZNF365,DNA2,FGF2,ANXA3,ACVRL1,TICRR,MAE…	HMGB3,ASTE1,USP28,TMEM161A,EYA2,NUCKS1,UNG,XAB2,HNRNPC,HSP90AB1,SMARCB1,CCNB1IP1,APEX1,REC8,CD40,SMARCA1,EYA1,NBN,UBE2W,CHRAC1,BABAM1,DNASE2,TDP2,ASF1A,SMOC2,BCL6,OGG1,WDR48,PSMD14,CCT4,SUMO1,RPA2,MLH3,TWIST1,THAP10,MAP1S,NDFIP1,PCNA,MUTYH,CCNH,DDB2,NT5E,HNRNPA1,CCT7,REV1,TTC5,WDR33,MYC,BARD1,COPS3,NVL,HSPD1,NONO,TERF1,RPS3,UBC,CCT8,NPM2,BTG2,ALKBH4,NPPC,CCT3,RCHY1,PRKCD,CASP3,ZNF91,NSMCE1,UBB,RH…
GO_MITOCHONDRIAL_RESPIRATORY_CHAIN_COMPLEX_ASSEMBLY	GO:0033108	86	Down	1.4616473504723515e-6	9.733536559561456e-5	3	NDUFAF7,NDUFAB1,TTC19,NDUFS1,NDUFB4,BCS1L,TIMM21,NDUFB2,NDUFB7,SAMM50,UQCC1,NDUFAF5,TAZ,COA1,TFAM,NDUFC1,FOXRED1,NDUFS8,TIMMDC1,NDUFS7,NDUFB3,NDUFA8,NDUFAF4,FASTKD3,NDUFA1,NDUFA5,ECSIT,NDUFA10,SCO2,NDUFA2,SCO1,COX16,NDUFB5,UQCC2,NDUFAF1,COX17,NDUFA9,NDUFB10,NDUFS6,NDUFB11,NDUFB9,SURF1,NDUFC2,NUBPL,SDHAF4,OXA1L,NDUFAF6,UQCRB,NDUFS2,NDUFV3,COX18,NDUFAF2,NDUFS4,NDUFB6,NDUFB8,NDUFV1,SDHAF2,NDUFS5,NDU…	FOXRED1,FASTKD3,COX17,NDUFB10,NDUFS6,NDUFS5,UQCC3	NDUFS1,UQCC1,NDUFA5,ECSIT,NDUFA10,NDUFB5,NDUFA9,UQCRB,NDUFS2,IMMP2L,LYRM7
GO_CELLULAR_RESPONSE_TO_STARVATION	GO:0009267	129	Down	1.5055564148519933e-6	9.937993001544955e-5	6	AOC1,PDK4,LAMP2,HFE,RRAGD,FAS,GABARAPL2,CLEC16A,HSPA5,EIF2AK2,ATG5,WIPI1,ASNS,SREBF1,USP33,PIK3C3,SESN1,CADPS2,RRAGB,SEH1L,GCN1,TNRC6A,COMT,SIRT1,SH3GLB1,MAPK1,DEPDC5,PICK1,XBP1,MTMR3,MAP1LC3A,STK24,MAPK3,WDR59,NPRL3,SFRP1,HNRNPL,TBL2,MAPK8,HSPA8,AMBRA1,ITFG2,DAP,CPEB4,NPRL2,NFE2L2,RRAGC,SLC2A1,KPTN,DNAJC15,CDKN1A,MAX,BECN1,ATG14,WDR24,ATF4,EIF2AK4,SESN2,RRP8,PRKAA1,MYBBP1A,PIK3C2B,EIF2S1,WNT2B,S…	AOC1,CLEC16A,GCN1,SFRP1,DNAJC15,MYBBP1A,STK26,DSC2,IFI16,PCSK9,FOXA3,GBA,UPP1,SLC38A3,LRRK2,MAP1LC3B2	PDK4,FAS,WIPI1,SREBF1,SESN1,COMT,TBL2,NFE2L2,WNT2B,HNRNPA1,GLUL,RRAGA,DAPL1,JUN,GAS6,SREBF2
GO_PROTEIN_POLYUBIQUITINATION	GO:0000209	290	Down	1.561088495301818e-6	1.0214948632301026e-4	1	ANKIB1,HECW1,CDC27,FBXL3,MYLIP,PSMB1,UBE3C,RNF216,BRCA1,PSMC4,RNF14,UBR2,RNF19A,CUL3,PSMA4,ERCC8,NEDD4L,ANAPC4,CUL1,RC3H2,UNKL,RNF4,CBFB,PSME4,NEDD4,RNF126,UBE2D1,CHFR,FBXW11,KLHL20,UBE2T,UBE2A,UBE2K,ITCH,UBE2D4,NFE2L1,HACE1,HUWE1,PSMC5,KLHL42,ANAPC5,PSME1,RNF31,HECTD1,RFFL,HDAC6,CDC23,PSMD5,PSMD8,FBXL19,CDC34,PPIL2,FBXO7,RBX1,PSMC6,PSMA3,PSMC1,PSMB5,PSMA6,PSME2,PSMA7,RNF125,PSMD10,XIAP,MGRN1,PSM…	HECW1,CUL3,ERCC8,UBE2D1,UBE2A,ANAPC5,RNF31,PSME2,PSMA7,TRIM6,PSME3,PTPN22,DYSF,HECW2,HERC6,PELI2,ANAPC11,FBXO15,PSMB6,FBXO10,RNF144A,TRIM36,CCNF,TRIM58,FBXO41,FBXW12,NOD2,FBXW10,ZNRF2,UBE2L3,UBE2H,FBXL22,PSMB9,NHLRC4,PSMB3	FBXL3,UNKL,KLHL20,PSMC5,UBE2W,PSMA2,RNF167,BLMH,SKP1,PSMD14,FBXO2,RNF114,FBXL16,MKRN1,DDB2,FBXO21,LMO7,BARD1,UBC,UBE2E1,UBB,RNF34,SPSB1,SIAH2,TTC3,PSMD13,NHLRC3,MIB2,TOPORS
GO_ATP_METABOLIC_PROCESS	GO:0046034	241	Down	1.6887002519855118e-6	1.0954714996716359e-4	7	BAD,AK2,NDUFAB1,SLC25A13,SLC4A1,COX10,NADK,MLXIPL,UQCRC1,COX15,BID,IGF1,ATP1A2,NDUFS1,NUP160,CTNS,TPR,NDC1,SPHK2,NDUFB4,PFKP,PKM,RHOA,HDAC4,NUP133,SDHA,ENO1,NUP37,VPS9D1,SIRT6,TIGAR,PGM1,PSEN1,SEH1L,DNM1L,COQ9,P2RX7,NDUFB2,DLD,NUP50,AAAS,MSH2,NUP188,TREM2,NDUFB7,TSPO,HIF1A,RAE1,ABCD1,TAZ,PGK1,NUP93,GPI,TGFB1,OGDH,PRKAG2,GCK,AK1,PPIF,GALK1,ENO3,NUP88,MYH3,ALDOC,NDUFC1,PPARGC1A,HSPA8,NUP98,NDUFS8,I…	SLC25A13,SLC4A1,IGF1,ATP1A2,TIGAR,P2RX7,ABCD1,GCK,ENO3,MYH3,IFNG,ENO2,NUP155,DNAJC15,ALDOB,NDUFB10,GUK1,PARP1,NDUFS6,AK5,HKDC1,PFKFB1,PINK1,SLC2A6,JMJD8,AK4,UQCRQ,PGAM2,FBP1,LDHC,GPD1,NDUFS5,ENO4,OGDHL,UQCC3,TMSB4X	NDUFS1,SPHK2,SDHA,DLD,NUP50,NUP93,COX7A2L,NDUFA5,CBFA2T3,NDUFA10,NDUFB5,OLA1,NDUFA9,UQCRC2,ATP1B1,SDHC,ARNT,SNCA,PFKM,UQCRB,NDUFS2,DDIT4,INSR,ZBTB20,PPARA,SDHD
GO_COFACTOR_METABOLIC_PROCESS	NA	391	Down	1.7979210453016451e-6	1.1563552022132377e-4	NA	GCLC,PDK4,ACSM3,CIAPIN1,CROT,PDK2,GGCT,COX10,NOX1,NADK,AASS,MGST1,PRSS3,FYN,ELOVL5,SLC25A39,COX15,ALAS1,GLRX2,GCLM,MRI1,MAT2B,CTNS,CYBA,AKR7A2,SLC2A3,MPC1,DGAT2,HAGH,FAR2,GSTO2,MTHFD2,ELOVL1,FECH,PDK3,COASY,ACSL4,MAOB,PTGS2,ACAT1,MOCOS,SLC46A1,ACACB,MCCC1,CPOX,HSP90AA1,NFE2L1,GSTP1,AKR1B1,MGST2,FOLH1,EIF2AK1,MT3,COQ9,SLC23A2,BLVRB,PDPR,DLD,VNN3,HDAC6,NUBP2,ACOT7,SCD,TECR,GGT5,GGT1,SLC25A1,SRRD,HS…	NOX1,PRSS3,FYN,DGAT2,FAR2,ELOVL1,MAOB,PTGS2,MOCOS,SLC23A2,VNN3,ACOT7,GGT5,GGT1,HMOX1,ACOT8,ABCD1,QPRT,ACSBG1,AMBP,CUBN,HPX,VNN1,VNN2,ABCB6,TPO,KMO,ELOVL3,GPAM,MTHFD1L,PRDX4,PTGIS,MOCS1,CHAC1,PXDN,BHMT2,GGT2,GSTM1,HMGCS2,TCN1,ALDH1L2,FPGS,BAAT,DUOXA2,DUOX2,CYP1A1,CIAO1,SLC7A11,MAT1A,MMAA,AKR1C2,TDO2,NMNAT2,PINK1,PDXK,FTCD,CTRC,HPGDS,MTHFD2L,NOS3,CYBB,FOLR2,NUDT13,NNMT,ACSM1,LPO,SLC23A1,ACSM6,GSTA3…	PDK4,PDK2,MGST1,GSTO2,ACAT1,MCCC1,MGST2,DLD,TECR,CYB5R3,AHCY,NMRK1,COQ5,MVK,COQ10B,NFE2L2,CAT,LIAS,ACSL3,CLYBL,PRDX5,PPCS,GGT7,PDHA1,CNDP2,GSTM3,PSAT1,SUCLA2,GCHFR,NDUFA9,MMAB,NUDT7,SLC25A38,SCD5,SNCA,HSD17B12,FDXR,ACOT11,HAAO,SUCLG1,PRDX3,ISCA2,HACD1,AMN,PCBD1,CYB5A,ACSF2,LMBRD1,PDHB,GSTM4,GSTA4,SUCLG2,PDP2,PCCA,SHMT1,HSD17B8,UGT1A1,GSTA1
GO_RIBOSOMAL_SMALL_SUBUNIT_BIOGENESIS	GO:0042274	64	Down	1.8769402101787442e-6	1.1969470408131399e-4	3	TSR3,RIOK2,RPS5,NOP14,RIOK3,ERCC2,RPS16,RPS19,UTP6,BYSL,RPS15,NOL10,HEATR1,RCL1,UTP20,RRP36,RPS10,RIOK1,MRPS7,EMG1,KRI1,NGDN,NOL11,UTP3,ERAL1,NAT10,LTV1,RPS6,RPS24,UTP4,NOB1,RPS8,ABT1,NOM1,UTP23,SURF6,DHX37,SRFBP1,TSR2,FAM207A,HELQ,LSM6,RPS14,DCAF13,BMS1,BTRC,TSR1,RPSA,RPS21,RPS7,RPL38,RPS27,RRS1,NPM1,MRPS11,RPS17,TBL3,RPS27L,RRP7A,WDR46,RPS28,PWP2,GTF2H5,DDX52	DHX37,TSR1,MRPS11	NOB1,ABT1,TSR2,NPM1
GO_REGULATION_OF_TRANSLATIONAL_INITIATION	GO:0006446	74	Down	1.8929038171199082e-6	1.196983296119942e-4	1	TPR,EIF2AK2,EIF4B,DHX29,NCK2,EIF4G3,DDX1,MTIF2,EIF2AK1,PPP1R15A,ALKBH1,EIF5,FMR1,DNAJC3,EIF3E,HSPB1,EIF3B,EIF4H,RPS6KB1,EIF4G2,EIF2B1,NCBP2,EIF1B,EIF4G1,GLE1,EIF2B2,PAIP2,KHDRBS1,AGO2,PAIP2B,MIF4GD,ATF4,EIF2AK4,HABP4,EIF2S1,CTIF,NCBP1,RPL13A,POLR2D,EIF2B5,EIF3H,EIF4EBP2,YTHDF1,CDC123,UHMK1,BOLL,BANK1,IMPACT,LARP1,EIF4A2,NCK1,EIF5B,PPP1R15B,METTL3,POLR2G,EIF2AK3,PAIP1,PPP1CA,EIF1,RBM4,RPS6KB2,EIF3…	EIF4G3,BOLL,TNF,C8orf88	EIF4B,EIF3E,PAIP2,EIF3H,EIF4EBP2,EIF4A2,NCK1,EIF1,NPM1,YTHDF2
GO_ORGANIC_ACID_CATABOLIC_PROCESS	GO:0016054	240	Down	1.973875422680197e-6	1.2303396224603162e-4	1	CYP26B1,PON1,CROT,NOS2,AASS,CD44,HEXB,ATP2B4,ACAA1,BCAT1,OAT,HYAL2,ALDH3A2,HSD17B10,HMMR,ACADVL,ACAT1,ACACB,MCCC1,LIPE,ARG2,BCKDHB,HAL,HADHA,ACOX3,NOS1,SLC9A1,DLD,ECHDC1,XYLB,CRAT,CYP26A1,PRODH,GCAT,MCAT,TXN2,SLC25A17,GSTZ1,PCK2,AHCY,ACOT8,LPIN2,ABCD1,RENBP,LONP2,PLA2G15,MLYCD,CRYM,QPRT,BCKDK,FAH,CEMIP,DECR1,ECH1,IL4I1,AKT2,TGFB1,ETFB,SULT2A1,BCAT2,GCDH,PON3,OGDH,HIBADH,PHYH,ACBD5,ASPA,BLMH,AADAT…	CYP26B1,PON1,BCAT1,HAL,NOS1,XYLB,ACOT8,ABCD1,RENBP,QPRT,IL4I1,SULT2A1,ADTRP,HGD,HYAL1,ACADL,GLS,KMO,ALDH8A1,AKR1D1,LYVE1,SDS,ALDH1L2,FGF2,AMDHD1,SDSL,HDC,HMGCLL1,MAT1A,MMAA,TDO2,ACOXL,PADI4,CBS,FTCD,AMDHD2,NOS3,SLC27A4,ACOX2,CARNS1,ABCD2,LEP,GLDC,PIPOX,GLUD2,CYP4A11,CYP26C1,DDO,CPT1B,ACAD11,BCKDHA	OAT,ALDH3A2,ACAT1,MCCC1,LIPE,ARG2,BCKDHB,DLD,CYP26A1,TXN2,AHCY,CRYM,DECR1,ECH1,PON3,HIBADH,BLMH,ACADM,FAAH,ALDH6A1,GOT1,TWIST1,ECHS1,MPST,GLUL,HADHB,HADH,NUDT7,AIG1,ADHFE1,AUH,GLUD1,HNMT,ACAD8,CPT2,HAAO,GNPDA2,PEX2,PCBD1,DCXR,PCCA,SHMT1,CYP4F3,PPARA,HYKK,HIBCH
GO_PROTEIN_FOLDING	GO:0006457	191	Down	1.9783534128597774e-6	1.2303396224603162e-4	8	FKBP4,HSPB6,NUDCD3,CD74,ERP44,GRN,HSPA5,DNAJC25,GNAI3,PDIA5,NFYC,DNAJA2,GNB5,CSNK2A2,LMAN1,DNAJC10,FKBP6,GNB1,HSP90AA1,PPIE,DNAJA1,ERO1B,GNAO1,PDRG1,FKBP1A,ERP29,GANAB,LTBP4,NUDC,DNAJB11,FKBP5,HSP90AB1,PPIL2,ST13,PSMC1,PFDN4,DNAJC5,CSNK2A1,RP2,DNAJC3,DNAJA3,SNRNP70,SGTA,PDCD5,CDC37,DNAJC2,DNAJB6,HSPB1,CDC37L1,BAG1,PPIF,RGS9,WFS1,GRPEL1,CRYAB,HSPA8,DNAJC4,CHORDC1,AIP,MLEC,PTGES3,GNB3,BAG2,HSPA9,PF…	HSPB6,FKBP6,GNAO1,RP2,PDCD5,RGS9,MLEC,GNB3,GNAT1,FKBP1B,PRDX4,MKKS,GNAZ,CCT6B,ERP27,UNC45B,SACS,CLGN,DNAJC21,DNAJC24,GNB2,SPHK1,GNG2,DNAJB13,SGTB,HSPA1L,DNLZ,PPIAL4G,PTGES3L	ERP44,NFYC,GNB5,ERP29,LTBP4,HSP90AB1,ST13,BAG1,AIP,CCT4,SIL1,CLU,TBCC,TRAP1,HSPA2,CCT7,PDIA6,HSPD1,CWC27,VBP1,CCT8,NPPC,CCT3,ALG12
GO_MACROAUTOPHAGY	GO:0016236	277	Down	2.0439652144894614e-6	1.2607244458223932e-4	1	POLDIP2,LAMP2,VTA1,DCN,CAPN1,RB1CC1,RRAGD,IFT88,ATP6V0A1,GABARAPL2,CLEC16A,PHF23,ATP6V1H,VPS13D,USP36,ATG5,LZTS1,VMP1,GNAI3,ATG2B,TBC1D25,VPS35,FUNDC1,NEDD4,WIPI1,CSNK2A2,PRKACA,TSG101,RAB7A,PIK3C3,TIGAR,TP53INP2,SESN1,PSEN1,ULK2,RRAGB,CHMP2B,ATG16L1,NSFL1C,DYNLL1,SNX5,SPTLC1,MCOLN1,EXOC1,SCFD1,HDAC6,WAC,SIRT1,SH3GLB1,SNAP29,TOMM22,HMOX1,MTMR3,HDAC10,ATP6V1D,SPTLC2,HIF1A,CSNK2A1,CHMP4B,MAP1LC3A,P…	CLEC16A,VPS13D,LZTS1,TIGAR,DYNLL1,HMOX1,NOD1,RAB23,EPM2A,STBD1,CAPNS1,EMC6,KDR,VPS25,RUBCN,PIP4K2A,HSPB8,UCHL1,PINK1,GPSM1,FYCO1,TMEM74,CDK5,WDR81,SYNPO2,SNX32,TOMM5,CHMP6,VPS37D,CDK5R1,GBA,ATG9B,HGS,ATP6V0C,RUFY4,LRRK2,ATP6V1G2,ATP6V1E2,MAP1LC3B2	RB1CC1,ATP6V1H,WIPI1,TSG101,SESN1,BNIP3L,CHMP3,VPS26A,VPS36,ATP6V1G1,RAB1A,ATG3,SCOC,RRAGA,MTERF3,TEX264,CASP3,BNIP3,CLN3,TRIM13,VPS16,SEC22B
GO_PEPTIDYL_LYSINE_ACETYLATION	GO:0018394	157	Down	2.073348078436864e-6	1.2684507553038538e-4	1	MSL3,CREBBP,DPF1,BRCA1,ISL1,SNAI2,PHF20,JADE2,RSF1,FOXP3,ATG5,SPHK2,SPI1,ING3,MBD3,JADE1,SRCAP,KAT6A,ZMPSTE24,NCOA1,NOS1,BRPF3,SIRT1,SMARCB1,EP300,BRD1,RPS6KA5,MRGBP,JADE3,MAPK3,CTCF,KAT8,PIH1D1,GATA3,KAT2A,PPARGC1A,NAA40,ING4,ZNF451,BRD8,KAT2B,KANSL3,POLE4,ATF2,CHD5,DR1,KMT2A,SET,SUPT7L,KANSL1,EPC1,TAF12,NAA50,NAA60,TWIST1,TAF1L,MORF4L2,NCOA3,USP22,SOX4,GTF3C4,IL1B,YEATS4,POR,LIF,CPA4,HAT1,PHF10…	DPF1,FOXP3,SPI1,ZMPSTE24,NOS1,JADE3,GATA3,KAT2B,CHD5,TAF1L,IL1B,CPA4,CLOCK,IRF4,GATA2,PIWIL2,DPF3	ISL1,SPHK2,BRPF3,SMARCB1,RPS6KA5,TWIST1,POR,KANSL2,SNCA,MBIP,MEAF6,KAT5,MSL2,SGF29,DMAP1,TAF9B,SUPT3H
GO_PROTEIN_ACETYLATION	GO:0006473	183	Down	2.164161627221996e-6	1.3133319552294776e-4	1	MSL3,CREBBP,DPF1,BRCA1,ISL1,SNAI2,PHF20,JADE2,RSF1,FOXP3,ATG5,SPHK2,SPI1,ING3,MBD3,JADE1,RAPGEF3,SRCAP,GSK3B,KAT6A,ZMPSTE24,NCOA1,NOS1,BRPF3,SIRT1,SMARCB1,EP300,BRD1,RPS6KA5,MRGBP,NAA10,JADE3,MAPK3,CTCF,KAT8,PIH1D1,GATA3,KAT2A,NAT9,PPARGC1A,NAA40,NAA25,ING4,ZNF451,BRD8,EHHADH,KAT2B,KANSL3,POLE4,ATF2,CHD5,PARK7,DR1,KMT2A,SET,SUPT7L,KANSL1,EPC1,TAF12,NAA50,NAA60,TWIST1,TAF1L,MORF4L2,NCOA3,USP22,SOX…	DPF1,FOXP3,SPI1,RAPGEF3,ZMPSTE24,NOS1,JADE3,GATA3,KAT2B,CHD5,TAF1L,IL1B,CPA4,AANAT,CLOCK,IRF4,SPHK1,GATA2,PIWIL2,DPF3	ISL1,SPHK2,BRPF3,SMARCB1,RPS6KA5,TWIST1,POR,CAMK1,KANSL2,SNCA,MBIP,MEAF6,KAT5,MSL2,SGF29,DMAP1,TAF9B,SUPT3H
GO_POSITIVE_REGULATION_OF_MRNA_METABOLIC_PROCESS	GO:1903313	69	Down	2.3077197683978777e-6	1.3880314366803302e-4	1	UPF1,PAF1,THRAP3,ROCK1,PABPC1,DAZAP1,TNRC6C,KHSRP,TNRC6A,CIRBP,GTPBP1,TNRC6B,SNW1,CELF4,RBM3,SNRNP70,ZC3HAV1,CPEB3,PRPF19,NUP98,RBM24,NCBP2,NCL,PRDX6,AGO2,CNOT1,HNRNPR,METTL16,ZFP36,CCNB1,ROCK2,CDC73,PUM1,PRR5L,RC3H1,TRA2B,NCBP1,PNPT1,HNRNPD,CNOT6L,FTO,TOB1,SF3B4,METTL14,RBMX,ZFP36L2,MOV10,CNOT8,BTG2,ZC3H12A,TRA2A,METTL3,LEO1,NUDT21,POLR2G,DHX36,ZC3H12D,MEX3D,HSF1,ZFP36L1,YTHDF3,NANOS3,PLEKHN1,NA…	CELF4,RBM3,RBM24,ZC3H12D,NANOS3,NANOS1,CPEB1	PABPC1,CIRBP,SNW1,PRR5L,TOB1,RBMX,BTG2,LEO1,ZFP36L1,YTHDF2,CNOT7
GO_RESPONSE_TO_UV	GO:0009411	131	Down	2.3241456614182274e-6	1.3880314366803302e-4	6	KDM1A,CREBBP,SPRTN,MAP4K3,ERCC1,BAK1,USP28,ERCC8,POLD1,TMEM161A,HYAL2,BCL3,NEDD4,RAD18,PTGS2,TIPIN,MAP2K7,POLD3,UBE2A,SDF4,MAP3K4,BAX,MSH2,SIRT1,CIRBP,EP300,YY1,NFATC4,ACTR5,FMR1,N4BP1,BMF,ERCC2,PTN,MAPK8,CCND1,HYAL1,MSH6,STK11,UBE2B,TRIM32,CAT,ZRANB3,POLK,CDKN1A,ZBTB1,ATF4,EIF2AK4,INO80,CDKN2D,UBE4B,PRKAA1,PCNA,CASP9,MEN1,EIF2S1,DDB2,ERCC5,MDM2,REV1,HUS1,XPA,MYC,BRCA2,PML,TP53,AKT1,DTL,SDE2,PARP…	ERCC8,RAD18,PTGS2,UBE2A,HYAL1,PARP1,C9orf116,BRSK1,IVL,CDC25A,IL12A,MME,CERS1,AQP1,MC1R	USP28,TMEM161A,CIRBP,CCND1,CAT,PCNA,DDB2,REV1,MYC,RPL26,CASP3,TP53I13,RHNO1,NPM1,SERPINB13
GO_CELLULAR_PROTEIN_CONTAINING_COMPLEX_ASSEMBLY	GO:0034622	870	Down	2.3547660896209573e-6	1.3952452617635986e-4	3	RAD52,NDUFAF7,RBM5,FKBP4,NDUFAB1,ZMYND10,HCCS,DHX33,GCFC2,AP2B1,BAIAP2L1,CCL26,USH1C,COX10,VPS41,SCIN,LUC7L,MAPK8IP2,TENM1,RANBP9,ZNF207,TTC19,PIK3C2A,ANLN,PSMC4,COX15,WAS,MNAT1,NDUFS1,STRAP,CENPQ,PIAS1,TMSB10,MYOM2,TUBG2,DNAH5,CAPG,AP2S1,GEMIN8,ARHGAP6,RSF1,CELF2,VAMP3,ELN,RAD51,CYBA,TTC17,MRTO4,EIF2AK2,NDC1,NCKAP1,SFSWAP,EIF4B,RNF4,DDX20,TAF11,NDUFB4,ARFGEF1,RHOA,NAV3,SIRT2,TGFBR3,PFN2,SPTB,GBA…	ZMYND10,USH1C,MAPK8IP2,TENM1,ANLN,WAS,TMSB10,DNAH5,SFSWAP,NAV3,SPTB,ADD2,PAK3,MAP2,ESR1,TEKT2,CDC45,STX1B,SF3A1,HIRA,DMC1,TRIM9,HCK,CELF4,MYOM1,CENPI,TAF7L,CORO1A,TAF1C,MEFV,OIP5,SPAG1,CLIP3,CCDC114,THEG,COBL,CCL24,FOXRED1,WASF1,PRLR,DNAH1,SPTBN1,DNAH7,HELLS,TRIM6,DNAI1,NCKAP1L,HJURP,PREX1,ARHGAP40,FASTKD3,SOX9,MKKS,CCR7,VIL1,CDC42EP1,BAIAP2L2,FCHO1,UNC13A,GMFG,HIP1R,MAP1B,SNAP25,KANK4,POMP,ACTR3…	GCFC2,NDUFS1,PIAS1,ELN,EIF4B,CLNS1A,XAB2,PSMC5,RPL6,HSP90AB1,SMARCB1,TRIOBP,RPL3,EIF3D,UQCC1,NUP93,EIF3E,SF3A2,RAB3A,ASF1A,FBXO5,GMNN,BRIX1,CHMP3,COX7A2L,RPA2,CLU,TBCC,EML2,NAPB,AKAP9,NDUFA5,ECSIT,NDUFA10,EIF2S3,EIF3G,CCNH,DDB2,VILL,NDUFB5,CCDC115,ANP32B,RDX,RSL24D1,NDUFA9,POGZ,EIF2D,HSPD1,SNCA,ABT1,RBMX,TERF1,EIF3H,ADD3,EIF3M,RPS3,CDC42EP2,UBC,EPS8,VBP1,UQCRB,NCK1,NDUFS2,VPS11,RBBP4,PRKCD,PSIP1,…
GO_NEGATIVE_REGULATION_OF_NUCLEOBASE_CONTAINING_COMPOUND_METABOLIC_PROCESS	GO:0045934	1225	Down	2.4308606287175354e-6	1.4290801743046448e-4	1	GCLC,CD38,KDM1A,MSL3,CREBBP,GCFC2,SOX8,ZNF263,PAF1,PAX6,E2F2,JARID2,TFAP2B,CRY1,NFIX,MLXIPL,ETV7,SCMH1,PTBP1,DPF1,BRCA1,ERCC1,YAF2,ZMYND11,ISL1,SLC11A1,WWTR1,PRDM11,SNAI2,RUNX3,STRAP,UBR2,DEPDC1,NR1H3,BCLAF1,ARID4A,PIAS1,RFC1,CUL3,USP2,PARP3,BARX2,TPR,WWC3,HDAC9,RSF1,PER3,NEDD4L,FOXP3,DKK3,NFE2L3,POLQ,FNIP2,FOXN3,THRAP3,FOXC1,PRDM1,MTA3,MXD1,YBX3,CCAR1,HDAC7,PRDM6,SFSWAP,U2AF2,AHRR,HIPK2,DDX20,SB…	CD38,SOX8,PAX6,E2F2,JARID2,TFAP2B,DPF1,CUL3,BARX2,FOXP3,POLQ,PRDM6,SFSWAP,AHRR,SPI1,UBE2D1,TIGAR,KCNK2,ZMPSTE24,DNMT3B,ESR1,TBL1Y,CAPN3,CDC45,HIRA,SOX10,PDGFB,HNF4A,SLA2,NFATC2,SALL4,TRIB3,CELF4,RBBP8,MOSPD1,SUV39H1,KLF8,SFRP1,TLE6,OVOL3,HAMP,CDK6,TFEC,CAV1,HOXA2,GATA3,SUFU,DKK1,DLX4,MAPK10,CALCA,IFNG,TIMELESS,AICDA,BACH2,RBM24,WWC1,KCNIP3,TFCP2L1,LOXL3,DLX2,ORC2,PRRX1,SFPQ,TNFSF4,PROX1,KLF12,SAT…	GCFC2,ISL1,PRDM11,ARID4A,PIAS1,FNIP2,FOXN3,MTA3,TLE2,PABPC1,SREBF1,TSG101,SMARCA2,REST,PSMC5,IGBP1,ZNF268,HNRNPC,IKZF5,CIRBP,PATZ1,SNW1,RPS6KA5,APEX1,NELFCD,NKAP,KLF5,CRYM,NBN,GLIS3,HDAC5,ZBTB16,CCND1,TDP2,ASF1A,GMNN,BCL6,OGG1,SUMO1,SRSF4,HDAC1,FOXO3,TGIF2,BCL11A,MXI1,SPOP,TWIST1,PRDX5,FOXP2,FOXA1,EAPP,CDKN1C,CBFA2T3,NDFIP1,PCNA,HNRNPA1,NKX2-1,ZNF189,MYC,BARD1,TMBIM6,TLE3,NCOR1,TOB1,CREG1,ZC3H8,S…
GO_REGULATION_OF_CHOLESTEROL_METABOLIC_PROCESS	GO:0090181	52	Down	2.556431383803941e-6	1.479552695146818e-4	1	NFYA,CYP51A1,MBTPS2,DGAT2,NFYC,IDI1,SREBF1,ACADVL,ACACB,FDFT1,SCD,SEC14L2,LMF1,SQLE,ERLIN1,KPNB1,SC5D,MVK,GNB3,HMGCS1,HMGCR,FGF1,SCAP,ACADL,GPAM,NFYB,EPHX2,POR,LDLR,APOE,RAN,PRKAA1,MBTPS1,SOD1,DGKQ,ERLIN2,TM7SF2,GGPS1,TTC39B,LDLRAP1,ABCG1,LSS,FDPS,PMVK,MVD,FASN,ELOVL6,DHCR7,ARV1,SP1,SREBF2,ACACA	DGAT2,GNB3,ACADL,GPAM,APOE,DGKQ	NFYC,SREBF1,FDFT1,MVK,POR,LDLR,TM7SF2,ABCG1,FDPS,SREBF2
GO_REGULATION_OF_SIGNAL_TRANSDUCTION_BY_P53_CLASS_MEDIATOR	GO:1901796	171	Down	2.562699702373082e-6	1.479552695146818e-4	6	KDM1A,BRCA1,SNAI2,CD74,PHF20,CD44,RRM2B,RFC2,TAF2,HIPK2,TAF11,CSNK2A2,MBD3,TP63,NUAK1,TP73,KAT6A,ZMPSTE24,RRN3,AURKA,TPX2,PPP1R13B,MAPKAPK5,SUPT16H,RFFL,SIRT1,EP300,PRMT5,CSNK2A1,RBBP8,PSMD10,RBBP7,NBN,PPP1R13L,TAF6,RPA3,PRKAG2,CDK5RAP3,DDX5,RFC5,NOP2,CHD4,PRKAB1,PAK1IP1,MAPK14,TBP,RAD1,RAD50,CHD5,HDAC1,RPA2,STK11,TAF12,RPL5,TWIST1,TAF1L,TRIM24,CDK2,SNAI1,EEF1E1,RPL23,BCL2L12,DYRK2,PIN1,ELL3,TAF4…	ZMPSTE24,RBBP8,CHD4,CHD5,TAF1L,SNAI1,ELL3,BRIP1,DNA2,RAD9B,HIPK4,MSX1,PYHIN1,ATRIP,CDK5,ANKRD2,BDKRB2,EXO1,CDK5R1,SPRED3,BLM,TAF13,MIF	NBN,HDAC1,RPA2,TWIST1,TTC5,BARD1,ZNF385A,RPL26,RBBP4,MEAF6,HNRNPK,SPRED1,UBB,RNF34,RHNO1,KAT5,NPM1,TAF9B,PRMT6
GO_REGULATION_OF_ENDOPLASMIC_RETICULUM_STRESS_INDUCED_INTRINSIC_APOPTOTIC_SIGNALING_PATHWAY	GO:1902235	29	Down	2.575699708494793e-6	1.479552695146818e-4	6	HERPUD1,NCK2,ERP29,SIRT1,XBP1,CREB3,WFS1,PARK7,TXNDC12,SPOP,SERINC3,TMBIM6,PMAIP1,HYOU1,BCL2L11,CREB3L1,NCK1,SYVN1,RNF183,BCL2L1,EIF2AK3,DDIT3,PTPN2,BOK,GRINA,LRRK2,PTPN1,OPA1,HSPA1A	LRRK2	HERPUD1,ERP29,CREB3,TXNDC12,SPOP,SERINC3,TMBIM6,CREB3L1,NCK1,PTPN2
GO_PROTEIN_CONTAINING_COMPLEX_DISASSEMBLY	GO:0032984	296	Down	2.641113057162275e-6	1.505634526905009e-4	3	DVL2,UPF1,LAMP2,SCIN,VTA1,SPAST,GABARAPL2,CLEC16A,PHF23,CAPG,MRPS10,LIMA1,MRPL43,MRPS35,MRPS24,SMARCD1,DHX8,NAV3,TBC1D25,KIF2A,LRP6,SPTB,WDR1,SMARCE1,NSF,CLASP1,MRPS34,TSG101,ADD2,CAMSAP3,ACTN2,CAPZB,JMJD4,SMARCD3,MRPL22,GSK3B,CHMP2B,ZMPSTE24,CHMP5,MRPL28,OGFOD1,ADD1,MRPS33,IRAK3,MCOLN1,SUPT16H,HDAC6,MRPS18A,SNAP29,SMARCB1,SH3BP1,TRIOBP,TFIP11,SPEF1,MAP1LC3A,MID1,MRPS31,AXIN1,GSPT1,ZFAND1,MRPL4,N…	CLEC16A,DHX8,NAV3,SPTB,WDR1,ADD2,ACTN2,ZMPSTE24,SH3BP1,SPEF1,MRPL4,CAV1,APC2,SPTBN1,VIL1,MRPS12,MAP1B,NES,MICAL2,MICAL1,TMOD1,TMOD3,KATNB1,RUBCN,SYNJ1,SPTBN4,MRPL55,LMOD1,FYCO1,MRPL52,CFL1,MRPL57,AURKAIP1,GBA,GADD45GIP1,FZD2,MAP6D1,MRPL14,MRPS23,MRPS11,AMER1,KIF18B,KIF24,KIF19,SCAF8,STMND1,TNF,PDXP,MRPL20,MRPS6,EIF5AL1,MAP1LC3B2	TSG101,SMARCD3,CHMP5,SMARCB1,TRIOBP,ZFAND1,SEMA5A,MRPS30,MRPS27,CHMP3,NAPB,MAP1S,C12orf65,DAP3,MRPL44,MRPS9,VILL,MYC,MRPL15,RDX,MRPS5,ADD3,EPS8,MRPL10,MRPL16,DDIT4,MRPL1,INSR,SMARCC1,MRPS22,MRPL48,BNIP3,MRPL30,CLN3,ASPH,MRPS18B,VPS16,MRPL45
GO_DNA_TEMPLATED_TRANSCRIPTION_INITIATION	GO:0006352	214	Down	2.8560374709820344e-6	1.615915937529309e-4	1	POLR2J,CREBBP,TEAD3,E2F2,MED24,PSMC4,WWTR1,MNAT1,NR1H3,TBPL1,BCLAF1,MED17,POLR2B,RSF1,THRAP3,TAF2,TAF11,CBFB,POLR1A,RORA,NOTCH3,TEAD2,BAZ2A,RARB,GTF3C1,PGR,RRN3,BAX,PSMC5,NAT14,ESR1,POLR2E,POLRMT,MED15,SMARCB1,POLR2F,POLR3H,PSMC6,SNW1,HNF4A,TAF7L,MAPK3,POLR2C,TAF1C,MAZ,BRF2,PIH1D1,ERCC2,MED25,MED26,POLR2I,TAF6,SETX,TFAM,UBTF,MED13,MED31,PPARGC1A,CCND1,GTF2H1,GTF2H3,VDR,CAND1,PPARD,ZNF451,CCNC,E2F…	E2F2,POLR2B,GTF3C1,PGR,NAT14,ESR1,POLR2F,POLR3H,HNF4A,TAF7L,TAF1C,POLR2I,KAT2B,TAF1L,SOX9,POLR1B,ESR2,NR1I3,NR1I2,NR0B1,WNT10B,NR2F1,POLR2L,TAF13,NCOA6,GTF2H4,HNF1B	PSMC5,SMARCB1,SNW1,CCND1,TWIST1,GTF2F1,CCNH,NOTCH1,RBPJ,PTEN,SGF29,JUN,PPARA,TAF9B,TCF4
GO_CELLULAR_RESPONSE_TO_STEROID_HORMONE_STIMULUS	GO:0071383	214	Down	2.9519011711554858e-6	1.6576907696227633e-4	6	CFLAR,TFPI,FKBP4,CRY1,PPP5C,BRCA1,KDM5D,CALCOCO1,RNF14,UFL1,ISL1,ATP1A2,ABCC2,NR1H3,PIAS1,LMO3,RNF4,FECH,PLPP1,RHOA,CBFB,RORA,NEDD4,ATP2B1,TP63,RARB,PIAS2,EDN1,UBA5,PGR,REST,GSTP1,NCOA1,DNAJA1,DNMT3B,ICAM1,TFAP4,ESR1,HDAC6,SIRT1,JAK2,SOX10,DDX17,RBFOX2,EP300,PCK2,HNF4A,BMP7,RHOXF1,AXIN1,UBE2I,TRIP4,SFRP1,UBR5,CCNE1,URI1,ATP1A3,RPS6KB1,DDX5,UFSP2,PPARGC1A,VDR,CNOT2,RWDD1,ADTRP,PPARD,NR3C1,UBE3A,FO…	ATP1A2,ABCC2,PLPP1,PGR,DNMT3B,ESR1,SOX10,HNF4A,RHOXF1,SFRP1,ATP1A3,ADTRP,PADI2,GPAM,SCGB2A1,CLOCK,MGARP,MSTN,ESR2,NR1I3,PARP1,NR1I2,STAR,GRIP1,FOXH1,GPER1,NR0B1,NR2F1,ZNF366,NRIP1,UBE2L3,AQP1	ISL1,PIAS1,REST,ERRFI1,HDAC1,FOXA1,SAFB2,SERPINF1,NCOR1,RUNX1,CREBRF,DDIT4,KAT5,SMYD3,NR2F2,ZFP36L1,PPARA,DDRGK1,UGT1A1,NCOA4,EGLN2
GO_SIGNAL_TRANSDUCTION_IN_RESPONSE_TO_DNA_DAMAGE	GO:0042770	123	Down	3.2131192971308986e-6	1.786615235202371e-4	6	KDM1A,BRCA1,BID,SNAI2,CD74,CD44,HIPK2,SP100,BCL3,RPS6KA6,GTSE1,CNOT4,CDC14B,ZMPSTE24,ATRX,BAX,UIMC1,AURKA,CNOT3,PCBP4,TFAP4,CDC5L,SIRT1,ABL1,EP300,E2F1,PSMD10,RGCC,USP10,RBL2,NBN,NDRG1,FZR1,BABAM1,CASP2,DDX5,PRPF19,FOXM1,CDKN1B,CNOT2,ING4,MAPK14,CNOT6,TFDP2,ARID3A,MAD2L2,GADD45A,PLAGL1,TWIST1,CDK2,SNAI1,CDKN1A,SOX4,EEF1E1,CNOT1,PRMT1,E2F8,STK33,SESN2,PCNA,CASP9,CCNB1,RINT1,MDM2,CNOT6L,BRCA2,PML,T…	ZMPSTE24,SNAI1,STK33,CDC25C,CNOT11,MSX1,PYHIN1,E2F7,SFN,ACER2,SPRED3,MIF	NBN,BABAM1,TWIST1,PCNA,BTG2,ZNF385A,RPL26,SPRED1,KAT5,NPM1,CNOT7
GO_PROTEIN_STABILIZATION	GO:0050821	160	Down	3.228965740697973e-6	1.786615235202371e-4	6	LAMP2,ZNF207,WIZ,TYROBP,IGF1,GRN,USP2,PER3,USP36,USP13,ATP1B3,PFN2,SEL1L,GTSE1,USP33,HSP90AA1,NLK,MT3,TESC,MUL1,HSP90AB1,HPS4,EP300,TELO2,STK4,RASSF2,SMAD7,TBL1X,PIM2,STK3,MTMR9,CDC37,CDC37L1,DVL1,GTPBP4,PFN1,WFS1,FBXW7,PPARGC1A,CRYAB,PTGES3,CREBL2,GAPDH,BAG2,PDCD10,RTN4,CCT4,PDCL3,AAK1,SUMO1,EPHA4,PARK7,P3H1,TSPAN1,STX12,IFT46,APOA1,CREB1,UBE2B,TCP1,CLU,RPL5,USP9X,PEX6,CDKN1A,SOX4,RPL23,MCM8,NCL…	IGF1,TESC,RASSF2,APOA1,SMO,ATP1B2,HIP1R,ANK2,TBRG1,SAXO1,PINK1,MSX1,PYHIN1,SOX17,SMAD3,WDR81,TMEM88,WNT10B,FLNA,DNLZ	HSP90AB1,CCT4,SUMO1,EPHA4,TSPAN1,CLU,CCNH,CCT7,FLOT1,ATP1B1,HSPD1,GNAQ,CCT8,PLPP3,CCT3,PRKCD,EFNA1,PTEN,NPM1,TAF9B
GO_RIBOSOMAL_LARGE_SUBUNIT_BIOGENESIS	GO:0042273	65	Down	3.3857086565349853e-6	1.85966844090699e-4	3	LAS1L,RPL26L1,NOP16,MRTO4,NLE1,DDX18,RPL6,RPLP0,PES1,SNU13,RPL3,GTPBP4,FTSJ3,NOP2,PAK1IP1,MDN1,BRIX1,RPL24,ZNHIT6,EBNA1BP2,FASTKD2,GTF3A,RPL5,PPAN,DHX30,NIP7,WDR74,RPL35,RSL24D1,WDR12,RPL3L,URB1,RPL11,NVL,NHP2,RPL7L1,RPL10,RPL7,SURF6,RPL7A,HEATR3,MALSU1,RPL26,NOL9,RPL10L,MRPL1,RSL1D1,RPL38,ZNF622,MRPL11,RRS1,NPM1,DDX28,RPL35A,RPL14,NOC2L,RPF2,RPL12,RPL23A,SDAD1,RPL10A,EIF6,MRPL20,BOP1,ZNHIT3	NOP16,EBNA1BP2,RPL3L,HEATR3,MALSU1,RPL10L,MRPL20	RPL6,RPL3,BRIX1,RSL24D1,NVL,RPL7,RPL26,MRPL1,RSL1D1,ZNF622,NPM1,RPL12,RPL10A
GO_NADH_DEHYDROGENASE_COMPLEX_ASSEMBLY	GO:0010257	55	Down	3.428179984926309e-6	1.8693517671427881e-4	3	NDUFAF7,NDUFAB1,NDUFS1,NDUFB4,BCS1L,TIMM21,NDUFB2,NDUFB7,NDUFAF5,TAZ,COA1,NDUFC1,FOXRED1,NDUFS8,TIMMDC1,NDUFS7,NDUFB3,NDUFA8,NDUFAF4,NDUFA1,NDUFA5,ECSIT,NDUFA10,NDUFA2,NDUFB5,NDUFAF1,NDUFA9,NDUFB10,NDUFS6,NDUFB11,NDUFB9,NDUFC2,NUBPL,OXA1L,NDUFAF6,NDUFS2,NDUFV3,NDUFAF2,NDUFS4,NDUFB6,NDUFB8,NDUFV1,NDUFS5,NDUFA3,TMEM126B,NDUFA11,ACAD9,NDUFAF3,NDUFV2,NDUFB1,NDUFA12,NDUFA6,NDUFA13,NDUFS3,NDUFA7	FOXRED1,NDUFB10,NDUFS6,NDUFS5	NDUFS1,NDUFA5,ECSIT,NDUFA10,NDUFB5,NDUFA9,NDUFS2
GO_MITOCHONDRIAL_RNA_METABOLIC_PROCESS	GO:0000959	42	Down	3.453075736743049e-6	1.869380929423845e-4	1	ELAC2,TRIT1,HSD17B10,TRNT1,POLRMT,CDK5RAP1,EARS2,SARS2,TFAM,WARS2,DARS2,FOXO3,SLIRP,MTERF2,MTERF4,AARS2,TRMT5,MTERF1,PRKAA1,GRSF1,MTO1,TBRG4,PNPT1,LRPPRC,FASTKD1,YARS2,TARS2,TRMT10A,PPARGC1B,MTERF3,SUPV3L1,TFB2M,TRMT10B,TRMT61B,SLC25A33,TEFM,TRMT10C,PDE12,PUS1,FASTKD5,CHCHD10,MRPL12		SARS2,FOXO3,MTERF3
GO_INTRINSIC_APOPTOTIC_SIGNALING_PATHWAY_IN_RESPONSE_TO_ENDOPLASMIC_RETICULUM_STRESS	GO:0070059	57	Down	3.5496106517245796e-6	1.9079157253019615e-4	6	BAK1,HERPUD1,NCK2,DNAJC10,UBE2K,PPP1R15A,BAX,ERP29,SIRT1,XBP1,TRIB3,BBC3,CREB3,WFS1,PARK7,TXNDC12,APAF1,TNFRSF10B,SPOP,TRAF2,ATF4,CHAC1,SERINC3,ERN2,DAB2IP,TMEM117,TMBIM6,PML,TP53,PMAIP1,HYOU1,ITPR1,BCL2L11,AIFM1,CREB3L1,NCK1,SYVN1,RNF183,BCL2L1,BCL2,EIF2AK3,CEBPB,BRSK2,DDIT3,PTPN2,BOK,ERN1,GRINA,LRRK2,ATP2A1,PTPN1,CASP4,MAP3K5,ERO1A,OPA1,HSPA1A,BAG6	TRIB3,CHAC1,TMEM117,BRSK2,LRRK2,ATP2A1	HERPUD1,ERP29,CREB3,TXNDC12,SPOP,SERINC3,TMBIM6,CREB3L1,NCK1,PTPN2
GO_REGULATION_OF_UBIQUITIN_DEPENDENT_PROTEIN_CATABOLIC_PROCESS	GO:2000058	143	Down	3.6791112104096436e-6	1.9634972949172035e-4	1	GCLC,ANKIB1,HFE,NUB1,RNF14,UFL1,PIAS1,RNF19A,CLEC16A,MAPK9,HERPUD1,HIPK2,SIRT2,CSNK2A2,TRIB2,CHFR,ARAF,UBE2K,SENP1,KEAP1,PSEN1,GSK3B,AURKA,WAC,HSP90AB1,RBX1,TRIB3,CSNK2A1,USP14,SMAD7,PSMD10,CCDC22,N4BP1,AXIN1,STUB1,SGTA,GSK3A,CAV1,DVL1,SUFU,FBXW7,USP5,CSNK1A1,UBE3A,PDCL3,SUMO1,NFE2L2,PARK7,RNF19B,UCHL5,RAD23B,CLU,PTK2B,RPL5,GIPC1,RPL23,QRICH2,CBFA2T3,DDA1,LATS1,HSPBP1,UBQLN1,MDM2,DNAJB2,IL33,RNF1…	CLEC16A,TRIB3,CAV1,SUFU,QRICH2,DDA1,BBS7,EGF,NKD2,RNF144A,PYHIN1,SHH,WNT10B,GBA,LRRK2	PIAS1,HERPUD1,ARAF,HSP90AB1,SUMO1,NFE2L2,CLU,CBFA2T3,RCHY1,PTEN,SMARCC1,RAD23A,SUMO2,FHIT,SVIP,DDRGK1
GO_REGULATION_OF_INTRINSIC_APOPTOTIC_SIGNALING_PATHWAY	GO:2001242	149	Down	3.7354766859217024e-6	1.979539581800057e-4	6	BAD,KDM1A,NOX1,PLAUR,BID,IL20RA,SNAI2,CD74,CD44,BCLAF1,DAPK2,RRM2B,HERPUD1,YBX3,TMEM161A,NCK2,PTGS2,ENO1,CYLD,RRN3,DNAJA1,BAX,DNM1L,ERP29,SIRT1,XBP1,HIF1A,MMP9,PYCARD,BMF,URI1,PIAS4,BBC3,CAV1,HSPB1,CREB3,CXCL12,PPIF,SLC9A3R1,WFS1,FBXW7,PTPMT1,SOD2,VNN1,NME5,HTRA2,NFE2L2,PARK7,HDAC1,SFPQ,ARHGEF2,IVNS1ABP,TXNDC12,TRIM32,CLU,SPOP,MAPK8IP1,SNAI1,PLAGL2,BCL2L12,BECN1,TRAP1,STYXL1,ELL3,CDKN2D,RIPK3,BCL…	NOX1,PTGS2,MMP9,CAV1,CXCL12,VNN1,SFPQ,SNAI1,STYXL1,ELL3,BCL2L10,S100A8,PARP1,PINK1,MSX1,DDIAS,ANKRD2,BDKRB2,LCK,LRRK2,MIF	HERPUD1,TMEM161A,ERP29,CREB3,NFE2L2,HDAC1,TXNDC12,CLU,SPOP,TRAP1,SERINC3,TMBIM6,ACKR3,NONO,RPS3,CREB3L1,NCK1,ZNF385A,RPL26,HNRNPK,VDAC2,UBB,PTPN2,TAF9B
GO_STEROL_BIOSYNTHETIC_PROCESS	GO:0016126	72	Down	3.7704384575254078e-6	1.98409436313837e-4	1	NFYA,CFTR,CYP51A1,CYP26B1,MBTPS2,NPC1L1,MSMO1,NFYC,IDI1,SREBF1,ACACB,FDFT1,CYP26A1,SCD,SEC14L2,CYB5R3,SQLE,PRKAG2,ERLIN1,KPNB1,SC5D,MVK,HMGCS1,HMGCR,FGF1,SCAP,DHCR24,APOA1,GPAM,ACAT2,NFYB,INSIG2,POR,APOE,ACLY,HSD17B7,RAN,PRKAA1,HMGCS2,CH25H,MBTPS1,SOD1,LBR,EBP,NSDHL,ERLIN2,IDI2,TM7SF2,GGPS1,CYB5R1,ABCG1,G6PD,LSS,FDPS,PRKAA2,PMVK,CYB5R2,ACAA2,MVD,FASN,CNBP,FAXDC2,ELOVL6,DHCR7,ARV1,SP1,INSIG1,CYP26…	CYP26B1,NPC1L1,APOA1,GPAM,APOE,HMGCS2,IDI2,CYB5R2,CYP26C1,PLPP6	CFTR,NFYC,SREBF1,FDFT1,CYP26A1,CYB5R3,MVK,DHCR24,POR,CH25H,TM7SF2,ABCG1,FDPS,CNBP,INSIG1,SREBF2
GO_PROCESS_UTILIZING_AUTOPHAGIC_MECHANISM	GO:0061919	466	Down	3.814748521067816e-6	1.9934710153496747e-4	9	BAD,POLDIP2,LAMP2,OSBPL7,VPS41,VTA1,DCN,CAPN1,HGF,RB1CC1,RRAGD,IFT88,ATP6V0A1,GABARAPL2,DAPK2,CLEC16A,PHF23,ATP6V1H,VPS13D,PIK3CB,TAB2,USP36,ATG5,USP13,LZTS1,VMP1,CTSA,GNAI3,KDM4A,CD84,ATG2B,ROCK1,TBC1D25,SIRT2,VPS35,FUNDC1,NEDD4,WIPI1,CSNK2A2,PRKACA,SREBF1,MARK2,TSG101,RAB7A,USP33,LAMP3,PIK3C3,TIGAR,TP53INP2,TOLLIP,KEAP1,SESN1,MID2,PSEN1,HSP90AA1,GSK3B,ULK2,RRAGB,CHMP2B,ZMPSTE24,CTTN,ATG16L1,MT3…	OSBPL7,HGF,CLEC16A,VPS13D,LZTS1,TIGAR,MID2,ZMPSTE24,DYNLL1,HMOX1,EEF1A2,TRIB3,SRPX,MTMR8,MEFV,NOD1,IL10RA,IFNG,RAB23,EPM2A,ARSB,STBD1,KIF25,CAPNS1,EMC6,KDR,GFAP,VPS25,SYT11,PTPN22,HTR2B,IL10,IRF8,CLTC,S100A8,RUBCN,DRD2,PIP4K2A,HSPB8,UCHL1,RAB39B,PINK1,GPSM1,TRIM17,IFI16,FYCO1,TMEM74,CDK5,WDR81,TMEM208,SYNPO2,SNX32,LEP,TOMM5,CHMP6,VPS37D,CDK5R1,ACER2,GBA,TMEM150B,MAPK15,ATG9B,HGS,ATP6V0C,RUFY4,LRR…	RB1CC1,ATP6V1H,WIPI1,SREBF1,TSG101,SESN1,BNIP3L,RASIP1,CHMP3,TMEM59,LEPR,FOXO3,CLU,VPS26A,MAP1S,VPS36,ATP6V1G1,RAB1A,TMBIM6,ATG3,SNCA,SCOC,RRAGA,MTERF3,EEF1A1,VPS11,DAPL1,TEX264,CASP3,KAT5,BNIP3,CLN3,SVIP,SREBF2,TRIM13,VPS16,TMEM150C,SEC22B
GO_TRANSLATIONAL_ELONGATION	GO:0006414	127	Down	3.857564828780276e-6	2.0019431266601087e-4	1	MRPS10,MRPL43,MRPS35,MRPS24,MRPS34,MRPL22,MRPL28,MRPS33,MRPS18A,GTPBP1,ALKBH1,EEF1A2,MRPS31,EEF2K,EEF1D,MRPL4,MRPL32,CPEB3,MRPL27,DPH1,SEPSECS,MRPL51,MRPL18,HBS1L,MRPL2,MRPS30,MRPS27,ABTB1,MRPL3,EEF1B2,MRPL19,MRPL37,MRPS15,DPH5,MRPS14,MRPS2,TSFM,MRPS7,MRPS26,MRPS12,MRPL34,MRPS25,PTCD3,MRPL35,EEFSEC,EIF5A,ERAL1,DAP3,DPH2,MRPS36,DPH6,MRPL44,MRPS9,MRPL47,MRPL50,CPEB2,MRPL15,RPLP1,SECISBP2L,EIF4A3,MR…	EEF1A2,MRPL4,DPH1,MRPS12,MRPL55,GRM5,DNAJC24,MRPL52,MRPL57,AURKAIP1,GADD45GIP1,TRNAU1AP,MRPL14,MRPS23,MRPS11,DIO2,MRPL20,MRPS6,EIF5AL1	EEF1D,MRPS30,MRPS27,DPH5,TSFM,DAP3,MRPL44,MRPS9,MRPL15,EIF4A3,SRP9,MRPS5,EEF1A1,MRPL10,NEMF,MRPL16,EEF2,MRPL1,MRPS22,MRPL48,TUFM,MRPL30,MRPS18B,MRPL45
GO_NUCLEOTIDE_EXCISION_REPAIR_DNA_INCISION	GO:0033683	40	Down	3.954244647544759e-6	2.0380610255324872e-4	1	ERCC1,RFC1,RFC2,POLD1,NTHL1,POLD3,RBX1,ERCC2,RPA3,POLD2,GTF2H1,GTF2H3,RFC5,OGG1,RPA2,POLK,CHD1L,RPA1,PCNA,RFC3,DDB2,BIVM,ERCC5,XPA,CUL4A,PARP1,RPS27A,GTF2H2,UBC,CUL4B,ERCC3,RFC4,DDB1,UBB,POLD4,ERCC4,FAN1,GTF2H4,UBA52,GTF2H5	PARP1,GTF2H4	OGG1,RPA2,PCNA,DDB2,UBC,UBB
GO_FATTY_ACID_BETA_OXIDATION	GO:0006635	67	Down	4.018934172504105e-6	2.0573115406866254e-4	1	CROT,ACAA1,ACADVL,ACAT1,ACACB,HADHA,ACOX3,ECHDC1,CRAT,MCAT,SLC25A17,ACOT8,ABCD1,LONP2,MLYCD,DECR1,ECH1,AKT2,ETFB,GCDH,CPT1A,ACAD10,PPARD,PEX7,EHHADH,ACADL,SCP2,MECR,ACADM,ABCD3,ACAT2,ECHDC2,TWIST1,ACADS,ECHS1,IVD,SESN2,HSD17B4,HADHB,HADH,SLC27A2,ETFA,AKT1,AUH,ACOXL,TYSND1,CPT2,ACOX1,BDH2,PEX2,ACAA2,ECI1,ACOX2,IRS1,CPT1C,ETFDH,ABCD2,LEP,IRS2,PPARA,ECI2,MTOR,CPT1B,PLIN5,ACAD11,AMACR,DECR2	ACOT8,ABCD1,ACADL,ACOXL,ACOX2,ABCD2,LEP,CPT1B,ACAD11	ACAT1,DECR1,ECH1,ACADM,TWIST1,ECHS1,HADHB,HADH,AUH,CPT2,PEX2,PPARA
GO_REGULATION_OF_CHOLESTEROL_BIOSYNTHETIC_PROCESS	GO:0045540	41	Down	4.089215079787331e-6	2.0791448294188962e-4	1	NFYA,CYP51A1,MBTPS2,NFYC,IDI1,SREBF1,ACACB,FDFT1,SCD,SEC14L2,SQLE,ERLIN1,KPNB1,SC5D,MVK,HMGCS1,HMGCR,FGF1,SCAP,GPAM,NFYB,POR,APOE,RAN,PRKAA1,MBTPS1,SOD1,ERLIN2,TM7SF2,GGPS1,ABCG1,LSS,FDPS,PMVK,MVD,FASN,ELOVL6,DHCR7,SP1,SREBF2,ACACA	GPAM,APOE	NFYC,SREBF1,FDFT1,MVK,POR,TM7SF2,ABCG1,FDPS,SREBF2
GO_NEGATIVE_REGULATION_OF_BIOSYNTHETIC_PROCESS	GO:0009890	1327	Down	4.202455231712086e-6	2.118148407123656e-4	1	GCLC,CFLAR,CD38,KDM1A,UPF1,LIG3,MSL3,CREBBP,GCFC2,SOX8,ZNF263,PAF1,PAX6,E2F2,JARID2,TFAP2B,CRY1,NFIX,MLXIPL,ETV7,SCMH1,FYN,DPF1,TYROBP,BRCA1,YAF2,ZMYND11,ISL1,WWTR1,PRDM11,SNAI2,SAMD4A,RUNX3,STRAP,UBR2,DEPDC1,NR1H3,BCLAF1,ARID4A,PIAS1,RFC1,CUL3,USP2,CTNS,PARP3,BARX2,TPR,WWC3,HDAC9,RSF1,PER3,NEDD4L,FOXP3,DKK3,NFE2L3,FNIP2,FOXN3,FOXC1,EIF2AK2,PRDM1,MTA3,ATP2B4,MXD1,YBX3,CCAR1,HDAC7,PRDM6,WAPL,AHRR,…	CD38,SOX8,PAX6,E2F2,JARID2,TFAP2B,FYN,DPF1,SAMD4A,CUL3,BARX2,FOXP3,PRDM6,AHRR,SPI1,UBE2D1,PTPRC,C1QTNF3,KCNK2,DNMT3B,PUS7,ESR1,TBL1Y,CAPN3,CDC45,HIRA,SOX10,PDGFB,HNF4A,SLA2,NFATC2,SALL4,TRIB3,ACOT8,CELF4,RBBP8,MOSPD1,SUV39H1,ABCD1,KLF8,SMPD3,SFRP1,DKKL1,TLE6,LILRB1,OVOL3,JAK3,HAMP,CDK6,TFEC,CAV1,HOXA2,GCK,GATA3,SUFU,DKK1,DLX4,MAPK10,CALCA,CYP27B1,IFNG,TIMELESS,AICDA,BMP5,BACH2,RBM24,WWC1,KCNIP3,T…	GCFC2,ISL1,PRDM11,ARID4A,PIAS1,FNIP2,FOXN3,MTA3,TLE2,SREBF1,IGF2BP2,TSG101,ITM2A,SMARCA2,REST,PSMC5,IGBP1,ZNF268,HNRNPC,IKZF5,CIRBP,PATZ1,SNW1,RPS6KA5,APEX1,NELFCD,NKAP,KLF5,CRYM,EIF3E,GLIS3,HDAC5,ZBTB16,CCND1,TDP2,ASF1A,FBXO5,GMNN,BCL6,FXR1,SUMO1,TMEM59,ERRFI1,HDAC1,LEPR,RGS2,FOXO3,TGIF2,BCL11A,MXI1,GOT1,PAIP2,SPOP,TWIST1,PRDX5,TRAP1,FOXP2,FOXA1,EAPP,CDKN1C,CBFA2T3,PCNA,HNRNPA1,ITM2B,NKX2-1,ZNF1…
GO_DNA_DAMAGE_RESPONSE_SIGNAL_TRANSDUCTION_BY_P53_CLASS_MEDIATOR	GO:0030330	102	Down	4.222222738452471e-6	2.118148407123656e-4	6	KDM1A,BRCA1,SNAI2,CD74,CD44,HIPK2,SP100,BCL3,RPS6KA6,GTSE1,CNOT4,ZMPSTE24,ATRX,BAX,AURKA,CNOT3,PCBP4,TFAP4,SIRT1,EP300,E2F1,PSMD10,RGCC,USP10,RBL2,NBN,NDRG1,CASP2,DDX5,FOXM1,CDKN1B,CNOT2,ING4,CNOT6,TFDP2,ARID3A,GADD45A,PLAGL1,TWIST1,CDK2,SNAI1,CDKN1A,SOX4,EEF1E1,CNOT1,PRMT1,E2F8,SESN2,PCNA,CCNB1,MDM2,CNOT6L,BRCA2,PML,TP53,PMAIP1,CARM1,DYRK3,SMYD2,PLK2,TNKS1BP1,ATM,PLA2R1,CNOT8,BATF,PAXIP1,DYRK1A,…	ZMPSTE24,SNAI1,CDC25C,CNOT11,MSX1,PYHIN1,E2F7,SFN,ACER2,SPRED3,MIF	NBN,TWIST1,PCNA,BTG2,ZNF385A,RPL26,SPRED1,KAT5,NPM1,CNOT7
GO_REGULATION_OF_CELL_CYCLE_PHASE_TRANSITION	GO:1901987	416	Down	4.276326930412999e-6	2.1310834537323058e-4	10	MAD1L1,CDC27,PRKAR2B,KMT2E,DBF4,PAF1,PAFAH1B1,PSMB1,PKD1,ZNF207,ANLN,BRCA1,PSMC4,BID,FHL1,CUL3,SPDL1,PSMA4,MYO16,OFD1,TPR,FOXN3,ANAPC4,SDCCAG8,CUL1,MTA3,ATP2B4,RIOK2,PSME4,SIRT2,TRIP13,PRKACA,UBE2D1,HMMR,NDE1,CLASP1,GTSE1,DYNC1I2,JADE1,PCM1,CDC14A,CNOT4,HSP90AA1,RBL1,NDC80,CDC14B,SMARCD3,ORC1,ZW10,BAX,PSMC5,UIMC1,AURKA,CNOT3,TPX2,DYNLL1,ANAPC5,PCBP4,TFAP4,PSME1,HAUS4,CLSPN,CDC45,CDC6,CDC23,PSMD5,…	PRKAR2B,ANLN,CUL3,MYO16,TRIP13,UBE2D1,ORC1,DYNLL1,ANAPC5,CDC45,CDC7,SUSD2,PSME2,PSMA7,CDC25B,CDK6,ANAPC15,GLI1,TTK,HYAL1,KIF14,TEX14,PSME3,TAOK3,ESPL1,GPNMB,DCTN3,SIX3,HECW2,TMOD3,KCNH5,CYP1A1,TICRR,ANAPC11,CEP131,PSMB6,PLK4,CCNB3,CDKN2B,CDKN2A,LSM11,CDC25C,CNOT11,DONSON,BRSK1,NEK10,CDC25A,TERT,DACT1,GFI1B,E2F7,BUB1,WNT10B,YWHAG,MTBP,SFN,SSNA1,CTC1,MAPK15,LSM10,PLCB1,GPR132,KNTC1,PLK5,C10orf99,HU…	FOXN3,MTA3,SMARCD3,PSMC5,HAUS4,APEX1,NBN,BABAM1,PSMA2,YWHAE,CCND1,FBXO5,SKP1,PSMD14,SYF2,RPA2,CCND2,CDKN2C,MAD2L1BP,PCID2,HSPA2,AKAP9,CDKN1C,HAUS8,PCNA,RNASEH2B,RDX,NPM2,BTG2,ZNF385A,RPL26,CEP57,ANAPC16,UBE2E1,PKIA,PTEN,CTDSP2,NPM1,PSMD13,ZFP36L1,SFI1,DDRGK1,ZNF830,CNOT7
GO_SMALL_MOLECULE_METABOLIC_PROCESS	GO:0044281	1670	Down	4.437945064613602e-6	2.1912546165629102e-4	1	DPM1,FUCA2,GCLC,NFYA,ENPP4,CFTR,CYP51A1,BAD,CYP26B1,MTMR7,AK2,KDM1A,NDUFAB1,PDK4,SLC25A13,SLC4A1,ACSM3,PRKAR2B,PON1,CROT,PDK2,GDE1,OSBPL7,ALDH3B1,PNPLA4,ADIPOR2,NOS2,PSMB1,NADK,TFAP2B,AASS,CRY1,ST3GAL1,IYD,MLXIPL,NISCH,IDS,PRSS3,FMO1,LYPLA2,ABHD5,LARS2,DCN,BRCA1,MBTPS2,ELOVL5,ALOX5,PSMC4,MAN2B2,PGM3,MDH1,NPC1L1,XYLT2,IGF1,AGPS,CYP24A1,SNAI2,CD74,HGF,OSBPL5,CPS1,DERA,ABCC2,GCLM,NR1H3,TYMP,CD44,AGP…	CYP26B1,MTMR7,SLC25A13,SLC4A1,PRKAR2B,PON1,OSBPL7,TFAP2B,IYD,PRSS3,ALOX5,NPC1L1,IGF1,HGF,CPS1,ABCC2,AGPAT4,RETSAT,PPP1R3F,ENTPD2,ITIH4,TBXAS1,BCAT1,DGAT2,FAR2,ME1,ELOVL1,OSBPL3,ABCB11,PTGS2,SCARF1,TIGAR,OSBPL6,SLC1A3,MOXD1,DCT,DUSP12,C1QTNF3,ZMPSTE24,HAL,NOX4,PTHLH,P2RX7,SLC23A2,SIRT4,NOS1,VNN3,XYLB,PTGS1,SORBS1,ACOT7,GGT5,GGT1,PLA2G3,SLC16A8,CYP2D6,MIOX,APOBEC3H,PDGFB,PNPLA3,ITPK1,PSME2,HNF4A,PS…	DPM1,CFTR,PDK4,PDK2,MDH1,FUT8,SPHK2,OAT,GSTO2,PDE4A,NFYC,IP6K2,RDH11,ALDH3A2,SREBF1,CYP2W1,SDHA,MGLL,ACAT1,UNG,MCCC1,LIPE,FDFT1,ARG2,AACS,ME2,BCKDHB,SLC27A5,REST,MGST2,PSMC5,SULT2B1,DLD,PHGDH,NUP50,COMT,FMO2,NANS,CYP26A1,TECR,CYB5R3,TXN2,ACO2,GMPR2,PLCB4,AHCY,NUP93,CRYM,DECR1,ASAH1,ECH1,SARS2,EPHX3,ISYNA1,PON3,PON2,BRAT1,HIBADH,PSMA2,NMRK1,LHPP,CYP2C18,SLC25A11,BLMH,COQ5,MVK,ALDH2,LDHB,UST,OGG1,A…
GO_PROTEIN_TARGETING_TO_MEMBRANE	GO:0006612	184	Down	4.4796295534496544e-6	2.1912546165629102e-4	5	SEC62,RPS20,FYN,ZDHHC6,SEC63,PEX3,HSPA5,SEC61A1,RPL18,TRAM2,SEC61A2,TRAM1,RPL31,RPS5,RPL6,RPLP0,MICALL1,RPL3,MIEF1,SRP54,CHMP4B,ZDHHC15,CEMIP,ZDHHC2,SGTA,RPS16,AKT2,RPS19,RPL18A,SEC61B,RPL28,RPL19,RPL34,RPS13,C2CD5,RPS12,ARL6,RPL24,SSR3,RPS15,ICMT,RPL22,RPS25,ITGB1BP1,PEX16,HPCA,RPL21,RPL5,VAMP7,RPS10,SSR1,RPL23,RAB3IP,RPS4Y1,RPL36,RPL27,EXOC4,INPP5K,RPS15A,ZDHHC4,RTP4,RPL35,RPS6,SDCBP,RPLP1,RPS2…	FYN,MICALL1,MIEF1,SEC61B,RTP4,GOLGA7B,KCNB1,NCF1,ITGB2,ADORA1,ZDHHC3,ZDHHC19,CDK5,CACNB3,MFF,ITGAM,TCAF2,TRAM1L1,PDZK1,VPS37D,CDK5R1,KCNE1,SLC51B,ZDHHC11,SGTB	SEC63,RPL6,RPL3,ZDHHC2,ZDHHC4,ERBB2,SRP9,ATG3,RPL7,RPS3,RPL26,RPS9,RPL15,RPL12,RPS4X,RPL10A,RPL41
GO_SULFUR_COMPOUND_BIOSYNTHETIC_PROCESS	GO:0044272	175	Down	4.484428052500839e-6	2.1912546165629102e-4	1	GCLC,PDK4,PDK2,GGCT,MGST1,ST3GAL1,DCN,ELOVL5,XYLT2,GCLM,CHPF2,MRI1,MAT2B,VCAN,MPC1,HAGH,ST3GAL6,GSTO2,ELOVL1,PDK3,ACSL4,NDST1,ACAT1,ACACB,GSTP1,MGST2,B4GALT1,PDPR,DLD,SCD,TECR,MTAP,GGT5,GGT1,SLC25A1,GSTZ1,MTHFD1,GSS,MLYCD,XYLT1,ACSBG1,GCDH,OGN,UGDH,ST3GAL4,PDHX,DSE,UST,CSPG5,NFE2L2,SLC35D1,CTH,MTR,B4GALT2,AKR1A1,B4GALT6,ELOVL4,ELOVL3,SLC10A7,B4GALT4,LIAS,FMOD,CHST3,AMD1,ACSL3,CHPF,MTRR,SLC35B3,ST…	ELOVL1,GGT5,GGT1,ACSBG1,OGN,ST3GAL4,CSPG5,B4GALT6,ELOVL3,CHPF,OMD,CHAC1,BHMT2,GGT2,GSTM1,LUM,CHST4,SLC26A1,BHMT,CSGALNACT1,SLC7A11,MAT1A,ACAN,CBS,HPGDS,MTHFD2L,NDST3,NDST2,CSPG4,GSTA3,CHST2,CHST1,B3GNT4,BGN,PRELP,TPK1,CHSY3,PAPSS2	PDK4,PDK2,MGST1,GSTO2,ACAT1,MGST2,DLD,TECR,UST,NFE2L2,LIAS,ACSL3,PPCS,MPST,GGT7,PDHA1,CNDP2,GSTM3,CHST12,ESD,SCD5,SNCA,HSD17B12,CHST9,HACD1,PDHB,GSTM4,GSTA4,PDP2,ADI1,HSD17B8,GSTA1
GO_NEGATIVE_REGULATION_OF_RNA_BIOSYNTHETIC_PROCESS	GO:1902679	1061	Down	4.518373049351953e-6	2.193597238475706e-4	1	GCLC,CD38,KDM1A,MSL3,CREBBP,GCFC2,SOX8,ZNF263,PAF1,PAX6,E2F2,JARID2,TFAP2B,CRY1,NFIX,MLXIPL,ETV7,SCMH1,DPF1,BRCA1,YAF2,ZMYND11,ISL1,WWTR1,PRDM11,SNAI2,RUNX3,STRAP,UBR2,DEPDC1,NR1H3,BCLAF1,ARID4A,PIAS1,RFC1,CUL3,USP2,BARX2,TPR,WWC3,HDAC9,RSF1,PER3,NEDD4L,FOXP3,DKK3,NFE2L3,FNIP2,FOXN3,FOXC1,PRDM1,MTA3,MXD1,YBX3,CCAR1,HDAC7,PRDM6,AHRR,HIPK2,DDX20,SBNO2,SPEN,TLE2,YBX1,KDM4A,SPI1,FGFR2,SP100,CBFB,HDAC…	CD38,SOX8,PAX6,E2F2,JARID2,TFAP2B,DPF1,CUL3,BARX2,FOXP3,PRDM6,AHRR,SPI1,UBE2D1,DNMT3B,ESR1,TBL1Y,CAPN3,CDC45,HIRA,SOX10,PDGFB,HNF4A,SLA2,NFATC2,SALL4,TRIB3,RBBP8,MOSPD1,SUV39H1,KLF8,SFRP1,TLE6,OVOL3,HAMP,CDK6,TFEC,CAV1,HOXA2,GATA3,SUFU,DKK1,DLX4,MAPK10,CALCA,IFNG,TIMELESS,AICDA,BACH2,WWC1,KCNIP3,TFCP2L1,LOXL3,DLX2,ORC2,PRRX1,SFPQ,TNFSF4,PROX1,KLF12,SATB2,HELLS,MSX2,ZNF706,TBX2,TRIM6,BATF3,SNAI1,S…	GCFC2,ISL1,PRDM11,ARID4A,PIAS1,FNIP2,FOXN3,MTA3,TLE2,SREBF1,TSG101,SMARCA2,REST,PSMC5,IGBP1,ZNF268,IKZF5,PATZ1,SNW1,RPS6KA5,APEX1,NELFCD,NKAP,KLF5,CRYM,GLIS3,HDAC5,ZBTB16,CCND1,TDP2,ASF1A,GMNN,BCL6,SUMO1,HDAC1,FOXO3,TGIF2,BCL11A,MXI1,SPOP,TWIST1,PRDX5,FOXP2,FOXA1,EAPP,CDKN1C,CBFA2T3,PCNA,NKX2-1,ZNF189,MYC,TMBIM6,TLE3,NCOR1,TOB1,CREG1,ZC3H8,SNCA,NONO,NOTCH1,ARID5B,PDCD4,UBC,MTERF3,EIF4A2,CREB3L1,N…
GO_VACUOLAR_TRANSPORT	GO:0007034	132	Down	4.710559859643613e-6	2.27224121434732e-4	5	M6PR,LAMP2,VPS41,EHD3,GRN,CLEC16A,ZFYVE16,VPS13D,FAM160A2,USE1,AP3D1,VPS35,NEDD4,TSG101,CACNG4,RAB7A,CHMP2B,CHMP5,HOOK2,HMGXB4,VTI1B,CHMP4B,NDFIP2,MGRN1,MON1B,NAGPA,VPS18,SNX16,LEPROTL1,DENND3,TMEM106B,GOSR2,HSPA8,GNPTAB,ARSB,CHMP3,TRAK2,VPS4B,CLU,CCDC91,LRP1,VAMP7,BECN1,ATG14,VPS13C,CHMP2A,CHMP1A,RBSN,VPS25,NDFIP1,VPS4A,AP3B1,SORT1,HOOK1,TGFBRAP1,GCC2,SCYL2,VPS36,BIN1,KIF13A,SORL1,SPTBN5,SCARB2,…	EHD3,CLEC16A,VPS13D,CACNG4,ARSB,VPS25,TGFBRAP1,KIF13A,CACNG8,PINK1,MON1A,PCSK9,CHMP6,VPS37D,TMEM50A,HGS,LRRK2,AP4M1,PCDHGA3	USE1,TSG101,CHMP5,HOOK2,CHMP3,CLU,NDFIP1,HOOK1,GCC2,VPS36,VPS11,AKTIP,TRAK1,VPS16,NCOA4
GO_PROTEIN_SUMOYLATION	GO:0016925	76	Down	4.926028476274969e-6	2.361042311080837e-4	1	NUP160,PIAS1,TPR,NDC1,HMG20B,HDAC4,NUP133,NUP37,PIAS2,TOLLIP,SENP1,SEH1L,MUL1,CAPN3,NUP50,AAAS,NUP188,RASD2,RANGAP1,RAE1,NUP93,UBE2I,EYA1,PIAS4,STX1A,ZMIZ1,NUP88,NUP98,NUP107,ZNF451,SENP6,NUP155,IFIH1,SUMO1,PARK7,SENP5,BCL11A,NUP43,EGR1,RWDD3,ZMIZ2,EGR2,NUP153,NUP85,UBA2,NUP214,GNL3L,TRPM4,TRIM28,PIAS3,NUP210,MDM2,NUP54,NUP58,HMG20A,CBX4,SAE1,ARNT,RANBP2,NUP205,NSMCE2,NUP35,SENP2,GNL3,CTNNB1,KIAA…	CAPN3,RASD2,NUP155,RWDD3,TRPM4,PIAS3,RNF212B	PIAS1,NUP50,NUP93,EYA1,SUMO1,BCL11A,ARNT,RNF212,SUMO2,TOPORS
GO_REGULATION_OF_GENE_EXPRESSION_EPIGENETIC	GO:0040029	261	Down	5.190172500166735e-6	2.471901776187005e-4	1	UPF1,POLR2J,MSL3,JARID2,BAZ1B,BRCA1,UBR2,NUP160,ARID4A,POLR2B,TPR,ARID1B,KCNQ1,ARID4B,PUM2,NDC1,SPHK2,ELAVL1,SMARCD1,SPI1,HDAC4,POLR1A,SIRT2,NUP133,MBD3,MOV10L1,EED,NUP37,ACTB,BAZ2A,SIRT6,TNRC6C,RIF1,YTHDC1,ZMPSTE24,SEH1L,SRRT,TFAP2C,DNMT3B,TNRC6A,ESR1,AGO1,NUP50,CDC45,HDAC6,AAAS,NUP188,SIRT1,POLR2E,HIRA,POLR2F,TNRC6B,EP300,ZC3H7B,DICER1,PABPC1L,RAE1,SMCHD1,SUV39H1,RBBP7,FMR1,NUP93,CTCF,POLR2C,TA…	JARID2,POLR2B,SPI1,MOV10L1,ZMPSTE24,DNMT3B,ESR1,CDC45,HIRA,POLR2F,SUV39H1,TAF1C,POLR2I,AICDA,NUP155,KAT2B,PADI2,HELLS,LRIF1,CTCFL,POLR1B,ELOF1,LIN28A,MYBBP1A,IPO8,MYCN,MAEL,IFI16,TERT,DDX21,SMAD3,IGF2,POLR2L,POU5F1,ZFP57,RMRP	ARID4A,KCNQ1,ARID4B,SPHK2,NUP50,NUP93,HDAC5,ASF1A,FXR1,HDAC1,TSNAX,MRPL44,NCOR1,RBBP4,CNOT7
GO_CELL_CYCLE_PHASE_TRANSITION	GO:0044770	560	Down	5.377203217952514e-6	2.5448713342825577e-4	10	MAD1L1,CDC27,UPF1,PRKAR2B,KMT2E,FBXL3,USH1C,DBF4,PAF1,PAFAH1B1,PSMB1,PKD1,ZNF207,AKAP8L,ANLN,BRCA1,PSMC4,TACC3,POLA2,BID,MNAT1,SPAST,FHL1,PIAS1,CUL3,SPDL1,PSMA4,MYO16,OFD1,TPR,FOXN3,ANAPC4,SDCCAG8,CUL1,MTA3,CDK14,PPP1R12A,ATP2B4,RIOK2,CTDP1,BCAT1,LZTS1,TAF2,MCM10,PSME4,SIRT2,TRIP13,PRKACA,UBE2D1,HMMR,FBXW11,NDE1,MCM2,CLASP1,TIPIN,GTSE1,MCM6,PPP1R12B,DYNC1I2,JADE1,PCM1,CDC14A,DNM2,CNOT4,HSP90AA1,R…	PRKAR2B,USH1C,ANLN,CUL3,MYO16,BCAT1,LZTS1,MCM10,TRIP13,UBE2D1,DNM2,PTPRC,ABCB1,ORC1,DYNLL1,ANAPC5,ORC6,CDC45,CDC7,SUSD2,PSME2,PSMA7,CDC25B,RBBP8,CDK6,CCNY,ANAPC15,GLI1,TIMELESS,TPD52L1,TTK,HYAL1,ORC2,RHOU,KIF14,TEX14,INHBA,PSME3,NES,CCNA1,CCNJL,TAOK3,ESPL1,GPNMB,DCTN3,SIX3,HECW2,TMOD3,KCNH5,CYP1A1,TICRR,ANAPC11,CEP131,PSMB6,PLK4,CCNB3,CDKN2B,CDKN2A,LSM11,CDC25C,CNOT11,DONSON,BRSK1,CCNF,GFI1,NEK10…	FBXL3,PIAS1,FOXN3,MTA3,SMARCD3,PSMC5,HAUS4,APEX1,NBN,BABAM1,PSMA2,YWHAE,CCND1,FBXO5,GMNN,CCNG1,SKP1,ACVR1,PSMD14,SYF2,RPA2,CCNI,CCND2,CDKN2C,MAD2L1BP,PCID2,HSPA2,AKAP9,CDKN1C,HAUS8,PCNA,CCNH,RNASEH2B,MYC,RDX,ENSA,EPS8,NPM2,BTG2,ZNF385A,RPL26,CEP57,ANAPC16,UBE2E1,PKIA,PTEN,KLF11,CTDSP2,NPM1,PSMD13,ZFP36L1,SFI1,DDRGK1,ZNF830,CNOT7
GO_REGULATION_OF_TRANSCRIPTION_FROM_RNA_POLYMERASE_II_PROMOTER_IN_RESPONSE_TO_HYPOXIA	GO:0061418	72	Down	5.513451826568085e-6	2.593045312182802e-4	1	CREBBP,PSMB1,PSMC4,PSMA4,PSME4,SIRT2,PSMC5,PSME1,PSMD5,PSMD8,RBX1,EP300,PSMC6,PSMA3,HIF1A,PSMC1,PSMB5,PSMA6,PSME2,PSMA7,PSMD10,PSMD7,PSMA2,CA9,CUL2,PSMD3,PSMD11,PSMD9,VEGFA,PSMD14,EPAS1,NFE2L2,EGR1,HIF3A,PSMF1,PSMB2,PSMA1,EGLN3,PSME3,VHL,EGLN1,PSMB7,TP53,PSMB6,PSMA5,ARNT,RPS27A,LIMD1,NOTCH1,UBC,BACH1,PSMD4,PSMB4,PSMC2,PSMD6,CITED2,STOX1,PSMC3,HIF1AN,RBPJ,UBB,PSMD1,PSMD2,HIGD1A,PSMD13,PSMD12,PSMB8…	PSME2,PSMA7,EGLN3,PSME3,PSMB6,PSMB9,PSMB3	PSMC5,PSMA2,PSMD14,NFE2L2,ARNT,NOTCH1,UBC,RBPJ,UBB,PSMD13,EGLN2
GO_REGULATION_OF_RETINA_DEVELOPMENT_IN_CAMERA_TYPE_EYE	GO:1902866	4	Up	5.651861912533828e-6	2.641631111292985e-4	11	CELF4,DLX2,DLL4,SIX3	CELF4,DLX2,DLL4,SIX3
GO_REGULATION_OF_RESPONSE_TO_DNA_DAMAGE_STIMULUS	GO:2001020	196	Down	5.7063944428266805e-6	2.650655443350048e-4	6	RAD52,KDM1A,CRY1,BRCA1,ERCC1,DDX11,WAS,BID,SNAI2,CD74,CD44,BCLAF1,PARP3,ERCC8,RAD51,POLQ,FAM168A,TMEM161A,EYA2,TP53BP1,XRCC1,SIRT6,TIGAR,THOC1,RIF1,WDR70,ZMPSTE24,UIMC1,FUS,WDR76,SIRT1,ABL1,TFIP11,THOC5,HDAC10,SMCHD1,PSMD10,FMR1,EYA1,UBR5,PIAS4,BABAM1,CXCL12,NSMCE4A,RECQL5,DDX5,FOXM1,RAD51AP1,TIMELESS,FBXO5,RNF8,EYA4,OGG1,FXR1,NEK4,MAD2L2,RPA2,TRIM32,SLF2,CLU,TWIST1,SNAI1,WRNIP1,DEK,EEF1E1,BCL2L1…	WAS,ERCC8,POLQ,TIGAR,ZMPSTE24,CXCL12,TIMELESS,SNAI1,PRKCG,AUNIP,ELL3,SPIRE1,ZNF365,PARP1,ETAA1,ANKLE1,MSX1,PYHIN1,DDIAS,NPAS2,FANCB,FIGN,SPRED3,MIF,RTEL1	TMEM161A,EYA2,EYA1,BABAM1,FBXO5,OGG1,FXR1,RPA2,CLU,TWIST1,PCNA,RNASEH2B,MYC,ACKR3,ARMT1,RPS3,ZNF385A,RPL26,PRKCD,HNRNPK,SPRED1,NSMCE1,NPM1,TAF9B
GO_REGULATION_OF_CELLULAR_PROTEIN_CATABOLIC_PROCESS	GO:1903362	234	Down	5.805263508366826e-6	2.680037294506771e-4	1	GCLC,ANKIB1,OSBPL7,RHBDF1,MYLIP,PKD1,HFE,PSMC4,NUB1,RNF14,UFL1,PIAS1,RNF19A,GABARAPL2,CLEC16A,MAPK9,HERPUD1,USP13,HIPK2,ATXN3,SIRT2,ERLEC1,VPS35,CSNK2A2,TRIB2,PRKACA,CHFR,DERL2,ARAF,LAMP3,UBE2K,SENP1,OPHN1,KEAP1,PSEN1,HSP90AA1,NFE2L1,GSK3B,AURKA,EDEM2,PSME1,EZR,WAC,TREM2,HSP90AB1,DERL3,RBX1,PSMC1,PSME2,TRIB3,CSNK2A1,USP14,SMAD7,PSMD10,CCDC22,FMR1,N4BP1,AXIN1,STUB1,RNF40,LAPTM4B,SGTA,GSK3A,WDR91,C…	OSBPL7,RHBDF1,CLEC16A,DERL3,PSME2,TRIB3,LAPTM4B,WDR91,CAV1,RIC1,SUFU,PRKCG,QRICH2,APOE,DDA1,PSME3,BBS7,EGF,FURIN,ANXA9,NKD2,MSN,RNF144A,PINK1,KCNE2,PYHIN1,SHH,DACT1,NELL1,PCSK9,WNT10B,BRSK2,GBA,AMER1,LRRK2,ECSCR,F8A3	PIAS1,HERPUD1,ARAF,HSP90AB1,CTSC,CD81,PSMD14,SUMO1,NFE2L2,EPHA4,CLU,MGAT3,CBFA2T3,LDLR,UBAC2,RDX,VPS11,RCHY1,EFNA1,UBB,PTEN,SMARCC1,RAD23A,FAF1,SUMO2,FHIT,SVIP,DDRGK1
GO_SULFUR_COMPOUND_METABOLIC_PROCESS	GO:0006790	329	Down	5.9443320740183045e-6	2.727506027865106e-4	1	GCLC,PDK4,ACSM3,CIAPIN1,PDK2,GGCT,AASS,MGST1,ST3GAL1,IDS,DCN,ELOVL5,XYLT2,CPS1,GLRX2,ABCC2,GCLM,CHPF2,MRI1,MAT2B,VCAN,CTNS,HEXB,MPC1,DGAT2,HAGH,ST3GAL6,FAR2,GSTO2,ELOVL1,PDK3,ACSL4,NDST1,ACAT1,ACACB,MCCC1,NFE2L1,GSTP1,MGST2,B4GALT1,NOX4,SULT2B1,PDPR,DLD,PHGDH,COMT,NUBP2,ACOT7,SCD,TECR,MTAP,GGT5,GGT1,SLC25A1,HSCB,TXN2,GSTZ1,MTHFD1,GSS,AHCY,ACOT8,ABCD1,SMS,MLYCD,NUBP1,XYLT1,ACSBG1,GSR,SULT2A1,GCDH,…	CPS1,ABCC2,DGAT2,FAR2,ELOVL1,NOX4,ACOT7,GGT5,GGT1,ACOT8,ABCD1,ACSBG1,SULT2A1,HYAL4,OGN,SPOCK2,ST3GAL4,ARSB,HYAL1,CSPG5,B4GALT6,ELOVL3,GPAM,CHPF,CHST8,PAX8,OMD,CHAC1,SULT4A1,BHMT2,GGT2,MICAL2,GSTM1,HMGCS2,MICAL1,SLC19A3,BAAT,LUM,CHST4,CIAO1,SLC26A1,BHMT,CSGALNACT1,SLC7A11,MAT1A,TDO2,ACAN,CBS,HPGDS,MTHFD2L,NDST3,EGFLAM,NDST2,ACSM1,LPO,ACSM6,NDNF,CSPG4,SULT1B1,GSTA3,CHST2,CHST1,B3GNT4,PIPOX,BGN,GSTA…	PDK4,PDK2,MGST1,GSTO2,ACAT1,MCCC1,MGST2,SULT2B1,DLD,PHGDH,COMT,TECR,TXN2,AHCY,BLMH,MVK,UST,ABHD14B,NFE2L2,LIAS,ACSL3,PPCS,MPST,GGT7,PDHA1,CNDP2,GSTM3,SUCLA2,CHST12,ESD,NUDT7,ARSG,SCD5,SNCA,HSD17B12,CHST9,ACOT11,SUCLG1,ISCA2,HACD1,ACSF2,PDHB,GSTM4,GSTA4,SUCLG2,PDP2,PCCA,ADI1,SPOCK3,HSD17B8,GSTA1
GO_CELLULAR_MODIFIED_AMINO_ACID_BIOSYNTHETIC_PROCESS	GO:0042398	46	Down	6.038707100447173e-6	2.754016420052423e-4	1	GCLC,GGCT,CHDH,GCLM,HAGH,PLOD1,MGST2,GGT5,GGT1,MTHFD1,GSS,PLOD3,NFE2L2,PARK7,ACADM,MTHFD1L,CHAC1,BBOX1,GAMT,SLC27A1,GGT7,CKMT2,GCH1,CNDP2,MTHFS,FPGS,ATIC,ALDH9A1,CHAC2,SLC7A11,PLOD2,PTDSS1,GART,ALDH7A1,CKB,GGT6,GATM,CARNS1,PTDSS2,SHMT1,OPLAH,TMLHE,PLSCR1,CKMT1A,DHFR,CKMT1B	GGT5,GGT1,PLOD3,MTHFD1L,CHAC1,FPGS,SLC7A11,CARNS1	MGST2,NFE2L2,ACADM,BBOX1,GAMT,GGT7,CNDP2,ALDH9A1,SHMT1,CKMT1A,CKMT1B
GO_ORGANELLE_DISASSEMBLY	GO:1903008	94	Down	6.120299306818834e-6	2.774412788181429e-4	3	SPAST,RB1CC1,GABARAPL2,CLEC16A,VPS13D,USP36,ATG5,ATG2B,FUNDC1,WIPI1,CSNK2A2,SREBF1,MARK2,TIGAR,CTTN,MTIF2,DNM1L,KIF9,MUL1,HDAC6,FBXO7,TSPO,HIF1A,VRK1,MAP1LC3A,TSC2,ZFAND1,BNIP3L,CDC37,GSK3A,GBF1,FBXW7,PPARGC1A,ATG2A,AMBRA1,CAMKK2,HTRA2,PARK7,MFN2,MTIF3,OPTN,KLC1,BECN1,ATG14,VPS13C,USP30,GABARAPL1,DENR,MAP1LC3B,TP53,WDR45B,CTSK,DYRK3,EIF2D,HAX1,ATG3,CISD2,ATG12,MRRF,PELO,WIPI2,PINK1,ATP13A2,HK2,SQ…	CLEC16A,VPS13D,TIGAR,KIF9,PINK1,GBA,ATG9B,KIF19,MAP1LC3B2	RB1CC1,WIPI1,SREBF1,ZFAND1,BNIP3L,EIF2D,ATG3,TEX264,BNIP3,SREBF2
GO_MITOCHONDRIAL_ELECTRON_TRANSPORT_NADH_TO_UBIQUINONE	GO:0006120	46	Down	6.19377006313836e-6	2.7853991621345126e-4	1	NDUFAB1,NDUFS1,NDUFB4,COQ9,NDUFB2,DLD,NDUFB7,NDUFC1,NDUFS8,NDUFS7,PARK7,NDUFB3,NDUFA8,DNAJC15,NDUFA1,NDUFA5,NDUFA10,NDUFA2,ISCU,NDUFB5,NDUFAF1,NDUFA9,NDUFB10,SNCA,NDUFS6,NDUFB11,NDUFB9,NDUFC2,PINK1,NDUFS2,NDUFV3,NDUFS4,NDUFB6,NDUFB8,NDUFV1,NDUFS5,NDUFA3,NDUFA11,NDUFV2,NDUFB1,NDUFA12,NDUFA6,NDUFA13,NDUFA4,NDUFS3,NDUFA7	DNAJC15,NDUFB10,NDUFS6,PINK1,NDUFS5	NDUFS1,DLD,NDUFA5,NDUFA10,NDUFB5,NDUFA9,SNCA,NDUFS2
GO_REGULATION_OF_CELL_CYCLE	GO:0051726	1085	Down	6.2185655712770516e-6	2.7853991621345126e-4	10	MAD1L1,KLHL13,POLDIP2,CDC27,PRKAR2B,KMT2E,FBXL3,DBF4,PAF1,CDKL3,MARK4,PAFAH1B1,GAS7,E2F2,PSMB1,CDKL5,CDK11A,CRY1,PKD1,MLXIPL,ZNF207,ANLN,WIZ,BRCA1,PSMC4,DDX11,TACC3,YAF2,BID,IGF1,PRDM11,MNAT1,RUNX3,SPAST,FHL1,RRAGD,BAK1,TIMP2,CUL3,USP2,NSUN2,SPDL1,PSMA4,MYO16,PARP3,CUL7,OFD1,YTHDC2,TPR,USP28,RAD51,FOXN3,ANAPC4,SDCCAG8,FOXC1,CUL1,MTA3,CDK14,ATP2B4,RIOK2,CDK17,WAPL,RNF4,HIPK2,IPO5,PKN2,CDK13,ASPM,F…	PRKAR2B,GAS7,E2F2,CDKL5,ANLN,IGF1,CUL3,NSUN2,MYO16,VASH1,TRIP13,UBE2D1,PTGS2,BRINP1,PTPRC,ZMPSTE24,ORC1,DYNLL1,ANAPC5,CDC45,CDC7,SUSD2,PDGFB,CDKL1,PSME2,MYBL2,PSMA7,CDC25B,RBBP8,SMPD3,SFRP1,LILRB1,AURKC,FSD1,CDK6,TGFBR1,GATA3,CCNY,SLC6A4,ANAPC15,GLI1,IFNG,TIMELESS,AICDA,TTK,KIF20A,KAT2B,ECT2,HYAL1,IL1A,CNPPD1,BIRC6,SFPQ,PROX1,KIF14,DCLRE1B,MSX2,TEX14,INHBA,INHA,EDN3,KIF25,SOX9,IL1B,RNF112,KNSTRN,…	FBXL3,PRDM11,USP28,FOXN3,MTA3,TSG101,SMARCD3,CHMP5,PSMC5,ZNF268,HAUS4,HSP90AB1,APEX1,NBN,BABAM1,HBP1,PSMA2,RNF167,PRKAR1A,YWHAE,CCND1,FBXO5,GMNN,SMOC2,CCNG1,SKP1,BCL6,PSMD14,CHMP3,DHCR24,SYF2,RPA2,CCNI,CCND2,CDKN2C,MAD2L1BP,PCID2,HSPA2,AKAP9,FOXA1,CDKN1C,HAUS8,PCNA,BEX2,CCNH,RNASEH2B,MYC,RDX,BARD1,CALM2,PHIP,TERF1,NOTCH1,PDCD4,BTG3,RRAGA,NPM2,BTG2,ZNF385A,RPL26,LRP5,RBBP4,NPPC,CASP3,CEP57,ANAPC16…
GO_NEGATIVE_REGULATION_OF_CELL_CYCLE	GO:0045786	561	Down	6.2711738344804125e-6	2.7923421955304795e-4	10	MAD1L1,KMT2E,GAS7,PSMB1,CRY1,PKD1,MLXIPL,ZNF207,BRCA1,PSMC4,YAF2,RUNX3,FHL1,RRAGD,TIMP2,NSUN2,SPDL1,PSMA4,MYO16,YTHDC2,TPR,USP28,RAD51,FOXN3,FOXC1,CUL1,WAPL,IPO5,TP53BP1,RASSF1,PRR11,PSME4,PPP2R5B,PTPN3,RPS6KA2,VASH1,TRIP13,PRKACA,CHFR,NLE1,PTGS2,EED,TSG101,TIPIN,GTSE1,DLG1,TOP2B,JADE1,BRINP1,TP73,THOC1,CDC14A,CNOT4,RBL1,NDC80,CDC14B,STRADB,RRAGB,ATRX,ORC1,ZW10,PPP1R15A,BAX,PSMC5,UIMC1,AURKA,CNOT…	GAS7,NSUN2,MYO16,VASH1,TRIP13,PTGS2,BRINP1,ORC1,CDC45,CDC7,SUSD2,PSME2,PSMA7,RBBP8,LILRB1,CDK6,TGFBR1,GATA3,ANAPC15,IFNG,TIMELESS,TTK,KAT2B,PROX1,DCLRE1B,TEX14,INHBA,INHA,KIF25,RNF112,STK33,PSME3,MYBBP1A,CLOCK,TAOK3,ESPL1,GPNMB,BRIP1,IL10,DMRT1,BTG4,CGREF1,DNA2,TICRR,PSMB6,TIPRL,ETAA1,CDKN2B,CDKN2A,GAS2,RAD9B,TBRG1,EME1,CDC25C,CNOT11,DONSON,NPR2,BRSK1,CCNF,CAMK2N1,ATRIP,GPER1,CDK5,DDIAS,DACT1,GFI…	USP28,FOXN3,TSG101,PSMC5,ZNF268,HSP90AB1,NBN,BABAM1,HBP1,PSMA2,RNF167,PRKAR1A,CCND1,FBXO5,GMNN,SKP1,BCL6,PSMD14,DHCR24,SYF2,RPA2,CDKN2C,MAD2L1BP,PCID2,CDKN1C,PCNA,RNASEH2B,MYC,BARD1,TERF1,NOTCH1,PDCD4,BTG3,RRAGA,BTG2,ZNF385A,RPL26,RBBP4,NPPC,CASP3,TP53I13,RHNO1,PTEN,CTDSP2,NPM1,SOX2,GAS6,NR2F2,PSMD13,ZFP36L1,HMGN5,ZNF830,CNOT7,RING1
GO_ELECTRON_TRANSPORT_CHAIN	GO:0022900	159	Down	6.391991365086903e-6	2.8293961777811145e-4	1	NDUFAB1,SLC25A13,CIAPIN1,COX10,CYB561,UQCRC1,COX15,BID,NDUFS1,GLRX2,HSD17B6,AIFM2,CYBA,AKR7A2,NDUFB4,ME1,MAOB,P4HA2,SDHA,ME2,AKR1B1,NOX4,COQ9,NDUFB2,DLD,PHGDH,NDUFB7,IDH3B,TAZ,GSR,DHDH,ETFB,GLRX3,NDUFC1,PPARGC1A,NDUFS8,ALDH2,COX6A1,ALDH5A1,COX7A2,GPD2,NDUFS7,SLC25A12,COX7A2L,PARK7,NCF2,SDHB,AKR1A1,NDUFB3,NDUFA8,DNAJC15,NQO2,NDUFA1,COX6B1,COX7C,UQCR11,POR,STEAP4,NDUFA5,NDUFA10,COX4I1,COX7B,IDO1,AO…	SLC25A13,HSD17B6,ME1,MAOB,NOX4,DHDH,NCF2,DNAJC15,AOC2,MYBBP1A,LOXL2,CYP19A1,RDH16,WDR93,NDUFB10,SH3BGRL3,NDUFS6,XDH,NCF1,PINK1,AKR7A3,UQCRQ,CYBB,GPD1,NDUFS5,GLDC,NQO1,SLC25A18,COX8C,UQCC3	NDUFS1,SDHA,ME2,DLD,PHGDH,ALDH2,COX7A2L,POR,NDUFA5,NDUFA10,NDUFB5,NDUFA9,UQCRC2,SDHC,SNCA,UQCRB,NDUFS2,HAAO,CYB5A,GLRX,IMMP2L,ADH5,ASPH,SDHD,POLG2
GO_MITOCHONDRIAL_TRANSPORT	GO:0006839	220	Down	6.926688055518847e-6	3.0481478139052237e-4	5	GCLC,STPG1,BAD,SLC25A13,SLC25A5,AGK,BID,TOMM34,MIPEP,BAK1,MCUR1,HEBP2,USP36,MPC1,CASP8,EYA2,VPS35,CSNK2A2,SREBF1,TP63,LMAN1,TIMM21,ACACB,TP73,PSEN1,HSP90AA1,GSK3B,SLC25A24,HUWE1,BAX,PPP1R13B,SLC8B1,SIRT4,SLC9A1,MUL1,RNF31,TMEM14A,SH3GLB1,TIMM13,SLC25A1,HPS4,TOMM22,FBXO7,TSPO,SAMM50,GZMB,TIMM9,E2F1,SLC25A14,SLC25A15,BMF,GDAP1,BNIP3L,TIMM44,PDCD5,TIMM50,BBC3,GSK3A,PMPCB,PRKAG2,MAPK8,MICU1,SFXN3,PIT…	SLC25A13,SIRT4,RNF31,GZMB,PDCD5,UCP1,RHOU,DNAJC15,ROMO1,HIP1R,TIMM17A,ABCB10,MGARP,TIMM8B,PINK1,YWHAB,MFF,YWHAG,UCP3,TOMM5,SFN,SLC25A18,UBE2L3,FZD9,LRRK2,TOMM20L,HSPA1L,CPT1B,DNLZ,SIAH3,TIMM23	SLC25A5,EYA2,SREBF1,BNIP3L,PMPCB,YWHAE,AIP,SLC25A36,PPP3CC,UQCRC2,HSPD1,SLC25A38,CPT2,VPS11,MOAP1,SLC25A6,BNIP3,SMDT1,IMMP2L,SREBF2
GO_REGULATION_OF_APOPTOTIC_SIGNALING_PATHWAY	GO:2001233	365	Down	7.104044235734804e-6	3.108019353133977e-4	6	GCLC,BAD,CFLAR,KDM1A,SLC25A5,CX3CL1,TNFRSF12A,NOX1,MAPK8IP2,FYN,PLAUR,BRCA1,ZMYND11,BID,IL20RA,IGF1,SNAI2,CD74,HGF,RB1CC1,GCLM,FAS,CD44,BCLAF1,BAK1,DAPK2,CTNNA1,RRM2B,MAPK9,HERPUD1,TRAF1,YBX3,CASP8,TMEM161A,EYA2,GNAI3,SP100,HYAL2,MNT,CSNK2A2,NCK2,TP63,NLE1,PTGS2,ENO1,FGFR1,TP73,PSEN1,PTPRC,STRADB,GSK3B,CYLD,GSTP1,RRN3,CTTN,DNAJA1,BAX,DNM1L,PPP1R13B,ERP29,ICAM1,MUL1,TFAP4,ITGA6,ZC3HC1,RFFL,TMEM14A…	TNFRSF12A,NOX1,MAPK8IP2,FYN,IGF1,HGF,TRAF1,PTGS2,PTPRC,ITGA6,HMOX1,GZMB,MMP9,SRPX,SFRP1,PDCD5,CAV1,SERPINE1,TGFBR1,CXCL12,TPD52L1,BMP5,VNN1,IL1A,BIRC6,SFPQ,WDR35,INHBA,SNAI1,IL1B,STYXL1,ELL3,HIP1R,PSME3,HRK,AGT,BCL2L10,ITGAV,S100A8,PARP1,ST18,PINK1,MSX1,PF4,TERT,GPER1,NOS3,DDIAS,RET,ANKRD2,YWHAB,SMAD3,CX3CR1,BDKRB2,MFF,PRELID1,YWHAG,SCG2,MAL,SFN,BDNF,LCK,NOG,NANOS3,ASAH2,FZD9,LRRK2,TNF,MIF	SLC25A5,CX3CL1,RB1CC1,FAS,HERPUD1,TMEM161A,EYA2,ERP29,CTSH,EYA1,IL7,CREB3,YWHAE,CTSC,ACVR1,NFE2L2,HDAC1,TXNDC12,CLU,PPP3CC,SPOP,TNFSF10,TRAP1,SERINC3,BMPR1B,TMBIM6,ACKR3,PHIP,NONO,RPS3,CREB3L1,NCK1,ZNF385A,RPL26,PRKCD,HNRNPK,VDAC2,MOAP1,UBB,RNF34,PTEN,PTPN2,BNIP3,SIAH2,FAF1,TAF9B
GO_PROTEIN_LOCALIZATION_TO_NUCLEUS	GO:0034504	244	Down	7.164765577738152e-6	3.116465952166451e-4	5	TMEM98,PAF1,FYN,RGPD5,KPNA6,CDH1,TPR,NGFR,TNPO3,ABCA7,IPO5,CLDN18,SP100,HYAL2,POLR1A,NUP133,BCL3,PTGS2,GTSE1,PSEN1,GSK3B,XPO1,TNPO1,IPO11,RBM22,MAVS,OSBPL8,NUP50,NUP188,MAPK1,CARD10,SUN2,RANGAP1,SIX4,NFKBIA,BMP7,FERMT1,NXT2,FGF9,KPNA3,NUTF2,NUP93,ARL2BP,TSC2,UBR5,TGFB1,TNPO2,PIK3R2,DNAJB6,GLI3,DVL1,LZTS2,SUFU,KPNB1,CDK5RAP3,NUP88,COL1A1,YWHAE,ZBTB16,ZPR1,NUP98,IFNG,NUP107,MAPK14,RAB23,BYSL,TMCO6,…	FYN,CLDN18,PTGS2,NUTF2,SUFU,IFNG,RAB23,NUP155,ECT2,IPO13,SOX9,SMO,DCLK1,IPO8,CD36,MDFIC,AGT,SIX3,PARP1,TBRG1,HEATR3,MSX1,PYHIN1,TERT,SHH,CDK5,SMAD3,RGPD8,DCLK2,PYGO1,FAM53A,LEP,HCLS1,RGPD6,DRD1,RGPD2,KPNA7,LILRB4,LRRK2,FLNA,MMP12	TMEM98,NUP50,NUP93,YWHAE,ZBTB16,SKP1,CCT4,SUMO1,CCT7,GLUL,BARD1,NVL,CCT8,CCT3,PRKCD,CHP2,NMD3,PKIA,DMAP1,NPM1,TOPORS
GO_REGULATION_OF_GENERATION_OF_PRECURSOR_METABOLITES_AND_ENERGY	GO:0043467	134	Down	7.238812611921438e-6	3.129474609044311e-4	1	NOS2,MLXIPL,IGF1,NUP160,TPR,PPP1R3F,NDC1,SPHK2,RHOA,HDAC4,NUP133,NUP37,SIRT6,TIGAR,PSEN1,GSK3B,NOA1,SEH1L,P2RX7,NUP50,AAAS,NUP188,SORBS1,HIF1A,RAE1,ABCD1,PGK1,NUP93,AKT2,GSK3A,PRKAG2,GCK,PPIF,NUP88,PPARGC1A,NUP98,TRPV4,IFNG,NUP107,COX7A2,NUP155,PFKFB4,POMC,PASK,SLC25A12,COX7A2L,PARK7,IDE,NUP43,DNAJC15,PIK3CA,CISD1,ECD,PFKFB2,NUP153,NUP85,SLC25A23,TRAP1,NUP214,DYRK2,CBFA2T3,NUP210,PRKAA1,INPP5K,PP…	IGF1,PPP1R3F,TIGAR,P2RX7,SORBS1,ABCD1,GCK,IFNG,NUP155,DNAJC15,COX17,PFKFB1,PINK1,SLC2A6,JMJD8,AK4,FBP1,IGF2,GPD1,PRELID1,PPP1R3G	SPHK2,NUP50,NUP93,COX7A2L,TRAP1,CBFA2T3,PPP1R3D,KHK,ARNT,SNCA,DDIT4,INSR,PPP1R3B,BNIP3,EPM2AIP1,ZBTB20,PPARA
GO_APOPTOTIC_SIGNALING_PATHWAY	GO:0097190	542	Down	7.304298497005649e-6	3.129474609044311e-4	6	GCLC,BAD,CASP10,CFLAR,CD38,KDM1A,SLC25A5,PDK2,CX3CL1,TNFRSF12A,GGCT,NOX1,E2F2,MAPK8IP2,BTK,FYN,PLAUR,TYROBP,BRCA1,ZMYND11,BID,IL20RA,IGF1,SNAI2,CD74,HGF,RB1CC1,GCLM,FAS,CD44,TNFRSF1B,BCLAF1,BAK1,DAPK2,CUL3,CTNNA1,USP28,RRM2B,KITLG,MAPK9,HERPUD1,FNIP2,CUL1,TRAF1,YBX3,CASP8,HIPK2,TMEM161A,EYA2,GNAI3,ERBB3,SP100,TNFRSF1A,HYAL2,FGFR3,BCL3,MNT,POLB,CSNK2A2,NCK2,TP63,NLE1,PTGS2,ENO1,MLH1,DNAJC10,FGFR1,…	CD38,TNFRSF12A,NOX1,E2F2,MAPK8IP2,BTK,FYN,IGF1,HGF,TNFRSF1B,CUL3,TRAF1,PTGS2,PTPRC,P2RX7,ITGA6,HMOX1,GZMH,GZMB,MMP9,TRIB3,SRPX,SFRP1,PDCD5,CAV1,SERPINE1,TGFBR1,CXCL12,CD5,IFNG,TPD52L1,BMP5,VNN1,IL1A,BIRC6,SFPQ,WDR35,INHBA,PTGIS,SNAI1,IL1B,CD70,SGPP1,STYXL1,ELL3,CHAC1,HIP1R,EDA2R,PSME3,MYBBP1A,NGF,HRK,AGT,SCN2A,TLR4,BCL2L10,ITGAV,TMEM117,CD27,BCL2A1,MAEL,S100A8,PARP1,ST18,LY96,PINK1,MSX1,ADORA1,IF…	SLC25A5,PDK2,CX3CL1,RB1CC1,FAS,USP28,HERPUD1,FNIP2,TMEM161A,EYA2,ERP29,SNW1,CTSH,EYA1,NBN,IL7,BNIP3L,CREB3,YWHAE,CTSC,KRT18,ACVR1,NFE2L2,HDAC1,TXNDC12,CLU,PPP3CC,SPOP,TNFSF10,TRAP1,DAP3,SERINC3,BMPR1B,TMBIM6,ACKR3,PHIP,NONO,RPS3,CREB3L1,NCK1,IL6R,ZNF385A,RPL26,TM2D1,DAPL1,PRKCD,CASP3,HNRNPK,VDAC2,MOAP1,DDIT4,UBB,KRT8,RNF34,PTEN,ZNF622,PTPN2,BNIP3,JUN,SIAH2,FAF1,TAF9B,FHIT,TOPORS
GO_CELL_CYCLE	GO:0007049	1637	Down	7.3194356304557965e-6	3.129474609044311e-4	10	MAD1L1,KLHL13,CYP26B1,POLDIP2,CDC27,UPF1,LIG3,PRKAR2B,KMT2E,FBXL3,RALA,USH1C,DBF4,PAF1,CDKL3,MARK4,CCDC124,PAFAH1B1,GAS7,PAX6,E2F2,PSMB1,CDKL5,CDK11A,CRY1,PKD1,MLXIPL,ZNF207,NCAPD2,AKAP8L,TTC19,ANLN,WIZ,RABGAP1,PPP5C,CEP68,BRCA1,ERCC1,PSMC4,DDX11,TACC3,POLA2,YAF2,ZMYND11,BID,IGF1,PRDM11,HGF,MNAT1,RUNX3,SPAST,FHL1,RB1CC1,UBR2,RRAGD,NCAPH2,BAK1,CENPQ,PIAS1,TIMP2,RFC1,CUL3,USP2,TUBG2,NSUN2,SPDL1,PHF…	CYP26B1,PRKAR2B,USH1C,GAS7,PAX6,E2F2,CDKL5,ANLN,IGF1,HGF,CUL3,NSUN2,MYO16,MAP4,BCAT1,LZTS1,MCM10,CLTCL1,VASH1,TRIP13,UBE2D1,MOV10L1,PTGS2,PPP2R2C,WDR62,FKBP6,SMC1B,BRINP1,DUSP13,DNM2,PTPRC,ZMPSTE24,ABCB1,ORC1,RAD54L,DYNLL1,ANAPC5,KIF4A,ORC6,CAPN3,CDC45,CDC7,SUSD2,HIRA,DMC1,PDGFB,CDKL1,PSME2,GINS1,MYBL2,TUBB1,PSMA7,CDC25B,RASSF2,RBBP8,SUV39H1,EMD,SMPD3,OIP5,SFRP1,LILRB1,AURKC,FSD1,CDK6,TGFBR1,GATA…	FBXL3,RABGAP1,CEP68,PRDM11,RB1CC1,PIAS1,USP28,FOXN3,MTA3,TSG101,TUBE1,RBM7,PCNP,SMARCD3,CHMP5,PSMC5,ZNF268,HAUS4,PHGDH,HSP90AB1,SMARCB1,TRIOBP,CCNB1IP1,APEX1,REC8,NBN,BABAM1,HBP1,PSMA2,URGCP,TUBD1,RNF167,PRKAR1A,YWHAE,CCND1,KRT18,FBXO5,GMNN,SMOC2,CCNG1,SKP1,BCL6,RTKN,ACVR1,PSMD14,CHMP3,DHCR24,RGS2,SYF2,RPA2,CCNI,CCND2,MLH3,AVPI1,CDKN2C,PARD6B,MAD2L1BP,PCID2,HSPA2,AKAP9,FOXA1,CDKN1C,HAUS8,ACTR10,P…
GO_ESTABLISHMENT_OF_PROTEIN_LOCALIZATION_TO_MEMBRANE	GO:0090150	307	Down	7.385105187440129e-6	3.139712798615083e-4	5	BAD,AGK,ARHGAP44,SEC62,RPS20,FYN,BID,ZDHHC6,SEC63,LRRC7,PEX3,HSPA5,GOPC,VAMP3,SEC61A1,RPL18,CASP8,TRAM2,SEC61A2,TRAM1,GRIPAP1,REEP1,VPS35,FRMPD1,RPL31,TP63,NSF,TP73,HSP90AA1,RPS5,RAB10,BAX,PPP1R13B,RPL6,RPLP0,STX1B,TIMM13,GGA1,MICALL1,TOMM22,RPL3,MIEF1,SAMM50,GZMB,TIMM9,SRP54,ARFRP1,E2F1,CHMP4B,UBL4A,ZDHHC15,GGA2,CSK,RAB11A,CEMIP,BMF,ZDHHC2,ANXA13,SGTA,PDCD5,RPS16,AKT2,BBC3,RPS19,RPL18A,SEC61B,MA…	FYN,LRRC7,REEP1,FRMPD1,STX1B,MICALL1,MIEF1,GZMB,ANXA13,PDCD5,SEC61B,MAPK10,SPTBN1,GRIN3B,ROMO1,RFTN1,SNAP25,RTP4,KIF13A,GRIP2,GOLGA7B,GRIP1,KCNB1,NCF1,ITGB2,PKDCC,ADORA1,ZDHHC3,ZDHHC19,CDK5,RAPSN,YWHAB,CACNB3,MFF,ITGAM,YWHAG,TCAF2,MAL,TRAM1L1,PDZK1,SFN,VPS37D,SYNE3,CDK5R1,KCNE1,SLC51B,ZDHHC11,SGTB,COLQ,GET4	SEC63,RPL6,RPL3,ZDHHC2,YWHAE,KRT18,PPP3CC,ACSL3,ZDHHC4,ERBB2,ATP1B1,SRP9,ATG3,RPL7,RPS3,RPL26,CNST,MOAP1,AMN,NSG1,RPS9,RPL15,RAB11B,RPL12,RPS4X,RPL10A,VAMP2,RPL41
GO_DETECTION_OF_STIMULUS_INVOLVED_IN_SENSORY_PERCEPTION	GO:0050906	70	Up	7.66362248823911e-6	3.231735322440385e-4	6	FYN,CNGB1,LXN,PPEF1,CST4,CACNA1F,HPN,CXCL12,ASIC2,CALCA,KCNA1,TULP1,GRM6,GNAT1,REEP6,CXCR4,OR2B6,MKKS,MMP24,CEP250,TAS2R4,TAS2R5,OR7C1,CHRNA10,PRDM12,ANO1,ATP8A2,SERPINE2,RTP4,ARRB2,CACNA2D4,PIEZO2,EPHB1,KIT,PIP,NR2F6,AZGP1,PIGR,ADORA1,ITGA2,ADGRV1,TMC1,LPO,CACNB3,BEST1,TAS1R3,CST1,TAS1R1,CCDC66,OR5P2,FFAR4,BACE1,RGS9BP,PDZD7,OR7D2,EYS,OR7A5,TRPV1,OR8S1,LHFPL5,TAS2R19,TAS2R14,ASIC3,TAS2R46,STRC,O…	FYN,CNGB1,PPEF1,CST4,CACNA1F,HPN,CXCL12,ASIC2,CALCA,KCNA1,TULP1,GRM6,GNAT1,CXCR4,OR2B6,MKKS,MMP24,TAS2R5,OR7C1,CHRNA10,PRDM12,ANO1,SERPINE2,RTP4,CACNA2D4,PIEZO2,EPHB1,PIP,ADORA1,TMC1,LPO,CACNB3,TAS1R3,CST1,TAS1R1,OR5P2,FFAR4,RGS9BP,PDZD7,OR7D2,EYS,OR7A5,OR8S1,LHFPL5,TAS2R19,ASIC3,TAS2R46,STRC,OR2A7,TAS2R30,TAS2R31,OR13A1,PKD1L3	LXN,CCDC66
GO_RIBOSOME_ASSEMBLY	GO:0042255	56	Down	7.687450135771813e-6	3.231735322440385e-4	3	MRTO4,NLE1,MRPL22,RPS5,RPL6,RPLP0,RPL3,RPS19,C1QBP,NOP2,MDN1,BRIX1,RPL24,RPS15,NSUN4,FASTKD2,MTERF4,MRPS2,RPL5,RPS10,MRPS7,SBDS,PPAN,DHX30,ERAL1,NIP7,RSL24D1,RPL3L,RPL11,EIF2A,ABT1,RPL10,MTERF3,RPS14,RPL10L,RPSA,RPL38,MRPL11,RPS27,RRS1,NPM1,MRPS11,VCX,DDX28,RPS27L,RRP7A,RPF2,RPL12,RPL23A,DDX3X,RPS28,PWP2,EIF6,MRPL20,MPV17L2,BOP1	RPL3L,RPL10L,MRPS11,VCX,MRPL20,MPV17L2	RPL6,RPL3,BRIX1,RSL24D1,EIF2A,ABT1,MTERF3,NPM1,RPL12
GO_NEGATIVE_REGULATION_OF_CELL_CYCLE_PROCESS	GO:0010948	307	Down	7.739451572496378e-6	3.234166147337877e-4	10	MAD1L1,PSMB1,MLXIPL,ZNF207,BRCA1,PSMC4,YAF2,FHL1,SPDL1,PSMA4,MYO16,TPR,RAD51,FOXN3,CUL1,WAPL,PSME4,PPP2R5B,TRIP13,EED,GTSE1,JADE1,CNOT4,RBL1,NDC80,CDC14B,ATRX,ORC1,ZW10,BAX,PSMC5,UIMC1,AURKA,CNOT3,CCNK,PCBP4,TFAP4,ZNF268,PSME1,CLSPN,CDC6,CBX5,PSMD5,HSP90AB1,CDC7,PSMD8,KLHL22,SUSD2,FBXO7,RBX1,EP300,L3MBTL2,PSMC6,PSMA3,PSMC1,PSMB5,PSMA6,PSME2,BMP7,PSMA7,E2F1,RBBP8,PSMD10,NAA10,RBBP7,RGCC,PSMD7,FBXO…	MYO16,TRIP13,ORC1,CDC7,SUSD2,PSME2,PSMA7,RBBP8,CDK6,ANAPC15,TTK,KAT2B,TEX14,KIF25,PSME3,TAOK3,ESPL1,GPNMB,DMRT1,TICRR,PSMB6,CDKN2B,CDKN2A,CDC25C,CNOT11,DONSON,BRSK1,CCNF,GPER1,DACT1,GFI1B,E2F7,BUB1,MTBP,AURKAIP1,SFN,GPR132,EVI2B,C10orf99,FZD9,HUS1B,BLM,HLA-G,PSMB9,MIF,PTTG2,PSMB3	FOXN3,PSMC5,ZNF268,HSP90AB1,NBN,BABAM1,PSMA2,PRKAR1A,CCND1,FBXO5,SKP1,BCL6,PSMD14,SYF2,RPA2,CDKN2C,PCID2,PCNA,TERF1,BTG2,ZNF385A,RPL26,RBBP4,PTEN,CTDSP2,NPM1,PSMD13,ZFP36L1,HMGN5,ZNF830,CNOT7,RING1
GO_POSITIVE_REGULATION_OF_NUCLEOBASE_CONTAINING_COMPOUND_METABOLIC_PROCESS	GO:0045935	1589	Down	7.779190334460542e-6	3.234166147337877e-4	1	NFYA,PLXND1,CD38,KDM1A,DVL2,UPF1,DHX33,MEOX1,CREBBP,KMT2E,SOX8,ZFX,CX3CL1,KDM7A,ETV1,PAF1,NOS2,PAX6,TEAD3,E2F2,TFAP2B,SS18L2,NFIX,PKD1,MED24,PAX7,MLXIPL,CD4,AKAP8L,DPF1,DCN,BRCA1,ERCC1,MBTPS2,CALCOCO1,PSMC4,RNF14,DDX11,SLC30A9,YAF2,WAS,ISL1,IGF1,SLC11A1,WWTR1,PRDM11,CD74,HGF,MNAT1,RUNX3,RNF10,HSF2,NR1H3,KPNA6,TNFRSF1B,POU2F2,TBPL1,ARNTL2,BCLAF1,HMGB3,IKZF2,ARID4A,PIAS1,MAP2K3,RFC1,CDH1,PNKP,PARP3…	PLXND1,CD38,MEOX1,SOX8,PAX6,E2F2,TFAP2B,PAX7,CD4,DPF1,WAS,IGF1,HGF,RNF10,TNFRSF1B,BARX2,ERCC8,FOXP3,TNIP3,PTPRN,AHRR,DLX3,BORCS8-MEF2B,PRKCQ,SPI1,ZFAT,GAL,ACTN1,ARHGEF10L,TXK,PAK3,ACTN2,TIGAR,DNM2,PTPRC,PGR,NOX4,TESC,P2RX7,GCN1,NOS1,NAT14,ITGA6,TF,ESR1,CAPN3,IL11,OSM,SOX10,PDGFB,PHF5A,MYBL2,HNF4A,NFATC2,SALL4,CELF4,MOSPD1,VGLL1,RBM3,TAF7L,SFRP1,NFKBIB,LYL1,LILRB1,OVOL3,CRX,KLF1,PBX4,DLX5,TFEC,WNT…	CX3CL1,ISL1,PRDM11,HMGB3,ARID4A,PIAS1,ARID4B,MTA3,TMEM161A,EYA2,NFYC,NUCKS1,JMJD6,PABPC1,SREBF1,TSG101,SMARCA2,SMARCD3,TDRD3,REST,PSMC5,ZNF268,IKZF5,HSP90AB1,CIRBP,SMARCB1,PATZ1,SNW1,RPS6KA5,APEX1,CD40,SMARCA1,ARMCX3,KLF5,ZNF821,TOX3,EYA1,NBN,BABAM1,CREB3,GLIS3,HDAC5,FOXN1,ZBTB16,CD81,AIP,ASF1A,SMOC2,ABHD14B,ACVR1,CCT4,NFE2L2,HDAC1,HMGN3,FOXO3,EPCAM,ELF1,ACVR2A,TWIST1,GTF2F1,PCID2,FOXA1,EAPP,CDKN…
GO_ORGANONITROGEN_COMPOUND_CATABOLIC_PROCESS	GO:1901565	1162	Down	8.022679224991385e-6	3.317069294948361e-4	1	GCLC,ENPP4,ANKIB1,CYP51A1,HECW1,CDC27,RHBDD2,MYCBP2,FBXL3,LAMP2,OSBPL7,AP2B1,NOS2,RHBDF1,MYLIP,PSMB1,AASS,PKD1,UBE3C,POMT2,IDS,HFE,FYN,LYPLA2,RNF216,DCN,PSMC4,NUB1,RNF14,UFL1,CHDH,WWTR1,ZRANB1,DERA,UBR2,TYMP,CD44,TNFRSF1B,SNX1,UBA6,PIAS1,RNF19A,GABARAPL2,TIMP2,CUL3,USP2,VCAN,CLEC16A,CDH1,PSMA4,AP2S1,CUL7,HSPA5,USP28,ERCC8,NEDD4L,HEXB,JKAMP,MAPK9,HERPUD1,USE1,ANAPC4,GALC,CUL1,USP36,USP13,ATP2B4,BC…	HECW1,OSBPL7,RHBDF1,POMT2,FYN,TNFRSF1B,CUL3,CLEC16A,ERCC8,BCAT1,MAOB,UBE2D1,TRHDE,UBE2A,MOXD1,ZMPSTE24,HAL,OVGP1,P2RX7,ANAPC5,NOS1,CAPN3,PGC,ACOT7,DERL3,GGT5,GGT1,CYP2D6,HMOX1,APOBEC3H,ACR,TRIM9,PSME2,PSMA7,EEF1A2,TRIB3,CST3,ABCD1,GDPD3,SMPD3,QPRT,LAPTM4B,UBXN8,PPP2CB,IL4I1,WDR91,CAV1,NUDT1,HYAL4,SEC61B,OGN,AMBP,RIC1,SUFU,TNFAIP1,ANAPC15,IFNG,AICDA,PDE10A,PDE8B,ARSB,HGD,HYAL1,CSPG5,APC2,ACADL,GLS…	FBXL3,SNX1,PIAS1,USP28,HERPUD1,USE1,OAT,PDE4A,TSG101,ACAT1,UNG,KLHL20,ARAF,MCCC1,PCNP,ARG2,RNF13,BCKDHB,PSMC5,USP48,DLD,COMT,HSP90AB1,TXN2,AHCY,USP11,CRYM,CTSH,CPQ,UBE2W,ASAH1,BNIP3L,HIBADH,CPVL,PSMA2,ABHD17B,RNF167,BLMH,CTSC,CD81,FBXO5,SNX3,RNF130,SKP1,CRBN,OGG1,PSMD14,SUMO1,NFE2L2,EPHA4,FBXO2,ECE1,ALDH6A1,GOT1,CLU,SCPEP1,SPOP,FBXL16,MGAT3,MPST,DUT,CBFA2T3,LDLR,GGT7,NDFIP1,UBAC2,FBXO21,PNPLA8,NT…
GO_NUCLEOSIDE_BISPHOSPHATE_METABOLIC_PROCESS	GO:0033865	125	Down	8.094353075602557e-6	3.3179387439817126e-4	1	PDK4,ACSM3,CROT,PDK2,AASS,ELOVL5,MPC1,DGAT2,FAR2,ELOVL1,PDK3,COASY,ACSL4,ACAT1,ACACB,SULT2B1,PDPR,DLD,ACOT7,SCD,TECR,SLC25A1,GSTZ1,ACOT8,ABCD1,MLYCD,ACSBG1,SULT2A1,GCDH,OGDH,SULT1E1,AADAT,PDHX,MVK,ACOT13,HMGCS1,HMGCR,ABHD14B,KYNU,HMGCL,ELOVL4,ACOT2,DLST,ELOVL3,GPAM,PANK3,ACOT9,ACSL3,MCEE,SLC35B3,PANK2,PPCS,TPST2,SULT4A1,ACSS2,PPT1,ACLY,PDHA1,MCCC2,HSD17B4,HMGCS2,SUCLA2,BAAT,PPCDC,PAPSS1,NUDT7,MPC…	DGAT2,FAR2,ELOVL1,ACOT7,ACOT8,ABCD1,ACSBG1,SULT2A1,ELOVL3,GPAM,SULT4A1,HMGCS2,BAAT,SLC26A1,TDO2,ACSM1,ACSM6,SULT1B1,PIPOX,ACOT1,SULT1C4,SULT1C2,PAPSS2,SULT1A4	PDK4,PDK2,ACAT1,SULT2B1,DLD,TECR,MVK,ABHD14B,ACSL3,PPCS,PDHA1,SUCLA2,NUDT7,SCD5,SNCA,HSD17B12,ACOT11,SUCLG1,HACD1,ACSF2,PDHB,SUCLG2,PDP2,HSD17B8
GO_PEROXISOMAL_TRANSPORT	GO:0043574	66	Down	8.119050608574907e-6	3.3179387439817126e-4	5	CROT,NOS2,AGPS,PEX3,ACAA1,UBE2D1,ZFAND6,ACOX3,CRAT,ACOT8,ABCD1,LONP2,MLYCD,ECH1,PHYH,PEX12,UBE2D3,PEX7,EHHADH,PEX5L,MPV17,PECR,SCP2,GNPAT,HMGCL,ABCD3,ACOT2,IDE,EPHX2,PEX16,CAT,USP9X,PEX6,PEX1,HACL1,UBE2D2,HSD17B4,BAAT,IDH1,PEX5,SLC27A2,NUDT7,PEX14,RPS27A,PAOX,UBC,TYSND1,DHRS4,PEX10,ACOX1,PEX19,PEX13,PEX2,RAB8B,ACOX2,UBB,ACOT4,PIPOX,GSTK1,ECI2,DDO,NUDT19,PEX26,UBA52,AMACR,DECR2	UBE2D1,ACOT8,ABCD1,PEX5L,BAAT,ACOX2,PIPOX,DDO	ECH1,CAT,NUDT7,UBC,PEX2,UBB
GO_VACUOLE_ORGANIZATION	GO:0007033	151	Down	8.157058706134443e-6	3.3179387439817126e-4	3	VPS41,SYT7,RB1CC1,GRN,IFT88,GABARAPL2,PHF23,HEXB,FAM160A2,ATG5,VMP1,ATG2B,VPS35,WIPI1,RAB7A,PIK3C3,TP53INP2,PSEN1,ULK2,ATG16L1,CHMP5,MT3,NSFL1C,P2RX7,SCFD1,HOOK2,SH3GLB1,HPS4,MTMR3,CHMP4B,MAP1LC3A,SRPX,CLN5,CORO1A,NPRL3,NAGPA,SPG11,VPS18,LAPTM4B,TMEM106B,HPS1,TBC1D12,NAGLU,IFT20,RAB34,ATG2A,AMBRA1,GNPTAB,RAB23,FIG4,TFEB,MAN2A1,ARSB,NPRL2,PIKFYVE,RAB3GAP1,MFN2,STX12,RAB3GAP2,RAB14,VPS4B,ATG101,BEC…	SYT7,P2RX7,SRPX,CORO1A,LAPTM4B,RAB23,ARSB,EMC6,MYO7A,ANXA9,PIP4K2A,PINK1,SYNPO2,CLVS1,GBA,ATG9B,RUFY4,LRRK2,ZKSCAN3,MAP1LC3B2	RB1CC1,WIPI1,CHMP5,HOOK2,RAB14,HOOK1,CCDC115,RAB1A,ATG3,VPS11,AKTIP,CLN8,CLN3,VPS16,SEC22B
GO_REGULATION_OF_PROTEASOMAL_UBIQUITIN_DEPENDENT_PROTEIN_CATABOLIC_PROCESS	GO:0032434	118	Down	8.552610932194838e-6	3.4439303359576096e-4	1	GCLC,ANKIB1,HFE,NUB1,RNF14,UFL1,PIAS1,RNF19A,CLEC16A,MAPK9,HERPUD1,SIRT2,TRIB2,CHFR,ARAF,UBE2K,SENP1,KEAP1,PSEN1,GSK3B,AURKA,WAC,HSP90AB1,RBX1,TRIB3,USP14,SMAD7,PSMD10,N4BP1,STUB1,SGTA,GSK3A,CAV1,DVL1,USP5,CSNK1A1,SUMO1,NFE2L2,PARK7,RNF19B,UCHL5,RAD23B,CLU,GIPC1,CBFA2T3,DDA1,HSPBP1,UBQLN1,MDM2,DNAJB2,IL33,RNF144B,SDCBP,BBS7,PRICKLE1,DET1,CSNK1D,AKT1,RPL11,NKD2,PLK2,RNF217,GNA12,TLK2,TAF1,OGT,RNF1…	CLEC16A,TRIB3,CAV1,DDA1,BBS7,NKD2,RNF144A,SHH,WNT10B,GBA,LRRK2	PIAS1,HERPUD1,ARAF,HSP90AB1,SUMO1,NFE2L2,CLU,CBFA2T3,RCHY1,SMARCC1,RAD23A,SUMO2,FHIT,SVIP,DDRGK1
GO_TRANSLATIONAL_TERMINATION	GO:0006415	103	Down	8.559363539188159e-6	3.4439303359576096e-4	1	UPF1,MRPS10,MRPL43,MRPS35,MRPS24,MRPS34,JMJD4,MRPL22,MRPL28,OGFOD1,MRPS33,MRPS18A,MRPS31,GSPT1,MRPL4,MRPL32,MRPL27,MRPL51,MTRF1L,MRPL18,MRPL2,MRPS30,MRPS27,MRPL3,MRPL19,MRPL37,MRPS15,GLE1,MRPS14,MTRF1,ETF1,MRPS2,MRPS7,MRPS26,MRPS12,MRPL34,C12orf65,MRPS25,PTCD3,MRPL35,EIF5A,ERAL1,DAP3,MRPS36,MRPL44,MRPS9,MRPL47,MRPL50,MRPL15,MRPL24,MRPL9,MRPS5,MRPS28,MRRF,MRPL49,MRPL39,OXA1L,N6AMT1,MRPL17,MRPL10,M…	MRPL4,MRPS12,MRPL55,MRPL52,MRPL57,AURKAIP1,GADD45GIP1,MRPL14,MRPS23,MRPS11,MRPL20,MRPS6,EIF5AL1	MRPS30,MRPS27,C12orf65,DAP3,MRPL44,MRPS9,MRPL15,MRPS5,MRPL10,MRPL16,MRPL1,MRPS22,MRPL48,MRPL30,MRPS18B,MRPL45
GO_MITOCHONDRIAL_TRANSLATIONAL_TERMINATION	GO:0070126	88	Down	8.604105025382465e-6	3.4439303359576096e-4	1	MRPS10,MRPL43,MRPS35,MRPS24,MRPS34,MRPL22,MRPL28,MRPS33,MRPS18A,MRPS31,MRPL4,MRPL32,MRPL27,MRPL51,MTRF1L,MRPL18,MRPL2,MRPS30,MRPS27,MRPL3,MRPL19,MRPL37,MRPS15,MRPS14,MTRF1,MRPS2,MRPS7,MRPS26,MRPS12,MRPL34,MRPS25,PTCD3,MRPL35,ERAL1,DAP3,MRPS36,MRPL44,MRPS9,MRPL47,MRPL50,MRPL15,MRPL24,MRPL9,MRPS5,MRPS28,MRRF,MRPL49,MRPL39,OXA1L,MRPL17,MRPL10,MRPL55,MRPS18C,GFM2,MRPL16,MRPL1,MRPL36,MRPL13,CHCHD1,MRP…	MRPL4,MRPS12,MRPL55,MRPL52,MRPL57,AURKAIP1,GADD45GIP1,MRPL14,MRPS23,MRPS11,MRPL20,MRPS6	MRPS30,MRPS27,DAP3,MRPL44,MRPS9,MRPL15,MRPS5,MRPL10,MRPL16,MRPL1,MRPS22,MRPL48,MRPL30,MRPS18B,MRPL45
GO_THIOESTER_METABOLIC_PROCESS	GO:0035383	93	Down	8.812516164373079e-6	3.508686991370763e-4	1	PDK4,ACSM3,PDK2,AASS,ELOVL5,MPC1,DGAT2,FAR2,ELOVL1,PDK3,ACSL4,ACAT1,ACACB,PDPR,DLD,ACOT7,SCD,TECR,SLC25A1,GSTZ1,ACOT8,ABCD1,MLYCD,ACSBG1,GCDH,OGDH,AADAT,PDHX,MVK,ACOT13,HMGCS1,KYNU,HMGCL,ELOVL4,ACOT2,DLST,ELOVL3,GPAM,ACOT9,ACSL3,MCEE,PPCS,ACSS2,PPT1,ACLY,PDHA1,HSD17B4,HMGCS2,SUCLA2,BAAT,NUDT7,MPC2,SCD5,SNCA,CBR4,HSD17B12,DLAT,OXSM,ACSL1,TDO2,PDK1,ACSS1,DBI,GPAT4,THEM4,ACOT11,PMVK,SUCLG1,ELOVL7,AC…	DGAT2,FAR2,ELOVL1,ACOT7,ACOT8,ABCD1,ACSBG1,ELOVL3,GPAM,HMGCS2,BAAT,TDO2,ACSM1,ACSM6,PIPOX,ACOT1	PDK4,PDK2,ACAT1,DLD,TECR,MVK,ACSL3,PPCS,PDHA1,SUCLA2,NUDT7,SCD5,SNCA,HSD17B12,ACOT11,SUCLG1,HACD1,ACSF2,PDHB,SUCLG2,PDP2,HSD17B8
GO_POSITIVE_REGULATION_OF_CELLULAR_PROTEIN_CATABOLIC_PROCESS	GO:1903364	133	Down	8.903285481527101e-6	3.5261696446574445e-4	1	GCLC,ANKIB1,OSBPL7,PSMC4,NUB1,RNF14,PIAS1,RNF19A,MAPK9,HERPUD1,USP13,ATXN3,SIRT2,VPS35,TRIB2,CHFR,KEAP1,PSEN1,HSP90AA1,GSK3B,AURKA,EDEM2,EZR,TREM2,RBX1,PSMC1,TRIB3,SMAD7,PSMD10,CCDC22,FMR1,AXIN1,STUB1,RNF40,SGTA,GSK3A,CAV1,ABCA2,DVL1,FBXW7,CTSC,CD81,USP5,BAG2,CSNK1A1,SUMO1,NFE2L2,RNF19B,TNFAIP3,FBXL5,CLU,PTK2B,LRP1,CBFA2T3,LDLR,APOE,DDA1,RGN,RNF128,HSPBP1,EDEM1,UBQLN1,MDM2,DNAJB2,DAB2IP,IL33,UQCC…	OSBPL7,TRIB3,CAV1,APOE,DDA1,BBS7,EGF,NKD2,MSN,RNF144A,KCNE2,PYHIN1,DACT1,PCSK9,GBA,AMER1,LRRK2,ECSCR	PIAS1,HERPUD1,CTSC,CD81,SUMO1,NFE2L2,CLU,CBFA2T3,LDLR,RDX,VPS11,RCHY1,PTEN,RAD23A,FAF1,SUMO2,DDRGK1
GO_POSITIVE_REGULATION_OF_PROTEIN_MODIFICATION_BY_SMALL_PROTEIN_CONJUGATION_OR_REMOVAL	GO:1903322	120	Down	9.258510831751238e-6	3.647659372195187e-4	1	KDM1A,MYCBP2,CRY1,SPRTN,BRCA1,BIRC3,PIAS1,CUL3,PHF23,DCUN1D1,HSPA5,MAPK9,HDAC4,UBE2D1,CHFR,SART3,TOLLIP,CDC14B,HUWE1,FKBP1A,MUL1,RASD2,TRIB3,SMAD7,PSMD10,XIAP,NDFIP2,AXIN1,STUB1,UBE2I,RNF40,RIPK2,PIAS4,FZR1,GSK3A,CAV1,AIMP2,UBE2S,CDK5RAP3,DCUN1D4,WFS1,FBXW7,BIRC2,ARRDC3,UBE3A,WDR48,GORASP1,CDC20,MASTL,RWDD3,NMI,PIN1,TICAM1,NDFIP1,PIAS3,HSPBP1,PTPN22,UBQLN1,TANK,CDK9,DERL1,ARRB1,DCUN1D5,RAB1A,PRIC…	CUL3,UBE2D1,RASD2,TRIB3,CAV1,RWDD3,PIAS3,PTPN22,DCUN1D5,TBC1D7,PINK1,CDC20B,NOD2,SPHK1,AMER1,UBE2L3,LRRK2	PIAS1,WDR48,NDFIP1,TANK,RAB1A,ARNT,RCHY1,UBB,PTEN,NPM1,TOPORS
GO_POSITIVE_REGULATION_OF_RNA_METABOLIC_PROCESS	GO:0051254	1453	Down	9.625828221840042e-6	3.736032505488765e-4	1	NFYA,PLXND1,CD38,KDM1A,DVL2,UPF1,DHX33,MEOX1,CREBBP,KMT2E,SOX8,ZFX,CX3CL1,KDM7A,ETV1,PAF1,PAX6,TEAD3,E2F2,TFAP2B,SS18L2,NFIX,PKD1,MED24,PAX7,MLXIPL,CD4,AKAP8L,DPF1,DCN,BRCA1,MBTPS2,CALCOCO1,PSMC4,RNF14,DDX11,SLC30A9,YAF2,WAS,ISL1,IGF1,SLC11A1,WWTR1,PRDM11,CD74,HGF,MNAT1,RUNX3,RNF10,HSF2,NR1H3,KPNA6,TNFRSF1B,POU2F2,TBPL1,ARNTL2,BCLAF1,HMGB3,IKZF2,ARID4A,PIAS1,MAP2K3,RFC1,CDH1,MED17,BARX2,HSPA5,RSF…	PLXND1,CD38,MEOX1,SOX8,PAX6,E2F2,TFAP2B,PAX7,CD4,DPF1,WAS,IGF1,HGF,RNF10,TNFRSF1B,BARX2,FOXP3,TNIP3,PTPRN,AHRR,DLX3,BORCS8-MEF2B,SPI1,ZFAT,GAL,ACTN1,ARHGEF10L,TXK,ACTN2,DNM2,PGR,TESC,GCN1,NOS1,NAT14,ITGA6,TF,ESR1,CAPN3,IL11,OSM,SOX10,PDGFB,PHF5A,MYBL2,HNF4A,NFATC2,SALL4,CELF4,MOSPD1,VGLL1,RBM3,TAF7L,SFRP1,NFKBIB,LYL1,LILRB1,OVOL3,CRX,KLF1,PBX4,DLX5,TFEC,WNT2,HOXA2,HOXA3,HOXA5,TFR2,SERPINE1,TGFBR1…	CX3CL1,ISL1,PRDM11,HMGB3,ARID4A,PIAS1,ARID4B,MTA3,NFYC,NUCKS1,JMJD6,PABPC1,SREBF1,TSG101,SMARCA2,SMARCD3,TDRD3,REST,PSMC5,ZNF268,IKZF5,CIRBP,SMARCB1,PATZ1,SNW1,RPS6KA5,APEX1,CD40,SMARCA1,ARMCX3,KLF5,ZNF821,TOX3,EYA1,CREB3,GLIS3,HDAC5,FOXN1,ZBTB16,CD81,AIP,ASF1A,ABHD14B,ACVR1,NFE2L2,HDAC1,HMGN3,FOXO3,EPCAM,ELF1,ACVR2A,TWIST1,GTF2F1,PCID2,FOXA1,EAPP,CDKN1C,CAMK1,CCNH,PRR5L,LMO2,LMO7,TTC5,NKX2-1,MYC…
GO_RNA_MODIFICATION	GO:0009451	145	Down	9.644073866982802e-6	3.736032505488765e-4	1	RPUSD1,TSR3,TFB1M,NSUN2,METTL1,TRIT1,TARBP1,TRMT11,THUMPD1,FTSJ1,JMJD6,HSD17B10,DIMT1,SEPHS1,METTL2A,TRMT6,PUS7,ALKBH5,OSGEP,TRMT2A,APOBEC3H,TRMU,ALKBH1,PCIF1,CDK5RAP1,RNMT,MTFMT,TRMT1,FBL,DUS4L,CBLL1,TRDMT1,FTSJ3,GAR1,ELP4,PUS3,NOP2,AICDA,THG1L,THADA,NSUN4,TRMT1L,MTERF4,TRMT13,ZC3H13,METTL8,MOCS3,AARS2,APOBEC2,EMG1,TRMT5,METTL16,APOBEC3A,APOBEC3F,OSGEPL1,PUS7L,GTPBP3,NSUN5,DKC1,ELP3,THUMPD3,ANKR…	NSUN2,PUS7,APOBEC3H,DUS4L,GAR1,AICDA,APOBEC2,TGS1,PUSL1,SEPHS2,TRMT12,FBLL1	TRMT11,THUMPD1,JMJD6,METTL2A,OSGEP,RPUSD4,APOBEC3G,APOBEC3C
GO_ENDOSOMAL_TRANSPORT	GO:0016197	204	Down	9.714467434326423e-6	3.736032505488765e-4	5	ALS2,VPS50,ARHGAP44,BAIAP3,SPAG9,HEATR5B,VTA1,EHD3,WAS,EHD2,SNX1,LRRC7,TBC1D23,CLEC16A,ZFYVE16,VAMP3,AP5M1,AP3D1,EVI5,GRIPAP1,VPS35,CLTCL1,RNF126,PICALM,TSG101,RAB7A,PTPN23,ACTN2,ERC1,CHMP2B,RAB10,EPS15,CHMP5,DNM1L,SNX5,RAB11FIP3,CMTM6,TBC1D10A,GGA1,MICALL1,TOM1,VTI1B,ARFRP1,CHMP4B,CCDC22,EEA1,CLN5,NDRG4,RAB11A,EHD4,TMEM87A,LAPTM4B,LEPROTL1,PLEKHJ1,STX10,TBC1D17,ANKRD27,SNX8,AP1S1,YKT6,RIC1,RGP1,…	EHD3,WAS,LRRC7,CLEC16A,CLTCL1,ACTN2,MICALL1,LAPTM4B,YKT6,RIC1,BVES,RAB9B,VPS25,DCLK1,STX6,CLTC,TINAGL1,GRIP2,RAB6B,GRIP1,TRAPPC10,SNX32,TBC1D10C,CHMP6,VPS37D,TMEM50A,HGS,LRRK2,DENND1C	SNX1,TSG101,CHMP5,SNX4,SNX17,CHMP3,RAB14,ARL1,VPS26A,GCC2,VPS36,UBC,ARF6,NSG1,UBB,SNX31,RAB11B,SNX2,VPS16
GO_NEGATIVE_REGULATION_OF_MRNA_METABOLIC_PROCESS	GO:1903312	74	Down	9.728243875786907e-6	3.736032505488765e-4	1	PTBP1,SLC11A1,THRAP3,YBX3,SFSWAP,U2AF2,YBX1,ELAVL1,PABPC1,PKP1,FUS,HNRNPC,CIRBP,ZC3H14,E2F1,CELF4,FMR1,RNF40,HNRNPL,C1QBP,SRSF9,MAPK14,RBM24,SRSF7,SRSF4,TARDBP,HNRNPA2B1,SRSF6,RBM42,METTL16,ZFP36,CCNT1,RBM38,DHX34,SYNCRIP,DHX9,CDK9,BARD1,HNRNPD,TOB1,RBMX,TIRAP,SAP18,NOCT,NBAS,RBM46,BOLL,HNRNPU,SRSF12,LARP1,RNF20,DYRK1A,IGF2BP1,MAPKAPK2,HNRNPK,GDNF,AXIN2,PAIP1,MYD88,ANGEL2,HNRNPA0,MEIOC,NPM1,RBM10…	SFSWAP,CELF4,RBM24,TIRAP,NOCT,RBM46,BOLL,SRSF12,IGF2BP1,MYD88,MEIOC	PABPC1,HNRNPC,CIRBP,SRSF4,BARD1,TOB1,RBMX,HNRNPK,HNRNPA0,NPM1
GO_STEROID_HORMONE_MEDIATED_SIGNALING_PATHWAY	GO:0043401	161	Down	9.731061409645154e-6	3.736032505488765e-4	6	FKBP4,CRY1,PPP5C,BRCA1,KDM5D,CALCOCO1,RNF14,UFL1,ISL1,NR1H3,PIAS1,LMO3,RNF4,PLPP1,RHOA,CBFB,RORA,NEDD4,TP63,RARB,PIAS2,UBA5,PGR,NCOA1,DNAJA1,ESR1,HDAC6,SIRT1,JAK2,DDX17,RBFOX2,EP300,HNF4A,BMP7,RHOXF1,AXIN1,UBE2I,TRIP4,SFRP1,UBR5,CCNE1,DDX5,UFSP2,PPARGC1A,VDR,CNOT2,RWDD1,PPARD,NR3C1,UBE3A,FOXP1,KDM3A,FHL2,PARK7,HDAC1,PADI2,ARID1A,NR4A3,GPAM,UFM1,NR2C1,CRY2,DDX54,NR4A1,NCOA3,PMEPA1,SCGB2A1,CNOT1,BM…	PLPP1,PGR,ESR1,HNF4A,RHOXF1,SFRP1,PADI2,GPAM,SCGB2A1,CLOCK,ESR2,NR1I3,PARP1,NR1I2,GRIP1,FOXH1,GPER1,NR0B1,NR2F1,ZNF366,NRIP1	ISL1,PIAS1,HDAC1,FOXA1,SAFB2,NCOR1,RUNX1,CREBRF,KAT5,NR2F2,PPARA,DDRGK1,NCOA4,EGLN2
GO_POSITIVE_REGULATION_OF_CELLULAR_BIOSYNTHETIC_PROCESS	GO:0031328	1675	Down	1.0056988250164987e-5	3.841565308755915e-4	1	NFYA,PLXND1,CD38,KDM1A,DVL2,DHX33,MEOX1,CREBBP,KMT2E,SOX8,ZFX,CX3CL1,KDM7A,ETV1,DBF4,PAF1,NOS2,PAX6,TEAD3,E2F2,TFAP2B,SS18L2,NFIX,PKD1,MED24,PAX7,POMT2,MLXIPL,CD4,AKAP8L,DPF1,WIZ,DCN,TYROBP,BRCA1,MBTPS2,ELOVL5,CALCOCO1,PSMC4,RNF14,DDX11,SLC30A9,YAF2,WAS,ISL1,IGF1,SLC11A1,WWTR1,PRDM11,CD74,HGF,MNAT1,SAMD4A,RUNX3,RNF10,HSF2,NR1H3,KPNA6,VIM,POU2F2,TBPL1,ARNTL2,BCLAF1,HMGB3,IKZF2,ARID4A,PIAS1,MAP2K3,…	PLXND1,CD38,MEOX1,SOX8,PAX6,E2F2,TFAP2B,PAX7,POMT2,CD4,DPF1,WAS,IGF1,HGF,SAMD4A,RNF10,BARX2,FOXP3,TNIP3,PTPRN,DGAT2,AHRR,DLX3,BORCS8-MEF2B,PRKCQ,SPI1,ZFAT,ADGRF5,GAL,ACTN1,PTGS2,ARHGEF10L,TXK,PAK3,ACTN2,DNM2,PTPRC,PGR,NOX4,TESC,GCN1,NOS1,NAT14,ITGA6,TF,ESR1,CAPN3,SORBS1,IL11,CDC7,OSM,SOX10,HMOX1,PDGFB,PHF5A,MYBL2,HNF4A,NFATC2,SALL4,MOSPD1,ABCD1,VGLL1,RBM3,TAF7L,SMPD3,SFRP1,NFKBIB,LYL1,LILRB1,EBI3…	CX3CL1,ISL1,PRDM11,HMGB3,ARID4A,PIAS1,ARID4B,MTA3,SPHK2,NFYC,NUCKS1,JMJD6,PABPC1,SREBF1,TSG101,SMARCA2,SMARCD3,TDRD3,REST,PSMC5,ZNF268,IKZF5,HSP90AB1,CIRBP,SMARCB1,PATZ1,EIF3D,SNW1,RPS6KA5,APEX1,CD40,UQCC1,SMARCA1,ARMCX3,KLF5,ZNF821,TOX3,EYA1,EIF3E,CREB3,GLIS3,HDAC5,FOXN1,ZBTB16,CD81,AIP,ASF1A,SMOC2,MRPS27,FXR1,ABHD14B,ACVR1,CCT4,NFE2L2,HDAC1,HMGN3,FOXO3,EPCAM,ELF1,SERP1,CLU,ACVR2A,TWIST1,ACSL3,G…
GO_FORMATION_OF_CYTOPLASMIC_TRANSLATION_INITIATION_COMPLEX	GO:0001732	16	Down	1.0120099690978452e-5	3.846148998717821e-4	1	EIF3I,EIF3L,EIF3D,EIF5,EIF3J,EIF3E,EIF3B,EIF3A,EIF2S2,EIF3G,EIF3H,EIF3M,EIF3F,EIF3K,EIF3C,EIF3CL		EIF3D,EIF3E,EIF3G,EIF3H,EIF3M
GO_CELLULAR_COMPONENT_DISASSEMBLY	GO:0022411	488	Down	1.0226564880111592e-5	3.8670804383336547e-4	3	DVL2,UPF1,LAMP2,CX3CL1,SCIN,PAFAH1B1,VTA1,AKAP8L,CAPN1,SNAI2,SPAST,RB1CC1,CD44,GABARAPL2,TIMP2,TLL1,CLEC16A,PHF23,CAPG,MRPS10,VPS13D,LIMA1,USP36,MRPL43,ATG5,MRPS35,MRPS24,SMARCD1,ATG2B,DHX8,NAV3,TBC1D25,KIF2A,FUNDC1,LRP6,SPTB,WIPI1,CSNK2A2,WDR1,SREBF1,MARK2,SMARCE1,NSF,CLASP1,MRPS34,TSG101,ADD2,FSCN1,CAMSAP3,ACTN2,CAPZB,TIGAR,JMJD4,SMARCD3,MRPL22,GSK3B,CHMP2B,ZMPSTE24,CTTN,MTIF2,CHMP5,MRPL28,BAX,…	TLL1,CLEC16A,VPS13D,DHX8,NAV3,SPTB,WDR1,ADD2,FSCN1,ACTN2,TIGAR,ZMPSTE24,KIF9,TLL2,SH3BP1,MMP9,SPEF1,CST3,MRPL4,HPN,CAV1,TGFBR1,DKK1,APC2,SPTBN1,PADI2,TGFB3,MMP19,ACVR1C,CAPNS1,VIL1,MRPS12,MAP1B,NES,MICAL2,MICAL1,LCP1,IL6,TMOD1,TMOD3,FURIN,KATNB1,CAPN10,ADAM15,RUBCN,SCUBE3,MMP16,PINK1,ADAMTS4,SYNJ1,C1QC,SPTBN4,FGFR4,TRIM58,DDR2,MRPL55,LMOD1,DNASE1L3,FYCO1,GPER1,CDK5,CX3CR1,KLK7,ITGAM,TPSAB1,MRPL52…	CX3CL1,RB1CC1,WIPI1,SREBF1,TSG101,SMARCD3,CHMP5,SMARCB1,TRIOBP,ZFAND1,BNIP3L,DNASE2,SEMA5A,MRPS30,MRPS27,CHMP3,EPHA4,NAPB,HSPA2,MAP1S,C12orf65,DAP3,MRPL44,MRPS9,VILL,MYC,FLOT1,MRPL15,RDX,EIF2D,MRPS5,ATG3,ADD3,EPS8,MRPL10,TEX264,CASP3,MMP10,MRPL16,DDIT4,MRPL1,INSR,SMARCC1,MRPS22,MRPL48,BNIP3,MRPL30,CLN3,ASPH,SREBF2,MRPS18B,DDR1,VPS16,CAPNS2,MRPL45
GO_ENDOSOME_TO_LYSOSOME_TRANSPORT	GO:0008333	50	Down	1.0527187124065149e-5	3.9608541554295124e-4	5	M6PR,VPS41,CLEC16A,FAM160A2,TSG101,RAB7A,CHMP2B,CHMP5,HOOK2,HMGXB4,MGRN1,VPS18,SNX16,DENND3,CHMP3,TRAK2,VPS4B,VAMP7,ATG14,SORT1,HOOK1,TGFBRAP1,SCYL2,BIN1,KIF13A,VPS33A,MVB12A,SNX27,SNAPIN,LYST,RHOB,VIPAS39,EPG5,VPS11,DTX3L,VCP,VPS39,AKTIP,UBXN6,RILP,HOOK3,ADRB2,STX8,MTM1,TRAK1,GPRASP1,RAB12,VPS16,PCDHGA3,RAB7B	CLEC16A,TGFBRAP1,KIF13A,PCDHGA3	TSG101,CHMP5,HOOK2,CHMP3,HOOK1,VPS11,AKTIP,TRAK1,VPS16
GO_PEROXISOME_ORGANIZATION	GO:0007031	75	Down	1.1006755069156084e-5	4.120688153999977e-4	3	CROT,NOS2,AGPS,PEX3,ACAA1,UBE2D1,ZFAND6,ACOX3,DNM1L,MAVS,CRAT,ACOT8,ABCD1,LONP2,MLYCD,ECH1,PEX11G,PHYH,PEX12,UBE2D3,PEX7,EHHADH,PEX5L,MPV17,PECR,SCP2,GNPAT,HMGCL,ABCD3,ACOT2,IDE,SEC16B,EPHX2,PEX16,CAT,USP9X,PEX6,PEX1,HACL1,UBE2D2,PEX11B,HSD17B4,BAAT,IDH1,PEX5,SLC27A2,NUDT7,PEX14,RPS27A,PAOX,UBC,TYSND1,DHRS4,PEX10,ACOX1,PEX19,PEX13,PEX2,RAB8B,TMEM135,PEX11A,ACOX2,MFF,UBB,ACOT4,PIPOX,GSTK1,ECI2,DDO…	UBE2D1,ACOT8,ABCD1,PEX5L,SEC16B,BAAT,ACOX2,MFF,PIPOX,DDO	ECH1,CAT,NUDT7,UBC,PEX2,UBB
GO_PROTEIN_CONTAINING_COMPLEX_ASSEMBLY	GO:0065003	1525	Down	1.1067063214022007e-5	4.122754984431465e-4	3	RAD52,BAD,NDUFAF7,RBM5,FKBP4,NDUFAB1,ZMYND10,HCCS,SKAP2,DHX33,CREBBP,GCFC2,AP2B1,CX3CL1,BAIAP2L1,CCL26,FARP2,USH1C,COX10,VPS41,SCIN,TRAPPC6A,CD79B,LUC7L,AASS,MGST1,PKD1,MAPK8IP2,TENM1,RANBP9,ZNF207,HFE,TTC19,PIK3C2A,ANLN,WIZ,PPP5C,ERCC1,EHD3,PSMC4,COX15,CCDC88C,WAS,BID,CD74,MNAT1,SLC7A9,SPAST,NDUFS1,BIRC3,STRAP,FAS,KCNG1,CENPQ,PIAS1,TMSB10,CUL3,MYOM2,TUBG2,DNAH5,CAPG,AP2S1,CTNNA1,GEMIN8,ARHGAP6,G…	ZMYND10,USH1C,CD79B,MAPK8IP2,TENM1,ANLN,EHD3,WAS,SLC7A9,TMSB10,CUL3,DNAH5,POLQ,TRAPPC3,TRAF1,SFSWAP,SYT1,NAV3,SPTB,CNGB1,ADD2,FSCN1,PAK3,ACTN2,MAP2,C1QTNF3,TRPM3,CD59,KIF9,P2RX7,ESR1,CAPN3,TEKT2,CDC45,STX1B,P2RX6,SF3A1,HIRA,DMC1,HMOX1,TRIM9,HCK,EPPIN,CELF4,MYOM1,KCND1,CENPI,TAF7L,OLFM4,CORO1A,TAF1C,MEFV,PIEZO1,QPRT,OIP5,SPAG1,KCNA7,PPP6R1,FSD1,CLIP3,CD79A,CCDC114,THEG,UPK1A,COBL,CCL24,APBA1,CXCL1…	SKAP2,GCFC2,CX3CL1,MGST1,NDUFS1,FAS,PIAS1,ELN,FNIP2,EIF4B,SLC9A3R2,OAT,TLE2,PRKCZ,JMJD6,FERMT2,CLNS1A,ACAT1,XAB2,RIMS1,PSMC5,RPL6,IKZF5,HSP90AB1,SMARCB1,TRIOBP,RPL3,EIF3D,ST13,IL2RB,CNIH1,CD40,UQCC1,NUP93,DECR1,EIF3E,SF3A2,SLC1A5,RASIP1,RAB3A,CTSC,PPP6R3,ASF1A,HINT3,FBXO5,GMNN,BRIX1,SKP1,CRBN,CHMP3,COX7A2L,SUMO1,STXBP3,HDAC1,RPA2,CLU,CAT,KCNJ2,ACSL3,PARD6B,TBCC,CLYBL,EML2,NAPB,AKAP9,NDUFA5,ECSIT,…
GO_INTRINSIC_APOPTOTIC_SIGNALING_PATHWAY_BY_P53_CLASS_MEDIATOR	GO:0072332	73	Down	1.1716434576151789e-5	4.343161092883853e-4	6	KDM1A,PDK2,E2F2,CD74,CD44,USP28,RRM2B,HIPK2,BCL3,TP63,TP73,RRN3,BAX,PPP1R13B,CDIP1,MSH2,SIRT1,EP300,SNW1,E2F1,PYCARD,DDX5,TMEM109,PERP,STK11,CDKN1A,BCL2L12,DYRK2,ELL3,EDA2R,RRP8,MYBBP1A,MDM2,BRCA2,PML,TP53,PMAIP1,RPL11,TP53BP2,ZNF385B,JMY,ZNF385A,RPL26,MSX1,HIPK1,IFI16,SHISA5,HNRNPK,ANKRD2,DDIT4,BDKRB2,ING2,HINT1,UBB,TRIAP1,BCL2,RPS7,PHLDA3,NUPR1,ATAD5,BOK,AEN,PTTG1IP,CHEK2,RPS27L,MUC1,WWOX,TAF9B…	E2F2,ELL3,EDA2R,MYBBP1A,MSX1,IFI16,ANKRD2,BDKRB2,MIF	PDK2,USP28,SNW1,ZNF385A,RPL26,HNRNPK,DDIT4,UBB,TAF9B,FHIT,TOPORS
GO_INTRACELLULAR_RECEPTOR_SIGNALING_PATHWAY	GO:0030522	248	Down	1.181765125607373e-5	4.3592071422526873e-4	6	TSPAN6,CYP26B1,FKBP4,CRY1,PPP5C,BRCA1,KDM5D,CALCOCO1,RNF14,UFL1,ISL1,CYP24A1,SNAI2,BIRC3,NR1H3,PIAS1,LMO3,TAB2,PUM2,DCBLD2,RNF4,CASP8,PLPP1,RHOA,CBFB,PDK3,RORA,NEDD4,SREBF1,TP63,ALPK1,RARB,PIAS2,ITCH,UBA5,PGR,CYLD,NCOA1,DNAJA1,ESR1,HDAC6,CYP26A1,CREM,SIRT1,JAK2,CRKL,DDX17,RBFOX2,TAB1,EP300,SNW1,NFKBIA,SLA2,RNF125,RIOK3,RHOXF1,XIAP,AXIN1,UBE2I,TRIP4,RIPK2,SFRP1,UBR5,CCNE1,NOD1,EZH2,AHR,DDX58,C1QBP…	CYP26B1,PLPP1,PGR,ESR1,SLA2,RHOXF1,SFRP1,NOD1,CYP27B1,PADI2,SLC46A2,GPAM,PTGIS,SCGB2A1,ALDH1A2,ACTN4,IRAK2,PTPN22,CLOCK,TLR4,ESR2,NR1I3,CRABP2,PARP1,NR1I2,GRIP1,FOXH1,FABP5,GPER1,NOD2,NR0B1,LEP,NR2F1,ZNF366,ALOXE3,ALOX15B,NRIP1,CYP26C1	TSPAN6,ISL1,PIAS1,SREBF1,CYP26A1,SNW1,HDAC1,TWIST1,FOXA1,SAFB2,NCOR1,ARNT,UBC,RUNX1,UBB,RNF34,KAT5,NR2F2,PPARA,DDRGK1,STARD10,NCOA4,EGLN2
GO_REGULATION_OF_CELL_CYCLE_G2_M_PHASE_TRANSITION	GO:1902749	198	Down	1.2207924369999295e-5	4.481201506548522e-4	10	PRKAR2B,PAFAH1B1,PSMB1,BRCA1,PSMC4,FHL1,PSMA4,OFD1,FOXN3,SDCCAG8,CUL1,MTA3,PSME4,PRKACA,HMMR,NDE1,CLASP1,GTSE1,DYNC1I2,PCM1,HSP90AA1,CDC14B,SMARCD3,ORC1,PSMC5,UIMC1,AURKA,TPX2,DYNLL1,PSME1,HAUS4,CLSPN,CDC6,PSMD5,CDC7,PSMD8,RBX1,PSMC6,PSMA3,PSMC1,PSMB5,PSMA6,PSME2,NINL,PSMA7,CDC25B,MAPRE1,CEP76,CEP192,PSMD10,PSMD7,CCP110,RAB11A,CEP152,NBN,FZR1,BABAM1,PPP2R1A,CEP41,PSMA2,PSMD3,RAD51C,CDK5RAP3,PSMD1…	PRKAR2B,ORC1,DYNLL1,CDC7,PSME2,PSMA7,CDC25B,KIF14,PSME3,TAOK3,DCTN3,KCNH5,TICRR,CEP131,PSMB6,PLK4,CCNB3,CDC25C,DONSON,BRSK1,NEK10,CDC25A,WNT10B,YWHAG,SSNA1,CTC1,GPR132,HUS1B,BLM,PSMB9,PSMB3	FOXN3,MTA3,SMARCD3,PSMC5,HAUS4,NBN,BABAM1,PSMA2,YWHAE,CCND1,FBXO5,SKP1,PSMD14,SYF2,HSPA2,AKAP9,HAUS8,RNASEH2B,CEP57,PKIA,NPM1,PSMD13,SFI1,ZNF830
GO_SMALL_MOLECULE_CATABOLIC_PROCESS	GO:0044282	393	Down	1.26811624441488e-5	4.632317834573773e-4	1	ENPP4,BAD,CYP26B1,MTMR7,PON1,CROT,ALDH3B1,NOS2,AASS,CYP24A1,DERA,TYMP,CD44,FUT8,CYP46A1,HEXB,ENTPD2,ATP2B4,ACAA1,BCAT1,HAGH,OAT,PFKP,PKM,HYAL2,INPP5A,ALDH3A2,HSD17B10,HMMR,ACADVL,SCARB1,SCARF1,ENO1,ACAT1,ACACB,MCCC1,TIGAR,SYNJ2,LIPE,PGM1,ARG2,BCKDHB,OXCT1,HAL,HADHA,ACOX3,MTMR2,MT3,NOS1,SLC9A1,DLD,ECHDC1,XYLB,CRAT,CYP26A1,UPB1,PRODH,GCAT,MIOX,MCAT,APOBEC3H,TXN2,SLC25A17,GSTZ1,PCK2,AHCY,ACOT8,LPIN2…	CYP26B1,MTMR7,PON1,ENTPD2,BCAT1,SCARF1,TIGAR,HAL,NOS1,XYLB,MIOX,APOBEC3H,ACOT8,ABCD1,RENBP,QPRT,DHDH,IL4I1,SULT2A1,NUDT1,GCK,ENO3,CYP27B1,ENO2,AICDA,ADTRP,HGD,HYAL1,ACADL,GLS,KMO,ALDH8A1,FGF23,AKR1D1,APOBEC2,APOE,LYVE1,SDS,ALDH1L2,ALDOB,ENTPD1,FGF2,AMDHD1,SDSL,HDC,CYP1A1,HMGCLL1,DPYS,INPP5E,MAT1A,MMAA,TDO2,ACOXL,CDA,SYNJ1,PADI4,CBS,FTCD,AMDHD2,PGAM2,NOS3,SLC27A4,ACOX2,FUT9,CARNS1,ABCD2,SULT1B1,LE…	FUT8,OAT,ALDH3A2,ACAT1,MCCC1,LIPE,ARG2,BCKDHB,DLD,CYP26A1,TXN2,AHCY,CRYM,DECR1,ECH1,PON3,HIBADH,BLMH,ALDH2,SNX17,ACADM,FAAH,ALDH6A1,GOT1,TWIST1,ECHS1,MPST,NT5E,GLUL,HADHB,KHK,HADH,ESD,NUDT7,GALM,AIG1,ADHFE1,AUH,GLUD1,HNMT,ACAD8,PFKM,GALK2,CPT2,LRP5,HAAO,GNPDA2,PEX2,ALDH1A1,PCBD1,DCXR,NUDT9,PTEN,PCCA,SHMT1,CYP4F3,PPARA,HYKK,DPYD,ADH7,ADH5,HIBCH,GK,APOBEC3G,APOBEC3C
GO_UBIQUITIN_DEPENDENT_ERAD_PATHWAY	GO:0030433	73	Down	1.357529844117619e-5	4.934981679702939e-4	1	RHBDD2,HSPA5,JKAMP,HERPUD1,ERLEC1,SEL1L,DERL2,DNAJC10,EDEM2,DERL3,FOXRED2,PSMC6,USP14,STUB1,UBXN8,SGTA,CAV1,SEC61B,ERLIN1,CCDC47,WFS1,UBE4A,FAF2,AUP1,NFE2L2,EDEM3,FBXO2,FBXO6,TRIM25,DNAJB9,UBE4B,FBXO44,EDEM1,UBQLN1,OS9,DNAJB2,DERL1,RNF121,RNF185,UBXN4,RNF175,ERLIN2,DNAJB12,AMFR,UBE2J2,FBXO27,SYVN1,ANKZF1,STT3B,DNAJB14,TMUB1,TMEM67,VCP,HSP90B1,TMUB2,TMEM129,DNAJC18,USP19,MAN1B1,YOD1,NPLOC4,UBE2G2,…	DERL3,UBXN8,CAV1,SEC61B,NCCRP1,SGTB	HERPUD1,NFE2L2,FBXO2,RNF175,TMUB2,SVIP,TRIM13
GO_NEGATIVE_REGULATION_OF_CELLULAR_AMIDE_METABOLIC_PROCESS	GO:0034249	137	Down	1.3909432954954915e-5	5.032138605097871e-4	1	UPF1,IGF1,SAMD4A,TPR,EIF2AK2,ABCA7,ROCK1,IGF2BP2,TNRC6C,EIF2AK1,CNOT3,KHSRP,TNRC6A,PUS7,AGO1,CIRBP,TNRC6B,PCIF1,CELF4,FMR1,EIF3E,CPEB3,CAPRIN2,CNOT2,GAPDH,RBM24,CPEB4,XRN1,FXR1,EIF4G1,NCL,IGFBP5,TIA1,RGS2,PAIP2,CLU,ORMDL2,AGO2,PAIP2B,CNOT1,GGA3,HNRNPR,AGO3,PIN1,METTL16,ZFP36,ATF4,ORMDL1,EIF2AK4,FXR2,ILF3,APOE,SESN2,RARA,LIN28A,PRKAA1,UNK,EIF2S1,ROCK2,PUM1,AGO4,SYNCRIP,CAPRIN1,RC3H1,EIF4E2,IGF2BP3…	IGF1,SAMD4A,PUS7,CELF4,RBM24,APOE,LIN28A,MALSU1,IGF2BP1,CHRNA7,SPHK1,ZC3H12D,NANOS3,NANOS1,DAPK1,CPEB1,PATL2,C8orf88	IGF2BP2,CIRBP,EIF3E,FXR1,RGS2,PAIP2,CLU,TOB1,EIF4A3,SRP9,EIF4EBP2,RPS3,BTG2,ZNF540,SHMT1,ZFP36L1,YTHDF2,CNOT7
GO_CELL_CYCLE_G2_M_PHASE_TRANSITION	GO:0044839	252	Down	1.5050892437786051e-5	5.419041415997131e-4	10	PRKAR2B,FBXL3,USH1C,PAFAH1B1,PSMB1,AKAP8L,BRCA1,PSMC4,MNAT1,FHL1,PSMA4,OFD1,FOXN3,SDCCAG8,CUL1,MTA3,CDK14,PPP1R12A,TAF2,PSME4,PRKACA,HMMR,FBXW11,NDE1,CLASP1,GTSE1,PPP1R12B,DYNC1I2,PCM1,DNM2,HSP90AA1,CDC14B,SMARCD3,ABCB1,ORC1,PSMC5,UIMC1,AURKA,TPX2,DYNLL1,PSME1,HAUS4,CLSPN,CDC6,PSMD5,CDC7,PSMD8,RBX1,PSMC6,PSMA3,PSMC1,PSMB5,PSMA6,PSME2,NINL,PSMA7,CDC25B,MAPRE1,CEP76,CEP192,PSMD10,PSMD7,CCP110,RAB11…	PRKAR2B,USH1C,DNM2,ABCB1,ORC1,DYNLL1,CDC7,PSME2,PSMA7,CDC25B,CCNY,TPD52L1,KIF14,PSME3,NES,TAOK3,DCTN3,KCNH5,TICRR,CEP131,PSMB6,PLK4,CCNB3,CDKN2B,CDC25C,DONSON,BRSK1,NEK10,CDC25A,WNT10B,YWHAG,BRSK2,SSNA1,CTC1,PLCB1,GPR132,HUS1B,BLM,FBXL22,PPME1,PSMB9,PSMB3	FBXL3,FOXN3,MTA3,SMARCD3,PSMC5,HAUS4,NBN,BABAM1,PSMA2,YWHAE,CCND1,FBXO5,SKP1,PSMD14,SYF2,HSPA2,AKAP9,HAUS8,CCNH,RNASEH2B,ENSA,CEP57,PKIA,NPM1,PSMD13,SFI1,ZNF830
GO_CYTOSOLIC_TRANSPORT	GO:0016482	141	Down	1.526260897567099e-5	5.469101549615439e-4	5	BAIAP3,SPAG9,HEATR5B,SYT7,EHD3,SNX1,TBC1D23,VAMP3,FAM160A2,KIF1B,MON2,EVI5,VPS35,CLTCL1,RNF126,WIPI1,RAB7A,PTPN23,KLHL20,MAP2,PIK3C3,RAB21,ERC1,EPS15,MTMR2,SNX5,KIF16B,EZR,HOOK2,TBC1D10A,MAPK1,GGA1,VTI1B,ARFRP1,EEA1,CLN5,CORO1A,MAPK3,TMEM87A,SNX16,PLEKHJ1,STX10,TBC1D17,ANKRD27,WDR91,SNX8,AP1S1,YKT6,RIC1,RGP1,GBF1,GOSR2,GOSR1,VPS29,SNX3,PIKFYVE,CHMP3,RAB29,RAB14,ARL1,VPS26A,CCDC91,RAB9B,RAB9A,STX1…	SYT7,EHD3,CLTCL1,MAP2,CORO1A,WDR91,YKT6,RIC1,RAB9B,STX6,CLTC,MSN,RAB6B,KIF5A,TRAPPC10,TRIM46,WDR81,SNX32,TBC1D10C,LRRK2,AP4M1	SNX1,WIPI1,KLHL20,HOOK2,SNX3,CHMP3,RAB14,ARL1,VPS26A,HOOK1,GCC2,RDX,SNX12,SYBU,VPS11,AKTIP,SNX2,EMP2
GO_REGULATION_OF_CELLULAR_PROTEIN_LOCALIZATION	GO:1903827	498	Down	1.578057520524069e-5	5.534952940200004e-4	5	BAD,KDM1A,ITGA3,TMEM98,AP2B1,ARHGAP44,MARK4,TENM1,HFE,FYN,AKAP8L,TYROBP,BID,RUFY3,PRKCH,CENPQ,CDH1,EPHA3,GPM6B,TPR,GOPC,NEDD4L,USP36,CROCC,RIOK2,WAPL,GPC1,CASP8,NGFR,ABCA7,IPO5,PPP2R5A,CLDN18,SP100,PRKCZ,HYAL2,GRIPAP1,POLR1A,ERLEC1,VPS35,KCNAB2,DRD4,CSNK2A2,CDC42,PRKACA,SREBF1,DERL2,TP63,PTGS2,PICALM,TSG101,LMAN1,GTSE1,ACTB,DLG1,ANKRD13A,GPC4,ACTN2,MAP2,PCM1,TP53INP2,TP73,SAR1A,RAPGEF3,OPHN1,EPB4…	ITGA3,TENM1,FYN,EPHA3,CLDN18,KCNAB2,DRD4,PTGS2,ACTN2,MAP2,RAPGEF3,SIRT4,RNF31,SORBS1,DERL3,MIEF1,GZMB,EMD,NUTF2,NECAB2,ANXA13,PDCD5,CLIP3,SUFU,IFNG,RAB23,ECT2,SPTBN1,RHOU,SEC16B,RAMP3,IL1B,VIL1,SMO,SYT11,DCLK1,CD36,MDFIC,STX6,LCP1,EGF,CLTC,CEP131,STAC2,PARP1,ABCA12,STAC,NKD2,MSN,INPP5E,SLC7A11,KCNB1,PINK1,FCER1G,ITGB2,PKDCC,TRIM46,PYHIN1,TERT,SHH,GPER1,CDK5,YWHAB,SMAD3,CACNB3,MFF,SH3TC2,ITGAM,YWH…	TMEM98,PRKCZ,SREBF1,TSG101,HSP90AB1,ZFAND1,BNIP3L,NUCB1,ABHD17B,YWHAE,CD81,CCT4,TMEM59,PPP3CC,ACSL3,MGAT3,CAMK1,UBAC2,PRR5L,CCT7,GLUL,GCC2,ANP32B,RDX,ATAD1,BARD1,ERBB2,NVL,TERF1,CCT8,VPS11,CNST,CCT3,PRKCD,ARF6,CHP2,NMD3,CDH2,PKIA,DMAP1,CCDC66,NPM1,TMEM30B,GAS6,RAB11B,INSIG1,SVIP,DDRGK1,SREBF2,VAMP2
GO_TRANSCRIPTION_INITIATION_FROM_RNA_POLYMERASE_II_PROMOTER	GO:0006367	174	Down	1.5814365129158586e-5	5.534952940200004e-4	1	POLR2J,CREBBP,TEAD3,E2F2,MED24,PSMC4,WWTR1,MNAT1,NR1H3,MED17,POLR2B,THRAP3,TAF2,TAF11,CBFB,RORA,NOTCH3,TEAD2,RARB,PGR,BAX,PSMC5,ESR1,POLR2E,MED15,POLR2F,PSMC6,SNW1,HNF4A,TAF7L,POLR2C,MAZ,ERCC2,MED25,MED26,POLR2I,TAF6,MED13,MED31,PPARGC1A,CCND1,GTF2H1,GTF2H3,VDR,CAND1,PPARD,ZNF451,CCNC,E2F3,MED23,TBP,SRF,SUB1,NR3C1,KAT2B,NRBP1,DR1,CREB1,NR4A3,TAF12,NR2C1,TAF1L,NR4A1,ZNF45,MED20,CDKN1A,RUNX2,SOX9,G…	E2F2,POLR2B,PGR,ESR1,POLR2F,HNF4A,TAF7L,POLR2I,KAT2B,TAF1L,SOX9,ESR2,NR1I3,NR1I2,NR0B1,WNT10B,NR2F1,POLR2L,TAF13,GTF2H4,HNF1B	PSMC5,SNW1,CCND1,GTF2F1,CCNH,NOTCH1,RBPJ,PTEN,SGF29,PPARA,TAF9B,TCF4
GO_ORGANOPHOSPHATE_BIOSYNTHETIC_PROCESS	GO:0090407	502	Down	1.5819010661288776e-5	5.534952940200004e-4	1	DPM1,MTMR7,AK2,PDK4,SLC25A13,PDK2,AGK,NOS2,PIGQ,NADK,ABHD5,PIK3C2A,ELOVL5,CPS1,AGPAT4,TBPL1,SH3YL1,PI4K2B,PNKP,INPP4A,CTPS2,RRM2B,HEXB,PIK3CB,PIGV,MPC1,SPHK2,MTMR1,DGKA,ME1,ELOVL1,IDI1,PKM,PDK3,COASY,ACSL4,IP6K2,ADGRF5,PLA2G10,PIGB,SLC44A1,CSNK2A2,PTGS2,ENO1,ACAT1,VPS9D1,MOCOS,PLD1,ACACB,PIK3C3,SYNJ2,ADCY2,STARD7,CAD,AK6,CPNE3,DDHD2,ITPKC,MTMR2,ACHE,PIGS,PGS1,LPCAT2,CRLS1,NOS1,SPTLC1,PDPR,PITPNM2…	MTMR7,SLC25A13,CPS1,AGPAT4,ME1,ELOVL1,ADGRF5,PTGS2,MOCOS,NOS1,PITPNM2,XYLB,ACOT7,PDGFB,PNPLA3,BMX,MTMR8,PCYT1B,QPRT,ACSBG1,PLEKHA4,PLEKHA8,PIP5K1B,GUCA1B,PLCH1,PLCD4,PLCL1,AMPD1,KMO,PLA2G2D,DHDDS,APOA1,ELOVL3,GPAM,ADCY7,FABP3,LPGAT1,PTGIS,MOCS1,ADCY4,GUCY2D,TPTE2,HMGCS2,AGAP2,HTR2B,ITPKA,PLCB2,SLC44A5,FGF2,FITM1,AK7,PIK3R5,ADCY10,GUK1,PARP1,DGKQ,SLC26A1,IDI2,INPP5E,PIP4K2A,GUCY1A2,AK5,PLCL2,AGPAT…	DPM1,PDK4,PDK2,SH3YL1,PIGV,SPHK2,IP6K2,ACAT1,STARD7,DLD,TECR,CHKB,PLCB4,ISYNA1,NMRK1,PLEKHA1,LHPP,MVK,CHPT1,RAB14,ACSL3,PPCS,DUT,PDHA1,PIGC,PRPSAP2,NME7,ITPKB,SCD5,SNCA,PGAP2,HSD17B12,ABHD3,FDPS,HAAO,NPPC,SUCLG1,LIPH,TKT,HACD1,DOLPP1,PDHB,DCXR,PTEN,PDP2,RUFY1,SHMT1,IMPDH2,PIGP,UCKL1,GK,HSD17B8,CPNE1,STARD10,CKMT1A,CKMT1B
GO_LYSOSOMAL_TRANSPORT	GO:0007041	97	Down	1.5841905937753122e-5	5.534952940200004e-4	5	M6PR,LAMP2,VPS41,EHD3,GRN,CLEC16A,ZFYVE16,FAM160A2,USE1,AP3D1,VPS35,NEDD4,TSG101,CACNG4,RAB7A,CHMP2B,CHMP5,HOOK2,HMGXB4,MGRN1,NAGPA,VPS18,SNX16,DENND3,TMEM106B,HSPA8,GNPTAB,ARSB,CHMP3,TRAK2,VPS4B,CLU,CCDC91,LRP1,VAMP7,ATG14,RBSN,VPS4A,AP3B1,SORT1,HOOK1,TGFBRAP1,GCC2,SCYL2,BIN1,KIF13A,SORL1,SPTBN5,SCARB2,VPS33A,VPS53,NPC1,MVB12A,CACNG8,SNX27,SNAPIN,LYST,ARF1,RHOB,VPS54,C9orf72,VPS51,VIPAS39,EPG5,P…	EHD3,CLEC16A,CACNG4,ARSB,TGFBRAP1,KIF13A,CACNG8,PINK1,PCSK9,HGS,LRRK2,AP4M1,PCDHGA3	USE1,TSG101,CHMP5,HOOK2,CHMP3,CLU,HOOK1,GCC2,VPS11,AKTIP,TRAK1,VPS16,NCOA4
GO_INTRINSIC_APOPTOTIC_SIGNALING_PATHWAY_IN_RESPONSE_TO_DNA_DAMAGE	GO:0008630	101	Down	1.5892576413102687e-5	5.534952940200004e-4	6	BAD,KDM1A,BRCA1,BID,SNAI2,CD74,CD44,TNFRSF1B,BAK1,USP28,FNIP2,HIPK2,TMEM161A,TNFRSF1A,BCL3,POLB,TP63,MLH1,TP73,BAX,CDIP1,MSH2,SIRT1,ABL1,HMOX1,EP300,SNW1,NFATC4,E2F1,PYCARD,PIAS4,CASP2,CXCL12,TMEM109,HTRA2,MSH6,TRIM32,CLU,SNAI1,CDKN1A,BCL2L12,DYRK2,ELL3,CDKN2D,BCL2L2,CASP9,TPT1,CIDEB,SKIL,XPA,BCL2L10,BRCA2,BCL2A1,PML,TP53,EPHA2,MAEL,MCL1,ACKR3,SFRP2,PIK3R1,NACC2,RPS3,ATM,BCL2L11,CCAR2,ZNF385A,RPL…	TNFRSF1B,HMOX1,CXCL12,SNAI1,ELL3,BCL2L10,BCL2A1,MAEL,IFI16,DDIAS,SFN,TNF,MIF	USP28,FNIP2,TMEM161A,SNW1,CLU,ACKR3,RPS3,ZNF385A,RPL26,HNRNPK,MOAP1,DDIT4,TAF9B,TOPORS
GO_CELLULAR_RESPONSE_TO_CHEMICAL_STRESS	GO:0062197	309	Down	1.5956901628279396e-5	5.534952940200004e-4	6	RAD52,BAD,WNT16,CFLAR,PDK2,ALDH3B1,NOX1,MGST1,BTK,FYN,PPP5C,HGF,GLRX2,FAS,VRK2,FUT8,MAPK9,CYBA,ATG5,YBX3,TMEM161A,MYLK,SIRT2,PDE8A,PTGS2,XRCC5,DNM2,KEAP1,NFE2L1,REST,GSTP1,SLC25A24,AKR1B1,DNAJA1,NOX4,MMP2,MT3,DNMT3B,PXN,CAPN3,HDAC6,SIRT1,JAK2,ABL1,MAPK1,PRODH,FBXO7,HMOX1,TSPO,NCF4,HIF1A,GSKIP,APEX1,DHRS2,MMP9,BMP7,MAP1LC3A,ADNP2,ABCD1,STK24,MAPK3,SMPD3,BRF2,GSR,RELB,CAV1,MET,HSPB1,EZH2,SETX,MAPK8…	WNT16,NOX1,BTK,FYN,HGF,MYLK,PTGS2,DNM2,NOX4,DNMT3B,CAPN3,HMOX1,DHRS2,MMP9,ABCD1,SMPD3,CAV1,MAPK10,UCP1,VNN1,ECT2,SFPQ,NCF2,ROMO1,RNF112,STK26,PDGFRA,CD36,DYSF,IL6,SCN2A,IL10,TLR4,TRPM2,PARP1,SLC7A11,FANCC,NCF1,PINK1,NOS3,CYBB,ANKRD2,BDKRB2,GPR37L1,GPR37,LRRC8C,CCS,TLR6,NQO1,SLC2A4,LRRK2,DAPK1,RCSD1,AIF1,GPX3,TNF,AQP1,NOX5,SRXN1	PDK2,MGST1,FAS,FUT8,TMEM161A,REST,APEX1,PLEKHA1,NFE2L2,ERRFI1,FOXO3,CAT,PRDX5,TRAP1,MGAT3,PCNA,PRR5L,ARNT,PYCR2,SNCA,NONO,RPS3,MBIP,AQP5,PRKCD,CASP3,PRDX3,ZNF622,BNIP3,JUN,ZFP36L1,ZNF277
GO_REGULATION_OF_CHROMOSOME_ORGANIZATION	GO:0033044	314	Down	1.5961259641506986e-5	5.534952940200004e-4	3	MAD1L1,KDM1A,CDC27,UPF1,KMT2E,PAF1,JARID2,PAX7,ZNF207,AKAP8L,BRCA1,ERCC1,DDX11,TACC3,ISL1,SNAI2,MNAT1,CUL3,PNKP,SPDL1,TPR,FOXP3,ANAPC4,ATG5,RIOK2,PRDM6,WAPL,SPHK2,RNF4,PRKCQ,SPI1,SMG6,TRIP13,SREBF1,XRCC1,MCM2,KDM5A,EED,SART3,MAP2K7,SIRT6,XRCC5,RIF1,NDC80,WDR70,ZMPSTE24,ATRX,MAP3K4,ZW10,DNMT3B,MAPKAPK5,ANAPC5,NOS1,HNRNPC,TINF2,CDC45,CDC6,CDC23,SIRT1,SETD1A,KLHL22,SMARCB1,MAPK1,HIRA,SNW1,RPS6KA5,ME…	JARID2,PAX7,CUL3,FOXP3,PRDM6,PRKCQ,SPI1,TRIP13,ZMPSTE24,DNMT3B,ANAPC5,NOS1,CDC45,HIRA,ZNHIT1,GATA3,ANAPC15,AICDA,TTK,SFPQ,PADI2,TEX14,CTCFL,IL1B,PRDM12,ESPL1,HECW2,PRDM5,ANAPC11,PARP1,PINK1,GFI1,UCN,IGF2,BUB1,CTC1,GATA2,MAPK15,SLX1B,BCOR,KPNA7,LRRK2,PIWIL2,SMG5,PTTG2,TEN1,RTEL1	ISL1,SPHK2,SREBF1,HNRNPC,SMARCB1,SNW1,RPS6KA5,NBN,ASF1A,FBXO5,BCL6,CCT4,TWIST1,PCID2,MAP1S,HNRNPA1,CCT7,MYC,SNCA,TERF1,CCT8,ALKBH4,CCT3,PRMT6
GO_DNA_TEMPLATED_TRANSCRIPTION_ELONGATION	GO:0006354	102	Down	1.616668854525381e-5	5.580473912983253e-4	1	POLR2J,PAF1,ZMYND11,MNAT1,POLR2B,CTDP1,CDK13,POLR1A,AFF4,THOC1,CCNT2,CCNK,SUPT16H,POLR2E,POLR2F,SOX10,THOC5,NELFCD,HTATSF1,POLR2C,TAF1C,ERCC2,POLR2I,ELL,EZH2,UBTF,RECQL5,SUPT6H,ELP4,GTF2H1,GTF2H3,RNF8,TBP,NCBP2,TAF1B,ELL2,ENY2,TSFM,POLR1B,GTF2F1,PCID2,ELL3,CCNT1,EAPP,ELOF1,MLLT1,ADRM1,CDK7,CDC73,CCNH,ELP2,CDK9,NCBP1,POLR1E,RTF1,WDR61,BRD4,TAF1A,POLR2D,EAF1,EAF2,GTF2H2,POLR2K,SSRP1,HNRNPU,CCAR2,ZN…	POLR2B,POLR2F,SOX10,TAF1C,POLR2I,POLR1B,ELL3,ELOF1,ZNF326,SHH,POLR2L,SCAF8,GTF2H4,BTBD18	NELFCD,TSFM,GTF2F1,PCID2,EAPP,CCNH,EAF2,LEO1,MLLT3
GO_NUCLEOBASE_CONTAINING_SMALL_MOLECULE_METABOLIC_PROCESS	GO:0055086	533	Down	1.644369128391332e-5	5.650172461709942e-4	1	ENPP4,BAD,AK2,KDM1A,PDK4,SLC25A13,SLC4A1,ACSM3,CROT,PDK2,NOS2,NADK,AASS,MLXIPL,ELOVL5,PGM3,IGF1,CPS1,DERA,TYMP,AGPAT4,TBPL1,NUP160,FUT8,PNKP,CTPS2,TPR,RRM2B,ENTPD2,NDC1,MPC1,DGAT2,SPHK2,FAR2,NTHL1,GNAI3,ME1,PDE4A,ELOVL1,PFKP,PKM,RHOA,PDK3,HDAC4,COASY,ACSL4,NUP133,RORA,PDE8A,PTGS2,ENO1,NUP37,ACAT1,VPS9D1,DLG1,REXO2,UNG,ACACB,NT5C2,SIRT6,TIGAR,ADCY2,PGM1,PSEN1,MAGI3,CAD,AK6,SEH1L,PTHLH,SULT2B1,TGDS…	SLC25A13,SLC4A1,IGF1,CPS1,AGPAT4,ENTPD2,DGAT2,FAR2,ME1,ELOVL1,PTGS2,TIGAR,PTHLH,P2RX7,NOS1,ACOT7,APOBEC3H,ACOT8,ABCD1,RENBP,QPRT,ACSBG1,SULT2A1,NUDT1,GCK,ENO3,IFNG,ENO2,AICDA,RAB23,PDE10A,GUCA1B,PDE8B,NUP155,AMPD1,KMO,ELOVL3,GPAM,MTHFD1L,ADCY7,NUDT10,PTGIS,APOBEC2,ADCY4,SULT4A1,GFPT2,GUCY2D,HMGCS2,ALDOB,BAAT,GMPR,ENTPD1,AK7,ADCY10,GUK1,PARP1,SLC26A1,CSGALNACT1,DPYS,TDO2,GUCY1A2,AK5,AGPAT5,LRGUK,H…	PDK4,PDK2,FUT8,SPHK2,PDE4A,ACAT1,UNG,SULT2B1,DLD,NUP50,NANS,TECR,GMPR2,AHCY,NUP93,NMRK1,LHPP,MVK,OGG1,ABHD14B,UAP1,SLC35A3,ALDH6A1,ACSL3,OARD1,PPCS,DUT,CBFA2T3,PDHA1,MACROD1,NT5E,RNASEH2B,SUCLA2,NUDT7,PRPSAP2,NME7,ARNT,SCD5,SNCA,HSD17B12,PFKM,ACOT11,HAAO,NPPC,GNPDA2,SUCLG1,HACD1,ACSF2,DDIT4,PDHB,UGP2,NUDT9,INSR,SUCLG2,PDP2,GLRX,SHMT1,IMPDH2,ZBTB20,NUDT14,PPARA,DPYD,FHIT,UCKL1,HSD17B8,APOBEC3G,APO…
GO_NEGATIVE_REGULATION_OF_RESPONSE_TO_ENDOPLASMIC_RETICULUM_STRESS	GO:1903573	39	Down	1.6521852186096588e-5	5.651224440926219e-4	6	HSPA5,HERPUD1,ERLEC1,NCK2,DERL2,PPP1R15A,DERL3,XBP1,USP14,DNAJC3,BFAR,SGTA,CREB3,WFS1,PARK7,TXNDC12,CLU,DNAJB9,UBAC2,OS9,TMBIM6,HYOU1,USP25,CREB3L1,NCK1,PPP1R15B,UBXN1,SYVN1,BCL2L1,GRINA,YOD1,UBE2G2,LRRK2,PTPN1,SVIP,UBE2J1,OPA1,HSPA1A,ATF6B	DERL3,LRRK2	HERPUD1,CREB3,TXNDC12,CLU,UBAC2,TMBIM6,CREB3L1,NCK1,SVIP
GO_BRANCHED_CHAIN_AMINO_ACID_METABOLIC_PROCESS	GO:0009081	21	Down	1.6803948167564457e-5	5.721706333073419e-4	1	BCAT1,HSD17B10,ACAT1,MCCC1,BCKDHB,DLD,BCKDK,BCAT2,HIBADH,HMGCL,ALDH6A1,IVD,MCCC2,DBT,HMGCLL1,AUH,ACAD8,PPM1K,ACADSB,HIBCH,BCKDHA	BCAT1,HMGCLL1,BCKDHA	ACAT1,MCCC1,BCKDHB,DLD,HIBADH,ALDH6A1,AUH,ACAD8,HIBCH
GO_CELLULAR_RESPONSE_TO_CORTICOSTEROID_STIMULUS	GO:0071384	49	Down	1.6955822470205145e-5	5.747412796769987e-4	6	CFLAR,ISL1,ABCC2,FECH,ATP2B1,EDN1,REST,GSTP1,DNMT3B,ICAM1,TFAP4,PCK2,RPS6KB1,NR3C1,ERRFI1,KLF9,CBX3,ZFP36,ASS1,SERPINF1,CASP9,ANXA1,MSTN,USP8,SRD5A1,EGFR,STAR,FOXO1,EIF4E,ZFP36L2,BCL2L11,HNRNPU,AIFM1,FBXO32,STC1,CREBRF,GPER1,GJB2,DDIT4,FAM107A,AKAP13,SSTR2,SMYD3,ZFP36L1,UBE2L3,EIF4EBP1,AKR1C3,AQP1,UGT1A1	ABCC2,DNMT3B,MSTN,STAR,GPER1,UBE2L3,AQP1	ISL1,REST,ERRFI1,SERPINF1,CREBRF,DDIT4,SMYD3,ZFP36L1,UGT1A1
GO_ORGANIC_ACID_METABOLIC_PROCESS	GO:0006082	993	Down	1.707226345166434e-5	5.760931949496598e-4	1	GCLC,CYP26B1,NDUFAB1,PDK4,SLC4A1,ACSM3,PRKAR2B,PON1,CROT,PDK2,OSBPL7,ADIPOR2,NOS2,PSMB1,AASS,ST3GAL1,IYD,MLXIPL,IDS,FMO1,LYPLA2,ABHD5,LARS2,DCN,BRCA1,ELOVL5,ALOX5,PSMC4,MDH1,XYLT2,IGF1,CD74,HGF,CPS1,ABCC2,GCLM,NR1H3,CD44,NUP160,CHPF2,CYP46A1,MRI1,VCAN,CTNS,PSMA4,CTPS2,TPR,HEXB,MSMO1,ITIH4,ATP2B4,NDC1,TBXAS1,ALDH18A1,GATB,SLC2A3,MPC1,ACAA1,BCAT1,DGAT2,CS,HAGH,ST3GAL6,OAT,GSTO2,ME1,MTHFD2,ELOVL1,PF…	CYP26B1,SLC4A1,PRKAR2B,PON1,OSBPL7,IYD,ALOX5,IGF1,HGF,CPS1,ABCC2,ITIH4,TBXAS1,BCAT1,DGAT2,ME1,ELOVL1,OSBPL3,ABCB11,PTGS2,TIGAR,OSBPL6,SLC1A3,DCT,HAL,NOX4,P2RX7,SLC23A2,SIRT4,NOS1,VNN3,XYLB,PTGS1,ACOT7,GGT5,GGT1,PLA2G3,SLC16A8,CYP2D6,PDGFB,PNPLA3,PSME2,HNF4A,PSMA7,TRIB3,ACOT8,ABCD1,RENBP,SMPD3,QPRT,ACSBG1,IL4I1,SULT2A1,HAS1,CAV1,HYAL4,PLOD3,GCK,PRUNE2,OGN,PTGDS,SPOCK2,ENO3,ALOX12,ST3GAL4,ART4,IFNG…	PDK4,PDK2,MDH1,OAT,GSTO2,ALDH3A2,SREBF1,CYP2W1,SDHA,MGLL,ACAT1,MCCC1,LIPE,ARG2,AACS,ME2,BCKDHB,SLC27A5,MGST2,PSMC5,SULT2B1,DLD,PHGDH,NUP50,COMT,FMO2,CYP26A1,TECR,CYB5R3,TXN2,ACO2,AHCY,NUP93,CRYM,DECR1,ECH1,SARS2,PON3,PON2,HIBADH,PSMA2,CYP2C18,BLMH,LDHB,UST,ABHD14B,PSMD14,ACADM,FAAH,OSBPL9,ALDH6A1,GOT1,SCPEP1,LIAS,TWIST1,ACSL3,PEPD,ECHS1,POR,MPST,CBFA2T3,GAMT,GGT7,PDHA1,SERINC3,CYP2J2,PSAT1,PNPLA8…
GO_BASE_EXCISION_REPAIR	GO:0006284	42	Down	1.745056613734052e-5	5.862299561762831e-4	1	LIG3,POLQ,FAM168A,POLD1,NTHL1,POLB,XRCC1,UNG,SIRT6,HUWE1,APEX1,MPG,LIG1,RPA3,NEIL3,OGG1,RPA2,POLM,SMUG1,MBD4,PARP2,RPA1,PCNA,MUTYH,XPA,HMGA1,DNA2,TDG,NEIL1,POLG,TP53,RPS3,HMGA2,NEIL2,WRN,POLL,FEN1,APEX2,USP47,POLE,PRMT6,ERCC6	POLQ,NEIL3,DNA2	UNG,APEX1,OGG1,RPA2,PCNA,MUTYH,RPS3,PRMT6
GO_CELL_CYCLE_PROCESS	GO:0022402	1208	Down	1.7734016930825868e-05	5.931043440198429e-4	10	MAD1L1,KLHL13,CYP26B1,CDC27,UPF1,PRKAR2B,KMT2E,FBXL3,USH1C,DBF4,PAF1,MARK4,PAFAH1B1,GAS7,PAX6,PSMB1,PKD1,MLXIPL,ZNF207,NCAPD2,AKAP8L,TTC19,ANLN,WIZ,CEP68,BRCA1,ERCC1,PSMC4,DDX11,TACC3,POLA2,YAF2,BID,IGF1,MNAT1,SPAST,FHL1,UBR2,RRAGD,NCAPH2,CENPQ,PIAS1,RFC1,CUL3,TUBG2,NSUN2,SPDL1,PHF23,PSMA4,MYO16,PARP3,CUL7,CNTLN,OFD1,YTHDC2,TPR,MAP4,RFC2,RAD51,FOXN3,ANAPC4,SDCCAG8,CUL1,MTA3,CDK14,PPP1R12A,CROCC,A…	CYP26B1,PRKAR2B,USH1C,GAS7,PAX6,ANLN,IGF1,CUL3,NSUN2,MYO16,MAP4,BCAT1,LZTS1,MCM10,VASH1,TRIP13,UBE2D1,MOV10L1,WDR62,SMC1B,BRINP1,DNM2,PTPRC,ZMPSTE24,ABCB1,ORC1,RAD54L,DYNLL1,ANAPC5,KIF4A,ORC6,CAPN3,CDC45,CDC7,SUSD2,HIRA,DMC1,PDGFB,PSME2,GINS1,MYBL2,TUBB1,PSMA7,CDC25B,RBBP8,EMD,SMPD3,SFRP1,AURKC,FSD1,CDK6,TGFBR1,CCNY,ANAPC15,CYP27B1,GLI1,IFNG,TIMELESS,AICDA,TPD52L1,TTK,KIF20A,KAT2B,ECT2,HYAL1,ROPN…	FBXL3,CEP68,PIAS1,FOXN3,MTA3,TSG101,TUBE1,SMARCD3,CHMP5,PSMC5,ZNF268,HAUS4,PHGDH,HSP90AB1,CCNB1IP1,APEX1,REC8,NBN,BABAM1,HBP1,PSMA2,PRKAR1A,YWHAE,CCND1,FBXO5,GMNN,CCNG1,SKP1,BCL6,RTKN,ACVR1,PSMD14,CHMP3,DHCR24,SYF2,RPA2,CCNI,CCND2,MLH3,CDKN2C,PARD6B,MAD2L1BP,PCID2,HSPA2,AKAP9,CDKN1C,HAUS8,ACTR10,PCNA,CCNH,RNASEH2B,SMC2,MYC,RDX,BARD1,NCOR1,P3H4,ENSA,POGZ,CALM2,BOD1,PHIP,TERF1,NOTCH1,RPS3,EPS8,CETN…
GO_POSITIVE_REGULATION_OF_RESPONSE_TO_ENDOPLASMIC_RETICULUM_STRESS	GO:1905898	38	Down	1.827560942229778e-5	6.085131013397824e-4	6	BAK1,HERPUD1,USP13,ATXN3,NCK2,FCGR2B,PPP1R15A,BAX,EDEM2,SIRT1,XBP1,SGTA,CAV1,AGR2,TMEM33,NFE2L2,ATF6,SPOP,SERINC3,EDEM1,UBQLN1,DAB2IP,RNF185,PMAIP1,PIK3R1,BCL2L11,NCK1,RNF183,DDIT3,PTPN2,BOK,ERN1,TMEM259,BCAP31,UBQLN2,RNFT1,PTPN1,BAG6	FCGR2B,CAV1	HERPUD1,NFE2L2,SPOP,SERINC3,NCK1,PTPN2
GO_METHYLATION	GO:0032259	305	Down	2.0093071353550844e-5	6.660808895835687e-4	7	NDUFAF7,KDM1A,CIAPIN1,KMT2E,PAF1,JARID2,PAX7,BRCA1,PRDM11,TFB1M,ARID4A,NSUN2,METTL1,MAT2B,ARID4B,KMT2C,PRDM1,TARBP1,PRDM6,SPI1,TRMT11,METTL22,FTSJ1,MBD3,HSD17B10,MOV10L1,EED,BAZ2A,FKBP6,RIF1,GRHL2,ZMPSTE24,ATRX,MECOM,DIMT1,GNAS,METTL2A,DNMT3B,TRMT6,COMT,TDRD1,SIRT1,SETD1A,MTAP,TRMT2A,SMARCB1,SNRPD3,PICK1,TTLL12,PRMT5,VCPKMT,SNW1,PCIF1,NDUFAF5,AHCY,METTL4,RNMT,SUV39H1,CTCF,SETD6,GSPT1,PIH1D1,DOT1L…	JARID2,PAX7,NSUN2,PRDM6,SPI1,MOV10L1,FKBP6,ZMPSTE24,DNMT3B,SUV39H1,GATA3,PRMT8,CHD5,CTCFL,PRDM12,BHMT2,DYDC2,PIWIL4,TGS1,PRDM5,PNMT,PRDM15,MAEL,PARP1,FAM86B2,BHMT,MAT1A,PRDM8,TDRD9,GFI1,TDRD5,NNMT,METTL7B,DYDC1,TDRD12,TDRKH,BCOR,TRMT12,KPNA7,FBLL1,PIWIL2,ZFP57,INMT	PRDM11,ARID4A,ARID4B,TRMT11,METTL2A,COMT,SMARCB1,SNW1,AHCY,COQ5,DPH5,METTL25,GAMT,MYC,ARMT1,HNMT,BTG2,PCMTD1,DMAP1,SATB1,SMYD3,METTL7A,SMYD4,PRMT6
GO_REGULATION_OF_AUTOPHAGY	GO:0010506	307	Down	2.0820036406464873e-5	6.855950212288902e-4	1	BAD,POLDIP2,OSBPL7,DCN,CAPN1,HGF,RB1CC1,RRAGD,IFT88,ATP6V0A1,DAPK2,CLEC16A,PHF23,ATP6V1H,VPS13D,PIK3CB,TAB2,USP36,ATG5,USP13,LZTS1,CTSA,GNAI3,KDM4A,ROCK1,TBC1D25,SIRT2,VPS35,NEDD4,CSNK2A2,PRKACA,SREBF1,USP33,LAMP3,TIGAR,TP53INP2,KEAP1,SESN1,MID2,GSK3B,ULK2,RRAGB,ZMPSTE24,CTTN,MT3,DNM1L,SNX5,SPTLC1,MUL1,EXOC1,SCFD1,HDAC6,WAC,TREM2,SIRT1,ABL1,SH3GLB1,KLHL22,XBP1,FBXO7,HMOX1,TSPO,MTMR3,EP300,ATP6V1D…	OSBPL7,HGF,CLEC16A,VPS13D,LZTS1,TIGAR,MID2,ZMPSTE24,HMOX1,EEF1A2,TRIB3,MTMR8,MEFV,NOD1,IL10RA,IFNG,EPM2A,KIF25,CAPNS1,KDR,GFAP,PTPN22,HTR2B,IL10,RUBCN,PIP4K2A,HSPB8,UCHL1,RAB39B,PINK1,GPSM1,IFI16,FYCO1,CDK5,SNX32,LEP,CDK5R1,ACER2,GBA,TMEM150B,MAPK15,ATP6V0C,RUFY4,LRRK2,ZKSCAN3,DAPK1,ATP6V1G2,ATP6V1E2	RB1CC1,ATP6V1H,SREBF1,SESN1,BNIP3L,RASIP1,TMEM59,LEPR,FOXO3,VPS26A,ATP6V1G1,SNCA,SCOC,RRAGA,EEF1A1,DAPL1,CASP3,KAT5,BNIP3,SVIP,SREBF2,TRIM13,TMEM150C,SEC22B
GO_GENE_SILENCING	GO:0016458	209	Down	2.0863954798859246e-5	6.855950212288902e-4	1	POLR2J,MSL3,SCMH1,UBR2,NUP160,POLR2B,TPR,KCNQ1,PUM2,NDC1,ELAVL1,SIRT2,NUP133,PABPC1,MBD3,MOV10L1,EED,NUP37,BAZ2A,SIRT6,FKBP6,TNRC6C,RIF1,SRCAP,ZMPSTE24,SEH1L,SRRT,CNOT3,TNRC6A,ESR1,AGO1,NUP50,CDC45,AAAS,NUP188,TDRD1,SIRT1,POLR2E,HIRA,POLR2F,DDX17,TNRC6B,ZC3H7B,DICER1,RAE1,SMCHD1,SUV39H1,FMR1,NUP93,POLR2C,ERI1,DOT1L,POLR2I,TGFB1,EZH2,NUP88,DDX5,EZH1,HDAC5,NAA40,SOX6,NUP98,NUP107,CNOT2,AICDA,ASF1A,…	POLR2B,MOV10L1,FKBP6,ZMPSTE24,ESR1,CDC45,HIRA,POLR2F,SUV39H1,POLR2I,AICDA,NUP155,HELLS,PIWIL1,LIN28A,IPO8,MYCN,PIWIL4,MAEL,TDRD9,CNOT11,TERT,SMAD3,TDRD12,POLR2L,EXD1,TDRKH,PIWIL2,POU5F1,RMRP	KCNQ1,PABPC1,NUP50,NUP93,HDAC5,ASF1A,FXR1,HDAC1,TSNAX,MRPL44,NCOR1,CNOT7
GO_REGULATION_OF_ATP_METABOLIC_PROCESS	GO:1903578	103	Down	2.1073104675027536e-5	6.894570116503575e-4	1	MLXIPL,IGF1,NUP160,TPR,NDC1,SPHK2,RHOA,HDAC4,NUP133,ENO1,NUP37,SIRT6,TIGAR,PSEN1,SEH1L,DNM1L,P2RX7,NUP50,AAAS,NUP188,TREM2,TSPO,HIF1A,RAE1,ABCD1,TAZ,PGK1,NUP93,PRKAG2,GCK,PPIF,NUP88,PPARGC1A,NUP98,IFNG,NUP107,COX7A2,NUP155,PFKFB4,SLC25A12,COX7A2L,PARK7,NUP43,DNAJC15,ECD,PFKFB2,NUP153,NUP85,SLC25A23,NUP214,CBFA2T3,NUP210,PRKAA1,CCNB1,ISCU,UQCC2,NUP54,NUP58,TP53,APP,ARNT,PARP1,SNCA,OGT,RANBP2,PID1,…	IGF1,TIGAR,P2RX7,ABCD1,GCK,IFNG,NUP155,DNAJC15,PARP1,PFKFB1,PINK1,SLC2A6,JMJD8,AK4,FBP1,GPD1,TMSB4X	SPHK2,NUP50,NUP93,COX7A2L,CBFA2T3,ARNT,SNCA,DDIT4,INSR,ZBTB20,PPARA
GO_REGULATION_OF_CELL_CYCLE_PROCESS	GO:0010564	688	Down	2.1933544514268186e-5	7.145018288738879e-4	10	MAD1L1,KLHL13,CDC27,PRKAR2B,KMT2E,DBF4,PAF1,MARK4,PAFAH1B1,PSMB1,PKD1,MLXIPL,ZNF207,ANLN,WIZ,BRCA1,PSMC4,DDX11,TACC3,YAF2,BID,IGF1,SPAST,FHL1,CUL3,SPDL1,PSMA4,MYO16,PARP3,CUL7,OFD1,TPR,RAD51,FOXN3,ANAPC4,SDCCAG8,CUL1,MTA3,ATP2B4,RIOK2,WAPL,RNF4,PKN2,CDK13,RHOA,PSME4,SIRT2,PPP2R5B,CSNK2A2,CDC42,TRIP13,PRKACA,ZFYVE26,UBE2D1,SMC1A,HMMR,NDE1,CLASP1,EED,TIPIN,GTSE1,SPAG5,DYNC1I2,JADE1,FGFR1,PIK3C3,EDN…	PRKAR2B,ANLN,IGF1,CUL3,MYO16,TRIP13,UBE2D1,ZMPSTE24,ORC1,DYNLL1,ANAPC5,CDC45,CDC7,SUSD2,PDGFB,PSME2,PSMA7,CDC25B,RBBP8,SMPD3,SFRP1,AURKC,FSD1,CDK6,ANAPC15,GLI1,AICDA,TTK,KIF20A,KAT2B,ECT2,HYAL1,IL1A,BIRC6,SFPQ,KIF14,MSX2,TEX14,EDN3,KIF25,SOX9,IL1B,RNF112,KNSTRN,PSME3,MYBBP1A,TAOK3,ESPL1,GPNMB,DMRT1,DCTN3,KIF13A,SIX3,HECW2,TMOD3,EGF,KCNH5,CYP1A1,TICRR,CLTC,ANAPC11,CEP131,PSMB6,PLK4,ANKRD53,ANKRD31…	FOXN3,MTA3,SMARCD3,CHMP5,PSMC5,ZNF268,HAUS4,HSP90AB1,APEX1,NBN,BABAM1,PSMA2,PRKAR1A,YWHAE,CCND1,FBXO5,SKP1,BCL6,PSMD14,CHMP3,SYF2,RPA2,CCND2,CDKN2C,MAD2L1BP,PCID2,HSPA2,AKAP9,CDKN1C,HAUS8,PCNA,RNASEH2B,RDX,CALM2,PHIP,TERF1,NPM2,BTG2,ZNF385A,RPL26,LRP5,RBBP4,CEP57,ANAPC16,UBE2E1,PKIA,INSR,RHNO1,PTEN,CTDSP2,NPM1,PSMD13,ZFP36L1,SFI1,HMGN5,DDRGK1,YTHDF2,ZNF830,CNOT7,RING1
GO_NEGATIVE_REGULATION_OF_TRANSCRIPTION_BY_RNA_POLYMERASE_II	GO:0000122	742	Down	2.2052601860224647e-05	7.152837456818555e-4	1	KDM1A,CREBBP,GCFC2,ZNF263,PAF1,PAX6,E2F2,JARID2,TFAP2B,CRY1,NFIX,MLXIPL,ETV7,ISL1,WWTR1,SNAI2,RUNX3,STRAP,NR1H3,PIAS1,RFC1,CUL3,USP2,BARX2,TPR,WWC3,HDAC9,PER3,NEDD4L,FOXP3,NFE2L3,FNIP2,FOXC1,PRDM1,MTA3,MXD1,YBX3,HDAC7,AHRR,HIPK2,DDX20,SPEN,YBX1,SPI1,FGFR2,SP100,CBFB,HDAC4,MEF2A,SIRT2,HES2,NEDD4,MNT,NCK2,LMCD1,TCF3,MBD3,SREBF1,UBE2D1,NFATC3,TP63,KDM5A,GLI2,NOTCH3,EED,ENO1,DLG1,RARB,NFKB2,SIRT6,FGF…	PAX6,E2F2,JARID2,TFAP2B,CUL3,BARX2,FOXP3,AHRR,SPI1,UBE2D1,DNMT3B,ESR1,PDGFB,SLA2,NFATC2,SALL4,TRIB3,MOSPD1,SUV39H1,KLF8,OVOL3,HAMP,CDK6,CAV1,HOXA2,GATA3,SUFU,DKK1,DLX4,MAPK10,IFNG,TIMELESS,BACH2,WWC1,KCNIP3,TFCP2L1,DLX2,ORC2,PRRX1,SFPQ,PROX1,KLF12,SATB2,MSX2,TBX2,BATF3,SNAI1,SOX9,ZNF835,SMO,FEZF1,DLL4,PIAS3,IGHMBP2,GSC,LOXL2,MEIS2,CD36,EDNRB,ZFHX2,DMRT1,PRDM5,ETV6,ASCL1,ESR2,IRF8,TBX19,MAEL,NR1I3…	GCFC2,ISL1,PIAS1,FNIP2,MTA3,SREBF1,SMARCA2,REST,IGBP1,ZNF268,IKZF5,PATZ1,SNW1,NELFCD,NKAP,KLF5,CRYM,GLIS3,HDAC5,ZBTB16,CCND1,BCL6,SUMO1,HDAC1,FOXO3,TGIF2,BCL11A,MXI1,SPOP,TWIST1,FOXP2,FOXA1,EAPP,CDKN1C,PCNA,NKX2-1,ZNF189,MYC,TMBIM6,NCOR1,ZC3H8,SNCA,NOTCH1,ARID5B,UBC,CREB3L1,NCK1,ELK4,RUNX1,BTG2,NFIA,VPS72,ZNF148,HEY1,PEX2,RBPJ,EFNA1,CNBP,UBB,IRX2,PKIA,JUNB,KLF11,KAT5,PTPN2,TGIF1,JUN,DMAP1,SOX2,ZB…
GO_TRNA_MODIFICATION	GO:0006400	80	Down	2.2239252853615363e-5	7.182419644783503e-4	1	NSUN2,METTL1,TRIT1,TARBP1,TRMT11,THUMPD1,FTSJ1,HSD17B10,SEPHS1,METTL2A,TRMT6,PUS7,OSGEP,TRMU,ALKBH1,CDK5RAP1,MTFMT,TRMT1,DUS4L,TRDMT1,ELP4,PUS3,THG1L,THADA,TRMT1L,TRMT13,METTL8,MOCS3,AARS2,TRMT5,OSGEPL1,GTPBP3,ELP3,THUMPD3,ANKRD16,ELP2,MTO1,NAT10,TRMO,ALKBH8,THUMPD2,SSB,DUS3L,CTU1,TPRKB,TRMT10A,CDKAL1,DPH3,TRMT44,WDR4,TYW3,PUS10,TYW5,ELP6,METTL2B,C9orf64,TRMT10B,TRUB1,TRMT61A,URM1,DUS2,LCMT2,DUS1…	NSUN2,PUS7,DUS4L,PUSL1,SEPHS2,TRMT12	TRMT11,THUMPD1,METTL2A,OSGEP
GO_POSITIVE_REGULATION_OF_PROTEOLYSIS_INVOLVED_IN_CELLULAR_PROTEIN_CATABOLIC_PROCESS	GO:1903052	113	Down	2.24288956562198e-5	7.212711103121966e-4	1	GCLC,ANKIB1,OSBPL7,PSMC4,NUB1,RNF14,PIAS1,RNF19A,MAPK9,HERPUD1,USP13,ATXN3,SIRT2,TRIB2,CHFR,KEAP1,PSEN1,GSK3B,AURKA,EDEM2,TREM2,RBX1,PSMC1,TRIB3,SMAD7,PSMD10,CCDC22,FMR1,AXIN1,STUB1,RNF40,SGTA,GSK3A,CAV1,DVL1,FBXW7,CTSC,USP5,BAG2,CSNK1A1,SUMO1,NFE2L2,RNF19B,CLU,PTK2B,CBFA2T3,DDA1,RGN,HSPBP1,EDEM1,UBQLN1,MDM2,DNAJB2,DAB2IP,IL33,RNF144B,BBS7,EGF,RNF185,PRICKLE1,TMTC3,DET1,CSNK1D,AKT1,NKD2,PLK2,RNF2…	OSBPL7,TRIB3,CAV1,DDA1,BBS7,EGF,NKD2,RNF144A,KCNE2,PYHIN1,GBA,LRRK2,ECSCR	PIAS1,HERPUD1,CTSC,SUMO1,NFE2L2,CLU,CBFA2T3,RCHY1,PTEN,RAD23A,SUMO2,DDRGK1
GO_REGULATION_OF_MITOTIC_CELL_CYCLE	GO:0007346	594	Down	2.3350808301286172e-5	7.477226913496955e-4	10	MAD1L1,POLDIP2,CDC27,PRKAR2B,KMT2E,PAFAH1B1,PSMB1,PKD1,ZNF207,ANLN,BRCA1,PSMC4,TACC3,BID,IGF1,FHL1,TIMP2,CUL3,USP2,SPDL1,PSMA4,MYO16,PARP3,CUL7,OFD1,YTHDC2,TPR,FOXN3,ANAPC4,SDCCAG8,FOXC1,CUL1,MTA3,RIOK2,PKN2,CDK13,PSME4,SIRT2,PTPN3,ASNS,CDC42,TRIP13,PRKACA,UBE2D1,SMC1A,HMMR,CHFR,NDE1,NLE1,CLASP1,TIPIN,GTSE1,DLG1,TOP2B,DYNC1I2,JADE1,FGFR1,EDN1,PCM1,BRINP1,TP73,CDC14A,CNOT4,HSP90AA1,RBL1,NDC80,CDC1…	PRKAR2B,ANLN,IGF1,CUL3,MYO16,TRIP13,UBE2D1,BRINP1,ZMPSTE24,ORC1,DYNLL1,ANAPC5,CDC45,CDC7,PDGFB,PSME2,PSMA7,CDC25B,SMPD3,FSD1,CDK6,ANAPC15,TTK,HYAL1,IL1A,KIF14,DCLRE1B,TEX14,EDN3,KIF25,IL1B,STK33,PSME3,MEIS2,TAOK3,ESPL1,GPNMB,IL10,DMRT1,DCTN3,BTG4,HECW2,TMOD3,EGF,ASCL1,KCNH5,CYP1A1,TICRR,CLTC,ANAPC11,CEP131,PSMB6,PLK4,ANKRD53,CCNB3,CDKN2B,CDKN2A,INCENP,RAD9B,EME1,LSM11,CDC25C,CNOT11,DONSON,BRSK1,C…	FOXN3,MTA3,SMARCD3,CHMP5,PSMC5,ZNF268,HAUS4,APEX1,NBN,PSMA2,YWHAE,CCND1,FBXO5,SMOC2,SKP1,BCL6,PSMD14,SYF2,RPA2,CCND2,CDKN2C,MAD2L1BP,PCID2,HSPA2,AKAP9,FOXA1,CDKN1C,HAUS8,PCNA,RNASEH2B,RDX,PHIP,BTG3,NPM2,BTG2,ZNF385A,RPL26,LRP5,CEP57,ANAPC16,UBE2E1,PKIA,INSR,PTEN,CTDSP2,PSMD13,ZFP36L1,SFI1,ZNF830,CNOT7
GO_NEGATIVE_REGULATION_OF_CELL_CYCLE_PHASE_TRANSITION	GO:1901988	225	Down	2.4747944093425956e-5	7.871857057564272e-4	10	MAD1L1,PSMB1,ZNF207,BRCA1,PSMC4,FHL1,SPDL1,PSMA4,MYO16,TPR,FOXN3,CUL1,PSME4,TRIP13,GTSE1,JADE1,CNOT4,RBL1,NDC80,CDC14B,ORC1,ZW10,BAX,PSMC5,UIMC1,AURKA,CNOT3,PCBP4,PSME1,CLSPN,CDC6,PSMD5,PSMD8,KLHL22,SUSD2,FBXO7,RBX1,EP300,PSMC6,PSMA3,PSMC1,PSMB5,PSMA6,PSME2,PSMA7,E2F1,PSMD10,RGCC,PSMD7,FBXO31,RBL2,NBN,FZR1,BABAM1,CDK6,CASP2,EZH2,PSMA2,PSMD3,CDK5RAP3,PSMD11,CCL2,CCND1,ANAPC15,PSMD9,CDKN1B,CNOT2,FB…	MYO16,TRIP13,ORC1,SUSD2,PSME2,PSMA7,CDK6,ANAPC15,TTK,TEX14,PSME3,TAOK3,GPNMB,TICRR,PSMB6,CDKN2B,CDKN2A,CDC25C,CNOT11,DONSON,BRSK1,DACT1,GFI1B,E2F7,BUB1,SFN,GPR132,C10orf99,HUS1B,BLM,PSMB9,PSMB3	FOXN3,PSMC5,NBN,BABAM1,PSMA2,CCND1,FBXO5,SKP1,PSMD14,SYF2,RPA2,CDKN2C,PCID2,PCNA,BTG2,ZNF385A,RPL26,PTEN,CTDSP2,PSMD13,ZFP36L1,ZNF830,CNOT7
GO_NEGATIVE_REGULATION_OF_CELLULAR_CATABOLIC_PROCESS	GO:0031330	226	Down	2.479242687897319e-5	7.871857057564272e-4	1	POLDIP2,HFE,SLC11A1,HGF,GABARAPL2,TIMP2,CLEC16A,PHF23,THRAP3,TAB2,USP36,ATP2B4,YBX3,LZTS1,HIPK2,CTSA,YBX1,ELAVL1,KDM4A,ROCK1,SIRT2,ERLEC1,VPS35,PTPN3,PABPC1,CSNK2A2,DERL2,ACACB,LAMP3,TIGAR,SENP1,OPHN1,PSEN1,PKP1,MTMR2,MT3,FUS,SCFD1,HNRNPC,WAC,TREM2,HSP90AB1,CIRBP,KLHL22,DERL3,TIMP3,HMOX1,TSPO,CSNK2A1,E2F1,CHMP4B,CST3,USP14,FMR1,TIMP1,N4BP1,TSC2,HERC1,BMF,LAPTM4B,MTMR9,SNRNP70,SGTA,RASIP1,GSK3A,NA…	HGF,CLEC16A,LZTS1,TIGAR,DERL3,HMOX1,CST3,LAPTM4B,RIC1,SUFU,IL10RA,RBM24,KIF25,PRKCG,QRICH2,PTPN22,HTR2B,IL10,FURIN,ANXA9,RUBCN,TIRAP,NOCT,RBM46,BOLL,TIMP4,PINK1,IGF2BP1,SHH,NELL1,MYD88,LEP,MEIOC,LRRK2,ZKSCAN3,F8A3	PABPC1,HNRNPC,HSP90AB1,CIRBP,RASIP1,EPHA4,LEPR,MGAT3,UBAC2,TOB1,SNCA,RRAGA,DAPL1,EFNA1,SMARCC1,HNRNPA0,FHIT,SVIP,DDRGK1,SEC22B
GO_NUCLEIC_ACID_PHOSPHODIESTER_BOND_HYDROLYSIS	GO:0090305	270	Down	2.5530679126666525e-5	8.053611161839581e-4	1	LAS1L,ELAC2,REV3L,ERCC1,ANGEL1,DNASE1L1,RNASET2,ASTE1,RFC1,EDC4,PNKP,TDP1,RFC2,POLD1,NTHL1,SMG6,CPSF1,EXOSC7,REXO2,EXOSC5,POLD3,N4BP2,REXO1,DDX1,EXD2,DIS3,BAX,NOP14,XRN2,AGO1,RBX1,DICER1,APEX1,SAMHD1,RBBP8,CSTF2,ZC3H12B,USB1,POP1,ERI1,ERCC2,RNASEH2A,POP4,POLR2I,DNASE2,RPA3,POLD2,EXOSC3,KPNB1,DCPS,GTF2H1,GTF2H3,ENDOU,RFC5,CNOT2,CPSF6,TDP2,CNOT6,DROSHA,RAD1,RAD50,OGG1,KPNA1,XRN1,NCBP2,TSNAX,ERI3,RP…	EDC4,RBBP8,CSTF2,ZC3H12B,POLR2I,ENDOU,DCLRE1B,PIWIL1,PIWIL4,IL6,ENPP2,DNA2,PARP1,ANKRD31,PNLDC1,NOCT,RAD9B,EME1,ANKLE1,MEIOB,DNASE1L3,RNASE7,RAG1,DNASE1L2,RNASE2,RNASE6,APLF,EXO1,CIDEA,PGBD5,ZC3H12D,EXOSC4,EXD1,SLX1B,TREX2,CPSF4L,STK31,PIWIL2,GTF2H4	ASTE1,APEX1,DNASE2,TDP2,OGG1,TSNAX,RPA2,PCNA,TOE1,DDB2,MRPL44,RNASEH2B,NOB1,ABT1,UBC,PAN3,CASP3,UBB,TSEN34,CNOT7,DCP1A
GO_REGULATION_OF_CELLULAR_RESPONSE_TO_STRESS	GO:0080135	656	Down	2.5636694477785846e-5	8.053611161839581e-4	6	RAD52,BAD,WNT16,FKBP4,KDM1A,DVL2,CREBBP,MAP3K9,PAFAH1B1,NOX1,SPAG9,CRY1,MAPK8IP2,FYN,BRCA1,ERCC1,MAP4K5,DDX11,ZMYND11,WAS,BID,SNAI2,CD74,HGF,RB1CC1,FAS,CD44,BCLAF1,NUP160,BAK1,GRN,FUT8,RTN4R,PARP3,HSPA5,TPR,DTNBP1,ERCC8,ARHGEF5,HERPUD1,RAD51,POLQ,FAM168A,EIF2AK2,SERPINB3,USP13,CAMK2B,NDC1,YBX3,HIPK2,TMEM161A,EYA2,MAP2K4,ATXN3,TP53BP1,ERLEC1,NUP133,CDC42,NCK2,MAP4K4,VASH1,FCGR2B,DERL2,XRCC1,PDE8A,…	WNT16,NOX1,MAPK8IP2,FYN,WAS,HGF,ERCC8,POLQ,VASH1,FCGR2B,PTGS2,SCARF1,TIGAR,KCNK2,ZMPSTE24,TF,DERL3,RASSF2,ABCD1,CORO2B,SFRP1,CDK6,CAV1,NOD1,AMBP,CXCL12,DKK1,FZD10,TIMELESS,TPD52L1,VNN1,NUP155,IL1A,PRRX1,SFPQ,SLAMF1,SPP1,FKBP1B,TNFSF11,RWDD3,PKN1,SNAI1,UNC5CL,KLHL31,RAP2A,IL1B,CCR7,PRKCG,AUNIP,ELL3,KLK8,MAP3K10,EDA2R,PTPN22,SPIRE1,STK26,TAOK3,CD36,MDFIC,IL10,IL36G,IL1RN,IL36RN,TLR4,CCL21,ZNF365,CD…	RB1CC1,FAS,FUT8,DTNBP1,HERPUD1,SERPINB3,TMEM161A,EYA2,SEMA3A,ARG2,RNF13,REST,ERP29,IGBP1,NUP50,HSP90AB1,NUP93,EYA1,BABAM1,CREB3,BAG1,YWHAE,FBXO5,BCL6,OGG1,FXR1,NFE2L2,EPHA4,RPA2,TXNDC12,CLU,SPOP,TWIST1,TRAP1,PCNA,SERINC3,UBAC2,RNASEH2B,MYC,TMBIM6,NCOR1,ACKR3,ARMT1,NONO,RPS3,PDCD4,TNIK,CREB3L1,NCK1,ZNF385A,RPL26,VANGL2,PRKCD,HNRNPK,SPRED1,SERPINF2,NSMCE1,RSL1D1,PTEN,ZNF622,PTPN2,NPM1,RGMA,INSIG1,T…
GO_RIBOSE_PHOSPHATE_METABOLIC_PROCESS	GO:0019693	355	Down	2.577266014982853e-5	8.053611161839581e-4	1	BAD,AK2,PDK4,SLC25A13,SLC4A1,ACSM3,CROT,PDK2,AASS,MLXIPL,ELOVL5,IGF1,NUP160,CTPS2,TPR,NDC1,MPC1,DGAT2,SPHK2,FAR2,GNAI3,PDE4A,ELOVL1,PFKP,PKM,RHOA,PDK3,HDAC4,COASY,ACSL4,NUP133,RORA,PDE8A,ENO1,NUP37,ACAT1,VPS9D1,DLG1,ACACB,NT5C2,SIRT6,TIGAR,ADCY2,PGM1,PSEN1,MAGI3,CAD,SEH1L,PTHLH,SULT2B1,P2RX7,PDPR,DLD,NUP50,UPRT,AAAS,NUP188,TREM2,ACOT7,SCD,TECR,SLC25A1,GTPBP1,PYGL,GSTZ1,HIF1A,GMPR2,RAE1,ACOT8,PRPS…	SLC25A13,SLC4A1,IGF1,DGAT2,FAR2,ELOVL1,TIGAR,PTHLH,P2RX7,ACOT7,ACOT8,ABCD1,ACSBG1,SULT2A1,GCK,ENO3,IFNG,ENO2,RAB23,PDE10A,PDE8B,NUP155,AMPD1,ELOVL3,GPAM,ADCY7,NUDT10,ADCY4,SULT4A1,GUCY2D,HMGCS2,ALDOB,BAAT,GMPR,ADCY10,GUK1,PARP1,SLC26A1,TDO2,GUCY1A2,AK5,LRGUK,HKDC1,PFKFB1,PINK1,NPR2,SLC2A6,JMJD8,AK4,PGAM2,ADCY1,FBP1,ACSM1,LDHC,GPD1,ACSM6,ADCY5,SULT1B1,ADCY6,PFAS,GIMAP7,PIPOX,NME9,UPP1,ACOT1,PDE4B,…	PDK4,PDK2,SPHK2,PDE4A,ACAT1,SULT2B1,DLD,NUP50,TECR,GMPR2,NUP93,MVK,ABHD14B,ACSL3,PPCS,CBFA2T3,PDHA1,NT5E,RNASEH2B,SUCLA2,NUDT7,PRPSAP2,NME7,ARNT,SCD5,SNCA,HSD17B12,PFKM,RPIA,ACOT11,NPPC,SUCLG1,HACD1,ACSF2,DDIT4,PDHB,NUDT9,INSR,SUCLG2,PDP2,IMPDH2,ZBTB20,NUDT14,PPARA,UCKL1,HSD17B8
GO_ERAD_PATHWAY	GO:0036503	92	Down	2.5792960664496198e-5	8.053611161839581e-4	1	RHBDD2,POMT2,HSPA5,JKAMP,HERPUD1,USP13,ATXN3,ERLEC1,SEL1L,DERL2,DNAJC10,EDEM2,DERL3,FOXRED2,PSMC6,HM13,USP14,UGGT2,STUB1,UBXN8,SGTA,CAV1,SEC61B,ERLIN1,CCDC47,WFS1,UBE4A,FAF2,AUP1,NFE2L2,EDEM3,FBXO2,FBXO6,TRIM25,SDF2L1,DNAJB9,UBE4B,FBXO44,EDEM1,UBAC2,UBQLN1,OS9,DNAJB2,UGGT1,TOR1A,DERL1,RNF121,RNF185,RCN3,UBXN4,RHBDD1,RNF175,ERLIN2,DNAJB12,USP25,AMFR,UBE2J2,FBXO27,UBXN1,SYVN1,ANKZF1,STT3B,DNAJB14,T…	POMT2,DERL3,UBXN8,CAV1,SEC61B,SDF2L1,BRSK2,NCCRP1,SGTB,GET4	HERPUD1,NFE2L2,FBXO2,UBAC2,RCN3,RNF175,TMUB2,SVIP,TRIM13
GO_NUCLEOTIDE_EXCISION_REPAIR_PREINCISION_COMPLEX_ASSEMBLY	GO:0006294	29	Down	2.6127141134686138e-5	8.124245332169967e-4	1	MNAT1,RBX1,ERCC2,RPA3,GTF2H1,GTF2H3,RPA2,RAD23B,CHD1L,RPA1,CDK7,CCNH,DDB2,ERCC5,XPA,CUL4A,PARP1,RPS27A,GTF2H2,CETN2,UBC,XPC,CUL4B,ERCC3,DDB1,UBB,GTF2H4,UBA52,GTF2H5	PARP1,GTF2H4	RPA2,CCNH,DDB2,UBC,UBB
GO_POSITIVE_REGULATION_OF_PROTEIN_CATABOLIC_PROCESS	GO:0045732	205	Down	2.6989551422186763e-5	8.331145549503969e-4	1	GCLC,ANKIB1,HECW1,OSBPL7,MYLIP,PSMC4,NUB1,RNF14,TNFRSF1B,SNX1,PIAS1,RNF19A,NEDD4L,MAPK9,HERPUD1,USP13,ATXN3,SIRT2,VPS35,NEDD4,TRIB2,CHFR,NSF,RAB7A,NRDC,ITCH,KEAP1,PSEN1,HSP90AA1,GSK3B,HACE1,AURKA,EDEM2,EZR,TREM2,GGA1,RHBDD3,SGSM3,RBX1,PSMC1,TRIB3,CSNK2A1,SMAD7,PSMD10,CCDC22,ASB9,FMR1,AXIN1,STUB1,RNF40,OAZ1,SGTA,FZR1,GSK3A,CAV1,ABCA2,DVL1,SMURF2,FBXW7,SH3D19,CTSC,CD81,CDKN1B,IFNG,USP5,BAG2,GPLD1,C…	HECW1,OSBPL7,TNFRSF1B,TRIB3,CAV1,IFNG,APC2,C4BPA,C4BPB,SOX9,IL1B,APOE,DDA1,HECW2,BBS7,EGF,FURIN,NKD1,OAZ3,NKD2,MSN,ADRA2A,RNF144A,GJA1,KCNE2,PYHIN1,SOX17,ASB11,DACT1,PCSK9,GBA,AMER1,LRRK2,TNF,ECSCR	SNX1,PIAS1,HERPUD1,CTSC,CD81,SUMO1,NFE2L2,CLU,CBFA2T3,LDLR,NDFIP1,RDX,BARD1,VPS11,RCHY1,PTEN,RAD23A,FAF1,SUMO2,DDRGK1,SEC22B,EGLN2
GO_MITOTIC_CELL_CYCLE	GO:0000278	935	Down	2.7013947030949745e-5	8.331145549503969e-4	10	MAD1L1,POLDIP2,CDC27,PRKAR2B,KMT2E,FBXL3,USH1C,DBF4,PAFAH1B1,PAX6,PSMB1,CDK11A,PKD1,ZNF207,NCAPD2,AKAP8L,TTC19,ANLN,PPP5C,BRCA1,PSMC4,TACC3,POLA2,BID,IGF1,HGF,MNAT1,SPAST,FHL1,NCAPH2,PIAS1,TIMP2,CUL3,USP2,TUBG2,SPDL1,PHF23,PSMA4,MYO16,PARP3,CUL7,OFD1,YTHDC2,TPR,MAP4,RAD51,FOXN3,ANAPC4,SDCCAG8,FOXC1,CUL1,MTA3,CDK14,PPP1R12A,RIOK2,CTDP1,BCAT1,LZTS1,WAPL,TAF2,PKN2,MCM10,CDK13,EML1,RHOA,ROCK1,KIF2A,P…	PRKAR2B,USH1C,PAX6,ANLN,IGF1,HGF,CUL3,MYO16,MAP4,BCAT1,LZTS1,MCM10,CLTCL1,TRIP13,UBE2D1,PPP2R2C,WDR62,BRINP1,DNM2,ZMPSTE24,ABCB1,ORC1,DYNLL1,ANAPC5,KIF4A,ORC6,CDC45,CDC7,HIRA,PDGFB,PSME2,GINS1,MYBL2,TUBB1,PSMA7,CDC25B,RBBP8,EMD,SMPD3,AURKC,FSD1,CDK6,CCNY,ANAPC15,TPD52L1,TTK,KIF20A,ECT2,HYAL1,IL1A,SPTBN1,ORC2,RHOU,KIF14,DCLRE1B,TEX14,NCAPH,INHBA,EDN3,KIF25,IL1B,KNSTRN,STK33,PSME3,NES,CCNA1,MEIS2,C…	FBXL3,PIAS1,FOXN3,MTA3,TUBE1,SMARCD3,CHMP5,PSMC5,ZNF268,HAUS4,APEX1,NBN,PSMA2,TUBD1,YWHAE,CCND1,FBXO5,GMNN,SMOC2,CCNG1,SKP1,BCL6,RTKN,ACVR1,PSMD14,CHMP3,SYF2,RPA2,CCNI,CCND2,CDKN2C,MAD2L1BP,PCID2,HSPA2,AKAP9,FOXA1,CDKN1C,HAUS8,ACTR10,PCNA,CCNH,RNASEH2B,SMC2,MYC,RDX,ENSA,POGZ,BOD1,PHIP,EPS8,BTG3,RHOC,NPM2,BTG2,ZNF385A,RPL26,LRP5,SPRY1,CEP57,ANAPC16,RGS14,UBE2E1,PKIA,INSR,PTEN,KLF11,CTDSP2,PSMD13,Z…
GO_POST_EMBRYONIC_DEVELOPMENT	GO:0009791	71	Down	2.750165877407009e-5	8.423779937063327e-4	11	ERCC1,BAK1,RC3H2,PRDM1,FGFR2,SEMA3C,PSEN1,ATRX,BAX,GNAS,ABL1,PPP1R13L,ERCC2,RAB3A,TGFBR1,GATA3,PLEKHA1,CCDC47,SOX6,C12orf57,ALDH5A1,VEGFA,ACVR2B,EFEMP1,ASH1L,MFAP2,KDM5B,SERP1,ACO1,AGO2,BMP4,PLAGL2,BCL11B,FOXP2,IREB2,KLF4,MYO7A,ETNK2,CSRNP1,ATM,ARID5B,ITPR1,BCL2L11,NR4A2,MYO1E,MORC3,FZD5,NPPC,PYGO2,STK36,TIPARP,INPPL1,SLC18A2,FBN1,SGPL1,MECP2,ATF5,SCN9A,TAPT1,PYGO1,CHST11,BCL2,DHCR7,HEG1,SMAD2,ND…	SEMA3C,TGFBR1,GATA3,MYO7A,STK36,SLC18A2,PYGO1	RAB3A,PLEKHA1,EFEMP1,SERP1,FOXP2,ARID5B,NPPC
GO_FATTY_ACID_METABOLIC_PROCESS	GO:0006631	327	Down	2.7615498901178293e-5	8.423779937063327e-4	1	NDUFAB1,PDK4,ACSM3,PRKAR2B,PON1,CROT,PDK2,ADIPOR2,MLXIPL,LYPLA2,ABHD5,BRCA1,ELOVL5,ALOX5,CD74,NR1H3,MSMO1,TBXAS1,ACAA1,DGAT2,ELOVL1,TNFRSF1A,PDK3,ACSL4,PLA2G10,ALDH3A2,SREBF1,ACADVL,PTGS2,MGLL,HACD3,ACAT1,ACACB,EDN1,CEACAM1,LIPE,AACS,NFE2L1,PIBF1,SLC27A5,GSTP1,HADHA,ACOX3,SIRT4,PDPR,DLD,ECHDC1,PTGS1,CRAT,CREM,SIRT1,ACOT7,SCD,TECR,GGT5,GGT1,PLA2G3,CYP2D6,XBP1,MCAT,PNPLA3,SLC25A17,GSTZ1,PCK2,TRIB3,…	PRKAR2B,PON1,ALOX5,TBXAS1,DGAT2,ELOVL1,PTGS2,SIRT4,PTGS1,ACOT7,GGT5,GGT1,PLA2G3,CYP2D6,PNPLA3,TRIB3,ACOT8,ABCD1,ACSBG1,CAV1,PTGDS,ALOX12,ADTRP,SLC27A6,ACADL,APOA1,ELOVL3,GPAM,FABP3,LPGAT1,PTGIS,IL1B,CYP2E1,ALOX5AP,CD36,AOAH,BAAT,CYP2C9,CYP2C8,CYP1A1,NDUFS6,MMAA,AKR1C2,OLAH,ACOXL,SLC45A3,PLA2G4D,CYP3A4,HPGDS,FABP5,CYP2C19,LIPC,ACSM1,SLC27A4,ACOX2,PLA2G4F,PLA2G1B,FADS6,ACSM6,ABCD2,LEP,LPL,UCP3,ALOX…	PDK4,PDK2,ALDH3A2,SREBF1,MGLL,ACAT1,LIPE,AACS,SLC27A5,DLD,TECR,DECR1,ECH1,PON3,PON2,CYP2C18,ACADM,FAAH,LIAS,TWIST1,ACSL3,ECHS1,POR,CYP2J2,PNPLA8,HADHB,HADH,NUDT7,SCD5,SNCA,AIG1,AUH,HSD17B12,CPT2,ACOT11,PEX2,HACD1,ACSF2,CYP2S1,GSTM4,PDP2,PCCA,INSIG1,CYP4F3,PPARA,ADH7,ADH5,HSD17B8,LTC4S,GSTA1
GO_MACROMOLECULE_METHYLATION	GO:0043414	256	Down	2.7650148099065005e-5	8.423779937063327e-4	1	NDUFAF7,KDM1A,KMT2E,PAF1,JARID2,PAX7,BRCA1,TFB1M,ARID4A,NSUN2,METTL1,ARID4B,KMT2C,TARBP1,PRDM6,SPI1,TRMT11,METTL22,FTSJ1,MBD3,HSD17B10,MOV10L1,EED,BAZ2A,FKBP6,RIF1,GRHL2,ZMPSTE24,ATRX,MECOM,DIMT1,GNAS,METTL2A,DNMT3B,TRMT6,TDRD1,SIRT1,SETD1A,TRMT2A,SMARCB1,SNRPD3,PICK1,TTLL12,PRMT5,VCPKMT,SNW1,PCIF1,METTL4,RNMT,SUV39H1,CTCF,SETD6,GSPT1,PIH1D1,DOT1L,TRMT1,FBL,RAB3D,GSK3A,CBLL1,EZH2,KDM4C,GATA3,TRDM…	JARID2,PAX7,NSUN2,PRDM6,SPI1,MOV10L1,FKBP6,ZMPSTE24,DNMT3B,SUV39H1,GATA3,PRMT8,CHD5,CTCFL,PRDM12,DYDC2,PIWIL4,TGS1,PRDM5,MAEL,PARP1,BHMT,TDRD9,GFI1,TDRD5,DYDC1,TDRD12,TDRKH,BCOR,TRMT12,KPNA7,FBLL1,PIWIL2,ZFP57	ARID4A,ARID4B,TRMT11,METTL2A,SMARCB1,SNW1,MYC,ARMT1,BTG2,PCMTD1,DMAP1,SATB1,SMYD3,PRMT6
GO_AMINO_ACID_ACTIVATION	GO:0043038	30	Down	2.8681588941693765e-5	8.702780515574418e-4	1	LARS2,GATB,IARS2,EARS2,SARS2,AIMP2,HARS2,FARSB,WARS2,DARS2,AARS2,EEF1E1,QRSL1,CARS2,VARS2,NARS2,PPA2,YARS2,TARS2,FARS2,RARS2,AASDH,PARS2,AIMP1,DALRD3,FARSA,PPA1,MARS2,GATC,AARSD1		SARS2,PPA2,FARS2,PPA1
GO_GLUTATHIONE_DERIVATIVE_METABOLIC_PROCESS	GO:1901685	21	Down	3.007588110913501e-5	9.063447653764032e-4	1	MGST1,GSTO2,GSTP1,MGST2,GSTZ1,AKR1A1,GSTT2B,GSTM1,GSTM5,GSTM3,ESD,MGST3,GSTO1,HPGDS,GSTM4,GSTA4,GSTA3,GSTK1,GSTM2,GSTA1,GSTA2	GSTM1,HPGDS,GSTA3	MGST1,GSTO2,MGST2,GSTM3,ESD,GSTM4,GSTA4,GSTA1
GO_MACROMOLECULE_DEACYLATION	GO:0098732	99	Down	3.011112177330243e-5	9.063447653764032e-4	1	MSL3,LYPLA2,AKAP8L,HDAC9,FOXP3,MTA3,HDAC7,SPHK2,HDAC4,SIRT2,SREBF1,KDM5A,FRY,BAZ2A,SIRT6,REST,SIRT4,RCOR1,TBL1Y,HDAC6,SIRT1,EP300,HDAC10,BRMS1L,ABHD12,TBL1X,BEX4,AKAP8,PRKD2,MIER2,ZNHIT1,ABHD17B,MAPK8,HDAC5,IFNG,SUDS3,VEGFA,BCL6,HDAC1,SFPQ,LYPLA1,MORF4L2,SIRT5,SIN3B,ABHD17A,PPT1,PER2,PRKAA1,NEK3,ABHD17C,PRDM5,ABHD13,JDP2,TP53,SIRT3,LYPLAL1,CAMK2D,HDAC8,NACC2,MTA2,DYRK1A,SKI,ELK4,PINK1,CCAR2,CTBP1…	FOXP3,FRY,SIRT4,TBL1Y,ZNHIT1,IFNG,SFPQ,PRDM5,PINK1,UCN,NOTUM,SPRED3,LRRK2	MTA3,SPHK2,SREBF1,REST,BEX4,ABHD17B,HDAC5,BCL6,HDAC1,SIRT5,ELK4,SPRED1
GO_REGULATION_OF_PROTEASOMAL_PROTEIN_CATABOLIC_PROCESS	GO:0061136	174	Down	3.052836109220704e-5	9.152426980830996e-4	1	GCLC,ANKIB1,OSBPL7,RHBDF1,PKD1,HFE,PSMC4,NUB1,RNF14,UFL1,PIAS1,RNF19A,GABARAPL2,CLEC16A,MAPK9,HERPUD1,USP13,ATXN3,SIRT2,ERLEC1,TRIB2,PRKACA,CHFR,DERL2,ARAF,LAMP3,UBE2K,SENP1,OPHN1,KEAP1,PSEN1,NFE2L1,GSK3B,AURKA,EDEM2,PSME1,WAC,TREM2,HSP90AB1,DERL3,RBX1,PSMC1,PSME2,TRIB3,USP14,SMAD7,PSMD10,FMR1,N4BP1,STUB1,RNF40,SGTA,GSK3A,CAV1,DVL1,FBXW7,USP5,BAG2,CSNK1A1,PSMD14,SUMO1,NFE2L2,PARK7,RNF19B,UCHL5,RA…	OSBPL7,RHBDF1,CLEC16A,DERL3,PSME2,TRIB3,CAV1,PRKCG,APOE,DDA1,PSME3,BBS7,NKD2,RNF144A,PINK1,KCNE2,SHH,WNT10B,BRSK2,GBA,LRRK2,ECSCR,F8A3	PIAS1,HERPUD1,ARAF,HSP90AB1,PSMD14,SUMO1,NFE2L2,CLU,CBFA2T3,UBAC2,RCHY1,UBB,SMARCC1,RAD23A,SUMO2,FHIT,SVIP,DDRGK1
GO_NUCLEOTIDE_EXCISION_REPAIR_DNA_DAMAGE_RECOGNITION	GO:0000715	23	Down	3.0668063380247914e-5	9.157824481601807e-4	1	RBX1,COPS7A,RAD23B,COPS5,DDB2,XPA,COPS4,CUL4A,COPS3,PARP1,RPS27A,COPS7B,CETN2,UBC,XPC,CUL4B,COPS2,DDB1,COPS6,GPS1,UBB,COPS8,UBA52	PARP1	DDB2,COPS3,UBC,UBB
GO_POSITIVE_REGULATION_OF_APOPTOTIC_SIGNALING_PATHWAY	GO:2001235	164	Down	3.1854736702334665e-5	9.474580778065943e-4	6	BAD,TNFRSF12A,NOX1,PLAUR,BID,IL20RA,FAS,BCLAF1,BAK1,CTNNA1,MAPK9,CASP8,HYAL2,NCK2,TP63,TP73,PTPRC,GSK3B,CYLD,BAX,DNM1L,PPP1R13B,TFAP4,SIRT1,JAK2,TIMP3,BIK,GZMB,NFATC4,MMP9,STK4,E2F1,SRPX,PYCARD,CTSH,BMF,SFRP1,STK3,PDCD5,PIAS4,BBC3,PPP2R1A,GSK3A,CAV1,CASP2,TGFBR1,MAPK8,PPIF,YWHAE,SLC9A3R1,FBXW7,CTSC,LTBR,TPD52L1,FAM162A,TFDP2,HTRA2,PARK7,SFPQ,WDR35,APAF1,PPP3CC,SPOP,TNFSF10,ZNF205,INHBA,G0S2,RBCK1…	TNFRSF12A,NOX1,PTPRC,GZMB,MMP9,SRPX,SFRP1,PDCD5,CAV1,TGFBR1,TPD52L1,SFPQ,WDR35,INHBA,STYXL1,HIP1R,HRK,AGT,S100A8,ST18,PINK1,MSX1,GPER1,RET,YWHAB,SMAD3,MFF,YWHAG,MAL,SFN,LCK	FAS,CTSH,YWHAE,CTSC,PPP3CC,SPOP,TNFSF10,SERINC3,BMPR1B,RPS3,NCK1,RPL26,PRKCD,MOAP1,UBB,PTEN,PTPN2,BNIP3,FAF1
GO_NEGATIVE_REGULATION_OF_MRNA_PROCESSING	GO:0050686	30	Down	3.203570124842747e-5	9.4908918068668e-4	1	PTBP1,SFSWAP,U2AF2,ZC3H14,CELF4,RNF40,HNRNPL,C1QBP,SRSF9,SRSF7,SRSF4,HNRNPA2B1,SRSF6,RBM42,CCNT1,CDK9,BARD1,RBMX,SAP18,SRSF12,RNF20,DYRK1A,HNRNPK,NPM1,RBM10,SRSF10,SUPT5H,CTR9,NELFE,RNPS1	SFSWAP,CELF4,SRSF12	SRSF4,BARD1,RBMX,HNRNPK,NPM1
GO_DNA_DAMAGE_RESPONSE_DETECTION_OF_DNA_DAMAGE	GO:0042769	37	Down	3.2306005416482406e-5	9.533438853295299e-4	6	RFC1,PNKP,RFC2,MRPS35,POLD1,RAD18,POLD3,DNAJA1,RBX1,RPA3,POLD2,RFC5,WDR48,RPA2,UBE2B,SOX4,MRPS26,RPA1,PCNA,RFC3,MRPS9,NEK1,CUL4A,DTL,PARP1,RPS27A,RPS3,HMGA2,UBC,CUL4B,USP1,RFC4,DDB1,UBB,POLD4,MRPS11,UBA52	RAD18,PARP1,MRPS11	WDR48,RPA2,PCNA,MRPS9,RPS3,UBC,UBB
GO_NEGATIVE_REGULATION_OF_TRANSFERASE_ACTIVITY	GO:0051348	248	Down	3.2634966591889746e-5	9.586213489561666e-4	6	PRKAR2B,IBTK,MVP,GPRC5A,WWTR1,PARP3,DTNBP1,PHPT1,SERPINB3,WNK1,IPO5,PPP2R5A,HYAL2,LRP6,TRIB2,TSG101,CEACAM1,PSEN1,PTPRC,GSK3B,GSTP1,DNAJA1,TESC,IRAK3,TFAP4,SIRT1,ABL1,GADD45B,PPM1F,PIK3IP1,FBXO7,GSKIP,BMP7,PTK6,TRIB3,CDK5RAP1,SMAD7,DNAJC3,TSC2,PYCARD,CSK,SFRP1,RASIP1,PPP2R1A,GSK3A,CAV1,HSPB1,PRKAG2,LIMK1,TESK1,DVL1,CDK5RAP3,DUSP3,PRKAR1A,CHORDC1,CBL,HIPK3,CORO1C,SH2B3,DUSP16,CDKN1B,IFNG,PTPN6,FBX…	PRKAR2B,PTPRC,TESC,TRIB3,SFRP1,CAV1,TESK1,SH2B3,IFNG,KAT2B,PRKAR2A,LAX1,PKN1,IL1B,FOXA2,APOE,GMFG,DUSP9,VPS25,PTPN22,TAOK3,MSTN,RUBCN,AHSG,CDKN2B,CDKN2A,THY1,UCHL1,CAMK2N1,CAMK2N2,CD300A,RHOH,SPRY3,PYDC1,YWHAG,FABP4,SH3BP5L,PPM1E,SFN,CHMP6,GBA,DUSP8,AIDA,SPRY4,SPRED3,ZGPAT,WEE2,CERS1,DBNDD2,TEN1,SRCIN1	GPRC5A,DTNBP1,SERPINB3,TSG101,PIK3IP1,RASIP1,PRKAR1A,FBXO5,ERRFI1,RGS2,CDKN2C,CDKN1C,PPP1R1B,TERF1,PDCD4,MBIP,GNAQ,EIF4A2,NCK1,LRP5,PRKCD,SPRY1,CASP3,PRDX3,SPRED1,RGS14,PKIA,PTEN,PTPN2,NPM1,SMYD3,NR2F2,PTPRT
GO_CELLULAR_RESPONSE_TO_HEAT	GO:0034605	123	Down	3.2739626137107616e-5	9.586213489561666e-4	6	FKBP4,CREBBP,HSF2,NUP160,HSPA5,TPR,CAMK2B,NDC1,ATXN3,NUP133,PRKACA,PTGS2,NUP37,HSP90AA1,GSK3B,SEH1L,NUP50,AAAS,NUP188,HSP90AB1,SIRT1,MAPK1,HMOX1,EP300,RAE1,SLC52A3,RBBP7,HSF4,MAPK3,NUP93,STUB1,DNAJC2,TFEC,DNAJB6,RPA3,BAG1,NUP88,YWHAE,CRYAB,HSPA8,CHORDC1,NUP98,PTGES3,TRPV4,NUP107,ST8SIA1,BAG2,HSPA9,NUP155,FGF1,IL1A,HTRA2,PDCL3,SUMO1,RPA2,NUP43,HSPH1,CDKN1A,NUP153,NUP85,HSPA2,NUP214,ANO1,DNAJB1,NUP…	PTGS2,HMOX1,TFEC,ST8SIA1,NUP155,IL1A,ANO1,STAC,HSPB8,SCARA5,ARPP21,HSPA1L	NUP50,HSP90AB1,NUP93,BAG1,YWHAE,SUMO1,RPA2,HSPA2
GO_HISTONE_H4_ACETYLATION	GO:0043967	62	Down	3.299189750405016e-5	9.622636772014631e-4	1	MSL3,BRCA1,PHF20,JADE2,ATG5,SPI1,ING3,JADE1,ZMPSTE24,NCOA1,SIRT1,SMARCB1,EP300,JADE3,KAT8,PIH1D1,KAT2A,NAA40,ING4,BRD8,KANSL3,CHD5,KMT2A,KANSL1,EPC1,NAA50,NAA60,MORF4L2,USP22,YEATS4,HAT1,KAT7,ACTL6A,IRF4,ARRB1,LEF1,BRCA2,KANSL2,KANSL1L,OGT,AUTS2,CTBP1,IWS1,MEAF6,APBB1,TADA3,HCFC1,KAT5,MSL2,RUVBL1,DMAP1,BEND3,PER1,RUVBL2,EP400,MUC1,MORF4L1,MCRS1,MSL1,WDR5,TRRAP,TRIM16	SPI1,ZMPSTE24,JADE3,CHD5,IRF4	SMARCB1,KANSL2,MEAF6,KAT5,MSL2,DMAP1
GO_REGULATION_OF_CELLULAR_RESPONSE_TO_HEAT	GO:1900034	76	Down	3.4035529008669866e-5	9.88870099576219e-4	6	FKBP4,CREBBP,NUP160,TPR,CAMK2B,NDC1,NUP133,NUP37,HSP90AA1,GSK3B,SEH1L,NUP50,AAAS,NUP188,HSP90AB1,SIRT1,MAPK1,EP300,RAE1,MAPK3,NUP93,DNAJC2,DNAJB6,RPA3,BAG1,NUP88,YWHAE,CRYAB,HSPA8,CHORDC1,NUP98,PTGES3,NUP107,BAG2,NUP155,RPA2,NUP43,HSPH1,NUP153,NUP85,NUP214,DNAJB1,NUP210,RPA1,NUP54,NUP58,RPTOR,CAMK2D,CAMK2G,ATM,BAG3,HSPB8,RANBP2,NUP205,BAG4,SEC13,CCAR2,IER5,MAPKAPK2,NUP35,BAG5,MLST8,DNAJC7,CD34,AT…	NUP155,HSPB8,HSPA1L	NUP50,HSP90AB1,NUP93,BAG1,YWHAE,RPA2
GO_CELL_CYCLE_ARREST	GO:0007050	216	Down	3.4362548666689394e-5	9.94531456603222e-4	10	KMT2E,GAS7,PKD1,MLXIPL,BRCA1,RRAGD,RASSF1,PRR11,PPP2R5B,VASH1,PRKACA,TSG101,GTSE1,BRINP1,TP73,CDC14A,CNOT4,CDC14B,STRADB,RRAGB,PPP1R15A,BAX,AURKA,CNOT3,CCNK,PCBP4,TFAP4,ZNF268,TGFB2,MSH2,HSP90AB1,ABL1,SGSM3,EP300,CDKN3,CGRRF1,PPM1A,E2F1,CAB39L,RGCC,RBL2,NBN,MED25,AKT2,TGFB1,CDK6,HBP1,CASP2,RHEB,PRKAG2,TGFBR1,PPP1R9B,MAP2K6,LAMTOR3,CCND1,EIF4G2,FOXM1,CDKN1B,IFNG,CNOT2,ING4,PRKAB1,CNOT6,TFDP2,KAT2B…	GAS7,VASH1,BRINP1,CDK6,TGFBR1,IFNG,KAT2B,INHBA,INHA,RNF112,MYBBP1A,BTG4,CGREF1,CDKN2B,CDKN2A,GAS2,TBRG1,CDC25C,CNOT11,GPER1,CDK5,DDIAS,E2F7,SMAD3,IL12A,WNT10B,MTBP,SFN,CDK5R1,RPRM,GADD45GIP1,EVI2B,MAPK12,FZD9,KLLN,MIF,STRADA	TSG101,ZNF268,HSP90AB1,NBN,HBP1,CCND1,DHCR24,CDKN2C,CDKN1C,PCNA,MYC,BARD1,NOTCH1,RRAGA,BTG2,ZNF385A,RPL26,SOX2,GAS6,HMGN5,CNOT7
GO_REGULATION_OF_SMALL_MOLECULE_METABOLIC_PROCESS	GO:0062012	364	Down	3.45629913275575e-5	9.965000373175104e-4	1	NFYA,CYP51A1,BAD,PDK4,PDK2,ADIPOR2,NOS2,PSMB1,CRY1,MLXIPL,BRCA1,MBTPS2,ELOVL5,PSMC4,IGF1,SNAI2,CD74,NR1H3,NUP160,PSMA4,TPR,PPP1R3F,DKK3,ATP2B4,NDC1,DGAT2,SPHK2,NFYC,IDI1,PDK3,HDAC4,PSME4,NUP133,RORA,FAM3A,SREBF1,ACADVL,PTGS2,ENO1,NUP37,ACACB,SIRT6,TIGAR,CEACAM1,FDFT1,PSEN1,DUSP12,C1QTNF3,NFE2L1,GSK3B,PIBF1,ZMPSTE24,REST,SEH1L,PSMC5,P2RX7,SIRT4,NOS1,MAEA,PDPR,PSME1,NUP50,COMT,AAAS,PSMD5,NUP188,SOR…	IGF1,PPP1R3F,DGAT2,PTGS2,TIGAR,DUSP12,C1QTNF3,ZMPSTE24,P2RX7,SIRT4,NOS1,SORBS1,PDGFB,PSME2,PSMA7,TRIB3,ABCD1,SMPD3,DKKL1,CAV1,GCK,CYP27B1,IFNG,GNB3,BMP5,GUCA1B,NUP155,KAT2B,ACADL,PROX1,APOA1,GPAM,FABP3,LPGAT1,SNAI1,IL1B,FOXA2,APOE,PSME3,EGF,CLTC,PSMB6,OAZ3,PARP1,DGKQ,BHMT,STAR,SLC7A11,SLC7A7,PFKFB1,SLC45A3,CDA,PINK1,SLC2A6,FGFR4,JMJD8,AK4,GFI1,FABP5,GPER1,NOS3,FBP1,IGF2,GPD1,ADORA2B,HAS2,PDZD3,AB…	PDK4,PDK2,SPHK2,NFYC,SREBF1,FDFT1,REST,PSMC5,NUP50,COMT,NUP93,PSMA2,MVK,PSMD14,LEPR,TWIST1,SIRT5,CLYBL,POR,CBFA2T3,LDLR,PPP1R3D,KHK,ARNT,SNCA,IGFBP3,TM7SF2,ABCG1,FDPS,DDIT4,INSR,PDP2,PPP1R3B,PTPN2,EPM2AIP1,ZBTB20,PSMD13,INSIG1,PPARA,FAM3C,SREBF2
GO_RIBOSE_PHOSPHATE_BIOSYNTHETIC_PROCESS	GO:0046390	150	Down	3.6436690979595984e-5	0.0010455940018425486	1	AK2,PDK4,SLC25A13,PDK2,ELOVL5,CTPS2,MPC1,SPHK2,ELOVL1,PKM,PDK3,COASY,ACSL4,ENO1,ACAT1,VPS9D1,ACACB,ADCY2,CAD,PDPR,DLD,UPRT,TREM2,ACOT7,SCD,TECR,SLC25A1,PYGL,GSTZ1,PRPS2,TAZ,DHODH,NME3,MLYCD,NME4,ACSBG1,TGFB1,GCDH,IMPDH1,PRKAG2,AK1,PPARGC1A,PDHX,NME5,UMPS,SLC25A12,AMPD2,AMPD1,ELOVL4,ELOVL3,PANK3,ADCY7,ACSL3,SLC35B3,PANK2,PPCS,PAICS,PPAT,ADCY4,UCK1,ACSS2,PPT1,ACLY,PDHA1,GUCY2D,AMPD3,RFK,COX5B,ADCY3…	SLC25A13,ELOVL1,ACOT7,ACSBG1,AMPD1,ELOVL3,ADCY7,ADCY4,GUCY2D,ADCY10,GUK1,PARP1,SLC26A1,GUCY1A2,AK5,PINK1,NPR2,AK4,ADCY1,LDHC,ADCY5,ADCY6,PFAS,NME9,UPP1,PAPSS2,UQCC3,TMSB4X	PDK4,PDK2,SPHK2,ACAT1,DLD,TECR,ACSL3,PPCS,PDHA1,PRPSAP2,NME7,SCD5,SNCA,HSD17B12,NPPC,HACD1,PDHB,PDP2,IMPDH2,UCKL1,HSD17B8
GO_MONOCARBOXYLIC_ACID_METABOLIC_PROCESS	GO:0032787	566	Down	3.6543684051108345e-5	0.0010455940018425486	1	CYP26B1,NDUFAB1,PDK4,SLC4A1,ACSM3,PRKAR2B,PON1,CROT,PDK2,OSBPL7,ADIPOR2,MLXIPL,LYPLA2,ABHD5,DCN,BRCA1,ELOVL5,ALOX5,IGF1,CD74,ABCC2,NR1H3,NUP160,CYP46A1,VCAN,TPR,MSMO1,NDC1,TBXAS1,MPC1,ACAA1,DGAT2,HAGH,ME1,ELOVL1,PFKP,TNFRSF1A,PKM,PDK3,HDAC4,ACSL4,NUP133,PLA2G10,GBA2,ASNS,OSBPL3,ALDH3A2,SREBF1,ACADVL,ABCB11,DHRS9,PTGS2,MGLL,HACD3,ENO1,NUP37,ACAT1,ACACB,SIRT6,MCCC1,TIGAR,EDN1,OSBPL6,SLC1A3,CEACAM1,…	CYP26B1,SLC4A1,PRKAR2B,PON1,OSBPL7,ALOX5,IGF1,ABCC2,TBXAS1,DGAT2,ME1,ELOVL1,OSBPL3,ABCB11,PTGS2,TIGAR,OSBPL6,SLC1A3,HAL,P2RX7,SIRT4,VNN3,XYLB,PTGS1,ACOT7,GGT5,GGT1,PLA2G3,SLC16A8,CYP2D6,PNPLA3,TRIB3,ACOT8,ABCD1,ACSBG1,SULT2A1,CAV1,GCK,PTGDS,ENO3,ALOX12,IFNG,ENO2,ADTRP,VNN1,VNN2,SLC27A6,NUP155,RBP1,CSPG5,ACADL,KMO,PROX1,APOA1,ALDH8A1,ELOVL3,GPAM,MTHFD1L,FABP3,AKR1D1,LPGAT1,PTGIS,IL1B,ALDH1A2,CYP2E…	PDK4,PDK2,ALDH3A2,SREBF1,MGLL,ACAT1,MCCC1,LIPE,AACS,ME2,SLC27A5,DLD,PHGDH,NUP50,CYP26A1,TECR,NUP93,DECR1,ECH1,PON3,PON2,CYP2C18,LDHB,UST,ACADM,FAAH,OSBPL9,SCPEP1,LIAS,TWIST1,ACSL3,ECHS1,POR,CBFA2T3,GAMT,PDHA1,CYP2J2,PNPLA8,CHST12,HADHB,CH25H,HADH,NUDT7,ARNT,SCD5,SNCA,AIG1,AUH,HSD17B12,ME3,PFKM,CPT2,ACOT11,HAAO,PEX2,HACD1,ACSF2,CYP2S1,DDIT4,PDHB,GSTM4,DCXR,INSR,PDP2,PCCA,ZBTB20,INSIG1,CYP4F3,PPARA…
GO_G1_DNA_DAMAGE_CHECKPOINT	GO:0044783	62	Down	3.7017468672308056e-5	0.0010542137551054825	10	GTSE1,CNOT4,BAX,AURKA,CNOT3,PCBP4,WAC,EP300,E2F1,RGCC,FBXO31,RBL2,CASP2,CCND1,CDKN1B,CNOT2,CNOT6,TFDP2,ARID3A,GADD45A,RPA2,PLAGL1,CDK2,CDKN1A,SOX4,CNOT1,PRMT1,E2F8,PCNA,CCNB1,MDM2,CNOT6L,PML,TP53,CARM1,PLK2,TNKS1BP1,ATM,CNOT8,CDC25C,CNOT11,BTG2,ZNF385A,RPL26,E2F7,RFWD3,CRADD,CDK1,TRIAP1,PLK3,SFN,PIDD1,CNOT10,CHEK2,RPS27L,MUC1,TFDP1,MDM4,CNOT7,GIGYF2,E2F4,PRKDC	CDC25C,CNOT11,E2F7,SFN	CCND1,RPA2,PCNA,BTG2,ZNF385A,RPL26,CNOT7
GO_REGULATION_OF_MACROAUTOPHAGY	GO:0016241	164	Down	3.7256952824491525e-5	0.0010542137551054825	1	POLDIP2,DCN,CAPN1,RB1CC1,RRAGD,IFT88,ATP6V0A1,CLEC16A,PHF23,ATP6V1H,VPS13D,USP36,LZTS1,GNAI3,TBC1D25,VPS35,NEDD4,PRKACA,TIGAR,SESN1,RRAGB,SNX5,SPTLC1,EXOC1,SCFD1,HDAC6,WAC,SIRT1,SH3GLB1,HMOX1,MTMR3,ATP6V1D,SPTLC2,HIF1A,CHMP4B,PIM2,MAPK3,NPRL3,TSC2,RIPK2,BNIP3L,CDC37,NOD1,RHEB,PRKAG2,MAPK8,TBC1D12,IFT20,LAMTOR3,GAPDH,PRKAB1,EPM2A,ATP6V0E1,NPRL2,ATP6V1A,PIKFYVE,HTRA2,RAB3GAP1,ATP6V1B1,QSOX1,LAMTOR2…	CLEC16A,VPS13D,LZTS1,TIGAR,HMOX1,NOD1,EPM2A,CAPNS1,KDR,RUBCN,PIP4K2A,HSPB8,UCHL1,PINK1,GPSM1,FYCO1,CDK5,SNX32,CDK5R1,GBA,ATP6V0C,RUFY4,LRRK2,ATP6V1G2,ATP6V1E2	RB1CC1,ATP6V1H,SESN1,BNIP3L,VPS26A,ATP6V1G1,SCOC,RRAGA,CASP3,BNIP3,TRIM13,SEC22B
GO_GOLGI_VESICLE_TRANSPORT	GO:0048193	340	Down	3.726523041303101e-5	0.0010542137551054825	5	ARF5,COPZ2,TRAPPC6A,CYTH3,EHD3,SPAST,OSBPL5,SNX1,ANK1,RABEP1,GABARAPL2,CUL3,GOPC,VAMP3,USE1,TRAPPC3,ATP9A,F7,MON2,AP3D1,GOLGA5,KIF26A,KIF2A,SPTB,EXOC5,WIPI1,NSF,LMAN1,BCAP29,SEC31B,KIFAP3,KLHL20,DYNC1I2,CAPZB,SAR1A,KIF22,DNM2,KIF3C,RAB10,CD59,SCAMP1,DDHD2,EPS15,TMED2,ZW10,ERGIC2,DYNLL1,KIF16B,GOLGA3,KIF4A,EXOC1,SCFD1,SNAP23,SEC22C,ARCN1,TMED1,GGA1,PICK1,KDELR3,CNIH1,VTI1B,SEC23A,CTSZ,ARFGAP1,ARFR…	COPZ2,CYTH3,EHD3,ANK1,RABEP1,CUL3,TRAPPC3,F7,KIF26A,SPTB,DNM2,CD59,DYNLL1,KIF4A,RP2,ANXA13,PPP6R1,YKT6,SORCS1,SPTBN1,PROC,SEC16B,MYO1B,STX6,DCTN3,KIF13A,ANK2,NKD2,RAB6B,GRIA1,KIF5A,TMED6,DYNC1I1,TRAPPC10,SPTBN4,PKDCC,KIF15,TRAPPC2L,TRAPPC11,TRAPPC3L,CNIH2,MAPK15,CREB3L2,RABIF,LRRK2,MYO18A,SERPINA1,CTAGE1,AP4M1,CTAGE4,TAPBP,BGLAP,TICAM2,CTAGE8,CTAGE15	SNX1,USE1,WIPI1,KLHL20,ERGIC2,CNIH1,VAPA,CTSC,PPP6R3,KRT18,BNIP1,RAB14,ARL1,SEC22A,ACSL3,ACTR10,IER3IP1,GCC2,RAB1A,SCAMP2,YIPF5,STEAP2,CNST,AMN,ARF4,STXBP6,GOLT1A,GAS6,INSIG1,SNX2,COG8,VAMP2,SEC22B
GO_VESICLE_MEDIATED_TRANSPORT_BETWEEN_ENDOSOMAL_COMPARTMENTS	GO:0098927	40	Down	3.7951384076512723e-5	0.0010696036148904802	5	FAM160A2,RAB7A,PTPN23,PIK3C3,RAB21,MTMR2,KIF16B,EZR,HOOK2,MAPK1,EEA1,CORO1A,MAPK3,SNX16,ANKRD27,WDR91,SNX3,CHMP3,BECN1,MAP2K2,HOOK1,SORL1,RDX,DNAJC13,RAB5A,MSN,SNX12,DAB2,SNF8,VPS11,LMTK2,AKTIP,RILP,WDR81,HOOK3,MAP2K1,STX8,MYO1D,SRC,EMP2	CORO1A,WDR91,MSN,WDR81	HOOK2,SNX3,CHMP3,HOOK1,RDX,SNX12,VPS11,AKTIP,EMP2
GO_DNA_REPLICATION	GO:0006260	252	Down	3.972005512883061e-5	0.001115273935986755	1	RECQL,UPF1,LIG3,DBF4,NFIX,REV3L,WIZ,BRCA1,DDX11,POLA2,RFC1,BOD1L1,PNKP,RRM2B,RFC2,RAD51,POLQ,WAPL,POLD1,WDR18,MCM10,MAP2K4,NUCKS1,POLB,CDC42,MCM2,GLI2,TIPIN,MCM6,POLD3,FGFR1,THOC1,EXD2,ZMPSTE24,ATRX,ORC1,ORC6,SUPT16H,CLSPN,CDC45,CDC6,CDC7,CDC34,MCM5,POLE2,CINP,GINS1,SAMHD1,POLI,RBBP8,POLA1,RBBP7,DNAJA3,NBN,MCM4,RNASEH2A,CCNE1,GRWD1,LIG1,PPP2R1A,DNAJC2,SSBP1,RPA3,POLD2,GTPBP4,SMC3,RECQL5,TNFAIP1,Z…	POLQ,MCM10,ZMPSTE24,ORC1,ORC6,CDC45,CDC7,GINS1,RBBP8,TNFAIP1,GLI1,CDK2AP1,TIMELESS,AICDA,ORC2,POLN,IGHMBP2,BRIP1,ZNF365,DNA2,ACVRL1,TICRR,ETAA1,RAD9B,TBRG1,EME1,DONSON,TONSL,RECQL4,UCN,ATRIP,E2F7,EXO1,KCTD13,MCMDC2,CTC1,NUGGC,BLM,RPA4,NT5M,GMNC,MCIDAS,RTEL1,DACH1	NUCKS1,NBN,FBXO5,GMNN,BCL6,RPA2,DUT,PCNA,REV1,BARD1,TERF1,NPM2,RBBP4,NFIA,RHNO1,KAT5,JUN,TOP1MT,FAF1,MCMBP,ZNF830,REPIN1,POLG2
GO_DNA_INTEGRITY_CHECKPOINT	GO:0031570	147	Down	4.0324972001600765e-5	0.001128049867331025	10	CRY1,BRCA1,USP28,FOXN3,TP53BP1,TIPIN,GTSE1,TOP2B,THOC1,CNOT4,CDC14B,ORC1,BAX,UIMC1,AURKA,CNOT3,PCBP4,WDR76,CLSPN,CDC45,CDC6,MSH2,WAC,CDC5L,THOC5,EP300,E2F1,RGCC,FBXO31,RBL2,NBN,DOT1L,FZR1,BABAM1,CASP2,CDK5RAP3,CCND1,PRPF19,CDKN1B,CNOT2,TIMELESS,MAPK14,CNOT6,RAD1,TFDP2,NEK11,ATF2,ARID3A,FBXO6,GADD45A,SYF2,RPA2,PLAGL1,CDK2,CDKN1A,SOX4,CNOT1,PRMT1,EIF2AK4,E2F8,STK33,TOP2A,PCNA,CCNB1,CLOCK,TAOK3,RINT…	ORC1,CDC45,TIMELESS,STK33,CLOCK,TAOK3,BRIP1,DNA2,TICRR,TIPRL,ETAA1,RAD9B,EME1,CDC25C,CNOT11,DONSON,BRSK1,ATRIP,E2F7,SFN,HUS1B,BLM,RPA4	USP28,FOXN3,NBN,BABAM1,CCND1,SYF2,RPA2,PCNA,RNASEH2B,BTG2,ZNF385A,RPL26,RHNO1,ZNF830,CNOT7
GO_CELLULAR_RESPONSE_TO_UV	GO:0034644	77	Down	4.1192377338003476e-5	0.0011480468128462079	6	KDM1A,CREBBP,ERCC1,BAK1,USP28,POLD1,TMEM161A,HYAL2,NEDD4,PTGS2,POLD3,BAX,SIRT1,EP300,YY1,NFATC4,ACTR5,FMR1,N4BP1,BMF,PTN,HYAL1,STK11,POLK,CDKN1A,ZBTB1,ATF4,EIF2AK4,INO80,PCNA,CASP9,EIF2S1,DDB2,MDM2,XPA,MYC,TP53,SDE2,PARP1,RHBDD1,PIK3R1,TAF1,CHEK1,PTPRK,IMPACT,XPC,MAPK13,CUL4B,C9orf116,RPL26,CDC25A,TP53INP1,METTL3,MFAP4,DDB1,PBK,USP47,POLH,TRIAP1,PPID,RHNO1,DHX36,ATR,ERCC4,AURKB,ST20,NPM1,RUVBL2,N…	PTGS2,HYAL1,PARP1,C9orf116,CDC25A,MME,CERS1,AQP1,MC1R	USP28,TMEM161A,PCNA,DDB2,MYC,RPL26,RHNO1,NPM1
GO_LIPOPROTEIN_BIOSYNTHETIC_PROCESS	GO:0042158	85	Down	4.207173805570708e-5	0.0011654733012664892	1	DPM1,PIGQ,ZDHHC6,HHAT,ATG5,PIGV,PIGB,WIPI1,PIK3C3,PIGS,ZDHHC8,PIGH,PPM1A,PIGU,PORCN,ZDHHC15,ZDHHC2,CLIP3,ABHD17B,PIGL,GPLD1,RAB3GAP1,APOA1,RAB3GAP2,PIGZ,PIGT,ABHD17A,APOE,GLUL,PIGC,ZDHHC4,ABHD17C,NMT1,DPM2,PPM1B,WDR45B,PIGK,PIGM,PYURF,ATG12,GOLGA7,UGCG,PGAP2,PIGF,ATG10,NMT2,ZDHHC7,MPPE1,GOLGA7B,ZDHHC5,WIPI2,ZDHHC1,ZDHHC12,PGAP3,ZDHHC3,ZDHHC19,PIGX,ABCA1,PIGA,PIGO,ZDHHC16,ZDHHC24,PIGG,ZDHHC14,ZDHH…	PORCN,CLIP3,APOA1,APOE,GOLGA7B,ZDHHC3,ZDHHC19,PIGG,GBA,ALOX12B,MAP6D1,ZDHHC11	DPM1,PIGV,WIPI1,ZDHHC2,ABHD17B,GLUL,PIGC,ZDHHC4,PGAP2,ZDHHC16,PIGP,SVIP
GO_CELL_REDOX_HOMEOSTASIS	GO:0045454	67	Down	4.212740703581197e-5	0.0011654733012664892	6	GCLC,KRIT1,NOS2,SLC11A1,ERP44,GLRX2,CYBA,PDIA5,DNAJC10,ERO1B,TXNDC16,NOS1,DLD,TXNL1,TXN2,NCF4,APEX1,GSR,GLRX3,NNT,TXNDC15,TXNDC9,NFE2L2,DNAJC16,QSOX1,NCF2,PRDX1,PRDX6,TXNDC12,HVCN1,PRDX4,TMX4,PRDX5,RAC2,SCO2,TXN,TMX1,SH3BGRL3,PDIA6,PTGES2,TXNDC11,PDIA4,NCF1,NOS3,CYBB,QSOX2,PRDX3,TMX3,PDIA3,LPO,NXN,PRDX2,GLRX,DDIT3,NQO1,NME9,GLRX5,TXNRD2,P4HB,NHLRC2,TXNRD3,ERO1A,TXNRD1,TMX2,GPX1,TXNDC5,EGLN2	NOS1,NCF2,PRDX4,SH3BGRL3,NCF1,NOS3,CYBB,TMX3,LPO,NQO1,NME9,TXNDC5	ERP44,DLD,TXN2,APEX1,TXNDC15,NFE2L2,TXNDC12,PRDX5,PDIA6,PRDX3,GLRX,EGLN2
GO_NCRNA_TRANSCRIPTION	GO:0098781	95	Down	4.2676849092906604e-5	0.0011763490455096051	1	POLR2J,DDX11,SNAPC1,POU2F2,POLR2B,TAF11,TCOF1,GTF3C1,CCNT2,SRRT,CCNK,POLR2E,SMARCB1,POLR2F,RPRD1B,INTS6,POLR2C,INTS9,INTS10,PIH1D1,SNAPC2,POLR2I,ELL,TAF6,SPIN1,NPM3,INTS2,TBP,NCBP2,NCL,GTF3C2,TAF1B,ELL2,GTF3C3,GTF3A,RPAP2,GTF3C4,POLR1B,GTF2F1,IPPK,SMARCA4,ELL3,ICE2,CCNT1,NOL11,USPL1,CDK7,PWP1,CDK9,NCBP1,POLR1E,TAF8,GTF2B,INTS12,NABP2,GTF2A2,RPRD1A,TP53,POU2F1,INTS7,INTS3,ZC3H8,POLR2D,POLR2K,GTF3C…	POLR2B,GTF3C1,POLR2F,POLR2I,POLR1B,ELL3,POLR2L,TAF13	SMARCB1,RPAP2,GTF2F1,ZC3H8,NIFK,RPRD2,PHAX
GO_CARBOHYDRATE_DERIVATIVE_METABOLIC_PROCESS	GO:1901135	968	Down	4.2965224682677993e-5	0.0011799756048801165	1	DPM1,FUCA2,ENPP4,BAD,HS3ST1,AK2,PDK4,SLC25A13,SLC4A1,ACSM3,CROT,PDK2,PIGQ,AASS,ST3GAL1,POMT2,MLXIPL,IDS,DCN,EXTL3,ELOVL5,MAN2B2,PGM3,XYLT2,IGF1,HGF,ERP44,DERA,TYMP,CD44,B4GALT7,TBPL1,NUP160,ALG1,CHPF2,FUT8,AGA,VCAN,CTPS2,TPR,RRM2B,H6PD,HEXB,AKR7A2,FOXC1,GALC,ITIH4,SOAT1,NDC1,PIGV,MPC1,DGAT2,SPHK2,GPC1,ST3GAL6,CTSA,ABCA7,FAR2,NTHL1,GNAI3,PDE4A,ELOVL1,ARFGEF1,PFKP,PKM,RHOA,PDK3,HYAL2,HDAC4,COASY,AC…	SLC25A13,SLC4A1,POMT2,IGF1,HGF,ITIH4,DGAT2,FAR2,ELOVL1,TIGAR,OVGP1,PTHLH,P2RX7,XYLB,ACOT7,DERL3,MFNG,APOBEC3H,PDGFB,GALNT16,CST3,ACOT8,ST8SIA5,ABCD1,RENBP,PORCN,SMPD3,NECAB2,ACSBG1,MAN2B1,SULT2A1,HAS1,JAK3,NUDT1,HYAL4,PLOD3,GCK,OGN,SPOCK2,ENO3,B3GAT1,ST3GAL4,IFNG,ENO2,ST8SIA1,AICDA,MAN1A1,RAB23,PDE10A,PDE8B,ARSB,NUP155,HYAL1,CSPG5,AMPD1,DHDDS,B4GALT6,ELOVL3,GPAM,ADCY7,HS3ST2,NUDT10,NECAB1,ITIH5,C…	DPM1,PDK4,PDK2,ERP44,FUT8,PIGV,SPHK2,PDE4A,ST6GALNAC1,ST6GALNAC2,ACAT1,UNG,ITM2A,SULT2B1,DLD,NUP50,NANS,TECR,GMPR2,AHCY,NUP93,ASAH1,MVK,UST,ST8SIA4,OGG1,ABHD14B,TMEM59,FBXO2,UAP1,SLC35A3,MAN1C1,SERP1,ACSL3,OARD1,PPCS,MGAT3,DUT,CBFA2T3,PDHA1,MACROD1,NT5E,PIGC,RNASEH2B,SUCLA2,ITM2B,CHST12,ST6GALNAC4,KHK,RAB1A,BMPR1B,GALNT6,NUDT7,PRPSAP2,NME7,ARNT,SCCPDH,SCD5,SNCA,PGAP2,HSD17B12,PFKM,RPIA,CHST9,ACOT…
GO_MONOSACCHARIDE_METABOLIC_PROCESS	GO:0005996	252	Down	4.542990434003616e-5	0.0012431273823955348	1	FUCA2,GCLC,BAD,PDK4,SLC25A13,PDK2,TFAP2B,CRY1,NISCH,MAN2B2,MDH1,IGF1,FUT8,H6PD,PPP1R3F,SLC2A3,DGAT2,GSTO2,PFKP,PKM,PDK3,RORA,FAM3A,ENO1,ACACB,TIGAR,PGM1,DUSP12,C1QTNF3,NFE2L1,GSK3B,ZMPSTE24,AKR1B1,B4GALT1,SLC23A2,OAS1,MAEA,XYLB,SORBS1,CREM,SIRT1,SLC25A1,CYB5R3,EP300,PMM1,PCK2,POFUT1,SLC35A2,PGK1,MLYCD,MAN2B1,DHDH,GPI,AKT2,GSK3A,BRAT1,GCK,GALK1,ENO3,SLC25A11,KAT2A,ALDOC,PPARGC1A,CPT1A,GAPDH,GNB3,T…	SLC25A13,TFAP2B,IGF1,PPP1R3F,DGAT2,TIGAR,DUSP12,C1QTNF3,ZMPSTE24,SLC23A2,XYLB,SORBS1,MAN2B1,DHDH,GCK,ENO3,GNB3,ENO2,KAT2B,FOXA2,SDS,ALDOB,RBP4,DGKQ,FUOM,PGM5,UGT2B4,HKDC1,PFKFB1,SLC45A3,FABP5,PGAM2,FBP1,IGF2,GPD1,SLC23A1,UGT2B7,FUT9,C1QTNF1,LEP,CHST1,PGP,KCNJ11,UGT2B15,UGT2B17,PPP1R3G,TNF,RPEL1,UGT1A9,UGT1A8,UGT1A10,UGT1A3,UGT1A4	PDK4,PDK2,MDH1,FUT8,GSTO2,CYB5R3,BRAT1,SLC25A11,LEPR,GOT1,SERP1,PDHA1,PPP1R3D,KHK,GALM,IGFBP3,PFKM,RPIA,GALK2,LRP5,OMA1,TKT,ALDH1A1,CYB5A,PDHB,DCXR,INSR,PPP1R3B,PTPN2,TALDO1,EPM2AIP1,FUCA1,PPARA,FAM3C,UGT1A1
GO_PYRUVATE_METABOLIC_PROCESS	GO:0006090	131	Down	4.6171313115107466e-5	0.0012585964852972152	1	PDK4,SLC4A1,PDK2,MLXIPL,IGF1,NUP160,TPR,NDC1,MPC1,HAGH,ME1,PFKP,PKM,PDK3,HDAC4,NUP133,ENO1,NUP37,SIRT6,TIGAR,PGM1,PSEN1,ME2,SEH1L,P2RX7,PDPR,DLD,NUP50,AAAS,NUP188,SLC16A8,GSTZ1,HIF1A,PCK2,RAE1,PGK1,NUP93,GPI,OGDH,PRKAG2,GCK,GALK1,ENO3,NUP88,ALDOC,PPARGC1A,PDHX,NUP98,IFNG,NUP107,GAPDH,TPI1,ENO2,LDHB,NUP155,PFKFB4,NR4A3,NUP43,ECD,PFKFB2,GLO1,NUP153,NUP85,NUP214,CBFA2T3,PDHA1,NUP210,PRKAA1,LDHA,SDS,…	SLC4A1,IGF1,ME1,TIGAR,P2RX7,SLC16A8,GCK,ENO3,IFNG,ENO2,NUP155,SDS,ALDOB,HKDC1,PFKFB1,SLC2A6,JMJD8,PGAM2,FBP1,LDHC,GPD1,ENO4,OGDHL	PDK4,PDK2,ME2,DLD,NUP50,NUP93,LDHB,CBFA2T3,PDHA1,ARNT,ME3,PFKM,DDIT4,PDHB,INSR,PDP2,ZBTB20,PPARA
GO_POSTREPLICATION_REPAIR	GO:0006301	49	Down	4.632973108668819e-5	0.0012585964852972152	1	REV3L,SPRTN,BRCA1,RFC1,RFC2,POLD1,RAD18,POLD3,UBE2A,MSH2,POLE2,POLI,USP10,RPA3,POLD2,RFC5,MAD2L2,RPA2,UBE2B,TRIM25,POLK,ZBTB1,POLN,RPA1,PCNA,RFC3,REV1,WDR33,DTL,RPS27A,UBC,USP43,UBE2L6,FAAP20,RCHY1,RFC4,PRIMPOL,VCP,UBE2V2,NSMCE1,UBB,POLH,POLD4,UBE2N,PARP10,NPLOC4,ISG15,UBA52,UBE2V1	RAD18,UBE2A,POLN,USP43	RPA2,PCNA,REV1,WDR33,UBC,RCHY1,NSMCE1,UBB
GO_AUTOPHAGY_OF_MITOCHONDRION	GO:0000422	71	Down	4.666883605198657e-5	0.0012632481701122262	1	RB1CC1,GABARAPL2,CLEC16A,VPS13D,USP36,ATG5,ATG2B,FUNDC1,WIPI1,CSNK2A2,SREBF1,MARK2,TIGAR,CTTN,DNM1L,MUL1,HDAC6,FBXO7,TSPO,HIF1A,MAP1LC3A,TSC2,BNIP3L,CDC37,GSK3A,FBXW7,PPARGC1A,ATG2A,AMBRA1,CAMKK2,HTRA2,PARK7,MFN2,OPTN,BECN1,ATG14,VPS13C,USP30,GABARAPL1,MAP1LC3B,TP53,WDR45B,CTSK,HAX1,ATG3,CISD2,ATG12,WIPI2,PINK1,ATP13A2,HK2,SQSTM1,SPATA18,FZD5,FUNDC2,GABARAP,ATG13,BNIP3,GBA,ATG9B,RNF41,TOMM7,WDR45…	CLEC16A,VPS13D,TIGAR,PINK1,GBA,ATG9B,MAP1LC3B2	RB1CC1,WIPI1,SREBF1,BNIP3L,ATG3,BNIP3,SREBF2
GO_POSITIVE_REGULATION_OF_UBIQUITIN_DEPENDENT_PROTEIN_CATABOLIC_PROCESS	GO:2000060	90	Down	4.68386118764265e-5	0.001263299478029066	1	GCLC,ANKIB1,NUB1,RNF14,PIAS1,RNF19A,MAPK9,HERPUD1,SIRT2,TRIB2,CHFR,KEAP1,PSEN1,GSK3B,AURKA,RBX1,TRIB3,SMAD7,PSMD10,CCDC22,AXIN1,STUB1,SGTA,GSK3A,CAV1,DVL1,FBXW7,USP5,CSNK1A1,SUMO1,NFE2L2,RNF19B,CLU,PTK2B,CBFA2T3,DDA1,HSPBP1,UBQLN1,MDM2,DNAJB2,IL33,RNF144B,BBS7,EGF,PRICKLE1,DET1,CSNK1D,AKT1,NKD2,PLK2,RNF217,TAF1,RNF144A,DAB2,SH3RF2,ZER1,ZYG11B,DISC1,PYHIN1,RCHY1,RNF180,VCP,ARIH1,PLK1,FBXO22,UBE2V2…	TRIB3,CAV1,DDA1,BBS7,EGF,NKD2,RNF144A,PYHIN1,GBA,LRRK2	PIAS1,HERPUD1,SUMO1,NFE2L2,CLU,CBFA2T3,RCHY1,PTEN,RAD23A,SUMO2,DDRGK1
GO_NON_RECOMBINATIONAL_REPAIR	GO:0000726	69	Down	4.7063439854590176e-5	0.001264829946092111	1	RAD52,LIG3,BRCA1,ERCC1,PARP3,ERCC8,POLQ,TP53BP1,POLB,XRCC1,MLH1,XRCC5,RIF1,UIMC1,TFIP11,SMCHD1,RBBP8,POLA1,NBN,PIAS4,BABAM1,PRPF19,RNF8,RAD50,OGG1,PSMD14,SUMO1,MAD2L2,DCLRE1B,POLM,DEK,AUNIP,HERC2,SLX1A,RNF138,MDC1,BARD1,PARP9,WRAP53,REXO4,ATM,HMGA2,XRCC4,DCLRE1C,PAXIP1,DTX3L,RNF168,POLL,NUDT16L1,UBE2V2,SETMAR,KAT5,KDM2A,LIG4,ERCC4,UBE2N,ZBTB7A,SLX1B,HSF1,BRCC3,KDM4D,NHEJ1,SLX4,XRCC6,UVRAG,DCLRE1A…	ERCC8,POLQ,RBBP8,DCLRE1B,AUNIP,SLX1B,NHEJ1	NBN,BABAM1,OGG1,PSMD14,SUMO1,BARD1,KAT5
GO_REGULATION_OF_PROTEIN_ACETYLATION	GO:1901983	68	Down	4.792284218180627e-5	0.001283343015722748	1	BRCA1,ISL1,SNAI2,FOXP3,ATG5,SPHK2,SPI1,RAPGEF3,GSK3B,ZMPSTE24,NOS1,SIRT1,SMARCB1,RPS6KA5,MAPK3,CTCF,PIH1D1,GATA3,KAT2A,PPARGC1A,ZNF451,PARK7,KMT2A,SET,TWIST1,SOX4,IL1B,LIF,PRKAA1,WBP2,ARNTL,CAMK1,KAT7,HINT2,ARRB1,GLYR1,SMAD4,SNCA,CHEK1,FLCN,PAXIP1,AUTS2,CTBP1,TAOK1,RPS6KA4,PRKAA2,IWS1,PYGO2,KLF15,CEP295,BRD7,TERF2IP,SETD5,SIN3A,FAM161A,SDR16C5,KAT5,TADA2B,TAF7,GATA2,RUVBL2,MUC1,NAP1L2,NOC2L,HDAC2…	FOXP3,SPI1,RAPGEF3,ZMPSTE24,NOS1,GATA3,IL1B,GATA2,PIWIL2	ISL1,SPHK2,SMARCB1,RPS6KA5,TWIST1,CAMK1,SNCA,KAT5
GO_RNA_PHOSPHODIESTER_BOND_HYDROLYSIS	GO:0090501	136	Down	4.834022556432961e-5	0.0012899297779134056	1	ELAC2,ANGEL1,RNASET2,SMG6,CPSF1,EXOSC7,REXO2,EXOSC5,EXD2,DIS3,NOP14,XRN2,AGO1,DICER1,APEX1,SAMHD1,CSTF2,USB1,POP1,ERI1,RNASEH2A,POP4,POLR2I,EXOSC3,DCPS,ENDOU,CNOT2,CPSF6,CNOT6,DROSHA,XRN1,NCBP2,TSNAX,ERI3,PPP1R8,CPSF3,RCL1,EXOSC8,UTP20,EXOSC9,AGO2,RRP36,RPP40,CNOT1,PIWIL1,AGO3,DGCR8,KRI1,RNASE1,HELZ2,EXOSC2,TOE1,ERN2,PIWIL4,PAN2,RNASEL,MRPL44,RNASEH2B,NCBP1,PNPT1,DBR1,CNOT6L,PARN,NOB1,ELAC1,ISG20…	CSTF2,POLR2I,ENDOU,PIWIL1,PIWIL4,PNLDC1,NOCT,RNASE7,RNASE2,RNASE6,EXO1,EXOSC4,CPSF4L,PIWIL2	APEX1,TSNAX,TOE1,MRPL44,RNASEH2B,NOB1,ABT1,PAN3,TSEN34,CNOT7
GO_MITOCHONDRIAL_MEMBRANE_ORGANIZATION	GO:0007006	104	Down	4.853121861618012e-5	0.0012904502476563794	3	GCLC,STPG1,BAD,SLC25A5,AGK,DNAJC11,BID,BAK1,HEBP2,ADCK1,CASP8,EYA2,TP63,TP73,HSP90AA1,GSK3B,BAX,PPP1R13B,SLC9A1,MUL1,TMEM14A,TIMM13,TOMM22,SAMM50,GZMB,TIMM9,E2F1,TAZ,BMF,BNIP3L,PDCD5,TIMM50,BBC3,GSK3A,CHCHD3,MAPK8,PPIF,YWHAE,TFDP2,ATF2,MFN2,PPP3CC,ZNF205,ALKBH7,ROMO1,RHOT1,YWHAH,HIP1R,IMMT,YWHAQ,TIMM10,NMT1,RHOT2,AFG3L2,TP53,PMAIP1,TP53BP2,SNCA,DYNLT1,BCL2L11,APOOL,OXA1L,MPV17L,PINK1,HK2,THEM4,CH…	GZMB,PDCD5,ROMO1,HIP1R,PINK1,YWHAB,YWHAG,SFN,FZD9,TOMM20L,UQCC3	SLC25A5,EYA2,BNIP3L,YWHAE,PPP3CC,SNCA,OMA1,MOAP1,BNIP3,CLN8
GO_MEMBRANE_LIPID_METABOLIC_PROCESS	GO:0006643	186	Down	4.920214945428032e-5	0.0013036837135333077	1	DPM1,AGK,ALDH3B1,PIGQ,ELOVL5,NSMAF,HEXB,GALC,PIGV,SPHK2,ST3GAL6,CTSA,ELOVL1,PLPP1,TNFRSF1A,PIGB,GBA2,ALDH3A2,HACD3,ACER3,MGST2,BAX,PIGS,P2RX7,SPTLC1,CERS4,CREM,TECR,ARSA,CERK,PIGH,SPTLC2,PIGU,VAPA,ST8SIA5,STS,GLA,SMPD3,PLA2G15,FA2H,ASAH1,PRKD2,PPP2R1A,ITGB8,ABCA2,PIGL,ST3GAL4,ST8SIA1,SERINC1,GPLD1,ALDH5A1,ST8SIA4,PPP2CA,HTRA2,ST3GAL5,PRKD3,ESYT2,B4GALT6,ELOVL4,PIGZ,KDSR,ELOVL3,B4GALT4,ORMDL2,PIGT…	ELOVL1,PLPP1,P2RX7,ST8SIA5,SMPD3,ST3GAL4,ST8SIA1,B4GALT6,ELOVL3,SGPP1,GAL3ST1,SMPDL3B,ST8SIA6,CERS3,GAL3ST2,ESYT3,NEU3,ACER1,SFTPB,SPTLC3,B3GALT1,PIGG,SPHK1,ACER2,GBA,PSAPL1,ALOXE3,ALOX12B,TH,SPNS2,ST6GALNAC3,CERKL,ASAH2,NEU4,ASAH2B,CERS1,TNF	DPM1,PIGV,SPHK2,ALDH3A2,MGST2,TECR,VAPA,ASAH1,ST8SIA4,SERINC3,PIGC,ST6GALNAC4,PLPP2,SCCPDH,PGAP2,PLPP3,PPM1L,PRKCD,HACD1,DEGS2,FUCA1,CLN8,PIGP,NAGA
GO_NEGATIVE_REGULATION_OF_PROTEIN_MODIFICATION_PROCESS	GO:0031400	537	Down	5.010732082176701e-5	0.0013230090848554271	1	GCLC,KDM1A,PRKAR2B,IBTK,PAFAH1B1,PAX6,JARID2,CRY1,MLXIPL,RANBP9,FYN,PPP5C,BRCA1,MVP,GPRC5A,UFL1,ZMYND11,WWTR1,HGF,STRAP,BAK1,BOD1L1,PNKP,DTNBP1,LMO3,FOXP3,SERPINB3,ATG5,ATP2B4,WNK1,SPHK2,U2AF2,HMG20B,IPO5,SPI1,PRKCZ,ROCK1,HYAL2,SIRT2,LRP6,NCK2,TRIB2,RPS6KA6,XRCC1,KDM5A,FRY,TSG101,DLG1,DNAJC10,FBLN1,ITCH,CEACAM1,PSEN1,PTPRC,GSK3B,PIBF1,CYLD,GSTP1,MECOM,DNAJA1,PPP1R15A,BAX,PHACTR3,DNMT3B,FKBP1A,TES…	PRKAR2B,PAX6,JARID2,FYN,HGF,FOXP3,SPI1,FRY,PTPRC,DNMT3B,TESC,P2RX7,SEMA6A,CAPN3,RASD2,BDKRB1,TRIB3,RASSF2,SNTA1,SFRP1,CAV1,AMBP,TESK1,DKK1,SH2B3,IFNG,PPP2R5D,KAT2B,PRKAR2A,PPP4R4,FKBP1B,LAX1,PKN1,NCKAP1L,KLHL31,IL1B,PRKCG,STYXL1,CHRNA10,APOE,SAG,GMFG,DUSP9,VPS25,PIAS3,PTPN22,TAOK3,PPP1R1A,MICAL1,DYSF,TLR4,EMILIN1,NTRK3,PRDM15,NLRP12,TIPRL,DGKQ,CDKN2B,CDKN2A,DRD2,PTPRR,THY1,UCHL1,SAMSN1,CD109,XDH,…	GPRC5A,DTNBP1,SERPINB3,SPHK2,PRKCZ,TSG101,IGBP1,SMARCB1,BEX4,RASIP1,PRKAR1A,YWHAE,FBXO5,TMEM59,ERRFI1,RGS2,TWIST1,CDKN2C,CDKN1C,PPP1R1B,PRR5L,MYC,NCOR1,ENSA,CALM2,SNCA,BOD1,IGFBP3,RPS3,PDCD4,MBIP,CNKSR3,GNAQ,NCK1,LEMD2,LRP5,PLPP3,PRKCD,SPRY1,CASP3,SPRED1,DDIT4,RGS14,EFNA1,PKIA,PTEN,CTDSP2,PTPN2,JUN,NPM1,SMYD3,NR2F2,NTF3,PTPRT,PRMT6,SYNJ2BP
GO_POSITIVE_REGULATION_OF_CELLULAR_PROTEIN_LOCALIZATION	GO:1903829	309	Down	5.070417156872704e-5	0.0013340870316596886	5	BAD,ITGA3,AP2B1,MARK4,TENM1,FYN,TYROBP,BID,RUFY3,PRKCH,CENPQ,CDH1,EPHA3,TPR,USP36,CROCC,RIOK2,CASP8,NGFR,ABCA7,IPO5,HYAL2,CSNK2A2,CDC42,PRKACA,TP63,PTGS2,TSG101,GTSE1,DLG1,PCM1,TP73,SAR1A,RAPGEF3,EPB41L2,PSEN1,NDC80,GSK3B,CYLD,SSH1,RBM22,HUWE1,EDEM2,PPP1R13B,MAVS,RNF31,EZR,SORBS1,TREM2,HSP90AB1,SH3GLB1,MAPK1,CARD10,HPS4,MIEF1,GZMB,PPM1A,TM9SF4,E2F1,EMD,NUTF2,PARD6A,NECAB2,STX4,RAB11A,CEMIP,ZFAND1…	ITGA3,TENM1,FYN,EPHA3,PTGS2,RAPGEF3,RNF31,SORBS1,MIEF1,GZMB,EMD,NUTF2,NECAB2,ANXA13,PDCD5,CLIP3,IFNG,ECT2,SPTBN1,RHOU,SEC16B,RAMP3,IL1B,VIL1,SMO,SYT11,EGF,CEP131,STAC2,PARP1,ABCA12,STAC,NKD2,MSN,KCNB1,PINK1,FCER1G,ITGB2,PYHIN1,TERT,SHH,GPER1,CDK5,YWHAB,SMAD3,CACNB3,MFF,ITGAM,YWHAG,TCAF2,LEP,PDZK1,SFN,CDK5R1,ERBB4,HCLS1,STAC3,UBE2L3,SLC51B,KCNJ11,FLNA,CD247,HSPA1L,TNF	TSG101,HSP90AB1,ZFAND1,ABHD17B,YWHAE,CD81,CCT4,PPP3CC,ACSL3,MGAT3,CAMK1,PRR5L,CCT7,ANP32B,RDX,ERBB2,CCT8,VPS11,CNST,CCT3,PRKCD,ARF6,CHP2,NMD3,DMAP1,NPM1,TMEM30B,GAS6,DDRGK1,SREBF2,VAMP2
GO_ACETYL_COA_BIOSYNTHETIC_PROCESS	GO:0006085	21	Down	5.2737714032808696e-5	0.0013827571362260817	1	PDK4,PDK2,MPC1,PDK3,ACAT1,PDPR,DLD,GSTZ1,MLYCD,PDHX,PPCS,ACSS2,ACLY,PDHA1,MPC2,DLAT,PDK1,ACSS1,PDP1,PDHB,PDP2		PDK4,PDK2,ACAT1,DLD,PPCS,PDHA1,PDHB,PDP2
GO_REGULATION_OF_PROTEIN_CATABOLIC_PROCESS	GO:0042176	361	Down	5.403207378045173e-5	0.0014117755388815946	1	GCLC,ANKIB1,CYP51A1,HECW1,MYCBP2,OSBPL7,NOS2,RHBDF1,MYLIP,PKD1,HFE,FYN,PSMC4,NUB1,RNF14,UFL1,TNFRSF1B,SNX1,PIAS1,RNF19A,GABARAPL2,TIMP2,CLEC16A,CDH1,NEDD4L,MAPK9,HERPUD1,USP13,HIPK2,CTSA,ATXN3,ROCK1,SIRT2,ERLEC1,VPS35,NEDD4,PTPN3,CSNK2A2,TRIB2,PRKACA,CHFR,DERL2,NSF,RAB7A,ARAF,LAMP3,UBE2K,NRDC,ITCH,SENP1,OPHN1,KEAP1,PSEN1,HSP90AA1,NFE2L1,GSK3B,XPO1,HACE1,AURKA,EDEM2,IRAK3,PSME1,EZR,WAC,TREM2,HSP90…	HECW1,OSBPL7,RHBDF1,FYN,TNFRSF1B,CLEC16A,DERL3,PSME2,EEF1A2,TRIB3,CST3,LAPTM4B,WDR91,CAV1,RIC1,SUFU,IFNG,APC2,C4BPA,C4BPB,SOX9,IL1B,PRKCG,QRICH2,APOE,DDA1,GFAP,PSME3,AGAP2,DYSF,SERPINE2,IL10,HECW2,BBS7,EGF,FURIN,NKD1,AZIN2,ANXA9,OAZ3,NKD2,MSN,ADRA2A,RNF144A,GJA1,TIMP4,PINK1,KCNE2,GRIN2C,PYHIN1,SHH,SOX17,ASB11,DACT1,NELL1,SMAD3,PCSK9,WNT10B,BRSK2,CHMP6,GBA,ADGRB1,AMER1,HGS,LRRK2,FLNA,TNF,ECSCR,F8A3	SNX1,PIAS1,HERPUD1,ARAF,HSP90AB1,CTSC,CD81,SNX3,PSMD14,SUMO1,NFE2L2,EPHA4,CLU,MGAT3,CBFA2T3,LDLR,NDFIP1,UBAC2,RDX,BARD1,SNCA,SNX12,EEF1A1,VPS11,RCHY1,EFNA1,UBB,PTEN,SMARCC1,RAD23A,FAF1,SUMO2,FHIT,SVIP,DDRGK1,SEC22B,EGLN2
GO_ORGANOPHOSPHATE_METABOLIC_PROCESS	GO:0019637	881	Down	5.4261957078005194e-5	0.0014128762180345643	1	DPM1,FGR,BAD,MTMR7,AK2,PDK4,SLC25A13,SLC4A1,ACSM3,PON1,CROT,PDK2,GDE1,AGK,PAFAH1B1,NOS2,PIGQ,NADK,AASS,MLXIPL,ABHD5,PIK3C2A,ELOVL5,PGM3,IGF1,OSBPL5,CPS1,DERA,AGPAT4,TBPL1,NUP160,PNPLA6,SH3YL1,PI4K2B,PNKP,INPP4A,CTPS2,TPR,RRM2B,H6PD,HEXB,PIK3CB,ENTPD2,NDC1,PIGV,MPC1,DGAT2,SPHK2,MTMR1,FAR2,NTHL1,GNAI3,DGKA,ME1,PDE4A,ELOVL1,PFKP,IDI1,PLPP1,PKM,RHOA,PDK3,HDAC4,FGFR3,COASY,ACSL4,INPP5A,TTC7A,IP6K2,ADG…	FGR,MTMR7,SLC25A13,SLC4A1,PON1,IGF1,CPS1,AGPAT4,ENTPD2,DGAT2,FAR2,ME1,ELOVL1,PLPP1,TTC7A,ADGRF5,PTGS2,MOCOS,TIGAR,EFR3B,PTHLH,P2RX7,NOS1,PITPNM2,XYLB,ACOT7,PLA2G3,MIOX,PDGFB,PNPLA3,ITPK1,SLA2,ACOT8,LIPG,ABCD1,BMX,MTMR8,PCYT1B,FLT1,GDPD3,SMPD3,QPRT,ACSBG1,SULT2A1,PLPPR2,PLEKHA4,WDR91,PLEKHA8,NUDT1,GCK,PIP5K1B,ENO3,CCKBR,IFNG,GNB3,ENO2,RAB23,PDE10A,GUCA1B,PDE8B,NUP155,PLCH1,PLCD4,PLCL1,AMPD1,KMO,PL…	DPM1,PDK4,PDK2,SH3YL1,PIGV,SPHK2,PDE4A,IP6K2,ACAT1,UNG,FDFT1,STARD7,SULT2B1,DLD,NUP50,TECR,PIK3IP1,CHKB,GMPR2,PLCB4,NUP93,ISYNA1,NMRK1,PLEKHA1,LHPP,CD81,MVK,CHPT1,OGG1,ABHD14B,RAB14,ACSL3,PPCS,DUT,CBFA2T3,LDLR,PDHA1,SERINC3,VAV3,PNPLA8,NT5E,PIGC,RNASEH2B,SUCLA2,NKX2-1,HADHB,KHK,NUDT7,PRPSAP2,PLPP2,NME7,ARNT,ITPKB,SCD5,SNCA,PGAP2,HSD17B12,PFKM,RPIA,ABHD3,FDPS,NAPEPLD,ACOT11,PLPP3,HAAO,NPPC,SUCLG1,…
GO_REGULATION_OF_INTRACELLULAR_PROTEIN_TRANSPORT	GO:0033157	213	Down	5.551596727061915e-5	0.0014405436334876175	5	ARHGAP44,TENM1,FYN,AKAP8L,RUFY3,CDH1,TPR,USP36,RIOK2,IPO5,SP100,HYAL2,GRIPAP1,ERLEC1,CSNK2A2,CDC42,PRKACA,SREBF1,DERL2,PTGS2,LMAN1,GTSE1,PCM1,SAR1A,RAPGEF3,PSEN1,GSK3B,XPO1,RBM22,HUWE1,EDEM2,MAVS,SIRT4,RNF31,SH3GLB1,DERL3,MAPK1,HPS4,MIEF1,RANGAP1,PPM1A,FERMT1,TM9SF4,EMD,NUTF2,CEMIP,ZFAND1,UBR5,BNIP3L,NUCB1,OAZ1,PDCD5,AKT2,TGFB1,PIK3R2,GSK3A,GLI3,SUFU,YWHAE,SUPT6H,UBE2D3,FBXW7,ZPR1,CD81,IFNG,C2CD5…	TENM1,FYN,PTGS2,RAPGEF3,SIRT4,RNF31,DERL3,MIEF1,EMD,NUTF2,PDCD5,SUFU,IFNG,RAB23,ECT2,RHOU,SEC16B,IL1B,SMO,CD36,MDFIC,LCP1,CEP131,KCNB1,PINK1,ITGB2,SHH,CDK5,SMAD3,CACNB3,MFF,SH3TC2,ITGAM,TCAF2,BRSK2,LEP,PDZK1,SFN,CDK5R1,HCLS1,KCNE1,UBE2L3,SLC51B,LRRK2,FLNA,HSPA1L,SIAH3	SREBF1,ZFAND1,BNIP3L,NUCB1,YWHAE,CD81,CAMK1,UBAC2,PRR5L,GCC2,ANP32B,BARD1,ERBB2,VPS11,PRKCD,CHP2,PKIA,DMAP1,TMEM30B,GAS6,INSIG1,SVIP,SREBF2,VAMP2
GO_REGULATION_OF_MEMBRANE_PERMEABILITY	GO:0090559	76	Down	5.678950913665207e-5	0.001468525966506209	6	GCLC,STPG1,BAD,SLC25A5,BID,BAK1,HEBP2,CASP8,EYA2,TP63,TP73,GSK3B,BAX,MT3,PPP1R13B,SLC9A1,MUL1,TMEM14A,GZMB,E2F1,BMF,LAPTM4B,BNIP3L,BBC3,RASIP1,GSK3A,MAPK8,PPIF,YWHAE,TFDP2,ATF2,TJP2,PPP3CC,ZNF205,ALKBH7,RHOT1,YWHAH,HIP1R,YWHAQ,NMT1,RHOT2,TP53,PMAIP1,TP53BP2,DYNLT1,BCL2L11,MPV17L,F11R,HK2,THEM4,YWHAZ,CLDN3,MOAP1,YWHAB,ACAA2,STAT3,YWHAG,PDCD6IP,NAIF1,BCL2L1,BCL2,HEG1,CNP,SFN,BNIP3,BOK,TMEM102,FZD9,…	GZMB,LAPTM4B,HIP1R,YWHAB,YWHAG,SFN,FZD9	SLC25A5,EYA2,BNIP3L,RASIP1,YWHAE,PPP3CC,F11R,MOAP1,BNIP3
GO_AUTOPHAGOSOME_ORGANIZATION	GO:1905037	88	Down	5.745278026003445e-5	0.0014805896282765727	1	RB1CC1,IFT88,GABARAPL2,PHF23,ATG5,VMP1,ATG2B,WIPI1,RAB7A,PIK3C3,TP53INP2,PSEN1,ULK2,ATG16L1,NSFL1C,SCFD1,SH3GLB1,MTMR3,CHMP4B,MAP1LC3A,NPRL3,TBC1D12,IFT20,ATG2A,AMBRA1,RAB23,NPRL2,PIKFYVE,RAB3GAP1,MFN2,STX12,RAB3GAP2,ATG101,BECN1,ATG14,EMC6,TBC1D14,PIK3C2B,UBQLN1,STX17,RAB1A,GABARAPL1,MAP1LC3B,WDR45B,RALB,RAB5A,ATG3,ATG12,C9orf72,LRSAM1,FEZ1,PIP4K2A,BAG3,TRAPPC8,WIPI2,PINK1,ATP13A2,TP53INP1,TMEM4…	RAB23,EMC6,PIP4K2A,PINK1,SYNPO2,GBA,ATG9B,RUFY4,LRRK2,MAP1LC3B2	RB1CC1,WIPI1,RAB1A,ATG3,SEC22B
GO_GLUCOSE_METABOLIC_PROCESS	GO:0006006	178	Down	5.794783967895343e-5	0.001488250831345135	1	BAD,PDK4,SLC25A13,PDK2,TFAP2B,CRY1,NISCH,MDH1,IGF1,H6PD,PPP1R3F,DGAT2,PFKP,PKM,PDK3,RORA,FAM3A,ENO1,ACACB,TIGAR,PGM1,DUSP12,C1QTNF3,NFE2L1,GSK3B,ZMPSTE24,OAS1,MAEA,SORBS1,CREM,SIRT1,SLC25A1,EP300,PCK2,PGK1,MLYCD,GPI,AKT2,GSK3A,BRAT1,GCK,ENO3,SLC25A11,KAT2A,ALDOC,PPARGC1A,CPT1A,GAPDH,GNB3,TPI1,ENO2,PPARD,MAPK14,GPLD1,ALDH5A1,KAT2B,POMC,GPD2,PASK,SLC25A12,LEPR,AKR1A1,GOT1,SERP1,PIK3CA,NLN,PFKFB2,GN…	SLC25A13,TFAP2B,IGF1,PPP1R3F,DGAT2,TIGAR,DUSP12,C1QTNF3,ZMPSTE24,SORBS1,GCK,ENO3,GNB3,ENO2,KAT2B,FOXA2,SDS,ALDOB,RBP4,DGKQ,PGM5,PFKFB1,SLC45A3,FABP5,PGAM2,FBP1,IGF2,GPD1,C1QTNF1,LEP,PGP,KCNJ11,PPP1R3G,TNF	PDK4,PDK2,MDH1,BRAT1,SLC25A11,LEPR,GOT1,SERP1,PDHA1,PPP1R3D,KHK,GALM,IGFBP3,PFKM,LRP5,OMA1,PDHB,DCXR,INSR,PPP1R3B,PTPN2,EPM2AIP1,PPARA,FAM3C
GO_REGULATION_OF_DNA_METABOLIC_PROCESS	GO:0051052	300	Down	5.845738260874742e-5	0.0014962306262953208	1	RAD52,KDM1A,UPF1,BRCA1,ERCC1,DDX11,WAS,HGF,PNKP,PARP3,ERCC8,RFC2,FOXP3,RAD51,POLQ,FAM168A,TMEM161A,EYA2,WDR18,PRKCQ,SPI1,TP53BP1,NUCKS1,SMG6,MBD3,TFRC,XRCC1,MLH1,MAP2K7,PAK3,SIRT6,TIGAR,THOC1,XRCC5,RIF1,HSP90AA1,PTPRC,WDR70,KCNK2,GRHL2,ZMPSTE24,ATRX,MAP3K4,NOX4,BAX,UIMC1,MAPKAPK5,FUS,HNRNPC,TINF2,MSH2,HSP90AB1,SIRT1,MAPK1,TFIP11,PDGFB,HDAC10,PRMT5,CD40,SMCHD1,PARP4,RGCC,MAPK3,ACD,EYA1,NBN,UBR5,ER…	WAS,HGF,ERCC8,FOXP3,POLQ,PRKCQ,SPI1,PAK3,TIGAR,PTPRC,KCNK2,ZMPSTE24,NOX4,PDGFB,GATA3,TIMELESS,TNFSF4,PRKCG,AUNIP,SPIRE1,IL6,IL10,ZNF365,FGF2,ANXA3,ACVRL1,TICRR,PARP1,GZMA,GJA1,FGFR4,TNFSF13,GPER1,GREM1,IL7R,PARM1,APLF,NPAS2,CIDEA,CD28,CTC1,ZSCAN4,MAPK15,FANCB,SLX1B,FIGN,BLM,SMG5,CERS1,TEN1,RTEL1,DACH1	TMEM161A,EYA2,NUCKS1,HNRNPC,HSP90AB1,CD40,EYA1,NBN,BABAM1,SMOC2,BCL6,OGG1,CCT4,RPA2,TWIST1,NDFIP1,PCNA,HNRNPA1,CCT7,MYC,NVL,TERF1,RPS3,CCT8,NPM2,NPPC,CCT3,PRKCD,ZNF91,NPM1
GO_POSITIVE_REGULATION_OF_MRNA_CATABOLIC_PROCESS	GO:0061014	44	Down	5.872727245821082e-5	0.0014980431364340217	1	UPF1,ROCK1,PABPC1,TNRC6C,KHSRP,TNRC6A,GTPBP1,TNRC6B,ZC3HAV1,CPEB3,RBM24,AGO2,CNOT1,HNRNPR,METTL16,ZFP36,ROCK2,PUM1,PRR5L,RC3H1,PNPT1,HNRNPD,CNOT6L,FTO,TOB1,METTL14,ZFP36L2,MOV10,CNOT8,BTG2,ZC3H12A,METTL3,POLR2G,DHX36,ZC3H12D,MEX3D,ZFP36L1,YTHDF3,NANOS3,PLEKHN1,NANOS1,YTHDF2,CNOT7,GIGYF2	RBM24,ZC3H12D,NANOS3,NANOS1	PABPC1,PRR5L,TOB1,BTG2,ZFP36L1,YTHDF2,CNOT7
GO_PURINE_CONTAINING_COMPOUND_METABOLIC_PROCESS	GO:0072521	378	Down	5.952250082188786e-5	0.001513198711772656	1	ENPP4,BAD,AK2,KDM1A,PDK4,SLC25A13,SLC4A1,ACSM3,CROT,PDK2,NOS2,AASS,MLXIPL,ELOVL5,IGF1,NUP160,TPR,NDC1,MPC1,DGAT2,SPHK2,FAR2,GNAI3,PDE4A,ELOVL1,PFKP,PKM,RHOA,PDK3,HDAC4,COASY,ACSL4,NUP133,RORA,PDE8A,ENO1,NUP37,ACAT1,VPS9D1,DLG1,ACACB,NT5C2,SIRT6,TIGAR,ADCY2,PGM1,PSEN1,MAGI3,SEH1L,PTHLH,SULT2B1,P2RX7,NOS1,PDPR,DLD,NUP50,AAAS,NUP188,TREM2,ACOT7,SCD,PRTFDC1,TECR,MTAP,SLC25A1,GTPBP1,GSTZ1,HIF1A,MTHFD1…	SLC25A13,SLC4A1,IGF1,DGAT2,FAR2,ELOVL1,TIGAR,PTHLH,P2RX7,NOS1,ACOT7,ACOT8,ABCD1,ACSBG1,SULT2A1,NUDT1,GCK,ENO3,IFNG,ENO2,RAB23,PDE10A,GUCA1B,PDE8B,NUP155,AMPD1,ABCG2,ELOVL3,GPAM,MTHFD1L,ADCY7,NUDT10,ADCY4,SULT4A1,GUCY2D,HMGCS2,ALDOB,BAAT,GMPR,ADCY10,GUK1,PARP1,SLC26A1,TDO2,GUCY1A2,AK5,LRGUK,HKDC1,XDH,PFKFB1,PINK1,NPR2,SLC2A6,JMJD8,AK4,MTHFD2L,PGAM2,ADCY1,NOS3,FBP1,ACSM1,LDHC,GPD1,ADORA2B,PDZD3,ACS…	PDK4,PDK2,SPHK2,PDE4A,ACAT1,SULT2B1,DLD,NUP50,TECR,GMPR2,AHCY,NUP93,MVK,ABHD14B,ACSL3,OARD1,PPCS,CBFA2T3,PDHA1,MACROD1,NT5E,SUCLA2,NUDT7,PRPSAP2,NME7,ARNT,SCD5,SNCA,HSD17B12,PFKM,ACOT11,NPPC,SUCLG1,SLC16A9,HACD1,ACSF2,DDIT4,PDHB,NUDT9,INSR,SUCLG2,PDP2,SHMT1,IMPDH2,ZBTB20,PPARA,DPYD,FHIT,HSD17B8
GO_REGULATION_OF_CARBOHYDRATE_CATABOLIC_PROCESS	GO:0043470	76	Down	6.14115792239076e-5	0.0015559667799996792	1	MLXIPL,IGF1,NUP160,TPR,NDC1,HDAC4,NUP133,NUP37,SIRT6,TIGAR,PSEN1,SEH1L,P2RX7,NUP50,AAAS,NUP188,HIF1A,RAE1,NUP93,GSK3A,PRKAG2,GCK,NUP88,PPARGC1A,NUP98,IFNG,NUP107,NUP155,PFKFB4,SLC25A12,NUP43,ECD,PFKFB2,NUP153,NUP85,NUP214,CBFA2T3,NUP210,PRKAA1,PPP1R3D,NUP54,SCARB2,NUP58,TP53,APP,ARNT,OGT,RANBP2,NUP205,PHKG2,SEC13,PFKFB1,SLC2A6,JMJD8,PRKAA2,NUP35,FBP1,GPD1,DDIT4,STAT3,PFKFB3,INSR,PGAM1,PPP1CA,PPP1…	IGF1,TIGAR,P2RX7,GCK,IFNG,NUP155,PFKFB1,SLC2A6,JMJD8,FBP1,GPD1	NUP50,NUP93,CBFA2T3,PPP1R3D,ARNT,DDIT4,INSR,PPP1R3B,ZBTB20,PPARA
GO_INTRINSIC_APOPTOTIC_SIGNALING_PATHWAY_IN_RESPONSE_TO_DNA_DAMAGE_BY_P53_CLASS_MEDIATOR	GO:0042771	44	Down	6.203772961732031e-5	0.0015665567629877025	6	KDM1A,CD74,CD44,USP28,HIPK2,BCL3,TP63,TP73,CDIP1,MSH2,SIRT1,EP300,SNW1,PYCARD,TMEM109,CDKN1A,BCL2L12,DYRK2,ELL3,BRCA2,PML,TP53,ZNF385A,RPL26,HIPK1,IFI16,SHISA5,HNRNPK,DDIT4,ING2,TRIAP1,BCL2,PHLDA3,NUPR1,ATAD5,AEN,CHEK2,RPS27L,MUC1,TAF9B,TOPORS,BAG6,MIF,TAF9	ELL3,IFI16,MIF	USP28,SNW1,ZNF385A,RPL26,HNRNPK,DDIT4,TAF9B,TOPORS
GO_PROTEIN_LOCALIZATION_TO_CHROMOSOME	GO:0034502	75	Down	6.550906748221277e-5	0.0016480046828701784	5	CENPQ,SPDL1,PARP3,WAPL,XRCC5,NDC80,ATRX,ZW10,ESR1,TINF2,MSH2,CTCF,ACD,PIH1D1,EZH2,TNKS2,MCM9,TTK,IK,CENPA,CCT4,RPA2,SLF2,TCP1,MCM8,POT1,MAU2,GNL3L,DKC1,RPA1,TERF2,SLF1,PPHLN1,CCT7,NABP2,BRCA2,RB1,WRAP53,CARM1,BOD1,CDCA5,CCT6A,HDAC8,CHMP7,TERF1,ATM,CCT5,BUB3,CCT8,LRWD1,LEMD2,CCT3,GNL3,NIPBL,TERT,RAD21,SPIDR,CCT2,TERF2IP,PLK1,CDT1,MIS12,CDK1,ESCO2,TRAPPC12,MTBP,TNKS,ATR,SGF29,AURKB,RCC2,SETD2,RUVBL…	ESR1,TTK,TERT,MTBP	CCT4,RPA2,CCT7,BOD1,TERF1,CCT8,LEMD2,CCT3,SGF29
GO_POSITIVE_REGULATION_OF_TRANSCRIPTION_BY_RNA_POLYMERASE_II	GO:0045944	996	Down	6.570118337023967e-5	0.0016480046828701784	1	PLXND1,KDM1A,MEOX1,CREBBP,SOX8,CX3CL1,ETV1,PAF1,PAX6,TEAD3,E2F2,TFAP2B,SS18L2,NFIX,PKD1,PAX7,MLXIPL,AKAP8L,DPF1,DCN,BRCA1,MBTPS2,CALCOCO1,PSMC4,SLC30A9,WAS,ISL1,IGF1,SLC11A1,WWTR1,HGF,MNAT1,RNF10,HSF2,NR1H3,KPNA6,POU2F2,TBPL1,ARNTL2,HMGB3,IKZF2,ARID4A,MED17,BARX2,HSPA5,RSF1,FOXP3,HEXB,TNIP3,THRAP3,ARID4B,PTPRN,FOXC1,KMT2C,PPP1R12A,AHRR,RNF4,DLX3,NGFR,CDON,TAF2,HIPK2,BORCS8-MEF2B,RFXANK,SBNO2,ZNF7…	PLXND1,MEOX1,SOX8,PAX6,E2F2,TFAP2B,PAX7,DPF1,WAS,IGF1,HGF,RNF10,BARX2,FOXP3,TNIP3,PTPRN,AHRR,DLX3,BORCS8-MEF2B,SPI1,ZFAT,GAL,ARHGEF10L,TXK,PGR,GCN1,NOS1,ITGA6,ESR1,IL11,OSM,SOX10,PDGFB,MYBL2,HNF4A,NFATC2,SALL4,MOSPD1,LILRB1,OVOL3,CRX,DLX5,TFEC,WNT2,HOXA2,HOXA3,HOXA5,TFR2,SERPINE1,GATA3,DLX4,IL23A,GLI1,BMP5,WWC1,KAT2B,IL1A,DLX2,PRRX1,SFPQ,TFAP2E,PROX1,KLF12,SATB2,ONECUT2,TGFB3,HOXB5,HOXB1,TNFSF11,…	CX3CL1,ISL1,HMGB3,ARID4A,ARID4B,NFYC,NUCKS1,JMJD6,SREBF1,SMARCA2,PSMC5,ZNF268,IKZF5,SMARCB1,PATZ1,SNW1,RPS6KA5,CD40,SMARCA1,ARMCX3,KLF5,ZNF821,EYA1,CREB3,GLIS3,HDAC5,FOXN1,ZBTB16,CD81,ABHD14B,ACVR1,NFE2L2,HDAC1,HMGN3,FOXO3,EPCAM,ELF1,ACVR2A,TWIST1,GTF2F1,FOXA1,EAPP,CAMK1,CCNH,LMO2,LMO7,TTC5,NKX2-1,MYC,BMPR1B,SKAP1,ARNT,EIF2A,EAF2,PLAC8,SSBP2,PHIP,RBMX,NOTCH1,UBC,PFKM,MED21,CREB3L1,NCK1,ELK4,RUNX1…
GO_MITOTIC_CELL_CYCLE_CHECKPOINT	GO:0007093	157	Down	6.71921299918269e-5	0.0016732421728164076	10	MAD1L1,ZNF207,BRCA1,SPDL1,TPR,FOXN3,TRIP13,CHFR,TIPIN,GTSE1,DLG1,TOP2B,CNOT4,NDC80,ORC1,ZW10,BAX,AURKA,CNOT3,PCBP4,CLSPN,CDC6,MSH2,KLHL22,EP300,E2F1,RGCC,FBXO31,RBL2,NBN,TGFB1,CASP2,CDK5RAP3,CCND1,ANAPC15,CDKN1B,CNOT2,TTK,IK,CNOT6,TFDP2,RPL24,NEK11,ATF2,ARID3A,MAD2L2,GADD45A,CDC20,SYF2,CENPF,RPA2,PLAGL1,DCLRE1B,DUSP1,TEX14,ZWINT,CDK2,MAD2L1BP,CDKN1A,SOX4,CNOT1,XRCC3,PCID2,PRMT1,PSMG2,E2F8,STK33,T…	TRIP13,ORC1,ANAPC15,TTK,DCLRE1B,TEX14,STK33,TAOK3,TICRR,CDKN2B,RAD9B,EME1,CDC25C,CNOT11,DONSON,BRSK1,E2F7,BUB1,SFN,KNTC1,HUS1B,BLM,WEE2	FOXN3,NBN,CCND1,SYF2,RPA2,MAD2L1BP,PCID2,PCNA,BTG2,ZNF385A,RPL26,ZNF830,CNOT7
GO_ALTERNATIVE_MRNA_SPLICING_VIA_SPLICEOSOME	GO:0000380	71	Down	6.726302499886503e-5	0.0016732421728164076	1	RBM5,KDM1A,PTBP1,CELF2,THRAP3,SFSWAP,CDK13,SART3,RBM7,MBNL3,RBFOX1,REST,HNRNPM,DDX17,RBFOX2,SRSF5,CELF4,FMR1,PQBP1,ESRP2,HNRNPL,DDX5,SRSF9,SRSF3,RBM24,FAM172A,FXR1,SRSF7,SRSF4,SFPQ,RBM25,KHDRBS1,SMU1,RBM19,SRSF6,NSRP1,FXR2,RBM17,ZC3H10,HNRNPA1,DHX9,SRSF1,TRA2B,MBNL2,WTAP,RBMX,CELF1,SAP18,MBNL1,HNRNPU,SREK1,SRSF12,DYRK1A,CELF5,SRSF2,MAGOH,RBM15,SCNM1,SLU7,RBFOX3,RBM4B,RBM4,RSRC1,ZBTB7A,RBM10,RBM11…	SFSWAP,RBFOX1,CELF4,RBM24,SFPQ,MBNL1,SRSF12,CELF5	RBM7,REST,HNRNPM,FXR1,SRSF4,HNRNPA1,RBMX,RBM4B
GO_RESPONSE_TO_AMINO_ACID_STARVATION	GO:1990928	45	Down	6.737440244031514e-5	0.0016732421728164076	6	RRAGD,FAS,EIF2AK2,SESN1,RRAGB,SEH1L,GCN1,SH3GLB1,MAPK1,DEPDC5,MAP1LC3A,MAPK3,WDR59,NPRL3,HNRNPL,MAPK8,ITFG2,DAP,NPRL2,RRAGC,KPTN,CDKN1A,BECN1,WDR24,ATF4,EIF2AK4,SESN2,EIF2S1,SLC38A2,EIF2A,SESN3,IMPACT,LARP1,RRAGA,ATF3,DAPL1,MIOS,EIF2AK3,C12orf66,RNF152,PRKD1,EIF4EBP1,MAP3K5,SZT2,MTOR	GCN1	FAS,SESN1,EIF2A,RRAGA,DAPL1
GO_IRE1_MEDIATED_UNFOLDED_PROTEIN_RESPONSE	GO:0036498	63	Down	6.844158964290669e-5	0.0016941544804699763	6	EXTL3,DDX11,BAK1,CUL7,HSPA5,PDIA5,PPP2R5B,WIPI1,ACADVL,MYDGF,BAX,ADD1,DNAJB11,KDELR3,XBP1,ARFGAP1,DNAJC3,BFAR,GSK3A,FKBP14,AGR2,GOSR2,TMEM33,WFS1,ZBTB17,SERP1,COPS5,VAPB,KLHDC3,SSR1,DNAJB9,EDEM1,ERN2,DAB2IP,TLN1,PREB,PARP16,SEC31A,HDGF,PDIA6,SRPRB,HYOU1,BCL2L11,CXXC1,TATDN2,ATP6V0D1,SHC1,LMNA,SYVN1,EXTL2,TPP1,YIF1A,CTDSP2,ERN1,SRPRA,TSPYL2,PTPN1,GFPT1,FICD,DCTN1,SULT1A4,PLA2G4B,SULT1A3	HDGF,SRPRB,SULT1A4,PLA2G4B	WIPI1,SERP1,PDIA6,CTDSP2
GO_CELL_CYCLE_G1_S_PHASE_TRANSITION	GO:0044843	244	Down	6.987651014229563e-5	0.0017240024223631955	10	KMT2E,DBF4,PAF1,PKD1,POLA2,BID,MNAT1,FHL1,PIAS1,CUL3,MYO16,CUL1,ATP2B4,BCAT1,MCM10,MCM2,GTSE1,MCM6,JADE1,CNOT4,RBL1,ORC1,BAX,AURKA,CNOT3,PCBP4,ORC6,PSME1,CDC45,CDC6,CDC7,CDC34,SUSD2,FBXO7,MCM5,EP300,POLE2,CDKN3,APEX1,PSME2,E2F1,FAM83D,RBBP8,POLA1,PIM2,RGCC,FBXO31,GSPT1,RBL2,MCM4,CCNE1,CDK6,CASP2,RPA3,EZH2,CUL2,RPS6KB1,CCL2,FBXW7,ZPR1,CCND1,GLI1,CDKN1B,CNOT2,PTPN6,FBXO5,MCM3,GMNN,CCND3,CNOT6,TFDP2…	CUL3,MYO16,BCAT1,MCM10,ORC1,ORC6,CDC45,CDC7,SUSD2,PSME2,RBBP8,CDK6,GLI1,HYAL1,ORC2,RHOU,KIF14,INHBA,PSME3,CCNA1,GPNMB,CYP1A1,CDKN2B,CDKN2A,LSM11,CDC25C,CNOT11,GFI1,SPDYA,CDC25A,TERT,DACT1,GFI1B,E2F7,MTBP,SFN,LSM10,PLCB1,GPR132,IQGAP3,PLK5,C10orf99,RPA4,AIF1	PIAS1,APEX1,CCND1,FBXO5,GMNN,ACVR1,RPA2,CCND2,CDKN2C,PCNA,CCNH,MYC,RDX,BTG2,ZNF385A,RPL26,PTEN,KLF11,CTDSP2,DDRGK1,CNOT7
GO_PROTEIN_METHYLATION	GO:0006479	151	Down	7.201466619434014e-5	0.0017665841482493898	1	NDUFAF7,KDM1A,KMT2E,PAF1,JARID2,PAX7,BRCA1,ARID4A,ARID4B,KMT2C,PRDM6,METTL22,EED,RIF1,ATRX,MECOM,DNMT3B,SIRT1,SETD1A,SMARCB1,SNRPD3,TTLL12,PRMT5,VCPKMT,SNW1,SUV39H1,CTCF,SETD6,GSPT1,PIH1D1,DOT1L,FBL,RAB3D,EZH2,KDM4C,GATA3,EZH1,SUPT6H,KMT5B,PRDM4,PRMT8,PHF1,HEMK1,KDM3A,ICMT,CHD5,ASH1L,PRDM2,RLF,RBBP5,KMT2A,MYB,EEF2KMT,PHF19,FAM98A,PCMT1,ETF1,CTCFL,SNRPB,PRMT1,ASH2L,PRDM12,DNMT1,ZNF304,PRMT7,KMT5C,…	JARID2,PAX7,PRDM6,DNMT3B,SUV39H1,GATA3,PRMT8,CHD5,CTCFL,PRDM12,DYDC2,PRDM5,BHMT,GFI1,DYDC1,BCOR,KPNA7,FBLL1	ARID4A,ARID4B,SMARCB1,SNW1,ARMT1,BTG2,PCMTD1,SATB1,SMYD3,PRMT6
GO_DNA_CONFORMATION_CHANGE	GO:0071103	225	Down	7.207193800831397e-5	0.0017665841482493898	3	RECQL,PAF1,NCAPD2,AKAP8L,DDX11,MNAT1,NCAPH2,HMGB3,CENPQ,PHF23,TPR,RSF1,ERCC8,RFC2,RAD51,POLQ,WAPL,PSME4,MCM2,SART3,MCM6,TOP2B,SIRT6,XRCC5,DDX1,KAT6A,ATRX,RAD54L,CDC45,SRPK1,ABL1,CABIN1,TOP3B,HIRA,CENPM,MCM5,RBX1,ACIN1,CHD8,GINS1,SMCHD1,NAA10,SMARCA1,RBBP7,CENPI,CENPT,CTCF,OIP5,NBN,MCM4,ERCC2,ASF1B,AKAP8,GRWD1,SSBP1,SETX,RECQL5,NCAPG,GTF2H1,GTF2H3,RFC5,CHD4,ASF1A,MCM9,MCM3,RNF8,ASCC3,RAD50,SMC4,CE…	ERCC8,POLQ,RAD54L,CDC45,HIRA,GINS1,CENPI,OIP5,CHD4,CHD5,HELLS,NCAPH,HJURP,PIWIL1,SOX9,IGHMBP2,BRIP1,CENPO,DNA2,SYCP3,PARP1,NCAPG2,CDKN2A,TTN,PADI4,M1AP,RECQL4,HFM1,GPER1,TSSK6,ERCC6L,TSPYL4,CENPP,BLM,CENPW,GTF2H4,SETSIP,RTEL1	HMGB3,SMARCA1,NBN,ASF1A,DDB2,SMC2,ANP32B,UBC,RBBP4,UBB,NPM1,TOP1MT,SMYD3
GO_REGULATION_OF_CELL_CYCLE_ARREST	GO:0071156	95	Down	7.242654892365088e-5	0.0017695122748391976	10	MLXIPL,BRCA1,PPP2R5B,PRKACA,GTSE1,TP73,CNOT4,BAX,AURKA,CNOT3,CCNK,PCBP4,TFAP4,ZNF268,HSP90AB1,EP300,E2F1,RGCC,RBL2,MED25,AKT2,CASP2,CCND1,FOXM1,CDKN1B,CNOT2,CNOT6,TFDP2,ID2,ARID3A,GADD45A,ZBTB17,PLAGL1,PKD2,CDK2,CDKN1A,SOX4,CNOT1,RPL23,PRMT1,RNF112,E2F8,RRP8,MYBBP1A,PCNA,CCNB1,CDK4,MDM2,BIN1,CDK9,DAB2IP,CNOT6L,PML,GATA6,TP53,CARM1,SDE2,PLK2,UHRF2,TNKS1BP1,ATM,HMGA2,CNOT8,CDC25C,CNOT11,BTG2,ZNF385…	RNF112,MYBBP1A,CDC25C,CNOT11,GPER1,CDK5,E2F7,SFN,CDK5R1,EVI2B,FZD9,MIF	ZNF268,HSP90AB1,CCND1,PCNA,BTG2,ZNF385A,RPL26,HMGN5,CNOT7
GO_REGULATION_OF_CHROMATIN_ORGANIZATION	GO:1902275	165	Down	7.415311585902743e-5	0.0018058323522303606	3	KDM1A,KMT2E,PAF1,JARID2,PAX7,AKAP8L,BRCA1,ISL1,SNAI2,TPR,FOXP3,ATG5,PRDM6,SPHK2,SPI1,SREBF1,KDM5A,EED,SART3,SIRT6,RIF1,WDR70,ZMPSTE24,ATRX,DNMT3B,NOS1,CDC45,SIRT1,SETD1A,SMARCB1,HIRA,SNW1,RPS6KA5,METTL4,FMR1,MAPK3,CTCF,RNF40,UBR5,PIH1D1,AKAP8,PRKD2,ZNHIT1,KDM4C,GATA3,MAPK8,KAT2A,SUPT6H,PPARGC1A,NAA40,AICDA,ASF1A,ZNF451,PHF1,VEGFA,BCL6,KDM3A,PADI2,KMT2A,MYB,UBE2B,SET,PHF19,ATAD2B,TWIST1,CTCFL,IL1B…	JARID2,PAX7,FOXP3,PRDM6,SPI1,ZMPSTE24,DNMT3B,NOS1,CDC45,HIRA,ZNHIT1,GATA3,AICDA,PADI2,CTCFL,IL1B,PRDM12,PRDM5,PINK1,GFI1,UCN,IGF2,GATA2,BCOR,KPNA7,LRRK2,PIWIL2	ISL1,SPHK2,SREBF1,SMARCB1,SNW1,RPS6KA5,ASF1A,BCL6,TWIST1,MAP1S,SNCA,ALKBH4,PRMT6
GO_POSITIVE_REGULATION_OF_INTRINSIC_APOPTOTIC_SIGNALING_PATHWAY	GO:2001244	55	Down	7.541175352099655e-5	0.0018274543385484354	6	BAD,NOX1,BID,IL20RA,BCLAF1,NCK2,BAX,DNM1L,SIRT1,BMF,PIAS4,BBC3,CAV1,SLC9A3R1,FBXW7,PARK7,SFPQ,SPOP,PLAGL2,BECN1,STYXL1,RIPK3,SERINC3,SKIL,TP53,PMAIP1,SOD1,RPL11,MCL1,S100A8,NACC2,RPS3,BCL2L11,FLCN,NCK1,RPL26,MSX1,S100A9,RNF183,PLEKHF1,NKX3-1,UBB,BCL2L1,BCL2,RPS7,RAD9A,DDIT3,PTPN2,NUPR1,BOK,PRKRA,LCK,BCAP31,SIAH1,FIS1	NOX1,CAV1,SFPQ,STYXL1,S100A8,MSX1,LCK	SPOP,SERINC3,RPS3,NCK1,RPL26,UBB,PTPN2
GO_CARBOHYDRATE_DERIVATIVE_BIOSYNTHETIC_PROCESS	GO:1901137	579	Down	7.569459862472638e-5	0.0018274543385484354	1	DPM1,HS3ST1,AK2,PDK4,SLC25A13,PDK2,PIGQ,ST3GAL1,POMT2,DCN,EXTL3,ELOVL5,PGM3,XYLT2,IGF1,TYMP,B4GALT7,TBPL1,ALG1,CHPF2,FUT8,VCAN,CTPS2,RRM2B,SOAT1,PIGV,MPC1,SPHK2,GPC1,ST3GAL6,ABCA7,ELOVL1,ARFGEF1,PKM,PDK3,COASY,ACSL4,PIGB,ST6GALNAC1,NDST1,ST6GALNAC2,MGAT4A,ST6GAL1,LMAN1,ENO1,ACAT1,VPS9D1,ACACB,GPC4,ADCY2,ITM2A,SLC35C2,PSEN1,CAD,POMGNT1,B4GALT1,ALG9,PIGS,MT3,ALG6,PDPR,DLD,XYLB,UPRT,NANS,TREM2,ACOT7…	SLC25A13,POMT2,IGF1,ELOVL1,XYLB,ACOT7,DERL3,MFNG,PDGFB,GALNT16,ACOT8,ST8SIA5,RENBP,SMPD3,NECAB2,ACSBG1,HAS1,JAK3,PLOD3,OGN,B3GAT1,ST3GAL4,ST8SIA1,MAN1A1,HYAL1,CSPG5,AMPD1,DHDDS,B4GALT6,ELOVL3,ADCY7,HS3ST2,NECAB1,CHPF,CHST8,TMTC4,IL1B,CCR7,OMD,SDF2L1,GAL3ST1,ADCY4,POMT1,GALNT15,GFPT2,GUCY2D,CCL21,EGF,LUM,CHST4,CLTC,GALNT1,ADCY10,GUK1,PARP1,GALNT13,SLC26A1,CSGALNACT1,ST8SIA6,GUCY1A2,HS3ST3A1,AK5,GA…	DPM1,PDK4,PDK2,FUT8,PIGV,SPHK2,ST6GALNAC1,ST6GALNAC2,ACAT1,ITM2A,DLD,NANS,TECR,UST,ST8SIA4,TMEM59,UAP1,MAN1C1,SERP1,ACSL3,PPCS,MGAT3,DUT,PDHA1,NT5E,PIGC,ITM2B,CHST12,ST6GALNAC4,BMPR1B,GALNT6,PRPSAP2,NME7,SCCPDH,SCD5,SNCA,PGAP2,HSD17B12,CHST9,VANGL2,NPPC,GNPDA2,TKT,HACD1,DOLPP1,PDHB,DCXR,UGP2,C1GALT1C1,PDP2,ABO,SHMT1,IMPDH2,MUC16,TRAK1,ALG12,NUDT14,PIGP,ALG1L,UCKL1,GK,HSD17B8
GO_NEGATIVE_REGULATION_OF_MITOTIC_CELL_CYCLE	GO:0045930	296	Down	7.576953536572915e-5	0.0018274543385484354	10	MAD1L1,PSMB1,ZNF207,BRCA1,PSMC4,FHL1,TIMP2,SPDL1,PSMA4,MYO16,YTHDC2,TPR,FOXN3,FOXC1,CUL1,PSME4,PTPN3,TRIP13,CHFR,NLE1,TIPIN,GTSE1,DLG1,TOP2B,JADE1,BRINP1,CDC14A,CNOT4,RBL1,NDC80,CDC14B,ATRX,ORC1,ZW10,BAX,PSMC5,AURKA,CNOT3,PCBP4,PSME1,CLSPN,CDC6,MSH2,PSMD5,ABL1,PSMD8,KLHL22,FBXO7,RBX1,EP300,PSMC6,PSMA3,PSMC1,PSMB5,PSMA6,PSME2,BMP7,PSMA7,E2F1,PSMD10,NAA10,RGCC,PSMD7,FBXO31,RBL2,TRIM35,FZD3,NBN,TGFB…	MYO16,TRIP13,BRINP1,ORC1,PSME2,PSMA7,CDK6,ANAPC15,TTK,DCLRE1B,TEX14,KIF25,STK33,PSME3,TAOK3,GPNMB,IL10,BTG4,TICRR,PSMB6,CDKN2B,CDKN2A,RAD9B,EME1,CDC25C,CNOT11,DONSON,BRSK1,DDIAS,DACT1,GFI1B,E2F7,SMAD3,BUB1,MTBP,AURKAIP1,SFN,GADD45GIP1,MEIOC,GPR132,KNTC1,HUS1B,BLM,WEE2,TNF,PSMB9,PTTG2,PSMB3	FOXN3,PSMC5,NBN,PSMA2,CCND1,FBXO5,SKP1,BCL6,PSMD14,SYF2,RPA2,CDKN2C,MAD2L1BP,PCID2,CDKN1C,PCNA,BTG3,BTG2,ZNF385A,RPL26,PTEN,CTDSP2,PSMD13,ZFP36L1,ZNF830,CNOT7
GO_POST_GOLGI_VESICLE_MEDIATED_TRANSPORT	GO:0006892	96	Down	7.606774466848835e-5	0.0018287852352408141	5	EHD3,OSBPL5,RABEP1,GOPC,VAMP3,MON2,AP3D1,EXOC5,WIPI1,NSF,KLHL20,DNM2,RAB10,SCAMP1,EPS15,KIF16B,EXOC1,SCFD1,SNAP23,GGA1,VTI1B,ARFRP1,CCDC22,RP2,GGA2,STX4,CSK,ANXA13,GBF1,SORCS1,GOSR2,RAB34,KRT18,EXOC2,GOLPH3,SPTBN1,SCAMP3,EXOC8,BLZF1,VAMP8,RAB14,LYPLA1,CCDC91,OPTN,ACSL3,ARFGEF2,VAMP7,BBS2,C16orf70,GGA3,CCDC93,MACF1,MYO1B,VPS13C,RBSN,EXOC4,LLGL1,SORT1,KIF13A,SORL1,PREPL,ARL3,EXOC6,AP1AR,SCAMP2,GOLP…	EHD3,RABEP1,DNM2,RP2,ANXA13,SORCS1,SPTBN1,MYO1B,KIF13A,PKDCC,RABIF,AP4M1	WIPI1,KLHL20,KRT18,RAB14,ACSL3,SCAMP2,STEAP2,CNST,AMN,STXBP6,VAMP2
GO_POSITIVE_REGULATION_OF_VIRAL_PROCESS	GO:0048524	102	Down	7.649817123708422e-5	0.0018332762374492315	6	POLR2J,CD4,CD74,KPNA6,YTHDC2,POLR2B,RSF1,CTDP1,TAF11,PKN2,NUCKS1,PABPC1,TSG101,HACD3,RAB7A,TOP2B,FKBP6,CHMP2B,PPIE,TFAP4,SRPK1,POLR2E,SMARCB1,LGALS1,POLR2F,EP300,SNW1,NELFCD,CHMP4B,VAPA,FMR1,POLR2C,POLR2I,HPN,CAV2,TRIM38,CHMP3,VPS4B,ZNF639,VAPB,STAU1,GTF2F1,TBC1D20,SMARCA4,CCNT1,APOE,CHMP2A,TOP2A,TRIM21,VPS4A,SRPK2,MDFIC,DHX9,CDK9,GTF2B,LEF1,TARBP2,VPS37B,POLR2D,POLR2K,STOM,NOTCH1,CHD1,TRIM11,LAR…	CD4,POLR2B,FKBP6,POLR2F,POLR2I,HPN,APOE,SRPK2,MDFIC,CFL1,POLR2L,CD28,CSF1R,TMPRSS2	NUCKS1,PABPC1,TSG101,SMARCB1,SNW1,NELFCD,VAPA,CHMP3,GTF2F1,NOTCH1,JUN,RAD23A,CNOT7
GO_CHROMATIN_REMODELING	GO:0006338	145	Down	8.010687573014833e-5	0.0019130203822001622	3	JARID2,PAX7,BAZ1B,SCMH1,KDM5D,CENPQ,TPR,RSF1,ARID1B,FOXP3,SMARCD1,KDM4A,HDAC4,PSME4,MBD3,TP63,SMARCE1,KDM5A,ACTR6,ACTB,BAZ2A,SIRT6,SMARCA2,SRCAP,SMARCD3,ATRX,ESR1,HNRNPC,SMARCB1,CENPM,CHD8,PABPC1L,ACTR5,SMCHD1,SMARCA1,RBBP7,CENPI,CENPT,OIP5,CHRAC1,PIH1D1,ZNHIT1,KDM4C,GATA3,NPM3,SMARCD2,KAT2A,EZH1,HDAC5,SUPT6H,CHD4,RNF8,ACTR8,KAT2B,CENPA,INO80B,CHD5,HDAC1,KDM5B,DR1,ARID1A,MYB,SATB2,HELLS,CENPL,CBX…	JARID2,PAX7,FOXP3,ESR1,CENPI,OIP5,ZNHIT1,GATA3,CHD4,KAT2B,CHD5,SATB2,HELLS,HJURP,PIWIL1,SOX9,BRDT,CENPO,SYCP3,CDKN2A,PADI4,CENPP,CENPW	SMARCA2,SMARCD3,HNRNPC,SMARCB1,SMARCA1,CHRAC1,HDAC5,HDAC1,FOXA1,MYC,NPM2,RBBP4,VPS72,SMARCC1,DMAP1,NPM1,SATB1,PTMA
GO_INTRACELLULAR_STEROID_HORMONE_RECEPTOR_SIGNALING_PATHWAY	GO:0030518	117	Down	8.033414495352177e-5	0.0019130203822001622	6	FKBP4,CRY1,PPP5C,BRCA1,KDM5D,CALCOCO1,RNF14,UFL1,ISL1,PIAS1,LMO3,RNF4,PLPP1,RHOA,CBFB,NEDD4,TP63,PIAS2,UBA5,PGR,NCOA1,DNAJA1,ESR1,HDAC6,SIRT1,JAK2,DDX17,RBFOX2,EP300,RHOXF1,AXIN1,UBE2I,TRIP4,SFRP1,UBR5,CCNE1,DDX5,UFSP2,PPARGC1A,CNOT2,RWDD1,NR3C1,UBE3A,FOXP1,KDM3A,FHL2,PARK7,HDAC1,PADI2,ARID1A,GPAM,UFM1,CRY2,DDX54,NCOA3,PMEPA1,SCGB2A1,CNOT1,MED1,SMARCA4,RNF6,YWHAH,FOXA1,SAFB2,LATS1,RAN,WBP2,ARNTL,…	PLPP1,PGR,ESR1,RHOXF1,SFRP1,PADI2,GPAM,SCGB2A1,CLOCK,ESR2,PARP1,GRIP1,FOXH1,GPER1,NR0B1,ZNF366,NRIP1	ISL1,PIAS1,HDAC1,FOXA1,SAFB2,NCOR1,RUNX1,KAT5,DDRGK1,NCOA4,EGLN2
GO_HORMONE_MEDIATED_SIGNALING_PATHWAY	GO:0009755	187	Down	8.201436335533304e-5	0.0019452589497504572	6	FKBP4,ADIPOR2,CRY1,PPP5C,BRCA1,KDM5D,CALCOCO1,RNF14,UFL1,ISL1,NR1H3,PIAS1,LMO3,RNF4,PLPP1,RHOA,CBFB,RORA,NEDD4,TP63,RARB,PIAS2,UBA5,PGR,NCOA1,DNAJA1,ESR1,HDAC6,SIRT1,JAK2,DDX17,RBFOX2,EP300,HNF4A,BMP7,RHOXF1,AXIN1,UBE2I,TRIP4,SFRP1,UBR5,LHB,CCNE1,DDX5,UFSP2,PPARGC1A,VDR,CNOT2,RWDD1,PPARD,PRLR,NR3C1,UBE3A,FOXP1,KDM3A,FHL2,PARK7,HDAC1,PADI2,ARID1A,NR4A3,GPAM,UFM1,NR2C1,CRY2,DDX54,NR4A1,NCOA3,PMEPA1…	PLPP1,PGR,ESR1,HNF4A,RHOXF1,SFRP1,LHB,PRLR,PADI2,GPAM,SCGB2A1,CLOCK,SSTR1,ESR2,NR1I3,PARP1,REN,NR1I2,UCN2,GRIP1,FOXH1,GPER1,NR0B1,TRH,NR2F1,ZNF366,UCN3,NRIP1,CGB7,CRHR1	ISL1,PIAS1,HDAC1,FOXA1,SAFB2,NCOR1,RUNX1,CREBRF,KAT5,NR2F2,PPARA,DDRGK1,NCOA4,EGLN2
GO_CHROMATIN_ASSEMBLY_OR_DISASSEMBLY	GO:0006333	104	Down	8.220496292633161e-5	0.0019452589497504572	3	PAF1,BAZ1B,CENPQ,TPR,RSF1,SMARCD1,MCM2,SMARCE1,SART3,SIRT6,SMARCD3,KAT6A,ATRX,SUPT16H,SMARCB1,CABIN1,HIRA,CENPM,SMCHD1,SMARCA1,RBBP7,CENPI,CENPT,CTCF,OIP5,ASF1B,GRWD1,SMARCD2,ASF1A,CENPA,PADI2,ARID1A,UBN1,SET,HELLS,CENPL,NAA60,CENPK,HJURP,SOX9,HP1BP3,SMARCA4,HAT1,MIS18BP1,MAP1S,NASP,ANP32B,HMGA1,CENPO,SMARCC2,BAHD1,CDAN1,TP53,ITGB3BP,CENPC,SHPRH,TLK2,HDAC8,CDKN2A,POLE3,MTA2,HIRIP3,HMGA2,CENPU,SUV…	HIRA,CENPI,OIP5,PADI2,HELLS,HJURP,SOX9,CENPO,CDKN2A,PADI4,M1AP,TSPYL4,CENPP,CENPW,SETSIP	SMARCD3,SMARCB1,SMARCA1,ASF1A,MAP1S,ANP32B,RBBP4,SMARCC1,NPM1,SMYD3
GO_CELLULAR_PROTEIN_COMPLEX_DISASSEMBLY	GO:0043624	201	Down	8.425867519966544e-5	0.0019868969044845347	3	UPF1,SCIN,SPAST,CAPG,MRPS10,LIMA1,MRPL43,MRPS35,MRPS24,NAV3,KIF2A,SPTB,WDR1,NSF,CLASP1,MRPS34,ADD2,CAMSAP3,ACTN2,CAPZB,JMJD4,MRPL22,MRPL28,OGFOD1,ADD1,MRPS33,HDAC6,MRPS18A,SH3BP1,TRIOBP,SPEF1,MID1,MRPS31,GSPT1,MRPL4,NAPA,MTPN,MRPL32,PPP1R9B,MRPL27,HSPA8,TRPV4,MRPL51,MTRF1L,MRPL18,MRPL2,SEMA5A,MRPS30,MRPS27,MRPL3,APC2,SPTBN1,MRPL19,PLEK,MRPL37,CAPZA1,ARHGEF2,DNAJC6,MRPS15,STMN1,CAMSAP2,GLE1,VPS4B,…	NAV3,SPTB,WDR1,ADD2,ACTN2,SH3BP1,SPEF1,MRPL4,APC2,SPTBN1,VIL1,MRPS12,MAP1B,NES,MICAL2,MICAL1,TMOD1,TMOD3,KATNB1,SYNJ1,SPTBN4,MRPL55,LMOD1,MRPL52,CFL1,MRPL57,AURKAIP1,GADD45GIP1,MAP6D1,MRPL14,MRPS23,MRPS11,KIF18B,KIF24,KIF19,STMND1,PDXP,MRPL20,MRPS6,EIF5AL1	TRIOBP,SEMA5A,MRPS30,MRPS27,NAPB,MAP1S,C12orf65,DAP3,MRPL44,MRPS9,VILL,MRPL15,RDX,MRPS5,ADD3,EPS8,MRPL10,MRPL16,MRPL1,MRPS22,MRPL48,MRPL30,ASPH,MRPS18B,MRPL45
GO_ACETYL_COA_METABOLIC_PROCESS	GO:0006084	36	Down	8.453068780351012e-5	0.0019868969044845347	1	PDK4,PDK2,AASS,MPC1,PDK3,ACAT1,ACACB,PDPR,DLD,GSTZ1,MLYCD,AADAT,PDHX,MVK,HMGCS1,KYNU,DLST,PPCS,ACSS2,ACLY,PDHA1,HMGCS2,NUDT7,MPC2,DLAT,TDO2,PDK1,ACSS1,PMVK,PDP1,MVD,PDHB,FASN,PDP2,PIPOX,ACACA	HMGCS2,TDO2,PIPOX	PDK4,PDK2,ACAT1,DLD,MVK,PPCS,PDHA1,NUDT7,PDHB,PDP2
GO_RESPONSE_TO_OXIDATIVE_STRESS	GO:0006979	389	Down	8.475666529429046e-5	0.0019868969044845347	6	GCLC,RAD52,BAD,WNT16,ALS2,CFLAR,CD38,PDK2,ALDH3B1,NOX1,MGST1,BTK,FYN,PPP5C,ERCC1,HGF,GLRX2,ABCC2,GCLM,VRK2,BAK1,FUT8,PNKP,RRM2B,ERCC8,MAPK9,CYBA,PTPRN,TMEM161A,NDUFB4,HYAL2,SIRT2,XRCC1,PDE8A,PTGS2,IPCEF1,EDN1,DNM2,KEAP1,SESN1,PSEN1,NFE2L1,REST,GSTP1,SLC25A24,NOX4,MMP2,MT3,GNAO1,ATRN,SLC23A2,PXN,HDAC6,PTGS1,SIRT1,JAK2,ABL1,HNRNPM,MAPK1,PRODH,FBXO7,HMOX1,TXN2,NCF4,HIF1A,GSKIP,PSMB5,APEX1,DHRS2,GSS,…	WNT16,CD38,NOX1,BTK,FYN,HGF,ABCC2,ERCC8,PTPRN,PTGS2,DNM2,NOX4,GNAO1,ATRN,SLC23A2,PTGS1,HMOX1,DHRS2,MMP9,SGK2,ABCD1,SMPD3,MYEF2,PPP2CB,NUDT1,UCP1,STX2,VNN1,STC2,ECT2,HYAL1,TPO,SFPQ,NCF2,FKBP1B,PRDX4,ROMO1,CCR7,RNF112,APOE,PXDN,CYP2E1,STK26,PDGFRA,CD36,IL6,IL10,TLR4,DUOX2,TRPM2,S100A7,PARP1,STAR,SLC7A11,FANCC,NCF1,PINK1,UCN,NOS3,CA3,CYBB,ANKRD2,LPO,ACOX2,GPR37L1,GPR37,CCL19,CCS,TLR6,UCP3,ATOX1,NQO1…	PDK2,MGST1,FUT8,TMEM161A,SESN1,REST,HNRNPM,TXN2,APEX1,PON2,PLEKHA1,OGG1,NFE2L2,DHCR24,FOXO3,CAT,LIAS,PRDX5,TRAP1,MGAT3,GGT7,PCNA,PRR5L,ARNT,PYCR2,SNCA,NONO,RPS3,RBPMS,NDUFS2,PRKCD,CASP3,PSIP1,PRDX3,EEF2,RGS14,ZNF622,BNIP3,JUN,CLN8,ZNF277
GO_TELOMERE_ORGANIZATION	GO:0032200	144	Down	8.513556384652695e-5	0.001989581111630793	3	UPF1,ERCC1,POLA2,RFC1,PNKP,PARP3,RFC2,RAD51,POLD1,PRKCQ,SP100,SMG6,XRCC1,MAP2K7,SIRT6,POLD3,XRCC5,RIF1,HSP90AA1,ATRX,MAP3K4,MAPKAPK5,HNRNPC,TINF2,HSP90AB1,MAPK1,TFIP11,POLE2,TELO2,APEX1,POLA1,MAPK3,ACD,NBN,DOT1L,CCNE1,RPA3,POLD2,TNKS2,RAD51C,GAR1,PTGES3,RFC5,RAD50,XRN1,POLE4,CCT4,SMG7,NEK2,RPA2,DCLRE1B,YLPM1,TCP1,HNRNPA2B1,XRCC3,POT1,TEP1,GNL3L,DKC1,SLX1A,RPA1,TERF2,PCNA,RFC3,NAT10,HNRNPA1,PKIB,C…	PRKCQ,GAR1,DCLRE1B,ZNF365,DNA2,PARP1,RECQL4,TERT,EXO1,CTC1,ZSCAN4,MAPK15,SLX1B,HUS1B,BLM,SMG5,TEN1,RTEL1,TERC	HNRNPC,HSP90AB1,APEX1,NBN,CCT4,RPA2,PCNA,HNRNPA1,CCT7,MYC,TERF1,CCT8,CCT3
GO_VESICLE_MEDIATED_TRANSPORT_TO_THE_PLASMA_MEMBRANE	GO:0098876	84	Down	8.599604331602876e-5	0.0020034681918053143	5	ARHGAP44,OSBPL5,RABEP1,LRRC7,GOPC,VAMP3,GRIPAP1,VPS35,EXOC5,NSF,DNM2,RAB10,EXOC1,STX1B,GGA1,MICALL1,ARFRP1,CCDC22,GGA2,CSK,RAB11A,ANXA13,ANKRD27,RAB34,MAPK10,KRT18,VPS29,EXOC2,GOLPH3,SNX17,SPTBN1,EXOC8,BLZF1,LYPLA1,VPS26A,OPTN,ACSL3,ARFGEF2,VAMP7,BBS2,C16orf70,GGA3,CCDC93,MACF1,EXOC4,LLGL1,SNAP25,KIF13A,LRRC1,PREPL,ARL3,EXOC6,SNX27,GOLPH3L,SNAP47,EXOC6B,GRIP2,GOLGA4,GOLGA7,SEC16A,ANK3,ANKRD50,GRI…	RABEP1,LRRC7,DNM2,STX1B,MICALL1,ANXA13,MAPK10,SPTBN1,SNAP25,KIF13A,GRIP2,GRIP1,PKDCC	KRT18,SNX17,VPS26A,ACSL3,STEAP2,CNST,AMN,NSG1,STXBP6,SNX31,RAB11B,VAMP2
GO_CELLULAR_AMINO_ACID_METABOLIC_PROCESS	GO:0006520	280	Down	8.64186610016645e-5	0.002007100074189893	1	GCLC,NOS2,PSMB1,AASS,IYD,LARS2,PSMC4,CPS1,GCLM,MRI1,CTNS,PSMA4,CTPS2,ATP2B4,ALDH18A1,GATB,BCAT1,OAT,IARS2,PSME4,ASNS,HSD17B10,ACAT1,NAALAD2,MCCC1,SLC1A3,DCT,ARG2,BCKDHB,PLOD1,HAL,CAD,FOLH1,SEPHS1,ERO1B,NOX4,PSMC5,SIRT4,NOS1,DLD,PSME1,PHGDH,COMT,PSMD5,PSMD8,MTAP,GGT5,UPB1,GGT1,PRODH,GCAT,TXN2,PSMC6,PSMA3,GSTZ1,MTHFD1,PSMC1,PSMB5,PSMA6,PSME2,GSS,HNF4A,PSMA7,AHCY,PSMD10,SMS,PSMD7,CRYM,EARS2,BCKDK,FA…	IYD,CPS1,BCAT1,SLC1A3,DCT,HAL,NOX4,SIRT4,NOS1,GGT5,GGT1,PSME2,HNF4A,PSMA7,IL4I1,PLOD3,ART4,HGD,GLS,AGMAT,KMO,ALDH8A1,PRDX4,TPH1,GFPT2,PSME3,BHMT2,SDS,FPGS,BAAT,TPH2,AMDHD1,SDSL,HDC,PSMB6,AZIN2,OAZ3,BHMT,HMGCLL1,DPYS,SLC7A11,MAT1A,TDO2,SLC7A7,PADI4,CBS,FTCD,MTHFD2L,NOS3,NOXRED1,ASPG,GLYATL1,CARNS1,GLDC,PFAS,PIPOX,SEPHS2,TH,NQO1,GLUD2,DDO,PSMB9,BCKDHA,PSMB3	OAT,ACAT1,MCCC1,ARG2,BCKDHB,PSMC5,DLD,PHGDH,COMT,TXN2,AHCY,CRYM,SARS2,HIBADH,PSMA2,BLMH,PSMD14,ALDH6A1,GOT1,PEPD,MPST,SERINC3,PSAT1,GLUL,PPA2,PYCR2,FARS2,ADHFE1,AUH,GLUD1,HNMT,ACAD8,HAAO,PCBD1,SHMT1,PPA1,ADI1,PSMD13,HYKK,CLN3,DPYD,HIBCH
GO_NEGATIVE_REGULATION_OF_KINASE_ACTIVITY	GO:0033673	220	Down	8.710535992534704e-5	0.0020168241028868813	1	PRKAR2B,IBTK,MVP,GPRC5A,WWTR1,DTNBP1,SERPINB3,WNK1,IPO5,PPP2R5A,HYAL2,LRP6,TRIB2,TSG101,CEACAM1,PSEN1,PTPRC,GSTP1,DNAJA1,TESC,IRAK3,TFAP4,SIRT1,ABL1,GADD45B,PPM1F,PIK3IP1,FBXO7,GSKIP,BMP7,PTK6,TRIB3,CDK5RAP1,DNAJC3,TSC2,PYCARD,CSK,SFRP1,RASIP1,PPP2R1A,CAV1,HSPB1,PRKAG2,TESK1,DVL1,CDK5RAP3,DUSP3,PRKAR1A,CHORDC1,CBL,HIPK3,CORO1C,SH2B3,DUSP16,CDKN1B,IFNG,PTPN6,STK38,DUSP22,HMGCR,PPP2CA,KAT2B,PRKAR2A…	PRKAR2B,PTPRC,TESC,TRIB3,SFRP1,CAV1,TESK1,SH2B3,IFNG,KAT2B,PRKAR2A,LAX1,PKN1,IL1B,FOXA2,APOE,GMFG,DUSP9,VPS25,PTPN22,TAOK3,MSTN,RUBCN,AHSG,CDKN2B,CDKN2A,THY1,UCHL1,CAMK2N1,CAMK2N2,CD300A,RHOH,SPRY3,PYDC1,YWHAG,FABP4,SH3BP5L,PPM1E,SFN,CHMP6,GBA,DUSP8,AIDA,SPRY4,SPRED3,ZGPAT,WEE2,DBNDD2,SRCIN1	GPRC5A,DTNBP1,SERPINB3,TSG101,PIK3IP1,RASIP1,PRKAR1A,ERRFI1,RGS2,CDKN2C,CDKN1C,PPP1R1B,PDCD4,MBIP,GNAQ,NCK1,LRP5,PRKCD,SPRY1,CASP3,PRDX3,SPRED1,RGS14,PKIA,PTEN,PTPN2,NPM1,SMYD3,NR2F2,PTPRT
GO_NUCLEOSIDE_PHOSPHATE_BIOSYNTHETIC_PROCESS	GO:1901293	223	Down	8.763655079453316e-5	0.0020199536975777864	1	AK2,PDK4,SLC25A13,PDK2,NOS2,NADK,ELOVL5,AGPAT4,TBPL1,PNKP,CTPS2,RRM2B,MPC1,SPHK2,ME1,ELOVL1,PKM,PDK3,COASY,ACSL4,PTGS2,ENO1,ACAT1,VPS9D1,ACACB,ADCY2,CAD,AK6,NOS1,PDPR,DLD,UPRT,TREM2,ACOT7,SCD,TECR,MAPK1,SLC25A1,GSTZ1,MTHFD1,CDS2,PRPS2,TAZ,CDADC1,DHODH,NME3,MLYCD,NME4,QPRT,ACSBG1,TGFB1,GCDH,NAMPT,IMPDH1,PRKAG2,NMRK1,AK1,LHPP,PPARGC1A,PDHX,GUCA1B,NUDT12,NME5,RAD50,UMPS,DGUOK,SLC25A12,KYNU,AMPD2,AMP…	SLC25A13,AGPAT4,ME1,ELOVL1,PTGS2,NOS1,ACOT7,QPRT,ACSBG1,GUCA1B,AMPD1,KMO,ELOVL3,GPAM,ADCY7,PTGIS,ADCY4,GUCY2D,AK7,ADCY10,GUK1,PARP1,SLC26A1,GUCY1A2,AK5,AGPAT5,NMNAT2,PINK1,NPR2,AK4,MTHFD2L,ADCY1,NOS3,AK8,NNMT,LDHC,DTYMK,ADORA2B,PDZD3,ADCY5,ADCY6,PFAS,NME9,UPP1,ENTPD8,PAPSS2,PNP,UQCC3,TMSB4X	PDK4,PDK2,SPHK2,ACAT1,DLD,TECR,NMRK1,LHPP,ACSL3,PPCS,DUT,PDHA1,PRPSAP2,NME7,SCD5,SNCA,HSD17B12,HAAO,NPPC,SUCLG1,HACD1,PDHB,PDP2,SHMT1,IMPDH2,UCKL1,HSD17B8
GO_CARBOHYDRATE_CATABOLIC_PROCESS	GO:0016052	173	Down	8.795702829373694e-5	0.0020199536975777864	1	BAD,SLC4A1,MLXIPL,MAN2B2,IGF1,RB1CC1,DERA,NUP160,FUT8,PHKA2,TPR,HEXB,NDC1,PFKP,PHKA1,PKM,HDAC4,PYGM,NUP133,ENO1,NUP37,SIRT6,TIGAR,PGM1,PSEN1,SEH1L,P2RX7,NUP50,XYLB,AAAS,NUP188,MIOX,PYGL,HIF1A,PYGB,RAE1,PGK1,PHKB,NUP93,MAN2B1,DHDH,GPI,GSK3A,OGDH,PRKAG2,GCK,GALK1,ENO3,NUP88,ALDOC,MANBA,PPARGC1A,NUP98,IFNG,NUP107,GAPDH,TPI1,ENO2,NUP155,PFKFB4,GPD2,SLC25A12,CTBS,GALE,AKR1A1,TREH,STBD1,NUP43,ECD,PFKFB…	SLC4A1,IGF1,PYGM,TIGAR,P2RX7,XYLB,MIOX,MAN2B1,DHDH,GCK,ENO3,IFNG,ENO2,NUP155,TREH,STBD1,CHIT1,AOAH,ALDOB,HKDC1,PFKFB1,SLC2A6,JMJD8,NEU3,AGL,PGAM2,FBP1,GPD1,FUT9,ENO4,OGDHL,NEU4,RPEL1,MGAM	RB1CC1,FUT8,NUP50,NUP93,CBFA2T3,PPP1R3D,KHK,ARNT,GALM,PFKM,GALK2,LRP5,ALDH1A1,DDIT4,DCXR,INSR,PPP1R3B,ZBTB20,PPARA,GK,NAGA
GO_MITOTIC_DNA_INTEGRITY_CHECKPOINT	GO:0044774	100	Down	8.814526360479467e-5	0.0020199536975777864	10	FOXN3,TIPIN,GTSE1,TOP2B,CNOT4,ORC1,BAX,AURKA,CNOT3,PCBP4,CLSPN,CDC6,MSH2,EP300,E2F1,RGCC,FBXO31,RBL2,NBN,CASP2,CDK5RAP3,CCND1,CDKN1B,CNOT2,CNOT6,TFDP2,NEK11,ATF2,ARID3A,GADD45A,SYF2,RPA2,PLAGL1,CDK2,CDKN1A,SOX4,CNOT1,PRMT1,E2F8,STK33,TOP2A,PCNA,CCNB1,TAOK3,RINT1,MDM2,HUS1,MDC1,CNOT6L,PML,TICRR,TP53,CARM1,PLK2,TNKS1BP1,ATM,TAOK2,HMGA2,RAD9B,RAD17,XPC,EME1,CNOT8,CDC25C,CNOT11,DONSON,BTG2,NAE1,BRSK1…	ORC1,STK33,TAOK3,TICRR,RAD9B,EME1,CDC25C,CNOT11,DONSON,BRSK1,E2F7,SFN,HUS1B,BLM	FOXN3,NBN,CCND1,SYF2,RPA2,PCNA,BTG2,ZNF385A,RPL26,ZNF830,CNOT7
GO_ERROR_FREE_TRANSLESION_SYNTHESIS	GO:0070987	19	Down	8.831425468479625e-5	0.0020199536975777864	1	SPRTN,RFC1,RFC2,RPA3,RFC5,RPA2,RPA1,PCNA,RFC3,REV1,RPS27A,UBC,RCHY1,RFC4,VCP,UBB,POLH,NPLOC4,UBA52		RPA2,PCNA,REV1,UBC,RCHY1,UBB
GO_PROTEIN_CONTAINING_COMPLEX_LOCALIZATION	GO:0031503	263	Down	9.128502990126796e-5	0.0020815753030516406	5	FKBP4,UPF1,AP2B1,ARHGAP44,ADAM22,AKAP8L,TYROBP,NUP160,IFT88,LRRC7,TPR,THOC3,ZC3H11A,RIOK2,NDC1,U2AF2,AP3D1,PRKCZ,GRIPAP1,IFT80,NUP133,VPS35,DRD4,SMG6,CPSF1,NUP37,CACNG4,DLG1,KIFAP3,GPC4,PCM1,THOC1,OPHN1,DNM2,STX7,RABL2B,HSPB11,DLG3,XPO1,TNPO1,YTHDC1,KIF3C,SEH1L,EPS15,DYNLL1,BIRC5,EXOC1,ALKBH5,EZR,NUP50,AAAS,NUP188,IFT74,STX1B,POLDIP3,THOC5,IFT27,SRSF5,TRIP11,PABPN1,IFT52,RAE1,KIF3B,SMAD7,NUP93,CL…	ADAM22,LRRC7,DRD4,CACNG4,DNM2,DYNLL1,STX1B,PABPN1,TTC26,DNM1,LGI1,MAPK10,DDX25,MAK,NUP155,SFPQ,SSX2IP,WDR35,FYTTD1,DDX39A,EXOC3L2,SNAP25,CEP131,CACNG8,ZNF593,GRIP2,GRIP1,KIF5A,LCA5L,C12orf50,TUB,KIF5C,NLGN1,AGFG1,CNIH2,SSNA1,EXOC3L1,GPC6,DNM3,ARC,SMG5,EXOC3L4,ITGB3	THOC3,PRKCZ,NUP50,NUP93,CLUAP1,SRSF4,PCID2,WDR33,ATAD1,EIF4A3,TERF1,DDX19B,CDC40,NSG1,STXBP6,NMD3,NPM1,SYNJ2BP
GO_REGULATION_OF_RNA_BINDING	GO:1905214	12	Down	9.383255357880045e-5	0.0021332023132340588	12	NUCKS1,EIF3D,FMR1,EIF3E,HNRNPL,EIF4G1,CDK9,NCBP1,EIF4A3,CARM1,LARP6,EIF3C		NUCKS1,EIF3D,EIF3E,EIF4A3,LARP6
GO_NCRNA_EXPORT_FROM_NUCLEUS	GO:0097064	37	Down	9.450037549538235e-5	0.002141913631333591	5	NUP160,TPR,NDC1,NUP133,NUP37,SEH1L,NUP50,AAAS,NUP188,RAE1,NUP93,NUP88,NUP98,NUP107,NUP155,NCBP2,NUP43,NUP153,NUP85,NUP214,NUP210,RAN,SSB,NUP54,NUP58,RANBP2,NUP205,SEC13,NUP35,PHAX,NOL6,TSC1,NPM1,XPOT,POM121,NUP62,POM121C	NUP155	NUP50,NUP93,PHAX,NPM1
GO_POSITIVE_REGULATION_OF_TRANSCRIPTION_FROM_RNA_POLYMERASE_II_PROMOTER_IN_RESPONSE_TO_STRESS	GO:0036003	25	Down	9.617051362127712e-5	0.002173222567567899	1	MBTPS2,HSF2,HSPA5,MT3,GCN1,HIF1A,HSF4,VEGFA,NFE2L2,ATF6,CHD6,KLF2,ATF4,SESN2,TP53,NOTCH1,CREB3L1,ATF3,MAPK7,RBPJ,CEBPB,DDIT3,HSF1,MUC1,ATF6B	GCN1	NFE2L2,NOTCH1,CREB3L1,RBPJ
GO_GPI_ANCHOR_METABOLIC_PROCESS	GO:0006505	30	Down	9.77934816574134e-5	0.002203281285844419	1	DPM1,PIGQ,PIGV,PIGB,PIGS,PIGH,PIGU,PIGL,GPLD1,PIGZ,PIGT,PIGC,DPM2,PIGK,PIGM,PYURF,PGAP2,PIGF,MPPE1,PGAP3,PIGX,PIGA,PIGO,PIGG,DPM3,PIGP,PGAP1,PIGN,GPAA1,PIGW	PIGG	DPM1,PIGV,PIGC,PGAP2,PIGP
GO_PROTEIN_LOCALIZATION_TO_MITOCHONDRION	GO:0070585	133	Down	9.961631763217172e-5	0.002229321421925001	5	BAD,AGK,BID,TOMM34,MIPEP,USP36,CASP8,CSNK2A2,SREBF1,TP63,LMAN1,TIMM21,TP73,HSP90AA1,DNAJA1,HUWE1,BAX,DNM1L,PPP1R13B,SIRT4,RNF31,SH3GLB1,TIMM13,HPS4,TOMM22,FBXO7,TSPO,SAMM50,GZMB,TIMM9,E2F1,BMF,GDAP1,BNIP3L,TIMM44,PDCD5,TIMM50,BBC3,GSK3A,PMPCB,MAPK8,PITRM1,YWHAE,UBE2D3,GRPEL1,FBXW7,MTCH2,AIP,TFDP2,HTRA2,RHOU,MFN2,DNAJC15,PPP3CC,MTERF4,ROMO1,TIMM17B,YWHAH,RAC2,TOMM40,TIMM10B,PRKAA1,YWHAQ,TIMM17A,TI…	SIRT4,RNF31,GZMB,PDCD5,MTCH2,RHOU,DNAJC15,ROMO1,TIMM17A,MGARP,TIMM8B,PINK1,YWHAB,MFF,YWHAG,TOMM5,SFN,UBE2L3,LRRK2,TOMM20L,HSPA1L,DNLZ,SIAH3,TIMM23	SREBF1,BNIP3L,PMPCB,YWHAE,AIP,PPP3CC,UQCRC2,HSPD1,VPS11,MOAP1,SLC25A6,IMMP2L,SREBF2
GO_CELL_CYCLE_CHECKPOINT	GO:0000075	205	Down	9.969896533281579e-5	0.002229321421925001	10	MAD1L1,CRY1,ZNF207,BRCA1,NSUN2,SPDL1,TPR,USP28,FOXN3,TP53BP1,TRIP13,CHFR,TIPIN,GTSE1,DLG1,TOP2B,THOC1,CNOT4,NDC80,CDC14B,ORC1,ZW10,BAX,UIMC1,AURKA,CNOT3,PCBP4,WDR76,CLSPN,CDC45,CDC6,MSH2,WAC,CDC5L,KLHL22,THOC5,EP300,E2F1,RGCC,FBXO31,RBL2,NBN,DOT1L,FZR1,TGFB1,BABAM1,CASP2,CDK5RAP3,CCND1,PRPF19,ANAPC15,CDKN1B,CNOT2,TIMELESS,MAPK14,TTK,IK,CNOT6,RAD1,TFDP2,RPL24,NEK11,ATF2,ARID3A,FBXO6,MAD2L2,GADD45A…	NSUN2,TRIP13,ORC1,CDC45,ANAPC15,TIMELESS,TTK,PROX1,DCLRE1B,TEX14,STK33,CLOCK,TAOK3,BRIP1,DNA2,TICRR,TIPRL,ETAA1,CDKN2B,RAD9B,EME1,CDC25C,CNOT11,DONSON,BRSK1,ATRIP,E2F7,BUB1,SFN,SOX11,KNTC1,HUS1B,BLM,RPA4,WEE2	USP28,FOXN3,NBN,BABAM1,CCND1,SYF2,RPA2,MAD2L1BP,PCID2,PCNA,RNASEH2B,BTG2,ZNF385A,RPL26,RHNO1,ZNF830,CNOT7
GO_SMALL_MOLECULE_BIOSYNTHETIC_PROCESS	GO:0044283	622	Down	9.983804906162462e-5	0.002229321421925001	1	NFYA,CFTR,CYP51A1,CYP26B1,NDUFAB1,PDK4,SLC25A13,ACSM3,PDK2,OSBPL7,ADIPOR2,AASS,CRY1,MLXIPL,DCN,BRCA1,MBTPS2,ELOVL5,ALOX5,MDH1,NPC1L1,SNAI2,CD74,CPS1,DERA,NR1H3,TYMP,CYP46A1,MRI1,VCAN,DKK3,MSMO1,ENTPD2,ATP2B4,TBXAS1,ALDH18A1,BCAT1,DGAT2,SPHK2,NTHL1,OAT,PDE4A,NFYC,ELOVL1,IDI1,PKM,IP6K2,ASNS,OSBPL3,FAM3A,SREBF1,ACADVL,PDE8A,ABCB11,DHRS9,PTGS2,MGLL,HACD3,ENO1,ACAT1,UNG,ACACB,NT5C2,NAALAD2,ACER3,EDN1,…	CYP26B1,SLC25A13,OSBPL7,ALOX5,NPC1L1,CPS1,ENTPD2,TBXAS1,BCAT1,DGAT2,ELOVL1,OSBPL3,ABCB11,PTGS2,OSBPL6,SLC1A3,MOXD1,C1QTNF3,PTGS1,ACOT7,GGT5,GGT1,CYP2D6,PDGFB,TRIB3,ACOT8,ABCD1,SMPD3,LHB,DKKL1,HAS1,NUDT1,PLOD3,GCK,PTGDS,ENO3,ALOX12,CYP27B1,IFNG,ENO2,BMP5,PDE10A,PDE8B,RBP1,KAT2B,HYAL1,CSPG5,PLCH1,ACADL,GLS,PLCD4,PLCL1,KMO,DHDDS,PROX1,APOA1,ALDH8A1,ELOVL3,GPAM,MTHFD1L,AKR1D1,NUDT10,LPGAT1,PTGIS,SNAI…	CFTR,PDK4,PDK2,MDH1,SPHK2,OAT,PDE4A,NFYC,IP6K2,SREBF1,MGLL,ACAT1,UNG,FDFT1,AACS,SLC27A5,REST,MGST2,PHGDH,CYP26A1,TECR,CYB5R3,PLCB4,ASAH1,ISYNA1,SLC25A11,COQ5,MVK,UST,OGG1,COQ10B,DHCR24,LEPR,OSBPL9,GOT1,LIAS,ACSL3,SIRT5,POR,DUT,GAMT,GGT7,SERINC3,PSAT1,PNPLA8,NT5E,GLUL,SUCLA2,CHST12,CH25H,NDUFA9,MMAB,NUDT7,NME7,ITPKB,PYCR2,SCD5,SNCA,GLUD1,HSD17B12,TM7SF2,ABCG1,FDPS,FDXR,HAAO,TKT,HACD1,PCBD1,GSTM4,C…
GO_DNA_BIOSYNTHETIC_PROCESS	GO:0071897	175	Down	1.0323524136850562e-4	0.002298358554136109	1	LIG3,REV3L,SPRTN,POLA2,HGF,RFC1,PNKP,PARP3,RFC2,POLQ,POLD1,PRKCQ,SMG6,POLB,MAP2K7,PAK3,POLD3,XRCC5,HSP90AA1,KCNK2,GRHL2,MAP3K4,NOX4,MAPKAPK5,HNRNPC,TINF2,HSP90AB1,SIRT1,MAPK1,PDGFB,POLE2,TELO2,POLI,POLA1,PARP4,RGCC,MAPK3,ACD,SMPD3,USP10,CHRAC1,PRKD2,LIG1,DNAJC2,RPA3,POLD2,TNKS2,GAR1,PTGES3,RFC5,SMOC2,LOX,RAD50,XRN1,POLE4,CCT4,MAD2L2,SMG7,NEK2,CENPF,RPA2,DUSP1,TCP1,PTK2B,TRIM25,POLK,HNRNPA2B1,POLM…	HGF,POLQ,PRKCQ,PAK3,KCNK2,NOX4,PDGFB,SMPD3,GAR1,POLN,FGF2,ACVRL1,TEX12,GJA1,USP43,FGFR4,TERT,GREM1,PARM1,CTC1,MAPK15,SMG5,CERS1,TEN1,TERC,DACH1	HNRNPC,HSP90AB1,CHRAC1,SMOC2,CCT4,RPA2,PCNA,HNRNPA1,CCT7,REV1,MYC,NVL,TERF1,UBC,CCT8,NPPC,CCT3,RCHY1,UBB,POLG2
GO_POSITIVE_REGULATION_OF_CHROMOSOME_ORGANIZATION	GO:2001252	166	Down	1.0360581863928475e-4	0.002299804676285008	3	KDM1A,KMT2E,PAF1,JARID2,PAX7,AKAP8L,BRCA1,ERCC1,DDX11,ISL1,SNAI2,CUL3,PNKP,TPR,FOXP3,ANAPC4,PRDM6,SPHK2,PRKCQ,SREBF1,EED,SART3,MAP2K7,SIRT6,XRCC5,RIF1,ATRX,MAP3K4,DNMT3B,MAPKAPK5,ANAPC5,NOS1,SIRT1,SMARCB1,MAPK1,SNW1,RPS6KA5,FMR1,MAPK3,ACD,RNF40,NBN,PIH1D1,AKAP8,PRKD2,GATA3,TNKS2,KAT2A,PPARGC1A,PHF1,VEGFA,RAD50,BCL6,CCT4,SFPQ,NEK2,KMT2A,MYB,PHF19,SLF2,TCP1,HNRNPA2B1,IL1B,BECN1,DLGAP5,LIF,POT1,PRDM…	JARID2,PAX7,CUL3,FOXP3,PRDM6,PRKCQ,DNMT3B,ANAPC5,NOS1,GATA3,SFPQ,IL1B,PRDM12,ESPL1,PRDM5,ANAPC11,PINK1,MAPK15,SLX1B,KPNA7,LRRK2,PIWIL2,RTEL1	ISL1,SPHK2,SREBF1,SMARCB1,SNW1,RPS6KA5,NBN,BCL6,CCT4,HNRNPA1,CCT7,TERF1,CCT8,CCT3
GO_REGULATION_OF_NUCLEOCYTOPLASMIC_TRANSPORT	GO:0046822	102	Down	1.0567828750297768e-4	0.0023389091572350207	5	AKAP8L,CDH1,TPR,PPP1R12A,RIOK2,IPO5,SP100,HYAL2,NEDD4,PRKACA,PTGS2,GTSE1,RAPGEF3,PSEN1,GSK3B,XPO1,RBM22,MAVS,RBM27,AAAS,MAPK1,RANGAP1,PPM1A,FERMT1,EMD,NUTF2,UBR5,TGFB1,PIK3R2,GLI3,SUFU,YWHAE,SUPT6H,ZPR1,IFNG,CPSF6,MAPK14,RAB23,ECT2,NCBP2,DNAJC27,PARK7,NRDE2,TARDBP,KHDRBS1,XPO5,NUP153,BMP4,IL1B,NUP214,SMO,TRIM28,RAN,XPO4,CAMK1,CD36,MDFIC,MDM2,DHX9,TXN,ANP32B,CTDSPL2,BARD1,NUP54,NUP58,RBM26,TP53,PI…	PTGS2,RAPGEF3,EMD,NUTF2,SUFU,IFNG,RAB23,ECT2,IL1B,SMO,CD36,MDFIC,SHH,CDK5,SMAD3,LEP,SFN,HCLS1,FLNA	YWHAE,CAMK1,ANP32B,BARD1,PRKCD,CHP2,PKIA,DMAP1,GAS6,PPP1CC
GO_NEGATIVE_REGULATION_OF_PROTEIN_METABOLIC_PROCESS	GO:0051248	961	Down	1.0673445406517345e-4	0.002355357087508593	1	GCLC,CYP51A1,CFLAR,TFPI,KDM1A,UPF1,PRKAR2B,IBTK,MYCBP2,TMEM98,PAFAH1B1,NOS2,PAX6,JARID2,TFAP2B,CRY1,MLXIPL,RANBP9,HFE,FYN,ANOS1,PLAUR,PPP5C,TYROBP,BRCA1,LTF,MVP,GPRC5A,UFL1,ZMYND11,IGF1,WWTR1,HGF,SAMD4A,SERPINB1,BIRC3,STRAP,CD44,BAK1,GABARAPL2,TIMP2,BOD1L1,CLEC16A,PNKP,TPR,DTNBP1,LMO3,FOXP3,HERPUD1,EIF2AK2,ITIH4,SERPINB3,ATG5,ATP2B4,WNK1,SPHK2,U2AF2,NGFR,HIPK2,CTSA,ABCA7,HMG20B,IPO5,ASB1,SPI1,PRK…	PRKAR2B,PAX6,JARID2,TFAP2B,FYN,IGF1,HGF,SAMD4A,CLEC16A,FOXP3,ITIH4,SPI1,PTGS2,FRY,CST7,PTPRC,DNMT3B,TESC,P2RX7,SIRT4,FETUB,PUS7,SEMA6A,CAPN3,SERPIND1,DERL3,RASD2,BDKRB1,PAPLN,MMP9,TRIB3,RASSF2,SNTA1,CST3,CST4,SPINT3,EPPIN,ACOT8,CELF4,RENBP,PCSK1N,WFDC1,SFRP1,LAPTM4B,LILRB1,JAK3,CAV1,SERPINE1,AMBP,RIC1,TESK1,SPOCK2,SUFU,DKK1,SH2B3,IFNG,RBM24,PPP2R5D,KAT2B,PRKAR2A,BIRC6,SERPINC1,PPP4R4,FKBP1B,IAPP,…	TMEM98,ANOS1,GPRC5A,DTNBP1,HERPUD1,SERPINB3,SPHK2,PRKCZ,IGF2BP2,TSG101,ITM2A,LXN,IGBP1,HSP90AB1,CIRBP,SMARCB1,BEX4,EIF3E,RASIP1,TFPI2,PRKAR1A,YWHAE,FBXO5,SNX3,FXR1,EPHA4,DHCR24,TMEM59,ERRFI1,RGS2,PAIP2,CLU,TWIST1,CDKN2C,PCID2,PRDX5,POR,MGAT3,CDKN1C,LDLR,BST2,PPP1R1B,SERPINF1,UBAC2,PRR5L,ITM2B,MYC,NCOR1,TOB1,EIF4A3,ENSA,SRP9,CALM2,SNCA,TNFAIP8,BOD1,IGFBP3,SNX12,EIF4EBP2,SERPING1,RPS3,PDCD4,MBIP,CN…
GO_NEGATIVE_REGULATION_OF_APOPTOTIC_SIGNALING_PATHWAY	GO:2001234	204	Down	1.0793837830684198e-4	0.002366895413281548	6	GCLC,CFLAR,KDM1A,SLC25A5,CX3CL1,MAPK8IP2,FYN,PLAUR,BRCA1,ZMYND11,BID,IGF1,SNAI2,CD74,HGF,RB1CC1,GCLM,FAS,CD44,CTNNA1,RRM2B,HERPUD1,YBX3,CASP8,TMEM161A,EYA2,GNAI3,MNT,CSNK2A2,NLE1,PTGS2,ENO1,PSEN1,STRADB,GSTP1,RRN3,CTTN,DNAJA1,BAX,ICAM1,ITGA6,ZC3HC1,RFFL,TMEM14A,SIRT1,NRP1,XBP1,HMOX1,HIF1A,MMP9,CSNK2A1,PSMD10,TRADD,MAZ,SGK3,EYA1,IL7,TNFRSF10A,PIH1D1,URI1,MEIS3,HSPB1,SERPINE1,TGFBR1,CREB3,CXCL12,UN…	MAPK8IP2,FYN,IGF1,HGF,PTGS2,ITGA6,HMOX1,MMP9,SERPINE1,TGFBR1,CXCL12,BMP5,VNN1,IL1A,BIRC6,SNAI1,IL1B,ELL3,PSME3,BCL2L10,ITGAV,PINK1,PF4,TERT,NOS3,DDIAS,CX3CR1,BDKRB2,PRELID1,SCG2,BDNF,NOG,NANOS3,ASAH2,FZD9,LRRK2,TNF,MIF	SLC25A5,CX3CL1,RB1CC1,FAS,HERPUD1,TMEM161A,EYA2,EYA1,IL7,CREB3,ACVR1,NFE2L2,HDAC1,TXNDC12,CLU,TNFSF10,TRAP1,TMBIM6,ACKR3,PHIP,NONO,CREB3L1,ZNF385A,VDAC2,RNF34,SIAH2,TAF9B
GO_PROTEIN_MONOUBIQUITINATION	GO:0006513	67	Down	1.0795238712472774e-4	0.002366895413281548	1	PAF1,CUL3,NEDD4L,CUL1,NEDD4,RNF126,RAD18,TSG101,UBE2T,HUWE1,ATXN7L3,KDM2B,WAC,KLHL22,RBX1,MGRN1,RNF40,UBE2W,UBE2R2,NEURL1,TRIM37,PEX12,UBE2D3,BIRC2,CBL,SKP1,WDR48,PCGF1,FANCL,KLHL12,UBE3D,UBE2B,TRIM25,RNF2,UBE4B,TRIM21,CDC73,DDB2,DTL,FBXL2,RNF20,PCGF6,CUL4B,KLHL21,PEF1,KBTBD8,RYBP,DTX3L,RNF168,RAG1,LEO1,ZNF598,DDB1,BMI1,UBE2E1,UBB,UBE2O,PCGF5,BCOR,PCGF3,FANCM,TOPORS,CTR9,RING1,PDCD6,UHRF1,PCGF2	CUL3,RAD18,NEURL1,KBTBD8,RAG1,BCOR,UHRF1	TSG101,UBE2W,SKP1,WDR48,DDB2,LEO1,UBE2E1,UBB,TOPORS,RING1
GO_RNA_POLYADENYLATION	GO:0043631	41	Down	1.0820093317858504e-4	0.002366895413281548	1	PAF1,ZC3H3,PABPC1,CPSF1,SNRPA,PAPOLA,ZC3H14,PABPC1L,CSTF2,RNF40,CPEB3,MTPAP,CPSF6,PAPOLG,CPSF3,SYMPK,CCNT1,GRSF1,CDC73,WDR33,CDK9,PNPT1,APP,FIP1L1,TUT1,CPSF7,RNF20,SSU72,PCF11,CPSF2,LEO1,NUDT21,AHCYL1,CLP1,CSTF3,HSF1,SUPT5H,CTR9,NELFE,SCAF8,CPEB1	CSTF2,SCAF8,CPEB1	PABPC1,WDR33,LEO1
GO_REGULATION_OF_CARBOHYDRATE_METABOLIC_PROCESS	GO:0006109	174	Down	1.0923135636278703e-4	0.0023825100192173113	1	BAD,PDK4,PDK2,CRY1,MLXIPL,IGF1,NUP160,TPR,PPP1R3F,NDC1,DGAT2,PDK3,HDAC4,NUP133,RORA,FAM3A,NUP37,ACACB,SIRT6,TIGAR,PSEN1,DUSP12,C1QTNF3,NFE2L1,GSK3B,ZMPSTE24,SEH1L,P2RX7,MAEA,NUP50,AAAS,NUP188,SORBS1,SIRT1,PDGFB,EP300,HIF1A,RAE1,NUP93,SMPD3,MLYCD,AKT2,TGFB1,GSK3A,PRKAG2,GCK,NUP88,KAT2A,NFKB1,PPARGC1A,NUP98,IFNG,NUP107,GNB3,GPLD1,NUP155,KAT2B,PFKFB4,POMC,PASK,SLC25A12,PLEK,LEPR,NUP43,PTK2B,ECD,NLN,…	IGF1,PPP1R3F,DGAT2,TIGAR,DUSP12,C1QTNF3,ZMPSTE24,P2RX7,SORBS1,PDGFB,SMPD3,GCK,IFNG,GNB3,NUP155,KAT2B,FOXA2,EGF,CLTC,DGKQ,PFKFB1,SLC45A3,SLC2A6,JMJD8,GPER1,FBP1,IGF2,GPD1,HAS2,C1QTNF1,LEP,PGP,PPP1R3G	PDK4,PDK2,NUP50,NUP93,LEPR,CBFA2T3,PPP1R3D,KHK,ARNT,SNCA,IGFBP3,DDIT4,INSR,PPP1R3B,PTPN2,EPM2AIP1,ZBTB20,PPARA,FAM3C
GO_NEGATIVE_REGULATION_OF_CELL_DEATH	GO:0060548	836	Down	1.1178176188212411e-4	0.0024310917865982195	6	GCLC,KRIT1,BAD,WNT16,CFLAR,CD38,KDM1A,HSPB6,PDK4,SLC25A5,CIAPIN1,SOX8,CRLF1,AP2B1,CX3CL1,TFAP2B,MAPK8IP2,PAX7,FYN,PLAUR,PPP5C,BRCA1,LTF,UFL1,ZMYND11,BID,ISL1,IGF1,SNAI2,CD74,HGF,MNAT1,RB1CC1,BIRC3,GCLM,FAS,CD44,PRKCH,TNFRSF1B,GRN,PIAS1,CTNNA1,HSPA5,RRM2B,KITLG,HERPUD1,FOXC1,EIF2AK2,ATG5,YBX3,LTK,SPHK2,CASP8,TM7SF3,NGFR,HIPK2,TMEM161A,EYA2,GNAI3,ERBB3,MAP2K4,PRKCQ,FGFR2,RHOA,PRKCZ,ROCK1,VPS35,BCL3…	WNT16,CD38,HSPB6,SOX8,CRLF1,TFAP2B,MAPK8IP2,PAX7,FYN,IGF1,HGF,TNFRSF1B,LTK,PRKCQ,RAD18,ARHGAP10,LIMS2,PTGS2,TIGAR,FGF20,SIRT4,ITGA6,APOH,CD200,CAPN3,SOX10,HMOX1,CHGA,DHRS2,MMP9,HCK,CORO1A,SFRP1,LILRB1,JAK3,COMP,HPN,CAV1,SERPINE1,TGFBR1,DOCK8,GATA3,CXCL12,DKK1,ASIC2,ALOX12,BMP5,VNN1,PRLR,IL1A,PROC,BIRC6,KIF14,SLC46A2,TGFB3,GPAM,MSX2,TEK,SOCS2,LHX4,CNTFR,NCKAP1L,SNAI1,SOX9,IL1B,PAX8,TNFSF14,CITED1,…	PDK4,SLC25A5,CX3CL1,ISL1,RB1CC1,FAS,PIAS1,HERPUD1,SPHK2,TMEM161A,EYA2,PRKCZ,UNG,KLHL20,ARAF,ARG2,REST,PSMC5,IGBP1,ZNF268,HSP90AB1,IL2RB,TOX3,CTSH,EYA1,IL7,BNIP3L,PTPRZ1,CREB3,BAG1,YWHAE,KRT18,SEMA5A,BNIP1,BCL6,OGG1,ACVR1,NFE2L2,DHCR24,HDAC1,TXNDC12,CCND2,EPCAM,CLU,CAT,TNFSF10,PTGFR,TWIST1,SIRT5,PCID2,PRDX5,TRAP1,POR,RAMP2,SERPINF1,CHL1,VTCN1,MYC,BARD1,TMBIM6,ITPKB,HSPD1,ACKR3,PLAC8,SNCA,TSLP,TNFA…
GO_PURINE_CONTAINING_COMPOUND_BIOSYNTHETIC_PROCESS	GO:0072522	158	Down	1.1219443700201285e-4	0.0024330349810955236	1	AK2,PDK4,SLC25A13,PDK2,NOS2,ELOVL5,MPC1,SPHK2,ELOVL1,PKM,PDK3,COASY,ACSL4,ENO1,ACAT1,VPS9D1,ACACB,ADCY2,NOS1,PDPR,DLD,TREM2,ACOT7,SCD,PRTFDC1,TECR,MTAP,SLC25A1,GSTZ1,MTHFD1,GMPR2,PRPS2,TAZ,NME3,MLYCD,NME4,ACSBG1,TGFB1,GCDH,IMPDH1,PRKAG2,AK1,PPARGC1A,PDHX,GUCA1B,NME5,DGUOK,SLC25A12,AMPD2,AMPD1,ELOVL4,ELOVL3,PANK3,MTHFD1L,ADCY7,HPCA,AMD1,ACSL3,SLC35B3,PANK2,PPCS,PAICS,PPAT,ADCY4,ACSS2,PPT1,ACLY,PDH…	SLC25A13,ELOVL1,NOS1,ACOT7,ACSBG1,GUCA1B,AMPD1,ELOVL3,MTHFD1L,ADCY7,ADCY4,GUCY2D,GMPR,ADCY10,GUK1,PARP1,SLC26A1,GUCY1A2,AK5,PINK1,NPR2,AK4,MTHFD2L,ADCY1,NOS3,LDHC,ADORA2B,PDZD3,ADCY5,ADCY6,PFAS,NME9,PAPSS2,PNP,UQCC3,TMSB4X	PDK4,PDK2,SPHK2,ACAT1,DLD,TECR,GMPR2,ACSL3,PPCS,PDHA1,NT5E,PRPSAP2,NME7,SCD5,SNCA,HSD17B12,NPPC,HACD1,PDHB,PDP2,SHMT1,IMPDH2,HSD17B8
GO_MATURATION_OF_SSU_RRNA	GO:0030490	45	Down	1.1304326206815988e-4	0.0024443981237439742	1	TSR3,RIOK2,NOP14,RIOK3,ERCC2,RPS16,RPS19,UTP6,BYSL,NOL10,HEATR1,RCL1,UTP20,RRP36,RIOK1,KRI1,NGDN,NOL11,UTP3,NAT10,UTP4,NOB1,RPS8,ABT1,UTP23,DHX37,SRFBP1,TSR2,FAM207A,HELQ,LSM6,RPS14,DCAF13,BMS1,BTRC,TSR1,RPS21,RRS1,MRPS11,TBL3,WDR46,RPS28,PWP2,GTF2H5,DDX52	DHX37,TSR1,MRPS11	NOB1,ABT1,TSR2
GO_REGULATION_OF_NUCLEAR_TRANSCRIBED_MRNA_POLY_A_TAIL_SHORTENING	GO:0060211	12	Down	1.13924495241279e-4	0.0024521360897653546	1	PABPC1,TNRC6C,TNRC6A,TNRC6B,CPEB3,AGO2,CNOT1,ZFP36,TOB1,BTG2,POLR2G,CNOT7		PABPC1,TOB1,BTG2,CNOT7
GO_RESPONSE_TO_HYDROGEN_PEROXIDE	GO:0042542	124	Down	1.1424848626569748e-4	0.0024521360897653546	6	BAD,FYN,PPP5C,HGF,GLRX2,BAK1,PDE8A,GNAO1,HDAC6,SIRT1,ABL1,HMOX1,APEX1,MAP1LC3A,STK24,SMPD3,PPP2CB,MET,EZH2,SETX,PLEKHA1,PPIF,COL1A1,AREG,CRYAB,UBE3A,PDCD10,ECT2,STAT1,STK25,SDC1,NFE2L2,PARK7,TNFAIP3,MYB,NR4A3,FKBP1B,DUSP1,PTK2B,CAT,BECN1,TRAP1,KLF2,RNF112,RIPK3,PRKAA1,KDM6B,PCNA,OSER1,LDHA,STK26,ETS1,ANXA1,MDM2,IL6,IL10,TXN,KLF4,APTX,RIPK1,TRPC6,CYP1B1,TP53,CBX8,SOD1,TRPM2,RHOB,STAR,SIGMAR1,LCN2,…	FYN,HGF,GNAO1,HMOX1,SMPD3,PPP2CB,ECT2,FKBP1B,RNF112,STK26,IL6,IL10,TRPM2,STAR,PINK1,GPR37L1,GPR37,NQO1,SLC8A1,LRRK2,AQP1	APEX1,PLEKHA1,NFE2L2,CAT,TRAP1,PCNA,RPS3,PRKCD,CASP3,PRDX3,EEF2,BNIP3,JUN,ZNF277
GO_ENDOMEMBRANE_SYSTEM_ORGANIZATION	GO:0010256	380	Down	1.1437870664553348e-4	0.0024521360897653546	3	ALS2,SLC4A1,BAIAP2L1,PAFAH1B1,BAIAP3,NOX1,VTA1,AKAP8L,SYT7,EHD3,SPAST,EHD2,TBPL1,PI4K2B,ZPBP,CUL7,DTNBP1,FAM160A2,PTPRN,SEC61A1,SPAG4,VMP1,ABCA7,AP3D1,TRAM2,GOLGA5,ARFGEF1,REEP1,RAB27A,CDC42,MPP5,TMEM38A,CLASP1,TSG101,LMAN1,RAB7A,SEC31B,CAMSAP3,PIK3C3,DNM2,PTPRC,ATP8B1,EPB41L3,CHMP2B,ZMPSTE24,RAB10,HACE1,CHMP5,SNX10,TMED2,ZW10,RFX2,NSFL1C,P2RX7,TGFB2,HOOK2,TMEM38B,SH3GLB1,TMED1,RAB18,MAPK1,PLA2G3…	SLC4A1,NOX1,SYT7,EHD3,ZPBP,PTPRN,SPAG4,REEP1,RAB27A,DNM2,PTPRC,EPB41L3,ZMPSTE24,P2RX7,PLA2G3,MICALL1,ABCD1,EMD,ATP8B4,LAPTM4B,CAV1,DNM1,BIN2,STX2,ACRBP,NUP155,PLSCR4,SPTBN1,PLEKHM2,SEC16B,CXCR4,RAB22A,PACSIN1,F2RL3,BAIAP2L2,RNF112,ATP8B3,VPS25,SYT11,DYSF,STX6,SERPINE2,TMEFF2,ANK2,ANO7,ASAP1,TMED6,SYNJ1,PLSCR2,GPER1,TRAPPC11,SH3TC2,USP50,RAB43,ABCD2,AGFG1,CHMP6,VPS37D,MAPK15,HGS,ZPBP2,GOLGA8R,SHTN…	DTNBP1,TSG101,CHMP5,HOOK2,NUP93,RAB3A,SNX3,BNIP1,CHMP3,SERP1,ARL1,CLU,AKAP9,HOOK1,GCC2,VPS36,TJAP1,FLOT1,RAB1A,VPS11,ZNF385A,LEMD2,PRKCD,AKTIP,MTSS1,PTEN,BAIAP2,ATL1
GO_POSITIVE_REGULATION_OF_AUTOPHAGY	GO:0010508	112	Down	1.1504280171187972e-4	0.002459366712732656	1	BAD,DCN,CLEC16A,VPS13D,PIK3CB,ATG5,GNAI3,ROCK1,TP53INP2,SESN1,MID2,GSK3B,ULK2,SPTLC1,MUL1,HDAC6,WAC,SIRT1,SH3GLB1,FBXO7,HMOX1,SPTLC2,HIF1A,PIM2,MAPK3,TSC2,MEFV,RIPK2,BNIP3L,CDC37,GSK3A,NOD1,AMBRA1,CAMKK2,IFNG,EPM2A,TFEB,NPRL2,RAB3GAP1,TMEM59,PARK7,MFN2,STK11,FOXO3,RAB3GAP2,OPTN,BECN1,TICAM1,KDR,EIF2AK4,VPS13C,SH3BP4,SESN2,TRIM21,TRIM22,PRKAA1,MAP3K7,CALCOCO2,TRIM65,RALB,PLK2,MTDH,C9orf72,LRSAM1,S…	CLEC16A,VPS13D,MID2,HMOX1,MEFV,NOD1,IFNG,EPM2A,KDR,PIP4K2A,HSPB8,PINK1,GPSM1,FYCO1,GBA,RUFY4,LRRK2,DAPK1	SESN1,BNIP3L,TMEM59,FOXO3,SCOC,KAT5,BNIP3,SVIP,TRIM13
GO_TRANSCRIPTION_ELONGATION_FROM_RNA_POLYMERASE_II_PROMOTER	GO:0006368	78	Down	1.1556760142138841e-4	0.0024635869708100507	1	POLR2J,PAF1,ZMYND11,MNAT1,POLR2B,CTDP1,CDK13,AFF4,CCNT2,CCNK,SUPT16H,POLR2E,POLR2F,SOX10,NELFCD,POLR2C,ERCC2,POLR2I,ELL,EZH2,RECQL5,SUPT6H,ELP4,GTF2H1,GTF2H3,RNF8,NCBP2,ELL2,ENY2,GTF2F1,PCID2,ELL3,CCNT1,EAPP,ELOF1,MLLT1,ADRM1,CDK7,CDC73,CCNH,ELP2,CDK9,NCBP1,RTF1,WDR61,BRD4,POLR2D,EAF1,EAF2,GTF2H2,POLR2K,SSRP1,HNRNPU,ERCC3,IWS1,WDR43,POLR2H,PBRM1,RNF168,SHH,LEO1,CDK12,POLR2G,MLLT3,POLR2L,POLR2A,SE…	POLR2B,POLR2F,SOX10,POLR2I,ELL3,ELOF1,SHH,POLR2L,GTF2H4,BTBD18	NELFCD,GTF2F1,PCID2,EAPP,CCNH,EAF2,LEO1,MLLT3
GO_DEPHOSPHORYLATION	GO:0016311	432	Down	1.2143384100907103e-4	0.0025813267050657047	1	MTMR7,PON1,PTBP1,PPP5C,SLC7A14,BOD1L1,PNKP,PHLPP2,INPP4A,PHPT1,PTPRN,EIF2AK2,PPP1R12A,CTDP1,WNK1,PTPRU,RIMBP2,MTMR1,EYA2,PPP2R5A,PLPP1,ROCK1,INPP5A,PPP2R5B,PTPN3,DAPP1,SMG6,POLB,PTPN21,PTPN18,FBXW11,PPP2R3A,PPP2R2C,NUAK1,DLG1,PTPN23,NT5C2,CAMSAP3,TIGAR,SYNJ2,PPP2R5C,CDC14A,DUSP13,PTPRH,MEF2C,PTPRC,CDC14B,DUSP12,PHLPP1,DLG3,GSK3B,SSH1,PPEF1,MTMR2,PPP1R15A,PHACTR3,PTPN4,FKBP1A,IGBP1,PPP2R3C,TGFB2,G…	MTMR7,PON1,SLC7A14,PTPRN,RIMBP2,PLPP1,PPP2R2C,TIGAR,DUSP13,PTPRC,DUSP12,PPEF1,CDC25B,MTMR8,PCDH11X,PPP2CB,PPP6R1,PLPPR2,PALD1,MYH3,IFNG,PPP2R5D,PPP4R4,FKBP1B,NCKAP1L,TSKS,SGPP1,PTPRB,STYXL1,PLPPR3,SAG,DUSP9,LILRB2,TPTE2,PTPN22,SPOCD1,PPP1R1A,CILP,PTPRQ,TIPRL,PLPPR1,INPP5E,DRD2,DUSP15,NOCT,PTPRO,PTPRR,PPP2R2B,SPPL3,CDC25C,PFKFB1,PINK1,SYNJ1,CILP2,ADORA1,PTPN13,CDC25A,UBLCP1,CA3,FBP1,PPP1R14D,ELFN2…	EYA2,IGBP1,HSP90AB1,APEX1,CPPED1,EYA1,PON3,PTPRZ1,LHPP,YWHAE,PPP6R3,RNGTT,PPP3CC,RPAP2,PPP1R1B,PPP1R3D,NT5E,PPA2,PLPP2,ENSA,CALM2,BOD1,ARMT1,IGFBP3,PTPRN2,NCK1,PLPP3,CNST,PPM1L,PRKCD,SPRED1,CHP2,PTEN,PDP2,PPP1R3B,CTDSP2,PTPN2,NT5DC1,PPP1CC,PTPRT,SLC39A10,SFI1
GO_CELL_DIVISION	GO:0051301	529	Down	1.2399608705640952e-4	0.0026283677608436103	13	MAD1L1,KLHL13,LIG3,RALA,MARK4,CCDC124,PAFAH1B1,PAX6,TEAD3,ZNF207,NCAPD2,TTC19,ANLN,TACC3,WWTR1,SPAST,CUL3,NSUN2,SPDL1,CUL7,TPR,MAP4,BCAR1,PIK3CB,ANAPC4,CDK14,CTDP1,WAPL,GNAI3,PKN2,YBX1,ASPM,FGFR2,EVI5,RHOA,ROCK1,KIF2A,SIRT2,CDC42,ZFYVE26,SMC1A,CHFR,NDE1,TP63,LLGL2,CLASP1,TSG101,TIPIN,NUP37,SPAG5,FGFR1,PIK3C3,CDC14A,EPB41L2,DCT,RBL1,NDC80,CDC14B,CCNT2,PDS5B,CHMP2B,RAB10,MAPRE3,SEH1L,CHMP5,ZW10,KLH…	PAX6,ANLN,CUL3,NSUN2,MAP4,DCT,ANAPC5,KIF4A,ORC6,CDC7,OSM,SUSD2,PDGFB,CDC25B,RBBP8,OIP5,AURKC,FSD1,CDK6,CCNY,ANAPC15,TIMELESS,KIF20A,THBS4,ECT2,ROPN1B,IL1A,SPTBN1,BIRC6,KIF14,TGFB3,HELLS,TEX14,NCAPH,IL1B,KNSTRN,CCNA1,ARL8B,SPIRE1,CDCA8,ESPL1,HTR2B,BRIP1,DCTN3,KIF13A,CUZD1,CEP55,FGF2,SYCP3,KATNB1,CLTC,ANAPC11,PRDM15,PLK4,ANKRD53,NCAPG2,CCNB3,DRD2,INCENP,CABLES2,VEGFC,TRIM36,WNT7A,SKA1,CDC25C,CXCR5,…	TSG101,CHMP5,HAUS4,TRIOBP,BABAM1,ZBTB16,CCND1,FBXO5,CCNG1,RTKN,CHMP3,CCND2,CAT,PARD6B,HAUS8,SMC2,MYC,ENSA,POGZ,CALM2,BOD1,TERF1,NOTCH1,RPS3,CETN3,RHOC,ALKBH4,VANGL2,ARF6,ANAPC16,RGS14,PPP1CC,MCMBP,DLL1,ZNF830
GO_PHOSPHOLIPID_BIOSYNTHETIC_PROCESS	GO:0008654	238	Down	1.2653217992558048e-4	0.002674285579828197	1	DPM1,MTMR7,AGK,PIGQ,ABHD5,PIK3C2A,AGPAT4,SH3YL1,PI4K2B,INPP4A,HEXB,PIK3CB,PIGV,SPHK2,MTMR1,DGKA,IDI1,ADGRF5,PLA2G10,PIGB,SLC44A1,CSNK2A2,PLD1,PIK3C3,SYNJ2,STARD7,CPNE3,DDHD2,MTMR2,ACHE,PIGS,PGS1,LPCAT2,CRLS1,SPTLC1,PITPNM2,PITPNM3,TMEM38B,SBF1,CHKB,PDGFB,MTMR3,PNPLA3,DDHD1,PIGH,SPTLC2,CSNK2A1,CDS2,PIGU,LPIN2,BMX,MTMR8,TAZ,PCYT1B,VAC14,CDIPT,MTMR9,PLEKHA4,PIK3R2,ISYNA1,PLEKHA8,PIP5K1B,ABCA2,PLEKHA…	MTMR7,AGPAT4,ADGRF5,PITPNM2,PDGFB,PNPLA3,BMX,MTMR8,PCYT1B,PLEKHA4,PLEKHA8,PIP5K1B,PLA2G2D,DHDDS,APOA1,GPAM,FABP3,LPGAT1,TPTE2,HMGCS2,AGAP2,HTR2B,SLC44A5,FGF2,FITM1,PIK3R5,DGKQ,IDI2,INPP5E,PIP4K2A,AGPAT5,SYNJ1,PLA2G4D,PTPN13,FABP5,GPD1,PLA2G1B,PIGG,CPNE7,SERINC4,PLA2G2A,ZP3,PLA2G4B	DPM1,SH3YL1,PIGV,SPHK2,STARD7,CHKB,ISYNA1,PLEKHA1,MVK,CHPT1,RAB14,ACSL3,PIGC,PGAP2,ABHD3,FDPS,LIPH,DOLPP1,PTEN,RUFY1,PIGP,CPNE1,STARD10
GO_POSITIVE_REGULATION_OF_CELL_CYCLE	GO:0045787	336	Down	1.268730833220819e-4	0.002674285579828197	10	POLDIP2,KMT2E,DBF4,PAF1,PAFAH1B1,PKD1,MLXIPL,WIZ,BRCA1,DDX11,IGF1,MNAT1,SPAST,CUL3,USP2,YTHDC2,TPR,ANAPC4,MTA3,PKN2,FGFR2,RHOA,SIRT2,PPP2R5B,LRP6,ASNS,CDC42,PRKACA,GTSE1,SPAG5,FGFR1,EDN1,TP73,THOC1,CDC14A,CNOT4,NDC80,CDC14B,SMARCD3,CCNT2,MAPRE3,ATRX,BAX,AURKA,CNOT3,NSFL1C,ANAPC5,CCNK,PCBP4,TFAP4,FLT3LG,ZNF268,TGM1,TGFB2,CDC45,CDC6,HSP90AB1,ABL1,CDC7,RANBP1,THOC5,PDGFB,EP300,LGMN,APEX1,PTK6,CDC25B…	IGF1,CUL3,ANAPC5,CDC45,CDC7,PDGFB,CDC25B,SMPD3,AURKC,CCNY,SLC6A4,GLI1,ECT2,HYAL1,IL1A,SFPQ,PROX1,KIF14,MSX2,EDN3,IL1B,RNF112,MYBBP1A,MEIS2,SRPK2,ESPL1,IL10,DMRT1,TMOD3,EGF,ASCL1,CYP1A1,ANAPC11,PLK4,ANKRD31,DRD2,LSM11,CDC25C,CNOT11,CXCR5,MSX1,SPDYA,CDC25A,POC1A,TERT,GPER1,E2F7,IGF2,WNT10B,MTBP,SFN,FOXG1,SPHK1,CDK5R1,CD28,MEIOC,MAPK15,LSM10,EPGN,PLCB1,EVI2B,FZD9,PIWIL2,AIF1,MIF	MTA3,SMARCD3,ZNF268,HSP90AB1,APEX1,CCND1,FBXO5,SMOC2,CCND2,PCID2,HSPA2,FOXA1,PCNA,RDX,PHIP,NPM2,BTG2,ZNF385A,RPL26,LRP5,INSR,RHNO1,RAD23A,NPM1,HMGN5,DDRGK1,CNOT7
GO_CELLULAR_LIPID_METABOLIC_PROCESS	GO:0044255	897	Down	1.2814722697698002e-4	0.0026935974385524433	1	DPM1,FGR,CYP26B1,MTMR7,NDUFAB1,PDK4,ACSM3,PRKAR2B,PON1,CROT,PDK2,GDE1,AGK,ALDH3B1,PNPLA4,ADIPOR2,PAFAH1B1,PIGQ,MLXIPL,LYPLA2,ABHD5,PIK3C2A,BRCA1,ELOVL5,ALOX5,AGPS,CD74,OSBPL5,CPS1,NR1H3,AGPAT4,PNPLA6,ALG1,SH3YL1,NSMAF,PI4K2B,INPP4A,RETSAT,HEXB,PIK3CB,MSMO1,GALC,SOAT1,DGKG,TBXAS1,PIGV,ACAA1,DGAT2,SPHK2,MTMR1,GPC1,ST3GAL6,CTSA,DGKA,ELOVL1,IDI1,PLPP1,TNFRSF1A,PDK3,FGFR3,ACSL4,INPP5A,TTC7A,IP6K2,SIRT…	FGR,CYP26B1,MTMR7,PRKAR2B,PON1,ALOX5,CPS1,AGPAT4,RETSAT,DGKG,TBXAS1,DGAT2,ELOVL1,PLPP1,TTC7A,ADGRF5,PTGS2,ZMPSTE24,EFR3B,P2RX7,SIRT4,PITPNM2,APOH,PTGS1,ACOT7,GGT5,GGT1,PLA2G3,CYP2D6,PDGFB,PNPLA3,SLA2,TRIB3,ACOT8,ST8SIA5,LIPG,ABCD1,BMX,MTMR8,PCYT1B,FLT1,GDPD3,SMPD3,ACSBG1,PLPPR2,PLEKHA4,WDR91,CAV1,PLEKHA8,MOGAT3,PIP5K1B,PTGDS,ALOX12,ST3GAL4,CCKBR,GNB3,ST8SIA1,ADTRP,SLC27A6,RBP1,ACADL,PLCD4,PLA2G2D…	DPM1,PDK4,PDK2,SH3YL1,PIGV,SPHK2,IP6K2,RDH11,ALDH3A2,SREBF1,MGLL,ACAT1,LIPE,FDFT1,AACS,SLC27A5,STARD7,MGST2,DLD,CYP26A1,TECR,PIK3IP1,CHKB,VAPA,DECR1,ASAH1,ECH1,ISYNA1,PON3,PON2,PLEKHA1,CYP2C18,CD81,MVK,CHPT1,ST8SIA4,ACADM,FAAH,RAB14,SCPEP1,CAT,LIAS,TWIST1,ACSL3,ECHS1,POR,LDLR,SERINC3,VAV3,CYP2J2,PNPLA8,PIGC,NKX2-1,ST6GALNAC4,HADHB,HADH,NUDT7,PLPP2,SCCPDH,SCD5,SNCA,AIG1,AUH,PGAP2,HSD17B12,CPT2,ABH…
GO_NEGATIVE_REGULATION_OF_RNA_SPLICING	GO:0033119	26	Down	1.2984656565881607e-4	0.0027217142244640416	1	PTBP1,SFSWAP,U2AF2,CELF4,HNRNPL,C1QBP,RPS13,SRSF9,SRSF7,SRSF4,PTBP2,PTBP3,HNRNPA2B1,SRSF6,RBM42,TMBIM6,RBMX,SAP18,SRSF12,DYRK1A,HNRNPK,NPM1,RBM10,SRSF10,RPS26,RNPS1	SFSWAP,CELF4,PTBP3,SRSF12	SRSF4,TMBIM6,RBMX,HNRNPK,NPM1
GO_NEGATIVE_REGULATION_OF_CATABOLIC_PROCESS	GO:0009895	273	Down	1.3071253883466274e-4	0.002732255152030103	1	CYP51A1,POLDIP2,MYCBP2,NOS2,HFE,FYN,SLC11A1,HGF,GABARAPL2,TIMP2,CLEC16A,PHF23,THRAP3,TAB2,USP36,ATP2B4,YBX3,LZTS1,HIPK2,CTSA,YBX1,ELAVL1,KDM4A,ROCK1,HDAC4,SIRT2,ERLEC1,VPS35,PTPN3,PABPC1,CSNK2A2,DERL2,ACACB,SIRT6,LAMP3,TIGAR,SENP1,OPHN1,PSEN1,PKP1,MTMR2,MT3,FUS,IRAK3,SCFD1,HNRNPC,WAC,TREM2,HSP90AB1,CIRBP,KLHL22,DERL3,TIMP3,HMOX1,TSPO,CSNK2A1,E2F1,CHMP4B,CST3,USP14,FMR1,TIMP1,N4BP1,TSC2,HERC1,BMF,…	FYN,HGF,CLEC16A,LZTS1,TIGAR,DERL3,HMOX1,CST3,LAPTM4B,RIC1,SUFU,IL10RA,RBM24,KIF25,IL1B,PRKCG,QRICH2,PTPN22,AGAP2,DYSF,HTR2B,SERPINE2,IL10,FURIN,AZIN2,ANXA9,RUBCN,TIRAP,ADRA2A,NOCT,RBM46,PDE3B,BOLL,TIMP4,PFKFB1,PINK1,IGF2BP1,GRIN2C,ADORA1,SHH,FBP1,NELL1,SMAD3,BSCL2,MYD88,LEP,CIDEA,MEIOC,ADGRB1,LRRK2,ZKSCAN3,FLNA,TNF,F8A3	PABPC1,HNRNPC,HSP90AB1,CIRBP,RASIP1,SNX3,EPHA4,LEPR,MGAT3,CBFA2T3,UBAC2,TOB1,SNCA,SNX12,RRAGA,DAPL1,DDIT4,EFNA1,SMARCC1,HNRNPA0,HCAR2,PPARA,FHIT,SVIP,DDRGK1,SEC22B
GO_TRANSLESION_SYNTHESIS	GO:0019985	39	Down	1.3230213529489407e-4	0.002753058522931795	1	REV3L,SPRTN,RFC1,RFC2,POLD1,POLD3,POLE2,POLI,USP10,RPA3,POLD2,RFC5,MAD2L2,RPA2,TRIM25,POLK,ZBTB1,POLN,RPA1,PCNA,RFC3,REV1,DTL,RPS27A,UBC,USP43,UBE2L6,FAAP20,RCHY1,RFC4,PRIMPOL,VCP,UBB,POLH,POLD4,PARP10,NPLOC4,ISG15,UBA52	POLN,USP43	RPA2,PCNA,REV1,UBC,RCHY1,UBB
GO_POSITIVE_REGULATION_OF_RESPONSE_TO_DNA_DAMAGE_STIMULUS	GO:2001022	89	Down	1.3269863780646652e-4	0.002753058522931795	6	BRCA1,DDX11,WAS,BCLAF1,PARP3,ERCC8,FAM168A,TMEM161A,EYA2,XRCC1,TIGAR,RIF1,UIMC1,FUS,SIRT1,HDAC10,SMCHD1,FMR1,EYA1,PIAS4,BABAM1,NSMCE4A,DDX5,FOXM1,TIMELESS,RNF8,EYA4,FXR1,MAD2L2,SLF2,EEF1E1,PRKCG,FXR2,TRIM28,PCNA,SLF1,SPIRE1,DHX9,SKIL,MYC,ACTR2,PARP9,WRAP53,CBX8,PMAIP1,PARP1,EGFR,NACC2,RPS3,ATM,HMGA2,PLA2R1,CEBPG,MMS19,PAXIP1,EYA3,CCAR2,ANKLE1,ZNF385A,RPL26,MSX1,PYHIN1,DTX3L,PRKCD,RNF168,SPIDR,SPR…	WAS,ERCC8,TIGAR,TIMELESS,PRKCG,SPIRE1,PARP1,ANKLE1,MSX1,PYHIN1,NPAS2,FANCB,SPRED3	TMEM161A,EYA2,EYA1,BABAM1,FXR1,PCNA,MYC,RPS3,ZNF385A,RPL26,PRKCD,SPRED1,NSMCE1
GO_SIGNAL_TRANSDUCTION_INVOLVED_IN_CELL_CYCLE_CHECKPOINT	GO:0072395	68	Down	1.3305090678647933e-4	0.002753058522931795	10	BRCA1,GTSE1,CNOT4,CDC14B,BAX,UIMC1,AURKA,CNOT3,PCBP4,CDC5L,EP300,E2F1,RGCC,RBL2,FZR1,BABAM1,CASP2,PRPF19,CDKN1B,CNOT2,CNOT6,TFDP2,ARID3A,GADD45A,PLAGL1,CDK2,CDKN1A,SOX4,CNOT1,PRMT1,E2F8,PCNA,CCNB1,RINT1,MDM2,CNOT6L,PML,TP53,CARM1,DTL,PLK2,TNKS1BP1,ATM,CHEK1,CNOT8,CDC25C,CNOT11,BTG2,ZNF385A,RPL26,E2F7,PLK1,CRADD,CDK1,TRIAP1,PLK3,SFN,SOX11,PIDD1,CNOT10,CHEK2,MUC1,BRCC3,TFDP1,MDM4,CNOT7,E2F4,PRKDC	CDC25C,CNOT11,E2F7,SFN,SOX11	BABAM1,PCNA,BTG2,ZNF385A,RPL26,CNOT7
GO_REGULATION_OF_TOR_SIGNALING	GO:0032006	82	Down	1.3317120296972405e-4	0.002753058522931795	6	UBR2,RRAGD,CLEC16A,FNIP2,ARAF,SESN1,RRAGB,ZMPSTE24,SEH1L,MAPKAPK5,RFFL,TREM2,SIRT1,KLHL22,DEPDC5,HIF1A,TELO2,TTI1,FAM83D,WDR59,NPRL3,TSC2,PIH1D1,GSK3A,RHEB,LAMTOR3,ITFG2,FBXO9,EPM2A,GOLPH3,NPRL2,LAMTOR2,RRAGC,STK11,KPTN,PIK3CA,WDR24,SH3BP4,SESN2,LIN28A,PRKAA1,ARNTL,LAMTOR5,TMEM127,GPAT3,RPTOR,DYRK3,DGKQ,TBCK,TBC1D7,GNA12,C9orf72,SESN3,ATM,LAMTOR1,FLCN,DEPTOR,RRAGA,SEC13,UBR1,SIK3,PRKAA2,RICTOR,MI…	CLEC16A,ZMPSTE24,EPM2A,LIN28A,DGKQ,TBC1D7,LEP,GBA	FNIP2,ARAF,SESN1,RRAGA,DDIT4,GAS6
GO_STEROL_METABOLIC_PROCESS	GO:0016125	141	Down	1.354838928645413e-4	0.002793195325494995	1	NFYA,CFTR,CYP51A1,CYP26B1,PON1,MBTPS2,NPC1L1,OSBPL5,CYP46A1,LIMA1,MSMO1,SOAT1,DGAT2,NFYC,IDI1,GBA2,SREBF1,ACADVL,SCARB1,SCARF1,ACACB,LIPE,FDFT1,NFE2L1,MT3,SULT2B1,CYP26A1,SCD,SEC14L2,CYP2D6,CYB5R3,APOL1,LMF1,SQLE,PRKAG2,ERLIN1,CUBN,LIPA,KPNB1,SC5D,MVK,GNB3,PPARD,HMGCS1,HMGCR,FGF1,SCAP,SNX17,ACADL,HDLBP,DHCR24,LEPR,APOA1,NPC2,GPAM,ACAT2,NFYB,EPHX2,CAT,AKR1D1,EBPL,TRERF1,INSIG2,POR,APOL2,CLN6,LDLR,…	CYP26B1,PON1,NPC1L1,DGAT2,SCARF1,CYP2D6,CUBN,GNB3,ACADL,APOA1,GPAM,AKR1D1,APOE,HMGCS2,CYP19A1,CYP2C9,CYP11A1,DGKQ,STAR,IDI2,CYP3A4,LIPC,CYB5R2,PCSK9,LEP,APOF,GBA,APOBR,CYP26C1,PLPP6,CYP21A2	CFTR,NFYC,SREBF1,LIPE,FDFT1,SULT2B1,CYP26A1,CYB5R3,MVK,SNX17,DHCR24,LEPR,CAT,POR,LDLR,CH25H,VLDLR,TM7SF2,ABCG1,FDPS,FDXR,CNBP,CLN8,INSIG1,SREBF2
GO_NEGATIVE_REGULATION_OF_PROTEIN_SERINE_THREONINE_KINASE_ACTIVITY	GO:0071901	121	Down	1.416059376820156e-4	0.002911433554801004	1	PRKAR2B,DTNBP1,SERPINB3,IPO5,HYAL2,LRP6,GSTP1,DNAJA1,IRAK3,TFAP4,SIRT1,ABL1,FBXO7,BMP7,CDK5RAP1,PYCARD,SFRP1,RASIP1,PPP2R1A,CAV1,HSPB1,PRKAG2,TESK1,CDK5RAP3,DUSP3,PRKAR1A,CHORDC1,HIPK3,SH2B3,DUSP16,CDKN1B,PTPN6,STK38,HMGCR,PPP2CA,KAT2B,PRKAR2A,RGS2,TNFAIP3,DUSP1,DUSP4,MAPK8IP1,LAX1,CDKN2C,CDKN1A,BMP4,IL1B,CDKN2D,CDKN1C,APOE,DUSP9,LATS1,INPP5K,GPS2,MEN1,PTPN22,APC,PKIB,SPRY2,DAB2IP,SORL1,DUSP5,RGS…	PRKAR2B,SFRP1,CAV1,TESK1,SH2B3,KAT2B,PRKAR2A,LAX1,IL1B,APOE,DUSP9,PTPN22,CDKN2B,CDKN2A,UCHL1,CD300A,SPRY3,YWHAG,SFN,GBA,DUSP8,AIDA,SPRY4,SPRED3,WEE2	DTNBP1,SERPINB3,RASIP1,PRKAR1A,RGS2,CDKN2C,CDKN1C,PDCD4,MBIP,LRP5,PRKCD,SPRY1,CASP3,SPRED1,RGS14,PKIA,PTEN,NR2F2
GO_POSITIVE_REGULATION_OF_MEMBRANE_PERMEABILITY	GO:1905710	60	Down	1.4358860694836347e-4	0.0029388239561414804	6	GCLC,STPG1,BAD,SLC25A5,BID,BAK1,HEBP2,CASP8,EYA2,TP63,TP73,GSK3B,BAX,MT3,PPP1R13B,SLC9A1,MUL1,TMEM14A,GZMB,E2F1,BMF,BNIP3L,BBC3,GSK3A,MAPK8,PPIF,YWHAE,TFDP2,ATF2,PPP3CC,ZNF205,RHOT1,YWHAH,HIP1R,YWHAQ,NMT1,RHOT2,TP53,PMAIP1,TP53BP2,BCL2L11,MPV17L,YWHAZ,MOAP1,YWHAB,ACAA2,YWHAG,BCL2,SFN,BNIP3,BOK,TMEM102,FZD9,BLOC1S2,SPG7,TFDP1,HSPA1A,SLC35F6,PPP3R1,CHCHD10	GZMB,HIP1R,YWHAB,YWHAG,SFN,FZD9	SLC25A5,EYA2,BNIP3L,YWHAE,PPP3CC,MOAP1,BNIP3
GO_REGULATION_OF_CELLULAR_CARBOHYDRATE_METABOLIC_PROCESS	GO:0010675	117	Down	1.437192313435302e-4	0.0029388239561414804	1	BAD,PDK4,PDK2,CRY1,IGF1,PPP1R3F,DGAT2,PDK3,HDAC4,RORA,FAM3A,ACACB,SIRT6,TIGAR,DUSP12,C1QTNF3,NFE2L1,GSK3B,ZMPSTE24,MAEA,SORBS1,SIRT1,EP300,MLYCD,AKT2,GSK3A,GCK,KAT2A,PPARGC1A,GNB3,GPLD1,KAT2B,POMC,PASK,SLC25A12,PLEK,LEPR,PTK2B,NLN,PFKFB2,GNMT,FOXA2,NR1D1,DYRK2,ARPP19,CBFA2T3,MAS1,SESN2,RGN,INPP5K,PPP1R3D,KHK,SCARB2,NCOA2,TP53,FOXK2,PMAIP1,IGFBP4,SIK1,AKT1,RORC,DGKQ,SNCA,IGFBP3,OGT,SOGA1,FOXO1,PDK…	IGF1,PPP1R3F,DGAT2,TIGAR,DUSP12,C1QTNF3,ZMPSTE24,SORBS1,GCK,GNB3,KAT2B,FOXA2,DGKQ,PFKFB1,SLC45A3,GPER1,FBP1,IGF2,C1QTNF1,LEP,PGP,PPP1R3G	PDK4,PDK2,LEPR,CBFA2T3,PPP1R3D,KHK,SNCA,IGFBP3,DDIT4,INSR,PPP1R3B,PTPN2,EPM2AIP1,PPARA,FAM3C
GO_ERROR_PRONE_TRANSLESION_SYNTHESIS	GO:0042276	20	Down	1.449334250041026e-4	0.002955620658959003	1	REV3L,RFC1,RFC2,POLE2,POLI,RPA3,RFC5,MAD2L2,RPA2,POLK,RPA1,PCNA,RFC3,REV1,RPS27A,UBC,RFC4,UBB,POLH,UBA52		RPA2,PCNA,REV1,UBC,UBB
GO_HISTONE_DEACETYLATION	GO:0016575	72	Down	1.4644183358375815e-4	0.002972497125330133	1	MSL3,AKAP8L,HDAC9,FOXP3,MTA3,HDAC7,SPHK2,HDAC4,SIRT2,SREBF1,KDM5A,BAZ2A,SIRT6,REST,RCOR1,TBL1Y,HDAC6,SIRT1,HDAC10,BRMS1L,TBL1X,AKAP8,PRKD2,MIER2,ZNHIT1,MAPK8,HDAC5,SUDS3,VEGFA,BCL6,HDAC1,SFPQ,MORF4L2,SIN3B,PER2,PRDM5,JDP2,TP53,SIRT3,CAMK2D,HDAC8,NACC2,MTA2,SKI,ELK4,PINK1,CTBP1,ZBTB7B,SMARCAD1,HDAC11,UCN,SAP30,NIPBL,SAP30L,PHB,ING2,SIN3A,SDR16C5,TADA3,HDAC3,BRMS1,TBL1XR1,PER1,MTA1,PRKD1,MORF4L1,SI…	FOXP3,TBL1Y,ZNHIT1,SFPQ,PRDM5,PINK1,UCN,LRRK2	MTA3,SPHK2,SREBF1,REST,HDAC5,BCL6,HDAC1,ELK4
GO_PEPTIDYL_AMINO_ACID_MODIFICATION	GO:0018193	1096	Down	1.4655102106278796e-4	0.002972497125330133	1	DPM1,FGR,NDUFAF7,FKBP4,KDM1A,NDUFAB1,DVL2,MSL3,CREBBP,KMT2E,IBTK,CRLF1,NOS2,MATK,JARID2,PKD1,TENM1,MLXIPL,BAZ1B,DYRK4,CD4,BTK,FYN,DPF1,DCN,QPCTL,BRCA1,MVP,CLK1,GPRC5A,ISL1,IGF1,CNTN1,SNAI2,CD74,HGF,ZDHHC6,PHF20,CD44,PRKCH,VRK2,NUP160,BAK1,ARID4A,FUT8,PIAS1,MAP2K3,STAP1,JADE2,EPHA3,TPR,HDAC9,RSF1,KITLG,FOXP3,MAPK9,FNIP2,NNAT,ARID4B,EIF2AK2,KMT2C,ATG5,ATP2B4,NDC1,STYK1,WNK1,PRDM6,TNK2,LTK,SPHK2,HIP…	FGR,CRLF1,MATK,JARID2,TENM1,CD4,BTK,FYN,DPF1,QPCTL,IGF1,HGF,STAP1,EPHA3,FOXP3,NNAT,PRDM6,LTK,PRKCQ,TIE1,SPI1,PTGS2,TXK,FKBP6,RAPGEF3,PTPRC,IL12RB2,ZMPSTE24,NOX4,CASS4,DNMT3B,DOCK3,SIRT4,NOS1,P3H2,CAPN3,IL11,CDC7,DERL3,OSM,RASD2,PDGFB,GALNT16,SGK2,RASSF2,HCK,SNTA1,SUV39H1,BMX,JADE3,FLT1,SFRP1,AURKC,CLIP3,MAST1,JAK3,CAV1,PLOD3,TGFBR1,TESK1,GATA3,SPOCK2,NEURL1,DKK1,DPH1,HPX,IL23A,PRMT8,SH2B3,ART4,IF…	DPM1,GPRC5A,ISL1,ARID4A,FUT8,PIAS1,FNIP2,ARID4B,SPHK2,PRKCZ,JMJD6,CFAP20,TSG101,ARAF,NUP50,DHPS,BRPF3,HSP90AB1,SMARCB1,SNW1,RPS6KA5,CD40,NUP93,ZDHHC2,EYA1,IL7,CD81,AIP,PPWD1,ACVR1,EFEMP1,SUMO1,EPHA4,ERRFI1,DPH5,BCL11A,LIAS,TWIST1,SIRT5,AKAP9,POR,CAMK1,ZDHHC4,ABI1,KANSL2,P3H4,ERBB2,ARNT,CALM2,SNCA,TSLP,P4HA3,MBIP,CWC27,CNKSR3,TNFRSF14,NCK1,IL6R,MEAF6,PRKCD,METAP1,PRDX3,SPRED1,VKORC1,DDIT4,EFNA1,IN…
GO_NEGATIVE_REGULATION_OF_GENE_EXPRESSION_EPIGENETIC	GO:0045814	75	Down	1.4819224133023686e-4	0.002995828743568031	1	MSL3,JARID2,UBR2,SPI1,SIRT2,MBD3,EED,BAZ2A,SIRT6,RIF1,DNMT3B,CDC45,SIRT1,HIRA,SMCHD1,SUV39H1,RBBP7,DOT1L,EZH2,EZH1,HDAC5,NAA40,AICDA,ASF1A,PHF1,FAM172A,PCGF1,HDAC1,ARID1A,UBE2B,PHF19,NRDE2,DNMT3A,ATAD2B,HELLS,EPC1,MORF4L2,ZNFX1,HAT1,TRIM28,DNMT1,ZNF304,RRP8,MORC2,MBD2,PPHLN1,HMGA1,CREBZF,TET1,AEBP2,MBD1,MTF2,SETDB1,POLE3,SMARCA5,ATAD2,CTBP1,RBBP4,KMT2D,BMI1,MECP2,SIN3A,PPM1D,ATF7IP,PHF8,BEND3,SUZ…	JARID2,SPI1,DNMT3B,CDC45,HIRA,SUV39H1,AICDA,HELLS	HDAC5,ASF1A,HDAC1,RBBP4
GO_REGULATION_OF_INTRACELLULAR_TRANSPORT	GO:0032386	320	Down	1.484975576546014e-4	0.002995828743568031	5	FGR,ARHGAP44,TENM1,FYN,AKAP8L,RUFY3,EHD2,GAB2,CDH1,TPR,C12orf4,USP36,PPP1R12A,RIOK2,SPHK2,IPO5,CD84,SP100,HYAL2,GRIPAP1,REEP1,ERLEC1,NEDD4,CSNK2A2,CDC42,PRKACA,SREBF1,DERL2,PTGS2,LMAN1,GTSE1,PTPN23,SPAG5,STXBP2,IL4R,ACTN2,MAP2,PCM1,SAR1A,RAPGEF3,RAB21,PSEN1,GSK3B,XPO1,RBM22,HUWE1,MTMR2,EDEM2,MAVS,SIRT4,RBM27,RNF31,SCFD1,EZR,UNC13D,AAAS,SH3GLB1,DERL3,MAPK1,HPS4,NEFH,HMOX1,MIEF1,RANGAP1,MLC1,PPM1A,…	FGR,TENM1,FYN,GAB2,REEP1,PTGS2,ACTN2,MAP2,RAPGEF3,SIRT4,RNF31,UNC13D,DERL3,NEFH,HMOX1,MIEF1,EMD,NUTF2,PDCD5,SUFU,IFNG,RAB23,BVES,WWC1,ECT2,RHOU,SEC16B,IL13RA2,IL1B,SMO,MAP1B,MYBPC3,CD36,MDFIC,LCP1,CEP131,CAPN10,ANXA9,MSN,KCNB1,PINK1,FCER1G,ITGB2,TRIM58,TRIM46,SHH,CDK5,BORCS5,SMAD3,CACNB3,CD300A,MFF,PCSK9,SH3TC2,ITGAM,TCAF2,ADORA2B,BRSK2,LEP,PDZK1,CNIH2,SFN,CDK5R1,GATA2,HCLS1,KCNE1,MAPK15,UBE2L3,S…	SPHK2,SREBF1,STXBP2,ZFAND1,BNIP3L,NUCB1,YWHAE,CD81,SNX3,SNX4,CHMP3,CAMK1,UBAC2,PRR5L,GCC2,ANP32B,RDX,BARD1,ERBB2,YIPF5,SNX12,VPS11,PRKCD,CHP2,PKIA,DMAP1,TMEM30B,GAS6,RAB11B,PPP1CC,INSIG1,SVIP,SREBF2,VAMP2
GO_LIPOSACCHARIDE_METABOLIC_PROCESS	GO:1903509	97	Down	1.4995014230705745e-4	0.003017044975563121	1	DPM1,PIGQ,HEXB,GALC,PIGV,ST3GAL6,CTSA,PIGB,GBA2,BAX,PIGS,CREM,ARSA,CERK,PIGH,PIGU,ST8SIA5,STS,GLA,SMPD3,FA2H,ASAH1,ITGB8,PIGL,ST3GAL4,ST8SIA1,GPLD1,ALDH5A1,ST8SIA4,ST3GAL5,ESYT2,B4GALT6,PIGZ,PIGT,GAL3ST1,A4GALT,CLN6,SUMF2,PRKAA1,SMPD2,PIGC,AOAH,SMPD4,ST6GALNAC4,DPM2,GLTP,ESYT1,PIGK,PIGM,SCCPDH,SUMF1,PYURF,UGCG,GBGT1,ST8SIA6,PGAP2,PIGF,GAL3ST2,MPPE1,ST3GAL2,KIT,ESYT3,B4GALT5,B4GALT3,ST6GALNAC6,PGA…	ST8SIA5,SMPD3,ST3GAL4,ST8SIA1,B4GALT6,GAL3ST1,AOAH,ST8SIA6,GAL3ST2,ESYT3,NEU3,B3GALT1,PIGG,GBA,ST6GALNAC3,NEU4	DPM1,PIGV,ASAH1,ST8SIA4,PIGC,ST6GALNAC4,SCCPDH,PGAP2,PRKCD,FUCA1,PIGP,NAGA
GO_REGULATION_OF_MRNA_BINDING	GO:1902415	10	Down	1.5114110910437677e-4	0.0030328982560278274	12	EIF3D,FMR1,EIF3E,HNRNPL,EIF4G1,CDK9,EIF4A3,CARM1,LARP6,EIF3C		EIF3D,EIF3E,EIF4A3,LARP6
GO_AUTOPHAGOSOME_MATURATION	GO:0097352	34	Down	1.5198269916056478e-4	0.003036508086453365	1	LAMP2,GABARAPL2,CLEC16A,PHF23,TBC1D25,TSG101,MCOLN1,SNAP29,MAP1LC3A,CHMP3,VAMP8,ATG14,UBQLN1,SNX14,CALCOCO2,STX17,GABARAPL1,VPS33A,MAP1LC3B,SNAPIN,RUBCN,EPG5,UBQLN4,FYCO1,VCP,ADRB2,GABARAP,SMCR8,CLN3,UVRAG,TECPR1,VPS16,MAP1LC3B2,LIX1L	CLEC16A,RUBCN,FYCO1,MAP1LC3B2	TSG101,CHMP3,CLN3,VPS16
GO_MAINTENANCE_OF_PROTEIN_LOCALIZATION_IN_ORGANELLE	GO:0072595	36	Down	1.5212804632464035e-4	0.003036508086453365	5	HSPA5,SP100,BCL3,KDELR3,SUN2,TSPO,RANGAP1,ARL2BP,KDELR1,SKP1,PARK7,ANKRD13C,SUPT7L,SYNE1,OS9,KDELR2,TXN,TAF8,BARD1,BBS4,PML,AKT1,HNRNPU,HK1,RER1,PINK1,MORC3,HK2,SUN1,CDK5,TAF3,TAPT1,INSIG1,TOPORS,GPAA1,ARL2	PINK1,CDK5	SKP1,BARD1,INSIG1,TOPORS
GO_ATP_DEPENDENT_CHROMATIN_REMODELING	GO:0043044	67	Down	1.532874761463258e-4	0.0030515562380981523	3	CENPQ,RSF1,PSME4,MBD3,SMARCE1,ACTR6,ACTB,SMARCA2,SRCAP,HNRNPC,SMARCB1,CENPM,CHD8,ACTR5,SMARCA1,RBBP7,CENPI,CENPT,OIP5,ZNHIT1,SMARCD2,CHD4,RNF8,ACTR8,CENPA,CHD5,HDAC1,ARID1A,CENPL,CENPK,HJURP,PIWIL1,SMARCA4,INO80,MIS18BP1,NASP,MBD2,ACTL6A,CENPO,SYCP3,SMARCC2,ITGB3BP,ANP32E,GATAD2B,CENPC,POLE3,MTA2,CENPU,CENPH,SMARCA5,MIS18A,RBBP4,SMARCAD1,VPS72,PBRM1,CENPN,CHD3,SMARCC1,RUVBL1,DMAP1,SPTY2D1,NPM1,PT…	CENPI,OIP5,ZNHIT1,CHD4,CHD5,HJURP,PIWIL1,CENPO,SYCP3,CENPP,CENPW	SMARCA2,HNRNPC,SMARCB1,SMARCA1,HDAC1,RBBP4,VPS72,SMARCC1,DMAP1,NPM1,PTMA
GO_PEPTIDYL_LYSINE_METHYLATION	GO:0018022	107	Down	1.5434166898154418e-4	0.00305488946252698	1	KDM1A,KMT2E,JARID2,BRCA1,ARID4A,ARID4B,KMT2C,PRDM6,METTL22,EED,RIF1,ATRX,MECOM,DNMT3B,SIRT1,SETD1A,SMARCB1,TTLL12,VCPKMT,SNW1,SUV39H1,SETD6,PIH1D1,DOT1L,EZH2,KDM4C,GATA3,EZH1,SUPT6H,KMT5B,PHF1,KDM3A,CHD5,ASH1L,PRDM2,RLF,RBBP5,KMT2A,MYB,EEF2KMT,PHF19,CTCFL,ASH2L,PRDM12,DNMT1,ZNF304,KMT5C,DYDC2,MEN1,PWP1,SETDB2,RTF1,PRDM5,SETD1B,WDR61,SMAD4,BRD4,PRDM16,MTF2,SETDB1,SMYD2,CAMKMT,METTL21A,SETD7,KDM6A,…	JARID2,PRDM6,DNMT3B,SUV39H1,GATA3,CHD5,CTCFL,PRDM12,DYDC2,PRDM5,GFI1,DYDC1,BCOR,KPNA7	ARID4A,ARID4B,SMARCB1,SNW1,SMYD3,PRMT6
GO_POST_TRANSLATIONAL_PROTEIN_MODIFICATION	GO:0043687	325	Down	1.5438127383424864e-4	0.00305488946252698	1	FUCA2,KLHL13,FBXL3,ASB4,TMEM132A,PSMB1,PSMC4,NUB1,CUL3,VCAN,PSMA4,TNC,DCUN1D1,CUL7,CP,ERCC8,LTBP1,RCN1,CUL1,ATG5,BTBD1,ASB1,PSME4,FSTL3,MGAT4A,FBXW11,ANO8,KLHL20,BPIFB2,KEAP1,APLP2,FOLH1,PSMC5,KLHL42,CHGB,LAMB1,TF,PSME1,PSMD5,PSMD8,FBXL19,KLHL22,SERPIND1,LGALS1,FBXO7,APOL1,RBX1,PSMC6,PSMA3,ASB2,HIF1A,PSMC1,PSMB5,DCAF11,PSMA6,PSME2,RABGGTA,PSMA7,CST3,PSMD10,CCDC22,ASB9,RBBP7,TIMP1,DNAJC3,MSLN,PSMD…	ASB4,CUL3,ERCC8,LTBP1,ANO8,BPIFB2,CHGB,TF,SERPIND1,ASB2,PSME2,PSMA7,CST3,SCG3,STC2,FN1,PROC,SERPINC1,APOA1,SPP1,FGF23,DCAF4,SOCS2,NEURL2,VGF,APOE,DDA1,HRC,PSME3,CKAP4,IL6,SERPINA10,FBXO15,PSMB6,AHSG,ASB15,FBXO10,ASB16,CCNF,MXRA8,FBXO41,KBTBD8,FBXW12,ASB11,LRR1,PCSK9,SDC2,FBXW10,SCG2,WSB2,KLHL11,NOTUM,AGBL4,AMTN,SERPINA1,FBXL22,ASB12,ASB14,KLHL41,PSMB9,PSMB3	FBXL3,KLHL20,PSMC5,NUCB1,RAB3A,PSMA2,ZBTB16,SKP1,PSMD14,FBXO2,KBTBD7,FBXL16,DDB2,FBXO21,LMO7,RAB1A,COPS3,FN3KRP,PDIA6,FEM1C,IGFBP3,PRSS23,CDH2,SOCS6,SPSB1,GAS6,RAB11B,PSMD13
GO_REGULATION_OF_PROTEIN_LOCALIZATION_TO_NUCLEUS	GO:1900180	111	Down	1.550777033101933e-4	0.00305488946252698	5	TMEM98,FYN,CDH1,TPR,NGFR,IPO5,CLDN18,HYAL2,POLR1A,PTGS2,GTSE1,PSEN1,GSK3B,RBM22,MAVS,MAPK1,CARD10,FERMT1,NUTF2,UBR5,TGFB1,PIK3R2,GLI3,LZTS2,SUFU,CDK5RAP3,ZPR1,IFNG,MAPK14,RAB23,BYSL,ECT2,CCT4,PARK7,STK11,TCP1,TARDBP,BMP4,GLIS2,PIN1,LIF,SMO,TRIM28,SESN2,DKC1,RAN,DCLK1,CD36,MDFIC,CCT7,GLUL,KAT7,TRIM29,PARP9,NUP54,NUP58,AKT1,NVL,PARP1,PIK3R1,CCT6A,MFHAS1,CCT5,FBXO4,BAG3,ANGPT1,FLCN,CCT8,ATP13A2,LMNA…	FYN,CLDN18,PTGS2,NUTF2,SUFU,IFNG,RAB23,ECT2,SMO,DCLK1,CD36,MDFIC,PARP1,PYHIN1,TERT,SHH,SMAD3,DCLK2,LEP,HCLS1,LILRB4,FLNA	TMEM98,CCT4,CCT7,GLUL,NVL,CCT8,CCT3,PRKCD,CHP2,NMD3,PKIA,DMAP1,NPM1
GO_SNRNA_TRANSCRIPTION	GO:0009301	68	Down	1.5507877404455898e-4	0.00305488946252698	1	POLR2J,SNAPC1,POU2F2,POLR2B,TAF11,CCNT2,SRRT,CCNK,POLR2E,POLR2F,RPRD1B,INTS6,POLR2C,INTS9,INTS10,SNAPC2,POLR2I,ELL,TAF6,INTS2,TBP,NCBP2,ELL2,RPAP2,GTF2F1,ELL3,ICE2,CCNT1,USPL1,CDK7,CDK9,NCBP1,TAF8,GTF2B,INTS12,NABP2,GTF2A2,RPRD1A,POU2F1,INTS7,INTS3,ZC3H8,POLR2D,POLR2K,TAF5,INTS4,GTF2E1,RPRD2,POLR2H,ICE1,INTS1,PHAX,INTS8,SNAPC3,GTF2A1,SNAPC4,ZNF143,POLR2G,NABP1,SNAPC5,POLR2L,POLR2A,INTS5,SP1,GTF2F…	POLR2B,POLR2F,POLR2I,ELL3,POLR2L,TAF13	RPAP2,GTF2F1,ZC3H8,RPRD2,PHAX
GO_ENDOSOME_ORGANIZATION	GO:0007032	73	Down	1.5615938790379522e-4	0.0030627536406300556	3	ALS2,VTA1,PI4K2B,FAM160A2,RAB27A,TSG101,RAB7A,PIK3C3,CHMP2B,CHMP5,SNX10,HOOK2,CHMP4B,RAB11A,VPS18,LAPTM4B,PLEKHJ1,DNM1,CLCN3,CORO1C,RAB5B,SNX3,STAM2,CHMP3,EXOC8,VPS4B,ARFGEF2,RAB22A,CHMP2A,CHMP1A,VPS25,VPS4A,HOOK1,STX6,TMEM127,VPS36,STAM,DNAJC13,USP8,SCARB2,VPS37B,MVB12A,CHMP7,LAMTOR1,PI4K2A,VPS37A,SYNJ1,SNF8,VPS11,VPS28,SQSTM1,CHMP4C,PLEKHF1,AKTIP,RILP,VPS37C,HOOK3,USP50,PDCD6IP,TMCC1,RNF26,SNX3…	RAB27A,LAPTM4B,DNM1,RAB22A,VPS25,STX6,SYNJ1,USP50,CHMP6,VPS37D,HGS	TSG101,CHMP5,HOOK2,SNX3,CHMP3,HOOK1,VPS36,VPS11,AKTIP
GO_NEGATIVE_REGULATION_OF_PROTEOLYSIS_INVOLVED_IN_CELLULAR_PROTEIN_CATABOLIC_PROCESS	GO:1903051	67	Down	1.5629201302351379e-4	0.0030627536406300556	1	HFE,GABARAPL2,CLEC16A,HIPK2,ERLEC1,CSNK2A2,DERL2,LAMP3,SENP1,OPHN1,PSEN1,WAC,HSP90AB1,DERL3,CSNK2A1,USP14,N4BP1,SGTA,SUFU,PDCL3,EPHA4,PARK7,UCHL5,RPL5,GIPC1,RPL23,PSMF1,PRKCG,QRICH2,SCO1,UBAC2,OS9,SDCBP,PML,RPL11,TLK2,TAF1,OGT,ALAD,USP25,CCAR2,UBXN1,RYBP,CAMLG,SHH,BAG5,MAP1A,PBK,EFNA1,MTM1,RPS7,USP19,SMARCC1,YOD1,UBE2G2,USP7,FHIT,SVIP,DDRGK1,STYX,UBE2J1,BAG6,TRIM39,TAF9,PANO1,F8A3,F8A1	CLEC16A,DERL3,SUFU,PRKCG,QRICH2,SHH,F8A3	HSP90AB1,EPHA4,UBAC2,EFNA1,SMARCC1,FHIT,SVIP,DDRGK1
GO_POSITIVE_REGULATION_OF_DNA_METABOLIC_PROCESS	GO:0051054	172	Down	1.576928669863389e-4	0.0030821787638238966	1	BRCA1,ERCC1,DDX11,WAS,HGF,PNKP,PARP3,ERCC8,RFC2,RAD51,FAM168A,TMEM161A,EYA2,PRKCQ,TP53BP1,TFRC,XRCC1,MLH1,MAP2K7,PAK3,SIRT6,TIGAR,XRCC5,RIF1,HSP90AA1,PTPRC,GRHL2,ATRX,MAP3K4,NOX4,BAX,UIMC1,MAPKAPK5,FUS,MSH2,HSP90AB1,SIRT1,MAPK1,PDGFB,HDAC10,CD40,SMCHD1,RGCC,MAPK3,ACD,EYA1,NBN,ERCC2,PRKD2,TGFB1,BABAM1,EXOSC3,TNKS2,PPARGC1A,PTGES3,FOXM1,RFC5,TIMELESS,RNF8,EYA4,SMOC2,RAD50,CCT4,MAD2L2,TNFSF4,NEK2,UB…	WAS,HGF,ERCC8,PRKCQ,PAK3,TIGAR,PTPRC,NOX4,PDGFB,TIMELESS,TNFSF4,PRKCG,SPIRE1,IL6,FGF2,ANXA3,PARP1,FGFR4,TNFSF13,GREM1,PARM1,APLF,NPAS2,CD28,MAPK15,FANCB,SLX1B,RTEL1	TMEM161A,EYA2,HSP90AB1,CD40,EYA1,NBN,BABAM1,SMOC2,CCT4,PCNA,HNRNPA1,CCT7,MYC,NVL,RPS3,CCT8,NPM2,CCT3,PRKCD
GO_POSITIVE_REGULATION_OF_VIRAL_LIFE_CYCLE	GO:1903902	57	Down	1.5864013724644168e-4	0.0030880551751139742	6	CD4,CD74,KPNA6,YTHDC2,PKN2,NUCKS1,PABPC1,TSG101,HACD3,TOP2B,FKBP6,CHMP2B,PPIE,SRPK1,LGALS1,CHMP4B,VAPA,FMR1,CAV2,TRIM38,CHMP3,VPS4B,VAPB,STAU1,TBC1D20,CHMP2A,TOP2A,TRIM21,VPS4A,SRPK2,TARBP2,VPS37B,STOM,NOTCH1,TRIM11,LARP1,ADAR,CHMP4C,PPIB,DDB1,LGALS9,PPID,PPIH,PC,PDE12,CD28,RAD23A,KPNA2,TMPRSS2,P4HB,IFIT1,PPIA,ZNF502,ADARB1,CNOT7,DDX3X,CCL5	CD4,FKBP6,SRPK2,CD28,TMPRSS2	NUCKS1,PABPC1,TSG101,VAPA,CHMP3,NOTCH1,RAD23A,CNOT7
GO_NEGATIVE_REGULATION_OF_PHOSPHORYLATION	GO:0042326	401	Down	1.588142661487187e-4	0.0030880551751139742	1	PRKAR2B,IBTK,PAFAH1B1,PAX6,MLXIPL,RANBP9,PPP5C,MVP,GPRC5A,ZMYND11,WWTR1,HGF,STRAP,BAK1,STAP1,DTNBP1,LMO3,SERPINB3,WNK1,IPO5,PPP2R5A,RHOA,PRKCZ,HYAL2,HDAC4,SIRT2,LRP6,NCK2,TRIB2,RPS6KA6,TSG101,DLG1,DNAJC10,SIRT6,FBLN1,TIGAR,ITCH,CEACAM1,PSEN1,PTPRC,PIBF1,CYLD,GSTP1,MECOM,DNAJA1,BAX,DYNLL1,TESC,P2RX7,PEBP1,IGBP1,IRAK3,TFAP4,SEMA6A,EZR,SIRT1,ABL1,GADD45B,CRKL,PPM1F,PIK3IP1,FBXO7,TIMP3,BDKRB1,GSKIP,B…	PRKAR2B,PAX6,HGF,STAP1,TIGAR,PTPRC,DYNLL1,TESC,P2RX7,SEMA6A,BDKRB1,TRIB3,RASSF2,SFRP1,CAV1,AMBP,TESK1,DKK1,SH2B3,IFNG,PPP2R5D,KAT2B,PRKAR2A,DNAJC15,LAX1,INHBA,PKN1,INHA,KLHL31,IL1B,FOXA2,CHRNA10,APOE,GMFG,DUSP9,VPS25,PTPN22,TAOK3,MICAL1,TLR4,EMILIN1,MSTN,NTRK3,PRDM15,NLRP12,RUBCN,AHSG,DGKQ,CDKN2B,CDKN2A,DRD2,PTPRR,THY1,UCHL1,SAMSN1,CD109,XDH,PFKFB1,PINK1,CAMK2N1,PTPN13,CAMK2N2,SPINK1,GPER1,FBP1,D…	GPRC5A,DTNBP1,SERPINB3,PRKCZ,TSG101,IGBP1,PIK3IP1,RASIP1,PRKAR1A,ERRFI1,RGS2,TWIST1,CDKN2C,CDKN1C,CBFA2T3,PPP1R1B,PRR5L,MYC,NCOR1,CALM2,SNCA,IGFBP3,PDCD4,MBIP,CNKSR3,GNAQ,NCK1,LEMD2,LRP5,PLPP3,PRKCD,SPRY1,CASP3,PRDX3,SPRED1,DDIT4,RGS14,EFNA1,PKIA,PTEN,CTDSP2,PTPN2,JUN,NPM1,SMYD3,NR2F2,NTF3,PPARA,PTPRT,SYNJ2BP
GO_MICROTUBULE_ORGANIZING_CENTER_ORGANIZATION	GO:0031023	125	Down	1.6073277593305212e-4	0.0031173044816912815	3	MARK4,PAFAH1B1,CEP68,BRCA1,CNTLN,SDCCAG8,PPP1R12A,CROCC,NDE1,CLASP1,TUBE1,WDR62,USP33,PCM1,XPO1,CHMP2B,CHMP5,AURKA,NSFL1C,HAUS4,RANBP1,NIN,KIF3B,CHMP4B,CEP76,CEP192,PARD6A,NUBP1,CCP110,CEP152,ARHGEF10,TRIM37,KAT2A,CHORDC1,MDM1,CEP72,KAT2B,CHMP3,ALMS1,GADD45A,SSX2IP,NEK2,PKD2,VPS4B,CDK2,STIL,PARD6B,KIF25,CEP250,XRCC3,UXT,CEP85,CHMP2A,CHMP1A,HAUS8,KIF3A,ROCK2,KIAA1614,GCC2,ODF2,CDK5RAP2,HAUS2,KIF11…	WDR62,KAT2B,SSX2IP,KIF25,KIAA1614,CEP131,PLK4,BRSK1,CCDC78,CCNF,POC1A,CEP295NL,HEPACAM2,XRCC2,KIAA0753,MCIDAS	CEP68,TUBE1,CHMP5,HAUS4,CHMP3,PARD6B,HAUS8,GCC2,CETN3,NPM1
GO_IN_UTERO_EMBRYONIC_DEVELOPMENT	GO:0001701	344	Down	1.6266797977640692e-4	0.0031467263440037585	11	ALS2,SOX8,PKD1,APBA3,PSMC4,IGF1,FUT8,APBA2,CUL3,NSUN2,C6,FOXC1,PRDM1,YBX3,EPN1,CASP8,YBX1,TIE1,FGFR2,ZFAT,ATP11A,POLB,VASH1,MBD3,PTPN18,NLE1,GLI2,CAMSAP3,XAB2,UBE2A,FGFR1,EDN1,KEAP1,PALB2,GRHL2,NCOA1,RRN3,TMED2,HSD17B2,ADD1,CNOT3,MSH2,MAPK1,MFNG,SOX10,RTCB,PDGFB,TAB1,MYH9,ALKBH1,HIF1A,CCNB1IP1,CHD8,GINS1,STK4,SALL4,BMP7,HM13,DHX35,CELF4,MIB1,RBBP8,RPGRIP1L,NBN,STK3,ERCC2,ASF1B,ELL,ETV2,SMG9,WNT2,…	SOX8,IGF1,APBA2,CUL3,NSUN2,C6,TIE1,ZFAT,VASH1,UBE2A,HSD17B2,MFNG,SOX10,PDGFB,GINS1,SALL4,CELF4,RBBP8,WNT2,PLOD3,TGFBR1,APBA1,GATA3,B9D1,AKAP3,BMP5,PCDH12,BIRC6,PPP4R4,TGFB3,NECAB1,SNAI1,CITED1,SMO,CCDC62,DSC3,PDGFRA,IL10,GCM1,TTPA,ACVRL1,PLK4,VASH2,PNLDC1,NCAPG2,ST8SIA6,RBM46,MBNL1,PTPRR,ADAMTS3,SLC25A34,MSX1,SOX17,NOS3,E2F7,SPIC,TMEM100,SMAD3,IGF2,ZFPM2,ARNT2,GATA2,BCOR,NOG,KPNA7,ZP3,FBLL1,XRCC2…	FUT8,XAB2,CCNB1IP1,NBN,SMG9,ACVR1,SLC5A7,SYF2,TWIST1,CDKN1C,RNASEH2B,COPS3,ARNT,BTF3,NOTCH1,EDNRA,MED21,CPT2,NPM2,ELF3,HEY1,SPINT2,RBPJ,KRT8,JUNB,KRT19,NR2F2,ZFP36L1,ZNF830,POLG2
GO_REGULATION_OF_MITOCHONDRIAL_GENE_EXPRESSION	GO:0062125	26	Down	1.6578899510171055e-4	0.003194727596397769	1	ALKBH1,UQCC1,MTG2,CDK5RAP1,C1QBP,MRPS27,NSUN4,FASTKD2,TSFM,FASTKD3,PRKAA1,UQCC2,LRPPRC,MTG1,RMND1,MALSU1,RPUSD3,RPUSD4,TRUB2,TRMT10C,NSUN3,SHMT2,NGRN,COA3,CHCHD10,MPV17L2	FASTKD3,MALSU1,MPV17L2	UQCC1,MRPS27,TSFM,RMND1,RPUSD4
GO_DE_NOVO_PROTEIN_FOLDING	GO:0006458	37	Down	1.6599847045734587e-4	0.003194727596397769	8	CD74,HSPA5,FKBP1A,ST13,DNAJC2,BAG1,HSPA8,PTGES3,HSPA9,HSPE1,FKBP1B,HSPH1,HSPA2,DNAJB1,UGGT1,TOR1B,TOR1A,DNAJB5,HSPD1,DNAJB12,HSPA13,TOR2A,DNAJB4,CHCHD4,DNAJB14,CCT2,DNAJC7,DNAJC18,HSPA6,GAK,ENTPD5,HSPA14,DNAJB13,ERO1A,HSPA1B,HSPA1A,HSPA1L	FKBP1B,DNAJB13,HSPA1L	ST13,BAG1,HSPA2,HSPD1
GO_NEGATIVE_REGULATION_OF_INTRACELLULAR_SIGNAL_TRANSDUCTION	GO:1902532	442	Down	1.6733587689122625e-4	0.00321225120817979	6	TSPAN6,KDM1A,ITGA3,ARHGAP44,PAFAH1B1,RANBP9,PLAUR,CD22,ZMYND11,BID,SNAI2,CD74,UBR2,CD44,TIMP2,CUL3,PHLPP2,WWC3,RRM2B,LMO3,TNIP3,HERPUD1,HOMER3,FNIP2,SERPINB3,ATP2B4,YBX3,HDAC7,CASP8,TMEM161A,RHOA,HYAL2,PPP2R5B,RORA,RPS6KA6,FBXW11,PTGS2,ENO1,SRI,MARK3,DLG1,FBLN1,PPP2R5C,ITCH,SESN1,PTPRC,PHLPP1,C1QTNF3,GSK3B,CYLD,GSTP1,MECOM,RRN3,DNAJA1,MAPKAPK5,P2RX7,PEBP1,IGBP1,IRAK3,MUL1,ESR1,SEMA6A,EZR,RFFL,TGF…	ITGA3,CD22,CUL3,TNIP3,HOMER3,PTGS2,PTPRC,C1QTNF3,P2RX7,ESR1,SEMA6A,SH3BP1,MMP9,SLA2,TRIB3,RASSF2,SFRP1,PPP2CB,RASAL3,CAV1,AMBP,CXCL12,TNFAIP1,SH2B3,RASAL1,VNN1,EPM2A,PDE10A,WWC1,FKBP1B,LAX1,SNAI1,KLHL31,OPRL1,IL1B,ELL3,CHRNA10,APOE,DUSP9,PTPN22,APLNR,TAOK3,SERPINE2,TLR4,BCL2L10,EMILIN1,MSTN,PRDM15,NLRP12,TBC1D7,DRD2,WWC2,PDE3B,PTPRR,UCHL1,CLIC2,XDH,PINK1,CAMK2N1,NLRP3,SPINK1,GPER1,FBP1,CARD19,DDI…	TSPAN6,HERPUD1,FNIP2,SERPINB3,TMEM161A,SRI,SESN1,IGBP1,PIK3IP1,RASIP1,CREB3,PLEKHA1,BCL6,NFE2L2,ERRFI1,HDAC1,RGS2,TXNDC12,CLU,TWIST1,TRAP1,TANK,MYC,TMBIM6,NCOR1,CALM2,ACKR3,NONO,PDCD4,MBIP,CNKSR3,CREB3L1,ZNF385A,LEMD2,PRKCD,SPRY1,ARHGAP12,VDAC2,SPRED1,DDIT4,RGS14,EFNA1,RNF34,PTEN,PTPN2,TAF9B,LPAR1,SYNJ2BP,CPNE1
GO_CELLULAR_RESPONSE_TO_HORMONE_STIMULUS	GO:0032870	571	Down	1.679480995620809e-4	0.0032158001252026937	6	GCLC,CFLAR,TFPI,FKBP4,PDK4,PRKAR2B,PDK2,BAIAP2L1,ADIPOR2,CRY1,FYN,PIK3C2A,PPP5C,BRCA1,KDM5D,CALCOCO1,RNF14,UFL1,ISL1,ATP1A2,CPS1,ABCC2,GCLM,NR1H3,ATP6V0A1,PIAS1,TNC,ATP6V1H,HDAC9,LMO3,ARID1B,BCAR1,CYBA,NPFFR2,ATP2B4,GNA15,RNF4,PRKCQ,FECH,PLPP1,PKM,RHOA,PRKCZ,ROCK1,CBFB,HDAC4,NUCKS1,RORA,NEDD4,ASNS,ATP2B1,ATP6AP1,PRKACA,SREBF1,TP63,RARB,ACTN2,PIAS2,ADCY2,GNB1,EDN1,CEACAM1,MEF2C,UBA5,AACS,PGR,GSK3B…	PRKAR2B,FYN,ATP1A2,CPS1,ABCC2,NPFFR2,PRKCQ,PLPP1,ACTN2,PGR,DNMT3B,ESR1,SORBS1,SOX10,HNF4A,TRIB3,RHOXF1,CA2,SFRP1,LHB,ATP1A3,JAK3,SLC5A5,CAV1,PLOD3,GCK,UCP1,ADTRP,PRLR,KAT2B,PRKAR2A,GRB14,SOS1,PADI2,TNFSF4,SPP1,FGF23,GPAM,MSX2,SOCS2,ADCY7,INHBA,RAMP3,SCGB2A1,PTGER2,IL1B,PAX8,MKKS,ADCY4,CCDC62,SLC34A1,MAP1B,CHRM3,KL,IRS4,CLOCK,AGT,TBC1D4,BRIP1,IL10,SLC2A8,MGARP,MSTN,SSTR1,ESR2,CYP11A1,CAPN10,NR1I3,…	PDK4,PDK2,ISL1,PIAS1,ATP6V1H,PRKCZ,NUCKS1,SREBF1,AACS,REST,APEX1,CTSH,HDAC5,PRKAR1A,NFE2L2,ERRFI1,HDAC1,LEPR,FOXO3,GOT1,PTGFR,POR,FOXA1,SAFB2,RAMP2,SERPINF1,LMO2,ATP6V1G1,RDX,NCOR1,PHIP,NOTCH1,EIF4EBP2,GNAQ,NCK1,RUNX1,PRKCD,CREBRF,DDIT4,INSR,JUNB,PTEN,KAT5,SMARCC1,PTPN2,BAIAP2,JUN,SMYD3,NR2F2,ZFP36L1,PPARA,DDRGK1,VAMP2,UGT1A1,NCOA4,EGLN2
GO_CELLULAR_RESPONSE_TO_HYDROGEN_PEROXIDE	GO:0070301	82	Down	1.6871317548077924e-4	0.003222250369271228	6	PPP5C,HGF,PDE8A,HDAC6,SIRT1,ABL1,APEX1,MAP1LC3A,SMPD3,MET,EZH2,SETX,PLEKHA1,PPIF,PDCD10,ECT2,STK25,NFE2L2,PARK7,TNFAIP3,MYB,NR4A3,BECN1,TRAP1,KLF2,RNF112,RIPK3,PRKAA1,KDM6B,PCNA,OSER1,STK26,ETS1,ANXA1,MDM2,IL6,IL10,TXN,KLF4,RIPK1,TRPC6,CYP1B1,TP53,CBX8,TRPM2,RHOB,SIGMAR1,LCN2,RPS3,FOXO1,IMPACT,AIFM1,MAPK13,PINK1,ANKZF1,PRKCD,FXN,MAPK7,STAT6,ENDOG,AXL,GPR37L1,CDK1,GPR37,PDGFD,RELA,NET1,BNIP3,PAWR,…	HGF,SMPD3,ECT2,RNF112,STK26,IL6,IL10,TRPM2,PINK1,GPR37L1,GPR37,NQO1,LRRK2,AQP1	APEX1,PLEKHA1,NFE2L2,TRAP1,PCNA,RPS3,PRKCD,BNIP3,ZNF277
GO_VIRAL_LIFE_CYCLE	GO:0019058	294	Down	1.701607252711977e-4	0.0032416695130778805	4	VTA1,CD4,LTF,CD74,KPNA6,NUP160,YTHDC2,TPR,NEDD4L,EIF2AK2,SERPINB3,ATG5,NDC1,PKN2,HYAL2,NUP133,NUCKS1,PABPC1,CDC42,TFRC,PVR,SCARB1,TSG101,HACD3,NUP37,RAB7A,TOP2B,FKBP6,LAMP3,ITCH,MID2,ITGB5,XPO1,CHMP2B,PPIE,FCN1,SEH1L,EPS15,ATG16L1,CHMP5,MAVS,OAS1,CCNK,ICAM1,TYRO3,NUP50,AAAS,NUP188,SRPK1,HSP90AB1,PCSK5,SMARCB1,LGALS1,APOBEC3H,SLC10A1,RAE1,CHMP4B,VAPA,FMR1,EEA1,HTATSF1,KPNA3,NUP93,VPS18,TRIM35,CLEC…	CD4,FKBP6,MID2,FCN1,APOBEC3H,SLC10A1,CLEC4M,CAV1,EFNB3,SELPLG,OAS3,AICDA,NUP155,CD86,HYAL1,ITGB6,TRIM62,SLAMF1,PROX1,TRIM6,CXCR4,CDHR3,APOE,RSAD2,SRPK2,ITGAV,ITGB7,FURIN,FCN3,NCAM1,CCR5,ITGA5,IFI16,PTX3,ANPEP,CXCR6,RAB43,CHMP6,VPS37D,CD28,TMPRSS2,CLDN6,TNFRSF4,TRIM31,MOG,CLDN9,TNF,HS3ST5,ITGB3,MRC1	SERPINB3,NUCKS1,PABPC1,TSG101,ITGB5,CHMP5,NUP50,HSP90AB1,SMARCB1,VAPA,NUP93,SLC1A5,CD81,SNX3,CHMP3,LDLR,BST2,SLC52A1,RAB1A,NOTCH1,UBC,CXADR,TNFRSF14,F11R,NFIA,UBB,RAD23A,GAS6,CNOT7,TRIM13,APOBEC3G,APOBEC3C
GO_LIPID_MODIFICATION	GO:0030258	210	Down	1.7421947221785993e-4	0.003310609920301505	1	MTMR7,PDK4,CROT,AGK,ADIPOR2,PIK3C2A,PI4K2B,PIK3CB,SOAT1,DGKG,ACAA1,DGAT2,SPHK2,MTMR1,DGKA,PLPP1,INPP5A,TTC7A,IP6K2,GBA2,ALDH3A2,ACADVL,ACAT1,ACACB,DGKD,PIK3C3,SYNJ2,EFR3B,HADHA,ACOX3,MTMR2,SIRT4,ECHDC1,CRAT,MCAT,MTMR3,SLC25A17,CERK,SLA2,ACOT8,ABCD1,MTMR8,DGKH,LONP2,FA2H,MLYCD,DECR1,MTMR9,ECH1,AKT2,ETFB,PLPPR2,GCDH,PIK3R2,CYP3A5,PRKAG2,PIP5K1B,ABCA2,PHYH,MTMR4,ALOX12,PPARGC1A,ST3GAL4,CPT1A,ACAD10,…	MTMR7,DGKG,DGAT2,PLPP1,TTC7A,EFR3B,SIRT4,SLA2,ACOT8,ABCD1,MTMR8,PLPPR2,PIP5K1B,ALOX12,ST3GAL4,ACADL,APOA1,SOCS2,FABP3,FAM126A,PLPPR3,APOE,CYP2E1,AGT,DGKB,CYP2C8,CYP1A1,DGKQ,PLA2G7,PLPPR1,INPP5E,PIP4K2A,ACOXL,SYNJ1,CYP3A4,CYP4A22,ACSM1,ACOX2,B3GALT1,ABCD2,LEP,SPHK1,GBA,ADH4,CPT1B,PLPP6,ACAD11	PDK4,SPHK2,IP6K2,ALDH3A2,ACAT1,DECR1,ECH1,ACADM,TWIST1,ECHS1,POR,HADHB,HADH,PLPP2,AUH,CPT2,ABCG1,PLPP3,PEX2,SOCS6,PTEN,ABO,PPARA,ADH7,ADH5
GO_REGULATION_OF_CELL_DEATH	GO:0010941	1438	Down	1.752164861824663e-4	0.00332116891315632	6	GCLC,STPG1,KRIT1,BAD,WNT16,CASP10,CFLAR,RBM5,SARM1,CD38,KDM1A,HSPB6,PDK4,SLC25A5,CIAPIN1,CREBBP,SOX8,CRLF1,AP2B1,CX3CL1,TNFRSF12A,MAP3K9,SCIN,MARK4,NOX1,TFAP2B,MAPK8IP2,PAX7,BTK,FYN,PLAUR,PPP5C,TYROBP,BRCA1,LTF,UFL1,ZMYND11,BID,ISL1,IL20RA,IGF1,PRDM11,SNAI2,CD74,HGF,MNAT1,NLRP2,RB1CC1,BIRC3,GCLM,FAS,CD44,PRKCH,TNFRSF1B,BCLAF1,BAK1,GRN,PIAS1,DAPK2,NSMAF,TRIO,AIFM2,CTNNA1,HSPA5,RRM2B,KITLG,ARHGEF5,…	WNT16,CD38,HSPB6,SOX8,CRLF1,TNFRSF12A,NOX1,TFAP2B,MAPK8IP2,PAX7,BTK,FYN,IGF1,HGF,TNFRSF1B,TRAF1,LTK,PRKCQ,NGEF,GAL,RAD18,ARHGAP10,ACTN1,LIMS2,FCGR2B,PTGS2,GRAMD4,PAK3,ACTN2,TIGAR,FGF20,DNM2,PTPRC,KCNK2,NOX4,P2RX7,SIRT4,ITGA6,APOH,ESR1,CD200,CAPN3,BCL2L13,SOX10,HMOX1,GZMB,CHGA,DHRS2,MMP9,MYBL2,EEF1A2,RASSF2,HCK,SRPX,MCF2,CORO1A,SFRP1,ARHGEF18,DKKL1,LILRB1,PDCD5,CLIP3,JAK3,COMP,HPN,CAV1,HOXA5,NOD1,…	PDK4,SLC25A5,CX3CL1,ISL1,PRDM11,RB1CC1,FAS,PIAS1,HERPUD1,SPHK2,TMEM161A,EYA2,PRKCZ,IP6K2,UNG,KLHL20,ARAF,ARG2,STK17B,REST,PSMC5,ERP29,IGBP1,ZNF268,HSP90AB1,IL2RB,APEX1,CD40,TOX3,CTSH,EYA1,IL7,BNIP3L,PTPRZ1,CREB3,BAG1,YWHAE,CTSC,ZBTB16,KRT18,SEMA5A,BNIP1,BCL6,OGG1,ARHGEF26,RTKN,ACVR1,NFE2L2,DHCR24,HDAC1,F3,TXNDC12,FOXO3,CCND2,EPCAM,CLU,PPP3CC,SPOP,CAT,TNFSF10,PTGFR,TWIST1,SIRT5,MCF2L,PCID2,PRDX5,T…
GO_ANDROGEN_RECEPTOR_SIGNALING_PATHWAY	GO:0030521	55	Down	1.7705745791661044e-4	0.0033476315849811397	6	FKBP4,BRCA1,KDM5D,RNF14,PIAS1,RNF4,PLPP1,RHOA,PIAS2,NCOA1,DNAJA1,HDAC6,SIRT1,DDX17,EP300,SFRP1,CCNE1,DDX5,PPARGC1A,RWDD1,UBE3A,FOXP1,KDM3A,FHL2,PARK7,HDAC1,ARID1A,NCOA3,PMEPA1,SCGB2A1,SMARCA4,RNF6,SAFB2,RAN,CDK7,RB1,TGFB1I1,NCOR1,ARRB2,DAB2,GRIP1,PRMT2,FOXH1,HEYL,NKX3-1,PHB,TRIM68,CTNNB1,AR,KAT5,ZBTB7A,NRIP1,NCOR2,DAXX,NCOA4	PLPP1,SFRP1,SCGB2A1,GRIP1,FOXH1,NRIP1	PIAS1,HDAC1,SAFB2,NCOR1,KAT5,NCOA4
GO_NEGATIVE_REGULATION_OF_INTRINSIC_APOPTOTIC_SIGNALING_PATHWAY	GO:2001243	88	Down	1.8625032658725003e-4	0.0035053320219359013	6	KDM1A,PLAUR,BID,SNAI2,CD74,CD44,RRM2B,HERPUD1,YBX3,TMEM161A,PTGS2,ENO1,RRN3,DNAJA1,SIRT1,XBP1,HIF1A,MMP9,URI1,HSPB1,CREB3,CXCL12,PPIF,WFS1,SOD2,VNN1,NME5,HTRA2,NFE2L2,PARK7,HDAC1,ARHGEF2,IVNS1ABP,TXNDC12,TRIM32,CLU,MAPK8IP1,SNAI1,BCL2L12,TRAP1,ELL3,CDKN2D,BCL2L2,FIGNL1,TPT1,MDM2,BCL2L10,TMBIM6,NOL3,AKT1,MCL1,ACKR3,SFRP2,NONO,HYOU1,CREB3L1,PINK1,CCAR2,ZNF385A,SYVN1,DDIAS,VDAC2,BAG5,MAPK7,BDKRB2,IN…	PTGS2,MMP9,CXCL12,VNN1,SNAI1,ELL3,BCL2L10,PINK1,DDIAS,BDKRB2,LRRK2,MIF	HERPUD1,TMEM161A,CREB3,NFE2L2,HDAC1,TXNDC12,CLU,TRAP1,TMBIM6,ACKR3,NONO,CREB3L1,ZNF385A,VDAC2,TAF9B
GO_CILIARY_BASAL_BODY_PLASMA_MEMBRANE_DOCKING	GO:0097711	93	Down	1.8632994136536353e-4	0.0035053320219359013	5	PRKAR2B,MARK4,PAFAH1B1,MKS1,OFD1,CC2D2A,SDCCAG8,PRKACA,NDE1,CLASP1,DYNC1I2,PCM1,HSP90AA1,DYNLL1,HAUS4,NINL,MAPRE1,CEP76,CEP192,RPGRIP1L,CCP110,RAB11A,CEP152,PPP2R1A,CEP41,B9D1,YWHAE,CEP164,CEP72,CEP70,ALMS1,NEK2,CNTRL,TCTN3,CEP89,B9D2,CEP250,RAB3IP,TUBA4A,AKAP9,TTBK2,HAUS8,TUBG1,NPHP4,CEP162,AHI1,ODF2,CDK5RAP2,DCTN3,HAUS2,ACTR1A,NEDD1,CSNK1D,CEP131,PLK4,NPHP1,CETN2,HAUS6,CEP78,SCLT1,CENPJ,HAUS1,P…	PRKAR2B,DYNLL1,B9D1,NPHP4,DCTN3,CEP131,PLK4,TCTN2,YWHAG,SSNA1,KIF24	HAUS4,YWHAE,AKAP9,HAUS8,CEP57,SFI1
GO_NUCLEOSOME_ORGANIZATION	GO:0034728	97	Down	1.8779970452496972e-4	0.0035241715125945068	3	PAF1,CENPQ,RSF1,SMARCD1,PSME4,MCM2,SMARCE1,ACTR6,SART3,SRCAP,SMARCD3,KAT6A,ATRX,SUPT16H,SMARCB1,CABIN1,HIRA,CENPM,SMARCA1,RBBP7,CENPI,CENPT,CTCF,OIP5,ASF1B,GRWD1,ZNHIT1,SMARCD2,SUPT6H,ASF1A,RNF8,CENPA,CHD5,ARID1A,UBN1,SET,CENPL,NAA60,CENPK,HJURP,PIWIL1,SOX9,HP1BP3,SMARCA4,HAT1,INO80,MIS18BP1,NASP,ANP32B,HMGA1,BRDT,CENPO,SYCP3,SMARCC2,ITGB3BP,ANP32E,CENPC,SHPRH,POLE3,CENPU,CENPH,SMARCA5,KAT6B,MIS1…	HIRA,CENPI,OIP5,ZNHIT1,CHD5,HJURP,PIWIL1,SOX9,BRDT,CENPO,SYCP3,PADI4,TSPYL4,CENPP,CENPW,SETSIP	SMARCD3,SMARCB1,SMARCA1,ASF1A,ANP32B,RBBP4,VPS72,SMARCC1,DMAP1,NPM1,SMYD3,PTMA
GO_DNA_GEOMETRIC_CHANGE	GO:0032392	108	Down	1.9128815081559148e-4	0.0035741792555871806	3	RECQL,DDX11,MNAT1,HMGB3,ERCC8,RFC2,RAD51,POLQ,MCM2,MCM6,XRCC5,DDX1,ATRX,RAD54L,CDC45,MCM5,RBX1,CHD8,GINS1,SMARCA1,NBN,MCM4,ERCC2,SSBP1,SETX,RECQL5,GTF2H1,GTF2H3,RFC5,CHD4,MCM9,MCM3,ASCC3,RAD50,CHD5,RAD23B,ZRANB3,HNRNPA2B1,CHD6,MCM8,HELB,CHTF18,MTERF1,POT1,GINS2,TOP2A,CHD1L,RPA1,IGHMBP2,RFC3,DDB2,ANXA1,DHX9,BRIP1,XPA,DSCC1,HMGA1,DNA2,SMARCAL1,CUL4A,PIF1,TP53,PARP1,RPS27A,DQX1,GTF2H2,G3BP1,CETN2,GI…	ERCC8,POLQ,RAD54L,CDC45,GINS1,CHD4,CHD5,IGHMBP2,BRIP1,DNA2,PARP1,RECQL4,HFM1,ERCC6L,BLM,GTF2H4,RTEL1	HMGB3,SMARCA1,NBN,DDB2,UBC,UBB
GO_PROTEIN_K48_LINKED_UBIQUITINATION	GO:0070936	54	Down	1.9158927372768227e-4	0.0035741792555871806	1	RNF216,NEDD4L,RNF4,RNF126,UBE2D1,UBE2T,UBE2A,UBE2K,ITCH,UBE2D4,HACE1,RFFL,CDC34,BFAR,UBR5,UBE2R2,UBE2D3,BIRC2,RNF8,TRIM38,UBE3A,TNFAIP3,RNF146,UBE2B,NMI,RNF6,UBE2D2,UBE2G1,UBE2Q2,SKP2,FBXO38,KLHL3,AMFR,SYVN1,DTX3L,IFI27,TRIM44,RNF187,UBE2E3,UBE2E1,RNF34,UBE2C,RNF152,ARIH2,UBE2E2,TTC3,UBE2G2,ZNRF1,UBE2H,PELI1,TOPORS,RNF5,NHLRC4,RNF115	UBE2D1,UBE2A,UBE2H,NHLRC4	UBE2E1,RNF34,TTC3,TOPORS
GO_RNA_PHOSPHODIESTER_BOND_HYDROLYSIS_ENDONUCLEOLYTIC	GO:0090502	67	Down	1.9188949093119217e-4	0.0035741792555871806	1	ELAC2,RNASET2,SMG6,NOP14,AGO1,DICER1,APEX1,POP1,RNASEH2A,POP4,ENDOU,DROSHA,TSNAX,CPSF3,RCL1,UTP20,AGO2,RPP40,PIWIL1,AGO3,DGCR8,KRI1,RNASE1,ERN2,PIWIL4,RNASEL,MRPL44,RNASEH2B,DBR1,NOB1,ELAC1,ABT1,LACTB2,UTP23,RPP30,RPP38,TSEN2,SLFN13,EXOG,NOL9,RPP14,ZC3H12A,ENDOG,POP5,NUDT16L1,FEN1,TSEN34,RPS21,RNASEH1,POP7,ENDOV,EXO1,ERN1,RPP25,RRS1,EDC3,TSEN54,YBEY,SND1,PIWIL2,NUDT16,TSEN15,TSN,RNASEK,RPP21,RNAS…	ENDOU,PIWIL1,PIWIL4,EXO1,PIWIL2	APEX1,TSNAX,MRPL44,RNASEH2B,NOB1,ABT1,TSEN34
GO_REGULATION_OF_CELLULAR_LOCALIZATION	GO:0060341	718	Down	1.9246468589244044e-4	0.0035760413860262082	5	FGR,CFTR,BAD,MAD1L1,KDM1A,ITGA3,TMEM98,AP2B1,CX3CL1,ARHGAP44,MARK4,BAIAP3,NADK,TENM1,CD4,HFE,FYN,AKAP8L,TYROBP,BID,RUFY3,ATP1A2,EHD2,PRKCH,BAK1,CENPQ,GAB2,CDH1,EPHA3,GPM6B,TPR,C12orf4,GOPC,NEDD4L,CYBA,PHPT1,USP36,ATG5,PPP1R12A,CROCC,RIOK2,CDH3,WAPL,SPHK2,GPC1,CASP8,NGFR,ABCA7,IPO5,PPP2R5A,CD84,CLDN18,SP100,PRKCZ,HYAL2,GRIPAP1,REEP1,POLR1A,ERLEC1,VPS35,KCNAB2,DRD4,NEDD4,CSNK2A2,CDC42,PRKACA,SREBF1…	FGR,ITGA3,TENM1,CD4,FYN,ATP1A2,GAB2,EPHA3,CLDN18,REEP1,KCNAB2,DRD4,PTGS2,ACTN2,MAP2,RAPGEF3,P2RX5,P2RX7,SIRT4,NOS1,JPH4,RNF31,CAPN3,UNC13D,SORBS1,DERL3,NEFH,HMOX1,MIEF1,GZMB,BDKRB1,EMD,CORO1A,NUTF2,NECAB2,ANXA13,PDCD5,CLIP3,CAV1,SUFU,IFNG,RAB23,BVES,WWC1,ECT2,SPTBN1,RHOU,GPR68,FKBP1B,SEC16B,RAMP3,IL13RA2,IL1B,FOXA2,F2RL3,VIL1,SMO,HRC,TRPM4,ANO1,MAP1B,SYT11,DCLK1,MYBPC3,APLNR,CD36,MDFIC,STX6,KIAA1…	CFTR,TMEM98,CX3CL1,SPHK2,PRKCZ,SREBF1,TSG101,SRI,STXBP2,HSP90AB1,ZFAND1,BNIP3L,NUCB1,ABHD17B,YWHAE,CD81,SNX3,SNX4,CCT4,CHMP3,TMEM59,HMGN3,PPP3CC,ACSL3,PARD6B,MGAT3,CAMK1,UBAC2,PRR5L,CCT7,GLUL,GCC2,ANP32B,RDX,ATAD1,BARD1,TMBIM6,ERBB2,NVL,CALM2,SNCA,YIPF5,SNX12,TERF1,SYBU,CCT8,VPS11,LRP5,CNST,CCT3,PRKCD,ARF6,CHP2,NMD3,CDH2,PKIA,PTEN,DMAP1,CCDC66,NPM1,TMEM30B,GAS6,RAB11B,ZFP36L1,PPP1CC,INSIG1,SVIP,D…
GO_ALPHA_AMINO_ACID_BIOSYNTHETIC_PROCESS	GO:1901607	56	Down	1.9380928778871845e-4	0.003583922785939214	1	AASS,CPS1,MRI1,ATP2B4,ALDH18A1,BCAT1,OAT,ASNS,PLOD1,CAD,SEPHS1,PHGDH,MTAP,GGT1,MTHFD1,BCAT2,PLOD3,ACCS,GLS,SLC25A12,PARK7,CTH,MTR,GOT1,MTRR,GOT2,ASL,ASS1,SERINC3,BHMT2,PSAT1,GLS2,GLUL,ASNSD1,PYCR2,THNSL2,ENOPH1,BHMT,PSPH,GLUD1,APIP,AASDHPPT,PLOD2,CBS,NAGS,MTHFD2L,SERINC5,NOXRED1,SRR,SHMT1,MTHFR,SEPHS2,SHMT2,ADI1,GLUD2,PYCR1	CPS1,BCAT1,GGT1,PLOD3,GLS,BHMT2,BHMT,CBS,MTHFD2L,NOXRED1,SEPHS2,GLUD2	OAT,PHGDH,GOT1,SERINC3,PSAT1,GLUL,PYCR2,GLUD1,SHMT1,ADI1
GO_GOLGI_TO_PLASMA_MEMBRANE_TRANSPORT	GO:0006893	56	Down	1.9384140516641332e-4	0.003583922785939214	5	OSBPL5,RABEP1,GOPC,VAMP3,EXOC5,NSF,DNM2,RAB10,EXOC1,GGA1,ARFRP1,CCDC22,GGA2,CSK,ANXA13,RAB34,KRT18,EXOC2,GOLPH3,SPTBN1,EXOC8,BLZF1,LYPLA1,OPTN,ACSL3,ARFGEF2,VAMP7,BBS2,C16orf70,GGA3,CCDC93,MACF1,EXOC4,LLGL1,KIF13A,PREPL,ARL3,EXOC6,GOLPH3L,EXOC6B,GOLGA4,GOLGA7,SEC16A,ANK3,STEAP2,CNST,PKDCC,AMN,RAB26,RAB31,VAMP5,STXBP6,COMMD1,BBS1,SYS1,VAMP2	RABEP1,DNM2,ANXA13,SPTBN1,KIF13A,PKDCC	KRT18,ACSL3,STEAP2,CNST,AMN,STXBP6,VAMP2
GO_ORGANELLE_LOCALIZATION	GO:0051640	581	Down	1.9771013688832538e-4	0.0036456388745609437	5	FGR,CFTR,MAD1L1,PRKAR2B,MARK4,PAFAH1B1,TRAPPC6A,PAX6,SYN1,SPAG9,STARD3NL,BTK,MKS1,SPAST,CENPQ,GAB2,TBC1D23,CUL3,SPDL1,RAB27B,OFD1,DTNBP1,C12orf4,MAP4,CC2D2A,VAMP3,TRAPPC3,SDCCAG8,KIF1B,SYNE2,CROCC,RIOK2,CDH3,SPHK2,AP3D1,NTN1,ASPM,CD84,PRKCZ,SYT1,MEF2A,RAB27A,EXOC5,WIPI1,AP3M2,CDC42,ATP6AP1,PRKACA,MARK2,NDE1,LLGL2,PICALM,NSF,CLASP1,LMAN1,DLG1,KIFAP3,MLH1,PLXNA2,SPAG5,STXBP2,IL4R,DYNC1I2,MAP2,PCM1,…	FGR,PRKAR2B,PAX6,SYN1,BTK,GAB2,CUL3,MAP4,TRAPPC3,SYT1,RAB27A,MAP2,DNM2,CD59,LAT2,DYNLL1,UNC13D,STX1B,PLA2G3,NEFH,HMOX1,CHGA,SNPH,AP3B2,PPP6R1,KXD1,YKT6,DNM1,B9D1,LIN7A,STX2,BVES,ITGA4,MARK1,PLEKHM2,KIF14,MREG,SEC16B,IL13RA2,KIF25,MKKS,ACTN4,UNC13A,NPHP4,MAP1B,SNAP25,SYT11,ARL8B,SPIRE1,CDCA8,ESPL1,STX6,DCTN3,KIF13A,MGARP,MYO7A,BBS7,KATNB1,DEF8,CEP131,ZNF593,PLK4,ANKRD53,GJA1,UCHL1,GRIA1,KIF5A,SYN2…	CFTR,DTNBP1,SPHK2,NTN1,PRKCZ,WIPI1,STXBP2,CHMP5,TMEM230,HAUS4,CNIH1,RAB3A,BRAT1,YWHAE,CTSC,PPP6R3,SNX4,STXBP3,AKAP9,AP1M2,MAP1S,HAUS8,ACTR10,RAB1A,SNCA,BOD1,TERF1,SYBU,VPS11,SPRY1,CEP57,NMD3,UBB,CDH2,PTEN,NPM1,TRAK1,RAB11B,CLN3,SFI1,SYNJ2BP,POLR2M,SEC22B
GO_REGULATION_OF_SYMBIOSIS_ENCOMPASSING_MUTUALISM_THROUGH_PARASITISM	NA	201	Down	1.9814834547447524e-4	0.0036456388745609437	NA	FUCA2,BAD,POLR2J,CD4,LTF,CD74,KPNA6,YTHDC2,POLR2B,RSF1,EIF2AK2,CTDP1,TAF11,PKN2,NUCKS1,PABPC1,TSG101,HACD3,RAB7A,TOP2B,FKBP6,LAMP3,MID2,CHMP2B,PPIE,REST,FCN1,MAVS,OAS1,CCNK,TFAP4,SRPK1,POLR2E,SMARCB1,LGALS1,POLR2F,APOBEC3H,EP300,SNW1,NELFCD,CHMP4B,VAPA,FMR1,POLR2C,TRIM35,POLR2I,HPN,ZC3HAV1,CAV2,CAV1,TRIM14,DDX5,OAS3,OAS2,GAPDH,AICDA,SNX3,TRIM38,EXOC2,STAT1,CHMP3,HDAC1,TRIM62,PROX1,TRIM32,VPS4B,TA…	CD4,POLR2B,FKBP6,MID2,FCN1,POLR2F,APOBEC3H,POLR2I,HPN,CAV1,OAS3,AICDA,TRIM62,PROX1,TRIM6,CXCR4,APOE,RSAD2,SRPK2,MDFIC,ITGAV,FCN3,ANXA9,IFI16,PTX3,CFL1,POLR2L,CD28,CSF1R,TMPRSS2,TRIM31,KRT6A,TNF,HS3ST5,CCL4,CCL3	NUCKS1,PABPC1,TSG101,REST,SMARCB1,SNW1,NELFCD,VAPA,SNX3,CHMP3,HDAC1,CXCL6,GTF2F1,BST2,NOTCH1,JUN,RAD23A,CNOT7,TRIM13,APOBEC3G,APOBEC3C
GO_MEMBRANE_DOCKING	GO:0022406	174	Down	1.99911347945416e-4	0.003669104617778672	14	CFTR,PRKAR2B,MARK4,PAFAH1B1,MKS1,OFD1,CC2D2A,VAMP3,SDCCAG8,SYT1,ROCK1,EXOC5,PRKACA,NDE1,NSF,CLASP1,RAB7A,STXBP2,DYNC1I2,PCM1,STX7,HSP90AA1,RAB10,DYNLL1,ICAM1,HAUS4,SCFD1,EZR,STX1B,SNAP29,VTI1B,NINL,SNPH,MAPRE1,CEP76,CEP192,NDRG4,RPGRIP1L,STX4,CCP110,RAB11A,CEP152,VPS18,BLOC1S6,STX10,RAB3D,PPP2R1A,RAB3A,CAV2,STX1A,MOSPD3,CEP41,YKT6,B9D1,YWHAE,CEP164,STX2,BVES,SNX3,CEP72,CEP70,PLEK,ALMS1,STXBP3,NEK…	PRKAR2B,SYT1,DYNLL1,STX1B,SNPH,YKT6,B9D1,STX2,BVES,UNC13A,NPHP4,SNAP25,STX6,DCTN3,CEP131,PLK4,MSN,ESYT3,KCNB1,VCAM1,TCTN2,YWHAG,SSNA1,KIF24	CFTR,STXBP2,HAUS4,RAB3A,YWHAE,SNX3,STXBP3,AKAP9,HAUS8,VPS11,CEP57,SFI1
GO_CELLULAR_AMINO_ACID_CATABOLIC_PROCESS	GO:0009063	105	Down	2.0281610461320417e-4	0.003713360552832996	1	NOS2,AASS,ATP2B4,BCAT1,OAT,HSD17B10,ACAT1,MCCC1,ARG2,BCKDHB,HAL,NOS1,DLD,PRODH,GCAT,TXN2,GSTZ1,AHCY,CRYM,BCKDK,FAH,IL4I1,BCAT2,GCDH,OGDH,HIBADH,ASPA,BLMH,AADAT,ALDH5A1,HGD,GLS,KYNU,PCYOX1,CTH,KMO,HMGCL,ALDH8A1,DLST,ALDH6A1,GOT1,SARDH,MTRR,GOT2,PPAT,MPST,TST,GAD1,IVD,IDO1,MCCC2,ENOSF1,SDS,GLS2,GLUL,DBT,AMDHD1,SDSL,CSAD,HDC,GCSH,THNSL2,AMT,PCYOX1L,HMGCLL1,ADHFE1,AUH,GLUD1,HNMT,MAT1A,ACAD8,QDPR,TDO2…	BCAT1,HAL,NOS1,IL4I1,HGD,GLS,KMO,ALDH8A1,SDS,AMDHD1,SDSL,HDC,HMGCLL1,MAT1A,TDO2,PADI4,CBS,FTCD,NOS3,CARNS1,GLDC,PIPOX,GLUD2,DDO,BCKDHA	OAT,ACAT1,MCCC1,ARG2,BCKDHB,DLD,TXN2,AHCY,CRYM,HIBADH,BLMH,ALDH6A1,GOT1,MPST,GLUL,ADHFE1,AUH,GLUD1,HNMT,ACAD8,HAAO,PCBD1,SHMT1,HYKK,HIBCH
GO_MULTI_ORGANISM_LOCALIZATION	GO:1902579	59	Down	2.036233790933952e-4	0.003719092057470386	5	KPNA6,NUP160,TPR,NDC1,NUP133,TSG101,NUP37,XPO1,SEH1L,EPS15,NUP50,AAAS,NUP188,RAE1,FMR1,KPNA3,NUP93,CLEC4M,CAV2,CAV1,KPNB1,NUP88,NUP98,NUP107,NUP155,KPNA1,NUP43,TCP1,NUP153,NUP85,NUP214,BST2,NUP210,RAN,NUP54,NUP58,VPS37B,MVB12A,RPS27A,DYNLT1,UBC,NMT2,RANBP2,NUP205,VPS37A,SEC13,VPS28,NUP35,UBAP1,VPS37C,UBB,VPS37D,KPNA2,IFIT1,POM121,MVB12B,NUP62,UBA52,POM121C	CLEC4M,CAV1,NUP155,VPS37D	TSG101,NUP50,NUP93,BST2,UBC,UBB
GO_REGULATION_OF_DNA_TEMPLATED_TRANSCRIPTION_ELONGATION	GO:0032784	48	Down	2.0705888520490036e-4	0.0037726830778858963	1	PAF1,ZMYND11,CDK13,THOC1,CCNT2,CCNK,SUPT16H,THOC5,NELFCD,HTATSF1,ELL,EZH2,RECQL5,SUPT6H,RNF8,TSFM,GTF2F1,ELL3,CCNT1,EAPP,CDC73,CDK9,RTF1,WDR61,BRD4,HNRNPU,CCAR2,ZNF326,WDR43,RNF168,SHH,LEO1,CDK12,TCEA2,ALYREF,NELFA,GTF2F2,NELFB,SUPT5H,DDX39B,LDB1,CTR9,NELFE,HMGN1,SCAF8,SUPT4H1,ERCC6,BTBD18	ELL3,ZNF326,SHH,SCAF8,BTBD18	NELFCD,TSFM,GTF2F1,EAPP,LEO1
GO_REGULATION_OF_HISTONE_MODIFICATION	GO:0031056	135	Down	2.0912740991567587e-4	0.0038011685014866206	1	KDM1A,KMT2E,PAF1,JARID2,PAX7,AKAP8L,BRCA1,ISL1,SNAI2,FOXP3,ATG5,PRDM6,SPHK2,SPI1,SREBF1,KDM5A,EED,SART3,RIF1,WDR70,ZMPSTE24,ATRX,DNMT3B,NOS1,SIRT1,SMARCB1,SNW1,RPS6KA5,FMR1,MAPK3,CTCF,RNF40,UBR5,PIH1D1,AKAP8,PRKD2,ZNHIT1,KDM4C,GATA3,MAPK8,KAT2A,SUPT6H,PPARGC1A,ZNF451,PHF1,VEGFA,BCL6,KDM3A,KMT2A,MYB,UBE2B,SET,PHF19,TWIST1,CTCFL,IL1B,LIF,PRDM12,DNMT1,ZNF304,WBP2,CCNB1,KAT7,CDK9,ARRB1,RTF1,TET1,PRDM…	JARID2,PAX7,FOXP3,PRDM6,SPI1,ZMPSTE24,DNMT3B,NOS1,ZNHIT1,GATA3,CTCFL,IL1B,PRDM12,PRDM5,PINK1,GFI1,UCN,IGF2,GATA2,BCOR,KPNA7,LRRK2,PIWIL2	ISL1,SPHK2,SREBF1,SMARCB1,SNW1,RPS6KA5,BCL6,TWIST1,SNCA,PRMT6
GO_TUBE_CLOSURE	GO:0060606	85	Down	2.1239283802489882e-4	0.003851219532861117	11	DVL2,RALA,FUZ,MKS1,CC2D2A,LRP6,PRKACA,TEAD2,CELSR1,TULP3,GRHL2,TMED2,KDM2B,TGFB2,ABL1,MTHFD1,SALL4,TSC2,FZD3,SFRP1,TGFB1,COBL,DVL1,SUFU,PFN1,KAT2A,FOLR1,PTK7,NPHP3,WNT5A,IFT57,ARID1A,MTHFD1L,APAF1,LIAS,TWIST1,STIL,SDC4,BMP4,VASP,RARA,IFT172,KIF20B,SHROOM3,SEC24B,PRICKLE1,BBS4,BCL10,PRKACB,LMO4,SFRP2,KDM6A,ADM,ST14,FZD1,SKI,GRHL3,ARHGAP35,DVL3,VANGL2,IFT122,CASP3,DLC1,FZD6,CTHRC1,TSC1,SPINT1,SPINT…	SALL4,SFRP1,COBL,SUFU,MTHFD1L,GRHL3,ZEB2,ALX1,FZD2,NOG	FUZ,CELSR1,LIAS,TWIST1,VANGL2,CASP3,FZD6,SPINT2
GO_PEPTIDYL_ASPARAGINE_MODIFICATION	GO:0018196	33	Down	2.201395783602159e-4	0.003982092132597655	1	DPM1,FUT8,ST6GAL1,LMAN1,DERL3,MAGT1,UGGT2,TUSC3,RPN2,ALG5,DAD1,MGAT1,STT3A,UGGT1,DPM2,ASGR1,MGAT5,ALG8,SYVN1,STT3B,RPN1,VCP,HIF1AN,B4GALNT2,MGAT2,DPM3,MCFD2,NUDT14,UBE2G2,UBE2J1,OSTC,OST4,DDOST	DERL3	DPM1,FUT8,NUDT14
GO_PROTEOLYSIS	GO:0006508	1497	Down	2.2140324293907384e-4	0.003995346290447316	1	GCLC,CFTR,ANKIB1,BAD,LAP3,HECW1,CASP10,CFLAR,TFPI,CDC27,PRSS22,SPPL2B,RHBDD2,FBXL3,OSBPL7,TMEM98,PRSS21,RHBDF1,MYLIP,PSMB1,TFAP2B,ADAM22,MPND,MMP25,PKD1,UBE3C,MASP2,POMT2,PRSS3,HFE,FYN,ANOS1,RNF216,PLAUR,BRCA1,MBTPS2,LTF,PSMC4,NUB1,RNF14,UFL1,CAPN1,BID,CLCA4,WWTR1,HGF,ZRANB1,SERPINB1,CPS1,NLRP2,BIRC3,UBR2,FAS,CD44,MIPEP,TNFRSF1B,BAK1,GRN,UBA6,PIAS1,RNF19A,GABARAPL2,TIMP2,CUL3,USP2,AGA,TLL1,CLEC16…	HECW1,OSBPL7,RHBDF1,TFAP2B,ADAM22,MMP25,MASP2,POMT2,PRSS3,FYN,HGF,CPS1,TNFRSF1B,CUL3,TLL1,CLEC16A,ERCC8,ADAMTS6,TNIP3,NRIP2,ITIH4,F7,PRKCQ,VASH1,UBE2D1,TRHDE,ADAM11,PTGS2,GRAMD4,UBE2A,CST7,ZMPSTE24,ADAMTS2,TMPRSS11E,CPXM1,P2RX7,ANAPC5,SIRT4,OTUB2,FETUB,APOH,CPA1,ESR1,CAPN3,TLL2,TPSD1,PGC,SERPIND1,DERL3,BCL2L13,GGT5,GGT1,ACR,GZMH,GZMB,TRIM9,PAPLN,PSME2,MMP9,PSMA7,TRIB3,CST3,CST4,SPINT3,EPPIN,RENBP…	CFTR,FBXL3,TMEM98,ANOS1,FAS,PIAS1,USP28,HERPUD1,CYFIP2,SERPINB3,TSG101,KLHL20,ARAF,LXN,PCNP,RNF13,REST,PSMC5,IGBP1,LTBP4,USP48,DLD,HSP90AB1,PIK3IP1,USP11,CTSH,CPQ,UBE2W,BABAM1,PMPCB,TFPI2,CPVL,PSMA2,RNF167,BLMH,CPD,YWHAE,CTSC,FBXO5,SNX3,RNF130,SKP1,CRBN,WDR48,PSMD14,SUMO1,NFE2L2,EPHA4,DHCR24,TMEM59,HDAC1,FBXO2,ECE1,F3,SPCS2,CLU,SCPEP1,SPOP,TNFSF10,CPXM2,PEPD,PCID2,PRDX5,FBXL16,POR,CBFA2T3,BST2,PG…
GO_REGULATION_OF_TRANSLATION_IN_RESPONSE_TO_STRESS	GO:0043555	18	Down	0.00022314173172531404	0.004017085002949733	1	EIF2AK2,NCK2,EIF2AK1,PPP1R15A,DNAJC3,RPS6KA1,ATF4,EIF2AK4,SESN2,EIF2S1,IMPACT,NCK1,PPP1R15B,EIF2AK3,PPP1CA,RBM4,RPS6KA3,NPM1		NCK1,NPM1
GO_PROTEIN_DEPHOSPHORYLATION	GO:0006470	297	Down	2.2698414051887093e-4	0.004071387528327821	1	MTMR7,PTBP1,PPP5C,BOD1L1,PHLPP2,PHPT1,PTPRN,EIF2AK2,PPP1R12A,CTDP1,PTPRU,MTMR1,EYA2,PPP2R5A,PLPP1,ROCK1,PPP2R5B,PTPN3,DAPP1,PTPN21,PTPN18,FBXW11,PPP2R3A,PPP2R2C,NUAK1,DLG1,PTPN23,PPP2R5C,CDC14A,DUSP13,PTPRH,PTPRC,CDC14B,DUSP12,PHLPP1,GSK3B,SSH1,PPEF1,MTMR2,PPP1R15A,PHACTR3,PTPN4,FKBP1A,IGBP1,HSP90AB1,JAK2,CABIN1,PPM1F,PPP6R2,SBF1,TAB1,MTMR3,CDKN3,PPM1A,CDC25B,RPRD1B,PPP1R16B,MTMR8,CPPED1,EYA1,IKB…	MTMR7,PTPRN,PLPP1,PPP2R2C,DUSP13,PTPRC,DUSP12,PPEF1,CDC25B,MTMR8,PPP2CB,PPP6R1,PALD1,MYH3,PPP2R5D,PPP4R4,FKBP1B,NCKAP1L,PTPRB,STYXL1,SAG,DUSP9,LILRB2,TPTE2,PTPN22,PPP1R1A,PTPRQ,TIPRL,DRD2,DUSP15,PTPRO,PTPRR,PPP2R2B,SPPL3,CDC25C,PINK1,ADORA1,PTPN13,CDC25A,UBLCP1,PPP1R14D,ELFN2,YWHAB,PPP1R14A,CD300A,RCAN2,PPM1E,GBA,FAM220A,CDH5,PPP1R27,LCK,PGP,DUSP8,CDCA2,PTPN20,PPME1,ELFN1,TNF,PDXP	EYA2,IGBP1,HSP90AB1,CPPED1,EYA1,PTPRZ1,LHPP,YWHAE,PPP6R3,RNGTT,PPP3CC,RPAP2,PPP1R1B,PPP1R3D,PPA2,PLPP2,ENSA,CALM2,BOD1,IGFBP3,PTPRN2,NCK1,PLPP3,PPM1L,PRKCD,PTEN,PDP2,PPP1R3B,CTDSP2,PTPN2,PPP1CC,PTPRT,SLC39A10
GO_CARBOHYDRATE_METABOLIC_PROCESS	GO:0005975	528	Down	2.272402341392272e-4	0.004071387528327821	1	FUCA2,GCLC,BAD,MTMR7,PDK4,SLC25A13,SLC4A1,PDK2,PIGQ,TFAP2B,CRY1,MLXIPL,NISCH,MAN2B2,PGM3,MDH1,IGF1,RB1CC1,DERA,B4GALT7,NUP160,FUT8,PHKA2,TPR,H6PD,PPP1R3F,HEXB,AKR7A2,GYG2,NDC1,SLC2A3,DGAT2,CS,ST3GAL6,CHI3L2,GSTO2,ME1,PFKP,PHKA1,PKM,IDH3G,PDK3,HYAL2,HDAC4,INPP5A,PYGM,NUP133,RORA,ST6GALNAC1,NDST1,FAM3A,ENO1,NUP37,ACACB,SIRT6,TIGAR,SYNJ2,PGM1,PSEN1,DUSP12,C1QTNF3,NFE2L1,GSK3B,ZMPSTE24,SEH1L,OVGP1,AK…	MTMR7,SLC25A13,SLC4A1,TFAP2B,IGF1,PPP1R3F,DGAT2,CHI3L2,ME1,PYGM,TIGAR,DUSP12,C1QTNF3,ZMPSTE24,OVGP1,P2RX7,SLC23A2,XYLB,SORBS1,MIOX,PDGFB,ITPK1,ST8SIA5,SMPD3,MAN2B1,DHDH,HAS1,HYAL4,MOGAT3,GCK,ENO3,B3GAT1,ST3GAL4,MLEC,IFNG,GNB3,ENO2,ST8SIA1,PCDH12,NUP155,KAT2B,HYAL1,TREH,B4GALT6,STBD1,CHST8,FOXA2,POMT1,CHIT1,KL,KLB,SDS,PPP1R1A,DYSF,AOAH,SLC2A8,ALDOB,ITPKA,SLC3A1,RBP4,MDH1B,EGF,SLC5A2,CHST4,CLTC,SLC…	PDK4,PDK2,MDH1,RB1CC1,FUT8,GSTO2,ST6GALNAC1,NUP50,NANS,CYB5R3,NUP93,ISYNA1,BRAT1,SLC25A11,ALDH2,LDHB,ST8SIA4,LEPR,GOT1,SERP1,CBFA2T3,PDHA1,PPP1R3D,CHST12,KHK,ARNT,GALM,SNCA,IGFBP3,PFKM,RPIA,CHST9,GALK2,LRP5,OMA1,GNPDA2,TKT,ALDH1A1,CYB5A,DDIT4,PDHB,DCXR,UGP2,INSR,PTEN,PPP1R3B,ABO,PTPN2,TALDO1,CHID1,EPM2AIP1,FUCA1,ZBTB20,PPP1CC,PPARA,FAM3C,GK,NAGA,UGT1A1
GO_REGULATION_OF_TELOMERE_MAINTENANCE	GO:0032204	78	Down	2.297907378858806e-4	0.0041073047567488155	1	UPF1,ERCC1,PNKP,PRKCQ,SMG6,XRCC1,MAP2K7,SIRT6,XRCC5,ATRX,MAP3K4,MAPKAPK5,HNRNPC,TINF2,MAPK1,MAPK3,ACD,NBN,TNKS2,RAD50,XRN1,CCT4,SMG7,NEK2,YLPM1,TCP1,HNRNPA2B1,POT1,GNL3L,DKC1,SLX1A,TERF2,NAT10,HNRNPA1,PKIB,CCT7,MYC,HNRNPD,NABP2,PIF1,PML,PARN,PARP1,NAF1,CCT6A,HDAC8,HMBOX1,TERF1,ATM,CCT5,NEK7,FBXO4,HNRNPU,CCT8,SMG1,CCT3,GNL3,CCT2,TERF2IP,CTNNB1,EXOSC10,DCP2,TNKS,DHX36,ATR,ERCC4,CTC1,AURKB,MAPK15,SL…	PRKCQ,PARP1,CTC1,MAPK15,SLX1B,SMG5,TEN1,RTEL1	HNRNPC,NBN,CCT4,HNRNPA1,CCT7,MYC,TERF1,CCT8,CCT3
GO_MEMBRANE_LIPID_BIOSYNTHETIC_PROCESS	GO:0046467	130	Down	2.3085359614359209e-4	0.004116524433603153	1	DPM1,AGK,ALDH3B1,PIGQ,ELOVL5,NSMAF,PIGV,SPHK2,ST3GAL6,ELOVL1,PLPP1,TNFRSF1A,PIGB,ALDH3A2,HACD3,ACER3,PIGS,P2RX7,SPTLC1,CERS4,PIGH,SPTLC2,PIGU,VAPA,ST8SIA5,SMPD3,FA2H,ASAH1,PRKD2,ABCA2,PIGL,ST3GAL4,ST8SIA1,ST8SIA4,ST3GAL5,PRKD3,B4GALT6,ELOVL4,PIGZ,KDSR,ELOVL3,ORMDL2,PIGT,VAPB,SGPP1,GAL3ST1,A4GALT,ORMDL1,PRKAA1,ALDH3B2,PEMT,CSNK1G2,SMPD2,PIGC,SMPD4,ST6GALNAC4,DPM2,CERS5,PLPP2,SIRT3,PIGK,PIGM,CERS2,…	ELOVL1,PLPP1,P2RX7,ST8SIA5,SMPD3,ST3GAL4,ST8SIA1,B4GALT6,ELOVL3,SGPP1,GAL3ST1,ST8SIA6,CERS3,GAL3ST2,ACER1,SPTLC3,B3GALT1,PIGG,SPHK1,ACER2,GBA,ALOXE3,ALOX12B,ST6GALNAC3,CERKL,ASAH2,ASAH2B,CERS1,TNF	DPM1,PIGV,SPHK2,ALDH3A2,VAPA,ASAH1,ST8SIA4,PIGC,ST6GALNAC4,PLPP2,SCCPDH,PGAP2,PLPP3,PPM1L,PRKCD,HACD1,DEGS2,CLN8,PIGP
GO_VACUOLAR_ACIDIFICATION	GO:0007035	21	Down	2.321997770100897e-4	0.004130740713950177	6	SLC11A1,GRN,ATP6V0A1,ATP6V1H,ROGDI,CLN5,DMXL2,ATP6V0A4,TCIRG1,ATP6V0E1,CLN6,PPT1,CCDC115,SNAPIN,ATP6V0D1,CLIC4,ATP6V0E2,DMXL1,ATP6V0A2,CLN3,TMEM199		ATP6V1H,CCDC115,CLN3
GO_RNA_METHYLATION	GO:0001510	70	Down	2.3329608908523162e-4	0.004136307548146762	1	TFB1M,NSUN2,METTL1,TARBP1,TRMT11,FTSJ1,HSD17B10,DIMT1,METTL2A,TRMT6,TRMT2A,PCIF1,RNMT,TRMT1,FBL,CBLL1,TRDMT1,FTSJ3,NOP2,THADA,NSUN4,TRMT1L,MTERF4,TRMT13,ZC3H13,METTL8,EMG1,TRMT5,METTL16,GTPBP3,NSUN5,THUMPD3,MTO1,TRMO,CMTR1,TGS1,ALKBH8,THUMPD2,RRNAD1,TRMT10A,METTL14,WTAP,MEPCE,TRMT44,WDR4,TYW3,HENMT1,RBM15,TFB2M,METTL2B,TRMT10B,METTL3,TRMT61A,ZCCHC4,LCMT2,METTL15,TRMT61B,TRMT112,TRMT10C,NSUN3,CMTR…	NSUN2,TGS1,TRMT12,FBLL1	TRMT11,METTL2A
GO_MONOSACCHARIDE_CATABOLIC_PROCESS	GO:0046365	59	Down	2.3361205421426894e-4	0.004136307548146762	1	BAD,FUT8,PFKP,PKM,ENO1,TIGAR,PGM1,XYLB,PGK1,DHDH,GPI,GCK,GALK1,ENO3,ALDOC,GAPDH,TPI1,ENO2,SLC25A12,GALE,AKR1A1,PFKFB2,ALDOB,KHK,SORD,TP53,FOXK2,PFKL,GALM,TKFC,ALDOA,PFKM,FUT6,HK1,GALK2,ADPGK,HK2,LRP5,PGAM2,FOXK1,ALDH1A1,PGM2L1,CRYL1,NUDT5,GLYCTK,PGM2,DCXR,GLB1,RBKS,PGAM1,BPGM,FUT9,FUT10,FUT1,FUT2,FUT4,RPE,GALT,RPEL1	TIGAR,XYLB,DHDH,GCK,ENO3,ENO2,ALDOB,PGAM2,FUT9,RPEL1	FUT8,KHK,GALM,PFKM,GALK2,LRP5,ALDH1A1,DCXR
GO_CELLULAR_RESPONSE_TO_ANTIBIOTIC	GO:0071236	126	Down	2.3421413301915863e-4	0.004137233218237485	6	CFTR,PPP5C,DDX11,HGF,HSPA5,SPI1,PDE8A,ADCY2,MEF2C,SLC9A1,HDAC6,SIRT1,ABL1,PDGFB,APEX1,MAP1LC3A,SMPD3,MET,EZH2,AHR,SETX,PLEKHA1,PPIF,CDKN1B,TIMELESS,XRN1,PDCD10,ECT2,STK25,NFE2L2,PARK7,PLA2G4A,ID3,TNFAIP3,MYB,NR4A3,DNMT3A,EGR1,CLU,ADCY7,ITPR2,RPL23,BECN1,TRAP1,KLF2,GNAI1,RNF112,RIPK3,PRKAA1,KDM6B,PCNA,OSER1,STK26,ETS1,ANXA1,HNRNPA1,MDM2,IL6,IL10,TXN,KLF4,RIPK1,TRPC6,FDX1,ADCY3,CYP1B1,ACTR2,TP53,CB…	HGF,SPI1,PDGFB,SMPD3,TIMELESS,ECT2,ADCY7,ITPR2,RNF112,STK26,IL6,IL10,TRPM2,GLRA1,KCNMB1,STAR,PINK1,ADCY1,CYBB,PLA2G4F,GPR37L1,GPR37,ADCY5,ADCY6,NQO1,LRRK2,AQP1	CFTR,APEX1,PLEKHA1,NFE2L2,CLU,TRAP1,PCNA,HNRNPA1,RPS3,PRKCD,PTEN,BNIP3,ZNF277,UGT1A1
GO_EXIT_FROM_MITOSIS	GO:0010458	28	Down	2.350409474861683e-4	0.004142115058157884	3	ANLN,SPAST,CTDP1,SIRT2,CLASP1,CDC14A,CDC14B,ZW10,CDC23,CHMP4B,RGCC,UBE2S,PPP1R9B,CDKN1B,RPL24,MAD2L1BP,CDKN1C,CHMP2A,CDCA5,CHMP7,EPS8,NPM2,CLASP2,UBE2C,PPP2R2D,KNTC1,SIRT7,PHB2	ANLN,KNTC1	MAD2L1BP,CDKN1C,EPS8,NPM2
GO_NUCLEAR_ENVELOPE_ORGANIZATION	GO:0006998	49	Down	2.3697955408818282e-4	0.004165284112089709	3	PAFAH1B1,AKAP8L,SPAST,SPAG4,ZMPSTE24,NSFL1C,SUN2,VRK1,CHMP4B,EMD,NUP93,DMPK,PPP2R1A,PARP11,NUP155,PPP2CA,NEK6,NEK9,TARDBP,CHMP2A,VPS4A,CCNB1,LPIN1,TOR1B,TOR1A,TOR1AIP1,CHMP7,PRKCA,CCNB2,LMNA,LEMD2,SUN1,GPER1,REEP3,PRKCB,NDEL1,TMEM170A,PLK1,REEP4,CDK1,TMEM43,UBXN2A,BANF1,CTDNEP1,ANKLE2,DCTN1,CNEP1R1,UBXN2B,PPP2R2A	SPAG4,ZMPSTE24,EMD,NUP155,GPER1	NUP93,LEMD2
GO_POSITIVE_REGULATION_OF_CELL_CYCLE_PROCESS	GO:0090068	249	Down	2.3746270884870233e-4	0.004165284112089709	10	KMT2E,DBF4,PAF1,WIZ,BRCA1,DDX11,IGF1,SPAST,CUL3,TPR,ANAPC4,MTA3,PKN2,RHOA,SIRT2,PPP2R5B,CDC42,PRKACA,GTSE1,SPAG5,FGFR1,EDN1,TP73,CDC14A,CNOT4,NDC80,CDC14B,SMARCD3,ATRX,BAX,AURKA,CNOT3,NSFL1C,ANAPC5,PCBP4,CDC45,CDC6,CDC7,RANBP1,PDGFB,EP300,APEX1,CDC25B,KIF3B,E2F1,FAM83D,RGCC,SMPD3,RBL2,RAB11A,CSPP1,MED25,AURKC,CCNE1,CASP2,EZH2,RAD51C,CCND1,GLI1,CDKN1B,CNOT2,FBXO5,CCND3,CNOT6,TFDP2,WNT5A,ECT2,HYAL1…	IGF1,CUL3,ANAPC5,CDC45,CDC7,PDGFB,CDC25B,SMPD3,AURKC,GLI1,ECT2,HYAL1,IL1A,SFPQ,KIF14,MSX2,EDN3,IL1B,RNF112,MYBBP1A,ESPL1,DMRT1,TMOD3,EGF,CYP1A1,ANAPC11,PLK4,ANKRD31,DRD2,LSM11,CDC25C,CNOT11,CXCR5,MSX1,CDC25A,POC1A,TERT,E2F7,IGF2,WNT10B,MTBP,SFN,CDK5R1,CD28,MAPK15,LSM10,EPGN,PLCB1,PIWIL2,AIF1	MTA3,SMARCD3,APEX1,CCND1,FBXO5,CCND2,PCID2,HSPA2,PCNA,RDX,PHIP,NPM2,BTG2,ZNF385A,RPL26,LRP5,INSR,RHNO1,NPM1,DDRGK1,CNOT7
GO_RESPONSE_TO_IONIZING_RADIATION	GO:0010212	134	Down	2.4117532261989892e-4	0.004220568145848231	6	KDM1A,BRCA1,ERCC1,SNAI2,BAK1,HSPA5,USP28,ERCC8,RAD51,CYBA,TP53BP1,NUCKS1,POLB,TIGAR,XRCC5,DNM2,PTPRC,ZMPSTE24,RAD54L,NOX4,BAX,UIMC1,DNMT3B,ICAM1,MSH2,SIRT1,EYA1,SFRP1,EEF1D,BABAM1,HAMP,NAMPT,BRAT1,GATA3,CRYAB,CCND1,TMEM109,CBL,RAD51AP1,MAPK14,RNF8,RAD1,ECT2,GADD45A,STK11,DNMT3A,EGR1,CDKN1A,ELK1,INO80,PRKAA1,FIGNL1,MEN1,CLOCK,ANXA1,MDM2,HUS1,TANK,MYC,YAP1,NABP2,BRCA2,PML,POLG,TICRR,TP53,INTS7,INTS…	ERCC8,TIGAR,DNM2,PTPRC,ZMPSTE24,RAD54L,NOX4,DNMT3B,SFRP1,HAMP,GATA3,ECT2,CLOCK,TICRR,PARP1,STAR,RAD9B,VCAM1,IFI16,NHEJ1,XRCC2,BLM	USP28,NUCKS1,EYA1,EEF1D,BABAM1,BRAT1,CCND1,TANK,MYC,RPL26,CASP3,IKBIP,RHNO1,KAT5,TRIM13
GO_POSITIVE_REGULATION_OF_INTRACELLULAR_PROTEIN_TRANSPORT	GO:0090316	147	Down	2.418546940675342e-4	0.004222637059995812	5	TENM1,FYN,RUFY3,CDH1,TPR,USP36,RIOK2,IPO5,HYAL2,CSNK2A2,CDC42,PRKACA,PTGS2,GTSE1,PCM1,SAR1A,RAPGEF3,PSEN1,GSK3B,RBM22,HUWE1,EDEM2,MAVS,RNF31,SH3GLB1,MAPK1,HPS4,MIEF1,PPM1A,TM9SF4,EMD,NUTF2,CEMIP,ZFAND1,UBR5,OAZ1,PDCD5,AKT2,TGFB1,PIK3R2,GSK3A,GLI3,YWHAE,UBE2D3,FBXW7,ZPR1,CD81,IFNG,C2CD5,MAPK14,TMEM30A,PDCD10,ECT2,HTRA2,RHOU,RAB29,ITGB1BP1,SEC16B,TARDBP,HPCA,IL1B,RAC2,SMO,TRIM28,RAN,PRKAA1,XPO4,CAM…	TENM1,FYN,PTGS2,RAPGEF3,RNF31,MIEF1,EMD,NUTF2,PDCD5,IFNG,ECT2,RHOU,SEC16B,IL1B,SMO,CEP131,KCNB1,PINK1,ITGB2,SHH,CDK5,SMAD3,CACNB3,MFF,ITGAM,TCAF2,LEP,PDZK1,SFN,CDK5R1,HCLS1,UBE2L3,SLC51B,FLNA,HSPA1L	ZFAND1,YWHAE,CD81,CAMK1,PRR5L,ANP32B,ERBB2,VPS11,PRKCD,CHP2,DMAP1,TMEM30B,GAS6,SREBF2,VAMP2
GO_REGULATION_OF_PEPTIDYL_LYSINE_ACETYLATION	GO:2000756	58	Down	2.4435830704823235e-4	0.004248809803488467	1	BRCA1,ISL1,SNAI2,FOXP3,ATG5,SPHK2,SPI1,ZMPSTE24,NOS1,SIRT1,SMARCB1,RPS6KA5,MAPK3,CTCF,PIH1D1,GATA3,KAT2A,PPARGC1A,ZNF451,KMT2A,SET,TWIST1,SOX4,IL1B,LIF,PRKAA1,WBP2,KAT7,HINT2,ARRB1,GLYR1,SMAD4,SNCA,CHEK1,FLCN,PAXIP1,AUTS2,CTBP1,RPS6KA4,PRKAA2,IWS1,PYGO2,KLF15,BRD7,SETD5,SIN3A,SDR16C5,TADA2B,TAF7,GATA2,RUVBL2,MUC1,NAP1L2,NOC2L,HDAC2,PIWIL2,EID1,TADA2A	FOXP3,SPI1,ZMPSTE24,NOS1,GATA3,IL1B,GATA2,PIWIL2	ISL1,SPHK2,SMARCB1,RPS6KA5,TWIST1,SNCA
GO_RESPONSE_TO_INSULIN	GO:0032868	236	Down	2.449324528501395e-4	0.004248809803488467	6	GCLC,CFLAR,PDK4,PDK2,BAIAP2L1,CRY1,PIK3C2A,ATP6V0A1,ATP6V1H,HDAC9,BCAR1,PTPRN,PRKCQ,PKM,PRKCZ,NUCKS1,GAL,ATP2B1,ATP6AP1,SREBF1,CEACAM1,GSK3B,GSTP1,RAB10,HADHA,CAD,SLC9A1,ICAM1,OSBPL8,UPRT,SORBS1,SIRT1,XBP1,ATP6V1D,SRSF5,PCK2,TRIB3,LPIN2,TSC2,EEF2K,ZNF106,RETN,AKT2,PIK3R2,GSK3A,ATP6V0A4,CAV2,GRB10,RARRES2,GCK,KANK1,RPS6KB1,HDAC5,GAB1,TCIRG1,TRPV4,C2CD5,GPLD1,CCND3,ATP6V0E1,KAT2B,GNAI2,ATP6V1A,SCAP…	PTPRN,PRKCQ,GAL,SORBS1,TRIB3,RETN,GCK,KAT2B,GRB14,SOS1,FABP3,ACVR1C,IL1B,CITED1,VGF,AANAT,KL,IRS4,AGT,TBC1D4,IL10,SLC2A8,MSTN,CAPN10,PARP1,AHSG,STAR,ATP6V1G3,PDE3B,PFKFB1,MC4R,IGF2,ENHO,PCSK9,YWHAG,MZB1,PLA2G1B,LEP,LPL,UCP3,FOXC2,SLC2A4,ATP6V0C,FOXO6,ATP6V1G2,CPEB1,BGLAP,ATP6V1E2	PDK4,PDK2,ATP6V1H,PRKCZ,NUCKS1,SREBF1,HDAC5,STXBP3,ERRFI1,SRSF4,FOXO3,GOT1,CAT,TNFSF10,ATP6V1G1,KHK,HADH,PHIP,EIF4EBP2,NCK1,PRKCD,INSR,PTEN,SMARCC1,PTPN2,BAIAP2,EPM2AIP1,ZFP36L1,PPARA,VAMP2
GO_IRON_ION_HOMEOSTASIS	GO:0055072	68	Down	2.455855081356095e-4	0.004248809803488467	6	HFE,LTF,SLC11A1,CP,CUL1,NEO1,HYAL2,TTC7A,ATP6AP1,CYBRD1,TFRC,PICALM,SRI,SLC46A1,EIF2AK1,FTL,HEPH,TF,SLC22A17,HMOX1,HIF1A,NUBP1,HMOX2,HAMP,TFR2,GLRX3,HPX,SLC11A2,CAND1,IFNG,SKP1,ATP6V1A,STEAP3,ABCB6,EPAS1,FBXL5,ABCG2,ACO1,STEAP4,NEDD8,ABCB7,NDFIP1,ISCU,IREB2,CCDC115,ATP6V1G1,MYC,SLC40A1,SMAD4,SOD1,SLC25A37,LCN2,SLC25A28,STEAP2,ATP13A2,ATP6V0D1,FLVCR1,BDH2,STEAP1,FXN,B2M,EPB42,FTH1,SCARA5,BTBD9,ATP…	TTC7A,HEPH,TF,HMOX1,HAMP,TFR2,HPX,IFNG,ABCB6,ABCG2,SCARA5	SRI,SKP1,NDFIP1,CCDC115,ATP6V1G1,MYC,STEAP2,NCOA4
GO_MYELOID_CELL_HOMEOSTASIS	GO:0002262	131	Down	2.4592196231415986e-4	0.004248809803488467	15	SLC4A1,KMT2E,BAK1,ARID4A,KITLG,FOXP3,PIK3CB,HIPK2,SPI1,ADGRF5,TGFBR3,JMJD6,SENP1,NFE2L1,BAX,ADD1,MAEA,JAK2,ANKRD54,HMOX1,RBFOX2,HIF1A,ACIN1,ERCC2,RPS19,KLF1,DNASE2,JAK3,ETV2,CDK6,HOXA5,GATA3,HOXB6,SOX6,SLC11A2,SH2B3,TMEM14C,MAPK14,SMAP1,SRF,VEGFA,HSPA9,SMAD5,BCL6,STAT1,ID2,EPAS1,PRDX1,FOXO3,PTBP3,ACVR2A,INHBA,NCKAP1L,INHA,FAM210B,BMP4,MED1,THRA,PRMT1,KLF2,ZFP36,AMPD3,ETS1,ANXA1,ACVR1B,IL6,IREB2,R…	SLC4A1,FOXP3,SPI1,ADGRF5,HMOX1,KLF1,JAK3,CDK6,HOXA5,GATA3,HOXB6,SH2B3,PTBP3,INHBA,NCKAP1L,INHA,IL6,TMOD3,NCAPG2,SLC7A11,FANCC,FCER1G,TRIM58,GATA2,ZFPM1,HCLS1,PDE4B,IKZF1	ARID4A,JMJD6,DNASE2,BCL6,FOXO3,ACVR2A,ARNT,ITPKB,SLC25A38,CASP3,PTPN2,HCAR2,ZFP36L1
GO_NEGATIVE_REGULATION_OF_CHROMOSOME_ORGANIZATION	GO:2001251	124	Down	2.46176886952953e-4	0.004248809803488467	3	MAD1L1,KDM1A,JARID2,ZNF207,BRCA1,ERCC1,MNAT1,SPDL1,TPR,FOXP3,ATG5,WAPL,SPHK2,SPI1,SMG6,TRIP13,XRCC1,MCM2,KDM5A,XRCC5,NDC80,ATRX,ZW10,DNMT3B,HNRNPC,TINF2,SIRT1,KLHL22,SMARCB1,NAA10,ACD,NBN,UBR5,PIH1D1,KDM4C,TNKS2,SUPT6H,ANAPC15,AICDA,ASF1A,FBXO5,ZNF451,PHF1,TTK,IK,RAD50,XRN1,KDM3A,MAD2L2,CDC20,CENPF,UBE2B,SET,ATAD2B,DUSP1,TEX14,TWIST1,XRCC3,PCID2,POT1,PSMG2,GNL3L,DNMT1,TOP2A,SLX1A,TERF2,CCNB1,APC,…	JARID2,FOXP3,SPI1,TRIP13,DNMT3B,ANAPC15,AICDA,TTK,TEX14,ESPL1,PARP1,UCN,BUB1,CTC1,SLX1B,BCOR,PTTG2,TEN1,RTEL1	SPHK2,HNRNPC,SMARCB1,NBN,ASF1A,FBXO5,TWIST1,PCID2,HNRNPA1,SNCA,TERF1,PRMT6
GO_POSITIVE_REGULATION_OF_PROTEOLYSIS	GO:0045862	319	Down	2.5092303094823476e-4	0.004317888788581136	1	GCLC,ANKIB1,BAD,CASP10,CFLAR,OSBPL7,FYN,PSMC4,NUB1,RNF14,BID,NLRP2,FAS,TNFRSF1B,BAK1,GRN,PIAS1,RNF19A,MAPK9,HERPUD1,CYFIP2,SERPINB3,USP13,CASP8,NGFR,ATXN3,RHOA,PSME4,SIRT2,TRIB2,PDCD2,CHFR,FBXW11,PICALM,ENO1,GRAMD4,SART3,FBLN1,NRDC,SENP1,KEAP1,PSEN1,GSK3B,REST,BAX,AURKA,EDEM2,MUL1,TFAP4,NLRP1,PSME1,CAPN3,TREM2,SIRT1,JAK2,BCL2L13,TBC1D10A,PPM1F,MYH9,RBX1,LGMN,PSMC1,PSME2,TRIB3,SMAD7,PSMD10,CCDC22,…	OSBPL7,FYN,TNFRSF1B,GRAMD4,CAPN3,BCL2L13,PSME2,TRIB3,MEFV,PDCD5,HPN,CAV1,NOD1,PCOLCE,ALOX12,IFNG,FN1,WDR35,ACVR1C,IL1B,EGLN3,ANGPTL8,APOE,DDA1,HIP1R,PSME3,NGF,TIMM17A,KHDC1,BCL2L10,BBS7,EGF,FURIN,NLRP12,S100A8,NKD2,ST18,ADRA2A,RNF144A,XDH,PINK1,KCNE2,FGFR4,NLRP3,PYHIN1,IFI16,AIM2,PCOLCE2,GPER1,SMAD3,COL4A3,PRELID1,USP50,CLEC7A,AURKAIP1,GRIN1,ACER2,GBA,CASC2,LCK,CCBE1,CCK,CARD9,MAPK12,ASTL,LRRK2,D…	FAS,PIAS1,HERPUD1,CYFIP2,SERPINB3,REST,CTSH,CTSC,WDR48,PSMD14,SUMO1,NFE2L2,EPHA4,F3,CLU,TNFSF10,CBFA2T3,TANK,ANP32B,MYC,MTCH1,RCN3,HSPD1,SNCA,RPS3,RCHY1,EFNA1,PTEN,RAD23A,TNFSF15,SUMO2,CLDN4,DDRGK1,ASPH
GO_CELLULAR_RESPONSE_TO_EXTERNAL_STIMULUS	GO:0071496	295	Down	2.513269487572807e-4	0.004317888788581136	6	GCLC,BAD,AOC1,PDK4,PDK2,LAMP2,MAP3K14,HFE,FYN,ATP1A2,CYP24A1,SNAI2,GLRX2,RRAGD,FAS,BAK1,GABARAPL2,CASR,CLEC16A,TNC,HSPA5,CYBA,EIF2AK2,ATG5,CASP8,CNN2,MAP2K4,KIF26A,TNFRSF1A,HDAC4,WIPI1,ASNS,ATP2B1,SREBF1,PTGS2,USP33,PIK3C3,SESN1,PTPRC,CADPS2,RRAGB,SSH1,GSTP1,NCOA1,SEH1L,DNM1L,P2RX7,GCN1,SLC9A1,ICAM1,TNRC6A,ITGA6,COMT,MAP3K1,SIRT1,SH3GLB1,MAPK1,DEPDC5,PICK1,XBP1,HMOX1,MTMR3,TXN2,SNW1,CD40,ADNP,MAP…	AOC1,FYN,ATP1A2,CASR,CLEC16A,KIF26A,PTGS2,PTPRC,P2RX7,GCN1,ITGA6,HMOX1,PIEZO1,SFRP1,NUDT1,SLC1A2,CYP27B1,ITGA4,FGF23,DNAJC15,SOX9,IL1B,TNFSF14,FOXA2,CD68,TRPM4,MYBBP1A,STK26,DSC2,AGT,BRIP1,TLR4,UCN2,CDKN2B,GJA1,PIEZO2,KCNB1,CBS,VCAM1,IFI16,IL15,CYBB,FOLR2,CACNB3,AQP2,PCSK9,ADORA2B,FOXA3,MYD88,LEP,LPL,P2RY2,GBA,UCN3,UPP1,PDE2A,SLC38A3,LRRK2,RYR3,AIF1,AQP1,PDXP,BGLAP,MAP1LC3B2,SCX	PDK4,PDK2,FAS,WIPI1,SREBF1,SESN1,COMT,TXN2,SNW1,CD40,TBL2,NFE2L2,BCL11A,GOT1,KCNJ2,WNT2B,HNRNPA1,GLUL,RRAGA,F11R,DAPL1,BAIAP2,BNIP3,JUN,GAS6,TLR5,SREBF2,TMEM150C
GO_TOR_SIGNALING	GO:0031929	100	Down	2.526254888281931e-4	0.00433031162513019	6	UBR2,RRAGD,CLEC16A,FNIP2,ARAF,SESN1,RRAGB,ZMPSTE24,SEH1L,MAPKAPK5,RFFL,TREM2,SIRT1,KLHL22,DEPDC5,HIF1A,TELO2,TTI1,FAM83D,WDR59,NPRL3,TSC2,PIH1D1,GSK3A,RHEB,GATA3,RPS6KB1,LAMTOR3,ITFG2,FBXO9,EPM2A,GOLPH3,NPRL2,CCDC88A,LAMTOR2,RRAGC,STK11,KPTN,MAPKAP1,PIK3CA,WDR24,SH3BP4,SESN2,LIN28A,PRKAA1,ARNTL,LAMTOR5,PRR5L,TMEM127,RPS6,GPAT3,RPTOR,AKT1,DYRK3,DGKQ,TBCK,TBC1D7,GNA12,C9orf72,EIF4EBP2,SESN3,ATM,LAM…	CLEC16A,ZMPSTE24,GATA3,EPM2A,LIN28A,DGKQ,TBC1D7,PINK1,RHEBL1,LEP,GBA,CARD11	FNIP2,ARAF,SESN1,PRR5L,EIF4EBP2,RRAGA,DDIT4,GAS6
GO_REGULATION_OF_MITOCHONDRIAL_MEMBRANE_PERMEABILITY_INVOLVED_IN_APOPTOTIC_PROCESS	GO:1902108	57	Down	2.565161849008127e-4	0.004387009753133217	5	GCLC,STPG1,BAD,SLC25A5,BID,BAK1,CASP8,EYA2,TP63,TP73,GSK3B,BAX,PPP1R13B,MUL1,TMEM14A,GZMB,E2F1,BMF,BNIP3L,BBC3,GSK3A,MAPK8,YWHAE,TFDP2,ATF2,PPP3CC,ZNF205,RHOT1,YWHAH,HIP1R,YWHAQ,NMT1,RHOT2,TP53,PMAIP1,TP53BP2,BCL2L11,MPV17L,THEM4,YWHAZ,MOAP1,YWHAB,ACAA2,YWHAG,NAIF1,BCL2,SFN,BNIP3,BOK,TMEM102,FZD9,BLOC1S2,TFDP1,HSPA1A,SLC35F6,PPP3R1,CHCHD10	GZMB,HIP1R,YWHAB,YWHAG,SFN,FZD9	SLC25A5,EYA2,BNIP3L,YWHAE,PPP3CC,MOAP1,BNIP3
GO_NEGATIVE_REGULATION_OF_MRNA_SPLICING_VIA_SPLICEOSOME	GO:0048025	21	Down	2.5756046905605224e-4	0.004394881019607241	1	PTBP1,SFSWAP,U2AF2,CELF4,HNRNPL,C1QBP,SRSF9,SRSF7,SRSF4,HNRNPA2B1,SRSF6,RBM42,RBMX,SAP18,SRSF12,DYRK1A,HNRNPK,NPM1,RBM10,SRSF10,RNPS1	SFSWAP,CELF4,SRSF12	SRSF4,RBMX,HNRNPK,NPM1
GO_EXTRINSIC_APOPTOTIC_SIGNALING_PATHWAY	GO:0097191	203	Down	2.583669066383783e-4	0.004398667358492753	6	GCLC,BAD,CFLAR,CX3CL1,TNFRSF12A,FYN,BRCA1,ZMYND11,BID,IGF1,SNAI2,HGF,RB1CC1,GCLM,FAS,TNFRSF1B,BAK1,CTNNA1,KITLG,TRAF1,CASP8,EYA2,ERBB3,SP100,TNFRSF1A,HYAL2,FGFR3,FGFR1,PTPRC,STRADB,GSK3B,CYLD,GSTP1,CTTN,BAX,P2RX7,ICAM1,ITGA6,ZC3HC1,RFFL,TGFB2,JAK2,NRP1,MKNK2,TIMP3,HMOX1,STK4,SRPX,TRADD,PYCARD,STX4,SGK3,EYA1,SFRP1,STK3,IL7,TNFRSF10A,TGFB1,PPP2R1A,GSK3A,CAV1,CASP2,SERPINE1,TGFBR1,UNC5B,RPS6KB1,MADD…	TNFRSF12A,FYN,IGF1,HGF,TNFRSF1B,TRAF1,PTPRC,P2RX7,ITGA6,HMOX1,SRPX,SFRP1,CAV1,SERPINE1,TGFBR1,IFNG,BMP5,IL1A,BIRC6,INHBA,IL1B,CD70,SGPP1,PSME3,NGF,AGT,BCL2L10,ITGAV,CD27,BCL2A1,PF4,TERT,GPER1,NOS3,RET,SMAD3,IL12A,SCG2,MAL,TNFRSF10C,DAPK1,TNF	CX3CL1,RB1CC1,FAS,EYA2,EYA1,IL7,KRT18,ACVR1,TNFSF10,BMPR1B,PHIP,IL6R,CASP3,MOAP1,KRT8,RNF34,PTEN,SIAH2,FAF1
GO_CIRCADIAN_REGULATION_OF_GENE_EXPRESSION	GO:0032922	57	Down	2.6006501945883116e-4	0.004415211486343753	1	MYCBP2,CRY1,USP2,PER3,NGFR,RORA,KDM5A,HUWE1,SIRT1,PRMT5,RELB,NAMPT,AHR,RAI1,PPARGC1A,ID2,HDAC1,KMT2A,EGR1,CRY2,BHLHE41,NR1D1,ATF4,PER2,MYBBP1A,ARNTL,BHLHE40,CLOCK,NCOA2,PML,ZFHX3,CSNK1D,RORC,OGT,DRD2,NOCT,HNRNPU,KDM8,CIART,NPAS2,HDAC3,PPP1CA,KDM2A,RBM4B,PER1,MAGED1,NRIP1,MTA1,PPP1CC,PPARA,HDAC2,GFPT1,TOP1,LGR4,PPP1CB,CSNK1E,HNF1B	MYBBP1A,CLOCK,DRD2,NOCT,NPAS2,NRIP1,HNF1B	HDAC1,RBM4B,PPP1CC,PPARA
GO_REGULATION_OF_CELL_CYCLE_G1_S_PHASE_TRANSITION	GO:1902806	156	Down	2.605514386078106e-4	0.004415211486343753	10	KMT2E,PAF1,PKD1,BID,FHL1,MYO16,ATP2B4,GTSE1,JADE1,CNOT4,RBL1,BAX,AURKA,CNOT3,PCBP4,PSME1,CDC45,CDC6,SUSD2,FBXO7,EP300,APEX1,PSME2,E2F1,FAM83D,RGCC,FBXO31,RBL2,CCNE1,CDK6,CASP2,EZH2,CCL2,FBXW7,CCND1,GLI1,CDKN1B,CNOT2,PTPN6,CCND3,CNOT6,TFDP2,HYAL1,EIF4G1,ID2,ARID3A,GADD45A,RPA2,KIF14,PLAGL1,PKD2,CCND2,ECD,CDKN2C,CDK2,BTN2A2,CDKN1A,SOX4,CNOT1,PRMT1,INO80,E2F8,CDKN2D,PSME3,ANKRD17,PCNA,MEN1,CCNB1,CDC…	MYO16,CDC45,SUSD2,PSME2,CDK6,GLI1,HYAL1,KIF14,PSME3,GPNMB,CYP1A1,CDKN2B,CDKN2A,LSM11,CDC25C,CNOT11,TERT,DACT1,GFI1B,E2F7,MTBP,SFN,LSM10,PLCB1,PLK5,C10orf99,AIF1	APEX1,CCND1,RPA2,CCND2,CDKN2C,PCNA,RDX,BTG2,ZNF385A,RPL26,PTEN,CTDSP2,DDRGK1,CNOT7
GO_DNA_TEMPLATED_TRANSCRIPTION_TERMINATION	GO:0006353	71	Down	2.6109888523893286e-4	0.004415211486343753	1	MNAT1,POLR1A,CPSF1,ZMPSTE24,XRN2,PAPOLA,POLR2E,SNRPD3,POLR2F,PRMT5,PABPN1,CSTF1,CSTF2,TAF1C,MAZ,ERCC2,SETX,UBTF,GTF2H1,GTF2H3,TBP,NCBP2,TAF1B,TTF2,CPSF3,MTERF2,TTF1,POLR1B,SYMPK,SNRPB,MTERF1,MED18,CDK7,CCNH,DHX9,WDR33,NCBP1,POLR1E,SNRPF,ZNF473,TAF1A,SNRPG,FIP1L1,GTF2H2,POLR2K,CPSF7,LSM11,SCAF4,SSU72,CPSF4,POLR3K,ERCC3,POLR2H,SLBP,PCF11,CPSF2,TAF1D,NUDT21,POLR1C,SMN1,CLP1,CSTF3,CSTF2T,POLR2L,POLR2…	ZMPSTE24,POLR2F,PABPN1,CSTF2,TAF1C,POLR1B,SNRPF,SNRPG,LSM11,POLR2L,LSM10,SCAF8,GTF2H4	CCNH,WDR33
GO_MITOCHONDRIAL_OUTER_MEMBRANE_PERMEABILIZATION	GO:0097345	53	Down	2.6324474138044026e-4	0.004441517217237249	6	GCLC,BAD,SLC25A5,BID,BAK1,CASP8,EYA2,TP63,TP73,GSK3B,BAX,PPP1R13B,MUL1,TMEM14A,GZMB,E2F1,BMF,BNIP3L,BBC3,GSK3A,MAPK8,YWHAE,TFDP2,PPP3CC,ZNF205,RHOT1,YWHAH,HIP1R,YWHAQ,NMT1,RHOT2,TP53,PMAIP1,TP53BP2,BCL2L11,MPV17L,YWHAZ,MOAP1,YWHAB,ACAA2,YWHAG,BCL2,SFN,BNIP3,BOK,TMEM102,FZD9,BLOC1S2,TFDP1,HSPA1A,SLC35F6,PPP3R1,CHCHD10	GZMB,HIP1R,YWHAB,YWHAG,SFN,FZD9	SLC25A5,EYA2,BNIP3L,YWHAE,PPP3CC,MOAP1,BNIP3
GO_ERYTHROCYTE_HOMEOSTASIS	GO:0034101	108	Down	2.667111746460496e-4	0.004489736836497535	15	SLC4A1,KMT2E,ARID4A,HIPK2,SPI1,ADGRF5,TGFBR3,JMJD6,SENP1,NFE2L1,ADD1,MAEA,JAK2,ANKRD54,HMOX1,RBFOX2,HIF1A,ACIN1,ERCC2,RPS19,KLF1,DNASE2,JAK3,ETV2,CDK6,HOXA5,GATA3,HOXB6,SOX6,SLC11A2,SH2B3,TMEM14C,MAPK14,SMAP1,SRF,VEGFA,HSPA9,SMAD5,BCL6,STAT1,ID2,EPAS1,PRDX1,FOXO3,PTBP3,ACVR2A,INHBA,NCKAP1L,INHA,FAM210B,BMP4,MED1,THRA,PRMT1,KLF2,ZFP36,AMPD3,ETS1,ACVR1B,IREB2,RPS6,RPS24,TMOD3,RB1,ARNT,DYRK3,SLC25A3…	SLC4A1,SPI1,ADGRF5,HMOX1,KLF1,JAK3,CDK6,HOXA5,GATA3,HOXB6,SH2B3,PTBP3,INHBA,NCKAP1L,INHA,TMOD3,NCAPG2,TRIM58,GATA2,ZFPM1,HCLS1,IKZF1	ARID4A,JMJD6,DNASE2,BCL6,FOXO3,ACVR2A,ARNT,SLC25A38,CASP3,PTPN2,ZFP36L1
GO_CHAPERONE_MEDIATED_PROTEIN_FOLDING	GO:0061077	56	Down	2.6798377234155937e-4	0.004489736836497535	8	FKBP4,HSPB6,CD74,HSPA5,FKBP1A,FKBP5,ST13,DNAJC5,CSNK2A1,SGTA,PDCD5,HSPB1,BAG1,HSPA8,CHORDC1,PTGES3,HSPA9,PDCL3,HSPE1,P3H1,FKBP1B,HSPH1,CLU,TRAP1,HSPA2,DNAJB1,DNAJB2,TOR1B,TOR1A,DNAJB5,UNC45A,UNC45B,DNAJB12,HSPA13,PDIA4,DFFA,TOR2A,DNAJB4,PEX19,DNAJB14,CCT2,PPIB,DNAJC7,CRTAP,DNAJC18,DNAJC24,PPID,HSPA6,GAK,HSPA14,DNAJB13,SGTB,ERO1A,HSPA1B,HSPA1A,HSPA1L	HSPB6,PDCD5,FKBP1B,UNC45B,DNAJC24,DNAJB13,SGTB,HSPA1L	ST13,BAG1,CLU,TRAP1,HSPA2
GO_RESPONSE_TO_ABIOTIC_STIMULUS	GO:0009628	1049	Down	2.6830191650935255e-4	0.004489736836497535	6	GCLC,BAD,CFLAR,CD38,FKBP4,KDM1A,CREBBP,FBXL3,MAP3K14,ETV1,NOS2,NOX1,PSMB1,CRY1,PKD1,SPRTN,CD9,FYN,FMO1,CLCN6,DCN,MAP4K3,BRCA1,ERCC1,PSMC4,IGF1,ATP1A2,SNAI2,PLEKHB1,GLRX2,ABCC2,HSF2,FAS,NUP160,BAK1,PIAS1,USP2,CASR,PNKP,CTNS,PSMA4,TNC,ADRB1,HSPA5,TPR,USP28,ERCC8,PER3,RAD51,CYBA,OPN3,NPFFR2,F7,CAMK2B,ATP2B4,NDC1,YBX3,POLD1,CASP8,HIPK2,TMEM161A,SLC12A2,CNN2,MYLK,MAP2K4,CYB5R4,ATXN3,FECH,TNFRSF1A,PKM,…	CD38,NOX1,FYN,IGF1,ATP1A2,ABCC2,CASR,ERCC8,NPFFR2,F7,MYLK,CNGB1,RAD18,PTGS2,TACR2,UBE2A,TIGAR,SLC1A3,DNM2,PTPRC,KCNK2,TRPM3,ZMPSTE24,ABCB1,RAD54L,PPEF1,NOX4,DNMT3B,P2RX7,SIRT4,NOS1,CAPN3,HMOX1,BDKRB1,PSME2,PSMA7,EEF1A2,OXT,SUV39H1,CACNA1F,PCSK1N,PIEZO1,AQP9,RP1,CA2,SFRP1,RETN,HAMP,HPN,TFEC,CAV1,GATA3,CXCL12,SLC6A4,ASIC2,NMU,MAPK10,UCP1,B3GAT1,SLC1A2,CALCA,KCNA1,TIMELESS,ST8SIA1,TULP1,GUCA1B,SLC29…	FBXL3,CD9,FAS,PIAS1,USP28,TMEM161A,NUCKS1,LXN,REST,PSMC5,NUP50,HSP90AB1,CIRBP,PALM,TXN2,CD40,AHCY,NUP93,EYA1,EEF1D,BNIP3L,BABAM1,RAB3A,BRAT1,PSMA2,TBL2,BAG1,YWHAE,CCND1,OGG1,PSMD14,SUMO1,NFE2L2,ERRFI1,RPA2,GOT1,CAT,TWIST1,KCNJ2,HSPA2,AKAP9,FOXP2,CBFA2T3,RAMP2,PPP1R1B,SERPINF1,PCNA,DDB2,REV1,TANK,CCDC115,ATP6V1G1,MYC,TMBIM6,COPS3,ATP1B1,ARNT,HSPD1,PLAC8,NOTCH1,HNMT,UBC,MBIP,EDNRA,GNAQ,TSC22D3,F11R…
GO_PHOSPHATIDYLETHANOLAMINE_METABOLIC_PROCESS	GO:0046337	16	Down	2.6848924603639743e-4	0.004489736836497535	1	CHKB,ABHD4,LPIN2,PLA2G15,CHKA,SLC27A1,LPIN3,CEPT1,LPIN1,PNPLA8,ETNK1,ETNK2,NAPEPLD,ALOX15,PCYT2,PISD		CHKB,PNPLA8,NAPEPLD
GO_CHROMOSOME_SEGREGATION	GO:0007059	280	Down	2.7082818731880356e-4	0.0045188073383015444	16	MAD1L1,CDC27,SLC25A5,ZNF207,NCAPD2,AKAP8L,BRCA1,DDX11,TACC3,NCAPH2,CENPQ,CUL3,TUBG2,SPDL1,PHF23,TPR,ANAPC4,PUM2,RIOK2,NDC1,WAPL,STAG3,SIRT2,CSNK2A2,CDC42,RAD18,TRIP13,SMC1A,NDE1,NUP37,MLH1,SPAG5,TOP2B,SMC1B,KIF22,NDC80,PIBF1,PDS5B,CHMP2B,ATRX,SEH1L,CHMP5,ZW10,ANAPC5,BIRC5,KIF4A,CDC6,CDC23,SRPK1,KLHL22,TOP3B,HIRA,DMC1,CCNB1IP1,REC8,CSNK2A1,CHMP4B,FAM83D,RIOK3,STAG2,NAA10,BEX4,CENPT,CTCF,UBE2I,RAB1…	CUL3,RAD18,TRIP13,SMC1B,ANAPC5,KIF4A,HIRA,DMC1,OIP5,AURKC,ANAPC15,TTK,ECT2,SFPQ,KIF14,TEX14,NCAPH,HJURP,KIF25,KNSTRN,ARL8B,CDCA8,ESPL1,BRIP1,HECW2,KATNB1,ANAPC11,MAEL,CIAO1,ANKRD53,ANKRD31,INCENP,TEX12,SKA1,EME1,TTN,M1AP,SYCE2,MEIOB,HFM1,MEI1,BUB1,CHMP6,MCMDC2,C14orf39,MEIOC,MAPK15,SKA2,CDCA2,KIF18B,PRC1,CENPW,RNF212B,PTTG2	SLC25A5,CHMP5,CCNB1IP1,REC8,BEX4,FBXO5,MLH3,PCID2,SMC2,P3H4,POGZ,BOD1,TERF1,RPS3,RGS14,RNF212,MCMBP
GO_NEGATIVE_REGULATION_OF_PHOSPHORUS_METABOLIC_PROCESS	GO:0010563	504	Down	2.7214812958004087e-4	0.004530784679402229	1	PRKAR2B,IBTK,PAFAH1B1,PAX6,MLXIPL,RANBP9,PPP5C,SLC7A14,MVP,GPRC5A,ZMYND11,WWTR1,HGF,STRAP,BAK1,STAP1,BOD1L1,DTNBP1,LMO3,SERPINB3,WNK1,RIMBP2,IPO5,PPP2R5A,RHOA,PRKCZ,ROCK1,HYAL2,HDAC4,SIRT2,LRP6,NCK2,TRIB2,RPS6KA6,TSG101,DLG1,CAMSAP3,DNAJC10,SIRT6,FBLN1,TIGAR,ITCH,CEACAM1,PSEN1,PTPRC,DLG3,GSK3B,PIBF1,CYLD,GSTP1,MECOM,DNAJA1,PPP1R15A,BAX,PHACTR3,FKBP1A,DYNLL1,TESC,P2RX7,PEBP1,IGBP1,IRAK3,TFAP4,SEMA…	PRKAR2B,PAX6,SLC7A14,HGF,STAP1,RIMBP2,TIGAR,PTPRC,DYNLL1,TESC,P2RX7,SEMA6A,PDGFB,BDKRB1,TRIB3,RASSF2,PCDH11X,SFRP1,CAV1,AMBP,TESK1,DKK1,SH2B3,IFNG,PPP2R5D,KAT2B,PRKAR2A,PPP4R4,FKBP1B,DNAJC15,LAX1,INHBA,PKN1,NCKAP1L,INHA,KLHL31,IL1B,FOXA2,TSKS,STYXL1,CHRNA10,APOE,SAG,GMFG,DUSP9,VPS25,PTPN22,SPOCD1,TAOK3,PPP1R1A,MICAL1,TLR4,EMILIN1,MSTN,NTRK3,PRDM15,NLRP12,TIPRL,PARP1,RUBCN,AHSG,DGKQ,CDKN2B,CDKN2A,…	GPRC5A,DTNBP1,SERPINB3,PRKCZ,TSG101,IGBP1,PIK3IP1,RASIP1,PRKAR1A,YWHAE,ERRFI1,RGS2,TWIST1,CDKN2C,CDKN1C,CBFA2T3,PPP1R1B,PRR5L,MYC,NCOR1,ENSA,CALM2,SNCA,BOD1,IGFBP3,PDCD4,MBIP,CNKSR3,GNAQ,NCK1,LEMD2,LRP5,PLPP3,CNST,PRKCD,SPRY1,CASP3,PRDX3,SPRED1,DDIT4,RGS14,EFNA1,PKIA,PTEN,CTDSP2,PTPN2,JUN,NPM1,SMYD3,NR2F2,NTF3,PPARA,PTPRT,SFI1,SYNJ2BP
GO_GLYCEROLIPID_BIOSYNTHETIC_PROCESS	GO:0045017	223	Down	2.738963302433463e-4	0.0045498231458745726	1	DPM1,MTMR7,AGK,PIGQ,ABHD5,PIK3C2A,NR1H3,AGPAT4,SH3YL1,PI4K2B,INPP4A,PIK3CB,PIGV,DGAT2,MTMR1,DGKA,ACSL4,PLA2G10,PIGB,SLC44A1,CSNK2A2,SREBF1,SCARB1,PLD1,PIK3C3,SYNJ2,STARD7,CPNE3,DDHD2,MTMR2,ACHE,PIGS,PGS1,LPCAT2,CRLS1,PITPNM2,PITPNM3,SBF1,CHKB,PDGFB,MTMR3,PNPLA3,DDHD1,PIGH,PCK2,CSNK2A1,CDS2,PIGU,LPIN2,BMX,MTMR8,TAZ,PCYT1B,VAC14,CDIPT,MTMR9,PLEKHA4,PIK3R2,PLEKHA8,MOGAT3,PIP5K1B,PLEKHA1,MTMR4,PIGL,I…	MTMR7,AGPAT4,DGAT2,PITPNM2,PDGFB,PNPLA3,BMX,MTMR8,PCYT1B,PLEKHA4,PLEKHA8,MOGAT3,PIP5K1B,PLA2G2D,APOA1,GPAM,FABP3,TPTE2,AGAP2,HTR2B,SLC44A5,FGF2,PIK3R5,DGKQ,INPP5E,PIP4K2A,AGPAT5,SYNJ1,PLA2G4D,PTPN13,FABP5,MOGAT2,GPD1,PLA2G1B,PIGG,LPL,CPNE7,PLA2G2A,ZP3,PLA2G4B	DPM1,SH3YL1,PIGV,SREBF1,STARD7,CHKB,PLEKHA1,CHPT1,RAB14,ACSL3,LDLR,PIGC,PGAP2,ABHD3,LIPH,PTEN,RUFY1,PIGP,GK,CPNE1,STARD10
GO_NEGATIVE_REGULATION_OF_CELL_CYCLE_G1_S_PHASE_TRANSITION	GO:1902807	102	Down	2.768447683226237e-4	0.004580051506472648	10	FHL1,MYO16,GTSE1,JADE1,CNOT4,RBL1,BAX,AURKA,CNOT3,PCBP4,SUSD2,FBXO7,EP300,E2F1,RGCC,FBXO31,RBL2,CDK6,CASP2,EZH2,CCL2,CCND1,CDKN1B,CNOT2,CNOT6,TFDP2,ARID3A,GADD45A,RPA2,PLAGL1,PKD2,CDKN2C,CDK2,BTN2A2,CDKN1A,SOX4,CNOT1,PRMT1,E2F8,CDKN2D,PCNA,MEN1,CCNB1,CDC73,CDK4,MDM2,GPNMB,KLF4,RIPK1,CNOT6L,RB1,PML,TP53,CARM1,CTDSP1,CTDSPL,PLK2,CDKN2B,CDKN2A,NACC2,TNKS1BP1,ATM,CNOT8,CDC25C,CNOT11,BTG2,PRMT2,ZNF385…	MYO16,SUSD2,CDK6,GPNMB,CDKN2B,CDKN2A,CDC25C,CNOT11,DACT1,GFI1B,E2F7,SFN,C10orf99	CCND1,RPA2,CDKN2C,PCNA,BTG2,ZNF385A,RPL26,PTEN,CTDSP2,CNOT7
GO_NEGATIVE_REGULATION_OF_UBIQUITIN_DEPENDENT_PROTEIN_CATABOLIC_PROCESS	GO:2000059	46	Down	2.7693334690299725e-4	0.004580051506472648	1	HFE,CLEC16A,HIPK2,CSNK2A2,SENP1,PSEN1,WAC,HSP90AB1,CSNK2A1,USP14,N4BP1,SGTA,SUFU,PDCL3,PARK7,UCHL5,RPL5,GIPC1,RPL23,QRICH2,SDCBP,PML,RPL11,TLK2,TAF1,OGT,CCAR2,UBXN1,RYBP,CAMLG,SHH,BAG5,MAP1A,PBK,MTM1,RPS7,SMARCC1,USP7,FHIT,SVIP,DDRGK1,STYX,BAG6,TRIM39,TAF9,PANO1	CLEC16A,SUFU,QRICH2,SHH	HSP90AB1,SMARCC1,FHIT,SVIP,DDRGK1
GO_CELLULAR_AMINO_ACID_BIOSYNTHETIC_PROCESS	GO:0008652	69	Down	2.776585918299149e-4	0.004581975665614276	1	AASS,CPS1,MRI1,ATP2B4,ALDH18A1,BCAT1,OAT,ASNS,NAALAD2,SLC1A3,PLOD1,CAD,FOLH1,SEPHS1,PHGDH,MTAP,UPB1,GGT1,MTHFD1,BCAT2,PLOD3,ASPA,ACCS,GLS,SLC25A12,PARK7,CTH,MTR,GOT1,MTRR,GOT2,ASL,GAD1,ASS1,SERINC3,BHMT2,PSAT1,GLS2,GLUL,ASNSD1,PYCR2,THNSL2,ENOPH1,BHMT,PSPH,GLUD1,APIP,AASDHPPT,PLOD2,CBS,NAGS,MTHFD2L,SERINC5,NOXRED1,GPT2,ASPG,RIMKLB,GPT,SRR,SHMT1,MTHFR,RIMKLA,SEPHS2,SHMT2,ADI1,GLUD2,PYCR1,ABAT,DPYD	CPS1,BCAT1,SLC1A3,GGT1,PLOD3,GLS,BHMT2,BHMT,CBS,MTHFD2L,NOXRED1,ASPG,SEPHS2,GLUD2	OAT,PHGDH,GOT1,SERINC3,PSAT1,GLUL,PYCR2,GLUD1,SHMT1,ADI1,DPYD
GO_POSITIVE_REGULATION_OF_CELL_CYCLE_ARREST	GO:0071158	73	Down	2.871732731582106e-4	0.004728618994563534	10	BRCA1,PPP2R5B,PRKACA,GTSE1,TP73,CNOT4,BAX,AURKA,CNOT3,PCBP4,EP300,E2F1,RGCC,RBL2,MED25,CASP2,CDKN1B,CNOT2,CNOT6,TFDP2,ID2,ARID3A,GADD45A,ZBTB17,PLAGL1,PKD2,CDK2,CDKN1A,SOX4,CNOT1,RPL23,PRMT1,RNF112,E2F8,RRP8,MYBBP1A,PCNA,CCNB1,MDM2,DAB2IP,CNOT6L,PML,GATA6,TP53,CARM1,PLK2,UHRF2,TNKS1BP1,ATM,HMGA2,CNOT8,CDC25C,CNOT11,BTG2,ZNF385A,RPL26,E2F7,CRADD,CDK1,TRIAP1,PLK3,SFN,CRLF3,CDK5R1,PIDD1,CNOT10,CHEK2…	RNF112,MYBBP1A,CDC25C,CNOT11,E2F7,SFN,CDK5R1	PCNA,BTG2,ZNF385A,RPL26,CNOT7
GO_DNA_RECOMBINATION	GO:0006310	240	Down	2.910286704722991e-4	0.004781639181886573	1	RAD52,KDM1A,RECQL,LIG3,REV3L,BRCA1,ERCC1,WAS,UBR2,HMGB3,PARP3,FOXP3,RAD51,POLQ,TP53BP1,NUCKS1,POLB,TRIP13,TCF3,ZFYVE26,TFRC,XRCC1,MCM2,MCM6,MLH1,UNG,TOP2B,SIRT6,THOC1,XRCC5,RIF1,TCF7,EXD2,PTPRC,PALB2,RAD54L,FUS,CDC45,MSH2,CDC7,DMC1,MCM5,HDAC10,YY1,CCNB1IP1,APEX1,REC8,CD40,SAMHD1,ACTR5,SMCHD1,RBBP8,NBN,MCM4,ERCC2,IL27RA,TGFB1,TFPT,RPA3,SETX,EXOSC3,NSMCE4A,RAD51C,RECQL5,SUPT6H,RAD51AP1,TIMELESS,AIC…	WAS,FOXP3,POLQ,TRIP13,PTPRC,RAD54L,CDC45,CDC7,DMC1,RBBP8,TIMELESS,AICDA,CCR6,SFPQ,TNFSF4,AUNIP,POLN,IGHMBP2,BRIP1,IL10,ZNF365,PARP1,ANKRD31,EME1,TONSL,RECQL4,TNFSF13,MEIOB,HFM1,RAG1,IL7R,APLF,EXO1,CNTD1,PGBD5,MCMDC2,CD28,C14orf39,ZSCAN4,FANCB,SLX1B,FIGN,HUS1B,XRCC2,BLM,RPA4,RTEL1	HMGB3,NUCKS1,UNG,CCNB1IP1,APEX1,REC8,CD40,NBN,BCL6,WDR48,PSMD14,RPA2,MLH3,THAP10,NDFIP1,HSPD1,NONO,NSMCE1,RHNO1,RNF212
GO_NEGATIVE_REGULATION_OF_GLIAL_CELL_APOPTOTIC_PROCESS	GO:0034351	8	Down	2.949697693319436e-4	0.00483583336431999	6	PRKCH,CCL2,TRAF2,PRKCA,PRKCI,PRKCD,GAS6,DLL1		PRKCD,GAS6,DLL1
GO_GENE_SILENCING_BY_RNA	GO:0031047	142	Down	2.9621447090766035e-4	0.004845682377348139	1	POLR2J,NUP160,POLR2B,TPR,PUM2,NDC1,ELAVL1,NUP133,PABPC1,MOV10L1,NUP37,FKBP6,TNRC6C,ZMPSTE24,SEH1L,SRRT,CNOT3,TNRC6A,ESR1,AGO1,NUP50,AAAS,NUP188,TDRD1,POLR2E,POLR2F,DDX17,TNRC6B,ZC3H7B,DICER1,RAE1,FMR1,NUP93,POLR2C,ERI1,POLR2I,TGFB1,NUP88,DDX5,NUP98,NUP107,CNOT2,CNOT6,DROSHA,FAM172A,NUP155,FXR1,NCBP2,EIF4G1,TSNAX,NRDE2,NUP43,ZC3H7A,HNRNPA2B1,AGO2,ZNFX1,XPO5,NUP153,CNOT1,PIWIL1,BMP4,NUP85,AGO3,NUP2…	POLR2B,MOV10L1,FKBP6,ZMPSTE24,ESR1,POLR2F,POLR2I,NUP155,PIWIL1,LIN28A,IPO8,MYCN,PIWIL4,MAEL,TDRD9,CNOT11,TERT,SMAD3,TDRD12,POLR2L,EXD1,TDRKH,PIWIL2,POU5F1,RMRP	PABPC1,NUP50,NUP93,FXR1,TSNAX,MRPL44,NCOR1,CNOT7
GO_FATTY_ACYL_COA_BIOSYNTHETIC_PROCESS	GO:0046949	29	Down	3.0045850773472425e-4	0.004904447441873753	1	ELOVL5,ELOVL1,ACSL4,ACAT1,SCD,TECR,SLC25A1,ACSBG1,GCDH,ELOVL4,ELOVL3,ACSL3,PPT1,ACLY,SCD5,CBR4,HSD17B12,ACSL1,ELOVL7,ACSL6,HACD1,FASN,ELOVL6,ACSF3,ACSL5,HSD17B8,HACD2,PPT2,ACACA	ELOVL1,ACSBG1,ELOVL3	ACAT1,TECR,ACSL3,SCD5,HSD17B12,HACD1,HSD17B8
GO_DOUBLE_STRAND_BREAK_REPAIR	GO:0006302	209	Down	3.0344184690834136e-4	0.004942424021613136	1	RAD52,KDM1A,RECQL,LIG3,REV3L,BRCA1,ERCC1,DDX11,WAS,PARP3,TDP1,ERCC8,RAD51,POLQ,TP53BP1,NUCKS1,POLB,TRIP13,ZFYVE26,XRCC1,MCM2,MCM6,MLH1,SIRT6,XRCC5,DDX1,RIF1,EXD2,WDR70,PALB2,RAD54L,UIMC1,FUS,CDC45,MSH2,CDC7,TFIP11,DMC1,MCM5,YY1,REC8,SAMHD1,ACTR5,SMCHD1,RBBP8,POLA1,EYA1,NBN,UBR5,MCM4,PIAS4,BABAM1,RPA3,SETX,RAD51C,RECQL5,PRPF19,FOXM1,RAD51AP1,TIMELESS,TDP2,MCM9,MCM3,RNF8,RAD50,ACTR8,OGG1,WDR48,PSMD…	WAS,ERCC8,POLQ,TRIP13,RAD54L,CDC45,CDC7,DMC1,RBBP8,TIMELESS,SFPQ,DCLRE1B,AUNIP,POLN,SPIRE1,BRIP1,ZNF365,DNA2,PARP1,EME1,TONSL,RECQL4,MEIOB,APLF,MCMDC2,C14orf39,GGN,MEIOC,FANCB,SLX1B,FIGN,NHEJ1,HUS1B,XRCC2,BLM,RPA4,RTEL1	NUCKS1,REC8,EYA1,NBN,BABAM1,TDP2,OGG1,WDR48,PSMD14,SUMO1,RPA2,TWIST1,BARD1,NSMCE1,KAT5
GO_CELLULAR_RESPONSE_TO_REACTIVE_OXYGEN_SPECIES	GO:0034614	141	Down	3.100199935908664e-4	0.005038661882875312	6	CFLAR,PDK2,BTK,PPP5C,HGF,GLRX2,MAPK9,PDE8A,DNM2,MMP2,MT3,PXN,HDAC6,SIRT1,ABL1,MAPK1,APEX1,MMP9,BMP7,MAP1LC3A,MAPK3,SMPD3,MET,EZH2,SETX,MAPK8,PLEKHA1,PPIF,UCP1,SOD3,CAMKK2,SOD2,PDCD10,ECT2,MPV17,STK25,NFE2L2,PARK7,MTR,PRDX1,TNFAIP3,MYB,PKD2,NR4A3,CDK2,ROMO1,PRDX5,BECN1,TRAP1,TRAF2,KLF2,RNF112,RIPK3,RGN,GCH1,PRKAA1,KDM6B,PCNA,OSER1,AGAP3,STK26,PDGFRA,ETS1,ANXA1,CD36,MDM2,IL6,IL10,TXN,KLF4,RIPK1,TRP…	BTK,HGF,DNM2,MMP9,SMPD3,UCP1,ECT2,ROMO1,RNF112,STK26,PDGFRA,CD36,IL6,IL10,TRPM2,FANCC,NCF1,PINK1,NOS3,GPR37L1,GPR37,CCS,NQO1,LRRK2,TNF,AQP1	PDK2,APEX1,PLEKHA1,NFE2L2,PRDX5,TRAP1,PCNA,RPS3,PRKCD,PRDX3,BNIP3,JUN,ZNF277
GO_POSITIVE_REGULATION_OF_ENDOPLASMIC_RETICULUM_STRESS_INDUCED_INTRINSIC_APOPTOTIC_SIGNALING_PATHWAY	GO:1902237	11	Down	3.1215393215587833e-4	0.0050539970080525866	6	NCK2,SIRT1,SPOP,SERINC3,PMAIP1,BCL2L11,NCK1,RNF183,DDIT3,PTPN2,BOK		SPOP,SERINC3,NCK1,PTPN2
GO_ENDOPLASMIC_RETICULUM_TO_GOLGI_VESICLE_MEDIATED_TRANSPORT	GO:0006888	191	Down	3.1292526874643383e-4	0.0050539970080525866	5	COPZ2,TRAPPC6A,SPAST,ANK1,CUL3,GOPC,TRAPPC3,F7,SPTB,NSF,LMAN1,BCAP29,SEC31B,DYNC1I2,CAPZB,SAR1A,CD59,DDHD2,TMED2,ZW10,ERGIC2,DYNLL1,SCFD1,SEC22C,ARCN1,TMED1,KDELR3,CNIH1,VTI1B,SEC23A,CTSZ,ARFGAP1,SEC23B,VAPA,COG4,LMF1,DCTN6,PPP6R1,NAPA,KDELR1,COPE,BET1,YKT6,SEC23IP,GBF1,GOSR2,GOSR1,RANGRF,AREG,CTSC,PPP6R3,FOLR1,COPZ1,SEC24A,ERGIC1,COL7A1,TFG,GORASP1,LMAN2L,NRBP1,SPTBN1,PROC,CAPZA1,KLHL12,TMED5,PP…	COPZ2,ANK1,CUL3,TRAPPC3,F7,SPTB,CD59,DYNLL1,PPP6R1,YKT6,SPTBN1,PROC,SEC16B,DCTN3,ANK2,GRIA1,TMED6,DYNC1I1,TRAPPC10,SPTBN4,TRAPPC2L,TRAPPC11,TRAPPC3L,CNIH2,MAPK15,CREB3L2,LRRK2,SERPINA1,CTAGE1,CTAGE4,BGLAP,TICAM2,CTAGE8,CTAGE15	ERGIC2,CNIH1,VAPA,CTSC,PPP6R3,SEC22A,ACTR10,IER3IP1,RAB1A,YIPF5,ARF4,GOLT1A,GAS6,INSIG1,COG8,SEC22B
GO_RESPONSE_TO_ANTINEOPLASTIC_AGENT	GO:0097327	83	Down	3.129784193691037e-4	0.0050539970080525866	6	CFLAR,BRCA1,DDX11,CPS1,ABCC2,CDH1,CTNNA1,RAD51,KIF1B,F7,SPHK2,FECH,ASNS,EDN1,ATRX,DNMT3B,ICAM1,TFAP4,HMOX1,PDGFB,PCK2,FMR1,NUCB1,MAP4K1,RPL18A,PTGR1,RPS6KB1,RECQL5,TIMELESS,NR3C1,XRN1,ERRFI1,RAP1A,WDR35,KDM3B,EGR1,CBX3,ASS1,PRKAA1,SERPINF1,PCNA,CASP9,CDK4,HNRNPA1,KAT7,SLC31A1,ADAM10,MSTN,USP8,HNRNPD,ADAM15,HCN3,SRD5A1,EGFR,STAR,ADIRF,FOXO1,EIF4E,LARP1,MAPK13,FBXO32,CLDN1,ZC3H12A,SPIDR,GJB2,CTNNB1…	CPS1,ABCC2,F7,DNMT3B,HMOX1,PDGFB,TIMELESS,WDR35,MSTN,ADAM15,STAR,ADIRF,GBA,BLM,AQP1,NEFL	SPHK2,NUCB1,ERRFI1,SERPINF1,PCNA,HNRNPA1,DDIT4,SMYD3
GO_GLIAL_CELL_APOPTOTIC_PROCESS	GO:0034349	15	Down	3.148943865067298e-4	0.005074047662661974	6	PRKCH,CCL2,TRAF2,AKAP12,CASP9,RB1,TP53,TNFRSF21,PRKCA,PRKCI,PRKCD,CASP3,CDK5,GAS6,DLL1	AKAP12,CDK5	PRKCD,CASP3,GAS6,DLL1
GO_CHROMATIN_ORGANIZATION_INVOLVED_IN_REGULATION_OF_TRANSCRIPTION	GO:0034401	72	Down	3.20414885714992e-4	0.0051519701175327245	1	MSL3,UBR2,ARID1B,SMARCD1,SIRT2,MBD3,EED,BAZ2A,SIRT6,RIF1,CDC45,SIRT1,HIRA,PABPC1L,SMCHD1,SUV39H1,DOT1L,EZH2,ZMIZ1,EZH1,HDAC5,NAA40,AICDA,ASF1A,FAM172A,PCGF1,HDAC1,PADI2,ARID1A,UBE2B,NRDE2,DNMT3A,ATAD2B,HELLS,ZMIZ2,MORF4L2,ZNFX1,HAT1,ELOF1,TRIM28,DNMT1,ZNF304,RRP8,MORC2,MBD2,PPHLN1,HMGA1,TET1,MBD1,SETDB1,POLE3,CHEK1,SMARCA5,ATAD2,CTBP1,KMT2D,CTNNB1,BMI1,MECP2,SIN3A,PPM1D,ATF7IP,PHF8,BEND3,MORF4L1,…	CDC45,HIRA,SUV39H1,AICDA,PADI2,HELLS,ELOF1	HDAC5,ASF1A,HDAC1
GO_CELLULAR_RESPONSE_TO_INSULIN_STIMULUS	GO:0032869	188	Down	3.2190369044869573e-4	0.0051648726452589245	6	GCLC,CFLAR,PDK4,PDK2,BAIAP2L1,PIK3C2A,ATP6V0A1,ATP6V1H,HDAC9,BCAR1,PRKCQ,PKM,PRKCZ,NUCKS1,ATP2B1,ATP6AP1,SREBF1,CEACAM1,GSK3B,GSTP1,RAB10,SLC9A1,OSBPL8,SORBS1,SIRT1,XBP1,ATP6V1D,SRSF5,PCK2,TRIB3,LPIN2,TSC2,EEF2K,ZNF106,AKT2,PIK3R2,GSK3A,ATP6V0A4,CAV2,GRB10,RARRES2,GCK,KANK1,RPS6KB1,HDAC5,GAB1,TCIRG1,C2CD5,GPLD1,CCND3,ATP6V0E1,KAT2B,GNAI2,ATP6V1A,GRB14,STAT1,SOS1,ATP6V1B1,ERRFI1,ATP6V0B,PIK3R3,FOX…	PRKCQ,SORBS1,TRIB3,GCK,KAT2B,GRB14,SOS1,IL1B,KL,IRS4,AGT,TBC1D4,SLC2A8,MSTN,CAPN10,PARP1,AHSG,STAR,ATP6V1G3,PDE3B,IGF2,ENHO,PCSK9,YWHAG,MZB1,PLA2G1B,LEP,LPL,FOXC2,SLC2A4,ATP6V0C,FOXO6,ATP6V1G2,CPEB1,BGLAP,ATP6V1E2	PDK4,PDK2,ATP6V1H,PRKCZ,NUCKS1,SREBF1,HDAC5,ERRFI1,FOXO3,GOT1,ATP6V1G1,PHIP,EIF4EBP2,NCK1,PRKCD,INSR,PTEN,SMARCC1,PTPN2,BAIAP2,ZFP36L1,VAMP2
GO_NUCLEOTIDE_EXCISION_REPAIR_DNA_GAP_FILLING	GO:0006297	23	Down	3.2632245131326886e-4	0.005214276073848568	1	LIG3,RFC1,RFC2,POLD1,XRCC1,POLD3,LIG1,RPA3,POLD2,RFC5,RPA2,POLK,RPA1,PCNA,RFC3,RPS27A,UBC,RFC4,UBB,LIG4,POLD4,POLE,UBA52		RPA2,PCNA,UBC,UBB
GO_POSITIVE_REGULATION_OF_RNA_BINDING	GO:1905216	9	Down	3.263686419644752e-4	0.005214276073848568	12	EIF3D,FMR1,EIF3E,HNRNPL,EIF4G1,CDK9,NCBP1,LARP6,EIF3C		EIF3D,EIF3E,LARP6
GO_RESPONSE_TO_HEAT	GO:0009408	157	Down	3.310855172831864e-4	0.005278429062618596	6	GCLC,FKBP4,CREBBP,IGF1,ABCC2,HSF2,NUP160,HSPA5,TPR,CAMK2B,NDC1,ATXN3,NUP133,DNAJA2,EIF2B3,PRKACA,PTGS2,NUP37,MAP2K7,HSP90AA1,GSK3B,SEH1L,DNAJA1,NOS1,NUP50,AAAS,NUP188,HSP90AB1,SIRT1,MAPK1,HMOX1,EP300,RAE1,SLC52A3,RBBP7,HSF4,MAPK3,NUP93,STUB1,DNAJA3,DNAJC2,TFEC,DNAJB6,RPA3,BAG1,CXCL12,RPS6KB1,NUP88,YWHAE,CRYAB,HSPA8,CHORDC1,CALCA,NUP98,PTGES3,TRPV4,EIF2B1,NUP107,ST8SIA1,BAG2,HSPA9,NUP155,FGF1,IL1A…	IGF1,ABCC2,PTGS2,NOS1,HMOX1,TFEC,CXCL12,CALCA,ST8SIA1,NUP155,IL1A,ANO1,MSTN,CRNN,STAC,HSPB8,NOS3,SCARA5,ARPP21,TRPV2,HSPA1L,ASIC3	NUP50,HSP90AB1,NUP93,BAG1,YWHAE,SUMO1,RPA2,HSPA2,PSIP1,MICA
GO_PERK_MEDIATED_UNFOLDED_PROTEIN_RESPONSE	GO:0036499	20	Down	3.3316635307734815e-4	0.005300373798957811	6	HSPA5,HERPUD1,ASNS,NCK2,PPP1R15A,AGR2,CCL2,TMEM33,NFE2L2,ATF4,EIF2S1,NCK1,PPP1R15B,ATF3,CXCL8,EIF2AK3,DDIT3,PTPN2,BOK,PTPN1		HERPUD1,NFE2L2,NCK1,PTPN2
GO_LIPID_METABOLIC_PROCESS	GO:0006629	1187	Down	3.359686423947987e-4	0.005333679396668482	1	DPM1,FGR,NFYA,CFTR,CYP51A1,CYP26B1,MTMR7,NDUFAB1,PDK4,ACSM3,PRKAR2B,CREBBP,PON1,CROT,ABCB4,PDK2,GDE1,OSBPL7,AGK,ALDH3B1,PNPLA4,ADIPOR2,PAFAH1B1,PIGQ,MLXIPL,STARD3NL,LYPLA2,ABHD5,PIK3C2A,BRCA1,MBTPS2,ELOVL5,ALOX5,NPC1L1,AGPS,CYP24A1,SNAI2,CD74,CYP3A43,OSBPL5,CPS1,ALAS1,HSD17B6,NR1H3,AGPAT4,PNPLA6,ALG1,SH3YL1,NSMAF,CYP46A1,PI4K2B,INPP4A,RETSAT,HEXB,DKK3,LIMA1,PIK3CB,MSMO1,GALC,SOAT1,DGKG,TBXAS1,PIG…	FGR,CYP26B1,MTMR7,PRKAR2B,PON1,ABCB4,OSBPL7,ALOX5,NPC1L1,CYP3A43,CPS1,HSD17B6,AGPAT4,RETSAT,DGKG,TBXAS1,DGAT2,FAR2,ME1,ELOVL1,PLPP1,TTC7A,ADGRF5,GAL,OSBPL3,ABCB11,PTGS2,SCARF1,OSBPL6,ZMPSTE24,EFR3B,HSD17B2,HSD17B14,P2RX7,SIRT4,PITPNM2,APOH,ESR1,PTGS1,SORBS1,ACOT7,GGT5,GGT1,PLA2G3,CYP2D6,PDGFB,APOL4,PNPLA3,DHRS2,HNF4A,SLA2,EEF1A2,TRIB3,ACOT8,ST8SIA5,LIPG,ABCD1,BMX,MTMR8,PCYT1B,FLT1,GDPD3,SMPD3,ACS…	DPM1,CFTR,PDK4,PDK2,SH3YL1,PIGV,SPHK2,NFYC,IP6K2,RDH11,ALDH3A2,SREBF1,MGLL,ACAT1,LIPE,FDFT1,AACS,SMARCD3,SLC27A5,STARD7,REST,MGST2,SULT2B1,DLD,COMT,CYP26A1,TECR,PIK3IP1,CYB5R3,CHKB,PLCB4,VAPA,DECR1,ASAH1,ECH1,EPHX3,PLD3,ISYNA1,PON3,PON2,PLEKHA1,CYP2C18,CD81,MVK,CHPT1,ST8SIA4,SNX17,DHCR24,LEPR,ACADM,FAAH,OSBPL9,RAB14,CLU,SCPEP1,CAT,LIAS,TWIST1,ACSL3,ECHS1,POR,LDLR,SERINC3,VAV3,CYP2J2,PNPLA8,PIGC,N…
GO_REGULATION_OF_INTRACELLULAR_STEROID_HORMONE_RECEPTOR_SIGNALING_PATHWAY	GO:0033143	70	Down	3.395277423616314e-4	0.005364713228052996	6	CRY1,PPP5C,BRCA1,KDM5D,RNF14,UFL1,ISL1,LMO3,RHOA,CBFB,TP63,PIAS2,UBA5,ESR1,HDAC6,SIRT1,EP300,AXIN1,UBE2I,SFRP1,DDX5,UFSP2,CNOT2,FOXP1,PARK7,HDAC1,GPAM,UFM1,CRY2,CNOT1,MED1,SMARCA4,RNF6,FOXA1,SAFB2,LATS1,WBP2,ARNTL,CLOCK,YAP1,NCOR1,ARRB2,CARM1,PARP1,SKP2,PAK1,DAB2,RUNX1,PRMT2,FOXH1,HEYL,PHB,TRIM68,KMT2D,KCTD6,AR,NR0B1,CYP7B1,ZNF366,ZBTB7A,PER1,CALR,NCOR2,STRN3,SRC,KANK2,DDRGK1,LBH,PHB2,PAGR1	ESR1,SFRP1,GPAM,CLOCK,PARP1,FOXH1,NR0B1,ZNF366	ISL1,HDAC1,FOXA1,SAFB2,NCOR1,RUNX1,DDRGK1
GO_REGULATION_OF_ALCOHOL_BIOSYNTHETIC_PROCESS	GO:1902930	64	Down	3.3965379856731593e-4	0.005364713228052996	1	NFYA,CYP51A1,MBTPS2,DKK3,NFYC,IDI1,SREBF1,ACACB,FDFT1,REST,SCD,SEC14L2,SQLE,ERLIN1,KPNB1,NFKB1,SC5D,MVK,CYP27B1,VDR,IFNG,BMP5,HMGCS1,HMGCR,FGF1,SCAP,CLCN2,PLEK,GPAM,NFYB,PTK2B,IL1B,BMP2,POR,APOE,MAS1,RAN,PRKAA1,MBTPS1,SOD1,DGKQ,SNCA,ERLIN2,TM7SF2,GGPS1,ABCG1,LSS,FDPS,WNT4,GFI1,PMVK,GPER1,MVD,PTAFR,FASN,P2RY1,ELOVL6,P2RY6,DHCR7,SP1,HRH1,SREBF2,TNF,ACACA	CYP27B1,IFNG,BMP5,GPAM,IL1B,APOE,DGKQ,GFI1,GPER1,TNF	NFYC,SREBF1,FDFT1,REST,MVK,POR,SNCA,TM7SF2,ABCG1,FDPS,SREBF2
GO_RESPONSE_TO_OXYGEN_LEVELS	GO:0070482	345	Down	3.4006222056894074e-4	0.005364713228052996	6	BAD,CFLAR,CD38,CREBBP,NOS2,NOX1,PSMB1,PSMC4,FAS,CASR,PSMA4,CYBA,F7,HIPK2,CYB5R4,PKM,RHOA,PDK3,PSME4,SIRT2,FUNDC1,RORA,TGFBR3,POLB,ATP6AP1,XRCC1,PTGS2,ENO1,TIGAR,GNB1,EDN1,KCNK2,PLOD1,REST,NOX4,PSMC5,MMP2,MT3,DNM1L,DNMT3B,SIRT4,NOS1,SLC9A1,ICAM1,ALKBH5,ANGPT2,PSME1,SCFD1,TGFB2,PSMD5,SIRT1,PSMD8,PICK1,HMOX1,TXN2,RBX1,EP300,PSMC6,PSMA3,HIF1A,PSMC1,PSMB5,PSMA6,PSME2,BMP7,PSMA7,TM9SF4,E2F1,AHCY,PSMD10…	CD38,NOX1,CASR,F7,PTGS2,TIGAR,KCNK2,NOX4,DNMT3B,SIRT4,NOS1,HMOX1,PSME2,PSMA7,SUV39H1,SFRP1,CAV1,CXCL12,SLC6A4,B3GAT1,SLC29A1,STC2,TGFB3,TEK,CXCR4,RWDD3,ITPR2,PTGIS,GNGT1,EGLN3,ACTN4,PSME3,LOXL2,BRIP1,SCN2A,SLC2A8,MGARP,ACVRL1,CYP1A1,PSMB6,ADAM15,KCNMB1,DRD2,VEGFC,KCNMA1,PINK1,S100B,CHRNB2,AK4,VCAM1,ADORA1,TERT,CYBB,SMAD3,CACNB3,ANGPTL4,TRH,KCNK3,ARNT2,NDNF,LEP,CHRNA7,UCP3,UCN3,APOLD1,TH,OXTR,SLC2…	FAS,REST,PSMC5,TXN2,AHCY,BNIP3L,PSMA2,TBL2,PSMD14,NFE2L2,CAT,TWIST1,CBFA2T3,RAMP2,CCDC115,ATP6V1G1,MYC,TMBIM6,ATP1B1,ARNT,NOTCH1,UBC,EDNRA,NPPC,CASP3,DDIT4,RBPJ,UBB,PTEN,BNIP3,PSMD13,ZFP36L1,PPARA,LPAR1,MALAT1,EGLN2
GO_G0_TO_G1_TRANSITION	GO:0045023	42	Down	3.437736301256286e-4	0.005410468911704727	13	BRCA1,YAF2,RAD51,PPP2R5B,EED,CBX5,CDC7,L3MBTL2,E2F1,RBBP8,RBBP7,EZH2,PHC1,TFDP2,EPC1,APAF1,RNF2,CBX3,MED1,MAX,UXT,SOX15,DAB2IP,CHEK1,PCGF6,RBBP4,RYBP,BMI1,E2F6,RHNO1,RRM2,PHC3,MGA,SUZ12,EHMT1,FOXO4,TFDP1,MDM4,RING1,EHMT2,HLA-G,PCGF2	CDC7,RBBP8,HLA-G	RBBP4,RHNO1,RING1
GO_NEGATIVE_REGULATION_OF_ERBB_SIGNALING_PATHWAY	GO:1901185	49	Down	3.444006124526996e-4	0.005410468911704727	6	GPRC5A,EPN1,PTPN3,RNF126,CDC42,PTPN18,TSG101,RAB7A,PSEN1,EPS15,SNX5,LGMN,ARHGEF7,DUSP3,AREG,CBL,HBEGF,CBLB,STAM2,ERRFI1,EREG,EPS15L1,PTPN12,SNX6,VPS25,SPRY2,STAM,DAB2IP,EGF,ERBB2,CBLC,EGFR,SH3KBP1,PTPRJ,ZFYVE28,TGFA,SPRY1,SOCS5,BTC,PTPN2,CHMP6,GRB2,SOCS4,EPGN,HGS,ZGPAT,NUP62,ITGA1,RNF115	VPS25,EGF,CHMP6,EPGN,HGS,ZGPAT	GPRC5A,TSG101,ERRFI1,ERBB2,SPRY1,PTPN2
GO_RESPONSE_TO_STEROID_HORMONE	GO:0048545	323	Down	3.524209564772392e-4	0.005524932703106719	6	BAD,CFLAR,TFPI,CD38,FKBP4,CRY1,PPP5C,BRCA1,KDM5D,CALCOCO1,RNF14,UFL1,ISL1,ATP1A2,CPS1,ABCC2,NR1H3,PIAS1,DSG2,LMO3,CYBA,PTPRU,RNF4,FECH,PLPP1,RHOA,CBFB,MAOB,RORA,NEDD4,ATP2B1,SREBF1,TP63,PTGS2,RARB,PIAS2,EDN1,UBA5,PGR,REST,GSTP1,NCOA1,CAD,DNAJA1,DNMT3B,ICAM1,TFAP4,PDCD7,ESR1,TGFB2,HDAC6,SIRT1,JAK2,CATSPERG,SOX10,DDX17,TSPO,ACR,RBFOX2,EP300,PCK2,HNF4A,BMP7,OXT,RHOXF1,RBBP7,AXIN1,UBE2I,TRIP4,ACSBG1,…	CD38,ATP1A2,CPS1,ABCC2,PLPP1,MAOB,PTGS2,PGR,DNMT3B,ESR1,SOX10,ACR,HNF4A,OXT,RHOXF1,ACSBG1,CA2,SFRP1,ATP1A3,CAV1,ADTRP,PADI2,SPP1,TGFB3,GPAM,SCGB2A1,PTGER2,AANAT,CATSPERB,CLOCK,IL6,IL10,IL1RN,MGARP,MSTN,ANXA3,TPH2,ESR2,NTRK3,NR1I3,ACTA1,PARP1,NR1I2,GNRH1,STAR,CATSPER3,GRIP1,PFKFB1,S100B,FOXH1,AGL,UCN,GPER1,CYBB,NR0B1,TRH,CATSPERD,UCP3,NR2F1,GBA,ZNF366,UCN3,TH,NRIP1,OXTR,SLIT3,UBE2L3,CATSPER4,AIF1,…	ISL1,PIAS1,SREBF1,REST,CCND1,ERRFI1,HDAC1,GOT1,FOXA1,SAFB2,RAMP2,SERPINF1,PCNA,NCOR1,NOTCH1,HNMT,RUNX1,CASP3,CREBRF,DDIT4,KAT5,SMYD3,NR2F2,ZFP36L1,PPARA,CLDN4,DDRGK1,UGT1A1,NCOA4,EGLN2
GO_VIRAL_GENOME_REPLICATION	GO:0019079	112	Down	3.5471307760358024e-4	0.005549305424047695	4	LTF,YTHDC2,EIF2AK2,ATG5,PKN2,NUCKS1,PABPC1,CDC42,HACD3,TOP2B,FKBP6,PPIE,ATG16L1,MAVS,OAS1,CCNK,SRPK1,SMARCB1,APOBEC3H,VAPA,FMR1,EEA1,HTATSF1,CLEC4M,ZC3HAV1,DDX5,CCL2,OAS3,OAS2,AICDA,TRIM38,RAB29,PROX1,TRIM6,SLPI,VAPB,STAU1,DEK,TBC1D20,APOBEC3A,APOBEC3F,EIF2AK4,ILF3,BST2,TRIM28,TOP2A,INPP5K,MORC2,LAMTOR5,ROCK2,RSAD2,OASL,SRPK2,RNASEL,PIK3C2G,TARBP2,IFITM3,SETDB1,RAB5A,TNIP1,STOM,NOTCH1,HMGA2,IFIT5…	FKBP6,APOBEC3H,CLEC4M,OAS3,AICDA,PROX1,TRIM6,RSAD2,SRPK2,IFI16,CXCR6,CD28,TNF	NUCKS1,PABPC1,SMARCB1,VAPA,BST2,NOTCH1,NFIA,RAD23A,GAS6,CNOT7,APOBEC3G,APOBEC3C
GO_REGULATION_OF_DNA_REPLICATION	GO:0006275	100	Down	3.564037150142688e-4	0.0055641866296314785	1	LIG3,DBF4,WIZ,RFC2,WAPL,WDR18,MAP2K4,NUCKS1,CDC42,GLI2,TIPIN,FGFR1,ZMPSTE24,ATRX,CDC6,CDC7,NBN,PPP2R1A,GTPBP4,SMC3,TNFAIP1,GLI1,RFC5,TIMELESS,AICDA,FBXO5,GMNN,MSH3,PPP2CA,BCL6,CCDC88A,CACYBP,ID3,PDS5A,ZRANB3,RBBP6,ATF1,CDK2,WRNIP1,EREG,TTF1,CHTF18,INO80,E2F8,MAS1,ANKRD17,TERF2,PCNA,RFC3,ORC3,DHX9,USP37,RAC1,HUS1,DSCC1,ZNF365,DNA2,SMARCAL1,ACVRL1,BRCA2,CDAN1,TICRR,ESCO1,TP53,CCNA2,EGFR,TERF1,RAD17…	ZMPSTE24,CDC7,TNFAIP1,GLI1,TIMELESS,AICDA,ZNF365,DNA2,ACVRL1,TICRR,DONSON,UCN,E2F7,KCTD13,CTC1,NUGGC,BLM,MCIDAS,DACH1	NUCKS1,NBN,FBXO5,GMNN,BCL6,PCNA,TERF1,NPM2,JUN,FAF1,ZNF830
GO_NUCLEUS_ORGANIZATION	GO:0006997	116	Down	3.57723673939262e-4	0.005573231151952271	3	PAFAH1B1,AKAP8L,SPAST,TBPL1,TPR,USP36,NDC1,SPAG4,HIPK2,PSME4,NUP133,NFE2L1,CHMP2B,ZMPSTE24,SEH1L,RRN3,CHMP5,NSFL1C,SRPK1,PES1,SUN2,VRK1,CHMP4B,EMD,NUP93,DMPK,RPS19,PPP2R1A,ZPR1,NUP98,PARP11,NUP107,RNF8,NUP155,PPP2CA,RTN4,KDM3A,SUMO1,CHD5,NEK6,VPS4B,NEK9,TARDBP,NUP153,PIWIL1,POLR1B,EMG1,CHMP2A,HABP4,SYNE1,CHMP1A,VPS4A,USPL1,CCNB1,LPIN1,ETS1,GOLM1,SRPK2,BIN1,TOR1B,TOR1A,NUMA1,NUP54,SYCP3,PML,WRAP53…	SPAG4,ZMPSTE24,EMD,NUP155,CHD5,PIWIL1,POLR1B,SRPK2,SYCP3,AFF2,GPER1,USP50,PYGO1,AGFG1,CHMP6,TSSK6,WEE2	CHMP5,NUP93,SUMO1,LEMD2
GO_REGULATION_OF_EXTRINSIC_APOPTOTIC_SIGNALING_PATHWAY	GO:2001236	139	Down	3.6412570531296236e-4	0.005653786955275207	6	GCLC,CFLAR,CX3CL1,TNFRSF12A,FYN,BRCA1,ZMYND11,BID,IGF1,SNAI2,HGF,RB1CC1,GCLM,FAS,CTNNA1,TRAF1,CASP8,EYA2,SP100,HYAL2,FGFR1,PTPRC,STRADB,CYLD,GSTP1,CTTN,ICAM1,ITGA6,ZC3HC1,RFFL,NRP1,TIMP3,HMOX1,STK4,SRPX,TRADD,PYCARD,STX4,SGK3,EYA1,SFRP1,STK3,IL7,TNFRSF10A,PPP2R1A,CAV1,SERPINE1,TGFBR1,UNC5B,RPS6KB1,MADD,LTBR,BMP5,EYA4,IL1A,ACVR1,HTRA2,BIRC6,PARK7,ARHGEF2,TNFAIP3,TNFRSF10B,TNFSF10,INHBA,G0S2,BMP4,I…	TNFRSF12A,FYN,IGF1,HGF,TRAF1,PTPRC,ITGA6,HMOX1,SRPX,SFRP1,CAV1,SERPINE1,TGFBR1,BMP5,IL1A,BIRC6,INHBA,IL1B,PSME3,AGT,ITGAV,PF4,TERT,GPER1,NOS3,RET,SCG2,MAL,TNF	CX3CL1,RB1CC1,FAS,EYA2,EYA1,IL7,ACVR1,TNFSF10,BMPR1B,PHIP,RNF34,PTEN,SIAH2,FAF1
GO_PROTEIN_LOCALIZATION_TO_MEMBRANE	GO:0072657	581	Down	3.6440082907414914e-4	0.005653786955275207	5	BAD,SLC4A1,ITGAL,ITGA3,AP2B1,AGK,ARHGAP44,ADAM22,SEC62,RPS20,FYN,EHD3,BID,ZDHHC6,EHD2,SEC63,PRKCH,ANK1,RABEP1,LRRC7,PEX3,CDH1,EPHA3,HSPA5,GOPC,TSPAN17,VAMP3,PKP2,SEC61A1,RPL18,GPC1,CASP8,ATP2C2,AP3D1,TRAM2,SEC61A2,PPP2R5A,TRAM1,TNFRSF1A,PRKCZ,ROCK1,GRIPAP1,REEP1,TTC7A,VPS35,ATP1B3,LRP6,EXOC5,FRMPD1,RPL31,MPP5,TP63,FERMT2,PICALM,NSF,CACNG4,ACTB,DLG1,GPC4,TM9SF3,ACTN2,TP73,STX7,HSP90AA1,EPB41L3,DLG…	SLC4A1,ITGAL,ITGA3,ADAM22,FYN,EHD3,ANK1,RABEP1,LRRC7,EPHA3,REEP1,TTC7A,FRMPD1,CACNG4,ACTN2,EPB41L3,EFR3B,TESC,CAPN3,SORBS1,STX1B,MADCAM1,MICALL1,MIEF1,GZMB,RAB40AL,NECAB2,ANXA13,PDCD5,CLIP3,CAV1,SEC61B,LGI1,MAPK10,CPE,LIN7A,IFNG,NUP155,KCNIP3,ITGA4,SPTBN1,GRIN3B,FAM126A,RAMP3,PACSIN1,RAP2A,ROMO1,VIL1,APOE,DPP6,RFTN1,SNAP25,PRAM1,RTP4,KIF13A,ITGB7,CLTC,STAC2,CACNG8,ANXA9,TMEFF2,ABCA12,GRIP2,STAC,A…	SEC63,ATP2C2,PRKCZ,FERMT2,RPL6,PALM,RPL3,ZDHHC2,RAB3A,YWHAE,CD81,KRT18,TMEM59,PPP3CC,ACSL3,TM9SF2,RAMP2,ZDHHC4,FLOT1,RDX,SKAP1,RAB40B,ERBB2,ATP1B1,SRP9,ATG3,RPL7,RPS3,TNIK,F11R,RPL26,CNST,ARF6,MOAP1,AMN,NSG1,CDH2,RPS9,RPL15,GAS6,RAB11B,RAB40C,RPL12,RPS4X,RPL10A,SYNJ2BP,EMP2,VAMP2,RPL41
GO_VESICLE_ORGANIZATION	GO:0016050	301	Down	3.651482339220931e-4	0.005653786955275207	3	SNX11,ALS2,VPS41,PAFAH1B1,TRAPPC6A,BAIAP3,VTA1,SYT7,TBPL1,CUL3,PI4K2B,ZFYVE16,ZPBP,DTNBP1,VAMP3,FAM160A2,TRAPPC3,PTPRN,AP3D1,GNAI3,SYT1,RAB27A,AP1M1,PICALM,NSF,TSG101,LMAN1,RAB7A,SEC31B,PIK3C3,SAR1A,DNM2,STX7,CHMP2B,CD59,EPS15,CHMP5,SNX10,TMED2,RFX2,P2RX7,SCFD1,SNAP23,HOOK2,STX1B,SNAP29,PLA2G3,HPS4,TRIM9,CNIH1,VTI1B,SEC23A,CTSZ,SEC23B,CHMP4B,VAPA,GPR143,SRPX,SYP,EEA1,ZDHHC15,CORO1A,STX4,RAB11A,SP…	SYT7,CUL3,ZPBP,TRAPPC3,PTPRN,SYT1,RAB27A,DNM2,CD59,P2RX7,STX1B,PLA2G3,TRIM9,SRPX,CORO1A,LAPTM4B,SLC17A7,PPP6R1,CAV1,DNM1,STX2,ACRBP,SEC16B,RAB22A,F2RL3,UNC13A,VPS25,SNAP25,DYSF,STX6,SERPINE2,TGFBRAP1,TBC1D4,KIF13A,MYO7A,ANXA9,NKD2,GRIA1,SYNJ1,TRAPPC10,TRAPPC2L,ZEB2,USP50,AGFG1,CNIH2,CHMP6,SPHK1,VPS37D,MAPK15,SLC2A4,HGS,PMEL,ZPBP2,MYO18A,SERPINA1,S100A10,DNM3,SAMD9,TAPBP,DOC2B	DTNBP1,TSG101,CHMP5,HOOK2,CNIH1,VAPA,RAB3A,CTSC,PPP6R3,FBXO5,SNX3,CHMP3,RAB14,VAV3,HOOK1,VPS36,RAB1A,SNCA,VPS11,ZNF385A,AKTIP,STXBP6,INSIG1,VPS16,SEC22B
GO_DNA_SYNTHESIS_INVOLVED_IN_DNA_REPAIR	GO:0000731	46	Down	3.7218309171706574e-4	0.005742962559018969	1	REV3L,SPRTN,RFC1,RFC2,POLD1,POLD3,SIRT1,POLE2,POLI,POLA1,USP10,RPA3,POLD2,RFC5,MAD2L2,RPA2,TRIM25,POLK,WRNIP1,ZBTB1,CDKN2D,POLN,RPA1,PCNA,RFC3,REV1,DTL,RPS27A,TEX12,UBC,USP43,UBE2L6,FAAP20,RCHY1,RFC4,PRIMPOL,VCP,WRN,UBB,POLH,POLD4,POLE,PARP10,NPLOC4,ISG15,UBA52	POLN,TEX12,USP43	RPA2,PCNA,REV1,UBC,RCHY1,UBB
GO_NEGATIVE_REGULATION_OF_TRANSCRIPTION_FROM_RNA_POLYMERASE_II_PROMOTER_IN_RESPONSE_TO_STRESS	GO:0097201	12	Down	3.7243398389385477e-4	0.005742962559018969	1	SIRT2,NCK2,DNAJB1,VHL,TMBIM6,BAG3,IMPACT,NCK1,CITED2,HIF1AN,JUN,HSPA1A		TMBIM6,NCK1,JUN
GO_UBIQUINONE_METABOLIC_PROCESS	GO:0006743	16	Down	3.7362187939778287e-4	0.005749498246356475	1	COQ9,COQ5,HMGCR,COQ10B,COQ6,UBIAD1,COQ3,COQ10A,NDUFA9,PDSS1,FDXR,PDSS2,COQ4,COQ7,COQ2,PPTC7		COQ5,COQ10B,NDUFA9,FDXR
GO_PEPTIDYL_PROLINE_MODIFICATION	GO:0018208	50	Down	3.7561297682484e-4	0.005768342144095757	1	FKBP4,P4HA2,FKBP6,FKBP7,PPIE,OGFOD1,FKBP1A,P3H2,FKBP5,PPIL2,FKBP3,PIN4,FKBP8,FKBP14,PPIF,AIP,P3H3,PPWD1,NKTR,P3H1,FKBP15,FKBP1B,FKBP9,P4HA1,PIN1,AIPL1,EGLN3,PPIL4,FKBP11,EGLN1,PPIL1,PPIG,FKBP10,NTMT1,P4HA3,CWC27,RANBP2,PPIB,PPIC,CRTAP,PPID,PPIH,FKBP2,P4HTM,PPIL6,P4HB,PPIA,PPIAL4G,PPIL3,EGLN2	FKBP6,P3H2,FKBP1B,AIPL1,EGLN3,PPIAL4G	AIP,PPWD1,P4HA3,CWC27,EGLN2
GO_REGULATION_OF_PROTEOLYSIS	GO:0030162	615	Down	3.7930479783386604e-4	0.005813174345620859	1	GCLC,ANKIB1,BAD,CASP10,CFLAR,TFPI,OSBPL7,TMEM98,RHBDF1,TFAP2B,PKD1,HFE,FYN,ANOS1,PLAUR,LTF,PSMC4,NUB1,RNF14,UFL1,BID,HGF,SERPINB1,NLRP2,BIRC3,FAS,CD44,TNFRSF1B,BAK1,GRN,PIAS1,RNF19A,GABARAPL2,TIMP2,CLEC16A,MAPK9,HERPUD1,CYFIP2,ITIH4,SERPINB3,USP13,CASP8,NGFR,HIPK2,ATXN3,RHOA,ROCK1,PSME4,SIRT2,ERLEC1,PTPN3,CSNK2A2,TRIB2,PDCD2,PRKACA,CHFR,FBXW11,DERL2,TP63,NLE1,PTGS2,PICALM,ENO1,GRAMD4,SART3,FBLN1,…	OSBPL7,RHBDF1,TFAP2B,FYN,HGF,TNFRSF1B,CLEC16A,ITIH4,PTGS2,GRAMD4,CST7,SIRT4,FETUB,CAPN3,SERPIND1,DERL3,BCL2L13,PAPLN,PSME2,MMP9,TRIB3,CST3,CST4,SPINT3,EPPIN,RENBP,PCSK1N,WFDC1,MEFV,PDCD5,HPN,CAV1,NOD1,PCOLCE,SERPINE1,AMBP,SPOCK2,SUFU,ALOX12,IFNG,FN1,BIRC6,SERPINC1,WDR35,SPINK4,ITIH5,ACVR1C,PI3,WFDC3,IL1B,TNFSF14,PRKCG,PZP,WFIKKN1,VIL1,CHAC1,EGLN3,QRICH2,ANGPTL8,APOE,DDA1,HIP1R,TRAF3,PSME3,SPINK5,…	TMEM98,ANOS1,FAS,PIAS1,HERPUD1,CYFIP2,SERPINB3,ARAF,LXN,REST,IGBP1,LTBP4,HSP90AB1,CTSH,TFPI2,YWHAE,CTSC,WDR48,PSMD14,SUMO1,NFE2L2,EPHA4,DHCR24,TMEM59,HDAC1,F3,CLU,SPOP,TNFSF10,PCID2,PRDX5,POR,CBFA2T3,BST2,SERPINF1,UBAC2,TANK,ANP32B,MYC,MTCH1,RCN3,HSPD1,SNCA,TNFAIP8,SNX12,SERPING1,RPS3,RCHY1,PRDX3,SPINT2,SERPINF2,EFNA1,UBB,RNF34,PTEN,SMARCC1,RAD23A,SOX2,TNFSF15,SIAH2,CLN8,GAS6,CLN3,SUMO2,CLDN4,FHI…
GO_REGULATION_OF_ORGANELLE_ORGANIZATION	GO:0033043	1141	Down	3.8082629566360386e-4	0.005823547348500362	3	GCLC,BAD,MAD1L1,FKBP4,KDM1A,ZMYND10,CDC27,UPF1,SLC25A5,KMT2E,MYCBP2,CX3CL1,BAIAP2L1,CCL26,PAF1,VPS41,ARHGAP44,SCIN,MARK4,PAFAH1B1,JARID2,CDKL5,PKD1,RHOBTB2,TENM1,PAX7,ZNF207,FUZ,AKAP8L,SYT7,PLAUR,ANLN,DCN,BRCA1,ERCC1,EHD3,DDX11,TACC3,WAS,BID,ISL1,IGF1,PHLDB1,SNAI2,HGF,MNAT1,SPAST,ANK1,BAK1,GRN,IFT88,TMSB10,STAP1,CUL3,CLEC16A,PNKP,SPDL1,PHF23,PARP3,CAPG,CUL7,EPHA3,GPM6B,TPR,ARHGAP6,MAP4,VPS13D,ELN…	ZMYND10,JARID2,CDKL5,TENM1,PAX7,SYT7,ANLN,EHD3,WAS,IGF1,HGF,ANK1,TMSB10,STAP1,CUL3,CLEC16A,EPHA3,MAP4,VPS13D,FOXP3,PRDM6,PRKCQ,SPI1,SYT1,NAV3,SPTB,WDR1,TRIP13,RHOBTB1,ARHGEF10L,ADD2,FSCN1,PAK3,CAPN6,ACTN2,MAP2,TIGAR,RAPGEF3,DNM2,ZMPSTE24,NOX4,DNMT3B,KIF9,P2RX7,ANAPC5,SIRT4,NOS1,RNF31,CDC45,HIRA,SH3BP1,PDGFB,MIEF1,GZMB,CDKL1,TRIM9,MMP9,SPEF1,HCK,CORO1A,SMPD3,CORO2B,RP1,SFRP1,LAPTM4B,PDCD5,FSD1,CLI…	SLC25A5,CX3CL1,FUZ,ISL1,ELN,FNIP2,SPHK2,SREBF1,TSG101,CELSR1,VDAC3,CHMP5,HNRNPC,SMARCB1,TRIOBP,SNW1,RPS6KA5,RHOV,NBN,BNIP3L,RAB3A,PRKAR1A,YWHAE,ASF1A,FBXO5,SEMA5A,BCL6,CCT4,CHMP3,CLU,PPP3CC,TNFSF10,TWIST1,MAD2L1BP,EML2,PCID2,AKAP9,CDKN1C,BST2,MAP1S,HNRNPA1,CCT7,VILL,MYC,RDX,ARHGEF19,ATG3,SNCA,PHIP,TERF1,ADD3,RPS3,CDC42EP2,EPS8,PAN3,RHOC,CCT8,NCK1,F11R,NPM2,VPS11,ALKBH4,LRP5,OMA1,VANGL2,CCT3,PRKCD…
GO_AMYLOID_PRECURSOR_PROTEIN_CATABOLIC_PROCESS	GO:0042987	43	Down	3.815294143270005e-4	0.005823547348500362	1	IGF1,IFNGR1,ABCA7,ROCK1,PICALM,PSEN1,FKBP1A,GSK3A,ABCA2,IFNG,EPHA4,DHCR24,APH1A,CLU,GGA3,PIN1,APOE,UNC13A,FLOT2,ROCK2,BIN1,SORL1,ADAM10,APP,EFNA3,PSEN2,DYRK1A,ABCG1,NCSTN,CASP3,EFNA1,TMED10,PRNP,HAP1,CHRNA7,GSAP,BACE1,CLN3,AGER,PSENEN,TNF,LYN,SPON1	IGF1,IFNG,APOE,UNC13A,CHRNA7,TNF	EPHA4,DHCR24,CLU,ABCG1,CASP3,EFNA1,CLN3
GO_TRANSCRIPTION_BY_RNA_POLYMERASE_III	GO:0006383	53	Down	3.881284979427691e-4	0.005912281269269914	1	TENM1,BRCA1,POLR3B,SNAPC1,POLR3E,ZNF76,GTF3C1,POLR2E,POLR2F,POLR3H,CHD8,BRF2,SNAPC2,ELL,TBP,POLR3G,GTF3C2,IVNS1ABP,GTF3C3,POLR3GL,GTF3A,GTF3C4,PRDX5,ICE2,POLR3F,RPTOR,ZC3H8,BDP1,POLR2K,GTF3C5,POLR3A,GTF3C6,POLR3K,POLR2H,ICE1,SNAPC3,SNAPC4,ZNF143,NAB2,POLR3D,AR,POLR1C,SNAPC5,DHX36,POLR2L,MAF1,BRF1,POLR3C,POLR1D,MTOR,CRCP,CEBPA,ZNF345	TENM1,GTF3C1,POLR2F,POLR3H,POLR3G,POLR2L	POLR3E,PRDX5,POLR3F,ZC3H8,POLR3D
GO_REGULATION_OF_UBIQUITIN_PROTEIN_TRANSFERASE_ACTIVITY	GO:0051438	49	Down	3.897229179875481e-4	0.0059245756724369695	1	DCUN1D1,PSEN1,CDC14B,DNM1L,ABL1,TRIB3,SMAD7,AXIN1,STUB1,FZR1,LIMK1,UBE2S,DCUN1D4,FBXW7,FBXO5,BAG2,ARRDC3,GORASP1,PARK7,MAD2L2,CDC20,MASTL,RPL5,RPL23,PIN1,USP44,DCUN1D5,RAB1A,ARRDC4,RPS2,FEM1A,RPL11,DCUN1D2,PINK1,DTX3L,MAD2L1,CDC20B,BAG5,PLK1,GOLGA2,BMI1,FEM1B,PTEN,RPS7,UBE2C,UBE2N,UBE2L3,DCUN1D3,TOPORS	TRIB3,DCUN1D5,PINK1,CDC20B,UBE2L3	FBXO5,RAB1A,PTEN,TOPORS
GO_PROTEIN_N_LINKED_GLYCOSYLATION	GO:0006487	76	Down	3.9056637781513976e-4	0.005925427405360739	1	DPM1,ST3GAL1,PGM3,B4GALT7,ALG1,FUT8,MGAT4A,ST6GAL1,LMAN1,B4GALT1,ALG9,ALG6,DERL3,PMM1,ALG13,MAGT1,UGGT2,TUSC3,GORASP1,MOGS,MAN1C1,DHDDS,RPN2,ALG2,ALG5,SRD5A3,GAL3ST1,MGAT3,MPDU1,DAD1,MGAT1,GFPT2,TMEM258,TMEM165,STT3A,UGGT1,DPM2,ALG10,PMM2,ASGR1,MGAT5,NUS1,ALG8,MGAT4B,SYVN1,B3GALT2,KRTCAP2,STT3B,RPN1,VCP,B4GALNT2,DOLPP1,MVD,MGAT5B,MGAT2,B3GALNT1,DPAGT1,B3GALT1,ALG14,DOLK,ALG10B,DPM3,MCFD2,MGAT4C,A…	DERL3,DHDDS,GAL3ST1,GFPT2,MGAT5B,B3GALT1,MGAT4C,B3GALT5	DPM1,FUT8,MAN1C1,MGAT3,DOLPP1,ALG12,NUDT14
GO_VIRION_ASSEMBLY	GO:0019068	39	Down	3.93775674297846e-4	0.005962096477044852	4	VTA1,TSG101,CHMP2B,CHMP5,CHMP4B,DDX6,SPCS1,CHMP3,VPS4B,TBC1D20,APOE,CHMP2A,CHMP1A,VPS4A,RAB1A,VPS37B,MVB12A,RPS27A,CHMP7,LRSAM1,USP6NL,UBC,VPS37A,SNF8,VPS28,CHMP4C,VPS37C,PDCD6IP,UBB,RAB43,PC,RAB1B,CHMP6,VPS37D,PPIA,MVB12B,UBA52,CHMP4A,CHMP1B	APOE,RAB43,CHMP6,VPS37D	TSG101,CHMP5,CHMP3,RAB1A,UBC,UBB
GO_ANAPHASE_PROMOTING_COMPLEX_DEPENDENT_CATABOLIC_PROCESS	GO:0031145	78	Down	3.9917461352867933e-4	0.006019004290571368	1	CDC27,PSMB1,PSMC4,CUL3,PSMA4,ANAPC4,PSME4,UBE2D1,PSMC5,AURKA,ANAPC5,PSME1,CDC23,PSMD5,PSMD8,PSMC6,PSMA3,PSMC1,PSMB5,PSMA6,PSME2,PSMA7,PSMD10,PSMD7,FBXO31,FZR1,PSMA2,UBE2S,PSMD3,PSMD11,ANAPC15,PSMD9,FBXO5,PSMD14,CDC20,CDK2,PSMF1,PSMB2,PSMA1,CDC16,PSME3,CCNB1,PSMB7,ANAPC11,PSMB6,PSMA5,RPS27A,UBC,ANAPC1,BUB3,BUB1B,PSMD4,PSMB4,PSMC2,PSMD6,MAD2L1,ANAPC10,PTTG1,PSMC3,ANAPC16,PLK1,UBE2E1,CDK1,UBB,PSMD1,…	CUL3,UBE2D1,ANAPC5,PSME2,PSMA7,ANAPC15,PSME3,ANAPC11,PSMB6,PSMB9,PSMB3	PSMC5,PSMA2,FBXO5,PSMD14,UBC,ANAPC16,UBE2E1,UBB,PSMD13
GO_TRANSITION_METAL_ION_HOMEOSTASIS	GO:0055076	112	Down	4.002379217457483e-4	0.006019004290571368	6	HFE,LTF,SLC30A9,SLC11A1,CP,CUL1,AP3D1,NEO1,HYAL2,TTC7A,ATP6AP1,CYBRD1,TFRC,PICALM,SRI,SLC46A1,EIF2AK1,FTL,MT3,HEPH,TF,SLC22A17,HMOX1,HIF1A,XIAP,CCDC22,NUBP1,HMOX2,SLC30A4,SLC39A14,HAMP,TFR2,GLRX3,HPX,SLC11A2,CAND1,IFNG,SLC39A7,SKP1,ATP6V1A,STEAP3,ABCB6,EPAS1,FBXL5,ABCG2,CUTC,ACO1,ATP7B,MT1G,MT2A,STEAP4,NEDD8,SCO2,ABCB7,NDFIP1,SCO1,ISCU,IREB2,CCDC115,SLC31A2,SLC31A1,ATP6V1G1,MYC,SLC40A1,SLC39A8,SL…	TTC7A,HEPH,TF,HMOX1,HAMP,TFR2,HPX,IFNG,ABCB6,ABCG2,MT2A,SLC31A2,S100A8,SLC30A2,SLC30A8,SCARA5,PRND,ATOX1,LCK,MT1M	SRI,SKP1,NDFIP1,CCDC115,ATP6V1G1,MYC,STEAP2,SLC39A10,NCOA4
[truncated: 760 more rows]
