# Supplementary material for: An integrated cell atlas of the lung in health and disease
Source: Nat Med. 2023 Jun 8;29(6):1563–77. doi: 10.1038/s41591-023-02327-2 (PMC10287567; doi:10.1038/s41591-023-02327-2)
Supplement: Supplementary file 5 — Gene set enrichment analysis results for modeling the effects of demographic variables on cell type-specific gene expression. [file 41591_2023_2327_MOESM5_ESM.zip › SuppT_X_covariate_modeling_gene_set_enrichment/Monocyte-derived_Mph-anatomical_region_ccf_score-GO_BP-Total.tsv]

GeneSet	GOID	NGenes	Direction	PValue	FDR	Cluster	Genes	DEUp	DEDown
GO_COTRANSLATIONAL_PROTEIN_TARGETING_TO_MEMBRANE	GO:0006613	98	Up	9.849801438477598e-15	7.390306019289741e-11	1	SEC62,RPS20,SEC63,SEC61A1,RPL18,TRAM2,SEC61A2,TRAM1,RPL31,RPS5,RPL6,RPLP0,RPL3,SRP54,RPS16,RPS19,RPL18A,SEC61B,RPL28,RPL19,RPL34,RPS13,RPS12,RPL24,SSR3,RPS15,RPL22,RPS25,RPL21,RPL5,RPS10,SSR1,RPL23,RPS4Y1,RPL36,RPL27,RPS15A,RPL35,RPS6,RPLP1,RPS24,SRP14,RPS2,RPS11,RPL13A,RPL11,RPS8,SRP9,RPS27A,RPL32,RPS3A,RPL37,RPL10,RPL7,RPL7A,RPS3,SRP19,RPL30,ZFAND2B,RPL8,RPL26,RPL29,SSR2,RPL9,RPS14,RPL27A,RPL13…	RPL18,RPS5,RPL6,RPL18A,RPL19,RPL24,SSR3,RPL22,RPS25,RPL5,RPS24,RPL11,RPS27A,RPL32,RPS3A,RPL10,RPL7A,RPS3,RPL8,SSR2,RPS14,RPSA,RPS7,RPL4,RPL35A,RPS23,RPL14,RPL12,RPS4X	SEC61A1
GO_AEROBIC_RESPIRATION	GO:0009060	73	Up	1.1481001343099274e-13	3.374161805019687e-10	2	COX10,UQCRC1,MDH1,COX15,CS,MTFR1,IDH3G,SDHA,ME2,DLD,FH,ACO2,HIF1A,IDH3B,SLC25A14,OGDH,NDUFS8,TRPV4,COX6A1,NNT,NDUFS7,COX7A2L,SDHB,MTFR1L,DLST,IDE,CAT,ACO1,PANK2,COX6B1,COX7C,CBFA2T3,COX4I1,COX7B,PDHA1,BLOC1S1,COX5B,SUCLA2,IREB2,IDH1,UQCRC2,SIRT3,SDHC,MTFR2,MDH2,SURF1,DLAT,ME3,OXA1L,UQCRB,SUCLG1,UCN,COX6C,FXN,VCP,IDH3A,SDHAF2,PDHB,CYCS,SUCLG2,UQCRH,BNIP3,COX8A,COX5A,FAHD1,DHTKD1,IDH2,SHMT2,UQCR10,…	UQCRC1,MDH1,IDH3G,SDHA,FH,IDH3B,NDUFS8,COX4I1,COX5B,IDH1,SDHC,MDH2,DLAT,OXA1L,SUCLG1,FXN,SUCLG2,COX5A,IDH2
GO_TRANSLATIONAL_INITIATION	GO:0006413	183	Up	1.3491250719790833e-13	3.374161805019687e-10	2	DHX33,RPS20,TPR,EIF2AK2,EIF4B,RPL18,DHX29,PABPC1,EIF2B3,NCK2,RPL31,EIF4G3,DDX1,RPS5,EIF3I,MTIF2,EIF2AK1,PPP1R15A,RPL6,RPLP0,EIF3L,RPL3,EIF3D,ALKBH1,EIF5,FMR1,DNAJC3,MTFMT,EIF3J,EIF3E,RPS16,RPS19,RPL18A,HSPB1,EIF3B,EIF4H,EIF3A,RPL28,RPL19,RPS6KB1,RPL34,EIF4G2,RPS13,EIF2B1,RPS12,RPL24,NCBP2,EIF1B,EIF4G1,EIF2B4,RPS15,RPL22,RPS25,GLE1,EIF2B2,PAIP2,COPS5,KHDRBS1,RPL21,MTIF3,RPL5,AGO2,PAIP2B,RPS10,MIF4…	EIF4B,RPL18,RPS5,MTIF2,EIF2AK1,RPL6,EIF3L,EIF3D,MTFMT,EIF3E,RPL18A,RPL19,EIF2B1,RPL24,RPL22,RPS25,COPS5,RPL5,EIF3G,RPS24,RPL11,RPS27A,POLR2D,RPL32,EIF2A,RPS3A,RPL10,EIF3H,RPL7A,EIF3M,RPS3,RPL8,RPS14,POLR2G,RPSA,RPS7,RPL4,EIF3F,EIF3K,NPM1,RPL35A,RPS23,RPL14,RPL12,RPS4X	ALKBH1,KLHL25
GO_CELLULAR_RESPIRATION	GO:0045333	156	Up	9.806300149320789e-13	1.839416750508847e-9	2	NDUFAB1,SLC25A13,COX10,UQCRC1,MDH1,COX15,BID,NDUFS1,AIFM2,CS,NDUFB4,MTFR1,IDH3G,SDHA,ME2,NOA1,COQ9,NDUFB2,DLD,FH,NDUFB7,ACO2,HIF1A,IDH3B,SLC25A14,TAZ,ETFB,OGDH,NDUFC1,NDUFS8,TRPV4,IFNG,COX6A1,ALDH5A1,NNT,GPD2,NDUFS7,COQ10B,SLC25A12,COX7A2L,PARK7,SDHB,MTFR1L,NDUFB3,NDUFA8,NR4A3,DLST,IDE,DNAJC15,CAT,PIK3CA,ACO1,CISD1,NDUFA1,SLC25A23,PANK2,COX6B1,TRAP1,COX7C,UQCR11,NDUFA5,CBFA2T3,NDUFA10,COX4I1,COX7…	UQCRC1,MDH1,NDUFB4,IDH3G,SDHA,NOA1,FH,IDH3B,NDUFS8,NDUFA8,TRAP1,NDUFA10,COX4I1,COX5B,NDUFB5,IDH1,SDHC,MDH2,NDUFB11,DLAT,OXA1L,NDUFS2,SUCLG1,FXN,NDUFV1,SUCLG2,NDUFV2,COX5A,CYC1,IDH2,NDUFA12,NDUFS3	COQ10B,PRELID1
GO_VIRAL_GENE_EXPRESSION	GO:0019080	187	Up	1.4173402902726608e-12	2.1268608395831546e-9	3	POLR2J,RPS20,PTBP1,NUP160,POLR2B,TPR,RSF1,NDC1,CTDP1,RPL18,TAF11,NUP133,NUCKS1,RPL31,NUP37,CCNT2,RPS5,REST,SEH1L,RPL6,RPLP0,TFAP4,NUP50,AAAS,NUP188,POLR2E,SMARCB1,EIF3L,POLR2F,RPL3,EIF3D,EP300,SNW1,RAE1,NELFCD,NUP93,POLR2C,MON1B,RPS16,POLR2I,RPS19,RPL18A,USF2,HPN,EIF3B,TRIM14,EIF3A,RPL28,RPL19,NUP88,RPL34,RPS13,NUP98,NUP107,RPS12,NUP155,RPL24,SPCS1,RPS15,RPL22,HDAC1,TRIM62,RPS25,TRIM32,NUP43,TARD…	RPL18,RPS5,RPL6,SMARCB1,EIF3L,EIF3D,NELFCD,RPL18A,RPL19,RPL24,SPCS1,RPL22,RPS25,RPL5,GTF2F1,EIF3G,RPS24,SSB,TARBP2,IFITM3,RPL11,RPS27A,POLR2D,RPL32,RPS3A,RPL10,RPL7A,RPS3,RPL8,RPS14,POLR2G,RPSA,RPS7,RPL4,EIF3F,RPL35A,RPS23,RPL14,RPL12,RPS4X	TRIM62
GO_MITOCHONDRIAL_TRANSLATIONAL_TERMINATION	GO:0070126	88	Up	2.77507749167565e-12	3.4702344033404002e-9	2	MRPS10,MRPL43,MRPS35,MRPS24,MRPS34,MRPL22,MRPL28,MRPS33,MRPS18A,MRPS31,MRPL4,MRPL32,MRPL27,MRPL51,MTRF1L,MRPL18,MRPL2,MRPS30,MRPS27,MRPL3,MRPL19,MRPL37,MRPS15,MRPS14,MTRF1,MRPS2,MRPS7,MRPS26,MRPS12,MRPL34,MRPS25,PTCD3,MRPL35,ERAL1,DAP3,MRPS36,MRPL44,MRPS9,MRPL47,MRPL50,MRPL15,MRPL24,MRPL9,MRPS5,MRPS28,MRRF,MRPL49,MRPL39,OXA1L,MRPL17,MRPL10,MRPL55,MRPS18C,GFM2,MRPL16,MRPL1,MRPL36,MRPL13,CHCHD1,MRP…	MRPS35,MRPS34,MRPS31,MRPS30,MRPL19,MRPL37,MRPL34,MRPS25,MRPL35,DAP3,MRPS36,MRPL24,MRPS5,OXA1L,MRPL57,MRPL48,MRPS21	MRPS18C,MRPL53
GO_ESTABLISHMENT_OF_PROTEIN_LOCALIZATION_TO_ENDOPLASMIC_RETICULUM	GO:0072599	109	Up	3.881308034859132e-12	4.160207740792581e-9	1	SEC62,RPS20,SEC63,HSPA5,SEC61A1,RPL18,TRAM2,SEC61A2,TRAM1,RPL31,RPS5,RAB10,RPL6,RPLP0,RPL3,PMM1,SRP54,CHMP4B,SGTA,RPS16,RPS19,RPL18A,SEC61B,RPL28,RPL19,RPL34,RPS13,RPS12,RPL24,SSR3,SPCS1,RPS15,RAB3GAP1,RPL22,RPS25,SPCS2,RAB3GAP2,RPL21,RPL5,RPS10,RPL23,SPCS3,RPS4Y1,RPL36,RPL27,SEC61G,RPS15A,RPL35,RPS6,RPLP1,RPS24,SRP14,PMM2,RPS2,RPS11,RPL13A,RPL11,RPS8,SRP9,RPS27A,RPL32,RPS3A,RPL37,RPL10,RPL7,RPL7…	RPL18,RPS5,RPL6,PMM1,RPL18A,RPL19,RPL24,SSR3,SPCS1,RPL22,RPS25,RPL5,RPS24,RPL11,RPS27A,RPL32,RPS3A,RPL10,RPL7A,RPS3,RPL8,RPS14,RPSA,RPS7,RPL4,RPL35A,RPS23,RPL14,RPL12,RPS4X	SEC61A1,RAB10,SGTB
GO_MITOCHONDRIAL_TRANSLATION	GO:0032543	132	Up	7.017206107556129e-12	6.581262178124205e-9	2	LARS2,MRPS10,MRPL43,GATB,MRPS35,MRPS24,IARS2,MRPS34,MRPL22,NOA1,MTIF2,MRPL28,MRPS33,MRPS18A,ALKBH1,UQCC1,MTG2,CDK5RAP1,MRPS31,EARS2,SARS2,MRPL4,MRPL32,C1QBP,MRPL27,MRPL51,MTRF1L,MRPL18,MRPL2,MRPS30,MRPS27,MRPL3,MRPL19,MRPL37,WARS2,MRPS15,NSUN4,DARS2,FASTKD2,MRPS14,MTRF1,MTIF3,MTERF4,MRPS2,TSFM,FASTKD3,AARS2,MRPS7,MRPS26,MRPS12,MRPL34,QRSL1,MRPS25,PTCD3,MRPL35,ERAL1,DAP3,MRPS36,MRPL44,MRPS9,MRPL47…	MRPS35,MRPS34,NOA1,MTIF2,CDK5RAP1,MRPS31,C1QBP,MRPS30,MRPL19,MRPL37,MRPL34,MRPS25,MRPL35,DAP3,MRPS36,MRPL24,MRPS5,OXA1L,MRPL57,TRMT10C,MRPL48,TUFM,MRPS21	ALKBH1,MRPS18C,MRPL53
GO_TRICARBOXYLIC_ACID_CYCLE	GO:0006099	31	Up	1.759537033711415e-11	1.416896708977398e-8	2	MDH1,CS,IDH3G,SDHA,ME2,DLD,FH,ACO2,IDH3B,OGDH,NNT,SDHB,DLST,ACO1,PDHA1,SUCLA2,IREB2,IDH1,SDHC,MDH2,DLAT,ME3,SUCLG1,IDH3A,SDHAF2,PDHB,SUCLG2,FAHD1,DHTKD1,IDH2,SDHD	MDH1,IDH3G,SDHA,FH,IDH3B,IDH1,SDHC,MDH2,DLAT,SUCLG1,SUCLG2,IDH2
GO_ATP_SYNTHESIS_COUPLED_ELECTRON_TRANSPORT	GO:0042773	80	Up	1.888440235875514e-11	1.416896708977398e-8	2	NDUFAB1,COX10,UQCRC1,COX15,BID,NDUFS1,NDUFB4,SDHA,COQ9,NDUFB2,DLD,NDUFB7,TAZ,NDUFC1,NDUFS8,COX6A1,NDUFS7,COX7A2L,PARK7,NDUFB3,NDUFA8,DNAJC15,NDUFA1,COX6B1,COX7C,UQCR11,NDUFA5,NDUFA10,COX4I1,COX7B,NDUFA2,CCNB1,COX5B,ISCU,NDUFB5,NDUFAF1,NDUFA9,UQCRC2,NDUFB10,SDHC,SNCA,NDUFS6,NDUFB11,NDUFB9,NDUFC2,UQCRB,PINK1,NDUFS2,NDUFV3,NDUFS4,UQCRQ,COX6C,NDUFB6,NDUFB8,NDUFV1,SDHAF2,COA6,NDUFS5,UQCRFS1,MECP2,CDK1…	UQCRC1,NDUFB4,SDHA,NDUFS8,NDUFA8,NDUFA10,COX4I1,COX5B,NDUFB5,SDHC,NDUFB11,NDUFS2,NDUFV1,NDUFV2,COX5A,CYC1,NDUFA12,NDUFS3
GO_NUCLEAR_TRANSCRIBED_MRNA_CATABOLIC_PROCESS_NONSENSE_MEDIATED_DECAY	GO:0000184	120	Up	2.753299107530789e-11	1.8780002912548644e-8	2	UPF1,RPS20,RPL18,SMG6,PABPC1,RPL31,RPS5,RPL6,RPLP0,RPL3,GSPT1,EIF3E,RPS16,RPS19,PPP2R1A,RPL18A,SMG9,RPL28,RPL19,CASC3,RPL34,RPS13,MAGOHB,RPS12,PPP2CA,RPL24,NCBP2,EIF4G1,RPS15,RPL22,SMG7,RPS25,ETF1,RPL21,RPL5,RPS10,UPF3B,RPL23,RPS4Y1,RPL36,HELZ2,RPL27,CTIF,RPS15A,DHX34,NCBP1,RPL35,RPS6,RPLP1,RPS24,PARN,RPS2,EIF4A3,RPS11,RPL13A,RPL11,RPS8,RPS27A,RPL32,RPS3A,RPL37,PNLDC1,RPL10,RPL7,RPL7A,RPS3,DCP1B,…	RPL18,RPS5,RPL6,EIF3E,RPL18A,RPL19,RPL24,RPL22,SMG7,RPS25,RPL5,RPS24,RPL11,RPS27A,RPL32,RPS3A,RPL10,RPL7A,RPS3,RPL8,MAGOH,RPS14,RPSA,RPS7,RPL4,RPL35A,RPS23,RPL14,RPL12,RPS4X,SKIV2L	PNLDC1,UPF2,SMG1,RNPS1
GO_RESPIRATORY_ELECTRON_TRANSPORT_CHAIN	GO:0022904	95	Up	3.668515121875089e-11	2.2937390799523995e-8	2	NDUFAB1,SLC25A13,COX10,UQCRC1,COX15,BID,NDUFS1,AIFM2,NDUFB4,SDHA,COQ9,NDUFB2,DLD,NDUFB7,TAZ,ETFB,NDUFC1,NDUFS8,COX6A1,ALDH5A1,GPD2,NDUFS7,SLC25A12,COX7A2L,PARK7,SDHB,NDUFB3,NDUFA8,DNAJC15,NDUFA1,COX6B1,COX7C,UQCR11,NDUFA5,NDUFA10,COX4I1,COX7B,NDUFA2,MYBBP1A,CCNB1,COX5B,ISCU,NDUFB5,NDUFAF1,NDUFA9,ETFA,UQCRC2,NDUFB10,SDHC,SNCA,NDUFS6,NDUFB11,NDUFB9,NDUFC2,UQCRB,PINK1,NDUFS2,NDUFV3,NDUFAF2,NDUFS4,UQ…	UQCRC1,NDUFB4,SDHA,NDUFS8,NDUFA8,NDUFA10,COX4I1,COX5B,NDUFB5,SDHC,NDUFB11,NDUFS2,NDUFV1,NDUFV2,COX5A,CYC1,NDUFA12,NDUFS3
GO_PROTEIN_LOCALIZATION_TO_ENDOPLASMIC_RETICULUM	GO:0070972	130	Up	6.372070643993503e-11	3.677665080144866e-8	1	SEC62,RPS20,SEC63,HSPA5,SEC61A1,RPL18,TRAM2,SEC61A2,TRAM1,RPL31,BCAP29,RPS5,RAB10,PPP1R15A,RPL6,RPLP0,KDELR3,RPL3,PMM1,SRP54,CHMP4B,VAPA,SGTA,RPS16,RPS19,KDELR1,RPL18A,SEC61B,GBF1,RPL28,RPL19,RPL34,RPS13,RPS12,RPL24,SSR3,SPCS1,RPS15,RTN4,RAB3GAP1,RPL22,RPS25,SPCS2,ANKRD13C,RAB3GAP2,SEC16B,RPL21,RPL5,RPS10,RPL23,SPCS3,RPS4Y1,RPL36,RPL27,SEC61G,RPS15A,UBAC2,OS9,KDELR2,RPL35,RPS6,RPLP1,RPS24,SRP14,P…	RPL18,RPS5,RPL6,PMM1,KDELR1,RPL18A,RPL19,RPL24,SSR3,SPCS1,RPL22,RPS25,RPL5,RPS24,RPL11,RPS27A,RPL32,RPS3A,RPL10,RPL7A,RPS3,RPL8,RPS14,RPSA,RPS7,RPL4,RPL35A,RPS23,RPL14,LRRK2,RPL12,RPS4X,DDRGK1	SEC61A1,RAB10,KDELR3,SGTB
GO_TRANSLATIONAL_ELONGATION	GO:0006414	124	Up	1.1109132754397544e-10	5.9537016468746264e-8	2	MRPS10,MRPL43,MRPS35,MRPS24,MRPS34,MRPL22,MRPL28,MRPS33,MRPS18A,GTPBP1,ALKBH1,MRPS31,EEF2K,EEF1D,MRPL4,MRPL32,CPEB3,MRPL27,DPH1,SEPSECS,MRPL51,MRPL18,HBS1L,MRPL2,MRPS30,MRPS27,ABTB1,MRPL3,EEF1B2,MRPL19,MRPL37,MRPS15,DPH5,MRPS14,MRPS2,TSFM,MRPS7,MRPS26,MRPS12,MRPL34,MRPS25,PTCD3,MRPL35,EEFSEC,EIF5A,ERAL1,DAP3,DPH2,MRPS36,DPH6,MRPL44,MRPS9,MRPL47,MRPL50,CPEB2,MRPL15,RPLP1,SECISBP2L,EIF4A3,MRPL24,MR…	MRPS35,MRPS34,MRPS31,MRPS30,MRPL19,MRPL37,MRPL34,MRPS25,MRPL35,DAP3,MRPS36,MRPL24,MRPS5,OXA1L,EEF1A1,EEF2,MRPL57,MRPL48,TUFM,MRPS21	ALKBH1,MRPS18C,EIF5A2,MRPL53
GO_MITOCHONDRIAL_GENE_EXPRESSION	GO:0140053	157	Up	1.3549691875617387e-10	6.777555876183817e-8	2	ELAC2,LARS2,TRIT1,MRPS10,MRPL43,GATB,MRPS35,MRPS24,IARS2,HSD17B10,TRNT1,MRPS34,MRPL22,NOA1,MTIF2,MRPL28,MRPS33,MRPS18A,POLRMT,ALKBH1,UQCC1,MTG2,CDK5RAP1,MRPS31,EARS2,SARS2,MRPL4,MRPL32,TFAM,C1QBP,MRPL27,MRPL51,MTRF1L,MRPL18,MRPL2,MRPS30,MRPS27,MRPL3,MRPL19,MRPL37,WARS2,MRPS15,NSUN4,DARS2,FASTKD2,FOXO3,MRPS14,MTRF1,MTERF2,MTIF3,MTERF4,MRPS2,TSFM,FASTKD3,AARS2,MRPS7,MRPS26,TRMT5,MTERF1,MRPS12,MRPL3…	MRPS35,MRPS34,NOA1,MTIF2,CDK5RAP1,MRPS31,C1QBP,MRPS30,MRPL19,MRPL37,FOXO3,MRPL34,MRPS25,MRPL35,DAP3,MRPS36,MRPL24,MRPS5,OXA1L,MRPL57,TRMT10C,MRPL48,TUFM,CHCHD10,MRPS21	ALKBH1,TRMT5,MRPS18C,MRPL53
GO_TRANSLATIONAL_TERMINATION	GO:0006415	103	Up	2.1639709693587936e-10	1.0147671364436893e-7	2	UPF1,MRPS10,MRPL43,MRPS35,MRPS24,MRPS34,JMJD4,MRPL22,MRPL28,OGFOD1,MRPS33,MRPS18A,MRPS31,GSPT1,MRPL4,MRPL32,MRPL27,MRPL51,MTRF1L,MRPL18,MRPL2,MRPS30,MRPS27,MRPL3,MRPL19,MRPL37,MRPS15,GLE1,MRPS14,MTRF1,ETF1,MRPS2,MRPS7,MRPS26,MRPS12,MRPL34,C12orf65,MRPS25,PTCD3,MRPL35,EIF5A,ERAL1,DAP3,MRPS36,MRPL44,MRPS9,MRPL47,MRPL50,MRPL15,MRPL24,MRPL9,MRPS5,MRPS28,MRRF,MRPL49,MRPL39,OXA1L,N6AMT1,MRPL17,MRPL10,M…	MRPS35,MRPS34,MRPS31,MRPS30,MRPL19,MRPL37,MRPL34,MRPS25,MRPL35,DAP3,MRPS36,MRPL24,MRPS5,OXA1L,MRPL57,MRPL48,MRPS21	MRPS18C,EIF5A2,MRPL53
GO_PEPTIDE_BIOSYNTHETIC_PROCESS	GO:0043043	574	Up	2.8375416050937787e-10	1.2523573331187426e-7	2	GCLC,UPF1,DHX33,GGCT,RPS20,LARS2,SAMD4A,GCLM,VIM,RPL26L1,TPR,MRPS10,EIF2AK2,PUM2,MRPL43,GATB,YBX3,MRPS35,MRPS24,EIF4B,RPL18,HAGH,ZC3H15,ELAVL1,DHX29,RHOA,IARS2,ROCK1,FTSJ1,SRBD1,BCL3,PABPC1,EIF2B3,TCOF1,NCK2,RPL31,IGF2BP2,MRPS34,EIF4G3,TNRC6C,MKNK1,DDX1,JMJD4,MRPL22,GEMIN5,RPS5,NOA1,EIF3I,MTIF2,MGST2,EIF2AK1,MRPL28,PPP1R15A,OGFOD1,CNOT3,KHSRP,RPL6,MAPKAPK5,GCN1,RPLP0,MRPS33,PABPC4,TNRC6A,PUS7,AGO…	GGCT,MRPS35,EIF4B,RPL18,HAGH,MRPS34,RPS5,NOA1,MTIF2,EIF2AK1,RPL6,DHPS,EIF3L,EIF3D,CDK5RAP1,MRPS31,MTFMT,EIF3E,RPL18A,RPL19,C1QBP,EIF2B1,MRPS30,RPL24,MRPL19,TIA1,MRPL37,RPL22,RPS25,FOXO3,PTK2B,COPS5,RPL5,TRAP1,MRPL34,EIF3G,MRPS25,MRPL35,DAP3,MRPS36,DNAJC1,VARS2,RSL24D1,RPS24,CNOT6L,PPA2,TARBP2,TOB1,APP,RPL11,MRPL24,RPS27A,MRPS5,POLR2D,RPL32,EIF2A,RPS3A,FARS2,RPL10,EIF3H,RPL7A,EIF3M,RPS3,ZFP36L2,OX…	ALKBH1,CNOT6,GGTLC1,PARS2,MRPS18C,EIF5A2,ITGA2,ZNF540,MEX3D,KLHL25,NANOS3,NOTCH4,MRPL53,TMA7
GO_CYTOPLASMIC_TRANSLATION	GO:0002181	91	Up	3.4868079222660227e-10	1.4534177689312203e-07	2	RPL26L1,YBX3,RPL18,ZC3H15,FTSJ1,RPL31,EIF3I,RPL6,RPLP0,EIF3L,EIF3D,EIF5,FMR1,GSPT1,EIF3J,EIF3E,RPL18A,EIF3B,EIF3A,CPEB3,RPL19,DRG2,DPH1,RWDD1,CPEB4,RPL24,EIF4G1,RPL22,DPH5,ETF1,EIF2S2,RPL36,EIF2S3,EIF3G,UNK,DPH2,DPH6,DHX9,CPEB2,RPLP1,DENR,RPL13A,RPL11,EIF2D,RPL32,EIF3H,DPH7,EIF3M,DPH3,RPL30,EIF4A2,NCK1,RPL8,ZNF385A,EIF4A1,RPL26,RPL29,RPL22L1,RPL9,METTL3,EEF2,RPSA,CNBP,DNAJC24,RPS21,RPL38,RBM4,RPL…	RPL18,RPL6,EIF3L,EIF3D,EIF3E,RPL18A,RPL19,RPL24,RPL22,EIF3G,RPL11,RPL32,EIF3H,EIF3M,RPL8,RPL22L1,EEF2,RPSA,EIF3F,EIF3K,RPL35A,RPS23	TMA7
GO_NADH_DEHYDROGENASE_COMPLEX_ASSEMBLY	GO:0010257	55	Up	6.012887480140893e-10	2.3744576191314273e-7	4	NDUFAF7,NDUFAB1,NDUFS1,NDUFB4,BCS1L,TIMM21,NDUFB2,NDUFB7,NDUFAF5,TAZ,COA1,NDUFC1,FOXRED1,NDUFS8,TIMMDC1,NDUFS7,NDUFB3,NDUFA8,NDUFAF4,NDUFA1,NDUFA5,ECSIT,NDUFA10,NDUFA2,NDUFB5,NDUFAF1,NDUFA9,NDUFB10,NDUFS6,NDUFB11,NDUFB9,NDUFC2,NUBPL,OXA1L,NDUFAF6,NDUFS2,NDUFV3,NDUFAF2,NDUFS4,NDUFB6,NDUFB8,NDUFV1,NDUFS5,NDUFA3,TMEM126B,NDUFA11,ACAD9,NDUFAF3,NDUFV2,NDUFB1,NDUFA12,NDUFA6,NDUFA13,NDUFS3,NDUFA7	NDUFB4,NDUFS8,NDUFA8,ECSIT,NDUFA10,NDUFB5,NDUFB11,OXA1L,NDUFS2,NDUFV1,NDUFV2,NDUFA12,NDUFS3
GO_OXIDATIVE_PHOSPHORYLATION	GO:0006119	103	Up	1.0114117915509633e-9	3.7943113360034385e-7	2	NDUFAB1,COX10,MLXIPL,UQCRC1,COX15,BID,NDUFS1,NDUFB4,RHOA,SDHA,COQ9,NDUFB2,DLD,MSH2,NDUFB7,ABCD1,TAZ,PGK1,PPIF,NDUFC1,NDUFS8,COX6A1,COX7A2,NDUFS7,COX7A2L,PARK7,NDUFB3,NDUFA8,DNAJC15,NDUFA1,SLC25A23,COX6B1,COX7C,UQCR11,NDUFA5,NDUFA10,COX4I1,COX7B,NDUFA2,CCNB1,COX5B,ISCU,NDUFB5,UQCC2,NDUFAF1,NDUFA9,UQCRC2,NDUFB10,SDHC,SNCA,NDUFS6,NDUFB11,NDUFB9,SURF1,NDUFC2,UQCRB,PINK1,NDUFS2,NDUFV3,COX7A1,AK4,NDUFS…	UQCRC1,NDUFB4,SDHA,NDUFS8,NDUFA8,NDUFA10,COX4I1,COX5B,NDUFB5,SDHC,NDUFB11,NDUFS2,FXN,NDUFV1,NDUFV2,COX5A,CYC1,NDUFA12,NDUFS3,CHCHD10
GO_NUCLEAR_TRANSCRIBED_MRNA_CATABOLIC_PROCESS	GO:0000956	196	Up	1.4238894572304862e-9	5.087353617904923e-7	2	UPF1,RPS20,CSDE1,SAMD4A,EDC4,MRTO4,THRAP3,RPL18,SMG6,PABPC1,RPL31,EXOSC7,MLH1,EXOSC5,TNRC6C,CNOT4,DIS3,RPS5,CNOT3,RPL6,RPLP0,TNRC6A,AGO1,RPL3,TNRC6B,GSPT1,EIF3E,RPS16,RPS19,PPP2R1A,RPL18A,SMG9,LSM5,EXOSC3,CPEB3,MTPAP,RPL28,RPL19,CASC3,DDX5,RPL34,DCPS,DDX6,RPS13,MAGOHB,CNOT2,RPS12,HBS1L,CNOT6,PPP2CA,XRN1,RPL24,NCBP2,EIF4G1,RPS15,RPL22,SMG7,RPS25,EXOSC8,ETF1,RPL21,RPL5,EXOSC9,AGO2,RPS10,CNOT1,UPF3B…	RPL18,EXOSC7,RPS5,RPL6,EIF3E,RPL18A,RPL19,RPL24,RPL22,SMG7,RPS25,EXOSC8,RPL5,RPS24,SSB,CNOT6L,WDR61,TOB1,RPL11,RPS27A,POLR2D,RPL32,RPS3A,RPL10,RPL7A,RPS3,ZFP36L2,RPL8,MAGOH,RPS14,POLR2G,RPSA,RPS7,RPL4,RPL35A,RPS23,RPL14,RPL12,RPS4X,DXO,SKIV2L	CNOT4,CNOT6,PNLDC1,UPF2,SMG1,NANOS3,RNPS1
GO_MITOCHONDRIAL_ELECTRON_TRANSPORT_NADH_TO_UBIQUINONE	GO:0006120	46	Up	1.5840419082009217e-9	5.402302926014326e-7	2	NDUFAB1,NDUFS1,NDUFB4,COQ9,NDUFB2,DLD,NDUFB7,NDUFC1,NDUFS8,NDUFS7,PARK7,NDUFB3,NDUFA8,DNAJC15,NDUFA1,NDUFA5,NDUFA10,NDUFA2,ISCU,NDUFB5,NDUFAF1,NDUFA9,NDUFB10,SNCA,NDUFS6,NDUFB11,NDUFB9,NDUFC2,PINK1,NDUFS2,NDUFV3,NDUFS4,NDUFB6,NDUFB8,NDUFV1,NDUFS5,NDUFA3,NDUFA11,NDUFV2,NDUFB1,NDUFA12,NDUFA6,NDUFA13,NDUFA4,NDUFS3,NDUFA7	NDUFB4,NDUFS8,NDUFA8,NDUFA10,NDUFB5,NDUFB11,NDUFS2,NDUFV1,NDUFV2,NDUFA12,NDUFS3
GO_PEPTIDE_METABOLIC_PROCESS	GO:0006518	679	Up	2.101246476901549e-9	6.854631441822748e-7	2	GCLC,UPF1,DHX33,GGCT,MGST1,RPS20,LARS2,IGF1,SAMD4A,GLRX2,GCLM,VIM,MIPEP,IFNGR1,RPL26L1,CTNS,TPR,MRPS10,EIF2AK2,PUM2,MRPL43,GATB,YBX3,MRPS35,MRPS24,EIF4B,RPL18,HAGH,ABCA7,ZC3H15,ELAVL1,DHX29,RHOA,IARS2,ROCK1,FTSJ1,SRBD1,BCL3,PABPC1,EIF2B3,TCOF1,NCK2,RPL31,TRHDE,IGF2BP2,PICALM,MRPS34,EIF4G3,TNRC6C,MKNK1,DDX1,PSEN1,JMJD4,MRPL22,GEMIN5,NFE2L1,RPS5,NOA1,GSTP1,EIF3I,MTIF2,MGST2,EIF2AK1,MRPL28,ERO1B,PPP…	GGCT,MRPS35,EIF4B,RPL18,HAGH,MRPS34,RPS5,NOA1,GSTP1,MTIF2,EIF2AK1,RPL6,DHPS,EIF3L,EIF3D,HM13,CDK5RAP1,MRPS31,MTFMT,EIF3E,RPL18A,XPNPEP1,RPL19,C1QBP,EIF2B1,MRPS30,RPL24,SPCS1,MRPL19,TIA1,MRPL37,RPL22,APH1A,RPS25,FOXO3,PTK2B,COPS5,RPL5,GLO1,TRAP1,MRPL34,EIF3G,MRPS25,MRPL35,DAP3,MRPS36,CPM,DNAJC1,VARS2,RSL24D1,RPS24,IDH1,CNOT6L,PPA2,TARBP2,SEC11A,TOB1,APP,RPL11,MRPL24,RPS27A,MRPS5,POLR2D,RPL32,EIF2A…	ALKBH1,CNOT6,PCSK4,MGAT3,PCSK6,GGTLC1,PGLYRP2,PARS2,MRPS18C,EIF5A2,ITGA2,ZNF540,MEX3D,KLHL25,NANOS3,NOTCH4,MRPL53,TMA7
GO_AMIDE_BIOSYNTHETIC_PROCESS	GO:0043604	681	Up	2.7169451802038796e-9	8.493849869612379e-7	2	GCLC,PDK4,UPF1,DHX33,PDK2,AGK,GGCT,RPS20,LARS2,ELOVL5,SAMD4A,GCLM,VIM,NSMAF,RPL26L1,TPR,MRPS10,EIF2AK2,PUM2,MRPL43,GATB,YBX3,MPC1,MRPS35,MRPS24,EIF4B,SPHK2,RPL18,HAGH,ZC3H15,ELAVL1,ELOVL1,TNFRSF1A,DHX29,RHOA,IARS2,ROCK1,PDK3,ACSL4,FTSJ1,SRBD1,BCL3,ASNS,PABPC1,EIF2B3,TCOF1,NCK2,RPL31,IGF2BP2,MRPS34,EIF4G3,ACAT1,ACACB,TNRC6C,MKNK1,DDX1,ARG2,JMJD4,MRPL22,GEMIN5,RPS5,NOA1,EIF3I,MTIF2,MGST2,EIF2AK1,MR…	GGCT,MRPS35,EIF4B,RPL18,HAGH,MRPS34,ACAT1,RPS5,NOA1,MTIF2,EIF2AK1,RPL6,DHPS,TECR,EIF3L,EIF3D,CDK5RAP1,MRPS31,MTFMT,EIF3E,GCDH,RPL18A,RPL19,C1QBP,EIF2B1,MRPS30,RPL24,MRPL19,TIA1,MRPL37,RPL22,RPS25,FOXO3,PTK2B,COPS5,RPL5,TRAP1,MRPL34,EIF3G,MRPS25,MRPL35,DAP3,MRPS36,DNAJC1,VARS2,RSL24D1,RPS24,CNOT6L,PPA2,TARBP2,TOB1,APP,RPL11,MRPL24,RPS27A,MRPS5,POLR2D,RPL32,EIF2A,RPS3A,CBR4,FARS2,RPL10,EIF3H,RPL7A,…	P2RX7,SCD,ALKBH1,SLC25A15,CNOT6,B4GALT6,ELOVL3,SCD5,GGTLC1,B4GALT5,PARS2,MRPS18C,EIF5A2,ITGA2,ELOVL7,ACSL6,DEGS2,ZNF540,MEX3D,KLHL25,NANOS3,ACSL5,NOTCH4,MRPL53,TMA7
GO_ENERGY_DERIVATION_BY_OXIDATION_OF_ORGANIC_COMPOUNDS	GO:0015980	221	Up	3.741518956992523e-9	1.122904669372596e-6	2	NDUFAB1,SLC25A13,COX10,UQCRC1,MDH1,COX15,BID,IGF1,NDUFS1,RB1CC1,AIFM2,PHKA2,PPP1R3F,CS,NDUFB4,MTFR1,IDH3G,PYGM,ADGRF5,ACADVL,SDHA,TIGAR,PGM1,ME2,GSK3B,NOA1,GNAS,COQ9,NDUFB2,DLD,FH,SORBS1,NDUFB7,ACO2,PYGL,HIF1A,PYGB,IDH3B,SLC25A14,TAZ,PHKB,GYS1,AKT2,ETFB,GSK3A,OGDH,PRKAG2,NDUFC1,NDUFS8,TRPV4,IFNG,COX6A1,ALDH5A1,NNT,PCDH12,GBE1,POMC,GPD2,NDUFS7,COQ10B,PASK,SLC25A12,COX7A2L,PARK7,LEPR,SDHB,MTFR1L,ST…	UQCRC1,MDH1,NDUFB4,IDH3G,SDHA,NOA1,FH,IDH3B,NDUFS8,NDUFA8,TRAP1,NDUFA10,COX4I1,COX5B,NDUFB5,IDH1,SDHC,MDH2,NDUFB11,DLAT,OXA1L,PHKG2,NDUFS2,SUCLG1,FXN,NDUFV1,INSR,SUCLG2,NDUFV2,COX5A,CYC1,IDH2,PPP1R2,NDUFA12,CALM1,NDUFS3	PYGM,PCDH12,COQ10B,LEPR,STBD1,GNMT,KL,ACSM1,PRELID1,STK40
GO_ELECTRON_TRANSPORT_CHAIN	GO:0022900	147	Up	4.218329625363316e-9	1.2173125838115753e-6	2	NDUFAB1,SLC25A13,CIAPIN1,COX10,CYB561,UQCRC1,COX15,BID,NDUFS1,GLRX2,HSD17B6,AIFM2,CYBA,AKR7A2,NDUFB4,ME1,P4HA2,SDHA,ME2,AKR1B1,COQ9,NDUFB2,DLD,PHGDH,NDUFB7,IDH3B,TAZ,GSR,DHDH,ETFB,GLRX3,NDUFC1,NDUFS8,ALDH2,COX6A1,ALDH5A1,COX7A2,GPD2,NDUFS7,SLC25A12,COX7A2L,PARK7,NCF2,SDHB,AKR1A1,NDUFB3,NDUFA8,DNAJC15,NQO2,NDUFA1,COX6B1,COX7C,UQCR11,POR,STEAP4,NDUFA5,NDUFA10,COX4I1,COX7B,IDO1,AOC2,NDUFA2,MYBBP1A,D…	CYB561,UQCRC1,NDUFB4,SDHA,AKR1B1,IDH3B,NDUFS8,NDUFA8,NDUFA10,COX4I1,COX5B,NDUFB5,SDHC,NDUFB11,QDPR,NDUFS2,COX11,NDUFV1,GLRX,NDUFV2,COX5A,CYC1,TXNRD2,NDUFA12,ADH5,NDUFS3	PHGDH,AOC2,CYP19A1,NDUFA4L2
GO_PROTEIN_TARGETING_TO_MEMBRANE	GO:0006612	172	Up	7.568648446634527e-9	2.103243307225884e-6	1	SEC62,RPS20,FYN,ZDHHC6,SEC63,PEX3,HSPA5,SEC61A1,RPL18,TRAM2,SEC61A2,TRAM1,RPL31,RPS5,RPL6,RPLP0,MICALL1,RPL3,MIEF1,SRP54,CHMP4B,CEMIP,ZDHHC2,SGTA,RPS16,AKT2,RPS19,RPL18A,SEC61B,RPL28,RPL19,RPL34,RPS13,C2CD5,RPS12,ARL6,RPL24,SSR3,RPS15,ICMT,RPL22,RPS25,ITGB1BP1,PEX16,RPL21,RPL5,VAMP7,RPS10,SSR1,RPL23,RAB3IP,RPS4Y1,RPL36,RPL27,EXOC4,INPP5K,RPS15A,ZDHHC4,RTP4,RPL35,RPS6,SDCBP,RPLP1,RPS24,PEX5,VPS37B…	RPL18,RPS5,RPL6,RPL18A,RPL19,RPL24,SSR3,RPL22,RPS25,RPL5,RPS24,RPL11,RPS27A,RPL32,RPS3A,RPL10,RPL7A,RPS3,ZDHHC7,RPL8,SSR2,ZDHHC3,RPS14,CDK5,RPSA,RPS7,RPL4,RPL35A,RPS23,RPL14,RPL12,RPS4X	SEC61A1,MICALL1,ARL6,RAB8B,CDK5R1,SGTB
GO_FORMATION_OF_CYTOPLASMIC_TRANSLATION_INITIATION_COMPLEX	GO:0001732	16	Up	1.5592414967199934e-8	4.178210339246468e-6	2	EIF3I,EIF3L,EIF3D,EIF5,EIF3J,EIF3E,EIF3B,EIF3A,EIF2S2,EIF3G,EIF3H,EIF3M,EIF3F,EIF3K,EIF3C,EIF3CL	EIF3L,EIF3D,EIF3E,EIF3G,EIF3H,EIF3M,EIF3F,EIF3K
GO_RIBOSOME_ASSEMBLY	GO:0042255	53	Up	1.8504873423522e-8	4.78765742402364e-6	4	MRTO4,NLE1,MRPL22,RPS5,RPL6,RPLP0,RPL3,RPS19,C1QBP,NOP2,MDN1,BRIX1,RPL24,RPS15,NSUN4,FASTKD2,MTERF4,MRPS2,RPL5,RPS10,MRPS7,SBDS,PPAN,DHX30,ERAL1,NIP7,RSL24D1,RPL11,EIF2A,ABT1,RPL10,MTERF3,RPS14,RPSA,RPL38,MRPL11,RPS27,RRS1,NPM1,MRPS11,DDX28,RPS27L,RRP7A,RPF2,RPL12,RPL23A,DDX3X,RPS28,PWP2,EIF6,MRPL20,MPV17L2,BOP1	RPS5,RPL6,C1QBP,RPL24,RPL5,RSL24D1,RPL11,EIF2A,RPL10,RPS14,RPSA,NPM1,RPL12
GO_CELLULAR_AMIDE_METABOLIC_PROCESS	GO:0043603	878	Up	2.38413577207518e-8	5.962723565960025e-6	2	GCLC,PDK4,UPF1,DHX33,ACSM3,PDK2,AGK,GGCT,AASS,MGST1,RPS20,LARS2,ELOVL5,IGF1,SAMD4A,GLRX2,GCLM,VIM,MIPEP,IFNGR1,NSMAF,RPL26L1,CTNS,TPR,MRPS10,HEXB,GALC,EIF2AK2,PUM2,MRPL43,GATB,YBX3,MPC1,MRPS35,DGAT2,MRPS24,EIF4B,SPHK2,RPL18,HAGH,ABCA7,FAR2,ZC3H15,MTHFD2,ELAVL1,ELOVL1,TNFRSF1A,DHX29,RHOA,IARS2,ROCK1,PDK3,ACSL4,FTSJ1,SRBD1,BCL3,GBA2,ASNS,PABPC1,EIF2B3,TCOF1,NCK2,RPL31,TRHDE,IGF2BP2,PICALM,MRPS34,EI…	GGCT,MRPS35,EIF4B,RPL18,HAGH,MRPS34,ACAT1,RPS5,NOA1,GSTP1,MTIF2,EIF2AK1,RPL6,DHPS,TECR,EIF3L,EIF3D,HM13,CDK5RAP1,GLA,MRPS31,MTFMT,EIF3E,GCDH,RPL18A,XPNPEP1,RPL19,C1QBP,EIF2B1,MRPS30,PCCB,RPL24,SPCS1,MRPL19,TIA1,MRPL37,RPL22,APH1A,RPS25,FOXO3,PTK2B,COPS5,RPL5,GLO1,TRAP1,MRPL34,EIF3G,MRPS25,MRPL35,DAP3,HSD17B4,MRPS36,CPM,DNAJC1,VARS2,RSL24D1,RPS24,IDH1,CNOT6L,PPA2,TARBP2,SEC11A,TOB1,APP,RPL11,MRPL2…	HAL,P2RX7,SCD,ALKBH1,SLC25A15,ITGB8,CNOT6,PCSK4,B4GALT6,ELOVL3,MGAT3,PCSK6,SCD5,GGTLC1,B4GALT5,PGLYRP2,PARS2,MRPS18C,EIF5A2,ITGA2,ELOVL7,ACSL6,ACSM1,DEGS2,ZNF540,FUT7,MEX3D,KLHL25,NANOS3,ACSL5,FAR1,PSAP,NAGA,NOTCH4,MRPL53,TMA7
GO_OXIDATION_REDUCTION_PROCESS	GO:0055114	743	Up	3.469160468872987e-8	8.396487418694846e-6	2	CYP51A1,KDM1A,NDUFAB1,PDK4,SLC25A13,HCCS,CIAPIN1,MPO,CROT,KDM7A,ALDH3B1,COX10,ADIPOR2,CYB561,AASS,MGST1,UQCRC1,STAB1,TTC19,ALOX5,KDM5D,MDH1,COX15,BID,CHDH,IGF1,AGPS,NDUFS1,RB1CC1,GLRX2,DERA,HSD17B6,AIFM2,RETSAT,PHKA2,CP,RRM2B,H6PD,PPP1R3F,CYBA,MSMO1,AKR7A2,TBXAS1,ALDH18A1,ACAA1,DGAT2,CS,FAR2,PDIA5,NDUFB4,CYB5R4,GSTO2,ME1,MTHFD2,KDM4A,MTFR1,PFKP,PKM,IDH3G,PYGM,ADGRF5,KCNAB2,JMJD6,CYBRD1,RDH11,ALDH…	ALDH3B1,CYB561,UQCRC1,MDH1,RRM2B,ACAA1,NDUFB4,IDH3G,CYBRD1,SDHA,ACAT1,SESN1,NOA1,AKR1B1,TXNL1,FH,TECR,DHRS7,APEX1,GMPR2,IDH3B,HMOX2,GPI,GCDH,PTGR1,SC5D,NDUFS8,OGFOD2,PCYOX1,SPR,HSD11B1,NDUFA8,ACAT2,ALKBH7,PRDX5,TRAP1,ECHS1,IVD,ECSIT,PGLS,NDUFA10,COX4I1,HSD17B4,MRPS36,EGLN1,COX5B,NDUFB5,TXN,GRHPR,CH25H,IDH1,SORD,ALDH9A1,SDHC,CBR4,HIGD2A,MDH2,NDUFB11,NSDHL,AUH,GLUD1,FADS1,DLAT,QDPR,OXNAD1,ACSS1,OXA…	PYGM,L2HGDH,PHGDH,SCD,ALKBH1,CRYM,CYP3A5,ALDH3A1,PCDH12,COQ10B,LEPR,STBD1,PYROXD2,SARDH,GNMT,ASPHD2,DOHH,AOC3,AOC2,KL,CYP19A1,SCD5,CBS,ACSM1,NXN,FTH1,DEGS2,PRELID1,CYP7B1,CYB561D1,PHYHD1,NDUFA4L2,STK40,FAR1,CPT1B,JMJD7
GO_CYTOPLASMIC_TRANSLATIONAL_INITIATION	GO:0002183	30	Up	3.696369911164042e-8	8.666832326082439e-6	2	EIF3I,EIF3L,EIF3D,EIF5,EIF3J,EIF3E,EIF3B,EIF3A,EIF4G1,EIF2S2,EIF2S3,EIF3G,DENR,RPL13A,EIF2D,EIF3H,EIF3M,EIF4A2,NCK1,EIF4A1,METTL3,RBM4,EIF3F,EIF3K,EIF3C,EIF4EBP1,YTHDF2,MTOR,EIF3CL,MCTS1	EIF3L,EIF3D,EIF3E,EIF3G,EIF3H,EIF3M,EIF3F,EIF3K
GO_RIBONUCLEOPROTEIN_COMPLEX_SUBUNIT_ORGANIZATION	GO:0071826	177	Up	6.400706363126363e-8	1.4552878740162759e-5	4	RBM5,GCFC2,LUC7L,STRAP,GEMIN8,CELF2,MRTO4,SFSWAP,DDX20,DHX8,NLE1,CLNS1A,SART3,XAB2,DDX1,HSP90AA1,GEMIN5,NUFIP1,RPS5,YTHDC1,EIF3I,RPL6,RPLP0,GEMIN2,AGO1,SRPK1,HSP90AB1,SF3A1,SNRPD3,TFIP11,EIF3L,SNU13,RPL3,EIF3D,PRMT5,SRSF5,EIF5,DICER1,PRPF6,CRNKL1,EIF3J,ZFAND1,EIF3E,PIH1D1,SF3A2,RPS19,PRPF31,EIF3B,SETX,EIF3A,LUC7L3,PRPF19,PTGES3,CPSF6,NOP2,SRSF9,MDN1,BRIX1,USP4,RPL24,RPS15,SF3B1,WDR77,ZNHIT6,PRPF3…	GEMIN8,CLNS1A,XAB2,RPS5,RPL6,SNRPD3,EIF3L,EIF3D,EIF3E,PIH1D1,RPL24,RPL5,EIF3G,PRMT7,RSL24D1,TARBP2,RPL11,POLR2D,RPL10,EIF3H,EIF3M,RPS14,PSIP1,RPSA,USP39,ZRSR2,EIF3F,EIF3K,RUVBL2,RPL12	TFIP11,SRSF1,PIH1D2,SRSF12,SMN1,CLP1
GO_GENERATION_OF_PRECURSOR_METABOLITES_AND_ENERGY	GO:0006091	404	Up	7.518307509777197e-8	1.6591135660546562e-5	2	NDUFAB1,SLC25A13,CIAPIN1,CROT,COX10,CYB561,MLXIPL,UQCRC1,GIPR,MDH1,COX15,BID,IGF1,NDUFS1,RB1CC1,GLRX2,DERA,HSD17B6,NUP160,AIFM2,PHKA2,TPR,H6PD,PPP1R3F,CYBA,AKR7A2,NDC1,CS,SPHK2,NDUFB4,CYB5R4,ME1,MTFR1,FECH,PFKP,PKM,RHOA,IDH3G,HDAC4,PYGM,ADGRF5,NUP133,P4HA2,ACADVL,SDHA,ENO1,NUP37,ACAT1,SIRT6,TIGAR,PGM1,PSEN1,AACS,ME2,GSK3B,OXCT1,SLC27A5,NOA1,SEH1L,AKR1B1,GNAS,COQ9,P2RX7,NDUFB2,DLD,FH,PHGDH,NUP50,X…	CYB561,UQCRC1,MDH1,NDUFB4,IDH3G,SDHA,ACAT1,NOA1,AKR1B1,FH,IDH3B,GPI,GALK1,NDUFS8,NDUFA8,TRAP1,PGLS,NDUFA10,COX4I1,COX5B,NDUFB5,IDH1,APP,SDHC,MDH2,NDUFB11,DLAT,QDPR,ACSS1,OXA1L,PHKG2,NDUFS2,SUCLG1,TKT,BDH2,FXN,ALDH1A1,COX11,NDUFV1,INSR,SUCLG2,GLRX,TALDO1,NDUFV2,COX5A,CYC1,IDH2,PPP1R2,TXNRD2,NDUFA12,ADH5,CALM1,NDUFS3,CHCHD10	PYGM,P2RX7,PHGDH,PCDH12,COQ10B,LEPR,STBD1,GNMT,AOC2,KL,CYP19A1,ACSM1,PRELID1,NDUFA4L2,STK40
GO_RNA_CATABOLIC_PROCESS	GO:0006401	363	Up	1.27628338864551e-7	2.735986932859218e-5	2	UPF1,PSMB1,RPS20,CSDE1,PSMC4,SLC11A1,SAMD4A,RNH1,VIM,RNASET2,TNFRSF1B,ZCCHC8,EDC4,PSMA4,MRTO4,THRAP3,PUM2,YBX3,RPL18,YBX1,ELAVL1,ROCK1,PSME4,SMG6,PABPC1,RPL31,IGF2BP2,EXOSC7,RBM7,MLH1,EXOSC5,TNRC6C,CNOT4,XPO1,TNPO1,DIS3,RPS5,PSMC5,CNOT3,KHSRP,XRN2,RPL6,RPLP0,FUS,PCBP4,PABPC4,TNRC6A,ALKBH5,PSME1,HNRNPC,AGO1,PSMD5,PSMD8,CIRBP,HNRNPM,GTPBP1,RPL3,TNRC6B,PSMC6,PSMA3,ZC3H14,PSMC1,PSMB5,APEX1,PSMA6,PSME…	PSMB1,RPL18,EXOSC7,RPS5,RPL6,PSME1,PSMB5,APEX1,EIF3E,RNASEH2A,RPL18A,RPL19,RPL24,RPL22,SMG7,RPS25,EXOSC8,RPL5,RPS24,SSB,CNOT6L,WDR61,TOB1,RPL11,RPS27A,POLR2D,RPL32,RPS3A,RPL10,RPL7A,RPS3,ZFP36L2,CARHSP1,RPL8,MAGOH,PSMD6,PRKCD,RPS14,POLR2G,RPSA,RNASE2,RPS7,RPL4,NPM1,RPL35A,RPS23,RPL14,SND1,RPL12,RPS4X,DXO,SKIV2L	CNOT4,PCBP4,E2F1,CNOT6,DNA2,PNLDC1,UPF2,SMG1,FEN1,AEN,MEX3D,NANOS3,RNPS1,DND1
GO_ISOCITRATE_METABOLIC_PROCESS	GO:0006102	6	Up	1.949596581862998e-7	4.0632842093661315e-5	2	IDH3G,ACO2,IDH3B,IDH1,IDH3A,IDH2	IDH3G,IDH3B,IDH1,IDH2
GO_MITOCHONDRIAL_RESPIRATORY_CHAIN_COMPLEX_ASSEMBLY	GO:0033108	86	Up	2.209798139640305e-7	4.4811122815462724e-5	4	NDUFAF7,NDUFAB1,TTC19,NDUFS1,NDUFB4,BCS1L,TIMM21,NDUFB2,NDUFB7,SAMM50,UQCC1,NDUFAF5,TAZ,COA1,TFAM,NDUFC1,FOXRED1,NDUFS8,TIMMDC1,NDUFS7,NDUFB3,NDUFA8,NDUFAF4,FASTKD3,NDUFA1,NDUFA5,ECSIT,NDUFA10,SCO2,NDUFA2,SCO1,COX16,NDUFB5,UQCC2,NDUFAF1,COX17,NDUFA9,NDUFB10,NDUFS6,NDUFB11,NDUFB9,SURF1,NDUFC2,NUBPL,SDHAF4,OXA1L,NDUFAF6,UQCRB,NDUFS2,NDUFV3,COX18,NDUFAF2,NDUFS4,NDUFB6,NDUFB8,NDUFV1,SDHAF2,NDUFS5,NDU…	NDUFB4,SAMM50,NDUFS8,NDUFA8,ECSIT,NDUFA10,NDUFB5,NDUFB11,OXA1L,NDUFS2,NDUFV1,NDUFV2,NDUFA12,SDHAF3,NDUFS3,SMIM20
GO_RIBONUCLEOPROTEIN_COMPLEX_BIOGENESIS	GO:0022613	388	Up	2.976448623977695e-7	5.876919480448591e-5	4	LAS1L,RBM5,GCFC2,RPUSD1,LUC7L,TSR3,UTP18,STRAP,TFB1M,RPL26L1,GEMIN8,NOP16,CELF2,MRTO4,NOP58,USP36,RIOK2,SFSWAP,DDX20,WDR3,WDR18,THUMPD1,RRP15,NLE1,CLNS1A,SART3,EXOSC7,XAB2,EXOSC5,DDX1,HSP90AA1,MRPL22,GEMIN5,XPO1,DIS3,NUFIP1,RPS5,YTHDC1,WBP11,EIF3I,RRN3,DIMT1,NOP14,DDX18,XRN2,RPL6,ESF1,RPLP0,GEMIN2,AGO1,SRPK1,HSP90AB1,SF3A1,SNRPD3,PES1,EIF3L,SNU13,DDX17,RPL3,EIF3D,PRMT5,SRSF5,EIF5,DICER1,PRPF6,MTG…	GEMIN8,WDR18,CLNS1A,EXOSC7,XAB2,RPS5,RPL6,SNRPD3,EIF3L,DDX17,EIF3D,RBFA,EIF3E,PIH1D1,C1QBP,RPL24,RCL1,WDR55,EXOSC8,RPL5,EIF3G,PRMT7,DDX56,RSL24D1,RPS24,TARBP2,RPL11,POLR2D,EIF2A,RPL10,EIF3H,RPL7A,EIF3M,RPS14,PSIP1,RPSA,USP39,ZRSR2,RPS7,EIF3F,EIF3K,NPM1,RPL35A,RUVBL2,RPL14,RPL12	ESF1,FTSJ3,NOL11,SRSF1,NVL,PIH1D2,SRSF12,RRP1,SENP3,SMN1,CLP1
GO_ATP_METABOLIC_PROCESS	GO:0046034	228	Up	4.4026658643634507e-7	8.470051789825377e-5	2	BAD,AK2,NDUFAB1,SLC25A13,COX10,NADK,MLXIPL,UQCRC1,COX15,BID,IGF1,NDUFS1,NUP160,CTNS,TPR,NDC1,SPHK2,NDUFB4,PFKP,PKM,RHOA,HDAC4,NUP133,SDHA,ENO1,NUP37,VPS9D1,SIRT6,TIGAR,PGM1,PSEN1,SEH1L,DNM1L,COQ9,P2RX7,NDUFB2,DLD,NUP50,AAAS,MSH2,NUP188,TREM2,NDUFB7,TSPO,HIF1A,RAE1,ABCD1,TAZ,PGK1,NUP93,GPI,TGFB1,OGDH,PRKAG2,AK1,PPIF,GALK1,ENO3,NUP88,MYH3,ALDOC,NDUFC1,HSPA8,NUP98,NDUFS8,IFNG,NUP107,GAPDH,TPI1,ENO2,…	UQCRC1,NDUFB4,SDHA,TSPO,GPI,AK1,GALK1,NDUFS8,NDUFA8,NDUFA10,COX4I1,COX5B,NDUFB5,OLA1,APP,SDHC,NDUFB11,NDUFS2,FXN,NUDT5,NDUFV1,INSR,NDUFV2,COX5A,CYC1,NDUFA12,NDUFS3,CHCHD10	P2RX7,MYH3
GO_VIRAL_TRANSLATION	GO:0019081	14	Up	4.5276915339262264e-7	8.492817394762118e-5	3	PTBP1,EIF3L,EIF3D,EIF3B,EIF3A,EIF2AK4,EIF3G,DHX9,SSB,DENR,EIF2D,EIF3F,PCBP2,MCTS1	EIF3L,EIF3D,EIF3G,SSB,EIF3F
GO_FATTY_ACID_BETA_OXIDATION	GO:0006635	59	Up	4.920168460430114e-7	9.003908282587109e-5	2	CROT,ACAA1,ACADVL,ACAT1,ACACB,HADHA,ACOX3,ECHDC1,CRAT,MCAT,SLC25A17,ACOT8,ABCD1,LONP2,MLYCD,DECR1,ECH1,AKT2,ETFB,GCDH,CPT1A,ACAD10,PPARD,PEX7,EHHADH,SCP2,MECR,ACADM,ABCD3,ACAT2,ECHDC2,ACADS,ECHS1,IVD,SESN2,HSD17B4,HADHB,HADH,ETFA,AKT1,AUH,TYSND1,CPT2,ACOX1,BDH2,PEX2,ACAA2,ECI1,ACOX2,ETFDH,IRS2,PPARA,ECI2,MTOR,CPT1B,PLIN5,ACAD11,AMACR,DECR2	ACAA1,ACAT1,GCDH,ACAT2,ECHS1,IVD,HSD17B4,AUH,CPT2,BDH2	CPT1B
GO_TRICARBOXYLIC_ACID_METABOLIC_PROCESS	GO:0072350	12	Up	5.757707993856415e-7	1.0285734066167782e-4	2	CS,IDH3G,ACO2,IDH3B,ACO1,ASS1,ACLY,IREB2,IDH1,GLUD1,IDH3A,IDH2	IDH3G,IDH3B,IDH1,GLUD1,IDH2
GO_PROTEIN_TARGETING	GO:0006605	382	Up	6.659643608860138e-7	1.162030372029712e-4	1	M6PR,CROT,LAMP2,AGK,SEC62,RPS20,FYN,BID,AGPS,ZDHHC6,TOMM34,SEC63,MIPEP,PEX3,ZFYVE16,HSPA5,VPS13D,HOMER3,USP36,SEC61A1,ACAA1,RPL18,AP3D1,TRAM2,SEC61A2,TRAM1,NEDD4,RAB27A,CSNK2A2,RPL31,SREBF1,UBE2D1,LMAN1,TIMM21,RAB7A,HSP90AA1,AP4E1,RPS5,ZFAND6,HUWE1,ACOX3,RPL6,RPLP0,RNF31,CRAT,SH3GLB1,TIMM13,HPS4,MICALL1,TOMM22,FBXO7,TSPO,RPL3,SYNGR1,MIEF1,SAMM50,PMM1,AP4S1,VTI1B,TIMM9,SRP54,CHMP4B,ACOT8,LONP2,MON…	ACAA1,RPL18,RPS5,RPL6,TSPO,SAMM50,PMM1,RPL18A,PMPCB,RPL19,AIP,RPL24,SSR3,SPCS1,RPL22,RPS25,RPL5,HSD17B4,RPS24,IDH1,RPL11,RPS27A,RPL32,RPS3A,RPL10,RPL7A,RPS3,ZDHHC7,OXA1L,RPL8,SSR2,CHCHD4,ZDHHC3,RPS14,CDK5,RPSA,SLC25A6,HSPA4,RPS7,TOMM20,RPL4,RPL35A,RPS23,RPL14,LRRK2,GSTK1,RPL12,RPS4X,NCOA4	HOMER3,SEC61A1,RNF31,MICALL1,GOSR2,ARL6,EPHX2,RAB8B,CDK5R1,AKAP5,HGS,SGTB
GO_MRNA_METABOLIC_PROCESS	GO:0016071	751	Up	8.364221843112655e-7	1.4262899202016876e-4	2	RBM5,KDM1A,UPF1,POLR2J,GCFC2,PAF1,LUC7L,PSMB1,CDK11A,RPS20,CSDE1,AKAP8L,PTBP1,PSMC4,ZC3H3,SLC11A1,MNAT1,SAMD4A,AQR,RNH1,STRAP,VIM,ZCCHC8,EDC4,PSMA4,GEMIN8,POLR2B,CELF2,PTCD2,THOC3,MRTO4,THRAP3,PUM2,ZC3H11A,YBX3,CCAR1,SNRNP40,SFSWAP,RPL18,U2AF2,SUGP2,DDX20,CDK13,YBX1,ELAVL1,DHX8,ROCK1,GPKOW,PSME4,PHRF1,SMG6,JMJD6,PABPC1,RPL31,DAZAP1,CPSF1,PRKACA,SREBF1,IGF2BP2,CLNS1A,NCBP3,SART3,EXOSC7,RBM7,MLH1,G…	PSMB1,GEMIN8,ZC3H11A,RPL18,U2AF2,SUGP2,CLNS1A,EXOSC7,XAB2,RPS5,PPIE,RPL6,PSME1,SNRPD3,DDX17,PSMB5,APEX1,PQBP1,RNF40,EIF3E,SNRNP70,CLASRP,RPL18A,SUGP1,RPL19,C1QBP,IK,RPL24,TIA1,RPL22,SMG7,SYF2,RPS25,EXOSC8,RPL5,SMU1,DDX39A,GTF2F1,PRMT7,RBM17,CCNH,RBMX2,RPS24,SSB,CNOT6L,MBNL2,WDR61,TOB1,APP,RPL11,RPS27A,POLR2D,RPL32,RPS3A,NONO,RPL10,RPL7A,RPS3,ZFP36L2,MBNL1,CARHSP1,RPL8,MAGOH,ZNF326,PSMD6,PRKCD,RPS…	CNOT4,PCBP4,TFIP11,E2F1,CNOT6,SRSF1,ZNF473,PNLDC1,UPF2,SRSF12,SMG1,ELAVL4,SMN1,CLP1,MEX3D,PCBP3,NANOS3,SOX18,RNPS1,DND1
GO_CELL_REDOX_HOMEOSTASIS	GO:0045454	64	Up	1.0835790713165016e-6	1.8066875049083803e-4	5	GCLC,KRIT1,MPO,SLC11A1,ERP44,GLRX2,CYBA,PDIA5,DNAJC10,NME8,ERO1B,TXNDC16,DLD,TXNL1,TXN2,NCF4,APEX1,GSR,GLRX3,NNT,TXNDC15,TXNDC9,NFE2L2,DNAJC16,QSOX1,NCF2,PRDX1,PRDX6,TXNDC12,HVCN1,PRDX4,TMX4,PRDX5,RAC2,SCO2,TXN,TMX1,SH3BGRL3,PDIA6,PTGES2,TXNDC11,PDIA4,NCF1,CYBB,QSOX2,PRDX3,TMX3,PDIA3,NXN,PRDX2,GLRX,DDIT3,NQO1,GLRX5,TXNRD2,P4HB,NHLRC2,TXNRD3,ERO1A,TXNRD1,TMX2,GPX1,TXNDC5,EGLN2	ERP44,TXNL1,APEX1,HVCN1,PRDX5,TXN,PRDX3,PRDX2,GLRX,TXNRD2	NXN
GO_FATTY_ACID_CATABOLIC_PROCESS	GO:0009062	81	Up	1.5395876745203834e-6	2.511201374331834e-4	2	CROT,ACAA1,ALDH3A2,ACADVL,ACAT1,ACACB,HADHA,ACOX3,ECHDC1,CRAT,MCAT,SLC25A17,PCK2,ACOT8,LPIN2,ABCD1,LONP2,PLA2G15,MLYCD,DECR1,ECH1,AKT2,ETFB,GCDH,PHYH,ACBD5,CPT1A,ACAD10,ADTRP,PPARD,PEX7,EHHADH,PCCB,PECR,SCP2,MECR,ACADM,FAAH,ABCD3,ACAT2,ECHDC2,ACADS,MCEE,ECHS1,IVD,SESN2,HACL1,LPIN3,HSD17B4,LPIN1,HADHB,HADH,ETFA,NUDT7,AKT1,AIG1,AUH,MMAA,TYSND1,CPT2,ACOX1,PEX13,BDH2,PEX2,SLC27A4,ACAA2,ECI1,ACOX2,ETF…	ACAA1,ACAT1,GCDH,PCCB,ACAT2,ECHS1,IVD,HSD17B4,AUH,CPT2,BDH2	LPIN3,MMAA,CPT1B
GO_MONOCARBOXYLIC_ACID_CATABOLIC_PROCESS	GO:0072329	95	Up	1.7210365171499313e-6	2.7474334017395604e-4	2	CROT,ACAA1,ALDH3A2,ACADVL,ACAT1,ACACB,HADHA,ACOX3,ECHDC1,XYLB,CRAT,MCAT,SLC25A17,PCK2,ACOT8,LPIN2,ABCD1,LONP2,PLA2G15,MLYCD,FAH,DECR1,ECH1,AKT2,ETFB,GCDH,PON3,PHYH,ACBD5,CPT1A,ACAD10,ADTRP,PPARD,ALDH5A1,PEX7,EHHADH,PCCB,PECR,SCP2,MECR,ACADM,AKR1A1,FAAH,ABCD3,ACAT2,ECHDC2,ACADS,MCEE,IDUA,ECHS1,IVD,SESN2,HACL1,LPIN3,HSD17B4,LPIN1,HADHB,HADH,SORD,ETFA,NUDT7,AKT1,PGD,AIG1,IDNK,AUH,MMAA,TYSND1,CPT2,AC…	ACAA1,ACAT1,GCDH,PCCB,ACAT2,ECHS1,IVD,HSD17B4,SORD,AUH,CPT2,BDH2	LPIN3,MMAA,CPT1B
GO_LIPID_OXIDATION	GO:0034440	82	Up	1.9295785534966727e-6	3.0161724764344867e-4	2	PDK4,CROT,ADIPOR2,ACAA1,DGAT2,ALDH3A2,ACADVL,ACAT1,ACACB,HADHA,ACOX3,ECHDC1,CRAT,MCAT,SLC25A17,ACOT8,ABCD1,LONP2,MLYCD,DECR1,ECH1,AKT2,ETFB,GCDH,PRKAG2,PHYH,CPT1A,ACAD10,PPARD,MAPK14,PEX7,EHHADH,PECR,SCP2,MECR,ACADM,ABCD3,NR4A3,ACAT2,ECHDC2,FABP3,ACADS,ECHS1,POR,IVD,SESN2,HACL1,PPARG,PRKAA1,HSD17B4,APPL2,HADHB,HADH,ETFA,AKT1,CYP4V2,PLA2G7,AUH,TYSND1,CPT2,ADIPOR1,ACOX1,CYGB,PEX13,BDH2,PEX2,ACSM1,A…	ACAA1,ACAT1,GCDH,ACAT2,ECHS1,IVD,HSD17B4,AUH,CPT2,BDH2,ADH5	ACSM1,CPT1B
GO_ESTABLISHMENT_OF_PROTEIN_LOCALIZATION_TO_ORGANELLE	GO:0072594	494	Up	2.335691515615405e-6	3.576468049318854e-4	1	BAD,M6PR,CROT,LAMP2,AP2B1,AGK,SEC62,RPS20,BID,RGPD5,AGPS,TOMM34,SEC63,KPNA6,MIPEP,LRRC7,PEX3,CDH1,ZFYVE16,HSPA5,TPR,TSPAN17,VPS13D,USP36,SEC61A1,ACAA1,RPL18,CASP8,TNPO3,AP3D1,IPO5,TRAM2,SEC61A2,TRAM1,HYAL2,NUP133,DRD4,NEDD4,CSNK2A2,RPL31,SREBF1,UBE2D1,PTGS2,TSG101,LMAN1,TIMM21,RAB7A,LAMP3,OPHN1,DNM2,PSEN1,HSP90AA1,TNPO1,RPS5,RAB10,EPS15,DNAJA1,IPO11,RBM22,ZFAND6,HUWE1,ACOX3,BAX,PPP1R13B,MAVS,RPL6…	ACAA1,RPL18,RPS5,RPL6,TSPO,SAMM50,PMM1,RAB11A,PIH1D1,RPL18A,PMPCB,RPL19,AIP,RPL24,SSR3,SPCS1,RPL22,RPS25,RPL5,VPS25,HSD17B4,RPS24,IDH1,PPP3CA,PML,MBTPS1,RPL11,RPS27A,RPL32,RPS3A,RPL10,RPL7A,RPS3,BCL2L11,OXA1L,CCT8,VPS28,RPL8,CHCHD4,PRKCD,RPS14,RPSA,SLC25A6,HSPA4,RPS7,TOMM20,RPL4,SGF29,RPL35A,RUVBL2,RPS23,RPL14,LRRK2,FAM53B,GSTK1,RPL12,RPS4X,TXNIP,NCOA4	LRRC7,TSPAN17,SEC61A1,DRD4,RAB10,RNF31,E2F1,KPNB1,GOSR2,EPHX2,RAB8B,FAM53A,HGS,SGTB
GO_ORGANONITROGEN_COMPOUND_BIOSYNTHETIC_PROCESS	GO:1901566	1401	Up	4.228234581777099e-6	6.344888813414715e-4	2	DPM1,GCLC,HS3ST1,AK2,PDK4,SLC25A13,UPF1,DHX33,PDK2,AGK,ALDH3B1,GGCT,COX10,PIGQ,NADK,AASS,MGST1,ST3GAL1,RPS20,POMT2,CD4,LARS2,DCN,TYROBP,EXTL3,ELOVL5,SLC25A39,PGM3,COX15,XYLT2,CHDH,IGF1,CD74,SAMD4A,ZDHHC6,ALAS1,GCLM,TYMP,VIM,AGPAT4,B4GALT7,TBPL1,ALG1,CHPF2,FUT8,NSMAF,RPL26L1,MRI1,VCAN,CTPS2,TPR,MRPS10,HHAT,EIF2AK2,PUM2,MRPL43,SOAT1,ATG5,ATP2B4,ALDH18A1,GATB,YBX3,PIGV,MPC1,BCAT1,MRPS35,MRPS24,EIF4B…	ALDH3B1,GGCT,AGPAT4,MRPS35,EIF4B,RPL18,HAGH,MRPS34,HACD3,ACAT1,RPS5,NOA1,GSTP1,MTIF2,EIF2AK1,RPL6,DHPS,TECR,EIF3L,TSPO,EIF3D,PMM1,GMPR2,CDK5RAP1,PRPS2,MRPS31,NME3,MTFMT,EIF3E,GCDH,RPL18A,AK1,RPL19,C1QBP,EIF2B1,MRPS30,HBEGF,GOLPH3,RPL24,ABCC5,DGUOK,MRPL19,TIA1,SPR,TMEM59,MRPL37,RPL22,RPS25,FOXO3,PTK2B,COPS5,RPL5,PIGT,GOT2,PRMT1,TRAP1,DAD1,MRPL34,EIF3G,MRPS25,MRPL35,DAP3,MRPS36,COX5B,ITM2B,DNAJC1,K…	ST3GAL1,GPC1,P2RX7,PHGDH,SCD,ALKBH1,SLC25A15,DSE,CNOT6,CHST10,B4GALT6,ELOVL3,MOCS3,MOCS1,MGAT3,LPIN3,UGGT1,GPAT3,NPC1,SLC26A1,SCD5,GPC3,CSGALNACT1,GGTLC1,MMAA,SLC26A2,B4GALT5,CBS,PARS2,SGPP2,MRPS18C,EIF5A2,ITGA2,ELOVL7,SERINC5,ACSL6,RIMKLB,MGAT2,DEGS2,LCMT2,ADORA2B,DSEL,ZNF540,PHOSPHO1,ADCY6,FUT1,MUC20,PFAS,FUT7,FKRP,MEX3D,PLCB1,KLHL25,NAT8L,POMK,NANOS3,ACSL5,NOTCH4,MRPL53,GPC2,TMA7,GALNT4
GO_ESTABLISHMENT_OF_PROTEIN_LOCALIZATION_TO_MEMBRANE	GO:0090150	280	Up	4.8058441103245245e-6	7.043904481290622e-4	1	BAD,AGK,ARHGAP44,SEC62,RPS20,FYN,BID,ZDHHC6,SEC63,LRRC7,PEX3,HSPA5,GOPC,VAMP3,SEC61A1,RPL18,CASP8,TRAM2,SEC61A2,TRAM1,GRIPAP1,VPS35,RPL31,NSF,HSP90AA1,RPS5,RAB10,BAX,PPP1R13B,RPL6,RPLP0,STX1B,TIMM13,GGA1,MICALL1,TOMM22,RPL3,MIEF1,SAMM50,GZMB,TIMM9,SRP54,ARFRP1,E2F1,CHMP4B,UBL4A,GGA2,CSK,RAB11A,CEMIP,BMF,ZDHHC2,SGTA,PDCD5,RPS16,AKT2,BBC3,RPS19,RPL18A,SEC61B,MAPK8,RPL28,RPL19,YWHAE,RAB34,RPL34,RPS1…	RPL18,RPS5,RPL6,SAMM50,RAB11A,RPL18A,RPL19,RAB34,GOLPH3,RPL24,SSR3,RPL22,RPS25,RPL5,RPS24,RPL11,RPS27A,RPL32,RPS3A,RPL10,RPL7A,RPS3,BCL2L11,ZDHHC7,OXA1L,RPL8,SSR2,ZDHHC3,RPS14,CDK5,RPSA,HSPA4,RPS7,RPL4,RPL35A,RAB11B,RPS23,RPL14,RPL12,RPS4X	LRRC7,SEC61A1,RAB10,STX1B,MICALL1,E2F1,ARL6,NPC1,RAPSN,RAB8B,BBS1,SYNE3,CDK5R1,SGTB
GO_DICARBOXYLIC_ACID_METABOLIC_PROCESS	GO:0043648	71	Up	4.88182104527672e-6	7.043904481290622e-4	2	GCLC,MDH1,GCLM,ALDH18A1,OAT,ME1,MTHFD2,SDHA,SLC46A1,ME2,HAL,L2HGDH,DLD,FH,GGT1,MTHFD1,ACOT8,QPRT,OGDH,PHYH,FOLR1,ALDH5A1,NIT2,GLS,SLC25A12,KYNU,KMO,SDHB,DLST,GOT1,MTHFD1L,MTRR,GOT2,GAD1,ASS1,ACLY,MRPS36,GLUL,ALDH1L2,SUCLA2,MTHFS,FPGS,GRHPR,ATIC,IDH1,AMDHD1,MDH2,ADHFE1,GLUD1,SLC7A11,ME3,ALDH4A1,NAGS,HAAO,SUCLG1,MTHFD2L,SLC25A32,FOLR2,GPT2,SUCLG2,SLC19A1,ACSF3,SHMT1,MTHFR,ACOT4,D2HGDH,IDH2,SHMT2,SD…	MDH1,SDHA,FH,GOT2,MRPS36,GRHPR,IDH1,MDH2,GLUD1,SUCLG1,SUCLG2,D2HGDH,IDH2,SDHAF3	HAL,L2HGDH
GO_REGULATION_OF_CELLULAR_AMINO_ACID_METABOLIC_PROCESS	GO:0006521	53	Up	5.658560642073361e-6	8.010600093863476e-4	2	PSMB1,PSMC4,PSMA4,ATP2B4,PSME4,PSMC5,PSME1,COMT,PSMD5,PSMD8,PSMC6,PSMA3,PSMC1,PSMB5,PSMA6,PSME2,PSMA7,PSMD10,PSMD7,OAZ1,PSMA2,PSMD3,PSMD11,PSMD9,PSMD14,ODC1,PARK7,PSMF1,PSMB2,PSMA1,PSME3,PSMB7,PSMB6,PSMA5,OAZ3,SLC7A11,AZIN1,SLC7A7,PSMD4,PSMB4,PSMC2,PSMD6,PSMC3,PSMD1,PSMD2,OAZ2,NQO1,PSMD13,PSMD12,PSMB8,PSMB10,PSMB9,PSMB3	PSMB1,PSME1,PSMB5,SLC7A7,PSMD6
GO_RIBOSOME_BIOGENESIS	GO:0042254	268	Up	5.920596094366498e-6	8.226339351117007e-4	4	LAS1L,RPUSD1,TSR3,UTP18,TFB1M,RPL26L1,NOP16,MRTO4,NOP58,USP36,RIOK2,WDR3,WDR18,THUMPD1,RRP15,NLE1,EXOSC7,EXOSC5,MRPL22,XPO1,DIS3,RPS5,WBP11,RRN3,DIMT1,NOP14,DDX18,XRN2,RPL6,ESF1,RPLP0,PES1,SNU13,DDX17,RPL3,MTG2,NOP56,RBFA,RIOK3,SUV39H1,ERI1,PIH1D1,ERCC2,POP4,RPS16,FBL,RPS19,DDX49,GTPBP10,EXOSC3,NPM3,GTPBP4,NUP88,C1QBP,FTSJ3,UTP6,GAR1,FRG1,KRR1,NOP2,PAK1IP1,MDN1,BYSL,DROSHA,BRIX1,RPL24,RRP9,RPS15,…	WDR18,EXOSC7,RPS5,RPL6,DDX17,RBFA,PIH1D1,C1QBP,RPL24,RCL1,WDR55,EXOSC8,RPL5,DDX56,RSL24D1,RPS24,RPL11,EIF2A,RPL10,RPL7A,RPS14,RPSA,RPS7,NPM1,RPL35A,RPL14,RPL12	ESF1,FTSJ3,NOL11,NVL,PIH1D2,RRP1,SENP3
GO_CELLULAR_NITROGEN_COMPOUND_CATABOLIC_PROCESS	GO:0044270	496	Up	6.560503254159981e-6	8.949719257447697e-4	2	ENPP4,UPF1,PSMB1,RPS20,CSDE1,PSMC4,DNASE1L1,SLC11A1,SAMD4A,RNH1,DERA,TYMP,VIM,RNASET2,TNFRSF1B,ZCCHC8,EDC4,PSMA4,MRTO4,THRAP3,PUM2,YBX3,RPL18,NTHL1,YBX1,PDE4A,ELAVL1,ROCK1,PSME4,SMG6,PABPC1,RPL31,PDE8A,IGF2BP2,ACAT1,EXOSC7,RBM7,MLH1,UNG,NT5C2,EXOSC5,TNRC6C,CNOT4,XPO1,TNPO1,DIS3,RPS5,HAL,BAX,PSMC5,CNOT3,KHSRP,XRN2,RPL6,RPLP0,FUS,BLVRB,PCBP4,PABPC4,TNRC6A,ALKBH5,PSME1,HNRNPC,AGO1,PSMD5,ACOT7,PSMD8,…	PSMB1,RPL18,ACAT1,EXOSC7,RPS5,RPL6,PSME1,PSMB5,APEX1,AHCY,HMOX2,EIF3E,RNASEH2A,RPL18A,RPL19,RPL24,RPL22,SMG7,RPS25,EXOSC8,RPL5,MPST,RPS24,SSB,CNOT6L,WDR61,TOB1,RPL11,RPS27A,POLR2D,RPL32,RPS3A,RPL10,RPL7A,RPS3,HNMT,ZFP36L2,CARHSP1,RPL8,MAGOH,PSMD6,PRKCD,RPS14,NUDT5,POLR2G,RPSA,RNASE2,HINT1,RPS7,RPL4,NPM1,RPL35A,AFMID,RPS23,RPL14,HMGB1,SND1,RPL12,RPS4X,DXO,SKIV2L	CNOT4,HAL,PCBP4,CECR2,APOBEC3H,E2F1,CYP3A5,KPNB1,PDE8B,CNOT6,APOBEC3F,DNA2,PNLDC1,DPYS,UPF2,EXOG,SMG1,DNASE1L3,FEN1,AEN,MEX3D,NUDT17,PDE2A,NANOS3,RNPS1,DNASE1,DND1
GO_ORGANIC_CYCLIC_COMPOUND_CATABOLIC_PROCESS	GO:1901361	521	Up	6.7547534925320345e-6	9.050163474012118e-4	2	ENPP4,UPF1,PSMB1,RPS20,CSDE1,PSMC4,DNASE1L1,SLC11A1,SAMD4A,RNH1,DERA,HSD17B6,TYMP,VIM,RNASET2,TNFRSF1B,ZCCHC8,EDC4,PSMA4,MRTO4,THRAP3,PUM2,YBX3,ACAA1,RPL18,NTHL1,YBX1,PDE4A,ELAVL1,ROCK1,PSME4,SMG6,PABPC1,RPL31,SCARB1,PDE8A,IGF2BP2,SCARF1,ACAT1,EXOSC7,RBM7,MLH1,UNG,NT5C2,EXOSC5,TNRC6C,CNOT4,XPO1,TNPO1,DIS3,RPS5,HAL,HSD17B14,BAX,PSMC5,CNOT3,KHSRP,XRN2,RPL6,RPLP0,FUS,BLVRB,PCBP4,PABPC4,TNRC6A,ALKBH5…	PSMB1,ACAA1,RPL18,ACAT1,EXOSC7,RPS5,RPL6,PSME1,PSMB5,APEX1,AHCY,HMOX2,EIF3E,RNASEH2A,RPL18A,RPL19,RPL24,RPL22,SMG7,RPS25,EXOSC8,RPL5,RPS24,SSB,CNOT6L,WDR61,TOB1,RPL11,RPS27A,POLR2D,RPL32,RPS3A,RPL10,RPL7A,RPS3,HNMT,QDPR,ZFP36L2,CARHSP1,RPL8,MAGOH,PSMD6,PRKCD,RPS14,NUDT5,POLR2G,RPSA,RNASE2,HINT1,RPS7,RPL4,NPM1,RPL35A,AFMID,RPS23,RPL14,HMGB1,SND1,RPL12,RPS4X,HSD17B11,DXO,SKIV2L	CNOT4,HAL,PCBP4,CECR2,APOBEC3H,E2F1,KPNB1,PDE8B,CNOT6,EPHX2,APOBEC3F,CYP19A1,DNA2,PNLDC1,DPYS,UPF2,EXOG,SMG1,DNASE1L3,FEN1,AEN,MEX3D,NUDT17,PDE2A,NANOS3,RNPS1,DNASE1,DND1
GO_REGULATION_OF_DEOXYRIBONUCLEASE_ACTIVITY	GO:0032070	10	Up	7.334065895699291e-6	9.653946739549435e-4	2	DDX11,SIRT1,PCNA,AKT1,GZMA,RPS3,DFFA,PRKCD,NPM1,HMGB1	PCNA,RPS3,PRKCD,NPM1,HMGB1
GO_REGULATION_OF_CELLULAR_AMINE_METABOLIC_PROCESS	GO:0033238	64	Up	7.764395724886532e-6	0.0010044182952383387	2	PSMB1,PSMC4,PSMA4,ATP2B4,PSME4,VPS35,DRD4,PSMC5,PSME1,COMT,PSMD5,PSMD8,PSMC6,PSMA3,PSMC1,PSMB5,PSMA6,PSME2,PSMA7,PSMD10,PSMD7,OAZ1,PSMA2,PSMD3,PSMD11,PSMD9,PSMD14,ODC1,PARK7,PDE1B,PSMF1,PSMB2,PNKD,PSMA1,PSME3,PSMB7,PSMB6,PSMA5,OAZ3,SNCA,PAOX,SLC7A11,NR4A2,AZIN1,SLC7A7,PSMD4,PSMB4,ITGB2,PSMC2,PSMD6,HPRT1,PSMC3,ITGAM,PSMD1,PSMD2,OAZ2,NQO1,ABAT,PSMD13,PSMD12,PSMB8,PSMB10,PSMB9,PSMB3	PSMB1,PSME1,PSMB5,PNKD,SLC7A7,PSMD6	DRD4
GO_RIBOSOMAL_LARGE_SUBUNIT_ASSEMBLY	GO:0000027	25	Up	8.47122832398941e-6	0.0010643120207118727	4	MRTO4,NLE1,RPL6,RPLP0,RPL3,NOP2,MDN1,BRIX1,RPL24,FASTKD2,RPL5,PPAN,DHX30,RSL24D1,RPL11,RPL10,RPL38,MRPL11,RRS1,DDX28,RPF2,RPL12,RPL23A,MRPL20,BOP1	RPL6,RPL24,RPL5,RSL24D1,RPL11,RPL10,RPL12
GO_AEROBIC_ELECTRON_TRANSPORT_CHAIN	GO:0019646	14	Up	8.511091729003381e-6	0.0010643120207118727	2	COX10,COX15,COX6A1,COX7A2L,COX6B1,COX7C,COX4I1,COX7B,COX5B,COX6C,CYCS,COX8A,COX5A,NDUFA4	COX4I1,COX5B,COX5A
GO_ANTIBIOTIC_CATABOLIC_PROCESS	GO:0017001	34	Up	9.631516696810908e-6	0.0011846765537077417	6	MPO,ALDH3B1,PCK2,RENBP,ALDH2,NNT,GNPDA1,PRDX1,PRDX6,CAT,PRDX4,NAGK,PRDX5,NPL,ALDH1B1,DUOX1,ESD,SNCA,AMDHD2,GNPDA2,PRDX3,PRDX2,SULT1B1,HBA2,AKR1C3,SULT1A1,SULT1A2,ADH5,HBA1,GPX3,GPX1,HBB,HP,SULT1A3	ALDH3B1,PRDX5,ESD,PRDX3,PRDX2,ADH5,GPX3
GO_POSTTRANSCRIPTIONAL_REGULATION_OF_GENE_EXPRESSION	GO:0010608	507	Up	1.2188875794574817e-5	0.001475050565914433	2	UPF1,POLR2J,PSMB1,PSMC4,MATR3,SLC11A1,SAMD4A,VIM,TNFRSF1B,NUP160,PSMA4,POLR2B,TPR,THRAP3,EIF2AK2,PUM2,RC3H2,NDC1,YBX3,EIF4B,YBX1,ELAVL1,DHX29,RHOA,ROCK1,PSME4,NUP133,BCL3,PABPC1,TCOF1,NCK2,IGF2BP2,EIF4G3,NUP37,EXOSC7,EXOSC5,TNRC6C,MKNK1,DDX1,JMJD4,GEMIN5,XPO1,TNPO1,DIS3,YTHDC1,ZMPSTE24,SEH1L,MTIF2,EIF2AK1,PPP1R15A,SRRT,PSMC5,OGFOD1,CNOT3,KHSRP,MAPKAPK5,GCN1,FUS,PCBP4,PABPC4,TNRC6A,PUS7,ALKBH5,ESR…	PSMB1,EIF4B,EXOSC7,MTIF2,EIF2AK1,PSME1,EIF3D,PSMB5,APEX1,CDK5RAP1,EIF3E,C1QBP,EIF2B1,TIA1,RPL22,FOXO3,EXOSC8,PTK2B,RPL5,TRAP1,DNAJC1,CNOT6L,PPP3CA,TARBP2,TOB1,APP,RPS27A,POLR2D,EIF2A,RPL10,EIF3H,RPS3,ZFP36L2,CARHSP1,MAGOH,PSMD6,PRKCD,RPS14,EEF2,POLR2G,TRMT10C,EIF3K,PER1,NPM1,RPS4X,DXO	PCBP4,ALKBH1,E2F1,CNOT6,EIF5A2,ITGA2,ZNF540,CLP1,MEX3D,KLHL25,NANOS3,NOTCH4,DND1,RMRP
GO_VIRAL_TRANSLATIONAL_TERMINATION_REINITIATION	GO:0075525	5	Up	1.303678365673927e-5	0.001552618853595472	3	EIF3L,EIF3D,EIF3B,EIF3A,EIF3G	EIF3L,EIF3D,EIF3G
GO_COFACTOR_METABOLIC_PROCESS	NA	350	Up	1.5568791457219424e-5	0.0018251975359924585	NA	GCLC,PDK4,ACSM3,CIAPIN1,MPO,CROT,PDK2,GGCT,COX10,NADK,AASS,MGST1,FYN,ELOVL5,SLC25A39,COX15,ALAS1,GLRX2,GCLM,MRI1,MAT2B,CTNS,CYBA,AKR7A2,SLC2A3,MPC1,DGAT2,HAGH,FAR2,GSTO2,MTHFD2,ELOVL1,FECH,PDK3,COASY,ACSL4,PTGS2,ACAT1,MOCOS,SLC46A1,ACACB,MCCC1,CPOX,HSP90AA1,NFE2L1,GSTP1,AKR1B1,MGST2,EIF2AK1,COQ9,SLC23A2,BLVRB,PDPR,DLD,VNN3,HDAC6,NUBP2,ACOT7,SCD,TECR,GGT5,GGT1,SLC25A1,SRRD,HSCB,CYB5R3,HMOX1,TSPO,G…	GGCT,HAGH,ACAT1,GSTP1,AKR1B1,EIF2AK1,NUBP2,TECR,TSPO,AHCY,HMOX2,GCDH,COQ5,PCCB,SPR,GLO1,PRDX5,HSD17B4,ISCA1,IDH1,CIAO1,SLC25A38,CBR4,DLAT,QDPR,ACSS1,SUCLG1,BDH2,FXN,PRDX3,ACSF2,COQ7,PRDX2,MMADHC,BTD,SUCLG2,IDH2,AFMID,GSTK1,CALM1,GPX3,NFS1	SCD,CUBN,COQ10B,ELOVL3,MOCS3,MOCS1,GNMT,COQ3,SCD5,GGTLC1,MMAA,ELOVL7,ACSL6,ACSM1,BOLA2,NUDT17,ACSL5,FAR1
GO_INTERSPECIES_INTERACTION_BETWEEN_ORGANISMS	GO:0044419	821	Up	1.6189830351465094e-5	0.0018688045711852707	3	CFH,FUCA2,BAD,CFLAR,UPF1,SLC25A5,POLR2J,CREBBP,AP2B1,PSMB1,RPS20,VTA1,CD4,FYN,RNF216,PTBP1,LTF,DDX11,ZMYND11,CD74,KPNA6,VIM,VRK2,NUP160,CDH1,PSMA4,AP2S1,CUL7,YTHDC2,ATP6V1H,POLR2B,TPR,RSF1,NEDD4L,THOC3,CUL1,EIF2AK2,SERPINB3,ATG5,NDC1,CTDP1,NCKAP1,WAPL,RPL18,CASP8,HIPK2,TAF11,IPO5,PKN2,SPEN,CDK13,KDM4A,SP100,TRAM1,TNFRSF1A,RHOA,HYAL2,NUP133,NUCKS1,VPS35,NEDD4,PABPC1,CDC42,RPL31,TFRC,FCGR2B,AP1M1,P…	FUCA2,SLC25A5,PSMB1,RPL18,HACD3,RPS5,PPIE,RPL6,SMARCB1,EIF3L,EIF3D,PSMB5,NELFCD,RPL18A,RPL19,C1QBP,DHX58,IK,RPL24,SPCS1,RPL22,RPS25,RPL5,CHD6,GTF2F1,IRF3,EIF3G,PCNA,RTN3,CALCOCO2,RPS24,SSB,TARBP2,PML,IFITM3,RPL11,RPS27A,POLR2D,RPL32,RPS3A,RPL10,GSN,RPL7A,RPS3,BCL2L11,RRAGA,VPS28,RPL8,UBXN1,RPS14,CAMLG,PSIP1,POLR2G,RPSA,COPS6,SLC25A6,INSR,RPS7,CLEC7A,C1QA,RPL4,EIF3F,NPM1,RPL35A,RPS23,RPL14,SND1,RP…	LTF,SERPINB3,P2RX7,APOBEC3H,HAMP,KPNB1,TRIM62,APOBEC3F,MORC2,ITGB7,NTRK3,NPC1,EPHA2,CCNA2,SHC1,PGLYRP2,S100A12,CD200R1,PTX3,PF4,ITGA2,SERINC5,NOD2,LIG4,AEN,ZNF502,CFI,LYN
GO_REGULATION_OF_CELLULAR_AMIDE_METABOLIC_PROCESS	GO:0034248	352	Up	1.8796855893566677e-5	0.0021368607540822844	2	PDK4,UPF1,PDK2,IGF1,SAMD4A,VIM,IFNGR1,NSMAF,TPR,EIF2AK2,PUM2,YBX3,EIF4B,SPHK2,ABCA7,ELAVL1,TNFRSF1A,DHX29,RHOA,ROCK1,PDK3,BCL3,PABPC1,TCOF1,NCK2,IGF2BP2,PICALM,EIF4G3,TIGAR,TNRC6C,MKNK1,DDX1,JMJD4,GEMIN5,MTIF2,EIF2AK1,PPP1R15A,OGFOD1,CNOT3,KHSRP,MAPKAPK5,GCN1,PDPR,TNRC6A,PUS7,AGO1,CIRBP,MKNK2,MAPK1,POLDIP3,EIF3D,TNRC6B,GSTZ1,ALKBH1,EIF5,PCIF1,UQCC1,MTG2,CDK5RAP1,FMR1,RBM3,DNAJC3,MAPK3,GSPT1,EIF3E…	EIF4B,MTIF2,EIF2AK1,EIF3D,CDK5RAP1,EIF3E,C1QBP,EIF2B1,TIA1,RPL22,FOXO3,PTK2B,RPL5,TRAP1,DNAJC1,CNOT6L,TARBP2,TOB1,APP,POLR2D,EIF2A,RPL10,EIF3H,RPS3,ZFP36L2,MAGOH,PRKCD,RPS14,EEF2,POLR2G,TRMT10C,EIF3K,PER1,NPM1,RPS4X	ALKBH1,CNOT6,EIF5A2,ITGA2,ZNF540,MEX3D,KLHL25,NANOS3,NOTCH4
GO_ANTIGEN_PROCESSING_AND_PRESENTATION_OF_EXOGENOUS_PEPTIDE_ANTIGEN_VIA_MHC_CLASS_I	GO:0042590	72	Up	2.2610536157601903e-5	0.002497250590277923	7	PSMB1,PSMC4,PSMA4,VAMP3,CYBA,PSME4,ITGB5,PSMC5,PSME1,SNAP23,PSMD5,PSMD8,NCF4,PSMC6,PSMA3,PSMC1,PSMB5,PSMA6,PSME2,PSMA7,PSMD10,PSMD7,IKBKB,PSMA2,PSMD3,PSMD11,PSMD9,CLEC4A,LNPEP,PSMD14,NCF2,VAMP8,PSMF1,PSMB2,PSMA1,PSME3,CD36,PSMB7,ITGAV,PSMB6,PSMA5,FCGR1A,NCF1,FCER1G,PSMD4,PSMB4,PSMC2,PSMD6,CYBB,PSMC3,B2M,PDIA3,TAP1,PSMD1,PSMD2,CALR,PSMD13,PSMD12,FCGR1B,PSMB8,TAP2,HLA-E,HLA-G,HLA-F,PSMB10,CHUK,IFI3…	PSMB1,PSME1,PSMB5,CLEC4A,PSMD6	CHUK
GO_CELLULAR_PROTEIN_COMPLEX_DISASSEMBLY	GO:0043624	186	Up	2.277123843004926e-5	0.002497250590277923	4	UPF1,SCIN,SPAST,CAPG,MRPS10,LIMA1,MRPL43,MRPS35,MRPS24,KIF2A,WDR1,NSF,CLASP1,MRPS34,ADD2,CAMSAP3,CAPZB,JMJD4,MRPL22,MRPL28,OGFOD1,ADD1,MRPS33,HDAC6,MRPS18A,SH3BP1,TRIOBP,MRPS31,GSPT1,MRPL4,NAPA,MTPN,MRPL32,PPP1R9B,MRPL27,HSPA8,TRPV4,MRPL51,MTRF1L,MRPL18,MRPL2,MRPS30,MRPS27,MRPL3,SPTBN1,MRPL19,PLEK,MRPL37,CAPZA1,ARHGEF2,DNAJC6,MRPS15,STMN1,CAMSAP2,GLE1,VPS4B,MRPS14,MTRF1,ETF1,KIF18A,MRPS2,MRPS7,NA…	MRPS35,MRPS34,MRPS31,MRPS30,MRPL19,MRPL37,MRPL34,MRPS25,MRPL35,DAP3,MRPS36,MRPL24,MRPS5,GSN,OXA1L,MRPL57,MRPL48,SPTAN1,MRPS21	CAMSAP3,CAMSAP1,NES,SPTBN5,KIF2C,MRPS18C,EIF5A2,NCKAP5,MRPL53
GO_RNA_SPLICING_VIA_TRANSESTERIFICATION_REACTIONS	GO:0000375	314	Up	2.2965519222867742e-5	0.002497250590277923	2	RBM5,KDM1A,POLR2J,GCFC2,LUC7L,PTBP1,AQR,STRAP,ZCCHC8,GEMIN8,POLR2B,CELF2,THRAP3,CCAR1,SNRNP40,SFSWAP,U2AF2,DDX20,CDK13,YBX1,ELAVL1,DHX8,GPKOW,JMJD6,PABPC1,DAZAP1,CPSF1,CLNS1A,SART3,RBM7,GPATCH1,MBNL3,XAB2,SNRPA,DDX1,GEMIN5,YTHDC1,PPIE,REST,WBP11,CHERP,RBM22,SRRT,SF3B2,KHSRP,FUS,PAPOLA,PDCD7,HNRNPC,GEMIN2,CWF19L1,SRPK1,CDC5L,HNRNPH3,CIRBP,HNRNPM,POLR2E,SF3A1,SNRPD3,TFIP11,SNU13,POLR2F,DDX17,ZMAT5,…	GEMIN8,U2AF2,CLNS1A,XAB2,PPIE,SNRPD3,DDX17,PQBP1,SNRNP70,SUGP1,C1QBP,IK,TIA1,SYF2,SMU1,DDX39A,GTF2F1,PRMT7,RBM17,RBMX2,MBNL2,POLR2D,MBNL1,MAGOH,PSIP1,POLR2G,USP39,ZRSR2,NPM1	TFIP11,SRSF1,SRSF12,SMN1,CLP1,RNPS1
GO_PROTEIN_CONTAINING_COMPLEX_DISASSEMBLY	GO:0032984	282	Up	2.7864706066336873e-5	0.002986698423081794	4	DVL2,UPF1,LAMP2,SCIN,VTA1,SPAST,GABARAPL2,CLEC16A,PHF23,CAPG,MRPS10,LIMA1,MRPL43,MRPS35,MRPS24,SMARCD1,DHX8,TBC1D25,KIF2A,LRP6,WDR1,SMARCE1,NSF,CLASP1,MRPS34,TSG101,ADD2,CAMSAP3,CAPZB,JMJD4,SMARCD3,MRPL22,GSK3B,CHMP2B,ZMPSTE24,CHMP5,MRPL28,OGFOD1,ADD1,MRPS33,IRAK3,MCOLN1,SUPT16H,HDAC6,MRPS18A,SNAP29,SMARCB1,SH3BP1,TRIOBP,TFIP11,MAP1LC3A,MRPS31,AXIN1,GSPT1,ZFAND1,MRPL4,NAPA,GRWD1,MTPN,CAV1,MRPL32,…	MRPS35,MRPS34,SMARCB1,MRPS31,MRPS30,MRPL19,MRPL37,MRPL34,MRPS25,MRPL35,DAP3,MRPS36,CALCOCO2,GABARAPL1,MRPL24,MRPS5,GSN,OXA1L,INSR,MRPL57,MRPL48,SPTAN1,CHCHD10,MRPS21	PHF23,CAMSAP3,TFIP11,CAMSAP1,NES,SPTBN5,KIF2C,EPG5,MRPS18C,EIF5A2,NCKAP5,SMCR8,MRPL53
GO_POSITIVE_REGULATION_OF_TRANSLATION	GO:0045727	112	Up	3.259864854359294e-5	0.003444896620036308	2	SAMD4A,VIM,YBX3,ELAVL1,DHX29,RHOA,BCL3,PABPC1,NCK2,JMJD4,PPP1R15A,CIRBP,MAPK1,POLDIP3,EIF3D,PCIF1,UQCC1,CDK5RAP1,FMR1,RBM3,DNAJC3,MAPK3,EIF3E,HNRNPL,CPEB3,LARP4B,RPS6KB1,C1QBP,MRPS27,FXR1,PASK,NSUN4,FASTKD2,SERP1,PTK2B,KHDRBS1,RPL5,FASTKD3,SOX4,UPF3B,MIF4GD,KRT17,EIF2AK4,FXR2,EIF2S3,HABP4,EIF5A,CTIF,NAT10,CDK4,DHX9,IL6,UQCC2,THBS1,HNRNPD,TARBP2,EIF4A3,ERBB2,POLR2D,RBMS3,EIF2B5,YTHDF1,CDC123,GUF1,…	EIF3D,CDK5RAP1,EIF3E,C1QBP,PTK2B,RPL5,TARBP2,POLR2D,EEF2,POLR2G,TRMT10C,NPM1,RPS4X	EIF5A2,ITGA2
GO_REGULATION_OF_MRNA_CATABOLIC_PROCESS	GO:0061013	173	Up	3.3153761548835114e-5	0.0034548982347348592	2	UPF1,PSMB1,PSMC4,SLC11A1,SAMD4A,VIM,PSMA4,THRAP3,PUM2,YBX3,YBX1,ELAVL1,ROCK1,PSME4,PABPC1,IGF2BP2,EXOSC7,EXOSC5,TNRC6C,XPO1,TNPO1,DIS3,PSMC5,KHSRP,FUS,PCBP4,PABPC4,TNRC6A,ALKBH5,PSME1,HNRNPC,PSMD5,PSMD8,CIRBP,HNRNPM,GTPBP1,TNRC6B,PSMC6,PSMA3,ZC3H14,PSMC1,PSMB5,APEX1,PSMA6,PSME2,PSMA7,E2F1,PSMD10,FMR1,PSMD7,MYEF2,ZC3HAV1,HSPB1,PSMA2,EXOSC3,CPEB3,PSMD3,PSMD11,HSPA8,PSMD9,MAPK14,XRN1,FXR1,EIF4G1,PSM…	PSMB1,EXOSC7,PSME1,PSMB5,APEX1,EXOSC8,CNOT6L,TOB1,RPS27A,ZFP36L2,CARHSP1,PSMD6,PRKCD,POLR2G,NPM1	PCBP4,E2F1,MEX3D,NANOS3,DND1
GO_RNA_SPLICING	GO:0008380	392	Up	3.5393905887750255e-5	0.003637814738024523	2	RBM5,KDM1A,POLR2J,GCFC2,LUC7L,AKAP8L,PTBP1,CLK1,AQR,STRAP,ZCCHC8,GEMIN8,POLR2B,CELF2,THOC3,THRAP3,CCAR1,SNRNP40,SFSWAP,U2AF2,SUGP2,DDX20,CDK13,YBX1,ELAVL1,DHX8,GPKOW,JMJD6,PABPC1,DAZAP1,CPSF1,CLNS1A,ZNF638,SART3,RBM7,GPATCH1,MBNL3,XAB2,SNRPA,THOC1,DDX1,GEMIN5,YTHDC1,PPIE,REST,WBP11,CHERP,RBM22,SRRT,SF3B2,KHSRP,FUS,PAPOLA,PDCD7,HNRNPC,GEMIN2,CWF19L1,SRPK1,CDC5L,HNRNPH3,CIRBP,HNRNPM,POLR2E,SF3A1,SN…	GEMIN8,U2AF2,SUGP2,CLNS1A,XAB2,PPIE,SNRPD3,DDX17,PQBP1,SNRNP70,CLASRP,SUGP1,C1QBP,IK,TIA1,SYF2,SMU1,DDX39A,GTF2F1,PRMT7,RBM17,RBMX2,MBNL2,POLR2D,NONO,MBNL1,MAGOH,ZNF326,PSIP1,POLR2G,USP39,ZRSR2,NPM1	TFIP11,SRSF1,SRSF12,ELAVL4,SMN1,CLP1,RNPS1
GO_CELLULAR_LIPID_CATABOLIC_PROCESS	GO:0044242	151	Up	4.09097888127696e-5	0.004120004317621542	2	CROT,GDE1,PNPLA4,ABHD5,PNPLA6,HEXB,GALC,ACAA1,SIRT2,GBA2,ALDH3A2,ACADVL,SCARB1,MGLL,ACAT1,ACACB,ACER3,HADHA,DDHD2,MGST2,ACOX3,ECHDC1,CRAT,MCAT,PNPLA3,SLC25A17,PCK2,ABHD12,ACOT8,LPIN2,ABCD1,GLA,GDPD3,LONP2,PLA2G15,MLYCD,DECR1,ASAH1,ECH1,AKT2,ETFB,PLA2G4C,GCDH,PIK3CG,PHYH,ACBD5,CPT1A,ACAD10,ADTRP,PPARD,PEX7,EHHADH,PCCB,PECR,SCP2,MECR,PLA2G4A,ACADM,FAAH,ABCD3,PRDX6,APOA1,ACAT2,ECHDC2,FABP3,ACADS,LRP…	GDE1,PNPLA4,ABHD5,ACAA1,ACAT1,GLA,GCDH,PCCB,ACAT2,ECHS1,IVD,HSD17B4,IDH1,AUH,CPT2,PRKCD,BDH2	PNPLA3,GDPD3,LPIN3,MMAA,ENPP6,PNPLA1,PSAP,NAGA,CPT1B
GO_POSITIVE_REGULATION_OF_CELLULAR_AMIDE_METABOLIC_PROCESS	GO:0034250	132	Up	4.118356974831609e-5	0.004120004317621542	2	SAMD4A,VIM,IFNGR1,NSMAF,YBX3,SPHK2,ELAVL1,TNFRSF1A,DHX29,RHOA,BCL3,PABPC1,NCK2,PICALM,JMJD4,PPP1R15A,CIRBP,MAPK1,POLDIP3,EIF3D,PCIF1,UQCC1,CDK5RAP1,FMR1,RBM3,DNAJC3,MAPK3,EIF3E,HNRNPL,GSK3A,ABCA2,CPEB3,LARP4B,RPS6KB1,C1QBP,IFNG,MRPS27,FXR1,PASK,NFE2L2,NSUN4,FASTKD2,SERP1,CLU,PTK2B,KHDRBS1,RPL5,FASTKD3,SOX4,UPF3B,MIF4GD,KRT17,EIF2AK4,FXR2,EIF2S3,HABP4,EIF5A,CTIF,ROCK2,NAT10,CDK4,SMPD2,DHX9,IL6,UQC…	EIF3D,CDK5RAP1,EIF3E,C1QBP,PTK2B,RPL5,TARBP2,APP,POLR2D,PRKCD,EEF2,POLR2G,TRMT10C,NPM1,RPS4X	EIF5A2,ITGA2
GO_ANTIGEN_PROCESSING_AND_PRESENTATION_OF_PEPTIDE_ANTIGEN	GO:0048002	172	Up	4.213773466021129e-5	0.004159992409941649	7	AP2B1,PSMB1,HFE,PSMC4,SLC11A1,CD74,PSMA4,AP2S1,VAMP3,CYBA,KIF2A,PSME4,FCGR2B,AP1M1,RAB7A,KIFAP3,DYNC1I2,CAPZB,KIF22,DNM2,ITGB5,KIF3C,PSMC5,DYNLL1,LAG3,CD209,PSME1,SNAP23,PSMD5,TREM2,PSMD8,AP1B1,NCF4,PSMC6,PSMA3,LGMN,PSMC1,PSMB5,PSMA6,PSME2,SEC23A,PSMA7,KIF3B,PSMD10,PSMD7,PYCARD,IKBKB,DCTN6,FCGRT,AP1S1,PSMA2,PSMD3,PSMD11,PSMD9,CLEC4A,LNPEP,SEC24A,ACTR1B,PSMD14,CAPZA1,NCF2,CTSD,VAMP8,IDE,KIF18A,CLT…	PSMB1,KIFAP3,PSME1,PSMB5,PYCARD,CLEC4A,CLTA,DCTN3,PSMD6,DCTN2	CTSL,KIF23,KIF2C,SEC24D,KIF15,CHUK
GO_ESTABLISHMENT_OF_PROTEIN_LOCALIZATION_TO_CHROMOSOME	GO:0070199	23	Up	4.410619561934161e-5	0.004239709716204615	1	ACD,PIH1D1,CCT4,TCP1,POT1,DKC1,CCT7,NABP2,BRCA2,WRAP53,CCT6A,TERF1,ATM,CCT5,CCT8,LRWD1,CCT3,NIPBL,SPIDR,CCT2,ATR,SGF29,RUVBL2	PIH1D1,CCT8,SGF29,RUVBL2
GO_RIBOSOMAL_LARGE_SUBUNIT_BIOGENESIS	GO:0042273	63	Up	4.462445648629061e-5	0.004239709716204615	4	LAS1L,RPL26L1,NOP16,MRTO4,NLE1,DDX18,RPL6,RPLP0,PES1,SNU13,RPL3,GTPBP4,FTSJ3,NOP2,PAK1IP1,MDN1,BRIX1,RPL24,ZNHIT6,EBNA1BP2,FASTKD2,GTF3A,RPL5,PPAN,DHX30,NIP7,WDR74,RPL35,RSL24D1,WDR12,URB1,RPL11,NVL,NHP2,RPL7L1,RPL10,RPL7,SURF6,RPL7A,HEATR3,MALSU1,RPL26,NOL9,MRPL1,RSL1D1,RPL38,ZNF622,MRPL11,RRS1,NPM1,DDX28,RPL35A,RPL14,NOC2L,RPF2,RPL12,RPL23A,SDAD1,RPL10A,EIF6,MRPL20,BOP1,ZNHIT3	RPL6,RPL24,RPL5,RSL24D1,RPL11,RPL10,RPL7A,NPM1,RPL35A,RPL14,RPL12	FTSJ3,NVL
GO_CELLULAR_ALDEHYDE_METABOLIC_PROCESS	GO:0006081	46	Up	4.464041950955146e-5	0.004239709716204615	2	ALDH3B1,DKK3,AKR7A2,HAGH,RDH11,ALDH3A2,REST,PNPO,ALDH3A1,TPI1,CLCN2,KDM3A,PARK7,AKR1A1,RDH10,GLO1,GOT2,BMP2,PNKD,ALDH1A2,GRHPR,KHK,CYP1B1,IDH1,ESD,ALDH9A1,TKFC,BMP6,ALDH4A1,PDXK,RDH13,AKR7A3,TKT,ALDH7A1,ALDH1A1,GLYCTK,SDR16C5,RELA,TALDO1,HYI,IDH2,AKR1C1,AKR1C3,BCO2,ADH5,PDXP	ALDH3B1,HAGH,GLO1,GOT2,PNKD,GRHPR,IDH1,ESD,ALDH9A1,TKT,ALDH1A1,TALDO1,HYI,IDH2,ADH5	DKK3,ALDH3A1,CLCN2,BMP6
GO_OXALOACETATE_METABOLIC_PROCESS	GO:0006107	6	Up	4.565378824169047e-5	0.0042817546647175445	2	MDH1,NIT2,GOT1,GOT2,ACLY,MDH2	MDH1,GOT2,MDH2
GO_SUCCINATE_METABOLIC_PROCESS	GO:0006105	7	Up	4.709855921375971e-5	0.004362722096059742	2	SDHA,ALDH5A1,SDHB,SUCLA2,SUCLG1,SUCLG2,SDHAF3	SDHA,SUCLG1,SUCLG2,SDHAF3
GO_ORGANIC_ACID_CATABOLIC_PROCESS	GO:0016054	198	Up	5.0651405547507116e-5	0.004634603607596901	2	CROT,AASS,CD44,HEXB,ATP2B4,ACAA1,BCAT1,OAT,HYAL2,ALDH3A2,HSD17B10,HMMR,ACADVL,ACAT1,ACACB,MCCC1,ARG2,BCKDHB,HAL,HADHA,ACOX3,SLC9A1,DLD,ECHDC1,XYLB,CRAT,GCAT,MCAT,TXN2,SLC25A17,GSTZ1,PCK2,AHCY,ACOT8,LPIN2,ABCD1,RENBP,LONP2,PLA2G15,MLYCD,CRYM,QPRT,BCKDK,FAH,CEMIP,DECR1,ECH1,IL4I1,AKT2,TGFB1,ETFB,BCAT2,GCDH,PON3,OGDH,HIBADH,PHYH,ACBD5,BLMH,CPT1A,ACAD10,ADTRP,PPARD,ALDH5A1,PEX7,GNPDA1,EHHADH,PCCB,HYA…	ACAA1,ACAT1,AHCY,GCDH,PCCB,PCYOX1,ACAT2,GOT2,ECHS1,MPST,IVD,HSD17B4,SORD,GCSH,AUH,GLUD1,HNMT,QDPR,CPT2,PPM1K,BDH2,AFMID,HIBCH	HMMR,HAL,CRYM,SARDH,LPIN3,MMAA,PADI4,CBS,CPT1B
GO_REGULATION_OF_MRNA_METABOLIC_PROCESS	GO:1903311	281	Up	5.176449427369086e-5	0.004657370852565675	2	RBM5,UPF1,PAF1,PSMB1,CDK11A,PTBP1,PSMC4,ZC3H3,SLC11A1,SAMD4A,VIM,PSMA4,CELF2,PTCD2,THRAP3,PUM2,YBX3,SFSWAP,U2AF2,YBX1,ELAVL1,ROCK1,PSME4,JMJD6,PABPC1,DAZAP1,IGF2BP2,SART3,EXOSC7,RBM7,MBNL3,SNRPA,EXOSC5,TNRC6C,XPO1,TNPO1,DIS3,YTHDC1,REST,PSMC5,KHSRP,FUS,PAPOLA,PCBP4,PABPC4,TNRC6A,ALKBH5,PSME1,HNRNPC,PSMD5,SRPK1,PSMD8,CIRBP,HNRNPM,DDX17,GTPBP1,RBFOX2,TNRC6B,PSMC6,PSMA3,SNW1,SRSF5,ZC3H14,PSMC1,PSMB5…	PSMB1,U2AF2,EXOSC7,PSME1,DDX17,PSMB5,APEX1,RNF40,SNRNP70,C1QBP,TIA1,EXOSC8,SMU1,RBM17,CNOT6L,MBNL2,TOB1,RPS27A,ZFP36L2,MBNL1,CARHSP1,MAGOH,PSMD6,PRKCD,POLR2G,NPM1	PCBP4,E2F1,SRSF1,SRSF12,MEX3D,NANOS3,RNPS1,DND1
GO_ANTIGEN_PROCESSING_AND_PRESENTATION_OF_PEPTIDE_ANTIGEN_VIA_MHC_CLASS_I	GO:0002474	92	Up	5.216232717497437e-5	0.004657370852565675	7	PSMB1,HFE,PSMC4,PSMA4,VAMP3,CYBA,PSME4,ITGB5,PSMC5,PSME1,SNAP23,PSMD5,PSMD8,NCF4,PSMC6,PSMA3,PSMC1,PSMB5,PSMA6,PSME2,SEC23A,PSMA7,PSMD10,PSMD7,IKBKB,FCGRT,PSMA2,PSMD3,PSMD11,PSMD9,CLEC4A,LNPEP,SEC24A,PSMD14,NCF2,VAMP8,IDE,PSMF1,PSMB2,CANX,PSMA1,PSME3,CD36,PSMB7,ITGAV,SEC31A,SEC24B,TAPBPL,PSMB6,PSMA5,FCGR1A,SEC24D,SAR1B,MR1,SEC13,NCF1,FCER1G,PSMD4,PSMB4,ACE,PSMC2,PSMD6,ERAP1,ERAP2,CYBB,PSMC3,B2M,P…	PSMB1,PSME1,PSMB5,CLEC4A,PSMD6	SEC24D,CHUK
GO_NADPH_REGENERATION	GO:0006740	16	Up	5.276243135653504e-5	0.004657370852565675	2	DERA,H6PD,TIGAR,NNT,PGLS,IDH1,PGD,RPIA,G6PD,TKT,PGM2,RBKS,PGAM1,TALDO1,SHPK,RPE	PGLS,IDH1,TKT,TALDO1
GO_MONOCARBOXYLIC_ACID_METABOLIC_PROCESS	GO:0032787	466	Up	5.582757282219092e-5	0.0048706311498244005	2	NDUFAB1,PDK4,ACSM3,PRKAR2B,CROT,PDK2,OSBPL7,ADIPOR2,MLXIPL,LYPLA2,ABHD5,DCN,BRCA1,ELOVL5,ALOX5,IGF1,CD74,NR1H3,NUP160,VCAN,TPR,MSMO1,NDC1,TBXAS1,MPC1,ACAA1,DGAT2,HAGH,ME1,ELOVL1,PFKP,TNFRSF1A,PKM,PDK3,HDAC4,ACSL4,NUP133,PLA2G10,GBA2,ASNS,OSBPL3,ALDH3A2,SREBF1,ACADVL,DHRS9,PTGS2,MGLL,HACD3,ENO1,NUP37,ACAT1,ACACB,SIRT6,MCCC1,TIGAR,EDN1,SLC1A3,CEACAM1,PGM1,PSEN1,AACS,ATP8B1,ME2,NFE2L1,PIBF1,SLC27A5,…	LYPLA2,ABHD5,ACAA1,HAGH,HACD3,ACAT1,GSTP1,TECR,GPI,GCDH,PON2,PTGR1,GALK1,PCCB,ACAT2,SCPEP1,GLO1,GOT2,ALKBH7,PNKD,ECHS1,IVD,HSD17B4,GRHPR,CH25H,IDH1,NAAA,SORD,APP,CBR4,AUH,FADS1,DLAT,ACSS1,CPT2,CBR1,BDH2,ACSF2,BTD,INSR,ARV1,HYI,IDH2,ADH5	BRCA1,PLA2G10,HAL,P2RX7,PHGDH,SCD,PNPLA3,TRIB3,CYP3A5,DSE,ELOVL3,EPHX2,LPIN3,MORC2,NPC1,SCD5,MMAA,ELOVL7,ACSL6,ACSM1,DSEL,CYP7B1,UCP3,ACSL5,CPT1B
GO_HYDROGEN_PEROXIDE_CATABOLIC_PROCESS	GO:0042744	17	Up	5.750913253730076e-5	0.004959666912958249	2	MPO,NNT,PRDX1,PRDX6,CAT,PRDX4,PRDX5,DUOX1,SNCA,PRDX3,PRDX2,HBA2,HBA1,GPX3,GPX1,HBB,HP	PRDX5,PRDX3,PRDX2,GPX3
GO_MITOCHONDRION_ORGANIZATION	GO:0007005	446	Up	5.925976717203121e-5	0.005042462577071848	4	GCLC,STPG1,BAD,NDUFAF7,POLDIP2,NDUFAB1,SLC25A5,LIG3,AGK,GGCT,COX10,DNAJC11,TTC19,PLAUR,DCN,BID,IGF1,HGF,NDUFS1,RB1CC1,ALAS1,GCLM,TYMP,TOMM34,MIPEP,TFB1M,BAK1,GABARAPL2,CLEC16A,AIFM2,VPS13D,PTCD2,HEBP2,FNIP2,USP36,ATG5,ADCK1,CASP8,NDUFB4,ATG2B,MTFR1,MEF2A,VPS35,FUNDC1,WIPI1,CSNK2A2,SREBF1,HSD17B10,MARK2,BCS1L,LMAN1,TIMM21,TIGAR,DNM2,HSP90AA1,GSK3B,CTTN,DDHD2,HUWE1,BAX,DNM1L,PPP1R13B,P2RX7,SLC9A1,N…	SLC25A5,GGCT,NDUFB4,TSPO,SAMM50,PYCARD,PMPCB,AIP,NDUFS8,GOLPH3,FAM162A,NDUFA8,TNFSF10,ATPAF1,ALKBH7,ECSIT,NDUFA10,NDUFB5,GABARAPL1,NDUFB11,BCL2L11,OXA1L,NDUFS2,CHCHD4,CDK5,FXN,PRDX3,NDUFV1,SLC25A6,HSPA4,TOMM20,NDUFV2,NDUFA12,LRRK2,SDHAF3,NDUFS3,SMIM20,CHCHD10	STPG1,P2RX7,RNF31,E2F1,CAMKK2,ADGRG6,ATF2,WDR35,DNA2,PPRC1,GPER1,PRELID1,PDE2A,BLOC1S2
GO_ESTABLISHMENT_OF_PROTEIN_LOCALIZATION_TO_CHROMATIN	GO:0071169	5	Up	5.9813297262347656e-5	0.005042462577071848	1	PIH1D1,LRWD1,NIPBL,SGF29,RUVBL2	PIH1D1,SGF29,RUVBL2
GO_CELLULAR_RESPONSE_TO_TOXIC_SUBSTANCE	GO:0097237	176	Up	6.074327106605444e-5	0.005063964031206738	8	BAD,MPO,MGST1,PPP5C,DDX11,HGF,RAD51,GSTO2,SPI1,RDH11,PDE8A,PTGS2,IPCEF1,ACTB,DNM2,SESN1,GSTP1,MGST2,HDAC6,PTGS1,SIRT1,ABL1,HMOX1,PDGFB,GSTZ1,APEX1,MAP1LC3A,GSR,MET,EZH2,SETX,PLEKHA1,PPIF,NFKB1,SOD3,TIMELESS,SOD2,NNT,XRN1,PDCD10,ECT2,STK25,NFE2L2,GPX7,PARK7,AKR1A1,PRDX1,PRDX6,TNFAIP3,MYB,ABCG2,NR4A3,DNMT3A,KDM3B,EGR1,UBIAD1,ADCY7,CAT,ITPR2,PRDX4,PRDX5,BECN1,TRAP1,KLF2,TXNDC17,RIPK3,APOE,SESN2,GCH1…	SESN1,GSTP1,APEX1,PRDX5,TRAP1,PCNA,TXN,KLF4,ESD,RPS3,PRKCD,TP53INP1,FXN,PRDX3,PRDX2,TXNRD2,LRRK2,HDAC2,GSTK1,ADH5,GPX3	NXN,PDGFD,PSAP
GO_SMALL_MOLECULE_METABOLIC_PROCESS	GO:0044281	1411	Up	6.533222715957502e-5	0.00538667802613507	2	DPM1,FUCA2,GCLC,NFYA,ENPP4,CYP51A1,BAD,AK2,KDM1A,NDUFAB1,PDK4,SLC25A13,ACSM3,PRKAR2B,MPO,CROT,PDK2,GDE1,OSBPL7,ALDH3B1,PNPLA4,ADIPOR2,TKTL1,PSMB1,NADK,AASS,CRY1,ST3GAL1,MLXIPL,NISCH,IDS,LYPLA2,ABHD5,LARS2,DCN,BRCA1,MBTPS2,ELOVL5,ALOX5,PSMC4,MAN2B2,PGM3,MDH1,XYLT2,IGF1,AGPS,CD74,HGF,OSBPL5,DERA,GCLM,NR1H3,TYMP,CD44,AGPAT4,TBPL1,NUP160,CHPF2,FUT8,MRI1,MAT2B,VCAN,PNKP,CTNS,INPP4A,PSMA4,RETSAT,CTPS2,…	FUCA2,GDE1,ALDH3B1,PNPLA4,PSMB1,LYPLA2,ABHD5,MDH1,AGPAT4,RRM2B,ACAA1,HAGH,IDH3G,FAM3A,SDHA,HACD3,ACAT1,REXO2,FDFT1,GSTP1,AKR1B1,FH,PSME1,TECR,PMM1,PSMB5,GMPR2,IDH3B,AHCY,PRPS2,NME3,GPI,GCDH,PON2,PTGR1,AK1,GALK1,SLC25A11,SC5D,COQ5,PCCB,ABCC5,DGUOK,PCYOX1,SPR,NPC2,ACAT2,PTK2B,SCPEP1,OARD1,GLO1,GOT2,ALKBH7,PNKD,ECHS1,MPST,IVD,MACROD1,HSD17B4,MRPS36,ISCA1,COX5B,TXN,GRHPR,VARS2,CH25H,IDH1,NAAA,PPA2,ES…	ST3GAL1,BRCA1,DKK3,PLA2G10,HMMR,HAL,L2HGDH,SULT2B1,P2RX7,PHGDH,SCD,APOBEC3H,PNPLA3,NTSR1,TRIB3,SLC25A15,CRYM,EPHX3,ISYNA1,CYP3A5,CUBN,KPNB1,DSE,PDE8B,ARSB,CLCN2,COQ10B,LEPR,B4GALT6,ELOVL3,EPHX2,ITIH5,SARDH,GNMT,APOBEC3F,MAS1,COQ3,LPIN3,MORC2,UGGT1,CYP19A1,GPAT3,NPC1,EPHA2,SLC26A1,SCD5,CSGALNACT1,DPYS,GGTLC1,SOGA1,MMAA,BMP6,SLC26A2,B4GALT5,PADI4,CBS,LRP5,PARS2,SGPP2,ELOVL7,SERINC5,ACSL6,GPER1,RIMK…
GO_ORGANIC_ACID_METABOLIC_PROCESS	GO:0006082	825	Up	6.72159733883256e-5	0.005481754873180511	2	GCLC,NDUFAB1,PDK4,ACSM3,PRKAR2B,MPO,CROT,PDK2,OSBPL7,ADIPOR2,PSMB1,AASS,ST3GAL1,MLXIPL,IDS,LYPLA2,ABHD5,LARS2,DCN,BRCA1,ELOVL5,ALOX5,PSMC4,MDH1,XYLT2,IGF1,CD74,HGF,GCLM,NR1H3,CD44,NUP160,CHPF2,MRI1,VCAN,CTNS,PSMA4,CTPS2,TPR,HEXB,MSMO1,ITIH4,ATP2B4,NDC1,TBXAS1,ALDH18A1,GATB,SLC2A3,MPC1,ACAA1,BCAT1,DGAT2,CS,HAGH,ST3GAL6,OAT,GSTO2,ME1,MTHFD2,ELOVL1,PFKP,TNFRSF1A,PKM,IARS2,IDH3G,PDK3,HYAL2,HDAC4,ACSL…	PSMB1,LYPLA2,ABHD5,MDH1,ACAA1,HAGH,IDH3G,SDHA,HACD3,ACAT1,GSTP1,FH,PSME1,TECR,PSMB5,IDH3B,AHCY,GPI,GCDH,PON2,PTGR1,GALK1,PCCB,ABCC5,PCYOX1,ACAT2,SCPEP1,GLO1,GOT2,ALKBH7,PNKD,ECHS1,MPST,IVD,HSD17B4,MRPS36,GRHPR,VARS2,CH25H,IDH1,NAAA,PPA2,SORD,GCSH,APP,CBR4,FARS2,MDH2,PRPS1,AUH,GLUD1,FADS1,HNMT,DLAT,QDPR,ACSS1,SLC7A7,CPT2,CBR1,SUCLG1,PSMD6,PPM1K,BDH2,ACSF2,BTD,INSR,SUCLG2,ARV1,DALRD3,HYI,PPA1,D2HGD…	ST3GAL1,BRCA1,PLA2G10,HMMR,HAL,L2HGDH,SULT2B1,P2RX7,PHGDH,SCD,PNPLA3,TRIB3,CRYM,CYP3A5,DSE,ARSB,B4GALT6,ELOVL3,EPHX2,ITIH5,SARDH,GNMT,LPIN3,MORC2,NPC1,SLC26A1,SCD5,CSGALNACT1,DPYS,GGTLC1,MMAA,SLC26A2,B4GALT5,PADI4,CBS,PARS2,ELOVL7,SERINC5,ACSL6,RIMKLB,ACSM1,DSEL,CYP7B1,UCP3,PFAS,NAT8L,ACSL5,CPT1B
GO_TRANSCRIPTION_COUPLED_NUCLEOTIDE_EXCISION_REPAIR	GO:0006283	73	Up	6.93708862764125e-5	0.005596664083138956	2	POLR2J,LIG3,ERCC1,MNAT1,AQR,RFC1,POLR2B,ERCC8,RFC2,POLD1,XRCC1,XAB2,POLD3,PPIE,POLR2E,POLR2F,RBX1,EP300,POLR2C,ERCC2,POLR2I,LIG1,RPA3,POLD2,PRPF19,GTF2H1,GTF2H3,RFC5,COPS7A,RPA2,COPS5,POLK,RPA1,PCNA,RFC3,CDK7,CCNH,ERCC5,XPA,COPS4,CUL4A,COPS3,RPS27A,POLR2D,COPS7B,GTF2H2,POLR2K,UBC,CUL4B,ERCC3,POLR2H,RFC4,UVSSA,COPS2,DDB1,POLR2G,COPS6,GPS1,UBB,POLD4,ERCC4,POLR2L,POLR2A,USP7,TCEA1,COPS8,ZNF830,HMGN1…	RFC1,XRCC1,XAB2,PPIE,RPA3,COPS5,PCNA,CCNH,COPS3,RPS27A,POLR2D,COPS2,POLR2G,COPS6	ERCC6
GO_MRNA_PROCESSING	GO:0006397	447	Up	7.169528045015377e-5	0.005722656268271315	2	RBM5,KDM1A,POLR2J,GCFC2,PAF1,LUC7L,CDK11A,AKAP8L,PTBP1,ZC3H3,MNAT1,AQR,STRAP,ZCCHC8,GEMIN8,POLR2B,CELF2,PTCD2,THOC3,THRAP3,ZC3H11A,CCAR1,SNRNP40,SFSWAP,U2AF2,SUGP2,DDX20,CDK13,YBX1,ELAVL1,DHX8,GPKOW,PHRF1,JMJD6,PABPC1,DAZAP1,CPSF1,PRKACA,CLNS1A,NCBP3,SART3,RBM7,GPATCH1,MBNL3,XAB2,SNRPA,THOC1,DDX1,GEMIN5,YTHDC1,PPIE,REST,WBP11,CHERP,RBM22,SRRT,SF3B2,KHSRP,XRN2,FUS,PAPOLA,PDCD7,RBM27,ALKBH5,HNRNPC,…	GEMIN8,ZC3H11A,U2AF2,SUGP2,CLNS1A,XAB2,PPIE,SNRPD3,DDX17,PQBP1,RNF40,SNRNP70,CLASRP,SUGP1,C1QBP,IK,TIA1,SYF2,SMU1,DDX39A,GTF2F1,PRMT7,RBM17,CCNH,RBMX2,CNOT6L,MBNL2,APP,POLR2D,NONO,MBNL1,MAGOH,ZNF326,PSIP1,POLR2G,USP39,ZRSR2,NPM1	TFIP11,SRSF1,ZNF473,SRSF12,ELAVL4,SMN1,CLP1,RNPS1
GO_CELLULAR_PROTEIN_CONTAINING_COMPLEX_ASSEMBLY	GO:0034622	793	Up	7.356474925148727e-5	0.005810066459304305	4	RAD52,NDUFAF7,RBM5,FKBP4,NDUFAB1,ZMYND10,HCCS,DHX33,GCFC2,AP2B1,BAIAP2L1,COX10,VPS41,SCIN,LUC7L,RANBP9,ZNF207,TTC19,PIK3C2A,ANLN,PSMC4,COX15,WAS,MNAT1,NDUFS1,STRAP,CENPQ,PIAS1,TMSB10,MYOM2,TUBG2,CAPG,AP2S1,GEMIN8,ARHGAP6,RSF1,CELF2,VAMP3,ELN,RAD51,CYBA,TTC17,MRTO4,EIF2AK2,NDC1,NCKAP1,SFSWAP,EIF4B,RNF4,DDX20,TAF11,NDUFB4,ARFGEF1,RHOA,SIRT2,TGFBR3,PFN2,GBA2,NCK2,NDE1,MCM2,NLE1,PICALM,CLASP1,CLNS1A,…	GEMIN8,EIF4B,NDUFB4,CLNS1A,XAB2,RPS5,RPL6,SMARCB1,SNRPD3,EIF3L,SAMM50,EIF3D,COG4,STUB1,PYCARD,EIF3E,PIH1D1,MED25,TAF6,RPA3,NDUFS8,ARPC3,CDKN1B,RPL24,NDUFA8,PTK2B,RPL5,CLTA,ATPAF1,PSMG2,MIS18BP1,ECSIT,NDUFA10,EIF3G,PRMT7,CCNH,NDUFB5,RSL24D1,TARBP2,RPL11,RPS27A,POLR2D,NDUFB11,RPL10,EIF3H,GSN,EIF3M,RPS3,OXA1L,NDUFS2,TAF6L,PRKCD,RPS14,PSIP1,VDAC2,NDUFV1,MLST8,RPSA,USP39,ZRSR2,HSPA4,CORO1B,TOMM20,EIF3…	CAMSAP3,STX1B,MYOM1,CENPI,OIP5,STX1A,DBN1,ARL6,DNAH7,MKKS,CAMSAP1,SRSF1,LRRC49,SPTBN5,DIAPH3,PIH1D2,SRSF12,PADI4,RIC3,GREM1,FAM107A,SMN1,CLP1,TCAP,CDK5R1,CDH5,SPIRE2
GO_INTRACELLULAR_PROTEIN_TRANSPORT	GO:0006886	998	Up	7.886037262365546e-5	0.006161936917633127	1	SNX11,M6PR,ARF5,UPF1,COPZ2,CROT,LAMP2,AP2B1,AGK,VPS41,ARHGAP44,PKD1,SEC62,RPS20,FYN,AKAP8L,RABGAP1,BID,RGPD5,RUFY3,AGPS,CD74,ZDHHC6,TOMM34,SEC63,KPNA6,MIPEP,SNX1,NUP160,RANBP3,IFT88,LRRC7,PEX3,CDH1,ZFYVE16,RAB27B,AP2S1,HSPA5,TPR,VPS13D,HERPUD1,HOMER3,THOC3,TBC1D22A,USP36,SEC61A1,ZC3H11A,RIOK2,NDC1,ACAA1,APPBP2,RPL18,U2AF2,TNPO3,CTSA,AP3D1,IPO5,TRAM2,TBC1D22B,SEC61A2,TBC1D1,SP100,TRAM1,EVI5,HYAL2,…	ZC3H11A,ACAA1,RPL18,U2AF2,KIFAP3,HSPB11,RPS5,RPL6,ERP29,TSPO,SAMM50,PMM1,HM13,RAB11A,STX10,TBC1D17,RPL18A,PMPCB,RPL19,RAB34,UNC93B1,AIP,RAB5B,RPL24,SSR3,SPCS1,RPL22,SMG7,RPS25,IFT43,SIL1,ARL1,RPL5,CLTA,DDX39A,STX16,VPS25,HSD17B4,TXN,RPS24,SSB,IDH1,PPP3CA,PML,MBTPS1,RPL11,RAB13,RPS27A,POLR2D,RPL32,TBCK,RPS3A,RPL10,RPL7A,TCF7L2,RPS3,VIPAS39,ZDHHC7,OXA1L,TMED4,VPS28,RPL8,MAGOH,SSR2,CHCHD4,ZDHHC3,PRK…	LRRC7,HOMER3,SEC61A1,GTSE1,CAMSAP3,RAB10,RPH3A,RNF31,STX1B,MICALL1,RAB40AL,SYTL4,STX1A,APBA1,KPNB1,GOSR2,ARL6,SSX2IP,WDR35,EPHX2,FYTTD1,TBC1D8B,LCA5,SRSF1,EVI5L,NXF3,SEC24D,UPF2,PTPN14,RAB3C,SMG1,LCA5L,RAB28,ANKLE1,RAB8B,FAM53A,CDK5R1,RAB39A,AKAP5,HGS,SGTB,RNPS1
GO_PROTEIN_FOLDING	GO:0006457	182	Up	7.966251912707094e-5	0.006161936917633127	9	FKBP4,HSPB6,NUDCD3,CD74,ERP44,GRN,HSPA5,DNAJC25,GNAI3,PDIA5,NFYC,DNAJA2,GNB5,CSNK2A2,LMAN1,DNAJC10,GNB1,HSP90AA1,PPIE,DNAJA1,ERO1B,GNAO1,PDRG1,FKBP1A,ERP29,GANAB,LTBP4,NUDC,DNAJB11,FKBP5,HSP90AB1,PPIL2,ST13,PSMC1,PFDN4,DNAJC5,CSNK2A1,RP2,DNAJC3,DNAJA3,SNRNP70,SGTA,PDCD5,CDC37,DNAJC2,DNAJB6,HSPB1,CDC37L1,BAG1,PPIF,WFS1,GRPEL1,CRYAB,HSPA8,DNAJC4,CHORDC1,AIP,MLEC,PTGES3,BAG2,HSPA9,PFDN1,TTC1,GNAI2,G…	ERP44,PPIE,ERP29,ST13,SNRNP70,BAG1,AIP,SIL1,TRAP1,PRKCSH,DNAJC1,PDCL,CCT8,UBXN1,CHCHD4,RUVBL2	GNAO1,MKKS,UGGT1,ERP27,UNC45B,CLGN,BAG5,RIC3,SGTB
GO_MONOSACCHARIDE_METABOLIC_PROCESS	GO:0005996	217	Up	8.12054146931871e-5	0.00621718598411207	2	FUCA2,GCLC,BAD,PDK4,SLC25A13,PDK2,TKTL1,CRY1,NISCH,MAN2B2,MDH1,IGF1,FUT8,H6PD,PPP1R3F,SLC2A3,DGAT2,GSTO2,PFKP,PKM,PDK3,RORA,FAM3A,ENO1,ACACB,TIGAR,PGM1,DUSP12,NFE2L1,GSK3B,ZMPSTE24,AKR1B1,B4GALT1,SLC23A2,OAS1,MAEA,XYLB,SORBS1,CREM,SIRT1,SLC25A1,CYB5R3,EP300,PMM1,PCK2,POFUT1,SLC35A2,PGK1,MLYCD,MAN2B1,DHDH,GPI,AKT2,GSK3A,BRAT1,GALK1,ENO3,SLC25A11,KAT2A,ALDOC,CPT1A,GAPDH,TPI1,ENO2,PPARD,MAPK14,ALDH5…	FUCA2,MDH1,FAM3A,AKR1B1,PMM1,GPI,GALK1,SLC25A11,GOT2,SORD,MDH2,DLAT,PHKG2,TKT,ALDH1A1,INPPL1,NUDT5,COX11,INSR,TALDO1,MPI,MAN2A2,SDHAF3	LEPR,GNMT,SOGA1,LRP5,C1QTNF1,FUT1,FUT7
GO_GLYOXYLATE_METABOLIC_PROCESS	GO:0046487	6	Up	8.746670480031435e-5	0.006628916021381399	2	GOT2,GRHPR,IDH1,ALDH4A1,HYI,IDH2	GOT2,GRHPR,IDH1,HYI,IDH2
GO_CELLULAR_KETONE_METABOLIC_PROCESS	GO:0042180	177	Up	9.215646265616332e-5	0.006914499393091933	2	PDK4,PDK2,ADIPOR2,PSMB1,MLXIPL,BRCA1,ELOVL5,PSMC4,CD74,NR1H3,PSMA4,DKK3,AKR7A2,ATP2B4,DGAT2,HAGH,PDK3,PSME4,SREBF1,ACADVL,DHRS9,PTGS2,ACACB,CEACAM1,NFE2L1,PIBF1,OXCT1,REST,AKR1B1,PSMC5,COQ9,PDPR,PSME1,COMT,PSMD5,SIRT1,PSMD8,PSMC6,PSMA3,GSTZ1,PSMC1,PSMB5,PSMA6,PSME2,PSMA7,TRIB3,PSMD10,ABCD1,LONP2,PSMD7,MLYCD,OAZ1,AKT2,CAV1,PSMA2,PRKAG2,ERLIN1,PSMD3,PSMD11,CPT1A,PSMD9,COQ5,TPI1,HMGCR,SCAP,CLCN2,GPD…	PSMB1,HAGH,AKR1B1,PSME1,PSMB5,COQ5,GLO1,GOT2,PNKD,CBR4,SLC7A7,PSMD6,COQ7,AFMID	BRCA1,DKK3,TRIB3,CLCN2,COQ10B,COQ3,CYP19A1,BMP6
GO_RNA_PROCESSING	GO:0006396	813	Up	9.845221300029024e-5	0.007313732219219582	2	LAS1L,RBM5,KDM1A,RBM6,POLR2J,GCFC2,PAF1,ELAC2,RPUSD1,LUC7L,TSR3,CDK11A,AKAP8L,UTP18,PTBP1,CLK1,ZC3H3,MNAT1,AQR,STRAP,TFB1M,ZCCHC8,NSUN2,METTL1,TRIT1,GEMIN8,POLR2B,CELF2,PTCD2,THOC3,MRTO4,THRAP3,NOP58,USP36,PUM2,ZC3H11A,RIOK2,TARBP1,CCAR1,SNRNP40,SFSWAP,U2AF2,SUGP2,DDX20,WDR3,WDR18,ADAT1,CDK13,YBX1,ELAVL1,TRMT11,THUMPD1,RRP15,DHX8,GPKOW,FTSJ1,PHRF1,JMJD6,PABPC1,DAZAP1,CPSF1,PRKACA,HSD17B10,TRNT1,C…	GEMIN8,ZC3H11A,U2AF2,SUGP2,WDR18,CLNS1A,EXOSC7,XAB2,PPIE,SNRPD3,DDX17,CDK5RAP1,RBFA,PQBP1,RNF40,MTFMT,INTS10,SNRNP70,CLASRP,PIH1D1,SUGP1,C1QBP,IK,TIA1,SYF2,RCL1,WDR55,EXOSC8,RPL5,SMU1,DDX39A,GTF2F1,PRMT7,THUMPD3,RBM17,CCNH,RBMX2,DDX56,RPS24,SSB,CNOT6L,PPP3CA,TARBP2,MBNL2,APP,RPL11,INTS3,POLR2D,FARS2,NONO,RPL7A,MBNL1,MAGOH,ZNF326,RPS14,INTS1,PSIP1,POLR2G,USP39,ZRSR2,RPS7,TRMT10C,NPM1,RPL35A,RPL14,…	ESF1,TFIP11,ALKBH1,INTS2,FTSJ3,MOCS3,TRMT5,NOL11,SRSF1,ZNF473,NVL,PIH1D2,RBMS1,SRSF12,RRP1,SENP3,ELAVL4,LCMT2,SMN1,CLP1,RNPS1,ADAT3,RMRP
GO_MONOSACCHARIDE_BIOSYNTHETIC_PROCESS	GO:0046364	75	Up	1.0147946056386223e-4	0.007425924394026408	2	SLC25A13,PDK2,CRY1,MDH1,DGAT2,FAM3A,ENO1,PGM1,AKR1B1,MAEA,SIRT1,SLC25A1,EP300,PCK2,PGK1,GPI,ENO3,SLC25A11,KAT2A,ALDOC,GAPDH,TPI1,ENO2,KAT2B,GPD2,SLC25A12,LEPR,AKR1A1,GOT1,NLN,GNMT,GOT2,NR1D1,ATF4,ARPP19,SESN2,PER2,SDS,SLC37A4,RBP4,SORD,G6PC3,FOXK2,SIK1,PGD,DGKQ,MDH2,OGT,SOGA1,ALDOA,FOXO1,RANBP2,G6PD,CRTC2,ATF3,TKT,FOXK1,FBP1,GPD1,DDB1,PGAM1,MST1,PC,PTPN2,CLK2,TALDO1,CHST15,SLC25A10,PGP,PPARA,WDR5…	MDH1,FAM3A,AKR1B1,GPI,SLC25A11,GOT2,SORD,MDH2,TKT,TALDO1,SDHAF3	LEPR,GNMT,SOGA1
GO_ANAPHASE_PROMOTING_COMPLEX_DEPENDENT_CATABOLIC_PROCESS	GO:0031145	78	Up	1.0194191824399842e-4	0.007425924394026408	2	CDC27,PSMB1,PSMC4,CUL3,PSMA4,ANAPC4,PSME4,UBE2D1,PSMC5,AURKA,ANAPC5,PSME1,CDC23,PSMD5,PSMD8,PSMC6,PSMA3,PSMC1,PSMB5,PSMA6,PSME2,PSMA7,PSMD10,PSMD7,FBXO31,FZR1,PSMA2,UBE2S,PSMD3,PSMD11,ANAPC15,PSMD9,FBXO5,PSMD14,CDC20,CDK2,PSMF1,PSMB2,PSMA1,CDC16,PSME3,CCNB1,PSMB7,ANAPC11,PSMB6,PSMA5,RPS27A,UBC,ANAPC1,BUB3,BUB1B,PSMD4,PSMB4,PSMC2,PSMD6,MAD2L1,ANAPC10,PTTG1,PSMC3,ANAPC16,PLK1,UBE2E1,CDK1,UBB,PSMD1,…	PSMB1,PSME1,PSMB5,RPS27A,ANAPC1,BUB3,PSMD6	BUB1B,PLK1,AURKB
GO_REGULATION_OF_TRANSLATIONAL_INITIATION	GO:0006446	73	Up	1.1151818660016753e-4	0.008045393789048625	2	TPR,EIF2AK2,EIF4B,DHX29,NCK2,EIF4G3,DDX1,MTIF2,EIF2AK1,PPP1R15A,ALKBH1,EIF5,FMR1,DNAJC3,EIF3E,HSPB1,EIF3B,EIF4H,RPS6KB1,EIF4G2,EIF2B1,NCBP2,EIF1B,EIF4G1,GLE1,EIF2B2,PAIP2,KHDRBS1,AGO2,PAIP2B,MIF4GD,ATF4,EIF2AK4,HABP4,EIF2S1,CTIF,NCBP1,RPL13A,POLR2D,EIF2B5,EIF3H,EIF4EBP2,YTHDF1,CDC123,UHMK1,BANK1,IMPACT,LARP1,EIF4A2,NCK1,EIF5B,PPP1R15B,METTL3,POLR2G,EIF2AK3,PAIP1,PPP1CA,EIF1,RBM4,RPS6KB2,EIF3K,NPM…	EIF4B,MTIF2,EIF2AK1,EIF3E,EIF2B1,POLR2D,EIF3H,POLR2G,EIF3K,NPM1	ALKBH1,KLHL25
GO_RESPONSE_TO_OXIDATIVE_STRESS	GO:0006979	353	Up	1.1400466997138039e-4	0.008108030394170258	8	GCLC,RAD52,BAD,ALS2,CFLAR,CD38,MPO,PDK2,ALDH3B1,MGST1,BTK,FYN,PPP5C,ERCC1,HGF,GLRX2,GCLM,VRK2,BAK1,FUT8,PNKP,RRM2B,ERCC8,MAPK9,CYBA,TMEM161A,NDUFB4,HYAL2,SIRT2,XRCC1,PDE8A,PTGS2,IPCEF1,EDN1,DNM2,KEAP1,SESN1,PSEN1,NFE2L1,REST,GSTP1,SLC25A24,NME8,MMP2,GNAO1,ATRN,SLC23A2,PXN,HDAC6,PTGS1,SIRT1,JAK2,ABL1,HNRNPM,MAPK1,FBXO7,HMOX1,TXN2,NCF4,HIF1A,GSKIP,PSMB5,APEX1,GSS,MMP9,MAP1LC3A,ADNP2,ABCD1,STK24,MAP…	ALDH3B1,RRM2B,NDUFB4,XRCC1,SESN1,GSTP1,PSMB5,APEX1,HMOX2,PON2,AREG,NDUFS8,FOXO3,PTK2B,CHD6,PRDX5,TRAP1,PCNA,EGLN1,TXN,KLF4,IDH1,PML,APP,ARL6IP5,NONO,RPS3,NDUFS2,PRKCD,TP53INP1,PSIP1,FXN,PRDX3,EEF2,PRDX2,TXNRD2,NDUFA12,LRRK2,HDAC2,GPX3,TXNIP	GNAO1,CAMKK2,MGAT3,CCNA2,BAG5,PDGFD,UCP3,PSAP,CHUK,ERCC6
GO_RIBOSE_PHOSPHATE_BIOSYNTHETIC_PROCESS	GO:0046390	136	Up	1.1481708252534457e-4	0.008108030394170258	2	AK2,PDK4,SLC25A13,PDK2,ELOVL5,CTPS2,MPC1,SPHK2,ELOVL1,PKM,PDK3,COASY,ACSL4,ENO1,ACAT1,VPS9D1,ACACB,CAD,PDPR,DLD,UPRT,TREM2,ACOT7,SCD,TECR,SLC25A1,PYGL,GSTZ1,PRPS2,TAZ,DHODH,NME3,MLYCD,NME4,TGFB1,GCDH,IMPDH1,PRKAG2,AK1,PDHX,UMPS,SLC25A12,AMPD2,ELOVL3,PANK3,ADCY7,ACSL3,SLC35B3,PANK2,PPCS,PAICS,PPAT,ADCY4,UCK1,ACSS2,PPT1,ACLY,PDHA1,GUCY2D,AMPD3,RFK,COX5B,ADCY3,ATIC,PPCDC,PAPSS1,PRPSAP2,NME7,MPC2,UCK…	ACAT1,TECR,PRPS2,NME3,GCDH,AK1,COX5B,CBR4,PRPS1,AK3,DLAT,ACSS1,PRPSAP1,IMPDH2,CYC1	SCD,ELOVL3,SLC26A1,SCD5,SLC26A2,ELOVL7,ACSL6,ADCY6,PFAS,ACSL5
GO_REGULATION_OF_TRANSCRIPTION_FROM_RNA_POLYMERASE_II_PROMOTER_IN_RESPONSE_TO_HYPOXIA	GO:0061418	69	Up	1.1562831563057678e-4	0.008108030394170258	2	CREBBP,PSMB1,PSMC4,PSMA4,PSME4,SIRT2,PSMC5,PSME1,PSMD5,PSMD8,RBX1,EP300,PSMC6,PSMA3,HIF1A,PSMC1,PSMB5,PSMA6,PSME2,PSMA7,PSMD10,PSMD7,PSMA2,CUL2,PSMD3,PSMD11,PSMD9,VEGFA,PSMD14,EPAS1,NFE2L2,EGR1,PSMF1,PSMB2,PSMA1,EGLN3,PSME3,VHL,EGLN1,PSMB7,TP53,PSMB6,PSMA5,ARNT,RPS27A,LIMD1,NOTCH1,UBC,BACH1,PSMD4,PSMB4,PSMC2,PSMD6,CITED2,PSMC3,HIF1AN,RBPJ,UBB,PSMD1,PSMD2,HIGD1A,PSMD13,PSMD12,PSMB8,PSMB10,UBA52,PS…	PSMB1,PSME1,PSMB5,EGLN1,RPS27A,PSMD6,CITED2	BACH1
GO_CELLULAR_MACROMOLECULE_CATABOLIC_PROCESS	GO:0044265	1021	Up	1.193279021898523e-4	0.00823010522208933	2	GCLC,ANKIB1,CDC27,UPF1,RHBDD2,FBXL3,LAMP2,OSBPL7,AP2B1,RHBDF1,MYLIP,PSMB1,PKD1,RPS20,CSDE1,UBE3C,POMT2,HFE,RNF216,PSMC4,NUB1,RNF14,DNASE1L1,UFL1,SLC11A1,WWTR1,ZRANB1,SAMD4A,RNH1,UBR2,VIM,RNASET2,TNFRSF1B,ZCCHC8,UBA6,PIAS1,RNF19A,GABARAPL2,CUL3,USP2,EDC4,CLEC16A,PSMA4,AP2S1,CUL7,HSPA5,USP28,ERCC8,NEDD4L,JKAMP,MAPK9,HERPUD1,MRTO4,ANAPC4,THRAP3,CUL1,USP36,PUM2,USP13,YBX3,RPL18,GPC1,RNF4,CASP8,HIPK2,…	PSMB1,NUB1,RPL18,EXOSC7,RPS5,RPL6,PSME1,PSMB5,APEX1,HM13,STUB1,RNF40,EIF3E,UBXN8,RNASEH2A,RPL18A,RPL19,CDK5RAP3,CTSC,RPL24,PCYOX1,RPL22,SMG7,RPS25,EXOSC8,PTK2B,SCPEP1,RPL5,CLTA,CLPP,VPS25,NDFIP1,ATRAID,RPS24,SSB,CNOT6L,WDR61,PML,COPS3,TOB1,RPL11,RPS27A,POLR2D,RPL32,RPS3A,RPL10,RPL7A,RPS3,ZFP36L2,CARHSP1,ANAPC1,BUB3,UBXN11,VPS28,RPL8,SPSB3,UBXN1,MAGOH,PSMD6,PRKCD,RPS14,CAMLG,POLR2G,RPSA,RNASE2,RPS…	GPC1,CHFR,CNOT4,PCBP4,CECR2,TRIB3,E2F1,LAPTM4B,KPNB1,SMURF2,CNOT6,KIF14,USP35,PRKCG,RNF6,MGAT3,QRICH2,CTSL,UGGT1,IL33,DNA2,HECW2,CELA1,DTL,RNF175,PNLDC1,FBXO10,UPF2,RNF144A,BUB1B,EXOG,SMG1,CCNF,DNASE1L3,DTX3L,BAG5,PLK1,FEN1,OTUD7A,HPSE,AURKB,KCTD2,AEN,MEX3D,ZNRF3,KLHL25,NANOS3,FBXL22,SGTB,RNPS1,DNASE1,UBAP1L,USP51,DND1
GO_PYRUVATE_METABOLIC_PROCESS	GO:0006090	122	Up	1.2016450855801187e-4	0.00823010522208933	2	PDK4,PDK2,MLXIPL,IGF1,NUP160,TPR,NDC1,MPC1,HAGH,ME1,PFKP,PKM,PDK3,HDAC4,NUP133,ENO1,NUP37,SIRT6,TIGAR,PGM1,PSEN1,ME2,SEH1L,P2RX7,PDPR,DLD,NUP50,AAAS,NUP188,SLC16A8,GSTZ1,HIF1A,PCK2,RAE1,PGK1,NUP93,GPI,OGDH,PRKAG2,GALK1,ENO3,NUP88,ALDOC,PDHX,NUP98,IFNG,NUP107,GAPDH,TPI1,ENO2,LDHB,NUP155,PFKFB4,NR4A3,NUP43,ECD,PFKFB2,GLO1,NUP153,NUP85,NUP214,CBFA2T3,PDHA1,NUP210,PRKAA1,LDHA,SDS,NUP54,NUP58,SLC16A3,…	HAGH,GPI,GALK1,GLO1,APP,DLAT,INSR	P2RX7
GO_SMALL_MOLECULE_CATABOLIC_PROCESS	GO:0044282	326	Up	1.2065994594559861e-4	0.00823010522208933	2	ENPP4,BAD,CROT,ALDH3B1,TKTL1,AASS,DERA,TYMP,CD44,FUT8,HEXB,ATP2B4,ACAA1,BCAT1,HAGH,OAT,PFKP,PKM,HYAL2,INPP5A,ALDH3A2,HSD17B10,HMMR,ACADVL,SCARB1,SCARF1,ENO1,ACAT1,ACACB,MCCC1,TIGAR,SYNJ2,PGM1,ARG2,BCKDHB,OXCT1,HAL,HADHA,ACOX3,MTMR2,SLC9A1,DLD,ECHDC1,XYLB,CRAT,UPB1,GCAT,MCAT,APOBEC3H,TXN2,SLC25A17,GSTZ1,PCK2,NTSR1,AHCY,ACOT8,LPIN2,ABCD1,RENBP,PGK1,CDADC1,LONP2,PLA2G15,MLYCD,CRYM,QPRT,BCKDK,FAH,CEM…	ALDH3B1,ACAA1,HAGH,ACAT1,AHCY,GPI,GCDH,GALK1,PCCB,PCYOX1,ACAT2,GOT2,PNKD,ECHS1,MPST,IVD,HSD17B4,ESD,SORD,GCSH,AUH,GLUD1,HNMT,QDPR,CPT2,PPM1K,BDH2,ALDH1A1,NUDT5,AFMID,ADH5,HIBCH	HMMR,HAL,APOBEC3H,NTSR1,CRYM,SARDH,APOBEC3F,LPIN3,DPYS,MMAA,PADI4,CBS,LRP5,FUT1,FUT7,CPT1B
GO_ACETYL_COA_BIOSYNTHETIC_PROCESS	GO:0006085	21	Up	1.2799511611082391e-4	0.008651777983599207	2	PDK4,PDK2,MPC1,PDK3,ACAT1,PDPR,DLD,GSTZ1,MLYCD,PDHX,PPCS,ACSS2,ACLY,PDHA1,MPC2,DLAT,PDK1,ACSS1,PDP1,PDHB,PDP2	ACAT1,DLAT,ACSS1
GO_REGULATION_OF_ENDODEOXYRIBONUCLEASE_ACTIVITY	GO:0032071	8	Up	1.4224350048580947e-4	0.009529044501294897	2	DDX11,SIRT1,AKT1,GZMA,RPS3,PRKCD,NPM1,HMGB1	RPS3,PRKCD,NPM1,HMGB1
GO_HEME_METABOLIC_PROCESS	GO:0042168	25	Up	1.5449591265254101e-4	0.010258255156035534	2	COX10,SLC25A39,COX15,ALAS1,FECH,CPOX,NFE2L1,BLVRB,SRRD,HMOX1,TSPO,HMOX2,BLVRA,SLC11A2,TMEM14C,UROD,IREB2,PPOX,SLC25A38,ALAD,BDH2,FXN,IBA57,UROS,HMBS	TSPO,HMOX2,SLC25A38,BDH2,FXN
GO_PENTOSE_METABOLIC_PROCESS	GO:0019321	12	Up	1.5705292172339647e-4	0.010336562032374067	2	XYLB,DHDH,PGD,RPIA,G6PD,TKT,NUDT5,DCXR,RBKS,FGGY,TALDO1,RPE	TKT,NUDT5,TALDO1
GO_LIPID_CATABOLIC_PROCESS	GO:0016042	218	Up	1.6018008385611205e-4	0.01045070581889051	2	CROT,GDE1,PNPLA4,PAFAH1B1,ABHD5,HSD17B6,PNPLA6,HEXB,GALC,ACAA1,SIRT2,PLA2G10,GBA2,ALDH3A2,ACADVL,SCARB1,MGLL,SCARF1,ACAT1,PLD1,RAB7A,ACACB,ACER3,PAFAH1B3,HADHA,DDHD2,MGST2,ACOX3,HSD17B14,ECHDC1,CRAT,MCAT,PNPLA3,SLC25A17,ABHD4,DDHD1,PCK2,ABHD12,ACOT8,LPIN2,STS,ABCD1,GLA,GDPD3,LONP2,PLA2G15,MLYCD,DECR1,ASAH1,ECH1,AKT2,PLD3,ETFB,PLA2G4C,GCDH,PIK3CG,RARRES2,PHYH,LIPA,ACBD5,CPT1A,CYP27B1,ACAD10,ADTRP,…	GDE1,PNPLA4,ABHD5,ACAA1,ACAT1,GLA,PLD3,GCDH,PCCB,ACAT2,ECHS1,IVD,HSD17B4,IDH1,NAAA,AUH,CPT2,PRKCD,BDH2,HSD17B11	PLA2G10,PNPLA3,GDPD3,LPIN3,CYP19A1,MMAA,ENPP6,PNPLA1,PLCB1,PSAP,NAGA,CPT1B
GO_PROTEIN_TETRAMERIZATION	GO:0051262	99	Up	1.6605347203393222e-4	0.010740510350608565	4	AASS,PKD1,CD74,PFKP,PKM,HSD17B10,ACACB,DNM1L,MCOLN1,TRPM7,UPB1,CBY1,ST13,SAMHD1,DECR1,CD79A,RPS19,CRTC1,PKD2L1,CPSF6,HINT3,SOD2,ALDH5A1,ACOT13,HMGCR,THG1L,GLS,UXS1,FARSB,CTH,CRYZ,HMGCL,PKD2,IDE,CUTC,CAT,KCNJ2,GNMT,VASP,PPAT,ALDH1A2,TRPM4,OSBPL2,KCNC3,APPL2,NUP54,PEX5,NUP58,IGF1R,CRTC3,TP53,PFKL,TRPM2,PEX14,ALDH9A1,SNCA,CBR4,DPYS,APIP,CPSF7,ALDOA,TDO2,HOMER1,PFKM,GBP5,OXA1L,USP16,MS4A1,DHRS4,CDA,C…	ST13,ALDH9A1,CBR4,OXA1L,INSR,IMPDH2,GPX3	GNMT,DPYS,TRPV1
GO_PORPHYRIN_CONTAINING_COMPOUND_METABOLIC_PROCESS	GO:0006778	29	Up	1.732730514925332e-4	0.01111168978930322	2	COX10,SLC25A39,COX15,ALAS1,FECH,CPOX,NFE2L1,EIF2AK1,BLVRB,SRRD,HMOX1,TSPO,HMOX2,BLVRA,SLC11A2,TMEM14C,ABCB6,UROD,SUCLA2,IREB2,RSAD1,PPOX,SLC25A38,ALAD,BDH2,FXN,IBA57,UROS,HMBS	EIF2AK1,TSPO,HMOX2,SLC25A38,BDH2,FXN
GO_NUCLEOSIDE_PHOSPHATE_BIOSYNTHETIC_PROCESS	GO:1901293	199	Up	1.796000714764859e-4	0.011419824883797234	2	AK2,PDK4,SLC25A13,PDK2,NADK,ELOVL5,AGPAT4,TBPL1,PNKP,CTPS2,RRM2B,MPC1,SPHK2,ME1,ELOVL1,PKM,PDK3,COASY,ACSL4,PTGS2,ENO1,ACAT1,VPS9D1,ACACB,CAD,AK6,PDPR,DLD,UPRT,TREM2,ACOT7,SCD,TECR,MAPK1,SLC25A1,GSTZ1,MTHFD1,CDS2,PRPS2,TAZ,CDADC1,DHODH,NME3,MLYCD,NME4,QPRT,TGFB1,GCDH,NAMPT,IMPDH1,PRKAG2,NMRK1,AK1,LHPP,PDHX,NUDT12,RAD50,UMPS,DGUOK,SLC25A12,KYNU,AMPD2,KMO,ELOVL3,GPAM,PANK3,ADCY7,ACSL3,PTGIS,SLC35B3…	AGPAT4,RRM2B,ACAT1,TECR,PRPS2,NME3,GCDH,AK1,DGUOK,COX5B,CBR4,PRPS1,AK3,DLAT,ACSS1,PRPSAP1,SUCLG1,AGPAT2,IMPDH2,CYC1,IDH2,AFMID	SCD,ELOVL3,GPAT3,SLC26A1,SCD5,SLC26A2,ELOVL7,ACSL6,ADORA2B,ADCY6,PFAS,ACSL5
GO_FATTY_ACID_METABOLIC_PROCESS	GO:0006631	272	Up	1.850095544082755e-4	0.011664930140548665	2	NDUFAB1,PDK4,ACSM3,PRKAR2B,CROT,PDK2,ADIPOR2,MLXIPL,LYPLA2,ABHD5,BRCA1,ELOVL5,ALOX5,CD74,NR1H3,MSMO1,TBXAS1,ACAA1,DGAT2,ELOVL1,TNFRSF1A,PDK3,ACSL4,PLA2G10,ALDH3A2,SREBF1,ACADVL,PTGS2,MGLL,HACD3,ACAT1,ACACB,EDN1,CEACAM1,AACS,NFE2L1,PIBF1,SLC27A5,GSTP1,HADHA,ACOX3,PDPR,DLD,ECHDC1,PTGS1,CRAT,CREM,SIRT1,ACOT7,SCD,TECR,GGT5,GGT1,CYP2D6,XBP1,MCAT,PNPLA3,SLC25A17,GSTZ1,PCK2,TRIB3,ACOT8,LPIN2,ABCD1,MAPK3…	LYPLA2,ABHD5,ACAA1,HACD3,ACAT1,GSTP1,TECR,GCDH,PON2,PTGR1,PCCB,ACAT2,ALKBH7,ECHS1,IVD,HSD17B4,NAAA,CBR4,AUH,FADS1,ACSS1,CPT2,CBR1,BDH2,ACSF2,ADH5	BRCA1,PLA2G10,SCD,PNPLA3,TRIB3,ELOVL3,EPHX2,LPIN3,MORC2,SCD5,MMAA,ELOVL7,ACSL6,ACSM1,UCP3,ACSL5,CPT1B
GO_REGULATION_OF_DNA_TEMPLATED_TRANSCRIPTION_IN_RESPONSE_TO_STRESS	GO:0043620	106	Up	0.00019073412304515584	0.011865931701258638	2	CREBBP,PSMB1,MBTPS2,PSMC4,HSF2,BCLAF1,PSMA4,HSPA5,PSME4,SIRT2,NEDD4,NCK2,PSMC5,GCN1,PSME1,PSMD5,PSMD8,HMOX1,RBX1,EP300,PSMC6,PSMA3,HIF1A,PSMC1,PSMB5,PSMA6,PSME2,PSMA7,PSMD10,HSF4,PSMD7,PSMA2,CUL2,PSMD3,PSMD11,PSMD9,VEGFA,PSMD14,EPAS1,NFE2L2,RPS6KA1,ATF6,EGR1,CHD6,PSMF1,PSMB2,KLF2,ATF4,INO80,PSMA1,EGLN3,SESN2,PSME3,DNAJB1,VHL,EGLN1,PSMB7,TMBIM6,TP53,PSMB6,PSMA5,ARNT,RPS27A,LIMD1,TAF1,NOTCH1,CHEK1,…	PSMB1,PSME1,PSMB5,CHD6,EGLN1,RPS27A,PSMD6,CITED2	BACH1
GO_ANTIGEN_PROCESSING_AND_PRESENTATION	GO:0019882	207	Up	1.9154651602640535e-4	0.011865931701258638	7	AP2B1,PSMB1,HFE,PSMC4,WAS,SLC11A1,CD74,PSMA4,AP2S1,VAMP3,CYBA,ATG5,AP3D1,KIF2A,PSME4,RAB27A,FCGR2B,AP1M1,RAB7A,KIFAP3,DYNC1I2,CAPZB,KIF22,DNM2,ITGB5,KIF3C,RAB10,PSMC5,DYNLL1,LAG3,ICAM1,CD209,PSME1,SNAP23,PSMD5,TREM2,PSMD8,AP1B1,NCF4,PSMC6,PSMA3,LGMN,PSMC1,PSMB5,PSMA6,PSME2,SEC23A,PSMA7,KIF3B,PSMD10,PSMD7,PYCARD,CTSH,IKBKB,DCTN6,RELB,FCGRT,NOD1,AP1S1,PSMA2,PSMD3,PSMD11,RAB34,PSMD9,RAB5B,CLEC4A,RAB…	PSMB1,KIFAP3,PSME1,PSMB5,PYCARD,RAB34,RAB5B,CLEC4A,CLTA,DCTN3,PSMD6,RAB4A,DCTN2	RAB10,CTSL,KIF23,KIF2C,SEC24D,RAB3C,KIF15,RAB8B,NOD2,CHUK
GO_NADP_METABOLIC_PROCESS	GO:0006739	29	Up	1.9294197888225427e-4	0.011865931701258638	10	NADK,DERA,H6PD,ME1,KCNAB2,TIGAR,ME2,FMO2,NUDT12,NNT,TP53I3,PGLS,IDH1,PGD,NOCT,NADK2,RPIA,G6PD,TKT,NUDT13,PGM2,DCXR,RBKS,PGAM1,TALDO1,IDH2,NUDT17,SHPK,RPE	PGLS,IDH1,TKT,TALDO1,IDH2	NUDT17
GO_CELLULAR_AMINO_ACID_METABOLIC_PROCESS	GO:0006520	240	Up	1.996553725707108e-4	0.012177264871142466	2	GCLC,PSMB1,AASS,LARS2,PSMC4,GCLM,MRI1,CTNS,PSMA4,CTPS2,ATP2B4,ALDH18A1,GATB,BCAT1,OAT,IARS2,PSME4,ASNS,HSD17B10,ACAT1,MCCC1,SLC1A3,ARG2,BCKDHB,PLOD1,HAL,CAD,SEPHS1,ERO1B,PSMC5,DLD,PSME1,PHGDH,COMT,PSMD5,PSMD8,MTAP,GGT5,UPB1,GGT1,GCAT,TXN2,PSMC6,PSMA3,GSTZ1,MTHFD1,PSMC1,PSMB5,PSMA6,PSME2,GSS,PSMA7,AHCY,PSMD10,SMS,PSMD7,CRYM,EARS2,BCKDK,FAH,SARS2,OAZ1,IL4I1,BCAT2,GCDH,OGDH,HIBADH,AIMP2,PLOD3,PSMA2,…	PSMB1,ACAT1,PSME1,PSMB5,AHCY,GCDH,PCYOX1,GOT2,MPST,IVD,VARS2,PPA2,GCSH,FARS2,AUH,GLUD1,HNMT,QDPR,SLC7A7,PSMD6,PPM1K,DALRD3,PPA1,AFMID,HIBCH	HAL,PHGDH,CRYM,SARDH,GNMT,DPYS,PADI4,CBS,PARS2,SERINC5,RIMKLB,PFAS,NAT8L
GO_CELLULAR_DETOXIFICATION	GO:1990748	74	Up	2.038597216182871e-4	0.012177264871142466	8	MPO,MGST1,GSTO2,RDH11,PTGS2,IPCEF1,SESN1,GSTP1,MGST2,PTGS1,GSTZ1,GSR,SOD3,SOD2,NNT,NFE2L2,GPX7,PARK7,AKR1A1,PRDX1,PRDX6,ABCG2,KDM3B,UBIAD1,CAT,PRDX4,PRDX5,TXNDC17,APOE,SESN2,GCH1,ALOX5AP,GSTM1,GSTM3,CD36,TXN,PIM1,DUOX1,ESD,FBLN5,SOD1,MGST3,GSTO1,CLIC2,FANCC,CYGB,S100A9,TP53INP1,ATP7A,PRDX3,GPX4,NXN,PRDX2,CCS,NQO1,TXNRD2,HBA2,GSTK1,TXNRD3,ADH5,SZT2,TXNRD1,APOM,HBA1,GPX3,LTC4S,GSTM2,DHFR,TNF,GPX1,G…	SESN1,GSTP1,PRDX5,TXN,ESD,TP53INP1,PRDX3,PRDX2,TXNRD2,GSTK1,ADH5,GPX3	NXN
GO_PROTEIN_LOCALIZATION_TO_ORGANELLE	GO:0033365	808	Up	2.0422894819021857e-4	0.012177264871142466	1	BAD,M6PR,CROT,LAMP2,TMEM98,AP2B1,AGK,PAF1,MARK4,SEC62,RPS20,FYN,ANLN,CEP68,BID,RGPD5,NUDCD3,AGPS,TOMM34,SEC63,KPNA6,MIPEP,RABEP1,CENPQ,LRRC7,PEX3,CDH1,ZFYVE16,SPDL1,PARP3,SPATA7,CNTLN,HSPA5,TPR,TSPAN17,CC2D2A,VPS13D,USP36,SEC61A1,CROCC,ACAA1,WAPL,RPL18,CASP8,TNPO3,ABCA7,AP3D1,IPO5,TRAM2,SEC61A2,YBX1,CLDN18,SP100,TRAM1,PRKCZ,HYAL2,POLR1A,NUP133,VPS35,BCL3,DRD4,NEDD4,CSNK2A2,RPL31,SREBF1,UBE2D1,PTG…	ACAA1,RPL18,ANKRD13A,RPS5,RPL6,TSPO,SAMM50,PMM1,RAB11A,PIH1D1,KDELR1,RPL18A,PMPCB,RPL19,CDK5RAP3,AIP,IK,GOLPH3,RPL24,SSR3,SPCS1,TIA1,RPL22,RPS25,ARL1,RPL5,VPS25,HSD17B4,TXN,RPS24,SSB,IDH1,PPP3CA,PML,MBTPS1,RPL11,RPS27A,RPL32,RPS3A,RPL10,RPL7A,RPS3,BCL2L11,BUB3,OXA1L,CCT8,VPS28,RPL8,CHCHD4,ZDHHC3,PRKCD,RPS14,CDK5,TERF2IP,RPSA,SLC25A6,HSPA4,RPS7,TOMM20,RPL4,DCTN2,SGF29,NPM1,RPL35A,RUVBL2,RPS23,RPL1…	LRRC7,TSPAN17,SEC61A1,DRD4,GTSE1,RAB10,RAB11FIP3,RNF31,MICALL1,KDELR3,E2F1,TULP2,KPNB1,GOSR2,TTK,CEP72,ARL6,WDR35,EPHX2,MGAT3,NVL,CDCA5,DTX3L,RAB8B,PLK1,FAM53A,BBS1,AURKB,HGS,SGTB,CHAMP1
GO_AMINE_METABOLIC_PROCESS	GO:0009308	101	Up	2.0449625133465955e-4	0.012177264871142466	2	GDE1,PSMB1,PSMC4,CHDH,PSMA4,ATP2B4,PSME4,VPS35,DRD4,SLC44A1,PSMC5,SMOX,PSME1,COMT,DHPS,PSMD5,PSMD8,HDAC10,PSMC6,PSMA3,PSMC1,PSMB5,PSMA6,PSME2,PSMA7,PSMD10,SMS,PSMD7,OAZ1,GCDH,PSMA2,PSMD3,PSMD11,CHKA,PSMD9,PSMD14,ODC1,KYNU,PARK7,SRM,KMO,PDE1B,SARDH,AMD1,PSMF1,PSMB2,PNKD,PSMA1,SAT1,IDO1,PSME3,AOC3,AOC2,DMGDH,PSMB7,NAAA,SAT2,PSMB6,AZIN2,PSMA5,OAZ3,SNCA,PAOX,HNMT,SLC7A11,TDO2,NR4A2,GDPD1,AZIN1,SLC7A7…	GDE1,PSMB1,PSME1,DHPS,PSMB5,GCDH,PNKD,NAAA,HNMT,SLC7A7,PSMD6,AFMID	DRD4,SARDH,AOC3,AOC2
GO_CELLULAR_COMPONENT_DISASSEMBLY	GO:0022411	459	Up	2.0837169722129987e-4	0.0122234056733086	4	DVL2,UPF1,LAMP2,CX3CL1,SCIN,PAFAH1B1,VTA1,AKAP8L,CAPN1,SPAST,RB1CC1,CD44,GABARAPL2,TIMP2,CLEC16A,PHF23,CAPG,MRPS10,VPS13D,LIMA1,USP36,MRPL43,ATG5,MRPS35,MRPS24,SMARCD1,ATG2B,DHX8,TBC1D25,KIF2A,FUNDC1,LRP6,WIPI1,CSNK2A2,WDR1,SREBF1,MARK2,SMARCE1,NSF,CLASP1,MRPS34,TSG101,ADD2,FSCN1,CAMSAP3,CAPZB,TIGAR,JMJD4,SMARCD3,MRPL22,GSK3B,CHMP2B,ZMPSTE24,CTTN,MTIF2,CHMP5,MRPL28,BAX,MMP2,OGFOD1,ADD1,DNM1L,KIF9…	MRPS35,MRPS34,MTIF2,SMARCB1,TSPO,MRPS31,CDK5RAP3,MRPS30,MRPL19,MRPL37,MRPL34,MRPS25,MRPL35,DAP3,MRPS36,CALCOCO2,GABARAPL1,MRPL24,MRPS5,GSN,OXA1L,TEX264,CDK5,INSR,MRPL57,C1QB,C1QA,MRPL48,HMGB1,SPTAN1,CHCHD10,MRPS21	PHF23,CAMSAP3,CECR2,TFIP11,KPNB1,CAMKK2,CAMSAP1,NES,CTSL,SPTBN5,KIF2C,ADAM8,EPG5,EXOG,PDPN,MRPS18C,EIF5A2,DNASE1L3,GPER1,PLK1,NCKAP5,SMCR8,MRPL53
GO_RRNA_METABOLIC_PROCESS	GO:0016072	205	Up	2.0852937840643753e-4	0.0122234056733086	2	LAS1L,RPUSD1,TSR3,UTP18,TFB1M,MRTO4,NOP58,USP36,RIOK2,WDR3,WDR18,THUMPD1,RRP15,EXOSC7,EXOSC5,DIS3,WBP11,DIMT1,NOP14,DDX18,XRN2,ESF1,PES1,SNU13,DDX17,NOP56,RBFA,RIOK3,SUV39H1,ERI1,PIH1D1,ERCC2,POP4,RPS16,FBL,RPS19,DDX49,EXOSC3,NPM3,GTPBP4,FTSJ3,UTP6,GAR1,FRG1,KRR1,NOP2,MDN1,BYSL,DROSHA,XRN1,RRP9,RPS15,WDR75,NOL10,RPF1,ZNHIT6,EBNA1BP2,ERI3,NSUN4,HEATR1,FCF1,RCL1,WDR55,EXOSC8,UTP20,MTERF4,RPL5,DDX54…	WDR18,EXOSC7,DDX17,RBFA,PIH1D1,RCL1,WDR55,EXOSC8,RPL5,DDX56,RPS24,RPL11,RPL7A,RPS14,RPS7,RPL35A,RPL14	ESF1,FTSJ3,NOL11,NVL,PIH1D2,RRP1,SENP3
GO_NUCLEOBASE_CONTAINING_SMALL_MOLECULE_METABOLIC_PROCESS	GO:0055086	472	Up	2.1119261923746544e-4	0.012259947033663744	2	ENPP4,BAD,AK2,KDM1A,PDK4,SLC25A13,ACSM3,CROT,PDK2,NADK,AASS,MLXIPL,ELOVL5,PGM3,IGF1,DERA,TYMP,AGPAT4,TBPL1,NUP160,FUT8,PNKP,CTPS2,TPR,RRM2B,NDC1,MPC1,DGAT2,SPHK2,FAR2,NTHL1,GNAI3,ME1,PDE4A,ELOVL1,PFKP,PKM,RHOA,PDK3,HDAC4,COASY,ACSL4,NUP133,RORA,PDE8A,PTGS2,ENO1,NUP37,ACAT1,VPS9D1,DLG1,REXO2,UNG,ACACB,NT5C2,SIRT6,TIGAR,PGM1,PSEN1,MAGI3,CAD,AK6,SEH1L,SULT2B1,TGDS,P2RX7,PDPR,DLD,NUP50,UPRT,AAAS,NUP1…	AGPAT4,RRM2B,ACAT1,REXO2,TECR,PMM1,GMPR2,AHCY,PRPS2,NME3,GPI,GCDH,AK1,GALK1,DGUOK,OARD1,MACROD1,HSD17B4,COX5B,APP,CBR4,CASK,PRPS1,AK3,DLAT,ACSS1,PRPSAP1,SUCLG1,NUDT5,ACSF2,HINT1,AGPAT2,INSR,DPAGT1,SUCLG2,GLRX,IMPDH2,MPI,CYC1,IDH2,AFMID,LRRK2	SULT2B1,P2RX7,SCD,APOBEC3H,PDE8B,ELOVL3,GNMT,APOBEC3F,UGGT1,GPAT3,EPHA2,SLC26A1,SCD5,CSGALNACT1,DPYS,SLC26A2,ELOVL7,ACSL6,ACSM1,ADORA2B,ADCY6,PFAS,NUDT17,PDE2A,ACSL5,FAR1
GO_NUCLEOSIDE_TRIPHOSPHATE_METABOLIC_PROCESS	GO:0009141	73	Up	2.139987332537359e-4	0.012259947033663744	2	SLC25A13,TBPL1,CTPS2,RRM2B,SPHK2,GNAI3,PKM,RHOA,ENO1,VPS9D1,CAD,TREM2,GTPBP1,SAMHD1,TAZ,NME3,NME4,TGFB1,NUDT1,IMPDH1,PRKAG2,AK1,RAB23,DGUOK,SLC25A12,RHOQ,ITPA,DUT,UCK1,RAN,AMPD3,CMPK2,COX5B,NUDT15,NME7,UCK2,GUK1,PARP1,AK3,ALDOA,PID1,FLCN,AK9,ADK,PINK1,CMPK1,AK4,SUCLG1,VCP,STOML2,AK8,LDHC,DTYMK,STAT3,MFN1,CTPS1,NME6,SMPDL3A,DNAJC30,TYMS,IMPDH2,CYC1,GIMAP7,DCTPP1,LRRK2,ADA,UCKL1,NUDT16,OPA1,UQCC3,T…	RRM2B,NME3,AK1,DGUOK,COX5B,AK3,SUCLG1,IMPDH2,CYC1,LRRK2
GO_ANTIBIOTIC_METABOLIC_PROCESS	GO:0016999	78	Up	2.14054786273484e-4	0.012259947033663744	11	MPO,ALDH3B1,ST3GAL1,FYN,CTNS,CYBA,AKR7A2,CS,ST6GAL1,HAL,AKR1B1,HDAC6,ACO2,PCK2,RENBP,ALDH2,CMAS,ALDH5A1,NNT,GNPDA1,KDM3A,PARK7,AKR1A1,PRDX1,PRDX6,MTHFD1L,CAT,ZNF205,ACO1,PRDX4,NAGK,PRDX5,RAC2,ACSS2,ACLY,NPL,RAC1,MTHFS,IREB2,ALDH1B1,DUOX1,AMDHD1,ESD,DUOXA1,SOD1,CYP4B1,SNCA,CBR4,EGFR,AKR1C2,ACSS1,MPV17L,PINK1,GNE,AMDHD2,GNPDA2,ALDH1A1,CYBB,PRDX3,ACSM1,PRDX2,STAT3,NANP,SULT1B1,AKR1C1,HBA2,NOXA1,AKR1…	ALDH3B1,AKR1B1,PRDX5,ESD,CBR4,ACSS1,ALDH1A1,PRDX3,PRDX2,ADH5,GPX3	ST3GAL1,HAL,ACSM1
GO_RIBOSE_PHOSPHATE_METABOLIC_PROCESS	GO:0019693	316	Up	2.2393751852265825e-4	0.012728812132390188	2	BAD,AK2,PDK4,SLC25A13,ACSM3,CROT,PDK2,AASS,MLXIPL,ELOVL5,IGF1,NUP160,CTPS2,TPR,NDC1,MPC1,DGAT2,SPHK2,FAR2,GNAI3,PDE4A,ELOVL1,PFKP,PKM,RHOA,PDK3,HDAC4,COASY,ACSL4,NUP133,RORA,PDE8A,ENO1,NUP37,ACAT1,VPS9D1,DLG1,ACACB,NT5C2,SIRT6,TIGAR,PGM1,PSEN1,MAGI3,CAD,SEH1L,SULT2B1,P2RX7,PDPR,DLD,NUP50,UPRT,AAAS,NUP188,TREM2,ACOT7,SCD,TECR,SLC25A1,GTPBP1,PYGL,GSTZ1,HIF1A,GMPR2,RAE1,ACOT8,PRPS2,ABCD1,TAZ,PGK1,NU…	ACAT1,TECR,GMPR2,PRPS2,NME3,GPI,GCDH,AK1,GALK1,HSD17B4,COX5B,APP,CBR4,CASK,PRPS1,AK3,DLAT,ACSS1,PRPSAP1,SUCLG1,NUDT5,ACSF2,HINT1,INSR,SUCLG2,IMPDH2,CYC1,LRRK2	SULT2B1,P2RX7,SCD,PDE8B,ELOVL3,EPHA2,SLC26A1,SCD5,SLC26A2,ELOVL7,ACSL6,ACSM1,ADCY6,PFAS,PDE2A,ACSL5,FAR1
GO_ACETYL_COA_METABOLIC_PROCESS	GO:0006084	34	Up	2.2855221659627174e-4	0.012822843380911752	2	PDK4,PDK2,AASS,MPC1,PDK3,ACAT1,ACACB,PDPR,DLD,GSTZ1,MLYCD,PDHX,MVK,HMGCS1,KYNU,DLST,PPCS,ACSS2,ACLY,PDHA1,NUDT7,MPC2,DLAT,TDO2,PDK1,ACSS1,PMVK,PDP1,MVD,PDHB,FASN,PDP2,PIPOX,ACACA	ACAT1,DLAT,ACSS1
GO_COENZYME_METABOLIC_PROCESS	NA	215	Up	2.290098644598394e-4	0.012822843380911752	NA	GCLC,PDK4,ACSM3,CROT,PDK2,NADK,AASS,ELOVL5,MRI1,MAT2B,SLC2A3,MPC1,DGAT2,FAR2,GSTO2,MTHFD2,ELOVL1,PDK3,COASY,ACSL4,PTGS2,ACAT1,MOCOS,SLC46A1,ACACB,MCCC1,COQ9,SLC23A2,PDPR,DLD,VNN3,ACOT7,SCD,TECR,SLC25A1,CYB5R3,GSTZ1,MTHFD1,AHCY,ACOT8,ABCD1,MLYCD,QPRT,GCDH,NAMPT,OGDH,NMRK1,PNPO,FOLR1,PDHX,COQ5,MVK,VNN1,VNN2,ACOT13,NUDT12,HMGCS1,HMGCR,PCCB,COQ10B,KYNU,SPR,KMO,HMGCL,SLC2A1,AKR1A1,ACOT2,DLST,COQ6,ELOV…	ACAT1,TECR,AHCY,GCDH,COQ5,PCCB,SPR,HSD17B4,CBR4,DLAT,QDPR,ACSS1,SUCLG1,ACSF2,COQ7,MMADHC,BTD,SUCLG2,IDH2,AFMID,NFS1	SCD,COQ10B,ELOVL3,MOCS3,MOCS1,GNMT,COQ3,SCD5,ELOVL7,ACSL6,ACSM1,NUDT17,ACSL5,FAR1
GO_IRES_DEPENDENT_VIRAL_TRANSLATIONAL_INITIATION	GO:0075522	10	Up	2.3710046316045342e-4	0.013045262658479788	3	PTBP1,EIF3D,EIF3B,EIF3A,SSB,DENR,EIF2D,EIF3F,PCBP2,MCTS1	EIF3D,SSB,EIF3F
GO_POSITIVE_REGULATION_OF_NUCLEASE_ACTIVITY	GO:0032075	8	Up	2.3789592464491116e-4	0.013045262658479788	2	DDX11,PCNA,AKT1,RPS3,PRKCD,HMGB2,TCEA1,HSPA1A	PCNA,RPS3,PRKCD
GO_5_PHOSPHORIBOSE_1_DIPHOSPHATE_METABOLIC_PROCESS	GO:0046391	5	Up	2.3975851701155826e-4	0.013045262658479788	2	PYGL,PRPS2,PRPSAP2,PRPS1,PRPSAP1	PRPS2,PRPS1,PRPSAP1
GO_REGULATION_OF_NUCLEASE_ACTIVITY	GO:0032069	22	Up	2.3993685817275898e-4	0.013045262658479788	2	DDX11,OAS1,SIRT1,OAS3,OAS2,TERF2,PCNA,OASL,TMBIM6,NEIL1,AKT1,GZMA,TERF1,RPS3,DFFA,PRKCD,HMGB2,ABCE1,NPM1,TCEA1,HMGB1,HSPA1A	PCNA,RPS3,PRKCD,NPM1,HMGB1
GO_PEROXISOMAL_TRANSPORT	GO:0043574	62	Up	2.459211832130495e-4	0.013137567418628265	1	CROT,AGPS,PEX3,ACAA1,UBE2D1,ZFAND6,ACOX3,CRAT,ACOT8,ABCD1,LONP2,MLYCD,ECH1,PHYH,PEX12,UBE2D3,PEX7,EHHADH,MPV17,PECR,SCP2,GNPAT,HMGCL,ABCD3,ACOT2,IDE,EPHX2,PEX16,CAT,USP9X,PEX6,PEX1,HACL1,UBE2D2,HSD17B4,IDH1,PEX5,NUDT7,PEX14,RPS27A,PAOX,UBC,TYSND1,DHRS4,PEX10,ACOX1,PEX19,PEX13,PEX2,RAB8B,ACOX2,UBB,ACOT4,PIPOX,GSTK1,ECI2,DDO,NUDT19,PEX26,UBA52,AMACR,DECR2	ACAA1,HSD17B4,IDH1,RPS27A,GSTK1	EPHX2,RAB8B
GO_RESPONSE_TO_HYDROGEN_PEROXIDE	GO:0042542	119	Up	2.4595505131974025e-4	0.013137567418628265	8	BAD,FYN,PPP5C,HGF,GLRX2,BAK1,PDE8A,GNAO1,HDAC6,SIRT1,ABL1,HMOX1,APEX1,MAP1LC3A,STK24,PPP2CB,MET,EZH2,SETX,PLEKHA1,PPIF,COL1A1,AREG,CRYAB,PDGFRB,UBE3A,PDCD10,ECT2,STAT1,STK25,SDC1,NFE2L2,PARK7,TNFAIP3,MYB,NR4A3,FKBP1B,DUSP1,PTK2B,CAT,BECN1,TRAP1,KLF2,RIPK3,PRKAA1,KDM6B,PCNA,OSER1,LDHA,STK26,ETS1,ANXA1,MDM2,IL6,IL10,TXN,KLF4,APTX,RIPK1,TRPC6,CYP1B1,TP53,CBX8,SOD1,TRPM2,RHOB,SIGMAR1,LCN2,RPS3,FOXO1,…	APEX1,AREG,PTK2B,TRAP1,PCNA,TXN,KLF4,RPS3,PRKCD,FXN,PRDX3,EEF2,LRRK2,HDAC2,TXNIP	GNAO1,PDGFD,PSAP
GO_METHYLGLYOXAL_METABOLIC_PROCESS	GO:0009438	5	Up	2.468875124652253e-4	0.013137567418628265	2	HAGH,TPI1,PARK7,GLO1,PNKD	HAGH,GLO1,PNKD
GO_PEROXISOME_ORGANIZATION	GO:0007031	71	Up	2.601741243266287e-4	0.013747087710018981	4	CROT,AGPS,PEX3,ACAA1,UBE2D1,ZFAND6,ACOX3,DNM1L,MAVS,CRAT,ACOT8,ABCD1,LONP2,MLYCD,ECH1,PEX11G,PHYH,PEX12,UBE2D3,PEX7,EHHADH,MPV17,PECR,SCP2,GNPAT,HMGCL,ABCD3,ACOT2,IDE,SEC16B,EPHX2,PEX16,CAT,USP9X,PEX6,PEX1,HACL1,UBE2D2,PEX11B,HSD17B4,IDH1,PEX5,NUDT7,PEX14,RPS27A,PAOX,UBC,TYSND1,DHRS4,PEX10,ACOX1,PEX19,PEX13,PEX2,RAB8B,TMEM135,PEX11A,ACOX2,MFF,UBB,ACOT4,PIPOX,GSTK1,ECI2,DDO,NUDT19,FIS1,PEX26,UBA52…	ACAA1,HSD17B4,IDH1,RPS27A,GSTK1	EPHX2,RAB8B
GO_BIOTIN_METABOLIC_PROCESS	GO:0006768	9	Up	2.716261851803698e-4	0.014251827044813389	2	MCCC1,PCCB,PDZD11,MCCC2,SLC5A6,HLCS,BTD,PC,PCCA	PCCB,BTD
GO_PROTEIN_DENEDDYLATION	GO:0000338	10	Up	2.9549722786034407e-4	0.015396636809973344	2	COPS7A,COPS5,TOR1A,COPS4,COPS3,COPS7B,COPS2,COPS6,GPS1,COPS8	COPS5,COPS3,COPS2,COPS6
GO_RIBOSOMAL_SMALL_SUBUNIT_BIOGENESIS	GO:0042274	64	Up	2.9759643339314414e-4	0.015399076136198347	4	TSR3,RIOK2,RPS5,NOP14,RIOK3,ERCC2,RPS16,RPS19,UTP6,BYSL,RPS15,NOL10,HEATR1,RCL1,UTP20,RRP36,RPS10,RIOK1,MRPS7,EMG1,KRI1,NGDN,NOL11,UTP3,ERAL1,NAT10,LTV1,RPS6,RPS24,UTP4,NOB1,RPS8,ABT1,NOM1,UTP23,SURF6,DHX37,SRFBP1,TSR2,FAM207A,HELQ,LSM6,RPS14,DCAF13,BMS1,BTRC,TSR1,RPSA,RPS21,RPS7,RPL38,RPS27,RRS1,NPM1,MRPS11,RPS17,TBL3,RPS27L,RRP7A,WDR46,RPS28,PWP2,GTF2H5,DDX52	RPS5,RCL1,RPS24,RPS14,RPSA,RPS7,NPM1	NOL11
GO_POSITIVE_REGULATION_OF_DEOXYRIBONUCLEASE_ACTIVITY	GO:0032077	5	Up	3.104852245237056e-4	0.015955963284940845	2	DDX11,PCNA,AKT1,RPS3,PRKCD	PCNA,RPS3,PRKCD
GO_CELLULAR_RESPONSE_TO_LEUCINE_STARVATION	GO:1990253	9	Up	3.1671104475076376e-4	0.016088454522182254	8	RRAGD,SESN1,RRAGB,GCN1,EIF2AK4,SESN2,SESN3,IMPACT,MTOR	SESN1
GO_COFACTOR_BIOSYNTHETIC_PROCESS	NA	194	Up	3.1886400088923994e-4	0.016088454522182254	NA	GCLC,PDK4,CIAPIN1,PDK2,GGCT,COX10,NADK,FYN,ELOVL5,SLC25A39,COX15,ALAS1,GCLM,MAT2B,CTNS,CYBA,MPC1,HAGH,ELOVL1,FECH,PDK3,COASY,ACSL4,PTGS2,ACAT1,MOCOS,ACACB,CPOX,NFE2L1,MGST2,COQ9,PDPR,DLD,NUBP2,ACOT7,SCD,TECR,GGT5,GGT1,SLC25A1,SRRD,HSCB,TSPO,GSTZ1,MTHFD1,GSS,MLYCD,NUBP1,QPRT,GCDH,NAMPT,NMRK1,GLRX3,PNPO,PDHX,COQ5,SLC11A2,TMEM14C,NUDT12,HSPA9,COQ10B,ABCB6,KYNU,NFE2L2,SPR,KMO,AKR1A1,COQ6,ELOVL3,PANK3…	GGCT,HAGH,ACAT1,NUBP2,TECR,TSPO,GCDH,COQ5,SPR,ISCA1,CIAO1,SLC25A38,CBR4,DLAT,QDPR,ACSS1,BDH2,FXN,COQ7,MMADHC,IDH2,AFMID,NFS1	SCD,COQ10B,ELOVL3,MOCS3,MOCS1,COQ3,SCD5,MMAA,ELOVL7,ACSL6,BOLA2,ACSL5
GO_NUCLEOSIDE_DIPHOSPHATE_METABOLIC_PROCESS	GO:0009132	121	Up	3.200379322701458e-4	0.016088454522182254	2	BAD,AK2,MLXIPL,IGF1,NUP160,TPR,NDC1,PFKP,PKM,HDAC4,NUP133,ENO1,NUP37,DLG1,SIRT6,TIGAR,PGM1,PSEN1,MAGI3,SEH1L,P2RX7,NUP50,AAAS,NUP188,HIF1A,RAE1,PGK1,NUP93,NME3,NME4,GPI,OGDH,PRKAG2,AK1,GALK1,ENO3,NUP88,ALDOC,NUP98,IFNG,NUP107,GAPDH,TPI1,ENO2,NUP155,PFKFB4,TJP2,NUP43,ECD,PFKFB2,NUP153,NUP85,NUP214,CBFA2T3,MPP1,NUP210,PRKAA1,AMPD3,CMPK2,LDHA,NUP54,NUP58,NUDT7,FOXK2,PFKL,APP,NME7,ARNT,GUK1,CASK,OGT,…	NME3,GPI,AK1,GALK1,APP,CASK,AK3,SUCLG1,NUDT5,INSR	P2RX7
GO_MALATE_METABOLIC_PROCESS	GO:0006108	6	Up	3.216404342699371e-4	0.016088454522182254	2	MDH1,ME1,ME2,FH,MDH2,ME3	MDH1,FH,MDH2
GO_PURINE_CONTAINING_COMPOUND_METABOLIC_PROCESS	GO:0072521	328	Up	3.320242629800098e-4	0.01649786784860274	2	ENPP4,BAD,AK2,KDM1A,PDK4,SLC25A13,ACSM3,CROT,PDK2,AASS,MLXIPL,ELOVL5,IGF1,NUP160,TPR,NDC1,MPC1,DGAT2,SPHK2,FAR2,GNAI3,PDE4A,ELOVL1,PFKP,PKM,RHOA,PDK3,HDAC4,COASY,ACSL4,NUP133,RORA,PDE8A,ENO1,NUP37,ACAT1,VPS9D1,DLG1,ACACB,NT5C2,SIRT6,TIGAR,PGM1,PSEN1,MAGI3,SEH1L,SULT2B1,P2RX7,PDPR,DLD,NUP50,AAAS,NUP188,TREM2,ACOT7,SCD,TECR,MTAP,SLC25A1,GTPBP1,GSTZ1,HIF1A,MTHFD1,GMPR2,RAE1,SAMHD1,AHCY,ACOT8,PRPS2,A…	ACAT1,TECR,GMPR2,AHCY,PRPS2,NME3,GPI,GCDH,AK1,GALK1,DGUOK,OARD1,MACROD1,HSD17B4,COX5B,APP,CBR4,CASK,PRPS1,AK3,DLAT,ACSS1,PRPSAP1,SUCLG1,ACSF2,HINT1,INSR,SUCLG2,IMPDH2,CYC1,LRRK2	SULT2B1,P2RX7,SCD,PDE8B,ELOVL3,GNMT,EPHA2,SLC26A1,SCD5,SLC26A2,ELOVL7,ACSL6,ACSM1,ADORA2B,ADCY6,PFAS,PDE2A,ACSL5,FAR1
GO_NUCLEOSIDE_TRIPHOSPHATE_BIOSYNTHETIC_PROCESS	GO:0009142	49	Up	3.376652681951869e-4	0.01660547007214514	2	SLC25A13,TBPL1,CTPS2,SPHK2,PKM,ENO1,VPS9D1,CAD,TREM2,TAZ,NME3,NME4,TGFB1,IMPDH1,PRKAG2,AK1,SLC25A12,UCK1,CMPK2,COX5B,NME7,UCK2,PARP1,ALDOA,PID1,FLCN,AK9,ADK,PINK1,CMPK1,AK4,SUCLG1,VCP,STOML2,AK8,LDHC,DTYMK,STAT3,CTPS1,NME6,DNAJC30,TYMS,IMPDH2,CYC1,UCKL1,UQCC3,TMSB4X,NME1,NME2	NME3,AK1,COX5B,SUCLG1,IMPDH2,CYC1
GO_PURINE_CONTAINING_COMPOUND_BIOSYNTHETIC_PROCESS	GO:0072522	137	Up	3.3861614301455503e-4	0.01660547007214514	2	AK2,PDK4,SLC25A13,PDK2,ELOVL5,MPC1,SPHK2,ELOVL1,PKM,PDK3,COASY,ACSL4,ENO1,ACAT1,VPS9D1,ACACB,PDPR,DLD,TREM2,ACOT7,SCD,TECR,MTAP,SLC25A1,GSTZ1,MTHFD1,GMPR2,PRPS2,TAZ,NME3,MLYCD,NME4,TGFB1,GCDH,IMPDH1,PRKAG2,AK1,PDHX,DGUOK,SLC25A12,AMPD2,ELOVL3,PANK3,MTHFD1L,ADCY7,AMD1,ACSL3,SLC35B3,PANK2,PPCS,PAICS,PPAT,ADCY4,ACSS2,PPT1,ACLY,PDHA1,GUCY2D,AMPD3,NT5E,COX5B,GMPR,ADCY3,ATIC,PPCDC,PAPSS1,PRPSAP2,NME7,M…	ACAT1,TECR,GMPR2,PRPS2,NME3,GCDH,AK1,DGUOK,COX5B,CBR4,PRPS1,AK3,DLAT,ACSS1,PRPSAP1,IMPDH2,CYC1	SCD,ELOVL3,SLC26A1,SCD5,SLC26A2,ELOVL7,ACSL6,ADORA2B,ADCY6,PFAS,ACSL5
GO_ALDEHYDE_CATABOLIC_PROCESS	GO:0046185	7	Up	3.4796535543067637e-4	0.016953143258417954	2	ALDH3B1,HAGH,AKR1A1,PNKD,ESD,ADH5,PDXP	ALDH3B1,HAGH,PNKD,ESD,ADH5
GO_PROTON_TRANSPORTING_ATP_SYNTHASE_COMPLEX_ASSEMBLY	GO:0043461	4	Up	3.597493465625056e-4	0.01731520471192803	4	ATPAF1,OXA1L,ATPAF2,TMEM70	ATPAF1,OXA1L
GO_INTRACELLULAR_TRANSPORT	GO:0046907	1462	Up	3.60372016533205e-4	0.01731520471192803	1	FGR,SNX11,M6PR,ALS2,ARF5,VPS50,UPF1,COPZ2,CROT,LAMP2,AP2B1,AGK,VPS41,ARHGAP44,PAFAH1B1,TRAPPC6A,SPAG9,PKD1,HEATR5B,SEC62,RPS20,VTA1,BTK,FYN,AKAP8L,RABGAP1,EHD3,CCDC88C,WAS,BID,RGPD5,RUFY3,AGPS,CD74,SPAST,ZDHHC6,EHD2,TOMM34,SEC63,KPNA6,MIPEP,SNX1,NUP160,RANBP3,IFT88,LRRC7,GAB2,PEX3,TBC1D23,CUL3,CLEC16A,CDH1,ZFYVE16,RAB27B,LSG1,AP2S1,HSPA5,GEMIN8,TPR,DTNBP1,C12orf4,GOPC,VPS13D,VAMP3,FAM160A2,HERPUD…	GEMIN8,AP5M1,ZC3H11A,ACAA1,RPL18,U2AF2,KIFAP3,HSPB11,RPS5,RPL6,ERP29,SNRPD3,TSPO,SAMM50,PMM1,HM13,COG4,RAB11A,LEPROTL1,STX10,TBC1D17,KDELR1,RPL18A,PMPCB,RPL19,RAB34,AREG,CTSC,UNC93B1,AIP,RAB5B,RPL24,SSR3,SPCS1,RPL22,SMG7,RPS25,IFT43,NPC2,SIL1,ARL1,RPL5,CLTA,DDX39A,STX16,ERGIC3,VPS25,FLOT2,HSD17B4,SORT1,COX5B,TXN,DCTN3,RPS24,SSB,IDH1,PPP3CA,PML,MBTPS1,APP,RPL11,RAB13,RPS27A,POLR2D,RPL32,TBCK,RPS3A…	FGR,EHD3,EHD2,LRRC7,HOMER3,SEC61A1,GTSE1,CAMSAP3,RAB10,RPH3A,RAB11FIP3,RNF31,STX1B,MICALL1,KDELR3,HMGXB4,RAB40AL,SYTL4,FOXF1,BLOC1S6,LAPTM4B,STX1A,APBA1,KPNB1,GOSR2,ARL6,COL7A1,SSX2IP,KIF14,STBD1,WDR35,EPHX2,FYTTD1,SDCBP2,MKKS,ADGRE2,TBC1D8B,MYBPC3,LCA5,SRSF1,KIF23,SPTBN5,VPS53,NPC1,EVI5L,NXF3,SEC24D,UPF2,PTPN14,EPG5,RAB3C,SMG1,LCA5L,RAB28,ANKLE1,BBS5,DTX3L,RAB8B,ADORA2B,SMN1,SNX32,FAM53A,SYNE3,C…
GO_NUCLEOTIDE_EXCISION_REPAIR_DNA_DAMAGE_RECOGNITION	GO:0000715	23	Up	3.623200239601094e-4	0.01731520471192803	2	RBX1,COPS7A,RAD23B,COPS5,DDB2,XPA,COPS4,CUL4A,COPS3,PARP1,RPS27A,COPS7B,CETN2,UBC,XPC,CUL4B,COPS2,DDB1,COPS6,GPS1,UBB,COPS8,UBA52	COPS5,COPS3,RPS27A,COPS2,COPS6
GO_MITOCHONDRIAL_PROTEIN_PROCESSING	GO:0034982	11	Up	4.070215779233431e-4	0.01932837277948635	2	MIPEP,PMPCB,YME1L1,UQCRC2,AFG3L2,IMMP1L,OMA1,STOML2,PMPCA,IMMP2L,LRRK2	PMPCB,LRRK2
GO_HYDROGEN_PEROXIDE_METABOLIC_PROCESS	GO:0042743	33	Up	4.3100285926674054e-4	0.020338455679738077	2	MPO,FYN,CTNS,CYBA,HDAC6,NNT,PARK7,PRDX1,PRDX6,CAT,ZNF205,PRDX4,PRDX5,RAC2,RAC1,DUOX1,DUOXA1,SOD1,SNCA,EGFR,MPV17L,PINK1,CYBB,PRDX3,PRDX2,STAT3,HBA2,NOXA1,HBA1,GPX3,GPX1,HBB,HP	PRDX5,PRDX3,PRDX2,GPX3
GO_GLUCOSE_6_PHOSPHATE_METABOLIC_PROCESS	GO:0051156	20	Up	4.502292957662414e-4	0.02111294003833818	2	DERA,H6PD,TIGAR,NFE2L1,GPI,PGLS,G6PC3,PGD,RPIA,HK1,HK2,G6PD,HK3,TKT,PGM2,RBKS,PGAM1,TALDO1,SHPK,RPE	GPI,PGLS,TKT,TALDO1
GO_MACROMOLECULE_CATABOLIC_PROCESS	GO:0009057	1201	Up	4.545264855328016e-4	0.021182063484177702	2	GCLC,ANKIB1,CYP51A1,CDC27,UPF1,RHBDD2,MYCBP2,FBXL3,LAMP2,OSBPL7,AP2B1,RHBDF1,MYLIP,PSMB1,PKD1,RPS20,CSDE1,UBE3C,POMT2,IDS,HFE,FYN,LYPLA2,RNF216,DCN,PSMC4,NUB1,RNF14,DNASE1L1,UFL1,CAPN1,SLC11A1,WWTR1,ZRANB1,SAMD4A,RNH1,RB1CC1,UBR2,VIM,RNASET2,CD44,TNFRSF1B,SNX1,ZCCHC8,UBA6,PIAS1,RNF19A,GABARAPL2,TIMP2,CUL3,USP2,EDC4,VCAN,CLEC16A,CDH1,PSMA4,AP2S1,CUL7,PHKA2,HSPA5,USP28,ERCC8,NEDD4L,HEXB,JKAMP,MAPK9…	PSMB1,LYPLA2,NUB1,RPL18,EXOSC7,RPS5,RPL6,PSME1,PSMB5,APEX1,HM13,STUB1,RNF40,EIF3E,UBXN8,SNRNP70,RNASEH2A,RPL18A,RPL19,CDK5RAP3,CTSC,CDKN1B,RPL24,PCYOX1,RPL22,SMG7,RPS25,EXOSC8,PTK2B,SCPEP1,RPL5,CLTA,CLPP,VPS25,NDFIP1,ATRAID,RPS24,SSB,CNOT6L,WDR61,PML,COPS3,TOB1,RPL11,LYPLAL1,RPS27A,POLR2D,RPL32,RPS3A,RPL10,RPL7A,RPS3,ZFP36L2,CARHSP1,ANAPC1,BUB3,EEF1A1,PHKG2,UBXN11,VPS28,RPL8,SPSB3,UBXN1,MAGOH,PSM…	GPC1,PYGM,HMMR,CHFR,CNOT4,OVGP1,P2RX7,PCBP4,CECR2,TRIB3,E2F1,LAPTM4B,KPNB1,SMURF2,ARSB,CNOT6,KIF14,USP35,STBD1,PRKCG,RNF6,MGAT3,QRICH2,CTSL,UGGT1,IL33,DNA2,HECW2,CELA1,NKD1,DTL,RNF175,PNLDC1,GPC3,FBXO10,UPF2,ADAM8,RNF144A,BUB1B,EXOG,SMG1,PGLYRP2,CCNF,DNASE1L3,DTX3L,BAG5,PLK1,FEN1,OTUD7A,HPSE,AURKB,KCTD2,AEN,MEX3D,ZNRF3,KLHL25,HGS,NANOS3,FBXL22,SGTB,GPRASP1,RNPS1,GPC2,DNASE1,UBAP1L,USP51,DND1,MGAM
GO_CELLULAR_RESPONSE_TO_CHEMICAL_STRESS	GO:0062197	278	Up	4.735658718529749e-4	0.021933115657486856	8	RAD52,BAD,CFLAR,MPO,PDK2,ALDH3B1,MGST1,BTK,FYN,PPP5C,HGF,GLRX2,FAS,VRK2,FUT8,MAPK9,CYBA,ATG5,YBX3,TMEM161A,MYLK,SIRT2,PDE8A,PTGS2,XRCC5,DNM2,KEAP1,NFE2L1,REST,GSTP1,SLC25A24,AKR1B1,DNAJA1,NME8,MMP2,PXN,CAPN3,HDAC6,SIRT1,JAK2,ABL1,MAPK1,FBXO7,HMOX1,TSPO,NCF4,HIF1A,GSKIP,APEX1,MMP9,MAP1LC3A,ADNP2,ABCD1,STK24,MAPK3,BRF2,GSR,RELB,CAV1,MET,HSPB1,EZH2,SETX,MAPK8,PLEKHA1,MICU1,PPIF,SOD3,FBXW7,CAMKK2,TRP…	ALDH3B1,GSTP1,AKR1B1,TSPO,APEX1,FOXO3,CHD6,PRDX5,TRAP1,PCNA,TXN,KLF4,PML,ARL6IP5,NONO,RPS3,PRKCD,TP53INP1,FXN,PRDX3,PRDX2,TXNRD2,LRRK2,HDAC2,GPX3	CAMKK2,MGAT3,CCNA2,BAG5,PDGFD,PSAP,CHUK
GO_RESPONSE_TO_REACTIVE_OXYGEN_SPECIES	GO:0000302	188	Up	4.91813135541068e-4	0.022638490527390386	8	BAD,CFLAR,MPO,PDK2,BTK,FYN,PPP5C,HGF,GLRX2,BAK1,MAPK9,HYAL2,PDE8A,EDN1,DNM2,SESN1,GSTP1,NME8,MMP2,GNAO1,PXN,HDAC6,SIRT1,ABL1,MAPK1,HMOX1,APEX1,MMP9,MAP1LC3A,STK24,MAPK3,PPP2CB,MET,EZH2,SETX,MAPK8,PLEKHA1,PPIF,COL1A1,AREG,SOD3,CRYAB,CAMKK2,SOD2,PDGFRB,UBE3A,PDCD10,ECT2,HYAL1,MPV17,STAT1,STK25,SDC1,NFE2L2,PARK7,MTR,PRDX1,TNFAIP3,MYB,PKD2,NR4A3,FKBP1B,DUSP1,PTK2B,CAT,CDK2,ROMO1,CCR7,PRDX5,BECN1,TRAP…	SESN1,GSTP1,APEX1,AREG,PTK2B,PRDX5,TRAP1,PCNA,EGLN1,TXN,KLF4,RPS3,PRKCD,FXN,PRDX3,EEF2,PRDX2,TXNRD2,LRRK2,HDAC2,TXNIP	GNAO1,CAMKK2,CCNA2,PDGFD,UCP3,PSAP,CHUK,ERCC6
GO_PROTEIN_CONTAINING_COMPLEX_ASSEMBLY	GO:0065003	1357	Up	4.961124224101513e-4	0.022697143325264423	4	RAD52,BAD,NDUFAF7,RBM5,FKBP4,NDUFAB1,ZMYND10,HCCS,SKAP2,DHX33,CREBBP,GCFC2,AP2B1,CX3CL1,BAIAP2L1,FARP2,COX10,VPS41,SCIN,TRAPPC6A,CD79B,LUC7L,AASS,MGST1,PKD1,RANBP9,ZNF207,HFE,TTC19,PIK3C2A,ANLN,WIZ,PPP5C,ERCC1,EHD3,PSMC4,COX15,CCDC88C,WAS,BID,CD74,MNAT1,SPAST,NDUFS1,BIRC3,STRAP,FAS,CENPQ,PIAS1,TMSB10,CUL3,MYOM2,TUBG2,CAPG,AP2S1,CTNNA1,GEMIN8,ARHGAP6,GOPC,RSF1,CELF2,VAMP3,ELN,ARHGEF5,MAPK9,RAD51,P…	GEMIN8,EIF4B,NDUFB4,CLNS1A,ACAT1,KIFAP3,XAB2,RPS5,RPL6,SMARCB1,SNRPD3,EIF3L,SAMM50,EIF3D,ST13,RABGGTA,COG4,STUB1,PYCARD,EIF3E,PIH1D1,MED25,TAF6,RPA3,AREG,CTSC,NDUFS8,ARPC3,CDKN1B,RPL24,NDUFA8,PTK2B,RPL5,CLTA,ATPAF1,CLPP,PRMT1,PSMG2,MIS18BP1,ECSIT,NDUFA10,ATXN10,EIF3G,PRMT7,CCNH,NDUFB5,PDCL,GRHPR,RSL24D1,TARBP2,PML,RPL11,ALDH9A1,RPS27A,POLR2D,TIFA,CBR4,NDUFB11,RPL10,EIF3H,GSN,TCF7L2,EIF3M,RPS3,BCL…	EHD3,ARHGEF5,SYT1,FERMT2,CAMSAP3,P2RX7,STX1B,TFIP11,MYOM1,KCND1,CENPI,OIP5,RASIP1,STX1A,APBA1,GOSR2,SLC1A2,DBN1,ARL6,COL7A1,KIF14,DNAH7,GNMT,MKKS,CAMSAP1,P2RX4,SRSF1,LRRC49,SPTBN5,DIAPH3,DPYS,PIH1D2,SEC24D,CLGN,KCTD15,SRSF12,PADI4,RIC3,GREM1,FAM107A,SMN1,CLP1,TCAP,SLC22A1,CDK5R1,KCNG2,CDH5,KCTD2,KNTC1,TRPV1,F5,LY6G6C,SPIRE2,LY6G5B
GO_NUCLEOSIDE_MONOPHOSPHATE_METABOLIC_PROCESS	GO:0009123	59	Up	5.007704382298285e-4	0.022771397563869113	2	AK2,PNKP,DLG1,NT5C2,MAGI3,CAD,AK6,UPRT,GMPR2,PRPS2,CDADC1,DHODH,IMPDH1,AK1,LHPP,DNPH1,RAD50,UMPS,DGUOK,AMPD2,TJP2,PAICS,PPAT,DUT,DCTD,UCK1,MPP1,AMPD3,CMPK2,RFK,NT5E,ATIC,UCK2,GUK1,CASK,PRPS1,AK3,AK9,ADK,DCK,GART,CMPK1,AK4,GMPS,AK8,HPRT1,TK2,TK1,DTYMK,TYMS,SHMT1,IMPDH2,PFAS,UPP1,ADA,UCKL1,CARD11,APRT,ADSL	GMPR2,PRPS2,AK1,DGUOK,CASK,PRPS1,AK3,IMPDH2	PFAS
GO_CELLULAR_RESPONSE_TO_HYDROGEN_PEROXIDE	GO:0070301	78	Up	5.234101570951185e-4	0.02365750848605225	8	PPP5C,HGF,PDE8A,HDAC6,SIRT1,ABL1,APEX1,MAP1LC3A,MET,EZH2,SETX,PLEKHA1,PPIF,PDCD10,ECT2,STK25,NFE2L2,PARK7,TNFAIP3,MYB,NR4A3,BECN1,TRAP1,KLF2,RIPK3,PRKAA1,KDM6B,PCNA,OSER1,STK26,ETS1,ANXA1,MDM2,IL6,IL10,TXN,KLF4,RIPK1,TRPC6,CYP1B1,TP53,CBX8,TRPM2,RHOB,SIGMAR1,LCN2,RPS3,FOXO1,IMPACT,AIFM1,MAPK13,PINK1,ANKZF1,PRKCD,FXN,MAPK7,STAT6,ENDOG,AXL,CDK1,PDGFD,RELA,NET1,BNIP3,PAWR,NQO1,PYCR1,HSF1,LRRK2,HDAC2…	APEX1,TRAP1,PCNA,TXN,KLF4,RPS3,PRKCD,FXN,LRRK2,HDAC2	PDGFD,PSAP
GO_REGULATION_OF_MITOCHONDRIAL_GENE_EXPRESSION	GO:0062125	26	Up	5.281813288108012e-4	0.02373020664711043	2	ALKBH1,UQCC1,MTG2,CDK5RAP1,C1QBP,MRPS27,NSUN4,FASTKD2,TSFM,FASTKD3,PRKAA1,UQCC2,LRPPRC,MTG1,RMND1,MALSU1,RPUSD3,RPUSD4,TRUB2,TRMT10C,NSUN3,SHMT2,NGRN,COA3,CHCHD10,MPV17L2	CDK5RAP1,C1QBP,TRMT10C,CHCHD10	ALKBH1
GO_HEMATOPOIETIC_STEM_CELL_DIFFERENTIATION	GO:0060218	74	Up	5.389471881383298e-4	0.02406976638453505	7	PSMB1,PSMC4,PSMA4,FOXC1,EIF2AK2,CBFB,PSME4,TCF3,ITCH,XRCC5,PSMC5,PUS7,PSME1,PSMD5,ABL1,PSMD8,SETD1A,OSM,PSMC6,PSMA3,PSMC1,PSMB5,PSMA6,PSME2,PSMA7,PSMD10,PSMD7,ERCC2,CDK6,PSMA2,GATA3,PSMD3,PSMD11,PSMD9,SRF,HSPA9,PSMD14,NFE2L2,KMT2A,MYB,PSMF1,PSMB2,PSMA1,PSME3,LMO2,PSMB7,YAP1,LMBR1L,TCF12,TP53,PSMB6,PSMA5,BATF,RUNX1,PSMD4,PSMB4,ACE,PSMC2,PSMD6,METTL3,PSMC3,PSMD1,PSMD2,GATA2,HOXB4,PSMD13,PSMD12,YTHD…	PSMB1,PSME1,PSMB5,PSMD6
GO_RNA_3_END_PROCESSING	GO:0031123	126	Up	5.596717235561331e-4	0.024847437525690335	2	PAF1,ELAC2,ZC3H3,THOC3,ZC3H11A,U2AF2,PABPC1,CPSF1,HSD17B10,TRNT1,EXOSC7,SNRPA,EXOSC5,THOC1,PAPOLA,POLDIP3,THOC5,SRSF5,ZC3H14,PABPN1,PABPC1L,CSTF1,RPRD1B,CSTF2,INTS6,USB1,RNF40,ERI1,FBL,PTCD1,EXOSC3,CPEB3,MTPAP,CASC3,INTS2,MAGOHB,CPSF6,SRSF9,SRSF3,NCBP2,PAPOLG,SRSF7,SRSF4,SRSF11,ERI3,CPSF3,EXOSC8,DDX39A,EXOSC9,SRSF6,UPF3B,THOC2,SYMPK,CCNT1,EXOSC2,DKC1,THOC6,GRSF1,TOE1,SRRM1,CCNB1,CDC73,SRSF1,WDR33…	ZC3H11A,U2AF2,EXOSC7,RNF40,EXOSC8,DDX39A,SSB,APP,POLR2D,MAGOH,INTS1,TRMT10C	INTS2,SRSF1,ZNF473,CLP1,RNPS1
GO_COENZYME_BIOSYNTHETIC_PROCESS	NA	125	Up	5.87564154883694e-4	0.025932316788778564	NA	PDK4,PDK2,NADK,ELOVL5,MAT2B,MPC1,ELOVL1,PDK3,COASY,ACSL4,PTGS2,ACAT1,MOCOS,ACACB,COQ9,PDPR,DLD,ACOT7,SCD,TECR,SLC25A1,GSTZ1,MTHFD1,MLYCD,QPRT,GCDH,NAMPT,NMRK1,PNPO,PDHX,COQ5,NUDT12,COQ10B,KYNU,SPR,KMO,AKR1A1,COQ6,ELOVL3,PANK3,MTHFD1L,UBIAD1,LIAS,SLC25A16,ACSL3,PTGIS,MOCS3,MOCS1,PANK2,PPCS,METTL16,ACSS2,IDO1,PPT1,ACLY,PDHA1,GCH1,COQ3,PCBD2,RFK,COQ10A,MTHFS,FPGS,ATIC,PARP9,PARP16,PPCDC,NDUFA9,MPC2,…	ACAT1,TECR,GCDH,COQ5,SPR,CBR4,DLAT,QDPR,ACSS1,COQ7,MMADHC,IDH2,AFMID,NFS1	SCD,COQ10B,ELOVL3,MOCS3,MOCS1,COQ3,SCD5,ELOVL7,ACSL6,ACSL5
GO_COFACTOR_CATABOLIC_PROCESS	NA	40	Up	5.949430654739417e-4	0.026104431697374177	NA	MPO,ACAT1,BLVRB,ACOT7,GGT5,GGT1,HMOX1,AHCY,ABCD1,HMOX2,BLVRA,NUDT12,NNT,PRDX1,PRDX6,CAT,PRDX4,PRDX5,CHAC1,GGT7,ALDH1L2,MTHFS,DUOX1,NUDT7,CHAC2,SNCA,GGTLC1,CBR3,VCP,PRDX3,NUDT13,PRDX2,NUDT17,HBA2,HBA1,GPX3,GPX1,PDXP,HBB,HP	ACAT1,AHCY,HMOX2,PRDX5,PRDX3,PRDX2,GPX3	GGTLC1,NUDT17
GO_MYELOID_LEUKOCYTE_MEDIATED_IMMUNITY	GO:0002444	488	Up	6.082555948864057e-4	0.02653338214205059	7	FGR,FUCA2,ENPP4,MPO,KMT2E,ITGAL,LAMP2,ALDH3B1,PSMB1,MGST1,MMP25,BTK,PLAUR,TYROBP,LTF,ALOX5,MVP,DNASE1L1,CAPN1,SLC11A1,SERPINB1,ERP44,DERA,RNASET2,CD44,TNFRSF1B,GRN,LRRC7,GAB2,ATP6V0A1,VCL,TIMP2,AGA,C12orf4,HEXB,CYBA,HEBP2,SERPINB3,GDI2,ATP11B,SLC2A3,ACAA1,SPHK2,CTSA,CNN2,CDK13,CD84,PKM,RHOA,ROCK1,ATP11A,KCNAB2,RAB27A,WDR1,FCGR2B,STK10,AP1M1,PLD1,RAB7A,STXBP2,IL4R,TOLLIP,XRCC5,CEACAM1,PGM1,DDX1,PS…	FUCA2,ALDH3B1,PSMB1,ERP44,GDI2,ACAA1,PPIE,GSTP1,PGRMC1,GLA,HMOX2,PYCARD,GPI,CTSC,RAB5B,NPC2,YPEL5,HVCN1,IDH1,GLIPR1,CREG1,ILF2,GSN,CCT8,EEF1A1,PSMD6,PRKCD,EEF2,GHDC,RNASE2,AGPAT2,IMPDH2,FES,METTL7A,HMGB1,SPTAN1,CPNE1	FGR,LTF,LRRC7,SERPINB3,RAB10,FOXF1,KPNB1,BST1,ARSB,STBD1,PTPRB,ADGRE2,S100A8,ADAM8,PTPRN2,S100A12,PTX3,DNASE1L3,FTH1,ADORA2B,CEACAM3,HPSE,ADGRG3,PSAP,NRAS,DNASE1,PLEKHO2,LYN,MGAM
GO_GLYCOSIDE_METABOLIC_PROCESS	GO:0016137	15	Up	6.308873517481566e-4	0.027361547977840576	2	FUCA2,AKR7A2,GBA2,AKR1B1,GLA,AKR1A1,ABHD10,CBR4,AKR1C2,GUSB,GBA,FUCA1,AKR1C1,AKR1C3,NAGA	FUCA2,AKR1B1,GLA,CBR4	NAGA
GO_MITOCHONDRIAL_TRANSPORT	GO:0006839	209	Up	6.687150805572958e-4	0.028835455456444774	1	GCLC,STPG1,BAD,SLC25A13,SLC25A5,AGK,BID,TOMM34,MIPEP,BAK1,MCUR1,HEBP2,USP36,MPC1,CASP8,VPS35,CSNK2A2,SREBF1,LMAN1,TIMM21,ACACB,PSEN1,HSP90AA1,GSK3B,SLC25A24,HUWE1,BAX,PPP1R13B,SLC8B1,SLC9A1,MUL1,RNF31,TMEM14A,SH3GLB1,TIMM13,SLC25A1,HPS4,TOMM22,FBXO7,TSPO,SAMM50,GZMB,TIMM9,E2F1,SLC25A14,SLC25A15,BMF,GDAP1,BNIP3L,TIMM44,PDCD5,TIMM50,BBC3,GSK3A,PMPCB,PRKAG2,MAPK8,MICU1,SFXN3,PITRM1,PPIF,YWHAE,UBE2D3…	SLC25A5,TSPO,SAMM50,PMPCB,AIP,ALKBH7,COX5B,SLC25A38,BCL2L11,OXA1L,CPT2,CHCHD4,SLC25A6,HSPA4,TOMM20,CYC1,LRRK2,CHCHD10	STPG1,RNF31,E2F1,SLC25A15,ATF2,UCP3,BLOC1S2,CPT1B
GO_SUCCINYL_COA_METABOLIC_PROCESS	GO:0006104	6	Up	6.938618092355748e-4	0.02974882945539724	2	OGDH,DLST,SUCLA2,SUCLG1,SUCLG2,ACOT4	SUCLG1,SUCLG2
GO_RESPONSE_TO_STARVATION	GO:0042594	151	Up	7.010049291776542e-4	0.02983425089070818	8	PDK4,LAMP2,HFE,RRAGD,FAS,GABARAPL2,CLEC16A,HSPA5,EIF2AK2,ATG5,WIPI1,ASNS,SREBF1,ACAT1,USP33,PIK3C3,SESN1,AACS,CADPS2,ULK2,OXCT1,RRAGB,CAD,SEH1L,EIF2AK1,GCN1,TNRC6A,COMT,SIRT1,SH3GLB1,MAPK1,DEPDC5,PICK1,XBP1,MTMR3,PCK2,MAP1LC3A,STK24,MAPK3,DHODH,WDR59,NPRL3,HNRNPL,HAMP,TBL2,MAPK8,HSPA8,CBL,AMBRA1,ITFG2,DAP,CPEB4,NPRL2,NFE2L2,GNPAT,RRAGC,HMGCL,SLC2A1,KPTN,FOXO3,LRP11,DNAJC15,CDKN1A,MAX,BECN1,ATG14,…	ACAT1,SESN1,EIF2AK1,FOXO3,GABARAPL1,EIF2A,FADS1,RRAGA,LRRK2	HAMP,SSTR2
GO_NEGATIVE_REGULATION_OF_PROTEIN_MODIFICATION_BY_SMALL_PROTEIN_CONJUGATION_OR_REMOVAL	GO:1903321	75	Up	7.038067983013925e-4	0.02983425089070818	2	GCLC,CRY1,FYN,UFL1,ATG5,U2AF2,HMG20B,PSEN1,DNAJA1,CAPN3,ABL1,TSPO,SMAD7,N4BP1,UBR5,CAV1,LIMK1,GTPBP4,FBXO5,BAG2,USP4,PARK7,MAD2L2,IVNS1ABP,TNFAIP3,RPL5,SOX4,RPL23,PRKCG,GNL3L,PRR7,PIAS3,TRIM21,PER2,GPS2,DYSF,PLAA,ARRB1,HMG20A,ARRB2,AKT1,RPL11,SPOPL,HDAC8,TAF1,OGT,RPS3,TRIP12,VPS28,SQSTM1,UBXN1,DTX3L,SENP2,MAD2L1,CAMLG,CDK5,BAG5,TRIM44,NXN,OTUB1,CTNNB1,PRKCE,RPS7,RELA,GLMN,SVBP,PARP10,ADGRB1,PRMT3…	U2AF2,TSPO,RPL5,RPL11,RPS3,VPS28,UBXN1,CAMLG,CDK5,RPS7	PRKCG,DTX3L,BAG5,NXN
GO_PROTEIN_ACYLATION	GO:0043543	202	Up	7.289225265294131e-4	0.030567562022715915	2	MSL3,CREBBP,BRCA1,ZDHHC6,PHF20,JADE2,RSF1,HHAT,ATG5,SPHK2,SPI1,ING3,MBD3,JADE1,RAPGEF3,SRCAP,GSK3B,KAT6A,ZMPSTE24,NCOA1,DLD,BRPF3,SIRT1,ZDHHC8,SMARCB1,EP300,BRD1,PPM1A,RPS6KA5,MRGBP,NAA10,JADE3,PORCN,MAPK3,CTCF,KAT8,ZDHHC2,PIH1D1,OGDH,ABHD17B,GATA3,KAT2A,NAT9,NAA40,NAA25,ING4,ZNF451,BRD8,EHHADH,KAT2B,KANSL3,POLE4,ATF2,PARK7,DR1,KMT2A,SET,DLST,SUPT7L,KANSL1,EPC1,TAF12,NAA50,NAA60,MORF4L2,NCOA3,USP…	SMARCB1,PIH1D1,NCOA3,PPM1B,MDH2,ZDHHC7,TAF6L,ZDHHC3,MEAF6,TERF2IP,SGF29,PER1,RUVBL2,HDAC2	BRCA1,JADE3,ATF2,EPC2,DSCC1
GO_REGULATION_OF_STEM_CELL_DIFFERENTIATION	GO:2000736	93	Up	7.292541119640342e-4	0.030567562022715915	12	PSMB1,PSMC4,PSMA4,FOXC1,EIF2AK2,CDK13,CBFB,PSME4,TCF3,SEMA3C,ITCH,REST,PSMC5,PUS7,PSME1,TGFB2,PSMD5,ABL1,PSMD8,SETD1A,OSM,PSMC6,PSMA3,PSMC1,PSMB5,PSMA6,PSME2,PSMA7,JAG1,PSMD10,PSMD7,CDK6,PSMA2,KDM4C,GATA3,PSMD3,PSMD11,OCIAD1,SOX6,PSMD9,HSPA9,HES1,PSMD14,KDM3A,NFE2L2,KMT2A,MYB,TRIM6,PSMF1,PSMB2,PSMA1,PSME3,PDGFRA,LMO2,PWP1,PSMB7,YAP1,PRICKLE1,TCF12,GATA6,PSMB6,PSMA5,NOTCH1,ZFP36L2,HNRNPU,RUNX1,PSM…	PSMB1,PSME1,PSMB5,OCIAD1,ZFP36L2,PSMD6
GO_POSITIVE_REGULATION_OF_AUTOPHAGY	GO:0010508	108	Up	7.365518186619723e-4	0.03066370331541809	2	BAD,DCN,CLEC16A,VPS13D,PIK3CB,ATG5,GNAI3,ROCK1,TP53INP2,SESN1,GSK3B,ULK2,SPTLC1,MUL1,HDAC6,WAC,SIRT1,SH3GLB1,FBXO7,HMOX1,SPTLC2,HIF1A,PIM2,MAPK3,TSC2,MEFV,RIPK2,BNIP3L,CDC37,GSK3A,NOD1,AMBRA1,CAMKK2,IFNG,EPM2A,TFEB,NPRL2,RAB3GAP1,TMEM59,PARK7,MFN2,STK11,FOXO3,RAB3GAP2,OPTN,BECN1,TICAM1,EIF2AK4,VPS13C,SH3BP4,SESN2,TRIM21,TRIM22,PRKAA1,MAP3K7,CALCOCO2,TRIM65,RALB,PLK2,MTDH,C9orf72,LRSAM1,SESN3,PIP4…	SESN1,TMEM59,FOXO3,CALCOCO2,TRIM65,BCL2L11,TP53INP1,LRRK2,HMGB1,PIP4K2B	CAMKK2,GPSM1,SMCR8,RUFY4
GO_GLYCERALDEHYDE_3_PHOSPHATE_METABOLIC_PROCESS	GO:0019682	7	Up	7.397214847515226e-4	0.03066370331541809	2	TPI1,KHK,TKFC,TKT,ALDH1A1,GLYCTK,TALDO1	TKT,ALDH1A1,TALDO1
GO_BRANCHED_CHAIN_AMINO_ACID_METABOLIC_PROCESS	GO:0009081	20	Up	7.450316895474211e-4	0.03071413608062802	2	BCAT1,HSD17B10,ACAT1,MCCC1,BCKDHB,DLD,BCKDK,BCAT2,HIBADH,HMGCL,ALDH6A1,IVD,MCCC2,DBT,AUH,ACAD8,PPM1K,ACADSB,HIBCH,BCKDHA	ACAT1,IVD,AUH,PPM1K,HIBCH
GO_POSITIVE_REGULATION_OF_TELOMERASE_RNA_LOCALIZATION_TO_CAJAL_BODY	GO:1904874	15	Up	7.521028349154963e-4	0.030836216231535346	1	CCT4,TCP1,DKC1,CCT7,SHQ1,NAF1,NHP2,CCT6A,CCT5,CCT8,CCT3,CCT2,RUVBL1,NOP10,RUVBL2	CCT8,RUVBL2
GO_RIBONUCLEOSIDE_MONOPHOSPHATE_METABOLIC_PROCESS	GO:0009161	43	Up	8.110180635323302e-4	0.03300306901321864	2	AK2,DLG1,NT5C2,MAGI3,CAD,UPRT,GMPR2,PRPS2,DHODH,IMPDH1,AK1,LHPP,UMPS,AMPD2,TJP2,PAICS,PPAT,UCK1,MPP1,AMPD3,RFK,NT5E,ATIC,UCK2,GUK1,CASK,PRPS1,AK3,AK9,ADK,GART,CMPK1,AK4,GMPS,HPRT1,IMPDH2,PFAS,UPP1,ADA,UCKL1,CARD11,APRT,ADSL	GMPR2,PRPS2,AK1,CASK,PRPS1,AK3,IMPDH2	PFAS
GO_GLUCOSE_METABOLIC_PROCESS	GO:0006006	162	Up	8.137502022451616e-4	0.03300306901321864	2	BAD,PDK4,SLC25A13,PDK2,TKTL1,CRY1,NISCH,MDH1,IGF1,H6PD,PPP1R3F,DGAT2,PFKP,PKM,PDK3,RORA,FAM3A,ENO1,ACACB,TIGAR,PGM1,DUSP12,NFE2L1,GSK3B,ZMPSTE24,OAS1,MAEA,SORBS1,CREM,SIRT1,SLC25A1,EP300,PCK2,PGK1,MLYCD,GPI,AKT2,GSK3A,BRAT1,ENO3,SLC25A11,KAT2A,ALDOC,CPT1A,GAPDH,TPI1,ENO2,PPARD,MAPK14,ALDH5A1,KAT2B,POMC,GPD2,PASK,SLC25A12,LEPR,AKR1A1,GOT1,SERP1,PIK3CA,NLN,PFKFB2,GNMT,GOT2,NR1D1,DYRK2,ATF4,ARPP19,S…	MDH1,FAM3A,GPI,SLC25A11,GOT2,SORD,MDH2,DLAT,PHKG2,INPPL1,COX11,INSR,SDHAF3	LEPR,GNMT,SOGA1,LRP5,C1QTNF1
GO_2_OXOGLUTARATE_METABOLIC_PROCESS	GO:0006103	13	Up	8.360701885978406e-4	0.033725992607793534	2	L2HGDH,DLD,OGDH,PHYH,DLST,GOT1,GOT2,MRPS36,IDH1,ADHFE1,GPT2,D2HGDH,IDH2	GOT2,MRPS36,IDH1,D2HGDH,IDH2	L2HGDH
GO_MITOCHONDRIAL_TRANSMEMBRANE_TRANSPORT	GO:1990542	66	Up	8.885383944112217e-4	0.035383495695112066	13	SLC25A13,MCUR1,MPC1,TIMM21,ACACB,SLC8B1,SLC25A1,SLC25A15,TIMM44,TIMM50,PRKAG2,MICU1,SFXN3,GRPEL1,CPT1A,MRPL18,SLC25A36,SLC25A12,DNAJC15,MRS2,SLC25A23,ROMO1,TIMM17B,TST,TOMM40,PRKAB2,TIMM17A,COX5B,PNPT1,AFG3L2,MPC2,PSEN2,HSPD1,SLC25A38,SLC25A37,SLC25A28,MCU,SFXN2,CPT2,TOMM40L,CHCHD4,GRPEL2,SLC25A32,MID1IP1,STOML2,MICU2,LETM1,SLC25A33,TOMM20,UCP3,UCP2,DNAJC30,SLC25A22,SLC25A20,CYC1,SMDT1,TOMM7,SLC2…	COX5B,SLC25A38,CPT2,CHCHD4,TOMM20,CYC1	SLC25A15,UCP3,CPT1B
GO_PROTEIN_HOMOTETRAMERIZATION	GO:0051289	67	Up	8.899075052814318e-4	0.035383495695112066	4	PFKP,PKM,HSD17B10,ACACB,DNM1L,MCOLN1,UPB1,CBY1,ST13,SAMHD1,DECR1,CD79A,CRTC1,PKD2L1,HINT3,SOD2,ALDH5A1,ACOT13,THG1L,GLS,CTH,CRYZ,PKD2,IDE,CAT,KCNJ2,GNMT,VASP,PPAT,ALDH1A2,TRPM4,OSBPL2,APPL2,PEX5,CRTC3,TP53,PFKL,TRPM2,PEX14,ALDH9A1,CBR4,DPYS,APIP,ALDOA,TDO2,PFKM,GBP5,USP16,CDA,CRTC2,FBP1,HPRT1,B2M,GOLGA2,SRR,TK1,DCXR,AQP4,SHMT1,IMPDH2,SHMT2,RYR1,EVL,TRPV1,CD247,GPX3,ACACA	ST13,ALDH9A1,CBR4,IMPDH2,GPX3	GNMT,DPYS,TRPV1
GO_REGULATION_OF_CELLULAR_CATABOLIC_PROCESS	GO:0031329	710	Up	8.913075684894284e-4	0.035383495695112066	2	GCLC,ANKIB1,BAD,POLDIP2,UPF1,OSBPL7,RHBDF1,MYLIP,PSMB1,PKD1,MLXIPL,HFE,ABHD5,DCN,PSMC4,NUB1,RNF14,UFL1,CAPN1,IGF1,SLC11A1,HGF,SAMD4A,RB1CC1,RRAGD,VIM,TNFRSF1B,IFT88,ATP6V0A1,PIAS1,RNF19A,GABARAPL2,DAPK2,TIMP2,CLEC16A,PHF23,PSMA4,ATP6V1H,VPS13D,MAPK9,HERPUD1,PIK3CB,THRAP3,TAB2,USP36,PUM2,ATG5,USP13,ATP2B4,YBX3,HIPK2,CTSA,GNAI3,YBX1,ELAVL1,KDM4A,ATXN3,ROCK1,TBC1D25,PSME4,SIRT2,ERLEC1,VPS35,NEDD4,PA…	PSMB1,ABHD5,NUB1,EXOSC7,SESN1,PSME1,TSPO,PSMB5,APEX1,STUB1,PYCARD,RNF40,SNRNP70,CDK5RAP3,CTSC,TMEM59,FOXO3,EXOSC8,PTK2B,RPL5,CALCOCO2,ATRAID,IDH1,CNOT6L,PML,TOB1,TRIM65,APP,RPL11,RPS27A,ZFP36L2,CARHSP1,BCL2L11,RRAGA,DRAM2,EEF1A1,PHKG2,UBXN1,PSMD6,PRKCD,CAMLG,CDK5,TP53INP1,MLST8,POLR2G,INSR,ATP6V0E2,RPS7,WDR6,NPM1,SUMO2,LRRK2,HMGB1,DDRGK1,DXO,PIP4K2B	PHF23,CHFR,P2RX7,PCBP4,TRIB3,E2F1,LAPTM4B,RASIP1,CAMKK2,LEPR,PRKCG,MGAT3,QRICH2,DRAM1,IL33,NPC1,ATP6V1C2,SOGA1,ADAM8,RNF144A,GPSM1,DTX3L,BAG5,PLK1,SNX32,CDK5R1,SMCR8,MEX3D,NANOS3,RUFY4,PSAP,DND1
GO_ERROR_FREE_TRANSLESION_SYNTHESIS	GO:0070987	19	Up	9.115416959287814e-4	0.03599630181344024	2	SPRTN,RFC1,RFC2,RPA3,RFC5,RPA2,RPA1,PCNA,RFC3,REV1,RPS27A,UBC,RCHY1,RFC4,VCP,UBB,POLH,NPLOC4,UBA52	RFC1,RPA3,PCNA,RPS27A
GO_DNA_DAMAGE_RESPONSE_DETECTION_OF_DNA_DAMAGE	GO:0042769	37	Up	9.33123460816391e-4	0.03665562998170357	8	RFC1,PNKP,RFC2,MRPS35,POLD1,RAD18,POLD3,DNAJA1,RBX1,RPA3,POLD2,RFC5,WDR48,RPA2,UBE2B,SOX4,MRPS26,RPA1,PCNA,RFC3,MRPS9,NEK1,CUL4A,DTL,PARP1,RPS27A,RPS3,UBC,CUL4B,USP1,RFC4,DDB1,UBB,POLD4,MRPS11,TREX1,UBA52	RFC1,MRPS35,RPA3,PCNA,RPS27A,RPS3	DTL
GO_PROTEASOMAL_PROTEIN_CATABOLIC_PROCESS	GO:0010498	429	Up	9.400699728814672e-4	0.03673617190900859	2	GCLC,ANKIB1,CDC27,RHBDD2,FBXL3,OSBPL7,RHBDF1,PSMB1,PKD1,POMT2,HFE,RNF216,PSMC4,NUB1,RNF14,UFL1,WWTR1,UBR2,PIAS1,RNF19A,GABARAPL2,CUL3,CLEC16A,PSMA4,HSPA5,ERCC8,NEDD4L,JKAMP,MAPK9,HERPUD1,ANAPC4,CUL1,USP13,RNF4,ATXN3,PSME4,SIRT2,ERLEC1,NEDD4,RNF126,SEL1L,TRIB2,PRKACA,UBE2D1,CHFR,FBXW11,DERL2,TBX21,KLHL20,DNAJC10,UBE2A,ARAF,LAMP3,UBE2K,PPP2R5C,ITCH,SENP1,OPHN1,KEAP1,PSEN1,PCNP,NFE2L1,GSK3B,HACE1,PS…	PSMB1,NUB1,PSME1,PSMB5,HM13,STUB1,RNF40,UBXN8,PML,RPL11,RPS27A,ANAPC1,BUB3,UBXN11,SPSB3,UBXN1,PSMD6,CAMLG,MAN1B1,MTA1,SUMO2,LRRK2,PELI1,DDRGK1	CHFR,TRIB3,SMURF2,KIF14,PRKCG,UGGT1,IL33,HECW2,RNF175,RNF144A,BUB1B,CCNF,BAG5,PLK1,AURKB,KCTD2,FBXL22,SGTB
GO_LIPOPROTEIN_METABOLIC_PROCESS	GO:0042157	104	Up	9.497784589786357e-4	0.03677491920536138	2	DPM1,PIGQ,LYPLA2,ZDHHC6,HHAT,ATG5,PIGV,DGAT2,PIGB,WIPI1,PIK3C3,PIGS,ZDHHC8,APOL4,APOL1,PIGH,PPM1A,ABHD12,PIGU,PORCN,ZDHHC2,ABHD17B,PIGL,RAB3GAP1,CTSD,APOA1,RAB3GAP2,PIGZ,LYPLA1,LRP1,PIGT,APOL3,APOL2,ABHD17A,LDLR,APOE,APOC1,PPT1,PEMT,GLUL,PIGC,ZDHHC4,ABHD17C,NMT1,DPM2,PPM1B,ITGAV,ABHD13,WDR45B,PIGK,PIGM,LYPLAL1,PYURF,ATG12,GOLGA7,UGCG,PGAP2,ATM,PIGF,ATG10,NMT2,ZDHHC7,MPPE1,GOLGA7B,ZDHHC5,WIPI2,ZDH…	LYPLA2,PIGT,APOL3,PPM1B,LYPLAL1,ZDHHC7,MPPE1,ZDHHC3
GO_THIOESTER_METABOLIC_PROCESS	GO:0035383	88	Up	9.508642310862464e-4	0.03677491920536138	2	PDK4,ACSM3,PDK2,AASS,ELOVL5,MPC1,DGAT2,FAR2,ELOVL1,PDK3,ACSL4,ACAT1,ACACB,PDPR,DLD,ACOT7,SCD,TECR,SLC25A1,GSTZ1,ACOT8,ABCD1,MLYCD,GCDH,OGDH,PDHX,MVK,ACOT13,HMGCS1,KYNU,HMGCL,ACOT2,DLST,ELOVL3,GPAM,ACOT9,ACSL3,MCEE,PPCS,ACSS2,PPT1,ACLY,PDHA1,HSD17B4,SUCLA2,NUDT7,MPC2,SCD5,SNCA,CBR4,HSD17B12,DLAT,OXSM,ACSL1,TDO2,PDK1,ACSS1,DBI,GPAT4,THEM4,ACOT11,PMVK,SUCLG1,ELOVL7,ACSL6,PDP1,HACD1,ACSM1,ACSF2,MVD,P…	ACAT1,TECR,GCDH,HSD17B4,CBR4,DLAT,ACSS1,SUCLG1,ACSF2,SUCLG2	SCD,ELOVL3,SCD5,ELOVL7,ACSL6,ACSM1,ACSL5,FAR1
GO_DNA_TEMPLATED_TRANSCRIPTION_ELONGATION	GO:0006354	99	Up	9.577938401653923e-4	0.0368031540097404	2	POLR2J,PAF1,ZMYND11,MNAT1,POLR2B,CTDP1,CDK13,POLR1A,AFF4,THOC1,CCNT2,CCNK,SUPT16H,POLR2E,POLR2F,THOC5,NELFCD,HTATSF1,POLR2C,TAF1C,ERCC2,POLR2I,ELL,EZH2,UBTF,RECQL5,SUPT6H,ELP4,GTF2H1,GTF2H3,RNF8,TBP,NCBP2,TAF1B,ELL2,ENY2,TSFM,POLR1B,GTF2F1,PCID2,ELL3,CCNT1,EAPP,ELOF1,MLLT1,ADRM1,CDK7,CDC73,CCNH,ELP2,CDK9,NCBP1,POLR1E,RTF1,WDR61,BRD4,TAF1A,POLR2D,EAF1,EAF2,GTF2H2,POLR2K,SSRP1,HNRNPU,CCAR2,ZNF326,E…	NELFCD,ELL2,GTF2F1,CCNH,WDR61,POLR2D,SSRP1,ZNF326,POLR2G	MLLT1,TAF1A,ERCC6
GO_RNA_PHOSPHODIESTER_BOND_HYDROLYSIS	GO:0090501	129	Up	9.650722620493722e-4	0.0368031540097404	2	ELAC2,ANGEL1,RNASET2,SMG6,CPSF1,EXOSC7,REXO2,EXOSC5,EXD2,DIS3,NOP14,XRN2,AGO1,DICER1,APEX1,SAMHD1,CSTF2,USB1,POP1,ERI1,RNASEH2A,POP4,POLR2I,EXOSC3,DCPS,CNOT2,CPSF6,CNOT6,DROSHA,XRN1,NCBP2,TSNAX,ERI3,PPP1R8,CPSF3,RCL1,EXOSC8,UTP20,EXOSC9,AGO2,RRP36,RPP40,CNOT1,AGO3,DGCR8,KRI1,RNASE1,HELZ2,EXOSC2,TOE1,PIWIL4,PAN2,RNASEL,MRPL44,RNASEH2B,NCBP1,PNPT1,DBR1,CNOT6L,PARN,NOB1,ELAC1,ISG20L2,DIS3L2,FIP1L1,N…	EXOSC7,REXO2,APEX1,RNASEH2A,RCL1,EXOSC8,CNOT6L,NUDT16L1,RNASE2,SND1	CNOT6,PNLDC1,EXOG,FEN1
GO_NUCLEOTIDE_PHOSPHORYLATION	GO:0046939	106	Up	9.706237772641401e-4	0.0368031540097404	2	MLXIPL,IGF1,NUP160,PNKP,TPR,NDC1,PFKP,PKM,HDAC4,NUP133,ENO1,NUP37,SIRT6,TIGAR,PGM1,PSEN1,SEH1L,P2RX7,NUP50,AAAS,NUP188,HIF1A,RAE1,PGK1,NUP93,NME3,NME4,GPI,OGDH,PRKAG2,AK1,GALK1,ENO3,NUP88,ALDOC,NUP98,IFNG,NUP107,GAPDH,TPI1,ENO2,NUP155,PFKFB4,NUP43,ECD,PFKFB2,NUP153,NUP85,NUP214,CBFA2T3,NUP210,PRKAA1,CMPK2,LDHA,NUP54,NUP58,FOXK2,PFKL,APP,NME7,ARNT,GUK1,OGT,ALDOA,PFKM,RANBP2,AK9,NUP205,HK1,SEC13,AD…	NME3,GPI,AK1,GALK1,APP,SUCLG1,INSR	P2RX7
GO_REGULATION_OF_VIRAL_TRANSCRIPTION	GO:0046782	59	Up	9.712147799451685e-4	0.0368031540097404	3	POLR2J,POLR2B,RSF1,CTDP1,TAF11,NUCKS1,REST,TFAP4,POLR2E,SMARCB1,POLR2F,EP300,SNW1,NELFCD,POLR2C,POLR2I,HPN,TRIM14,HDAC1,TRIM62,TRIM32,TARDBP,ZNF639,GTF2F1,SMARCA4,ZFP36,CCNT1,TRIM21,INPP5K,MDFIC,DHX9,CDK9,GTF2B,TARBP2,IFITM3,POLR2D,POLR2K,CHD1,TRIM11,RRP1B,POLR2H,PSMC3,POLR2G,TRIM8,JUN,POLR2L,POLR2A,NELFA,SP1,GTF2F2,NELFB,SUPT5H,NELFE,TRIM27,TRIM13,SUPT4H1,CCL5,CCL4,CCL3	SMARCB1,NELFCD,GTF2F1,TARBP2,IFITM3,POLR2D,POLR2G	TRIM62
GO_POSITIVE_REGULATION_OF_CELLULAR_CATABOLIC_PROCESS	GO:0031331	315	Up	9.810809635465109e-4	0.0369902033642687	2	GCLC,ANKIB1,BAD,UPF1,OSBPL7,MLXIPL,ABHD5,DCN,PSMC4,NUB1,RNF14,IGF1,TNFRSF1B,PIAS1,RNF19A,CLEC16A,VPS13D,MAPK9,HERPUD1,PIK3CB,ATG5,USP13,GNAI3,ATXN3,ROCK1,SIRT2,VPS35,PABPC1,TRIB2,CHFR,NRDC,TNRC6C,ITCH,TP53INP2,KEAP1,SESN1,PSEN1,HSP90AA1,GSK3B,ULK2,BAX,AURKA,KHSRP,EDEM2,P2RX7,SPTLC1,MUL1,TNRC6A,EZR,HDAC6,WAC,TREM2,SIRT1,SH3GLB1,FBXO7,GTPBP1,HMOX1,TNRC6B,RBX1,SPTLC2,HIF1A,PSMC1,TRIB3,SMAD7,PSMD10,A…	ABHD5,NUB1,SESN1,STUB1,RNF40,CTSC,TMEM59,FOXO3,PTK2B,CALCOCO2,CNOT6L,TOB1,TRIM65,APP,ZFP36L2,BCL2L11,PHKG2,PRKCD,TP53INP1,POLR2G,INSR,SUMO2,LRRK2,HMGB1,DDRGK1,DXO,PIP4K2B	CHFR,P2RX7,TRIB3,CAMKK2,IL33,ADAM8,RNF144A,GPSM1,DTX3L,PLK1,SMCR8,MEX3D,NANOS3,RUFY4
GO_RESPONSE_TO_ETHANOL	GO:0045471	80	Up	0.0010167262161735837	0.038082881053607825	8	BAD,FYN,BAK1,TNC,CASP8,SPI1,CLDN18,FECH,RHOA,DRD4,POLB,SDF4,AACS,OXCT1,GSTP1,ICAM1,HAMP,GATA3,CSF3,RPS6KB1,USP46,CCND1,BIRC2,CBL,SPARC,HMGCR,OGG1,EEF1B2,PSMD14,RGS2,DNMT3A,PTK2B,ADCY7,CAT,ITPR2,GOT2,RARA,PRKAA1,PEMT,UNC79,GGH,ACTR2,RBP4,CD27,NTRK3,TP53,SOD1,SETDB1,S100A8,SETD7,CRHBP,KCNMB1,GNRH1,GSN,ALAD,EPS8,G6PD,CLDN1,HPGD,TP53INP1,CYBB,CLDN3,EEF2,STAT3,CDK1,CD14,PRKCE,RGS19,PTEN,RPL15,TYMS,DMA…	GSTP1,PTK2B,GOT2,GSN,TP53INP1,EEF2,RGS19,TUFM,HDAC2	DRD4,HAMP,NTRK3,S100A8,GNRH1,BGLAP
GO_RESPONSE_TO_ANTIBIOTIC	GO:0046677	242	Up	0.0010202131269858954	0.038082881053607825	14	BAD,KDM1A,FYN,PPP5C,DDX11,HGF,GLRX2,BAK1,TNC,HSPA5,CASP8,CYB5R4,SPI1,CLDN18,FECH,RHOA,HYAL2,DRD4,POLB,PDE8A,EDN1,SDF4,SLC1A3,HSP90AA1,MEF2C,AACS,OXCT1,GSTP1,GNAO1,SLC9A1,ICAM1,HDAC6,SIRT1,JAK2,ABL1,HMOX1,PDGFB,APEX1,MAP1LC3A,STK24,PPP2CB,HAMP,MET,EZH2,AHR,SETX,GATA3,PLEKHA1,PPIF,CSF3,RPS6KB1,COL1A1,USP46,AREG,CRYAB,CCND1,BIRC2,CBL,CDKN1B,TIMELESS,SPARC,HMGCR,PDGFRB,OGG1,UBE3A,XRN1,PDCD10,ECT2,HYA…	GSTP1,APEX1,AREG,CDKN1B,PTK2B,GOT2,TRAP1,PCNA,TXN,KLF4,GSN,RPS3,PRKCD,TP53INP1,FXN,PRDX3,EEF2,RGS19,TUFM,CIITA,LRRK2,HDAC2,TXNIP	DRD4,GNAO1,HAMP,AOC3,NTRK3,S100A8,GNRH1,PDGFD,ADCY6,PSAP,CHUK,BGLAP
GO_RESPONSE_TO_HEAT	GO:0009408	145	Up	0.0010261051439294567	0.038113202450013435	8	GCLC,FKBP4,CREBBP,IGF1,HSF2,NUP160,HSPA5,TPR,NDC1,ATXN3,NUP133,DNAJA2,EIF2B3,PRKACA,PTGS2,NUP37,MAP2K7,HSP90AA1,GSK3B,SEH1L,DNAJA1,NUP50,AAAS,NUP188,HSP90AB1,SIRT1,MAPK1,HMOX1,EP300,RAE1,RBBP7,HSF4,MAPK3,NUP93,STUB1,DNAJA3,DNAJC2,TFEC,DNAJB6,RPA3,BAG1,CXCL12,RPS6KB1,NUP88,YWHAE,CRYAB,HSPA8,CHORDC1,NUP98,PTGES3,TRPV4,EIF2B1,NUP107,BAG2,HSPA9,NUP155,IL1A,EIF2B4,HTRA2,PDCL3,SUMO1,RPA2,EIF2B2,NUP43,L…	MAP2K7,STUB1,RPA3,BAG1,EIF2B1,POLR2D,IGFBP7,TP53INP1,PSIP1,MLST8,HDAC2,HSBP1L1	BAG5,TRPV3,CD34,TRPV1,ASIC3,LYN
GO_TRANSCRIPTION_PREINITIATION_COMPLEX_ASSEMBLY	GO:0070897	38	Up	0.0010742520307619593	0.0396472749211046	2	PSMC4,TAF11,BAZ2A,RRN3,PSMC5,ESR1,SMARCB1,PSMC6,TAF1C,BRF2,PIH1D1,TAF6,UBTF,CAND1,TBP,TAF1B,DR1,CREB1,GTF3C3,TAF12,THRA,SMARCA4,MED6,POLR1E,GTF2B,GTF2A2,TP53,BDP1,TAF1,GTF3C5,PSMC2,TAF6L,PSMC3,ATF7IP,SGF29,TAF7,BRF1,HMGB1	SMARCB1,PIH1D1,TAF6,TAF6L,SGF29,HMGB1
GO_MDA_5_SIGNALING_PATHWAY	GO:0039530	9	Up	0.0010779746879788536	0.0396472749211046	2	RIOK3,C1QBP,DHX58,IFIH1,IRF3,ANKRD17,DDX60,TKFC,IRF7	C1QBP,DHX58,IRF3
GO_ORGANOPHOSPHATE_BIOSYNTHETIC_PROCESS	GO:0090407	454	Up	0.0010947274024498863	0.04006702292966584	2	DPM1,AK2,PDK4,SLC25A13,PDK2,AGK,PIGQ,NADK,ABHD5,PIK3C2A,ELOVL5,AGPAT4,TBPL1,SH3YL1,PI4K2B,PNKP,INPP4A,CTPS2,RRM2B,HEXB,PIK3CB,PIGV,MPC1,SPHK2,MTMR1,DGKA,ME1,ELOVL1,IDI1,PKM,PDK3,COASY,ACSL4,IP6K2,ADGRF5,PLA2G10,PIGB,SLC44A1,CSNK2A2,PTGS2,ENO1,ACAT1,VPS9D1,MOCOS,PLD1,ACACB,PIK3C3,SYNJ2,STARD7,CAD,AK6,CPNE3,DDHD2,ITPKC,MTMR2,ACHE,PIGS,PGS1,LPCAT2,CRLS1,SPTLC1,PDPR,PITPNM2,DLD,XYLB,UPRT,TMEM38B,TREM…	ABHD5,AGPAT4,RRM2B,ACAT1,TECR,PRPS2,NME3,GCDH,AK1,DGUOK,PTK2B,PIGT,COX5B,IDH1,SORD,CBR4,PRPS1,AK3,FADS1,DLAT,MPPE1,ACSS1,PTDSS1,PRPSAP1,SUCLG1,TKT,INPPL1,RAB4A,AGPAT2,DPAGT1,PTDSS2,IMPDH2,CYC1,IDH2,AFMID,CPNE1,NFS1,PIP4K2B	PLA2G10,PITPNM2,SCD,PNPLA3,NTSR1,ISYNA1,ELOVL3,MOCS3,MOCS1,MAS1,LPIN3,GPAT3,FITM1,SLC26A1,SCD5,SLC26A2,ELOVL7,SERINC5,ACSL6,GPER1,ADORA2B,PHOSPHO1,ADCY6,PFAS,PLCB1,ACSL5,PDGFA,FAR1
GO_CELLULAR_MACROMOLECULE_LOCALIZATION	GO:0070727	1592	Up	0.0011298139261860204	0.04115045576783354	1	BAD,SNX11,M6PR,ARF5,KDM1A,DVL2,UPF1,COPZ2,CROT,ITGAL,ITGA3,LAMP2,TMEM98,AP2B1,AGK,PAF1,VPS41,ARHGAP44,SCIN,MARK4,PKD1,SEC62,RPS20,CD4,HFE,FYN,AKAP8L,ANLN,RABGAP1,CEP68,TYROBP,EHD3,BID,RGPD5,NUDCD3,RUFY3,AGPS,CD74,ZDHHC6,EHD2,RRAGD,TOMM34,SEC63,KPNA6,MIPEP,PRKCH,SNX1,RABEP1,NUP160,CENPQ,RANBP3,IFT88,LRRC7,TMSB10,PEX3,VCL,CDH1,ZFYVE16,SPDL1,RAB27B,PARP3,SPATA7,AP2S1,CTNNA1,CNTLN,HSPA5,GPM6B,TPR,GOP…	ZC3H11A,ACAA1,RPL18,U2AF2,KIFAP3,ANKRD13A,HSPB11,RPS5,RPL6,ERP29,TSPO,SAMM50,PMM1,HM13,RAB11A,LEPROTL1,PIH1D1,STX10,TBC1D17,KDELR1,RPL18A,PMPCB,RAB11FIP2,RPL19,CDK5RAP3,RAB34,UNC93B1,AIP,RAB5B,IK,GOLPH3,RPL24,SSR3,SPCS1,TIA1,TMEM59,RPL22,SMG7,RPS25,IFT43,SIL1,ARL1,RPL5,CLTA,DDX39A,STX16,VPS25,FLOT2,HSD17B4,TXN,RPS24,SSB,IDH1,PPP3CA,PML,MBTPS1,RPL11,RAB13,RPS27A,POLR2D,RPL32,TBCK,RPS3A,RPL10,GSN,R…	EHD3,EHD2,LRRC7,TSPAN17,HOMER3,SEC61A1,GPC1,DRD4,FERMT2,GTSE1,CAMSAP3,EPB41L3,RAB10,RPH3A,RAB11FIP3,RNF31,STX1B,MICALL1,KDELR3,E2F1,RAB40AL,SYTL4,TULP2,STX1A,APBA1,KPNB1,GOSR2,TTK,CEP72,DBN1,ARL6,SSX2IP,WDR35,EPHX2,FYTTD1,MGAT3,LAMA5,TBC1D8B,LCA5,SRSF1,ITGB7,NPC1,EVI5L,EPHA2,NVL,CDCA5,NXF3,GPC3,SEC24D,UPF2,PTPN14,RAB3C,SMG1,LCA5L,RAB28,ANKLE1,DTX3L,GPER1,RAPSN,RAB8B,RIC3,PLK1,TSPAN5,FAM53A,BBS1,S…
GO_REGULATION_OF_HEMATOPOIETIC_PROGENITOR_CELL_DIFFERENTIATION	GO:1901532	77	Up	0.0011571558236069966	0.041942706012189836	7	PSMB1,PSMC4,PSMA4,KITLG,FOXC1,EIF2AK2,CBFB,PSME4,TCF3,PDCD2,ITCH,PSMC5,PUS7,PSME1,PSMD5,ABL1,PSMD8,SETD1A,OSM,PSMC6,PSMA3,PSMC1,PSMB5,PSMA6,PSME2,PSMA7,PSMD10,PSMD7,CDK6,PSMA2,GATA3,PSMD3,PSMD11,PSMD9,HSPA9,HES1,PSMD14,SOS1,NFE2L2,KMT2A,MYB,PSMF1,PSMB2,ZBTB1,PSMA1,PSME3,DPF2,LMO2,PSMB7,YAP1,TCF12,PSMB6,PSMA5,NOTCH1,FLCN,RUNX1,PSMD4,PSMB4,PSMC2,PSMD6,METTL3,PSMC3,NUDT21,PSMD1,DHX36,PSMD2,GATA2,PSM…	PSMB1,PSME1,PSMB5,PSMD6	KITLG
GO_ORGANELLE_DISASSEMBLY	GO:1903008	92	Up	0.0011847980786091462	0.042738172999059736	4	SPAST,RB1CC1,GABARAPL2,CLEC16A,VPS13D,USP36,ATG5,ATG2B,FUNDC1,WIPI1,CSNK2A2,SREBF1,MARK2,TIGAR,CTTN,MTIF2,DNM1L,KIF9,MUL1,HDAC6,FBXO7,TSPO,HIF1A,VRK1,MAP1LC3A,TSC2,ZFAND1,BNIP3L,CDC37,GSK3A,GBF1,FBXW7,ATG2A,AMBRA1,CAMKK2,HTRA2,PARK7,MFN2,MTIF3,OPTN,KLC1,BECN1,ATG14,VPS13C,USP30,GABARAPL1,DENR,MAP1LC3B,TP53,WDR45B,CTSK,DYRK3,EIF2D,HAX1,ATG3,CISD2,ATG12,MRRF,PELO,WIPI2,PINK1,ATP13A2,HK2,SQSTM1,STX5…	MTIF2,TSPO,GABARAPL1,TEX264	CAMKK2
GO_PEPTIDYL_LYSINE_ACETYLATION	GO:0018394	141	Up	0.0011960044012600292	0.042876613462428805	2	MSL3,CREBBP,BRCA1,PHF20,JADE2,RSF1,ATG5,SPHK2,SPI1,ING3,MBD3,JADE1,SRCAP,KAT6A,ZMPSTE24,NCOA1,BRPF3,SIRT1,SMARCB1,EP300,BRD1,RPS6KA5,MRGBP,JADE3,MAPK3,CTCF,KAT8,PIH1D1,GATA3,KAT2A,NAA40,ING4,ZNF451,BRD8,KAT2B,KANSL3,POLE4,ATF2,DR1,KMT2A,SET,SUPT7L,KANSL1,EPC1,TAF12,NAA50,NAA60,MORF4L2,NCOA3,USP22,SOX4,GTF3C4,IL1B,YEATS4,POR,LIF,HAT1,PHF10,PRKAA1,WBP2,DPF2,CLOCK,MAP3K7,BLOC1S1,TAF5L,EPC2,KAT7,ACTL…	SMARCB1,PIH1D1,NCOA3,TAF6L,MEAF6,SGF29,PER1,RUVBL2,HDAC2	BRCA1,JADE3,ATF2,EPC2
GO_TETRAPYRROLE_METABOLIC_PROCESS	GO:0033013	44	Up	0.0012042975977246306	0.042876613462428805	2	COX10,SLC25A39,COX15,ALAS1,FECH,CPOX,NFE2L1,EIF2AK1,BLVRB,SRRD,HMOX1,TSPO,ABCC1,HMOX2,BLVRA,CUBN,SLC11A2,TMEM14C,ABCB6,MTR,ABCD4,MTRR,CLYBL,UROD,MMACHC,SUCLA2,IREB2,RSAD1,MMAB,PPOX,SLC25A38,ALAD,MMAA,CTRC,BDH2,FXN,AMN,CD320,LMBRD1,MMADHC,IBA57,TCN2,UROS,HMBS	EIF2AK1,TSPO,HMOX2,SLC25A38,BDH2,FXN,MMADHC	CUBN,MMAA
GO_POSITIVE_REGULATION_OF_VIRAL_PROCESS	GO:0048524	100	Up	0.0012057797468442593	0.042876613462428805	3	POLR2J,CD4,CD74,KPNA6,YTHDC2,POLR2B,RSF1,CTDP1,TAF11,PKN2,NUCKS1,PABPC1,TSG101,HACD3,RAB7A,TOP2B,CHMP2B,PPIE,TFAP4,SRPK1,POLR2E,SMARCB1,LGALS1,POLR2F,EP300,SNW1,NELFCD,CHMP4B,VAPA,FMR1,POLR2C,POLR2I,HPN,CAV2,TRIM38,CHMP3,VPS4B,ZNF639,VAPB,STAU1,GTF2F1,TBC1D20,SMARCA4,CCNT1,APOE,CHMP2A,TOP2A,TRIM21,VPS4A,SRPK2,MDFIC,DHX9,CDK9,GTF2B,TARBP2,VPS37B,POLR2D,POLR2K,STOM,NOTCH1,CHD1,TRIM11,LARP1,RRP1B,AD…	HACD3,PPIE,SMARCB1,NELFCD,GTF2F1,TARBP2,POLR2D,POLR2G	ZNF502
GO_CARBOHYDRATE_METABOLIC_PROCESS	GO:0005975	450	Up	0.0012468362672081851	0.044127417513504776	2	FUCA2,GCLC,BAD,PDK4,SLC25A13,PDK2,TKTL1,PIGQ,CRY1,MLXIPL,NISCH,MAN2B2,PGM3,MDH1,IGF1,RB1CC1,DERA,B4GALT7,NUP160,FUT8,PHKA2,TPR,H6PD,PPP1R3F,HEXB,AKR7A2,NDC1,SLC2A3,DGAT2,CS,ST3GAL6,CHI3L2,GSTO2,ME1,PFKP,PKM,IDH3G,PDK3,HYAL2,HDAC4,INPP5A,PYGM,NUP133,RORA,NDST1,FAM3A,ENO1,NUP37,ACACB,SIRT6,TIGAR,SYNJ2,PGM1,PSEN1,DUSP12,NFE2L1,GSK3B,ZMPSTE24,SEH1L,OVGP1,AKR1B1,B4GALT1,MTMR2,P2RX7,SLC23A2,OAS1,GANAB,…	FUCA2,MDH1,IDH3G,FAM3A,AKR1B1,PMM1,GLA,GPI,GALK1,SLC25A11,SIAE,PTK2B,GLO1,GOT2,PGLS,IDH1,SORD,APP,MDH2,DLAT,PHKG2,TKT,ALDH1A1,INPPL1,NUDT5,COX11,INSR,B3GNT5,TALDO1,MAN1B1,MPI,IDH2,PPP1R2,MAN2A2,SDHAF3,CALM1,GANC	PYGM,OVGP1,P2RX7,NTSR1,ISYNA1,PCDH12,CHST10,LEPR,B4GALT6,STBD1,GNMT,MAS1,COQ3,KL,CSGALNACT1,SOGA1,B4GALT5,LRP5,GPER1,MGAT2,C1QTNF1,FUT1,FUT7,POMK,STK40,NAGA,MGAM
GO_GLYCOSYL_COMPOUND_METABOLIC_PROCESS	GO:1901657	105	Up	0.001255009421078397	0.04420814876221227	2	FUCA2,ENPP4,DERA,TYMP,AKR7A2,GNAI3,RHOA,GBA2,DLG1,NT5C2,MAGI3,CAD,AKR1B1,UPRT,MTAP,UPB1,GTPBP1,APOBEC3H,ERH,GMPR2,AHCY,PRPS2,GLA,CDADC1,DHODH,NME3,NME4,IMPDH1,AICDA,RAB23,DNPH1,UMPS,DGUOK,AKR1A1,TJP2,RHOQ,NT5C3A,AMD1,OARD1,GNMT,NT5C,PPAT,APOBEC3A,APOBEC3F,PUDP,UCK1,MPP1,RAN,PEMT,MACROD1,AMPD3,NT5E,ATIC,PRPSAP2,NME7,UCK2,GUK1,ABHD10,CBR4,CASK,PRPS1,DPYS,AK3,AKR1C2,ADK,DCK,CDA,AK4,TYW3,TYW5,GMPS,HP…	FUCA2,AKR1B1,GMPR2,AHCY,PRPS2,GLA,NME3,DGUOK,OARD1,MACROD1,CBR4,CASK,PRPS1,AK3,IMPDH2,LRRK2	APOBEC3H,GNMT,APOBEC3F,DPYS,LCMT2,NAGA
GO_NCRNA_PROCESSING	GO:0034470	336	Up	0.0012911330471286559	0.04526808996545002	2	LAS1L,ELAC2,RPUSD1,TSR3,UTP18,TFB1M,NSUN2,METTL1,TRIT1,MRTO4,NOP58,USP36,RIOK2,TARBP1,WDR3,WDR18,ADAT1,TRMT11,THUMPD1,RRP15,FTSJ1,CPSF1,HSD17B10,TRNT1,EXOSC7,EXOSC5,DDX1,DIS3,WBP11,DIMT1,SEPHS1,SRRT,NOP14,METTL2A,DDX18,XRN2,ESF1,TRMT6,PUS7,OSGEP,AGO1,PES1,SNU13,DDX17,RTCB,TRMU,ALKBH1,DICER1,NOP56,CDK5RAP1,RBFA,RIOK3,CSTF2,SUV39H1,INTS6,USB1,MTFMT,INTS9,POP1,INTS10,ERI1,PIH1D1,ERCC2,TRMT1,POP4,RPS…	WDR18,EXOSC7,DDX17,CDK5RAP1,RBFA,MTFMT,INTS10,PIH1D1,RCL1,WDR55,EXOSC8,RPL5,THUMPD3,DDX56,RPS24,SSB,TARBP2,RPL11,INTS3,FARS2,RPL7A,RPS14,INTS1,RPS7,TRMT10C,RPL35A,RPL14,QTRT1	ESF1,ALKBH1,INTS2,FTSJ3,MOCS3,TRMT5,NOL11,NVL,PIH1D2,RRP1,SENP3,LCMT2,CLP1,ADAT3
GO_CELLULAR_RESPONSE_TO_REACTIVE_OXYGEN_SPECIES	GO:0034614	134	Up	0.001307918612133468	0.04545450667794951	8	CFLAR,MPO,PDK2,BTK,PPP5C,HGF,GLRX2,MAPK9,PDE8A,DNM2,NME8,MMP2,PXN,HDAC6,SIRT1,ABL1,MAPK1,APEX1,MMP9,MAP1LC3A,MAPK3,MET,EZH2,SETX,MAPK8,PLEKHA1,PPIF,SOD3,CAMKK2,SOD2,PDCD10,ECT2,MPV17,STK25,NFE2L2,PARK7,MTR,PRDX1,TNFAIP3,MYB,PKD2,NR4A3,CDK2,ROMO1,PRDX5,BECN1,TRAP1,TRAF2,KLF2,RIPK3,GCH1,PRKAA1,KDM6B,PCNA,OSER1,AGAP3,STK26,PDGFRA,ETS1,ANXA1,CD36,MDM2,IL6,IL10,TXN,KLF4,RIPK1,TRPC6,CYP1B1,HNRNPD,FBLN5…	APEX1,PRDX5,TRAP1,PCNA,TXN,KLF4,RPS3,PRKCD,FXN,PRDX3,PRDX2,LRRK2,HDAC2	CAMKK2,CCNA2,PDGFD,PSAP,CHUK
GO_DRUG_METABOLIC_PROCESS	GO:0017144	387	Up	0.0013128136241882726	0.04545450667794951	2	SLC7A2,AK2,SLC25A13,MPO,ALDH3B1,PAFAH1B1,TKTL1,AASS,ST3GAL1,FYN,DCN,ELOVL5,IGF1,MRI1,MAT2B,VCAN,CTNS,DKK3,CYBA,AKR7A2,ATP2B4,ALDH18A1,ACAA1,CS,SPHK2,OAT,MTHFD2,ELOVL1,PKM,VPS35,RORA,DRD4,ASNS,ALDH3A2,SDHA,DHRS9,PTGS2,ST6GAL1,ENO1,ACAT1,VPS9D1,FMO4,SLC46A1,NT5C2,MCCC1,EDN1,DNM2,HSP90AA1,ARG2,AACS,OXCT1,SLC27A5,REST,HAL,CAD,OVGP1,AKR1B1,ACHE,LPCAT2,KHSRP,SMOX,ICAM1,PHGDH,TGFB2,COMT,HDAC6,FMO2,TREM2…	ALDH3B1,ACAA1,SDHA,ACAT1,AKR1B1,TSPO,AHCY,PRPS2,GLA,AK1,XPNPEP1,PCCB,SPR,PTK2B,PRDX5,PNKD,MPST,HSD17B4,COX5B,KLF4,ESD,GCSH,CBR4,AK3,FADS1,QDPR,ACSS1,CBR1,SUCLG1,BDH2,ALDH1A1,PRDX3,PRDX2,MMADHC,BTD,INSR,CLEC7A,SUCLG2,CYC1,SDHAF3,ADH5,GPX3	ST3GAL1,DKK3,DRD4,HAL,OVGP1,PHGDH,CYP3A5,CUBN,DSE,WDR35,ELOVL3,EPHX2,GNMT,P2RX4,DPYS,GGTLC1,MMAA,CBS,PTX3,ACSM1,DSEL,CD34,TRPV1
GO_PROTEIN_DNA_COMPLEX_SUBUNIT_ORGANIZATION	GO:0071824	183	Up	0.00131462454339798	0.04545450667794951	4	RAD52,PAF1,PSMC4,MNAT1,CENPQ,PIAS1,RSF1,RAD51,RNF4,TAF11,SMARCD1,PSME4,MCM2,SMARCE1,ACTR6,SART3,MCM6,BAZ2A,SRCAP,SMARCD3,KAT6A,ATRX,RRN3,PSMC5,ESR1,SUPT16H,SMARCB1,CABIN1,HIRA,CENPM,MCM5,RBX1,PSMC6,SMARCA1,RBBP7,CENPI,CENPT,CTCF,TAF1C,OIP5,BRF2,MCM4,PIH1D1,ERCC2,ASF1B,GRWD1,TAF6,RPA3,ZNHIT1,UBTF,SMARCD2,SUPT6H,GTF2H1,GTF2H3,CAND1,ASF1A,MCM3,RNF8,GMNN,TBP,SENP6,CENPA,TAF1B,DR1,ARID1A,CENPF,RPA2,CR…	SMARCB1,PIH1D1,TAF6,RPA3,MIS18BP1,CCNH,RPS27A,TAF6L,SGF29,NPM1,SMYD3,NAP1L1,HMGB1	CENPI,OIP5,SYCP3,PADI4
GO_RIBOSOMAL_SMALL_SUBUNIT_ASSEMBLY	GO:0000028	16	Up	0.0013272952650833707	0.04551744223646239	4	RPS5,RPS19,RPS15,RPS10,MRPS7,ERAL1,ABT1,RPS14,RPSA,RPL38,RPS27,MRPS11,RPS27L,RRP7A,RPS28,PWP2	RPS5,RPS14,RPSA
GO_NUCLEOSIDE_MONOPHOSPHATE_BIOSYNTHETIC_PROCESS	GO:0009124	37	Up	0.001328577882151841	0.04551744223646239	2	CAD,UPRT,PRPS2,CDADC1,DHODH,IMPDH1,LHPP,UMPS,DGUOK,AMPD2,PAICS,PPAT,DUT,DCTD,UCK1,AMPD3,RFK,ATIC,UCK2,PRPS1,ADK,DCK,GART,CMPK1,GMPS,HPRT1,TK2,TK1,TYMS,SHMT1,IMPDH2,PFAS,UPP1,ADA,UCKL1,APRT,ADSL	PRPS2,DGUOK,PRPS1,IMPDH2	PFAS
GO_RNA_LOCALIZATION	GO:0006403	215	Up	0.0013554952755097866	0.046045437195685324	1	UPF1,AKAP8L,MVP,ZC3H3,NUP160,TPR,THOC3,NOP58,ZC3H11A,RIOK2,NDC1,U2AF2,NUP133,SMG6,CPSF1,SIDT1,IGF2BP2,NCBP3,NUP37,THOC1,XPO1,YTHDC1,SEH1L,KHSRP,RBM27,ALKBH5,NUP50,AAAS,NUP188,POLDIP3,THOC5,SRSF5,YY1,PABPN1,RAE1,PRPF6,NXT2,FMR1,NUTF2,NUP93,PIH1D1,FBL,EXOSC3,CASC3,NUP88,SUPT6H,NUP98,MAGOHB,PARP11,NUP107,CPSF6,SRSF9,SRSF3,MRPL18,QKI,NUP155,NCBP2,RPS15,CCT4,SRSF7,SRSF4,SFPQ,SMG7,SRSF11,ZNHIT6,CPSF3,G…	ZC3H11A,U2AF2,YY1,PIH1D1,SMG7,DDX39A,SSB,POLR2D,CCT8,MAGOH,TOMM20,NPM1,RUVBL2	FYTTD1,SRSF1,NXF3,UPF2,SMG1,EIF5A2,MEX3D,RNPS1
GO_NUCLEOTIDE_EXCISION_REPAIR_DNA_GAP_FILLING	GO:0006297	23	Up	0.001356263044148535	0.046045437195685324	2	LIG3,RFC1,RFC2,POLD1,XRCC1,POLD3,LIG1,RPA3,POLD2,RFC5,RPA2,POLK,RPA1,PCNA,RFC3,RPS27A,UBC,RFC4,UBB,LIG4,POLD4,POLE,UBA52	RFC1,XRCC1,RPA3,PCNA,RPS27A	LIG4
GO_QUINONE_METABOLIC_PROCESS	GO:1901661	25	Up	0.0013670287134405997	0.04620187584209379	2	AKR7A2,AKR1B1,COQ9,COQ5,HMGCR,COQ10B,AKR1A1,COQ6,UBIAD1,COQ3,COQ10A,NDUFA9,CBR4,PDSS1,AKR1C2,CBR3,FDXR,PDSS2,COQ4,COQ7,COQ2,AKR1C1,AKR1C3,PPTC7,CRYZL1	AKR1B1,COQ5,CBR4,COQ7	COQ10B,COQ3
GO_NCRNA_METABOLIC_PROCESS	GO:0034660	396	Up	0.001377761348809869	0.04635580000054012	2	LAS1L,ELAC2,RPUSD1,TSR3,UTP18,LARS2,TFB1M,ZCCHC8,NSUN2,METTL1,TRIT1,MRTO4,NOP58,USP36,RC3H2,RIOK2,TARBP1,GATB,WDR3,WDR18,ADAT1,TRMT11,THUMPD1,RRP15,IARS2,FTSJ1,CPSF1,HSD17B10,TRNT1,EXOSC7,RBM7,EXOSC5,DDX1,DIS3,WBP11,DIMT1,SEPHS1,SRRT,NOP14,METTL2A,DDX18,KHSRP,XRN2,ESF1,TRMT6,PUS7,OSGEP,AGO1,PES1,SNU13,DDX17,RTCB,TRMU,ALKBH1,DICER1,NOP56,CDK5RAP1,RBFA,RIOK3,CSTF2,SUV39H1,INTS6,USB1,EARS2,MTFMT,INT…	WDR18,EXOSC7,DDX17,CDK5RAP1,RBFA,MTFMT,INTS10,PIH1D1,RCL1,WDR55,EXOSC8,RPL5,THUMPD3,DDX56,VARS2,RPS24,SSB,PPA2,TARBP2,RPL11,INTS3,FARS2,RPL7A,RPS14,INTS1,RPS7,TRMT10C,DALRD3,PPA1,RPL35A,RPL14,SND1,QTRT1	ESF1,ALKBH1,INTS2,FTSJ3,MOCS3,TRMT5,NOL11,NVL,PIH1D2,RRP1,SENP3,PARS2,LCMT2,CLP1,ADAT3
GO_ORGANOPHOSPHATE_METABOLIC_PROCESS	GO:0019637	785	Up	0.001405566992855495	0.047028387540441946	2	DPM1,FGR,BAD,AK2,PDK4,SLC25A13,ACSM3,CROT,PDK2,GDE1,AGK,PAFAH1B1,PIGQ,NADK,AASS,MLXIPL,ABHD5,PIK3C2A,ELOVL5,PGM3,IGF1,OSBPL5,DERA,AGPAT4,TBPL1,NUP160,PNPLA6,SH3YL1,PI4K2B,PNKP,INPP4A,CTPS2,TPR,RRM2B,H6PD,HEXB,PIK3CB,NDC1,PIGV,MPC1,DGAT2,SPHK2,MTMR1,FAR2,NTHL1,GNAI3,DGKA,ME1,PDE4A,ELOVL1,PFKP,IDI1,PLPP1,PKM,RHOA,PDK3,HDAC4,COASY,ACSL4,INPP5A,TTC7A,IP6K2,ADGRF5,NUP133,RORA,PLA2G10,PIGB,SLC44A1,CSNK…	GDE1,ABHD5,AGPAT4,RRM2B,ACAT1,REXO2,FDFT1,TECR,GMPR2,PRPS2,NME3,GPI,GCDH,AK1,GALK1,DGUOK,PTK2B,PIGT,PGLS,HSD17B4,COX5B,KLF4,IDH1,SORD,APP,CBR4,CASK,PRPS1,AK3,FADS1,DLAT,MPPE1,ACSS1,PTDSS1,PRPSAP1,SUCLG1,TKT,PRKCD,ALDH1A1,INPPL1,NUDT5,ACSF2,RAB4A,HINT1,AGPAT2,INSR,DPAGT1,SUCLG2,PTDSS2,TALDO1,IMPDH2,CYC1,IDH2,AFMID,SOCS1,LRRK2,CALM1,CPNE1,NFS1,PIP4K2B	FGR,PLA2G10,SULT2B1,P2RX7,PITPNM2,SCD,PNPLA3,SLA2,NTSR1,GDPD3,ISYNA1,PDE8B,ELOVL3,MOCS3,MOCS1,MAS1,LPIN3,VAV3,GPAT3,FITM1,EPHA2,OSBPL10,SLC26A1,SCD5,SLC26A2,SMG1,ELOVL7,SERINC5,ENPP6,ACSL6,GPER1,ACSM1,PIP5KL1,NOD2,ADORA2B,PHOSPHO1,ADCY6,PFAS,PLCB1,TNFAIP8L3,NUDT17,PDE2A,ACSL5,PDGFA,FAR1,LYN
GO_ATP_SYNTHESIS_COUPLED_PROTON_TRANSPORT	GO:0015986	5	Up	0.001410287511208775	0.047028387540441946	2	VPS9D1,COX5B,STOML2,DNAJC30,CYC1	COX5B,CYC1
GO_PROTEIN_ACETYLATION	GO:0006473	166	Up	0.0014617812067307882	0.0485298424517748	2	MSL3,CREBBP,BRCA1,PHF20,JADE2,RSF1,ATG5,SPHK2,SPI1,ING3,MBD3,JADE1,RAPGEF3,SRCAP,GSK3B,KAT6A,ZMPSTE24,NCOA1,BRPF3,SIRT1,SMARCB1,EP300,BRD1,RPS6KA5,MRGBP,NAA10,JADE3,MAPK3,CTCF,KAT8,PIH1D1,GATA3,KAT2A,NAT9,NAA40,NAA25,ING4,ZNF451,BRD8,EHHADH,KAT2B,KANSL3,POLE4,ATF2,PARK7,DR1,KMT2A,SET,SUPT7L,KANSL1,EPC1,TAF12,NAA50,NAA60,MORF4L2,NCOA3,USP22,SOX4,GTF3C4,IL1B,YEATS4,POR,LIF,HAT1,PHF10,PRKAA1,WBP2,AR…	SMARCB1,PIH1D1,NCOA3,MDH2,TAF6L,MEAF6,TERF2IP,SGF29,PER1,RUVBL2,HDAC2	BRCA1,JADE3,ATF2,EPC2,DSCC1
GO_CELLULAR_RESPONSE_TO_STARVATION	GO:0009267	121	Up	0.0015002801556550645	0.049414460269053405	8	PDK4,LAMP2,HFE,RRAGD,FAS,GABARAPL2,CLEC16A,HSPA5,EIF2AK2,ATG5,WIPI1,ASNS,SREBF1,USP33,PIK3C3,SESN1,CADPS2,RRAGB,SEH1L,GCN1,TNRC6A,COMT,SIRT1,SH3GLB1,MAPK1,DEPDC5,PICK1,XBP1,MTMR3,MAP1LC3A,STK24,MAPK3,WDR59,NPRL3,HNRNPL,TBL2,MAPK8,HSPA8,AMBRA1,ITFG2,DAP,CPEB4,NPRL2,NFE2L2,RRAGC,SLC2A1,KPTN,DNAJC15,CDKN1A,MAX,BECN1,ATG14,WDR24,ATF4,EIF2AK4,SESN2,RRP8,PRKAA1,MYBBP1A,PIK3C2B,EIF2S1,WNT2B,SLC38A2,STK2…	SESN1,GABARAPL1,FADS1,RRAGA,LRRK2
GO_CARBOHYDRATE_CATABOLIC_PROCESS	GO:0016052	160	Up	0.0015058629622037478	0.049414460269053405	2	BAD,TKTL1,MLXIPL,MAN2B2,IGF1,RB1CC1,DERA,NUP160,FUT8,PHKA2,TPR,HEXB,NDC1,PFKP,PKM,HDAC4,PYGM,NUP133,ENO1,NUP37,SIRT6,TIGAR,PGM1,PSEN1,SEH1L,P2RX7,NUP50,XYLB,AAAS,NUP188,PYGL,HIF1A,PYGB,RAE1,PGK1,PHKB,NUP93,MAN2B1,DHDH,GPI,GSK3A,OGDH,PRKAG2,GALK1,ENO3,NUP88,ALDOC,MANBA,NUP98,IFNG,NUP107,GAPDH,TPI1,ENO2,NUP155,PFKFB4,GPD2,SLC25A12,CTBS,GALE,AKR1A1,STBD1,NUP43,ECD,PFKFB2,NUP153,NUP85,NUP214,CBFA2T3,…	GPI,GALK1,SORD,APP,PHKG2,ALDH1A1,NUDT5,INSR,CALM1	PYGM,P2RX7,STBD1,LRP5,FUT1,FUT7,NAGA,MGAM
GO_PROTEIN_TARGETING_TO_MITOCHONDRION	GO:0006626	91	Up	0.0015081849129165972	0.049414460269053405	4	AGK,BID,TOMM34,MIPEP,USP36,CSNK2A2,SREBF1,LMAN1,TIMM21,HSP90AA1,HUWE1,RNF31,SH3GLB1,TIMM13,HPS4,TOMM22,FBXO7,TSPO,SAMM50,TIMM9,GDAP1,BNIP3L,TIMM44,PDCD5,TIMM50,GSK3A,PMPCB,PITRM1,UBE2D3,GRPEL1,FBXW7,AIP,HTRA2,RHOU,MFN2,DNAJC15,MTERF4,ROMO1,TIMM17B,RAC2,TOMM40,TIMM10B,PRKAA1,TIMM17A,TIMM10,UQCRC2,NPEPPS,SAE1,HAX1,HSPD1,IMMP1L,TIMM8B,BAG3,OXA1L,BAG4,PINK1,TOMM40L,UBE2J2,VPS11,FZD5,CHCHD4,COX18,BAP1…	TSPO,SAMM50,PMPCB,AIP,OXA1L,CHCHD4,SLC25A6,HSPA4,TOMM20,LRRK2	RNF31
