# Supplementary material for: An integrated cell atlas of the lung in health and disease
Source: Nat Med. 2023 Jun 8;29(6):1563–77. doi: 10.1038/s41591-023-02327-2 (PMC10287567; doi:10.1038/s41591-023-02327-2)
Supplement: Supplementary file 5 — Gene set enrichment analysis results for modeling the effects of demographic variables on cell type-specific gene expression. [file 41591_2023_2327_MOESM5_ESM.zip › SuppT_X_covariate_modeling_gene_set_enrichment/EC_capillary-anatomical_region_ccf_score-GO_BP-Total.tsv]

GeneSet	GOID	NGenes	Direction	PValue	FDR	Cluster	Genes	DEUp	DEDown
GO_ATP_SYNTHESIS_COUPLED_ELECTRON_TRANSPORT	GO:0042773	81	Up	2.099173227469612e-18	1.5710212434382578e-14	1	NDUFAB1,COX10,UQCRC1,COX15,BID,NDUFS1,NDUFB4,SDHA,COQ9,NDUFB2,DLD,NDUFB7,TAZ,NDUFC1,NDUFS8,COX6A1,NDUFS7,COX7A2L,PARK7,NDUFB3,NDUFA8,DNAJC15,NDUFA1,COX6B1,COX7C,UQCR11,NDUFA5,NDUFA10,COX4I2,COX4I1,COX7B,NDUFA2,CCNB1,COX5B,ISCU,NDUFB5,NDUFAF1,NDUFA9,UQCRC2,NDUFB10,SDHC,SNCA,NDUFS6,NDUFB11,NDUFB9,NDUFC2,UQCRB,PINK1,NDUFS2,NDUFV3,NDUFS4,UQCRQ,COX6C,NDUFB6,NDUFB8,NDUFV1,SDHAF2,COA6,NDUFS5,UQCRFS1,MEC…	SDHA,NDUFB7,NDUFS8,COX6A1,NDUFB3,NDUFA1,COX5B,NDUFB11,UQCRQ,COX8A,COX5A,UQCR10,NDUFA6
GO_OXIDATIVE_PHOSPHORYLATION	GO:0006119	103	Up	8.542668933097582e-16	3.196666714765115e-12	1	NDUFAB1,COX10,UQCRC1,COX15,BID,NDUFS1,NDUFB4,RHOA,SDHA,COQ9,NDUFB2,DLD,MSH2,NDUFB7,ABCD1,TAZ,PGK1,PPIF,NDUFC1,NDUFS8,COX6A1,COX7A2,NDUFS7,COX7A2L,PARK7,NDUFB3,NDUFA8,DNAJC15,NDUFA1,SLC25A23,COX6B1,COX7C,UQCR11,NDUFA5,NDUFA10,COX4I2,COX4I1,COX7B,NDUFA2,CCNB1,COX5B,ISCU,NDUFB5,UQCC2,NDUFAF1,NDUFA9,UQCRC2,NDUFB10,SDHC,SNCA,NDUFS6,NDUFB11,NDUFB9,SURF1,NDUFC2,UQCRB,PINK1,NDUFS2,NDUFV3,COX7A1,AK4,NDUFS…	SDHA,NDUFB7,NDUFS8,COX6A1,NDUFB3,NDUFA1,COX5B,NDUFB11,UQCRQ,NUPR1,COX8A,COX5A,UQCR10,NDUFA6
GO_MITOCHONDRIAL_ELECTRON_TRANSPORT_NADH_TO_UBIQUINONE	GO:0006120	46	Up	5.778560899803116e-15	1.2186991856659622e-11	1	NDUFAB1,NDUFS1,NDUFB4,COQ9,NDUFB2,DLD,NDUFB7,NDUFC1,NDUFS8,NDUFS7,PARK7,NDUFB3,NDUFA8,DNAJC15,NDUFA1,NDUFA5,NDUFA10,NDUFA2,ISCU,NDUFB5,NDUFAF1,NDUFA9,NDUFB10,SNCA,NDUFS6,NDUFB11,NDUFB9,NDUFC2,PINK1,NDUFS2,NDUFV3,NDUFS4,NDUFB6,NDUFB8,NDUFV1,NDUFS5,NDUFA3,NDUFA11,NDUFV2,NDUFB1,NDUFA12,NDUFA6,NDUFA13,NDUFA4,NDUFS3,NDUFA7	NDUFB7,NDUFS8,NDUFB3,NDUFA1,NDUFB11,NDUFA6
GO_RESPIRATORY_ELECTRON_TRANSPORT_CHAIN	GO:0022904	97	Up	6.5136247229607814e-15	1.2186991856659622e-11	1	NDUFAB1,SLC25A13,COX10,UQCRC1,COX15,BID,NDUFS1,AIFM2,NDUFB4,SDHA,COQ9,NDUFB2,DLD,NDUFB7,TAZ,ETFB,NDUFC1,NDUFS8,COX6A1,ALDH5A1,GPD2,NDUFS7,SLC25A12,COX7A2L,PARK7,SDHB,NDUFB3,NDUFA8,DNAJC15,NDUFA1,COX6B1,COX7C,UQCR11,NDUFA5,NDUFA10,COX4I2,COX4I1,COX7B,NDUFA2,MYBBP1A,CCNB1,COX5B,ISCU,NDUFB5,NDUFAF1,NDUFA9,ETFA,UQCRC2,NDUFB10,SDHC,SNCA,NDUFS6,NDUFB11,NDUFB9,NDUFC2,UQCRB,PINK1,NDUFS2,NDUFV3,NDUFAF2,ND…	SDHA,NDUFB7,NDUFS8,COX6A1,NDUFB3,NDUFA1,COX5B,NDUFB11,UQCRQ,COX8A,COX5A,UQCR10,NDUFA6
GO_ELECTRON_TRANSPORT_CHAIN	GO:0022900	145	Up	4.753630970676194e-12	7.115234836908127e-9	1	NDUFAB1,SLC25A13,CIAPIN1,COX10,CYB561,UQCRC1,COX15,BID,NDUFS1,GLRX2,AIFM2,CYBA,AKR7A2,NDUFB4,ME1,P4HA2,SDHA,ME2,AKR1B1,NOX4,COQ9,NDUFB2,DLD,NDUFB7,IDH3B,TAZ,GSR,ETFB,GLRX3,NDUFC1,NDUFS8,ALDH2,COX6A1,ALDH5A1,COX7A2,GPD2,NDUFS7,SLC25A12,COX7A2L,PARK7,NCF2,SDHB,AKR1A1,NDUFB3,NDUFA8,DNAJC15,NQO2,NDUFA1,COX6B1,COX7C,UQCR11,POR,STEAP4,NDUFA5,NDUFA10,COX4I2,COX4I1,COX7B,IDO1,AOC2,NDUFA2,MYBBP1A,DMGDH,LO…	SDHA,NDUFB7,GLRX3,NDUFS8,COX6A1,AKR1A1,NDUFB3,NDUFA1,COX5B,NDUFB11,UQCRQ,COX8A,COX5A,UQCR10,NDUFA6,ADH5	DMGDH
GO_NADH_DEHYDROGENASE_COMPLEX_ASSEMBLY	GO:0010257	55	Up	7.512988546211984e-12	9.371201046641748e-9	2	NDUFAF7,NDUFAB1,NDUFS1,NDUFB4,BCS1L,TIMM21,NDUFB2,NDUFB7,NDUFAF5,TAZ,COA1,NDUFC1,FOXRED1,NDUFS8,TIMMDC1,NDUFS7,NDUFB3,NDUFA8,NDUFAF4,NDUFA1,NDUFA5,ECSIT,NDUFA10,NDUFA2,NDUFB5,NDUFAF1,NDUFA9,NDUFB10,NDUFS6,NDUFB11,NDUFB9,NDUFC2,NUBPL,OXA1L,NDUFAF6,NDUFS2,NDUFV3,NDUFAF2,NDUFS4,NDUFB6,NDUFB8,NDUFV1,NDUFS5,NDUFA3,TMEM126B,NDUFA11,ACAD9,NDUFAF3,NDUFV2,NDUFB1,NDUFA12,NDUFA6,NDUFA13,NDUFS3,NDUFA7	NDUFB7,NDUFS8,NDUFB3,NDUFA1,NDUFB11,NDUFA6
GO_MITOCHONDRIAL_RESPIRATORY_CHAIN_COMPLEX_ASSEMBLY	GO:0033108	86	Up	3.455458701476042e-11	3.6943789888352424e-8	2	NDUFAF7,NDUFAB1,TTC19,NDUFS1,NDUFB4,BCS1L,TIMM21,NDUFB2,NDUFB7,SAMM50,UQCC1,NDUFAF5,TAZ,COA1,TFAM,NDUFC1,FOXRED1,NDUFS8,TIMMDC1,NDUFS7,NDUFB3,NDUFA8,NDUFAF4,FASTKD3,NDUFA1,NDUFA5,ECSIT,NDUFA10,SCO2,NDUFA2,SCO1,COX16,NDUFB5,UQCC2,NDUFAF1,COX17,NDUFA9,NDUFB10,NDUFS6,NDUFB11,NDUFB9,SURF1,NDUFC2,NUBPL,SDHAF4,OXA1L,NDUFAF6,UQCRB,NDUFS2,NDUFV3,COX18,NDUFAF2,NDUFS4,NDUFB6,NDUFB8,NDUFV1,SDHAF2,NDUFS5,NDU…	NDUFB7,NDUFS8,NDUFB3,NDUFA1,NDUFB11,UQCR10,NDUFA6
GO_CELLULAR_RESPIRATION	GO:0045333	155	Up	5.049253266468145e-11	4.5135493384953375e-8	1	NDUFAB1,SLC25A13,COX10,NOS2,UQCRC1,MDH1,COX15,BID,NDUFS1,AIFM2,CS,NDUFB4,MTFR1,IDH3G,SDHA,ME2,NOA1,COQ9,NDUFB2,DLD,FH,NDUFB7,ACO2,HIF1A,IDH3B,SLC25A14,TAZ,ETFB,OGDH,NDUFC1,NDUFS8,COX6A1,ALDH5A1,NNT,GPD2,NDUFS7,COQ10B,SLC25A12,COX7A2L,PARK7,SDHB,MTFR1L,NDUFB3,NDUFA8,NR4A3,DLST,IDE,DNAJC15,CAT,PIK3CA,ACO1,CISD1,NDUFA1,SLC25A23,PANK2,COX6B1,TRAP1,COX7C,UQCR11,NDUFA5,CBFA2T3,NDUFA10,COX4I2,COX4I1,COX…	SDHA,NDUFB7,NDUFS8,COX6A1,NDUFB3,NDUFA1,COX5B,NDUFB11,UQCRQ,PRELID1,COX8A,COX5A,UQCR10,NDUFA6	NR4A3,TREX1
GO_MITOCHONDRIAL_TRANSLATIONAL_TERMINATION	GO:0070126	88	Up	5.427838595197493e-11	4.5135493384953375e-8	3	MRPS10,MRPL43,MRPS35,MRPS24,MRPS34,MRPL22,MRPL28,MRPS33,MRPS18A,MRPS31,MRPL4,MRPL32,MRPL27,MRPL51,MTRF1L,MRPL18,MRPL2,MRPS30,MRPS27,MRPL3,MRPL19,MRPL37,MRPS15,MRPS14,MTRF1,MRPS2,MRPS7,MRPS26,MRPS12,MRPL34,MRPS25,PTCD3,MRPL35,ERAL1,DAP3,MRPS36,MRPL44,MRPS9,MRPL47,MRPL50,MRPL15,MRPL24,MRPL9,MRPS5,MRPS28,MRRF,MRPL49,MRPL39,OXA1L,MRPL17,MRPL10,MRPL55,MRPS18C,GFM2,MRPL16,MRPL1,MRPL36,MRPL13,CHCHD1,MRP…	MRPL28,MRPL4,MRPS12,MRPL34,MRPL52,MRPL57,MRPS23,MRPL54,MRPS21
GO_TRANSLATIONAL_TERMINATION	GO:0006415	103	Up	8.968944538625982e-10	6.513446077240153e-7	3	UPF1,MRPS10,MRPL43,MRPS35,MRPS24,MRPS34,JMJD4,MRPL22,MRPL28,OGFOD1,MRPS33,MRPS18A,MRPS31,GSPT1,MRPL4,MRPL32,MRPL27,MRPL51,MTRF1L,MRPL18,MRPL2,MRPS30,MRPS27,MRPL3,MRPL19,MRPL37,MRPS15,GLE1,MRPS14,MTRF1,ETF1,MRPS2,MRPS7,MRPS26,MRPS12,MRPL34,C12orf65,MRPS25,PTCD3,MRPL35,EIF5A,ERAL1,DAP3,MRPS36,MRPL44,MRPS9,MRPL47,MRPL50,MRPL15,MRPL24,MRPL9,MRPS5,MRPS28,MRRF,MRPL49,MRPL39,OXA1L,N6AMT1,MRPL17,MRPL10,M…	MRPL28,MRPL4,MRPS12,MRPL34,MRPL52,MRPL57,MRPS23,MRPL54,MRPS21	GLE1
GO_REGULATION_OF_CELLULAR_AMINO_ACID_METABOLIC_PROCESS	GO:0006521	54	Up	9.573477665638921e-10	6.513446077240153e-7	4	PSMB1,PSMC4,PSMA4,ATP2B4,PSME4,PSMC5,SIRT4,PSME1,COMT,PSMD5,PSMD8,PSMC6,PSMA3,PSMC1,PSMB5,PSMA6,PSME2,PSMA7,PSMD10,PSMD7,OAZ1,PSMA2,PSMD3,PSMD11,PSMD9,PSMD14,ODC1,PARK7,PSMF1,PSMB2,PSMA1,PSME3,PSMB7,PSMB6,PSMA5,OAZ3,SLC7A11,AZIN1,SLC7A7,PSMD4,PSMB4,PSMC2,PSMD6,PSMC3,PSMD1,PSMD2,OAZ2,NQO1,PSMD13,PSMD12,PSMB8,PSMB10,PSMB9,PSMB3	PSMF1,PSMB6
GO_TRANSLATIONAL_ELONGATION	GO:0006414	124	Up	1.5884332607806146e-9	9.906528769735098e-7	3	MRPS10,MRPL43,MRPS35,MRPS24,MRPS34,MRPL22,MRPL28,MRPS33,MRPS18A,GTPBP1,ALKBH1,MRPS31,EEF2K,EEF1D,MRPL4,MRPL32,CPEB3,MRPL27,DPH1,SEPSECS,MRPL51,MRPL18,HBS1L,MRPL2,MRPS30,MRPS27,ABTB1,MRPL3,EEF1B2,MRPL19,MRPL37,MRPS15,DPH5,MRPS14,MRPS2,TSFM,MRPS7,MRPS26,MRPS12,MRPL34,MRPS25,PTCD3,MRPL35,EEFSEC,EIF5A,ERAL1,DAP3,DPH2,MRPS36,DPH6,MRPL44,MRPS9,MRPL47,MRPL50,CPEB2,MRPL15,RPLP1,SECISBP2L,EIF4A3,MRPL24,MR…	MRPL28,MRPL4,EEF1B2,MRPS12,MRPL34,MRPL52,MRPL57,MRPS23,MRPL54,MRPS21	DPH1
GO_AEROBIC_RESPIRATION	GO:0009060	71	Up	2.4386633410388023e-9	1.4039197264872614e-6	1	COX10,UQCRC1,MDH1,COX15,CS,MTFR1,IDH3G,SDHA,ME2,DLD,FH,ACO2,HIF1A,IDH3B,SLC25A14,OGDH,NDUFS8,COX6A1,NNT,NDUFS7,COX7A2L,SDHB,MTFR1L,DLST,IDE,CAT,ACO1,PANK2,COX6B1,COX7C,CBFA2T3,COX4I2,COX4I1,COX7B,PDHA1,BLOC1S1,COX5B,SUCLA2,IREB2,IDH1,UQCRC2,SIRT3,SDHC,MDH2,SURF1,DLAT,ME3,OXA1L,UQCRB,SUCLG1,COX6C,FXN,VCP,IDH3A,SDHAF2,PDHB,CYCS,SUCLG2,UQCRH,BNIP3,COX8A,COX5A,FAHD1,DHTKD1,IDH2,SHMT2,UQCR10,NDUFA4,SD…	SDHA,NDUFS8,COX6A1,COX5B,COX8A,COX5A,UQCR10
GO_PROTEIN_LOCALIZATION_TO_ENDOPLASMIC_RETICULUM	GO:0070972	131	Up	1.4601805331024747e-8	7.8057079355278e-6	5	SEC62,RPS20,SEC63,HSPA5,SEC61A1,RPL18,TRAM2,SEC61A2,TRAM1,RPL31,BCAP29,RPS5,RAB10,PPP1R15A,RPL6,RPLP0,KDELR3,RPL3,PMM1,SRP54,CHMP4B,VAPA,SGTA,RPS16,RPS19,KDELR1,RPL18A,SEC61B,GBF1,RPL28,RPL19,RPL34,RPS13,RPS12,RPL24,SSR3,SPCS1,RPS15,RTN4,RAB3GAP1,RPL22,RPS25,SPCS2,ANKRD13C,RAB3GAP2,SEC16B,RPL21,RPL5,RPS10,RPL23,SPCS3,RPS4Y1,RPL36,RPL27,SEC61G,RPS15A,UBAC2,OS9,KDELR2,RPL35,RPS6,RPLP1,RPS24,SRP14,P…	TRAM1,BCAP29,SEC61G,KDELR2,RPS26	SEC61A2
GO_AEROBIC_ELECTRON_TRANSPORT_CHAIN	GO:0019646	15	Up	2.0428694094818727e-8	9.57313268047635e-6	1	COX10,COX15,COX6A1,COX7A2L,COX6B1,COX7C,COX4I2,COX4I1,COX7B,COX5B,COX6C,CYCS,COX8A,COX5A,NDUFA4	COX6A1,COX5B,COX8A,COX5A
GO_REGULATION_OF_CELLULAR_AMINE_METABOLIC_PROCESS	GO:0033238	63	Up	2.046634458680139e-8	9.57313268047635e-6	6	PSMB1,PSMC4,PSMA4,ATP2B4,PSME4,VPS35,PSMC5,SIRT4,PSME1,COMT,PSMD5,PSMD8,PSMC6,PSMA3,PSMC1,PSMB5,PSMA6,PSME2,PSMA7,PSMD10,PSMD7,OAZ1,PSMA2,PSMD3,PSMD11,PSMD9,PSMD14,ODC1,PARK7,PSMF1,PSMB2,PNKD,PSMA1,PSME3,PSMB7,PSMB6,PSMA5,OAZ3,SNCA,PAOX,SLC7A11,NR4A2,AZIN1,SLC7A7,PSMD4,PSMB4,ITGB2,PSMC2,PSMD6,HPRT1,PSMC3,ITGAM,PSMD1,PSMD2,OAZ2,NQO1,ABAT,PSMD13,PSMD12,PSMB8,PSMB10,PSMB9,PSMB3	PSMF1,PSMB6,HPRT1
GO_ESTABLISHMENT_OF_PROTEIN_LOCALIZATION_TO_ENDOPLASMIC_RETICULUM	GO:0072599	110	Up	2.308487863133291e-8	1.016277833393503e-5	5	SEC62,RPS20,SEC63,HSPA5,SEC61A1,RPL18,TRAM2,SEC61A2,TRAM1,RPL31,RPS5,RAB10,RPL6,RPLP0,RPL3,PMM1,SRP54,CHMP4B,SGTA,RPS16,RPS19,RPL18A,SEC61B,RPL28,RPL19,RPL34,RPS13,RPS12,RPL24,SSR3,SPCS1,RPS15,RAB3GAP1,RPL22,RPS25,SPCS2,RAB3GAP2,RPL21,RPL5,RPS10,RPL23,SPCS3,RPS4Y1,RPL36,RPL27,SEC61G,RPS15A,RPL35,RPS6,RPLP1,RPS24,SRP14,PMM2,RPS2,RPS11,RPL13A,RPL11,RPS8,SRP9,RPS27A,RPL32,RPS3A,RPL37,RPL10,RPL7,RPL7…	TRAM1,SEC61G,RPS26	SEC61A2
GO_ANTIGEN_PROCESSING_AND_PRESENTATION_OF_PEPTIDE_ANTIGEN	GO:0048002	163	Up	6.079047656097007e-8	2.527532925457222e-5	7	AP2B1,PSMB1,HFE,PSMC4,SLC11A1,CD74,PSMA4,AP2S1,VAMP3,CYBA,KIF26A,KIF2A,PSME4,FCGR2B,AP1M1,RAB7A,KIFAP3,DYNC1I2,CAPZB,KIF22,DNM2,ITGB5,PSMC5,DYNLL1,PSME1,SNAP23,PSMD5,TREM2,PSMD8,AP1B1,NCF4,PSMC6,PSMA3,LGMN,PSMC1,PSMB5,PSMA6,PSME2,SEC23A,PSMA7,KIF3B,PSMD10,PSMD7,PYCARD,IKBKB,DCTN6,FCGRT,CLEC4M,AP1S1,PSMA2,PSMD3,PSMD11,PSMD9,CLEC4A,LNPEP,SEC24A,ACTR1B,PSMD14,CAPZA1,NCF2,CTSD,VAMP8,IDE,CLTA,PSMF1,PS…	AP2B1,AP2S1,CLTA,PSMF1,PSMB6,SAR1B	MR1,DYNC1I1,KLC2
GO_ANTIGEN_PROCESSING_AND_PRESENTATION_OF_EXOGENOUS_PEPTIDE_ANTIGEN_VIA_MHC_CLASS_I	GO:0042590	71	Up	6.756171404684308e-8	2.6612203575082822e-5	7	PSMB1,PSMC4,PSMA4,VAMP3,CYBA,PSME4,ITGB5,PSMC5,PSME1,SNAP23,PSMD5,PSMD8,NCF4,PSMC6,PSMA3,PSMC1,PSMB5,PSMA6,PSME2,PSMA7,PSMD10,PSMD7,IKBKB,PSMA2,PSMD3,PSMD11,PSMD9,CLEC4A,LNPEP,PSMD14,NCF2,VAMP8,PSMF1,PSMB2,PSMA1,PSME3,CD36,PSMB7,ITGAV,PSMB6,PSMA5,FCGR1A,NCF1,FCER1G,PSMD4,PSMB4,PSMC2,PSMD6,CYBB,PSMC3,B2M,PDIA3,TAP1,PSMD1,PSMD2,CALR,PSMD13,PSMD12,PSMB8,TAP2,HLA-E,HLA-G,HLA-F,PSMB10,CHUK,IFI30,TAPBP…	PSMF1,PSMB6
GO_COTRANSLATIONAL_PROTEIN_TARGETING_TO_MEMBRANE	GO:0006613	99	Up	7.970619571161483e-8	2.91143629128882e-5	5	SEC62,RPS20,SEC63,SEC61A1,RPL18,TRAM2,SEC61A2,TRAM1,RPL31,RPS5,RPL6,RPLP0,RPL3,SRP54,RPS16,RPS19,RPL18A,SEC61B,RPL28,RPL19,RPL34,RPS13,RPS12,RPL24,SSR3,RPS15,RPL22,RPS25,RPL21,RPL5,RPS10,SSR1,RPL23,RPS4Y1,RPL36,RPL27,RPS15A,RPL35,RPS6,RPLP1,RPS24,SRP14,RPS2,RPS11,RPL13A,RPL11,RPS8,SRP9,RPS27A,RPL32,RPS3A,RPL37,RPL10,RPL7,RPL7A,RPS3,SRP19,RPL30,ZFAND2B,RPL8,RPL26,RPL29,SSR2,RPL9,RPS14,RPL27A,RPL13…	TRAM1,RPS26	SEC61A2
GO_ENERGY_DERIVATION_BY_OXIDATION_OF_ORGANIC_COMPOUNDS	GO:0015980	214	Up	8.169449775128971e-8	2.91143629128882e-5	1	NDUFAB1,SLC25A13,COX10,NOS2,UQCRC1,MDH1,COX15,BID,NDUFS1,RB1CC1,AIFM2,PHKA2,PPP1R3F,CS,NDUFB4,MTFR1,IDH3G,ADGRF5,ACADVL,SDHA,TIGAR,PGM1,ME2,GSK3B,NOA1,GNAS,COQ9,NDUFB2,DLD,FH,SORBS1,NDUFB7,ACO2,PYGL,HIF1A,PYGB,IDH3B,SLC25A14,TAZ,PHKB,GYS1,AKT2,ETFB,GSK3A,OGDH,PRKAG2,NDUFC1,NDUFS8,COX6A1,ALDH5A1,NNT,PCDH12,GBE1,POMC,GPD2,NDUFS7,COQ10B,PASK,SLC25A12,COX7A2L,PARK7,LEPR,SDHB,MTFR1L,NDUFB3,NDUFA8,NR4A…	SDHA,NDUFB7,NDUFS8,COX6A1,NDUFB3,NDUFA1,INPP5K,COX5B,NDUFB11,GYG1,UQCRQ,PRELID1,COX8A,COX5A,UQCR10,NDUFA6,CALM1	NR4A3,PER2,PPP1R3D,INSR,PPP1R3B,MTOR,TREX1
GO_ATP_METABOLIC_PROCESS	GO:0046034	220	Up	1.1068151508284825e-7	3.765183904000165e-5	8	BAD,AK2,NDUFAB1,SLC25A13,COX10,NADK,UQCRC1,COX15,BID,NDUFS1,NUP160,CTNS,TPR,NDC1,SPHK2,NDUFB4,PFKP,PKM,RHOA,HDAC4,NUP133,SDHA,ENO1,NUP37,VPS9D1,SIRT6,TIGAR,PGM1,PSEN1,SEH1L,DNM1L,COQ9,P2RX7,NDUFB2,DLD,NUP50,AAAS,MSH2,NUP188,TREM2,NDUFB7,TSPO,HIF1A,RAE1,ABCD1,TAZ,PGK1,NUP93,GPI,TGFB1,OGDH,PRKAG2,AK1,PPIF,GALK1,NUP88,ALDOC,NDUFC1,HSPA8,NUP98,NDUFS8,NUP107,GAPDH,TPI1,ENO2,COX6A1,COX7A2,NUP155,ATP6V1…	SDHA,NDUFB7,NDUFS8,GAPDH,COX6A1,NDUFB3,NDUFA1,COX5B,NDUFB11,UQCRQ,NUPR1,COX8A,COX5A,UQCR10,NDUFA6	HDAC4,INSR,NMNAT1,TREX1
GO_ANAPHASE_PROMOTING_COMPLEX_DEPENDENT_CATABOLIC_PROCESS	GO:0031145	75	Up	1.389456867282031e-7	4.5211718237994434e-5	3	CDC27,PSMB1,PSMC4,CUL3,PSMA4,ANAPC4,PSME4,UBE2D1,PSMC5,AURKA,ANAPC5,PSME1,CDC23,PSMD5,PSMD8,PSMC6,PSMA3,PSMC1,PSMB5,PSMA6,PSME2,PSMA7,PSMD10,PSMD7,FBXO31,FZR1,PSMA2,UBE2S,PSMD3,PSMD11,ANAPC15,PSMD9,FBXO5,PSMD14,CDK2,PSMF1,PSMB2,PSMA1,CDC16,PSME3,CCNB1,PSMB7,ANAPC11,PSMB6,PSMA5,RPS27A,UBC,ANAPC1,BUB3,PSMD4,PSMB4,PSMC2,PSMD6,MAD2L1,ANAPC10,PTTG1,PSMC3,ANAPC16,PLK1,UBE2E1,CDK1,UBB,PSMD1,UBE2C,PSMD2,…	PSMF1,ANAPC11,PSMB6,CDC26	FBXO31
GO_ANTIGEN_PROCESSING_AND_PRESENTATION_OF_PEPTIDE_ANTIGEN_VIA_MHC_CLASS_I	GO:0002474	91	Up	1.95473657300275e-7	6.0955202134802415e-5	7	PSMB1,HFE,PSMC4,PSMA4,VAMP3,CYBA,PSME4,ITGB5,PSMC5,PSME1,SNAP23,PSMD5,PSMD8,NCF4,PSMC6,PSMA3,PSMC1,PSMB5,PSMA6,PSME2,SEC23A,PSMA7,PSMD10,PSMD7,IKBKB,FCGRT,PSMA2,PSMD3,PSMD11,PSMD9,CLEC4A,LNPEP,SEC24A,PSMD14,NCF2,VAMP8,IDE,PSMF1,PSMB2,CANX,PSMA1,PSME3,CD36,PSMB7,ITGAV,SEC31A,SEC24B,TAPBPL,PSMB6,PSMA5,FCGR1A,SEC24D,SAR1B,MR1,SEC13,NCF1,FCER1G,PSMD4,PSMB4,ACE,PSMC2,PSMD6,ERAP1,ERAP2,CYBB,PSMC3,B2M,P…	PSMF1,PSMB6,SAR1B	MR1
GO_ANTIGEN_PROCESSING_AND_PRESENTATION	GO:0019882	190	Up	7.557926690126166e-7	2.262540933956169e-4	7	AP2B1,PSMB1,HFE,PSMC4,WAS,SLC11A1,CD74,PSMA4,AP2S1,VAMP3,CYBA,ATG5,AP3D1,KIF26A,KIF2A,PSME4,RAB27A,FCGR2B,AP1M1,RAB7A,KIFAP3,DYNC1I2,CAPZB,KIF22,DNM2,ITGB5,RAB10,PSMC5,DYNLL1,ICAM1,PSME1,SNAP23,PSMD5,TREM2,PSMD8,AP1B1,NCF4,PSMC6,PSMA3,LGMN,PSMC1,PSMB5,PSMA6,PSME2,SEC23A,PSMA7,KIF3B,PSMD10,PSMD7,PYCARD,CTSH,IKBKB,DCTN6,RELB,FCGRT,CLEC4M,NOD1,AP1S1,PSMA2,PSMD3,PSMD11,RAB34,PSMD9,RAB5B,CLEC4A,RAB35,…	AP2B1,AP2S1,CLTA,PSMF1,PSMB6,SAR1B	MR1,DYNC1I1,NOD2,KLC2,TREX1
GO_NEGATIVE_REGULATION_OF_CELL_CYCLE_G2_M_PHASE_TRANSITION	GO:1902750	82	Up	8.62411953533686e-7	2.4824196385561946e-4	9	PSMB1,BRCA1,PSMC4,FHL1,PSMA4,FOXN3,CUL1,PSME4,PSMC5,UIMC1,AURKA,PSME1,CLSPN,PSMD5,PSMD8,RBX1,PSMC6,PSMA3,PSMC1,PSMB5,PSMA6,PSME2,PSMA7,PSMD10,PSMD7,NBN,FZR1,BABAM1,PSMA2,PSMD3,CDK5RAP3,PSMD11,PSMD9,SKP1,PSMD14,MIIP,SYF2,PSMF1,PSMB2,PSMA1,PSME3,VPS4A,TAOK3,RINT1,HUS1,PSMB7,PSMB6,PSMA5,DTL,ATM,CHEK1,TAOK2,RAD17,DONSON,PSMD4,PSMB4,NAE1,TAOK1,PSMC2,PSMD6,TOPBP1,RAD21,PSMC3,ZFYVE19,PLK1,ATF5,USP47,CDK…	PSMF1,VPS4A,PSMB6
GO_REGULATION_OF_TRANSCRIPTION_FROM_RNA_POLYMERASE_II_PROMOTER_IN_RESPONSE_TO_HYPOXIA	GO:0061418	70	Up	1.2862369691571467e-6	3.5652583248785497e-4	10	CREBBP,PSMB1,PSMC4,PSMA4,PSME4,SIRT2,PSMC5,PSME1,PSMD5,PSMD8,RBX1,EP300,PSMC6,PSMA3,HIF1A,PSMC1,PSMB5,PSMA6,PSME2,PSMA7,PSMD10,PSMD7,PSMA2,CUL2,PSMD3,PSMD11,PSMD9,VEGFA,PSMD14,EPAS1,NFE2L2,EGR1,HIF3A,PSMF1,PSMB2,PSMA1,EGLN3,PSME3,VHL,EGLN1,PSMB7,TP53,PSMB6,PSMA5,ARNT,RPS27A,LIMD1,NOTCH1,UBC,BACH1,PSMD4,PSMB4,PSMC2,PSMD6,CITED2,PSMC3,HIF1AN,RBPJ,UBB,PSMD1,PSMD2,HIGD1A,PSMD13,PSMD12,PSMB8,PSMB10,UB…	PSMF1,PSMB6	EGLN1
GO_REGULATION_OF_ESTABLISHMENT_OF_PLANAR_POLARITY	GO:0090175	84	Up	1.6641702177642333e-6	4.4480892534812575e-4	11	DVL2,AP2B1,PSMB1,MKS1,PSMC4,PSMA4,AP2S1,RHOA,PSME4,CDC42,PSMC5,PSME1,PSMD5,ABL1,PSMD8,PSMC6,PSMA3,DAAM1,PSMC1,PSMB5,PSMA6,PSME2,PSMA7,PSMD10,PARD6A,PSMD7,FZD3,PSMA2,DVL1,PSMD3,PFN1,PSMD11,SMURF2,PSMD9,PTK7,NPHP3,PSMD14,PSMF1,PSMB2,PSMA1,PSME3,ANKRD6,RAC1,PSMB7,SEC24B,PRICKLE1,CLTC,ARRB2,PSMB6,ARHGEF19,PSMA5,DAB2,TIAM1,FZD1,PSMD4,PSMB4,PSMC2,DVL3,AP2M1,VANGL2,FZD5,PSMD6,PRICKLE2,RYK,FZD6,CTHRC1,PS…	AP2B1,AP2S1,PFN1,PSMF1,PSMB6
GO_PROTEIN_TARGETING_TO_MEMBRANE	GO:0006612	174	Up	2.239755268745129e-6	5.780113252168464e-4	5	SEC62,RPS20,FYN,ZDHHC6,SEC63,PEX3,HSPA5,SEC61A1,RPL18,TRAM2,SEC61A2,TRAM1,RPL31,RPS5,RPL6,RPLP0,MICALL1,RPL3,MIEF1,SRP54,CHMP4B,ZDHHC15,CEMIP,ZDHHC2,SGTA,RPS16,AKT2,RPS19,RPL18A,SEC61B,RPL28,RPL19,RPL34,RPS13,C2CD5,RPS12,ARL6,RPL24,SSR3,RPS15,ICMT,RPL22,RPS25,ITGB1BP1,PEX16,RPL21,RPL5,VAMP7,RPS10,SSR1,RPL23,RAB3IP,RPS4Y1,RPL36,RPL27,EXOC4,INPP5K,RPS15A,ZDHHC4,RTP4,RPL35,RPS6,SDCBP,RPLP1,RPS24,PEX…	TRAM1,INPP5K,GOLGA7,MFF,CIB1,RPS26	SEC61A2,ZDHHC18
GO_CELLULAR_PROTEIN_COMPLEX_DISASSEMBLY	GO:0043624	178	Up	3.0559071021648686e-6	7.623469584200625e-4	2	UPF1,SCIN,SPAST,CAPG,MRPS10,LIMA1,MRPL43,MRPS35,MRPS24,NAV3,KIF2A,WDR1,NSF,CLASP1,MRPS34,CAPZB,JMJD4,MRPL22,MRPL28,OGFOD1,ADD1,MRPS33,HDAC6,MRPS18A,SH3BP1,TRIOBP,MID1,MRPS31,GSPT1,MRPL4,NAPA,MTPN,MRPL32,PPP1R9B,MRPL27,HSPA8,MRPL51,MTRF1L,MRPL18,MRPL2,SEMA5A,MRPS30,MRPS27,MRPL3,SPTBN1,MRPL19,PLEK,MRPL37,CAPZA1,ARHGEF2,MRPS15,STMN1,CAMSAP2,GLE1,VPS4B,MRPS14,MTRF1,ETF1,MRPS2,MRPS7,NAPB,DSTN,MRPS26,M…	MRPL28,MRPL4,MRPS12,MRPL34,VPS4A,MRPL52,MRPL57,MRPS23,MRPL54,CIB1,MRPS21	SCIN,GLE1,RDX,NCKAP5L
GO_REGULATION_OF_HEMATOPOIETIC_PROGENITOR_CELL_DIFFERENTIATION	GO:1901532	76	Up	3.4633354008068912e-6	8.361161980528636e-4	7	PSMB1,PSMC4,PSMA4,KITLG,FOXC1,EIF2AK2,CBFB,PSME4,TCF3,PDCD2,ITCH,PSMC5,PUS7,PSME1,PSMD5,ABL1,PSMD8,SETD1A,PSMC6,PSMA3,PSMC1,PSMB5,PSMA6,PSME2,PSMA7,PSMD10,PSMD7,CDK6,PSMA2,GATA3,PSMD3,PSMD11,PSMD9,HSPA9,HES1,PSMD14,SOS1,NFE2L2,KMT2A,PSMF1,PSMB2,ZBTB1,PSMA1,PSME3,DPF2,LMO2,PSMB7,YAP1,TCF12,PSMB6,PSMA5,NOTCH1,FLCN,RUNX1,PSMD4,PSMB4,PSMC2,TAL1,PSMD6,METTL3,PSMC3,NUDT21,PSMD1,DHX36,PSMD2,GATA2,PSMD13…	PSMF1,PSMB6	SOS1,RUNX1
GO_HEMATOPOIETIC_STEM_CELL_DIFFERENTIATION	GO:0060218	73	Up	5.004805264949291e-6	0.0011704988313400156	7	PSMB1,PSMC4,PSMA4,FOXC1,EIF2AK2,CBFB,PSME4,TCF3,ITCH,XRCC5,PSMC5,PUS7,PSME1,PSMD5,ABL1,PSMD8,SETD1A,PSMC6,PSMA3,PSMC1,PSMB5,PSMA6,PSME2,PSMA7,PSMD10,PSMD7,ERCC2,CDK6,PSMA2,GATA3,PSMD3,PSMD11,PSMD9,SRF,HSPA9,PSMD14,NFE2L2,KMT2A,PSMF1,PSMB2,PSMA1,PSME3,LMO2,PSMB7,YAP1,LMBR1L,TCF12,TP53,PSMB6,PSMA5,BATF,RUNX1,PSMD4,PSMB4,ACE,PSMC2,TAL1,PSMD6,METTL3,PSMC3,PSMD1,PSMD2,GATA2,HOXB4,PSMD13,PSMD12,YTHDF2,…	PSMF1,PSMB6	RUNX1
GO_MITOCHONDRIAL_TRANSLATION	GO:0032543	132	Up	5.5447569240941205e-6	0.001257483661209709	3	LARS2,MRPS10,MRPL43,GATB,MRPS35,MRPS24,IARS2,MRPS34,MRPL22,NOA1,MTIF2,MRPL28,MRPS33,MRPS18A,ALKBH1,UQCC1,MTG2,CDK5RAP1,MRPS31,EARS2,SARS2,MRPL4,MRPL32,C1QBP,MRPL27,MRPL51,MTRF1L,MRPL18,MRPL2,MRPS30,MRPS27,MRPL3,MRPL19,MRPL37,WARS2,MRPS15,NSUN4,DARS2,FASTKD2,MRPS14,MTRF1,MTIF3,MTERF4,MRPS2,TSFM,FASTKD3,AARS2,MRPS7,MRPS26,MRPS12,MRPL34,QRSL1,MRPS25,PTCD3,MRPL35,ERAL1,DAP3,MRPS36,MRPL44,MRPS9,MRPL47…	MRPL28,MRPL4,MRPS12,MRPL34,MRPL52,MRPL57,MRPS23,MRPL54,MRPS21	LARS2,NSUN4,DARS2
GO_PROTEASOMAL_UBIQUITIN_INDEPENDENT_PROTEIN_CATABOLIC_PROCESS	GO:0010499	20	Up	6.162439875118902e-6	0.001356461765452643	3	PSMB1,PSMA4,PSME4,PSMA3,PSMB5,PSMA6,PSMA7,PSMA2,NFE2L2,PSMB2,PSMA1,PSMB7,PSMB6,PSMA5,PSMB4,ENC1,PSMB8,PSMB10,PSMB9,PSMB3	PSMB6
GO_ENDOPLASMIC_RETICULUM_TO_GOLGI_VESICLE_MEDIATED_TRANSPORT	GO:0006888	170	Up	7.171209762275972e-6	0.0015334095388820964	5	COPZ2,TRAPPC6A,SPAST,CUL3,GOPC,TRAPPC3,NSF,LMAN1,BCAP29,SEC31B,DYNC1I2,CAPZB,SAR1A,CD59,DDHD2,TMED2,ZW10,ERGIC2,DYNLL1,SCFD1,SEC22C,ARCN1,TMED1,KDELR3,CNIH1,VTI1B,SEC23A,CTSZ,ARFGAP1,SEC23B,VAPA,COG4,LMF1,DCTN6,PPP6R1,NAPA,KDELR1,COPE,BET1,YKT6,SEC23IP,GBF1,GOSR2,GOSR1,RANGRF,AREG,CTSC,PPP6R3,FOLR1,COPZ1,SEC24A,ERGIC1,TFG,GORASP1,LMAN2L,NRBP1,SPTBN1,CAPZA1,KLHL12,TMED5,PPP6C,SEC16B,SEC22A,COPA,VA…	BCAP29,SEC22C,GOSR1,KDELR2,SAR1B,ARF4,TRAPPC1,ARFGAP3	SEC31B,AREG,KLHL12,DYNC1I1
GO_NUCLEAR_TRANSCRIBED_MRNA_CATABOLIC_PROCESS_NONSENSE_MEDIATED_DECAY	GO:0000184	119	Up	7.450267185729522e-6	0.0015488277671666594	3	UPF1,RPS20,RPL18,SMG6,PABPC1,RPL31,RPS5,RPL6,RPLP0,RPL3,GSPT1,EIF3E,RPS16,RPS19,PPP2R1A,RPL18A,SMG9,RPL28,RPL19,CASC3,RPL34,RPS13,MAGOHB,RPS12,PPP2CA,RPL24,NCBP2,EIF4G1,RPS15,RPL22,SMG7,RPS25,ETF1,RPL21,RPL5,RPS10,UPF3B,RPL23,RPS4Y1,RPL36,HELZ2,RPL27,CTIF,RPS15A,DHX34,NCBP1,RPL35,RPS6,RPLP1,RPS24,PARN,RPS2,EIF4A3,RPS11,RPL13A,RPL11,RPS8,RPS27A,RPL32,RPS3A,RPL37,RPL10,RPL7,RPL7A,RPS3,DCP1B,UPF2,NB…	RPS26	SMG7,SMG8
GO_MYELOID_LEUKOCYTE_MEDIATED_IMMUNITY	GO:0002444	436	Up	7.89433771199607e-6	0.0015967898226102318	7	FGR,FUCA2,ENPP4,KMT2E,ITGAL,LAMP2,ALDH3B1,PSMB1,MGST1,MMP25,BTK,PLAUR,TYROBP,LTF,ALOX5,MVP,DNASE1L1,CAPN1,SLC11A1,SERPINB1,ERP44,DERA,RNASET2,CD44,TNFRSF1B,GRN,LRRC7,GAB2,ATP6V0A1,VCL,TIMP2,AGA,C12orf4,HEXB,CYBA,HEBP2,GDI2,ATP11B,SLC2A3,ACAA1,SPHK2,CTSA,CNN2,CDK13,CD84,PKM,RHOA,ROCK1,ATP11A,KCNAB2,RAB27A,WDR1,FCGR2B,STK10,AP1M1,PLD1,RAB7A,STXBP2,IL4R,TOLLIP,XRCC5,CEACAM1,PGM1,DDX1,PSEN1,HSP90AA1,…	LAMP2,CAPN1,FTL,STX4,NIT2,LAMTOR2,PRDX6,NPC2,ADGRE5,SLC44A2,C1orf35,GOLGA7,CSTB,ARPC5,S100A11,GYG1,CTSB,FTH1,TRAPPC1,JAGN1,APRT,CYFIP1	GAB2,KCNAB2,LAT2,RAB3D,NR4A3,STK11IP,LCN2,CDA,RAB24,LRG1,LAT
GO_GENERATION_OF_PRECURSOR_METABOLITES_AND_ENERGY	GO:0006091	383	Up	8.846093529011172e-6	0.001742214841345253	1	NDUFAB1,SLC25A13,CIAPIN1,CROT,COX10,NOS2,CYB561,UQCRC1,MDH1,COX15,BID,NDUFS1,RB1CC1,GLRX2,DERA,NUP160,AIFM2,PHKA2,TPR,H6PD,PPP1R3F,CYBA,AKR7A2,NDC1,CS,SPHK2,NDUFB4,CYB5R4,ME1,MTFR1,FECH,PFKP,PKM,RHOA,IDH3G,HDAC4,ADGRF5,NUP133,P4HA2,ACADVL,SDHA,ENO1,NUP37,ACAT1,SIRT6,TIGAR,RUNX1T1,PGM1,PSEN1,AACS,ME2,GSK3B,OXCT1,SLC27A5,NOA1,SEH1L,AKR1B1,NOX4,GNAS,COQ9,P2RX7,NDUFB2,DLD,FH,NUP50,AAAS,MSH2,NUP188,SO…	SDHA,NDUFB7,GLRX3,NDUFS8,GAPDH,COX6A1,AKR1A1,NDUFB3,NDUFA1,INPP5K,COX5B,NDUFB11,GYG1,TKT,UQCRQ,PRELID1,NUPR1,COX8A,COX5A,UQCR10,NDUFA6,ADH5,CALM1	HDAC4,AACS,NR4A3,VGF,ACSS2,PER2,PPP1R3D,DMGDH,BDH2,INSR,PPP1R3B,MTOR,TREX1
GO_VIRAL_GENE_EXPRESSION	GO:0019080	189	Up	1.0207227966121597e-5	0.001958740874319334	12	POLR2J,RPS20,PTBP1,NUP160,POLR2B,TPR,RSF1,NDC1,CTDP1,RPL18,TAF11,NUP133,NUCKS1,RPL31,NUP37,MID2,CCNT2,RPS5,REST,SEH1L,RPL6,RPLP0,TFAP4,NUP50,AAAS,NUP188,POLR2E,SMARCB1,EIF3L,POLR2F,RPL3,EIF3D,EP300,SNW1,RAE1,NELFCD,NUP93,POLR2C,MON1B,RPS16,POLR2I,RPS19,RPL18A,USF2,HPN,EIF3B,TRIM14,EIF3A,RPL28,RPL19,NUP88,RPL34,RPS13,NUP98,NUP107,RPS12,NUP155,RPL24,SPCS1,RPS15,RPL22,HDAC1,TRIM62,RPS25,TRIM32,NUP43…	TAF11,POLR2E,HDAC1,INPP5K,DHX9,RPS26,NELFE
GO_REGULATION_OF_STEM_CELL_DIFFERENTIATION	GO:2000736	94	Up	1.0981295227752717e-5	0.0020333173498828946	11	PSMB1,PSMC4,PSMA4,FOXC1,EIF2AK2,CDK13,CBFB,PSME4,TCF3,TEAD2,SEMA3C,ITCH,REST,PSMC5,PUS7,PSME1,TGFB2,PSMD5,ABL1,PSMD8,SETD1A,PSMC6,PSMA3,PSMC1,PSMB5,PSMA6,PSME2,PSMA7,JAG1,PSMD10,PSMD7,CDK6,PTN,PSMA2,KDM4C,GATA3,PSMD3,PSMD11,OCIAD1,SOX6,PSMD9,HSPA9,HES1,PSMD14,KDM3A,NFE2L2,KMT2A,TRIM6,BMP4,PSMF1,PSMB2,PSMA1,PSME3,LMO2,PWP1,PSMB7,YAP1,PRICKLE1,TCF12,GATA6,PSMB6,PSMA5,NOTCH1,ZFP36L2,HNRNPU,RUNX1,PSM…	PSMF1,PWP1,PSMB6	RUNX1
GO_ESTABLISHMENT_OF_PROTEIN_LOCALIZATION_TO_MEMBRANE	GO:0090150	281	Up	1.113923187402441e-5	0.0020333173498828946	5	BAD,AGK,ARHGAP44,SEC62,RPS20,FYN,BID,ZDHHC6,SEC63,LRRC7,PEX3,HSPA5,GOPC,VAMP3,SEC61A1,RPL18,CASP8,TRAM2,SEC61A2,TRAM1,GRIPAP1,REEP1,VPS35,RPL31,NSF,HSP90AA1,RPS5,RAB10,BAX,PPP1R13B,RPL6,RPLP0,TIMM13,GGA1,MICALL1,TOMM22,RPL3,MIEF1,SAMM50,GZMB,TIMM9,SRP54,ARFRP1,E2F1,CHMP4B,UBL4A,ZDHHC15,GGA2,CSK,RAB11A,CEMIP,BMF,ZDHHC2,SGTA,PDCD5,RPS16,AKT2,BBC3,RPS19,RPL18A,SEC61B,MAPK8,RPL28,RPL19,YWHAE,RAB34,MA…	TRAM1,TIMM13,LYPLA1,ROMO1,INPP5K,GOLGA7,MFF,CPLX1,CIB1,RPS26,PPP3R1	SEC61A2,MAPK8,BRAF,ZDHHC18,CD24
GO_PROTON_TRANSMEMBRANE_TRANSPORT	GO:1902600	89	Up	1.3705831788687304e-5	0.0024422486930127567	5	COX10,COX15,ATP2C1,ATP6V0A1,ATP6V1H,SPHK2,ATP2C2,ATP6AP1,CLCN4,ATP2A3,VPS9D1,SLC25A3,TESC,SLC9A1,ATP6V1D,SLC25A14,PPIF,SLC9A3R1,CLCN3,SLC2A9,SLC15A3,TCIRG1,SLC11A2,COX6A1,COX7A2,NNT,ATP6V0E1,ATP6V1A,NDUFS7,COX7A2L,PARK7,ATP6V0B,SLC17A5,HVCN1,SLC36A1,COX6B1,COX7C,ATP6V1F,ACTN4,COX4I2,ATP6V1E1,COX4I1,COX7B,COX5B,SLC2A8,ATP6V1G1,COX17,SLC15A4,SLC30A5,SLC2A12,ATP6V1B2,SURF1,TMCO3,SLC25A27,ATP6V1C1,AT…	COX6A1,ATP6V0E1,ATP6V1F,ACTN4,COX5B,COX8A,COX5A	CLCN4,SLC36A1,SLC9B2,ATP6AP1L
GO_PROTEIN_FOLDING	GO:0006457	178	Up	1.4223529057002052e-5	0.0024755556154093805	13	FKBP4,NUDCD3,CD74,ERP44,GRN,HSPA5,DNAJC25,GNAI3,PDIA5,NFYC,DNAJA2,GNB5,CSNK2A2,LMAN1,DNAJC10,GNB1,HSP90AA1,PPIE,DNAJA1,ERO1B,PDRG1,FKBP1A,ERP29,GANAB,LTBP4,NUDC,DNAJB11,FKBP5,HSP90AB1,PPIL2,ST13,PSMC1,PFDN4,DNAJC5,CSNK2A1,RP2,DNAJC3,DNAJA3,SNRNP70,SGTA,PDCD5,CDC37,DNAJC2,DNAJB6,HSPB1,CDC37L1,BAG1,PPIF,RGS9,WFS1,GRPEL1,CRYAB,HSPA8,DNAJC4,CHORDC1,AIP,MLEC,PTGES3,BAG2,HSPA9,PFDN1,TTC1,GNAI2,GNB4,NKT…	GNB1,ERP29,BAG1,PTGES3,CCT5,P4HB	ERO1A,HSPA1L
GO_INTERSPECIES_INTERACTION_BETWEEN_ORGANISMS	GO:0044419	772	Up	1.697626417903196e-5	0.002887508207178982	12	CFH,FUCA2,BAD,CFLAR,UPF1,SLC25A5,POLR2J,CREBBP,AP2B1,NOS2,PSMB1,RPS20,VTA1,CD4,FYN,RNF216,PTBP1,LTF,DDX11,ZMYND11,CD74,KPNA6,VIM,VRK2,NUP160,PSMA4,AP2S1,CUL7,YTHDC2,ATP6V1H,POLR2B,TPR,RSF1,NEDD4L,THOC3,CUL1,EIF2AK2,ATG5,NDC1,CTDP1,NCKAP1,WAPL,RPL18,CASP8,HIPK2,TAF11,IPO5,PKN2,SPEN,CDK13,KDM4A,SP100,TRAM1,TNFRSF1A,RHOA,HYAL2,NUP133,NUCKS1,VPS35,NEDD4,PABPC1,CDC42,RPL31,TFRC,FCGR2B,AP1M1,PVR,SCARB1…	AP2B1,AP2S1,TAF11,TRAM1,POLR2E,UBE2I,GAPDH,HDAC1,ROMO1,RAN,INPP5K,VPS4A,RTN3,ROCK2,DHX9,PSMB6,ITGB1,CTSB,PSIP1,KAT5,RAD23A,P4HB,RPS26,NELFE	YTHDC2,RCOR1,TAF4,GTF2E1,NOD2,INSR,KRT19,RAB43,SRC
GO_VIRAL_BUDDING_VIA_HOST_ESCRT_COMPLEX	GO:0039702	19	Up	2.3156913026416455e-5	0.0038135186962403294	12	TSG101,CHMP2B,CHMP4B,CHMP3,VPS4B,CHMP2A,CHMP1A,VPS4A,VPS37B,MVB12A,CHMP7,VPS37A,SNF8,VPS28,VPS37C,PDCD6IP,CHMP6,CHMP4A,CHMP1B	VPS4A
GO_PROTEIN_TARGETING	GO:0006605	382	Up	2.3439585786618807e-5	0.0038135186962403294	5	M6PR,CROT,LAMP2,AGK,NOS2,SEC62,RPS20,FYN,BID,AGPS,ZDHHC6,TOMM34,SEC63,MIPEP,PEX3,ZFYVE16,HSPA5,VPS13D,HOMER3,USP36,SEC61A1,ACAA1,RPL18,AP3D1,TRAM2,SEC61A2,TRAM1,NEDD4,RAB27A,CSNK2A2,RPL31,SREBF1,UBE2D1,LMAN1,TIMM21,RAB7A,HSP90AA1,AP4E1,RPS5,ZFAND6,HUWE1,ACOX3,RPL6,RPLP0,SIRT4,RNF31,CRAT,SH3GLB1,TIMM13,HPS4,MICALL1,TOMM22,FBXO7,TSPO,RPL3,SYNGR1,MIEF1,SAMM50,PMM1,AP4S1,VTI1B,TIMM9,SRP54,CHMP4B,ACOT…	LAMP2,TRAM1,TIMM13,ROMO1,INPP5K,SEC61G,VPS4A,GOLGA7,MFF,TOMM20,CIB1,RPS26	SEC61A2,ACOX3,KIF13B,ZDHHC18,HSPA1L
GO_CELL_REDOX_HOMEOSTASIS	GO:0045454	65	Up	2.762539160992937e-5	0.004398902783164073	14	GCLC,KRIT1,NOS2,SLC11A1,ERP44,GLRX2,CYBA,PDIA5,DNAJC10,ERO1B,TXNDC16,NOS1,DLD,TXNL1,TXN2,NCF4,APEX1,GSR,GLRX3,NNT,TXNDC15,TXNDC9,NFE2L2,DNAJC16,QSOX1,NCF2,PRDX1,PRDX6,TXNDC12,HVCN1,PRDX4,TMX4,PRDX5,RAC2,SCO2,TXN,TMX1,SH3BGRL3,PDIA6,PTGES2,TXNDC11,PDIA4,NCF1,NOS3,CYBB,QSOX2,PRDX3,TMX3,PDIA3,NXN,PRDX2,GLRX,DDIT3,NQO1,GLRX5,TXNRD2,P4HB,NHLRC2,TXNRD3,ERO1A,TXNRD1,TMX2,GPX1,TXNDC5,EGLN2	GLRX3,PRDX6,PRDX3,TMX3,P4HB	GCLC,ERO1A
GO_MITOCHONDRION_ORGANIZATION	GO:0007005	435	Up	2.9083967111484868e-5	0.004534675205465682	2	GCLC,STPG1,BAD,NDUFAF7,POLDIP2,NDUFAB1,SLC25A5,LIG3,AGK,GGCT,COX10,DNAJC11,TTC19,PLAUR,DCN,BID,HGF,NDUFS1,RB1CC1,ALAS1,GCLM,TYMP,TOMM34,MIPEP,TFB1M,BAK1,GABARAPL2,CLEC16A,AIFM2,VPS13D,PTCD2,HEBP2,FNIP2,USP36,ATG5,ADCK1,CASP8,NDUFB4,ATG2B,MTFR1,MEF2A,VPS35,FUNDC1,WIPI1,CSNK2A2,SREBF1,HSD17B10,MARK2,BCS1L,LMAN1,TIMM21,TIGAR,DNM2,HSP90AA1,GSK3B,CTTN,DDHD2,HUWE1,BAX,DNM1L,PPP1R13B,P2RX7,SIRT4,SLC9A1,…	NDUFB7,TIMM13,NDUFS8,NDUFB3,NDUFA1,ROMO1,RHOT1,CISD2,NDUFB11,PRDX3,MFF,PRELID1,TOMM20,TMEM11,UQCR10,NDUFA6,PPP3R1	GCLC,BAK1,BIK,DHODH,MYH14,MAPK8,MGME1,SESN2,MPV17L,TOP3A,ATAD3A,HSPA1L
GO_ESTABLISHMENT_OF_PROTEIN_LOCALIZATION_TO_ORGANELLE	GO:0072594	487	Up	3.429911212847329e-5	0.005238664391214166	5	BAD,M6PR,CROT,LAMP2,AP2B1,AGK,NOS2,SEC62,RPS20,BID,RGPD5,AGPS,TOMM34,SEC63,KPNA6,MIPEP,LRRC7,PEX3,ZFYVE16,HSPA5,TPR,TSPAN17,VPS13D,USP36,SEC61A1,ACAA1,RPL18,CASP8,TNPO3,AP3D1,IPO5,TRAM2,SEC61A2,TRAM1,HYAL2,NUP133,NEDD4,CSNK2A2,RPL31,SREBF1,UBE2D1,PTGS2,TSG101,LMAN1,TIMM21,RAB7A,LAMP3,OPHN1,DNM2,PSEN1,HSP90AA1,TNPO1,RPS5,RAB10,EPS15,DNAJA1,IPO11,RBM22,ZFAND6,HUWE1,ACOX3,BAX,PPP1R13B,MAVS,RPL6,RPLP…	LAMP2,AP2B1,TRAM1,TIMM13,CSE1L,ROMO1,RAN,SEC61G,VPS4A,MBTPS1,CCT5,MFF,TOMM20,RPS26,PPP3R1	SEC61A2,PTGS2,ACOX3,MAPK8,RAB23,IPO13,HSPA1L
GO_VIRION_ASSEMBLY	GO:0019068	36	Up	3.5530434080199716e-5	0.005318195373124294	12	VTA1,TSG101,CHMP2B,CHMP5,CHMP4B,DDX6,SPCS1,CHMP3,VPS4B,TBC1D20,APOE,CHMP2A,CHMP1A,VPS4A,RAB1A,VPS37B,MVB12A,RPS27A,CHMP7,LRSAM1,USP6NL,UBC,VPS37A,SNF8,VPS28,VPS37C,PDCD6IP,UBB,RAB43,RAB1B,CHMP6,PPIA,MVB12B,UBA52,CHMP4A,CHMP1B	VPS4A	RAB43
GO_LOW_DENSITY_LIPOPROTEIN_PARTICLE_RECEPTOR_CATABOLIC_PROCESS	GO:0032802	12	Up	3.973871047324016e-5	0.005831460964347635	3	AP2B1,MYLIP,AP2S1,ABCA2,CLTA,APOE,FURIN,CLTC,AP2M1,ANXA2,AP2A2,AP2A1	AP2B1,AP2S1,CLTA
GO_MITOCHONDRIAL_GENE_EXPRESSION	GO:0140053	157	Up	4.237816197365282e-5	0.006099195465592649	15	ELAC2,LARS2,TRIT1,MRPS10,MRPL43,GATB,MRPS35,MRPS24,IARS2,HSD17B10,TRNT1,MRPS34,MRPL22,NOA1,MTIF2,MRPL28,MRPS33,MRPS18A,POLRMT,ALKBH1,UQCC1,MTG2,CDK5RAP1,MRPS31,EARS2,SARS2,MRPL4,MRPL32,TFAM,C1QBP,MRPL27,MRPL51,MTRF1L,MRPL18,MRPL2,MRPS30,MRPS27,MRPL3,MRPL19,MRPL37,WARS2,MRPS15,NSUN4,DARS2,FASTKD2,FOXO3,MRPS14,MTRF1,MTERF2,MTIF3,MTERF4,MRPS2,TSFM,FASTKD3,AARS2,MRPS7,MRPS26,TRMT5,MTERF1,MRPS12,MRPL3…	MRPL28,MRPL4,MRPS12,MRPL34,MRPL52,MRPL57,MRPS23,MRPL54,MRPS21	LARS2,NSUN4,DARS2,TRMT10A
GO_ANTIGEN_PROCESSING_AND_PRESENTATION_OF_PEPTIDE_OR_POLYSACCHARIDE_ANTIGEN_VIA_MHC_CLASS_II	GO:0002504	82	Up	4.8729222404531586e-5	0.006880933971236122	7	AP2B1,CD74,AP2S1,KIF26A,KIF2A,FCGR2B,AP1M1,RAB7A,KIFAP3,DYNC1I2,CAPZB,KIF22,DNM2,DYNLL1,TREM2,AP1B1,LGMN,SEC23A,KIF3B,PYCARD,DCTN6,AP1S1,SEC24A,ACTR1B,CAPZA1,CTSD,CLTA,KLC1,CANX,KIF3A,ACTR10,DCTN4,CTSL,DYNC1LI2,CTSV,DCTN3,THBS1,ACTR1A,SEC31A,SEC24B,CLTC,OSBPL1A,ARF1,DYNC1LI1,SEC24D,AP1S3,SAR1B,SEC13,DYNC1I1,FCER1G,AP2M1,RACGAP1,CTSS,AP1G1,DCTN5,RILP,CTSF,KLC2,TRAF6,DCTN2,SEC24C,HLA-DQB1,AP1S2,AP2…	AP2B1,AP2S1,CLTA,SAR1B	DYNC1I1,KLC2
GO_VESICLE_BUDDING_FROM_MEMBRANE	GO:0006900	93	Up	5.923157030811004e-5	0.00801985731805294	5	TRAPPC6A,CUL3,TRAPPC3,AP3D1,PICALM,NSF,LMAN1,RAB7A,SEC31B,SAR1A,DNM2,CD59,TMED2,P2RX7,SCFD1,CNIH1,SEC23A,CTSZ,SEC23B,VAPA,PPP6R1,NAPA,BET1,WASL,SEC23IP,GBF1,GOSR2,AREG,CTSC,PPP6R3,FOLR1,SNX3,GOLPH3,SEC24A,TFG,GORASP1,KLHL12,PPP6C,SEC16B,VAPB,TBC1D20,VPS4A,AP3B1,FNBP1L,RAB1A,PREB,SEC31A,USO1,SEC24B,CSNK1D,GOLPH3L,ARF1,CNIH3,SEC16A,ARFGAP2,SEC24D,SAR1B,MIA3,SEC13,MX1,TRAPPC10,AP2M1,STX5,KLHL21,PEF1…	VPS4A,SAR1B,TRAPPC1,ARFGAP3	SEC31B,AREG,KLHL12
GO_REGULATION_OF_DNA_TEMPLATED_TRANSCRIPTION_IN_RESPONSE_TO_STRESS	GO:0043620	106	Up	6.200399291148495e-5	0.00801985731805294	15	CREBBP,PSMB1,MBTPS2,PSMC4,HSF2,BCLAF1,PSMA4,HSPA5,PSME4,SIRT2,NEDD4,NCK2,PSMC5,GCN1,PSME1,PSMD5,PSMD8,HMOX1,RBX1,EP300,PSMC6,PSMA3,HIF1A,PSMC1,PSMB5,PSMA6,PSME2,PSMA7,PSMD10,HSF4,PSMD7,PSMA2,CUL2,PSMD3,PSMD11,PSMD9,VEGFA,PSMD14,EPAS1,NFE2L2,RPS6KA1,ATF6,EGR1,CHD6,HIF3A,PSMF1,PSMB2,KLF2,ATF4,INO80,PSMA1,EGLN3,SESN2,PSME3,DNAJB1,VHL,EGLN1,PSMB7,TMBIM6,TP53,PSMB6,PSMA5,ARNT,RPS27A,LIMD1,TAF1,NOTCH1,…	PSMF1,TMBIM6,PSMB6	SESN2,EGLN1
GO_MULTIVESICULAR_BODY_ORGANIZATION	GO:0036257	29	Up	6.219718607890653e-5	0.00801985731805294	2	VTA1,RAB27A,TSG101,CHMP2B,CHMP5,CHMP4B,RAB11A,STAM2,CHMP3,VPS4B,CHMP2A,CHMP1A,VPS25,VPS4A,VPS36,STAM,VPS37B,MVB12A,CHMP7,VPS37A,SNF8,VPS28,VPS37C,PDCD6IP,CHMP6,IST1,HGS,CHMP4A,CHMP1B	VPS4A
GO_CELLULAR_PROTEIN_CONTAINING_COMPLEX_ASSEMBLY	GO:0034622	763	Up	6.261555700604095e-5	0.00801985731805294	2	RAD52,NDUFAF7,RBM5,FKBP4,NDUFAB1,ZMYND10,HCCS,DHX33,GCFC2,AP2B1,BAIAP2L1,COX10,VPS41,SCIN,LUC7L,RANBP9,ZNF207,TTC19,PIK3C2A,PSMC4,COX15,WAS,MNAT1,NDUFS1,STRAP,CENPQ,PIAS1,TMSB10,MYOM2,TUBG2,CAPG,AP2S1,GEMIN8,ARHGAP6,RSF1,CELF2,VAMP3,ELN,CYBA,TTC17,MRTO4,EIF2AK2,NDC1,NCKAP1,SFSWAP,EIF4B,RNF4,DDX20,TAF11,NDUFB4,ARFGEF1,RHOA,NAV3,SIRT2,TGFBR3,PFN2,GBA2,NCK2,NDE1,MCM2,NLE1,PICALM,CLASP1,CLNS1A,BCS1L,…	AP2B1,STRAP,AP2S1,TAF11,PXN,NDUFB7,SNRPD3,STX4,PFN1,NDUFS8,PTGES3,NDUFB3,CLTA,NDUFA1,TUBGCP2,TUBG1,DHX9,NDUFB11,GTF3C5,ARPC5,PSIP1,PTK2,TOMM20,UQCR10,NDUFA6,ARPC1A,CYFIP1	SCIN,GEMIN2,MDN1,DNAH7,SPIRE1,RDX,PIH1D2,JMY,RUVBL1,SPTY2D1,NRG3,SRC,MTOR,PWP2
GO_MORPHOGENESIS_OF_A_POLARIZED_EPITHELIUM	GO:0001738	105	Up	6.306163059969225e-5	0.00801985731805294	11	DVL2,AP2B1,PAFAH1B1,PSMB1,FUZ,MKS1,PSMC4,PSMA4,AP2S1,MYO9A,RHOA,PSME4,EXOC5,CDC42,WDR1,OPHN1,DLG3,RAB10,PSMC5,PSME1,PSMD5,ABL1,PSMD8,SH3BP1,PSMC6,PSMA3,DAAM1,PSMC1,PSMB5,PSMA6,PSME2,PSMA7,PSMD10,PARD6A,PSMD7,FOXF1,RPGRIP1L,FZD3,PSMA2,DVL1,PSMD3,PFN1,PSMD11,SMURF2,SLC9A3R1,IFT20,PSMD9,PTK7,NPHP3,PSMD14,PSMF1,TCF15,PSMB2,PSMA1,LAMA5,PSME3,ANKRD6,AHI1,RAC1,PSMB7,SEC24B,PRICKLE1,CLTC,ARRB2,PSMB6,ARHG…	AP2B1,AP2S1,PFN1,PSMF1,PSMB6	FUZ
GO_CYTOPLASMIC_TRANSLATION	GO:0002181	90	Up	6.32244230044259e-5	0.00801985731805294	3	RPL26L1,YBX3,RPL18,ZC3H15,FTSJ1,RPL31,EIF3I,RPL6,RPLP0,EIF3L,EIF3D,EIF5,FMR1,GSPT1,EIF3J,EIF3E,RPL18A,EIF3B,EIF3A,CPEB3,RPL19,DRG2,DPH1,RWDD1,CPEB4,RPL24,EIF4G1,RPL22,DPH5,ETF1,EIF2S2,RPL36,EIF2S3,EIF3G,UNK,DPH2,DPH6,DHX9,CPEB2,RPLP1,DENR,RPL13A,RPL11,EIF2D,RPL32,EIF3H,DPH7,EIF3M,DPH3,RPL30,EIF4A2,NCK1,RPL8,ZNF385A,EIF4A1,RPL26,RPL29,RPL22L1,RPL9,METTL3,EEF2,RPSA,CNBP,DNAJC24,RPS21,RPL38,RBM4,RPL…	FTSJ1,RWDD1,DHX9,RPS26	DPH1,MTOR
GO_CYTOCHROME_COMPLEX_ASSEMBLY	GO:0017004	33	Up	7.039119112407084e-5	0.008780127906209103	2	HCCS,COX10,TTC19,COX15,CYBA,BCS1L,TIMM21,UQCC1,COA1,FASTKD3,SCO2,SCO1,COX16,UQCC2,COX17,SURF1,OXA1L,UQCRB,COX18,COA6,SLC25A33,COX14,COA4,COA5,COA3,UQCR10,LYRM7,COX20,UQCC3,PET100,PET117,COX19,SMIM20	UQCR10
GO_PROTEIN_CONTAINING_COMPLEX_DISASSEMBLY	GO:0032984	270	Up	7.318761356338268e-5	0.008979280326366492	2	DVL2,UPF1,LAMP2,SCIN,VTA1,SPAST,GABARAPL2,CLEC16A,PHF23,CAPG,MRPS10,LIMA1,MRPL43,MRPS35,MRPS24,SMARCD1,DHX8,NAV3,TBC1D25,KIF2A,LRP6,WDR1,SMARCE1,NSF,CLASP1,MRPS34,TSG101,CAPZB,JMJD4,MRPL22,GSK3B,CHMP2B,ZMPSTE24,CHMP5,MRPL28,OGFOD1,ADD1,MRPS33,IRAK3,MCOLN1,SUPT16H,HDAC6,MRPS18A,SNAP29,SMARCB1,SH3BP1,TRIOBP,TFIP11,MAP1LC3A,MID1,MRPS31,AXIN1,GSPT1,ZFAND1,MRPL4,NAPA,GRWD1,MTPN,CAV1,MRPL32,SETX,DVL1,S…	LAMP2,MRPL28,MRPL4,MRPS12,MRPL34,VPS4A,MRPL52,MRPL57,MRPS23,MRPL54,CIB1,MRPS21	SCIN,GLE1,RDX,IGF1R,NCKAP5L,INSR
GO_RNA_SPLICING	GO:0008380	391	Up	7.586986859535939e-5	0.009158227363994671	15	RBM5,KDM1A,POLR2J,GCFC2,LUC7L,AKAP8L,PTBP1,CLK1,AQR,STRAP,ZCCHC8,GEMIN8,POLR2B,CELF2,THOC3,THRAP3,CCAR1,SNRNP40,SFSWAP,U2AF2,SUGP2,DDX20,CDK13,YBX1,ELAVL1,DHX8,GPKOW,JMJD6,PABPC1,DAZAP1,CPSF1,CLNS1A,ZNF638,SART3,RBM7,GPATCH1,MBNL3,XAB2,SNRPA,THOC1,DDX1,GEMIN5,YTHDC1,PPIE,REST,WBP11,CHERP,RBM22,SRRT,SF3B2,KHSRP,FUS,PAPOLA,PDCD7,HNRNPC,GEMIN2,CWF19L1,SRPK1,CDC5L,HNRNPH3,CIRBP,HNRNPM,POLR2E,SF3A1,SN…	STRAP,POLR2E,SNRPD3,PRDX6,LSM7,DHX9,TMBIM6,NONO,PSIP1,LSM10,ARL6IP4,RPS26	GEMIN2,RBM19,CLK2,RBMXL1
GO_UBIQUITIN_DEPENDENT_PROTEIN_CATABOLIC_PROCESS_VIA_THE_MULTIVESICULAR_BODY_SORTING_PATHWAY	GO:0043162	20	Up	7.87146076476996e-5	0.009350795613260061	3	NEDD4,RNF126,TSG101,PTPN23,HDAC6,VPS4B,VPS25,VPS4A,VPS36,PLAA,VPS37B,MVB12A,VPS37A,SNF8,VPS28,UBAP1,VPS37C,MVB12B,UBAP1L,RNF115	VPS4A
GO_RNA_SPLICING_VIA_TRANSESTERIFICATION_REACTIONS	GO:0000375	314	Up	8.936137416200796e-5	0.010449695691069806	15	RBM5,KDM1A,POLR2J,GCFC2,LUC7L,PTBP1,AQR,STRAP,ZCCHC8,GEMIN8,POLR2B,CELF2,THRAP3,CCAR1,SNRNP40,SFSWAP,U2AF2,DDX20,CDK13,YBX1,ELAVL1,DHX8,GPKOW,JMJD6,PABPC1,DAZAP1,CPSF1,CLNS1A,SART3,RBM7,GPATCH1,MBNL3,XAB2,SNRPA,DDX1,GEMIN5,YTHDC1,PPIE,REST,WBP11,CHERP,RBM22,SRRT,SF3B2,KHSRP,FUS,PAPOLA,PDCD7,HNRNPC,GEMIN2,CWF19L1,SRPK1,CDC5L,HNRNPH3,CIRBP,HNRNPM,POLR2E,SF3A1,SNRPD3,TFIP11,SNU13,POLR2F,DDX17,ZMAT5,…	STRAP,POLR2E,SNRPD3,PRDX6,LSM7,DHX9,PSIP1	GEMIN2,RBM19,RBMXL1
GO_MACROAUTOPHAGY	GO:0016236	263	Up	9.380308613639898e-5	0.01080034302530477	3	POLDIP2,LAMP2,VTA1,DCN,CAPN1,RB1CC1,RRAGD,IFT88,ATP6V0A1,GABARAPL2,CLEC16A,PHF23,ATP6V1H,VPS13D,USP36,ATG5,VMP1,GNAI3,ATG2B,TBC1D25,VPS35,FUNDC1,NEDD4,WIPI1,CSNK2A2,PRKACA,TSG101,RAB7A,PIK3C3,TIGAR,TP53INP2,SESN1,PSEN1,ULK2,RRAGB,CHMP2B,ATG16L1,NSFL1C,DYNLL1,SNX5,SPTLC1,MCOLN1,EXOC1,SCFD1,HDAC6,WAC,SIRT1,SH3GLB1,SNAP29,TOMM22,HMOX1,MTMR3,HDAC10,ATP6V1D,SPTLC2,HIF1A,CSNK2A1,CHMP4B,MAP1LC3A,PIM2,MA…	LAMP2,CAPN1,SNX5,GAPDH,ATP6V0E1,LAMTOR2,SNX6,VPS4A,SCOC,TOMM20,NUPR1	TP53INP2,MAPK8,RAB23,SESN2,C9orf72,SRC,MTOR
GO_INTERLEUKIN_1_MEDIATED_SIGNALING_PATHWAY	GO:0070498	95	Up	1.0651087283419077e-4	0.012077687458955813	10	PSMB1,PSMC4,VRK2,PSMA4,CUL1,TAB2,PSME4,FBXW11,TOLLIP,PSMC5,IRAK3,PSME1,PSMD5,PSMD8,TAB1,RBX1,PSMC6,PSMA3,PSMC1,RPS6KA5,PSMB5,PSMA6,NFKBIA,PSME2,PSMA7,PSMD10,MAPK3,PSMD7,RIPK2,IKBKB,NOD1,PSMA2,MAP3K8,PSMD3,PSMD11,NFKB1,PSMD9,SKP1,IL1A,PSMD14,IL1R2,IL1R1,EGR1,IL1B,PSMF1,PSMB2,PSMA1,PSME3,IRAK2,MAP3K7,IL6,IL1RN,PSMB7,PELI2,PSMB6,PSMA5,RPS27A,UBC,TAB3,PSMD4,PSMB4,SQSTM1,PSMC2,RPS6KA4,PSMD6,OTUD4,PSMC…	PSMF1,PSMB6	TAB3,NOD2
GO_LOW_DENSITY_LIPOPROTEIN_RECEPTOR_PARTICLE_METABOLIC_PROCESS	GO:0032799	18	Up	1.0887598915331381e-4	0.012161610489901501	16	AP2B1,MYLIP,AP2S1,ABCA2,SEC24A,SCAP,CLTA,APOE,PPARG,ITGAV,FURIN,CLTC,AP2M1,HNRNPK,ANXA2,AP2A2,AP2A1,CNPY2	AP2B1,AP2S1,CLTA
GO_RESPONSE_TO_INTERLEUKIN_12	GO:0070671	41	Up	1.169805685633333e-4	0.012874743751882155	10	RALA,CNN2,CDC42,RPLP0,JAK2,MTAP,PSME2,RIPK2,TYK2,AIP,SOD2,HSPA9,LMNB1,CAPZA1,TCP1,HNRNPA2B1,RAP1B,SNRPA1,LCP1,STAT4,SOD1,ARF1,MSN,GSTO1,PDCD4,HNRNPDL,JAK1,IL12A,BOLA2B,HNRNPF,CFL1,PITPNA,TALDO1,PAK2,PLCB1,ANXA2,P4HB,PPIA,CD47,SIRPA,MIF	RALA,P4HB	STAT4
GO_VESICLE_TARGETING	GO:0006903	84	Up	1.3433827043072397e-4	0.014570835013094757	5	TRAPPC6A,STARD3NL,TBC1D23,CUL3,TRAPPC3,WIPI1,NSF,CLASP1,LMAN1,SAR1A,PSEN1,CD59,TMED2,SCFD1,SNAP23,SNAP29,CNIH1,TRIP11,SEC23A,CTSZ,PPP6R1,NAPA,BET1,YKT6,SEC23IP,GBF1,GOSR2,GOSR1,C17orf75,AREG,CTSC,PPP6R3,FOLR1,SEC24A,TFG,GORASP1,KLHL12,PPP6C,WDR11,SEC16B,TBC1D20,EXOC4,STARD3,RAB1A,PREB,AP1AR,SEC31A,USO1,SEC24B,CSNK1D,CNIH3,SEC16A,ARFGAP2,SEC24D,SAR1B,SEC13,TRAPPC10,STX5,KLHL21,PEF1,CLASP2,GOLGA2,T…	STARD3NL,GOSR1,SAR1B,TRAPPC1,ARFGAP3	AREG,KLHL12
GO_PROTEIN_LOCALIZATION_TO_MEMBRANE	GO:0072657	492	Up	1.3738484387548102e-4	0.014688402450915712	5	BAD,ITGAL,ITGA3,AP2B1,AGK,ARHGAP44,SEC62,RPS20,FYN,EHD3,BID,ZDHHC6,EHD2,SEC63,PRKCH,RABEP1,LRRC7,PEX3,HSPA5,GOPC,TSPAN17,VAMP3,PKP2,SEC61A1,RPL18,CASP8,ATP2C2,AP3D1,TRAM2,SEC61A2,PPP2R5A,TRAM1,TNFRSF1A,PRKCZ,ROCK1,GRIPAP1,REEP1,TTC7A,VPS35,ATP1B3,LRP6,EXOC5,RPL31,MPP5,FERMT2,PICALM,NSF,ACTB,DLG1,TM9SF3,STX7,HSP90AA1,EPB41L3,DLG3,RPS5,SSH1,RAB10,TMED2,BAX,PPP1R13B,TESC,RPL6,RPLP0,CAPN3,EZR,SORBS1,…	AP2B1,TRAM1,STX7,TIMM13,STX4,LYPLA1,ROMO1,INPP5K,VPS4A,ROCK2,GOLGA7,ITGB1,MFF,CPLX1,SSNA1,CIB1,RPS26,PPP3R1	SEC61A2,RAB3D,MAPK8,RDX,ZFYVE27,BRAF,CACNB2,NLGN2,KCNJ11,ZDHHC18,CD24
GO_CILIUM_MOVEMENT	GO:0003341	25	Down	1.3970175337746482e-4	0.01472574538418235	17	OFD1,SPA17,CFAP20,RFX3,TTLL1,DNAH11,NPHP3,DNAH1,DNAH7,BBS2,MKKS,LRRC6,BBS4,GAS8,CCDC40,ROPN1L,DNAAF1,CCSAP,STK36,DNAAF5,KIF27,DPCD,CFAP46,AQP4,CFAP54		TTLL1,DNAH11,DNAH7,DPCD
GO_MYELOID_LEUKOCYTE_ACTIVATION	GO:0002274	505	Up	1.5000393443581747e-4	0.015592075629411915	7	FGR,FUCA2,ENPP4,SLC7A2,KMT2E,ITGAL,LAMP2,CX3CL1,ALDH3B1,PSMB1,MGST1,MMP25,BTK,PLAUR,TYROBP,LTF,ALOX5,MVP,DNASE1L1,CAPN1,SLC11A1,CD74,SERPINB1,ERP44,DERA,NR1H3,RNASET2,CD44,IFNGR1,TNFRSF1B,GRN,LRRC7,GAB2,ATP6V0A1,VCL,TIMP2,AGA,LCP2,C12orf4,HEXB,CYBA,HEBP2,GDI2,ATP11B,SLC2A3,ACAA1,SPHK2,CTSA,CNN2,SBNO2,CDK13,CD84,SPI1,PKM,RHOA,ROCK1,HYAL2,ATP11A,ADGRF5,KCNAB2,RORA,RAB27A,JMJD6,FCGR2B,STK10,AP1M1,PL…	LAMP2,CAPN1,FTL,STX4,NIT2,LAMTOR2,PRDX6,NPC2,ADGRE5,SLC44A2,C1orf35,GOLGA7,CSTB,ARPC5,S100A11,GYG1,CTSB,FTH1,TRAPPC1,APRT,CYFIP1	GAB2,KCNAB2,LAT2,CD200,RAB3D,NR4A3,NOTCH2,STK11IP,LCN2,CDA,RAB24,LRG1,LAT,TREX1
GO_PROTEIN_CATABOLIC_PROCESS	GO:0030163	763	Up	1.6218962059136687e-4	0.01649971884919636	3	GCLC,ANKIB1,CYP51A1,CDC27,RHBDD2,MYCBP2,FBXL3,LAMP2,OSBPL7,AP2B1,NOS2,RHBDF1,MYLIP,PSMB1,PKD1,UBE3C,POMT2,HFE,FYN,LYPLA2,RNF216,PSMC4,NUB1,RNF14,UFL1,WWTR1,ZRANB1,UBR2,TNFRSF1B,SNX1,UBA6,PIAS1,RNF19A,GABARAPL2,TIMP2,CUL3,CLEC16A,PSMA4,AP2S1,CUL7,HSPA5,USP28,ERCC8,NEDD4L,JKAMP,MAPK9,HERPUD1,USE1,ANAPC4,CUL1,USP36,USP13,RNF4,CASP8,HIPK2,CTSA,ATXN3,ROCK1,PSME4,SIRT2,ERLEC1,VPS35,NEDD4,PTPN3,RNF126,C…	LAMP2,AP2B1,NUB1,AP2S1,PCNP,SNX5,TIMP1,UBE2I,RNF7,LYPLA1,CLTA,PSMF1,PIN1,VPS4A,ANAPC11,PSMB6,FBXW5,CTSB,TMUB1,PTK2,KAT5,NUPR1,CDC26,RAD23A	GCLC,POMT2,ZRANB1,PTPN3,TP53INP2,FBXL19,TBL1X,FBXO31,EDEM1,USP44,RDX,FBXL17,RNF217,C18orf25,TIPARP,FBXL14,CHEK2,MTOR
GO_TUMOR_NECROSIS_FACTOR_MEDIATED_SIGNALING_PATHWAY	GO:0033209	128	Up	1.6314526921973953e-4	0.01649971884919636	10	SPPL2B,MAP3K14,TNFRSF12A,PSMB1,PSMC4,BIRC3,TNFRSF1B,PSMA4,TRAF1,CASP8,CLDN18,TNFRSF1A,PSME4,CYLD,GSTP1,PSMC5,CDIP1,PSME1,RNF31,RFFL,PSMD5,JAK2,PSMD8,PSMC6,PSMA3,PSMC1,PSMB5,PSMA6,NFKBIA,PSME2,CD40,PSMA7,PSMD10,TNFSF13B,TRADD,PSMD7,PYCARD,IKBKB,PIAS4,CARD8,TAX1BP1,PSMA2,PSMD3,PSMD11,BIRC2,MADD,PSMD9,KRT18,LTBR,PSMD14,STAT1,APOA1,TNFAIP3,FOXO3,TRIM32,PTK2B,TNFRSF8,TNFSF9,CD70,PSMF1,RBCK1,PSMB2,TRAF…	CD40,PSMF1,ACTN4,PSMB6	MAP3K14,SPATA2
GO_GOLGI_VESICLE_TRANSPORT	GO:0048193	304	Up	1.7735853555333762e-4	0.017549440126720557	5	ARF5,COPZ2,TRAPPC6A,CYTH3,EHD3,SPAST,OSBPL5,SNX1,RABEP1,GABARAPL2,CUL3,GOPC,VAMP3,USE1,TRAPPC3,ATP9A,MON2,AP3D1,GOLGA5,KIF26A,KIF2A,EXOC5,WIPI1,NSF,LMAN1,BCAP29,SEC31B,KIFAP3,KLHL20,DYNC1I2,CAPZB,SAR1A,KIF22,DNM2,RAB10,CD59,SCAMP1,DDHD2,EPS15,TMED2,ZW10,ERGIC2,DYNLL1,KIF16B,GOLGA3,EXOC1,SCFD1,SNAP23,SEC22C,ARCN1,TMED1,GGA1,PICK1,KDELR3,CNIH1,VTI1B,SEC23A,CTSZ,ARFGAP1,ARFRP1,SEC23B,KIF3B,VAPA,CCDC…	BCAP29,SEC22C,STX4,GOSR1,LYPLA1,KDELR2,GOLGA7,SAR1B,ARF4,TRAPPC1,ARFGAP3	SEC31B,AREG,KLHL12,RBSN,RAB6B,DYNC1I1,KLC2
GO_SCF_DEPENDENT_PROTEASOMAL_UBIQUITIN_DEPENDENT_PROTEIN_CATABOLIC_PROCESS	GO:0031146	83	Up	1.7969400533529844e-4	0.017549440126720557	3	FBXL3,PSMB1,PSMC4,WWTR1,PSMA4,CUL1,PSME4,FBXW11,PSMC5,PSME1,PSMD5,PSMD8,RBX1,PSMC6,PSMA3,PSMC1,PSMB5,PSMA6,PSME2,PSMA7,PSMD10,PSMD7,FBXO31,PSMA2,FBXW4,FBXL15,CUL2,FBXL20,PSMD3,PSMD11,FBXW7,PSMD9,FBXO9,FBXL4,SKP1,RNF7,PSMD14,FBXO6,FBXL5,LRRC29,PSMF1,PSMB2,FBXL12,PSMA1,PSME3,FBXO44,FBXL8,PSMB7,CUL4A,PSMB6,PSMA5,SKP2,FBXL17,FBXO38,AMN1,FBXO4,FBXL18,CUL4B,FBXW5,PSMD4,PSMB4,FBXL13,PSMC2,CCNF,PSMD6,FBX…	RNF7,PSMF1,PSMB6,FBXW5	FBXO31,FBXL17,FBXL14
GO_EXOCYTOSIS	GO:0006887	659	Up	1.805594454512938e-4	0.017549440126720557	5	FGR,FUCA2,ENPP4,ITGAL,LAMP2,RALA,ALDH3B1,VPS41,ARHGAP44,SCIN,BAIAP3,PSMB1,MGST1,MMP25,CD9,BTK,SYT7,PIK3C2A,PLAUR,TYROBP,LTF,ALOX5,MVP,DNASE1L1,CAPN1,SLC11A1,HGF,SERPINB1,ERP44,DERA,RNASET2,CD44,TNFRSF1B,GRN,LRRC7,GAB2,ATP6V0A1,VCL,TIMP2,AGA,DTNBP1,C12orf4,VAMP3,HEXB,CYBA,HEBP2,GDI2,ATP11B,SLC2A3,ACAA1,SPHK2,CTSA,CNN2,CDK13,CD84,ARFGEF1,PKM,RHOA,SYT1,ROCK1,ATP11A,KCNAB2,RAB27A,PFN2,EXOC5,WDR1,ATP6…	LAMP2,RALA,CAPN1,FTL,TIMP1,STX4,BLOC1S6,NIT2,LAMTOR2,PRDX6,NPC2,ADGRE5,SLC44A2,ACTN4,VPS4A,C1orf35,GOLGA7,CSTB,ARPC5,S100A11,GYG1,CTSB,TMX3,FTH1,CPLX1,TRAPPC1,JAGN1,CALM1,APRT,CYFIP1	SCIN,GAB2,KCNAB2,LAT2,SNPH,RAB3D,NR4A3,ADORA2A,STK11IP,LCN2,CDA,CACNB2,RAB24,LRG1,SYT15,LAT
GO_VIRAL_BUDDING	GO:0046755	23	Up	1.9246991201700577e-4	0.018467241301734244	12	VTA1,TSG101,CHMP2B,CHMP5,CHMP4B,CHMP3,VPS4B,CHMP2A,CHMP1A,VPS4A,VPS37B,MVB12A,CHMP7,LRSAM1,VPS37A,SNF8,VPS28,VPS37C,PDCD6IP,CHMP6,MVB12B,CHMP4A,CHMP1B	VPS4A
GO_VESICLE_TARGETING_TO_FROM_OR_WITHIN_GOLGI	GO:0048199	68	Up	1.9633995788902593e-4	0.018600104365081898	5	TRAPPC6A,CUL3,TRAPPC3,WIPI1,NSF,LMAN1,SAR1A,CD59,TMED2,SCFD1,CNIH1,SEC23A,CTSZ,PPP6R1,NAPA,BET1,SEC23IP,GBF1,GOSR2,GOSR1,AREG,CTSC,PPP6R3,FOLR1,SEC24A,TFG,GORASP1,KLHL12,PPP6C,SEC16B,TBC1D20,RAB1A,PREB,AP1AR,SEC31A,USO1,SEC24B,CSNK1D,CNIH3,SEC16A,ARFGAP2,SEC24D,SAR1B,SEC13,TRAPPC10,STX5,KLHL21,PEF1,GOLGA2,TRAPPC2L,TRAPPC9,TRAPPC1,TMED10,CEP19,RAB1B,SEC24C,MCFD2,TRAPPC5,TRAPPC6B,TMED9,F8,TRAPPC2,T…	GOSR1,SAR1B,TRAPPC1,ARFGAP3	AREG,KLHL12
GO_RECEPTOR_CATABOLIC_PROCESS	GO:0032801	31	Up	2.0412348534353574e-4	0.01909575205388777	3	AP2B1,MYLIP,CAPN1,AP2S1,NEDD4,ITCH,MTMR2,KIF16B,SH3GLB1,LGMN,TGFB1,ABCA2,SNX25,CLTA,BECN1,APOE,FURIN,CLTC,MVB12A,AP2M1,DTX3L,CDK5,ANXA2,AP2A2,ZNRF3,PTPN1,PIK3R4,AP2A1,UVRAG,SMURF1,GPRASP1	AP2B1,CAPN1,AP2S1,CLTA
GO_CELLULAR_PROTEIN_CATABOLIC_PROCESS	GO:0044257	657	Up	2.0738085926758705e-4	0.01913461333950988	3	GCLC,ANKIB1,CDC27,RHBDD2,FBXL3,LAMP2,OSBPL7,AP2B1,RHBDF1,MYLIP,PSMB1,PKD1,UBE3C,POMT2,HFE,RNF216,PSMC4,NUB1,RNF14,UFL1,WWTR1,ZRANB1,UBR2,UBA6,PIAS1,RNF19A,GABARAPL2,CUL3,CLEC16A,PSMA4,AP2S1,CUL7,HSPA5,USP28,ERCC8,NEDD4L,JKAMP,MAPK9,HERPUD1,ANAPC4,CUL1,USP36,USP13,RNF4,CASP8,HIPK2,CTSA,ATXN3,PSME4,SIRT2,ERLEC1,VPS35,NEDD4,RNF126,CSNK2A2,SEL1L,TRIB2,PRKACA,LNX1,UBE2D1,CHFR,FBXW11,DERL2,TSG101,RAB7A…	LAMP2,AP2B1,NUB1,AP2S1,PCNP,SNX5,UBE2I,RNF7,CLTA,PSMF1,VPS4A,ANAPC11,PSMB6,FBXW5,CTSB,TMUB1,PTK2,KAT5,NUPR1,CDC26,RAD23A	GCLC,POMT2,ZRANB1,TP53INP2,FBXL19,TBL1X,FBXO31,EDEM1,USP44,RDX,FBXL17,RNF217,C18orf25,FBXL14,CHEK2
GO_CELLULAR_RESPONSE_TO_ALDEHYDE	GO:0110096	7	Up	2.1256051569918074e-4	0.01913461333950988	10	RDH11,AKR1B1,PARK7,AKR1A1,ESD,AIFM1,ADH5	AKR1A1,ADH5
GO_ENDOSOME_TRANSPORT_VIA_MULTIVESICULAR_BODY_SORTING_PATHWAY	GO:0032509	24	Up	2.1471977558477185e-4	0.01913461333950988	5	CHMP2B,LAPTM4B,LEPROTL1,CHMP3,VPS4B,CHMP2A,CHMP1A,VPS25,SORT1,VPS36,VPS37B,MVB12A,TMEM50B,LYST,VPS37A,SNF8,VPS28,VCP,UBXN6,RILP,VPS37C,TMEM50A,LEPROT,CHMP1B
GO_PROTEIN_LOCALIZATION_TO_VACUOLE	GO:0072665	53	Up	2.147658365204209e-4	0.01913461333950988	5	M6PR,LAMP2,ZFYVE16,VPS13D,AP3D1,NEDD4,RAB7A,SH3GLB1,VTI1B,MON1B,NAGPA,SNX16,GOSR2,HSPA8,CD81,GNPTAB,RTN4,GBP1,KPTN,TNFAIP3,CLU,VAMP7,GGA3,BECN1,VPS13C,SH3BP4,VPS25,VPS4A,AP3B1,LAMTOR5,ROCK2,GCC2,VPS36,SORL1,SCARB2,VPS37B,VTI1A,TRAPPC8,VPS37A,SNF8,VPS28,MON1A,VPS37C,C12orf66,AP3M1,HGS,LAMTOR4,PIK3R4,VPS13A,SZT2,SMURF1,AP4M1,NCOA4	LAMP2,VPS4A,ROCK2
GO_PEPTIDE_METABOLIC_PROCESS	GO:0006518	664	Up	2.2167366262245853e-4	0.01951771401254682	3	GCLC,UPF1,DHX33,GGCT,MGST1,RPS20,LARS2,DPEP1,SAMD4A,GLRX2,GCLM,VIM,MIPEP,IFNGR1,RPL26L1,CTNS,TPR,MRPS10,EIF2AK2,PUM2,MRPL43,GATB,YBX3,MRPS35,MRPS24,EIF4B,RPL18,HAGH,ABCA7,ZC3H15,ELAVL1,DHX29,RHOA,IARS2,ROCK1,FTSJ1,SRBD1,BCL3,PABPC1,EIF2B3,TCOF1,NCK2,RPL31,IGF2BP2,PICALM,MRPS34,EIF4G3,TNRC6C,MKNK1,DDX1,PSEN1,JMJD4,MRPL22,GEMIN5,NFE2L1,RPS5,NOA1,GSTP1,EIF3I,MTIF2,MGST2,EIF2AK1,MRPL28,ERO1B,PPP1R15A…	FTSJ1,MRPL28,MRPL4,ETHE1,XPNPEP1,GAPDH,RWDD1,EEF1B2,ECE1,PIN1,MRPS12,MRPL34,ROCK2,DHX9,EIF4E2,CDC123,MRPL52,MRPL57,EIF1AX,MRPS23,MRPL54,RPS26,MRPS21,CYFIP1	GCLC,LARS2,DPEP1,SAMD4A,TNRC6C,DPH1,EIF2B4,NSUN4,DARS2,GLE1,CHAC1,SESN2,GGT7,PER2,CARNMT1,PARS2,KBTBD8,BDH2,ZCCHC4,EIF2AK3,MTOR,EIF4EBP3,GSTA1,C8orf88,PDF
GO_POSITIVE_REGULATION_OF_VIRAL_PROCESS	GO:0048524	98	Up	2.3356127058382747e-4	0.02032526219824843	12	POLR2J,CD4,CD74,KPNA6,YTHDC2,POLR2B,RSF1,CTDP1,TAF11,PKN2,NUCKS1,PABPC1,TSG101,HACD3,RAB7A,TOP2B,CHMP2B,PPIE,TFAP4,SRPK1,POLR2E,SMARCB1,LGALS1,POLR2F,EP300,SNW1,NELFCD,CHMP4B,VAPA,FMR1,POLR2C,POLR2I,HPN,CAV2,TRIM38,CHMP3,NR5A2,VPS4B,ZNF639,VAPB,STAU1,GTF2F1,TBC1D20,SMARCA4,CCNT1,APOE,CHMP2A,TOP2A,TRIM21,VPS4A,SRPK2,MDFIC,DHX9,CDK9,GTF2B,LEF1,TARBP2,VPS37B,POLR2D,POLR2K,STOM,NOTCH1,CHD1,TRIM11,LAR…	TAF11,POLR2E,VPS4A,DHX9,RAD23A,P4HB,NELFE	YTHDC2
GO_CELLULAR_DETOXIFICATION_OF_ALDEHYDE	GO:0110095	4	Up	2.4738143857620245e-4	0.021217883143131906	10	RDH11,AKR1A1,ESD,ADH5	AKR1A1,ADH5
GO_AMINE_METABOLIC_PROCESS	GO:0009308	99	Up	2.494887381875478e-4	0.021217883143131906	6	GDE1,PSMB1,PSMC4,PSMA4,ATP2B4,PSME4,VPS35,SLC44A1,PSMC5,SMOX,SIRT4,PSME1,COMT,DHPS,PSMD5,PSMD8,HDAC10,PSMC6,PSMA3,PSMC1,PSMB5,PSMA6,PSME2,PSMA7,PSMD10,SMS,PSMD7,OAZ1,GCDH,PSMA2,PSMD3,PSMD11,CHKA,PSMD9,PSMD14,ODC1,KYNU,PARK7,SRM,KMO,AMD1,PSMF1,PSMB2,PNKD,PSMA1,TPH1,SAT1,IDO1,PSME3,AOC3,AOC2,DMGDH,PSMB7,NAAA,CYP1A1,SAT2,PSMB6,AZIN2,PSMA5,OAZ3,SNCA,PAOX,HNMT,SLC7A11,NR4A2,GDPD1,AZIN1,SLC7A7,PSMD4,PS…	PSMF1,PSMB6,HPRT1	DMGDH,CYP1A1
GO_PEPTIDE_BIOSYNTHETIC_PROCESS	GO:0043043	563	Up	2.909128615971309e-4	0.02446282984486435	3	GCLC,UPF1,DHX33,GGCT,RPS20,LARS2,SAMD4A,GCLM,VIM,RPL26L1,TPR,MRPS10,EIF2AK2,PUM2,MRPL43,GATB,YBX3,MRPS35,MRPS24,EIF4B,RPL18,HAGH,ZC3H15,ELAVL1,DHX29,RHOA,IARS2,ROCK1,FTSJ1,SRBD1,BCL3,PABPC1,EIF2B3,TCOF1,NCK2,RPL31,IGF2BP2,MRPS34,EIF4G3,TNRC6C,MKNK1,DDX1,JMJD4,MRPL22,GEMIN5,RPS5,NOA1,EIF3I,MTIF2,MGST2,EIF2AK1,MRPL28,PPP1R15A,OGFOD1,CNOT3,KHSRP,RPL6,MAPKAPK5,GCN1,RPLP0,MRPS33,PABPC4,TNRC6A,PUS7,AGO…	FTSJ1,MRPL28,MRPL4,GAPDH,RWDD1,EEF1B2,MRPS12,MRPL34,ROCK2,DHX9,EIF4E2,CDC123,MRPL52,MRPL57,EIF1AX,MRPS23,MRPL54,RPS26,MRPS21,CYFIP1	GCLC,LARS2,SAMD4A,TNRC6C,DPH1,EIF2B4,NSUN4,DARS2,GLE1,CHAC1,SESN2,GGT7,PER2,PARS2,KBTBD8,BDH2,ZCCHC4,EIF2AK3,MTOR,EIF4EBP3,C8orf88,PDF
GO_INTRACELLULAR_PROTEIN_TRANSPORT	GO:0006886	976	Up	3.038075539751512e-4	0.024581634539814292	5	SNX11,M6PR,ARF5,UPF1,COPZ2,CROT,LAMP2,AP2B1,AGK,VPS41,ARHGAP44,NOS2,PKD1,SEC62,RPS20,FYN,AKAP8L,RABGAP1,BID,RGPD5,RUFY3,AGPS,CD74,ZDHHC6,TOMM34,SEC63,KPNA6,MIPEP,SNX1,NUP160,RANBP3,IFT88,LRRC7,PEX3,ZFYVE16,AP2S1,HSPA5,TPR,VPS13D,HERPUD1,HOMER3,THOC3,TBC1D22A,USP36,SEC61A1,ZC3H11A,RIOK2,NDC1,ACAA1,APPBP2,RPL18,U2AF2,TNPO3,CTSA,AP3D1,IPO5,TRAM2,TBC1D22B,SEC61A2,TBC1D1,SP100,TRAM1,EVI5,HYAL2,TBC1D25…	LAMP2,AP2B1,AP2S1,TRAM1,BCAP29,STX7,SNX5,ERP29,TIMM13,STX4,CLTA,CSE1L,DYNLRB1,ROMO1,PCID2,SNX6,RAN,INPP5K,SEC61G,VPS4A,MBTPS1,GOLGA7,SAR1B,HHEX,ARF4,MFF,TOMM20,SSNA1,XPOT,CIB1,RPS26,ARFGAP3	SEC61A2,PTGS2,SEC31B,RAPGEF3,ACOX3,RAB3D,DUSP16,MAK,RAB23,SMG7,IPO13,GLE1,EDEM1,VIPAS39,RAB6B,RAB24,RAB43,KIF13B,ZDHHC18,HSPA1L,STRADA,CD24
GO_L_METHIONINE_SALVAGE_FROM_METHYLTHIOADENOSINE	GO:0019509	5	Up	3.042592047156372e-4	0.024581634539814292	4	MRI1,MTAP,ENOPH1,APIP,ADI1	APIP
GO_AMINO_ACID_SALVAGE	GO:0043102	5	Up	3.042592047156372e-4	0.024581634539814292	4	MRI1,MTAP,ENOPH1,APIP,ADI1	APIP
GO_REGULATION_OF_PROTEIN_CATABOLIC_PROCESS	GO:0042176	317	Up	3.063495533868553e-4	0.024581634539814292	3	GCLC,ANKIB1,CYP51A1,MYCBP2,OSBPL7,NOS2,RHBDF1,MYLIP,PKD1,HFE,FYN,PSMC4,NUB1,RNF14,UFL1,TNFRSF1B,SNX1,PIAS1,RNF19A,GABARAPL2,TIMP2,CLEC16A,NEDD4L,MAPK9,HERPUD1,USP13,HIPK2,CTSA,ATXN3,ROCK1,SIRT2,ERLEC1,VPS35,NEDD4,PTPN3,CSNK2A2,TRIB2,PRKACA,CHFR,DERL2,NSF,RAB7A,ARAF,LAMP3,UBE2K,NRDC,ITCH,SENP1,OPHN1,KEAP1,PSEN1,HSP90AA1,NFE2L1,GSK3B,XPO1,HACE1,AURKA,EDEM2,IRAK3,PSME1,EZR,WAC,TREM2,HSP90AB1,GGA1,TI…	NUB1,TIMP1,PSMF1,PIN1,PTK2,NUPR1,RAD23A	GCLC,PTPN3,EDEM1,RDX,RNF217,TIPARP,CHEK2
GO_RNA_CATABOLIC_PROCESS	GO:0006401	357	Up	3.1026703856465996e-4	0.024581634539814292	3	UPF1,PSMB1,RPS20,CSDE1,PSMC4,SLC11A1,SAMD4A,RNH1,VIM,RNASET2,TNFRSF1B,ZCCHC8,EDC4,PSMA4,MRTO4,THRAP3,PUM2,YBX3,RPL18,YBX1,ELAVL1,ROCK1,PSME4,SMG6,PABPC1,RPL31,IGF2BP2,EXOSC7,RBM7,MLH1,EXOSC5,TNRC6C,CNOT4,PKP1,XPO1,TNPO1,DIS3,RPS5,PSMC5,CNOT3,KHSRP,XRN2,RPL6,RPLP0,FUS,PCBP4,PABPC4,TNRC6A,ALKBH5,PSME1,HNRNPC,AGO1,PSMD5,PSMD8,CIRBP,HNRNPM,GTPBP1,RPL3,TNRC6B,PSMC6,PSMA3,ZC3H14,PSMC1,PSMB5,APEX1,PSMA6…	PSMF1,PCID2,LSM7,ROCK2,DHX9,PSMB6,SERBP1,RPS26	SAMD4A,EDC4,TNRC6C,MYEF2,POP1,SMG7,SMG8,ZHX2,MTOR
GO_RETROGRADE_VESICLE_MEDIATED_TRANSPORT_GOLGI_TO_ENDOPLASMIC_RETICULUM	GO:0006890	72	Up	3.120330413258094e-4	0.024581634539814292	5	ARF5,COPZ2,USE1,ATP9A,KIF26A,KIF2A,NSF,KIFAP3,KIF22,TMED2,ZW10,ERGIC2,SCFD1,ARCN1,PICK1,KDELR3,ARFGAP1,KIF3B,COG4,NAPA,KDELR1,COPE,GBF1,COPZ1,GOLPH3,ERGIC1,BNIP1,COPA,ERGIC3,TMEM115,KLC1,COPB1,KIF1C,KIF3A,ARF3,TMED7,RINT1,COG3,KDELR2,RAB1A,SCYL1,GOLPH3L,SURF4,ARFGAP2,NBAS,RAB6B,RER1,COPG2,RACGAP1,ATP9B,TMED3,ARF4,COG7,STX18,LMAN2,TMED10,RAB33B,RAB1B,KLC2,RAB6A,DNAJC28,BET1L,PITPNB,COPG1,COPB2,TME…	KDELR2,ARF4,ARFGAP3	RAB6B,KLC2
GO_ESTABLISHMENT_OF_PROTEIN_LOCALIZATION_TO_MITOCHONDRIAL_MEMBRANE	GO:0090151	15	Up	3.2562803559067e-4	0.02518267740913032	5	AGK,HSP90AA1,TIMM13,TOMM22,SAMM50,TIMM9,PDCD5,ROMO1,TIMM10,OXA1L,CALM3,COX18,HSPA4,TIMM22,NDUFA13	TIMM13,ROMO1
GO_CELL_ACTIVATION_INVOLVED_IN_IMMUNE_RESPONSE	GO:0002263	529	Up	3.3467536678917053e-4	0.02518267740913032	7	FGR,FUCA2,ENPP4,ITGAL,LAMP2,TMEM98,ALDH3B1,PSMB1,MGST1,MMP25,BTK,PLAUR,TYROBP,ERCC1,LTF,ALOX5,MVP,DNASE1L1,CAPN1,SLC11A1,SERPINB1,ERP44,DERA,RNASET2,CD44,TNFRSF1B,GRN,LRRC7,GAB2,ATP6V0A1,VCL,TIMP2,AGA,PARP3,C12orf4,HEXB,CYBA,HEBP2,RC3H2,GDI2,ATP11B,SLC2A3,ACAA1,SPHK2,CTSA,CNN2,SBNO2,CDK13,CD84,PKM,TP53BP1,RHOA,PRKCZ,ROCK1,ATP11A,BCL3,KCNAB2,RORA,RAB27A,TFRC,FCGR2B,STK10,AP1M1,PLD1,RAB7A,MLH1,UNG,…	LAMP2,CAPN1,FTL,CD40,STX4,NIT2,LAMTOR2,PRDX6,NPC2,ADGRE5,SLC44A2,C1orf35,GOLGA7,CSTB,ARPC5,S100A11,GYG1,CTSB,FTH1,TRAPPC1,APRT,CYFIP1	GAB2,KCNAB2,LAT2,RAB3D,JAK3,NR4A3,NOTCH2,STK11IP,LCN2,PLCL2,CDA,RAB24,APLF,LRG1,ZFPM1,MTOR,LAT,TREX1
GO_VESICLE_ORGANIZATION	GO:0016050	266	Up	3.352799742045387e-4	0.02518267740913032	2	SNX11,ALS2,VPS41,PAFAH1B1,TRAPPC6A,BAIAP3,VTA1,SYT7,TBPL1,CUL3,PI4K2B,ZFYVE16,DTNBP1,VAMP3,FAM160A2,TRAPPC3,AP3D1,GNAI3,SYT1,RAB27A,AP1M1,PICALM,NSF,TSG101,LMAN1,RAB7A,SEC31B,PIK3C3,SAR1A,DNM2,STX7,CHMP2B,CD59,EPS15,CHMP5,SNX10,TMED2,RFX2,P2RX7,SCFD1,SNAP23,HOOK2,SNAP29,HPS4,CNIH1,VTI1B,SEC23A,CTSZ,SEC23B,CHMP4B,VAPA,GPR143,SRPX,SYP,EEA1,ZDHHC15,CORO1A,STX4,RAB11A,SPG11,VPS18,BLOC1S6,LAPTM4B,PLEK…	STX7,STX4,BLOC1S6,GOSR1,VPS4A,SAR1B,CPLX1,TRAPPC1,ARFGAP3	SEC31B,AREG,KLHL12,PI4K2A
GO_PROTEASOMAL_PROTEIN_CATABOLIC_PROCESS	GO:0010498	418	Up	3.3543907150755615e-4	0.02518267740913032	3	GCLC,ANKIB1,CDC27,RHBDD2,FBXL3,OSBPL7,RHBDF1,PSMB1,PKD1,POMT2,HFE,RNF216,PSMC4,NUB1,RNF14,UFL1,WWTR1,UBR2,PIAS1,RNF19A,GABARAPL2,CUL3,CLEC16A,PSMA4,HSPA5,ERCC8,NEDD4L,JKAMP,MAPK9,HERPUD1,ANAPC4,CUL1,USP13,RNF4,ATXN3,PSME4,SIRT2,ERLEC1,NEDD4,RNF126,SEL1L,TRIB2,PRKACA,UBE2D1,CHFR,FBXW11,DERL2,KLHL20,DNAJC10,UBE2A,ARAF,LAMP3,UBE2K,PPP2R5C,ITCH,SENP1,OPHN1,KEAP1,PSEN1,PCNP,NFE2L1,GSK3B,HACE1,PSMC5,KL…	NUB1,PCNP,UBE2I,RNF7,PSMF1,ANAPC11,PSMB6,FBXW5,TMUB1,KAT5,NUPR1,CDC26,RAD23A	GCLC,POMT2,FBXL19,TBL1X,FBXO31,EDEM1,USP44,FBXL17,RNF217,FBXL14
GO_INTRACELLULAR_TRANSPORT	GO:0046907	1419	Up	3.364868707794003e-4	0.02518267740913032	5	FGR,SNX11,M6PR,ALS2,ARF5,VPS50,UPF1,COPZ2,CROT,LAMP2,AP2B1,AGK,VPS41,ARHGAP44,PAFAH1B1,NOS2,TRAPPC6A,BAIAP3,SPAG9,PKD1,HEATR5B,SEC62,RPS20,VTA1,BTK,FYN,AKAP8L,SYT7,RABGAP1,EHD3,CCDC88C,WAS,BID,RGPD5,RUFY3,AGPS,CD74,SPAST,ZDHHC6,EHD2,TOMM34,SEC63,KPNA6,MIPEP,SNX1,NUP160,RANBP3,IFT88,LRRC7,GAB2,PEX3,TBC1D23,CUL3,CLEC16A,ZFYVE16,LSG1,AP2S1,HSPA5,GEMIN8,TPR,DTNBP1,C12orf4,GOPC,VPS13D,VAMP3,FAM160A2,H…	LAMP2,AP2B1,AP2S1,TRAM1,BCAP29,STX7,SNX5,ERP29,SEC22C,TIMM13,SNRPD3,STX4,BLOC1S6,GOSR1,NPC2,CLTA,CSE1L,DYNLRB1,ROMO1,PCID2,RHOT1,SNX6,ACTN4,RAN,INPP5K,SEC61G,VPS4A,DHX9,COX5B,KDELR2,MBTPS1,GOLGA7,SAR1B,HHEX,PSIP1,ARF4,MFF,PTK2,TRAPPC1,TOMM20,SSNA1,XPOT,CIB1,RPS26,ARFGAP3	GAB2,SEC61A2,PTGS2,SEC31B,RAPGEF3,LAT2,ACOX3,GEMIN2,RAB3D,AREG,DUSP16,MAK,RAB23,ALMS1,SMG7,KLHL12,IPO13,GLE1,NR4A3,RBSN,EDEM1,SPIRE1,RDX,CAPN10,VIPAS39,RAB6B,DYNC1I1,RHOBTB3,BORCS5,RAB24,RAB43,TMEM201,BTBD8,SRC,KIF13B,ZDHHC18,HSPA1L,LAT,STRADA,CD24
GO_TRANSLATIONAL_INITIATION	GO:0006413	181	Up	3.4544450791969896e-4	0.025597096012584426	3	DHX33,RPS20,TPR,EIF2AK2,EIF4B,RPL18,DHX29,PABPC1,EIF2B3,NCK2,RPL31,EIF4G3,DDX1,RPS5,EIF3I,MTIF2,EIF2AK1,PPP1R15A,RPL6,RPLP0,EIF3L,RPL3,EIF3D,ALKBH1,EIF5,FMR1,DNAJC3,MTFMT,EIF3J,EIF3E,RPS16,RPS19,RPL18A,HSPB1,EIF3B,EIF4H,EIF3A,RPL28,RPL19,RPS6KB1,RPL34,EIF4G2,RPS13,EIF2B1,RPS12,RPL24,NCBP2,EIF1B,EIF4G1,EIF2B4,RPS15,RPL22,RPS25,GLE1,EIF2B2,PAIP2,COPS5,KHDRBS1,RPL21,MTIF3,RPL5,AGO2,PAIP2B,RPS10,MIF4…	EIF4E2,CDC123,EIF1AX,RPS26	EIF2B4,GLE1,EIF2AK3,MTOR,EIF4EBP3,C8orf88
GO_ESTABLISHMENT_OF_PROTEIN_LOCALIZATION_TO_VACUOLE	GO:0072666	41	Up	3.651752836781798e-4	0.026700952735180455	5	M6PR,LAMP2,ZFYVE16,VPS13D,AP3D1,NEDD4,RAB7A,VTI1B,MON1B,NAGPA,SNX16,GOSR2,HSPA8,GNPTAB,TNFAIP3,CLU,VAMP7,BECN1,VPS13C,VPS25,VPS4A,AP3B1,GCC2,VPS36,SORL1,SCARB2,VPS37B,VTI1A,TRAPPC8,VPS37A,SNF8,VPS28,MON1A,VPS37C,AP3M1,HGS,PIK3R4,VPS13A,SMURF1,AP4M1,NCOA4	LAMP2,VPS4A
GO_GOLGI_VESICLE_BUDDING	GO:0048194	74	Up	3.6747703523832e-4	0.026700952735180455	5	TRAPPC6A,CUL3,TRAPPC3,NSF,LMAN1,SEC31B,SAR1A,CD59,TMED2,SCFD1,CNIH1,SEC23A,CTSZ,SEC23B,VAPA,PPP6R1,NAPA,BET1,SEC23IP,GBF1,GOSR2,AREG,CTSC,PPP6R3,FOLR1,GOLPH3,SEC24A,TFG,GORASP1,KLHL12,PPP6C,SEC16B,VAPB,TBC1D20,RAB1A,PREB,SEC31A,USO1,SEC24B,CSNK1D,GOLPH3L,CNIH3,SEC16A,ARFGAP2,SEC24D,SAR1B,MIA3,SEC13,TRAPPC10,STX5,KLHL21,PEF1,PRKCI,GOLGA2,TRAPPC2L,TRAPPC9,TRAPPC1,TMED10,RAB1B,SEC24C,MCFD2,TRAPPC5,T…	SAR1B,TRAPPC1,ARFGAP3	SEC31B,AREG,KLHL12
GO_LEUKOCYTE_MEDIATED_IMMUNITY	GO:0002443	574	Up	3.8884397322179297e-4	0.02798181053453749	7	FGR,FUCA2,ENPP4,KMT2E,ITGAL,LAMP2,ALDH3B1,PSMB1,MGST1,MMP25,BTK,HFE,PLAUR,TYROBP,ERCC1,LTF,ALOX5,MVP,DNASE1L1,CAPN1,WAS,SLC11A1,CD74,SERPINB1,ERP44,DERA,RNASET2,CD44,TNFRSF1B,POU2F2,GRN,LRRC7,GAB2,ATP6V0A1,VCL,TIMP2,AGA,PARP3,C12orf4,HEXB,CYBA,HEBP2,GDI2,ATP11B,SLC2A3,ACAA1,SPHK2,CTSA,CNN2,CDK13,CD84,PKM,TP53BP1,RHOA,PRKCZ,ROCK1,ATP11A,BCL3,KCNAB2,RAB27A,WDR1,TFRC,FCGR2B,STK10,AP1M1,PVR,PLD1,DLG1…	LAMP2,CAPN1,STX7,FTL,CD40,STX4,NIT2,LAMTOR2,PRDX6,NPC2,ADGRE5,SLC44A2,C1orf35,GOLGA7,CSTB,ARPC5,S100A11,GYG1,CTSB,HPRT1,FTH1,TRAPPC1,JAGN1,APRT,CYFIP1	GAB2,KCNAB2,LAT2,RAB3D,JAK3,NR4A3,STK11IP,LCN2,CDA,NOD2,RAB24,APLF,LRG1,STAT5B,LAT,TREX1
GO_MRNA_METABOLIC_PROCESS	GO:0016071	745	Up	4.024335626825985e-4	0.02844624576696629	3	RBM5,KDM1A,UPF1,POLR2J,GCFC2,PAF1,LUC7L,PSMB1,CDK11A,RPS20,CSDE1,AKAP8L,PTBP1,PSMC4,ZC3H3,SLC11A1,MNAT1,SAMD4A,AQR,RNH1,STRAP,VIM,ZCCHC8,EDC4,PSMA4,GEMIN8,POLR2B,CELF2,PTCD2,THOC3,MRTO4,THRAP3,PUM2,ZC3H11A,YBX3,CCAR1,SNRNP40,SFSWAP,RPL18,U2AF2,SUGP2,DDX20,CDK13,YBX1,ELAVL1,DHX8,ROCK1,GPKOW,PSME4,PHRF1,SMG6,JMJD6,PABPC1,RPL31,DAZAP1,CPSF1,PRKACA,SREBF1,IGF2BP2,CLNS1A,NCBP3,SART3,EXOSC7,RBM7,MLH1,G…	STRAP,POLR2E,SNRPD3,PRDX6,PSMF1,PCID2,LSM7,ROCK2,DHX9,PSMB6,SERBP1,NONO,PSIP1,LSM10,ARL6IP4,RPS26,NELFE	SAMD4A,EDC4,TNRC6C,GEMIN2,MYEF2,PAPOLG,SMG7,RBM19,SMG8,ZHX2,MTOR,RBMXL1
GO_PROTEIN_LOCALIZATION_TO_ORGANELLE	GO:0033365	787	Up	4.0289979306499553e-4	0.02844624576696629	5	BAD,M6PR,CROT,LAMP2,TMEM98,AP2B1,AGK,PAF1,MARK4,NOS2,SEC62,RPS20,FYN,CEP68,BID,RGPD5,NUDCD3,AGPS,TOMM34,SEC63,KPNA6,MIPEP,RABEP1,CENPQ,LRRC7,PEX3,ZFYVE16,SPDL1,PARP3,SPATA7,CNTLN,HSPA5,TPR,TSPAN17,CC2D2A,VPS13D,USP36,SEC61A1,CROCC,ACAA1,WAPL,RPL18,CASP8,TNPO3,ABCA7,AP3D1,IPO5,TRAM2,SEC61A2,YBX1,CLDN18,SP100,TRAM1,PRKCZ,HYAL2,POLR1A,NUP133,VPS35,BCL3,NEDD4,CSNK2A2,RPL31,SREBF1,UBE2D1,PTGS2,TSG101,…	LAMP2,AP2B1,TRAM1,BCAP29,TIMM13,CSE1L,ROMO1,PIN1,RAN,SEC61G,VPS4A,ROCK2,DHX9,KDELR2,MBTPS1,CCT5,HHEX,ARF4,MFF,TOMM20,TMEM107,RPS26,PPP3R1	SEC61A2,PTGS2,ANKRD13A,ACOX3,MAPK8,RAB23,IPO13,SESN2,RDX,NVL,EIF2AK3,MTBP,CEP83,SRC,HSPA1L
GO_PEPTIDYL_ASPARAGINE_MODIFICATION	GO:0018196	31	Up	4.074421321661985e-4	0.028498102029269435	18	DPM1,FUT8,ST6GAL1,LMAN1,MAGT1,UGGT2,TUSC3,RPN2,ALG5,DAD1,MGAT1,STT3A,UGGT1,DPM2,ASGR1,MGAT5,ALG8,SYVN1,STT3B,RPN1,VCP,HIF1AN,MGAT2,DPM3,MCFD2,NUDT14,UBE2G2,UBE2J1,OSTC,OST4,DDOST	DPM2
GO_PROTEIN_CONTAINING_COMPLEX_ASSEMBLY	GO:0065003	1295	Up	4.1288497552038005e-4	0.028611399599949298	2	RAD52,BAD,NDUFAF7,RBM5,FKBP4,NDUFAB1,ZMYND10,HCCS,SKAP2,DHX33,CREBBP,GCFC2,AP2B1,CX3CL1,BAIAP2L1,FARP2,COX10,VPS41,SCIN,TRAPPC6A,CD79B,LUC7L,AASS,MGST1,PKD1,RANBP9,ZNF207,HFE,TTC19,PIK3C2A,WIZ,PPP5C,ERCC1,EHD3,PSMC4,COX15,CCDC88C,WAS,BID,CD74,MNAT1,SPAST,NDUFS1,BIRC3,STRAP,FAS,CENPQ,PIAS1,TMSB10,CUL3,MYOM2,TUBG2,CAPG,AP2S1,CTNNA1,GEMIN8,ARHGAP6,GOPC,RSF1,CELF2,VAMP3,ELN,ARHGEF5,MAPK9,CYBA,FNIP2,T…	AP2B1,STRAP,AP2S1,TAF11,PXN,NDUFB7,SNRPD3,CD40,STX4,DECR1,PFN1,NDUFS8,PTGES3,HDAC1,NDUFB3,CLTA,NDUFA1,TUBGCP2,TUBG1,DHX9,GRHPR,NDUFB11,GTF3C5,APIP,CDC123,SAR1B,ARPC5,PSIP1,HPRT1,MFF,PTK2,TRAPPC1,KAT5,TOMM20,NUPR1,UQCR10,NDUFA6,P4HB,ANXA6,ARPC1A,CYFIP1	SCIN,GEMIN2,BIK,SLC1A1,AREG,LPXN,MDN1,KLHL12,DNAH7,MEN1,SPIRE1,RDX,IGF1R,LCN2,PIH1D2,JMY,COLEC12,CDA,SOST,BMP1,INSR,EIF2AK3,ERCC4,RUVBL1,SPTY2D1,NRG3,TRABD2A,TEAD1,MITF,SRC,MTOR,KCTD11,PWP2,TRIM34
GO_CELLULAR_KETONE_METABOLIC_PROCESS	GO:0042180	171	Up	4.33924107708793e-4	0.029793468092592718	4	PDK4,PDK2,ADIPOR2,PSMB1,BRCA1,ELOVL5,PSMC4,CD74,NR1H3,PSMA4,DKK3,AKR7A2,ATP2B4,HAGH,PDK3,PSME4,SREBF1,ACADVL,PTGS2,ACACB,CEACAM1,NFE2L1,PIBF1,OXCT1,REST,AKR1B1,PSMC5,COQ9,SIRT4,PDPR,PSME1,COMT,PSMD5,SIRT1,PSMD8,PSMC6,PSMA3,GSTZ1,PSMC1,PSMB5,PSMA6,PSME2,PSMA7,TRIB3,PSMD10,ABCD1,LONP2,PSMD7,MLYCD,DKKL1,OAZ1,AKT2,CAV1,PSMA2,PRKAG2,ERLIN1,PSMD3,PSMD11,CPT1A,PSMD9,COQ5,TPI1,HMGCR,SCAP,GPD2,PSMD14,COQ1…	AKR1A1,PSMF1,PSMB6,ADIPOR1	PTGS2,NR4A3,RDH10,STAT5B,MTOR,TREX1
GO_CELLULAR_RESPONSE_TO_OXYGEN_LEVELS	GO:0071453	182	Up	4.6045936442904795e-4	0.03132710055983702	10	BAD,CFLAR,CREBBP,PSMB1,PSMC4,FAS,PSMA4,HIPK2,PDK3,PSME4,SIRT2,RORA,ATP6AP1,PTGS2,ENO1,TIGAR,GNB1,EDN1,PSMC5,DNM1L,DNMT3B,SIRT4,SLC9A1,ICAM1,PSME1,PSMD5,SIRT1,PSMD8,PICK1,HMOX1,RBX1,EP300,PSMC6,PSMA3,HIF1A,SLC8A3,PSMC1,PSMB5,PSMA6,PSME2,PSMA7,E2F1,PSMD10,SUV39H1,PGK1,RGCC,PSMD7,STUB1,EEF2K,NDRG1,BNIP3L,NAMPT,PTN,CAV1,CHCHD2,PSMA2,TBL2,CUL2,PSMD3,PSMD11,CBL,PSMD9,PPARD,VEGFA,SLC29A1,STC2,CPEB4,FAM1…	GNB1,PSMF1,ROCK2,TMBIM6,PSMB6,P4HB	PTGS2,RWDD3,EGLN1,SRC,ERO1A,MTOR
GO_MACROMOLECULE_CATABOLIC_PROCESS	GO:0009057	1151	Up	4.6463230386717115e-4	0.03132710055983702	3	GCLC,ANKIB1,CYP51A1,CDC27,UPF1,RHBDD2,MYCBP2,FBXL3,LAMP2,OSBPL7,AP2B1,NOS2,RHBDF1,MYLIP,PSMB1,PKD1,RPS20,CSDE1,UBE3C,POMT2,IDS,HFE,FYN,LYPLA2,RNF216,DCN,PSMC4,NUB1,RNF14,DNASE1L1,UFL1,CAPN1,SLC11A1,WWTR1,ZRANB1,SAMD4A,RNH1,RB1CC1,UBR2,VIM,RNASET2,CD44,TNFRSF1B,SNX1,ZCCHC8,UBA6,PIAS1,RNF19A,GABARAPL2,TIMP2,CUL3,EDC4,VCAN,CLEC16A,PSMA4,AP2S1,CUL7,PHKA2,HSPA5,USP28,ERCC8,NEDD4L,HEXB,JKAMP,MAPK9,HERP…	LAMP2,AP2B1,IDS,NUB1,CAPN1,AP2S1,PCNP,SNX5,TIMP1,UBE2I,RNF7,LYPLA1,CLTA,PSMF1,PCID2,PIN1,LSM7,VPS4A,ROCK2,DHX9,ANAPC11,PSMB6,SERBP1,FBXW5,CTSB,TMUB1,PTK2,KAT5,NUPR1,CDC26,RAD23A,RPS26,CALM1	GCLC,POMT2,ZRANB1,SAMD4A,EDC4,PTPN3,TNRC6C,TP53INP2,FBXL19,CECR2,TBL1X,FBXO31,MYEF2,POP1,SMG7,PPP1R3D,EDEM1,USP44,RDX,FBXL17,RNF217,C18orf25,TIPARP,SMG8,FBXL14,PPP1R3B,NMNAT1,ZHX2,CHEK2,MTOR,TREX1
GO_PLATELET_DEGRANULATION	GO:0002576	91	Up	4.796686186867431e-4	0.03203836848406602	5	LAMP2,CD9,HGF,VCL,WDR1,ACTN1,STXBP2,APLP2,TGFB2,BRPF3,TIMP3,PDGFB,VTI1B,TIMP1,MAGED2,SYTL4,TGFB1,SERPINE1,RARRES2,CDC37L1,LGALS3BP,VWF,PHACTR2,VEGFA,SPARC,FN1,PLEK,QSOX1,APOA1,TGFB3,CLU,A1BG,SRGN,ABCC4,TUBA4A,ACTN4,HABP4,CD36,CD63,STXBP1,TLN1,THBS1,OLA1,MMRN1,SOD1,APP,ECM1,SCCPDH,MANF,LHFPL2,PCYOX1L,SERPING1,ENDOD1,FERMT3,ALDOA,VEGFC,APOOL,TTN,CD109,TAGLN2,DMTN,FCER1G,CYB5R1,CLEC3B,TEX264,ANXA5,S…	LAMP2,TIMP1,ACTN4,TMX3,CALM1
GO_REGULATION_OF_PROTEASOMAL_PROTEIN_CATABOLIC_PROCESS	GO:0061136	161	Up	4.909018585450199e-4	0.03203836848406602	3	GCLC,ANKIB1,OSBPL7,RHBDF1,PKD1,HFE,PSMC4,NUB1,RNF14,UFL1,PIAS1,RNF19A,GABARAPL2,CLEC16A,MAPK9,HERPUD1,USP13,ATXN3,SIRT2,ERLEC1,TRIB2,PRKACA,CHFR,DERL2,ARAF,LAMP3,UBE2K,SENP1,OPHN1,KEAP1,PSEN1,NFE2L1,GSK3B,AURKA,EDEM2,PSME1,WAC,TREM2,HSP90AB1,RBX1,PSMC1,PSME2,TRIB3,USP14,SMAD7,PSMD10,FMR1,N4BP1,STUB1,RNF40,SGTA,GSK3A,CAV1,DVL1,FBXW7,USP5,BAG2,CSNK1A1,PSMD14,SUMO1,NFE2L2,PARK7,RNF19B,UCHL5,RAD23B,C…	NUB1,PSMF1,NUPR1,RAD23A	GCLC,EDEM1,RNF217
GO_REGULATION_OF_CELLULAR_PROTEIN_CATABOLIC_PROCESS	GO:1903362	214	Up	4.92541808471209e-4	0.03203836848406602	3	GCLC,ANKIB1,OSBPL7,RHBDF1,MYLIP,PKD1,HFE,PSMC4,NUB1,RNF14,UFL1,PIAS1,RNF19A,GABARAPL2,CLEC16A,MAPK9,HERPUD1,USP13,HIPK2,ATXN3,SIRT2,ERLEC1,VPS35,CSNK2A2,TRIB2,PRKACA,CHFR,DERL2,ARAF,LAMP3,UBE2K,SENP1,OPHN1,KEAP1,PSEN1,HSP90AA1,NFE2L1,GSK3B,AURKA,EDEM2,PSME1,EZR,WAC,TREM2,HSP90AB1,RBX1,PSMC1,PSME2,TRIB3,CSNK2A1,USP14,SMAD7,PSMD10,CCDC22,FMR1,N4BP1,AXIN1,STUB1,RNF40,LAPTM4B,SGTA,GSK3A,WDR91,CAV1,RI…	NUB1,PSMF1,PTK2,NUPR1,RAD23A	GCLC,EDEM1,RDX,RNF217
GO_TRICARBOXYLIC_ACID_CYCLE	GO:0006099	31	Up	4.976796908397115e-4	0.03203836848406602	1	MDH1,CS,IDH3G,SDHA,ME2,DLD,FH,ACO2,IDH3B,OGDH,NNT,SDHB,DLST,ACO1,PDHA1,SUCLA2,IREB2,IDH1,SDHC,MDH2,DLAT,ME3,SUCLG1,IDH3A,SDHAF2,PDHB,SUCLG2,FAHD1,DHTKD1,IDH2,SDHD	SDHA
GO_REGULATION_OF_CELL_CYCLE_G2_M_PHASE_TRANSITION	GO:1902749	173	Up	4.998754360316807e-4	0.03203836848406602	9	PRKAR2B,PAFAH1B1,PSMB1,BRCA1,PSMC4,FHL1,PSMA4,OFD1,FOXN3,SDCCAG8,CUL1,MTA3,PSME4,PRKACA,NDE1,CLASP1,DYNC1I2,PCM1,HSP90AA1,PSMC5,UIMC1,AURKA,DYNLL1,PSME1,HAUS4,CLSPN,PSMD5,CDC7,PSMD8,RBX1,PSMC6,PSMA3,PSMC1,PSMB5,PSMA6,PSME2,PSMA7,CDC25B,MAPRE1,CEP76,CEP192,PSMD10,PSMD7,CCP110,RAB11A,CEP152,NBN,FZR1,BABAM1,PPP2R1A,CEP41,PSMA2,PSMD3,RAD51C,CDK5RAP3,PSMD11,YWHAE,CCND1,CEP164,PSMD9,FBXO5,SKP1,CEP70,PS…	CDC25B,PSMF1,TUBG1,VPS4A,PSMB6,SSNA1	CDC7,ALMS1,HAUS6
GO_MITOCHONDRIAL_ELECTRON_TRANSPORT_UBIQUINOL_TO_CYTOCHROME_C	GO:0006122	13	Up	5.027558004534051e-4	0.03203836848406602	1	UQCRC1,UQCR11,UQCRC2,UQCRB,UQCRQ,UQCRFS1,MECP2,CYCS,UQCRH,CYC1,UQCR10,UQCC3,UQCRHL	UQCRQ,UQCR10
GO_EPHRIN_RECEPTOR_SIGNALING_PATHWAY	GO:0048013	64	Up	5.081981103206941e-4	0.03203836848406602	10	AP2B1,FYN,AP2S1,ANKS1A,RHOA,ROCK1,CDC42,NCK2,ACTB,PSEN1,MMP2,EFNB1,ARHGEF7,WASL,GIT1,ARPC3,ACTR3,EPHA4,APH1A,EFNB2,CHN1,ARPC1B,VAV3,ROCK2,EPHA7,RAC1,SDCBP,ACTR2,APH1B,SS18,EPHA2,EFNA3,PSEN2,RASA1,PAK1,TIAM1,NCK1,KALRN,VAV2,AP2M1,ARPC5,NCSTN,ARPC2,CRK,RBPJ,EFNA1,PTK2,SDC2,HRAS,YES1,PTPN11,AP2A2,ACTG1,EPHB4,AP2A1,SRC,SIPA1L1,PSENEN,ITSN1,ARHGEF28,ARPC4,ARPC1A,EFNA4,LYN	AP2B1,AP2S1,ROCK2,ARPC5,PTK2,ARPC1A	SRC
GO_CLATHRIN_COAT_ASSEMBLY	GO:0048268	12	Up	5.094288949230167e-4	0.03203836848406602	2	AP2B1,PIK3C2A,AP2S1,PICALM,EPS15,CLINT1,CLTA,HIP1,HIP1R,CLTC,FCHO2,CLTB	AP2B1,AP2S1,CLTA
GO_CELLULAR_MACROMOLECULE_CATABOLIC_PROCESS	GO:0044265	994	Up	5.146162405630393e-4	0.032094899536448215	3	GCLC,ANKIB1,CDC27,UPF1,RHBDD2,FBXL3,LAMP2,OSBPL7,AP2B1,RHBDF1,MYLIP,PSMB1,PKD1,RPS20,CSDE1,UBE3C,POMT2,HFE,RNF216,PSMC4,NUB1,RNF14,DNASE1L1,UFL1,SLC11A1,WWTR1,ZRANB1,SAMD4A,RNH1,UBR2,VIM,RNASET2,TNFRSF1B,ZCCHC8,UBA6,PIAS1,RNF19A,GABARAPL2,CUL3,EDC4,CLEC16A,PSMA4,AP2S1,CUL7,HSPA5,USP28,ERCC8,NEDD4L,JKAMP,MAPK9,HERPUD1,MRTO4,ANAPC4,THRAP3,CUL1,USP36,PUM2,USP13,YBX3,RPL18,RNF4,CASP8,HIPK2,CTSA,YBX1,…	LAMP2,AP2B1,NUB1,AP2S1,PCNP,SNX5,UBE2I,RNF7,CLTA,PSMF1,PCID2,LSM7,VPS4A,ROCK2,DHX9,ANAPC11,PSMB6,SERBP1,FBXW5,CTSB,TMUB1,PTK2,KAT5,NUPR1,CDC26,RAD23A,RPS26	GCLC,POMT2,ZRANB1,SAMD4A,EDC4,TNRC6C,TP53INP2,FBXL19,CECR2,TBL1X,FBXO31,MYEF2,POP1,SMG7,EDEM1,USP44,RDX,FBXL17,RNF217,C18orf25,SMG8,FBXL14,NMNAT1,ZHX2,CHEK2,MTOR,TREX1
GO_REGULATION_OF_PROTEASOMAL_UBIQUITIN_DEPENDENT_PROTEIN_CATABOLIC_PROCESS	GO:0032434	110	Up	5.239156588601311e-4	0.03230624524989271	3	GCLC,ANKIB1,HFE,NUB1,RNF14,UFL1,PIAS1,RNF19A,CLEC16A,MAPK9,HERPUD1,SIRT2,TRIB2,CHFR,ARAF,UBE2K,SENP1,KEAP1,PSEN1,GSK3B,AURKA,WAC,HSP90AB1,RBX1,TRIB3,USP14,SMAD7,PSMD10,N4BP1,STUB1,SGTA,GSK3A,CAV1,DVL1,USP5,CSNK1A1,SUMO1,NFE2L2,PARK7,RNF19B,UCHL5,RAD23B,CLU,GIPC1,CBFA2T3,DDA1,HSPBP1,UBQLN1,MDM2,DNAJB2,IL33,RNF144B,SDCBP,BBS7,PRICKLE1,DET1,CSNK1D,AKT1,RPL11,NKD2,PLK2,RNF217,GNA12,TLK2,TAF1,OGT,RNF1…	NUB1,RAD23A	GCLC,RNF217
GO_MODIFICATION_DEPENDENT_MACROMOLECULE_CATABOLIC_PROCESS	GO:0043632	542	Up	5.266384180233712e-4	0.03230624524989271	3	GCLC,ANKIB1,CDC27,RHBDD2,FBXL3,MYLIP,PSMB1,UBE3C,HFE,RNF216,PSMC4,NUB1,RNF14,UFL1,WWTR1,ZRANB1,UBR2,UBA6,PIAS1,RNF19A,CUL3,CLEC16A,PSMA4,CUL7,HSPA5,USP28,ERCC8,NEDD4L,JKAMP,MAPK9,HERPUD1,ANAPC4,CUL1,USP36,USP13,RNF4,HIPK2,ATXN3,PSME4,SIRT2,ERLEC1,NEDD4,RNF126,CSNK2A2,SEL1L,TRIB2,LNX1,UBE2D1,CHFR,FBXW11,DERL2,TSG101,EXOSC7,PTPN23,KLHL20,DNAJC10,USP33,UBE2A,ARAF,UBE2K,PPP2R5C,ITCH,TP53INP2,TOLLIP,U…	NUB1,PCNP,UBE2I,RNF7,PSMF1,VPS4A,ANAPC11,PSMB6,FBXW5,TMUB1,PTK2,KAT5,CDC26,RAD23A	GCLC,ZRANB1,TP53INP2,FBXL19,TBL1X,FBXO31,EDEM1,USP44,FBXL17,RNF217,C18orf25,FBXL14
GO_REGULATION_OF_UBIQUITIN_DEPENDENT_PROTEIN_CATABOLIC_PROCESS	GO:2000058	133	Up	5.538115945430187e-4	0.033696959134633754	3	GCLC,ANKIB1,HFE,NUB1,RNF14,UFL1,PIAS1,RNF19A,CLEC16A,MAPK9,HERPUD1,HIPK2,SIRT2,CSNK2A2,TRIB2,CHFR,ARAF,UBE2K,SENP1,KEAP1,PSEN1,GSK3B,AURKA,WAC,HSP90AB1,RBX1,TRIB3,CSNK2A1,USP14,SMAD7,PSMD10,CCDC22,N4BP1,AXIN1,STUB1,SGTA,GSK3A,CAV1,DVL1,SUFU,FBXW7,USP5,CSNK1A1,UBE3A,PDCL3,SUMO1,NFE2L2,PARK7,RNF19B,UCHL5,RAD23B,CLU,PTK2B,RPL5,GIPC1,RPL23,QRICH2,CBFA2T3,DDA1,LATS1,HSPBP1,UBQLN1,MDM2,DNAJB2,IL33,RNF1…	NUB1,PTK2,RAD23A	GCLC,RNF217
GO_MULTIVESICULAR_BODY_SORTING_PATHWAY	GO:0071985	31	Up	5.665454183708592e-4	0.03419375734747992	5	VTA1,RAB27A,CHMP2B,CHMP5,SYTL4,LAPTM4B,LEPROTL1,EXPH5,CHMP3,VPS4B,CHMP2A,CHMP1A,VPS25,SORT1,VPS36,VPS37B,MVB12A,TMEM50B,LYST,RUBCN,VPS37A,SNF8,VPS28,VCP,UBXN6,RILP,VPS37C,TMEM50A,UVRAG,LEPROT,CHMP1B
GO_OXIDATION_REDUCTION_PROCESS	GO:0055114	708	Up	5.734061587074854e-4	0.034330973534134564	1	CYP51A1,CYP26B1,KDM1A,NDUFAB1,PDK4,SLC25A13,HCCS,CIAPIN1,CROT,KDM7A,ALDH3B1,COX10,ADIPOR2,NOS2,CYB561,AASS,MGST1,UQCRC1,STAB1,TTC19,ALOX5,KDM5D,MDH1,COX15,BID,AGPS,NDUFS1,RB1CC1,GLRX2,DERA,AIFM2,RETSAT,PHKA2,CP,RRM2B,H6PD,PPP1R3F,CYBA,MSMO1,AKR7A2,TBXAS1,ALDH18A1,ACAA1,CS,FAR2,PDIA5,NDUFB4,CYB5R4,GSTO2,ME1,MTHFD2,KDM4A,MTFR1,PFKP,PKM,IDH3G,ADGRF5,KCNAB2,JMJD6,CYBRD1,RDH11,ALDH3A2,HSD17B10,P4HA2,A…	SDHA,FTL,NDUFB7,SDR39U1,DECR1,ETHE1,GLRX3,NDUFS8,GAPDH,COX6A1,ACADM,AKR1A1,PRDX6,NDUFB3,NDUFA1,INPP5K,COX5B,GRHPR,NDUFB11,CBR1,ADIPOR1,GYG1,TKT,UQCRQ,PRDX3,TMX3,FTH1,PRELID1,COX8A,COX5A,UQCR10,NDUFA6,P4HB,ADH5,CALM1	GSTO2,KCNAB2,PTGS2,BCKDHB,ACOX3,HEPH,DHODH,NR4A3,RDH10,RTN4IP1,SESN2,ACSS2,PER2,PPP1R3D,DMGDH,EGLN1,CYP1A1,UEVLD,CYP2U1,KDM8,BDH2,INSR,PPP1R3B,GLUD2,CYP2R1,CYP4F12,TRABD2A,TET3,ERO1A,MTOR,TREX1,GSTA1
GO_CELLULAR_COMPONENT_DISASSEMBLY	GO:0022411	436	Up	5.807532242122496e-4	0.03449489785717838	2	DVL2,UPF1,LAMP2,CX3CL1,SCIN,PAFAH1B1,VTA1,AKAP8L,CAPN1,SNAI2,SPAST,RB1CC1,CD44,GABARAPL2,TIMP2,TLL1,CLEC16A,PHF23,CAPG,MRPS10,VPS13D,LIMA1,USP36,MRPL43,ATG5,MRPS35,MRPS24,SMARCD1,ATG2B,DHX8,NAV3,TBC1D25,KIF2A,FUNDC1,LRP6,WIPI1,CSNK2A2,WDR1,SREBF1,MARK2,SMARCE1,NSF,CLASP1,MRPS34,TSG101,FSCN1,CAPZB,TIGAR,JMJD4,MRPL22,GSK3B,CHMP2B,ZMPSTE24,CTTN,MTIF2,CHMP5,MRPL28,BAX,MMP2,OGFOD1,ADD1,DNM1L,KIF9,MRPS…	LAMP2,CAPN1,MRPL28,TIMP1,MRPL4,MRPS12,MRPL34,VPS4A,CISD2,MRPL52,MRPL57,MRPS23,MRPL54,CIB1,MRPS21	SCIN,CECR2,GLE1,RDX,IGF1R,CAPN10,NCKAP5L,BMP1,INSR,NMNAT1,DDR1
GO_REGULATION_OF_MACROAUTOPHAGY	GO:0016241	155	Up	5.868414213341952e-4	0.034582056671378876	3	POLDIP2,DCN,CAPN1,RB1CC1,RRAGD,IFT88,ATP6V0A1,CLEC16A,PHF23,ATP6V1H,VPS13D,USP36,GNAI3,TBC1D25,VPS35,NEDD4,PRKACA,TIGAR,SESN1,RRAGB,SNX5,SPTLC1,EXOC1,SCFD1,HDAC6,WAC,SIRT1,SH3GLB1,HMOX1,MTMR3,ATP6V1D,SPTLC2,HIF1A,CHMP4B,PIM2,MAPK3,NPRL3,TSC2,RIPK2,BNIP3L,CDC37,NOD1,RHEB,PRKAG2,MAPK8,TBC1D12,IFT20,LAMTOR3,GAPDH,PRKAB1,EPM2A,ATP6V0E1,NPRL2,ATP6V1A,PIKFYVE,HTRA2,RAB3GAP1,QSOX1,LAMTOR2,MFN2,EXOC8,RRA…	CAPN1,SNX5,GAPDH,ATP6V0E1,LAMTOR2,SNX6,SCOC,NUPR1	MAPK8,SESN2,C9orf72,MTOR
GO_NUCLEAR_TRANSCRIBED_MRNA_CATABOLIC_PROCESS	GO:0000956	195	Up	6.044325756212091e-4	0.03534041715585257	3	UPF1,RPS20,CSDE1,SAMD4A,EDC4,MRTO4,THRAP3,RPL18,SMG6,PABPC1,RPL31,EXOSC7,MLH1,EXOSC5,TNRC6C,CNOT4,DIS3,RPS5,CNOT3,RPL6,RPLP0,TNRC6A,AGO1,RPL3,TNRC6B,GSPT1,EIF3E,RPS16,RPS19,PPP2R1A,RPL18A,SMG9,LSM5,EXOSC3,CPEB3,MTPAP,RPL28,RPL19,CASC3,DDX5,RPL34,DCPS,DDX6,RPS13,MAGOHB,CNOT2,RPS12,HBS1L,CNOT6,PPP2CA,XRN1,RPL24,NCBP2,EIF4G1,RPS15,RPL22,SMG7,RPS25,EXOSC8,ETF1,RPL21,RPL5,EXOSC9,AGO2,RPS10,CNOT1,UPF3B…	PCID2,LSM7,RPS26	SAMD4A,EDC4,TNRC6C,SMG7,SMG8
GO_PURINE_NUCLEOBASE_TRANSPORT	GO:0006863	4	Up	6.221210588769859e-4	0.036018471191509895	5	SLC25A5,VDAC3,AQP9,SLC25A4	VDAC3
GO_MITOCHONDRIAL_MEMBRANE_ORGANIZATION	GO:0007006	99	Up	6.256548977680767e-4	0.036018471191509895	2	GCLC,STPG1,BAD,SLC25A5,AGK,DNAJC11,BID,BAK1,HEBP2,ADCK1,CASP8,HSP90AA1,GSK3B,BAX,PPP1R13B,SLC9A1,MUL1,TMEM14A,TIMM13,TOMM22,SAMM50,GZMB,TIMM9,E2F1,TAZ,BMF,BNIP3L,PDCD5,TIMM50,BBC3,GSK3A,CHCHD3,MAPK8,PPIF,YWHAE,TFDP2,ATF2,MFN2,PPP3CC,ZNF205,ALKBH7,ROMO1,RHOT1,YWHAH,HIP1R,IMMT,YWHAQ,TIMM10,NMT1,RHOT2,AFG3L2,TP53,PMAIP1,TP53BP2,SNCA,DYNLT1,BCL2L11,APOOL,OXA1L,MPV17L,PINK1,HK2,THEM4,CHCHD6,CALM3,OMA1…	TIMM13,ROMO1,RHOT1,TOMM20,TMEM11,PPP3R1	GCLC,BAK1,MAPK8,MPV17L
GO_NEGATIVE_REGULATION_OF_MEGAKARYOCYTE_DIFFERENTIATION	GO:0045653	3	Up	6.397710756632541e-4	0.03654997504018163	7	PRMT1,GABPA,CIB1	CIB1
GO_PURINE_RIBONUCLEOSIDE_SALVAGE	GO:0006166	5	Up	6.545887551004947e-4	0.037113198811909866	4	PRTFDC1,MTAP,ADK,HPRT1,APRT	HPRT1,APRT
GO_REGULATION_OF_INTRINSIC_APOPTOTIC_SIGNALING_PATHWAY	GO:2001242	138	Up	6.815798367298548e-4	0.03835295863222731	10	BAD,KDM1A,PLAUR,BID,IL20RA,SNAI2,CD74,CD44,BCLAF1,DAPK2,RRM2B,HERPUD1,YBX3,TMEM161A,NCK2,PTGS2,ENO1,CYLD,RRN3,DNAJA1,BAX,DNM1L,ERP29,SIRT1,XBP1,HIF1A,PYCARD,BMF,URI1,PIAS4,BBC3,CAV1,HSPB1,CREB3,CXCL12,PPIF,SLC9A3R1,WFS1,FBXW7,PTPMT1,SOD2,HTRA2,NFE2L2,PARK7,HDAC1,SFPQ,ARHGEF2,IVNS1ABP,TXNDC12,TRIM32,CLU,SPOP,MAPK8IP1,SNAI1,PLAGL2,BCL2L12,BECN1,TRAP1,STYXL1,CDKN2D,RIPK3,BCL2L2,FIGNL1,SERINC3,TPT1,U…	ERP29,HDAC1,TMBIM6,NONO,NUPR1,P4HB	PTGS2,EIF2AK3,SRC
GO_PROCESS_UTILIZING_AUTOPHAGIC_MECHANISM	GO:0061919	427	Up	6.969785511133644e-4	0.0389267722129285	19	BAD,POLDIP2,LAMP2,OSBPL7,VPS41,VTA1,DCN,CAPN1,HGF,RB1CC1,RRAGD,IFT88,ATP6V0A1,GABARAPL2,DAPK2,CLEC16A,PHF23,ATP6V1H,VPS13D,PIK3CB,TAB2,USP36,ATG5,USP13,VMP1,CTSA,GNAI3,KDM4A,CD84,ATG2B,ROCK1,TBC1D25,SIRT2,VPS35,FUNDC1,NEDD4,WIPI1,CSNK2A2,PRKACA,SREBF1,MARK2,TSG101,RAB7A,USP33,LAMP3,PIK3C3,TIGAR,TP53INP2,TOLLIP,KEAP1,SESN1,MID2,PSEN1,HSP90AA1,GSK3B,ULK2,RRAGB,CHMP2B,ZMPSTE24,CTTN,ATG16L1,DNM1L,NSF…	LAMP2,CAPN1,SNX5,GAPDH,ATP6V0E1,LAMTOR2,SNX6,VPS4A,TMBIM6,CISD2,SCOC,DRAM2,PTK2,KAT5,TOMM20,NUPR1	PIK3CB,TP53INP2,MAPK8,RAB23,SESN2,C9orf72,TAB3,RAB24,ERCC4,SRC,MTOR,TMEM150C
GO_CELLULAR_AMIDE_METABOLIC_PROCESS	GO:0043603	841	Up	7.119254877110803e-4	0.039467039629849814	3	GCLC,PDK4,UPF1,DHX33,PDK2,AGK,GGCT,AASS,MGST1,RPS20,LARS2,ELOVL5,DPEP1,SAMD4A,CPS1,GLRX2,GCLM,VIM,MIPEP,IFNGR1,NSMAF,RPL26L1,CTNS,TPR,MRPS10,HEXB,GALC,EIF2AK2,PUM2,MRPL43,GATB,YBX3,MPC1,MRPS35,MRPS24,EIF4B,SPHK2,RPL18,HAGH,ABCA7,FAR2,ZC3H15,MTHFD2,ELAVL1,ELOVL1,TNFRSF1A,DHX29,RHOA,IARS2,ROCK1,PDK3,ACSL4,FTSJ1,SRBD1,BCL3,GBA2,ASNS,PABPC1,EIF2B3,TCOF1,NCK2,RPL31,IGF2BP2,PICALM,MRPS34,EIF4G3,ACAT1,A…	FTSJ1,MRPL28,MRPL4,ETHE1,XPNPEP1,GAPDH,RWDD1,NIT2,EEF1B2,ECE1,PIN1,MRPS12,MRPL34,ROCK2,DHX9,EIF4E2,CDC123,MRPL52,MRPL57,EIF1AX,MRPS23,MRPL54,RPS26,MRPS21,CYFIP1	GCLC,LARS2,DPEP1,SAMD4A,TNRC6C,DPH1,EIF2B4,NSUN4,DARS2,GLE1,GPAM,CHAC1,SESN2,GGT7,ACSS2,PER2,CARNMT1,B4GALT5,PARS2,B3GALT2,KBTBD8,BDH2,ZCCHC4,EIF2AK3,CERS6,MTOR,EIF4EBP3,GSTA1,C8orf88,PDF
GO_ALDEHYDE_CATABOLIC_PROCESS	GO:0046185	6	Up	7.305513272773832e-4	0.04020180980399953	3	ALDH3B1,HAGH,AKR1A1,PNKD,ESD,ADH5	AKR1A1,ADH5
GO_VIRAL_LIFE_CYCLE	GO:0019058	264	Up	8.13338759259192e-4	0.044430856016757614	12	VTA1,CD4,LTF,CD74,KPNA6,NUP160,YTHDC2,TPR,NEDD4L,EIF2AK2,ATG5,NDC1,PKN2,HYAL2,NUP133,NUCKS1,PABPC1,CDC42,TFRC,PVR,SCARB1,TSG101,HACD3,NUP37,RAB7A,TOP2B,LAMP3,ITCH,MID2,ITGB5,XPO1,CHMP2B,PPIE,FCN1,SEH1L,EPS15,ATG16L1,CHMP5,MAVS,OAS1,CCNK,ICAM1,TYRO3,NUP50,AAAS,NUP188,SRPK1,HSP90AB1,PCSK5,SMARCB1,LGALS1,RAE1,CHMP4B,VAPA,FMR1,EEA1,HTATSF1,KPNA3,NUP93,VPS18,TRIM35,CLEC4M,SLC1A5,ZC3HAV1,CAV2,CAV1,KPNB…	RAN,INPP5K,VPS4A,ROCK2,ITGB1,CTSB,RAD23A,P4HB	YTHDC2,RAB43
GO_INNATE_IMMUNE_RESPONSE_ACTIVATING_CELL_SURFACE_RECEPTOR_SIGNALING_PATHWAY	GO:0002220	89	Up	8.542162454870943e-4	0.046325756385691405	7	CREBBP,PSMB1,FYN,PSMC4,PSMA4,CUL1,TAB2,PSME4,PRKACA,FBXW11,ICAM3,FCN1,PSMC5,PSME1,PSMD5,PSMD8,TAB1,EP300,PSMC6,PSMA3,PSMC1,RPS6KA5,PSMB5,PSMA6,PSME2,PSMA7,PSMD10,PSMD7,IKBKB,RELB,PSMA2,PSMD3,ICAM2,PSMD11,NFKB1,PSMD9,CLEC4A,SKP1,PSMD14,MUC5B,PSMF1,PSMB2,PSMA1,PSME3,RAF1,KRAS,MAP3K7,PSMB7,PDPK1,PSMB6,BCL10,PRKACB,PSMA5,PAK1,TAB3,FCER1G,PSMD4,PSMB4,PSMC2,PSMD6,PRKCD,SYK,PSMC3,BTRC,CLEC4E,MALT1,RELA,…	PSMF1,PSMB6	MUC5B,TAB3,CARD9,SRC
GO_POSITIVE_REGULATION_OF_CIRCADIAN_RHYTHM	GO:0042753	10	Down	8.781090803182263e-4	0.0471369431949287	20	ARNTL2,THRAP3,RORA,FBXW11,GHRHR,ADORA2A,ARNTL,NKX2-1,GHRL,BTRC		ADORA2A
GO_RESPIRATORY_CHAIN_COMPLEX_IV_ASSEMBLY	GO:0008535	23	Up	8.817707171686288e-4	0.0471369431949287	2	COX10,COX15,BCS1L,TIMM21,COA1,FASTKD3,SCO2,SCO1,COX16,COX17,SURF1,OXA1L,COX18,COA6,COX14,COA4,COA5,COA3,COX20,PET100,PET117,COX19,SMIM20
GO_MEMBRANE_ORGANIZATION	GO:0061024	609	Up	9.003392473089538e-4	0.047729523471435484	2	GCLC,STPG1,BAD,M6PR,DVL2,SLC25A5,AP2B1,RALA,BAIAP2L1,AGK,VPS41,PAFAH1B1,TRAPPC6A,DNAJC11,CD9,CD4,AKAP8L,SYT7,PIK3C2A,BID,MARCO,SPAST,EHD2,RABEP1,BAK1,CUL3,MSR1,AP2S1,VAMP3,HEBP2,TRAPPC3,ATP9A,ATP11B,SPAG4,EPN1,ADCK1,CASP8,ABCA7,AP3D1,GNAI3,TRAM2,TBC1D1,TIE1,RHOA,SYT1,HYAL2,REEP1,ATP11A,GBA2,CDC42,EPN2,TFRC,MPP5,FCGR2B,PICALM,NSF,LMAN1,ACTB,DLG1,RAB7A,SEC31B,SYNJ2,SAR1A,DNM2,RIMS1,STX7,HSP90AA1,PT…	AP2B1,RALA,AP2S1,STX7,TIMM13,STX4,GOSR1,CLTA,ROMO1,RHOT1,VPS4A,GULP1,SAR1B,ARPC5,CPLX1,PRELID1,TRAPPC1,TOMM20,TMEM11,ANXA6,PPP3R1,ARPC1A,ARFGAP3	GCLC,BAK1,SEC31B,ABCB1,MAPK8,AREG,PARP11,KLHL12,OCRL,SPIRE1,SH3KBP1,MPV17L,DMKN,RHOBTB3,NLGN2,IZUMO1,CD24
GO_COPI_COATED_VESICLE_BUDDING	GO:0035964	6	Up	9.056109477477069e-4	0.047729523471435484	5	TMED2,GBF1,ARFGAP2,TMED10,TMED9,ARFGAP3	ARFGAP3
GO_COPII_COATED_VESICLE_BUDDING	GO:0090114	66	Up	9.1686232152869e-4	0.047984598701543466	5	TRAPPC6A,CUL3,TRAPPC3,NSF,LMAN1,SEC31B,SAR1A,CD59,TMED2,SCFD1,CNIH1,SEC23A,CTSZ,SEC23B,VAPA,PPP6R1,NAPA,BET1,SEC23IP,GOSR2,AREG,CTSC,PPP6R3,FOLR1,SEC24A,TFG,GORASP1,KLHL12,PPP6C,SEC16B,VAPB,TBC1D20,RAB1A,PREB,SEC31A,USO1,SEC24B,CSNK1D,CNIH3,SEC16A,SEC24D,SAR1B,MIA3,SEC13,TRAPPC10,STX5,KLHL21,PEF1,GOLGA2,TRAPPC2L,TRAPPC9,TRAPPC1,TMED10,RAB1B,SEC24C,MCFD2,TRAPPC5,TRAPPC6B,F8,INSIG1,TRAPPC2,TRAPPC4,…	SAR1B,TRAPPC1	SEC31B,AREG,KLHL12
GO_MITOCHONDRIAL_RESPIRATORY_CHAIN_COMPLEX_IV_ASSEMBLY	NA	20	Up	9.45443128727764e-4	0.049136780384712406	NA	BCS1L,TIMM21,COA1,FASTKD3,SCO2,SCO1,COX16,COX17,SURF1,OXA1L,COX18,COX14,COA4,COA5,COA3,COX20,PET100,PET117,COX19,SMIM20
