# Supplementary material for: An integrated cell atlas of the lung in health and disease
Source: Nat Med. 2023 Jun 8;29(6):1563–77. doi: 10.1038/s41591-023-02327-2 (PMC10287567; doi:10.1038/s41591-023-02327-2)
Supplement: Supplementary file 5 — Gene set enrichment analysis results for modeling the effects of demographic variables on cell type-specific gene expression. [file 41591_2023_2327_MOESM5_ESM.zip › SuppT_X_covariate_modeling_gene_set_enrichment/Basal-anatomical_region_ccf_score-GO_BP-Total.tsv]

GeneSet	GOID	NGenes	Direction	PValue	FDR	Cluster	Genes	DEUp	DEDown
GO_OXIDATIVE_PHOSPHORYLATION	GO:0006119	103	Down	8.623900477348406e-14	6.489485109204676e-10	1	NDUFAB1,COX10,MLXIPL,UQCRC1,COX15,BID,NDUFS1,NDUFB4,RHOA,SDHA,COQ9,NDUFB2,DLD,MSH2,NDUFB7,ABCD1,TAZ,PGK1,PPIF,NDUFC1,NDUFS8,COX6A1,COX7A2,NDUFS7,COX7A2L,PARK7,NDUFB3,NDUFA8,DNAJC15,NDUFA1,SLC25A23,COX6B1,COX7C,UQCR11,NDUFA5,NDUFA10,COX4I1,COX7B,NDUFA2,CCNB1,COX5B,ISCU,NDUFB5,UQCC2,NDUFAF1,NDUFA9,UQCRC2,NDUFB10,SDHC,SNCA,NDUFS6,NDUFB11,NDUFB9,SURF1,NDUFC2,UQCRB,PINK1,NDUFS2,NDUFV3,COX7A1,AK4,NDUFS…		UQCRC1,COQ9,NDUFB3,COX7B,NDUFB5,SNCA,NDUFS6,COX7A1,COA6,NDUFB1
GO_ATP_SYNTHESIS_COUPLED_ELECTRON_TRANSPORT	GO:0042773	80	Down	4.0558161555628585e-13	1.5260008285305255e-9	1	NDUFAB1,COX10,UQCRC1,COX15,BID,NDUFS1,NDUFB4,SDHA,COQ9,NDUFB2,DLD,NDUFB7,TAZ,NDUFC1,NDUFS8,COX6A1,NDUFS7,COX7A2L,PARK7,NDUFB3,NDUFA8,DNAJC15,NDUFA1,COX6B1,COX7C,UQCR11,NDUFA5,NDUFA10,COX4I1,COX7B,NDUFA2,CCNB1,COX5B,ISCU,NDUFB5,NDUFAF1,NDUFA9,UQCRC2,NDUFB10,SDHC,SNCA,NDUFS6,NDUFB11,NDUFB9,NDUFC2,UQCRB,PINK1,NDUFS2,NDUFV3,NDUFS4,UQCRQ,COX6C,NDUFB6,NDUFB8,NDUFV1,SDHAF2,COA6,NDUFS5,UQCRFS1,MECP2,CDK1…		UQCRC1,COQ9,NDUFB3,COX7B,NDUFB5,SNCA,NDUFS6,COA6,NDUFB1
GO_ANAPHASE_PROMOTING_COMPLEX_DEPENDENT_CATABOLIC_PROCESS	GO:0031145	78	Down	1.422124856598655e-12	3.5671631819682932e-9	1	CDC27,PSMB1,PSMC4,CUL3,PSMA4,ANAPC4,PSME4,UBE2D1,PSMC5,AURKA,ANAPC5,PSME1,CDC23,PSMD5,PSMD8,PSMC6,PSMA3,PSMC1,PSMB5,PSMA6,PSME2,PSMA7,PSMD10,PSMD7,FBXO31,FZR1,PSMA2,UBE2S,PSMD3,PSMD11,ANAPC15,PSMD9,FBXO5,PSMD14,CDC20,CDK2,PSMF1,PSMB2,PSMA1,CDC16,PSME3,CCNB1,PSMB7,ANAPC11,PSMB6,PSMA5,RPS27A,UBC,ANAPC1,BUB3,BUB1B,PSMD4,PSMB4,PSMC2,PSMD6,MAD2L1,ANAPC10,PTTG1,PSMC3,ANAPC16,PLK1,UBE2E1,CDK1,UBB,PSMD1,…	UBE2D1	PSMC4,PSMC5,PSMD5,PSMA3,PSMD14,UBC,PSMB4,MAD2L1,ANAPC10,PSMD13
GO_CELLULAR_RESPIRATION	GO:0045333	162	Down	1.1689925353105728e-11	1.4012568958432911e-8	1	NDUFAB1,SLC25A13,COX10,NOS2,UQCRC1,MDH1,COX15,BID,NDUFS1,AIFM2,CS,NDUFB4,MTFR1,IDH3G,SDHA,ME2,NOA1,COQ9,NDUFB2,DLD,FH,NDUFB7,ACO2,HIF1A,NFATC4,IDH3B,SLC25A14,TAZ,ETFB,OGDH,NDUFC1,PPARGC1A,NDUFS8,TRPV4,IFNG,COX6A1,ALDH5A1,NNT,GPD2,NDUFS7,COQ10B,SLC25A12,COX7A2L,PARK7,SDHB,MTFR1L,NDUFB3,NDUFA8,NR4A3,DLST,IDE,DNAJC15,CAT,PIK3CA,ACO1,CISD1,NDUFA1,SLC25A23,PANK2,COX6B1,TRAP1,COX7C,UQCR11,NDUFA5,CBFA2T…	SLC25A13,IFNG,UCN,GPD1,SLC25A18,OGDHL	UQCRC1,MDH1,IDH3G,COQ9,ACO2,IDH3B,TRPV4,NDUFB3,COX7B,PDHA1,IREB2,NDUFB5,SNCA,NDUFS6,IDH3A,COA6,DHTKD1,NDUFB1
GO_TRANSLATIONAL_TERMINATION	GO:0006415	103	Down	1.359371591381114e-11	1.4012568958432911e-8	1	UPF1,MRPS10,MRPL43,MRPS35,MRPS24,MRPS34,JMJD4,MRPL22,MRPL28,OGFOD1,MRPS33,MRPS18A,MRPS31,GSPT1,MRPL4,MRPL32,MRPL27,MRPL51,MTRF1L,MRPL18,MRPL2,MRPS30,MRPS27,MRPL3,MRPL19,MRPL37,MRPS15,GLE1,MRPS14,MTRF1,ETF1,MRPS2,MRPS7,MRPS26,MRPS12,MRPL34,C12orf65,MRPS25,PTCD3,MRPL35,EIF5A,ERAL1,DAP3,MRPS36,MRPL44,MRPS9,MRPL47,MRPL50,MRPL15,MRPL24,MRPL9,MRPS5,MRPS28,MRRF,MRPL49,MRPL39,OXA1L,N6AMT1,MRPL17,MRPL10,M…		MRPL28,MRPS31,MRPS27,MRPL44,MRPL47,MRPL15,MRPL11,MRPS22,MRPS16,MRPL40,MRPS18B
GO_MITOCHONDRIAL_TRANSLATIONAL_TERMINATION	GO:0070126	88	Down	1.397288844322317e-11	1.4012568958432911e-8	1	MRPS10,MRPL43,MRPS35,MRPS24,MRPS34,MRPL22,MRPL28,MRPS33,MRPS18A,MRPS31,MRPL4,MRPL32,MRPL27,MRPL51,MTRF1L,MRPL18,MRPL2,MRPS30,MRPS27,MRPL3,MRPL19,MRPL37,MRPS15,MRPS14,MTRF1,MRPS2,MRPS7,MRPS26,MRPS12,MRPL34,MRPS25,PTCD3,MRPL35,ERAL1,DAP3,MRPS36,MRPL44,MRPS9,MRPL47,MRPL50,MRPL15,MRPL24,MRPL9,MRPS5,MRPS28,MRRF,MRPL49,MRPL39,OXA1L,MRPL17,MRPL10,MRPL55,MRPS18C,GFM2,MRPL16,MRPL1,MRPL36,MRPL13,CHCHD1,MRP…		MRPL28,MRPS31,MRPS27,MRPL44,MRPL47,MRPL15,MRPL11,MRPS22,MRPS16,MRPL40,MRPS18B
GO_RESPIRATORY_ELECTRON_TRANSPORT_CHAIN	GO:0022904	97	Down	1.4538881909469211e-11	1.4012568958432911e-8	1	NDUFAB1,SLC25A13,COX10,UQCRC1,COX15,BID,NDUFS1,AIFM2,NDUFB4,SDHA,COQ9,NDUFB2,DLD,NDUFB7,TAZ,ETFB,NDUFC1,PPARGC1A,NDUFS8,COX6A1,ALDH5A1,GPD2,NDUFS7,SLC25A12,COX7A2L,PARK7,SDHB,NDUFB3,NDUFA8,DNAJC15,NDUFA1,COX6B1,COX7C,UQCR11,NDUFA5,NDUFA10,COX4I1,COX7B,NDUFA2,MYBBP1A,CCNB1,COX5B,ISCU,NDUFB5,NDUFAF1,NDUFA9,ETFA,UQCRC2,NDUFB10,SDHC,SNCA,NDUFS6,NDUFB11,NDUFB9,NDUFC2,UQCRB,PINK1,NDUFS2,NDUFV3,NDUFAF2,…	SLC25A13,GPD1,SLC25A18	UQCRC1,COQ9,NDUFB3,COX7B,NDUFB5,SNCA,NDUFS6,COA6,NDUFB1
GO_MITOCHONDRIAL_TRANSLATION	GO:0032543	132	Down	1.4897083278068212e-11	1.4012568958432911e-8	1	LARS2,MRPS10,MRPL43,GATB,MRPS35,MRPS24,IARS2,MRPS34,MRPL22,NOA1,MTIF2,MRPL28,MRPS33,MRPS18A,ALKBH1,UQCC1,MTG2,CDK5RAP1,MRPS31,EARS2,SARS2,MRPL4,MRPL32,C1QBP,MRPL27,MRPL51,MTRF1L,MRPL18,MRPL2,MRPS30,MRPS27,MRPL3,MRPL19,MRPL37,WARS2,MRPS15,NSUN4,DARS2,FASTKD2,MRPS14,MTRF1,MTIF3,MTERF4,MRPS2,TSFM,FASTKD3,AARS2,MRPS7,MRPS26,MRPS12,MRPL34,QRSL1,MRPS25,PTCD3,MRPL35,ERAL1,DAP3,MRPS36,MRPL44,MRPS9,MRPL47…	ALKBH1	MRPL28,MRPS31,EARS2,SARS2,MRPS27,NSUN4,MRPL44,MRPL47,MRPL15,MRPL11,MRPS22,MRPS16,MRPL40,MRPS18B
GO_RIBONUCLEOPROTEIN_COMPLEX_BIOGENESIS	GO:0022613	395	Down	2.548058971232603e-11	1.995875589659807e-8	2	LAS1L,RBM5,GCFC2,RPUSD1,LUC7L,TSR3,UTP18,STRAP,TFB1M,RPL26L1,GEMIN8,NOP16,CELF2,MRTO4,NOP58,USP36,RIOK2,SFSWAP,DDX20,WDR3,WDR18,THUMPD1,RRP15,NLE1,CLNS1A,SART3,EXOSC7,XAB2,EXOSC5,DDX1,HSP90AA1,MRPL22,GEMIN5,XPO1,DIS3,NUFIP1,RPS5,YTHDC1,WBP11,EIF3I,RRN3,DIMT1,NOP14,DDX18,XRN2,RPL6,ESF1,RPLP0,GEMIN2,AGO1,SRPK1,HSP90AB1,SF3A1,SNRPD3,PES1,EIF3L,SNU13,DDX17,RPL3,EIF3D,PRMT5,SRSF5,EIF5,DICER1,PRPF6,MTG…	CELF2,CELF4,URB2,SRSF1,RPL3L,CELF5,VCX,SRPK3,FBLL1	CLNS1A,EXOSC7,DDX1,HSP90AA1,XRN2,NPM3,NSUN4,LSM4,SRPK2,MPHOSPH6,SNRPF,CUL4A,NOL3,NOB1,PELP1,ABT1,MRPL11,RUVBL1,EIF3K,DDX28,EXOSC6
GO_MITOCHONDRIAL_GENE_EXPRESSION	GO:0140053	157	Down	2.6523263649964216e-11	1.995875589659807e-8	1	ELAC2,LARS2,TRIT1,MRPS10,MRPL43,GATB,MRPS35,MRPS24,IARS2,HSD17B10,TRNT1,MRPS34,MRPL22,NOA1,MTIF2,MRPL28,MRPS33,MRPS18A,POLRMT,ALKBH1,UQCC1,MTG2,CDK5RAP1,MRPS31,EARS2,SARS2,MRPL4,MRPL32,TFAM,C1QBP,MRPL27,MRPL51,MTRF1L,MRPL18,MRPL2,MRPS30,MRPS27,MRPL3,MRPL19,MRPL37,WARS2,MRPS15,NSUN4,DARS2,FASTKD2,FOXO3,MRPS14,MTRF1,MTERF2,MTIF3,MTERF4,MRPS2,TSFM,FASTKD3,AARS2,MRPS7,MRPS26,TRMT5,MTERF1,MRPS12,MRPL3…	TRNT1,ALKBH1	MRPL28,MRPS31,EARS2,SARS2,MRPS27,NSUN4,MRPL44,MRPL47,MRPL15,MRPL11,MRPS22,MRPS16,MRPL40,MRPS18B
GO_RIBOSOME_BIOGENESIS	GO:0042254	272	Down	3.5463778495151054e-11	2.4260448470546516e-8	2	LAS1L,RPUSD1,TSR3,UTP18,TFB1M,RPL26L1,NOP16,MRTO4,NOP58,USP36,RIOK2,WDR3,WDR18,THUMPD1,RRP15,NLE1,EXOSC7,EXOSC5,MRPL22,XPO1,DIS3,RPS5,WBP11,RRN3,DIMT1,NOP14,DDX18,XRN2,RPL6,ESF1,RPLP0,PES1,SNU13,DDX17,RPL3,MTG2,NOP56,RBFA,RIOK3,SUV39H1,ERI1,PIH1D1,ERCC2,POP4,RPS16,FBL,RPS19,DDX49,GTPBP10,EXOSC3,NPM3,GTPBP4,NUP88,C1QBP,FTSJ3,UTP6,GAR1,FRG1,KRR1,NOP2,PAK1IP1,MDN1,BYSL,DROSHA,BRIX1,RPL24,RRP9,RPS15,…	URB2,RPL3L,VCX,FBLL1	EXOSC7,XRN2,NPM3,NSUN4,MPHOSPH6,CUL4A,NOB1,PELP1,ABT1,MRPL11,DDX28,EXOSC6
GO_NCRNA_PROCESSING	GO:0034470	338	Down	6.023927880442127e-11	3.7775047750272507e-8	1	LAS1L,ELAC2,RPUSD1,TSR3,UTP18,TFB1M,NSUN2,METTL1,TRIT1,MRTO4,NOP58,USP36,RIOK2,TARBP1,WDR3,WDR18,ADAT1,TRMT11,THUMPD1,RRP15,FTSJ1,CPSF1,HSD17B10,TRNT1,EXOSC7,EXOSC5,DDX1,DIS3,WBP11,DIMT1,SEPHS1,SRRT,NOP14,METTL2A,DDX18,XRN2,ESF1,TRMT6,PUS7,OSGEP,AGO1,PES1,SNU13,DDX17,RTCB,TRMU,ALKBH1,DICER1,NOP56,CDK5RAP1,RBFA,RIOK3,CSTF2,SUV39H1,INTS6,USB1,MTFMT,INTS9,POP1,INTS10,ERI1,PIH1D1,ERCC2,TRMT1,POP4,RPS…	TRNT1,ALKBH1,PUS10,METTL3,SEPHS2,FBLL1	EXOSC7,DDX1,XRN2,NPM3,THG1L,NSUN4,METTL8,RNF113A,ELP3,MPHOSPH6,MRPL44,NOB1,PELP1,TPRKB,ABT1,ELP6,INTS1,DUS2,EXOSC6
GO_MRNA_METABOLIC_PROCESS	GO:0016071	780	Down	7.263866084081818e-11	4.204660944824283e-8	1	RBM5,KDM1A,UPF1,POLR2J,GCFC2,PAF1,LUC7L,PSMB1,CDK11A,RPS20,CSDE1,AKAP8L,PTBP1,PSMC4,ZC3H3,SLC11A1,MNAT1,SAMD4A,AQR,RNH1,STRAP,VIM,ZCCHC8,EDC4,PSMA4,GEMIN8,POLR2B,CELF2,PTCD2,THOC3,MRTO4,THRAP3,PUM2,ZC3H11A,YBX3,CCAR1,SNRNP40,SFSWAP,RPL18,U2AF2,SUGP2,DDX20,CDK13,YBX1,ELAVL1,DHX8,ROCK1,GPKOW,PSME4,PHRF1,SMG6,JMJD6,PABPC1,RPL31,DAZAP1,CPSF1,PRKACA,SREBF1,IGF2BP2,CLNS1A,NCBP3,SART3,EXOSC7,RBM7,MLH1,G…	EDC4,CELF2,RBFOX1,CELF4,MYEF2,RBM24,SRSF1,RPRD1A,HNRNPLL,PNLDC1,SCGB1A1,TIRAP,RBM46,AFF2,IGF2BP1,CELF5,TNFSF13,RBM15,PPP4R2,SOX17,METTL3,AXIN2,APOBEC4,ZC3H12D,MEIOC,SRPK3,NANOS3,CPSF4L,SOX18,CPEB1	PSMC4,RNH1,CLNS1A,EXOSC7,DDX1,PSMC5,XRN2,PSMD5,CIRBP,PSMA3,SNW1,APEX1,POLR2I,IK,PSMD14,BCAS2,TTF2,SYF2,CNOT1,UPF3B,RNF113A,LSM4,CDK7,SRPK2,LMO2,CIR1,ZCRB1,SNRPF,DHX38,NOL3,TP53,CWC15,UBC,PSMB4,U2AF1,MAGOH,THOC7,YWHAB,UPF3A,ARL6IP4,PSMD13,GTF2F2,NELFE,EXOSC6
GO_REGULATION_OF_TRANSCRIPTION_FROM_RNA_POLYMERASE_II_PROMOTER_IN_RESPONSE_TO_HYPOXIA	GO:0061418	72	Down	8.156179713683134e-11	4.3839465961046843e-8	1	CREBBP,PSMB1,PSMC4,PSMA4,PSME4,SIRT2,PSMC5,PSME1,PSMD5,PSMD8,RBX1,EP300,PSMC6,PSMA3,HIF1A,PSMC1,PSMB5,PSMA6,PSME2,PSMA7,PSMD10,PSMD7,PSMA2,CA9,CUL2,PSMD3,PSMD11,PSMD9,VEGFA,PSMD14,EPAS1,NFE2L2,EGR1,HIF3A,PSMF1,PSMB2,PSMA1,EGLN3,PSME3,VHL,EGLN1,PSMB7,TP53,PSMB6,PSMA5,ARNT,RPS27A,LIMD1,NOTCH1,UBC,BACH1,PSMD4,PSMB4,PSMC2,PSMD6,CITED2,STOX1,PSMC3,HIF1AN,RBPJ,UBB,PSMD1,PSMD2,HIGD1A,PSMD13,PSMD12,PSMB8…	CA9	PSMC4,PSMC5,PSMD5,PSMA3,PSMD14,TP53,UBC,PSMB4,PSMD13
GO_RNA_PROCESSING	GO:0006396	839	Down	8.803999144163163e-11	4.4166729039885204e-8	1	LAS1L,RBM5,KDM1A,RBM6,POLR2J,GCFC2,PAF1,ELAC2,RPUSD1,LUC7L,TSR3,CDK11A,AKAP8L,UTP18,PTBP1,CLK1,ZC3H3,MNAT1,AQR,STRAP,TFB1M,ZCCHC8,NSUN2,METTL1,TRIT1,GEMIN8,POLR2B,CELF2,PTCD2,THOC3,MRTO4,THRAP3,NOP58,USP36,PUM2,ZC3H11A,RIOK2,TARBP1,CCAR1,SNRNP40,SFSWAP,U2AF2,SUGP2,DDX20,WDR3,WDR18,ADAT1,CDK13,YBX1,ELAVL1,TRMT11,THUMPD1,RRP15,DHX8,GPKOW,FTSJ1,PHRF1,JMJD6,PABPC1,DAZAP1,CPSF1,PRKACA,HSD17B10,TRNT1,C…	CELF2,TRNT1,ZNF638,RBFOX1,ESR1,ALKBH1,CELF4,PRX,RBM24,CLK4,MYCN,SRSF1,RPRD1A,HNRNPLL,AFF2,CELF5,RBM15,PUS10,PPP4R2,TERT,METTL3,APOBEC4,SEPHS2,SRPK3,CPSF4L,FBLL1,CPEB1,RMRP	CLNS1A,EXOSC7,DDX1,XRN2,CIRBP,SNW1,POLR2I,NPM3,IK,THG1L,BCAS2,TTF2,TSNAX,NSUN4,SYF2,METTL8,UPF3B,RNF113A,LSM4,ELP3,CDK7,SRPK2,MPHOSPH6,MRPL44,PPIG,CIR1,ZCRB1,SNRPF,DHX38,NOL3,NOB1,PELP1,TP53,TPRKB,ABT1,CWC15,U2AF1,DEDD2,MAGOH,THOC7,ELP6,INTS1,DUS2,MAP2K1,ARL6IP4,GTF2F2,NELFE,EXOSC6
GO_PEPTIDE_BIOSYNTHETIC_PROCESS	GO:0043043	593	Down	9.5684292269399e-11	4.431305272849623e-8	1	GCLC,UPF1,DHX33,YBX2,GGCT,RPS20,LARS2,SAMD4A,GCLM,VIM,RPL26L1,TPR,MRPS10,EIF2AK2,PUM2,MRPL43,GATB,YBX3,MRPS35,MRPS24,EIF4B,RPL18,HAGH,ZC3H15,ELAVL1,DHX29,RHOA,IARS2,ROCK1,FTSJ1,SRBD1,BCL3,PABPC1,EIF2B3,TCOF1,NCK2,RPL31,IGF2BP2,MRPS34,EIF4G3,TNRC6C,MKNK1,DDX1,JMJD4,MRPL22,GEMIN5,RPS5,NOA1,EIF3I,MTIF2,MGST2,EIF2AK1,MRPL28,PPP1R15A,OGFOD1,CNOT3,KHSRP,RPL6,MAPKAPK5,GCN1,RPLP0,MRPS33,PABPC4,TNRC6A,PUS…	GGT5,GGT1,ALKBH1,EEF1A2,CELF4,RBM24,EIF2B4,SERP1,PIWIL1,GGT7,PIWIL4,IL6,SECISBP2L,RPL3L,EIF4E,IGF2BP1,KBTBD8,UCN,METTL3,GRM5,ZC3H12D,CD28,NANOS3,DAPK1,DMD,DIO2,CPEB1,TNF,PDF,CCL5	GCLM,DDX1,MRPL28,CIRBP,GSS,MRPS31,EARS2,SARS2,HARS2,MRPS27,RGS2,NSUN4,DPH5,RPS6KA1,PTK2B,CNOT1,UPF3B,KRT17,MRPL44,IREB2,MRPL47,MRPL15,ERBB2,EIF2B5,NCK1,MAGOH,RPL22L1,AIMP1,METAP1,UPF3A,MRPL11,MRPS22,SHMT1,OPLAH,EIF3K,MRPS16,MRPL40,MRPS18B
GO_VIRAL_GENE_EXPRESSION	GO:0019080	192	Down	1.0260299521392593e-10	4.431305272849623e-8	3	POLR2J,RPS20,PTBP1,NUP160,POLR2B,TPR,RSF1,NDC1,CTDP1,RPL18,TAF11,NUP133,NUCKS1,RPL31,NUP37,MID2,CCNT2,RPS5,REST,SEH1L,RPL6,RPLP0,TFAP4,NUP50,AAAS,NUP188,POLR2E,SMARCB1,EIF3L,POLR2F,RPL3,EIF3D,EP300,SNW1,RAE1,NELFCD,NUP93,POLR2C,MON1B,RPS16,POLR2I,RPS19,RPL18A,USF2,HPN,EIF3B,TRIM14,EIF3A,RPL28,RPL19,NUP88,RPL34,RPS13,NUP98,NUP107,RPS12,NUP155,RPL24,SPCS1,RPS15,RPL22,HDAC1,TRIM62,RPS25,TRIM32,NUP43…	MID2,HPN,TRIM21,CHD1,TRIM31,CCL5,CCL4,CCL3	NDC1,SNW1,POLR2I,NUP85,TRIM8,GTF2F2,NELFE
GO_RRNA_METABOLIC_PROCESS	GO:0016072	207	Down	1.0599799988211723e-10	4.431305272849623e-8	1	LAS1L,RPUSD1,TSR3,UTP18,TFB1M,MRTO4,NOP58,USP36,RIOK2,WDR3,WDR18,THUMPD1,RRP15,EXOSC7,EXOSC5,DIS3,WBP11,DIMT1,NOP14,DDX18,XRN2,ESF1,PES1,SNU13,DDX17,NOP56,RBFA,RIOK3,SUV39H1,ERI1,PIH1D1,ERCC2,POP4,RPS16,FBL,RPS19,DDX49,EXOSC3,NPM3,GTPBP4,FTSJ3,UTP6,GAR1,FRG1,KRR1,NOP2,MDN1,BYSL,DROSHA,XRN1,RRP9,RPS15,WDR75,NOL10,RPF1,ZNHIT6,EBNA1BP2,ERI3,NSUN4,HEATR1,FCF1,RCL1,WDR55,EXOSC8,UTP20,MTERF4,RPL5,DDX54…	FBLL1	EXOSC7,XRN2,NPM3,NSUN4,MPHOSPH6,NOB1,PELP1,ABT1,DEDD2,EXOSC6
GO_RNA_CATABOLIC_PROCESS	GO:0006401	374	Down	1.2654276206327116e-10	4.803789929842809e-8	1	UPF1,PSMB1,RPS20,CSDE1,PSMC4,SLC11A1,SAMD4A,RNH1,VIM,RNASET2,TNFRSF1B,ZCCHC8,EDC4,PSMA4,MRTO4,THRAP3,PUM2,YBX3,RPL18,YBX1,ELAVL1,ROCK1,PSME4,SMG6,PABPC1,RPL31,IGF2BP2,EXOSC7,RBM7,MLH1,EXOSC5,TNRC6C,CNOT4,PKP1,XPO1,TNPO1,DIS3,RPS5,PSMC5,CNOT3,KHSRP,XRN2,RPL6,RPLP0,FUS,PCBP4,PABPC4,TNRC6A,ALKBH5,PSME1,HNRNPC,AGO1,PSMD5,PSMD8,CIRBP,HNRNPM,GTPBP1,RPL3,TNRC6B,PSMC6,PSMA3,ZC3H14,PSMC1,PSMB5,APEX1,PSMA6…	TNFRSF1B,EDC4,MYEF2,RBM24,PNLDC1,SCGB1A1,TIRAP,RBM46,IGF2BP1,TNFSF13,METTL3,AXIN2,RNASE2,RNASE6,ZC3H12D,MEIOC,NANOS3,STK31	PSMC4,RNH1,EXOSC7,PSMC5,XRN2,PSMD5,CIRBP,PSMA3,APEX1,PSMD14,CNOT1,UPF3B,LSM4,UBC,PSMB4,DEDD2,MAGOH,YWHAB,UPF3A,PSMD13,EXOSC6
GO_REGULATION_OF_DNA_TEMPLATED_TRANSCRIPTION_IN_RESPONSE_TO_STRESS	GO:0043620	111	Down	1.276754798629318e-10	4.803789929842809e-8	1	CREBBP,PSMB1,MBTPS2,PSMC4,HSF2,BCLAF1,PSMA4,HSPA5,PSME4,SIRT2,NEDD4,NCK2,PSMC5,MT3,GCN1,PSME1,PSMD5,PSMD8,HMOX1,RBX1,EP300,PSMC6,PSMA3,HIF1A,PSMC1,PSMB5,PSMA6,PSME2,PSMA7,PSMD10,HSF4,PSMD7,PSMA2,CA9,CUL2,PSMD3,PSMD11,PSMD9,VEGFA,PSMD14,EPAS1,NFE2L2,RPS6KA1,ATF6,EGR1,CHD6,HIF3A,PSMF1,PSMB2,KLF2,ATF4,INO80,PSMA1,EGLN3,SESN2,PSME3,DNAJB1,VHL,EGLN1,PSMB7,TMBIM6,TP53,PSMB6,PSMA5,ARNT,RPS27A,LIMD1,TAF1…	HMOX1,CA9,ATF3	PSMC4,PSMC5,PSMD5,PSMA3,PSMD14,RPS6KA1,TP53,UBC,NCK1,PSMB4,RGS14,PSMD13
GO_REGULATION_OF_CELL_CYCLE_G2_M_PHASE_TRANSITION	GO:1902749	198	Down	1.548676669242549e-10	5.549424731452467e-8	4	PRKAR2B,PAFAH1B1,PSMB1,BRCA1,PSMC4,FHL1,PSMA4,OFD1,FOXN3,SDCCAG8,CUL1,MTA3,PSME4,PRKACA,HMMR,NDE1,CLASP1,GTSE1,DYNC1I2,PCM1,HSP90AA1,CDC14B,SMARCD3,ORC1,PSMC5,UIMC1,AURKA,TPX2,DYNLL1,PSME1,HAUS4,CLSPN,CDC6,PSMD5,CDC7,PSMD8,RBX1,PSMC6,PSMA3,PSMC1,PSMB5,PSMA6,PSME2,NINL,PSMA7,CDC25B,MAPRE1,CEP76,CEP192,PSMD10,PSMD7,CCP110,RAB11A,CEP152,NBN,FZR1,BABAM1,PPP2R1A,CEP41,PSMA2,PSMD3,RAD51C,CDK5RAP3,PSMD1…	PRKAR2B,KCNH5,CCNB3,NEK10,WNT10B,RAD51B,GPR132,HUS1B	PSMC4,HSP90AA1,PSMC5,PSMD5,PSMA3,CEP72,PSMD14,SYF2,CEP250,TUBA4A,TUBG1,TP53,CSNK1D,CETN2,HAUS1,PAXIP1,PSMB4,PKIA,PSMD13,PBX1,TUBB4B
GO_MITOCHONDRIAL_ELECTRON_TRANSPORT_NADH_TO_UBIQUINONE	GO:0006120	46	Down	1.9267104480270315e-10	6.590225509728823e-8	1	NDUFAB1,NDUFS1,NDUFB4,COQ9,NDUFB2,DLD,NDUFB7,NDUFC1,NDUFS8,NDUFS7,PARK7,NDUFB3,NDUFA8,DNAJC15,NDUFA1,NDUFA5,NDUFA10,NDUFA2,ISCU,NDUFB5,NDUFAF1,NDUFA9,NDUFB10,SNCA,NDUFS6,NDUFB11,NDUFB9,NDUFC2,PINK1,NDUFS2,NDUFV3,NDUFS4,NDUFB6,NDUFB8,NDUFV1,NDUFS5,NDUFA3,NDUFA11,NDUFV2,NDUFB1,NDUFA12,NDUFA6,NDUFA13,NDUFA4,NDUFS3,NDUFA7		COQ9,NDUFB3,NDUFB5,SNCA,NDUFS6,NDUFB1
GO_NCRNA_METABOLIC_PROCESS	GO:0034660	408	Down	2.0671674278819903e-10	6.763232562961729e-8	1	LAS1L,ELAC2,RPUSD1,TSR3,UTP18,LARS2,TFB1M,ZCCHC8,NSUN2,METTL1,TRIT1,MRTO4,NOP58,USP36,RC3H2,RIOK2,TARBP1,GATB,WDR3,WDR18,ADAT1,TRMT11,THUMPD1,RRP15,IARS2,FTSJ1,CPSF1,HSD17B10,TRNT1,MOV10L1,EXOSC7,RBM7,EXOSC5,FKBP6,DDX1,DIS3,WBP11,DIMT1,SEPHS1,SRRT,NOP14,METTL2A,DDX18,KHSRP,XRN2,ESF1,TRMT6,PUS7,OSGEP,AGO1,TDRD1,PES1,SNU13,DDX17,RTCB,TRMU,ALKBH1,DICER1,NOP56,CDK5RAP1,RBFA,RIOK3,CSTF2,SUV39H1,INTS6,…	TRNT1,MOV10L1,ALKBH1,PIWIL1,PIWIL4,TDRD9,PUS10,METTL3,SEPHS2,MYBL1,FBLL1,BTBD18	RC3H2,EXOSC7,DDX1,XRN2,EARS2,SARS2,NPM3,HARS2,THG1L,NSUN4,METTL8,RNF113A,DTD2,ELP3,MPHOSPH6,MRPL44,NOB1,PELP1,TPRKB,ABT1,DEDD2,ELP6,AIMP1,INTS1,DUS2,PLD6,EXOSC6
GO_REGULATION_OF_CELL_CYCLE_PHASE_TRANSITION	GO:1901987	416	Down	6.654925347558286e-10	2.086596385015671e-7	4	MAD1L1,CDC27,PRKAR2B,KMT2E,DBF4,PAF1,PAFAH1B1,PSMB1,PKD1,ZNF207,ANLN,BRCA1,PSMC4,BID,FHL1,CUL3,SPDL1,PSMA4,MYO16,OFD1,TPR,FOXN3,ANAPC4,SDCCAG8,CUL1,MTA3,ATP2B4,RIOK2,PSME4,SIRT2,TRIP13,PRKACA,UBE2D1,HMMR,NDE1,CLASP1,GTSE1,DYNC1I2,JADE1,PCM1,CDC14A,CNOT4,HSP90AA1,RBL1,NDC80,CDC14B,SMARCD3,ORC1,ZW10,BAX,PSMC5,UIMC1,AURKA,CNOT3,TPX2,DYNLL1,ANAPC5,PCBP4,TFAP4,PSME1,HAUS4,CLSPN,CDC45,CDC6,CDC23,PSMD5,…	PRKAR2B,MYO16,UBE2D1,SUSD2,RGCC,RBL2,PLAGL1,TEX14,USP44,SIX3,TMOD3,KCNH5,CYP1A1,CCNB3,CDKN2B,NEK10,TERT,DACT1,GFI1B,WNT10B,MAPK15,RAD51B,PLCB1,GPR132,PLK5,HUS1B,AIF1	PKD1,PSMC4,HSP90AA1,PSMC5,PSMD5,PSMA3,APEX1,FBXW7,CEP72,IK,PSMD14,SYF2,RPA2,CNOT1,CEP250,XRCC3,TUBA4A,CDKN2D,CDKN1C,TUBG1,PCNA,GPNMB,RDX,CUL4A,TP53,CSNK1D,CETN2,HAUS1,XPC,NSMCE2,PAXIP1,PSMB4,MAD2L1,ANAPC10,PKIA,SFN,PSMD13,PBX1,TUBB4B
GO_AMIDE_BIOSYNTHETIC_PROCESS	GO:0043604	716	Down	7.301936127562453e-10	2.192414160732702e-7	1	GCLC,PDK4,UPF1,DHX33,PDK2,YBX2,AGK,GGCT,RPS20,LARS2,ELOVL5,SAMD4A,CPS1,GCLM,VIM,NSMAF,RPL26L1,TPR,MRPS10,EIF2AK2,PUM2,MRPL43,GATB,YBX3,MPC1,MRPS35,MRPS24,EIF4B,SPHK2,RPL18,HAGH,ZC3H15,ELAVL1,ELOVL1,TNFRSF1A,DHX29,RHOA,IARS2,ROCK1,PDK3,ACSL4,FTSJ1,SRBD1,BCL3,ASNS,PABPC1,EIF2B3,TCOF1,NCK2,RPL31,IGF2BP2,MRPS34,EIF4G3,ACAT1,ACACB,TNRC6C,MKNK1,DDX1,ARG2,JMJD4,MRPL22,GEMIN5,RPS5,NOA1,EIF3I,MTIF2,MGST2,…	ELOVL1,CERS4,GGT5,GGT1,ALKBH1,EEF1A2,CELF4,SMPD3,ACSBG1,ASAH1,RBM24,EIF2B4,ST3GAL5,ELOVL3,SERP1,PIWIL1,GAL3ST1,AANAT,GGT7,PIWIL4,IL6,SECISBP2L,RPL3L,EIF4E,ACSS1,B4GALT3,IGF2BP1,KBTBD8,UCN,METTL3,GRM5,B3GALT1,ZC3H12D,CD28,ALOXE3,ALOX12B,ST6GALNAC3,NANOS3,DAPK1,DMD,DIO2,CPEB1,CERS1,TNF,PDF,CCL5	GCLM,ACAT1,DDX1,ARG2,MRPL28,CIRBP,GSS,MRPS31,EARS2,SARS2,HARS2,MRPS27,RGS2,NSUN4,DPH5,RPS6KA1,PTK2B,CNOT1,UPF3B,KRT17,PDHA1,MRPL44,IREB2,MRPL47,ST6GALNAC4,MRPL15,ATIC,ERBB2,EIF2B5,SNCA,NCK1,MAGOH,RPL22L1,AIMP1,METAP1,UPF3A,ORMDL3,CERS6,MRPL11,MRPS22,SHMT1,OPLAH,EIF3K,MRPS16,MRPL40,MRPS18B
GO_REGULATION_OF_CELLULAR_AMINO_ACID_METABOLIC_PROCESS	GO:0006521	56	Down	7.575118694890399e-10	2.192414160732702e-7	1	PSMB1,PSMC4,PSMA4,ATP2B4,PSME4,PSMC5,SIRT4,PSME1,COMT,PSMD5,PSMD8,PSMC6,PSMA3,PSMC1,PSMB5,PSMA6,PSME2,PSMA7,PSMD10,PSMD7,OAZ1,PSMA2,PSMD3,PSMD11,PSMD9,PSMD14,ODC1,PARK7,PSMF1,PSMB2,PSMA1,PSME3,PSMB7,PSMB6,PSMA5,OAZ3,BHMT,SLC7A11,AZIN1,SLC7A7,PSMD4,PSMB4,PSMC2,PSMD6,PSMC3,ATCAY,PSMD1,PSMD2,OAZ2,NQO1,PSMD13,PSMD12,PSMB8,PSMB10,PSMB9,PSMB3	BHMT,SLC7A7	PSMC4,PSMC5,PSMD5,PSMA3,PSMD14,AZIN1,PSMB4,NQO1,PSMD13
GO_CELL_CYCLE_G2_M_PHASE_TRANSITION	GO:0044839	252	Down	8.812643485743119e-10	2.4401528679733433e-7	4	PRKAR2B,FBXL3,USH1C,PAFAH1B1,PSMB1,AKAP8L,BRCA1,PSMC4,MNAT1,FHL1,PSMA4,OFD1,FOXN3,SDCCAG8,CUL1,MTA3,CDK14,PPP1R12A,TAF2,PSME4,PRKACA,HMMR,FBXW11,NDE1,CLASP1,GTSE1,PPP1R12B,DYNC1I2,PCM1,DNM2,HSP90AA1,CDC14B,SMARCD3,ABCB1,ORC1,PSMC5,UIMC1,AURKA,TPX2,DYNLL1,PSME1,HAUS4,CLSPN,CDC6,PSMD5,CDC7,PSMD8,RBX1,PSMC6,PSMA3,PSMC1,PSMB5,PSMA6,PSME2,NINL,PSMA7,CDC25B,MAPRE1,CEP76,CEP192,PSMD10,PSMD7,CCP110,RAB11…	PRKAR2B,USH1C,ABCB1,FBXL12,NES,KCNH5,CCNB3,CDKN2B,KDM8,NEK10,WNT10B,PPM1D,BRSK2,RAD51B,PLCB1,GPR132,HUS1B	PSMC4,HSP90AA1,PSMC5,PSMD5,PSMA3,CEP72,PSMD14,SYF2,CIT,CEP250,TUBA4A,AJUBA,TUBG1,CDK7,FBXL8,TP53,CSNK1D,SKP2,CETN2,HAUS1,PAXIP1,PSMB4,PKIA,PSMD13,PBX1,TUBB4B
GO_TRANSLATIONAL_INITIATION	GO:0006413	184	Down	9.079638578505464e-10	2.4401528679733433e-7	1	DHX33,RPS20,TPR,EIF2AK2,EIF4B,RPL18,DHX29,PABPC1,EIF2B3,NCK2,RPL31,EIF4G3,DDX1,RPS5,EIF3I,MTIF2,EIF2AK1,PPP1R15A,RPL6,RPLP0,EIF3L,RPL3,EIF3D,ALKBH1,EIF5,FMR1,DNAJC3,MTFMT,EIF3J,EIF3E,RPS16,RPS19,RPL18A,HSPB1,EIF3B,EIF4H,EIF3A,RPL28,RPL19,RPS6KB1,RPL34,EIF4G2,RPS13,EIF2B1,RPS12,RPL24,NCBP2,EIF1B,EIF4G1,EIF2B4,RPS15,RPL22,RPS25,GLE1,EIF2B2,PAIP2,COPS5,KHDRBS1,RPL21,MTIF3,RPL5,AGO2,PAIP2B,RPS10,MIF4…	ALKBH1,EIF2B4,EIF4E,METTL3,TNF,CCL5	DDX1,EIF2B5,NCK1,EIF3K
GO_RNA_SPLICING	GO:0008380	405	Down	1.0337793767725173e-9	2.6750697090343784e-7	1	RBM5,KDM1A,POLR2J,GCFC2,LUC7L,AKAP8L,PTBP1,CLK1,AQR,STRAP,ZCCHC8,GEMIN8,POLR2B,CELF2,THOC3,THRAP3,CCAR1,SNRNP40,SFSWAP,U2AF2,SUGP2,DDX20,CDK13,YBX1,ELAVL1,DHX8,GPKOW,JMJD6,PABPC1,DAZAP1,CPSF1,CLNS1A,ZNF638,SART3,RBM7,GPATCH1,MBNL3,XAB2,SNRPA,RBFOX1,THOC1,DDX1,GEMIN5,YTHDC1,PPIE,REST,WBP11,CHERP,RBM22,SRRT,SF3B2,KHSRP,FUS,PAPOLA,PDCD7,HNRNPC,GEMIN2,CWF19L1,SRPK1,CDC5L,HNRNPH3,CIRBP,HNRNPM,POLR2E,S…	CELF2,ZNF638,RBFOX1,CELF4,PRX,RBM24,CLK4,SRSF1,HNRNPLL,AFF2,CELF5,RBM15,PPP4R2,METTL3,SRPK3	CLNS1A,DDX1,CIRBP,SNW1,POLR2I,IK,BCAS2,TTF2,SYF2,UPF3B,RNF113A,LSM4,SRPK2,PPIG,CIR1,ZCRB1,SNRPF,DHX38,NOL3,CWC15,U2AF1,MAGOH,THOC7,ARL6IP4,GTF2F2
GO_AEROBIC_RESPIRATION	GO:0009060	75	Down	1.0664729737014134e-9	2.6750697090343784e-7	1	COX10,UQCRC1,MDH1,COX15,CS,MTFR1,IDH3G,SDHA,ME2,DLD,FH,ACO2,HIF1A,IDH3B,SLC25A14,OGDH,NDUFS8,TRPV4,COX6A1,NNT,NDUFS7,COX7A2L,SDHB,MTFR1L,DLST,IDE,CAT,ACO1,PANK2,COX6B1,COX7C,CBFA2T3,COX4I1,COX7B,PDHA1,BLOC1S1,COX5B,SUCLA2,IREB2,MDH1B,IDH1,UQCRC2,SIRT3,SDHC,MTFR2,MDH2,SURF1,DLAT,ME3,OXA1L,UQCRB,SUCLG1,UCN,COX6C,FXN,VCP,IDH3A,SDHAF2,PDHB,CYCS,SUCLG2,UQCRH,BNIP3,COX8A,COX5A,FAHD1,DHTKD1,IDH2,SHMT2,U…	UCN,OGDHL	UQCRC1,MDH1,IDH3G,ACO2,IDH3B,TRPV4,COX7B,PDHA1,IREB2,IDH3A,DHTKD1
GO_ELECTRON_TRANSPORT_CHAIN	GO:0022900	159	Down	1.1789793085260537e-9	2.8618771924705016e-7	1	NDUFAB1,SLC25A13,CIAPIN1,COX10,CYB561,UQCRC1,COX15,BID,NDUFS1,GLRX2,HSD17B6,AIFM2,CYBA,AKR7A2,NDUFB4,ME1,MAOB,P4HA2,SDHA,ME2,AKR1B1,NOX4,COQ9,NDUFB2,DLD,PHGDH,NDUFB7,IDH3B,TAZ,GSR,DHDH,ETFB,GLRX3,NDUFC1,PPARGC1A,NDUFS8,ALDH2,COX6A1,ALDH5A1,COX7A2,GPD2,NDUFS7,SLC25A12,COX7A2L,PARK7,NCF2,SDHB,AKR1A1,NDUFB3,NDUFA8,DNAJC15,NQO2,NDUFA1,COX6B1,COX7C,UQCR11,POR,STEAP4,NDUFA5,NDUFA10,COX4I1,COX7B,IDO1,AO…	SLC25A13,NOX4,NCF2,STEAP4,AOC2,LOXL2,CYP19A1,RDH16,CYBB,CYB5A,GPD1,GLDC,SLC25A18,COX8C	UQCRC1,COQ9,IDH3B,NDUFB3,POR,COX7B,NDUFB5,SNCA,NDUFS6,ALDH4A1,COX7A1,COX11,COA6,GLRX,GPX2,NQO1,NDUFB1,ADH5
GO_NUCLEAR_TRANSCRIBED_MRNA_CATABOLIC_PROCESS	GO:0000956	197	Down	1.3022094172740055e-9	3.062226832808404e-7	1	UPF1,RPS20,CSDE1,SAMD4A,EDC4,MRTO4,THRAP3,RPL18,SMG6,PABPC1,RPL31,EXOSC7,MLH1,EXOSC5,TNRC6C,CNOT4,DIS3,RPS5,CNOT3,RPL6,RPLP0,TNRC6A,AGO1,RPL3,TNRC6B,GSPT1,EIF3E,RPS16,RPS19,PPP2R1A,RPL18A,SMG9,LSM5,EXOSC3,CPEB3,MTPAP,RPL28,RPL19,CASC3,DDX5,RPL34,DCPS,DDX6,RPS13,MAGOHB,CNOT2,RPS12,HBS1L,CNOT6,PPP2CA,XRN1,RPL24,NCBP2,EIF4G1,RPS15,RPL22,SMG7,RPS25,EXOSC8,ETF1,RPL21,RPL5,EXOSC9,AGO2,RPS10,CNOT1,UPF3B…	EDC4,PNLDC1,NANOS3	EXOSC7,CNOT1,UPF3B,LSM4,MAGOH,UPF3A,EXOSC6
GO_RNA_SPLICING_VIA_TRANSESTERIFICATION_REACTIONS	GO:0000375	323	Down	1.3641077635126263e-9	3.110579066797731e-7	1	RBM5,KDM1A,POLR2J,GCFC2,LUC7L,PTBP1,AQR,STRAP,ZCCHC8,GEMIN8,POLR2B,CELF2,THRAP3,CCAR1,SNRNP40,SFSWAP,U2AF2,DDX20,CDK13,YBX1,ELAVL1,DHX8,GPKOW,JMJD6,PABPC1,DAZAP1,CPSF1,CLNS1A,SART3,RBM7,GPATCH1,MBNL3,XAB2,SNRPA,RBFOX1,DDX1,GEMIN5,YTHDC1,PPIE,REST,WBP11,CHERP,RBM22,SRRT,SF3B2,KHSRP,FUS,PAPOLA,PDCD7,HNRNPC,GEMIN2,CWF19L1,SRPK1,CDC5L,HNRNPH3,CIRBP,HNRNPM,POLR2E,SF3A1,SNRPD3,TFIP11,SNU13,POLR2F,DDX17…	CELF2,RBFOX1,CELF4,RBM24,SRSF1,CELF5,RBM15,METTL3,SRPK3	CLNS1A,DDX1,CIRBP,SNW1,POLR2I,IK,BCAS2,SYF2,UPF3B,RNF113A,LSM4,SRPK2,ZCRB1,SNRPF,DHX38,NOL3,CWC15,U2AF1,MAGOH,GTF2F2
GO_NEGATIVE_REGULATION_OF_CELL_CYCLE_PHASE_TRANSITION	GO:1901988	225	Down	2.0399072239592366e-9	4.514794664792134e-7	4	MAD1L1,PSMB1,ZNF207,BRCA1,PSMC4,FHL1,SPDL1,PSMA4,MYO16,TPR,FOXN3,CUL1,PSME4,TRIP13,GTSE1,JADE1,CNOT4,RBL1,NDC80,CDC14B,ORC1,ZW10,BAX,PSMC5,UIMC1,AURKA,CNOT3,PCBP4,PSME1,CLSPN,CDC6,PSMD5,PSMD8,KLHL22,SUSD2,FBXO7,RBX1,EP300,PSMC6,PSMA3,PSMC1,PSMB5,PSMA6,PSME2,PSMA7,E2F1,PSMD10,RGCC,PSMD7,FBXO31,RBL2,NBN,FZR1,BABAM1,CDK6,CASP2,EZH2,PSMA2,PSMD3,CDK5RAP3,PSMD11,CCL2,CCND1,ANAPC15,PSMD9,CDKN1B,CNOT2,FB…	MYO16,SUSD2,RGCC,RBL2,PLAGL1,TEX14,USP44,CDKN2B,DACT1,GFI1B,GPR132,HUS1B	PSMC4,PSMC5,PSMD5,PSMA3,IK,PSMD14,SYF2,RPA2,CNOT1,XRCC3,CDKN2D,PCNA,GPNMB,TP53,PSMB4,MAD2L1,SFN,PSMD13
GO_PEPTIDE_METABOLIC_PROCESS	GO:0006518	714	Down	2.3064611392621524e-9	4.958891449413628e-7	1	GCLC,UPF1,DHX33,YBX2,GGCT,MGST1,RPS20,LARS2,IGF1,SAMD4A,GLRX2,GCLM,VIM,MIPEP,IFNGR1,RPL26L1,CTNS,TPR,MRPS10,EIF2AK2,PUM2,MRPL43,GATB,YBX3,MRPS35,MRPS24,EIF4B,RPL18,HAGH,ABCA7,ZC3H15,ELAVL1,DHX29,RHOA,IARS2,ROCK1,FTSJ1,SRBD1,BCL3,PABPC1,EIF2B3,TCOF1,NCK2,RPL31,TRHDE,IGF2BP2,PICALM,MRPS34,EIF4G3,TNRC6C,MKNK1,DDX1,PSEN1,JMJD4,MRPL22,GEMIN5,NFE2L1,RPS5,NOA1,GSTP1,EIF3I,MTIF2,MGST2,EIF2AK1,MRPL28,ERO1…	IGF1,TRHDE,GGT5,GGT1,ALKBH1,EEF1A2,CELF4,PCSK1N,ABCA2,IFNG,RBM24,EIF2B4,SERP1,CLU,PIWIL1,APOE,GGT7,GSTM1,NGF,PIWIL4,IL6,SECISBP2L,RPL3L,CORIN,EIF4E,CARNMT1,IGF2BP1,ACE,ADAMTS13,HPGDS,KBTBD8,CPA3,UCN,METTL3,ANPEP,SCG5,GRM5,GSTA3,ZC3H12D,CD28,BACE2,GSTA5,NANOS3,MME,DAPK1,DMD,DIO2,GSTM2,CPEB1,TNF,PDF,CCL5	GCLM,DDX1,MRPL28,CIRBP,GSS,MRPS31,EARS2,SARS2,CPE,HARS2,MRPS27,RGS2,NSUN4,DPH5,RPS6KA1,PTK2B,CNOT1,UPF3B,KRT17,MRPL44,IREB2,MRPL47,MRPL15,ERBB2,SOD1,EIF2B5,NCK1,ABCG1,MAGOH,RPL22L1,AIMP1,METAP1,NAALADL1,UPF3A,GSTA4,MRPL11,MRPS22,SHMT1,OPLAH,EIF3K,MRPS16,MRPL40,MRPS18B
GO_NEGATIVE_REGULATION_OF_CELL_CYCLE_PROCESS	GO:0010948	307	Down	2.3770775712064706e-9	4.968752423146858e-7	4	MAD1L1,PSMB1,MLXIPL,ZNF207,BRCA1,PSMC4,YAF2,FHL1,SPDL1,PSMA4,MYO16,TPR,RAD51,FOXN3,CUL1,WAPL,PSME4,PPP2R5B,TRIP13,EED,GTSE1,JADE1,CNOT4,RBL1,NDC80,CDC14B,ATRX,ORC1,ZW10,BAX,PSMC5,UIMC1,AURKA,CNOT3,CCNK,PCBP4,TFAP4,ZNF268,PSME1,CLSPN,CDC6,CBX5,PSMD5,HSP90AB1,CDC7,PSMD8,KLHL22,SUSD2,FBXO7,RBX1,EP300,L3MBTL2,PSMC6,PSMA3,PSMC1,PSMB5,PSMA6,PSME2,BMP7,PSMA7,E2F1,RBBP8,PSMD10,NAA10,RBBP7,RGCC,PSMD7,FBXO…	MYO16,SUSD2,RGCC,RBL2,PLAGL1,TEX14,KIF25,USP44,CDKN2B,GPER1,DACT1,GFI1B,E2F6,GPR132,EVI2B,FZD9,HUS1B,PTTG2	PSMC4,PSMC5,PSMD5,PSMA3,BMP7,IK,PSMD14,SYF2,RPA2,CNOT1,XRCC3,CDKN2D,PCNA,GPNMB,TP53,TERF1,PSMB4,MAD2L1,SFN,EHMT1,PSMD13,HMGN5
GO_PROTEIN_DNA_COMPLEX_SUBUNIT_ORGANIZATION	GO:0071824	197	Down	2.5469717260431844e-9	5.179989794182423e-7	2	RAD52,PAF1,PSMC4,MNAT1,CENPQ,PIAS1,RSF1,RAD51,RNF4,TAF11,SMARCD1,PSME4,MCM2,SMARCE1,ACTR6,SART3,MCM6,BAZ2A,SRCAP,SMARCD3,KAT6A,ATRX,RRN3,PSMC5,ESR1,SUPT16H,CDC45,SMARCB1,CABIN1,HIRA,CENPM,DMC1,MCM5,RBX1,PSMC6,SMARCA1,RBBP7,CENPI,TAF7L,CENPT,CTCF,TAF1C,OIP5,BRF2,MCM4,PIH1D1,ERCC2,ASF1B,GRWD1,TAF6,RPA3,ZNHIT1,UBTF,SMARCD2,SUPT6H,GTF2H1,GTF2H3,CAND1,ASF1A,MCM3,RNF8,GMNN,TBP,SENP6,CENPA,TAF1B,CHD5,DR…	RAD52,ESR1,HIRA,TAF1C,CHD5,DR1,PIWIL1,SYCP3,PADI4,WNT10B,NAP1L5,SETSIP,HNF1B	PSMC4,MCM2,PSMC5,RPA3,RPA2,CHD1L,NASP,CDK7,DDB2,ANP32B,CUL4A,TP53,CETN2,TERF1,POLE3,UBC,CENPH,XPC,MIS18A,HMGB2,RUVBL1,CENPP,HMGB1
GO_SCF_DEPENDENT_PROTEASOMAL_UBIQUITIN_DEPENDENT_PROTEIN_CATABOLIC_PROCESS	GO:0031146	91	Down	2.9879664927490796e-9	5.916959962614953e-7	1	FBXL3,PSMB1,PSMC4,WWTR1,PSMA4,CUL1,PSME4,FBXW11,PSMC5,PSME1,PSMD5,PSMD8,RBX1,PSMC6,PSMA3,PSMC1,PSMB5,PSMA6,PSME2,PSMA7,PSMD10,PSMD7,FBXO31,PSMA2,FBXW4,FBXL15,CUL2,FBXL20,PSMD3,PSMD11,FBXW7,PSMD9,FBXO9,FBXL4,SKP1,RNF7,PSMD14,FBXO2,FBXO6,KIF14,FBXL5,LRRC29,PSMF1,PSMB2,FBXL12,FBXL16,PSMA1,PSME3,FBXO44,FBXL8,PSMB7,CUL4A,PSMB6,PSMA5,SKP2,FBXL17,FBXO38,AMN1,FBXO4,FBXL2,FBXL18,CUL4B,FBXW5,PSMD4,PSMB4,FB…	FBXL4,FBXL12,AMN1,FBXO39	PSMC4,PSMC5,PSMD5,PSMA3,FBXW7,PSMD14,FBXL8,CUL4A,SKP2,PSMB4,PSMD13
GO_MITOCHONDRIAL_RESPIRATORY_CHAIN_COMPLEX_ASSEMBLY	GO:0033108	86	Down	3.4318104789038997e-9	6.621634321474833e-7	2	NDUFAF7,NDUFAB1,TTC19,NDUFS1,NDUFB4,BCS1L,TIMM21,NDUFB2,NDUFB7,SAMM50,UQCC1,NDUFAF5,TAZ,COA1,TFAM,NDUFC1,FOXRED1,NDUFS8,TIMMDC1,NDUFS7,NDUFB3,NDUFA8,NDUFAF4,FASTKD3,NDUFA1,NDUFA5,ECSIT,NDUFA10,SCO2,NDUFA2,SCO1,COX16,NDUFB5,UQCC2,NDUFAF1,COX17,NDUFA9,NDUFB10,NDUFS6,NDUFB11,NDUFB9,SURF1,NDUFC2,NUBPL,SDHAF4,OXA1L,NDUFAF6,UQCRB,NDUFS2,NDUFV3,COX18,NDUFAF2,NDUFS4,NDUFB6,NDUFB8,NDUFV1,SDHAF2,NDUFS5,NDU…		NDUFB3,NDUFB5,NDUFS6,NDUFB1
GO_TRANSLATIONAL_ELONGATION	GO:0006414	127	Down	3.818519281503899e-9	7.18358939832921e-7	1	MRPS10,MRPL43,MRPS35,MRPS24,MRPS34,MRPL22,MRPL28,MRPS33,MRPS18A,GTPBP1,ALKBH1,EEF1A2,MRPS31,EEF2K,EEF1D,MRPL4,MRPL32,CPEB3,MRPL27,DPH1,SEPSECS,MRPL51,MRPL18,HBS1L,MRPL2,MRPS30,MRPS27,ABTB1,MRPL3,EEF1B2,MRPL19,MRPL37,MRPS15,DPH5,MRPS14,MRPS2,TSFM,MRPS7,MRPS26,MRPS12,MRPL34,MRPS25,PTCD3,MRPL35,EEFSEC,EIF5A,ERAL1,DAP3,DPH2,MRPS36,DPH6,MRPL44,MRPS9,MRPL47,MRPL50,CPEB2,MRPL15,RPLP1,SECISBP2L,EIF4A3,MR…	ALKBH1,EEF1A2,SECISBP2L,GRM5,DIO2	MRPL28,MRPS31,MRPS27,DPH5,MRPL44,MRPL47,MRPL15,MRPL11,MRPS22,MRPS16,MRPL40,MRPS18B
GO_NEGATIVE_REGULATION_OF_MITOTIC_CELL_CYCLE	GO:0045930	296	Down	4.160870681526502e-9	7.636719970362665e-7	4	MAD1L1,PSMB1,ZNF207,BRCA1,PSMC4,FHL1,TIMP2,SPDL1,PSMA4,MYO16,YTHDC2,TPR,FOXN3,FOXC1,CUL1,PSME4,PTPN3,TRIP13,CHFR,NLE1,TIPIN,GTSE1,DLG1,TOP2B,JADE1,BRINP1,CDC14A,CNOT4,RBL1,NDC80,CDC14B,ATRX,ORC1,ZW10,BAX,PSMC5,AURKA,CNOT3,PCBP4,PSME1,CLSPN,CDC6,MSH2,PSMD5,ABL1,PSMD8,KLHL22,FBXO7,RBX1,EP300,PSMC6,PSMA3,PSMC1,PSMB5,PSMA6,PSME2,BMP7,PSMA7,E2F1,PSMD10,NAA10,RGCC,PSMD7,FBXO31,RBL2,TRIM35,FZD3,NBN,TGFB…	MYO16,BRINP1,RGCC,RBL2,PLAGL1,TEX14,KIF25,USP44,IL10,BTG4,CDKN2B,DDIAS,DACT1,GFI1B,MEIOC,GPR132,HUS1B,WEE2,TNF,PTTG2	PSMC4,CHFR,TIPIN,PSMC5,PSMD5,PSMA3,BMP7,IK,PSMD14,SYF2,RPA2,CNOT1,XRCC3,CDKN2D,CDKN1C,PCNA,GPNMB,TP53,XPC,PSMB4,MAD2L1,SFN,PSMD13
GO_MRNA_PROCESSING	GO:0006397	466	Down	4.862929288291578e-9	8.712748308189076e-7	1	RBM5,KDM1A,POLR2J,GCFC2,PAF1,LUC7L,CDK11A,AKAP8L,PTBP1,ZC3H3,MNAT1,AQR,STRAP,ZCCHC8,GEMIN8,POLR2B,CELF2,PTCD2,THOC3,THRAP3,ZC3H11A,CCAR1,SNRNP40,SFSWAP,U2AF2,SUGP2,DDX20,CDK13,YBX1,ELAVL1,DHX8,GPKOW,PHRF1,JMJD6,PABPC1,DAZAP1,CPSF1,PRKACA,CLNS1A,NCBP3,SART3,RBM7,GPATCH1,MBNL3,XAB2,SNRPA,RBFOX1,THOC1,DDX1,GEMIN5,YTHDC1,PPIE,REST,WBP11,CHERP,RBM22,SRRT,SF3B2,KHSRP,XRN2,FUS,PAPOLA,PDCD7,RBM27,ALKBH5,…	CELF2,RBFOX1,CELF4,RBM24,SRSF1,RPRD1A,HNRNPLL,AFF2,CELF5,RBM15,PPP4R2,METTL3,APOBEC4,SRPK3,CPSF4L,CPEB1	CLNS1A,DDX1,XRN2,CIRBP,SNW1,POLR2I,IK,BCAS2,TTF2,SYF2,UPF3B,RNF113A,LSM4,CDK7,SRPK2,CIR1,ZCRB1,SNRPF,DHX38,NOL3,CWC15,U2AF1,MAGOH,THOC7,ARL6IP4,GTF2F2,NELFE
GO_CELL_CYCLE_PHASE_TRANSITION	GO:0044770	560	Down	5.2534181839803025e-9	9.193481821965529e-7	4	MAD1L1,CDC27,UPF1,PRKAR2B,KMT2E,FBXL3,USH1C,DBF4,PAF1,PAFAH1B1,PSMB1,PKD1,ZNF207,AKAP8L,ANLN,BRCA1,PSMC4,TACC3,POLA2,BID,MNAT1,SPAST,FHL1,PIAS1,CUL3,SPDL1,PSMA4,MYO16,OFD1,TPR,FOXN3,ANAPC4,SDCCAG8,CUL1,MTA3,CDK14,PPP1R12A,ATP2B4,RIOK2,CTDP1,BCAT1,LZTS1,TAF2,MCM10,PSME4,SIRT2,TRIP13,PRKACA,UBE2D1,HMMR,FBXW11,NDE1,MCM2,CLASP1,TIPIN,GTSE1,MCM6,PPP1R12B,DYNC1I2,JADE1,PCM1,CDC14A,DNM2,CNOT4,HSP90AA1,R…	PRKAR2B,USH1C,MYO16,BCAT1,LZTS1,UBE2D1,PTPRC,ABCB1,SUSD2,RGCC,RBL2,CCNJ,ORC2,RHOU,PLAGL1,TEX14,INHBA,FBXL12,NES,CCNJL,USP44,SIX3,TMOD3,KCNH5,CYP1A1,CCNB3,CDKN2B,EIF4E,KDM8,GFI1,NEK10,TERT,DACT1,GFI1B,E2F6,WNT10B,PPM1D,BRSK2,MAPK15,RAD51B,PLCB1,GPR132,PLK5,HUS1B,RPA4,AIF1	PKD1,PSMC4,POLA2,MCM2,TIPIN,HSP90AA1,PSMC5,PSMD5,PSMA3,APEX1,RPA3,FBXW7,CEP72,IK,PSMD14,SYF2,RPA2,CIT,CNOT1,CEP250,XRCC3,TUBA4A,CDKN2D,AJUBA,CDKN1C,TUBG1,PCNA,NASP,CDK7,FBXL8,GPNMB,RDX,CUL4A,TP53,CSNK1D,SKP2,CETN2,POLE3,HAUS1,XPC,NSMCE2,PAXIP1,PSMB4,MAD2L1,ANAPC10,PKIA,KLF11,SFN,PSMD13,PBX1,TUBB4B
GO_NUCLEAR_TRANSCRIBED_MRNA_CATABOLIC_PROCESS_NONSENSE_MEDIATED_DECAY	GO:0000184	120	Down	5.714698119584341e-9	9.773432579516403e-7	1	UPF1,RPS20,RPL18,SMG6,PABPC1,RPL31,RPS5,RPL6,RPLP0,RPL3,GSPT1,EIF3E,RPS16,RPS19,PPP2R1A,RPL18A,SMG9,RPL28,RPL19,CASC3,RPL34,RPS13,MAGOHB,RPS12,PPP2CA,RPL24,NCBP2,EIF4G1,RPS15,RPL22,SMG7,RPS25,ETF1,RPL21,RPL5,RPS10,UPF3B,RPL23,RPS4Y1,RPL36,HELZ2,RPL27,CTIF,RPS15A,DHX34,NCBP1,RPL35,RPS6,RPLP1,RPS24,PARN,RPS2,EIF4A3,RPS11,RPL13A,RPL11,RPS8,RPS27A,RPL32,RPS3A,RPL37,PNLDC1,RPL10,RPL7,RPL7A,RPS3,DCP1B,…	PNLDC1	UPF3B,MAGOH,UPF3A
GO_NEGATIVE_REGULATION_OF_CELL_CYCLE_G2_M_PHASE_TRANSITION	GO:1902750	92	Down	6.116767313094584e-9	1.0131504847241906e-6	4	PSMB1,BRCA1,PSMC4,FHL1,PSMA4,FOXN3,CUL1,PSME4,CDC14B,ORC1,PSMC5,UIMC1,AURKA,PSME1,CLSPN,CDC6,PSMD5,PSMD8,RBX1,PSMC6,PSMA3,PSMC1,PSMB5,PSMA6,PSME2,PSMA7,PSMD10,PSMD7,NBN,FZR1,BABAM1,PSMA2,PSMD3,CDK5RAP3,PSMD11,PSMD9,SKP1,PSMD14,MIIP,SYF2,PSMF1,PSMB2,PSMA1,PSME3,VPS4A,TAOK3,RINT1,HUS1,PSMB7,TICRR,PSMB6,PSMA5,DTL,ATM,CHEK1,TAOK2,HMGA2,RAD17,DONSON,PSMD4,PSMB4,NAE1,BRSK1,TAOK1,PSMC2,PSMD6,TOPBP1,CHMP…	GPR132,HUS1B	PSMC4,PSMC5,PSMD5,PSMA3,PSMD14,SYF2,PSMB4,PSMD13
GO_MITOCHONDRION_ORGANIZATION	GO:0007005	466	Down	6.193345155789072e-9	1.0131504847241906e-6	2	GCLC,STPG1,BAD,NDUFAF7,POLDIP2,NDUFAB1,SLC25A5,LIG3,AGK,GGCT,COX10,DNAJC11,TTC19,PLAUR,DCN,BID,IGF1,HGF,NDUFS1,RB1CC1,ALAS1,GCLM,TYMP,TOMM34,MIPEP,TFB1M,BAK1,GABARAPL2,CLEC16A,AIFM2,VPS13D,PTCD2,HEBP2,FNIP2,USP36,ATG5,ADCK1,CASP8,EYA2,NDUFB4,ATG2B,MTFR1,MEF2A,VPS35,FUNDC1,WIPI1,CSNK2A2,SREBF1,HSD17B10,MARK2,TP63,BCS1L,LMAN1,TIMM21,TIGAR,TP73,DNM2,HSP90AA1,GSK3B,CTTN,DDHD2,HUWE1,BAX,DNM1L,PPP1R13B…	IGF1,HGF,CLEC16A,VPS13D,RNF31,GZMB,MMP9,NRF1,RHOU,CLU,IAPP,KDR,HIP1R,AGTPBP1,HRK,CXADR,TERT,GPER1,NOS3,ACAA2,ABLIM3,ARIH2,ERBB4,ATG9B,PDE2A,CCK,SLC4A5,FZD9,LRRK2,ATP2A1,TOMM20L,SIAH3	GCLM,VPS35,TP63,TP73,HSP90AA1,SLC9A1,TSPO,FBXW7,MFN2,NDUFB3,NDUFB5,NOL3,TP53,SNCA,NDUFS6,MPV17L,MX1,CHCHD6,COX7A1,BAP1,YWHAB,ESRRA,TOMM20,SFN,TIMM22,PLD6,NDUFB1,BLOC1S2,FNIP1
GO_POSTTRANSCRIPTIONAL_REGULATION_OF_GENE_EXPRESSION	GO:0010608	532	Down	6.446204545999885e-9	1.0320784938010455e-6	1	UPF1,POLR2J,YBX2,PSMB1,PSMC4,MATR3,SLC11A1,SAMD4A,VIM,TNFRSF1B,NUP160,PSMA4,POLR2B,TPR,THRAP3,EIF2AK2,PUM2,RC3H2,NDC1,YBX3,EIF4B,YBX1,ELAVL1,DHX29,RHOA,ROCK1,PSME4,NUP133,BCL3,PABPC1,TCOF1,NCK2,MOV10L1,IGF2BP2,EIF4G3,NUP37,EXOSC7,EXOSC5,TNRC6C,MKNK1,DDX1,JMJD4,GEMIN5,XPO1,TNPO1,DIS3,YTHDC1,ZMPSTE24,SEH1L,MTIF2,EIF2AK1,PPP1R15A,SRRT,PSMC5,OGFOD1,CNOT3,KHSRP,MAPKAPK5,GCN1,FUS,PCBP4,PABPC4,TNRC6A,PU…	TNFRSF1B,MOV10L1,ESR1,ALKBH1,CELF4,MYEF2,GCNT2,RBM24,EIF2B4,SERP1,PIWIL1,MYCN,PIWIL4,IL6,SECISBP2L,SCGB1A1,TIRAP,EIF4E,RBM46,IGF2BP1,ACE,TNFSF13,KBTBD8,UCN,TERT,METTL3,AXIN2,GRM5,ZC3H12D,CD28,MEIOC,NANOS3,DAPK1,HELZ,DIO2,CPEB1,TNF,RMRP,CCL5	PSMC4,RC3H2,NDC1,EXOSC7,DDX1,PSMC5,PSMD5,CIRBP,PSMA3,APEX1,POLR2I,MRPS27,PSMD14,RGS2,TSNAX,NSUN4,DPH5,RPS6KA1,PTK2B,CNOT1,UPF3B,NUP85,KRT17,AJUBA,PPARG,MRPL44,IREB2,TP53,ERBB2,EIF2B5,UBC,NCK1,PSMB4,MAGOH,METAP1,YWHAB,MAP2K1,UPF3A,SHMT1,EIF3K,PSMD13,EXOSC6
GO_REGULATION_OF_ESTABLISHMENT_OF_PLANAR_POLARITY	GO:0090175	104	Down	6.69439446608926e-9	1.0494857991108685e-6	5	DVL2,AP2B1,PSMB1,CELSR3,MKS1,PSMC4,PSMA4,AP2S1,RHOA,PSME4,CDC42,CELSR1,GPC4,PSMC5,PSME1,PSMD5,ABL1,PSMD8,PSMC6,PSMA3,DAAM1,PSMC1,PSMB5,PSMA6,PSME2,PSMA7,PSMD10,PARD6A,PSMD7,FZD3,SFRP1,PLEKHA4,PSMA2,DVL1,DKK1,PSMD3,PFN1,PSMD11,SMURF2,PSMD9,PTK7,NPHP3,WNT5A,PSMD14,PSMF1,PSMB2,PSMA1,PSME3,ANKRD6,RAC1,PSMB7,SEC24B,PRICKLE1,NKD1,CLTC,ARRB2,PSMB6,ARHGEF19,PSMA5,CELSR2,SFRP2,GPC3,DAB2,WNT7A,FZD7,TIAM1,F…	CELSR3,NKD1,WNT7A,DACT1,ROR2,FZD2,GPC6,ROR1	PSMC4,AP2S1,PSMC5,PSMD5,PSMA3,PTK7,WNT5A,PSMD14,PRICKLE1,ARHGEF19,DAB2,PSMB4,VANGL2,FZD6,AP2A2,PSMD13,AP2A1
GO_ATP_METABOLIC_PROCESS	GO:0046034	241	Down	7.086963200163245e-9	1.0883550628822126e-6	1	BAD,AK2,NDUFAB1,SLC25A13,SLC4A1,COX10,NADK,MLXIPL,UQCRC1,COX15,BID,IGF1,ATP1A2,NDUFS1,NUP160,CTNS,TPR,NDC1,SPHK2,NDUFB4,PFKP,PKM,RHOA,HDAC4,NUP133,SDHA,ENO1,NUP37,VPS9D1,SIRT6,TIGAR,PGM1,PSEN1,SEH1L,DNM1L,COQ9,P2RX7,NDUFB2,DLD,NUP50,AAAS,MSH2,NUP188,TREM2,NDUFB7,TSPO,HIF1A,RAE1,ABCD1,TAZ,PGK1,NUP93,GPI,TGFB1,OGDH,PRKAG2,GCK,AK1,PPIF,GALK1,ENO3,NUP88,MYH3,ALDOC,NDUFC1,PPARGC1A,HSPA8,NUP98,NDUFS8,I…	SLC25A13,IGF1,ENO3,MYH3,IFNG,ENO2,ATP6V1B1,ALDOB,AK5,HKDC1,PFKFB1,PGAM2,GPD1,INSR,BPGM,ENTPD5,ENO4,OGDHL	UQCRC1,NDC1,COQ9,TSPO,NDUFB3,NUP85,COX7B,NDUFB5,TP53,SNCA,NDUFS6,HK1,COX7A1,COA6,DHTKD1,NDUFB1
GO_NADH_DEHYDROGENASE_COMPLEX_ASSEMBLY	GO:0010257	55	Down	7.25967027393899e-9	1.092580376227818e-6	2	NDUFAF7,NDUFAB1,NDUFS1,NDUFB4,BCS1L,TIMM21,NDUFB2,NDUFB7,NDUFAF5,TAZ,COA1,NDUFC1,FOXRED1,NDUFS8,TIMMDC1,NDUFS7,NDUFB3,NDUFA8,NDUFAF4,NDUFA1,NDUFA5,ECSIT,NDUFA10,NDUFA2,NDUFB5,NDUFAF1,NDUFA9,NDUFB10,NDUFS6,NDUFB11,NDUFB9,NDUFC2,NUBPL,OXA1L,NDUFAF6,NDUFS2,NDUFV3,NDUFAF2,NDUFS4,NDUFB6,NDUFB8,NDUFV1,NDUFS5,NDUFA3,TMEM126B,NDUFA11,ACAD9,NDUFAF3,NDUFV2,NDUFB1,NDUFA12,NDUFA6,NDUFA13,NDUFS3,NDUFA7		NDUFB3,NDUFB5,NDUFS6,NDUFB1
GO_ENERGY_DERIVATION_BY_OXIDATION_OF_ORGANIC_COMPOUNDS	GO:0015980	239	Down	1.1095904827334627e-8	1.6371898789351584e-6	1	NDUFAB1,SLC25A13,COX10,NOS2,UQCRC1,MDH1,COX15,BID,IGF1,NDUFS1,RB1CC1,AIFM2,PHKA2,PPP1R3F,GYG2,CS,NDUFB4,MTFR1,PHKA1,IDH3G,PYGM,ADGRF5,ACADVL,SDHA,TIGAR,PGM1,ME2,GSK3B,NOA1,MT3,GNAS,COQ9,NDUFB2,DLD,FH,SORBS1,NDUFB7,ACO2,PYGL,HIF1A,NFATC4,PYGB,IDH3B,SLC25A14,TAZ,PHKB,GYS1,AKT2,ETFB,GSK3A,OGDH,PRKAG2,GCK,NDUFC1,PPARGC1A,NDUFS8,TRPV4,IFNG,COX6A1,ALDH5A1,NNT,PCDH12,GBE1,POMC,GPD2,NDUFS7,COQ10B,PASK,SL…	SLC25A13,IGF1,PYGM,ADGRF5,IFNG,PCDH12,STBD1,GFPT2,KL,PPP1R1A,UCN,GPD1,INSR,LEP,PHLDA2,SLC25A18,OGDHL,PPP1R3G	UQCRC1,MDH1,IDH3G,COQ9,ACO2,PYGL,PYGB,IDH3B,GYS1,TRPV4,NDUFB3,PPP1R3C,COX7B,PDHA1,IREB2,NDUFB5,TP53,SNCA,NDUFS6,IDH3A,COA6,DHTKD1,NDUFB1,CALM1
GO_RIBONUCLEOPROTEIN_COMPLEX_SUBUNIT_ORGANIZATION	GO:0071826	182	Down	1.1773747125094242e-8	1.7037970599295032e-6	2	RBM5,GCFC2,LUC7L,STRAP,GEMIN8,CELF2,MRTO4,SFSWAP,DDX20,DHX8,NLE1,CLNS1A,SART3,XAB2,DDX1,HSP90AA1,GEMIN5,NUFIP1,RPS5,YTHDC1,EIF3I,RPL6,RPLP0,GEMIN2,AGO1,SRPK1,HSP90AB1,SF3A1,SNRPD3,TFIP11,EIF3L,SNU13,RPL3,EIF3D,PRMT5,SRSF5,EIF5,DICER1,PRPF6,CRNKL1,CELF4,EIF3J,ZFAND1,EIF3E,PIH1D1,SF3A2,RPS19,PRPF31,EIF3B,SETX,EIF3A,LUC7L3,PRPF19,PTGES3,CPSF6,NOP2,SRSF9,MDN1,BRIX1,USP4,RPL24,RPS15,SF3B1,WDR77,ZNHIT6…	CELF2,CELF4,SRSF1,RPL3L,CELF5,SRPK3	CLNS1A,DDX1,HSP90AA1,KLC1,LSM4,SRPK2,SNRPF,NOL3,ABT1,MRPL11,RUVBL1,EIF3K,DDX28
GO_MITOCHONDRIAL_MEMBRANE_ORGANIZATION	GO:0007006	104	Down	1.210688848067875e-8	1.7189497323982564e-6	2	GCLC,STPG1,BAD,SLC25A5,AGK,DNAJC11,BID,BAK1,HEBP2,ADCK1,CASP8,EYA2,TP63,TP73,HSP90AA1,GSK3B,BAX,PPP1R13B,SLC9A1,MUL1,TMEM14A,TIMM13,TOMM22,SAMM50,GZMB,TIMM9,E2F1,TAZ,BMF,BNIP3L,PDCD5,TIMM50,BBC3,GSK3A,CHCHD3,MAPK8,PPIF,YWHAE,TFDP2,ATF2,MFN2,PPP3CC,ZNF205,ALKBH7,ROMO1,RHOT1,YWHAH,HIP1R,IMMT,YWHAQ,TIMM10,NMT1,RHOT2,AFG3L2,TP53,PMAIP1,TP53BP2,SNCA,DYNLT1,BCL2L11,APOOL,OXA1L,MPV17L,PINK1,HK2,THEM4,CH…	GZMB,HIP1R,ACAA2,FZD9,TOMM20L	TP63,TP73,HSP90AA1,SLC9A1,MFN2,TP53,SNCA,MPV17L,CHCHD6,YWHAB,TOMM20,SFN,TIMM22,BLOC1S2
GO_CELLULAR_PROTEIN_COMPLEX_DISASSEMBLY	GO:0043624	201	Down	1.3825929046007727e-8	1.926668816133484e-6	2	UPF1,SCIN,SPAST,CAPG,MRPS10,LIMA1,MRPL43,MRPS35,MRPS24,NAV3,KIF2A,SPTB,WDR1,NSF,CLASP1,MRPS34,ADD2,CAMSAP3,ACTN2,CAPZB,JMJD4,MRPL22,MRPL28,OGFOD1,ADD1,MRPS33,HDAC6,MRPS18A,SH3BP1,TRIOBP,SPEF1,MID1,MRPS31,GSPT1,MRPL4,NAPA,MTPN,MRPL32,PPP1R9B,MRPL27,HSPA8,TRPV4,MRPL51,MTRF1L,MRPL18,MRPL2,SEMA5A,MRPS30,MRPS27,MRPL3,APC2,SPTBN1,MRPL19,PLEK,MRPL37,CAPZA1,ARHGEF2,DNAJC6,MRPS15,STMN1,CAMSAP2,GLE1,VPS4B,…	NAV3,ADD2,ACTN2,SPEF1,APC2,NES,MICAL2,TMOD1,TMOD3,SYNJ1,LMOD1,KIF24,STMND1,PDXP	SCIN,MRPL28,SH3BP1,MRPS31,TRPV4,MRPS27,ARHGEF2,MRPL44,CKAP2,MRPL47,MRPL15,RDX,KIF2C,MRPL11,MRPS22,GAK,MRPS16,MRPL40,MRPS18B,MICAL3,TWF2
GO_MORPHOGENESIS_OF_A_POLARIZED_EPITHELIUM	GO:0001738	132	Down	1.6086878923602576e-8	2.200977525456534e-6	5	DVL2,AP2B1,PAFAH1B1,PSMB1,CELSR3,FUZ,MKS1,PSMC4,PSMA4,AP2S1,LAMA3,MYO9A,RHOA,PSME4,EXOC5,CDC42,WDR1,TP63,CELSR1,GPC4,CAMSAP3,OPHN1,DLG3,RAB10,PSMC5,PSME1,PSMD5,ABL1,PSMD8,SH3BP1,PSMC6,PSMA3,DAAM1,PSMC1,PSMB5,PSMA6,PSME2,PSMA7,LAMA1,PSMD10,PARD6A,PSMD7,RPGRIP1L,FZD3,SFRP1,PLEKHA4,PSMA2,DVL1,DKK1,PSMD3,PFN1,PSMD11,SMURF2,SLC9A3R1,IFT20,PSMD9,PTK7,NPHP3,WNT5A,PSMD14,PSMF1,TCF15,PSMB2,PSMA1,LAMA5,PSM…	CELSR3,TCF15,NKD1,WNT7A,DACT1,ROR2,BRSK2,FZD2,GPC6,ROR1	PSMC4,AP2S1,TP63,PSMC5,PSMD5,SH3BP1,PSMA3,PTK7,WNT5A,PSMD14,PRICKLE1,ARHGEF19,DAB2,PSMB4,VANGL2,FZD6,AP2A2,PSMD13,AP2A1
GO_CELLULAR_MACROMOLECULE_CATABOLIC_PROCESS	GO:0044265	1071	Down	1.7725996461055304e-8	2.330160556875616e-6	1	GCLC,ANKIB1,HECW1,CDC27,UPF1,RHBDD2,FBXL3,LAMP2,OSBPL7,AP2B1,RHBDF1,MYLIP,PSMB1,PKD1,RPS20,CSDE1,UBE3C,POMT2,HFE,RNF216,PSMC4,NUB1,RNF14,DNASE1L1,UFL1,SLC11A1,WWTR1,ZRANB1,SAMD4A,RNH1,UBR2,VIM,RNASET2,TNFRSF1B,ZCCHC8,UBA6,PIAS1,RNF19A,GABARAPL2,CUL3,USP2,EDC4,CLEC16A,PSMA4,AP2S1,CUL7,HSPA5,USP28,ERCC8,NEDD4L,JKAMP,MAPK9,HERPUD1,MRTO4,ANAPC4,THRAP3,CUL1,USP36,PUM2,USP13,YBX3,RPL18,GPC1,RNF4,CASP8,…	OSBPL7,RHBDF1,TNFRSF1B,EDC4,CLEC16A,UBE2D1,USP40,DERL3,XBP1,TRIM9,CST3,MYEF2,RGP1,ABCA2,TNFAIP1,CTSC,RBM24,FBXL4,AUP1,CLU,PRKCG,FBXL12,QRICH2,APOE,RNF128,USP44,IL6,ADAMTS7,ARRB1,EGF,ANXA9,LYG1,GZMA,PNLDC1,FBXO10,SCGB1A1,TIRAP,AMN1,RBM46,CPA2,IGF2BP1,TNFSF13,SPSB3,TRIM58,DCST1,RNF180,SHH,DACT1,METTL3,NELL1,DNASE1L2,AXIN2,RNASE2,RNASE6,WNT10B,OTUD7A,USP50,RNF34,CTSW,BRSK2,UBQLNL,CIDEA,FBXO39,ARIH2,…	RHBDD2,LAMP2,PKD1,PSMC4,RNH1,AP2S1,VPS35,CHFR,EXOSC7,TOLLIP,HSP90AA1,PSMC5,XRN2,PSMD5,CIRBP,KCTD17,PSMA3,APEX1,CSNK2A1,BFAR,DNASE2,WFS1,FBXW7,USP5,PSMD14,UBE3D,PTK2B,CLTA,LRP1,CNOT1,UPF3B,LSM4,VPS25,FBXL8,CCDC115,CTSV,RDX,PRICKLE1,CUL4A,CSNK1D,RCN3,RNF175,SKP2,VLDLR,DNAJB12,UBC,DAB2,UCHL1,PSMB4,DEDD2,MAGOH,BAP1,HMGB2,MAD2L1,ANAPC10,YWHAB,UPF3A,HPSE,UBE2O,MAN1B1,AP2A2,PSMD13,BCAP31,HMGB1,SIAH1,AP2…
GO_TRNA_METABOLIC_PROCESS	GO:0006399	157	Down	1.7861421658125134e-8	2.330160556875616e-6	1	ELAC2,LARS2,NSUN2,METTL1,TRIT1,TARBP1,GATB,ADAT1,TRMT11,THUMPD1,IARS2,FTSJ1,CPSF1,HSD17B10,TRNT1,EXOSC7,DDX1,SEPHS1,METTL2A,TRMT6,PUS7,OSGEP,RTCB,TRMU,ALKBH1,CDK5RAP1,CSTF2,EARS2,MTFMT,POP1,SARS2,TRMT1,POP4,DUS4L,PTCD1,AIMP2,EXOSC3,TRDMT1,SEPSECS,ELP4,PUS3,HARS2,THG1L,THADA,FARSB,WARS2,DARS2,EXOSC8,TRMT1L,TRMT13,METTL8,EXOSC9,MOCS3,AARS2,RPP40,EEF1E1,DTD1,TRMT5,OSGEPL1,DTD2,GTPBP3,QRSL1,EXOSC2,GR…	TRNT1,ALKBH1,PUS10,SEPHS2	EXOSC7,DDX1,EARS2,SARS2,HARS2,THG1L,METTL8,DTD2,ELP3,TPRKB,ELP6,AIMP1,DUS2
GO_PROTEIN_POLYUBIQUITINATION	GO:0000209	290	Down	1.7960041501499763e-8	2.330160556875616e-6	1	ANKIB1,HECW1,CDC27,FBXL3,MYLIP,PSMB1,UBE3C,RNF216,BRCA1,PSMC4,RNF14,UBR2,RNF19A,CUL3,PSMA4,ERCC8,NEDD4L,ANAPC4,CUL1,RC3H2,UNKL,RNF4,CBFB,PSME4,NEDD4,RNF126,UBE2D1,CHFR,FBXW11,KLHL20,UBE2T,UBE2A,UBE2K,ITCH,UBE2D4,NFE2L1,HACE1,HUWE1,PSMC5,KLHL42,ANAPC5,PSME1,RNF31,HECTD1,RFFL,HDAC6,CDC23,PSMD5,PSMD8,FBXL19,CDC34,PPIL2,FBXO7,RBX1,PSMC6,PSMA3,PSMC1,PSMB5,PSMA6,PSME2,PSMA7,RNF125,PSMD10,XIAP,MGRN1,PSM…	UBE2D1,RNF31,FBXL4,TRIM6,FBXL12,TRIM21,PTPN22,DYSF,PELI2,FBXO15,FBXO10,TRIM36,TRIM58,FBXW12,RNF180,NOD2,RNF34,FBXW10,ARIH2,NHLRC4	PSMC4,RC3H2,CHFR,PSMC5,PSMD5,PSMA3,BFAR,BLMH,FBXW7,PSMD14,UBE3D,DDB2,FBXL8,HERC5,SKP2,UBC,PSMB4,ANAPC10,UBE2O,PSMD13,SIAH1,MIB2
GO_INTERLEUKIN_1_MEDIATED_SIGNALING_PATHWAY	GO:0070498	97	Down	1.8625758569185944e-8	2.3755734446292243e-6	6	PSMB1,PSMC4,VRK2,PSMA4,CUL1,TAB2,PSME4,FBXW11,TOLLIP,PSMC5,IRAK3,PSME1,PSMD5,PSMD8,TAB1,RBX1,PSMC6,PSMA3,PSMC1,RPS6KA5,PSMB5,PSMA6,NFKBIA,PSME2,PSMA7,PSMD10,MAPK3,PSMD7,RIPK2,IKBKB,NOD1,PSMA2,MAP3K8,PSMD3,PSMD11,NFKB1,PSMD9,SKP1,IL1A,PSMD14,IL1R2,IL1R1,IL1RL2,EGR1,IL1B,PSMF1,PSMB2,PSMA1,PSME3,IRAK2,MAP3K7,IL6,IL1RN,PSMB7,PELI2,PSMB6,PSMA5,RPS27A,ST18,UBC,TAB3,PSMD4,PSMB4,SQSTM1,PSMC2,RPS6KA4,PSMD…	IL1A,IL1RL2,IL1B,IL6,PELI2,ST18,NOD2,PLCB1	PSMC4,TOLLIP,PSMC5,PSMD5,PSMA3,PSMD14,IL1R2,UBC,PSMB4,PSMD13
GO_PROTEIN_CONTAINING_COMPLEX_DISASSEMBLY	GO:0032984	296	Down	1.9100674786828177e-8	2.395542962848034e-6	2	DVL2,UPF1,LAMP2,SCIN,VTA1,SPAST,GABARAPL2,CLEC16A,PHF23,CAPG,MRPS10,LIMA1,MRPL43,MRPS35,MRPS24,SMARCD1,DHX8,NAV3,TBC1D25,KIF2A,LRP6,SPTB,WDR1,SMARCE1,NSF,CLASP1,MRPS34,TSG101,ADD2,CAMSAP3,ACTN2,CAPZB,JMJD4,SMARCD3,MRPL22,GSK3B,CHMP2B,ZMPSTE24,CHMP5,MRPL28,OGFOD1,ADD1,MRPS33,IRAK3,MCOLN1,SUPT16H,HDAC6,MRPS18A,SNAP29,SMARCB1,SH3BP1,TRIOBP,TFIP11,SPEF1,MAP1LC3A,MID1,MRPS31,AXIN1,GSPT1,ZFAND1,MRPL4,N…	CLEC16A,NAV3,ADD2,ACTN2,SPEF1,APC2,NES,MICAL2,TMOD1,TMOD3,SYNJ1,LMOD1,INSR,FZD2,KIF24,STMND1,TNF,PDXP	LAMP2,SCIN,MRPL28,SH3BP1,MRPS31,TRPV4,MRPS27,ARHGEF2,KLC1,MRPL44,CKAP2,MRPL47,MRPL15,RDX,KIF2C,MRPL11,MRPS22,GAK,MRPS16,MRPL40,MRPS18B,MICAL3,TWF2
GO_DNA_REPAIR	GO:0006281	485	Down	1.969757877916035e-8	2.429906234642322e-6	1	RAD52,KDM1A,RECQL,UPF1,POLR2J,LIG3,REV3L,SPRTN,PPP5C,BRCA1,ERCC1,DDX11,SLC30A9,WAS,MNAT1,AQR,ASTE1,RFC1,BOD1L1,PNKP,PARP3,TDP1,POLR2B,USP28,RRM2B,ERCC8,RFC2,RAD51,POLQ,FAM168A,POLD1,TMEM161A,EYA2,PMS1,NTHL1,ATXN3,TP53BP1,PSME4,NUCKS1,POLB,RAD18,TRIP13,ZFYVE26,SMC1A,XRCC1,MCM2,MCM6,MLH1,UNG,XAB2,UBE2T,SIRT6,POLD3,UBE2A,TIGAR,TP73,XRCC5,KIF22,DDX1,RIF1,EXD2,CDC14B,WDR70,PALB2,PDS5B,PPIE,ZMPSTE24,AT…	RAD52,SLC30A9,WAS,ALKBH1,PRKCG,POLN,TEX12,FANCC,ANKLE1,MEIOB,PPP4R2,ATRIP,WRN,AXIN2,APLF,GGN,MEIOC,SLX1B,RAD51B,FIGN,TREX2,HUS1B,RAD54B,RPA4,RTEL1	ERCC1,DDX11,MCM2,UNG,TP73,DDX1,APEX1,POLR2I,NUDT1,RPA3,PSMD14,RPA2,RNF113A,XRCC3,CDKN2D,GINS2,CHD1L,PCNA,CDK7,DDB2,TDG,CUL4A,FANCI,TP53,CETN2,UBC,XPC,NSMCE2,PAXIP1,HMGB2,RUVBL1,HMGB1,AP5Z1
GO_REGULATION_OF_CELL_CYCLE_PROCESS	GO:0010564	688	Down	2.033269256549039e-8	2.4549880239055596e-6	4	MAD1L1,KLHL13,CDC27,PRKAR2B,KMT2E,DBF4,PAF1,MARK4,PAFAH1B1,PSMB1,PKD1,MLXIPL,ZNF207,ANLN,WIZ,BRCA1,PSMC4,DDX11,TACC3,YAF2,BID,IGF1,SPAST,FHL1,CUL3,SPDL1,PSMA4,MYO16,PARP3,CUL7,OFD1,TPR,RAD51,FOXN3,ANAPC4,SDCCAG8,CUL1,MTA3,ATP2B4,RIOK2,WAPL,RNF4,PKN2,CDK13,RHOA,PSME4,SIRT2,PPP2R5B,CSNK2A2,CDC42,TRIP13,PRKACA,ZFYVE26,UBE2D1,SMC1A,HMMR,NDE1,CLASP1,EED,TIPIN,GTSE1,SPAG5,DYNC1I2,JADE1,FGFR1,PIK3C3,EDN…	PRKAR2B,IGF1,MYO16,UBE2D1,RAB11FIP3,SUSD2,PDGFB,RGCC,SMPD3,RBL2,FSD1,IL1A,PLAGL1,MSX2,TEX14,EDN3,KIF25,IL1B,RNF112,USP44,SIX3,TMOD3,EGF,KCNH5,CYP1A1,ANKRD53,ANKRD31,CCNB3,CDKN2B,DRD2,CXCR5,NEK10,TERT,GPER1,DACT1,GFI1B,AXIN2,E2F6,WNT10B,DCDC1,INSR,PRKCE,PDE3A,BTC,CEP295NL,CD28,MAPK15,RAD51B,EPGN,PLCB1,GPR132,EVI2B,PLK5,FZD9,HUS1B,AIF1,WEE2,PDXP,PTTG2,DACH1	PKD1,PSMC4,DDX11,TIPIN,FGFR1,TP73,HSP90AA1,PSMC5,PSMD5,PSMA3,APEX1,BMP7,CSNK2A1,GIT1,FBXW7,CEP72,IK,WNT5A,PSMD14,SYF2,RPA2,CIT,OBSL1,CNOT1,CEP250,XRCC3,TUBA4A,SOX15,CDKN2D,CDKN1C,TUBG1,PCNA,GPNMB,RDX,CUL4A,BBS4,TP53,CSNK1D,CETN2,TERF1,HAUS1,XPC,NSMCE2,PAXIP1,PSMB4,MAD2L1,ANAPC10,PKIA,SFN,EHMT1,PSMD13,PBX1,TUBB4B,HMGN5,CALM1
GO_DNA_CONFORMATION_CHANGE	GO:0071103	225	Down	2.073071079227598e-8	2.4549880239055596e-6	2	RECQL,PAF1,NCAPD2,AKAP8L,DDX11,MNAT1,NCAPH2,HMGB3,CENPQ,PHF23,TPR,RSF1,ERCC8,RFC2,RAD51,POLQ,WAPL,PSME4,MCM2,SART3,MCM6,TOP2B,SIRT6,XRCC5,DDX1,KAT6A,ATRX,RAD54L,CDC45,SRPK1,ABL1,CABIN1,TOP3B,HIRA,CENPM,MCM5,RBX1,ACIN1,CHD8,GINS1,SMCHD1,NAA10,SMARCA1,RBBP7,CENPI,CENPT,CTCF,OIP5,NBN,MCM4,ERCC2,ASF1B,AKAP8,GRWD1,SSBP1,SETX,RECQL5,NCAPG,GTF2H1,GTF2H3,RFC5,CHD4,ASF1A,MCM9,MCM3,RNF8,ASCC3,RAD50,SMC4,CE…	HIRA,CHD5,PIWIL1,SYCP3,CHD1,TTN,PADI4,HFM1,GPER1,WRN,NAP1L5,TSSK6,RAD54B,SETSIP,RTEL1	DDX11,NCAPH2,MCM2,DDX1,GINS2,CHD1L,NASP,DDB2,ANP32B,CUL4A,TP53,CETN2,POLE3,UBC,CENPH,XPC,MIS18A,HMGB2,RUVBL1,TOP1MT,CENPP,GTF2F2,HMGB1
GO_CELLULAR_RESPONSE_TO_DNA_DAMAGE_STIMULUS	GO:0006974	776	Down	2.0879632362784828e-8	2.4549880239055596e-6	6	RAD52,BAD,KDM1A,RECQL,UPF1,POLR2J,LIG3,CRY1,REV3L,BAZ1B,SPRTN,PPP5C,BRCA1,ERCC1,DDX11,SLC30A9,WAS,BID,SNAI2,CD74,MNAT1,AQR,CD44,TNFRSF1B,BCLAF1,BAK1,UBA6,ASTE1,RFC1,BOD1L1,PNKP,PARP3,TDP1,POLR2B,USP28,RRM2B,ERCC8,RFC2,RAD51,POLQ,FNIP2,FOXN3,FAM168A,MRPS35,POLD1,HIPK2,TMEM161A,EYA2,PMS1,NTHL1,MCM10,ATXN3,SP100,TNFRSF1A,TP53BP1,PSME4,NUCKS1,BCL3,NEDD4,POLB,RAD18,TRIP13,ZFYVE26,RPS6KA6,SMC1A,XRCC1,M…	RAD52,SLC30A9,WAS,TNFRSF1B,HMOX1,ALKBH1,NFATC2,RGCC,RBL2,CXCL12,RBM24,ZBTB47,PLAGL1,CLU,SNAI1,PRKCG,ELL3,POLN,BCL2A1,SETD7,TEX12,FANCC,ANKLE1,MEIOB,MNDA,PPP4R2,ATRIP,WRN,DDIAS,METTL3,AXIN2,APLF,PPM1D,ACER2,GGN,MEIOC,MAPK15,SLX1B,RAD51B,FIGN,TREX2,SPRED3,HUS1B,RAD54B,NCOA6,RPA4,TNF,CCDC13,RTEL1	ERCC1,DDX11,CD44,MCM2,TP63,NUAK1,TIPIN,UNG,TP73,DDX1,SNW1,APEX1,POLR2I,NUDT1,RPA3,PSMD14,SYF2,RPA2,CNOT1,RNF113A,XRCC3,CDKN2D,BCL2L2,GINS2,CHD1L,PCNA,CDK7,DDB2,NEK1,TDG,CUL4A,FANCI,TP53,CETN2,POLE3,FOXO1,UBC,XPC,NSMCE2,PAXIP1,CHCHD6,IFI16,HMGB2,ING2,RUVBL1,SFN,HMCES,HMGB1,AP5Z1
GO_TRANSCRIPTION_COUPLED_NUCLEOTIDE_EXCISION_REPAIR	GO:0006283	73	Down	2.2710189440666026e-8	2.629141162169413e-6	1	POLR2J,LIG3,ERCC1,MNAT1,AQR,RFC1,POLR2B,ERCC8,RFC2,POLD1,XRCC1,XAB2,POLD3,PPIE,POLR2E,POLR2F,RBX1,EP300,POLR2C,ERCC2,POLR2I,LIG1,RPA3,POLD2,PRPF19,GTF2H1,GTF2H3,RFC5,COPS7A,RPA2,COPS5,POLK,RPA1,PCNA,RFC3,CDK7,CCNH,ERCC5,XPA,COPS4,CUL4A,COPS3,RPS27A,POLR2D,COPS7B,GTF2H2,POLR2K,UBC,CUL4B,ERCC3,POLR2H,RFC4,UVSSA,COPS2,DDB1,POLR2G,COPS6,GPS1,UBB,POLD4,ERCC4,POLR2L,POLR2A,USP7,TCEA1,COPS8,ZNF830,HMGN1…		ERCC1,POLR2I,RPA3,RPA2,PCNA,CDK7,CUL4A,UBC
GO_COTRANSLATIONAL_PROTEIN_TARGETING_TO_MEMBRANE	GO:0006613	99	Down	2.3715646392436587e-8	2.7039430167134138e-6	7	SEC62,RPS20,SEC63,SEC61A1,RPL18,TRAM2,SEC61A2,TRAM1,RPL31,RPS5,RPL6,RPLP0,RPL3,SRP54,RPS16,RPS19,RPL18A,SEC61B,RPL28,RPL19,RPL34,RPS13,RPS12,RPL24,SSR3,RPS15,RPL22,RPS25,RPL21,RPL5,RPS10,SSR1,RPL23,RPS4Y1,RPL36,RPL27,RPS15A,RPL35,RPS6,RPLP1,RPS24,SRP14,RPS2,RPS11,RPL13A,RPL11,RPS8,SRP9,RPS27A,RPL32,RPS3A,RPL37,RPL10,RPL7,RPL7A,RPS3,SRP19,RPL30,ZFAND2B,RPL8,RPL26,RPL29,SSR2,RPL9,RPS14,RPL27A,RPL13…	TRAM1,SRP19,TRAM1L1
GO_DNA_GEOMETRIC_CHANGE	GO:0032392	108	Down	2.4372934080538094e-8	2.7374078948664053e-6	2	RECQL,DDX11,MNAT1,HMGB3,ERCC8,RFC2,RAD51,POLQ,MCM2,MCM6,XRCC5,DDX1,ATRX,RAD54L,CDC45,MCM5,RBX1,CHD8,GINS1,SMARCA1,NBN,MCM4,ERCC2,SSBP1,SETX,RECQL5,GTF2H1,GTF2H3,RFC5,CHD4,MCM9,MCM3,ASCC3,RAD50,CHD5,RAD23B,ZRANB3,HNRNPA2B1,CHD6,MCM8,HELB,CHTF18,MTERF1,POT1,GINS2,TOP2A,CHD1L,RPA1,IGHMBP2,RFC3,DDB2,ANXA1,DHX9,BRIP1,XPA,DSCC1,HMGA1,DNA2,SMARCAL1,CUL4A,PIF1,TP53,PARP1,RPS27A,DQX1,GTF2H2,G3BP1,CETN2,GI…	CHD5,CHD1,HFM1,WRN,RAD54B,RTEL1	DDX11,MCM2,DDX1,GINS2,CHD1L,DDB2,CUL4A,TP53,CETN2,UBC,XPC,HMGB2,RUVBL1,GTF2F2,HMGB1
GO_REGULATION_OF_STEM_CELL_DIFFERENTIATION	GO:2000736	105	Down	2.7714914989791876e-8	3.024658478477272e-6	5	PSMB1,PSMC4,PSMA4,FOXC1,EIF2AK2,CDK13,CBFB,PSME4,TCF3,TEAD2,SEMA3C,ITCH,TP73,REST,PSMC5,PUS7,PSME1,TGFB2,PSMD5,ABL1,PSMD8,SETD1A,OSM,PSMC6,PSMA3,PSMC1,PSMB5,PSMA6,PSME2,BMP7,PSMA7,JAG1,PSMD10,PSMD7,CDK6,PTN,PSMA2,KDM4C,GATA3,PSMD3,PSMD11,OCIAD1,SOX6,PSMD9,RBM24,HSPA9,HES1,PSMD14,KDM3A,NFE2L2,KMT2A,MYB,TRIM6,BMP4,SOX9,PSMF1,PSMB2,PSMA1,PSME3,SOX5,PDGFRA,LMO2,PWP1,PSMB7,YAP1,PRICKLE1,TCF12,GATA6,PS…	SEMA3C,OSM,GATA3,RBM24,TRIM6,PDGFRA,METTL3,GATA2	PSMC4,TP73,PSMC5,PSMD5,SETD1A,PSMA3,BMP7,PSMD14,LMO2,PRICKLE1,PSMB4,LMO1,PSMD13
GO_MITOTIC_CELL_CYCLE	GO:0000278	935	Down	2.7774435056232923e-8	3.024658478477272e-6	4	MAD1L1,POLDIP2,CDC27,PRKAR2B,KMT2E,FBXL3,USH1C,DBF4,PAFAH1B1,PAX6,PSMB1,CDK11A,PKD1,ZNF207,NCAPD2,AKAP8L,TTC19,ANLN,PPP5C,BRCA1,PSMC4,TACC3,POLA2,BID,IGF1,HGF,MNAT1,SPAST,FHL1,NCAPH2,PIAS1,TIMP2,CUL3,USP2,TUBG2,SPDL1,PHF23,PSMA4,MYO16,PARP3,CUL7,OFD1,YTHDC2,TPR,MAP4,RAD51,FOXN3,ANAPC4,SDCCAG8,FOXC1,CUL1,MTA3,CDK14,PPP1R12A,RIOK2,CTDP1,BCAT1,LZTS1,WAPL,TAF2,PKN2,MCM10,CDK13,EML1,RHOA,ROCK1,KIF2A,P…	PRKAR2B,USH1C,PAX6,IGF1,HGF,MYO16,BCAT1,LZTS1,UBE2D1,BRINP1,ABCB1,HIRA,PDGFB,TUBB1,RGCC,SMPD3,RBL2,FSD1,CCNJ,IL1A,ORC2,RHOU,PLAGL1,TEX14,INHBA,EDN3,KIF25,IL1B,FBXL12,NES,CCNJL,USP44,NEK3,IL10,BTG4,TMOD3,PRDM5,EGF,ASCL1,KCNH5,CYP1A1,ANKRD53,CCNB3,CDKN2B,EIF4E,TRIM36,TTN,KDM8,GFI1,TERT,DDIAS,DACT1,GFI1B,TTYH1,E2F6,WNT10B,PPM1D,DCDC1,INSR,BRSK2,BTC,FOXG1,RPRM,TUBAL3,CD28,MEIOC,RAD51B,EPGN,PLCB1,GPR1…	PKD1,PSMC4,POLA2,NCAPH2,CHFR,MCM2,TIPIN,FGFR1,TP73,HSP90AA1,PSMC5,PSMD5,PSMA3,VRK1,APEX1,BMP7,RPA3,CEP72,IK,PSMD14,ARHGEF2,SYF2,RPA2,CIT,TUBA1B,OBSL1,STAMBP,CNOT1,CEP250,XRCC3,TUBGCP3,TUBA4A,CDKN2D,AJUBA,FOXA1,CDKN1C,TUBG1,PCNA,NASP,CDK7,FBXL8,CKAP2,GPNMB,RDX,ARL3,CUL4A,BBS4,CDH13,TP53,CSNK1D,KIF2C,SKP2,CETN2,TACC1,POLE3,DSN1,HAUS1,XPC,RHOC,NSMCE2,MITD1,PSMB4,MAD2L1,ANAPC10,TUBA1C,RGS14,PKIA,KLF1…
GO_REGULATION_OF_HEMATOPOIETIC_PROGENITOR_CELL_DIFFERENTIATION	GO:1901532	81	Down	2.8136357939323463e-8	3.024658478477272e-6	5	PSMB1,PSMC4,PSMA4,KITLG,FOXC1,EIF2AK2,CBFB,PSME4,TCF3,PDCD2,ITCH,TP73,PSMC5,PUS7,PSME1,PSMD5,ABL1,PSMD8,SETD1A,OSM,PSMC6,PSMA3,PSMC1,PSMB5,PSMA6,PSME2,PSMA7,PSMD10,PSMD7,CDK6,PSMA2,GATA3,PSMD3,PSMD11,PSMD9,HSPA9,HES1,PSMD14,SOS1,NFE2L2,KMT2A,MYB,PSMF1,PSMB2,ZBTB1,PSMA1,PSME3,DPF2,LMO2,PSMB7,YAP1,TCF12,PSMB6,PSMA5,NOTCH1,FLCN,RUNX1,PSMD4,PSMB4,PSMC2,PSMD6,METTL3,PSMC3,LMO1,NUDT21,PSMD1,DHX36,PSMD2…	OSM,GATA3,METTL3,GATA2,MIXL1	PSMC4,TP73,PSMC5,PSMD5,SETD1A,PSMA3,PSMD14,LMO2,PSMB4,LMO1,PSMD13,FNIP1
GO_ESTABLISHMENT_OF_PROTEIN_LOCALIZATION_TO_ENDOPLASMIC_RETICULUM	GO:0072599	110	Down	2.9304505463294025e-8	3.105864839595599e-6	7	SEC62,RPS20,SEC63,HSPA5,SEC61A1,RPL18,TRAM2,SEC61A2,TRAM1,RPL31,RPS5,RAB10,RPL6,RPLP0,RPL3,PMM1,SRP54,CHMP4B,SGTA,RPS16,RPS19,RPL18A,SEC61B,RPL28,RPL19,RPL34,RPS13,RPS12,RPL24,SSR3,SPCS1,RPS15,RAB3GAP1,RPL22,RPS25,SPCS2,RAB3GAP2,RPL21,RPL5,RPS10,RPL23,SPCS3,RPS4Y1,RPL36,RPL27,SEC61G,RPS15A,RPL35,RPS6,RPLP1,RPS24,SRP14,PMM2,RPS2,RPS11,RPL13A,RPL11,RPS8,SRP9,RPS27A,RPL32,RPS3A,RPL37,RPL10,RPL7,RPL7…	TRAM1,PMM2,SRP19,TRAM1L1	PMM1
GO_CHROMOSOME_SEGREGATION	GO:0007059	280	Down	3.4677246434412877e-8	3.6242538808188456e-6	8	MAD1L1,CDC27,SLC25A5,ZNF207,NCAPD2,AKAP8L,BRCA1,DDX11,TACC3,NCAPH2,CENPQ,CUL3,TUBG2,SPDL1,PHF23,TPR,ANAPC4,PUM2,RIOK2,NDC1,WAPL,STAG3,SIRT2,CSNK2A2,CDC42,RAD18,TRIP13,SMC1A,NDE1,NUP37,MLH1,SPAG5,TOP2B,SMC1B,KIF22,NDC80,PIBF1,PDS5B,CHMP2B,ATRX,SEH1L,CHMP5,ZW10,ANAPC5,BIRC5,KIF4A,CDC6,CDC23,SRPK1,KLHL22,TOP3B,HIRA,DMC1,CCNB1IP1,REC8,CSNK2A1,CHMP4B,FAM83D,RIOK3,STAG2,NAA10,BEX4,CENPT,CTCF,UBE2I,RAB1…	HIRA,TEX14,KIF25,USP44,ANKRD53,ANKRD31,TEX12,TTN,MEIOB,HFM1,MEI1,AXIN2,MEIOC,MAPK15,SYCP2,RNF212B,PTTG2	DDX11,NCAPH2,NDC1,CSNK2A1,FBXW7,IK,XRCC3,TUBG1,KIF2C,TERF1,DSN1,NSMCE2,MIS18A,PMF1,MAD2L1,RGS14,RNF212
GO_CELLULAR_NITROGEN_COMPOUND_CATABOLIC_PROCESS	GO:0044270	537	Down	3.538034374645759e-8	3.6470833793437443e-6	1	ENPP4,UPF1,PSMB1,RPS20,CSDE1,PSMC4,DNASE1L1,SLC11A1,SAMD4A,RNH1,DERA,TYMP,VIM,RNASET2,TNFRSF1B,ZCCHC8,EDC4,PSMA4,MRTO4,THRAP3,ENTPD2,PUM2,YBX3,RPL18,NTHL1,YBX1,PDE4A,ELAVL1,ROCK1,PSME4,SMG6,PABPC1,RPL31,PDE8A,IGF2BP2,ACAT1,EXOSC7,RBM7,MLH1,UNG,NT5C2,EXOSC5,TNRC6C,CNOT4,PKP1,XPO1,TNPO1,DIS3,RPS5,HAL,BAX,PSMC5,CNOT3,KHSRP,XRN2,RPL6,RPLP0,FUS,BLVRB,PCBP4,PABPC4,TNRC6A,ALKBH5,PSME1,HNRNPC,AGO1,PSMD5,…	TNFRSF1B,EDC4,HAL,HMOX1,APOBEC3H,MYEF2,AMBP,RBM24,PDE10A,PDE8B,ACADL,KMO,GDA,ALDH1L2,IL6,ENTPD1,AMDHD1,HDC,BHMT,PNLDC1,DPYS,SCGB1A1,TIRAP,TDO2,RBM46,CARNMT1,CDA,IGF2BP1,FTCD,TNFSF13,METTL3,DNASE1L2,AXIN2,RNASE2,RNASE6,CIDEA,ZC3H12D,MEIOC,PDE4B,NT5C1B,PDE2A,ENTPD5,NANOS3,ENTPD8,STK31,PDE7A,PDXP,UGT1A4	PSMC4,RNH1,ACAT1,EXOSC7,UNG,PSMC5,XRN2,PSMD5,CIRBP,PSMA3,APEX1,DNASE2,NUDT1,PSMD14,NT5C3A,NUDT10,CNOT1,UPF3B,NT5C,POR,LSM4,NT5E,TDG,UBC,PSMB4,DEDD2,MAGOH,HMGB2,YWHAB,ENTPD3,UPF3A,SMPDL3A,UPP1,PSMD13,HMGB1,EXOSC6,APOBEC3C
GO_REGULATION_OF_MITOTIC_CELL_CYCLE	GO:0007346	594	Down	3.7320254012571776e-8	3.768358103653739e-6	4	MAD1L1,POLDIP2,CDC27,PRKAR2B,KMT2E,PAFAH1B1,PSMB1,PKD1,ZNF207,ANLN,BRCA1,PSMC4,TACC3,BID,IGF1,FHL1,TIMP2,CUL3,USP2,SPDL1,PSMA4,MYO16,PARP3,CUL7,OFD1,YTHDC2,TPR,FOXN3,ANAPC4,SDCCAG8,FOXC1,CUL1,MTA3,RIOK2,PKN2,CDK13,PSME4,SIRT2,PTPN3,ASNS,CDC42,TRIP13,PRKACA,UBE2D1,SMC1A,HMMR,CHFR,NDE1,NLE1,CLASP1,TIPIN,GTSE1,DLG1,TOP2B,DYNC1I2,JADE1,FGFR1,EDN1,PCM1,BRINP1,TP73,CDC14A,CNOT4,HSP90AA1,RBL1,NDC80,CDC1…	PRKAR2B,IGF1,MYO16,UBE2D1,BRINP1,PDGFB,RGCC,SMPD3,RBL2,FSD1,IL1A,PLAGL1,TEX14,EDN3,KIF25,IL1B,USP44,IL10,BTG4,TMOD3,EGF,ASCL1,KCNH5,CYP1A1,ANKRD53,CCNB3,CDKN2B,EIF4E,TERT,DDIAS,DACT1,GFI1B,WNT10B,DCDC1,INSR,BTC,FOXG1,RPRM,CD28,MEIOC,RAD51B,EPGN,PLCB1,GPR132,PLK5,HUS1B,AIF1,WEE2,TNF,MCIDAS,PDXP,PTTG2	PKD1,PSMC4,CHFR,TIPIN,FGFR1,TP73,HSP90AA1,PSMC5,PSMD5,PSMA3,APEX1,BMP7,RPA3,CEP72,IK,PSMD14,SYF2,RPA2,OBSL1,CNOT1,CEP250,XRCC3,TUBA4A,CDKN2D,FOXA1,CDKN1C,TUBG1,PCNA,GPNMB,RDX,CUL4A,TP53,CSNK1D,CETN2,HAUS1,XPC,NSMCE2,PSMB4,MAD2L1,ANAPC10,PKIA,SFN,PSMD13,PBX1,TUBB4B
GO_RNA_LOCALIZATION	GO:0006403	221	Down	3.755838641515355e-8	3.768358103653739e-6	7	UPF1,AKAP8L,MVP,ZC3H3,NUP160,TPR,THOC3,NOP58,ZC3H11A,RIOK2,NDC1,U2AF2,NUP133,SMG6,CPSF1,SIDT1,IGF2BP2,NCBP3,NUP37,RBFOX1,THOC1,XPO1,YTHDC1,SEH1L,KHSRP,RBM27,ALKBH5,NUP50,AAAS,NUP188,POLDIP3,THOC5,SRSF5,YY1,PABPN1,RAE1,PRPF6,NXT2,FMR1,NUTF2,NUP93,PIH1D1,FBL,EXOSC3,CASC3,NUP88,SUPT6H,DDX25,NUP98,MAGOHB,PARP11,NUP107,CPSF6,SRSF9,SRSF3,MRPL18,QKI,NUP155,NCBP2,RPS15,CCT4,SRSF7,SRSF4,SFPQ,SMG7,SRSF11,Z…	RBFOX1,PARP11,RFTN1,SRSF1,EIF4E,IGF2BP1,C12orf50,KIF5C,TOMM20L,ARC	NDC1,UPF3B,NUP85,DHX38,CETN2,TERF1,U2AF1,MAGOH,THOC7,DDX19A,UPF3A,TOMM20,RUVBL1,XPOT
GO_REGULATION_OF_MRNA_CATABOLIC_PROCESS	GO:0061013	182	Down	4.414242994663622e-8	4.340039117020471e-6	1	UPF1,PSMB1,PSMC4,SLC11A1,SAMD4A,VIM,PSMA4,THRAP3,PUM2,YBX3,YBX1,ELAVL1,ROCK1,PSME4,PABPC1,IGF2BP2,EXOSC7,EXOSC5,TNRC6C,PKP1,XPO1,TNPO1,DIS3,PSMC5,KHSRP,FUS,PCBP4,PABPC4,TNRC6A,ALKBH5,PSME1,HNRNPC,PSMD5,PSMD8,CIRBP,HNRNPM,GTPBP1,TNRC6B,PSMC6,PSMA3,ZC3H14,PSMC1,PSMB5,APEX1,PSMA6,PSME2,PSMA7,E2F1,PSMD10,FMR1,PSMD7,MYEF2,ZC3HAV1,HSPB1,PSMA2,EXOSC3,CPEB3,PSMD3,PSMD11,HSPA8,PSMD9,MAPK14,RBM24,XRN1,FXR1…	MYEF2,RBM24,SCGB1A1,TIRAP,RBM46,IGF2BP1,TNFSF13,METTL3,AXIN2,ZC3H12D,MEIOC,NANOS3	PSMC4,EXOSC7,PSMC5,PSMD5,CIRBP,PSMA3,APEX1,PSMD14,CNOT1,UBC,PSMB4,YWHAB,PSMD13,EXOSC6
GO_CELL_DIVISION	GO:0051301	529	Down	4.440970259276761e-8	4.340039117020471e-6	9	MAD1L1,KLHL13,LIG3,RALA,MARK4,CCDC124,PAFAH1B1,PAX6,TEAD3,ZNF207,NCAPD2,TTC19,ANLN,TACC3,WWTR1,SPAST,CUL3,NSUN2,SPDL1,CUL7,TPR,MAP4,BCAR1,PIK3CB,ANAPC4,CDK14,CTDP1,WAPL,GNAI3,PKN2,YBX1,ASPM,FGFR2,EVI5,RHOA,ROCK1,KIF2A,SIRT2,CDC42,ZFYVE26,SMC1A,CHFR,NDE1,TP63,LLGL2,CLASP1,TSG101,TIPIN,NUP37,SPAG5,FGFR1,PIK3C3,CDC14A,EPB41L2,DCT,RBL1,NDC80,CDC14B,CCNT2,PDS5B,CHMP2B,RAB10,MAPRE3,SEH1L,CHMP5,ZW10,KLH…	PAX6,EVI5,DCT,RAB11FIP3,OSM,SUSD2,PDGFB,RBL2,FSD1,ZBTB16,THBS4,IL1A,PARD3B,TEX14,IL1B,HTR2B,USP44,NEK3,CUZD1,FGF2,SYCP3,HMCN1,ANKRD53,CCNB3,DRD2,TRIM36,WNT7A,CXCR5,PPBP,SHH,SOX17,DCDC1,PRKCE,BRSK2,BTC,FIGN,EVI2B,PLK5,HEPACAM2,SYCP2,PDXP,ETV5,NOX5	BCAR1,CHFR,TP63,TIPIN,FGFR1,NUDC,VRK1,GIT1,GNAI2,ARHGEF2,CLTA,CIT,TUBA1B,STAMBP,CDK7,CKAP2,NEK1,ARL3,BBS4,KIF2C,RALB,CETN2,TACC1,TERF1,DSN1,HAUS1,RHOC,NSMCE2,MITD1,MIS18A,PMF1,VANGL2,MAD2L1,ANAPC10,TUBA1C,ING2,RGS14,PDGFD,RUVBL1,SFN,PARD6G,CALM1,MICAL3
GO_NUCLEAR_EXPORT	GO:0051168	189	Down	4.6361537021447824e-8	4.472699565210191e-6	7	UPF1,PKD1,AKAP8L,NUP160,RANBP3,LSG1,TPR,THOC3,ZC3H11A,RIOK2,NDC1,U2AF2,SP100,NUP133,SMG6,CPSF1,PRKACA,NUP37,GTSE1,THOC1,RAPGEF3,STRADB,GSK3B,XPO1,YTHDC1,SEH1L,RBM22,RBM27,ALKBH5,NUP50,AAAS,NUP188,POLDIP3,THOC5,RANGAP1,PPM1A,SRSF5,PABPN1,RAE1,EMD,NUTF2,NUP93,TGFB1,LZTS2,CASC3,NUP88,YWHAE,SUPT6H,DDX25,NUP98,MAGOHB,DUSP16,NUP107,CPSF6,SRSF9,SRSF3,HSPA9,NUP155,NCBP2,DNAJC27,RPS15,SRSF7,PARK7,SRSF4,SM…	RAPGEF3,STRADB,IL1B,SRSF1,EIF4E,ANKLE1,C12orf50	PKD1,NDC1,UPF3B,NUP85,TXN,ANP32B,DHX38,TP53,U2AF1,MAGOH,THOC7,DDX19A,SFN,XPOT
GO_NUCLEOTIDE_EXCISION_REPAIR_PREINCISION_COMPLEX_ASSEMBLY	GO:0006294	29	Down	5.348394199535386e-8	5.089312011828258e-6	1	MNAT1,RBX1,ERCC2,RPA3,GTF2H1,GTF2H3,RPA2,RAD23B,CHD1L,RPA1,CDK7,CCNH,DDB2,ERCC5,XPA,CUL4A,PARP1,RPS27A,GTF2H2,CETN2,UBC,XPC,CUL4B,ERCC3,DDB1,UBB,GTF2H4,UBA52,GTF2H5		RPA3,RPA2,CHD1L,CDK7,DDB2,CUL4A,CETN2,UBC,XPC
GO_CELLULAR_AMIDE_METABOLIC_PROCESS	GO:0043603	942	Down	5.410564265066587e-8	5.089312011828258e-6	1	GCLC,PDK4,UPF1,DHX33,ACSM3,PDK2,YBX2,AGK,GGCT,AASS,MGST1,RPS20,LARS2,ELOVL5,IGF1,SAMD4A,CPS1,GLRX2,ABCC2,GCLM,VIM,MIPEP,IFNGR1,NSMAF,RPL26L1,CTNS,TPR,MRPS10,HEXB,GALC,EIF2AK2,PUM2,MRPL43,GATB,YBX3,MPC1,MRPS35,DGAT2,MRPS24,EIF4B,SPHK2,RPL18,HAGH,ABCA7,FAR2,ZC3H15,MTHFD2,ELAVL1,ELOVL1,TNFRSF1A,DHX29,RHOA,IARS2,ROCK1,PDK3,ACSL4,FTSJ1,SRBD1,BCL3,GBA2,ASNS,PABPC1,EIF2B3,TCOF1,NCK2,RPL31,TRHDE,IGF2BP2,…	IGF1,ABCC2,ELOVL1,TRHDE,SLC46A1,HAL,CERS4,VNN3,GGT5,GGT1,ALKBH1,EEF1A2,CELF4,PCSK1N,SMPD3,ACSBG1,ASAH1,ABCA2,FOLR1,IFNG,RBM24,VNN1,VNN2,EIF2B4,ST3GAL5,ELOVL3,GPAM,SERP1,CLU,PIWIL1,GAL3ST1,AANAT,APOE,SMPDL3B,GGT7,GSTM1,HMGCS2,NGF,PIWIL4,ALDH1L2,IL6,BAAT,SECISBP2L,AMDHD1,RPL3L,CORIN,EIF4E,TDO2,ACSS1,CARNMT1,B4GALT3,IGF2BP1,ACE,FTCD,ADAMTS13,NAPEPLD,HPGDS,KBTBD8,CPA3,UCN,FOLR2,METTL3,ANPEP,SCG5,GRM5…	GCLM,ACAT1,DDX1,ARG2,MRPL28,CIRBP,CERK,GSS,GLA,MRPS31,EARS2,SARS2,CPE,MVK,ACOT13,HARS2,MRPS27,RGS2,NSUN4,DPH5,RPS6KA1,PTK2B,ACOT9,CNOT1,UPF3B,KRT17,PDHA1,MRPL44,IREB2,MRPL47,ST6GALNAC4,MRPL15,ATIC,ERBB2,SOD1,EIF2B5,SNCA,NCK1,ABCG1,ASRGL1,MAGOH,RPL22L1,AIMP1,METAP1,NAALADL1,UPF3A,GSTA4,ORMDL3,CERS6,MRPL11,MRPS22,SHMT1,OPLAH,EIF3K,MRPS16,MRPL40,GM2A,MRPS18B
GO_CILIARY_BASAL_BODY_PLASMA_MEMBRANE_DOCKING	GO:0097711	93	Down	5.709844360286843e-8	5.282155844413293e-6	2	PRKAR2B,MARK4,PAFAH1B1,MKS1,OFD1,CC2D2A,SDCCAG8,PRKACA,NDE1,CLASP1,DYNC1I2,PCM1,HSP90AA1,DYNLL1,HAUS4,NINL,MAPRE1,CEP76,CEP192,RPGRIP1L,CCP110,RAB11A,CEP152,PPP2R1A,CEP41,B9D1,YWHAE,CEP164,CEP72,CEP70,ALMS1,NEK2,CNTRL,TCTN3,CEP89,B9D2,CEP250,RAB3IP,TUBA4A,AKAP9,TTBK2,HAUS8,TUBG1,NPHP4,CEP162,AHI1,ODF2,CDK5RAP2,DCTN3,HAUS2,ACTR1A,NEDD1,CSNK1D,CEP131,PLK4,NPHP1,CETN2,HAUS6,CEP78,SCLT1,CENPJ,HAUS1,P…	PRKAR2B,NPHP4,KIF24	HSP90AA1,CEP72,CEP250,TUBA4A,TUBG1,CSNK1D,CETN2,HAUS1,TUBB4B
GO_ANTIGEN_PROCESSING_AND_PRESENTATION_OF_PEPTIDE_ANTIGEN	GO:0048002	177	Down	5.75597048826432e-8	5.282155844413293e-6	10	AP2B1,PSMB1,HFE,PSMC4,SLC11A1,CD74,PSMA4,AP2S1,VAMP3,CYBA,KIF26A,KIF2A,PSME4,FCGR2B,AP1M1,RAB7A,KIFAP3,DYNC1I2,CAPZB,KIF22,DNM2,ITGB5,KIF3C,PSMC5,DYNLL1,LAG3,KIF4A,PSME1,SNAP23,PSMD5,TREM2,PSMD8,AP1B1,NCF4,PSMC6,PSMA3,LGMN,PSMC1,PSMB5,PSMA6,PSME2,SEC23A,PSMA7,KIF3B,PSMD10,PSMD7,PYCARD,IKBKB,DCTN6,FCGRT,CLEC4M,AP1S1,PSMA2,PSMD3,PSMD11,PSMD9,CLEC4A,LNPEP,SEC24A,ACTR1B,PSMD14,CAPZA1,NCF2,CTSD,VAMP8,…	KIF26A,FCGR2B,LAG3,CLEC4M,SEC24A,NCF2,CD36,FCGR1A,KIF5A,FCER1G,ACE,CYBB,CTSE,HLA-DQB2,HLA-DQA2	PSMC4,AP2S1,ITGB5,PSMC5,PSMD5,PSMA3,PSMD14,CLTA,KLC1,CTSV,KIF2C,PSMB4,SEC24C,HLA-DQB1,AP2A2,PSMD13,BCAP31,AP2A1,HLA-E
GO_NUCLEOTIDE_EXCISION_REPAIR_DNA_INCISION	GO:0033683	40	Down	5.899409619878564e-8	5.3485611312754454e-6	1	ERCC1,RFC1,RFC2,POLD1,NTHL1,POLD3,RBX1,ERCC2,RPA3,POLD2,GTF2H1,GTF2H3,RFC5,OGG1,RPA2,POLK,CHD1L,RPA1,PCNA,RFC3,DDB2,BIVM,ERCC5,XPA,CUL4A,PARP1,RPS27A,GTF2H2,UBC,CUL4B,ERCC3,RFC4,DDB1,UBB,POLD4,ERCC4,FAN1,GTF2H4,UBA52,GTF2H5		ERCC1,RPA3,RPA2,CHD1L,PCNA,DDB2,CUL4A,UBC
GO_MITOCHONDRIAL_TRANSPORT	GO:0006839	220	Down	6.391811140880686e-8	5.72599748037228e-6	7	GCLC,STPG1,BAD,SLC25A13,SLC25A5,AGK,BID,TOMM34,MIPEP,BAK1,MCUR1,HEBP2,USP36,MPC1,CASP8,EYA2,VPS35,CSNK2A2,SREBF1,TP63,LMAN1,TIMM21,ACACB,TP73,PSEN1,HSP90AA1,GSK3B,SLC25A24,HUWE1,BAX,PPP1R13B,SLC8B1,SIRT4,SLC9A1,MUL1,RNF31,TMEM14A,SH3GLB1,TIMM13,SLC25A1,HPS4,TOMM22,FBXO7,TSPO,SAMM50,GZMB,TIMM9,E2F1,SLC25A14,SLC25A15,BMF,GDAP1,BNIP3L,TIMM44,PDCD5,TIMM50,BBC3,GSK3A,PMPCB,PRKAG2,MAPK8,MICU1,SFXN3,PIT…	SLC25A13,RNF31,GZMB,UCP1,RHOU,HIP1R,ACAA2,ABLIM3,UCP3,ARIH2,SLC25A18,FZD9,LRRK2,TOMM20L,CPT1B,SIAH3	VPS35,TP63,TP73,HSP90AA1,SLC9A1,TSPO,FBXW7,MFN2,TP53,SLC25A28,MPV17L,CPT2,BAP1,YWHAB,TOMM20,SFN,TIMM22,BLOC1S2
GO_MODIFICATION_DEPENDENT_MACROMOLECULE_CATABOLIC_PROCESS	GO:0043632	585	Down	6.528339475554967e-8	5.7795005357118976e-6	1	GCLC,ANKIB1,HECW1,CDC27,RHBDD2,FBXL3,MYLIP,PSMB1,UBE3C,HFE,RNF216,PSMC4,NUB1,RNF14,UFL1,WWTR1,ZRANB1,UBR2,UBA6,PIAS1,RNF19A,CUL3,USP2,CLEC16A,PSMA4,CUL7,HSPA5,USP28,ERCC8,NEDD4L,JKAMP,MAPK9,HERPUD1,ANAPC4,CUL1,USP36,USP13,RNF4,HIPK2,ATXN3,PSME4,SIRT2,ERLEC1,NEDD4,RNF126,CSNK2A2,SEL1L,TRIB2,LNX1,UBE2D1,CHFR,FBXW11,DERL2,TSG101,EXOSC7,PTPN23,KLHL20,DNAJC10,USP33,UBE2A,ARAF,UBE2K,PPP2R5C,ITCH,TP53IN…	CLEC16A,UBE2D1,USP40,DERL3,XBP1,TRIM9,TNFAIP1,FBXL4,AUP1,CLU,FBXL12,QRICH2,RNF128,USP44,ARRB1,EGF,FBXO10,AMN1,SPSB3,TRIM58,DCST1,RNF180,SHH,WNT10B,OTUD7A,USP50,RNF34,UBQLNL,FBXO39,ARIH2,RNF133,LRRK2,UBE2J1,SIAH3,RNF148	RHBDD2,PSMC4,CHFR,EXOSC7,TOLLIP,PSMC5,PSMD5,KCTD17,PSMA3,CSNK2A1,BFAR,WFS1,FBXW7,USP5,PSMD14,UBE3D,PTK2B,VPS25,FBXL8,PRICKLE1,CUL4A,CSNK1D,RNF175,SKP2,DNAJB12,UBC,DAB2,UCHL1,PSMB4,BAP1,MAD2L1,ANAPC10,UBE2O,MAN1B1,PSMD13,BCAP31,SIAH1
GO_ANTIGEN_PROCESSING_AND_PRESENTATION_OF_EXOGENOUS_PEPTIDE_ANTIGEN_VIA_MHC_CLASS_I	GO:0042590	71	Down	7.14384274008622e-8	6.2508623975754424e-6	10	PSMB1,PSMC4,PSMA4,VAMP3,CYBA,PSME4,ITGB5,PSMC5,PSME1,SNAP23,PSMD5,PSMD8,NCF4,PSMC6,PSMA3,PSMC1,PSMB5,PSMA6,PSME2,PSMA7,PSMD10,PSMD7,IKBKB,PSMA2,PSMD3,PSMD11,PSMD9,CLEC4A,LNPEP,PSMD14,NCF2,VAMP8,PSMF1,PSMB2,PSMA1,PSME3,CD36,PSMB7,ITGAV,PSMB6,PSMA5,FCGR1A,NCF1,FCER1G,PSMD4,PSMB4,PSMC2,PSMD6,CYBB,PSMC3,B2M,PDIA3,TAP1,PSMD1,PSMD2,CALR,PSMD13,PSMD12,PSMB8,TAP2,HLA-E,HLA-G,HLA-F,PSMB10,CHUK,IFI30,TAPBP…	NCF2,CD36,FCGR1A,FCER1G,CYBB	PSMC4,ITGB5,PSMC5,PSMD5,PSMA3,PSMD14,PSMB4,PSMD13,HLA-E
GO_CHROMOSOME_ORGANIZATION	GO:0051276	1027	Down	7.336486142026799e-8	6.345638875718582e-6	2	MAD1L1,KDM1A,RECQL,CDC27,UPF1,MSL3,CREBBP,KMT2E,KDM7A,PAF1,JARID2,PAX7,BAZ1B,ZNF207,NCAPD2,SCMH1,AKAP8L,MBTD1,DPF1,PPP5C,BRCA1,ERCC1,KDM5D,DDX11,TACC3,POLA2,ZMYND11,ISL1,SNAI2,MNAT1,UBR2,PHF20,NCAPH2,BRD9,HMGB3,CENPQ,ARID4A,RFC1,CUL3,TUBG2,PNKP,SPDL1,PHF23,PARP3,JADE2,TPR,HDAC9,RSF1,ERCC8,RFC2,ARID1B,FOXP3,RAD51,POLQ,ANAPC4,ARID4B,USP36,KMT2C,ATG5,MTA3,RIOK2,NDC1,HDAC7,PRDM6,WAPL,POLD1,SPHK2,RNF4…	PAX7,DPF1,FOXP3,PRDM6,PRKCQ,ESR1,TBL1Y,HIRA,SETD6,RBL2,GATA3,PRMT8,CHD5,PADI2,DR1,TEX14,PKN1,SNAI1,PIWIL1,KIF25,IL1B,FOXA2,PRDM12,DYDC2,LOXL2,PKIB,USP44,IRF4,ARRB1,PRDM5,SYCP3,ANKRD53,CAMK2D,SETD7,ANKRD31,TEX12,CHD1,TTN,KDM8,PADI4,HIPK4,MEIOB,HFM1,GFI1,UCN,TERT,GPER1,WRN,GFI1B,RAG1,MEI1,AXIN2,FOXA3,DYDC1,PPM1D,CBX2,NAP1L5,TSSK6,GATA2,ZFPM1,MEIOC,ZSCAN4,MAPK15,SLX1B,VCX,DRD1,KPNA7,IKZF1,FBLL1,LRRK…	ERCC1,DDX11,POLA2,ISL1,NCAPH2,NDC1,MCM2,TP63,DDX1,HSP90AA1,SETD1A,SNW1,VRK1,APEX1,PRKD2,RPA3,NPM3,FBXW7,IK,RPA2,PHF19,XRCC3,SOX15,FOXA1,GINS2,TUBG1,CHD1L,PCNA,NASP,PPHLN1,DDB2,RCBTB1,ANP32B,TDG,CUL4A,TP53,KIF2C,SNCA,CETN2,TERF1,POLE3,DSN1,UBC,CENPH,XPC,NSMCE2,PAXIP1,ELK4,MIS18A,BAP1,HMGB2,MAD2L1,ING2,RUVBL1,RNF212,EHMT1,TOP1MT,CENPP,GTF2F2,HMGB1,HMGN5,NELFE,ZBTB48
GO_HEMATOPOIETIC_STEM_CELL_DIFFERENTIATION	GO:0060218	78	Down	8.042151304668513e-8	6.876953246321655e-6	5	MEOX1,PSMB1,PSMC4,PSMA4,FOXC1,EIF2AK2,CBFB,PSME4,TCF3,ITCH,TP73,XRCC5,PSMC5,PUS7,PSME1,PSMD5,ABL1,PSMD8,SETD1A,OSM,PSMC6,PSMA3,PSMC1,PSMB5,PSMA6,PSME2,PSMA7,PSMD10,PSMD7,SFRP1,ERCC2,CDK6,PSMA2,GATA3,PSMD3,PSMD11,PSMD9,SRF,HSPA9,PSMD14,NFE2L2,KMT2A,MYB,PSMF1,PSMB2,PSMA1,PSME3,LMO2,PSMB7,YAP1,LMBR1L,TCF12,TP53,PSMB6,PSMA5,BATF,RUNX1,PSMD4,PSMB4,ACE,PSMC2,PSMD6,METTL3,PSMC3,LMO1,PSMD1,PSMD2,GATA2,HO…	MEOX1,OSM,GATA3,ACE,METTL3,GATA2	PSMC4,TP73,PSMC5,PSMD5,SETD1A,PSMA3,PSMD14,LMO2,TP53,PSMB4,LMO1,PSMD13
GO_RNA_EXPORT_FROM_NUCLEUS	GO:0006405	131	Down	8.559915159314073e-8	7.237456356611056e-6	7	UPF1,AKAP8L,NUP160,TPR,THOC3,ZC3H11A,RIOK2,NDC1,U2AF2,NUP133,SMG6,CPSF1,NUP37,THOC1,XPO1,YTHDC1,SEH1L,RBM27,ALKBH5,NUP50,AAAS,NUP188,POLDIP3,THOC5,SRSF5,PABPN1,RAE1,NUP93,CASC3,NUP88,SUPT6H,DDX25,NUP98,MAGOHB,NUP107,CPSF6,SRSF9,SRSF3,NUP155,NCBP2,RPS15,SRSF7,SRSF4,SMG7,SRSF11,CPSF3,GLE1,NRDE2,NUP43,ENY2,KHDRBS1,FYTTD1,HNRNPA2B1,DDX39A,SRSF6,XPO5,NUP153,UPF3B,NUP85,THOC2,SYMPK,PCID2,NUP214,THOC6,N…	SRSF1,EIF4E,C12orf50	NDC1,UPF3B,NUP85,DHX38,U2AF1,MAGOH,THOC7,DDX19A,XPOT
GO_NCRNA_TRANSCRIPTION	GO:0098781	95	Down	8.679023675863346e-8	7.256628128985743e-6	1	POLR2J,DDX11,SNAPC1,POU2F2,POLR2B,TAF11,TCOF1,GTF3C1,CCNT2,SRRT,CCNK,POLR2E,SMARCB1,POLR2F,RPRD1B,INTS6,POLR2C,INTS9,INTS10,PIH1D1,SNAPC2,POLR2I,ELL,TAF6,SPIN1,NPM3,INTS2,TBP,NCBP2,NCL,GTF3C2,TAF1B,ELL2,GTF3C3,GTF3A,RPAP2,GTF3C4,POLR1B,GTF2F1,IPPK,SMARCA4,ELL3,ICE2,CCNT1,NOL11,USPL1,CDK7,PWP1,CDK9,NCBP1,POLR1E,TAF8,GTF2B,INTS12,NABP2,GTF2A2,RPRD1A,TP53,POU2F1,INTS7,INTS3,ZC3H8,POLR2D,POLR2K,GTF3C…	ELL3,RPRD1A	DDX11,POLR2I,NPM3,IPPK,CDK7,TP53,INTS1,GTF2F2
GO_PROTEASOMAL_PROTEIN_CATABOLIC_PROCESS	GO:0010498	449	Down	9.044254463259707e-8	7.478902729233988e-6	1	GCLC,ANKIB1,HECW1,CDC27,RHBDD2,FBXL3,OSBPL7,RHBDF1,PSMB1,PKD1,POMT2,HFE,RNF216,PSMC4,NUB1,RNF14,UFL1,WWTR1,UBR2,PIAS1,RNF19A,GABARAPL2,CUL3,CLEC16A,PSMA4,HSPA5,ERCC8,NEDD4L,JKAMP,MAPK9,HERPUD1,ANAPC4,CUL1,USP13,RNF4,ATXN3,PSME4,SIRT2,ERLEC1,NEDD4,RNF126,SEL1L,TRIB2,PRKACA,UBE2D1,CHFR,FBXW11,DERL2,KLHL20,DNAJC10,UBE2A,ARAF,LAMP3,UBE2K,PPP2R5C,ITCH,SENP1,OPHN1,KEAP1,PSEN1,PCNP,NFE2L1,GSK3B,HACE1,PS…	OSBPL7,RHBDF1,CLEC16A,UBE2D1,DERL3,TRIM9,TNFAIP1,FBXL4,AUP1,CLU,PRKCG,FBXL12,APOE,USP44,ARRB1,AMN1,SPSB3,RNF180,SHH,WNT10B,RNF34,BRSK2,FBXO39,ARIH2,LRRK2,RNFT1,UBE2J1,SIAH3,GET4,ECSCR	RHBDD2,PKD1,PSMC4,CHFR,PSMC5,PSMD5,KCTD17,PSMA3,BFAR,WFS1,FBXW7,USP5,PSMD14,UBE3D,FBXL8,PRICKLE1,CUL4A,CSNK1D,RCN3,RNF175,SKP2,DNAJB12,UBC,DAB2,UCHL1,PSMB4,MAD2L1,ANAPC10,MAN1B1,PSMD13,BCAP31,SIAH1
GO_CELLULAR_PROTEIN_CONTAINING_COMPLEX_ASSEMBLY	GO:0034622	870	Down	9.227011689363877e-8	7.547093800267736e-6	2	RAD52,NDUFAF7,RBM5,FKBP4,NDUFAB1,ZMYND10,HCCS,DHX33,GCFC2,AP2B1,BAIAP2L1,CCL26,USH1C,COX10,VPS41,SCIN,LUC7L,MAPK8IP2,TENM1,RANBP9,ZNF207,TTC19,PIK3C2A,ANLN,PSMC4,COX15,WAS,MNAT1,NDUFS1,STRAP,CENPQ,PIAS1,TMSB10,MYOM2,TUBG2,DNAH5,CAPG,AP2S1,GEMIN8,ARHGAP6,RSF1,CELF2,VAMP3,ELN,RAD51,CYBA,TTC17,MRTO4,EIF2AK2,NDC1,NCKAP1,SFSWAP,EIF4B,RNF4,DDX20,TAF11,NDUFB4,ARFGEF1,RHOA,NAV3,SIRT2,TGFBR3,PFN2,SPTB,GBA…	RAD52,USH1C,TENM1,WAS,MYOM2,DNAH5,CELF2,NAV3,ADD2,MAP2,ESR1,STX1B,HIRA,TRIM9,CELF4,CORO1A,TAF1C,MEFV,SPAG1,THEG,COBL,CCL24,RANGRF,WASF1,PRLR,DR1,DNAH7,CLU,TRIM6,DNAI1,NCKAP1L,PREX1,ARHGAP40,CCR7,BAIAP2L2,GMFG,HIP1R,SNAP25,KANK4,CD36,TESPA1,SRSF1,TMOD1,TLR4,ALDOB,CCL21,ABI2,TMOD3,EGF,CCDC65,RPL3L,ANKRD53,CCDC39,ESAM,SRP19,GBP5,TTN,DRC1,TMSB15A,CATIP,PPP1R9A,SYNJ1,PADI4,CELF5,NPHS1,NLRP3,LMOD1,GREM…	SCIN,PSMC4,AP2S1,NDC1,MCM2,CLNS1A,DDX1,HSP90AA1,PSMC5,PSMD5,VPS18,RPA3,CRYAB,TRPV4,RTN4,RPA2,NDUFB3,PTK2B,CLTA,TUBGCP3,LSM4,TUBG1,CHD1L,NASP,CDK7,DDB2,SRPK2,NDUFB5,CCDC115,ANP32B,RDX,SNRPF,CUL4A,BBS4,NOL3,TP53,CSNK1D,RALB,SNCA,NDUFS6,ABT1,CETN2,TERF1,POLE3,DNAJB12,UBC,CENPH,XPC,NCK1,MIS18A,COX7A1,ALOX15,CDC42EP3,ARPC2,HMGB2,VDAC2,COA6,HOPX,TOMM20,MRPL11,RUVBL1,BAIAP2,EIF3K,HCLS1,DDX28,NDUFB1,PSMD…
GO_CELL_CYCLE_PROCESS	GO:0022402	1208	Down	9.941095309981556e-8	8.043735721248517e-6	4	MAD1L1,KLHL13,CYP26B1,CDC27,UPF1,PRKAR2B,KMT2E,FBXL3,USH1C,DBF4,PAF1,MARK4,PAFAH1B1,GAS7,PAX6,PSMB1,PKD1,MLXIPL,ZNF207,NCAPD2,AKAP8L,TTC19,ANLN,WIZ,CEP68,BRCA1,ERCC1,PSMC4,DDX11,TACC3,POLA2,YAF2,BID,IGF1,MNAT1,SPAST,FHL1,UBR2,RRAGD,NCAPH2,CENPQ,PIAS1,RFC1,CUL3,TUBG2,NSUN2,SPDL1,PHF23,PSMA4,MYO16,PARP3,CUL7,CNTLN,OFD1,YTHDC2,TPR,MAP4,RFC2,RAD51,FOXN3,ANAPC4,SDCCAG8,CUL1,MTA3,CDK14,PPP1R12A,CROCC,A…	CYP26B1,PRKAR2B,USH1C,GAS7,PAX6,IGF1,MYO16,BCAT1,LZTS1,VASH1,UBE2D1,MOV10L1,BRINP1,PTPRC,STRADB,ABCB1,RAB11FIP3,SUSD2,HIRA,PDGFB,TUBB1,RGCC,SMPD3,RBL2,FSD1,CCNJ,CYP27B1,IFNG,IL1A,ORC2,RHOU,PLAGL1,MSX2,TEX14,INHBA,INHA,EDN3,KIF25,IL1B,FBXL12,RNF112,NES,CCNJL,KIAA1614,USP44,BTG4,CGREF1,SIX3,TMOD3,EGF,SYCP3,KCNH5,CYP1A1,ANKRD53,ANKRD31,CCNB3,CDKN2B,GAS2,DRD2,TEX12,EIF4E,TRIM36,TTN,KDM8,TDRD9,CXCR5,M…	PKD1,ERCC1,PSMC4,DDX11,POLA2,RRAGD,NCAPH2,NDC1,CHFR,MCM2,TIPIN,FGFR1,TP73,HSP90AA1,PSMC5,PSMD5,PSMA3,VRK1,APEX1,BMP7,CSNK2A1,RPA3,GIT1,FBXW7,PRKAB1,CEP72,IK,WNT5A,PSMD14,ARHGEF2,SYF2,RPA2,CIT,OBSL1,STAMBP,CNOT1,CEP250,XRCC3,TUBGCP3,TUBA4A,SOX15,CDKN2D,AJUBA,CDKN1C,TUBG1,PCNA,NASP,CDK7,FBXL8,CKAP2,GPNMB,RDX,ARL3,CUL4A,BBS4,TP53,CSNK1D,KIF2C,SKP2,CETN2,TACC1,TERF1,POLE3,DSN1,HAUS1,XPC,RHOC,SLC16A1,…
GO_GENERATION_OF_PRECURSOR_METABOLITES_AND_ENERGY	GO:0006091	447	Down	1.0969058359200019e-7	8.781081292870228e-6	1	NDUFAB1,SLC25A13,SLC4A1,CIAPIN1,CROT,COX10,NOS2,CYB561,MLXIPL,UQCRC1,GIPR,MDH1,COX15,BID,IGF1,NDUFS1,RB1CC1,GLRX2,DERA,HSD17B6,NUP160,AIFM2,PHKA2,TPR,H6PD,PPP1R3F,CYBA,AKR7A2,GYG2,NDC1,CS,SPHK2,NDUFB4,CYB5R4,ME1,MTFR1,FECH,PFKP,PHKA1,PKM,RHOA,IDH3G,HDAC4,PYGM,ADGRF5,NUP133,MAOB,P4HA2,ACADVL,SDHA,ENO1,NUP37,ACAT1,SIRT6,TIGAR,RUNX1T1,PGM1,PSEN1,AACS,ME2,GSK3B,OXCT1,SLC27A5,NOA1,SEH1L,AKR1B1,NOX4,MT…	SLC25A13,IGF1,PYGM,ADGRF5,NOX4,NRF1,ENO3,IFNG,ENO2,PCDH12,NCF2,STBD1,STEAP4,MCHR1,VGF,GFPT2,AOC2,KL,LOXL2,HMGCS2,PPP1R1A,ALDOB,CYP19A1,RDH16,HMGCLL1,ACSS1,HKDC1,PFKFB1,UCN,PGAM2,CYBB,CYB5A,GPD1,INSR,BPGM,ADH6,LEP,GLDC,PHLDA2,SLC25A18,ENTPD5,COX8C,ENO4,ADH1B,OGDHL,ADH4,OXCT2,PPP1R3G,RPEL1	CROT,UQCRC1,MDH1,NDC1,IDH3G,ACAT1,AACS,COQ9,ACO2,PYGL,PYGB,IDH3B,GYS1,TRPV4,NDUFB3,PPP1R3C,NUP85,POR,COX7B,PDHA1,IREB2,NDUFB5,TP53,SNCA,NDUFS6,HK1,ALDH4A1,COX7A1,FDXR,COX11,IDH3A,COA6,GLRX,GPX2,TALDO1,NQO1,DHTKD1,NDUFB1,ADH5,CALM1
GO_REGULATION_OF_MRNA_METABOLIC_PROCESS	GO:1903311	296	Down	1.1196160633633344e-7	8.868537765062202e-6	1	RBM5,UPF1,PAF1,PSMB1,CDK11A,PTBP1,PSMC4,ZC3H3,SLC11A1,SAMD4A,VIM,PSMA4,CELF2,PTCD2,THRAP3,PUM2,YBX3,SFSWAP,U2AF2,YBX1,ELAVL1,ROCK1,PSME4,JMJD6,PABPC1,DAZAP1,IGF2BP2,SART3,EXOSC7,RBM7,MBNL3,SNRPA,EXOSC5,RBFOX1,TNRC6C,PKP1,XPO1,TNPO1,DIS3,YTHDC1,REST,PSMC5,KHSRP,FUS,PAPOLA,PCBP4,PABPC4,TNRC6A,ALKBH5,PSME1,HNRNPC,PSMD5,SRPK1,PSMD8,CIRBP,HNRNPM,DDX17,GTPBP1,RBFOX2,TNRC6B,PSMC6,PSMA3,SNW1,SRSF5,ZC3H14…	CELF2,RBFOX1,CELF4,MYEF2,RBM24,SRSF1,SCGB1A1,TIRAP,RBM46,IGF2BP1,CELF5,TNFSF13,RBM15,METTL3,AXIN2,ZC3H12D,MEIOC,SRPK3,NANOS3,CPEB1	PSMC4,EXOSC7,PSMC5,PSMD5,CIRBP,PSMA3,SNW1,APEX1,PSMD14,CNOT1,SRPK2,UBC,PSMB4,MAGOH,YWHAB,PSMD13,NELFE,EXOSC6
GO_NUCLEOTIDE_EXCISION_REPAIR	GO:0006289	108	Down	1.2169420908291867e-7	9.539051284885031e-6	1	RAD52,POLR2J,LIG3,ERCC1,SLC30A9,MNAT1,AQR,RFC1,PNKP,POLR2B,ERCC8,RFC2,POLD1,NTHL1,ATXN3,XRCC1,XAB2,POLD3,PPIE,SIRT1,POLR2E,POLR2F,RBX1,EP300,RBBP8,POLR2C,ERCC2,POLR2I,LIG1,RPA3,POLD2,NEIL3,PRPF19,GTF2H1,GTF2H3,RFC5,COPS7A,OGG1,RPA2,RAD23B,COPS5,POLK,USP45,CHD1L,RPA1,PCNA,RFC3,CDK7,CCNH,DDB2,BIVM,ERCC5,HUS1,BRIP1,XPA,COPS4,BRCA2,CUL4A,NEIL1,COPS3,TP53,PARP1,RPS27A,POLR2D,COPS7B,GTF2H2,CETN2,POLR2K…	RAD52,SLC30A9,FANCC,HUS1B,RPA4	ERCC1,POLR2I,RPA3,RPA2,CHD1L,PCNA,CDK7,DDB2,CUL4A,TP53,CETN2,UBC,XPC
GO_ORGANIC_CYCLIC_COMPOUND_CATABOLIC_PROCESS	GO:1901361	577	Down	1.270267437286252e-7	9.854394294411387e-6	1	ENPP4,UPF1,PSMB1,RPS20,CSDE1,PSMC4,DNASE1L1,SLC11A1,CYP24A1,SAMD4A,RNH1,DERA,HSD17B6,TYMP,VIM,RNASET2,TNFRSF1B,ZCCHC8,CYP46A1,EDC4,PSMA4,MRTO4,THRAP3,ENTPD2,PUM2,YBX3,ACAA1,RPL18,NTHL1,YBX1,PDE4A,ELAVL1,ROCK1,PSME4,MAOB,SMG6,PABPC1,RPL31,SCARB1,PDE8A,IGF2BP2,SCARF1,ACAT1,EXOSC7,RBM7,MLH1,UNG,NT5C2,EXOSC5,TNRC6C,MOXD1,CNOT4,PKP1,XPO1,TNPO1,DIS3,RPS5,HAL,HSD17B14,BAX,PSMC5,MT3,CNOT3,KHSRP,XRN2,RPL6…	TNFRSF1B,EDC4,SCARF1,HAL,HMOX1,APOBEC3H,MYEF2,IL4I1,AMBP,CYP27B1,RBM24,PDE10A,PDE8B,HGD,KMO,ALDH8A1,SPP1,GDA,APOE,ALDH1L2,IL6,CYP19A1,ENTPD1,AMDHD1,HDC,CYP1A1,CYP39A1,PNLDC1,DPYS,SCGB1A1,TIRAP,TDO2,RBM46,CARNMT1,CDA,IGF2BP1,FTCD,TNFSF13,METTL3,DNASE1L2,AXIN2,RNASE2,RNASE6,CIDEA,ZC3H12D,MEIOC,PDE4B,NT5C1B,PDE2A,ENTPD5,NANOS3,ENTPD8,STK31,HSD17B11,PDE7A,DIO2,PDXP,UGT1A4	PSMC4,RNH1,ACAT1,EXOSC7,UNG,PSMC5,XRN2,PSMD5,CIRBP,PSMA3,APEX1,DNASE2,NUDT1,PSMD14,NT5C3A,NUDT10,CNOT1,UPF3B,NT5C,LSM4,NT5E,TDG,UBC,PSMB4,ALDH4A1,DEDD2,ASRGL1,MAGOH,HMGB2,YWHAB,ENTPD3,UPF3A,SMPDL3A,UPP1,PSMD13,HMGB1,EXOSC6,APOBEC3C
GO_ANTIGEN_PROCESSING_AND_PRESENTATION_OF_PEPTIDE_ANTIGEN_VIA_MHC_CLASS_I	GO:0002474	92	Down	1.4048516383607913e-7	1.0787253651698934e-5	10	PSMB1,HFE,PSMC4,PSMA4,VAMP3,CYBA,PSME4,ITGB5,PSMC5,PSME1,SNAP23,PSMD5,PSMD8,NCF4,PSMC6,PSMA3,PSMC1,PSMB5,PSMA6,PSME2,SEC23A,PSMA7,PSMD10,PSMD7,IKBKB,FCGRT,PSMA2,PSMD3,PSMD11,PSMD9,CLEC4A,LNPEP,SEC24A,PSMD14,NCF2,VAMP8,IDE,PSMF1,PSMB2,CANX,PSMA1,PSME3,CD36,PSMB7,ITGAV,SEC31A,SEC24B,TAPBPL,PSMB6,PSMA5,FCGR1A,SEC24D,SAR1B,MR1,SEC13,NCF1,FCER1G,PSMD4,PSMB4,ACE,AZGP1,PSMC2,PSMD6,ERAP1,ERAP2,CYBB,PSMC3…	SEC24A,NCF2,CD36,FCGR1A,FCER1G,ACE,CYBB	PSMC4,ITGB5,PSMC5,PSMD5,PSMA3,PSMD14,PSMB4,SEC24C,PSMD13,BCAP31,HLA-E
GO_PROTEIN_INSERTION_INTO_MITOCHONDRIAL_MEMBRANE	GO:0051204	44	Down	1.5312478475140002e-7	1.163903035610389e-5	2	BAD,AGK,BID,CASP8,TP63,TP73,HSP90AA1,BAX,PPP1R13B,TIMM13,TOMM22,SAMM50,GZMB,TIMM9,E2F1,BMF,PDCD5,BBC3,MAPK8,YWHAE,TFDP2,PPP3CC,ROMO1,YWHAH,YWHAQ,TIMM10,NMT1,TP53,PMAIP1,TP53BP2,BCL2L11,OXA1L,COX18,YWHAZ,MOAP1,YWHAB,YWHAG,HSPA4,BCL2,SFN,TIMM22,NDUFA13,TFDP1,PPP3R1	GZMB	TP63,TP73,HSP90AA1,TP53,YWHAB,SFN,TIMM22
GO_SPINDLE_ORGANIZATION	GO:0007051	160	Down	1.5996763553524898e-7	1.2037564574027486e-5	2	PKD1,ZNF207,TACC3,SPAST,TUBG2,PARP3,TPR,MAP4,RNF4,ASPM,EML1,RHOA,KIF2A,SMC1A,CLASP1,WDR62,DLG1,MLH1,SPAG5,NDC80,PIBF1,CHMP2B,MAPRE3,ATRX,CHMP5,AURKA,TPX2,KIZ,BIRC5,KIF4A,HAUS4,EZR,AAAS,EFHC1,MISP,SUN2,MYH9,MYBL2,RAE1,TUBB1,KIF3B,MAPRE1,CHMP4B,CEP192,STAG2,RAB11A,ARHGEF10,AURKC,FSD1,PPP2R1A,LZTS2,BCCIP,SMC3,KPNB1,CEP126,FBXO5,SENP6,TTK,CEP72,WRAP73,TBCE,CDC20,STMN1,NEK2,STAG1,NEK6,VPS4B,GPSM2,STIL…	TUBB1,FSD1,ANKRD53,TRIM36,MAPK15,GOLGA8R,GOLGA8N	PKD1,CEP72,TUBGCP3,TUBG1,CSNK1D,TACC1,HAUS1,RGS14
GO_RIBOSOMAL_SMALL_SUBUNIT_BIOGENESIS	GO:0042274	64	Down	1.6244735232294953e-7	1.2103131942873218e-5	2	TSR3,RIOK2,RPS5,NOP14,RIOK3,ERCC2,RPS16,RPS19,UTP6,BYSL,RPS15,NOL10,HEATR1,RCL1,UTP20,RRP36,RPS10,RIOK1,MRPS7,EMG1,KRI1,NGDN,NOL11,UTP3,ERAL1,NAT10,LTV1,RPS6,RPS24,UTP4,NOB1,RPS8,ABT1,NOM1,UTP23,SURF6,DHX37,SRFBP1,TSR2,FAM207A,HELQ,LSM6,RPS14,DCAF13,BMS1,BTRC,TSR1,RPSA,RPS21,RPS7,RPL38,RPS27,RRS1,NPM1,MRPS11,RPS17,TBL3,RPS27L,RRP7A,WDR46,RPS28,PWP2,GTF2H5,DDX52		NOB1,ABT1
GO_CELL_CYCLE	GO:0007049	1637	Down	1.6949883575390923e-7	1.250469352008007e-5	4	MAD1L1,KLHL13,CYP26B1,POLDIP2,CDC27,UPF1,LIG3,PRKAR2B,KMT2E,FBXL3,RALA,USH1C,DBF4,PAF1,CDKL3,MARK4,CCDC124,PAFAH1B1,GAS7,PAX6,E2F2,PSMB1,CDKL5,CDK11A,CRY1,PKD1,MLXIPL,ZNF207,NCAPD2,AKAP8L,TTC19,ANLN,WIZ,RABGAP1,PPP5C,CEP68,BRCA1,ERCC1,PSMC4,DDX11,TACC3,POLA2,YAF2,ZMYND11,BID,IGF1,PRDM11,HGF,MNAT1,RUNX3,SPAST,FHL1,RB1CC1,UBR2,RRAGD,NCAPH2,BAK1,CENPQ,PIAS1,TIMP2,RFC1,CUL3,USP2,TUBG2,NSUN2,SPDL1,PHF…	CYP26B1,PRKAR2B,USH1C,GAS7,PAX6,IGF1,HGF,MYO16,BCAT1,LZTS1,EVI5,VASH1,UBE2D1,MOV10L1,BRINP1,PTPRC,STRADB,ABCB1,RAB11FIP3,SUSD2,HIRA,PDGFB,TUBB1,RASSF2,RGCC,SMPD3,RBL2,LILRB1,FSD1,AHR,CCNJ,GATA3,RASSF4,SLC6A4,CYP27B1,IFNG,IL1A,ORC2,PARD3B,RHOU,PROX1,PLAGL1,MSX2,TEX14,INHBA,INHA,EDN3,PIWIL1,KIF25,IL1B,FBXL12,RNF112,KLK10,TRIM21,NES,PIWIL4,CCNJL,KIAA1614,USP44,NEK3,IL10,SPAG8,BTG4,CGREF1,SIX3,CUZD1,…	PKD1,ERCC1,PSMC4,DDX11,POLA2,RRAGD,NCAPH2,NDC1,CHFR,STK10,MCM2,TIPIN,FGFR1,TP73,HSP90AA1,PSMC5,NUDC,TGM1,PSMD5,PSMA3,VRK1,APEX1,BMP7,CSNK2A1,LFNG,RPA3,GIT1,FBXW7,MADD,PRKAB1,CEP72,IK,WNT5A,GNAI2,PSMD14,ARHGEF2,RGS2,SYF2,RPS6KA1,RPA2,CLTA,CIT,TUBA1B,OBSL1,STAMBP,CNOT1,CEP250,XRCC3,TUBGCP3,TUBA4A,SOX15,CDKN2D,AJUBA,FOXA1,CDKN1C,TUBG1,PCNA,NASP,CDK7,TBX3,SRPK2,FBXL8,CKAP2,RCBTB1,GPNMB,NEK1,RDX,ARL3,…
GO_NEGATIVE_REGULATION_OF_CELL_CYCLE	GO:0045786	561	Down	1.8253386750684464e-7	1.3335605368825301e-5	4	MAD1L1,KMT2E,GAS7,PSMB1,CRY1,PKD1,MLXIPL,ZNF207,BRCA1,PSMC4,YAF2,RUNX3,FHL1,RRAGD,TIMP2,NSUN2,SPDL1,PSMA4,MYO16,YTHDC2,TPR,USP28,RAD51,FOXN3,FOXC1,CUL1,WAPL,IPO5,TP53BP1,RASSF1,PRR11,PSME4,PPP2R5B,PTPN3,RPS6KA2,VASH1,TRIP13,PRKACA,CHFR,NLE1,PTGS2,EED,TSG101,TIPIN,GTSE1,DLG1,TOP2B,JADE1,BRINP1,TP73,THOC1,CDC14A,CNOT4,RBL1,NDC80,CDC14B,STRADB,RRAGB,ATRX,ORC1,ZW10,PPP1R15A,BAX,PSMC5,UIMC1,AURKA,CNOT…	GAS7,MYO16,VASH1,BRINP1,STRADB,SUSD2,RGCC,RBL2,LILRB1,GATA3,IFNG,PROX1,PLAGL1,TEX14,INHBA,INHA,KIF25,RNF112,USP44,IL10,BTG4,CGREF1,CDKN2B,GAS2,NPR2,ATRIP,GPER1,DDIAS,DACT1,GFI1B,IL12A,E2F6,CXCL8,WNT10B,SOX11,RPRM,MEIOC,GPR132,EVI2B,FZD9,HUS1B,RPA4,WEE2,KLLN,TNF,PTTG2	PKD1,PSMC4,RRAGD,CHFR,TIPIN,TP73,PSMC5,PSMD5,PSMA3,BMP7,PRKAB1,IK,PSMD14,SYF2,RPA2,CNOT1,XRCC3,CDKN2D,CDKN1C,PCNA,CDK7,GPNMB,CUL4A,TP53,TERF1,PTPRK,XPC,PSMB4,NPPC,MAD2L1,MAP2K1,SFN,MLF1,EHMT1,NR2F2,PSMD13,HMGN5
GO_MACROMOLECULE_CATABOLIC_PROCESS	GO:0009057	1276	Down	1.8679508522774862e-7	1.3515702080180849e-5	1	GCLC,ANKIB1,CYP51A1,HECW1,CDC27,UPF1,RHBDD2,MYCBP2,FBXL3,LAMP2,OSBPL7,AP2B1,NOS2,RHBDF1,MYLIP,PSMB1,PKD1,RPS20,CSDE1,UBE3C,POMT2,IDS,HFE,FYN,LYPLA2,RNF216,DCN,PSMC4,NUB1,RNF14,DNASE1L1,UFL1,CAPN1,SLC11A1,WWTR1,ZRANB1,SAMD4A,RNH1,RB1CC1,UBR2,VIM,RNASET2,CD44,TNFRSF1B,SNX1,ZCCHC8,UBA6,PIAS1,RNF19A,GABARAPL2,TIMP2,CUL3,USP2,EDC4,VCAN,CLEC16A,CDH1,PSMA4,AP2S1,CUL7,PHKA2,HSPA5,USP28,ERCC8,NEDD4L,HEXB,…	OSBPL7,RHBDF1,FYN,TNFRSF1B,EDC4,CLEC16A,PYGM,UBE2D1,USP40,DERL3,XBP1,RHBDD3,TRIM9,EEF1A2,CST3,MYEF2,HYAL4,OGN,AMBP,RGP1,ABCA2,TNFAIP1,CTSC,IFNG,RBM24,FBXL4,APC2,AUP1,STBD1,CLU,C4BPA,C4BPB,IL1B,PRKCG,FBXL12,QRICH2,APOE,GFAP,CHIT1,RNF128,LYVE1,AGAP2,DYSF,USP44,IL6,AOAH,ADAMTS7,IL10,ARRB1,FGF2,EGF,LUM,ABHD13,NKD1,CTRL,ANXA9,LYG1,GZMA,PNLDC1,FBXO10,SCGB1A1,TIRAP,ADRA2A,AMN1,RBM46,ACAN,CPA2,IGF2BP1,GR…	RHBDD2,LAMP2,PKD1,PSMC4,RNH1,CD44,AP2S1,VPS35,CHFR,EXOSC7,TOLLIP,HSP90AA1,PSMC5,XRN2,SLC9A1,PSMD5,CIRBP,KCTD17,PYGL,PSMA3,APEX1,PYGB,CSNK2A1,BFAR,DNASE2,ABHD17B,WFS1,FBXW7,USP5,WNT5A,PSMD14,UBE3D,PTK2B,CLTA,LRP1,CNOT1,UPF3B,LSM4,VPS25,FBXL8,ABHD17C,CCDC115,CTSV,RDX,PRICKLE1,CUL4A,GALNS,CSNK1D,RCN3,SNCA,RNF175,SKP2,VLDLR,DNAJB12,FOXO1,UBC,DAB2,UCHL1,AZIN1,PSMB4,DEDD2,MAGOH,BAP1,HMGB2,MAD2L1,ANAPC1…
GO_NON_CANONICAL_WNT_SIGNALING_PATHWAY	GO:0035567	140	Down	1.9940168087169233e-7	1.4290453795804618e-5	6	DVL2,AP2B1,PSMB1,CELSR3,MKS1,PSMC4,PSMA4,AP2S1,RHOA,PSME4,IFT80,CDC42,CELSR1,GPC4,GNB1,TNRC6C,NLK,PSMC5,GNAO1,TNRC6A,PSME1,AGO1,PSMD5,ABL1,PSMD8,TNRC6B,PSMC6,PSMA3,DAAM1,PSMC1,PSMB5,PSMA6,PSME2,PSMA7,PSMD10,PARD6A,PSMD7,FZD3,SFRP1,PLEKHA4,SFRP4,PSMA2,DVL1,PPP3CB,DKK1,PSMD3,PFN1,PSMD11,SMURF2,PSMD9,FZD10,PTK7,NPHP3,WNT5A,PSMD14,AGO2,PSMF1,PSMB2,AGO3,PSMA1,NFATC1,PSME3,PDE6A,PDE6B,AGO4,ANKRD6,MAP3K…	CELSR3,GNAO1,SFRP4,PDE6A,PLCB2,NKD1,DAAM2,WNT7A,FRZB,DACT1,ROR2,FZD2,PLCB1,GPC6,ROR1,PDE6G,GNG2,FZD9	PSMC4,AP2S1,IFT80,PSMC5,PSMD5,PSMA3,PTK7,WNT5A,PSMD14,PRICKLE1,CSNK1D,ARHGEF19,PLCB3,DAB2,PSMB4,VANGL2,FZD6,AP2A2,PSMD13,AP2A1,CALM1
GO_CELLULAR_PROTEIN_CATABOLIC_PROCESS	GO:0044257	712	Down	2.0885570362247137e-7	1.482678462036884e-5	1	GCLC,ANKIB1,HECW1,CDC27,RHBDD2,FBXL3,LAMP2,OSBPL7,AP2B1,RHBDF1,MYLIP,PSMB1,PKD1,UBE3C,POMT2,HFE,RNF216,PSMC4,NUB1,RNF14,UFL1,WWTR1,ZRANB1,UBR2,UBA6,PIAS1,RNF19A,GABARAPL2,CUL3,USP2,CLEC16A,PSMA4,AP2S1,CUL7,HSPA5,USP28,ERCC8,NEDD4L,JKAMP,MAPK9,HERPUD1,ANAPC4,CUL1,USP36,USP13,RNF4,CASP8,HIPK2,CTSA,ATXN3,PSME4,SIRT2,ERLEC1,VPS35,NEDD4,RNF126,CSNK2A2,SEL1L,TRIB2,PRKACA,LNX1,UBE2D1,CHFR,FBXW11,DERL2,T…	OSBPL7,RHBDF1,CLEC16A,UBE2D1,USP40,DERL3,XBP1,TRIM9,RGP1,ABCA2,TNFAIP1,CTSC,FBXL4,AUP1,CLU,PRKCG,FBXL12,QRICH2,APOE,RNF128,USP44,ADAMTS7,ARRB1,EGF,ANXA9,GZMA,FBXO10,AMN1,CPA2,SPSB3,TRIM58,DCST1,RNF180,SHH,DACT1,NELL1,WNT10B,OTUD7A,USP50,RNF34,CTSW,BRSK2,UBQLNL,FBXO39,ARIH2,RNF133,LRRK2,RNFT1,UBE2J1,SIAH3,RNF148,GET4,ECSCR	RHBDD2,LAMP2,PKD1,PSMC4,AP2S1,VPS35,CHFR,TOLLIP,HSP90AA1,PSMC5,PSMD5,KCTD17,PSMA3,CSNK2A1,BFAR,WFS1,FBXW7,USP5,PSMD14,UBE3D,PTK2B,CLTA,LRP1,VPS25,FBXL8,CCDC115,CTSV,RDX,PRICKLE1,CUL4A,CSNK1D,RCN3,RNF175,SKP2,VLDLR,DNAJB12,UBC,DAB2,UCHL1,PSMB4,BAP1,MAD2L1,ANAPC10,UBE2O,MAN1B1,AP2A2,PSMD13,BCAP31,SIAH1,AP2A1
GO_CYTOPLASMIC_TRANSLATION	GO:0002181	94	Down	2.116066070680372e-7	1.4881679609224112e-5	1	RPL26L1,YBX3,RPL18,ZC3H15,FTSJ1,RPL31,EIF3I,RPL6,RPLP0,EIF3L,EIF3D,EIF5,FMR1,GSPT1,EIF3J,EIF3E,RPL18A,EIF3B,EIF3A,CPEB3,RPL19,DRG2,DPH1,RWDD1,RBM24,CPEB4,RPL24,EIF4G1,RPL22,DPH5,ETF1,EIF2S2,RPL36,EIF2S3,EIF3G,LIN28A,UNK,DPH2,DPH6,DHX9,CPEB2,RPLP1,DENR,RPL13A,RPL11,EIF2D,RPL32,EIF3H,DPH7,EIF3M,DPH3,RPL30,EIF4A2,NCK1,RPL8,ZNF385A,EIF4A1,RPL26,RPL29,RPL22L1,RPL9,METTL3,EEF2,RPSA,CNBP,DNAJC24,RPS21,R…	RBM24,METTL3,CPEB1	DPH5,NCK1,RPL22L1,EIF3K
GO_PROTEIN_LOCALIZATION_TO_ORGANELLE	GO:0033365	872	Down	2.170693456679506e-7	1.5124507649549335e-5	7	BAD,M6PR,CROT,LAMP2,TMEM98,AP2B1,AGK,PAF1,MARK4,NOS2,PAX6,ADAM22,SEC62,RPS20,FYN,ANLN,CEP68,BID,RGPD5,NUDCD3,AGPS,TOMM34,SEC63,KPNA6,MIPEP,RABEP1,CENPQ,LRRC7,PEX3,CDH1,ZFYVE16,SPDL1,PARP3,SPATA7,CNTLN,HSPA5,TPR,TSPAN17,CC2D2A,VPS13D,USP36,SEC61A1,CROCC,ACAA1,WAPL,RPL18,CASP8,NGFR,TNPO3,ABCA7,AP3D1,IPO5,TRAM2,SEC61A2,YBX1,CLDN18,SP100,TRAM1,PRKCZ,HYAL2,POLR1A,NUP133,VPS35,BCL3,DRD4,NEDD4,CNGB1,CSN…	PAX6,ADAM22,FYN,TSPAN17,VPS13D,TRAM1,DRD4,UBE2D1,CACNG4,MID2,RAB11FIP3,ESR1,RNF31,GZMB,CHGA,SCG3,TULP2,LGI1,ZBTB16,IL10RA,IFNG,GNPTAB,TULP1,PEX5L,PIKFYVE,RHOU,SEC16B,CLU,BBS9,SRGN,NPHP4,SNAP25,SYT11,DCLK1,RNF128,DZIP1,CD36,BAAT,SIX3,EGF,PMM2,CCDC39,ANK2,SRP19,GBP5,TERT,SHH,WRN,RAB8B,RGPD8,DCLK2,ABLIM3,TRAM1L1,LEP,ARIH2,MAPK15,RGPD6,GPC6,DRD1,RGPD2,KPNA7,LILRB4,LRRK2,TOMM20L,ARC,KIAA0753,DDO,CNEP1…	CROT,LAMP2,TNPO3,POLR1A,VPS35,TP63,TP73,TOLLIP,DDX1,HSP90AA1,TSPO,PMM1,BMP7,ABHD17B,CPE,FBXW7,CEP72,IK,RTN4,CCDC88A,MFN2,RPA2,PEX16,OBSL1,NUP85,CEP250,VPS25,PPHLN1,ABHD17C,TXN,RDX,ARL3,PRICKLE1,BBS4,TP53,CSNK1D,TERF1,UBC,HK1,TYSND1,MX1,BAP1,YWHAB,PKIG,SIX2,PKIA,TRIM8,TOMM20,SFN,TIMM22,GAK,HCLS1,BCAP31,KPNA4
GO_ESTABLISHMENT_OF_PROTEIN_LOCALIZATION_TO_ORGANELLE	GO:0072594	527	Down	2.1908179319342558e-7	1.5124683429179153e-5	7	BAD,M6PR,CROT,LAMP2,AP2B1,AGK,NOS2,SEC62,RPS20,BID,RGPD5,AGPS,TOMM34,SEC63,KPNA6,MIPEP,LRRC7,PEX3,CDH1,ZFYVE16,HSPA5,TPR,TSPAN17,VPS13D,USP36,SEC61A1,ACAA1,RPL18,CASP8,TNPO3,AP3D1,IPO5,TRAM2,SEC61A2,TRAM1,HYAL2,NUP133,DRD4,NEDD4,CSNK2A2,RPL31,SREBF1,UBE2D1,TP63,PTGS2,TSG101,LMAN1,TIMM21,CACNG4,RAB7A,LAMP3,TP73,OPHN1,DNM2,PSEN1,HSP90AA1,TNPO1,RPS5,RAB10,EPS15,DNAJA1,IPO11,RBM22,ZFAND6,HUWE1,ACOX3,…	TSPAN17,VPS13D,TRAM1,DRD4,UBE2D1,CACNG4,RNF31,GZMB,IL10RA,IFNG,GNPTAB,PEX5L,RHOU,CLU,SNAP25,CD36,BAAT,SIX3,PMM2,SRP19,TERT,SHH,RAB8B,RGPD8,ABLIM3,TRAM1L1,LEP,ARIH2,RGPD6,DRD1,RGPD2,KPNA7,LRRK2,TOMM20L,ARC,DDO,SIAH3,ITGB3,MMP12	CROT,LAMP2,TNPO3,TP63,TP73,HSP90AA1,TSPO,PMM1,FBXW7,MFN2,PEX16,NUP85,VPS25,PRICKLE1,TP53,TERF1,UBC,HK1,TYSND1,MX1,BAP1,YWHAB,PKIG,SIX2,PKIA,TOMM20,SFN,TIMM22,HCLS1,KPNA4
GO_REGULATION_OF_GENE_EXPRESSION_EPIGENETIC	GO:0040029	261	Down	2.2408323769030403e-7	1.5329330578359434e-5	1	UPF1,POLR2J,MSL3,JARID2,BAZ1B,BRCA1,UBR2,NUP160,ARID4A,POLR2B,TPR,ARID1B,KCNQ1,ARID4B,PUM2,NDC1,SPHK2,ELAVL1,SMARCD1,SPI1,HDAC4,POLR1A,SIRT2,NUP133,MBD3,MOV10L1,EED,NUP37,ACTB,BAZ2A,SIRT6,TNRC6C,RIF1,YTHDC1,ZMPSTE24,SEH1L,SRRT,TFAP2C,DNMT3B,TNRC6A,ESR1,AGO1,NUP50,CDC45,HDAC6,AAAS,NUP188,SIRT1,POLR2E,HIRA,POLR2F,TNRC6B,EP300,ZC3H7B,DICER1,PABPC1L,RAE1,SMCHD1,SUV39H1,RBBP7,FMR1,NUP93,CTCF,POLR2C,TA…	MOV10L1,ESR1,HIRA,TAF1C,PADI2,MYCN,RBM15,TERT,METTL3,PPM1D,HELZ,ZFP57,RMRP	NDC1,POLR1A,POLR2I,TSNAX,PHF19,CNOT1,NUP85,AJUBA,PPARG,PPHLN1,MRPL44,TDG,TP53,POLE3,IFI16,MAP2K1,HMGB1
GO_NUCLEAR_TRANSPORT	GO:0051169	325	Down	2.3196841925533974e-7	1.5725786981048934e-5	7	UPF1,PKD1,AKAP8L,RGPD5,KPNA6,NUP160,RANBP3,CDH1,LSG1,GEMIN8,TPR,THOC3,PPP1R12A,ZC3H11A,RIOK2,NDC1,U2AF2,TNPO3,DDX20,IPO5,SP100,HYAL2,NUP133,NEDD4,SMG6,CPSF1,PRKACA,PTGS2,NUP37,GTSE1,THOC1,RAPGEF3,PSEN1,STRADB,GEMIN5,GSK3B,XPO1,TNPO1,YTHDC1,SEH1L,IPO11,RBM22,MAVS,RBM27,ALKBH5,GEMIN2,NUP50,AAAS,NUP188,RAB18,SNRPD3,MAPK1,ANKRD54,POLDIP3,THOC5,RANGAP1,PPM1A,SRSF5,PABPN1,NFKBIA,RAE1,FERMT1,NXT2,EMD,FG…	RAPGEF3,STRADB,IFNG,IL1B,CITED1,CD36,SRSF1,SIX3,EIF4E,ANKLE1,SHH,C12orf50,RGPD8,LEP,RGPD6,DRD1,RGPD2,KPNA7,LRRK2,MMP12	PKD1,NDC1,TNPO3,HTATIP2,UPF3B,NUP85,TXN,ANP32B,PRICKLE1,SNRPF,DHX38,TP53,U2AF1,MAGOH,THOC7,PKIG,DDX19A,UPF3A,RGS14,SIX2,PKIA,SFN,HCLS1,XPOT,KPNA4
GO_COMPLEMENT_ACTIVATION	GO:0006956	68	Up	2.3985113743477816e-7	1.6114998296399158e-5	6	CFH,MASP2,C8B,C6,CD59,FCN1,RGCC,C5,C1QBP,CD81,C7,CD46,COLEC11,CLU,C4BPA,C4BPB,IL1B,C3,CFP,IGLL1,C5AR2,C1RL,FCN3,SUSD4,SERPING1,VSIG4,C1QC,C1R,C2,PHB,C3AR1,C1QB,C1QA,A2M,C8G,CD19,C1S,COLEC10,PROS1,CD55,C5AR1,CR1L,CFD,CFI,IGKC,IGKV4-1,IGLV1-51,IGLV1-40,IGLC2,IGLC3,IGLC7,TRBC1,TRBC2,TRDC,IGHA2,IGHG4,IGHG2,IGHA1,IGHG1,IGHG3,IGHD,IGHM,IGHV1-18,IGHV3-74,IGKV3-20,IGKV1-12,CFB,IGLL5	MASP2,C8B,C6,FCN1,RGCC,C5,C7,COLEC11,CLU,C4BPA,C4BPB,IL1B,CFP,IGLL1,FCN3,VSIG4,C1QC,C2,C3AR1,C1QB,C1QA,A2M,COLEC10,CD55,CR1L,IGKV4-1,IGLV1-51,IGLV1-40,IGLC2,IGLC3,IGLC7,TRBC1,TRBC2,TRDC,IGHA2,IGHG4,IGHG2,IGHA1,IGHG1,IGHG3,IGHD,IGHM,IGHV1-18,IGHV3-74,IGKV3-20,IGKV1-12,CFB,IGLL5
GO_CELLULAR_COMPONENT_DISASSEMBLY	GO:0022411	488	Down	2.5088196991490064e-7	1.6706963040793164e-5	2	DVL2,UPF1,LAMP2,CX3CL1,SCIN,PAFAH1B1,VTA1,AKAP8L,CAPN1,SNAI2,SPAST,RB1CC1,CD44,GABARAPL2,TIMP2,TLL1,CLEC16A,PHF23,CAPG,MRPS10,VPS13D,LIMA1,USP36,MRPL43,ATG5,MRPS35,MRPS24,SMARCD1,ATG2B,DHX8,NAV3,TBC1D25,KIF2A,FUNDC1,LRP6,SPTB,WIPI1,CSNK2A2,WDR1,SREBF1,MARK2,SMARCE1,NSF,CLASP1,MRPS34,TSG101,ADD2,FSCN1,CAMSAP3,ACTN2,CAPZB,TIGAR,JMJD4,SMARCD3,MRPL22,GSK3B,CHMP2B,ZMPSTE24,CTTN,MTIF2,CHMP5,MRPL28,BAX,…	TLL1,CLEC16A,VPS13D,NAV3,ADD2,ACTN2,MMP9,SPEF1,CST3,HPN,APC2,PADI2,MMP19,NES,MICAL2,LCP1,IL6,TMOD1,TMOD3,SCUBE3,MMP16,ADAMTS4,SYNJ1,C1QC,TRIM58,LMOD1,GPER1,CX3CR1,ITGAM,INSR,TPSAB1,C1QB,C1QA,A2M,CIDEA,FZD2,ATG9B,KIF24,DPP4,CNEP1R1,STMND1,TNF,PDXP,MMP12	LAMP2,SCIN,CD44,MRPL28,SH3BP1,TSPO,VRK1,MRPS31,DNASE2,FBXW7,TRPV4,MRPS27,ARHGEF2,MFN2,LRP1,KLC1,MRPL44,CKAP2,MRPL47,CTSV,MRPL15,RDX,TP53,KIF2C,DEDD2,TEX264,HMGB2,MRPL11,MRPS22,GAK,MRPS16,MRPL40,HMGB1,MRPS18B,DDR1,MICAL3,TWF2
GO_ESTABLISHMENT_OF_RNA_LOCALIZATION	GO:0051236	188	Down	2.817571139466914e-7	1.846032203871359e-5	7	UPF1,AKAP8L,MVP,ZC3H3,NUP160,TPR,THOC3,ZC3H11A,RIOK2,NDC1,U2AF2,NUP133,SMG6,CPSF1,SIDT1,IGF2BP2,NCBP3,NUP37,RBFOX1,THOC1,XPO1,YTHDC1,SEH1L,KHSRP,RBM27,ALKBH5,NUP50,AAAS,NUP188,POLDIP3,THOC5,SRSF5,PABPN1,RAE1,NXT2,FMR1,NUTF2,NUP93,CASC3,NUP88,SUPT6H,DDX25,NUP98,MAGOHB,PARP11,NUP107,CPSF6,SRSF9,SRSF3,MRPL18,QKI,NUP155,NCBP2,RPS15,SRSF7,SRSF4,SFPQ,SMG7,SRSF11,CPSF3,GLE1,NRDE2,NUP43,ENY2,KHDRBS1,FYTT…	RBFOX1,PARP11,RFTN1,SRSF1,EIF4E,IGF2BP1,C12orf50,KIF5C,TOMM20L,ARC	NDC1,UPF3B,NUP85,DHX38,CETN2,TERF1,U2AF1,MAGOH,THOC7,DDX19A,UPF3A,TOMM20,XPOT
GO_PROTEIN_MODIFICATION_BY_SMALL_PROTEIN_CONJUGATION	GO:0032446	822	Down	2.8609010484533083e-7	1.846032203871359e-5	1	GCLC,ANKIB1,HECW1,KLHL13,KDM1A,CDC27,MYCBP2,FBXL3,ASB4,PAF1,MYLIP,PSMB1,CRY1,UBE3C,SPRTN,FYN,RNF216,BRCA1,UBR7,PSMC4,NUB1,RNF14,UFL1,WWTR1,RNF10,BIRC3,UBR2,NUP160,UBA6,PIAS1,RNF19A,CUL3,PHF23,PSMA4,DCUN1D1,JADE2,CUL7,HSPA5,TPR,TSPAN17,ERCC8,NEDD4L,MAPK9,HERPUD1,ANAPC4,CUL1,RC3H2,ATG5,NDC1,UNKL,U2AF2,RNF4,BTBD1,HMG20B,ASB1,PDZD4,CBFB,HDAC4,PSME4,NUP133,NEDD4,RNF126,CDC42,RAD18,SEL1L,HLTF,LNX1,UBE2…	ASB4,FYN,RNF10,TSPAN17,PDZD4,UBE2D1,MID2,RNF31,RASD2,TRIM9,ASB2,RAB40AL,TNFAIP1,ZBTB16,DTX4,FBXL4,TRIM6,PDZRN3,RWDD3,PRKCG,FBXL12,RNF112,TRIM21,RNF128,PTPN22,DYSF,USP44,ARRB1,PELI2,RNF157,FBXO15,ASB15,FBXO10,AMN1,TRIM36,KLHL10,ASB16,SPSB3,TRIM58,DCST1,KBTBD8,FBXW12,RNF180,ASB11,RAG1,NOD2,RNF34,PRKCE,FBXW10,RAB40A,SH3RF3,ARIH2,TRIML2,RNF182,KLHL17,RNF133,LRRK2,RNFT1,UBE2J1,ASB12,TRIM31,RNF212B,SIA…	PSMC4,RC3H2,NDC1,CHFR,MKRN2,TOLLIP,HSP90AA1,NFX1,PSMC5,PSMD5,TSPO,PSMA3,BFAR,LIMK1,BLMH,MED31,WFS1,FBXW7,USP5,PSMD14,UBE3D,RNF113A,NUP85,PCNA,DDB2,FBXL8,HERC5,PRICKLE1,CUL4A,FANCI,UFC1,RNF175,SKP2,TRIM7,TRIM41,UBC,NSMCE2,PAXIP1,PSMB4,MED27,MAD2L1,ANAPC10,LRR1,TRIM8,UBE2O,RNF212,SUMO3,PSMD13,SIAH1,MIB2
GO_CELL_CYCLE_DNA_REPLICATION	GO:0044786	63	Down	2.868013011500102e-7	1.846032203871359e-5	1	UPF1,DBF4,WIZ,POLA2,RFC1,RFC2,RAD51,POLD1,MCM2,TIPIN,MCM6,POLD3,FGFR1,ZMPSTE24,ATRX,CDC45,CDC7,MCM5,POLE2,GINS1,POLA1,MCM4,LIG1,RPA3,POLD2,ZPR1,RFC5,AICDA,FBXO5,MCM3,GMNN,BCL6,POLE4,RPA2,INO80,E2F8,RPA1,TERF2,PCNA,RFC3,ORC3,DNA2,BRCA2,PRIM2,TERF1,POLE3,DONSON,DBF4B,SENP2,RFC4,E2F7,MCM7,CDT1,FEN1,POLD4,ATAD5,POLE,CHEK2,NUGGC,PRIM1,ZNF830,RTEL1,DACH1	RTEL1,DACH1	POLA2,MCM2,TIPIN,FGFR1,RPA3,RPA2,PCNA,TERF1,POLE3
GO_DNA_REPLICATION	GO:0006260	252	Down	2.8702427621654353e-7	1.846032203871359e-5	1	RECQL,UPF1,LIG3,DBF4,NFIX,REV3L,WIZ,BRCA1,DDX11,POLA2,RFC1,BOD1L1,PNKP,RRM2B,RFC2,RAD51,POLQ,WAPL,POLD1,WDR18,MCM10,MAP2K4,NUCKS1,POLB,CDC42,MCM2,GLI2,TIPIN,MCM6,POLD3,FGFR1,THOC1,EXD2,ZMPSTE24,ATRX,ORC1,ORC6,SUPT16H,CLSPN,CDC45,CDC6,CDC7,CDC34,MCM5,POLE2,CINP,GINS1,SAMHD1,POLI,RBBP8,POLA1,RBBP7,DNAJA3,NBN,MCM4,RNASEH2A,CCNE1,GRWD1,LIG1,PPP2R1A,DNAJC2,SSBP1,RPA3,POLD2,GTPBP4,SMC3,RECQL5,TNFAIP1,Z…	TNFAIP1,ORC2,MAS1,POLN,UCN,ATRIP,WRN,RPA4,GMNC,MCIDAS,RTEL1,DACH1	NFIX,DDX11,POLA2,MCM2,TIPIN,FGFR1,RPA3,CCDC88A,RPA2,GINS2,PCNA,NASP,TP53,TERF1,POLE3,TOP1MT
GO_PROTEIN_LOCALIZATION_TO_MITOCHONDRION	GO:0070585	133	Down	3.0144519919924993e-7	1.9223517999782674e-5	7	BAD,AGK,BID,TOMM34,MIPEP,USP36,CASP8,CSNK2A2,SREBF1,TP63,LMAN1,TIMM21,TP73,HSP90AA1,DNAJA1,HUWE1,BAX,DNM1L,PPP1R13B,SIRT4,RNF31,SH3GLB1,TIMM13,HPS4,TOMM22,FBXO7,TSPO,SAMM50,GZMB,TIMM9,E2F1,BMF,GDAP1,BNIP3L,TIMM44,PDCD5,TIMM50,BBC3,GSK3A,PMPCB,MAPK8,PITRM1,YWHAE,UBE2D3,GRPEL1,FBXW7,MTCH2,AIP,TFDP2,HTRA2,RHOU,MFN2,DNAJC15,PPP3CC,MTERF4,ROMO1,TIMM17B,YWHAH,RAC2,TOMM40,TIMM10B,PRKAA1,YWHAQ,TIMM17A,TI…	RNF31,GZMB,RHOU,ABLIM3,ARIH2,LRRK2,TOMM20L,SIAH3	TP63,TP73,HSP90AA1,TSPO,FBXW7,MFN2,TP53,HK1,BAP1,YWHAB,TOMM20,SFN,TIMM22
GO_REGULATION_OF_CELL_CYCLE	GO:0051726	1085	Down	3.128016147845227e-7	1.9780102111374227e-5	4	MAD1L1,KLHL13,POLDIP2,CDC27,PRKAR2B,KMT2E,FBXL3,DBF4,PAF1,CDKL3,MARK4,PAFAH1B1,GAS7,E2F2,PSMB1,CDKL5,CDK11A,CRY1,PKD1,MLXIPL,ZNF207,ANLN,WIZ,BRCA1,PSMC4,DDX11,TACC3,YAF2,BID,IGF1,PRDM11,MNAT1,RUNX3,SPAST,FHL1,RRAGD,BAK1,TIMP2,CUL3,USP2,NSUN2,SPDL1,PSMA4,MYO16,PARP3,CUL7,OFD1,YTHDC2,TPR,USP28,RAD51,FOXN3,ANAPC4,SDCCAG8,FOXC1,CUL1,MTA3,CDK14,ATP2B4,RIOK2,CDK17,WAPL,RNF4,HIPK2,IPO5,PKN2,CDK13,ASPM,F…	PRKAR2B,GAS7,IGF1,MYO16,VASH1,UBE2D1,BRINP1,PTPRC,STRADB,RAB11FIP3,SUSD2,PDGFB,RGCC,SMPD3,RBL2,LILRB1,FSD1,CCNJ,GATA3,SLC6A4,IFNG,IL1A,PROX1,PLAGL1,MSX2,TEX14,INHBA,INHA,EDN3,KIF25,IL1B,FBXL12,RNF112,TRIM21,CCNJL,USP44,IL10,BTG4,CGREF1,SIX3,TMOD3,CDKL2,EGF,ASCL1,KCNH5,CYP1A1,ANKRD53,ANKRD31,SPIN2A,CCNB3,CDKN2B,GAS2,DRD2,EIF4E,TRIM36,NPR2,CXCR5,NEK10,ATRIP,TERT,GPER1,DDIAS,DACT1,GFI1B,METTL3,AXIN2…	PKD1,PSMC4,DDX11,RRAGD,CHFR,TIPIN,FGFR1,TP73,HSP90AA1,PSMC5,TGM1,PSMD5,PSMA3,APEX1,BMP7,CSNK2A1,LFNG,RPA3,GIT1,FBXW7,MADD,PRKAB1,CEP72,IK,WNT5A,PSMD14,SYF2,RPA2,CIT,OBSL1,CNOT1,CEP250,XRCC3,TUBA4A,SOX15,CDKN2D,FOXA1,CDKN1C,TUBG1,PCNA,CDK7,TBX3,SRPK2,FBXL8,GPNMB,RDX,HERC5,CUL4A,BBS4,TP53,CSNK1D,SKP2,CETN2,TERF1,HAUS1,PTPRK,XPC,NSMCE2,PAXIP1,PSMB4,NPPC,BAP1,MAD2L1,ANAPC10,MAP2K1,PKIA,SFN,MLF1,EHMT1…
GO_SIGNAL_TRANSDUCTION_BY_P53_CLASS_MEDIATOR	GO:0072331	253	Down	3.314934229319099e-7	2.0787400063021854e-5	6	KDM1A,PDK2,E2F2,BRCA1,SNAI2,CD74,PHF20,CD44,USP28,RRM2B,RFC2,TAF2,HIPK2,TAF11,SP100,BCL3,CSNK2A2,MBD3,RPS6KA6,TP63,NUAK1,GTSE1,TP73,CNOT4,KAT6A,ZMPSTE24,ATRX,RRN3,BAX,AURKA,CNOT3,TPX2,PPP1R13B,MAPKAPK5,CDIP1,PCBP4,TFAP4,SUPT16H,RFFL,MSH2,SIRT1,EP300,PRMT5,SNW1,CSNK2A1,E2F1,RBBP8,PSMD10,RBBP7,RGCC,USP10,RBL2,PYCARD,NBN,NDRG1,PPP1R13L,CASP2,TAF6,RPA3,PRKAG2,CDK5RAP3,DDX5,TMEM109,FOXM1,CDKN1B,RFC5,C…	RGCC,RBL2,CHD5,PLAGL1,SNAI1,ELL3,EDA2R,HIPK4,ATRIP,WRN,BDKRB2,RNF34,PPM1D,ACER2,SPRED3	CD44,TP63,NUAK1,TP73,SNW1,CSNK2A1,RPA3,PRKAB1,RPA2,CNOT1,PCNA,TP53,PAXIP1,IFI16,ING2,SFN,EHMT1,CSNK2B
GO_MICROTUBULE_CYTOSKELETON_ORGANIZATION_INVOLVED_IN_MITOSIS	GO:1902850	128	Down	3.363223160871471e-7	2.0915912632692412e-5	2	PAFAH1B1,PAX6,PKD1,ZNF207,TACC3,SPAST,TUBG2,SPDL1,PARP3,TPR,MAP4,EML1,RHOA,KIF2A,SMC1A,NDE1,CLASP1,WDR62,NDC80,PIBF1,CHMP2B,CHMP5,ZW10,AURKA,TPX2,NSFL1C,BIRC5,KIF4A,AAAS,EFHC1,MISP,SUN2,MYBL2,RAE1,KIF3B,CHMP4B,CEP192,STAG2,RAB11A,ARHGEF10,AURKC,FSD1,BCCIP,SMC3,KPNB1,CEP126,TTK,ACTR1B,CENPA,WRAP73,ARHGEF2,TBCE,CDC20,STMN1,NEK2,STAG1,VPS4B,GPSM2,STIL,MSTO1,SBDS,GNAI1,CHMP2A,CHMP1A,TUBG1,ACTR10,RAN,…	PAX6,FSD1,ANKRD53	PKD1,ARHGEF2,TUBG1,TACC1,MAD2L1
GO_SISTER_CHROMATID_SEGREGATION	GO:0000819	171	Down	4.090310601246772e-7	2.5229169897034394e-5	2	MAD1L1,CDC27,ZNF207,NCAPD2,AKAP8L,DDX11,TACC3,NCAPH2,CUL3,TUBG2,SPDL1,PHF23,TPR,ANAPC4,RIOK2,WAPL,STAG3,TRIP13,SMC1A,SPAG5,TOP2B,SMC1B,KIF22,NDC80,PIBF1,PDS5B,CHMP2B,ATRX,SEH1L,CHMP5,ZW10,ANAPC5,KIF4A,CDC6,CDC23,KLHL22,HIRA,REC8,CHMP4B,STAG2,NAA10,CTCF,RAB11A,AKAP8,AURKC,PPP2R1A,SMC3,RAD51C,KPNB1,FBXW7,NCAPG,ANAPC15,FBXO5,TTK,IK,SMC4,PHF13,SFPQ,MAD2L2,CDC20,NEK2,NSL1,CENPF,STAG1,KIF14,NEK6,VPS4B,…	HIRA,TEX14,KIF25,USP44,ANKRD53,TTN,AXIN2,MAPK15,PTTG2	DDX11,NCAPH2,FBXW7,IK,XRCC3,TUBG1,KIF2C,DSN1,NSMCE2,MAD2L1
GO_MITOTIC_SISTER_CHROMATID_SEGREGATION	GO:0000070	145	Down	4.375385257338929e-7	2.6768108993069465e-5	2	MAD1L1,CDC27,ZNF207,NCAPD2,AKAP8L,TACC3,NCAPH2,CUL3,TUBG2,SPDL1,PHF23,TPR,ANAPC4,RIOK2,TRIP13,SMC1A,SPAG5,KIF22,NDC80,PIBF1,PDS5B,CHMP2B,ATRX,SEH1L,CHMP5,ZW10,ANAPC5,KIF4A,CDC6,CDC23,KLHL22,HIRA,CHMP4B,NAA10,RAB11A,AKAP8,AURKC,PPP2R1A,KPNB1,NCAPG,ANAPC15,FBXO5,TTK,IK,SMC4,PHF13,MAD2L2,CDC20,NEK2,NSL1,CENPF,KIF14,NEK6,VPS4B,SLF2,DUSP1,TEX14,NCAPH,NAA50,KIF18A,PDS5A,ZWINT,CENPK,KIF25,MSTO1,XRCC3,PC…	HIRA,TEX14,KIF25,USP44,ANKRD53,TTN,PTTG2	NCAPH2,IK,XRCC3,TUBG1,KIF2C,DSN1,NSMCE2,MAD2L1
GO_TRICARBOXYLIC_ACID_CYCLE	GO:0006099	33	Down	4.453287759736602e-7	2.686120974822689e-5	1	MDH1,CS,IDH3G,SDHA,ME2,DLD,FH,ACO2,IDH3B,OGDH,NNT,SDHB,DLST,ACO1,PDHA1,SUCLA2,IREB2,MDH1B,IDH1,SDHC,MDH2,DLAT,ME3,SUCLG1,IDH3A,SDHAF2,PDHB,SUCLG2,FAHD1,DHTKD1,IDH2,OGDHL,SDHD	OGDHL	MDH1,IDH3G,ACO2,IDH3B,PDHA1,IREB2,IDH3A,DHTKD1
GO_PROTEIN_MODIFICATION_BY_SMALL_PROTEIN_CONJUGATION_OR_REMOVAL	GO:0070647	988	Down	4.4619949747885196e-7	2.686120974822689e-5	1	GCLC,CFTR,ANKIB1,HECW1,KLHL13,KDM1A,CDC27,MYCBP2,FBXL3,ASB4,PAF1,MYLIP,PSMB1,CRY1,UBE3C,SPRTN,FYN,RNF216,BRCA1,UBR7,PSMC4,NUB1,RNF14,UFL1,WWTR1,ZRANB1,RNF10,BIRC3,UBR2,NUP160,UBA6,PIAS1,RNF19A,CUL3,USP2,PHF23,PSMA4,DCUN1D1,JADE2,CUL7,HSPA5,TPR,USP28,TSPAN17,ERCC8,NEDD4L,TNIP3,MAPK9,HERPUD1,ANAPC4,CUL1,USP36,RC3H2,ATG5,USP13,NDC1,UNKL,U2AF2,RNF4,BTBD1,HMG20B,ASB1,ATXN3,RHOA,PDZD4,CBFB,HDAC4,OTUD5,…	CFTR,ASB4,FYN,RNF10,TSPAN17,PDZD4,UBE2D1,MID2,USP40,OTUB2,ESR1,RNF31,RASD2,TRIM9,ASB2,RAB40AL,GATA3,TNFAIP1,ZBTB16,DTX4,FBXL4,STAM2,TRIM6,PDZRN3,RWDD3,PRKCG,FBXL12,RNF112,TRIM21,RNF128,PTPN22,DYSF,USP44,STAM,ARRB1,PELI2,RNF157,FBXO15,ASB15,FBXO10,AMN1,TRIM36,KLHL10,ASB16,SPSB3,NLRP3,TRIM58,DCST1,KBTBD8,FBXW12,RNF180,ASB11,RAG1,NOD2,OTUD7A,USP50,RNF34,PRKCE,FBXW10,RAB40A,SH3RF3,ARIH2,TRIML2,RNF182…	PSMC4,RC3H2,NDC1,CHFR,MKRN2,TOLLIP,HSP90AA1,NFX1,PSMC5,PSMD5,TSPO,PSMA3,BFAR,LIMK1,BLMH,MED31,WFS1,FBXW7,USP5,PSMD14,UBE3D,STAMBP,RNF113A,NUP85,PCNA,DDB2,FBXL8,HERC5,PRICKLE1,CUL4A,FANCI,TP53,UFC1,RNF175,SKP2,TRIM7,TRIM41,UBC,UCHL1,NSMCE2,PAXIP1,PSMB4,MED27,BAP1,MAD2L1,ANAPC10,OTUD1,LRR1,TRIM8,TOMM20,RUVBL1,UBE2O,RNF212,SUMO3,PSMD13,SIAH1,MIB2
GO_REGULATION_OF_CELLULAR_AMIDE_METABOLIC_PROCESS	GO:0034248	371	Down	4.808850934948247e-7	2.8719526417052033e-5	1	PDK4,UPF1,PDK2,YBX2,IGF1,SAMD4A,VIM,IFNGR1,NSMAF,TPR,EIF2AK2,PUM2,YBX3,EIF4B,SPHK2,ABCA7,ELAVL1,TNFRSF1A,DHX29,RHOA,ROCK1,PDK3,BCL3,PABPC1,TCOF1,NCK2,IGF2BP2,PICALM,EIF4G3,TIGAR,TNRC6C,MKNK1,DDX1,JMJD4,GEMIN5,MTIF2,EIF2AK1,PPP1R15A,OGFOD1,CNOT3,KHSRP,MAPKAPK5,GCN1,PDPR,TNRC6A,PUS7,AGO1,CIRBP,MKNK2,MAPK1,POLDIP3,EIF3D,TNRC6B,GSTZ1,ALKBH1,EIF5,PCIF1,UQCC1,MTG2,CDK5RAP1,CELF4,FMR1,RBM3,DNAJC3,MAPK3,…	IGF1,ALKBH1,CELF4,SMPD3,ABCA2,IFNG,RBM24,EIF2B4,SERP1,CLU,PIWIL1,APOE,PIWIL4,IL6,SECISBP2L,EIF4E,IGF2BP1,KBTBD8,UCN,METTL3,GRM5,ZC3H12D,CD28,NANOS3,DAPK1,DIO2,CPEB1,TNF,CCL5	DDX1,CIRBP,MRPS27,RGS2,NSUN4,DPH5,RPS6KA1,PTK2B,CNOT1,UPF3B,KRT17,IREB2,ERBB2,EIF2B5,SNCA,NCK1,ABCG1,MAGOH,METAP1,UPF3A,ORMDL3,SHMT1,EIF3K
GO_PHAGOCYTOSIS_RECOGNITION	GO:0006910	32	Up	5.181692843895044e-7	3.0702550118354494e-5	7	JMJD6,SCARB1,FCN1,TULP1,IGLL1,CD36,MFGE8,FCN3,MEGF10,COLEC12,TUB,CLEC7A,ADGRB1,PEAR1,IGKC,IGLC2,IGLC3,IGLC7,TRBC1,TRBC2,TRDC,IGHA2,IGHG4,IGHG2,IGHA1,IGHG1,IGHG3,IGHD,IGHM,IGHV1-18,IGHV3-74,IGLL5	FCN1,TULP1,IGLL1,CD36,FCN3,MEGF10,CLEC7A,PEAR1,IGLC2,IGLC3,IGLC7,TRBC1,TRBC2,TRDC,IGHA2,IGHG4,IGHG2,IGHA1,IGHG1,IGHG3,IGHD,IGHM,IGHV1-18,IGHV3-74,IGLL5
GO_REGULATION_OF_INTRINSIC_APOPTOTIC_SIGNALING_PATHWAY	GO:2001242	149	Down	5.662515145015077e-7	3.32893956767488e-5	6	BAD,KDM1A,NOX1,PLAUR,BID,IL20RA,SNAI2,CD74,CD44,BCLAF1,DAPK2,RRM2B,HERPUD1,YBX3,TMEM161A,NCK2,PTGS2,ENO1,CYLD,RRN3,DNAJA1,BAX,DNM1L,ERP29,SIRT1,XBP1,HIF1A,MMP9,PYCARD,BMF,URI1,PIAS4,BBC3,CAV1,HSPB1,CREB3,CXCL12,PPIF,SLC9A3R1,WFS1,FBXW7,PTPMT1,SOD2,VNN1,NME5,HTRA2,NFE2L2,PARK7,HDAC1,SFPQ,ARHGEF2,IVNS1ABP,TXNDC12,TRIM32,CLU,SPOP,MAPK8IP1,SNAI1,PLAGL2,BCL2L12,BECN1,TRAP1,STYXL1,ELL3,CDKN2D,RIPK3,BCL…	NOX1,XBP1,MMP9,CXCL12,VNN1,CLU,SNAI1,ELL3,DDIAS,BDKRB2,LCK,LRRK2	CD44,WFS1,FBXW7,ARHGEF2,CDKN2D,BCL2L2,NOL3,TP53,SOD1,NCK1,VDAC2,ING2,BCAP31,SIAH1
GO_INTRINSIC_APOPTOTIC_SIGNALING_PATHWAY	GO:0097193	266	Down	5.75173002956822e-7	3.355175850581462e-5	6	BAD,KDM1A,PDK2,NOX1,E2F2,PLAUR,BRCA1,BID,IL20RA,SNAI2,CD74,CD44,TNFRSF1B,BCLAF1,BAK1,DAPK2,CUL3,USP28,RRM2B,HERPUD1,FNIP2,CUL1,YBX3,HIPK2,TMEM161A,TNFRSF1A,BCL3,POLB,NCK2,TP63,PTGS2,ENO1,MLH1,DNAJC10,UBE2K,TP73,CYLD,RRN3,DNAJA1,PPP1R15A,BAX,DNM1L,PPP1R13B,ERP29,CDIP1,MSH2,SIRT1,JAK2,ABL1,PRODH,PPM1F,XBP1,HMOX1,EP300,SNW1,HIF1A,GSKIP,NFATC4,MMP9,TRIB3,E2F1,STK24,PYCARD,BMF,NBN,URI1,PIAS4,BBC3,CAV1…	NOX1,TNFRSF1B,XBP1,HMOX1,MMP9,CXCL12,VNN1,CLU,SNAI1,ELL3,EDA2R,SCN2A,BCL2A1,DDIAS,BDKRB2,BRSK2,LCK,LRRK2,ATP2A1,TNF	CD44,TP63,TP73,SNW1,WFS1,FBXW7,ARHGEF2,CDKN2D,BCL2L2,CUL4A,NOL3,TP53,SOD1,NCK1,IFI16,VDAC2,ING2,SFN,BCAP31,SIAH1
GO_CHROMATIN_REMODELING_AT_CENTROMERE	GO:0031055	29	Down	5.895696081638419e-7	3.4127010011022387e-05	2	CENPQ,RSF1,CENPM,RBBP7,CENPI,CENPT,OIP5,CENPA,HELLS,CENPL,CENPK,HJURP,MIS18BP1,NASP,CENPO,ITGB3BP,CENPC,POLE3,CENPU,CENPH,SMARCA5,MIS18A,RBBP4,CENPN,CENPV,RUVBL1,NPM1,CENPP,CENPW		NASP,POLE3,CENPH,MIS18A,RUVBL1,CENPP
GO_MITOTIC_CELL_CYCLE_CHECKPOINT	GO:0007093	157	Down	5.958138428825341e-7	3.4225184486191364e-5	4	MAD1L1,ZNF207,BRCA1,SPDL1,TPR,FOXN3,TRIP13,CHFR,TIPIN,GTSE1,DLG1,TOP2B,CNOT4,NDC80,ORC1,ZW10,BAX,AURKA,CNOT3,PCBP4,CLSPN,CDC6,MSH2,KLHL22,EP300,E2F1,RGCC,FBXO31,RBL2,NBN,TGFB1,CASP2,CDK5RAP3,CCND1,ANAPC15,CDKN1B,CNOT2,TTK,IK,CNOT6,TFDP2,RPL24,NEK11,ATF2,ARID3A,MAD2L2,GADD45A,CDC20,SYF2,CENPF,RPA2,PLAGL1,DCLRE1B,DUSP1,TEX14,ZWINT,CDK2,MAD2L1BP,CDKN1A,SOX4,CNOT1,XRCC3,PCID2,PRMT1,PSMG2,E2F8,STK33,T…	RGCC,RBL2,PLAGL1,TEX14,USP44,CDKN2B,HUS1B,WEE2	CHFR,TIPIN,IK,SYF2,RPA2,CNOT1,XRCC3,PCNA,TP53,XPC,MAD2L1,SFN
GO_ORGANELLE_DISASSEMBLY	GO:1903008	94	Down	6.200985608611832e-7	3.5350315685457605e-5	2	SPAST,RB1CC1,GABARAPL2,CLEC16A,VPS13D,USP36,ATG5,ATG2B,FUNDC1,WIPI1,CSNK2A2,SREBF1,MARK2,TIGAR,CTTN,MTIF2,DNM1L,KIF9,MUL1,HDAC6,FBXO7,TSPO,HIF1A,VRK1,MAP1LC3A,TSC2,ZFAND1,BNIP3L,CDC37,GSK3A,GBF1,FBXW7,PPARGC1A,ATG2A,AMBRA1,CAMKK2,HTRA2,PARK7,MFN2,MTIF3,OPTN,KLC1,BECN1,ATG14,VPS13C,USP30,GABARAPL1,DENR,MAP1LC3B,TP53,WDR45B,CTSK,DYRK3,EIF2D,HAX1,ATG3,CISD2,ATG12,MRRF,PELO,WIPI2,PINK1,ATP13A2,HK2,SQ…	CLEC16A,VPS13D,ATG9B	TSPO,VRK1,FBXW7,MFN2,KLC1,TP53,TEX264
GO_MRNA_EXPORT_FROM_NUCLEUS	GO:0006406	106	Down	6.359908509519475e-7	3.593720859753912e-5	1	UPF1,AKAP8L,NUP160,TPR,THOC3,ZC3H11A,NDC1,U2AF2,NUP133,SMG6,CPSF1,NUP37,THOC1,YTHDC1,SEH1L,ALKBH5,NUP50,AAAS,NUP188,POLDIP3,THOC5,SRSF5,PABPN1,RAE1,NUP93,CASC3,NUP88,SUPT6H,DDX25,NUP98,MAGOHB,NUP107,SRSF9,SRSF3,NUP155,NCBP2,SRSF7,SRSF4,SMG7,SRSF11,CPSF3,GLE1,NUP43,ENY2,FYTTD1,HNRNPA2B1,DDX39A,SRSF6,NUP153,UPF3B,NUP85,THOC2,SYMPK,PCID2,NUP214,THOC6,NUP210,EIF5A,NXT1,SRRM1,SRSF1,WDR33,NCBP1,NUP54,N…	SRSF1,EIF4E,C12orf50	NDC1,UPF3B,NUP85,DHX38,U2AF1,MAGOH,THOC7,DDX19A
GO_HUMORAL_IMMUNE_RESPONSE_MEDIATED_BY_CIRCULATING_IMMUNOGLOBULIN	GO:0002455	59	Up	6.399449770193013e-7	3.593720859753912e-5	6	MASP2,C8B,C6,BCL3,FCGR2B,PTPRC,C5,C1QBP,HPX,CD81,PTPN6,C7,CD46,CLU,C4BPA,C4BPB,C3,IGLL1,FOXJ1,C1RL,SUSD4,SERPING1,C1QC,C1R,C2,C1QB,C1QA,EXO1,C8G,HLA-DQB1,C1S,ZP3,CD55,CFI,IGKC,IGKV4-1,IGLV1-51,IGLV1-40,IGLC2,IGLC3,IGLC7,TRBC1,TRBC2,TRDC,IGHA2,IGHG4,IGHG2,IGHA1,IGHG1,IGHG3,IGHD,IGHM,IGHV1-18,IGHV3-74,LTA,TNF,IGKV3-20,IGKV1-12,IGLL5	MASP2,C8B,C6,FCGR2B,PTPRC,C5,HPX,C7,CLU,C4BPA,C4BPB,IGLL1,C1QC,C2,C1QB,C1QA,CD55,IGKV4-1,IGLV1-51,IGLV1-40,IGLC2,IGLC3,IGLC7,TRBC1,TRBC2,TRDC,IGHA2,IGHG4,IGHG2,IGHA1,IGHG1,IGHG3,IGHD,IGHM,IGHV1-18,IGHV3-74,LTA,TNF,IGKV3-20,IGKV1-12,IGLL5	HLA-DQB1
GO_POSITIVE_REGULATION_OF_TRANSLATION	GO:0045727	115	Down	6.495831478565273e-7	3.620824583422495e-5	1	SAMD4A,VIM,YBX3,ELAVL1,DHX29,RHOA,BCL3,PABPC1,NCK2,JMJD4,PPP1R15A,CIRBP,MAPK1,POLDIP3,EIF3D,PCIF1,UQCC1,CDK5RAP1,FMR1,RBM3,DNAJC3,MAPK3,EIF3E,HNRNPL,CPEB3,LARP4B,RPS6KB1,C1QBP,MRPS27,FXR1,PASK,NSUN4,FASTKD2,SERP1,PTK2B,KHDRBS1,RPL5,FASTKD3,SOX4,UPF3B,MIF4GD,KRT17,EIF2AK4,FXR2,EIF2S3,HABP4,LIN28A,EIF5A,CTIF,NAT10,CDK4,DHX9,IL6,UQCC2,THBS1,HNRNPD,TARBP2,EIF4A3,ERBB2,POLR2D,RBMS3,EIF2B5,YTHDF1,CDC12…	SERP1,IL6,UCN,METTL3,CD28,TNF,CCL5	CIRBP,MRPS27,NSUN4,PTK2B,UPF3B,KRT17,ERBB2,EIF2B5,NCK1,UPF3A
GO_GENE_SILENCING	GO:0016458	209	Down	7.012349390133318e-7	3.879994791231854e-5	1	POLR2J,MSL3,SCMH1,UBR2,NUP160,POLR2B,TPR,KCNQ1,PUM2,NDC1,ELAVL1,SIRT2,NUP133,PABPC1,MBD3,MOV10L1,EED,NUP37,BAZ2A,SIRT6,FKBP6,TNRC6C,RIF1,SRCAP,ZMPSTE24,SEH1L,SRRT,CNOT3,TNRC6A,ESR1,AGO1,NUP50,CDC45,AAAS,NUP188,TDRD1,SIRT1,POLR2E,HIRA,POLR2F,DDX17,TNRC6B,ZC3H7B,DICER1,RAE1,SMCHD1,SUV39H1,FMR1,NUP93,POLR2C,ERI1,DOT1L,POLR2I,TGFB1,EZH2,NUP88,DDX5,EZH1,HDAC5,NAA40,SOX6,NUP98,NUP107,CNOT2,AICDA,ASF1A,…	MOV10L1,ESR1,HIRA,PIWIL1,MYCN,PIWIL4,TDRD9,TERT,METTL3,PPM1D,HELZ,RMRP	NDC1,POLR2I,TSNAX,CNOT1,NUP85,AJUBA,PPARG,PPHLN1,MRPL44,TP53,POLE3,MAP2K1,HMGB1
GO_PROTEIN_LOCALIZATION_TO_ENDOPLASMIC_RETICULUM	GO:0070972	132	Down	7.095822667599532e-7	3.886264456581501e-5	7	SEC62,RPS20,SEC63,HSPA5,SEC61A1,RPL18,TRAM2,SEC61A2,TRAM1,RPL31,BCAP29,RPS5,RAB10,PPP1R15A,RPL6,RPLP0,KDELR3,RPL3,PMM1,SRP54,CHMP4B,VAPA,SGTA,RPS16,RPS19,KDELR1,RPL18A,SEC61B,GBF1,RPL28,RPL19,RPL34,RPS13,RPS12,RPL24,SSR3,SPCS1,RPS15,RTN4,RAB3GAP1,RPL22,RPS25,SPCS2,ANKRD13C,RAB3GAP2,SEC16B,RPL21,RPL5,RPS10,RPL23,SPCS3,RPS4Y1,RPL36,RPL27,SEC61G,RPS15A,UBAC2,OS9,KDELR2,RPL35,RPS6,RPLP1,RPS24,SRP14,P…	TRAM1,SEC16B,PMM2,ANK2,SRP19,TRAM1L1,LRRK2	PMM1,RTN4,BCAP31
GO_INTRINSIC_APOPTOTIC_SIGNALING_PATHWAY_IN_RESPONSE_TO_DNA_DAMAGE_BY_P53_CLASS_MEDIATOR	GO:0042771	44	Down	7.152848185035762e-7	3.886264456581501e-5	6	KDM1A,CD74,CD44,USP28,HIPK2,BCL3,TP63,TP73,CDIP1,MSH2,SIRT1,EP300,SNW1,PYCARD,TMEM109,CDKN1A,BCL2L12,DYRK2,ELL3,BRCA2,PML,TP53,ZNF385A,RPL26,HIPK1,IFI16,SHISA5,HNRNPK,DDIT4,ING2,TRIAP1,BCL2,PHLDA3,NUPR1,ATAD5,AEN,CHEK2,RPS27L,MUC1,TAF9B,TOPORS,BAG6,MIF,TAF9	ELL3	CD44,TP63,TP73,SNW1,TP53,IFI16,ING2
GO_DNA_METABOLIC_PROCESS	GO:0006259	806	Down	7.178614743718653e-7	3.886264456581501e-5	1	RAD52,KDM1A,RECQL,UPF1,POLR2J,LIG3,KMT2E,REV3L,SPRTN,PPP5C,BRCA1,ERCC1,DNASE1L1,DDX11,POLA2,SLC30A9,WAS,HGF,MNAT1,AQR,GLRX2,UBR2,HMGB3,ASTE1,RFC1,BOD1L1,PNKP,PARP3,TDP1,POLR2B,USP28,RRM2B,ERCC8,RFC2,FOXP3,RAD51,POLQ,FAM168A,POLD1,TMEM161A,EYA2,PMS1,NTHL1,WDR18,MCM10,PRKCQ,SPI1,ATXN3,SP100,TP53BP1,PSME4,NUCKS1,SMG6,POLB,RAD18,TRIP13,TCF3,MBD3,ZFYVE26,TFRC,SMC1A,XRCC1,MCM2,MOV10L1,TIPIN,MCM6,BAZ2A,…	RAD52,SLC30A9,WAS,HGF,FOXP3,PRKCQ,MOV10L1,PTPRC,KCNK2,NOX4,APOBEC3H,PDGFB,ALKBH1,RGCC,SMPD3,GATA3,CCR6,ORC2,PRKCG,POLN,PIWIL4,PKIB,IL6,IL10,FGF2,GZMA,ANKRD31,TEX12,TDRD9,FANCC,ANKLE1,CBS,TNFSF13,MEIOB,HFM1,TDRD5,PPP4R2,ATRIP,TERT,GPER1,WRN,RAG1,GREM1,DNASE1L2,AXIN2,IL7R,APLF,PPM1D,C11orf80,CIDEA,CD28,GGN,MEIOC,ZSCAN4,MAPK15,SLX1B,RAD51B,FIGN,TREX2,KRBA2,HUS1B,RAD54B,RPA4,ZFP57,GMNC,CERS1,ZBED9,TE…	ERCC1,DDX11,POLA2,MCM2,TIPIN,UNG,TP73,DDX1,HSP90AA1,XRN2,APEX1,POLR2I,PRKD2,DNASE2,NUDT1,RPA3,PSMD14,RPA2,PTK2B,RNF113A,XRCC3,CDKN2D,GINS2,CHD1L,PPARG,PCNA,CDK7,DDB2,NT5E,TDG,CUL4A,FANCI,TP53,CETN2,TERF1,TATDN1,POLE3,UBC,XPC,NSMCE2,PAXIP1,MIS18A,NPPC,HMGB2,RUVBL1,RNF212,PLD6,EHMT1,TOP1MT,HMGB1,ZBTB48,EXOSC6,AP5Z1,APOBEC3C
GO_COFACTOR_BIOSYNTHETIC_PROCESS	NA	205	Down	7.352639582503748e-7	3.9520437755957644e-5	NA	GCLC,PDK4,CIAPIN1,PDK2,GGCT,COX10,NADK,FYN,ELOVL5,SLC25A39,COX15,ALAS1,GCLM,MAT2B,CTNS,CYBA,MPC1,HAGH,ELOVL1,FECH,PDK3,COASY,ACSL4,MAOB,PTGS2,ACAT1,MOCOS,ACACB,CPOX,NFE2L1,MGST2,COQ9,PDPR,DLD,NUBP2,ACOT7,SCD,TECR,GGT5,GGT1,SLC25A1,SRRD,HSCB,TSPO,GSTZ1,MTHFD1,GSS,MLYCD,NUBP1,QPRT,ACSBG1,GCDH,NAMPT,NMRK1,GLRX3,PNPO,PDHX,COQ5,SLC11A2,TMEM14C,NUDT12,HSPA9,COQ10B,ABCB6,KYNU,NFE2L2,SPR,KMO,AKR1A1,ELOVL…	FYN,ELOVL1,GGT5,GGT1,ACSBG1,ABCB6,KMO,ELOVL3,GGT7,RFK,DUOXA2,CYP1A1,MAT1A,ACSS1,NMNAT2,CYBB,BOLA2	GCLM,COASY,ACAT1,COQ9,TSPO,GSS,COQ5,PDHA1,PSAT1,IREB2,ATIC,SOD1,SNCA,NADK2,MPV17L,FDXR,COQ4,NADSYN1,OPLAH
GO_MRNA_TRANSPORT	GO:0051028	144	Down	7.593217740169934e-7	4.052408758494947e-5	7	UPF1,AKAP8L,MVP,ZC3H3,NUP160,TPR,THOC3,ZC3H11A,NDC1,U2AF2,NUP133,SMG6,CPSF1,IGF2BP2,NCBP3,NUP37,THOC1,XPO1,YTHDC1,SEH1L,KHSRP,ALKBH5,NUP50,AAAS,NUP188,POLDIP3,THOC5,SRSF5,PABPN1,RAE1,NXT2,FMR1,NUTF2,NUP93,CASC3,NUP88,SUPT6H,DDX25,NUP98,MAGOHB,PARP11,NUP107,SRSF9,SRSF3,QKI,NUP155,NCBP2,SRSF7,SRSF4,SMG7,SRSF11,CPSF3,GLE1,NUP43,ENY2,FYTTD1,HNRNPA2B1,DDX39A,SRSF6,NUP153,UPF3B,NUP85,THOC2,SYMPK,PCID2,…	PARP11,SRSF1,EIF4E,IGF2BP1,C12orf50,KIF5C,ARC	NDC1,UPF3B,NUP85,DHX38,CETN2,U2AF1,MAGOH,THOC7,DDX19A,UPF3A
GO_NUCLEAR_CHROMOSOME_SEGREGATION	GO:0098813	224	Down	7.733970490987478e-7	4.098459714414139e-5	4	MAD1L1,CDC27,ZNF207,NCAPD2,AKAP8L,DDX11,TACC3,NCAPH2,CENPQ,CUL3,TUBG2,SPDL1,PHF23,TPR,ANAPC4,RIOK2,NDC1,WAPL,STAG3,SIRT2,CDC42,TRIP13,SMC1A,MLH1,SPAG5,TOP2B,SMC1B,KIF22,NDC80,PIBF1,PDS5B,CHMP2B,ATRX,SEH1L,CHMP5,ZW10,ANAPC5,KIF4A,CDC6,CDC23,KLHL22,HIRA,DMC1,CCNB1IP1,REC8,CHMP4B,FAM83D,STAG2,NAA10,CTCF,RAB11A,AKAP8,AURKC,CCNE1,PPP2R1A,SMC3,RAD51C,KPNB1,FBXW7,NCAPG,ANAPC15,FBXO5,TTK,IK,SMC4,ECT2,TTL…	HIRA,TEX14,KIF25,USP44,ANKRD53,ANKRD31,TEX12,TTN,MEIOB,HFM1,MEI1,AXIN2,MEIOC,MAPK15,SYCP2,RNF212B,PTTG2	DDX11,NCAPH2,NDC1,FBXW7,IK,XRCC3,TUBG1,KIF2C,TERF1,DSN1,NSMCE2,MAD2L1,RNF212
GO_CENTROMERE_COMPLEX_ASSEMBLY	GO:0034508	37	Down	7.896835872721754e-7	4.1555027931630205e-5	2	CENPQ,RSF1,RNF4,CENPM,RBBP7,CENPI,CENPT,OIP5,SENP6,CENPA,CENPF,HELLS,CENPL,CENPK,HJURP,MIS18BP1,NASP,CENPO,CENPE,RB1,ITGB3BP,POGZ,CENPC,POLE3,CENPU,CENPH,SMARCA5,MIS18A,RBBP4,CENPN,CENPV,MIS12,TRAPPC12,RUVBL1,NPM1,CENPP,CENPW		NASP,POLE3,CENPH,MIS18A,RUVBL1,CENPP
GO_PROTEIN_MODIFICATION_BY_SMALL_PROTEIN_REMOVAL	GO:0070646	260	Down	8.204412636703674e-7	4.287375353555218e-5	1	CFTR,PSMB1,BRCA1,PSMC4,ZRANB1,BIRC3,USP2,PSMA4,USP28,TNIP3,USP36,USP13,ATXN3,RHOA,OTUD5,PSME4,POLB,UBE2D1,ACTB,SART3,USP33,ITCH,SENP1,KEAP1,CYLD,USP40,ATXN7L3,PSMC5,UIMC1,OTUB2,USP48,ESR1,PSME1,CLSPN,PSMD5,PSMD8,JOSD1,TAB1,EP300,PSMC6,PSMA3,HIF1A,PSMC1,PSMB5,YY1,PSMA6,NFKBIA,PSME2,PSMA7,ACTR5,USP14,SMAD7,PSMD10,USP11,PSMD7,USP10,USP31,CCP110,BABAM1,TFPT,USP42,PSMA2,TGFBR1,DDX58,GATA3,PSMD3,PSMD11…	CFTR,UBE2D1,USP40,OTUB2,ESR1,GATA3,STAM2,TRIM21,RNF128,USP44,STAM,NLRP3,OTUD7A,USP50,OTUD6A	PSMC4,PSMC5,PSMD5,PSMA3,USP5,PSMD14,STAMBP,DDB2,TP53,SKP2,UBC,UCHL1,PSMB4,BAP1,OTUD1,TOMM20,RUVBL1,PSMD13
GO_INTRACELLULAR_PROTEIN_TRANSPORT	GO:0006886	1069	Down	8.49747072455371e-7	4.386549604372898e-5	7	SNX11,M6PR,ARF5,UPF1,COPZ2,CROT,LAMP2,AP2B1,AGK,VPS41,ARHGAP44,NOS2,PKD1,SEC62,RPS20,TENM1,FYN,AKAP8L,RABGAP1,BID,RGPD5,RUFY3,AGPS,CD74,ZDHHC6,TOMM34,SEC63,KPNA6,MIPEP,SNX1,NUP160,RANBP3,IFT88,LRRC7,PEX3,CDH1,ZFYVE16,RAB27B,AP2S1,HSPA5,TPR,VPS13D,HERPUD1,HOMER3,THOC3,TBC1D22A,USP36,SEC61A1,ZC3H11A,RIOK2,NDC1,ACAA1,APPBP2,RPL18,U2AF2,NGFR,TNPO3,CTSA,AP3D1,IPO5,TRAM2,TBC1D22B,SEC61A2,TBC1D1,SP100,T…	ARHGAP44,TENM1,FYN,ZDHHC6,VPS13D,TRAM1,EVI5,UBE2D1,RAPGEF3,STRADB,RNF31,STX1B,DERL3,RAB40AL,APBA1,RANGRF,SNX15,IFNG,GNPTAB,SEC24A,PEX5L,KCNIP3,STAM2,AUP1,MLPH,RHOU,LTBP2,SEC16B,CLU,RAMP3,RAB9B,IL1B,RFTN1,RAMP2,REEP2,RAB33A,CD36,TBC1D4,LCP1,SRSF1,STAM,BAAT,MYO7A,SIX3,RAB15,PMM2,RAB5A,GRIP2,ADPRH,RAB19,SYTL5,EIF4E,RABGAP1L,ARL11,SRP19,RAB6B,GOLGA7B,RAB39B,KIF5A,TMED6,KCNB1,ANKLE1,ITGB2,ADORA1,PRKCI…	COPZ2,CROT,LAMP2,PKD1,AP2S1,HOMER3,TBC1D22A,NDC1,TNPO3,IFT80,VPS35,RAB21,HSP90AA1,HSPB11,TBC1D2,IFT74,TSPO,IFT27,PMM1,CLUAP1,VPS18,SNX8,FBXW7,IFT57,ARHGEF2,MFN2,PEX16,ARL4A,CLTA,UPF3B,NUP85,IFT22,VPS25,TXN,ANP32B,ARL3,PRICKLE1,GRTP1,DHX38,TP53,ERBB2,RILPL2,UBC,TYSND1,U2AF1,MAGOH,THOC7,BAP1,YWHAB,RAB8A,RAB31,PKIG,STX18,DDX19A,SIX2,PKIA,RHOD,TOMM20,SFN,ARL4D,SEC24C,TIMM22,HCLS1,AP2A2,XPOT,BCAP31,KP…
GO_TRNA_PROCESSING	GO:0008033	119	Down	8.510780627753397e-7	4.386549604372898e-5	1	ELAC2,NSUN2,METTL1,TRIT1,TARBP1,ADAT1,TRMT11,THUMPD1,FTSJ1,CPSF1,HSD17B10,TRNT1,DDX1,SEPHS1,METTL2A,TRMT6,PUS7,OSGEP,RTCB,TRMU,ALKBH1,CDK5RAP1,CSTF2,MTFMT,POP1,TRMT1,POP4,DUS4L,PTCD1,TRDMT1,ELP4,PUS3,THG1L,THADA,TRMT1L,TRMT13,METTL8,MOCS3,AARS2,RPP40,TRMT5,OSGEPL1,GTPBP3,GRSF1,ELP3,THUMPD3,ANKRD16,ELP2,MTO1,NAT10,C2orf49,TRMO,ALKBH8,THUMPD2,SSB,ELAC1,DUS3L,CTU1,TPRKB,TRMT10A,FARS2,CDKAL1,RPP30,TR…	TRNT1,ALKBH1,PUS10,SEPHS2	DDX1,THG1L,METTL8,ELP3,TPRKB,ELP6,DUS2
GO_DNA_DEPENDENT_DNA_REPLICATION	GO:0006261	140	Down	9.133623533188339e-7	4.675545380084507e-5	1	RECQL,UPF1,LIG3,DBF4,REV3L,WIZ,DDX11,POLA2,RFC1,BOD1L1,PNKP,RRM2B,RFC2,RAD51,POLQ,POLD1,WDR18,MCM10,NUCKS1,POLB,MCM2,TIPIN,MCM6,POLD3,FGFR1,THOC1,EXD2,ZMPSTE24,ATRX,ORC1,ORC6,CDC45,CDC6,CDC7,CDC34,MCM5,POLE2,GINS1,SAMHD1,POLA1,DNAJA3,NBN,MCM4,CCNE1,LIG1,SSBP1,RPA3,POLD2,RECQL5,ZPR1,CDK2AP1,RFC5,TIMELESS,AICDA,MCM9,FBXO5,MCM3,GMNN,MSH3,BCL6,POLE4,ORC2,ORC4,RPA2,ZRANB3,CDK2,WRNIP1,MGME1,HELB,CHTF18…	ORC2,POLN,WRN,RPA4,GMNC,RTEL1,DACH1	DDX11,POLA2,MCM2,TIPIN,FGFR1,RPA3,RPA2,GINS2,PCNA,TERF1,POLE3
GO_DNA_DAMAGE_RESPONSE_DETECTION_OF_DNA_DAMAGE	GO:0042769	37	Down	9.462270343246532e-7	4.811052995468254e-5	6	RFC1,PNKP,RFC2,MRPS35,POLD1,RAD18,POLD3,DNAJA1,RBX1,RPA3,POLD2,RFC5,WDR48,RPA2,UBE2B,SOX4,MRPS26,RPA1,PCNA,RFC3,MRPS9,NEK1,CUL4A,DTL,PARP1,RPS27A,RPS3,HMGA2,UBC,CUL4B,USP1,RFC4,DDB1,UBB,POLD4,MRPS11,UBA52		RPA3,RPA2,PCNA,NEK1,CUL4A,UBC
GO_RIBOSOMAL_LARGE_SUBUNIT_BIOGENESIS	GO:0042273	65	Down	9.581866267800104e-7	4.8391640043755556e-5	2	LAS1L,RPL26L1,NOP16,MRTO4,NLE1,DDX18,RPL6,RPLP0,PES1,SNU13,RPL3,GTPBP4,FTSJ3,NOP2,PAK1IP1,MDN1,BRIX1,RPL24,ZNHIT6,EBNA1BP2,FASTKD2,GTF3A,RPL5,PPAN,DHX30,NIP7,WDR74,RPL35,RSL24D1,WDR12,RPL3L,URB1,RPL11,NVL,NHP2,RPL7L1,RPL10,RPL7,SURF6,RPL7A,HEATR3,MALSU1,RPL26,NOL9,RPL10L,MRPL1,RSL1D1,RPL38,ZNF622,MRPL11,RRS1,NPM1,DDX28,RPL35A,RPL14,NOC2L,RPF2,RPL12,RPL23A,SDAD1,RPL10A,EIF6,MRPL20,BOP1,ZNHIT3	RPL3L	MRPL11,DDX28
GO_CHROMATIN_ASSEMBLY	GO:0031497	82	Down	9.728763547832497e-7	4.8805963798293024e-5	2	PAF1,CENPQ,TPR,RSF1,MCM2,SART3,SIRT6,KAT6A,ATRX,CABIN1,HIRA,CENPM,SMCHD1,SMARCA1,RBBP7,CENPI,CENPT,CTCF,OIP5,ASF1B,GRWD1,ASF1A,CENPA,UBN1,SET,HELLS,CENPL,NAA60,CENPK,HJURP,SOX9,HP1BP3,HAT1,MIS18BP1,NASP,ANP32B,HMGA1,CENPO,BAHD1,CDAN1,TP53,ITGB3BP,CENPC,SHPRH,CDKN2A,POLE3,HMGA2,CENPU,CENPH,SMARCA5,KAT6B,GATAD1,MIS18A,CHAF1B,PADI4,M1AP,RBBP4,HMGB2,CENPN,CENPV,CHAF1A,RUVBL1,NAP1L5,PARP10,SPTY2D1,TSP…	HIRA,PADI4,NAP1L5,SETSIP	MCM2,NASP,ANP32B,TP53,POLE3,CENPH,MIS18A,HMGB2,RUVBL1,CENPP
GO_DNA_REPLICATION_INDEPENDENT_NUCLEOSOME_ORGANIZATION	GO:0034724	36	Down	1.0718712547868273e-6	5.3416100611065396e-5	2	CENPQ,RSF1,ATRX,SUPT16H,CABIN1,HIRA,CENPM,RBBP7,CENPI,CENPT,OIP5,ASF1B,ASF1A,CENPA,UBN1,CENPL,CENPK,HJURP,HAT1,MIS18BP1,NASP,CENPO,ITGB3BP,CENPC,POLE3,CENPU,CENPH,SMARCA5,MIS18A,RBBP4,CENPN,RUVBL1,NPM1,CENPP,IPO4,CENPW	HIRA	NASP,POLE3,CENPH,MIS18A,RUVBL1,CENPP
GO_POSITIVE_REGULATION_OF_CELLULAR_AMIDE_METABOLIC_PROCESS	GO:0034250	138	Down	1.1607699762096691e-6	5.746575046695895e-5	1	SAMD4A,VIM,IFNGR1,NSMAF,YBX3,SPHK2,ELAVL1,TNFRSF1A,DHX29,RHOA,BCL3,PABPC1,NCK2,PICALM,JMJD4,PPP1R15A,CIRBP,MAPK1,POLDIP3,EIF3D,PCIF1,UQCC1,CDK5RAP1,FMR1,RBM3,DNAJC3,MAPK3,SMPD3,EIF3E,HNRNPL,GSK3A,ABCA2,CPEB3,LARP4B,RPS6KB1,C1QBP,IFNG,MRPS27,FXR1,PASK,NFE2L2,EPHA4,NSUN4,FASTKD2,SERP1,CLU,PTK2B,KHDRBS1,RPL5,FASTKD3,SOX4,UPF3B,MIF4GD,KRT17,EIF2AK4,FXR2,EIF2S3,HABP4,LIN28A,EIF5A,CTIF,ROCK2,NAT10,CDK4…	SMPD3,ABCA2,IFNG,SERP1,CLU,IL6,UCN,METTL3,CD28,TNF,CCL5	CIRBP,MRPS27,NSUN4,PTK2B,UPF3B,KRT17,ERBB2,EIF2B5,NCK1,ABCG1,UPF3A
GO_CYTOSKELETON_DEPENDENT_CYTOKINESIS	GO:0061640	79	Down	1.1769551758186534e-6	5.788619410480632e-5	4	TTC19,ANLN,SPAST,CUL7,RHOA,ROCK1,ZFYVE26,CHMP2B,CHMP5,KIF4A,EFHC1,CHMP4B,LZTS2,UNC119,RAB35,KIF20A,ECT2,ROPN1B,RTKN,ACTR3,CENPA,SPTBN1,CHMP3,STMN1,VPS4B,CIT,STAMBP,SNX9,CHMP2A,CHMP1A,VPS4A,MYH10,SPIRE1,ROCK2,APC,ESPL1,CKAP2,DCTN3,NUSAP1,KIF23,ACTR2,ARL3,CEP55,KIF20B,USP8,BBS4,JTB,ARF1,RHOB,ANKRD53,RASA1,BIN3,CHMP7,INCENP,ANK3,TRIM36,RHOC,MITD1,SON,ALKBH4,RACGAP1,MAP9,CHMP4C,PLK1,CNTROB,PDCD6IP,DC…	ANKRD53,TRIM36,DCDC1,NOX5	CIT,STAMBP,CKAP2,ARL3,BBS4,RHOC,MITD1
GO_MITOTIC_SPINDLE_ORGANIZATION	GO:0007052	102	Down	1.2152536492500794e-6	5.9381712406537977e-5	2	PKD1,ZNF207,TACC3,SPAST,TUBG2,PARP3,TPR,MAP4,EML1,RHOA,KIF2A,SMC1A,CLASP1,WDR62,NDC80,PIBF1,CHMP2B,CHMP5,AURKA,TPX2,BIRC5,KIF4A,AAAS,EFHC1,MISP,SUN2,MYBL2,RAE1,KIF3B,CHMP4B,CEP192,STAG2,RAB11A,ARHGEF10,AURKC,FSD1,BCCIP,SMC3,KPNB1,CEP126,TTK,WRAP73,TBCE,CDC20,STMN1,NEK2,STAG1,VPS4B,GPSM2,STIL,MSTO1,SBDS,GNAI1,CHMP2A,CHMP1A,TUBG1,RAN,CCNB1,PSRC1,BORA,NUMA1,KIF23,KIF11,TACC2,CENPE,CLTC,NUF2,ANKRD53,…	FSD1,ANKRD53	PKD1,TUBG1,TACC1
GO_PROTEIN_CATABOLIC_PROCESS	GO:0030163	850	Down	1.2474509530333572e-6	6.0561731752103307e-5	1	GCLC,ANKIB1,CYP51A1,HECW1,CDC27,RHBDD2,MYCBP2,FBXL3,LAMP2,OSBPL7,AP2B1,NOS2,RHBDF1,MYLIP,PSMB1,PKD1,UBE3C,POMT2,HFE,FYN,LYPLA2,RNF216,PSMC4,NUB1,RNF14,UFL1,WWTR1,ZRANB1,UBR2,TNFRSF1B,SNX1,UBA6,PIAS1,RNF19A,GABARAPL2,TIMP2,CUL3,USP2,CLEC16A,CDH1,PSMA4,AP2S1,CUL7,HSPA5,USP28,ERCC8,NEDD4L,JKAMP,MAPK9,HERPUD1,USE1,ANAPC4,CUL1,USP36,USP13,GPC1,RNF4,CASP8,HIPK2,CTSA,ATXN3,ROCK1,PSME4,SIRT2,ERLEC1,VPS35…	OSBPL7,RHBDF1,FYN,TNFRSF1B,CLEC16A,UBE2D1,USP40,DERL3,XBP1,RHBDD3,TRIM9,EEF1A2,CST3,AMBP,RGP1,ABCA2,TNFAIP1,CTSC,IFNG,FBXL4,APC2,AUP1,CLU,C4BPA,C4BPB,IL1B,PRKCG,FBXL12,QRICH2,APOE,GFAP,RNF128,AGAP2,DYSF,USP44,ADAMTS7,IL10,ARRB1,EGF,ABHD13,NKD1,CTRL,ANXA9,GZMA,FBXO10,ADRA2A,AMN1,CPA2,GRIN2C,SPSB3,TRIM58,DCST1,RNF180,SHH,SOX17,ASB11,DACT1,NELL1,WNT10B,OTUD7A,USP50,RNF34,CTSW,BRSK2,UBQLNL,FBXO39,ARI…	RHBDD2,LAMP2,PKD1,PSMC4,AP2S1,VPS35,CHFR,TOLLIP,HSP90AA1,PSMC5,PSMD5,KCTD17,PSMA3,CSNK2A1,BFAR,ABHD17B,WFS1,FBXW7,USP5,WNT5A,PSMD14,UBE3D,PTK2B,CLTA,LRP1,VPS25,FBXL8,ABHD17C,CCDC115,CTSV,RDX,PRICKLE1,CUL4A,CSNK1D,RCN3,SNCA,RNF175,SKP2,VLDLR,DNAJB12,FOXO1,UBC,DAB2,UCHL1,AZIN1,PSMB4,BAP1,MAD2L1,ANAPC10,PACSIN3,HPSE,UBE2O,MAN1B1,AP2A2,PSMD13,BCAP31,SIAH1,AP2A1
GO_CELL_CYCLE_CHECKPOINT	GO:0000075	205	Down	1.2990364431788094e-6	6.266185407000347e-5	4	MAD1L1,CRY1,ZNF207,BRCA1,NSUN2,SPDL1,TPR,USP28,FOXN3,TP53BP1,TRIP13,CHFR,TIPIN,GTSE1,DLG1,TOP2B,THOC1,CNOT4,NDC80,CDC14B,ORC1,ZW10,BAX,UIMC1,AURKA,CNOT3,PCBP4,WDR76,CLSPN,CDC45,CDC6,MSH2,WAC,CDC5L,KLHL22,THOC5,EP300,E2F1,RGCC,FBXO31,RBL2,NBN,DOT1L,FZR1,TGFB1,BABAM1,CASP2,CDK5RAP3,CCND1,PRPF19,ANAPC15,CDKN1B,CNOT2,TIMELESS,MAPK14,TTK,IK,CNOT6,RAD1,TFDP2,RPL24,NEK11,ATF2,ARID3A,FBXO6,MAD2L2,GADD45A…	RGCC,RBL2,PROX1,PLAGL1,TEX14,USP44,CDKN2B,ATRIP,SOX11,HUS1B,RPA4,WEE2	CHFR,TIPIN,IK,SYF2,RPA2,CNOT1,XRCC3,PCNA,CUL4A,TP53,XPC,MAD2L1,SFN
GO_POSITIVE_REGULATION_OF_VIRAL_TRANSCRIPTION	GO:0050434	41	Down	1.3383190180310297e-6	6.400621594568834e-5	6	POLR2J,POLR2B,RSF1,CTDP1,TAF11,NUCKS1,TFAP4,POLR2E,SMARCB1,POLR2F,EP300,SNW1,NELFCD,POLR2C,POLR2I,HPN,ZNF639,GTF2F1,SMARCA4,CCNT1,MDFIC,DHX9,CDK9,GTF2B,LEF1,POLR2D,POLR2K,CHD1,RRP1B,POLR2H,POLR2G,JUN,POLR2L,POLR2A,NELFA,SP1,GTF2F2,NELFB,SUPT5H,NELFE,SUPT4H1	HPN,CHD1	SNW1,POLR2I,GTF2F2,NELFE
GO_INTRACELLULAR_TRANSPORT	GO:0046907	1580	Down	1.3439178896237554e-6	6.400621594568834e-5	7	FGR,SNX11,M6PR,ALS2,ARF5,VPS50,UPF1,COPZ2,CROT,LAMP2,AP2B1,AGK,VPS41,ARHGAP44,PAFAH1B1,NOS2,TRAPPC6A,BAIAP3,SPAG9,PKD1,HEATR5B,SEC62,RPS20,TENM1,VTA1,BTK,FYN,AKAP8L,SYT7,RABGAP1,EHD3,CCDC88C,WAS,BID,RGPD5,RUFY3,AGPS,CD74,SPAST,ZDHHC6,EHD2,TOMM34,SEC63,KPNA6,MIPEP,SNX1,ANK1,NUP160,RANBP3,IFT88,LRRC7,GAB2,PEX3,TBC1D23,CUL3,CLEC16A,CDH1,ZFYVE16,RAB27B,LSG1,AP2S1,HSPA5,GEMIN8,TPR,DTNBP1,C12orf4,GOPC,…	FGR,ARHGAP44,TENM1,BTK,FYN,SYT7,WAS,ZDHHC6,ANK1,GAB2,CLEC16A,VPS13D,TRAM1,EVI5,REEP1,UBE2D1,ACTN2,MAP2,RAPGEF3,STRADB,ERGIC2,RAB11FIP3,RNF31,UNC13D,STX1B,DERL3,HMOX1,CHGA,RAB40AL,CORO1A,RGP1,APBA1,ABCA2,RANGRF,AREG,CTSC,SNX15,FOLR1,IFNG,GNPTAB,BVES,SEC24A,WWC1,PEX5L,LMAN2L,PIKFYVE,KCNIP3,STAM2,AUP1,MLPH,RHOU,STBD1,LTBP2,SEC16B,CLU,RAMP3,IL13RA2,RAB9B,IL1B,CITED1,APOE,RFTN1,RBSN,RAMP2,REEP2,DCLK1,…	COPZ2,CROT,LAMP2,PKD1,AP2S1,DTNBP1,HOMER3,TBC1D22A,NDC1,TNPO3,IFT80,VPS35,RAB21,HSP90AA1,HSPB11,TBC1D2,IFT74,TSPO,IFT27,PMM1,LMF1,CLUAP1,VPS18,PPP6R1,SNX8,FBXW7,CRYAB,HTATIP2,CORO1C,IFT57,CCDC88A,ARHGEF2,MFN2,PEX16,ARL4A,CLTA,CCDC91,TUBA1B,UPF3B,NUP85,IFT22,VPS25,FLOT2,TXN,ANP32B,RDX,ARL3,PRICKLE1,SNRPF,GRTP1,BBS4,DHX38,TP53,CSNK1D,ERBB2,SOD1,RILPL2,UBC,DAB2,UCHL1,TYSND1,CPT2,ABCG1,U2AF1,MAGOH,TH…
GO_DNA_TEMPLATED_TRANSCRIPTION_ELONGATION	GO:0006354	102	Down	1.4459450121774104e-6	6.813085375213304e-5	1	POLR2J,PAF1,ZMYND11,MNAT1,POLR2B,CTDP1,CDK13,POLR1A,AFF4,THOC1,CCNT2,CCNK,SUPT16H,POLR2E,POLR2F,SOX10,THOC5,NELFCD,HTATSF1,POLR2C,TAF1C,ERCC2,POLR2I,ELL,EZH2,UBTF,RECQL5,SUPT6H,ELP4,GTF2H1,GTF2H3,RNF8,TBP,NCBP2,TAF1B,ELL2,ENY2,TSFM,POLR1B,GTF2F1,PCID2,ELL3,CCNT1,EAPP,ELOF1,MLLT1,ADRM1,CDK7,CDC73,CCNH,ELP2,CDK9,NCBP1,POLR1E,RTF1,WDR61,BRD4,TAF1A,POLR2D,EAF1,EAF2,GTF2H2,POLR2K,SSRP1,HNRNPU,CCAR2,ZN…	SOX10,TAF1C,ELL3,SHH,BTBD18	POLR1A,POLR2I,MLLT1,CDK7,EAF2,GTF2F2,NELFE
GO_MITOTIC_NUCLEAR_DIVISION	GO:0140014	250	Down	1.448629448550337e-6	6.813085375213304e-5	2	MAD1L1,CDC27,ZNF207,NCAPD2,AKAP8L,ANLN,TACC3,IGF1,SPAST,NCAPH2,CUL3,TUBG2,SPDL1,PHF23,CUL7,TPR,ANAPC4,RIOK2,CTDP1,CDK13,RHOA,KIF2A,SIRT2,CDC42,TRIP13,SMC1A,NDE1,CLASP1,SPAG5,EDN1,CDC14A,KIF22,NDC80,CDC14B,NFE2L1,PIBF1,PDS5B,CHMP2B,ATRX,SEH1L,CHMP5,ZW10,AURKA,TPX2,NSFL1C,ANAPC5,BIRC5,KIF4A,CDC6,CDC23,AAAS,MISP,RANBP1,KLHL22,HIRA,PDGFB,PRMT5,MYBL2,BMP7,KIF3B,CHMP4B,CEP192,STAG2,NAA10,RGCC,SMPD3,RAB…	IGF1,HIRA,PDGFB,RGCC,SMPD3,IL1A,TEX14,EDN3,KIF25,IL1B,USP44,EGF,ANKRD53,TTN,INSR,BTC,CD28,EPGN,PDXP,PTTG2	NCAPH2,BMP7,IK,OBSL1,XRCC3,CDKN1C,TUBG1,KIF2C,DSN1,NSMCE2,MAD2L1
GO_GLOBAL_GENOME_NUCLEOTIDE_EXCISION_REPAIR	GO:0070911	26	Down	1.4631086271605368e-6	6.838442496511204e-5	1	ERCC1,RBX1,ERCC2,GTF2H1,GTF2H3,RAD23B,USP45,CHD1L,DDB2,XPA,CUL4A,PARP1,RPS27A,GTF2H2,CETN2,UBC,XPC,RNF111,CUL4B,ERCC3,DDB1,UBB,ERCC4,GTF2H4,UBA52,GTF2H5		ERCC1,CHD1L,DDB2,CUL4A,CETN2,UBC,XPC
GO_REGULATION_OF_CELLULAR_AMINE_METABOLIC_PROCESS	GO:0033238	71	Down	1.521460400832078e-6	7.067277479173696e-5	1	PSMB1,PSMC4,PSMA4,ATP2B4,PSME4,VPS35,MAOB,DRD4,PSMC5,SIRT4,PSME1,COMT,PSMD5,PSMD8,PSMC6,PSMA3,PSMC1,PSMB5,PSMA6,PSME2,PSMA7,PSMD10,PSMD7,OAZ1,PSMA2,PSMD3,PSMD11,PSMD9,PSMD14,ODC1,PARK7,PDE1B,PSMF1,PSMB2,PNKD,PSMA1,PSME3,PSMB7,PSMB6,PSMA5,OAZ3,SNCA,BHMT,PAOX,SLC7A11,NR4A2,AZIN1,SLC7A7,PSMD4,PSMB4,ITGB2,CHRNB2,PSMC2,PSMD6,HPRT1,PSMC3,ATCAY,ITGAM,GPR37,PSMD1,PSMD2,OAZ2,NQO1,ABAT,DRD1,PSMD13,PSMD12,P…	DRD4,PDE1B,BHMT,SLC7A7,ITGB2,CHRNB2,ITGAM,GPR37,DRD1	PSMC4,VPS35,PSMC5,PSMD5,PSMA3,PSMD14,SNCA,AZIN1,PSMB4,NQO1,PSMD13
GO_MITOTIC_CYTOKINESIS	GO:0000281	68	Down	1.58841111780024e-6	7.333002246286384e-5	4	TTC19,ANLN,SPAST,CUL7,RHOA,ROCK1,ZFYVE26,CHMP2B,CHMP5,KIF4A,EFHC1,CHMP4B,LZTS2,UNC119,RAB35,KIF20A,ECT2,RTKN,CENPA,SPTBN1,CHMP3,STMN1,VPS4B,CIT,STAMBP,SNX9,CHMP2A,CHMP1A,VPS4A,MYH10,ROCK2,APC,ESPL1,CKAP2,NUSAP1,KIF23,ARL3,CEP55,KIF20B,USP8,BBS4,JTB,ARF1,RHOB,ANKRD53,RASA1,CHMP7,INCENP,ANK3,TRIM36,RHOC,MITD1,SON,RACGAP1,MAP9,CHMP4C,PLK1,CNTROB,PDCD6IP,DCDC1,CFL1,SNX33,CHMP6,SNX18,KLHDC8B,NUP62,CHM…	ANKRD53,TRIM36,DCDC1	CIT,STAMBP,CKAP2,ARL3,BBS4,RHOC,MITD1
GO_ERROR_PRONE_TRANSLESION_SYNTHESIS	GO:0042276	20	Down	1.6351199008843846e-6	7.502608081801825e-5	1	REV3L,RFC1,RFC2,POLE2,POLI,RPA3,RFC5,MAD2L2,RPA2,POLK,RPA1,PCNA,RFC3,REV1,RPS27A,UBC,RFC4,UBB,POLH,UBA52		RPA3,RPA2,PCNA,UBC
GO_PROTEIN_CONTAINING_COMPLEX_LOCALIZATION	GO:0031503	263	Down	1.6500597389978793e-6	7.525272446035784e-5	7	FKBP4,UPF1,AP2B1,ARHGAP44,ADAM22,AKAP8L,TYROBP,NUP160,IFT88,LRRC7,TPR,THOC3,ZC3H11A,RIOK2,NDC1,U2AF2,AP3D1,PRKCZ,GRIPAP1,IFT80,NUP133,VPS35,DRD4,SMG6,CPSF1,NUP37,CACNG4,DLG1,KIFAP3,GPC4,PCM1,THOC1,OPHN1,DNM2,STX7,RABL2B,HSPB11,DLG3,XPO1,TNPO1,YTHDC1,KIF3C,SEH1L,EPS15,DYNLL1,BIRC5,EXOC1,ALKBH5,EZR,NUP50,AAAS,NUP188,IFT74,STX1B,POLDIP3,THOC5,IFT27,SRSF5,TRIP11,PABPN1,IFT52,RAE1,KIF3B,SMAD7,NUP93,CL…	ARHGAP44,ADAM22,TYROBP,DRD4,CACNG4,STX1B,LGI1,SNAP25,SRSF1,GRIP2,EIF4E,KIF5A,C12orf50,KIF5C,NLGN1,CNIH2,GPC6,TTC30A,ARC,ITGB3	NDC1,IFT80,VPS35,HSPB11,IFT74,IFT27,CLUAP1,CEP72,IFT57,UPF3B,NUP85,IFT22,ARL3,DHX38,RALB,TERF1,MX1,U2AF1,MAGOH,THOC7,RAB8A,DDX19A,CLSTN1,XPOT
GO_TELOMERE_ORGANIZATION	GO:0032200	144	Down	1.7483929841940972e-6	7.925697112084688e-5	2	UPF1,ERCC1,POLA2,RFC1,PNKP,PARP3,RFC2,RAD51,POLD1,PRKCQ,SP100,SMG6,XRCC1,MAP2K7,SIRT6,POLD3,XRCC5,RIF1,HSP90AA1,ATRX,MAP3K4,MAPKAPK5,HNRNPC,TINF2,HSP90AB1,MAPK1,TFIP11,POLE2,TELO2,APEX1,POLA1,MAPK3,ACD,NBN,DOT1L,CCNE1,RPA3,POLD2,TNKS2,RAD51C,GAR1,PTGES3,RFC5,RAD50,XRN1,POLE4,CCT4,SMG7,NEK2,RPA2,DCLRE1B,YLPM1,TCP1,HNRNPA2B1,XRCC3,POT1,TEP1,GNL3L,DKC1,SLX1A,RPA1,TERF2,PCNA,RFC3,NAT10,HNRNPA1,PKIB,C…	PRKCQ,PKIB,TERT,WRN,ZSCAN4,MAPK15,SLX1B,HUS1B,TEN1,RTEL1,TERC	ERCC1,POLA2,HSP90AA1,APEX1,RPA3,RPA2,XRCC3,PCNA,TERF1,POLE3,NSMCE2,ZBTB48
GO_REGULATION_OF_SIGNAL_TRANSDUCTION_BY_P53_CLASS_MEDIATOR	GO:1901796	171	Down	1.7689854199828393e-6	7.971027116988542e-5	6	KDM1A,BRCA1,SNAI2,CD74,PHF20,CD44,RRM2B,RFC2,TAF2,HIPK2,TAF11,CSNK2A2,MBD3,TP63,NUAK1,TP73,KAT6A,ZMPSTE24,RRN3,AURKA,TPX2,PPP1R13B,MAPKAPK5,SUPT16H,RFFL,SIRT1,EP300,PRMT5,CSNK2A1,RBBP8,PSMD10,RBBP7,NBN,PPP1R13L,TAF6,RPA3,PRKAG2,CDK5RAP3,DDX5,RFC5,NOP2,CHD4,PRKAB1,PAK1IP1,MAPK14,TBP,RAD1,RAD50,CHD5,HDAC1,RPA2,STK11,TAF12,RPL5,TWIST1,TAF1L,TRIM24,CDK2,SNAI1,EEF1E1,RPL23,BCL2L12,DYRK2,PIN1,ELL3,TAF4…	CHD5,SNAI1,ELL3,HIPK4,ATRIP,WRN,BDKRB2,RNF34,SPRED3	CD44,TP63,NUAK1,TP73,CSNK2A1,RPA3,PRKAB1,RPA2,TP53,ING2,EHMT1,CSNK2B
GO_CHROMATIN_ASSEMBLY_OR_DISASSEMBLY	GO:0006333	104	Down	1.8164308139329536e-6	8.136096354074687e-5	2	PAF1,BAZ1B,CENPQ,TPR,RSF1,SMARCD1,MCM2,SMARCE1,SART3,SIRT6,SMARCD3,KAT6A,ATRX,SUPT16H,SMARCB1,CABIN1,HIRA,CENPM,SMCHD1,SMARCA1,RBBP7,CENPI,CENPT,CTCF,OIP5,ASF1B,GRWD1,SMARCD2,ASF1A,CENPA,PADI2,ARID1A,UBN1,SET,HELLS,CENPL,NAA60,CENPK,HJURP,SOX9,HP1BP3,SMARCA4,HAT1,MIS18BP1,MAP1S,NASP,ANP32B,HMGA1,CENPO,SMARCC2,BAHD1,CDAN1,TP53,ITGB3BP,CENPC,SHPRH,TLK2,HDAC8,CDKN2A,POLE3,MTA2,HIRIP3,HMGA2,CENPU,SUV…	HIRA,PADI2,PADI4,NAP1L5,SETSIP	MCM2,NASP,ANP32B,TP53,POLE3,CENPH,MIS18A,HMGB2,RUVBL1,CENPP
GO_REGULATION_OF_CHROMOSOME_SEGREGATION	GO:0051983	96	Down	1.8720491924946388e-6	8.335603652971691e-5	6	MAD1L1,CDC27,ZNF207,DDX11,TACC3,CUL3,SPDL1,TPR,ANAPC4,PUM2,RIOK2,WAPL,SIRT2,CSNK2A2,CDC42,RAD18,TRIP13,SPAG5,NDC80,ATRX,ZW10,ANAPC5,CDC6,CDC23,KLHL22,CSNK2A1,NAA10,CTCF,ANAPC15,FBXO5,TTK,IK,ECT2,TTL,SFPQ,MAD2L2,CDC20,NEK2,CENPF,NEK6,SLF2,DUSP1,TEX14,XRCC3,PCID2,BECN1,DLGAP5,PSMG2,KNSTRN,SLF1,CCNB1,PUM1,APC,ESPL1,USP44,CDK5RAP2,NUMA1,HECW2,CENPE,RB1,ANAPC11,KIF2C,HORMAD1,DYNC1LI1,CDCA5,HDAC8,MKI67…	TEX14,USP44,AXIN2,MAPK15,PTTG2	DDX11,CSNK2A1,IK,XRCC3,KIF2C,NSMCE2,MAD2L1
GO_TRANSCRIPTION_ELONGATION_FROM_RNA_POLYMERASE_II_PROMOTER	GO:0006368	78	Down	1.887799318448761e-6	8.356288159604074e-5	1	POLR2J,PAF1,ZMYND11,MNAT1,POLR2B,CTDP1,CDK13,AFF4,CCNT2,CCNK,SUPT16H,POLR2E,POLR2F,SOX10,NELFCD,POLR2C,ERCC2,POLR2I,ELL,EZH2,RECQL5,SUPT6H,ELP4,GTF2H1,GTF2H3,RNF8,NCBP2,ELL2,ENY2,GTF2F1,PCID2,ELL3,CCNT1,EAPP,ELOF1,MLLT1,ADRM1,CDK7,CDC73,CCNH,ELP2,CDK9,NCBP1,RTF1,WDR61,BRD4,POLR2D,EAF1,EAF2,GTF2H2,POLR2K,SSRP1,HNRNPU,ERCC3,IWS1,WDR43,POLR2H,PBRM1,RNF168,SHH,LEO1,CDK12,POLR2G,MLLT3,POLR2L,POLR2A,SE…	SOX10,ELL3,SHH,BTBD18	POLR2I,MLLT1,CDK7,EAF2,GTF2F2,NELFE
GO_REGULATION_OF_GENE_SILENCING	GO:0060968	109	Down	1.9805763437536844e-6	8.715694144296184e-5	1	POLR2J,NUP160,POLR2B,TPR,PUM2,NDC1,ELAVL1,NUP133,NUP37,SIRT6,ZMPSTE24,SEH1L,TNRC6A,ESR1,AGO1,NUP50,CDC45,AAAS,NUP188,SIRT1,POLR2E,HIRA,POLR2F,RAE1,FMR1,NUP93,POLR2C,POLR2I,TGFB1,NUP88,DDX5,NAA40,NUP98,NUP107,AICDA,ASF1A,NUP155,FXR1,EIF4G1,ATAD2B,NUP43,CDK2,AGO2,XPO5,NUP153,BMP4,NUP85,NUP214,MAP2K2,ZFP36,AJUBA,TRIM28,DNMT1,ZNF304,LIN28A,PPARG,NUP210,MORC2,IPO8,PPHLN1,MYCN,PUM1,ZC3H10,DHX9,RIPK1,HM…	ESR1,HIRA,MYCN,TERT,RMRP	NDC1,POLR2I,NUP85,AJUBA,PPARG,PPHLN1,TP53,MAP2K1
GO_PROTEIN_TARGETING	GO:0006605	405	Down	2.208210452983114e-6	9.623571122742165e-5	7	M6PR,CROT,LAMP2,AGK,NOS2,SEC62,RPS20,FYN,BID,AGPS,ZDHHC6,TOMM34,SEC63,MIPEP,PEX3,ZFYVE16,HSPA5,VPS13D,HOMER3,USP36,SEC61A1,ACAA1,RPL18,AP3D1,TRAM2,SEC61A2,TRAM1,NEDD4,RAB27A,CSNK2A2,RPL31,SREBF1,UBE2D1,LMAN1,TIMM21,RAB7A,HSP90AA1,AP4E1,RPS5,ZFAND6,HUWE1,ACOX3,RPL6,RPLP0,SIRT4,RNF31,CRAT,SH3GLB1,TIMM13,HPS4,MICALL1,TOMM22,FBXO7,TSPO,RPL3,SYNGR1,MIEF1,SAMM50,PMM1,AP4S1,VTI1B,TIMM9,SRP54,CHMP4B,ACOT…	FYN,ZDHHC6,VPS13D,TRAM1,UBE2D1,RNF31,GNPTAB,PEX5L,RHOU,LTBP2,CLU,BAAT,PMM2,SRP19,GOLGA7B,KCNB1,ITGB2,ADORA1,PRKCI,ZDHHC19,RAB8B,NLGN1,ITGAM,TCAF2,ABLIM3,TRAM1L1,PDZK1,ARIH2,SLC51B,LRRK2,TOMM20L,DDO,SIAH3	CROT,LAMP2,HOMER3,HSP90AA1,TSPO,PMM1,FBXW7,MFN2,PEX16,ERBB2,UBC,TYSND1,BAP1,YWHAB,RHOD,TOMM20,TIMM22
GO_CYTOSKELETON_DEPENDENT_INTRACELLULAR_TRANSPORT	GO:0030705	171	Down	2.2124621983181323e-6	9.623571122742165e-5	7	PAFAH1B1,CCDC88C,SPAST,IFT88,RAB27B,DTNBP1,KIF1B,SYNE2,AP3D1,PRKCZ,IFT80,AP3M2,CDC42,NDE1,KIFAP3,CAMSAP3,MAP2,PCM1,RABL2B,RAB21,HSPB11,TNPO1,KIF3C,DYNLL1,KIF4A,HOOK2,IFT74,SUN2,NEFH,IFT27,HIF1A,TRIP11,IFT52,KIF3B,CLUAP1,AP3B2,SPG11,BLOC1S6,KLC3,TTC26,HSPB1,WASL,APBA1,ARHGAP21,IFT20,HSPA8,MAK,IFT57,ACTR1B,CCDC88A,TRAK2,SFPQ,SSX2IP,IFT46,KIF14,MREG,WDR35,IFT43,IFT81,TUBA1B,TTC21B,VAMP7,DYNLRB1,UXT,…	MAP2,APBA1,FNBP1L,KIF5A,TRIM58,TRIM46,BORCS5,KIF5C,CNIH2,TTC30A,NEFL	DTNBP1,IFT80,RAB21,HSPB11,IFT74,IFT27,CLUAP1,IFT57,CCDC88A,TUBA1B,IFT22,FLOT2,ARL3,SOD1,UCHL1,TUBA1C,TMEM201,BLOC1S2
GO_CHROMATIN_ORGANIZATION	GO:0006325	636	Down	2.31070783969179e-6	9.945715513835338e-5	2	KDM1A,MSL3,CREBBP,KMT2E,KDM7A,PAF1,JARID2,PAX7,BAZ1B,SCMH1,AKAP8L,MBTD1,DPF1,PPP5C,BRCA1,KDM5D,DDX11,ZMYND11,ISL1,SNAI2,UBR2,PHF20,BRD9,CENPQ,ARID4A,JADE2,TPR,HDAC9,RSF1,ARID1B,FOXP3,ARID4B,USP36,KMT2C,ATG5,MTA3,HDAC7,PRDM6,SPHK2,EYA2,HMG20B,SMARCD1,KDM4A,SPI1,HDAC4,PSME4,SIRT2,NUCKS1,JMJD6,ING3,MBD3,HLTF,SREBF1,MCM2,TP63,SMARCE1,KDM5A,EED,ACTR6,ACTB,SART3,BAZ2A,SIRT6,JADE1,UBE2A,RIF1,SMARCA2,SRC…	PAX7,DPF1,FOXP3,PRDM6,ESR1,TBL1Y,HIRA,SETD6,RBL2,GATA3,PRMT8,CHD5,PADI2,DR1,PKN1,SNAI1,PIWIL1,IL1B,FOXA2,PRDM12,DYDC2,LOXL2,IRF4,ARRB1,PRDM5,SYCP3,CAMK2D,SETD7,CHD1,KDM8,PADI4,HIPK4,GFI1,UCN,GFI1B,RAG1,FOXA3,DYDC1,PPM1D,CBX2,NAP1L5,TSSK6,GATA2,ZFPM1,VCX,DRD1,KPNA7,IKZF1,FBLL1,LRRK2,WDR5B,DPF3,SETSIP	DDX11,ISL1,MCM2,TP63,SETD1A,SNW1,VRK1,PRKD2,NPM3,PHF19,SOX15,FOXA1,CHD1L,NASP,PPHLN1,DDB2,RCBTB1,ANP32B,TDG,TP53,SNCA,POLE3,CENPH,PAXIP1,ELK4,MIS18A,BAP1,HMGB2,ING2,RUVBL1,EHMT1,CENPP,HMGB1,HMGN5,NELFE
GO_PROTEIN_FOLDING	GO:0006457	191	Down	2.3129570962407762e-6	9.945715513835338e-5	11	FKBP4,HSPB6,NUDCD3,CD74,ERP44,GRN,HSPA5,DNAJC25,GNAI3,PDIA5,NFYC,DNAJA2,GNB5,CSNK2A2,LMAN1,DNAJC10,FKBP6,GNB1,HSP90AA1,PPIE,DNAJA1,ERO1B,GNAO1,PDRG1,FKBP1A,ERP29,GANAB,LTBP4,NUDC,DNAJB11,FKBP5,HSP90AB1,PPIL2,ST13,PSMC1,PFDN4,DNAJC5,CSNK2A1,RP2,DNAJC3,DNAJA3,SNRNP70,SGTA,PDCD5,CDC37,DNAJC2,DNAJB6,HSPB1,CDC37L1,BAG1,PPIF,RGS9,WFS1,GRPEL1,CRYAB,HSPA8,DNAJC4,CHORDC1,AIP,MLEC,PTGES3,GNB3,BAG2,HSPA9,PF…	HSPB6,GNAO1,RGS9,MLEC,GNAT1,LMAN2L,CLU,GNAZ,ERP27,UNC45B,SACS,GNG2,ENTPD5,DNAJB13,PTGES3L	HSP90AA1,LTBP4,NUDC,ST13,CSNK2A1,WFS1,CRYAB,GNAI2,FKBP1B,PPIG,DNAJB12,NPPC,GAK,CSNK2B
GO_REGULATION_OF_CELLULAR_KETONE_METABOLIC_PROCESS	GO:0010565	148	Down	2.430698345228439e-6	1.039261650445682e-4	1	PDK4,PDK2,ADIPOR2,PSMB1,MLXIPL,BRCA1,ELOVL5,PSMC4,CD74,NR1H3,PSMA4,DKK3,ATP2B4,DGAT2,PDK3,PSME4,SREBF1,ACADVL,PTGS2,ACACB,CEACAM1,NFE2L1,PIBF1,REST,PSMC5,SIRT4,PDPR,PSME1,COMT,PSMD5,SIRT1,PSMD8,PSMC6,PSMA3,GSTZ1,PSMC1,PSMB5,PSMA6,PSME2,PSMA7,TRIB3,PSMD10,ABCD1,LONP2,PSMD7,MLYCD,DKKL1,OAZ1,AKT2,CAV1,PSMA2,PRKAG2,ERLIN1,PSMD3,PSMD11,PPARGC1A,CPT1A,PSMD9,BMP5,SCAP,CLCN2,PSMD14,ACADL,ODC1,PARK7,PROX1…	NR1H3,BMP5,ACADL,PROX1,APOA1,IL1B,INSIG2,BHMT,SLC7A7,SLC45A3,PRKCE	PSMC4,PSMC5,PSMD5,PSMA3,PSMD14,PPARG,SNCA,AZIN1,TYSND1,PSMB4,FABP5,NQO1,PSMD13
GO_PROTEASOMAL_UBIQUITIN_INDEPENDENT_PROTEIN_CATABOLIC_PROCESS	GO:0010499	20	Down	2.450890223605447e-6	1.0419745159678525e-4	1	PSMB1,PSMA4,PSME4,PSMA3,PSMB5,PSMA6,PSMA7,PSMA2,NFE2L2,PSMB2,PSMA1,PSMB7,PSMB6,PSMA5,PSMB4,ENC1,PSMB8,PSMB10,PSMB9,PSMB3		PSMA3,PSMB4
GO_ESTABLISHMENT_OF_PROTEIN_LOCALIZATION_TO_MEMBRANE	GO:0090150	307	Down	2.5207442321422e-6	1.0656517048803402e-4	7	BAD,AGK,ARHGAP44,SEC62,RPS20,FYN,BID,ZDHHC6,SEC63,LRRC7,PEX3,HSPA5,GOPC,VAMP3,SEC61A1,RPL18,CASP8,TRAM2,SEC61A2,TRAM1,GRIPAP1,REEP1,VPS35,FRMPD1,RPL31,TP63,NSF,TP73,HSP90AA1,RPS5,RAB10,BAX,PPP1R13B,RPL6,RPLP0,STX1B,TIMM13,GGA1,MICALL1,TOMM22,RPL3,MIEF1,SAMM50,GZMB,TIMM9,SRP54,ARFRP1,E2F1,CHMP4B,UBL4A,ZDHHC15,GGA2,CSK,RAB11A,CEMIP,BMF,ZDHHC2,ANXA13,SGTA,PDCD5,RPS16,AKT2,BBC3,RPS19,RPL18A,SEC61B,MA…	ARHGAP44,FYN,ZDHHC6,TRAM1,REEP1,FRMPD1,STX1B,GZMB,GRIN3B,RFTN1,REEP2,SNAP25,GRIP2,SRP19,GOLGA7B,KCNB1,ITGB2,PKDCC,ADORA1,PRKCI,ZDHHC19,RAPSN,RAB8B,ITGAM,TCAF2,MAL,TRAM1L1,PDZK1,SLC51B,COLQ,GET4	VPS35,TP63,TP73,HSP90AA1,PEX16,TP53,ERBB2,RILPL2,YWHAB,RAB8A,RAB31,CLSTN1,SFN,TIMM22
GO_NUCLEOTIDE_EXCISION_REPAIR_DNA_DUPLEX_UNWINDING	GO:0000717	22	Down	2.562123558597331e-6	1.0690856690006407e-4	1	RBX1,ERCC2,GTF2H1,GTF2H3,RAD23B,CHD1L,DDB2,XPA,CUL4A,PARP1,RPS27A,GTF2H2,CETN2,UBC,XPC,CUL4B,ERCC3,DDB1,UBB,GTF2H4,UBA52,GTF2H5		CHD1L,DDB2,CUL4A,CETN2,UBC,XPC
GO_DNA_TEMPLATED_TRANSCRIPTION_INITIATION	GO:0006352	214	Down	2.5691577814814107e-6	1.0690856690006407e-4	1	POLR2J,CREBBP,TEAD3,E2F2,MED24,PSMC4,WWTR1,MNAT1,NR1H3,TBPL1,BCLAF1,MED17,POLR2B,RSF1,THRAP3,TAF2,TAF11,CBFB,POLR1A,RORA,NOTCH3,TEAD2,BAZ2A,RARB,GTF3C1,PGR,RRN3,BAX,PSMC5,NAT14,ESR1,POLR2E,POLRMT,MED15,SMARCB1,POLR2F,POLR3H,PSMC6,SNW1,HNF4A,TAF7L,MAPK3,POLR2C,TAF1C,MAZ,BRF2,PIH1D1,ERCC2,MED25,MED26,POLR2I,TAF6,SETX,TFAM,UBTF,MED13,MED31,PPARGC1A,CCND1,GTF2H1,GTF2H3,VDR,CAND1,PPARD,ZNF451,CCNC,E2F…	NR1H3,PGR,ESR1,HNF4A,TAF1C,DR1,RORC,NR6A1,WNT10B,PPM1D,NR2F1,MITF,NCOA6,HNF1B	PSMC4,POLR1A,PSMC5,SNW1,POLR2I,MED31,PPARG,CDK7,TP53,PAXIP1,MED27,ESRRA,GTF2F2,HMGB1
GO_REGULATION_OF_CHROMOSOME_ORGANIZATION	GO:0033044	314	Down	2.5743776111901158e-6	1.0690856690006407e-4	2	MAD1L1,KDM1A,CDC27,UPF1,KMT2E,PAF1,JARID2,PAX7,ZNF207,AKAP8L,BRCA1,ERCC1,DDX11,TACC3,ISL1,SNAI2,MNAT1,CUL3,PNKP,SPDL1,TPR,FOXP3,ANAPC4,ATG5,RIOK2,PRDM6,WAPL,SPHK2,RNF4,PRKCQ,SPI1,SMG6,TRIP13,SREBF1,XRCC1,MCM2,KDM5A,EED,SART3,MAP2K7,SIRT6,XRCC5,RIF1,NDC80,WDR70,ZMPSTE24,ATRX,MAP3K4,ZW10,DNMT3B,MAPKAPK5,ANAPC5,NOS1,HNRNPC,TINF2,CDC45,CDC6,CDC23,SIRT1,SETD1A,KLHL22,SMARCB1,MAPK1,HIRA,SNW1,RPS6KA5,ME…	PAX7,FOXP3,PRDM6,PRKCQ,HIRA,GATA3,PADI2,TEX14,IL1B,PRDM12,PKIB,USP44,ARRB1,PRDM5,CAMK2D,SETD7,GFI1,UCN,AXIN2,GATA2,MAPK15,SLX1B,KPNA7,LRRK2,PTTG2,TEN1,RTEL1	ERCC1,DDX11,ISL1,MCM2,SETD1A,SNW1,PRKD2,IK,PHF19,XRCC3,PPHLN1,TP53,SNCA,TERF1,NSMCE2,PAXIP1,MAD2L1,ING2,NELFE
GO_CELLULAR_MACROMOLECULE_LOCALIZATION	GO:0070727	1772	Down	2.5856955715364334e-6	1.0690856690006407e-4	7	BAD,SNX11,M6PR,ARF5,KDM1A,SLC4A1,DVL2,UPF1,COPZ2,CROT,ITGAL,ITGA3,LAMP2,TMEM98,AP2B1,AGK,PAF1,VPS41,ARHGAP44,SCIN,MARK4,NOS2,PAX6,ADAM22,PKD1,SEC62,RPS20,TENM1,CD4,HFE,FYN,AKAP8L,ANLN,RABGAP1,CEP68,TYROBP,EHD3,BID,RGPD5,NUDCD3,RUFY3,AGPS,CD74,ZDHHC6,EHD2,RRAGD,TOMM34,SEC63,KPNA6,MIPEP,PRKCH,SNX1,ANK1,RABEP1,NUP160,CENPQ,RANBP3,IFT88,LRRC7,TMSB10,PEX3,VCL,CDH1,ZFYVE16,SPDL1,RAB27B,PARP3,SPATA7,AP2…	ITGAL,ARHGAP44,PAX6,ADAM22,TENM1,CD4,FYN,TYROBP,ZDHHC6,ANK1,EPHA3,TSPAN17,VPS13D,SPAG4,TRAM1,EVI5,REEP1,DRD4,FRMPD1,UBE2D1,CACNG4,ACTN2,MAP2,RAPGEF3,MID2,STRADB,FCN1,TESC,RAB11FIP3,ESR1,RNF31,STX1B,DERL3,GZMB,CHGA,RAB40AL,NECAB2,SCG3,TULP2,APBA1,ABCA2,LGI1,CNTNAP1,RANGRF,GLRB,ZBTB16,SNX15,IL10RA,LIN7A,KCNA1,IFNG,GNPTAB,TULP1,SEC24A,PEX5L,PIKFYVE,KCNIP3,STAM2,ITGA4,AUP1,MLPH,GRIN3B,RHOU,LTBP2,SEC1…	COPZ2,CROT,LAMP2,SCIN,PKD1,RRAGD,AP2S1,HOMER3,TBC1D22A,NDC1,TNPO3,POLR1A,IFT80,VPS35,ATP1B3,TP63,TP73,TOLLIP,DDX1,RAB21,HSP90AA1,HSPB11,TBC1D2,IFT74,TSPO,IFT27,PMM1,BMP7,CLUAP1,VPS18,SNX8,ABHD17B,CPE,FBXW7,CEP72,IK,WNT5A,IFT57,RTN4,CCDC88A,ARHGEF2,MFN2,RPA2,PEX16,ARL4A,CLTA,LRP1,OBSL1,UPF3B,NUP85,CEP250,IFT22,AJUBA,ARHGEF16,VPS25,FLOT2,PPHLN1,ABHD17C,TXN,ANP32B,RDX,ARL3,PRICKLE1,GRTP1,BBS4,DHX38,…
GO_ERROR_FREE_TRANSLESION_SYNTHESIS	GO:0070987	19	Down	2.6874692247543792e-06	1.1050932194686723e-4	1	SPRTN,RFC1,RFC2,RPA3,RFC5,RPA2,RPA1,PCNA,RFC3,REV1,RPS27A,UBC,RCHY1,RFC4,VCP,UBB,POLH,NPLOC4,UBA52		RPA3,RPA2,PCNA,UBC
GO_INTRINSIC_APOPTOTIC_SIGNALING_PATHWAY_IN_RESPONSE_TO_DNA_DAMAGE	GO:0008630	101	Down	2.8123021894425014e-6	1.148647783594658e-4	6	BAD,KDM1A,BRCA1,BID,SNAI2,CD74,CD44,TNFRSF1B,BAK1,USP28,FNIP2,HIPK2,TMEM161A,TNFRSF1A,BCL3,POLB,TP63,MLH1,TP73,BAX,CDIP1,MSH2,SIRT1,ABL1,HMOX1,EP300,SNW1,NFATC4,E2F1,PYCARD,PIAS4,CASP2,CXCL12,TMEM109,HTRA2,MSH6,TRIM32,CLU,SNAI1,CDKN1A,BCL2L12,DYRK2,ELL3,CDKN2D,BCL2L2,CASP9,TPT1,CIDEB,SKIL,XPA,BCL2L10,BRCA2,BCL2A1,PML,TP53,EPHA2,MAEL,MCL1,ACKR3,SFRP2,PIK3R1,NACC2,RPS3,ATM,BCL2L11,CCAR2,ZNF385A,RPL…	TNFRSF1B,HMOX1,CXCL12,CLU,SNAI1,ELL3,BCL2A1,DDIAS,TNF	CD44,TP63,TP73,SNW1,CDKN2D,BCL2L2,TP53,IFI16,ING2,SFN
GO_ORGANONITROGEN_COMPOUND_BIOSYNTHETIC_PROCESS	GO:1901566	1557	Down	2.8239181390699234e-6	1.148647783594658e-4	1	DPM1,GCLC,HS3ST1,AK2,PDK4,SLC25A13,UPF1,DHX33,PDK2,YBX2,AGK,ALDH3B1,GGCT,COX10,NOS2,PIGQ,NADK,AASS,MGST1,ST3GAL1,RPS20,POMT2,CD4,LARS2,DCN,TYROBP,EXTL3,ELOVL5,SLC25A39,PGM3,COX15,XYLT2,CHDH,IGF1,CD74,SAMD4A,CPS1,ZDHHC6,ALAS1,GCLM,TYMP,VIM,AGPAT4,B4GALT7,TBPL1,ALG1,CHPF2,FUT8,NSMAF,RPL26L1,MRI1,VCAN,CTPS2,TPR,MRPS10,FOXP3,HHAT,EIF2AK2,PUM2,MRPL43,SOAT1,ATG5,ATP2B4,ALDH18A1,GATB,YBX3,PIGV,MPC1,BCAT…	SLC25A13,CD4,TYROBP,IGF1,ZDHHC6,FOXP3,BCAT1,PRKCQ,ELOVL1,PTPRC,LAG3,CERS4,DERL3,GGT5,GGT1,MFNG,PDGFB,ALKBH1,GALNT16,EEF1A2,CELF4,ST8SIA5,ALG13,PCYT1B,SMPD3,NECAB2,XYLT1,ACSBG1,ASAH1,HAS1,OGN,ABCA2,GATA3,PIGL,B3GAT1,IFNG,GCNT2,RBM24,GUCA1B,SEC24A,CD86,IL1A,EIF2B4,ST3GAL5,ABCB6,AMPD1,KMO,APOA1,ALG2,ELOVL3,GPAM,SERP1,ADCY7,HS3ST2,INHBA,NECAB1,INHA,CHST8,SLC35B3,PIWIL1,IL1B,CCR7,GAL3ST1,ADCY4,AANAT,A…	DPM1,GCLM,ALDH18A1,OAT,COASY,VPS35,ACAT1,ITM2A,DDX1,ARG2,MRPL28,PRTFDC1,CIRBP,TSPO,PMM1,GMPR2,GSS,CSNK2A1,MRPS31,LMF1,EARS2,SARS2,PRKD2,LFNG,ABHD17B,MAN1A1,HARS2,MRPS27,RGS2,NSUN4,DPH5,RPS6KA1,GOT1,PTK2B,CNOT1,UPF3B,PAICS,KRT17,GAMT,PDHA1,PPARG,PSAT1,NT5E,MRPL44,ABHD17C,IREB2,MRPL47,ST6GALNAC4,MRPL15,ATIC,ESD,ERBB2,MGST3,GALNT2,PYCR2,EIF2B5,SNCA,GSTO1,PGAP2,IL18,NADK2,AZIN1,SLC26A2,NCK1,PCYT1A,PR…
GO_INTRINSIC_APOPTOTIC_SIGNALING_PATHWAY_BY_P53_CLASS_MEDIATOR	GO:0072332	73	Down	2.8569025635192793e-6	1.1508206734666052e-4	6	KDM1A,PDK2,E2F2,CD74,CD44,USP28,RRM2B,HIPK2,BCL3,TP63,TP73,RRN3,BAX,PPP1R13B,CDIP1,MSH2,SIRT1,EP300,SNW1,E2F1,PYCARD,DDX5,TMEM109,PERP,STK11,CDKN1A,BCL2L12,DYRK2,ELL3,EDA2R,RRP8,MYBBP1A,MDM2,BRCA2,PML,TP53,PMAIP1,RPL11,TP53BP2,ZNF385B,JMY,ZNF385A,RPL26,MSX1,HIPK1,IFI16,SHISA5,HNRNPK,ANKRD2,DDIT4,BDKRB2,ING2,HINT1,UBB,TRIAP1,BCL2,RPS7,PHLDA3,NUPR1,ATAD5,BOK,AEN,PTTG1IP,CHEK2,RPS27L,MUC1,WWOX,TAF9B…	ELL3,EDA2R,BDKRB2	CD44,TP63,TP73,SNW1,TP53,IFI16,ING2
GO_ATP_DEPENDENT_CHROMATIN_REMODELING	GO:0043044	67	Down	2.8598467234319626e-6	1.1508206734666052e-4	2	CENPQ,RSF1,PSME4,MBD3,SMARCE1,ACTR6,ACTB,SMARCA2,SRCAP,HNRNPC,SMARCB1,CENPM,CHD8,ACTR5,SMARCA1,RBBP7,CENPI,CENPT,OIP5,ZNHIT1,SMARCD2,CHD4,RNF8,ACTR8,CENPA,CHD5,HDAC1,ARID1A,CENPL,CENPK,HJURP,PIWIL1,SMARCA4,INO80,MIS18BP1,NASP,MBD2,ACTL6A,CENPO,SYCP3,SMARCC2,ITGB3BP,ANP32E,GATAD2B,CENPC,POLE3,MTA2,CENPU,CENPH,SMARCA5,MIS18A,RBBP4,SMARCAD1,VPS72,PBRM1,CENPN,CHD3,SMARCC1,RUVBL1,DMAP1,SPTY2D1,NPM1,PT…	CHD5,PIWIL1,SYCP3	NASP,POLE3,CENPH,MIS18A,RUVBL1,CENPP
GO_INTERSPECIES_INTERACTION_BETWEEN_ORGANISMS	GO:0044419	847	Down	3.2683350656050692e-6	1.308203264291391e-4	3	CFH,FUCA2,BAD,CFLAR,UPF1,SLC25A5,POLR2J,CREBBP,AP2B1,NOS2,PSMB1,RPS20,VTA1,CD4,FYN,RNF216,PTBP1,LTF,DDX11,ZMYND11,CD74,KPNA6,VIM,VRK2,NUP160,CDH1,PSMA4,AP2S1,CUL7,YTHDC2,ATP6V1H,POLR2B,TPR,RSF1,NEDD4L,THOC3,CUL1,EIF2AK2,SERPINB3,ATG5,NDC1,CTDP1,NCKAP1,WAPL,RPL18,CASP8,HIPK2,TAF11,IPO5,PKN2,SPEN,CDK13,KDM4A,SP100,TRAM1,TNFRSF1A,RHOA,HYAL2,NUP133,NUCKS1,VPS35,NEDD4,PABPC1,CDC42,RPL31,TFRC,FCGR2B,AP…	CD4,FYN,LTF,TRAM1,FCGR2B,MID2,FCN1,APOBEC3H,CHGA,SLC10A1,CLEC4M,HAMP,HPN,AMBP,CXCL12,HPX,SELPLG,IFNG,ULBP1,CD86,GNLY,SLAMF1,PROX1,TRIM6,CXCR4,SLPI,CXCL6,CD93,KDR,APOE,ULBP3,TRIM21,DOCK2,PDGFRA,KRT7,TLR4,ABI2,ITGB7,NTRK3,ASGR1,FCN3,ANXA9,RAB5A,IL2RG,EIF4E,CHD1,CXADR,CD1D,CCR5,NAPEPLD,MXRA8,GFI1,RBM15,PTX3,PF4,CAMP,RNASE7,ANPEP,NOD2,LMBRD1,CX3CR1,CXCL8,INSR,MUC7,CD8B,CXCR6,AZU1,CLEC7A,IL16,C1QA,ULK…	DDX11,AP2S1,NDC1,VPS35,UNG,TP73,ITGB5,NFX1,NLRP1,IL2RB,PSMA3,SNW1,VPS18,POLR2I,SLC1A5,FBXW7,HTATIP2,IK,NUP85,KLC1,BST2,PCNA,SRPK2,CUL4A,TP53,SKP2,UBC,MX1,PSMB4,SHC1,IFI16,THOC7,YWHAB,FADD,LGALS9,TRIM8,KRT19,AP2A2,BCAP31,KPNA4,GTF2F2,AP2A1,NELFE,APOBEC3C
GO_POSITIVE_REGULATION_OF_MITOCHONDRION_ORGANIZATION	GO:0010822	112	Down	3.5063523696074026e-6	1.3960477027140586e-4	2	BAD,PLAUR,DCN,BID,BAK1,VPS13D,USP36,ADCK1,CASP8,VPS35,CSNK2A2,TP63,TP73,GSK3B,DDHD2,HUWE1,BAX,DNM1L,PPP1R13B,MUL1,RNF31,HDAC6,TREM2,SH3GLB1,HPS4,FBXO7,BIK,MIEF1,GZMB,DDHD1,HIF1A,MMP9,E2F1,PYCARD,BMF,PDCD5,BBC3,CDC37,GSK3A,MAPK8,PPIF,YWHAE,UBE2D3,FBXW7,PPARGC1A,CAMKK2,FAM162A,TFDP2,HTRA2,PARK7,RHOU,MFN2,WDR35,PPP3CC,TNFSF10,ZNF205,OPTN,KDR,YWHAH,RAC2,VPS13C,HIP1R,PRKAA1,YWHAQ,HRK,CIDEB,NMT1,MGARP,…	VPS13D,RNF31,GZMB,MMP9,RHOU,KDR,HIP1R,HRK,GPER1,ABLIM3,ARIH2	VPS35,TP63,TP73,FBXW7,MFN2,TP53,BAP1,YWHAB,SFN,PLD6
GO_REGULATION_OF_CELLULAR_CATABOLIC_PROCESS	GO:0031329	758	Down	3.533605496996842e-6	1.3994937560474335e-4	1	GCLC,ANKIB1,BAD,POLDIP2,UPF1,OSBPL7,RHBDF1,MYLIP,PSMB1,PKD1,MLXIPL,HFE,ABHD5,DCN,PSMC4,NUB1,RNF14,UFL1,CAPN1,IGF1,SLC11A1,HGF,SAMD4A,RB1CC1,RRAGD,VIM,TNFRSF1B,IFT88,ATP6V0A1,PIAS1,RNF19A,GABARAPL2,DAPK2,TIMP2,CLEC16A,PHF23,PSMA4,ATP6V1H,VPS13D,MAPK9,HERPUD1,PIK3CB,THRAP3,TAB2,USP36,PUM2,ATG5,USP13,ATP2B4,YBX3,LZTS1,HIPK2,CTSA,GNAI3,YBX1,ELAVL1,KDM4A,ATXN3,ROCK1,TBC1D25,PSME4,SIRT2,ERLEC1,VPS35,NE…	OSBPL7,RHBDF1,IGF1,HGF,TNFRSF1B,CLEC16A,VPS13D,LZTS1,MID2,DERL3,XBP1,HMOX1,EEF1A2,CST3,MTMR8,MEFV,MYEF2,RGP1,ABCA2,CTSC,IL10RA,IFNG,RBM24,EPM2A,AADAC,PIKFYVE,ATP6V1B1,APOA1,CLU,KIF25,IL1B,PRKCG,KDR,QRICH2,APOE,GFAP,TRIM21,RNF128,PTPN22,HTR2B,IL6,IL10,EGF,ANXA9,RAB5A,SCGB1A1,TIRAP,ADRA2A,RBM46,RAB39B,PFKFB1,IGF2BP1,TNFSF13,RNF180,WDR41,SHH,DACT1,METTL3,NELL1,GPD1,AXIN2,TMEM150A,WNT10B,INSR,ATP6V0E…	PKD1,PSMC4,RRAGD,VPS35,CHFR,EXOSC7,HSP90AA1,PSMC5,PSMD5,CIRBP,TSPO,PSMA3,APEX1,CSNK2A1,RASIP1,FBXW7,USP5,PRKAB1,PSMD14,MFN2,PTK2B,LRP1,CNOT1,ATP6V1E1,RDX,PRICKLE1,TP53,CSNK1D,RALB,SNCA,SOGA1,FOXO1,UBC,DAB2,UCHL1,DRAM2,TYSND1,PSMB4,IFI16,PACSIN3,YWHAB,RAB8A,TRIM8,PSMD13,BCAP31,HMGB1,EXOSC6
GO_NUCLEOTIDE_EXCISION_REPAIR_DNA_GAP_FILLING	GO:0006297	23	Down	3.6318723052460196e-6	1.4308816281139423e-4	1	LIG3,RFC1,RFC2,POLD1,XRCC1,POLD3,LIG1,RPA3,POLD2,RFC5,RPA2,POLK,RPA1,PCNA,RFC3,RPS27A,UBC,RFC4,UBB,LIG4,POLD4,POLE,UBA52		RPA3,RPA2,PCNA,UBC
GO_PROTEIN_LOCALIZATION_TO_CHROMOSOME	GO:0034502	75	Down	3.6685133676921572e-06	1.4377897443689316e-4	7	CENPQ,SPDL1,PARP3,WAPL,XRCC5,NDC80,ATRX,ZW10,ESR1,TINF2,MSH2,CTCF,ACD,PIH1D1,EZH2,TNKS2,MCM9,TTK,IK,CENPA,CCT4,RPA2,SLF2,TCP1,MCM8,POT1,MAU2,GNL3L,DKC1,RPA1,TERF2,SLF1,PPHLN1,CCT7,NABP2,BRCA2,RB1,WRAP53,CARM1,BOD1,CDCA5,CCT6A,HDAC8,CHMP7,TERF1,ATM,CCT5,BUB3,CCT8,LRWD1,LEMD2,CCT3,GNL3,NIPBL,TERT,RAD21,SPIDR,CCT2,TERF2IP,PLK1,CDT1,MIS12,CDK1,ESCO2,TRAPPC12,MTBP,TNKS,ATR,SGF29,AURKB,RCC2,SETD2,RUVBL…	ESR1,TERT	IK,RPA2,PPHLN1,TERF1
GO_TRANSCRIPTION_BY_RNA_POLYMERASE_I	GO:0006360	55	Down	4.14200878948497e-6	1.6101598321905335e-4	1	DHX33,DDX11,MNAT1,POLR1A,TCOF1,BAZ2A,ZMPSTE24,RRN3,POLR2E,SMARCB1,POLR2F,MAPK3,TAF1C,PIH1D1,ERCC2,UBTF,GTF2H1,GTF2H3,TBP,NCL,WDR75,TAF1B,HEATR1,RASL11A,TTF1,POLR1B,MED1,IPPK,SMARCA4,ATF4,NOL11,CDK7,CCNH,PWP1,POLR1E,ERBB2,TAF1A,GTF2H2,TAF1,POLR2K,ERCC3,WDR43,POLR2H,UTP15,TAF1D,POLR1C,EIF2AK3,PHF8,POLR2L,POLR1D,FLNA,MTOR,GTF2H4,ERCC6,GTF2H5	TAF1C,RASL11A	DDX11,POLR1A,IPPK,CDK7,ERBB2,POLR1D
GO_REGULATION_OF_ATP_METABOLIC_PROCESS	GO:1903578	103	Down	4.151109733487887e-6	1.6101598321905335e-4	1	MLXIPL,IGF1,NUP160,TPR,NDC1,SPHK2,RHOA,HDAC4,NUP133,ENO1,NUP37,SIRT6,TIGAR,PSEN1,SEH1L,DNM1L,P2RX7,NUP50,AAAS,NUP188,TREM2,TSPO,HIF1A,RAE1,ABCD1,TAZ,PGK1,NUP93,PRKAG2,GCK,PPIF,NUP88,PPARGC1A,NUP98,IFNG,NUP107,COX7A2,NUP155,PFKFB4,SLC25A12,COX7A2L,PARK7,NUP43,DNAJC15,ECD,PFKFB2,NUP153,NUP85,SLC25A23,NUP214,CBFA2T3,NUP210,PRKAA1,CCNB1,ISCU,UQCC2,NUP54,NUP58,TP53,APP,ARNT,PARP1,SNCA,OGT,RANBP2,PID1,…	IGF1,IFNG,PFKFB1,GPD1,INSR,ENTPD5	NDC1,TSPO,NUP85,TP53,SNCA,COX7A1
GO_NUCLEIC_ACID_PHOSPHODIESTER_BOND_HYDROLYSIS	GO:0090305	270	Down	4.23170991569888e-6	1.620038143396991e-4	1	LAS1L,ELAC2,REV3L,ERCC1,ANGEL1,DNASE1L1,RNASET2,ASTE1,RFC1,EDC4,PNKP,TDP1,RFC2,POLD1,NTHL1,SMG6,CPSF1,EXOSC7,REXO2,EXOSC5,POLD3,N4BP2,REXO1,DDX1,EXD2,DIS3,BAX,NOP14,XRN2,AGO1,RBX1,DICER1,APEX1,SAMHD1,RBBP8,CSTF2,ZC3H12B,USB1,POP1,ERI1,ERCC2,RNASEH2A,POP4,POLR2I,DNASE2,RPA3,POLD2,EXOSC3,KPNB1,DCPS,GTF2H1,GTF2H3,ENDOU,RFC5,CNOT2,CPSF6,TDP2,CNOT6,DROSHA,RAD1,RAD50,OGG1,KPNA1,XRN1,NCBP2,TSNAX,ERI3,RP…	EDC4,ZC3H12B,ENDOU,PIWIL1,RNASE1,PIWIL4,IL6,ENPP2,ANKRD31,PNLDC1,ANKLE1,MEIOB,WRN,RNASE7,RAG1,DNASE1L2,RNASE2,RNASE6,APLF,C11orf80,CIDEA,ZC3H12D,SLX1B,TREX2,CPSF4L,STK31	ERCC1,EXOSC7,DDX1,XRN2,APEX1,POLR2I,DNASE2,RPA3,TSNAX,RPA2,CNOT1,CHD1L,PCNA,DDB2,MRPL44,CUL4A,NOB1,ABT1,TATDN1,UBC,XPC,HMGB2,PLD6,HMCES,HMGB1,PGAP1,EXOSC6
GO_CHROMOSOME_LOCALIZATION	GO:0050000	68	Down	4.240219833621717e-6	1.620038143396991e-4	7	MAD1L1,CENPQ,CUL3,SPDL1,NDE1,MLH1,SPAG5,KIF22,NDC80,PIBF1,CHMP2B,SEH1L,CHMP5,ZW10,CDC23,CHMP4B,FAM83D,RAB11A,KPNB1,NUP98,TTL,ACTR3,CENPF,KIF14,UBE2B,VPS4B,KIF18A,BECN1,DLGAP5,CHMP2A,CHMP1A,VPS4A,CCNB1,PSRC1,CDCA8,NUMA1,ACTR2,CENPE,KATNB1,KIF2C,NUF2,ANKRD53,CENPC,BOD1,CDCA5,CHMP7,TERF1,ATM,HNRNPU,SPICE1,CHMP4C,SUN1,GEM,NDEL1,MEI1,CDT1,MIS12,TRAPPC12,CHMP6,RRS1,MEIOC,DYNC1H1,CHAMP1,NUP62,KIFC1,PINX…	ANKRD53,MEI1,MEIOC	KIF2C,TERF1
GO_MICROTUBULE_ORGANIZING_CENTER_ORGANIZATION	GO:0031023	125	Down	4.24116298005591e-6	1.620038143396991e-4	2	MARK4,PAFAH1B1,CEP68,BRCA1,CNTLN,SDCCAG8,PPP1R12A,CROCC,NDE1,CLASP1,TUBE1,WDR62,USP33,PCM1,XPO1,CHMP2B,CHMP5,AURKA,NSFL1C,HAUS4,RANBP1,NIN,KIF3B,CHMP4B,CEP76,CEP192,PARD6A,NUBP1,CCP110,CEP152,ARHGEF10,TRIM37,KAT2A,CHORDC1,MDM1,CEP72,KAT2B,CHMP3,ALMS1,GADD45A,SSX2IP,NEK2,PKD2,VPS4B,CDK2,STIL,PARD6B,KIF25,CEP250,XRCC3,UXT,CEP85,CHMP2A,CHMP1A,HAUS8,KIF3A,ROCK2,KIAA1614,GCC2,ODF2,CDK5RAP2,HAUS2,KIF11…	KIF25,KIAA1614,CCDC78,CEP295NL,HEPACAM2,KIAA0753,MCIDAS	CEP72,CEP250,XRCC3,BBS4,CETN2,HAUS1,SLC16A1,PARD6G
GO_DOUBLE_STRAND_BREAK_REPAIR	GO:0006302	209	Down	4.283722768079102e-6	1.62803100150481e-4	1	RAD52,KDM1A,RECQL,LIG3,REV3L,BRCA1,ERCC1,DDX11,WAS,PARP3,TDP1,ERCC8,RAD51,POLQ,TP53BP1,NUCKS1,POLB,TRIP13,ZFYVE26,XRCC1,MCM2,MCM6,MLH1,SIRT6,XRCC5,DDX1,RIF1,EXD2,WDR70,PALB2,RAD54L,UIMC1,FUS,CDC45,MSH2,CDC7,TFIP11,DMC1,MCM5,YY1,REC8,SAMHD1,ACTR5,SMCHD1,RBBP8,POLA1,EYA1,NBN,UBR5,MCM4,PIAS4,BABAM1,RPA3,SETX,RAD51C,RECQL5,PRPF19,FOXM1,RAD51AP1,TIMELESS,TDP2,MCM9,MCM3,RNF8,RAD50,ACTR8,OGG1,WDR48,PSMD…	RAD52,WAS,POLN,MEIOB,PPP4R2,WRN,APLF,GGN,MEIOC,SLX1B,RAD51B,FIGN,HUS1B,RAD54B,RPA4,RTEL1	ERCC1,DDX11,MCM2,DDX1,RPA3,PSMD14,RPA2,XRCC3,GINS2,TP53,NSMCE2,PAXIP1,AP5Z1
GO_TRANSCRIPTION_INITIATION_FROM_RNA_POLYMERASE_II_PROMOTER	GO:0006367	174	Down	4.313980344298694e-6	1.6312915623541542e-4	1	POLR2J,CREBBP,TEAD3,E2F2,MED24,PSMC4,WWTR1,MNAT1,NR1H3,MED17,POLR2B,THRAP3,TAF2,TAF11,CBFB,RORA,NOTCH3,TEAD2,RARB,PGR,BAX,PSMC5,ESR1,POLR2E,MED15,POLR2F,PSMC6,SNW1,HNF4A,TAF7L,POLR2C,MAZ,ERCC2,MED25,MED26,POLR2I,TAF6,MED13,MED31,PPARGC1A,CCND1,GTF2H1,GTF2H3,VDR,CAND1,PPARD,ZNF451,CCNC,E2F3,MED23,TBP,SRF,SUB1,NR3C1,KAT2B,NRBP1,DR1,CREB1,NR4A3,TAF12,NR2C1,TAF1L,NR4A1,ZNF45,MED20,CDKN1A,RUNX2,SOX9,G…	NR1H3,PGR,ESR1,HNF4A,DR1,RORC,NR6A1,WNT10B,PPM1D,NR2F1,HNF1B	PSMC4,PSMC5,SNW1,POLR2I,MED31,PPARG,CDK7,TP53,PAXIP1,MED27,ESRRA,GTF2F2,HMGB1
GO_CELL_CYCLE_G1_S_PHASE_TRANSITION	GO:0044843	244	Down	4.383318844961167e-6	1.6492237154166388e-4	4	KMT2E,DBF4,PAF1,PKD1,POLA2,BID,MNAT1,FHL1,PIAS1,CUL3,MYO16,CUL1,ATP2B4,BCAT1,MCM10,MCM2,GTSE1,MCM6,JADE1,CNOT4,RBL1,ORC1,BAX,AURKA,CNOT3,PCBP4,ORC6,PSME1,CDC45,CDC6,CDC7,CDC34,SUSD2,FBXO7,MCM5,EP300,POLE2,CDKN3,APEX1,PSME2,E2F1,FAM83D,RBBP8,POLA1,PIM2,RGCC,FBXO31,GSPT1,RBL2,MCM4,CCNE1,CDK6,CASP2,RPA3,EZH2,CUL2,RPS6KB1,CCL2,FBXW7,ZPR1,CCND1,GLI1,CDKN1B,CNOT2,PTPN6,FBXO5,MCM3,GMNN,CCND3,CNOT6,TFDP2…	MYO16,BCAT1,SUSD2,RGCC,RBL2,ORC2,RHOU,PLAGL1,INHBA,CYP1A1,CDKN2B,EIF4E,GFI1,TERT,DACT1,GFI1B,E2F6,PLCB1,GPR132,PLK5,RPA4,AIF1	PKD1,POLA2,MCM2,APEX1,RPA3,FBXW7,RPA2,CNOT1,CDKN2D,PCNA,NASP,CDK7,GPNMB,RDX,CUL4A,TP53,SKP2,POLE3,KLF11,SFN
GO_REGULATION_OF_CATABOLIC_PROCESS	GO:0009894	896	Down	4.595285472237029e-6	1.7203742874917236e-4	1	GCLC,ANKIB1,CYP51A1,BAD,HECW1,POLDIP2,UPF1,MYCBP2,OSBPL7,NOS2,RHBDF1,MYLIP,PSMB1,PKD1,MLXIPL,HFE,FYN,ABHD5,DCN,PSMC4,NUB1,RNF14,UFL1,CAPN1,IGF1,SLC11A1,HGF,SAMD4A,RB1CC1,RRAGD,VIM,TNFRSF1B,SNX1,NUP160,IFT88,ATP6V0A1,PIAS1,RNF19A,GABARAPL2,DAPK2,TIMP2,CLEC16A,CDH1,PHF23,PSMA4,ATP6V1H,TPR,VPS13D,NEDD4L,MAPK9,HERPUD1,PIK3CB,THRAP3,TAB2,USP36,PUM2,ATG5,USP13,ATP2B4,NDC1,YBX3,LZTS1,HIPK2,CTSA,GNAI3,YB…	OSBPL7,RHBDF1,FYN,IGF1,HGF,TNFRSF1B,CLEC16A,VPS13D,LZTS1,MID2,DERL3,XBP1,RHBDD3,HMOX1,EEF1A2,CST3,MTMR8,MEFV,MYEF2,RARRES2,RGP1,ABCA2,CTSC,IL10RA,IFNG,RBM24,EPM2A,AADAC,PIKFYVE,APC2,ATP6V1B1,APOA1,CLU,C4BPA,C4BPB,KIF25,IL1B,PRKCG,KDR,QRICH2,APOE,GFAP,TRIM21,RNF128,PTPN22,AGAP2,DYSF,HTR2B,IL6,IL10,EGF,NKD1,ANXA9,RAB5A,SCGB1A1,TIRAP,ADRA2A,RBM46,RAB39B,PFKFB1,IGF2BP1,GRIN2C,TNFSF13,ADORA1,RNF180,WD…	PKD1,PSMC4,RRAGD,NDC1,VPS35,CHFR,EXOSC7,HSP90AA1,PSMC5,PSMD5,CIRBP,TSPO,PSMA3,APEX1,CSNK2A1,RASIP1,FBXW7,USP5,PRKAB1,WNT5A,PSMD14,MFN2,PTK2B,LRP1,CNOT1,NUP85,ATP6V1E1,RDX,PRICKLE1,TP53,CSNK1D,RALB,SNCA,SOGA1,FOXO1,UBC,DAB2,UCHL1,AZIN1,DRAM2,TYSND1,PSMB4,IFI16,MAD2L1,PACSIN3,YWHAB,RAB8A,TRIM8,PSMD13,BCAP31,HMGB1,EXOSC6
GO_REGULATION_OF_MEMBRANE_PERMEABILITY	GO:0090559	76	Down	4.9170132651836146e-6	1.8317091495300344e-4	12	GCLC,STPG1,BAD,SLC25A5,BID,BAK1,HEBP2,CASP8,EYA2,TP63,TP73,GSK3B,BAX,MT3,PPP1R13B,SLC9A1,MUL1,TMEM14A,GZMB,E2F1,BMF,LAPTM4B,BNIP3L,BBC3,RASIP1,GSK3A,MAPK8,PPIF,YWHAE,TFDP2,ATF2,TJP2,PPP3CC,ZNF205,ALKBH7,RHOT1,YWHAH,HIP1R,YWHAQ,NMT1,RHOT2,TP53,PMAIP1,TP53BP2,DYNLT1,BCL2L11,MPV17L,F11R,HK2,THEM4,YWHAZ,CLDN3,MOAP1,YWHAB,ACAA2,STAT3,YWHAG,PDCD6IP,NAIF1,BCL2L1,BCL2,HEG1,CNP,SFN,BNIP3,BOK,TMEM102,FZD9,…	GZMB,HIP1R,ACAA2,FZD9	TP63,TP73,SLC9A1,RASIP1,TP53,MPV17L,YWHAB,SFN,BLOC1S2
GO_NEGATIVE_REGULATION_OF_WNT_SIGNALING_PATHWAY	GO:0030178	193	Down	5.132785227198314e-6	1.902670385944203e-4	6	HECW1,DVL2,PSMB1,MAPK8IP2,FUZ,PSMC4,ISL1,WWTR1,SNAI2,CUL3,PSMA4,DKK3,PTPRU,TLE2,PSME4,IFT80,LRP6,JADE1,GSK3B,CYLD,NLK,PSMC5,PSME1,PSMD5,PSMD8,SOX10,CBY1,HMGXB4,RBX1,PSMC6,PSMA3,PSMC1,PSMB5,CHD8,PSMA6,PSME2,NFATC4,STK4,PSMA7,FERMT1,PSMD10,EMD,FGF9,PSMD7,AXIN1,TSC2,SFRP1,DKK4,STK3,DKKL1,TLE6,GSK3A,CAV1,GRB10,SFRP4,GLI3,PSMA2,TLE4,RAPGEF1,DVL1,LZTS2,DKK1,PSMD3,RNF43,PSMD11,SLC9A3R1,MDK,PSMD9,GLI1,WN…	SOX10,DKK4,TLE6,SFRP4,APC2,BICC1,CITED1,APOE,NPHP4,GSC,SIX3,NKD1,DKK2,WIF1,FRZB,SHH,SOX17,DACT1,MESP1,GREM1,TMEM88,AXIN2,ROR2,NOG,NOTUM,APCDD1L,TMEM170B	PSMC4,ISL1,IFT80,PSMC5,PSMD5,CBY1,PSMA3,MDFI,WNT5A,PSMD14,LRP1,PRICKLE1,FOXO1,DAB2,APCDD1,PSMB4,FZD6,SOSTDC1,TMEM64,TSKU,PSMD13,TAX1BP3
GO_NUCLEOTIDE_EXCISION_REPAIR_DNA_DAMAGE_RECOGNITION	GO:0000715	23	Down	5.26209795741436e-6	1.941043486742307e-4	1	RBX1,COPS7A,RAD23B,COPS5,DDB2,XPA,COPS4,CUL4A,COPS3,PARP1,RPS27A,COPS7B,CETN2,UBC,XPC,CUL4B,COPS2,DDB1,COPS6,GPS1,UBB,COPS8,UBA52		DDB2,CUL4A,CETN2,UBC,XPC
GO_REGULATION_OF_CELLULAR_RESPONSE_TO_HEAT	GO:1900034	76	Down	5.299989272581759e-6	1.9454838671306216e-4	6	FKBP4,CREBBP,NUP160,TPR,CAMK2B,NDC1,NUP133,NUP37,HSP90AA1,GSK3B,SEH1L,NUP50,AAAS,NUP188,HSP90AB1,SIRT1,MAPK1,EP300,RAE1,MAPK3,NUP93,DNAJC2,DNAJB6,RPA3,BAG1,NUP88,YWHAE,CRYAB,HSPA8,CHORDC1,NUP98,PTGES3,NUP107,BAG2,NUP155,RPA2,NUP43,HSPH1,NUP153,NUP85,NUP214,DNAJB1,NUP210,RPA1,NUP54,NUP58,RPTOR,CAMK2D,CAMK2G,ATM,BAG3,HSPB8,RANBP2,NUP205,BAG4,SEC13,CCAR2,IER5,MAPKAPK2,NUP35,BAG5,MLST8,DNAJC7,CD34,AT…	CAMK2B,CAMK2D,CD34	NDC1,HSP90AA1,RPA3,CRYAB,RPA2,NUP85
GO_RIBOSOME_ASSEMBLY	GO:0042255	56	Down	5.346085387557678e-6	1.9528782787073558e-4	2	MRTO4,NLE1,MRPL22,RPS5,RPL6,RPLP0,RPL3,RPS19,C1QBP,NOP2,MDN1,BRIX1,RPL24,RPS15,NSUN4,FASTKD2,MTERF4,MRPS2,RPL5,RPS10,MRPS7,SBDS,PPAN,DHX30,ERAL1,NIP7,RSL24D1,RPL3L,RPL11,EIF2A,ABT1,RPL10,MTERF3,RPS14,RPL10L,RPSA,RPL38,MRPL11,RPS27,RRS1,NPM1,MRPS11,VCX,DDX28,RPS27L,RRP7A,RPF2,RPL12,RPL23A,DDX3X,RPS28,PWP2,EIF6,MRPL20,MPV17L2,BOP1	RPL3L,VCX	NSUN4,ABT1,MRPL11,DDX28
GO_RNA_3_END_PROCESSING	GO:0031123	130	Down	5.433532680457493e-6	1.975233498572108e-4	1	PAF1,ELAC2,ZC3H3,THOC3,ZC3H11A,U2AF2,PABPC1,CPSF1,HSD17B10,TRNT1,EXOSC7,SNRPA,EXOSC5,THOC1,PAPOLA,POLDIP3,THOC5,SRSF5,ZC3H14,PABPN1,PABPC1L,CSTF1,RPRD1B,CSTF2,INTS6,USB1,RNF40,ERI1,FBL,PTCD1,EXOSC3,CPEB3,MTPAP,CASC3,INTS2,MAGOHB,CPSF6,SRSF9,SRSF3,NCBP2,PAPOLG,SRSF7,SRSF4,SRSF11,ERI3,CPSF3,EXOSC8,DDX39A,EXOSC9,SRSF6,UPF3B,THOC2,SYMPK,CCNT1,EXOSC2,DKC1,THOC6,LIN28A,GRSF1,TOE1,SRRM1,CCNB1,CDC73,SRSF…	TRNT1,SRSF1,RPRD1A,CPSF4L,FBLL1,CPEB1	EXOSC7,UPF3B,DHX38,U2AF1,MAGOH,THOC7,INTS1,NELFE,EXOSC6
GO_DNA_INTEGRITY_CHECKPOINT	GO:0031570	147	Down	5.4834738625741676e-06	1.983804846916856e-4	4	CRY1,BRCA1,USP28,FOXN3,TP53BP1,TIPIN,GTSE1,TOP2B,THOC1,CNOT4,CDC14B,ORC1,BAX,UIMC1,AURKA,CNOT3,PCBP4,WDR76,CLSPN,CDC45,CDC6,MSH2,WAC,CDC5L,THOC5,EP300,E2F1,RGCC,FBXO31,RBL2,NBN,DOT1L,FZR1,BABAM1,CASP2,CDK5RAP3,CCND1,PRPF19,CDKN1B,CNOT2,TIMELESS,MAPK14,CNOT6,RAD1,TFDP2,NEK11,ATF2,ARID3A,FBXO6,GADD45A,SYF2,RPA2,PLAGL1,CDK2,CDKN1A,SOX4,CNOT1,PRMT1,EIF2AK4,E2F8,STK33,TOP2A,PCNA,CCNB1,CLOCK,TAOK3,RINT…	RGCC,RBL2,PLAGL1,ATRIP,HUS1B,RPA4	TIPIN,SYF2,RPA2,CNOT1,PCNA,CUL4A,TP53,XPC,SFN
GO_REGULATION_OF_POSTTRANSCRIPTIONAL_GENE_SILENCING	GO:0060147	85	Down	5.624282881941319e-6	2.025010941942987e-4	1	POLR2J,NUP160,POLR2B,TPR,PUM2,NDC1,ELAVL1,NUP133,NUP37,ZMPSTE24,SEH1L,TNRC6A,ESR1,AGO1,NUP50,AAAS,NUP188,POLR2E,POLR2F,RAE1,FMR1,NUP93,POLR2C,POLR2I,TGFB1,NUP88,DDX5,NUP98,NUP107,NUP155,FXR1,EIF4G1,NUP43,AGO2,XPO5,NUP153,BMP4,NUP85,NUP214,MAP2K2,ZFP36,AJUBA,LIN28A,PPARG,NUP210,IPO8,MYCN,PUM1,ZC3H10,DHX9,RIPK1,NUP54,PPP3CA,NUP58,TARBP2,NCOR1,TP53,WTIP,MAEL,POLR2D,LIMD1,EGFR,POLR2K,RANBP2,NUP205,SE…	ESR1,MYCN,TERT,RMRP	NDC1,POLR2I,NUP85,AJUBA,PPARG,TP53,MAP2K1
GO_COENZYME_BIOSYNTHETIC_PROCESS	NA	131	Down	5.666624433628503e-6	2.0305404220502136e-4	NA	PDK4,PDK2,NADK,ELOVL5,MAT2B,MPC1,ELOVL1,PDK3,COASY,ACSL4,PTGS2,ACAT1,MOCOS,ACACB,COQ9,PDPR,DLD,ACOT7,SCD,TECR,SLC25A1,GSTZ1,MTHFD1,MLYCD,QPRT,ACSBG1,GCDH,NAMPT,NMRK1,PNPO,PDHX,COQ5,NUDT12,COQ10B,KYNU,SPR,KMO,AKR1A1,ELOVL4,COQ6,ELOVL3,PANK3,MTHFD1L,UBIAD1,LIAS,SLC25A16,ACSL3,PTGIS,MOCS3,MOCS1,PANK2,PPCS,METTL16,RGN,ACSS2,IDO1,PPT1,ACLY,PDHA1,GCH1,COQ3,PCBD2,RFK,COQ10A,MTHFS,FPGS,ATIC,PARP9,PARP16,…	ELOVL1,ACSBG1,KMO,ELOVL3,RFK,MAT1A,ACSS1,NMNAT2	COASY,ACAT1,COQ9,COQ5,PDHA1,ATIC,SNCA,NADK2,FDXR,COQ4,NADSYN1
GO_POSITIVE_REGULATION_OF_VIRAL_PROCESS	GO:0048524	102	Down	5.804429244764296e-6	0.00020700630363436649	6	POLR2J,CD4,CD74,KPNA6,YTHDC2,POLR2B,RSF1,CTDP1,TAF11,PKN2,NUCKS1,PABPC1,TSG101,HACD3,RAB7A,TOP2B,FKBP6,CHMP2B,PPIE,TFAP4,SRPK1,POLR2E,SMARCB1,LGALS1,POLR2F,EP300,SNW1,NELFCD,CHMP4B,VAPA,FMR1,POLR2C,POLR2I,HPN,CAV2,TRIM38,CHMP3,VPS4B,ZNF639,VAPB,STAU1,GTF2F1,TBC1D20,SMARCA4,CCNT1,APOE,CHMP2A,TOP2A,TRIM21,VPS4A,SRPK2,MDFIC,DHX9,CDK9,GTF2B,LEF1,TARBP2,VPS37B,POLR2D,POLR2K,STOM,NOTCH1,CHD1,TRIM11,LAR…	CD4,HPN,APOE,TRIM21,CHD1,CD28,CSF1R,TMPRSS2,CCL5	SNW1,POLR2I,SRPK2,LGALS9,GTF2F2,NELFE
GO_HEMIDESMOSOME_ASSEMBLY	GO:0031581	12	Down	5.835557618415361e-6	2.071347692385641e-4	2	LAMA3,LAMC2,COL17A1,ITGA6,ITGB4,LAMC1,DST,CD151,PLEC,KRT5,KRT14,LAMB3		COL17A1,ITGB4,KRT5,KRT14
GO_SNRNA_TRANSCRIPTION	GO:0009301	68	Down	5.995058865255613e-6	2.1179726742276287e-4	1	POLR2J,SNAPC1,POU2F2,POLR2B,TAF11,CCNT2,SRRT,CCNK,POLR2E,POLR2F,RPRD1B,INTS6,POLR2C,INTS9,INTS10,SNAPC2,POLR2I,ELL,TAF6,INTS2,TBP,NCBP2,ELL2,RPAP2,GTF2F1,ELL3,ICE2,CCNT1,USPL1,CDK7,CDK9,NCBP1,TAF8,GTF2B,INTS12,NABP2,GTF2A2,RPRD1A,POU2F1,INTS7,INTS3,ZC3H8,POLR2D,POLR2K,TAF5,INTS4,GTF2E1,RPRD2,POLR2H,ICE1,INTS1,PHAX,INTS8,SNAPC3,GTF2A1,SNAPC4,ZNF143,POLR2G,NABP1,SNAPC5,POLR2L,POLR2A,INTS5,SP1,GTF2F…	ELL3,RPRD1A	POLR2I,CDK7,INTS1,GTF2F2
GO_NUCLEOSOME_ORGANIZATION	GO:0034728	97	Down	6.104749902962472e-6	2.1466468700837664e-4	2	PAF1,CENPQ,RSF1,SMARCD1,PSME4,MCM2,SMARCE1,ACTR6,SART3,SRCAP,SMARCD3,KAT6A,ATRX,SUPT16H,SMARCB1,CABIN1,HIRA,CENPM,SMARCA1,RBBP7,CENPI,CENPT,CTCF,OIP5,ASF1B,GRWD1,ZNHIT1,SMARCD2,SUPT6H,ASF1A,RNF8,CENPA,CHD5,ARID1A,UBN1,SET,CENPL,NAA60,CENPK,HJURP,PIWIL1,SOX9,HP1BP3,SMARCA4,HAT1,INO80,MIS18BP1,NASP,ANP32B,HMGA1,BRDT,CENPO,SYCP3,SMARCC2,ITGB3BP,ANP32E,CENPC,SHPRH,POLE3,CENPU,CENPH,SMARCA5,KAT6B,MIS1…	HIRA,CHD5,PIWIL1,SYCP3,PADI4,NAP1L5,SETSIP	MCM2,NASP,ANP32B,POLE3,CENPH,MIS18A,HMGB2,RUVBL1,CENPP
GO_MULTI_ORGANISM_LOCALIZATION	GO:1902579	59	Down	6.246618522666174e-6	2.1790199579752194e-4	7	KPNA6,NUP160,TPR,NDC1,NUP133,TSG101,NUP37,XPO1,SEH1L,EPS15,NUP50,AAAS,NUP188,RAE1,FMR1,KPNA3,NUP93,CLEC4M,CAV2,CAV1,KPNB1,NUP88,NUP98,NUP107,NUP155,KPNA1,NUP43,TCP1,NUP153,NUP85,NUP214,BST2,NUP210,RAN,NUP54,NUP58,VPS37B,MVB12A,RPS27A,DYNLT1,UBC,NMT2,RANBP2,NUP205,VPS37A,SEC13,VPS28,NUP35,UBAP1,VPS37C,UBB,VPS37D,KPNA2,IFIT1,POM121,MVB12B,NUP62,UBA52,POM121C	CLEC4M	NDC1,NUP85,BST2,UBC
GO_TELOMERE_MAINTENANCE_VIA_SEMI_CONSERVATIVE_REPLICATION	GO:0032201	27	Down	6.254728384354118e-6	2.1790199579752194e-4	1	UPF1,POLA2,RFC1,RFC2,POLD1,POLD3,POLE2,POLA1,RPA3,POLD2,RFC5,POLE4,RPA2,RPA1,TERF2,PCNA,RFC3,DNA2,PRIM2,TERF1,POLE3,RFC4,FEN1,POLD4,POLE,PRIM1,RTEL1	RTEL1	POLA2,RPA3,RPA2,PCNA,TERF1,POLE3
GO_MEMBRANE_DOCKING	GO:0022406	174	Down	6.305139878369303e-6	2.1864597965312908e-4	13	CFTR,PRKAR2B,MARK4,PAFAH1B1,MKS1,OFD1,CC2D2A,VAMP3,SDCCAG8,SYT1,ROCK1,EXOC5,PRKACA,NDE1,NSF,CLASP1,RAB7A,STXBP2,DYNC1I2,PCM1,STX7,HSP90AA1,RAB10,DYNLL1,ICAM1,HAUS4,SCFD1,EZR,STX1B,SNAP29,VTI1B,NINL,SNPH,MAPRE1,CEP76,CEP192,NDRG4,RPGRIP1L,STX4,CCP110,RAB11A,CEP152,VPS18,BLOC1S6,STX10,RAB3D,PPP2R1A,RAB3A,CAV2,STX1A,MOSPD3,CEP41,YKT6,B9D1,YWHAE,CEP164,STX2,BVES,SNX3,CEP72,CEP70,PLEK,ALMS1,STXBP3,NEK…	CFTR,PRKAR2B,SYT1,STX1B,SNPH,BVES,NPHP4,SNAP25,EXOC6,RAB15,ESYT3,KCNB1,VCAM1,RAB8B,KIF24	HSP90AA1,VPS18,CEP72,PEX16,CEP250,TUBA4A,TUBG1,ESYT1,CSNK1D,RALB,CETN2,HAUS1,RAB8A,TUBB4B
GO_REGULATION_OF_RESPONSE_TO_DNA_DAMAGE_STIMULUS	GO:2001020	196	Down	6.594505979990494e-6	0.00022763145641939666	6	RAD52,KDM1A,CRY1,BRCA1,ERCC1,DDX11,WAS,BID,SNAI2,CD74,CD44,BCLAF1,PARP3,ERCC8,RAD51,POLQ,FAM168A,TMEM161A,EYA2,TP53BP1,XRCC1,SIRT6,TIGAR,THOC1,RIF1,WDR70,ZMPSTE24,UIMC1,FUS,WDR76,SIRT1,ABL1,TFIP11,THOC5,HDAC10,SMCHD1,PSMD10,FMR1,EYA1,UBR5,PIAS4,BABAM1,CXCL12,NSMCE4A,RECQL5,DDX5,FOXM1,RAD51AP1,TIMELESS,FBXO5,RNF8,EYA4,OGG1,FXR1,NEK4,MAD2L2,RPA2,TRIM32,SLF2,CLU,TWIST1,SNAI1,WRNIP1,DEK,EEF1E1,BCL2L1…	RAD52,WAS,CXCL12,CLU,SNAI1,PRKCG,ELL3,ANKLE1,PPP4R2,DDIAS,AXIN2,FIGN,SPRED3,RTEL1	ERCC1,DDX11,CD44,RPA2,CDKN2D,PCNA,CUL4A,TP53,PAXIP1,ING2,HMGB1
GO_NUCLEOTIDE_EXCISION_REPAIR_DNA_INCISION_3_TO_LESION	GO:0006295	22	Down	6.654511013837847e-6	2.286538601786749e-4	1	ERCC1,RBX1,ERCC2,RPA3,GTF2H1,GTF2H3,RPA2,CHD1L,RPA1,DDB2,BIVM,ERCC5,XPA,CUL4A,PARP1,GTF2H2,CUL4B,ERCC3,DDB1,ERCC4,GTF2H4,GTF2H5		ERCC1,RPA3,RPA2,CHD1L,DDB2,CUL4A
GO_NUCLEOBASE_CONTAINING_COMPOUND_TRANSPORT	GO:0015931	229	Down	6.701761005397279e-6	2.2923068893461145e-4	7	UPF1,SLC25A5,AKAP8L,MVP,ZC3H3,NUP160,TPR,THOC3,ZC3H11A,RIOK2,NDC1,U2AF2,NUP133,SMG6,CPSF1,SIDT1,IGF2BP2,NCBP3,NUP37,RBFOX1,THOC1,SLC35C2,XPO1,YTHDC1,SEH1L,SLC25A24,KHSRP,P2RX7,RBM27,ALKBH5,NUP50,AAAS,NUP188,SLC35E4,POLDIP3,THOC5,SLC25A17,SRSF5,PABPN1,RAE1,NXT2,ABCD1,FMR1,SLC35A2,NUTF2,NUP93,CASC3,NUP88,SUPT6H,DDX25,NUP98,MAGOHB,PARP11,NUP107,CPSF6,SRSF9,SRSF3,MRPL18,QKI,SLC29A1,NUP155,SLC25A36,NC…	RBFOX1,PARP11,ABCC11,SLC35B3,RFTN1,TMEM241,SRSF1,SLC28A2,EIF4E,IGF2BP1,ADORA1,SLC29A4,C12orf50,KIF5C,GJB1,SLC25A41,TOMM20L,ARC	NDC1,UPF3B,NUP85,DHX38,CETN2,U2AF1,MAGOH,THOC7,DDX19A,UPF3A,TOMM20,XPOT
GO_REGULATION_OF_SMALL_MOLECULE_METABOLIC_PROCESS	GO:0062012	364	Down	6.784366397652947e-6	2.3003249188933625e-4	1	NFYA,CYP51A1,BAD,PDK4,PDK2,ADIPOR2,NOS2,PSMB1,CRY1,MLXIPL,BRCA1,MBTPS2,ELOVL5,PSMC4,IGF1,SNAI2,CD74,NR1H3,NUP160,PSMA4,TPR,PPP1R3F,DKK3,ATP2B4,NDC1,DGAT2,SPHK2,NFYC,IDI1,PDK3,HDAC4,PSME4,NUP133,RORA,FAM3A,SREBF1,ACADVL,PTGS2,ENO1,NUP37,ACACB,SIRT6,TIGAR,CEACAM1,FDFT1,PSEN1,DUSP12,C1QTNF3,NFE2L1,GSK3B,PIBF1,ZMPSTE24,REST,SEH1L,PSMC5,P2RX7,SIRT4,NOS1,MAEA,PDPR,PSME1,NUP50,COMT,AAAS,PSMD5,NUP188,SOR…	IGF1,NR1H3,C1QTNF3,PDGFB,SMPD3,CYP27B1,IFNG,BMP5,GUCA1B,ACADL,PROX1,APOA1,GPAM,SNAI1,IL1B,INSIG2,FOXA2,APOE,MAS1,EGF,RORC,BHMT,SLC7A7,PFKFB1,SLC45A3,CDA,GFI1,GPER1,NOS3,GPD1,INSR,PRKCE,PDZD3,C1QTNF1,LEP,PHLDA2,ENTPD5,HRH1,PPP1R3G,TNF	PSMC4,NDC1,PSMC5,PSMD5,PSMA3,LMF1,MVK,PSMD14,PTK2B,NUP85,POR,PPARG,TP53,SOD1,SNCA,SOGA1,FOXO1,AZIN1,TYSND1,PSMB4,ABCG1,FABP5,COX11,DHCR7,NQO1,PSMD13,AP2A1
GO_DNA_PACKAGING	GO:0006323	119	Down	6.7863406245093215e-6	2.3003249188933625e-4	2	PAF1,NCAPD2,AKAP8L,NCAPH2,CENPQ,PHF23,TPR,RSF1,WAPL,PSME4,MCM2,SART3,SIRT6,KAT6A,ATRX,SRPK1,CABIN1,HIRA,CENPM,ACIN1,SMCHD1,NAA10,SMARCA1,RBBP7,CENPI,CENPT,CTCF,OIP5,ASF1B,AKAP8,GRWD1,NCAPG,ASF1A,RNF8,SMC4,CENPA,CHD5,PHF13,ASH1L,UBN1,SET,HELLS,CENPL,NCAPH,NAA60,CENPK,HJURP,PIWIL1,SOX9,HP1BP3,HAT1,MIS18BP1,CHMP1A,TOP2A,NASP,CCNB1,ERN2,SMC2,ANP32B,HMGA1,NUSAP1,CENPO,SYCP3,BAHD1,CDAN1,TP53,ITGB3BP,CE…	HIRA,CHD5,PIWIL1,SYCP3,TTN,PADI4,GPER1,NAP1L5,TSSK6,SETSIP	NCAPH2,MCM2,NASP,ANP32B,TP53,POLE3,CENPH,MIS18A,HMGB2,RUVBL1,CENPP
GO_CHROMOSOME_SEPARATION	GO:0051304	82	Down	6.8470739895388566e-6	2.3105036668735377e-4	4	MAD1L1,CDC27,ZNF207,NCAPD2,TACC3,NCAPH2,CUL3,SPDL1,TPR,ANAPC4,RIOK2,CSNK2A2,TRIP13,MLH1,TOP2B,NDC80,ZW10,ANAPC5,CDC6,CDC23,KLHL22,CSNK2A1,PPP2R1A,RECQL5,ANAPC15,FBXO5,TTK,IK,MAD2L2,CDC20,CENPF,NEK6,DUSP1,TEX14,NCAPH,XRCC3,PCID2,DLGAP5,PSMG2,TOP2A,CCNB1,APC,ESPL1,USP44,CDK5RAP2,NUMA1,HECW2,CENPE,RB1,ANAPC11,DIS3L2,DYNC1LI1,ATM,NCAPD3,ANAPC1,BUB3,EME1,NSMCE2,BUB1B,M1AP,MEIOB,HFM1,SMARCAD1,MAD2L1,PT…	TEX14,USP44,MEIOB,HFM1,MAPK15,PTTG2	NCAPH2,CSNK2A1,IK,XRCC3,NSMCE2,MAD2L1
GO_OXIDATION_REDUCTION_PROCESS	GO:0055114	878	Down	6.91557460540012e-6	2.3232008440016028e-4	1	CYP51A1,AOC1,CYP26B1,KDM1A,NDUFAB1,PDK4,SLC25A13,HCCS,CIAPIN1,CROT,KDM7A,ALDH3B1,COX10,ADIPOR2,NOS2,FMO3,NOX1,CYB561,AASS,MGST1,IYD,UQCRC1,STAB1,FMO1,TTC19,ALOX5,KDM5D,MDH1,COX15,BID,CHDH,IGF1,AGPS,CYP24A1,CYP3A43,NDUFS1,RB1CC1,GLRX2,DERA,HSD17B6,CYP46A1,AIFM2,RETSAT,PHKA2,CP,RRM2B,H6PD,PPP1R3F,CYBA,MSMO1,AKR7A2,GYG2,TBXAS1,ALDH18A1,ACAA1,DGAT2,CS,FAR2,PDIA5,NDUFB4,CYB5R4,GSTO2,ME1,MTHFD2,KDM4A,M…	AOC1,CYP26B1,SLC25A13,NOX1,IGF1,TBXAS1,PYGM,ADGRF5,DCT,HSD17B2,NOX4,PTGS1,HMOX1,ALKBH1,IL4I1,ENO3,CYP27B1,IFNG,ENO2,PCDH12,HGD,LOXL3,ACADL,TPO,NCF2,KMO,HSD11B1,APOA1,ALDH8A1,STBD1,STEAP4,ALDH1A2,CYP2E1,GFPT2,AOC3,AOC2,KL,MICAL2,LOXL2,CYP2J2,PPP1R1A,BCO1,ALDH1L2,ALDOB,CYP19A1,CYP2C8,TPH2,RDH16,CYP11A1,CYP1A1,CYP4B1,SELENBP1,PLA2G7,CYP39A1,TDO2,ACOXL,ACSS1,CYP2U1,KDM8,CBS,CYP4A22,VCAM1,UCN,PGAM2,NO…	CROT,UQCRC1,FMO1,MDH1,ALDH18A1,IDH3G,ACAT1,FTL,PIR,COQ9,P3H2,TXN2,ACO2,PYGL,APEX1,GMPR2,PYGB,IDH3B,DECR1,GYS1,PTGR1,ALDH3A1,HTATIP2,TRPV4,OGFOD2,LDHB,PRDX1,NDUFB3,PPP1R3C,PRDX5,ECHS1,POR,LOXL1,TXNDC17,COX7B,PDHA1,PPARG,IREB2,NDUFB5,TXN,GRHPR,CH25H,TDG,TP53,SOD1,MGST3,PYCR2,SNCA,NDUFS6,GSTO1,UEVLD,HK1,TYSND1,CPT2,CBR1,ALDH4A1,COX7A1,FDXR,ALDH16A1,ALOX15,COX11,CYB5R2,IDH3A,DUS2,CYP2S1,COA6,DHCR7,GL…
GO_REGULATION_OF_WNT_SIGNALING_PATHWAY	GO:0030111	332	Down	7.163397029714223e-6	2.395758339937757e-4	6	HECW1,DVL2,ITGA3,PSMB1,MAPK8IP2,FUZ,MKS1,PSMC4,ISL1,WWTR1,SNAI2,ZRANB1,ADGRA2,DEPDC1B,CUL3,PSMA4,FOXP3,DKK3,CDK14,WNK1,PTPRU,CDH3,TLE2,ASPM,FGFR2,CBFB,PSME4,IFT80,VPS35,LRP6,NLE1,JADE1,PSEN1,GSK3B,CYLD,NLK,PSMC5,ESR1,PSME1,PSMD5,BAMBI,ABL1,PSMD8,SOX10,CBY1,HMGXB4,RBX1,PSMC6,PSMA3,PPM1A,GSKIP,PSMC1,PSMB5,CHD8,PSMA6,PSME2,NFATC4,STK4,PSMA7,GID8,CSNK2A1,FERMT1,PSMD10,TBL1X,XIAP,EMD,FGF9,PSMD7,AXIN1,…	ADGRA2,FOXP3,ESR1,SOX10,DKK4,TLE6,DLX5,SFRP4,FOLR1,APC2,BICC1,CITED1,APOE,NPHP4,GSC,SCEL,SIX3,EGF,NKD1,DCDC2,DAAM2,DKK2,WIF1,FRZB,TERT,SHH,SOX17,DACT1,MESP1,GREM1,TMEM88,AXIN2,ROR2,ZEB2,WNT10B,FOXL1,NOG,NOTUM,ATP6V0C,FZD9,LRRK2,APCDD1L,TMEM170B,HNF1B	PSMC4,ISL1,IFT80,VPS35,PSMC5,PSMD5,CBY1,PSMA3,CSNK2A1,MDFI,PTK7,WNT5A,PSMD14,LRP1,PRICKLE1,CSNK1D,FOXO1,DAB2,APCDD1,PSMB4,PLPP3,VANGL2,FZD6,SOX7,SOSTDC1,RUVBL1,TMEM64,TSKU,ZNF703,PSMD13,SULF2,TAX1BP3
GO_REGULATION_OF_CELL_CYCLE_G1_S_PHASE_TRANSITION	GO:1902806	156	Down	7.209867318954641e-6	2.400630600669632e-4	4	KMT2E,PAF1,PKD1,BID,FHL1,MYO16,ATP2B4,GTSE1,JADE1,CNOT4,RBL1,BAX,AURKA,CNOT3,PCBP4,PSME1,CDC45,CDC6,SUSD2,FBXO7,EP300,APEX1,PSME2,E2F1,FAM83D,RGCC,FBXO31,RBL2,CCNE1,CDK6,CASP2,EZH2,CCL2,FBXW7,CCND1,GLI1,CDKN1B,CNOT2,PTPN6,CCND3,CNOT6,TFDP2,HYAL1,EIF4G1,ID2,ARID3A,GADD45A,RPA2,KIF14,PLAGL1,PKD2,CCND2,ECD,CDKN2C,CDK2,BTN2A2,CDKN1A,SOX4,CNOT1,PRMT1,INO80,E2F8,CDKN2D,PSME3,ANKRD17,PCNA,MEN1,CCNB1,CDC…	MYO16,SUSD2,RGCC,RBL2,PLAGL1,CYP1A1,CDKN2B,TERT,DACT1,GFI1B,PLCB1,PLK5,AIF1	PKD1,APEX1,FBXW7,RPA2,CNOT1,CDKN2D,PCNA,GPNMB,RDX,CUL4A,TP53,SFN
GO_DETECTION_OF_STIMULUS_INVOLVED_IN_SENSORY_PERCEPTION	GO:0050906	70	Up	8.154464612648542e-6	2.703187057717193e-4	6	FYN,CNGB1,LXN,PPEF1,CST4,CACNA1F,HPN,CXCL12,ASIC2,CALCA,KCNA1,TULP1,GRM6,GNAT1,REEP6,CXCR4,OR2B6,MKKS,MMP24,CEP250,TAS2R4,TAS2R5,OR7C1,CHRNA10,PRDM12,ANO1,ATP8A2,SERPINE2,RTP4,ARRB2,CACNA2D4,PIEZO2,EPHB1,KIT,PIP,NR2F6,AZGP1,PIGR,ADORA1,ITGA2,ADGRV1,TMC1,LPO,CACNB3,BEST1,TAS1R3,CST1,TAS1R1,CCDC66,OR5P2,FFAR4,BACE1,RGS9BP,PDZD7,OR7D2,EYS,OR7A5,TRPV1,OR8S1,LHFPL5,TAS2R19,TAS2R14,ASIC3,TAS2R46,STRC,O…	FYN,PPEF1,CST4,CACNA1F,HPN,CXCL12,ASIC2,CALCA,KCNA1,TULP1,GRM6,GNAT1,CXCR4,OR2B6,MMP24,TAS2R4,TAS2R5,OR7C1,CHRNA10,PRDM12,CACNA2D4,PIEZO2,ADORA1,TMC1,BEST1,CST1,TAS1R1,OR5P2,RGS9BP,OR7D2,EYS,OR7A5,OR8S1,LHFPL5,TAS2R19,ASIC3,TAS2R46,STRC,OR2A7,TAS2R30,TAS2R31,OR13A1,PKD1L3	CEP250
GO_ANTIGEN_PROCESSING_AND_PRESENTATION	GO:0019882	209	Down	8.93326048681119e-6	2.948367770318167e-4	10	AP2B1,PSMB1,HFE,PSMC4,WAS,SLC11A1,CD74,PSMA4,AP2S1,VAMP3,CYBA,ATG5,AP3D1,KIF26A,KIF2A,PSME4,RAB27A,FCGR2B,AP1M1,RAB7A,KIFAP3,DYNC1I2,CAPZB,KIF22,DNM2,ITGB5,KIF3C,RAB10,PSMC5,DYNLL1,LAG3,ICAM1,KIF4A,PSME1,SNAP23,PSMD5,TREM2,PSMD8,AP1B1,NCF4,PSMC6,PSMA3,LGMN,PSMC1,PSMB5,PSMA6,PSME2,SEC23A,PSMA7,KIF3B,PSMD10,PSMD7,PYCARD,CTSH,IKBKB,DCTN6,RELB,FCGRT,CLEC4M,NOD1,AP1S1,PSMA2,PSMD3,PSMD11,RAB34,PSMD9,RA…	WAS,KIF26A,FCGR2B,LAG3,CLEC4M,SEC24A,NCF2,CCR7,FGL2,LILRB2,RFTN1,RAB33A,CD36,CCL21,FCGR1A,KIF5A,CD1D,CD1E,FCER1G,ACE,CYBB,RAB8B,NOD2,CCL19,CTSE,HLA-DQB2,HLA-DQA2	PSMC4,AP2S1,ITGB5,PSMC5,PSMD5,PSMA3,PSMD14,CLTA,KLC1,CTSV,KIF2C,PSMB4,SEC24C,HLA-DQB1,AP2A2,PSMD13,BCAP31,AP2A1,HLA-E
GO_CELLULAR_KETONE_METABOLIC_PROCESS	GO:0042180	204	Down	9.04632548309242e-6	2.972646255907007e-4	1	PDK4,PDK2,ADIPOR2,PSMB1,MLXIPL,BRCA1,ELOVL5,PSMC4,CD74,NR1H3,CYP46A1,PSMA4,DKK3,AKR7A2,ATP2B4,DGAT2,HAGH,PDK3,PSME4,SREBF1,ACADVL,DHRS9,PTGS2,ACACB,CEACAM1,NFE2L1,PIBF1,OXCT1,REST,AKR1B1,PSMC5,COQ9,SIRT4,PDPR,PSME1,COMT,PSMD5,SIRT1,PSMD8,PSMC6,PSMA3,GSTZ1,PSMC1,PSMB5,PSMA6,PSME2,PSMA7,TRIB3,PSMD10,ABCD1,LONP2,PSMD7,MLYCD,LHB,DKKL1,OAZ1,AKT2,CAV1,PSMA2,PRKAG2,ERLIN1,PSMD3,PSMD11,AADAT,PPARGC1A,CPT…	NR1H3,BMP5,ACADL,KMO,PROX1,APOA1,ALDH8A1,IL1B,INSIG2,CYP19A1,CYP11A1,BHMT,TDO2,SLC7A7,SLC45A3,GPD1,PRKCE,CACNA1H,CYP2B6,ADH4,SRD5A2	PSMC4,PSMC5,COQ9,PSMD5,PSMA3,COQ5,PSMD14,PPARG,SNCA,AZIN1,TYSND1,PSMB4,FDXR,FABP5,COQ4,NQO1,PSMD13
GO_CELL_CELL_SIGNALING_BY_WNT	GO:0198738	468	Down	9.273735006967142e-6	3.0275742755873263e-4	6	WNT16,HECW1,DVL2,ITGA3,AP2B1,PAF1,PSMB1,CELSR3,PKD1,MAPK8IP2,FUZ,MKS1,CALCOCO1,PSMC4,CCDC88C,ISL1,WWTR1,SNAI2,ZRANB1,ADGRA2,DEPDC1B,CUL3,PSMA4,AP2S1,FOXP3,DKK3,CUL1,CDK14,WNK1,PTPRU,CDH3,TLE2,ASPM,FGFR2,RHOA,CBFB,PSME4,IFT80,VPS35,LRP6,CSNK2A2,CDC42,MARK2,FBXW11,NLE1,FERMT2,CELSR1,PTPN23,GPC4,JADE1,GNB1,TNRC6C,PSEN1,TCF7,GSK3B,CYLD,NLK,PSMC5,GNAO1,TNRC6A,ESR1,PSME1,AGO1,LRRFIP2,PSMD5,BAMBI,ABL1,P…	WNT16,CELSR3,ADGRA2,FOXP3,GNAO1,ESR1,LRP5L,SOX10,DKK4,TLE6,DLX5,WNT2,TSPAN12,SFRP4,GATA3,FOLR1,APC2,WNT6,BICC1,CITED1,APOE,NPHP4,PDE6A,GSC,SCEL,PLCB2,SIX3,EGF,NKD1,RAB5A,DCDC2,DAAM2,DRD2,WNT7A,DKK2,WIF1,FRZB,TERT,SHH,SOX17,DACT1,MESP1,GREM1,TMEM88,AXIN2,ROR2,ZEB2,WNT10B,FOXL1,FZD2,PLCB1,GPC6,NOG,NOTUM,ROR1,PDE6G,ATP6V0C,GNG2,MITF,FZD9,LRRK2,APCDD1L,GRK5,TMEM170B,HNF1B	PKD1,PSMC4,ISL1,AP2S1,IFT80,VPS35,PSMC5,PSMD5,CBY1,PSMA3,CSNK2A1,CPE,MDFI,PTK7,WNT5A,PSMD14,LRP1,PRICKLE1,CSNK1D,ARHGEF19,PLCB3,FOXO1,UBC,DAB2,APCDD1,PSMB4,PLPP3,VANGL2,FZD6,SOX7,SOSTDC1,RUVBL1,TMEM64,TSKU,AP2A2,ZNF703,PSMD13,SULF2,AP2A1,CALM1,CSNK2B,TAX1BP3
GO_GENE_SILENCING_BY_RNA	GO:0031047	142	Down	9.293948939012257e-6	3.0275742755873263e-4	1	POLR2J,NUP160,POLR2B,TPR,PUM2,NDC1,ELAVL1,NUP133,PABPC1,MOV10L1,NUP37,FKBP6,TNRC6C,ZMPSTE24,SEH1L,SRRT,CNOT3,TNRC6A,ESR1,AGO1,NUP50,AAAS,NUP188,TDRD1,POLR2E,POLR2F,DDX17,TNRC6B,ZC3H7B,DICER1,RAE1,FMR1,NUP93,POLR2C,ERI1,POLR2I,TGFB1,NUP88,DDX5,NUP98,NUP107,CNOT2,CNOT6,DROSHA,FAM172A,NUP155,FXR1,NCBP2,EIF4G1,TSNAX,NRDE2,NUP43,ZC3H7A,HNRNPA2B1,AGO2,ZNFX1,XPO5,NUP153,CNOT1,PIWIL1,BMP4,NUP85,AGO3,NUP2…	MOV10L1,ESR1,PIWIL1,MYCN,PIWIL4,TDRD9,TERT,METTL3,HELZ,RMRP	NDC1,POLR2I,TSNAX,CNOT1,NUP85,AJUBA,PPARG,MRPL44,TP53,MAP2K1
GO_BASE_EXCISION_REPAIR	GO:0006284	42	Down	9.560994432652231e-6	3.1011415131770707e-4	1	LIG3,POLQ,FAM168A,POLD1,NTHL1,POLB,XRCC1,UNG,SIRT6,HUWE1,APEX1,MPG,LIG1,RPA3,NEIL3,OGG1,RPA2,POLM,SMUG1,MBD4,PARP2,RPA1,PCNA,MUTYH,XPA,HMGA1,DNA2,TDG,NEIL1,POLG,TP53,RPS3,HMGA2,NEIL2,WRN,POLL,FEN1,APEX2,USP47,POLE,PRMT6,ERCC6	WRN	UNG,APEX1,RPA3,RPA2,PCNA,TDG,TP53
GO_POSITIVE_REGULATION_OF_CANONICAL_WNT_SIGNALING_PATHWAY	GO:0090263	135	Down	9.616399011616839e-6	3.105725431863378e-4	6	PSMB1,PSMC4,ADGRA2,PSMA4,WNK1,CDH3,ASPM,FGFR2,PSME4,VPS35,NLE1,PSMC5,PSME1,PSMD5,BAMBI,PSMD8,PSMC6,PSMA3,PPM1A,GSKIP,PSMC1,PSMB5,PSMA6,PSME2,PSMA7,GID8,PSMD10,TBL1X,XIAP,FGF9,PSMD7,AXIN1,SFRP1,UBR5,PLEKHA4,DLX5,CAV1,SFRP4,PSMA2,KANK1,TNKS2,PSMD3,PSMD11,COL1A1,SMURF2,NFKB1,PSMD9,CAPRIN2,PTK7,SEMA5A,PSMD14,USP34,WLS,RNF146,UBE2B,RECK,SOX4,PSMF1,PSMB2,PIN1,PSMA1,TRPM4,PSME3,ZBED3,LGR6,CSNK1G2,ARNTL,…	ADGRA2,DLX5,SFRP4,SCEL,EGF,DAAM2,DKK2,DACT1,AXIN2,ROR2,WNT10B,FZD9,LRRK2	PSMC4,VPS35,PSMC5,PSMD5,PSMA3,PTK7,PSMD14,CSNK1D,PSMB4,RUVBL1,PSMD13,SULF2
GO_REGULATION_OF_CENTROSOME_CYCLE	GO:0046605	55	Down	9.728507915208963e-6	3.128505216322541e-4	2	MARK4,BRCA1,XPO1,CHMP2B,CHMP5,AURKA,NSFL1C,RANBP1,CHMP4B,CEP76,NUBP1,TRIM37,KAT2A,CHORDC1,MDM1,KAT2B,CHMP3,ALMS1,NEK2,VPS4B,STIL,KIF25,CEP250,XRCC3,CEP85,CHMP2A,CHMP1A,ROCK2,CDK5RAP2,KIF11,CEP131,PLK4,PLK2,MCPH1,CHEK1,CENPJ,FBXW5,CCNF,SPICE1,POC1A,MAP9,CHMP4C,TMEM67,CEP295,CTNNB1,CEP120,ATF5,PDCD6IP,GEN1,CEP295NL,NPM1,NUP62,UBXN2B,RBM14,CHMP1B	KIF25,CEP295NL	CEP250,XRCC3
GO_NEGATIVE_REGULATION_OF_CHROMOSOME_ORGANIZATION	GO:2001251	124	Down	9.844553889903369e-6	3.1523518307031e-4	2	MAD1L1,KDM1A,JARID2,ZNF207,BRCA1,ERCC1,MNAT1,SPDL1,TPR,FOXP3,ATG5,WAPL,SPHK2,SPI1,SMG6,TRIP13,XRCC1,MCM2,KDM5A,XRCC5,NDC80,ATRX,ZW10,DNMT3B,HNRNPC,TINF2,SIRT1,KLHL22,SMARCB1,NAA10,ACD,NBN,UBR5,PIH1D1,KDM4C,TNKS2,SUPT6H,ANAPC15,AICDA,ASF1A,FBXO5,ZNF451,PHF1,TTK,IK,RAD50,XRN1,KDM3A,MAD2L2,CDC20,CENPF,UBE2B,SET,ATAD2B,DUSP1,TEX14,TWIST1,XRCC3,PCID2,POT1,PSMG2,GNL3L,DNMT1,TOP2A,SLX1A,TERF2,CCNB1,APC,…	FOXP3,TEX14,USP44,UCN,SLX1B,PTTG2,TEN1,RTEL1	ERCC1,MCM2,IK,XRCC3,SNCA,TERF1,MAD2L1
GO_NEGATIVE_REGULATION_OF_CANONICAL_WNT_SIGNALING_PATHWAY	GO:0090090	163	Down	1.002056190928447e-5	3.1951156087866797e-4	6	HECW1,DVL2,PSMB1,MAPK8IP2,FUZ,PSMC4,ISL1,WWTR1,SNAI2,CUL3,PSMA4,DKK3,PTPRU,TLE2,PSME4,LRP6,JADE1,GSK3B,CYLD,PSMC5,PSME1,PSMD5,PSMD8,SOX10,RBX1,PSMC6,PSMA3,PSMC1,PSMB5,CHD8,PSMA6,PSME2,STK4,PSMA7,FERMT1,PSMD10,EMD,PSMD7,AXIN1,SFRP1,DKK4,STK3,DKKL1,TLE6,GSK3A,CAV1,SFRP4,GLI3,PSMA2,TLE4,RAPGEF1,DVL1,LZTS2,DKK1,PSMD3,PSMD11,SLC9A3R1,MDK,PSMD9,GLI1,WNT5B,MAPK14,CSNK1A1,NPHP3,WNT5A,PSMD14,APC2,IGFBP2,H…	SOX10,DKK4,TLE6,SFRP4,APC2,BICC1,APOE,NPHP4,NKD1,DKK2,FRZB,SHH,SOX17,DACT1,MESP1,GREM1,TMEM88,AXIN2,ROR2,NOG,NOTUM,TMEM170B	PSMC4,ISL1,PSMC5,PSMD5,PSMA3,WNT5A,PSMD14,PRICKLE1,FOXO1,DAB2,PSMB4,FZD6,SOSTDC1,TMEM64,PSMD13
GO_MATURATION_OF_SSU_RRNA	GO:0030490	45	Down	1.0351193900263917e-5	3.286613253142868e-4	1	TSR3,RIOK2,NOP14,RIOK3,ERCC2,RPS16,RPS19,UTP6,BYSL,NOL10,HEATR1,RCL1,UTP20,RRP36,RIOK1,KRI1,NGDN,NOL11,UTP3,NAT10,UTP4,NOB1,RPS8,ABT1,UTP23,DHX37,SRFBP1,TSR2,FAM207A,HELQ,LSM6,RPS14,DCAF13,BMS1,BTRC,TSR1,RPS21,RRS1,MRPS11,TBL3,WDR46,RPS28,PWP2,GTF2H5,DDX52		NOB1,ABT1
GO_CELLULAR_RESPONSE_TO_HEAT	GO:0034605	123	Down	1.0509651009309303e-5	3.3229043632375003e-4	6	FKBP4,CREBBP,HSF2,NUP160,HSPA5,TPR,CAMK2B,NDC1,ATXN3,NUP133,PRKACA,PTGS2,NUP37,HSP90AA1,GSK3B,SEH1L,NUP50,AAAS,NUP188,HSP90AB1,SIRT1,MAPK1,HMOX1,EP300,RAE1,SLC52A3,RBBP7,HSF4,MAPK3,NUP93,STUB1,DNAJC2,TFEC,DNAJB6,RPA3,BAG1,NUP88,YWHAE,CRYAB,HSPA8,CHORDC1,NUP98,PTGES3,TRPV4,NUP107,ST8SIA1,BAG2,HSPA9,NUP155,FGF1,IL1A,HTRA2,PDCL3,SUMO1,RPA2,NUP43,HSPH1,CDKN1A,NUP153,NUP85,HSPA2,NUP214,ANO1,DNAJB1,NUP…	CAMK2B,HMOX1,TFEC,IL1A,CAMK2D,SCARA5,ARPP21,CD34	NDC1,HSP90AA1,RPA3,CRYAB,TRPV4,RPA2,NUP85,TP53
GO_CYTOKINESIS	GO:0000910	138	Down	1.0589507848772253e-5	3.334144207615531e-4	4	KLHL13,TTC19,ANLN,SPAST,CUL3,CUL7,PKN2,RHOA,ROCK1,CDC42,ZFYVE26,PIK3C3,CDC14A,CDC14B,CHMP2B,CHMP5,AURKA,RAB11FIP3,KIF4A,CDC6,EFHC1,SH3GLB1,MYH9,CDC25B,KIF3B,CHMP4B,CCP110,RAB11A,CSPP1,AURKC,FSD1,LZTS2,GIT1,UNC119,RAB35,KIF20A,ECT2,ROPN1B,RTKN,ACTR3,CENPA,SPTBN1,CHMP3,BIRC6,STMN1,KIF14,VPS4B,TEX14,ANXA11,CIT,GIPC1,STAMBP,BECN1,PIN1,E2F8,SNX9,CHMP2A,CHMP1A,RAB11FIP4,VPS4A,MYH10,SPIRE1,ROCK2,APC,ESP…	RAB11FIP3,FSD1,TEX14,ANKRD53,DRD2,TRIM36,CXCR5,DCDC1,PRKCE,PDXP,NOX5	GIT1,CIT,STAMBP,CKAP2,ARL3,BBS4,CETN2,RHOC,MITD1,CALM1
GO_PEPTIDYL_LYSINE_MODIFICATION	GO:0018205	358	Down	1.1205497113133346e-5	3.513390240680351e-4	1	KDM1A,NDUFAB1,MSL3,CREBBP,KMT2E,JARID2,DPF1,BRCA1,ISL1,SNAI2,PHF20,NUP160,ARID4A,PIAS1,JADE2,TPR,HDAC9,RSF1,FOXP3,NNAT,ARID4B,KMT2C,ATG5,NDC1,PRDM6,SPHK2,HMG20B,SPI1,METTL22,HDAC4,SIRT2,NUP133,JMJD6,ING3,MBD3,EED,NUP37,JADE1,PIAS2,TOLLIP,SENP1,RIF1,SRCAP,KAT6A,PLOD1,ZMPSTE24,NCOA1,ATRX,MECOM,SEH1L,DNMT3B,SIRT4,NOS1,MUL1,CAPN3,NUP50,HDAC6,AAAS,DHPS,NUP188,BRPF3,SIRT1,SETD1A,SMARCB1,RASD2,TTLL12,EP…	DPF1,FOXP3,PRDM6,RASD2,SETD6,GATA3,LOXL3,CHD5,DR1,RWDD3,IL1B,PRDM12,DYDC2,LOXL2,IRF4,ARRB1,PRDM5,SETD7,GFI1,IVL,DYDC1,GATA2,KPNA7,WDR5B,TGM2,DPF3,RNF212B	ISL1,NDC1,TOLLIP,SETD1A,SNW1,PHF19,RNF113A,NUP85,POR,LOXL1,GCSH,SNCA,POLE3,NSMCE2,PAXIP1,RUVBL1,RNF212,EHMT1,SUMO3,NELFE
GO_POSITIVE_REGULATION_OF_INTRINSIC_APOPTOTIC_SIGNALING_PATHWAY	GO:2001244	55	Down	1.145600677842148e-5	3.577031162141976e-4	6	BAD,NOX1,BID,IL20RA,BCLAF1,NCK2,BAX,DNM1L,SIRT1,BMF,PIAS4,BBC3,CAV1,SLC9A3R1,FBXW7,PARK7,SFPQ,SPOP,PLAGL2,BECN1,STYXL1,RIPK3,SERINC3,SKIL,TP53,PMAIP1,SOD1,RPL11,MCL1,S100A8,NACC2,RPS3,BCL2L11,FLCN,NCK1,RPL26,MSX1,S100A9,RNF183,PLEKHF1,NKX3-1,UBB,BCL2L1,BCL2,RPS7,RAD9A,DDIT3,PTPN2,NUPR1,BOK,PRKRA,LCK,BCAP31,SIAH1,FIS1	NOX1,LCK	FBXW7,TP53,SOD1,NCK1,BCAP31,SIAH1
GO_REGULATION_OF_CHROMOSOME_SEPARATION	GO:1905818	60	Down	1.1706938159731622e-5	3.6402772583463e-4	4	MAD1L1,CDC27,ZNF207,TACC3,CUL3,SPDL1,TPR,ANAPC4,RIOK2,CSNK2A2,TRIP13,NDC80,ZW10,ANAPC5,CDC6,CDC23,KLHL22,CSNK2A1,ANAPC15,FBXO5,TTK,IK,MAD2L2,CDC20,CENPF,NEK6,DUSP1,TEX14,XRCC3,PCID2,DLGAP5,PSMG2,CCNB1,APC,ESPL1,USP44,CDK5RAP2,NUMA1,HECW2,CENPE,RB1,ANAPC11,DYNC1LI1,ATM,ANAPC1,BUB3,NSMCE2,BUB1B,MAD2L1,PTTG1,RAD21,PLK1,CDT1,BUB1,CDC26,GEN1,AURKB,MAPK15,LCMT1,PTTG2	TEX14,USP44,MAPK15,PTTG2	CSNK2A1,IK,XRCC3,NSMCE2,MAD2L1
GO_RNA_MODIFICATION	GO:0009451	145	Down	1.2002107884778593e-5	3.716702133043577e-4	1	RPUSD1,TSR3,TFB1M,NSUN2,METTL1,TRIT1,TARBP1,TRMT11,THUMPD1,FTSJ1,JMJD6,HSD17B10,DIMT1,SEPHS1,METTL2A,TRMT6,PUS7,ALKBH5,OSGEP,TRMT2A,APOBEC3H,TRMU,ALKBH1,PCIF1,CDK5RAP1,RNMT,MTFMT,TRMT1,FBL,DUS4L,CBLL1,TRDMT1,FTSJ3,GAR1,ELP4,PUS3,NOP2,AICDA,THG1L,THADA,NSUN4,TRMT1L,MTERF4,TRMT13,ZC3H13,METTL8,MOCS3,AARS2,APOBEC2,EMG1,TRMT5,METTL16,APOBEC3A,APOBEC3F,OSGEPL1,PUS7L,GTPBP3,NSUN5,DKC1,ELP3,THUMPD3,ANKR…	APOBEC3H,ALKBH1,RBM15,PUS10,METTL3,SEPHS2,FBLL1	THG1L,NSUN4,METTL8,ELP3,TPRKB,ELP6,DUS2,APOBEC3C
GO_PROTEIN_LOCALIZATION_TO_NUCLEUS	GO:0034504	244	Down	1.2104401292255008e-5	3.732871468269743e-4	7	TMEM98,PAF1,FYN,RGPD5,KPNA6,CDH1,TPR,NGFR,TNPO3,ABCA7,IPO5,CLDN18,SP100,HYAL2,POLR1A,NUP133,BCL3,PTGS2,GTSE1,PSEN1,GSK3B,XPO1,TNPO1,IPO11,RBM22,MAVS,OSBPL8,NUP50,NUP188,MAPK1,CARD10,SUN2,RANGAP1,SIX4,NFKBIA,BMP7,FERMT1,NXT2,FGF9,KPNA3,NUTF2,NUP93,ARL2BP,TSC2,UBR5,TGFB1,TNPO2,PIK3R2,DNAJB6,GLI3,DVL1,LZTS2,SUFU,KPNB1,CDK5RAP3,NUP88,COL1A1,YWHAE,ZBTB16,ZPR1,NUP98,IFNG,NUP107,MAPK14,RAB23,BYSL,TMCO6,…	FYN,ZBTB16,IFNG,PIKFYVE,DCLK1,CD36,SIX3,TERT,SHH,WRN,RGPD8,DCLK2,LEP,RGPD6,DRD1,RGPD2,KPNA7,LILRB4,LRRK2,CNEP1R1,MMP12	TNPO3,POLR1A,BMP7,NUP85,TXN,PRICKLE1,BBS4,TP53,PKIG,SIX2,PKIA,TRIM8,HCLS1,KPNA4
GO_SPINDLE_ASSEMBLY	GO:0051225	101	Down	1.2153535012971255e-5	3.732871468269743e-4	2	ZNF207,TPR,RNF4,ASPM,RHOA,KIF2A,SMC1A,CLASP1,MLH1,SPAG5,PIBF1,CHMP2B,MAPRE3,CHMP5,AURKA,TPX2,BIRC5,KIF4A,HAUS4,AAAS,MISP,MYBL2,TUBB1,KIF3B,MAPRE1,CHMP4B,CEP192,STAG2,RAB11A,ARHGEF10,AURKC,LZTS2,BCCIP,SMC3,KPNB1,FBXO5,SENP6,WRAP73,CDC20,NEK2,STAG1,NEK6,VPS4B,GPSM2,MSTO1,TUBGCP3,TUBGCP6,INO80,TUBGCP2,CHMP2A,CHMP1A,HAUS8,NUMA1,KIF23,HAUS2,TUBGCP4,KIF11,NCOR1,CSNK1D,HAUS6,RPS3,NEK7,HAUS1,HNRNPU,CCSAP…	TUBB1,MAPK15,GOLGA8R,GOLGA8N	TUBGCP3,CSNK1D,HAUS1
GO_HISTONE_EXCHANGE	GO:0043486	40	Down	1.2417461229742623e-5	3.798430721699725e-4	2	CENPQ,RSF1,PSME4,ACTR6,SRCAP,CENPM,RBBP7,CENPI,CENPT,OIP5,ZNHIT1,RNF8,CENPA,CHD5,CENPL,CENPK,HJURP,PIWIL1,MIS18BP1,NASP,CENPO,SYCP3,ITGB3BP,ANP32E,CENPC,POLE3,CENPU,CENPH,SMARCA5,MIS18A,RBBP4,VPS72,CENPN,RUVBL1,DMAP1,SPTY2D1,NPM1,PTMA,CENPP,CENPW	CHD5,PIWIL1,SYCP3	NASP,POLE3,CENPH,MIS18A,RUVBL1,CENPP
GO_PROTEIN_INSERTION_INTO_MEMBRANE	GO:0051205	54	Down	1.2508840851779687e-5	3.8108917979612204e-4	2	BAD,AGK,BID,CASP8,TRAM2,REEP1,TP63,TP73,HSP90AA1,BAX,PPP1R13B,TIMM13,TOMM22,SAMM50,GZMB,TIMM9,E2F1,UBL4A,BMF,SGTA,PDCD5,BBC3,MAPK8,YWHAE,TFDP2,GRIN3B,PPP3CC,ROMO1,YWHAH,YWHAQ,TIMM10,NMT1,RTP4,TP53,PMAIP1,TP53BP2,EGFR,BCL2L11,OXA1L,COX18,YWHAZ,MOAP1,YWHAB,YWHAG,HSPA4,BCL2,MAL,SFN,TIMM22,NDUFA13,TFDP1,BAG6,PPP3R1,GET4	REEP1,GZMB,GRIN3B,MAL,GET4	TP63,TP73,HSP90AA1,TP53,YWHAB,SFN,TIMM22
GO_REGULATION_OF_OXIDATIVE_PHOSPHORYLATION	GO:0002082	25	Down	1.2620106104062693e-5	3.8292862271399906e-4	1	MLXIPL,RHOA,ABCD1,PGK1,PPIF,COX7A2,COX7A2L,PARK7,DNAJC15,SLC25A23,CCNB1,ISCU,UQCC2,SNCA,PINK1,COX7A1,AK4,ATP7A,VCP,CDK1,SLC25A33,PDE12,NUPR1,DNAJC30,SHMT2		SNCA,COX7A1
GO_MACROAUTOPHAGY	GO:0016236	277	Down	1.2892264405120505e-5	3.89615621078441e-4	1	POLDIP2,LAMP2,VTA1,DCN,CAPN1,RB1CC1,RRAGD,IFT88,ATP6V0A1,GABARAPL2,CLEC16A,PHF23,ATP6V1H,VPS13D,USP36,ATG5,LZTS1,VMP1,GNAI3,ATG2B,TBC1D25,VPS35,FUNDC1,NEDD4,WIPI1,CSNK2A2,PRKACA,TSG101,RAB7A,PIK3C3,TIGAR,TP53INP2,SESN1,PSEN1,ULK2,RRAGB,CHMP2B,ATG16L1,NSFL1C,DYNLL1,SNX5,SPTLC1,MCOLN1,EXOC1,SCFD1,HDAC6,WAC,SIRT1,SH3GLB1,SNAP29,TOMM22,HMOX1,MTMR3,HDAC10,ATP6V1D,SPTLC2,HIF1A,CSNK2A1,CHMP4B,MAP1LC3A,P…	CLEC16A,VPS13D,LZTS1,HMOX1,EPM2A,PIKFYVE,STAM2,ATP6V1B1,STBD1,KDR,STAM,RAB5A,WDFY3,TMEM74,ATP6V0E2,SNX32,ULK1,ATG9B,ATP6V0C,RUFY4,LRRK2	LAMP2,RRAGD,VPS35,CSNK2A1,PRKAB1,MFN2,ATP6V1E1,VPS25,TP53,RALB,UCHL1,TEX264,TOMM20,CSNK2B
GO_POSITIVE_REGULATION_OF_APOPTOTIC_SIGNALING_PATHWAY	GO:2001235	164	Down	1.299717644006619e-5	3.9121501084599233e-4	6	BAD,TNFRSF12A,NOX1,PLAUR,BID,IL20RA,FAS,BCLAF1,BAK1,CTNNA1,MAPK9,CASP8,HYAL2,NCK2,TP63,TP73,PTPRC,GSK3B,CYLD,BAX,DNM1L,PPP1R13B,TFAP4,SIRT1,JAK2,TIMP3,BIK,GZMB,NFATC4,MMP9,STK4,E2F1,SRPX,PYCARD,CTSH,BMF,SFRP1,STK3,PDCD5,PIAS4,BBC3,PPP2R1A,GSK3A,CAV1,CASP2,TGFBR1,MAPK8,PPIF,YWHAE,SLC9A3R1,FBXW7,CTSC,LTBR,TPD52L1,FAM162A,TFDP2,HTRA2,PARK7,SFPQ,WDR35,APAF1,PPP3CC,SPOP,TNFSF10,ZNF205,INHBA,G0S2,RBCK1…	NOX1,PTPRC,GZMB,MMP9,CTSC,INHBA,HIP1R,HRK,PPP2R1B,BMPR1B,ST18,ATF3,GPER1,MAL,LCK	TP63,TP73,FBXW7,TP53,SOD1,NCK1,DEDD2,YWHAB,FADD,LGALS9,SFN,BCAP31,SIAH1
GO_PROTEIN_STABILIZATION	GO:0050821	160	Down	1.3643017157668203e-5	4.0901874147989336e-4	12	LAMP2,ZNF207,WIZ,TYROBP,IGF1,GRN,USP2,PER3,USP36,USP13,ATP1B3,PFN2,SEL1L,GTSE1,USP33,HSP90AA1,NLK,MT3,TESC,MUL1,HSP90AB1,HPS4,EP300,TELO2,STK4,RASSF2,SMAD7,TBL1X,PIM2,STK3,MTMR9,CDC37,CDC37L1,DVL1,GTPBP4,PFN1,WFS1,FBXW7,PPARGC1A,CRYAB,PTGES3,CREBL2,GAPDH,BAG2,PDCD10,RTN4,CCT4,PDCL3,AAK1,SUMO1,EPHA4,PARK7,P3H1,TSPAN1,STX12,IFT46,APOA1,CREB1,UBE2B,TCP1,CLU,RPL5,USP9X,PEX6,CDKN1A,SOX4,RPL23,MCM8,NCL…	TYROBP,IGF1,TESC,RASSF2,APOA1,CLU,ATP1B2,HIP1R,ANK2,SAXO1,SOX17,TMEM88,WNT10B	LAMP2,ATP1B3,HSP90AA1,WFS1,FBXW7,CRYAB,RTN4,FLOT2,CDK7,TP53,PLPP3
GO_DNA_BIOSYNTHETIC_PROCESS	GO:0071897	175	Down	1.4051700194891776e-5	4.1959938081968497e-4	1	LIG3,REV3L,SPRTN,POLA2,HGF,RFC1,PNKP,PARP3,RFC2,POLQ,POLD1,PRKCQ,SMG6,POLB,MAP2K7,PAK3,POLD3,XRCC5,HSP90AA1,KCNK2,GRHL2,MAP3K4,NOX4,MAPKAPK5,HNRNPC,TINF2,HSP90AB1,SIRT1,MAPK1,PDGFB,POLE2,TELO2,POLI,POLA1,PARP4,RGCC,MAPK3,ACD,SMPD3,USP10,CHRAC1,PRKD2,LIG1,DNAJC2,RPA3,POLD2,TNKS2,GAR1,PTGES3,RFC5,SMOC2,LOX,RAD50,XRN1,POLE4,CCT4,MAD2L2,SMG7,NEK2,CENPF,RPA2,DUSP1,TCP1,PTK2B,TRIM25,POLK,HNRNPA2B1,POLM…	HGF,PRKCQ,KCNK2,NOX4,PDGFB,RGCC,SMPD3,POLN,PKIB,FGF2,TEX12,TERT,WRN,GREM1,MAPK15,CERS1,TEN1,TERC,DACH1	POLA2,HSP90AA1,PRKD2,RPA3,RPA2,PTK2B,CDKN2D,PPARG,PCNA,TP53,TERF1,POLE3,UBC,NPPC
GO_POSITIVE_REGULATION_OF_ESTABLISHMENT_OF_PROTEIN_LOCALIZATION_TO_MITOCHONDRION	GO:1903749	57	Down	1.4252800367340737e-5	4.232564138398302e-4	7	BAD,BID,USP36,CASP8,CSNK2A2,TP63,TP73,HUWE1,PPP1R13B,RNF31,SH3GLB1,HPS4,GZMB,E2F1,PDCD5,BBC3,GSK3A,MAPK8,YWHAE,UBE2D3,FBXW7,TFDP2,HTRA2,RHOU,PPP3CC,YWHAH,RAC2,PRKAA1,YWHAQ,NMT1,NPEPPS,TP53,PMAIP1,SAE1,TP53BP2,PINK1,UBE2J2,VPS11,FZD5,BAP1,MICALL2,YWHAZ,YWHAB,YWHAG,BCL2,ABLIM3,ATG13,SFN,ARIH2,UBE2L3,TOMM7,TFDP1,UBL5,SREBF2,HSPA1L,LEPROT,PPP3R1	RNF31,GZMB,RHOU,ABLIM3,ARIH2	TP63,TP73,FBXW7,TP53,BAP1,YWHAB,SFN
GO_AUTOPHAGY_OF_MITOCHONDRION	GO:0000422	71	Down	1.428666167645407e-5	4.232564138398302e-4	1	RB1CC1,GABARAPL2,CLEC16A,VPS13D,USP36,ATG5,ATG2B,FUNDC1,WIPI1,CSNK2A2,SREBF1,MARK2,TIGAR,CTTN,DNM1L,MUL1,HDAC6,FBXO7,TSPO,HIF1A,MAP1LC3A,TSC2,BNIP3L,CDC37,GSK3A,FBXW7,PPARGC1A,ATG2A,AMBRA1,CAMKK2,HTRA2,PARK7,MFN2,OPTN,BECN1,ATG14,VPS13C,USP30,GABARAPL1,MAP1LC3B,TP53,WDR45B,CTSK,HAX1,ATG3,CISD2,ATG12,WIPI2,PINK1,ATP13A2,HK2,SQSTM1,SPATA18,FZD5,FUNDC2,GABARAP,ATG13,BNIP3,GBA,ATG9B,RNF41,TOMM7,WDR45…	CLEC16A,VPS13D,ATG9B	TSPO,FBXW7,MFN2,TP53
GO_REGULATION_OF_GENERATION_OF_PRECURSOR_METABOLITES_AND_ENERGY	GO:0043467	134	Down	1.5469215693022942e-5	4.538436822168752e-4	1	NOS2,MLXIPL,IGF1,NUP160,TPR,PPP1R3F,NDC1,SPHK2,RHOA,HDAC4,NUP133,NUP37,SIRT6,TIGAR,PSEN1,GSK3B,NOA1,SEH1L,P2RX7,NUP50,AAAS,NUP188,SORBS1,HIF1A,RAE1,ABCD1,PGK1,NUP93,AKT2,GSK3A,PRKAG2,GCK,PPIF,NUP88,PPARGC1A,NUP98,TRPV4,IFNG,NUP107,COX7A2,NUP155,PFKFB4,POMC,PASK,SLC25A12,COX7A2L,PARK7,IDE,NUP43,DNAJC15,PIK3CA,CISD1,ECD,PFKFB2,NUP153,NUP85,SLC25A23,TRAP1,NUP214,DYRK2,CBFA2T3,NUP210,PRKAA1,INPP5K,PP…	IGF1,IFNG,PFKFB1,GPD1,INSR,PHLDA2,ENTPD5,PPP1R3G	NDC1,TRPV4,NUP85,TP53,SNCA,COX7A1
GO_PROTEIN_TARGETING_TO_MITOCHONDRION	GO:0006626	95	Down	1.547257498740869e-5	4.538436822168752e-4	2	AGK,BID,TOMM34,MIPEP,USP36,CSNK2A2,SREBF1,LMAN1,TIMM21,HSP90AA1,HUWE1,SIRT4,RNF31,SH3GLB1,TIMM13,HPS4,TOMM22,FBXO7,TSPO,SAMM50,TIMM9,GDAP1,BNIP3L,TIMM44,PDCD5,TIMM50,GSK3A,PMPCB,PITRM1,UBE2D3,GRPEL1,FBXW7,AIP,HTRA2,RHOU,MFN2,DNAJC15,MTERF4,ROMO1,TIMM17B,RAC2,TOMM40,TIMM10B,PRKAA1,TIMM17A,TIMM10,MGARP,UQCRC2,NPEPPS,SAE1,HAX1,HSPD1,IMMP1L,TIMM8B,BAG3,OXA1L,BAG4,PINK1,TOMM40L,UBE2J2,VPS11,FZD5,CHCHD…	RNF31,RHOU,ABLIM3,ARIH2,LRRK2,TOMM20L,SIAH3	HSP90AA1,TSPO,FBXW7,MFN2,BAP1,TOMM20,TIMM22
GO_HISTONE_UBIQUITINATION	GO:0016574	45	Down	1.5500043366078e-5	4.538436822168752e-4	1	KDM1A,PAF1,UBR2,UBE2A,WDR70,HUWE1,ATXN7L3,KDM2B,WAC,RNF40,UBR5,TRIM37,PHC1,RNF8,SKP1,PCGF1,UBE2B,RNF2,USP22,CDC73,DDB2,CDK9,CBX8,TRIP12,RNF20,PCGF6,CUL4B,RYBP,DTX3L,RNF168,RAG1,LEO1,OTUB1,DDB1,BMI1,UBE2E1,UBE2N,SUZ12,PCGF5,BCOR,PCGF3,CTR9,RING1,UHRF1,PCGF2	RAG1	DDB2
GO_REGULATION_OF_PROTEIN_STABILITY	GO:0031647	257	Down	1.5731915269079045e-5	4.576063769365102e-4	12	CREBBP,FBXL3,LAMP2,MYLIP,ZNF207,WIZ,TYROBP,CCDC88C,IGF1,GRN,CUL3,USP2,USP28,PER3,NEDD4L,USP36,USP13,ISOC2,CTSA,VPS35,ATP1B3,PFN2,SEL1L,SREBF1,CHFR,FBXW11,GTSE1,USP33,SIRT6,HSP90AA1,NLK,MT3,AURKA,TESC,MUL1,CMTM6,TF,CAPN3,HDAC6,HSP90AB1,SIRT1,SH3GLB1,MAPK1,HPS4,XBP1,FBXO7,EP300,TELO2,STK4,RASSF2,SMAD7,TBL1X,PIM2,STUB1,PYCARD,CTSH,STK3,MTMR9,CDC37,CDC37L1,DVL1,GTPBP4,PFN1,KAT2A,WFS1,FBXW7,PPARGC1A,C…	TYROBP,IGF1,TESC,XBP1,RASSF2,APOA1,CLU,ATP1B2,HIP1R,TRIM21,RNF128,ANK2,KDM8,SAXO1,TERT,SOX17,DACT1,TMEM88,WNT10B,SLC51B,LRRK2,SIAH3,GET4	LAMP2,VPS35,ATP1B3,CHFR,HSP90AA1,WFS1,FBXW7,CRYAB,RTN4,FLOT2,CDK7,TP53,SNCA,PLPP3,SIAH1
GO_MICROTUBULE_BASED_PROCESS	GO:0007017	686	Down	1.5750172973628723e-5	4.576063769365102e-4	14	FKBP4,ZMYND10,MARK4,PAFAH1B1,DNAH9,PAX6,PKD1,RANBP9,ZNF207,CEP68,BRCA1,TACC3,CCDC88C,PHLDB1,SPAST,IFT88,RNF19A,TUBG2,DNAH5,SPDL1,RAB27B,PARP3,SPATA7,CUL7,CNTLN,EPHA3,OFD1,TPR,DTNBP1,MAP4,CC2D2A,SDCCAG8,KIF1B,SYNE2,PPP1R12A,CROCC,RNF4,SPA17,AP3D1,SLK,ASPM,ATXN3,EML1,KIF26A,RHOA,PRKCZ,NAV3,RASSF1,KIF2A,IFT80,GBA2,AP3M2,CFAP20,CDC42,SMC1A,MARK2,CRMP1,NDE1,LLGL2,CLASP1,TUBE1,GTSE1,MARK3,WDR62,DLG1,KI…	DNAH9,PAX6,DNAH5,EPHA3,KIF26A,NAV3,CAPN6,MAP2,CFAP61,TUBB1,SPEF1,RP1,SPAG1,FSD1,DNAH11,APBA1,CCSER2,RANGRF,RSPH4A,APC2,DNAH6,PARD3B,KIF21B,ARMC2,DNAH7,DNAI1,KIF25,TEKT3,KIAA1614,CCDC65,CFAP74,ADCY10,ANKRD53,CCDC39,TRIM36,TEKT5,LRGUK,SPAG17,SAXO1,KIF5A,DRC1,CCDC78,TRIM58,TEKT4,CFAP221,TRIM46,BORCS5,CCDC68,DNAAF3,KIF5C,ZBBX,ARMC4,DCLK2,TTLL6,DNAI2,CFAP46,AQP4,RSPH9,BRSK2,CNIH2,CEP295NL,TUBAL3,CDH5,…	PKD1,DTNBP1,IFT80,CFAP20,RAB21,HSPB11,IFT74,IFT27,CLUAP1,CRYAB,TRPV4,CEP72,IFT57,CCDC88A,ARHGEF2,TUBA1B,OBSL1,CEP250,KLC1,XRCC3,TUBGCP3,TUBA4A,IFT22,TUBG1,FLOT2,CKAP2,ARL3,KIF21A,BBS4,SKAP1,CSNK1D,ERBB2,SOD1,KIF2C,SNCA,CETN2,TACC1,TERF1,EML3,HAUS1,UCHL1,SLC16A1,MAD2L1,TUBA1C,RGS14,SRGAP2C,CEP19,PARD6G,TUBB4B,TMEM201,BLOC1S2
GO_CELLULAR_RESPONSE_TO_THYROID_HORMONE_STIMULUS	GO:0097067	14	Down	1.5943265296433394e-5	4.6143488982946655e-4	6	GCLC,GCLM,CTSH,PPARGC1A,KLF9,MED1,SIX1,CTSL,LMO2,RDX,KIT,CTSS,CTSB,GAS2L1		GCLM,KLF9,LMO2,RDX
GO_NCRNA_EXPORT_FROM_NUCLEUS	GO:0097064	37	Down	1.616392591863776e-5	4.660288986120657e-4	7	NUP160,TPR,NDC1,NUP133,NUP37,SEH1L,NUP50,AAAS,NUP188,RAE1,NUP93,NUP88,NUP98,NUP107,NUP155,NCBP2,NUP43,NUP153,NUP85,NUP214,NUP210,RAN,SSB,NUP54,NUP58,RANBP2,NUP205,SEC13,NUP35,PHAX,NOL6,TSC1,NPM1,XPOT,POM121,NUP62,POM121C		NDC1,NUP85,XPOT
GO_COVALENT_CHROMATIN_MODIFICATION	GO:0016569	428	Down	1.6251495274277273e-5	4.667652745760934e-4	1	KDM1A,MSL3,CREBBP,KMT2E,KDM7A,PAF1,JARID2,PAX7,BAZ1B,AKAP8L,DPF1,PPP5C,BRCA1,KDM5D,ISL1,SNAI2,UBR2,PHF20,ARID4A,JADE2,HDAC9,RSF1,FOXP3,ARID4B,USP36,KMT2C,ATG5,MTA3,HDAC7,PRDM6,SPHK2,EYA2,KDM4A,SPI1,HDAC4,SIRT2,JMJD6,ING3,MBD3,SREBF1,KDM5A,EED,SART3,BAZ2A,SIRT6,JADE1,UBE2A,RIF1,SRCAP,WDR70,KAT6A,ZMPSTE24,REST,NCOA1,ATRX,MECOM,HUWE1,ATXN7L3,UIMC1,MT3,AURKA,DNMT3B,KDM2B,NOS1,RCOR1,TBL1Y,HDAC6,WAC,BR…	PAX7,DPF1,FOXP3,PRDM6,TBL1Y,SETD6,GATA3,PRMT8,CHD5,PADI2,DR1,PKN1,IL1B,PRDM12,DYDC2,IRF4,ARRB1,PRDM5,CAMK2D,SETD7,CHD1,KDM8,PADI4,HIPK4,GFI1,UCN,RAG1,DYDC1,GATA2,DRD1,KPNA7,FBLL1,LRRK2,WDR5B,DPF3	ISL1,SETD1A,SNW1,VRK1,PRKD2,PHF19,PPHLN1,DDB2,TP53,SNCA,POLE3,PAXIP1,ELK4,BAP1,ING2,RUVBL1,EHMT1,NELFE
GO_HEMATOPOIETIC_PROGENITOR_CELL_DIFFERENTIATION	GO:0002244	151	Down	1.6411445814934e-5	4.678642193824319e-4	5	MEOX1,PSMB1,ANLN,PSMC4,PSMA4,KITLG,FOXC1,EIF2AK2,SPI1,EML1,ZFAT,CBFB,HYAL2,PSME4,KCNAB2,FSTL3,TCF3,PDCD2,ITCH,TP73,XRCC5,PSEN1,PTPRC,REST,PSMC5,PUS7,WDR7,PSME1,PSMD5,ABL1,PSMD8,SETD1A,OSM,PSMC6,PSMA3,PSMC1,PSMB5,PSMA6,PSME2,PSMA7,PSMD10,PSMD7,SMPD3,SLC7A6OS,SFRP1,ERCC2,TGFB1,ARMC6,SIPA1L3,CDK6,PTPRZ1,PSMA2,GATA3,PSMD3,PSMD11,PSMD9,PTPN6,BVES,ZBTB24,SRF,HSPA9,HES1,PSMD14,SOS1,PLEK,NFE2L2,PRRC2C,KM…	MEOX1,PTPRC,OSM,SMPD3,GATA3,BVES,INHBA,PDGFRA,ARL11,MMP21,ACE,SHH,METTL3,PLD4,KRT75,GATA2,CSF1R,MIXL1	PSMC4,TP73,PSMC5,PSMD5,SETD1A,PSMA3,SIPA1L3,PSMD14,FST,LMO2,TP53,PSMB4,LMO1,MLF1,DHTKD1,PSMD13,FNIP1
GO_CANONICAL_WNT_SIGNALING_PATHWAY	GO:0060070	300	Down	1.6469384931684544e-5	4.678642193824319e-4	6	HECW1,DVL2,PSMB1,MAPK8IP2,FUZ,MKS1,PSMC4,ISL1,WWTR1,SNAI2,ADGRA2,CUL3,PSMA4,DKK3,CDK14,WNK1,PTPRU,CDH3,TLE2,ASPM,FGFR2,PSME4,VPS35,LRP6,NLE1,JADE1,PSEN1,TCF7,GSK3B,CYLD,PSMC5,PSME1,PSMD5,BAMBI,PSMD8,LRP5L,SOX10,RBX1,PSMC6,PSMA3,PPM1A,GSKIP,PSMC1,PSMB5,CHD8,PSMA6,PSME2,STK4,PSMA7,GID8,FERMT1,PSMD10,TBL1X,XIAP,EMD,PORCN,FGF9,PSMD7,AXIN1,FZD3,SFRP1,DKK4,STK3,UBR5,DKKL1,TLE6,PLEKHA4,GSK3A,DLX5,CAV1,W…	ADGRA2,LRP5L,SOX10,DKK4,TLE6,DLX5,WNT2,SFRP4,GATA3,FOLR1,APC2,BICC1,APOE,NPHP4,SCEL,EGF,NKD1,RAB5A,DAAM2,WNT7A,DKK2,FRZB,SHH,SOX17,DACT1,MESP1,GREM1,TMEM88,AXIN2,ROR2,WNT10B,FZD2,NOG,NOTUM,MITF,FZD9,LRRK2,TMEM170B	PSMC4,ISL1,VPS35,PSMC5,PSMD5,PSMA3,PTK7,WNT5A,PSMD14,PRICKLE1,CSNK1D,FOXO1,DAB2,PSMB4,PLPP3,FZD6,SOX7,SOSTDC1,RUVBL1,TMEM64,ZNF703,PSMD13,SULF2
GO_RIBOSE_PHOSPHATE_BIOSYNTHETIC_PROCESS	GO:0046390	150	Down	1.6476281479912884e-5	4.678642193824319e-4	1	AK2,PDK4,SLC25A13,PDK2,ELOVL5,CTPS2,MPC1,SPHK2,ELOVL1,PKM,PDK3,COASY,ACSL4,ENO1,ACAT1,VPS9D1,ACACB,ADCY2,CAD,PDPR,DLD,UPRT,TREM2,ACOT7,SCD,TECR,SLC25A1,PYGL,GSTZ1,PRPS2,TAZ,DHODH,NME3,MLYCD,NME4,ACSBG1,TGFB1,GCDH,IMPDH1,PRKAG2,AK1,PPARGC1A,PDHX,NME5,UMPS,SLC25A12,AMPD2,AMPD1,ELOVL4,ELOVL3,PANK3,ADCY7,ACSL3,SLC35B3,PANK2,PPCS,PAICS,PPAT,ADCY4,UCK1,ACSS2,PPT1,ACLY,PDHA1,GUCY2D,AMPD3,RFK,COX5B,ADCY3…	SLC25A13,ELOVL1,ACSBG1,AMPD1,ELOVL3,ADCY7,SLC35B3,ADCY4,RFK,ADCY10,GUCY1A2,AK5,ACSS1,NPR2,ADCY6,PFAS,NME9	COASY,ACAT1,PYGL,PAICS,PDHA1,ATIC,SNCA,SLC26A2,PRPSAP1,NPPC,UPP1
GO_G1_DNA_DAMAGE_CHECKPOINT	GO:0044783	62	Down	1.6635897465962165e-5	4.7062078357656127e-4	4	GTSE1,CNOT4,BAX,AURKA,CNOT3,PCBP4,WAC,EP300,E2F1,RGCC,FBXO31,RBL2,CASP2,CCND1,CDKN1B,CNOT2,CNOT6,TFDP2,ARID3A,GADD45A,RPA2,PLAGL1,CDK2,CDKN1A,SOX4,CNOT1,PRMT1,E2F8,PCNA,CCNB1,MDM2,CNOT6L,PML,TP53,CARM1,PLK2,TNKS1BP1,ATM,CNOT8,CDC25C,CNOT11,BTG2,ZNF385A,RPL26,E2F7,RFWD3,CRADD,CDK1,TRIAP1,PLK3,SFN,PIDD1,CNOT10,CHEK2,RPS27L,MUC1,TFDP1,MDM4,CNOT7,GIGYF2,E2F4,PRKDC	RGCC,RBL2,PLAGL1	RPA2,CNOT1,PCNA,TP53,SFN
GO_TRNA_MODIFICATION	GO:0006400	80	Down	1.688879851252451e-5	4.759858007743331e-4	1	NSUN2,METTL1,TRIT1,TARBP1,TRMT11,THUMPD1,FTSJ1,HSD17B10,SEPHS1,METTL2A,TRMT6,PUS7,OSGEP,TRMU,ALKBH1,CDK5RAP1,MTFMT,TRMT1,DUS4L,TRDMT1,ELP4,PUS3,THG1L,THADA,TRMT1L,TRMT13,METTL8,MOCS3,AARS2,TRMT5,OSGEPL1,GTPBP3,ELP3,THUMPD3,ANKRD16,ELP2,MTO1,NAT10,TRMO,ALKBH8,THUMPD2,SSB,DUS3L,CTU1,TPRKB,TRMT10A,CDKAL1,DPH3,TRMT44,WDR4,TYW3,PUS10,TYW5,ELP6,METTL2B,C9orf64,TRMT10B,TRUB1,TRMT61A,URM1,DUS2,LCMT2,DUS1…	ALKBH1,PUS10,SEPHS2	THG1L,METTL8,ELP3,TPRKB,ELP6,DUS2
GO_SIGNAL_TRANSDUCTION_IN_RESPONSE_TO_DNA_DAMAGE	GO:0042770	123	Down	1.7691572984466993e-5	4.964644948152293e-4	6	KDM1A,BRCA1,BID,SNAI2,CD74,CD44,HIPK2,SP100,BCL3,RPS6KA6,GTSE1,CNOT4,CDC14B,ZMPSTE24,ATRX,BAX,UIMC1,AURKA,CNOT3,PCBP4,TFAP4,CDC5L,SIRT1,ABL1,EP300,E2F1,PSMD10,RGCC,USP10,RBL2,NBN,NDRG1,FZR1,BABAM1,CASP2,DDX5,PRPF19,FOXM1,CDKN1B,CNOT2,ING4,MAPK14,CNOT6,TFDP2,ARID3A,MAD2L2,GADD45A,PLAGL1,TWIST1,CDK2,SNAI1,CDKN1A,SOX4,EEF1E1,CNOT1,PRMT1,E2F8,STK33,SESN2,PCNA,CASP9,CCNB1,RINT1,MDM2,CNOT6L,BRCA2,PML,T…	RGCC,RBL2,PLAGL1,SNAI1,PPM1D,ACER2,SPRED3	CD44,CNOT1,PCNA,TP53,PAXIP1,SFN
GO_NEGATIVE_REGULATION_OF_CELL_CYCLE_G1_S_PHASE_TRANSITION	GO:1902807	102	Down	1.775493498891619e-5	4.964644948152293e-4	4	FHL1,MYO16,GTSE1,JADE1,CNOT4,RBL1,BAX,AURKA,CNOT3,PCBP4,SUSD2,FBXO7,EP300,E2F1,RGCC,FBXO31,RBL2,CDK6,CASP2,EZH2,CCL2,CCND1,CDKN1B,CNOT2,CNOT6,TFDP2,ARID3A,GADD45A,RPA2,PLAGL1,PKD2,CDKN2C,CDK2,BTN2A2,CDKN1A,SOX4,CNOT1,PRMT1,E2F8,CDKN2D,PCNA,MEN1,CCNB1,CDC73,CDK4,MDM2,GPNMB,KLF4,RIPK1,CNOT6L,RB1,PML,TP53,CARM1,CTDSP1,CTDSPL,PLK2,CDKN2B,CDKN2A,NACC2,TNKS1BP1,ATM,CNOT8,CDC25C,CNOT11,BTG2,PRMT2,ZNF385…	MYO16,SUSD2,RGCC,RBL2,PLAGL1,CDKN2B,DACT1,GFI1B	RPA2,CNOT1,CDKN2D,PCNA,GPNMB,TP53,SFN
GO_PROTEIN_TARGETING_TO_MEMBRANE	GO:0006612	184	Down	1.7832651220118478e-5	4.964644948152293e-4	7	SEC62,RPS20,FYN,ZDHHC6,SEC63,PEX3,HSPA5,SEC61A1,RPL18,TRAM2,SEC61A2,TRAM1,RPL31,RPS5,RPL6,RPLP0,MICALL1,RPL3,MIEF1,SRP54,CHMP4B,ZDHHC15,CEMIP,ZDHHC2,SGTA,RPS16,AKT2,RPS19,RPL18A,SEC61B,RPL28,RPL19,RPL34,RPS13,C2CD5,RPS12,ARL6,RPL24,SSR3,RPS15,ICMT,RPL22,RPS25,ITGB1BP1,PEX16,HPCA,RPL21,RPL5,VAMP7,RPS10,SSR1,RPL23,RAB3IP,RPS4Y1,RPL36,RPL27,EXOC4,INPP5K,RPS15A,ZDHHC4,RTP4,RPL35,RPS6,SDCBP,RPLP1,RPS2…	FYN,ZDHHC6,TRAM1,SRP19,GOLGA7B,KCNB1,ITGB2,ADORA1,PRKCI,ZDHHC19,RAB8B,ITGAM,TCAF2,TRAM1L1,PDZK1,SLC51B	PEX16,ERBB2
GO_TRANSLESION_SYNTHESIS	GO:0019985	39	Down	1.7879319348163076e-5	4.964644948152293e-4	1	REV3L,SPRTN,RFC1,RFC2,POLD1,POLD3,POLE2,POLI,USP10,RPA3,POLD2,RFC5,MAD2L2,RPA2,TRIM25,POLK,ZBTB1,POLN,RPA1,PCNA,RFC3,REV1,DTL,RPS27A,UBC,USP43,UBE2L6,FAAP20,RCHY1,RFC4,PRIMPOL,VCP,UBB,POLH,POLD4,PARP10,NPLOC4,ISG15,UBA52	POLN	RPA3,RPA2,PCNA,UBC
GO_MITOTIC_DNA_INTEGRITY_CHECKPOINT	GO:0044774	100	Down	1.886201594706532e-5	5.218259926531857e-4	4	FOXN3,TIPIN,GTSE1,TOP2B,CNOT4,ORC1,BAX,AURKA,CNOT3,PCBP4,CLSPN,CDC6,MSH2,EP300,E2F1,RGCC,FBXO31,RBL2,NBN,CASP2,CDK5RAP3,CCND1,CDKN1B,CNOT2,CNOT6,TFDP2,NEK11,ATF2,ARID3A,GADD45A,SYF2,RPA2,PLAGL1,CDK2,CDKN1A,SOX4,CNOT1,PRMT1,E2F8,STK33,TOP2A,PCNA,CCNB1,TAOK3,RINT1,MDM2,HUS1,MDC1,CNOT6L,PML,TICRR,TP53,CARM1,PLK2,TNKS1BP1,ATM,TAOK2,HMGA2,RAD9B,RAD17,XPC,EME1,CNOT8,CDC25C,CNOT11,DONSON,BTG2,NAE1,BRSK1…	RGCC,RBL2,PLAGL1,HUS1B	TIPIN,SYF2,RPA2,CNOT1,PCNA,TP53,XPC,SFN
GO_TUMOR_NECROSIS_FACTOR_MEDIATED_SIGNALING_PATHWAY	GO:0033209	145	Down	1.9087859957894776e-5	5.261397296086381e-4	6	SPPL2B,MAP3K14,TNFRSF12A,PSMB1,PSMC4,BIRC3,TNFRSF1B,PSMA4,TNFRSF9,TRAF1,CASP8,CLDN18,TNFRSF1A,PSME4,CYLD,GSTP1,PSMC5,CDIP1,PSME1,RNF31,RFFL,PSMD5,JAK2,PSMD8,PSMC6,PSMA3,PSMC1,PSMB5,PSMA6,NFKBIA,PSME2,CD40,PSMA7,PSMD10,TNFSF13B,TRADD,PSMD7,PYCARD,IKBKB,PIAS4,CLIP3,CARD8,TAX1BP1,PSMA2,PSMD3,PSMD11,BIRC2,MADD,PSMD9,KRT18,LTBR,PSMD14,STAT1,TNFSF4,APOA1,TNFAIP3,FOXO3,TRIM32,TNFSF11,PTK2B,TNFSF9,CD70,T…	TNFRSF1B,TNFRSF9,TRAF1,RNF31,APOA1,TNFSF11,TNFSF14,PLVAP,EDA2R,CD27,TNFRSF11A,ST18,TNFSF13,PYDC1,TNFRSF4,LTA,TNF	PSMC4,PSMC5,PSMD5,PSMA3,MADD,PSMD14,PTK2B,TNFSF9,TXNDC17,PSMB4,PSMD13,TNFRSF18
GO_POSITIVE_REGULATION_OF_CHROMOSOME_ORGANIZATION	GO:2001252	166	Down	1.9820686298588326e-5	5.443454904995517e-4	2	KDM1A,KMT2E,PAF1,JARID2,PAX7,AKAP8L,BRCA1,ERCC1,DDX11,ISL1,SNAI2,CUL3,PNKP,TPR,FOXP3,ANAPC4,PRDM6,SPHK2,PRKCQ,SREBF1,EED,SART3,MAP2K7,SIRT6,XRCC5,RIF1,ATRX,MAP3K4,DNMT3B,MAPKAPK5,ANAPC5,NOS1,SIRT1,SMARCB1,MAPK1,SNW1,RPS6KA5,FMR1,MAPK3,ACD,RNF40,NBN,PIH1D1,AKAP8,PRKD2,GATA3,TNKS2,KAT2A,PPARGC1A,PHF1,VEGFA,RAD50,BCL6,CCT4,SFPQ,NEK2,KMT2A,MYB,PHF19,SLF2,TCP1,HNRNPA2B1,IL1B,BECN1,DLGAP5,LIF,POT1,PRDM…	PAX7,FOXP3,PRDM6,PRKCQ,GATA3,IL1B,PRDM12,PKIB,ARRB1,PRDM5,MAPK15,SLX1B,KPNA7,LRRK2,RTEL1	ERCC1,DDX11,ISL1,SNW1,PRKD2,PHF19,PPHLN1,TP53,TERF1,NSMCE2,PAXIP1,ING2,NELFE
GO_REGULATION_OF_PROTEIN_MODIFICATION_BY_SMALL_PROTEIN_CONJUGATION_OR_REMOVAL	GO:1903320	208	Down	1.9956175844021585e-5	5.460735390045906e-4	1	GCLC,KDM1A,MYCBP2,CRY1,SPRTN,FYN,BRCA1,UFL1,BIRC3,PIAS1,CUL3,PHF23,DCUN1D1,HSPA5,MAPK9,HERPUD1,ATG5,U2AF2,HMG20B,HDAC4,UBE2D1,CHFR,SART3,ITCH,TOLLIP,PSEN1,HSP90AA1,CDC14B,WDR70,DNAJA1,HUWE1,DNM1L,FKBP1A,MUL1,CAPN3,HSP90AB1,ABL1,TSPO,RASD2,TRIB3,SMAD7,PSMD10,XIAP,NDFIP2,N4BP1,AXIN1,STUB1,UBE2I,RNF40,RIPK2,UBR5,PIAS4,FZR1,GSK3A,CAV1,AIMP2,LIMK1,TGFBR1,GTPBP4,UBE2S,CDK5RAP3,DCUN1D4,WFS1,FBXW7,BIRC2,…	FYN,UBE2D1,RASD2,RWDD3,PRKCG,TRIM21,PTPN22,DYSF,USP44,ARRB1,RNF180,NOD2,PRKCE,LRRK2	CHFR,TOLLIP,HSP90AA1,TSPO,LIMK1,WFS1,FBXW7,PRICKLE1,FANCI,SKP2,PAXIP1,MAD2L1
GO_PURINE_CONTAINING_COMPOUND_BIOSYNTHETIC_PROCESS	GO:0072522	158	Down	2.0145962126979728e-5	5.49269438425806e-4	1	AK2,PDK4,SLC25A13,PDK2,NOS2,ELOVL5,MPC1,SPHK2,ELOVL1,PKM,PDK3,COASY,ACSL4,ENO1,ACAT1,VPS9D1,ACACB,ADCY2,NOS1,PDPR,DLD,TREM2,ACOT7,SCD,PRTFDC1,TECR,MTAP,SLC25A1,GSTZ1,MTHFD1,GMPR2,PRPS2,TAZ,NME3,MLYCD,NME4,ACSBG1,TGFB1,GCDH,IMPDH1,PRKAG2,AK1,PPARGC1A,PDHX,GUCA1B,NME5,DGUOK,SLC25A12,AMPD2,AMPD1,ELOVL4,ELOVL3,PANK3,MTHFD1L,ADCY7,HPCA,AMD1,ACSL3,SLC35B3,PANK2,PPCS,PAICS,PPAT,ADCY4,ACSS2,PPT1,ACLY,PDH…	SLC25A13,ELOVL1,ACSBG1,GUCA1B,AMPD1,ELOVL3,ADCY7,SLC35B3,ADCY4,ADCY10,GUCY1A2,AK5,ACSS1,NPR2,NOS3,PDZD3,ADCY6,PFAS,NME9	COASY,ACAT1,PRTFDC1,GMPR2,PAICS,PDHA1,NT5E,ATIC,SNCA,SLC26A2,PRPSAP1,NPPC,SHMT1
GO_POSITIVE_REGULATION_OF_MEMBRANE_PERMEABILITY	GO:1905710	60	Down	2.0324950996234307e-5	5.521489395186396e-4	12	GCLC,STPG1,BAD,SLC25A5,BID,BAK1,HEBP2,CASP8,EYA2,TP63,TP73,GSK3B,BAX,MT3,PPP1R13B,SLC9A1,MUL1,TMEM14A,GZMB,E2F1,BMF,BNIP3L,BBC3,GSK3A,MAPK8,PPIF,YWHAE,TFDP2,ATF2,PPP3CC,ZNF205,RHOT1,YWHAH,HIP1R,YWHAQ,NMT1,RHOT2,TP53,PMAIP1,TP53BP2,BCL2L11,MPV17L,YWHAZ,MOAP1,YWHAB,ACAA2,YWHAG,BCL2,SFN,BNIP3,BOK,TMEM102,FZD9,BLOC1S2,SPG7,TFDP1,HSPA1A,SLC35F6,PPP3R1,CHCHD10	GZMB,HIP1R,ACAA2,FZD9	TP63,TP73,SLC9A1,TP53,MPV17L,YWHAB,SFN,BLOC1S2
GO_REGULATION_OF_SISTER_CHROMATID_SEGREGATION	GO:0033045	77	Down	2.12600409950499e-5	5.754741312509011e-4	2	MAD1L1,CDC27,ZNF207,DDX11,TACC3,CUL3,SPDL1,TPR,ANAPC4,RIOK2,WAPL,TRIP13,NDC80,ATRX,ZW10,ANAPC5,CDC6,CDC23,KLHL22,NAA10,CTCF,ANAPC15,FBXO5,TTK,IK,SFPQ,MAD2L2,CDC20,CENPF,NEK6,SLF2,DUSP1,TEX14,XRCC3,PCID2,BECN1,DLGAP5,PSMG2,SLF1,CCNB1,APC,ESPL1,USP44,CDK5RAP2,NUMA1,HECW2,CENPE,RB1,ANAPC11,DYNC1LI1,CDCA5,HDAC8,ATM,ANAPC1,HNRNPU,BUB3,NSMCE2,BUB1B,MAD2L1,NIPBL,PTTG1,RAD21,PLK1,CDT1,CTNNB1,FEN1,AXIN2,B…	TEX14,USP44,AXIN2,MAPK15,PTTG2	DDX11,IK,XRCC3,NSMCE2,MAD2L1
GO_CHROMATIN_REMODELING	GO:0006338	145	Down	2.1350466282980272e-5	5.758503898904177e-4	2	JARID2,PAX7,BAZ1B,SCMH1,KDM5D,CENPQ,TPR,RSF1,ARID1B,FOXP3,SMARCD1,KDM4A,HDAC4,PSME4,MBD3,TP63,SMARCE1,KDM5A,ACTR6,ACTB,BAZ2A,SIRT6,SMARCA2,SRCAP,SMARCD3,ATRX,ESR1,HNRNPC,SMARCB1,CENPM,CHD8,PABPC1L,ACTR5,SMCHD1,SMARCA1,RBBP7,CENPI,CENPT,OIP5,CHRAC1,PIH1D1,ZNHIT1,KDM4C,GATA3,NPM3,SMARCD2,KAT2A,EZH1,HDAC5,SUPT6H,CHD4,RNF8,ACTR8,KAT2B,CENPA,INO80B,CHD5,HDAC1,KDM5B,DR1,ARID1A,MYB,SATB2,HELLS,CENPL,CBX…	PAX7,FOXP3,ESR1,GATA3,CHD5,DR1,PIWIL1,SYCP3,CHD1,PADI4	TP63,NPM3,FOXA1,CHD1L,NASP,POLE3,CENPH,MIS18A,RUVBL1,CENPP
GO_METAPHASE_PLATE_CONGRESSION	GO:0051310	56	Down	2.231226194486455e-5	5.995605966092486e-4	7	MAD1L1,CENPQ,CUL3,SPDL1,MLH1,SPAG5,KIF22,NDC80,PIBF1,CHMP2B,SEH1L,CHMP5,ZW10,CDC23,CHMP4B,FAM83D,RAB11A,KPNB1,TTL,CENPF,KIF14,VPS4B,KIF18A,BECN1,CHMP2A,CHMP1A,VPS4A,CCNB1,PSRC1,CDCA8,NUMA1,CENPE,KIF2C,NUF2,ANKRD53,CENPC,BOD1,CDCA5,CHMP7,HNRNPU,SPICE1,CHMP4C,GEM,CDT1,MIS12,TRAPPC12,CHMP6,RRS1,MEIOC,DYNC1H1,CHAMP1,NUP62,KIFC1,PINX1,CHMP4A,CHMP1B	ANKRD53,MEIOC	KIF2C
GO_REGULATION_OF_APOPTOTIC_SIGNALING_PATHWAY	GO:2001233	365	Down	2.2424171564804553e-5	5.995605966092486e-4	6	GCLC,BAD,CFLAR,KDM1A,SLC25A5,CX3CL1,TNFRSF12A,NOX1,MAPK8IP2,FYN,PLAUR,BRCA1,ZMYND11,BID,IL20RA,IGF1,SNAI2,CD74,HGF,RB1CC1,GCLM,FAS,CD44,BCLAF1,BAK1,DAPK2,CTNNA1,RRM2B,MAPK9,HERPUD1,TRAF1,YBX3,CASP8,TMEM161A,EYA2,GNAI3,SP100,HYAL2,MNT,CSNK2A2,NCK2,TP63,NLE1,PTGS2,ENO1,FGFR1,TP73,PSEN1,PTPRC,STRADB,GSK3B,CYLD,GSTP1,RRN3,CTTN,DNAJA1,BAX,DNM1L,PPP1R13B,ERP29,ICAM1,MUL1,TFAP4,ITGA6,ZC3HC1,RFFL,TMEM14A…	NOX1,FYN,IGF1,HGF,TRAF1,PTPRC,STRADB,XBP1,HMOX1,GZMB,MMP9,CXCL12,CTSC,BMP5,VNN1,IL1A,CLU,INHBA,SNAI1,IL1B,ELL3,HIP1R,HRK,PPP2R1B,BMPR1B,ST18,DEPTOR,ATF3,PF4,TERT,GPER1,NOS3,DDIAS,ACAA2,CX3CR1,BDKRB2,RNF34,SCG2,MAL,LCK,NOG,NANOS3,FZD9,LRRK2,TNF	GCLM,CD44,TP63,FGFR1,TP73,CSNK2A1,WFS1,FBXW7,MADD,GNAI2,ARHGEF2,CDKN2D,BCL2L2,NOL3,TP53,SOD1,MPV17L,NCK1,DEDD2,HMGB2,VDAC2,YWHAB,FADD,ING2,LGALS9,SFN,BCAP31,SIAH1
GO_POSTREPLICATION_REPAIR	GO:0006301	49	Down	2.253051533302358e-5	5.995605966092486e-4	1	REV3L,SPRTN,BRCA1,RFC1,RFC2,POLD1,RAD18,POLD3,UBE2A,MSH2,POLE2,POLI,USP10,RPA3,POLD2,RFC5,MAD2L2,RPA2,UBE2B,TRIM25,POLK,ZBTB1,POLN,RPA1,PCNA,RFC3,REV1,WDR33,DTL,RPS27A,UBC,USP43,UBE2L6,FAAP20,RCHY1,RFC4,PRIMPOL,VCP,UBE2V2,NSMCE1,UBB,POLH,POLD4,UBE2N,PARP10,NPLOC4,ISG15,UBA52,UBE2V1	POLN	RPA3,RPA2,PCNA,UBC
GO_PROTEIN_CONTAINING_COMPLEX_ASSEMBLY	GO:0065003	1525	Down	2.2548258982115262e-5	5.995605966092486e-4	2	RAD52,BAD,NDUFAF7,RBM5,FKBP4,NDUFAB1,ZMYND10,HCCS,SKAP2,DHX33,CREBBP,GCFC2,AP2B1,CX3CL1,BAIAP2L1,CCL26,FARP2,USH1C,COX10,VPS41,SCIN,TRAPPC6A,CD79B,LUC7L,AASS,MGST1,PKD1,MAPK8IP2,TENM1,RANBP9,ZNF207,HFE,TTC19,PIK3C2A,ANLN,WIZ,PPP5C,ERCC1,EHD3,PSMC4,COX15,CCDC88C,WAS,BID,CD74,MNAT1,SLC7A9,SPAST,NDUFS1,BIRC3,STRAP,FAS,KCNG1,CENPQ,PIAS1,TMSB10,CUL3,MYOM2,TUBG2,DNAH5,CAPG,AP2S1,CTNNA1,GEMIN8,ARHGAP6,G…	RAD52,USH1C,CD79B,TENM1,WAS,SLC7A9,MYOM2,DNAH5,CELF2,TRAF1,SYT1,NAV3,ADD2,DGKD,ACTN2,MAP2,C1QTNF3,ESR1,STX1B,HIRA,HMOX1,TRIM9,EPPIN,CELF4,OLFM4,CORO1A,TAF1C,MEFV,SPAG1,FSD1,CD79A,THEG,UPK1A,COBL,CCL24,APBA1,CXCL12,LGI1,SLC6A4,RANGRF,TNFAIP1,AREG,GLRB,CTSC,LPXN,FOLR1,SLC1A2,VWF,BIN2,LIN7A,PRMT8,KCNA1,IFNG,WASF1,PRLR,SEC24A,ACADL,DR1,CHRNB4,APOA1,DNAH7,ATL2,TEK,SEC16B,CLU,TRIM6,IAPP,DNAI1,NCKAP1L,P…	SKAP2,SCIN,PKD1,ERCC1,PSMC4,AP2S1,NDC1,OAT,VPS35,MCM2,TP63,CLNS1A,ACAT1,TP73,DDX1,HSP90AA1,PSMC5,SLC9A1,NLRP1,PSMD5,CBY1,KCTD17,ST13,IL2RB,VPS18,DECR1,PPP6R1,SLC1A5,RASIP1,MPP6,RPA3,CRYAB,TRPV4,PRKAB1,ACOT13,THG1L,RTN4,ARHGEF2,RPA2,NDUFB3,PTK2B,CLTA,TUBGCP3,AJUBA,LSM4,TUBG1,CHD1L,NASP,CDK7,DDB2,SRPK2,NDUFB5,CCDC115,ANP32B,GRHPR,RDX,SNRPF,CUL4A,BBS4,NOL3,SKAP1,TP53,CSNK1D,RALB,SNCA,NDUFS6,ABT1,CET…
GO_ORGANONITROGEN_COMPOUND_CATABOLIC_PROCESS	GO:1901565	1162	Down	2.4168740019742374e-5	6.403865093259203e-4	1	GCLC,ENPP4,ANKIB1,CYP51A1,HECW1,CDC27,RHBDD2,MYCBP2,FBXL3,LAMP2,OSBPL7,AP2B1,NOS2,RHBDF1,MYLIP,PSMB1,AASS,PKD1,UBE3C,POMT2,IDS,HFE,FYN,LYPLA2,RNF216,DCN,PSMC4,NUB1,RNF14,UFL1,CHDH,WWTR1,ZRANB1,DERA,UBR2,TYMP,CD44,TNFRSF1B,SNX1,UBA6,PIAS1,RNF19A,GABARAPL2,TIMP2,CUL3,USP2,VCAN,CLEC16A,CDH1,PSMA4,AP2S1,CUL7,HSPA5,USP28,ERCC8,NEDD4L,HEXB,JKAMP,MAPK9,HERPUD1,USE1,ANAPC4,GALC,CUL1,USP36,USP13,ATP2B4,BC…	OSBPL7,RHBDF1,FYN,TNFRSF1B,CLEC16A,BCAT1,UBE2D1,TRHDE,HAL,USP40,DERL3,GGT5,GGT1,XBP1,RHBDD3,HMOX1,APOBEC3H,TRIM9,EEF1A2,CST3,GDPD3,SMPD3,ASAH1,IL4I1,HYAL4,OGN,AMBP,RGP1,ABCA2,TNFAIP1,CTSC,IFNG,FBXL4,PDE10A,PDE8B,HGD,APC2,AUP1,ACADL,KMO,ALDH8A1,GDA,CLU,C4BPA,C4BPB,IL1B,PRKCG,FBXL12,QRICH2,APOE,SMPDL3B,GGT7,GFAP,CHIT1,RNF128,LYVE1,GGACT,SDS,AGAP2,DYSF,ALDH1L2,USP44,ADAMTS7,IL10,ENPP2,ARRB1,FGF2,EGF…	RHBDD2,LAMP2,PKD1,PSMC4,CD44,AP2S1,OAT,VPS35,CHFR,ACAT1,UNG,TOLLIP,HSP90AA1,ARG2,PSMC5,SLC9A1,PSMD5,TXN2,KCTD17,PSMA3,CSNK2A1,GLA,BFAR,NUDT1,ABHD17B,BLMH,WFS1,FBXW7,USP5,WNT5A,PSMD14,UBE3D,GOT1,PTK2B,NT5C3A,CLTA,NUDT10,LRP1,NT5C,VPS25,NT5E,FBXL8,ABHD17C,CCDC115,CTSV,RDX,PRICKLE1,TDG,CUL4A,GCSH,GALNS,CSNK1D,RCN3,SNCA,RNF175,SKP2,VLDLR,DNAJB12,FOXO1,UBC,DAB2,UCHL1,AZIN1,PSMB4,ALDH4A1,ASRGL1,BAP1,MA…
GO_POSITIVE_REGULATION_OF_MITOCHONDRIAL_OUTER_MEMBRANE_PERMEABILIZATION_INVOLVED_IN_APOPTOTIC_SIGNALING_PATHWAY	GO:1901030	34	Down	2.429998872260258e-5	6.416049653950331e-4	2	BAD,BID,BAK1,CASP8,TP63,TP73,GSK3B,BAX,PPP1R13B,GZMB,E2F1,BBC3,GSK3A,MAPK8,YWHAE,TFDP2,PPP3CC,ZNF205,YWHAH,HIP1R,YWHAQ,NMT1,TP53,PMAIP1,TP53BP2,YWHAZ,YWHAB,YWHAG,BCL2,SFN,BOK,TFDP1,PPP3R1,CHCHD10	GZMB,HIP1R	TP63,TP73,TP53,YWHAB,SFN
GO_INTRACILIARY_TRANSPORT_INVOLVED_IN_CILIUM_ASSEMBLY	GO:0035735	37	Down	2.5217392202132133e-5	6.634995675560989e-4	2	IFT88,IFT80,KIFAP3,PCM1,HSPB11,TNPO1,KIF3C,DYNLL1,IFT74,IFT27,TRIP11,IFT52,KIF3B,CLUAP1,TTC26,IFT20,IFT57,SSX2IP,IFT46,WDR35,IFT43,IFT81,TTC21B,DYNLRB1,IFT22,KIF3A,IFT172,DYNC2LI1,CEP131,WDR19,IFT122,DYNLRB2,DYNC2H1,IFT140,TTC30B,TRAF3IP1,DYNLL2		IFT80,HSPB11,IFT74,IFT27,CLUAP1,IFT57,IFT22
GO_METAPHASE_ANAPHASE_TRANSITION_OF_CELL_CYCLE	GO:0044784	55	Down	2.6145966247875603e-5	6.841865671485917e-4	2	MAD1L1,CDC27,ZNF207,TACC3,CUL3,SPDL1,TPR,ANAPC4,RIOK2,TRIP13,NDC80,ZW10,ANAPC5,CDC6,CDC23,KLHL22,ANAPC15,FBXO5,TTK,IK,MAD2L2,CDC20,CENPF,NEK6,DUSP1,TEX14,XRCC3,PCID2,DLGAP5,PSMG2,CCNB1,APC,ESPL1,USP44,CDK5RAP2,HECW2,CENPE,RB1,ANAPC11,DYNC1LI1,ATM,ANAPC1,BUB3,NSMCE2,BUB1B,MAD2L1,RAD21,PLK1,CDT1,BUB1,CDC26,GEN1,AURKB,MAPK15,LCMT1	TEX14,USP44,MAPK15	IK,XRCC3,NSMCE2,MAD2L1
GO_CELLULAR_MODIFIED_AMINO_ACID_BIOSYNTHETIC_PROCESS	GO:0042398	46	Down	2.6185479247680323e-5	6.841865671485917e-4	1	GCLC,GGCT,CHDH,GCLM,HAGH,PLOD1,MGST2,GGT5,GGT1,MTHFD1,GSS,PLOD3,NFE2L2,PARK7,ACADM,MTHFD1L,CHAC1,BBOX1,GAMT,SLC27A1,GGT7,CKMT2,GCH1,CNDP2,MTHFS,FPGS,ATIC,ALDH9A1,CHAC2,SLC7A11,PLOD2,PTDSS1,GART,ALDH7A1,CKB,GGT6,GATM,CARNS1,PTDSS2,SHMT1,OPLAH,TMLHE,PLSCR1,CKMT1A,DHFR,CKMT1B	GGT5,GGT1,GGT7	GCLM,GSS,GAMT,ATIC,SHMT1,OPLAH,CKMT1A,CKMT1B
GO_PROTEIN_SUMOYLATION	GO:0016925	76	Down	2.6300564429867447e-5	6.848157347223271e-4	1	NUP160,PIAS1,TPR,NDC1,HMG20B,HDAC4,NUP133,NUP37,PIAS2,TOLLIP,SENP1,SEH1L,MUL1,CAPN3,NUP50,AAAS,NUP188,RASD2,RANGAP1,RAE1,NUP93,UBE2I,EYA1,PIAS4,STX1A,ZMIZ1,NUP88,NUP98,NUP107,ZNF451,SENP6,NUP155,IFIH1,SUMO1,PARK7,SENP5,BCL11A,NUP43,EGR1,RWDD3,ZMIZ2,EGR2,NUP153,NUP85,UBA2,NUP214,GNL3L,TRPM4,TRIM28,PIAS3,NUP210,MDM2,NUP54,NUP58,HMG20A,CBX4,SAE1,ARNT,RANBP2,NUP205,NSMCE2,NUP35,SENP2,GNL3,CTNNB1,KIAA…	RASD2,RWDD3,RNF212B	NDC1,TOLLIP,NUP85,NSMCE2,RNF212,SUMO3
GO_POSITIVE_REGULATION_OF_RESPONSE_TO_DNA_DAMAGE_STIMULUS	GO:2001022	89	Down	2.6729594655557195e-5	6.935868958036824e-4	6	BRCA1,DDX11,WAS,BCLAF1,PARP3,ERCC8,FAM168A,TMEM161A,EYA2,XRCC1,TIGAR,RIF1,UIMC1,FUS,SIRT1,HDAC10,SMCHD1,FMR1,EYA1,PIAS4,BABAM1,NSMCE4A,DDX5,FOXM1,TIMELESS,RNF8,EYA4,FXR1,MAD2L2,SLF2,EEF1E1,PRKCG,FXR2,TRIM28,PCNA,SLF1,SPIRE1,DHX9,SKIL,MYC,ACTR2,PARP9,WRAP53,CBX8,PMAIP1,PARP1,EGFR,NACC2,RPS3,ATM,HMGA2,PLA2R1,CEBPG,MMS19,PAXIP1,EYA3,CCAR2,ANKLE1,ZNF385A,RPL26,MSX1,PYHIN1,DTX3L,PRKCD,RNF168,SPIDR,SPR…	WAS,PRKCG,ANKLE1,SPRED3	DDX11,PCNA,PAXIP1,HMGB1
GO_SIGNAL_TRANSDUCTION_INVOLVED_IN_CELL_CYCLE_CHECKPOINT	GO:0072395	68	Down	2.722412171993945e-5	7.039914637200838e-4	4	BRCA1,GTSE1,CNOT4,CDC14B,BAX,UIMC1,AURKA,CNOT3,PCBP4,CDC5L,EP300,E2F1,RGCC,RBL2,FZR1,BABAM1,CASP2,PRPF19,CDKN1B,CNOT2,CNOT6,TFDP2,ARID3A,GADD45A,PLAGL1,CDK2,CDKN1A,SOX4,CNOT1,PRMT1,E2F8,PCNA,CCNB1,RINT1,MDM2,CNOT6L,PML,TP53,CARM1,DTL,PLK2,TNKS1BP1,ATM,CHEK1,CNOT8,CDC25C,CNOT11,BTG2,ZNF385A,RPL26,E2F7,PLK1,CRADD,CDK1,TRIAP1,PLK3,SFN,SOX11,PIDD1,CNOT10,CHEK2,MUC1,BRCC3,TFDP1,MDM4,CNOT7,E2F4,PRKDC	RGCC,RBL2,PLAGL1,SOX11	CNOT1,PCNA,TP53,SFN
GO_RESPONSE_TO_CHEMOKINE	GO:1990868	73	Up	2.7389734635077385e-5	7.058484696197168e-4	6	CX3CL1,CCL26,FOXC1,WNK1,SLC12A2,RHOA,EDN1,CXCL2,TREM2,HIF1A,CCL22,CCL17,CCL24,DOCK8,CXCL12,CCL2,PF4V1,SH2B3,CCR6,LOX,CCL20,PADI2,GPR75,DUSP1,PTK2B,CCRL2,CXCR4,CXCL6,RNF113A,CCR7,ACKR4,LRCH1,CCL21,CXCL9,ACKR3,ACKR2,SLIT2,CXCL13,CXCR5,CCR5,RBM15,CXCL3,CXCL5,PPBP,PF4,CXCL1,CCR1,ZC3H12A,CX3CR1,CXCL10,CXCL11,CXCL8,ROBO1,CXCR6,CCL19,OXSR1,GPR35,CXCR2,CCR4,SLIT3,CCR10,CIB1,CXCR3,STK39,ACKR1,CCL5,CCL23,C…	CCL22,CCL17,CCL24,CXCL12,PF4V1,CCR6,PADI2,GPR75,CCRL2,CXCR4,CXCL6,CCR7,ACKR4,CCL21,CXCL9,CXCL13,CXCR5,CCR5,RBM15,CXCL5,PPBP,PF4,CXCL1,CCR1,CX3CR1,CXCL8,CXCR6,CCL19,GPR35,CCR10,CXCR3,ACKR1,CCL5,CCL23,CCL4,CCL18,CCL15,CCL3L3,CCL14,CCL3	PTK2B,RNF113A
GO_MICROTUBULE_BASED_TRANSPORT	GO:0099111	172	Down	2.8590048466429396e-5	7.342666031053966e-4	7	PAFAH1B1,SPAST,IFT88,DNAH5,RAB27B,OFD1,DTNBP1,KIF1B,SYNE2,SPA17,AP3D1,PRKCZ,IFT80,AP3M2,CDC42,NDE1,KIFAP3,CAMSAP3,MAP2,PCM1,RABL2B,RFX3,RAB21,HSPB11,TNPO1,KIF3C,DYNLL1,KIF4A,IFT74,SUN2,TTLL1,NEFH,IFT27,HIF1A,TRIP11,IFT52,KIF3B,CLUAP1,AP3B2,SPG11,BLOC1S6,KLC3,DNAH11,TTC26,HSPB1,APBA1,ARHGAP21,IFT20,HSPA8,MAK,NME5,NPHP3,IFT57,DNAH1,ACTR1B,TRAK2,SFPQ,SSX2IP,IFT46,MREG,WDR35,IFT43,IFT81,TTC21B,VAMP7,…	DNAH5,MAP2,DNAH11,APBA1,ADCY10,CCDC39,SPAG17,KIF5A,TRIM58,TRIM46,BORCS5,KIF5C,AQP4,CNIH2,TTC30A,NEFL	DTNBP1,IFT80,RAB21,HSPB11,IFT74,IFT27,CLUAP1,IFT57,IFT22,FLOT2,ARL3,SOD1,UCHL1,TMEM201,BLOC1S2
GO_REGULATION_OF_UBIQUITIN_DEPENDENT_PROTEIN_CATABOLIC_PROCESS	GO:2000058	143	Down	2.899967230000997e-5	7.422535172026361e-4	1	GCLC,ANKIB1,HFE,NUB1,RNF14,UFL1,PIAS1,RNF19A,CLEC16A,MAPK9,HERPUD1,HIPK2,SIRT2,CSNK2A2,TRIB2,CHFR,ARAF,UBE2K,SENP1,KEAP1,PSEN1,GSK3B,AURKA,WAC,HSP90AB1,RBX1,TRIB3,CSNK2A1,USP14,SMAD7,PSMD10,CCDC22,N4BP1,AXIN1,STUB1,SGTA,GSK3A,CAV1,DVL1,SUFU,FBXW7,USP5,CSNK1A1,UBE3A,PDCL3,SUMO1,NFE2L2,PARK7,RNF19B,UCHL5,RAD23B,CLU,PTK2B,RPL5,GIPC1,RPL23,QRICH2,CBFA2T3,DDA1,LATS1,HSPBP1,UBQLN1,MDM2,DNAJB2,IL33,RNF1…	CLEC16A,CLU,QRICH2,EGF,RNF180,SHH,WNT10B,ARIH2,LRRK2	CHFR,CSNK2A1,FBXW7,USP5,PTK2B,PRICKLE1,CSNK1D,DAB2,BCAP31
GO_REGULATION_OF_MITOCHONDRION_ORGANIZATION	GO:0010821	175	Down	2.9533279970764894e-5	7.533489212881554e-4	2	GCLC,BAD,SLC25A5,PLAUR,DCN,BID,IGF1,HGF,BAK1,CLEC16A,VPS13D,FNIP2,USP36,ADCK1,CASP8,VPS35,CSNK2A2,SREBF1,TP63,LMAN1,TIGAR,TP73,GSK3B,CTTN,DDHD2,HUWE1,BAX,DNM1L,PPP1R13B,SIRT4,MUL1,RNF31,HDAC6,TREM2,TMEM14A,SH3GLB1,HPS4,FBXO7,BIK,TSPO,MIEF1,GZMB,DDHD1,HIF1A,MMP9,E2F1,PSMD10,DHODH,TSC2,PYCARD,BMF,BNIP3L,PDCD5,BBC3,CDC37,GSK3A,MAPK8,PPIF,VAT1,YWHAE,UBE2D3,FBXW7,PPARGC1A,CAMKK2,GOLPH3,FAM162A,TFDP2,M…	IGF1,HGF,CLEC16A,VPS13D,RNF31,GZMB,MMP9,RHOU,CLU,IAPP,KDR,HIP1R,HRK,GPER1,ACAA2,ABLIM3,ARIH2,PDE2A,FZD9,LRRK2,SIAH3	VPS35,TP63,TP73,TSPO,FBXW7,MFN2,NOL3,TP53,MPV17L,BAP1,YWHAB,SFN,PLD6,FNIP1
GO_POSITIVE_REGULATION_OF_WNT_SIGNALING_PATHWAY	GO:0030177	166	Down	3.151207989875951e-5	8.004665526921057e-4	6	PSMB1,PSMC4,ZRANB1,ADGRA2,DEPDC1B,PSMA4,WNK1,CDH3,ASPM,FGFR2,PSME4,VPS35,NLE1,PSMC5,PSME1,PSMD5,BAMBI,ABL1,PSMD8,PSMC6,PSMA3,PPM1A,GSKIP,PSMC1,PSMB5,PSMA6,PSME2,PSMA7,GID8,CSNK2A1,PSMD10,TBL1X,XIAP,FGF9,PSMD7,AXIN1,SFRP1,UBR5,PLEKHA4,DLX5,CAV1,SFRP4,PSMA2,SPIN1,KANK1,TNKS2,DKK1,PSMD3,WNT3,PSMD11,COL1A1,SMURF2,NFKB1,PSMD9,CAPRIN2,PTK7,SEMA5A,WNT5A,PSMD14,USP34,WLS,TNFAIP3,RNF146,UBE2B,RECK,SOX4,PS…	ADGRA2,DLX5,SFRP4,SCEL,EGF,NKD1,DAAM2,DKK2,TERT,SHH,DACT1,AXIN2,ROR2,ZEB2,WNT10B,ATP6V0C,FZD9,LRRK2	PSMC4,VPS35,PSMC5,PSMD5,PSMA3,CSNK2A1,PTK7,WNT5A,PSMD14,CSNK1D,DAB2,PSMB4,RUVBL1,PSMD13,SULF2
GO_RRNA_TRANSCRIPTION	GO:0009303	27	Down	3.1593164936817995e-5	8.004665526921057e-4	1	DDX11,TCOF1,GTF3C1,SMARCB1,PIH1D1,SPIN1,NPM3,NCL,GTF3C2,TAF1B,GTF3C3,GTF3A,GTF3C4,POLR1B,IPPK,SMARCA4,NOL11,PWP1,POLR1E,TP53,GTF3C5,GTF3C6,NIFK,BRF1,SIRT7,MTOR,ANG		DDX11,NPM3,IPPK,TP53
GO_POSITIVE_REGULATION_OF_PROTEOLYSIS	GO:0045862	319	Down	3.317710703968766e-5	8.377776190390927e-4	1	GCLC,ANKIB1,BAD,CASP10,CFLAR,OSBPL7,FYN,PSMC4,NUB1,RNF14,BID,NLRP2,FAS,TNFRSF1B,BAK1,GRN,PIAS1,RNF19A,MAPK9,HERPUD1,CYFIP2,SERPINB3,USP13,CASP8,NGFR,ATXN3,RHOA,PSME4,SIRT2,TRIB2,PDCD2,CHFR,FBXW11,PICALM,ENO1,GRAMD4,SART3,FBLN1,NRDC,SENP1,KEAP1,PSEN1,GSK3B,REST,BAX,AURKA,EDEM2,MUL1,TFAP4,NLRP1,PSME1,CAPN3,TREM2,SIRT1,JAK2,BCL2L13,TBC1D10A,PPM1F,MYH9,RBX1,LGMN,PSMC1,PSME2,TRIB3,SMAD7,PSMD10,CCDC22,…	OSBPL7,FYN,TNFRSF1B,MEFV,HPN,CTSC,IFNG,CLU,IL1B,ANGPTL8,APOE,HIP1R,NGF,ARRB1,EGF,NLRP12,ST18,ADRA2A,NLRP3,RNF180,DLC1,GPER1,USP50,CLEC7A,GRIN1,ACER2,ARIH2,CASC2,LCK,CCBE1,CCK,CARD9,ASTL,LRRK2,RNFT1,DAPK1,AGER,TNF,ECSCR,KHDC1L	PSMC4,CHFR,NLRP1,BCL2L13,PLGRKT,FBXW7,USP5,IFT57,PSMD14,PTK2B,F12,PPARG,ANP32B,PRICKLE1,CSNK1D,RCN3,SNCA,DAB2,IFI16,PACSIN3,FADD,LGALS9,ANTXR1,SOX7,F2R,BCAP31,HMGB1
GO_INTERSTRAND_CROSS_LINK_REPAIR	GO:0036297	51	Down	3.357997207086218e-5	8.406507876695542e-4	1	ERCC1,RAD51,NUCKS1,UBE2T,RPA3,RAD51AP1,MCM9,FANCE,RNF8,WDR48,FANCL,MSH6,RPA2,DCLRE1B,MCM8,XRCC3,POLN,FAAP24,SLX1A,RPA1,XPA,FANCI,RPS27A,FANCD2,UBC,DCLRE1C,EME1,FANCC,FAAP20,USP1,RNF168,EXO5,ATRIP,RFWD3,UBB,MUS81,ATR,ERCC4,FANCB,SLX1B,ERCC6L2,FANCF,RAD51D,FAAP100,FANCA,FANCM,SLX4,FAN1,DCLRE1A,FANCG,UBA52	POLN,FANCC,ATRIP,SLX1B	ERCC1,RPA3,RPA2,XRCC3,FANCI,UBC
GO_MICROTUBULE_CYTOSKELETON_ORGANIZATION	GO:0000226	507	Down	3.361905784707158e-5	8.406507876695542e-4	2	FKBP4,ZMYND10,MARK4,PAFAH1B1,PAX6,PKD1,RANBP9,ZNF207,CEP68,BRCA1,TACC3,CCDC88C,PHLDB1,SPAST,RNF19A,TUBG2,DNAH5,SPDL1,PARP3,SPATA7,CUL7,CNTLN,EPHA3,TPR,MAP4,CC2D2A,SDCCAG8,SYNE2,PPP1R12A,CROCC,RNF4,SLK,ASPM,ATXN3,EML1,RHOA,PRKCZ,NAV3,RASSF1,KIF2A,GBA2,SMC1A,MARK2,CRMP1,NDE1,LLGL2,CLASP1,TUBE1,MARK3,WDR62,DLG1,MLH1,SPAG5,CAMSAP3,USP33,CAPN6,MAP2,PCM1,CDC14A,NDC80,CDC14B,GSK3B,XPO1,PIBF1,CYLD,CHMP2B…	PAX6,DNAH5,EPHA3,NAV3,CAPN6,MAP2,TUBB1,SPEF1,RP1,SPAG1,FSD1,CCSER2,RANGRF,RSPH4A,APC2,PARD3B,ARMC2,DNAH7,DNAI1,KIF25,KIAA1614,CCDC65,CFAP74,ANKRD53,CCDC39,TRIM36,LRGUK,SPAG17,SAXO1,DRC1,CCDC78,TRIM46,CCDC68,DNAAF3,ARMC4,DCLK2,TTLL6,DNAI2,CFAP46,RSPH9,BRSK2,CEP295NL,TUBAL3,CDH5,MAPK15,FIGN,TUBA8,GOLGA8R,KIF24,CFAP73,DNAJB13,HEPACAM2,KIAA0753,STMND1,GOLGA8N,MCIDAS,TUBA4B,CCDC13,TUBB3,CCDC187,GAS2L2…	PKD1,CRYAB,TRPV4,CEP72,CCDC88A,ARHGEF2,TUBA1B,OBSL1,CEP250,XRCC3,TUBGCP3,TUBA4A,TUBG1,CKAP2,BBS4,SKAP1,CSNK1D,KIF2C,SNCA,CETN2,TACC1,TERF1,EML3,HAUS1,SLC16A1,MAD2L1,TUBA1C,RGS14,SRGAP2C,CEP19,PARD6G,TUBB4B
GO_PROTEIN_MONOUBIQUITINATION	GO:0006513	67	Down	3.362603150678217e-5	8.406507876695542e-4	1	PAF1,CUL3,NEDD4L,CUL1,NEDD4,RNF126,RAD18,TSG101,UBE2T,HUWE1,ATXN7L3,KDM2B,WAC,KLHL22,RBX1,MGRN1,RNF40,UBE2W,UBE2R2,NEURL1,TRIM37,PEX12,UBE2D3,BIRC2,CBL,SKP1,WDR48,PCGF1,FANCL,KLHL12,UBE3D,UBE2B,TRIM25,RNF2,UBE4B,TRIM21,CDC73,DDB2,DTL,FBXL2,RNF20,PCGF6,CUL4B,KLHL21,PEF1,KBTBD8,RYBP,DTX3L,RNF168,RAG1,LEO1,ZNF598,DDB1,BMI1,UBE2E1,UBB,UBE2O,PCGF5,BCOR,PCGF3,FANCM,TOPORS,CTR9,RING1,PDCD6,UHRF1,PCGF2	TRIM21,KBTBD8,RAG1	UBE3D,DDB2,UBE2O
GO_REGULATION_OF_DNA_REPLICATION	GO:0006275	100	Down	3.383589787087726e-5	8.430964618488456e-4	1	LIG3,DBF4,WIZ,RFC2,WAPL,WDR18,MAP2K4,NUCKS1,CDC42,GLI2,TIPIN,FGFR1,ZMPSTE24,ATRX,CDC6,CDC7,NBN,PPP2R1A,GTPBP4,SMC3,TNFAIP1,GLI1,RFC5,TIMELESS,AICDA,FBXO5,GMNN,MSH3,PPP2CA,BCL6,CCDC88A,CACYBP,ID3,PDS5A,ZRANB3,RBBP6,ATF1,CDK2,WRNIP1,EREG,TTF1,CHTF18,INO80,E2F8,MAS1,ANKRD17,TERF2,PCNA,RFC3,ORC3,DHX9,USP37,RAC1,HUS1,DSCC1,ZNF365,DNA2,SMARCAL1,ACVRL1,BRCA2,CDAN1,TICRR,ESCO1,TP53,CCNA2,EGFR,TERF1,RAD17…	TNFAIP1,MAS1,UCN,MCIDAS,DACH1	TIPIN,FGFR1,CCDC88A,PCNA,TP53,TERF1
GO_NUCLEOSIDE_TRIPHOSPHATE_METABOLIC_PROCESS	GO:0009141	81	Down	3.5869400810743405e-5	8.908159772305086e-4	1	SLC25A13,TBPL1,CTPS2,RRM2B,SPHK2,GNAI3,PKM,RHOA,ENO1,VPS9D1,CAD,TREM2,GTPBP1,SAMHD1,TAZ,NME3,NME4,TGFB1,NUDT1,IMPDH1,PRKAG2,AK1,PPARGC1A,RAB23,NME5,DGUOK,SLC25A12,RHOQ,ITPA,DUT,UCK1,RAN,AMPD3,CMPK2,COX5B,NUDT15,AK7,NME7,UCK2,GUK1,PARP1,AK3,ALDOA,PID1,AK5,ENPP3,FLCN,AK9,ADK,PINK1,CMPK1,AK4,SUCLG1,VCP,STOML2,AK8,LDHC,ENTPD3,DTYMK,STAT3,MFN1,CTPS1,NME6,SMPDL3A,DNAJC30,TYMS,IMPDH2,CYC1,GIMAP7,DCTPP1,…	SLC25A13,AK7,AK5,GIMAP7,NME9,LRRK2	NUDT1,ENTPD3,SMPDL3A
GO_NEGATIVE_REGULATION_OF_METAPHASE_ANAPHASE_TRANSITION_OF_CELL_CYCLE	GO:1902100	36	Down	3.598794454975059e-5	8.908200090028722e-4	2	MAD1L1,ZNF207,SPDL1,TPR,TRIP13,NDC80,ZW10,KLHL22,ANAPC15,FBXO5,TTK,IK,MAD2L2,CDC20,CENPF,DUSP1,TEX14,XRCC3,PCID2,PSMG2,CCNB1,APC,USP44,CDK5RAP2,DYNC1LI1,ATM,BUB3,BUB1B,MAD2L1,RAD21,PLK1,CDT1,BUB1,GEN1,AURKB,LCMT1	TEX14,USP44	IK,XRCC3,MAD2L1
GO_PROTEIN_INSERTION_INTO_MITOCHONDRIAL_MEMBRANE_INVOLVED_IN_APOPTOTIC_SIGNALING_PATHWAY	GO:0001844	30	Down	3.627496227702012e-5	8.949806266707424e-4	2	BAD,BID,CASP8,TP63,TP73,BAX,PPP1R13B,GZMB,E2F1,BMF,BBC3,MAPK8,YWHAE,TFDP2,PPP3CC,YWHAH,YWHAQ,NMT1,TP53,PMAIP1,TP53BP2,BCL2L11,YWHAZ,MOAP1,YWHAB,YWHAG,BCL2,SFN,TFDP1,PPP3R1	GZMB	TP63,TP73,TP53,YWHAB,SFN
GO_ORGANELLE_FISSION	GO:0048285	396	Down	3.648681706201353e-5	8.9726568101847e-4	2	MAD1L1,CYP26B1,CDC27,COX10,ZNF207,NCAPD2,AKAP8L,ANLN,DCN,TACC3,IGF1,SPAST,UBR2,NCAPH2,CUL3,TUBG2,SPDL1,PHF23,CUL7,TPR,RAD51,ANAPC4,RIOK2,NDC1,CTDP1,WAPL,CDK13,ASPM,MTFR1,STAG3,RHOA,KIF2A,SIRT2,VPS35,CDC42,TRIP13,SMC1A,NDE1,MOV10L1,CLASP1,MLH1,SPAG5,TOP2B,EDN1,CDC14A,KIF22,DNM2,NDC80,CDC14B,NFE2L1,PIBF1,PDS5B,CHMP2B,ATRX,SEH1L,DDHD2,RAD54L,CHMP5,ZW10,DNM1L,AURKA,TPX2,NSFL1C,ANAPC5,BIRC5,MUL1,KIF4A…	CYP26B1,IGF1,MOV10L1,HIRA,PDGFB,RGCC,SMPD3,IL1A,MSX2,SEC16B,TEX14,EDN3,KIF25,IL1B,KDR,USP44,EGF,SYCP3,ANKRD53,ANKRD31,TEX12,TTN,TDRD9,MEIOB,HFM1,MEI1,INSR,PDE3A,C11orf80,BTC,CD28,MEIOC,MAPK15,RAD51B,EPGN,PLCB1,MYBL1,LRRK2,SYCP2,RAD54B,WEE2,RNF212B,BTBD18,PDXP,PTTG2	NCAPH2,NDC1,VPS35,BMP7,IK,WNT5A,OBSL1,XRCC3,CDKN1C,TUBG1,KIF2C,TERF1,DSN1,NSMCE2,MX1,MAD2L1,ING2,RNF212,PSMD13
GO_CELLULAR_AMINO_ACID_METABOLIC_PROCESS	GO:0006520	280	Down	3.711511929239411e-5	9.088794022048427e-4	1	GCLC,NOS2,PSMB1,AASS,IYD,LARS2,PSMC4,CPS1,GCLM,MRI1,CTNS,PSMA4,CTPS2,ATP2B4,ALDH18A1,GATB,BCAT1,OAT,IARS2,PSME4,ASNS,HSD17B10,ACAT1,NAALAD2,MCCC1,SLC1A3,DCT,ARG2,BCKDHB,PLOD1,HAL,CAD,FOLH1,SEPHS1,ERO1B,NOX4,PSMC5,SIRT4,NOS1,DLD,PSME1,PHGDH,COMT,PSMD5,PSMD8,MTAP,GGT5,UPB1,GGT1,PRODH,GCAT,TXN2,PSMC6,PSMA3,GSTZ1,MTHFD1,PSMC1,PSMB5,PSMA6,PSME2,GSS,HNF4A,PSMA7,AHCY,PSMD10,SMS,PSMD7,CRYM,EARS2,BCKDK,FA…	BCAT1,DCT,HAL,NOX4,GGT5,GGT1,HNF4A,IL4I1,HGD,KMO,ALDH8A1,GFPT2,SDS,BAAT,TPH2,AMDHD1,HDC,BHMT,HMGCLL1,DPYS,MAT1A,TDO2,SLC7A7,CARNMT1,PADI4,CBS,FTCD,NOS3,GLYATL1,GPT,GLDC,PFAS,SEPHS2,TH,DDO	PSMC4,GCLM,ALDH18A1,OAT,ACAT1,ARG2,PSMC5,PSMD5,TXN2,PSMA3,GSS,EARS2,SARS2,BLMH,HARS2,PSMD14,GOT1,PSAT1,GCSH,PYCR2,AZIN1,PSMB4,ALDH4A1,ASRGL1,AIMP1,GPT2,SHMT1,NQO1,PSMD13,HYKK
GO_REGULATION_OF_PROTEASOMAL_PROTEIN_CATABOLIC_PROCESS	GO:0061136	174	Down	3.720064529954705e-5	9.088794022048427e-4	1	GCLC,ANKIB1,OSBPL7,RHBDF1,PKD1,HFE,PSMC4,NUB1,RNF14,UFL1,PIAS1,RNF19A,GABARAPL2,CLEC16A,MAPK9,HERPUD1,USP13,ATXN3,SIRT2,ERLEC1,TRIB2,PRKACA,CHFR,DERL2,ARAF,LAMP3,UBE2K,SENP1,OPHN1,KEAP1,PSEN1,NFE2L1,GSK3B,AURKA,EDEM2,PSME1,WAC,TREM2,HSP90AB1,DERL3,RBX1,PSMC1,PSME2,TRIB3,USP14,SMAD7,PSMD10,FMR1,N4BP1,STUB1,RNF40,SGTA,GSK3A,CAV1,DVL1,FBXW7,USP5,BAG2,CSNK1A1,PSMD14,SUMO1,NFE2L2,PARK7,RNF19B,UCHL5,RA…	OSBPL7,RHBDF1,CLEC16A,DERL3,CLU,PRKCG,APOE,RNF180,SHH,WNT10B,BRSK2,ARIH2,LRRK2,RNFT1,UBE2J1,ECSCR	PKD1,PSMC4,CHFR,FBXW7,USP5,PSMD14,PRICKLE1,CSNK1D,DAB2,BCAP31
GO_AMINO_ACID_ACTIVATION	GO:0043038	30	Down	3.902872594987646e-5	9.483620519734346e-4	1	LARS2,GATB,IARS2,EARS2,SARS2,AIMP2,HARS2,FARSB,WARS2,DARS2,AARS2,EEF1E1,QRSL1,CARS2,VARS2,NARS2,PPA2,YARS2,TARS2,FARS2,RARS2,AASDH,PARS2,AIMP1,DALRD3,FARSA,PPA1,MARS2,GATC,AARSD1		EARS2,SARS2,HARS2,AIMP1
GO_DNA_DAMAGE_RESPONSE_SIGNAL_TRANSDUCTION_BY_P53_CLASS_MEDIATOR	GO:0030330	102	Down	3.906873569591558e-5	9.483620519734346e-4	6	KDM1A,BRCA1,SNAI2,CD74,CD44,HIPK2,SP100,BCL3,RPS6KA6,GTSE1,CNOT4,ZMPSTE24,ATRX,BAX,AURKA,CNOT3,PCBP4,TFAP4,SIRT1,EP300,E2F1,PSMD10,RGCC,USP10,RBL2,NBN,NDRG1,CASP2,DDX5,FOXM1,CDKN1B,CNOT2,ING4,CNOT6,TFDP2,ARID3A,GADD45A,PLAGL1,TWIST1,CDK2,SNAI1,CDKN1A,SOX4,EEF1E1,CNOT1,PRMT1,E2F8,SESN2,PCNA,CCNB1,MDM2,CNOT6L,BRCA2,PML,TP53,PMAIP1,CARM1,DYRK3,SMYD2,PLK2,TNKS1BP1,ATM,PLA2R1,CNOT8,BATF,PAXIP1,DYRK1A,…	RGCC,RBL2,PLAGL1,SNAI1,PPM1D,ACER2,SPRED3	CD44,CNOT1,PCNA,TP53,PAXIP1,SFN
GO_REGULATION_OF_MITOCHONDRIAL_OUTER_MEMBRANE_PERMEABILIZATION_INVOLVED_IN_APOPTOTIC_SIGNALING_PATHWAY	GO:1901028	44	Down	3.994637997946598e-5	9.665482615610339e-4	2	GCLC,BAD,SLC25A5,BID,BAK1,CASP8,TP63,TP73,GSK3B,BAX,PPP1R13B,MUL1,TMEM14A,GZMB,E2F1,BBC3,GSK3A,MAPK8,YWHAE,TFDP2,PPP3CC,ZNF205,YWHAH,HIP1R,YWHAQ,NMT1,TP53,PMAIP1,TP53BP2,MPV17L,YWHAZ,YWHAB,ACAA2,YWHAG,BCL2,SFN,BOK,TMEM102,FZD9,TFDP1,HSPA1A,SLC35F6,PPP3R1,CHCHD10	GZMB,HIP1R,ACAA2,FZD9	TP63,TP73,TP53,MPV17L,YWHAB,SFN
GO_GLYCOSYL_COMPOUND_METABOLIC_PROCESS	GO:1901657	116	Down	4.013357661448604e-5	9.679652693077162e-4	1	FUCA2,ENPP4,DERA,TYMP,AKR7A2,GNAI3,RHOA,GBA2,DLG1,NT5C2,MAGI3,CAD,AKR1B1,UPRT,PRTFDC1,MTAP,UPB1,GTPBP1,APOBEC3H,ERH,GMPR2,AHCY,PRPS2,GLA,CDADC1,DHODH,NME3,NME4,IMPDH1,AICDA,RAB23,DNPH1,NME5,UMPS,DGUOK,AKR1A1,TJP2,RHOQ,NT5C3A,AMD1,OARD1,APOBEC2,GNMT,NT5C,PPAT,APOBEC3A,APOBEC3F,PUDP,UCK1,MPP1,SLC34A1,RAN,PEMT,MACROD1,AMPD3,NT5E,ATIC,PRPSAP2,NME7,UCK2,GUK1,ABHD10,CBR4,CASK,PRPS1,DPYS,AK3,DLG2,AKR1C2…	APOBEC3H,SLC34A1,DPYS,LRGUK,CDA,GIMAP7,TH,NME9,NT5C1B,LRRK2,CARD11	PRTFDC1,GMPR2,GLA,NT5C3A,NT5C,NT5E,ATIC,UPP1,APOBEC3C
GO_NUCLEOBASE_CONTAINING_SMALL_MOLECULE_BIOSYNTHETIC_PROCESS	GO:0034404	98	Down	4.030697686759367e-5	9.690415365132345e-4	1	DERA,TYMP,ENTPD2,NTHL1,PDE4A,PDE8A,ACAT1,UNG,NT5C2,CAD,ACOT7,PRTFDC1,MTAP,SAMHD1,ABCD1,DHODH,NME3,MLYCD,NME4,PDE4C,NUDT1,IMPDH1,PDE10A,DNPH1,NUDT12,NME5,PDE8B,PDE4D,OGG1,UMPS,PDE1A,GDA,NUDT10,SMUG1,AMD1,NT5C,ITPA,DUT,MBD4,PUDP,UCK1,AMPD3,NT5E,NUDT15,PDE5A,TDG,NEIL1,NUDT7,NME7,UCK2,GUK1,ENPP3,NEIL2,ADK,DCK,XDH,CDA,PDE9A,GMPS,VCP,NUDT5,HPRT1,NUDT13,TK2,TK1,ENTPD3,DTYMK,ADAL,HINT1,NUDT9,PDE7B,NME6,S…	PDE10A,PDE8B,GDA,CDA,NME9,PDE4B,NT5C1B,PDE2A,PDE7A	ACAT1,UNG,PRTFDC1,NUDT1,NUDT10,NT5C,NT5E,TDG,ENTPD3,SMPDL3A,UPP1
GO_ORGANOPHOSPHATE_BIOSYNTHETIC_PROCESS	GO:0090407	502	Down	4.050759606326142e-5	9.7076324960523e-4	1	DPM1,MTMR7,AK2,PDK4,SLC25A13,PDK2,AGK,NOS2,PIGQ,NADK,ABHD5,PIK3C2A,ELOVL5,CPS1,AGPAT4,TBPL1,SH3YL1,PI4K2B,PNKP,INPP4A,CTPS2,RRM2B,HEXB,PIK3CB,PIGV,MPC1,SPHK2,MTMR1,DGKA,ME1,ELOVL1,IDI1,PKM,PDK3,COASY,ACSL4,IP6K2,ADGRF5,PLA2G10,PIGB,SLC44A1,CSNK2A2,PTGS2,ENO1,ACAT1,VPS9D1,MOCOS,PLD1,ACACB,PIK3C3,SYNJ2,ADCY2,STARD7,CAD,AK6,CPNE3,DDHD2,ITPKC,MTMR2,ACHE,PIGS,PGS1,LPCAT2,CRLS1,NOS1,SPTLC1,PDPR,PITPNM2…	MTMR7,SLC25A13,ELOVL1,ADGRF5,PDGFB,BMX,MTMR8,PCYT1B,ACSBG1,ABCA2,PIGL,FIG4,GUCA1B,PIKFYVE,PLCL1,AMPD1,KMO,PLA2G2D,APOA1,ELOVL3,GPAM,ADCY7,PLA2G12A,SLC35B3,ADCY4,MAS1,TPTE2,HMGCS2,RFK,AGAP2,HTR2B,PLCB2,SLC44A5,FGF2,AK7,PIK3R5,SLC44A3,ADCY10,RAB5A,IDI2,IPMK,GUCY1A2,AK5,ACSS1,NMNAT2,SYNJ1,PLA2G4D,NPR2,IP6K3,GPER1,NOS3,GPD1,PDZD3,ADCY6,CPNE7,PFAS,NME9,PLCB1,SERINC4,PLA2G2A,ENTPD8,HRH1,PLA2G4B	DPM1,DGKA,COASY,ACAT1,PITPNM3,PYGL,CSNK2A1,PLCB4,MVK,PLCD4,PTK2B,IPPK,PAICS,PLD2,AJUBA,PDHA1,ATIC,ETNK2,SNCA,PGAP2,PLCB3,NADK2,SLC26A2,PCYT1A,PRPSAP1,ALOX15,NPPC,FABP5,AGPAT2,NADSYN1,PIGG,SHMT1,PLD6,UPP1,PGAP1,CSNK2B,CKMT1A,CKMT1B
GO_REGULATION_OF_MORPHOGENESIS_OF_AN_EPITHELIUM	GO:1905330	166	Down	4.085692881755513e-5	9.760266328638171e-4	5	DVL2,SOX8,AP2B1,PSMB1,CELSR3,BTBD7,MKS1,PSMC4,SNAI2,HGF,PSMA4,AP2S1,RHOA,PSME4,CDC42,CLASP1,NTN4,CELSR1,GPC4,SIRT6,FGFR1,PSMC5,ESR1,PSME1,PSMD5,ABL1,PSMD8,PSMC6,PSMA3,DAAM1,SIX4,PSMC1,PSMB5,PSMA6,PSME2,BMP7,PSMA7,PSMD10,PARD6A,PSMD7,FZD3,SFRP1,PLEKHA4,WNT2,PSMA2,DVL1,GATA3,DKK1,PSMD3,PFN1,PSMD11,ALOX12,SMURF2,MDK,PSMD9,PTK7,VEGFA,FGF1,NPHP3,WNT5A,FOXP1,PSMD14,STAT1,TBX2,RREB1,BMP4,SOX9,PAX8,PSMF1…	SOX8,CELSR3,HGF,ESR1,WNT2,GATA3,TBX2,PAX8,CITED1,ITGAX,NKD1,WNT7A,SHH,DACT1,GREM1,ROR2,FZD2,GPC6,NOG,ROR1,TNF,ETV5,HOXB7,HNF1B	PSMC4,AP2S1,FGFR1,PSMC5,PSMD5,PSMA3,BMP7,PTK7,WNT5A,PSMD14,PRICKLE1,ARHGEF19,DAB2,PSMB4,VANGL2,FZD6,SIX2,AP2A2,PSMD13,AP2A1
GO_MRNA_3_END_PROCESSING	GO:0031124	95	Down	4.2300877925712636e-5	0.001007323121490467	1	PAF1,ZC3H3,THOC3,ZC3H11A,U2AF2,PABPC1,CPSF1,SNRPA,THOC1,PAPOLA,POLDIP3,THOC5,SRSF5,ZC3H14,PABPN1,PABPC1L,CSTF1,RPRD1B,CSTF2,RNF40,CPEB3,MTPAP,CASC3,MAGOHB,CPSF6,SRSF9,SRSF3,NCBP2,PAPOLG,SRSF7,SRSF4,SRSF11,CPSF3,DDX39A,SRSF6,UPF3B,THOC2,SYMPK,CCNT1,THOC6,GRSF1,SRRM1,CCNB1,CDC73,SRSF1,WDR33,CDK9,NCBP1,PNPT1,BARD1,DHX38,RPRD1A,EIF4A3,APP,ZNF473,POLR2D,FIP1L1,TUT1,CPSF7,RNF20,LSM11,SSU72,U2AF1,CHTOP,…	SRSF1,RPRD1A,CPSF4L,CPEB1	UPF3B,DHX38,U2AF1,MAGOH,THOC7,NELFE
GO_REGULATION_OF_UBIQUITIN_PROTEIN_TRANSFERASE_ACTIVITY	GO:0051438	49	Down	4.2702354873130975e-5	0.0010136757741965633	1	DCUN1D1,PSEN1,CDC14B,DNM1L,ABL1,TRIB3,SMAD7,AXIN1,STUB1,FZR1,LIMK1,UBE2S,DCUN1D4,FBXW7,FBXO5,BAG2,ARRDC3,GORASP1,PARK7,MAD2L2,CDC20,MASTL,RPL5,RPL23,PIN1,USP44,DCUN1D5,RAB1A,ARRDC4,RPS2,FEM1A,RPL11,DCUN1D2,PINK1,DTX3L,MAD2L1,CDC20B,BAG5,PLK1,GOLGA2,BMI1,FEM1B,PTEN,RPS7,UBE2C,UBE2N,UBE2L3,DCUN1D3,TOPORS	USP44	LIMK1,FBXW7,MAD2L1
GO_REGULATION_OF_TRANSLATIONAL_INITIATION	GO:0006446	74	Down	4.379181204041416e-5	0.0010362685081890459	1	TPR,EIF2AK2,EIF4B,DHX29,NCK2,EIF4G3,DDX1,MTIF2,EIF2AK1,PPP1R15A,ALKBH1,EIF5,FMR1,DNAJC3,EIF3E,HSPB1,EIF3B,EIF4H,RPS6KB1,EIF4G2,EIF2B1,NCBP2,EIF1B,EIF4G1,GLE1,EIF2B2,PAIP2,KHDRBS1,AGO2,PAIP2B,MIF4GD,ATF4,EIF2AK4,HABP4,EIF2S1,CTIF,NCBP1,RPL13A,POLR2D,EIF2B5,EIF3H,EIF4EBP2,YTHDF1,CDC123,UHMK1,BOLL,BANK1,IMPACT,LARP1,EIF4A2,NCK1,EIF5B,PPP1R15B,METTL3,POLR2G,EIF2AK3,PAIP1,PPP1CA,EIF1,RBM4,RPS6KB2,EIF3…	ALKBH1,METTL3,TNF,CCL5	DDX1,EIF2B5,NCK1,EIF3K
GO_REGULATION_OF_HUMORAL_IMMUNE_RESPONSE	GO:0002920	64	Up	4.4208616597599335e-5	0.0010428521626863166	6	CFH,C8B,C6,FCGR2B,PTPRC,CD59,PPP2R3C,PGC,C5,C1QBP,HPX,CD81,PTPN6,C7,CD46,CLU,C4BPA,C4BPB,IL1B,C3,CCR7,CFP,FOXJ1,SPINK5,C5AR2,SUSD4,SERPING1,VSIG4,CXCL13,C1QC,C1R,C2,PHB,KLK7,C3AR1,C1QB,C1QA,A2M,C8G,CD19,C1S,SPNS2,PROS1,ZP3,CD55,C5AR1,CR1L,CFI,IGKC,IGKV4-1,IGLV1-51,IGLV1-40,IGLC2,IGLC3,IGLC7,IGHG4,IGHG2,IGHG1,IGHG3,LTA,TNF,IGKV3-20,IGKV1-12,CFB	C8B,C6,FCGR2B,PTPRC,C5,HPX,C7,CLU,C4BPA,C4BPB,IL1B,CCR7,CFP,VSIG4,CXCL13,C1QC,C2,C3AR1,C1QB,C1QA,A2M,SPNS2,CD55,CR1L,IGKV4-1,IGLV1-51,IGLV1-40,IGLC2,IGLC3,IGLC7,IGHG4,IGHG2,IGHG1,IGHG3,LTA,TNF,IGKV3-20,IGKV1-12,CFB	SPINK5
GO_RESPONSE_TO_UV	GO:0009411	131	Down	4.6084025552350954e-5	0.0010836946633795029	6	KDM1A,CREBBP,SPRTN,MAP4K3,ERCC1,BAK1,USP28,ERCC8,POLD1,TMEM161A,HYAL2,BCL3,NEDD4,RAD18,PTGS2,TIPIN,MAP2K7,POLD3,UBE2A,SDF4,MAP3K4,BAX,MSH2,SIRT1,CIRBP,EP300,YY1,NFATC4,ACTR5,FMR1,N4BP1,BMF,ERCC2,PTN,MAPK8,CCND1,HYAL1,MSH6,STK11,UBE2B,TRIM32,CAT,ZRANB3,POLK,CDKN1A,ZBTB1,ATF4,EIF2AK4,INO80,CDKN2D,UBE4B,PRKAA1,PCNA,CASP9,MEN1,EIF2S1,DDB2,ERCC5,MDM2,REV1,HUS1,XPA,MYC,BRCA2,PML,TP53,AKT1,DTL,SDE2,PARP…	IVL,WRN,METTL3,IL12A,MME,CERS1,AQP1	ERCC1,TIPIN,CIRBP,CDKN2D,PCNA,DDB2,TP53,PTPRK,XPC,MFAP4
GO_NUCLEOSIDE_PHOSPHATE_BIOSYNTHETIC_PROCESS	GO:1901293	223	Down	4.6346525918576436e-5	0.0010864722976239491	1	AK2,PDK4,SLC25A13,PDK2,NOS2,NADK,ELOVL5,AGPAT4,TBPL1,PNKP,CTPS2,RRM2B,MPC1,SPHK2,ME1,ELOVL1,PKM,PDK3,COASY,ACSL4,PTGS2,ENO1,ACAT1,VPS9D1,ACACB,ADCY2,CAD,AK6,NOS1,PDPR,DLD,UPRT,TREM2,ACOT7,SCD,TECR,MAPK1,SLC25A1,GSTZ1,MTHFD1,CDS2,PRPS2,TAZ,CDADC1,DHODH,NME3,MLYCD,NME4,QPRT,ACSBG1,TGFB1,GCDH,NAMPT,IMPDH1,PRKAG2,NMRK1,AK1,LHPP,PPARGC1A,PDHX,GUCA1B,NUDT12,NME5,RAD50,UMPS,DGUOK,SLC25A12,KYNU,AMPD2,AMP…	SLC25A13,ELOVL1,ACSBG1,GUCA1B,AMPD1,KMO,ELOVL3,GPAM,ADCY7,SLC35B3,ADCY4,RFK,AK7,ADCY10,GUCY1A2,AK5,ACSS1,NMNAT2,NPR2,NOS3,PDZD3,ADCY6,PFAS,NME9,ENTPD8	COASY,ACAT1,PAICS,PDHA1,ATIC,SNCA,NADK2,SLC26A2,PRPSAP1,NPPC,AGPAT2,NADSYN1,SHMT1,UPP1
GO_REGULATION_OF_CELLULAR_RESPONSE_TO_STRESS	GO:0080135	656	Down	4.658207999046442e-5	0.0010886029562988968	6	RAD52,BAD,WNT16,FKBP4,KDM1A,DVL2,CREBBP,MAP3K9,PAFAH1B1,NOX1,SPAG9,CRY1,MAPK8IP2,FYN,BRCA1,ERCC1,MAP4K5,DDX11,ZMYND11,WAS,BID,SNAI2,CD74,HGF,RB1CC1,FAS,CD44,BCLAF1,NUP160,BAK1,GRN,FUT8,RTN4R,PARP3,HSPA5,TPR,DTNBP1,ERCC8,ARHGEF5,HERPUD1,RAD51,POLQ,FAM168A,EIF2AK2,SERPINB3,USP13,CAMK2B,NDC1,YBX3,HIPK2,TMEM161A,EYA2,MAP2K4,ATXN3,TP53BP1,ERLEC1,NUP133,CDC42,NCK2,MAP4K4,VASH1,FCGR2B,DERL2,XRCC1,PDE8A,…	RAD52,WNT16,NOX1,FYN,WAS,HGF,CAMK2B,VASH1,FCGR2B,SCARF1,TRAF4,KCNK2,DERL3,XBP1,RASSF2,CORO2B,AMBP,CXCL12,VNN1,IL1A,EFHD1,PRRX1,SLAMF1,SPP1,TNFSF11,CLU,RWDD3,PKN1,SNAI1,UNC5CL,IL1B,CCR7,PRKCG,ELL3,EDA2R,PTPN22,CD36,IL10,IL36RN,TLR4,CCL21,CD27,FBLN5,NTRK3,TNFRSF11A,CAMK2D,DUSP15,TIRAP,THY1,WNT7A,GDF6,ANKLE1,DUSP19,PPP4R2,TERT,DDIAS,DACT1,NOD2,MAP4K2,BDKRB2,AXIN2,ROR2,ZEB2,GPR37,CCL19,SH3RF3,CD34,BR…	ERCC1,DDX11,CD44,DTNBP1,NDC1,NUAK1,HSP90AA1,ARG2,BMP7,BFAR,RPA3,WFS1,FBXW7,CRYAB,TRPV4,WNT5A,ARHGEF2,PRDX1,RPA2,FKBP1B,PTK2B,LRP1,NUP85,CDKN2D,AJUBA,PCNA,TXN,CUL4A,NOL3,TP53,SOD1,FOXO1,PAXIP1,NCK1,VANGL2,ING2,MAP2K1,RGMA,BCAP31,HMGB1,SIRPA
GO_POSITIVE_REGULATION_OF_UBIQUITIN_DEPENDENT_PROTEIN_CATABOLIC_PROCESS	GO:2000060	90	Down	4.722277973251849e-5	0.001100159187266878	1	GCLC,ANKIB1,NUB1,RNF14,PIAS1,RNF19A,MAPK9,HERPUD1,SIRT2,TRIB2,CHFR,KEAP1,PSEN1,GSK3B,AURKA,RBX1,TRIB3,SMAD7,PSMD10,CCDC22,AXIN1,STUB1,SGTA,GSK3A,CAV1,DVL1,FBXW7,USP5,CSNK1A1,SUMO1,NFE2L2,RNF19B,CLU,PTK2B,CBFA2T3,DDA1,HSPBP1,UBQLN1,MDM2,DNAJB2,IL33,RNF144B,BBS7,EGF,PRICKLE1,DET1,CSNK1D,AKT1,NKD2,PLK2,RNF217,TAF1,RNF144A,DAB2,SH3RF2,ZER1,ZYG11B,DISC1,PYHIN1,RCHY1,RNF180,VCP,ARIH1,PLK1,FBXO22,UBE2V2…	CLU,EGF,RNF180,ARIH2,LRRK2	CHFR,FBXW7,USP5,PTK2B,PRICKLE1,CSNK1D,DAB2,BCAP31
GO_NEGATIVE_REGULATION_OF_NUCLEAR_DIVISION	GO:0051784	57	Down	4.8359732577904726e-5	0.0011231697149652255	2	MAD1L1,ZNF207,SPDL1,TPR,TRIP13,NDC80,ATRX,ZW10,KLHL22,BMP7,NAA10,RGCC,PRKAR1A,ANAPC15,FBXO5,TTK,IK,RAD1,MAD2L2,CDC20,CENPF,DUSP1,TEX14,KIF25,BMP4,XRCC3,PCID2,LIF,PSMG2,CCNB1,APC,USP44,CDK5RAP2,DMRT1,TOM1L1,HORMAD1,DYNC1LI1,ATM,CHEK1,BUB3,FBXO43,BUB1B,MAD2L1,PTTG1,RAD21,PLK1,CDT1,BUB1,NME6,MTBP,TNKS,TOM1L2,AURKAIP1,GEN1,AURKB,LCMT1,PTTG2	RGCC,TEX14,KIF25,USP44,PTTG2	BMP7,IK,XRCC3,MAD2L1
GO_DNA_RECOMBINATION	GO:0006310	240	Down	4.855796357692882e-5	0.001124303618204275	1	RAD52,KDM1A,RECQL,LIG3,REV3L,BRCA1,ERCC1,WAS,UBR2,HMGB3,PARP3,FOXP3,RAD51,POLQ,TP53BP1,NUCKS1,POLB,TRIP13,TCF3,ZFYVE26,TFRC,XRCC1,MCM2,MCM6,MLH1,UNG,TOP2B,SIRT6,THOC1,XRCC5,RIF1,TCF7,EXD2,PTPRC,PALB2,RAD54L,FUS,CDC45,MSH2,CDC7,DMC1,MCM5,HDAC10,YY1,CCNB1IP1,APEX1,REC8,CD40,SAMHD1,ACTR5,SMCHD1,RBBP8,NBN,MCM4,ERCC2,IL27RA,TGFB1,TFPT,RPA3,SETX,EXOSC3,NSMCE4A,RAD51C,RECQL5,SUPT6H,RAD51AP1,TIMELESS,AIC…	RAD52,WAS,FOXP3,PTPRC,CCR6,POLN,IL10,ANKRD31,TNFSF13,MEIOB,HFM1,PPP4R2,WRN,RAG1,IL7R,APLF,C11orf80,CD28,ZSCAN4,SLX1B,RAD51B,FIGN,HUS1B,RAD54B,RPA4,RTEL1	ERCC1,MCM2,UNG,APEX1,RPA3,PSMD14,RPA2,XRCC3,GINS2,NSMCE2,PAXIP1,HMGB2,RUVBL1,RNF212,HMGB1,EXOSC6,AP5Z1
GO_CHROMATIN_ORGANIZATION_INVOLVED_IN_REGULATION_OF_TRANSCRIPTION	GO:0034401	72	Down	4.9176722294164974e-5	0.0011323104722543726	1	MSL3,UBR2,ARID1B,SMARCD1,SIRT2,MBD3,EED,BAZ2A,SIRT6,RIF1,CDC45,SIRT1,HIRA,PABPC1L,SMCHD1,SUV39H1,DOT1L,EZH2,ZMIZ1,EZH1,HDAC5,NAA40,AICDA,ASF1A,FAM172A,PCGF1,HDAC1,PADI2,ARID1A,UBE2B,NRDE2,DNMT3A,ATAD2B,HELLS,ZMIZ2,MORF4L2,ZNFX1,HAT1,ELOF1,TRIM28,DNMT1,ZNF304,RRP8,MORC2,MBD2,PPHLN1,HMGA1,TET1,MBD1,SETDB1,POLE3,CHEK1,SMARCA5,ATAD2,CTBP1,KMT2D,CTNNB1,BMI1,MECP2,SIN3A,PPM1D,ATF7IP,PHF8,BEND3,MORF4L1,…	HIRA,PADI2,PPM1D	PPHLN1,POLE3,HMGB1
GO_REGULATION_OF_CELLULAR_PROTEIN_LOCALIZATION	GO:1903827	498	Down	4.9341167997012996e-5	0.0011323104722543726	7	BAD,KDM1A,ITGA3,TMEM98,AP2B1,ARHGAP44,MARK4,TENM1,HFE,FYN,AKAP8L,TYROBP,BID,RUFY3,PRKCH,CENPQ,CDH1,EPHA3,GPM6B,TPR,GOPC,NEDD4L,USP36,CROCC,RIOK2,WAPL,GPC1,CASP8,NGFR,ABCA7,IPO5,PPP2R5A,CLDN18,SP100,PRKCZ,HYAL2,GRIPAP1,POLR1A,ERLEC1,VPS35,KCNAB2,DRD4,CSNK2A2,CDC42,PRKACA,SREBF1,DERL2,TP63,PTGS2,PICALM,TSG101,LMAN1,GTSE1,ACTB,DLG1,ANKRD13A,GPC4,ACTN2,MAP2,PCM1,TP53INP2,TP73,SAR1A,RAPGEF3,OPHN1,EPB4…	ARHGAP44,TENM1,FYN,TYROBP,EPHA3,DRD4,ACTN2,MAP2,RAPGEF3,RNF31,DERL3,GZMB,NECAB2,ABCA2,RANGRF,IFNG,RHOU,SEC16B,RAMP3,IL1B,SYT11,DCLK1,CD36,LCP1,EGF,STAC2,LYPD1,KCNB1,FCER1G,ITGB2,PKDCC,TRIM46,PRKCI,TERT,SHH,GPER1,ITGAM,TCAF2,DCLK2,PRKCE,ABLIM3,BRSK2,LEP,PDZK1,ARIH2,ERBB4,GPC6,STAC3,SLC51B,LILRB4,FZD9,LRRK2,ARC,CD247,UBE2J1,SIAH3,TNF,ITGB3	POLR1A,VPS35,TP63,TP73,HSP90AA1,ABHD17B,FBXW7,CEP72,WNT5A,RTN4,CCDC88A,LRP1,CEP250,ARHGEF16,ABHD17C,TXN,ANP32B,RDX,TP53,ERBB2,RALB,TERF1,DAB2,BAP1,YWHAB,PKIG,PKIA,TRIM8,DPP10,SFN,HCLS1,BCAP31,TAX1BP3
GO_PROCESS_UTILIZING_AUTOPHAGIC_MECHANISM	GO:0061919	466	Down	4.95793413249045e-5	0.0011323104722543726	15	BAD,POLDIP2,LAMP2,OSBPL7,VPS41,VTA1,DCN,CAPN1,HGF,RB1CC1,RRAGD,IFT88,ATP6V0A1,GABARAPL2,DAPK2,CLEC16A,PHF23,ATP6V1H,VPS13D,PIK3CB,TAB2,USP36,ATG5,USP13,LZTS1,VMP1,CTSA,GNAI3,KDM4A,CD84,ATG2B,ROCK1,TBC1D25,SIRT2,VPS35,FUNDC1,NEDD4,WIPI1,CSNK2A2,PRKACA,SREBF1,MARK2,TSG101,RAB7A,USP33,LAMP3,PIK3C3,TIGAR,TP53INP2,TOLLIP,KEAP1,SESN1,MID2,PSEN1,HSP90AA1,GSK3B,ULK2,RRAGB,CHMP2B,ZMPSTE24,CTTN,ATG16L1,MT3…	OSBPL7,HGF,CLEC16A,VPS13D,LZTS1,MID2,XBP1,HMOX1,EEF1A2,MTMR8,MEFV,ACBD5,IL10RA,IFNG,EPM2A,PIKFYVE,STAM2,ATP6V1B1,STBD1,CLU,KIF25,KDR,GFAP,TRIM21,SYT11,PTPN22,HTR2B,IL10,STAM,FNBP1L,IRF8,RAB5A,DRD2,RAB39B,WDFY3,WDR41,TMEM74,TMEM150A,ATP6V0E2,SNX32,LEP,ACER2,ULK1,MAPK15,ATG9B,ATP6V0C,RUFY4,LRRK2,ZKSCAN3,DAPK1	LAMP2,RRAGD,VPS35,TOLLIP,HSP90AA1,TSPO,CSNK2A1,VPS18,RASIP1,FBXW7,PRKAB1,MFN2,ATP6V1E1,VPS25,ITGB4,TP53,RALB,SNCA,SOGA1,FOXO1,UCHL1,DRAM2,IFI16,TEX264,RAB8A,TRIM8,TOMM20,HMGB1,CSNK2B
GO_RNA_PHOSPHODIESTER_BOND_HYDROLYSIS	GO:0090501	136	Down	4.9666643719814664e-5	0.0011323104722543726	1	ELAC2,ANGEL1,RNASET2,SMG6,CPSF1,EXOSC7,REXO2,EXOSC5,EXD2,DIS3,NOP14,XRN2,AGO1,DICER1,APEX1,SAMHD1,CSTF2,USB1,POP1,ERI1,RNASEH2A,POP4,POLR2I,EXOSC3,DCPS,ENDOU,CNOT2,CPSF6,CNOT6,DROSHA,XRN1,NCBP2,TSNAX,ERI3,PPP1R8,CPSF3,RCL1,EXOSC8,UTP20,EXOSC9,AGO2,RRP36,RPP40,CNOT1,PIWIL1,AGO3,DGCR8,KRI1,RNASE1,HELZ2,EXOSC2,TOE1,ERN2,PIWIL4,PAN2,RNASEL,MRPL44,RNASEH2B,NCBP1,PNPT1,DBR1,CNOT6L,PARN,NOB1,ELAC1,ISG20…	ENDOU,PIWIL1,RNASE1,PIWIL4,PNLDC1,RNASE7,RNASE2,RNASE6,CPSF4L	EXOSC7,XRN2,APEX1,POLR2I,TSNAX,CNOT1,MRPL44,NOB1,ABT1,EXOSC6
GO_POSITIVE_REGULATION_OF_PROTEOLYSIS_INVOLVED_IN_CELLULAR_PROTEIN_CATABOLIC_PROCESS	GO:1903052	113	Down	4.973277942985982e-5	0.0011323104722543726	1	GCLC,ANKIB1,OSBPL7,PSMC4,NUB1,RNF14,PIAS1,RNF19A,MAPK9,HERPUD1,USP13,ATXN3,SIRT2,TRIB2,CHFR,KEAP1,PSEN1,GSK3B,AURKA,EDEM2,TREM2,RBX1,PSMC1,TRIB3,SMAD7,PSMD10,CCDC22,FMR1,AXIN1,STUB1,RNF40,SGTA,GSK3A,CAV1,DVL1,FBXW7,CTSC,USP5,BAG2,CSNK1A1,SUMO1,NFE2L2,RNF19B,CLU,PTK2B,CBFA2T3,DDA1,RGN,HSPBP1,EDEM1,UBQLN1,MDM2,DNAJB2,DAB2IP,IL33,RNF144B,BBS7,EGF,RNF185,PRICKLE1,TMTC3,DET1,CSNK1D,AKT1,NKD2,PLK2,RNF2…	OSBPL7,CTSC,CLU,EGF,RNF180,ARIH2,LRRK2,RNFT1,ECSCR	PSMC4,CHFR,FBXW7,USP5,PTK2B,PRICKLE1,CSNK1D,DAB2,BCAP31
GO_NUCLEOSIDE_METABOLIC_PROCESS	GO:0009116	94	Down	4.9806613463946495e-5	0.0011323104722543726	1	ENPP4,DERA,TYMP,GNAI3,RHOA,DLG1,NT5C2,MAGI3,CAD,UPRT,PRTFDC1,MTAP,UPB1,GTPBP1,APOBEC3H,ERH,GMPR2,AHCY,PRPS2,CDADC1,DHODH,NME3,NME4,IMPDH1,AICDA,RAB23,DNPH1,NME5,UMPS,DGUOK,TJP2,RHOQ,NT5C3A,AMD1,OARD1,APOBEC2,GNMT,NT5C,PPAT,APOBEC3A,APOBEC3F,PUDP,UCK1,MPP1,RAN,PEMT,MACROD1,AMPD3,NT5E,ATIC,PRPSAP2,NME7,UCK2,GUK1,CASK,PRPS1,DPYS,AK3,DLG2,LRGUK,ADK,DCK,CDA,AK4,GMPS,HPRT1,TK2,TK1,DTYMK,ADAL,MFN1,NME6,…	APOBEC3H,DPYS,LRGUK,CDA,GIMAP7,NME9,NT5C1B,LRRK2,CARD11	PRTFDC1,GMPR2,NT5C3A,NT5C,NT5E,ATIC,UPP1,APOBEC3C
GO_REGULATION_OF_VIRAL_TRANSCRIPTION	GO:0046782	64	Down	5.0241649160955204e-5	0.001137807100472172	6	POLR2J,POLR2B,RSF1,CTDP1,TAF11,NUCKS1,MID2,REST,TFAP4,POLR2E,SMARCB1,POLR2F,EP300,SNW1,NELFCD,POLR2C,POLR2I,HPN,TRIM14,HDAC1,TRIM62,TRIM32,TARDBP,ZNF639,GTF2F1,SMARCA4,ZFP36,CCNT1,TRIM21,INPP5K,MDFIC,DHX9,CDK9,POU2F3,GTF2B,LEF1,TARBP2,IFITM3,POLR2D,POLR2K,HMGA2,CHD1,TRIM11,RRP1B,POLR2H,PSMC3,POLR2G,TRIM8,JUN,POLR2L,POLR2A,NELFA,SP1,GTF2F2,NELFB,SUPT5H,NELFE,TRIM31,TRIM27,TRIM13,SUPT4H1,CCL5,CCL4,…	MID2,HPN,TRIM21,CHD1,TRIM31,CCL5,CCL4,CCL3	SNW1,POLR2I,TRIM8,GTF2F2,NELFE
GO_CYTOKINETIC_PROCESS	GO:0032506	39	Down	5.03507992634197e-5	0.001137807100472172	4	ANLN,SPAST,RHOA,CHMP2B,CHMP5,MYH9,CHMP4B,KIF20A,ECT2,RTKN,CHMP3,VPS4B,ANXA11,SNX9,CHMP2A,CHMP1A,VPS4A,SPIRE1,KIF23,CEP55,KIF20B,ARF1,BIN3,CHMP7,MITD1,ALKBH4,RACGAP1,CHMP4C,CNTROB,PDCD6IP,SNX33,CHMP6,SNX18,AURKB,KLHDC8B,SPIRE2,NUP62,CHMP4A,CHMP1B		MITD1
GO_NUCLEOBASE_CONTAINING_SMALL_MOLECULE_METABOLIC_PROCESS	GO:0055086	533	Down	5.067632314283834e-5	0.00114173452589778	1	ENPP4,BAD,AK2,KDM1A,PDK4,SLC25A13,SLC4A1,ACSM3,CROT,PDK2,NOS2,NADK,AASS,MLXIPL,ELOVL5,PGM3,IGF1,CPS1,DERA,TYMP,AGPAT4,TBPL1,NUP160,FUT8,PNKP,CTPS2,TPR,RRM2B,ENTPD2,NDC1,MPC1,DGAT2,SPHK2,FAR2,NTHL1,GNAI3,ME1,PDE4A,ELOVL1,PFKP,PKM,RHOA,PDK3,HDAC4,COASY,ACSL4,NUP133,RORA,PDE8A,PTGS2,ENO1,NUP37,ACAT1,VPS9D1,DLG1,REXO2,UNG,ACACB,NT5C2,SIRT6,TIGAR,ADCY2,PGM1,PSEN1,MAGI3,CAD,AK6,SEH1L,PTHLH,SULT2B1,TGDS…	SLC25A13,IGF1,ELOVL1,APOBEC3H,ACSBG1,ENO3,IFNG,ENO2,PDE10A,GUCA1B,PDE8B,AMPD1,KMO,GDA,ELOVL3,GPAM,ADCY7,SLC35B3,ADCY4,SULT4A1,GFPT2,HMGCS2,RFK,ALDOB,BAAT,ENTPD1,AK7,PMM2,ADCY10,CSGALNACT1,DPYS,TDO2,GUCY1A2,AK5,ACSS1,LRGUK,HKDC1,NMNAT2,PFKFB1,CDA,NPR2,PGAM2,NOS3,B4GALNT2,GPD1,INSR,BPGM,PDZD3,ACSM6,SULT1B1,ADCY6,PFAS,GIMAP7,NME9,PDE4B,NT5C1B,PDE2A,ENTPD5,ENO4,ENTPD8,LRRK2,OGDHL,SULT1C4,SULT1C2,CARD…	CROT,NDC1,COASY,ACAT1,UNG,PRTFDC1,PMM1,GMPR2,NUDT1,MVK,ACOT13,NT5C3A,NUDT10,ACOT9,NUP85,NT5C,PAICS,PDHA1,NT5E,ATIC,TDG,SNCA,NADK2,SLC26A2,HK1,PRPSAP1,NPPC,ENTPD3,AGPAT2,TPST1,SMPDL3A,NADSYN1,GLRX,SHMT1,DHTKD1,UPP1,APOBEC3C
GO_DNA_TEMPLATED_TRANSCRIPTION_TERMINATION	GO:0006353	71	Down	5.16604090532063e-5	0.001160431576493664	1	MNAT1,POLR1A,CPSF1,ZMPSTE24,XRN2,PAPOLA,POLR2E,SNRPD3,POLR2F,PRMT5,PABPN1,CSTF1,CSTF2,TAF1C,MAZ,ERCC2,SETX,UBTF,GTF2H1,GTF2H3,TBP,NCBP2,TAF1B,TTF2,CPSF3,MTERF2,TTF1,POLR1B,SYMPK,SNRPB,MTERF1,MED18,CDK7,CCNH,DHX9,WDR33,NCBP1,POLR1E,SNRPF,ZNF473,TAF1A,SNRPG,FIP1L1,GTF2H2,POLR2K,CPSF7,LSM11,SCAF4,SSU72,CPSF4,POLR3K,ERCC3,POLR2H,SLBP,PCF11,CPSF2,TAF1D,NUDT21,POLR1C,SMN1,CLP1,CSTF3,CSTF2T,POLR2L,POLR2…	TAF1C	POLR1A,XRN2,TTF2,CDK7,SNRPF
GO_REGULATION_OF_ANIMAL_ORGAN_MORPHOGENESIS	GO:2000027	221	Down	5.291579850333216e-5	0.0011850934039808764	5	CFLAR,DVL2,SOX8,AP2B1,PSMB1,CELSR3,BTBD7,MKS1,PSMC4,ISL1,SNAI2,HGF,PSMA4,AP2S1,FOXC1,DMRT3,FGFR2,RHOA,PSME4,CDC42,LIMS2,NTN4,SEMA3C,CELSR1,GPC4,FGFR1,EDN1,CEACAM1,BAX,PSMC5,ESR1,PSME1,TGFB2,PSMD5,ABL1,PSMD8,XBP1,PSMC6,PSMA3,DAAM1,SIX4,PSMC1,PSMB5,PSMA6,PSME2,BMP7,PSMA7,JAG1,PSMD10,PARD6A,PSMD7,FZD3,EYA1,SFRP1,PLEKHA4,HPN,PTN,WNT2,PSMA2,TGFBR1,ASPN,ENG,DVL1,GATA3,BMPR1A,DKK1,PSMD3,PFN1,PSMD11,SMUR…	SOX8,CELSR3,HGF,LIMS2,SEMA3C,ESR1,XBP1,HPN,WNT2,ASPN,GATA3,WNT6,TBX2,PAX8,CITED1,CHAD,NKD1,WNT7A,SHH,DACT1,MESP1,GREM1,ROR2,CD34,FZD2,GPC6,NOG,CSF1,ROR1,TNF,CNTF,ETV5,HOXB7,HNF1B	PSMC4,ISL1,AP2S1,FGFR1,PSMC5,PSMD5,PSMA3,BMP7,FBXW7,PTK7,WNT5A,PSMD14,POR,PRICKLE1,ARHGEF19,DAB2,PSMB4,VANGL2,FZD6,SIX2,AP2A2,PSMD13,SULF2,AP2A1
GO_CELLULAR_RESPONSE_TO_OXYGEN_LEVELS	GO:0071453	206	Down	5.436644344349531e-5	0.0012121705243659958	6	BAD,CFLAR,CREBBP,NOX1,PSMB1,PSMC4,FAS,CASR,PSMA4,HIPK2,PDK3,PSME4,SIRT2,RORA,ATP6AP1,PTGS2,ENO1,TIGAR,GNB1,EDN1,KCNK2,PSMC5,MT3,DNM1L,DNMT3B,SIRT4,SLC9A1,ICAM1,PSME1,PSMD5,SIRT1,PSMD8,PICK1,HMOX1,RBX1,EP300,PSMC6,PSMA3,HIF1A,PSMC1,PSMB5,PSMA6,PSME2,BMP7,PSMA7,E2F1,PSMD10,SUV39H1,PGK1,RGCC,PSMD7,STUB1,EEF2K,SFRP1,NDRG1,BNIP3L,NAMPT,PTN,CAV1,CHCHD2,PSMA2,TBL2,CA9,CUL2,PSMD3,PSMD11,PPARGC1A,B3GAT1,C…	NOX1,CASR,KCNK2,HMOX1,RGCC,CA9,B3GAT1,STC2,RWDD3,GNGT1,SCN2A,S100B,TERT,CYBB,ACAA2,PRKCE,NDNF,CD34,UCN3,SLC2A4,SLC8A1,CPEB1,AQP1,TERC	PSMC4,PSMC5,SLC9A1,PSMD5,PSMA3,BMP7,PSMD14,AJUBA,PPARG,CCDC115,NOL3,TP53,FOXO1,UBC,PSMB4,AQP3,PSMD13
GO_ORGANELLE_LOCALIZATION	GO:0051640	581	Down	5.444699498148924e-5	0.0012121705243659958	7	FGR,CFTR,MAD1L1,PRKAR2B,MARK4,PAFAH1B1,TRAPPC6A,PAX6,SYN1,SPAG9,STARD3NL,BTK,MKS1,SPAST,CENPQ,GAB2,TBC1D23,CUL3,SPDL1,RAB27B,OFD1,DTNBP1,C12orf4,MAP4,CC2D2A,VAMP3,TRAPPC3,SDCCAG8,KIF1B,SYNE2,CROCC,RIOK2,CDH3,SPHK2,AP3D1,NTN1,ASPM,CD84,PRKCZ,SYT1,MEF2A,RAB27A,EXOC5,WIPI1,AP3M2,CDC42,ATP6AP1,PRKACA,MARK2,NDE1,LLGL2,PICALM,NSF,CLASP1,LMAN1,DLG1,KIFAP3,MLH1,PLXNA2,SPAG5,STXBP2,IL4R,DYNC1I2,MAP2,PCM1,…	FGR,CFTR,PRKAR2B,PAX6,SYN1,BTK,GAB2,SYT1,MAP2,UNC13D,STX1B,HMOX1,CHGA,SNPH,AREG,CTSC,FOLR1,LIN7A,BVES,SEC24A,ITGA4,MLPH,PARD3B,PCDH17,SEC16B,IL13RA2,KIF25,NPHP4,SNAP25,SYT11,MYO7A,FNBP1L,EXOC6,RAB15,ANKRD53,GRIA1,KIF5A,ESYT3,KCNB1,FCER1G,SYNJ1,TRIM58,TRIM46,BORCS5,RAB8B,MYO1A,MEI1,CD300A,MAP4K2,KIF5C,NLGN1,DAB1,BRSK2,CNIH2,GATA2,MEIOC,MAPK15,SLC2A4,F8,SYN3,KIF24,SLIT1,SLC4A5,LRRK2,ATP2A1,NLGN3,SE…	DTNBP1,HSP90AA1,VPS18,PPP6R1,CEP72,ARHGEF2,MFN2,CEP250,TUBA4A,TUBG1,ESYT1,BBS4,CSNK1D,KIF2C,RALB,SNCA,CETN2,TERF1,HAUS1,UCHL1,MX1,MAD2L1,RAB8A,LGALS9,CEP19,SEC24C,TUBB4B,TMEM201,BLOC1S2
GO_ORGANELLE_ASSEMBLY	GO:0070925	734	Down	5.607161318885829e-5	0.001244657490401648	2	CFLAR,ZMYND10,PRKAR2B,FARP2,MARK4,PAFAH1B1,TRAPPC6A,CDKL5,CELSR3,VTA1,ZNF207,FUZ,MKS1,SYT7,ANLN,BRCA1,EHD3,NUDCD3,WWTR1,RB1CC1,TBPL1,IFT88,GABARAPL2,MYOM2,DNAH5,PHF23,ZPBP,OFD1,TPR,MAP4,CC2D2A,ARHGEF5,MAPK9,MRTO4,SDCCAG8,SYNE2,PUM2,ATG5,CROCC,VMP1,RNF4,ASPM,ATG2B,RHOA,MEF2A,KIF2A,IFT80,EXOC5,WIPI1,CFAP20,WDR1,PRKACA,SMC1A,NDE1,NLE1,CLASP1,TSG101,FSCN1,WDR62,RAB7A,KIFAP3,PTPN23,MLH1,SPAG5,DYNC1I2,…	PRKAR2B,CELSR3,SYT7,MYOM2,DNAH5,ACTN2,TUBB1,CORO1A,RP1,SPAG1,TNNT1,MYH3,BIN2,ACRBP,RSPH4A,PIKFYVE,STAM2,PROX1,TNNT2,ARMC2,DNAH7,ONECUT2,LDB3,ODF2L,BBS9,DNAI1,TEKT3,NPHP4,PDGFRA,DZIP1,LCP1,STAM,TMOD1,MYO7A,FNBP1L,TMOD3,CCDC65,NTRK3,RPL3L,CFAP74,ACTA1,RAB5A,CCDC39,DCDC2,TEKT5,PGM5,LRGUK,TTN,SPAG17,SAXO1,DRC1,DZIP1L,CCDC78,SHANK2,UBXN10,TEKT4,CFAP221,LMOD1,IQUB,DNAAF3,ARMC4,NLGN1,DNAI2,CFAP46,TTC36,…	IFT80,CFAP20,VDAC3,HSP90AA1,HSPB11,IFT74,CIRBP,CBY1,IFT27,KCTD17,CLUAP1,CEP72,IFT57,CCDC88A,ARHGEF2,MFN2,NSUN4,OBSL1,CNOT1,CEP250,TUBGCP3,TUBA4A,SPINK2,IFT22,LSM4,TUBG1,VPS25,SPATA6,NEK1,RDX,ARL3,BBS4,CSNK1D,RALB,ABT1,CETN2,HAUS1,CENPH,VANGL2,RAB8A,STX18,FAM161A,KRT19,CEP19,MRPL11,DDX28,TUBB4B
GO_NON_RECOMBINATIONAL_REPAIR	GO:0000726	69	Down	5.6282558577764664e-5	0.0012456654508755268	1	RAD52,LIG3,BRCA1,ERCC1,PARP3,ERCC8,POLQ,TP53BP1,POLB,XRCC1,MLH1,XRCC5,RIF1,UIMC1,TFIP11,SMCHD1,RBBP8,POLA1,NBN,PIAS4,BABAM1,PRPF19,RNF8,RAD50,OGG1,PSMD14,SUMO1,MAD2L2,DCLRE1B,POLM,DEK,AUNIP,HERC2,SLX1A,RNF138,MDC1,BARD1,PARP9,WRAP53,REXO4,ATM,HMGA2,XRCC4,DCLRE1C,PAXIP1,DTX3L,RNF168,POLL,NUDT16L1,UBE2V2,SETMAR,KAT5,KDM2A,LIG4,ERCC4,UBE2N,ZBTB7A,SLX1B,HSF1,BRCC3,KDM4D,NHEJ1,SLX4,XRCC6,UVRAG,DCLRE1A…	RAD52,SLX1B	ERCC1,PSMD14,PAXIP1
GO_CREATINE_METABOLIC_PROCESS	GO:0006600	7	Down	5.665259056191294e-5	0.0012480548277557233	1	GAMT,SLC6A8,CKMT2,CKB,GATM,CKMT1A,CKMT1B		GAMT,CKMT1A,CKMT1B
GO_POSITIVE_REGULATION_OF_DNA_METABOLIC_PROCESS	GO:0051054	172	Down	5.6722226058798325e-5	0.0012480548277557233	1	BRCA1,ERCC1,DDX11,WAS,HGF,PNKP,PARP3,ERCC8,RFC2,RAD51,FAM168A,TMEM161A,EYA2,PRKCQ,TP53BP1,TFRC,XRCC1,MLH1,MAP2K7,PAK3,SIRT6,TIGAR,XRCC5,RIF1,HSP90AA1,PTPRC,GRHL2,ATRX,MAP3K4,NOX4,BAX,UIMC1,MAPKAPK5,FUS,MSH2,HSP90AB1,SIRT1,MAPK1,PDGFB,HDAC10,CD40,SMCHD1,RGCC,MAPK3,ACD,EYA1,NBN,ERCC2,PRKD2,TGFB1,BABAM1,EXOSC3,TNKS2,PPARGC1A,PTGES3,FOXM1,RFC5,TIMELESS,RNF8,EYA4,SMOC2,RAD50,CCT4,MAD2L2,TNFSF4,NEK2,UB…	WAS,HGF,PRKCQ,PTPRC,NOX4,PDGFB,RGCC,PRKCG,PKIB,IL6,FGF2,TNFSF13,WRN,GREM1,APLF,CD28,MAPK15,SLX1B,RTEL1	ERCC1,DDX11,HSP90AA1,PRKD2,PTK2B,PCNA,PAXIP1,HMGB1,EXOSC6
GO_ERAD_PATHWAY	GO:0036503	92	Down	5.826696402645876e-5	0.0012783058434376155	1	RHBDD2,POMT2,HSPA5,JKAMP,HERPUD1,USP13,ATXN3,ERLEC1,SEL1L,DERL2,DNAJC10,EDEM2,DERL3,FOXRED2,PSMC6,HM13,USP14,UGGT2,STUB1,UBXN8,SGTA,CAV1,SEC61B,ERLIN1,CCDC47,WFS1,UBE4A,FAF2,AUP1,NFE2L2,EDEM3,FBXO2,FBXO6,TRIM25,SDF2L1,DNAJB9,UBE4B,FBXO44,EDEM1,UBAC2,UBQLN1,OS9,DNAJB2,UGGT1,TOR1A,DERL1,RNF121,RNF185,RCN3,UBXN4,RHBDD1,RNF175,ERLIN2,DNAJB12,USP25,AMFR,UBE2J2,FBXO27,UBXN1,SYVN1,ANKZF1,STT3B,DNAJB14,T…	DERL3,AUP1,BRSK2,RNFT1,UBE2J1,GET4	RHBDD2,WFS1,RCN3,RNF175,DNAJB12,MAN1B1,BCAP31
GO_POSITIVE_REGULATION_OF_CELL_CYCLE_ARREST	GO:0071158	73	Down	5.862422345385621e-5	0.0012824048880531046	4	BRCA1,PPP2R5B,PRKACA,GTSE1,TP73,CNOT4,BAX,AURKA,CNOT3,PCBP4,EP300,E2F1,RGCC,RBL2,MED25,CASP2,CDKN1B,CNOT2,CNOT6,TFDP2,ID2,ARID3A,GADD45A,ZBTB17,PLAGL1,PKD2,CDK2,CDKN1A,SOX4,CNOT1,RPL23,PRMT1,RNF112,E2F8,RRP8,MYBBP1A,PCNA,CCNB1,MDM2,DAB2IP,CNOT6L,PML,GATA6,TP53,CARM1,PLK2,UHRF2,TNKS1BP1,ATM,HMGA2,CNOT8,CDC25C,CNOT11,BTG2,ZNF385A,RPL26,E2F7,CRADD,CDK1,TRIAP1,PLK3,SFN,CRLF3,CDK5R1,PIDD1,CNOT10,CHEK2…	RGCC,RBL2,PLAGL1,RNF112	TP73,CNOT1,PCNA,TP53,SFN
GO_RESPONSE_TO_IONIZING_RADIATION	GO:0010212	134	Down	5.88246913916153e-5	0.0012830602977446524	6	KDM1A,BRCA1,ERCC1,SNAI2,BAK1,HSPA5,USP28,ERCC8,RAD51,CYBA,TP53BP1,NUCKS1,POLB,TIGAR,XRCC5,DNM2,PTPRC,ZMPSTE24,RAD54L,NOX4,BAX,UIMC1,DNMT3B,ICAM1,MSH2,SIRT1,EYA1,SFRP1,EEF1D,BABAM1,HAMP,NAMPT,BRAT1,GATA3,CRYAB,CCND1,TMEM109,CBL,RAD51AP1,MAPK14,RNF8,RAD1,ECT2,GADD45A,STK11,DNMT3A,EGR1,CDKN1A,ELK1,INO80,PRKAA1,FIGNL1,MEN1,CLOCK,ANXA1,MDM2,HUS1,TANK,MYC,YAP1,NABP2,BRCA2,PML,POLG,TICRR,TP53,INTS7,INTS…	PTPRC,NOX4,HAMP,GATA3,VCAM1,WRN	ERCC1,CRYAB,TP53,POLE3,PAXIP1,IFI16,KRT14
GO_POSITIVE_REGULATION_OF_CELL_CYCLE	GO:0045787	336	Down	5.933826257218846e-5	0.001290521462010746	4	POLDIP2,KMT2E,DBF4,PAF1,PAFAH1B1,PKD1,MLXIPL,WIZ,BRCA1,DDX11,IGF1,MNAT1,SPAST,CUL3,USP2,YTHDC2,TPR,ANAPC4,MTA3,PKN2,FGFR2,RHOA,SIRT2,PPP2R5B,LRP6,ASNS,CDC42,PRKACA,GTSE1,SPAG5,FGFR1,EDN1,TP73,THOC1,CDC14A,CNOT4,NDC80,CDC14B,SMARCD3,CCNT2,MAPRE3,ATRX,BAX,AURKA,CNOT3,NSFL1C,ANAPC5,CCNK,PCBP4,TFAP4,FLT3LG,ZNF268,TGM1,TGFB2,CDC45,CDC6,HSP90AB1,ABL1,CDC7,RANBP1,THOC5,PDGFB,EP300,LGMN,APEX1,PTK6,CDC25B…	IGF1,PDGFB,RGCC,SMPD3,RBL2,SLC6A4,IL1A,PROX1,PLAGL1,MSX2,EDN3,IL1B,RNF112,TRIM21,IL10,TMOD3,EGF,ASCL1,CYP1A1,ANKRD31,DRD2,EIF4E,CXCR5,TERT,GPER1,WNT10B,INSR,PRKCE,BTC,FOXG1,CD28,MEIOC,MAPK15,RAD51B,EPGN,PLCB1,EVI2B,FZD9,AIF1	PKD1,DDX11,FGFR1,TP73,TGM1,APEX1,LFNG,WNT5A,CIT,CNOT1,XRCC3,SOX15,FOXA1,PCNA,TBX3,SRPK2,RDX,CUL4A,TP53,NSMCE2,MAD2L1,SFN,PBX1,HMGN5
GO_PROTEIN_LOCALIZATION_TO_CHROMOSOME_CENTROMERIC_REGION	GO:0071459	19	Down	5.953279925935272e-5	0.0012910210790392771	7	CENPQ,SPDL1,NDC80,ZW10,CTCF,TTK,IK,CENPA,RB1,BOD1,BUB3,CDT1,MIS12,CDK1,TRAPPC12,MTBP,AURKB,RCC2,CHAMP1		IK
GO_REGULATION_OF_CELLULAR_PROTEIN_CATABOLIC_PROCESS	GO:1903362	234	Down	5.9920206255854744e-5	0.0012956883680324911	1	GCLC,ANKIB1,OSBPL7,RHBDF1,MYLIP,PKD1,HFE,PSMC4,NUB1,RNF14,UFL1,PIAS1,RNF19A,GABARAPL2,CLEC16A,MAPK9,HERPUD1,USP13,HIPK2,ATXN3,SIRT2,ERLEC1,VPS35,CSNK2A2,TRIB2,PRKACA,CHFR,DERL2,ARAF,LAMP3,UBE2K,SENP1,OPHN1,KEAP1,PSEN1,HSP90AA1,NFE2L1,GSK3B,AURKA,EDEM2,PSME1,EZR,WAC,TREM2,HSP90AB1,DERL3,RBX1,PSMC1,PSME2,TRIB3,CSNK2A1,USP14,SMAD7,PSMD10,CCDC22,FMR1,N4BP1,AXIN1,STUB1,RNF40,LAPTM4B,SGTA,GSK3A,WDR91,C…	OSBPL7,RHBDF1,CLEC16A,DERL3,RGP1,ABCA2,CTSC,CLU,PRKCG,QRICH2,APOE,RNF128,EGF,ANXA9,RNF180,SHH,DACT1,NELL1,WNT10B,BRSK2,ARIH2,LRRK2,RNFT1,UBE2J1,ECSCR	PKD1,PSMC4,VPS35,CHFR,HSP90AA1,CSNK2A1,FBXW7,USP5,PSMD14,PTK2B,LRP1,RDX,PRICKLE1,CSNK1D,DAB2,BCAP31
GO_PROTEIN_ACYLATION	GO:0043543	223	Down	6.070214662980619e-5	0.0013088356830638728	1	MSL3,CREBBP,DPF1,BRCA1,ISL1,SNAI2,ZDHHC6,PHF20,JADE2,RSF1,FOXP3,HHAT,ATG5,SPHK2,SPI1,ING3,MBD3,JADE1,RAPGEF3,SRCAP,GSK3B,KAT6A,ZMPSTE24,NCOA1,NOS1,DLD,BRPF3,SIRT1,ZDHHC8,SMARCB1,EP300,BRD1,PPM1A,RPS6KA5,MRGBP,NAA10,JADE3,PORCN,ZDHHC15,MAPK3,CTCF,KAT8,ZDHHC2,PIH1D1,CLIP3,OGDH,ABHD17B,GATA3,KAT2A,NAT9,PPARGC1A,NAA40,NAA25,ING4,ZNF451,BRD8,EHHADH,KAT2B,KANSL3,POLE4,ATF2,CHD5,PARK7,DR1,KMT2A,SET,DLST…	DPF1,ZDHHC6,FOXP3,RAPGEF3,GATA3,NAT9,CHD5,DR1,IL1B,AANAT,IRF4,ARRB1,GOLGA7B,ZDHHC19,GATA2,DPF3	ISL1,ABHD17B,POR,NAA35,ABHD17C,SNCA,POLE3,FOXO1,PAXIP1,FAM161A,NAA20,RUVBL1
GO_UBIQUITIN_DEPENDENT_ERAD_PATHWAY	GO:0030433	73	Down	6.121958869417083e-5	0.0013162211569246727	1	RHBDD2,HSPA5,JKAMP,HERPUD1,ERLEC1,SEL1L,DERL2,DNAJC10,EDEM2,DERL3,FOXRED2,PSMC6,USP14,STUB1,UBXN8,SGTA,CAV1,SEC61B,ERLIN1,CCDC47,WFS1,UBE4A,FAF2,AUP1,NFE2L2,EDEM3,FBXO2,FBXO6,TRIM25,DNAJB9,UBE4B,FBXO44,EDEM1,UBQLN1,OS9,DNAJB2,DERL1,RNF121,RNF185,UBXN4,RNF175,ERLIN2,DNAJB12,AMFR,UBE2J2,FBXO27,SYVN1,ANKZF1,STT3B,DNAJB14,TMUB1,TMEM67,VCP,HSP90B1,TMUB2,TMEM129,DNAJC18,USP19,MAN1B1,YOD1,NPLOC4,UBE2G2,…	DERL3,AUP1,UBE2J1	RHBDD2,WFS1,RNF175,DNAJB12,MAN1B1,BCAP31
GO_REGULATION_OF_MITOCHONDRIAL_MEMBRANE_PERMEABILITY_INVOLVED_IN_APOPTOTIC_PROCESS	GO:1902108	57	Down	6.219768880895089e-5	0.0013334404794511552	2	GCLC,STPG1,BAD,SLC25A5,BID,BAK1,CASP8,EYA2,TP63,TP73,GSK3B,BAX,PPP1R13B,MUL1,TMEM14A,GZMB,E2F1,BMF,BNIP3L,BBC3,GSK3A,MAPK8,YWHAE,TFDP2,ATF2,PPP3CC,ZNF205,RHOT1,YWHAH,HIP1R,YWHAQ,NMT1,RHOT2,TP53,PMAIP1,TP53BP2,BCL2L11,MPV17L,THEM4,YWHAZ,MOAP1,YWHAB,ACAA2,YWHAG,NAIF1,BCL2,SFN,BNIP3,BOK,TMEM102,FZD9,BLOC1S2,TFDP1,HSPA1A,SLC35F6,PPP3R1,CHCHD10	GZMB,HIP1R,ACAA2,FZD9	TP63,TP73,TP53,MPV17L,YWHAB,SFN,BLOC1S2
GO_POSITIVE_REGULATION_OF_CELLULAR_PROTEIN_LOCALIZATION	GO:1903829	309	Down	6.316452005063978e-5	0.0013439168632539847	7	BAD,ITGA3,AP2B1,MARK4,TENM1,FYN,TYROBP,BID,RUFY3,PRKCH,CENPQ,CDH1,EPHA3,TPR,USP36,CROCC,RIOK2,CASP8,NGFR,ABCA7,IPO5,HYAL2,CSNK2A2,CDC42,PRKACA,TP63,PTGS2,TSG101,GTSE1,DLG1,PCM1,TP73,SAR1A,RAPGEF3,EPB41L2,PSEN1,NDC80,GSK3B,CYLD,SSH1,RBM22,HUWE1,EDEM2,PPP1R13B,MAVS,RNF31,EZR,SORBS1,TREM2,HSP90AB1,SH3GLB1,MAPK1,CARD10,HPS4,MIEF1,GZMB,PPM1A,TM9SF4,E2F1,EMD,NUTF2,PARD6A,NECAB2,STX4,RAB11A,CEMIP,ZFAND1…	TENM1,FYN,TYROBP,EPHA3,RAPGEF3,RNF31,GZMB,NECAB2,RANGRF,IFNG,RHOU,SEC16B,RAMP3,IL1B,SYT11,EGF,STAC2,KCNB1,FCER1G,ITGB2,PRKCI,TERT,SHH,GPER1,ITGAM,TCAF2,PRKCE,ABLIM3,LEP,PDZK1,ARIH2,ERBB4,STAC3,SLC51B,CD247,TNF	TP63,TP73,ABHD17B,FBXW7,RTN4,CCDC88A,LRP1,CEP250,ARHGEF16,ABHD17C,ANP32B,RDX,TP53,ERBB2,BAP1,YWHAB,TRIM8,DPP10,SFN,HCLS1,BCAP31
GO_PROTEIN_ACETYLATION	GO:0006473	183	Down	6.318309397690243e-5	0.0013439168632539847	1	MSL3,CREBBP,DPF1,BRCA1,ISL1,SNAI2,PHF20,JADE2,RSF1,FOXP3,ATG5,SPHK2,SPI1,ING3,MBD3,JADE1,RAPGEF3,SRCAP,GSK3B,KAT6A,ZMPSTE24,NCOA1,NOS1,BRPF3,SIRT1,SMARCB1,EP300,BRD1,RPS6KA5,MRGBP,NAA10,JADE3,MAPK3,CTCF,KAT8,PIH1D1,GATA3,KAT2A,NAT9,PPARGC1A,NAA40,NAA25,ING4,ZNF451,BRD8,EHHADH,KAT2B,KANSL3,POLE4,ATF2,CHD5,PARK7,DR1,KMT2A,SET,SUPT7L,KANSL1,EPC1,TAF12,NAA50,NAA60,TWIST1,TAF1L,MORF4L2,NCOA3,USP22,SOX…	DPF1,FOXP3,RAPGEF3,GATA3,NAT9,CHD5,DR1,IL1B,AANAT,IRF4,ARRB1,GATA2,DPF3	ISL1,POR,NAA35,SNCA,POLE3,FOXO1,PAXIP1,FAM161A,NAA20,RUVBL1
GO_POST_TRANSLATIONAL_PROTEIN_MODIFICATION	GO:0043687	325	Down	6.322213549394161e-5	0.0013439168632539847	1	FUCA2,KLHL13,FBXL3,ASB4,TMEM132A,PSMB1,PSMC4,NUB1,CUL3,VCAN,PSMA4,TNC,DCUN1D1,CUL7,CP,ERCC8,LTBP1,RCN1,CUL1,ATG5,BTBD1,ASB1,PSME4,FSTL3,MGAT4A,FBXW11,ANO8,KLHL20,BPIFB2,KEAP1,APLP2,FOLH1,PSMC5,KLHL42,CHGB,LAMB1,TF,PSME1,PSMD5,PSMD8,FBXL19,KLHL22,SERPIND1,LGALS1,FBXO7,APOL1,RBX1,PSMC6,PSMA3,ASB2,HIF1A,PSMC1,PSMB5,DCAF11,PSMA6,PSME2,RABGGTA,PSMA7,CST3,PSMD10,CCDC22,ASB9,RBBP7,TIMP1,DNAJC3,MSLN,PSMD…	ASB4,BPIFB2,SERPIND1,ASB2,CST3,SCG3,ABCA2,ZBTB16,FBXL4,STC2,SERPINC1,APOA1,SPP1,FBXL12,VGF,APOE,HRC,AGTPBP1,IL6,SERPINA10,FBXO15,RAB5A,AHSG,ASB15,FBXO10,ASB16,SPSB3,MXRA8,KBTBD8,FBXW12,ASB11,FBXW10,SCG2,KLHL11,CSF1,NOTUM,AGBL4,SERPINA1,ASB12,ASB14,KLHL41	PSMC4,TNC,PSMC5,PSMD5,PSMA3,WFS1,FBXW7,PSMD14,OBSL1,DDB2,FBXL8,CUL4A,SKP2,SPARCL1,PSMB4,LRR1,RAB8A,PSMD13
GO_RNA_CAPPING	GO:0036260	33	Down	6.406249076520893e-5	0.0013579443465019639	1	POLR2J,MNAT1,POLR2B,NCBP3,POLR2E,POLR2F,RNMT,POLR2C,ERCC2,POLR2I,GTF2H1,GTF2H3,RNGTT,NCBP2,GTF2F1,CDK7,CCNH,NCBP1,CMTR1,TGS1,POLR2D,GTF2H2,POLR2K,ERCC3,POLR2H,POLR2G,POLR2L,CMTR2,POLR2A,GTF2F2,SUPT5H,GTF2H4,GTF2H5		POLR2I,CDK7,GTF2F2
GO_POSITIVE_REGULATION_OF_ORGANELLE_ORGANIZATION	GO:0010638	566	Down	6.488061517938703e-5	0.0013714231158002456	2	BAD,KDM1A,ZMYND10,KMT2E,CX3CL1,BAIAP2L1,CCL26,PAF1,SCIN,MARK4,JARID2,TENM1,PAX7,FUZ,AKAP8L,SYT7,PLAUR,DCN,BRCA1,ERCC1,DDX11,WAS,BID,ISL1,IGF1,SNAI2,SPAST,ANK1,BAK1,GRN,STAP1,CUL3,CLEC16A,PNKP,TPR,VPS13D,FOXP3,ARHGEF5,MAPK9,ANAPC4,USP36,CROCC,PRDM6,NCKAP1,SPHK2,ADCK1,CASP8,LIMCH1,PRKCQ,RHOA,SYT1,NAV3,SIRT2,VPS35,PFN2,CSNK2A2,CDC42,NCK2,WDR1,SREBF1,TP63,CLASP1,EED,LMAN1,ARHGEF10L,FSCN1,DLG1,SART3,S…	TENM1,PAX7,SYT7,WAS,IGF1,ANK1,STAP1,CLEC16A,VPS13D,FOXP3,PRDM6,LIMCH1,PRKCQ,SYT1,NAV3,ARHGEF10L,ACTN2,RAPGEF3,NOX4,RNF31,PDGFB,GZMB,MMP9,RGCC,CORO1A,SMPD3,RP1,CCL24,GATA3,WASF1,IL1A,RHOU,PROX1,APOA1,MSX2,TEK,NCKAP1L,EDN3,IL1B,CCR7,KDR,BAIAP2L2,PRDM12,GMFG,HIP1R,NES,DZIP1,HRK,PKIB,LCP1,CCL21,ARRB1,ABI2,PRDM5,EGF,NTRK3,ANXA9,ANKRD53,SAXO1,SYNJ1,NPHS1,LMOD1,GPER1,INSR,PRKCE,ABLIM3,BTC,PPM1E,ULK1,ARI…	SCIN,ERCC1,DDX11,ISL1,VPS35,TP63,TP73,KCTD17,SNW1,PRKD2,LIMK1,FBXW7,TRPV4,WNT5A,CCDC88A,MFN2,PHF19,PTK2B,CNOT1,PPHLN1,BBS4,TP53,RALB,TERF1,RHOC,NSMCE2,PAXIP1,NCK1,ALOX15,CDC42EP3,ARPC2,BAP1,YWHAB,ING2,STX18,SFN,BAIAP2,PLD6,HCLS1,NTF3,EVL,NELFE,ARPC4
GO_NUCLEOSIDE_BISPHOSPHATE_BIOSYNTHETIC_PROCESS	GO:0033866	64	Down	6.515250036433895e-5	0.0013733125076796937	1	PDK4,PDK2,ELOVL5,MPC1,ELOVL1,PDK3,COASY,ACSL4,ACAT1,ACACB,PDPR,DLD,ACOT7,SCD,TECR,SLC25A1,GSTZ1,MLYCD,ACSBG1,GCDH,PDHX,ELOVL4,ELOVL3,PANK3,ACSL3,SLC35B3,PANK2,PPCS,ACSS2,PPT1,ACLY,PDHA1,PPCDC,PAPSS1,MPC2,SLC26A1,SCD5,SNCA,CBR4,HSD17B12,DLAT,ACSL1,PDK1,PANK1,ACSS1,SLC26A2,SLC35B2,PANK4,ELOVL7,ACSL6,PDP1,HACD1,PDHB,FASN,ELOVL6,PDP2,DCAKD,ACSF3,ACSL5,PAPSS2,HSD17B8,HACD2,PPT2,ACACA	ELOVL1,ACSBG1,ELOVL3,SLC35B3,ACSS1	COASY,ACAT1,PDHA1,SNCA,SLC26A2
GO_MITOCHONDRIAL_OUTER_MEMBRANE_PERMEABILIZATION	GO:0097345	53	Down	6.588323474921809e-5	0.0013848361494074473	2	GCLC,BAD,SLC25A5,BID,BAK1,CASP8,EYA2,TP63,TP73,GSK3B,BAX,PPP1R13B,MUL1,TMEM14A,GZMB,E2F1,BMF,BNIP3L,BBC3,GSK3A,MAPK8,YWHAE,TFDP2,PPP3CC,ZNF205,RHOT1,YWHAH,HIP1R,YWHAQ,NMT1,RHOT2,TP53,PMAIP1,TP53BP2,BCL2L11,MPV17L,YWHAZ,MOAP1,YWHAB,ACAA2,YWHAG,BCL2,SFN,BNIP3,BOK,TMEM102,FZD9,BLOC1S2,TFDP1,HSPA1A,SLC35F6,PPP3R1,CHCHD10	GZMB,HIP1R,ACAA2,FZD9	TP63,TP73,TP53,MPV17L,YWHAB,SFN,BLOC1S2
GO_NEGATIVE_REGULATION_OF_NUCLEOBASE_CONTAINING_COMPOUND_METABOLIC_PROCESS	GO:0045934	1225	Down	6.838356790425322e-5	0.0014333881573245276	1	GCLC,CD38,KDM1A,MSL3,CREBBP,GCFC2,SOX8,ZNF263,PAF1,PAX6,E2F2,JARID2,TFAP2B,CRY1,NFIX,MLXIPL,ETV7,SCMH1,PTBP1,DPF1,BRCA1,ERCC1,YAF2,ZMYND11,ISL1,SLC11A1,WWTR1,PRDM11,SNAI2,RUNX3,STRAP,UBR2,DEPDC1,NR1H3,BCLAF1,ARID4A,PIAS1,RFC1,CUL3,USP2,PARP3,BARX2,TPR,WWC3,HDAC9,RSF1,PER3,NEDD4L,FOXP3,DKK3,NFE2L3,POLQ,FNIP2,FOXN3,THRAP3,FOXC1,PRDM1,MTA3,MXD1,YBX3,CCAR1,HDAC7,PRDM6,SFSWAP,U2AF2,AHRR,HIPK2,DDX20,SB…	CD38,SOX8,PAX6,TFAP2B,DPF1,NR1H3,WWC3,FOXP3,PRDM6,LMCD1,UBE2D1,KCNK2,ESR1,TBL1Y,HIRA,SOX10,PDGFB,HNF4A,SLA2,NFATC2,CELF4,TLE6,OVOL3,ZNF175,HAMP,TFEC,AHR,GLIS3,GATA3,DLX4,ZBTB16,CALCA,IFNG,RBM24,WWC1,KCNIP3,LOXL3,DLX2,ORC2,PRRX1,DR1,PROX1,MSX2,TBX2,TRIM6,BATF3,SNAI1,CITED1,ZNF835,FEZF1,DLL4,GSC,LOXL2,CD36,EDNRB,NKX2-1,ZFHX2,SIX3,PRDM5,ASCL1,IRF8,FCN3,TBX19,RORC,OSR1,GZMA,MLIP,ZNF157,NR6A1,ZEB1,SCG…	NFIX,ERCC1,ISL1,PITX1,HES2,TP63,FGFR1,NFX1,PSMC5,CIRBP,CBY1,SNW1,APEX1,BMP7,WFS1,CRYAB,TRPV4,MDFI,WNT5A,FHL2,PSPC1,CNOT1,PRDX5,SOX15,AJUBA,FOXA1,CDKN1C,ZC3H4,PPARG,PCNA,PPHLN1,FST,TBX3,TXN,CIR1,PRICKLE1,TDG,TCF25,TP53,SNCA,TERF1,POLE3,ARID5B,FOXO1,UBC,PTPRK,DAB2,NCK1,ELK4,DEDD2,SHC1,NPPC,IFI16,BAP1,HMGB2,OSR2,ZNF219,LMO1,YWHAB,PKIG,SIX2,PKIA,SOX7,KLF11,ESRRA,HOXB2,MAF,HCLS1,EHMT1,ZNF703,NR2F2,HMG…
GO_POSITIVE_REGULATION_OF_CELL_CYCLE_PROCESS	GO:0090068	249	Down	6.865050240200887e-5	0.001434986196041991	4	KMT2E,DBF4,PAF1,WIZ,BRCA1,DDX11,IGF1,SPAST,CUL3,TPR,ANAPC4,MTA3,PKN2,RHOA,SIRT2,PPP2R5B,CDC42,PRKACA,GTSE1,SPAG5,FGFR1,EDN1,TP73,CDC14A,CNOT4,NDC80,CDC14B,SMARCD3,ATRX,BAX,AURKA,CNOT3,NSFL1C,ANAPC5,PCBP4,CDC45,CDC6,CDC7,RANBP1,PDGFB,EP300,APEX1,CDC25B,KIF3B,E2F1,FAM83D,RGCC,SMPD3,RBL2,RAB11A,CSPP1,MED25,AURKC,CCNE1,CASP2,EZH2,RAD51C,CCND1,GLI1,CDKN1B,CNOT2,FBXO5,CCND3,CNOT6,TFDP2,WNT5A,ECT2,HYAL1…	IGF1,PDGFB,RGCC,SMPD3,RBL2,IL1A,PLAGL1,MSX2,EDN3,IL1B,RNF112,TMOD3,EGF,CYP1A1,ANKRD31,DRD2,CXCR5,TERT,WNT10B,INSR,PRKCE,BTC,CD28,MAPK15,RAD51B,EPGN,PLCB1,AIF1	DDX11,FGFR1,TP73,APEX1,WNT5A,CIT,CNOT1,XRCC3,SOX15,PCNA,RDX,CUL4A,TP53,NSMCE2,MAD2L1,SFN,PBX1
GO_DNA_SYNTHESIS_INVOLVED_IN_DNA_REPAIR	GO:0000731	46	Down	6.895753479627702e-5	0.0014374112170138075	1	REV3L,SPRTN,RFC1,RFC2,POLD1,POLD3,SIRT1,POLE2,POLI,POLA1,USP10,RPA3,POLD2,RFC5,MAD2L2,RPA2,TRIM25,POLK,WRNIP1,ZBTB1,CDKN2D,POLN,RPA1,PCNA,RFC3,REV1,DTL,RPS27A,TEX12,UBC,USP43,UBE2L6,FAAP20,RCHY1,RFC4,PRIMPOL,VCP,WRN,UBB,POLH,POLD4,POLE,PARP10,NPLOC4,ISG15,UBA52	POLN,TEX12,WRN	RPA3,RPA2,CDKN2D,PCNA,UBC
GO_INNER_MITOCHONDRIAL_MEMBRANE_ORGANIZATION	GO:0007007	26	Down	7.272829303692513e-5	0.001511824323488568	2	AGK,DNAJC11,ADCK1,TIMM13,SAMM50,TIMM9,TAZ,CHCHD3,ROMO1,IMMT,TIMM10,AFG3L2,APOOL,OXA1L,PINK1,CHCHD6,OMA1,COX18,LETM1,TIMM22,TMEM11,APOO,NDUFA13,OPA1,UQCC3,CHCHD10		CHCHD6,TIMM22
GO_NEGATIVE_REGULATION_OF_RNA_BIOSYNTHETIC_PROCESS	GO:1902679	1061	Down	7.322960519146457e-5	0.0015180517329635562	1	GCLC,CD38,KDM1A,MSL3,CREBBP,GCFC2,SOX8,ZNF263,PAF1,PAX6,E2F2,JARID2,TFAP2B,CRY1,NFIX,MLXIPL,ETV7,SCMH1,DPF1,BRCA1,YAF2,ZMYND11,ISL1,WWTR1,PRDM11,SNAI2,RUNX3,STRAP,UBR2,DEPDC1,NR1H3,BCLAF1,ARID4A,PIAS1,RFC1,CUL3,USP2,BARX2,TPR,WWC3,HDAC9,RSF1,PER3,NEDD4L,FOXP3,DKK3,NFE2L3,FNIP2,FOXN3,FOXC1,PRDM1,MTA3,MXD1,YBX3,CCAR1,HDAC7,PRDM6,AHRR,HIPK2,DDX20,SBNO2,SPEN,TLE2,YBX1,KDM4A,SPI1,FGFR2,SP100,CBFB,HDAC…	CD38,SOX8,PAX6,TFAP2B,DPF1,NR1H3,WWC3,FOXP3,PRDM6,LMCD1,UBE2D1,ESR1,TBL1Y,HIRA,SOX10,PDGFB,HNF4A,SLA2,NFATC2,TLE6,OVOL3,ZNF175,HAMP,TFEC,AHR,GLIS3,GATA3,DLX4,ZBTB16,CALCA,IFNG,WWC1,KCNIP3,LOXL3,DLX2,ORC2,PRRX1,DR1,PROX1,MSX2,TBX2,TRIM6,BATF3,SNAI1,CITED1,ZNF835,FEZF1,DLL4,GSC,LOXL2,CD36,EDNRB,NKX2-1,ZFHX2,SIX3,PRDM5,ASCL1,IRF8,FCN3,TBX19,RORC,OSR1,MLIP,ZNF157,NR6A1,ZEB1,SCGB1A1,KDM8,SIM2,S100A1,F…	NFIX,ISL1,PITX1,HES2,TP63,FGFR1,NFX1,PSMC5,CBY1,SNW1,APEX1,BMP7,WFS1,CRYAB,TRPV4,MDFI,WNT5A,FHL2,PSPC1,CNOT1,PRDX5,SOX15,AJUBA,FOXA1,CDKN1C,ZC3H4,PPARG,PCNA,PPHLN1,FST,TBX3,TXN,CIR1,PRICKLE1,TDG,TCF25,TP53,SNCA,POLE3,ARID5B,FOXO1,UBC,PTPRK,DAB2,NCK1,ELK4,DEDD2,SHC1,IFI16,BAP1,HMGB2,OSR2,ZNF219,LMO1,YWHAB,PKIG,SIX2,PKIA,SOX7,KLF11,ESRRA,HOXB2,MAF,HCLS1,EHMT1,ZNF703,NR2F2,HMGB1,NELFE,FNIP1
GO_REGULATION_OF_ORGANELLE_ORGANIZATION	GO:0033043	1141	Down	7.453933280965753e-5	0.0015409573609688817	2	GCLC,BAD,MAD1L1,FKBP4,KDM1A,ZMYND10,CDC27,UPF1,SLC25A5,KMT2E,MYCBP2,CX3CL1,BAIAP2L1,CCL26,PAF1,VPS41,ARHGAP44,SCIN,MARK4,PAFAH1B1,JARID2,CDKL5,PKD1,RHOBTB2,TENM1,PAX7,ZNF207,FUZ,AKAP8L,SYT7,PLAUR,ANLN,DCN,BRCA1,ERCC1,EHD3,DDX11,TACC3,WAS,BID,ISL1,IGF1,PHLDB1,SNAI2,HGF,MNAT1,SPAST,ANK1,BAK1,GRN,IFT88,TMSB10,STAP1,CUL3,CLEC16A,PNKP,SPDL1,PHF23,PARP3,CAPG,CUL7,EPHA3,GPM6B,TPR,ARHGAP6,MAP4,VPS13D,ELN…	ARHGAP44,TENM1,PAX7,SYT7,WAS,IGF1,HGF,ANK1,STAP1,CLEC16A,EPHA3,VPS13D,FOXP3,PRDM6,LIMCH1,PRKCQ,SYT1,NAV3,RHOBTB1,ARHGEF10L,ADD2,CAPN6,ACTN2,MAP2,RAPGEF3,NOX4,RNF31,HIRA,PDGFB,GZMB,TRIM9,MMP9,SPEF1,RGCC,CORO1A,SMPD3,CORO2B,RP1,FSD1,CCL24,GATA3,CXCL12,RANGRF,ODAM,WASF1,IL1A,PIKFYVE,APC2,RHOU,PADI2,PROX1,APOA1,MSX2,TEK,CLU,TEX14,IAPP,ODF2L,NCKAP1L,PREX1,ARHGAP40,EDN3,KIF25,IL1B,CCR7,RHOJ,KDR,BAIAP2L…	SCIN,PKD1,ERCC1,DDX11,ISL1,VPS35,MCM2,TP63,VDAC3,TP73,SLC9A1,SETD1A,SH3BP1,TSPO,KCTD17,SNW1,BMP7,VPS18,PRKD2,LIMK1,RND2,FBXW7,TRPV4,IK,WNT5A,CCDC88A,ARHGEF2,MFN2,PHF19,PTK2B,CIT,LRP1,OBSL1,CNOT1,CEP250,XRCC3,CDKN1C,BST2,PPHLN1,CKAP2,RDX,BBS4,NOL3,TP53,ARHGEF19,RALB,SNCA,TERF1,RHOC,NSMCE2,MPV17L,PAXIP1,NCK1,ALOX15,VANGL2,CDC42EP3,ARPC2,BAP1,PLXNB1,MAD2L1,YWHAB,ING2,STX18,MAP2K1,RAC3,RHOD,SFN,BAIAP…
GO_RNA_PHOSPHODIESTER_BOND_HYDROLYSIS_ENDONUCLEOLYTIC	GO:0090502	67	Down	7.802357567218335e-5	0.001608568238173095	1	ELAC2,RNASET2,SMG6,NOP14,AGO1,DICER1,APEX1,POP1,RNASEH2A,POP4,ENDOU,DROSHA,TSNAX,CPSF3,RCL1,UTP20,AGO2,RPP40,PIWIL1,AGO3,DGCR8,KRI1,RNASE1,ERN2,PIWIL4,RNASEL,MRPL44,RNASEH2B,DBR1,NOB1,ELAC1,ABT1,LACTB2,UTP23,RPP30,RPP38,TSEN2,SLFN13,EXOG,NOL9,RPP14,ZC3H12A,ENDOG,POP5,NUDT16L1,FEN1,TSEN34,RPS21,RNASEH1,POP7,ENDOV,EXO1,ERN1,RPP25,RRS1,EDC3,TSEN54,YBEY,SND1,PIWIL2,NUDT16,TSEN15,TSN,RNASEK,RPP21,RNAS…	ENDOU,PIWIL1,RNASE1,PIWIL4	APEX1,TSNAX,MRPL44,NOB1,ABT1
GO_TRANSCRIPTION_BY_RNA_POLYMERASE_III	GO:0006383	53	Down	7.959124850010426e-5	0.0016364047676592473	1	TENM1,BRCA1,POLR3B,SNAPC1,POLR3E,ZNF76,GTF3C1,POLR2E,POLR2F,POLR3H,CHD8,BRF2,SNAPC2,ELL,TBP,POLR3G,GTF3C2,IVNS1ABP,GTF3C3,POLR3GL,GTF3A,GTF3C4,PRDX5,ICE2,POLR3F,RPTOR,ZC3H8,BDP1,POLR2K,GTF3C5,POLR3A,GTF3C6,POLR3K,POLR2H,ICE1,SNAPC3,SNAPC4,ZNF143,NAB2,POLR3D,AR,POLR1C,SNAPC5,DHX36,POLR2L,MAF1,BRF1,POLR3C,POLR1D,MTOR,CRCP,CEBPA,ZNF345	TENM1	PRDX5,POLR1D
GO_ESTABLISHMENT_OF_PROTEIN_LOCALIZATION_TO_MITOCHONDRIAL_MEMBRANE	GO:0090151	15	Down	8.038000650919254e-5	0.0016481186620754056	2	AGK,HSP90AA1,TIMM13,TOMM22,SAMM50,TIMM9,PDCD5,ROMO1,TIMM10,OXA1L,CALM3,COX18,HSPA4,TIMM22,NDUFA13		HSP90AA1,TIMM22
GO_MATURATION_OF_SSU_RRNA_FROM_TRICISTRONIC_RRNA_TRANSCRIPT_SSU_RRNA_5_8S_RRNA_LSU_RRNA	GO:0000462	33	Down	8.189008779115537e-5	0.0016745187788816417	1	NOP14,ERCC2,RPS16,RPS19,UTP6,BYSL,NOL10,HEATR1,RCL1,UTP20,RRP36,KRI1,NGDN,UTP3,UTP4,RPS8,ABT1,UTP23,DHX37,TSR2,FAM207A,RPS14,DCAF13,BMS1,BTRC,TSR1,RPS21,RRS1,MRPS11,TBL3,WDR46,PWP2,GTF2H5		ABT1
GO_RIBOSE_PHOSPHATE_METABOLIC_PROCESS	GO:0019693	355	Down	8.222208223452393e-5	0.0016767511349994378	1	BAD,AK2,PDK4,SLC25A13,SLC4A1,ACSM3,CROT,PDK2,AASS,MLXIPL,ELOVL5,IGF1,NUP160,CTPS2,TPR,NDC1,MPC1,DGAT2,SPHK2,FAR2,GNAI3,PDE4A,ELOVL1,PFKP,PKM,RHOA,PDK3,HDAC4,COASY,ACSL4,NUP133,RORA,PDE8A,ENO1,NUP37,ACAT1,VPS9D1,DLG1,ACACB,NT5C2,SIRT6,TIGAR,ADCY2,PGM1,PSEN1,MAGI3,CAD,SEH1L,PTHLH,SULT2B1,P2RX7,PDPR,DLD,NUP50,UPRT,AAAS,NUP188,TREM2,ACOT7,SCD,TECR,SLC25A1,GTPBP1,PYGL,GSTZ1,HIF1A,GMPR2,RAE1,ACOT8,PRPS…	SLC25A13,IGF1,ELOVL1,ACSBG1,ENO3,IFNG,ENO2,PDE10A,PDE8B,AMPD1,ELOVL3,GPAM,ADCY7,SLC35B3,ADCY4,SULT4A1,HMGCS2,RFK,ALDOB,BAAT,ADCY10,TDO2,GUCY1A2,AK5,ACSS1,LRGUK,HKDC1,PFKFB1,NPR2,PGAM2,GPD1,INSR,BPGM,ACSM6,SULT1B1,ADCY6,PFAS,GIMAP7,NME9,PDE4B,PDE2A,ENTPD5,ENO4,LRRK2,OGDHL,SULT1C4,SULT1C2,CARD11,PDE7A	CROT,NDC1,COASY,ACAT1,PYGL,GMPR2,MVK,ACOT13,NUDT10,ACOT9,NUP85,PAICS,PDHA1,NT5E,ATIC,SNCA,SLC26A2,HK1,PRPSAP1,NPPC,TPST1,DHTKD1,UPP1
GO_ANTIGEN_PROCESSING_AND_PRESENTATION_OF_PEPTIDE_OR_POLYSACCHARIDE_ANTIGEN_VIA_MHC_CLASS_II	GO:0002504	95	Down	8.259157894146754e-5	0.0016797341392825495	10	AP2B1,CD74,AP2S1,KIF26A,KIF2A,FCGR2B,AP1M1,RAB7A,KIFAP3,DYNC1I2,CAPZB,KIF22,DNM2,KIF3C,DYNLL1,LAG3,KIF4A,TREM2,AP1B1,LGMN,SEC23A,KIF3B,PYCARD,DCTN6,AP1S1,SEC24A,ACTR1B,CAPZA1,CTSD,KIF18A,CLTA,KLC1,CANX,AP1M2,KIF3A,ACTR10,DCTN4,CTSL,DYNC1LI2,CTSV,DCTN3,THBS1,KIF23,ACTR1A,KIF11,SEC31A,CENPE,SEC24B,CLTC,OSBPL1A,KIF2C,ARF1,DYNC1LI1,SEC24D,AP1S3,SAR1B,KIF5A,SEC13,DYNC1I1,FCER1G,AP2M1,RACGAP1,CTSS,KIF1…	KIF26A,FCGR2B,LAG3,SEC24A,KIF5A,FCER1G,CTSE,HLA-DQB2,HLA-DQA2	AP2S1,CLTA,KLC1,CTSV,KIF2C,SEC24C,HLA-DQB1,AP2A2,AP2A1
GO_NEGATIVE_REGULATION_OF_BIOSYNTHETIC_PROCESS	GO:0009890	1327	Down	8.312329192732682e-5	0.0016859912985259685	1	GCLC,CFLAR,CD38,KDM1A,UPF1,LIG3,MSL3,CREBBP,GCFC2,SOX8,ZNF263,PAF1,PAX6,E2F2,JARID2,TFAP2B,CRY1,NFIX,MLXIPL,ETV7,SCMH1,FYN,DPF1,TYROBP,BRCA1,YAF2,ZMYND11,ISL1,WWTR1,PRDM11,SNAI2,SAMD4A,RUNX3,STRAP,UBR2,DEPDC1,NR1H3,BCLAF1,ARID4A,PIAS1,RFC1,CUL3,USP2,CTNS,PARP3,BARX2,TPR,WWC3,HDAC9,RSF1,PER3,NEDD4L,FOXP3,DKK3,NFE2L3,FNIP2,FOXN3,FOXC1,EIF2AK2,PRDM1,MTA3,ATP2B4,MXD1,YBX3,CCAR1,HDAC7,PRDM6,WAPL,AHRR,…	CD38,SOX8,PAX6,TFAP2B,FYN,DPF1,TYROBP,NR1H3,WWC3,FOXP3,PRDM6,LMCD1,UBE2D1,PTPRC,C1QTNF3,KCNK2,LAG3,ESR1,TBL1Y,HIRA,SOX10,PDGFB,HNF4A,SLA2,NFATC2,CELF4,SMPD3,TLE6,LILRB1,OVOL3,ZNF175,HAMP,TFEC,AHR,GLIS3,ABCA2,GATA3,DLX4,ZBTB16,CALCA,CYP27B1,IFNG,BMP5,RBM24,WWC1,KCNIP3,LOXL3,ACADL,DLX2,ORC2,PRRX1,DR1,PROX1,MSX2,TBX2,TRIM6,INHBA,BATF3,INHA,SNAI1,INSIG2,CITED1,ZNF835,FEZF1,DLL4,APOE,RNF128,GSC,LOXL2,…	NFIX,ISL1,PITX1,HES2,TP63,TIPIN,FGFR1,ITM2A,NFX1,PSMC5,CIRBP,CBY1,TSPO,SNW1,APEX1,BMP7,GLA,ACP5,WFS1,FBXW7,CRYAB,TRPV4,MDFI,WNT5A,FHL2,RGS2,GOT1,PSPC1,CNOT1,PRDX5,SOX15,AJUBA,FOXA1,CDKN1C,ZC3H4,PPARG,PCNA,PPHLN1,FST,TBX3,IREB2,TXN,CIR1,PRICKLE1,TDG,TCF25,TP53,SOD1,SNCA,TERF1,POLE3,SOGA1,ARID5B,FOXO1,UBC,PTPRK,DAB2,MPV17L,NCK1,ELK4,DEDD2,SHC1,NPPC,IFI16,BAP1,HMGB2,OSR2,ZNF219,LMO1,YWHAB,PKIG,SIX2,…
GO_NEGATIVE_REGULATION_OF_INTRINSIC_APOPTOTIC_SIGNALING_PATHWAY	GO:2001243	88	Down	8.406154521735844e-5	0.0017004385154855434	6	KDM1A,PLAUR,BID,SNAI2,CD74,CD44,RRM2B,HERPUD1,YBX3,TMEM161A,PTGS2,ENO1,RRN3,DNAJA1,SIRT1,XBP1,HIF1A,MMP9,URI1,HSPB1,CREB3,CXCL12,PPIF,WFS1,SOD2,VNN1,NME5,HTRA2,NFE2L2,PARK7,HDAC1,ARHGEF2,IVNS1ABP,TXNDC12,TRIM32,CLU,MAPK8IP1,SNAI1,BCL2L12,TRAP1,ELL3,CDKN2D,BCL2L2,FIGNL1,TPT1,MDM2,BCL2L10,TMBIM6,NOL3,AKT1,MCL1,ACKR3,SFRP2,NONO,HYOU1,CREB3L1,PINK1,CCAR2,ZNF385A,SYVN1,DDIAS,VDAC2,BAG5,MAPK7,BDKRB2,IN…	XBP1,MMP9,CXCL12,VNN1,CLU,SNAI1,ELL3,DDIAS,BDKRB2,LRRK2	CD44,WFS1,ARHGEF2,CDKN2D,BCL2L2,NOL3,VDAC2,ING2
GO_PURINE_NUCLEOSIDE_TRIPHOSPHATE_METABOLIC_PROCESS	GO:0009144	58	Down	8.68218424871252e-5	0.0017515666614359709	1	SLC25A13,SPHK2,GNAI3,PKM,RHOA,ENO1,VPS9D1,TREM2,GTPBP1,SAMHD1,TAZ,NME3,NME4,TGFB1,NUDT1,IMPDH1,PRKAG2,PPARGC1A,RAB23,NME5,DGUOK,SLC25A12,RHOQ,ITPA,RAN,AMPD3,COX5B,NUDT15,NME7,GUK1,PARP1,AK3,ALDOA,PID1,FLCN,AK9,ADK,PINK1,AK4,VCP,STOML2,LDHC,STAT3,MFN1,NME6,DNAJC30,IMPDH2,CYC1,GIMAP7,NME9,LRRK2,ADA,NUDT16,OPA1,UQCC3,TMSB4X,NME1,NME2	SLC25A13,GIMAP7,NME9,LRRK2	NUDT1
GO_NEGATIVE_REGULATION_OF_CHROMOSOME_SEGREGATION	GO:0051985	43	Down	8.763785505227374e-5	0.0017633017627496253	6	MAD1L1,ZNF207,SPDL1,TPR,WAPL,TRIP13,NDC80,ATRX,ZW10,KLHL22,NAA10,ANAPC15,FBXO5,TTK,IK,MAD2L2,CDC20,CENPF,DUSP1,TEX14,XRCC3,PCID2,PSMG2,CCNB1,APC,ESPL1,USP44,CDK5RAP2,DYNC1LI1,ATM,BUB3,BUB1B,MAD2L1,PTTG1,RAD21,PLK1,CDT1,BUB1,TNKS,GEN1,AURKB,LCMT1,PTTG2	TEX14,USP44,PTTG2	IK,XRCC3,MAD2L1
GO_POSITIVE_REGULATION_OF_CELLULAR_CATABOLIC_PROCESS	GO:0031331	335	Down	8.855610369791386e-5	0.0017770258142048047	1	GCLC,ANKIB1,BAD,UPF1,OSBPL7,MLXIPL,ABHD5,DCN,PSMC4,NUB1,RNF14,IGF1,TNFRSF1B,PIAS1,RNF19A,CLEC16A,VPS13D,MAPK9,HERPUD1,PIK3CB,ATG5,USP13,GNAI3,ATXN3,ROCK1,SIRT2,VPS35,PABPC1,TRIB2,CHFR,NRDC,TNRC6C,ITCH,TP53INP2,KEAP1,SESN1,MID2,PSEN1,HSP90AA1,GSK3B,ULK2,BAX,AURKA,KHSRP,EDEM2,P2RX7,SPTLC1,MUL1,TNRC6A,EZR,HDAC6,WAC,TREM2,SIRT1,SH3GLB1,FBXO7,GTPBP1,HMOX1,TNRC6B,RBX1,SPTLC2,HIF1A,PSMC1,TRIB3,SMAD7,PSM…	OSBPL7,IGF1,TNFRSF1B,CLEC16A,VPS13D,MID2,HMOX1,MEFV,ABCA2,CTSC,IFNG,RBM24,EPM2A,AADAC,APOA1,CLU,IL1B,KDR,APOE,TRIM21,RNF128,IL6,EGF,ADRA2A,PFKFB1,RNF180,DACT1,METTL3,GPD1,INSR,ULK1,ARIH2,ZC3H12D,ENTPD5,NANOS3,RUFY4,LRRK2,RNFT1,DAPK1,TNF,ECSCR	PSMC4,VPS35,CHFR,HSP90AA1,FBXW7,USP5,MFN2,PTK2B,LRP1,CNOT1,RDX,PRICKLE1,CSNK1D,RALB,SNCA,FOXO1,DAB2,PACSIN3,TRIM8,BCAP31,HMGB1
GO_DNA_STRAND_ELONGATION_INVOLVED_IN_DNA_REPLICATION	GO:0006271	17	Down	9.042179501255085e-5	0.001809638317737886	1	LIG3,POLD3,GINS1,POLA1,MCM4,LIG1,POLD2,MCM3,GINS2,PCNA,RFC3,DNA2,GINS4,RFC4,MCM7,POLE,GINS3		GINS2,PCNA
GO_PURINE_CONTAINING_COMPOUND_METABOLIC_PROCESS	GO:0072521	378	Down	9.087753687976405e-5	0.0018139349204780492	1	ENPP4,BAD,AK2,KDM1A,PDK4,SLC25A13,SLC4A1,ACSM3,CROT,PDK2,NOS2,AASS,MLXIPL,ELOVL5,IGF1,NUP160,TPR,NDC1,MPC1,DGAT2,SPHK2,FAR2,GNAI3,PDE4A,ELOVL1,PFKP,PKM,RHOA,PDK3,HDAC4,COASY,ACSL4,NUP133,RORA,PDE8A,ENO1,NUP37,ACAT1,VPS9D1,DLG1,ACACB,NT5C2,SIRT6,TIGAR,ADCY2,PGM1,PSEN1,MAGI3,SEH1L,PTHLH,SULT2B1,P2RX7,NOS1,PDPR,DLD,NUP50,AAAS,NUP188,TREM2,ACOT7,SCD,PRTFDC1,TECR,MTAP,SLC25A1,GTPBP1,GSTZ1,HIF1A,MTHFD1…	SLC25A13,IGF1,ELOVL1,ACSBG1,ENO3,IFNG,ENO2,PDE10A,GUCA1B,PDE8B,AMPD1,GDA,ELOVL3,GPAM,ADCY7,SLC35B3,ADCY4,SULT4A1,HMGCS2,ALDOB,BAAT,ADCY10,TDO2,GUCY1A2,AK5,ACSS1,LRGUK,HKDC1,PFKFB1,NPR2,PGAM2,NOS3,GPD1,INSR,BPGM,PDZD3,ACSM6,SULT1B1,ADCY6,PFAS,GIMAP7,NME9,PDE4B,NT5C1B,PDE2A,ENTPD5,ENO4,LRRK2,OGDHL,SULT1C4,SULT1C2,CARD11,PDE7A	CROT,NDC1,COASY,ACAT1,PRTFDC1,GMPR2,NUDT1,MVK,ACOT13,NUDT10,ACOT9,NUP85,NT5C,PAICS,PDHA1,NT5E,ATIC,SNCA,SLC26A2,HK1,PRPSAP1,NPPC,TPST1,SHMT1,DHTKD1
GO_HUMORAL_IMMUNE_RESPONSE	GO:0006959	179	Up	9.203616760564433e-5	0.0018322014847419936	6	CFH,MASP2,PRSS3,LTF,SLC11A1,C8B,POU2F2,C6,TRAF3IP2,TFE3,BCL3,FAM3A,FCGR2B,ST6GAL1,BPIFB2,CXCL2,MEF2C,PTPRC,CD59,FCN1,LYZ,PPP2R3C,BLNK,TREM2,PGC,CHGA,BPI,EPPIN,RGCC,IL7,GPI,EBI3,RPS19,RARRES2,C5,GATA3,C1QBP,CCL2,PF4V1,BST1,HPX,CD81,POU2AF1,IFNG,GAPDH,PTPN6,CD83,CCR6,TFEB,C7,GNLY,CD46,COLEC11,PDZD11,CLU,C4BPA,C4BPB,PI3,SLPI,TREM1,CXCL6,IL1B,C3,ROMO1,BPIFB1,CCR7,CFP,IGLL1,FOXJ1,BPIFA2,JCHAIN,SFTPD,S…	MASP2,LTF,C8B,C6,FCGR2B,BPIFB2,PTPRC,FCN1,CHGA,BPI,EPPIN,RGCC,EBI3,RARRES2,C5,GATA3,PF4V1,HPX,POU2AF1,IFNG,CCR6,C7,GNLY,COLEC11,CLU,C4BPA,C4BPB,SLPI,TREM1,CXCL6,IL1B,BPIFB1,CCR7,CFP,IGLL1,BPIFA2,JCHAIN,IL6,IL36RN,CXCL9,FCN3,VSIG4,CXCL13,MS4A1,C1QC,CXCL5,PPBP,PF4,CXCL1,CAMP,RNASE7,C2,RNASE6,CXCL8,GPR183,MUC7,C3AR1,AZU1,C1QB,C1QA,A2M,CD28,ITLN1,SPNS2,SH2D1A,COLEC10,IFNE,PLA2G2A,CD55,CR1L,IGKV4-1,IG…	SPINK5,HLA-DQB1,HLA-E
GO_INTRACILIARY_TRANSPORT	GO:0042073	48	Down	9.540345900666607e-5	0.0018942243509898738	2	IFT88,IFT80,KIFAP3,PCM1,RABL2B,HSPB11,TNPO1,KIF3C,DYNLL1,IFT74,IFT27,TRIP11,IFT52,KIF3B,CLUAP1,TTC26,IFT20,MAK,IFT57,SSX2IP,IFT46,WDR35,IFT43,IFT81,TTC21B,DYNLRB1,IFT22,KIF3A,LCA5,IFT172,DYNC2LI1,ARL3,CEP131,RPGR,LCA5L,WDR19,IFT122,TUB,TTC21A,DYNLRB2,SSNA1,BBS12,DYNC2H1,IFT140,TTC30B,TTC30A,TRAF3IP1,DYNLL2	TTC30A	IFT80,HSPB11,IFT74,IFT27,CLUAP1,IFT57,IFT22,ARL3
GO_POSITIVE_REGULATION_OF_PEPTIDASE_ACTIVITY	GO:0010952	168	Down	9.594399658155427e-5	0.001899943616516305	1	BAD,CASP10,CFLAR,FYN,BID,NLRP2,FAS,BAK1,GRN,CYFIP2,SERPINB3,CASP8,NGFR,RHOA,PSME4,PDCD2,PICALM,GRAMD4,FBLN1,SENP1,REST,BAX,MUL1,TFAP4,NLRP1,PSME1,SIRT1,JAK2,BCL2L13,TBC1D10A,PPM1F,LGMN,PSME2,TRADD,MAPK3,MEFV,PYCARD,CTSH,RIPK2,TNFRSF10A,PDCD5,BBC3,CARD8,CAV1,NOD1,PCOLCE,ALOX12,MAPK14,PERP,DAP,FAM162A,IFT57,PSMD14,HTRA2,FN1,HSPE1,EPHA4,F3,CTSD,CASP8AP2,WDR35,APAF1,TNFRSF10B,TNFSF10,ACVR1C,TRAF2,HIP…	FYN,MEFV,HIP1R,NGF,ARRB1,NLRP12,ST18,NLRP3,DLC1,GPER1,USP50,CLEC7A,GRIN1,ACER2,CASC2,LCK,CCK,CARD9,DAPK1,AGER,TNF,KHDC1L	NLRP1,BCL2L13,IFT57,PSMD14,PPARG,ANP32B,RCN3,SNCA,IFI16,FADD,LGALS9,ANTXR1,SOX7,F2R,BCAP31,HMGB1
GO_REGULATION_OF_PROTEASOMAL_UBIQUITIN_DEPENDENT_PROTEIN_CATABOLIC_PROCESS	GO:0032434	118	Down	9.785020112221803e-5	0.0019326056783325214	1	GCLC,ANKIB1,HFE,NUB1,RNF14,UFL1,PIAS1,RNF19A,CLEC16A,MAPK9,HERPUD1,SIRT2,TRIB2,CHFR,ARAF,UBE2K,SENP1,KEAP1,PSEN1,GSK3B,AURKA,WAC,HSP90AB1,RBX1,TRIB3,USP14,SMAD7,PSMD10,N4BP1,STUB1,SGTA,GSK3A,CAV1,DVL1,USP5,CSNK1A1,SUMO1,NFE2L2,PARK7,RNF19B,UCHL5,RAD23B,CLU,GIPC1,CBFA2T3,DDA1,HSPBP1,UBQLN1,MDM2,DNAJB2,IL33,RNF144B,SDCBP,BBS7,PRICKLE1,DET1,CSNK1D,AKT1,RPL11,NKD2,PLK2,RNF217,GNA12,TLK2,TAF1,OGT,RNF1…	CLEC16A,CLU,RNF180,SHH,WNT10B,ARIH2,LRRK2	CHFR,USP5,PRICKLE1,CSNK1D,DAB2,BCAP31
GO_RESPONSE_TO_HEAT	GO:0009408	157	Down	9.829610018707235e-5	0.0019363302458317265	6	GCLC,FKBP4,CREBBP,IGF1,ABCC2,HSF2,NUP160,HSPA5,TPR,CAMK2B,NDC1,ATXN3,NUP133,DNAJA2,EIF2B3,PRKACA,PTGS2,NUP37,MAP2K7,HSP90AA1,GSK3B,SEH1L,DNAJA1,NOS1,NUP50,AAAS,NUP188,HSP90AB1,SIRT1,MAPK1,HMOX1,EP300,RAE1,SLC52A3,RBBP7,HSF4,MAPK3,NUP93,STUB1,DNAJA3,DNAJC2,TFEC,DNAJB6,RPA3,BAG1,CXCL12,RPS6KB1,NUP88,YWHAE,CRYAB,HSPA8,CHORDC1,CALCA,NUP98,PTGES3,TRPV4,EIF2B1,NUP107,ST8SIA1,BAG2,HSPA9,NUP155,FGF1,IL1A…	IGF1,ABCC2,CAMK2B,HMOX1,TFEC,CXCL12,CALCA,IL1A,EIF2B4,MSTN,CRNN,CAMK2D,NOS3,SCARA5,ARPP21,CD34,TRPV2,ASIC3	NDC1,HSP90AA1,RPA3,CRYAB,TRPV4,RPA2,NUP85,TP53,SOD1,EIF2B5
GO_POSITIVE_REGULATION_OF_CELLULAR_PROTEIN_CATABOLIC_PROCESS	GO:1903364	133	Down	9.889823322514966e-5	0.0019431049739406035	1	GCLC,ANKIB1,OSBPL7,PSMC4,NUB1,RNF14,PIAS1,RNF19A,MAPK9,HERPUD1,USP13,ATXN3,SIRT2,VPS35,TRIB2,CHFR,KEAP1,PSEN1,HSP90AA1,GSK3B,AURKA,EDEM2,EZR,TREM2,RBX1,PSMC1,TRIB3,SMAD7,PSMD10,CCDC22,FMR1,AXIN1,STUB1,RNF40,SGTA,GSK3A,CAV1,ABCA2,DVL1,FBXW7,CTSC,CD81,USP5,BAG2,CSNK1A1,SUMO1,NFE2L2,RNF19B,TNFAIP3,FBXL5,CLU,PTK2B,LRP1,CBFA2T3,LDLR,APOE,DDA1,RGN,RNF128,HSPBP1,EDEM1,UBQLN1,MDM2,DNAJB2,DAB2IP,IL33,UQCC…	OSBPL7,ABCA2,CTSC,CLU,APOE,RNF128,EGF,RNF180,DACT1,ARIH2,LRRK2,RNFT1,ECSCR	PSMC4,VPS35,CHFR,HSP90AA1,FBXW7,USP5,PTK2B,LRP1,RDX,PRICKLE1,CSNK1D,DAB2,BCAP31
GO_MICROTUBULE_POLYMERIZATION_OR_DEPOLYMERIZATION	GO:0031109	102	Down	1.0083610544005272e-4	0.0019760200349906165	2	FKBP4,RANBP9,ZNF207,SPAST,TUBG2,NAV3,KIF2A,GBA2,NDE1,CLASP1,CAMSAP3,MAP2,MAPRE3,HDAC6,ABL1,NIN,SPEF1,MAPRE1,CEP192,MID1,CLIP3,MET,RANGRF,SLAIN2,CRYAB,TRPV4,CDKN1B,FBXO5,APC2,ARHGEF2,STMN1,CAMSAP2,KIF18A,EML2,TUBGCP3,AKAP9,TUBGCP6,TTBK2,MAP7D3,FGF13,MAP1S,CAMSAP1,TUBGCP2,CLIP1,TUBG1,MAP1B,PSRC1,APC,CKAP2,RAC1,CDK5RAP2,NUMA1,TUBGCP4,KATNB1,CSNK1D,TBCD,KIF2C,ANKRD53,SNCA,TERF1,PAK1,RPS3,CENPJ,CCSAP,…	NAV3,MAP2,SPEF1,RANGRF,APC2,ANKRD53,CDH5,KIF24,STMND1,GAS2L2	CRYAB,TRPV4,ARHGEF2,TUBGCP3,TUBG1,CKAP2,CSNK1D,KIF2C,SNCA,TERF1
GO_REGULATION_OF_DNA_TEMPLATED_TRANSCRIPTION_ELONGATION	GO:0032784	48	Down	1.0127766939848635e-4	0.0019795180836976877	1	PAF1,ZMYND11,CDK13,THOC1,CCNT2,CCNK,SUPT16H,THOC5,NELFCD,HTATSF1,ELL,EZH2,RECQL5,SUPT6H,RNF8,TSFM,GTF2F1,ELL3,CCNT1,EAPP,CDC73,CDK9,RTF1,WDR61,BRD4,HNRNPU,CCAR2,ZNF326,WDR43,RNF168,SHH,LEO1,CDK12,TCEA2,ALYREF,NELFA,GTF2F2,NELFB,SUPT5H,DDX39B,LDB1,CTR9,NELFE,HMGN1,SCAF8,SUPT4H1,ERCC6,BTBD18	ELL3,SHH,BTBD18	GTF2F2,NELFE
GO_REGULATION_OF_MRNA_PROCESSING	GO:0050684	129	Down	1.0201161072174146e-4	0.001988697851505452	1	RBM5,PAF1,CDK11A,PTBP1,ZC3H3,CELF2,PTCD2,THRAP3,SFSWAP,U2AF2,JMJD6,DAZAP1,SART3,RBM7,MBNL3,SNRPA,RBFOX1,YTHDC1,REST,PAPOLA,SRPK1,CIRBP,DDX17,RBFOX2,SNW1,SRSF5,ZC3H14,PABPN1,CELF4,FMR1,RBM3,RNF40,HNRNPL,SNRNP70,CPEB3,C1QBP,DDX5,SUPT6H,PRPF19,NUP98,CPSF6,SRSF9,SRSF3,RBM24,KHDRBS2,FAM172A,FXR1,NCBP2,NCL,SRSF7,TIA1,SRSF4,PRDX6,RBM25,KHDRBS1,HNRNPA2B1,SMU1,RBM19,SRSF6,RBM42,NSRP1,METTL16,FXR2,CCNT1,SA…	CELF2,RBFOX1,CELF4,RBM24,SRSF1,CELF5,RBM15,SRPK3,CPEB1	CIRBP,SNW1,SRPK2,MAGOH,NELFE
GO_NEGATIVE_REGULATION_OF_GENE_EXPRESSION_EPIGENETIC	GO:0045814	75	Down	1.0337733753251878e-4	0.0020101148964656425	1	MSL3,JARID2,UBR2,SPI1,SIRT2,MBD3,EED,BAZ2A,SIRT6,RIF1,DNMT3B,CDC45,SIRT1,HIRA,SMCHD1,SUV39H1,RBBP7,DOT1L,EZH2,EZH1,HDAC5,NAA40,AICDA,ASF1A,PHF1,FAM172A,PCGF1,HDAC1,ARID1A,UBE2B,PHF19,NRDE2,DNMT3A,ATAD2B,HELLS,EPC1,MORF4L2,ZNFX1,HAT1,TRIM28,DNMT1,ZNF304,RRP8,MORC2,MBD2,PPHLN1,HMGA1,CREBZF,TET1,AEBP2,MBD1,MTF2,SETDB1,POLE3,SMARCA5,ATAD2,CTBP1,RBBP4,KMT2D,BMI1,MECP2,SIN3A,PPM1D,ATF7IP,PHF8,BEND3,SUZ…	HIRA,PPM1D	PHF19,PPHLN1,POLE3,HMGB1
GO_LEUKOCYTE_TETHERING_OR_ROLLING	GO:0050901	23	Up	1.0465800051370771e-4	0.002029771788313532	7	SELE,ROCK1,ADD2,MADCAM1,CXCL12,SELPLG,GOLPH3,PODXL2,ITGA4,CCL21,ITGB7,ITGB1,CCL28,JAM2,VCAM1,CX3CR1,PTAFR,SELP,LEP,GCNT1,SELL,SPN,TNF	SELE,ADD2,CXCL12,SELPLG,ITGA4,CCL21,ITGB7,JAM2,VCAM1,CX3CR1,SELP,LEP,SELL,SPN,TNF
GO_RESPONSE_TO_ENDOPLASMIC_RETICULUM_STRESS	GO:0034976	265	Down	1.0518562376824583e-4	0.0020340102652352263	6	CFTR,RHBDD2,POMT2,MBTPS2,EXTL3,DDX11,UFL1,ERP44,BAK1,CUL7,HSPA5,JKAMP,HERPUD1,EIF2AK2,USP13,RASGRF1,PDIA5,ATXN3,ERLEC1,PPP2R5B,WIPI1,ASNS,NCK2,SEL1L,FCGR2B,ACADVL,DERL2,MYDGF,DNAJC10,UBE2K,UBA5,NFE2L1,GSK3B,PPP1R15A,BAX,ADD1,EDEM2,ERP29,DNAJB11,SIRT1,DERL3,KDELR3,XBP1,FOXRED2,EP300,PSMC6,ARFGAP1,TRIB3,HM13,USP14,SRPX,DNAJC3,UGGT2,STUB1,BFAR,UBXN8,PPP2CB,SGTA,BBC3,PIK3R2,GSK3A,CAV1,FKBP14,AGR2,TBL…	CFTR,RASGRF1,FCGR2B,DERL3,XBP1,THBS4,RASGRF2,STC2,AUP1,SERP1,CLU,ERP27,ATF3,CXCL8,BRSK2,CREB3L2,LRRK2,RNFT1,ATP2A1,UBE2J1,TTC23L,GET4,PLA2G4B	RHBDD2,DDX11,BFAR,WFS1,TP53,RCN3,UFC1,EIF2B5,RNF175,DNAJB12,NCK1,SHC1,ALOX15,MAN1B1,BCAP31
GO_REGULATION_OF_ESTABLISHMENT_OF_PROTEIN_LOCALIZATION_TO_MITOCHONDRION	GO:1903747	69	Down	1.0541714331451672e-4	0.0020340102652352263	7	BAD,BID,USP36,CASP8,CSNK2A2,SREBF1,TP63,LMAN1,TP73,DNAJA1,HUWE1,PPP1R13B,SIRT4,RNF31,SH3GLB1,HPS4,GZMB,E2F1,BNIP3L,PDCD5,BBC3,GSK3A,MAPK8,YWHAE,UBE2D3,FBXW7,TFDP2,HTRA2,RHOU,PPP3CC,YWHAH,RAC2,PRKAA1,YWHAQ,NMT1,NPEPPS,TP53,PMAIP1,SAE1,TP53BP2,HAX1,BAG3,BAG4,PINK1,UBE2J2,VPS11,FZD5,BAP1,MICALL2,YWHAZ,YWHAB,YWHAG,BCL2,ABLIM3,PARL,ATG13,SFN,ARIH2,UBE2L3,MAPT,LRRK2,TOMM7,TFDP1,UBL5,SREBF2,HSPA1L,LEPRO…	RNF31,GZMB,RHOU,ABLIM3,ARIH2,LRRK2,SIAH3	TP63,TP73,FBXW7,TP53,BAP1,YWHAB,SFN
GO_NEGATIVE_REGULATION_OF_CELLULAR_AMIDE_METABOLIC_PROCESS	GO:0034249	137	Down	1.0707270797407423e-4	0.002060670402825853	1	UPF1,IGF1,SAMD4A,TPR,EIF2AK2,ABCA7,ROCK1,IGF2BP2,TNRC6C,EIF2AK1,CNOT3,KHSRP,TNRC6A,PUS7,AGO1,CIRBP,TNRC6B,PCIF1,CELF4,FMR1,EIF3E,CPEB3,CAPRIN2,CNOT2,GAPDH,RBM24,CPEB4,XRN1,FXR1,EIF4G1,NCL,IGFBP5,TIA1,RGS2,PAIP2,CLU,ORMDL2,AGO2,PAIP2B,CNOT1,GGA3,HNRNPR,AGO3,PIN1,METTL16,ZFP36,ATF4,ORMDL1,EIF2AK4,FXR2,ILF3,APOE,SESN2,RARA,LIN28A,PRKAA1,UNK,EIF2S1,ROCK2,PUM1,AGO4,SYNCRIP,CAPRIN1,RC3H1,EIF4E2,IGF2BP3…	IGF1,CELF4,RBM24,CLU,APOE,EIF4E,IGF2BP1,METTL3,ZC3H12D,NANOS3,DAPK1,CPEB1	CIRBP,RGS2,CNOT1,IREB2,ORMDL3,SHMT1
GO_REGULATION_OF_SYMBIOSIS_ENCOMPASSING_MUTUALISM_THROUGH_PARASITISM	NA	201	Down	1.0906707263490974e-4	0.0020891900279116048	NA	FUCA2,BAD,POLR2J,CD4,LTF,CD74,KPNA6,YTHDC2,POLR2B,RSF1,EIF2AK2,CTDP1,TAF11,PKN2,NUCKS1,PABPC1,TSG101,HACD3,RAB7A,TOP2B,FKBP6,LAMP3,MID2,CHMP2B,PPIE,REST,FCN1,MAVS,OAS1,CCNK,TFAP4,SRPK1,POLR2E,SMARCB1,LGALS1,POLR2F,APOBEC3H,EP300,SNW1,NELFCD,CHMP4B,VAPA,FMR1,POLR2C,TRIM35,POLR2I,HPN,ZC3HAV1,CAV2,CAV1,TRIM14,DDX5,OAS3,OAS2,GAPDH,AICDA,SNX3,TRIM38,EXOC2,STAT1,CHMP3,HDAC1,TRIM62,PROX1,TRIM32,VPS4B,TA…	CD4,LTF,MID2,FCN1,APOBEC3H,HPN,PROX1,TRIM6,CXCR4,SLPI,CXCL6,APOE,TRIM21,FCN3,ANXA9,CHD1,PTX3,CXCL8,CD28,CSF1R,TMPRSS2,TRIM31,TNF,HS3ST5,CCL5,CCL4,CCL3	SNW1,POLR2I,BST2,SRPK2,MX1,IFI16,LGALS9,TRIM8,GTF2F2,NELFE,APOBEC3C
GO_REGULATION_OF_CHROMATIN_ORGANIZATION	GO:1902275	165	Down	1.0910985793611438e-4	0.0020891900279116048	2	KDM1A,KMT2E,PAF1,JARID2,PAX7,AKAP8L,BRCA1,ISL1,SNAI2,TPR,FOXP3,ATG5,PRDM6,SPHK2,SPI1,SREBF1,KDM5A,EED,SART3,SIRT6,RIF1,WDR70,ZMPSTE24,ATRX,DNMT3B,NOS1,CDC45,SIRT1,SETD1A,SMARCB1,HIRA,SNW1,RPS6KA5,METTL4,FMR1,MAPK3,CTCF,RNF40,UBR5,PIH1D1,AKAP8,PRKD2,ZNHIT1,KDM4C,GATA3,MAPK8,KAT2A,SUPT6H,PPARGC1A,NAA40,AICDA,ASF1A,ZNF451,PHF1,VEGFA,BCL6,KDM3A,PADI2,KMT2A,MYB,UBE2B,SET,PHF19,ATAD2B,TWIST1,CTCFL,IL1B…	PAX7,FOXP3,PRDM6,HIRA,GATA3,PADI2,IL1B,PRDM12,ARRB1,PRDM5,CAMK2D,SETD7,GFI1,UCN,GATA2,KPNA7,LRRK2	ISL1,SETD1A,SNW1,PRKD2,PHF19,PPHLN1,TP53,SNCA,PAXIP1,ING2,NELFE
GO_NON_MOTILE_CILIUM_ASSEMBLY	GO:1905515	50	Down	1.106436048151641e-4	0.002113180523436827	2	FUZ,MKS1,IFT88,MAP4,CC2D2A,IFT80,EXOC5,PCM1,DNM2,PIBF1,IFT74,IFT52,RPGRIP1L,RP1,CEP126,MAK,IFT57,WRAP73,GORAB,CEP89,BBS2,MKKS,CEP250,IFT172,BBS7,BBS4,CSNK1D,TBC1D32,CENPJ,VANGL2,DISC1,IFT122,INTU,POC1A,TTC8,ATMIN,C2CD3,ARL13B,HAP1,BBS1,CEP135,TMEM80,TMEM107,BBS10,TMEM17,TMEM216,DYNC2H1,IFT140,DCTN1,CCDC13	RP1,CCDC13	IFT80,IFT74,IFT57,CEP250,BBS4,CSNK1D,VANGL2
GO_RECOMBINATIONAL_REPAIR	GO:0000725	122	Down	1.1287153052069288e-4	0.002150274094096744	1	RAD52,KDM1A,RECQL,LIG3,REV3L,BRCA1,WAS,RAD51,POLQ,TP53BP1,NUCKS1,ZFYVE26,XRCC1,MCM2,MCM6,SIRT6,RIF1,EXD2,PALB2,RAD54L,FUS,CDC45,CDC7,DMC1,MCM5,YY1,REC8,SAMHD1,SMCHD1,RBBP8,NBN,MCM4,RPA3,RAD51C,RECQL5,RAD51AP1,TIMELESS,MCM9,MCM3,RAD50,WDR48,PSMD14,SFPQ,MAD2L2,RPA2,AP5S1,MCM8,XRCC3,HELB,AUNIP,INO80,POLN,GINS2,SLX1A,RPA1,FIGNL1,RNF138,HUS1,ACTR2,ZNF365,NABP2,BRCA2,WRAP53,PARP1,MMS22L,GINS4,ATM,CHEK1…	RAD52,WAS,POLN,MEIOB,PPP4R2,WRN,SLX1B,RAD51B,FIGN,HUS1B,RAD54B,RPA4,RTEL1	MCM2,RPA3,PSMD14,RPA2,XRCC3,GINS2,NSMCE2,AP5Z1
GO_CYTOPLASMIC_TRANSLATIONAL_INITIATION	GO:0002183	30	Down	1.1516830985216109e-4	0.002188488716256344	1	EIF3I,EIF3L,EIF3D,EIF5,EIF3J,EIF3E,EIF3B,EIF3A,EIF4G1,EIF2S2,EIF2S3,EIF3G,DENR,RPL13A,EIF2D,EIF3H,EIF3M,EIF4A2,NCK1,EIF4A1,METTL3,RBM4,EIF3F,EIF3K,EIF3C,EIF4EBP1,YTHDF2,MTOR,EIF3CL,MCTS1	METTL3	NCK1,EIF3K
GO_AEROBIC_ELECTRON_TRANSPORT_CHAIN	GO:0019646	14	Down	1.2052637791496202e-4	0.002284536508337756	1	COX10,COX15,COX6A1,COX7A2L,COX6B1,COX7C,COX4I1,COX7B,COX5B,COX6C,CYCS,COX8A,COX5A,NDUFA4		COX7B
GO_REGULATION_OF_CELL_CYCLE_ARREST	GO:0071156	95	Down	1.2092876084485665e-4	0.0022864043350692117	4	MLXIPL,BRCA1,PPP2R5B,PRKACA,GTSE1,TP73,CNOT4,BAX,AURKA,CNOT3,CCNK,PCBP4,TFAP4,ZNF268,HSP90AB1,EP300,E2F1,RGCC,RBL2,MED25,AKT2,CASP2,CCND1,FOXM1,CDKN1B,CNOT2,CNOT6,TFDP2,ID2,ARID3A,GADD45A,ZBTB17,PLAGL1,PKD2,CDK2,CDKN1A,SOX4,CNOT1,RPL23,PRMT1,RNF112,E2F8,RRP8,MYBBP1A,PCNA,CCNB1,CDK4,MDM2,BIN1,CDK9,DAB2IP,CNOT6L,PML,GATA6,TP53,CARM1,SDE2,PLK2,UHRF2,TNKS1BP1,ATM,HMGA2,CNOT8,CDC25C,CNOT11,BTG2,ZNF385…	RGCC,RBL2,PLAGL1,RNF112,GPER1,EVI2B,FZD9	TP73,CNOT1,PCNA,TP53,SFN,HMGN5
GO_REGULATION_OF_RNA_SPLICING	GO:0043484	127	Down	1.2222762706924831e-4	0.002305170159639332	1	RBM5,PTBP1,CLK1,CELF2,THRAP3,SFSWAP,U2AF2,JMJD6,DAZAP1,SART3,RBM7,MBNL3,RBFOX1,YTHDC1,REST,RBM22,FUS,SRPK1,CIRBP,DDX17,RBFOX2,SNW1,SRSF5,CELF4,FMR1,PQBP1,RBM3,ESRP2,ESRP1,HNRNPL,SNRNP70,PRX,SETX,C1QBP,DDX5,ZPR1,PRPF19,RPS13,NUP98,SRSF9,SRSF3,RBM24,KHDRBS2,CLK4,FAM172A,FXR1,NCL,SRSF7,TIA1,SRSF4,PTBP2,PRDX6,PTBP3,RBM25,KHDRBS1,HNRNPA2B1,SMU1,RBM19,SRSF6,AHNAK,RBM42,NSRP1,METTL16,FXR2,HABP4,KHDRBS3,…	CELF2,RBFOX1,CELF4,PRX,RBM24,CLK4,SRSF1,HNRNPLL,AFF2,CELF5,RBM15	CIRBP,SNW1,SRPK2,MAGOH
GO_NUCLEOSIDE_BISPHOSPHATE_METABOLIC_PROCESS	GO:0033865	125	Down	1.2473617911229232e-4	0.002346599369549999	1	PDK4,ACSM3,CROT,PDK2,AASS,ELOVL5,MPC1,DGAT2,FAR2,ELOVL1,PDK3,COASY,ACSL4,ACAT1,ACACB,SULT2B1,PDPR,DLD,ACOT7,SCD,TECR,SLC25A1,GSTZ1,ACOT8,ABCD1,MLYCD,ACSBG1,SULT2A1,GCDH,OGDH,SULT1E1,AADAT,PDHX,MVK,ACOT13,HMGCS1,HMGCR,ABHD14B,KYNU,HMGCL,ELOVL4,ACOT2,DLST,ELOVL3,GPAM,PANK3,ACOT9,ACSL3,MCEE,SLC35B3,PANK2,PPCS,TPST2,SULT4A1,ACSS2,PPT1,ACLY,PDHA1,MCCC2,HSD17B4,HMGCS2,SUCLA2,BAAT,PPCDC,PAPSS1,NUDT7,MPC…	ELOVL1,ACSBG1,ELOVL3,GPAM,SLC35B3,SULT4A1,HMGCS2,BAAT,TDO2,ACSS1,ACSM6,SULT1B1,SULT1C4,SULT1C2	CROT,COASY,ACAT1,MVK,ACOT13,ACOT9,PDHA1,SNCA,SLC26A2,TPST1
GO_APOPTOTIC_MITOCHONDRIAL_CHANGES	GO:0008637	112	Down	1.253927621719239e-4	0.0023530686666925872	2	GCLC,STPG1,BAD,SLC25A5,GGCT,PLAUR,BID,IGF1,HGF,NDUFS1,GCLM,BAK1,AIFM2,CASP8,EYA2,VPS35,TP63,TP73,GSK3B,BAX,DNM1L,PPP1R13B,MUL1,TMEM14A,BIK,GZMB,MMP9,E2F1,PSMD10,PIM2,PYCARD,BMF,PPP2CB,BNIP3L,PDCD5,TIMM50,BBC3,GSK3A,MAPK8,PPIF,YWHAE,SOD2,FAM162A,TFDP2,ATF2,WDR35,IFIT2,CLU,PPP3CC,TNFSF10,ZNF205,IFI6,RHOT1,YWHAH,HIP1R,YWHAQ,HRK,CIDEB,NMT1,NOL3,RHOT2,ARRB2,TP53,PMAIP1,AKT1,TP53BP2,JTB,HSPD1,ATG3,SLC2…	IGF1,HGF,GZMB,MMP9,CLU,HIP1R,HRK,GPER1,ACAA2,ERBB4,CCK,FZD9,ATP2A1	GCLM,VPS35,TP63,TP73,NOL3,TP53,MPV17L,YWHAB,SFN,BLOC1S2
GO_PROTEIN_LOCALIZATION_TO_CYTOSKELETON	GO:0044380	57	Down	1.2598036321521649e-4	0.002353645132384722	7	MARK4,ANLN,NUDCD3,SPAG5,PCM1,MID2,GSK3B,PIBF1,MAPRE3,SNX10,AURKA,NSFL1C,MAPRE1,FAM83D,CEP192,MID1,PARD6A,ABHD17B,DVL1,PPP1R9B,TTK,CEP72,RTKN,CRIPT,STIL,CEP250,TTBK2,ABHD17A,DIAPH1,APC,ABHD17C,NUMA1,KIF20B,NEDD1,BBS4,CSNK1D,CEP131,MCPH1,BICD1,HNRNPU,KLHL21,DISC1,MAP1A,MAPRE2,C2CD3,HOOK3,GOLGB1,CEP83,DCTN2,CCDC14,FAM83H,GAS2L1,CHAMP1,KIAA0753,NUP62,UBXN2B,GAS2L2	MID2,KIAA0753,GAS2L2	ABHD17B,CEP72,CEP250,ABHD17C,BBS4,CSNK1D
GO_PROTEIN_IMPORT	GO:0017038	177	Down	1.2604903499681633e-4	0.002353645132384722	7	LAMP2,RGPD5,KPNA6,PEX3,CDH1,TPR,ARHGEF5,TNPO3,IPO5,HYAL2,NUP133,PTGS2,TIMM21,PSEN1,HSP90AA1,TNPO1,IPO11,RBM22,MAVS,NUP50,NUP188,MAPK1,TOMM22,SAMM50,NFKBIA,FERMT1,NXT2,FGF9,KPNA3,NUTF2,NUP93,LONP2,TSC2,UBR5,TIMM44,PDCD5,TIMM50,TGFB1,TNPO2,PIK3R2,GLI3,SUFU,KPNB1,NUP88,PEX12,GRPEL1,ZPR1,HSPA8,NUP98,IFNG,NUP107,MAPK14,RAB23,PEX7,TMCO6,NUP155,KPNA1,ECT2,CBLB,PEX5L,IPO13,DNAJC15,FAM53C,CLU,TARDBP,PEX16…	IFNG,PEX5L,CLU,APOE,CD36,SIX3,SHH,RAB8B,RGPD8,LEP,RGPD6,DRD1,RGPD2,KPNA7,LRRK2,TOMM20L,MMP12	LAMP2,TNPO3,HSP90AA1,PEX16,NUP85,PRICKLE1,TP53,PKIG,SIX2,PKIA,TOMM20,HCLS1,KPNA4
GO_CELLULAR_RESPONSE_TO_CHEMICAL_STRESS	GO:0062197	309	Down	1.2651255574059402e-4	0.002355011476163281	6	RAD52,BAD,WNT16,CFLAR,PDK2,ALDH3B1,NOX1,MGST1,BTK,FYN,PPP5C,HGF,GLRX2,FAS,VRK2,FUT8,MAPK9,CYBA,ATG5,YBX3,TMEM161A,MYLK,SIRT2,PDE8A,PTGS2,XRCC5,DNM2,KEAP1,NFE2L1,REST,GSTP1,SLC25A24,AKR1B1,DNAJA1,NOX4,MMP2,MT3,DNMT3B,PXN,CAPN3,HDAC6,SIRT1,JAK2,ABL1,MAPK1,PRODH,FBXO7,HMOX1,TSPO,NCF4,HIF1A,GSKIP,APEX1,DHRS2,MMP9,BMP7,MAP1LC3A,ADNP2,ABCD1,STK24,MAPK3,SMPD3,BRF2,GSR,RELB,CAV1,MET,HSPB1,EZH2,SETX,MAPK8…	RAD52,WNT16,NOX1,BTK,FYN,HGF,NOX4,HMOX1,MMP9,SMPD3,UCP1,VNN1,EFHD1,NCF2,RNF112,PDGFRA,CD36,DYSF,IL6,SCN2A,IL10,TLR4,FBLN5,TRPM2,FANCC,NOS3,CYBB,BDKRB2,GPR37,CCS,SLC2A4,LRRK2,DAPK1,RCSD1,AIF1,GPX3,TNF,AQP1,ETV5,NOX5	TSPO,APEX1,BMP7,ADNP2,FBXW7,TRPV4,ARHGEF2,PRDX1,PRDX5,PPARG,PCNA,OSER1,TXN,SLC12A6,NOL3,TP53,SOD1,PYCR2,SNCA,FOXO1,PTPRK,GJB2,PDGFD,LRRC8D,GPX2,NQO1,SIRPA
GO_REGULATION_OF_TRANSCRIPTION_ELONGATION_FROM_RNA_POLYMERASE_II_PROMOTER	GO:0034243	30	Down	1.2674812595961843e-4	0.002355011476163281	1	PAF1,ZMYND11,CDK13,SUPT16H,NELFCD,ELL,EZH2,RECQL5,SUPT6H,RNF8,GTF2F1,EAPP,CDC73,CDK9,RTF1,WDR61,BRD4,HNRNPU,WDR43,RNF168,SHH,LEO1,CDK12,NELFA,GTF2F2,NELFB,CTR9,NELFE,SUPT4H1,BTBD18	SHH,BTBD18	GTF2F2,NELFE
GO_REGULATION_OF_CHOLESTEROL_BIOSYNTHETIC_PROCESS	GO:0045540	41	Down	1.279516685062899e-4	0.0023715179938665802	1	NFYA,CYP51A1,MBTPS2,NFYC,IDI1,SREBF1,ACACB,FDFT1,SCD,SEC14L2,SQLE,ERLIN1,KPNB1,SC5D,MVK,HMGCS1,HMGCR,FGF1,SCAP,GPAM,NFYB,POR,APOE,RAN,PRKAA1,MBTPS1,SOD1,ERLIN2,TM7SF2,GGPS1,ABCG1,LSS,FDPS,PMVK,MVD,FASN,ELOVL6,DHCR7,SP1,SREBF2,ACACA	GPAM,APOE	MVK,POR,SOD1,ABCG1,DHCR7
GO_CENTROSOME_DUPLICATION	GO:0051298	62	Down	1.28523015469654e-4	0.0023762547700470426	2	BRCA1,NDE1,WDR62,USP33,XPO1,CHMP2B,CHMP5,CHMP4B,CEP76,CEP192,NUBP1,CCP110,CEP152,ARHGEF10,TRIM37,KAT2A,CHORDC1,MDM1,CEP72,KAT2B,CHMP3,ALMS1,PKD2,VPS4B,CDK2,STIL,XRCC3,CHMP2A,CHMP1A,ROCK2,CDK5RAP2,BRCA2,CEP131,PLK4,PLK2,CETN2,CENPJ,SASS6,FBXW5,BRSK1,CCNF,SPICE1,POC1A,CHMP4C,TMEM67,CEP295,C2CD3,SAC3D1,CEP120,CNTROB,PDCD6IP,CEP135,CKAP5,RTTN,GEN1,CEP295NL,NPM1,CEP63,KIAA0753,NUP62,RBM14,CHMP1B	CEP295NL,KIAA0753	CEP72,XRCC3,CETN2
GO_G0_TO_G1_TRANSITION	GO:0045023	42	Down	1.2910913696887648e-4	0.0023812408227715577	4	BRCA1,YAF2,RAD51,PPP2R5B,EED,CBX5,CDC7,L3MBTL2,E2F1,RBBP8,RBBP7,EZH2,PHC1,TFDP2,EPC1,APAF1,RNF2,CBX3,MED1,MAX,UXT,SOX15,DAB2IP,CHEK1,PCGF6,RBBP4,RYBP,BMI1,E2F6,RHNO1,RRM2,PHC3,MGA,SUZ12,EHMT1,FOXO4,TFDP1,MDM4,RING1,EHMT2,HLA-G,PCGF2	E2F6	SOX15,EHMT1
GO_DEOXYRIBONUCLEOTIDE_METABOLIC_PROCESS	GO:0009262	34	Down	1.311851345735493e-4	0.0024136140285231254	1	DERA,TBPL1,RRM2B,NTHL1,UNG,SAMHD1,CDADC1,NUDT1,OGG1,DGUOK,SMUG1,NT5C,DUT,MBD4,DCTD,CMPK2,NUDT15,TDG,NEIL1,GUK1,AK5,NEIL2,AK9,ADK,RRM1,DTYMK,RRM2,TYMS,SHMT1,DCTPP1,ADA,NUDT16,NT5M,NUDT18	AK5	UNG,NUDT1,NT5C,TDG,SHMT1
GO_LAMELLIPODIUM_ORGANIZATION	GO:0097581	70	Down	1.3185269811354918e-4	0.0024167880819853014	2	WAS,PLEKHO1,CD44,SNX1,VCL,NCKAP1,HDAC4,CDC42,NCK2,FSCN1,CAPZB,DNM2,CTTN,ABLIM1,ARHGEF7,KANK1,CORO1C,GOLPH3,CCDC88A,RREB1,NUP85,VIL1,RAC2,AJUBA,ARHGEF6,ARFIP2,WASF3,VAV3,ARHGEF4,RAC1,ABI1,ENPP2,MSTN,CDH13,EPHA2,SLIT2,BIN3,ITGB1,TWF1,FER,PTPRO,WHAMM,KIT,NCK1,WASF2,AUTS2,DMTN,VAV2,PDPN,ARPC5,ARPC2,ABLIM2,ATP7A,S1PR1,CORO1B,RHOD,ABLIM3,AKIRIN1,SH2B1,SPATA13,PARVB,SRC,PLXNB3,MTOR,SNX2,ARPIN,TWF2,BRK1,…	WAS,ARHGEF6,ENPP2,MSTN,ABLIM2,S1PR1,ABLIM3,PLXNB3	CD44,CORO1C,CCDC88A,NUP85,AJUBA,ARHGEF4,CDH13,NCK1,ARPC2,RHOD,TWF2
GO_PROTEIN_LOCALIZATION_TO_KINETOCHORE	GO:0034501	15	Down	1.3199998693634005e-4	0.0024167880819853014	7	CENPQ,SPDL1,NDC80,ZW10,TTK,IK,BUB3,CDT1,MIS12,CDK1,TRAPPC12,MTBP,AURKB,RCC2,CHAMP1		IK
GO_NUCLEAR_TRANSCRIBED_MRNA_CATABOLIC_PROCESS_EXONUCLEOLYTIC	GO:0000291	35	Down	1.3850602511775295e-4	0.002529752036434687	1	EDC4,EXOSC7,EXOSC5,DIS3,LSM5,EXOSC3,DCPS,DDX6,HBS1L,CNOT6,EXOSC8,EXOSC9,LSM7,LSM4,EXOSC2,WDR61,NT5C3B,DIS3L2,DCP1B,CNOT8,LSM6,PATL1,POLR2G,LSM3,EXOSC1,DCP2,LSM1,EXOSC4,EDC3,TTC37,CNOT7,SKIV2L,LSM2,EXOSC6,DCP1A	EDC4	EXOSC7,LSM4,EXOSC6
GO_IMPORT_INTO_NUCLEUS	GO:0051170	150	Down	1.4027916146519334e-4	0.0025544855266519616	7	RGPD5,KPNA6,CDH1,GEMIN8,TPR,TNPO3,DDX20,IPO5,HYAL2,NUP133,PTGS2,PSEN1,GEMIN5,TNPO1,IPO11,RBM22,MAVS,GEMIN2,NUP50,NUP188,RAB18,SNRPD3,MAPK1,NFKBIA,FERMT1,NXT2,FGF9,KPNA3,NUTF2,NUP93,TSC2,UBR5,TGFB1,TNPO2,PIK3R2,GLI3,SUFU,KPNB1,NUP88,HTATIP2,ZPR1,NUP98,IFNG,NUP107,MAPK14,BACH2,RAB23,TMCO6,NUP155,KPNA1,ECT2,CBLB,IPO13,FAM53C,TARDBP,CSE1L,CDKN1A,NUP153,BMP4,NUP85,MED1,RPL23,SNRPD2,SNRPB,NUP214,SMO,RP…	IFNG,CD36,SIX3,SHH,RGPD8,LEP,RGPD6,DRD1,RGPD2,KPNA7,LRRK2,MMP12	TNPO3,HTATIP2,NUP85,PRICKLE1,SNRPF,TP53,PKIG,SIX2,PKIA,HCLS1,KPNA4
GO_REGULATION_OF_CENTROSOME_DUPLICATION	GO:0010824	40	Down	1.405391372802541e-4	0.0025544855266519616	2	BRCA1,XPO1,CHMP2B,CHMP5,CHMP4B,CEP76,NUBP1,TRIM37,KAT2A,CHORDC1,MDM1,KAT2B,CHMP3,ALMS1,VPS4B,STIL,XRCC3,CHMP2A,CHMP1A,ROCK2,CDK5RAP2,CEP131,PLK4,PLK2,CENPJ,FBXW5,CCNF,SPICE1,POC1A,CHMP4C,TMEM67,CEP295,CEP120,PDCD6IP,GEN1,CEP295NL,NPM1,NUP62,RBM14,CHMP1B	CEP295NL	XRCC3
GO_ACTIVATION_OF_CYSTEINE_TYPE_ENDOPEPTIDASE_ACTIVITY_INVOLVED_IN_APOPTOTIC_PROCESS	GO:0006919	79	Down	1.4446552377683734e-4	0.002613857455149077	1	BAD,CASP10,CFLAR,BID,FAS,BAK1,CASP8,NGFR,PDCD2,SENP1,BAX,MUL1,NLRP1,JAK2,BCL2L13,TRADD,PYCARD,CTSH,TNFRSF10A,BBC3,CARD8,NOD1,DAP,FAM162A,IFT57,HSPE1,F3,CASP8AP2,APAF1,TNFRSF10B,TNFSF10,TRAF2,HIP1,EGLN3,HIP1R,PPARG,CASP9,NGF,KHDC1,ANP32B,RIPK1,MTCH1,CASP1,BCL2L10,PML,PMAIP1,NLRP12,S100A8,HSPD1,SNCA,AIFM1,XDH,NLRP3,S100A9,DLC1,VCP,SMAD3,NKX3-1,FADD,COL4A3,CRADD,ROBO1,EIF2AK3,CYCS,BOK,ACER2,PIDD1,ST…	HIP1R,NGF,NLRP12,NLRP3,DLC1,ACER2,LCK,CCK,TNF,KHDC1L	NLRP1,BCL2L13,IFT57,PPARG,ANP32B,SNCA,FADD,F2R
GO_CELL_SURFACE_RECEPTOR_SIGNALING_PATHWAY_INVOLVED_IN_CELL_CELL_SIGNALING	GO:1905114	536	Down	1.44500292537145e-4	0.002613857455149077	6	WNT16,HECW1,DVL2,ITGA3,AP2B1,PAF1,PSMB1,CELSR3,PKD1,MAPK8IP2,FUZ,MKS1,CALCOCO1,PSMC4,CCDC88C,ISL1,WWTR1,SNAI2,ZRANB1,ADGRA2,DEPDC1B,CUL3,PSMA4,AP2S1,FOXP3,DKK3,CUL1,CDK14,WNK1,PTPRU,CDH3,SEZ6,TLE2,ASPM,FGFR2,RHOA,PRKCZ,CBFB,PSME4,IFT80,VPS35,DRD4,LRP6,CSNK2A2,CDC42,MARK2,FBXW11,NLE1,FERMT2,GLI2,CELSR1,GPC4,JADE1,GNB1,TNRC6C,RIMS1,PSEN1,IGSF9B,TCF7,MEF2C,GSK3B,P2RX5,CYLD,SSH1,MTMR2,NLK,PSMC5,GNAO1…	WNT16,CELSR3,ADGRA2,FOXP3,DRD4,IGSF9B,P2RX5,GNAO1,ESR1,STX1B,LRP5L,SOX10,CELF4,DKK4,SLC17A7,TLE6,GRIN2D,DLX5,WNT2,TSPAN12,SFRP4,GATA3,CHRNE,GLRB,FOLR1,APC2,WNT6,CHRNB4,BICC1,CITED1,CHRNA10,APOE,NPHP4,PDE6A,GSC,SCEL,PLCB2,SIX3,EGF,NKD1,RAB5A,DCDC2,DAAM2,DRD2,WNT7A,DKK2,WIF1,PPP1R9A,CHRNB2,GRIN2C,SHANK2,FRZB,ADORA1,TERT,SHH,SOX17,DACT1,MESP1,GREM1,TMEM88,AXIN2,ROR2,ZEB2,NLGN1,WNT10B,ITGAM,FOXL1,GRI…	PKD1,PSMC4,ISL1,AP2S1,IFT80,VPS35,PSMC5,PSMD5,CBY1,PSMA3,CSNK2A1,CPE,MDFI,PTK7,WNT5A,PSMD14,PTK2B,LRP1,PRICKLE1,CSNK1D,ARHGEF19,SNCA,PLCB3,FOXO1,UBC,DAB2,APCDD1,PSMB4,PLPP3,VANGL2,FZD6,SOX7,SOSTDC1,RUVBL1,BAIAP2,TMEM64,TSKU,AP2A2,ZNF703,PSMD13,SULF2,AP2A1,CALM1,CSNK2B,TAX1BP3
GO_QUINONE_METABOLIC_PROCESS	GO:1901661	28	Down	1.4491430077888184e-4	0.002615060223887496	1	AKR7A2,AKR1B1,COQ9,COQ5,HMGCR,COQ10B,AKR1A1,COQ6,UBIAD1,COQ3,COQ10A,NDUFA9,CBR4,PDSS1,AKR1C2,CBR3,FDXR,PDSS2,COQ4,COQ7,CYP4F11,COQ2,AKR1C1,AKR1C3,PPTC7,AKR1B10,ADH4,CRYZL1	ADH4	COQ9,COQ5,FDXR,COQ4
GO_REGULATION_OF_DNA_METABOLIC_PROCESS	GO:0051052	300	Down	1.4702125188920562e-4	0.0026435949667966406	1	RAD52,KDM1A,UPF1,BRCA1,ERCC1,DDX11,WAS,HGF,PNKP,PARP3,ERCC8,RFC2,FOXP3,RAD51,POLQ,FAM168A,TMEM161A,EYA2,WDR18,PRKCQ,SPI1,TP53BP1,NUCKS1,SMG6,MBD3,TFRC,XRCC1,MLH1,MAP2K7,PAK3,SIRT6,TIGAR,THOC1,XRCC5,RIF1,HSP90AA1,PTPRC,WDR70,KCNK2,GRHL2,ZMPSTE24,ATRX,MAP3K4,NOX4,BAX,UIMC1,MAPKAPK5,FUS,HNRNPC,TINF2,MSH2,HSP90AB1,SIRT1,MAPK1,TFIP11,PDGFB,HDAC10,PRMT5,CD40,SMCHD1,PARP4,RGCC,MAPK3,ACD,EYA1,NBN,UBR5,ER…	RAD52,WAS,HGF,FOXP3,PRKCQ,PTPRC,KCNK2,NOX4,PDGFB,RGCC,GATA3,PRKCG,PKIB,IL6,IL10,FGF2,GZMA,TNFSF13,PPP4R2,GPER1,WRN,GREM1,AXIN2,IL7R,APLF,CIDEA,CD28,ZSCAN4,MAPK15,SLX1B,FIGN,CERS1,TEN1,RTEL1,DACH1	ERCC1,DDX11,HSP90AA1,PRKD2,RPA2,PTK2B,PPARG,PCNA,CUL4A,TP53,TERF1,PAXIP1,MIS18A,NPPC,HMGB1,EXOSC6
GO_SMALL_MOLECULE_METABOLIC_PROCESS	GO:0044281	1670	Down	1.4719817821764685e-4	0.0026435949667966406	1	DPM1,FUCA2,GCLC,NFYA,ENPP4,CFTR,CYP51A1,BAD,CYP26B1,MTMR7,AK2,KDM1A,NDUFAB1,PDK4,SLC25A13,SLC4A1,ACSM3,PRKAR2B,PON1,CROT,PDK2,GDE1,OSBPL7,ALDH3B1,PNPLA4,ADIPOR2,NOS2,PSMB1,NADK,TFAP2B,AASS,CRY1,ST3GAL1,IYD,MLXIPL,NISCH,IDS,PRSS3,FMO1,LYPLA2,ABHD5,LARS2,DCN,BRCA1,MBTPS2,ELOVL5,ALOX5,PSMC4,MAN2B2,PGM3,MDH1,NPC1L1,XYLT2,IGF1,AGPS,CYP24A1,SNAI2,CD74,HGF,OSBPL5,CPS1,DERA,ABCC2,GCLM,NR1H3,TYMP,CD44,AGP…	CFTR,CYP26B1,MTMR7,SLC25A13,PRKAR2B,PON1,OSBPL7,TFAP2B,NPC1L1,IGF1,HGF,ABCC2,NR1H3,ITIH4,TBXAS1,BCAT1,ELOVL1,ABCB11,SCARF1,SLC46A1,DCT,C1QTNF3,HAL,NOX4,VNN3,PTGS1,GGT5,GGT1,XBP1,APOBEC3H,PDGFB,HNF4A,SMPD3,XYLT1,ACSBG1,ASAH1,IL4I1,HAS1,HYAL4,MOGAT3,PRUNE2,OGN,PTGDS,ABCA2,CUBN,SPOCK2,ACBD5,ENO3,FOLR1,CYP27B1,IFNG,ENO2,BMP5,VNN1,VNN2,PDE10A,GUCA1B,PDE8B,HGD,ACADL,PLCL1,ATP6V1B1,AMPD1,KMO,PROX1,APOA1…	DPM1,CROT,FMO1,PSMC4,MDH1,GCLM,CD44,NDC1,ALDH18A1,OAT,IDH3G,COASY,ACAT1,UNG,FGFR1,ARG2,AACS,PSMC5,COQ9,SLC23A2,SLC9A1,PSMD5,PRTFDC1,TXN2,ACO2,PMM1,PSMA3,GMPR2,PLTP,GSS,PLCB4,IDH3B,ACP5,LMF1,EARS2,DECR1,SARS2,NUDT1,PTGR1,SLC25A11,BLMH,COQ5,MVK,LDHB,PRKAB1,ACOT13,HARS2,RBP1,PSMD14,PLCD4,GOT1,PTK2B,NT5C3A,NUDT10,ACOT9,NUP85,NT5C,IPPK,ECHS1,POR,PAICS,GAMT,PDHA1,PPARG,PSAT1,NT5E,IREB2,TXN,GRHPR,CH25H,…
GO_NIK_NF_KAPPAB_SIGNALING	GO:0038061	153	Down	1.483326289479297e-4	0.002657626268650407	6	TSPAN6,MAP3K14,PSMB1,PSMC4,BIRC3,PSMA4,CUL1,EIF2AK2,RC3H2,HDAC7,RHOA,PSME4,BCL3,FBXW11,TRAF4,NFKB2,EDN1,C1QTNF3,CYLD,TRIP6,PSMC5,PSME1,AGO1,PSMD5,TREM2,PSMD8,CARD10,EP300,PSMC6,PSMA3,PPM1A,DICER1,PSMC1,PSMB5,PSMA6,NFKBIA,PSME2,BMP7,PSMA7,RASSF2,PSMD10,TRADD,NFAT5,PSMD7,TNFRSF10A,RELB,NOD1,PSMA2,PSMD3,PSMD11,NFKB1,BIRC2,PSMD9,IL23A,SASH1,SKP1,PSMD14,IL18R1,PRDX1,TNFRSF10B,IL1B,TNFSF14,PSMF1,RBCK1,…	TRAF4,C1QTNF3,RASSF2,IL1B,TNFSF14,MAS1,PTPN22,TLR4,CD27,NLRP12,TIRAP,NLRP3,GREM1,NOD2,NLRC3,CCL19,ADGRG3,LRRC19,LIME1,AGER,TNF	PSMC4,RC3H2,PSMC5,PSMD5,PSMA3,BMP7,PSMD14,PRDX1,IL18,PSMB4,AKIP1,LGALS9,C1QTNF4,PSMD13,HMGB1
GO_MITOCHONDRIAL_RNA_METABOLIC_PROCESS	GO:0000959	42	Down	1.519746047094736e-4	0.0027164106898783583	1	ELAC2,TRIT1,HSD17B10,TRNT1,POLRMT,CDK5RAP1,EARS2,SARS2,TFAM,WARS2,DARS2,FOXO3,SLIRP,MTERF2,MTERF4,AARS2,TRMT5,MTERF1,PRKAA1,GRSF1,MTO1,TBRG4,PNPT1,LRPPRC,FASTKD1,YARS2,TARS2,TRMT10A,PPARGC1B,MTERF3,SUPV3L1,TFB2M,TRMT10B,TRMT61B,SLC25A33,TEFM,TRMT10C,PDE12,PUS1,FASTKD5,CHCHD10,MRPL12	TRNT1	EARS2,SARS2
GO_POSITIVE_REGULATION_OF_DNA_REPAIR	GO:0045739	57	Down	1.5540761328005753e-4	0.002766205056755598	1	BRCA1,DDX11,WAS,PARP3,ERCC8,FAM168A,TMEM161A,EYA2,XRCC1,TIGAR,RIF1,UIMC1,FUS,SIRT1,HDAC10,SMCHD1,EYA1,BABAM1,FOXM1,TIMELESS,RNF8,EYA4,MAD2L2,SLF2,PRKCG,TRIM28,PCNA,SLF1,SPIRE1,DHX9,ACTR2,PARP9,WRAP53,CBX8,PARP1,EGFR,RPS3,CEBPG,MMS19,EYA3,DTX3L,RNF168,SPIDR,APBB1,UBE2V2,SETMAR,MGMT,NPAS2,UBE2N,FANCB,BRCC3,KDM4D,HMGB1,NUDT16,SPIRE2,ERCC6,PRKDC	WAS,PRKCG	DDX11,PCNA,HMGB1
GO_APOPTOTIC_SIGNALING_PATHWAY	GO:0097190	542	Down	1.554956463797499e-4	0.002766205056755598	6	GCLC,BAD,CASP10,CFLAR,CD38,KDM1A,SLC25A5,PDK2,CX3CL1,TNFRSF12A,GGCT,NOX1,E2F2,MAPK8IP2,BTK,FYN,PLAUR,TYROBP,BRCA1,ZMYND11,BID,IL20RA,IGF1,SNAI2,CD74,HGF,RB1CC1,GCLM,FAS,CD44,TNFRSF1B,BCLAF1,BAK1,DAPK2,CUL3,CTNNA1,USP28,RRM2B,KITLG,MAPK9,HERPUD1,FNIP2,CUL1,TRAF1,YBX3,CASP8,HIPK2,TMEM161A,EYA2,GNAI3,ERBB3,SP100,TNFRSF1A,HYAL2,FGFR3,BCL3,MNT,POLB,CSNK2A2,NCK2,TP63,NLE1,PTGS2,ENO1,MLH1,DNAJC10,FGFR1,…	CD38,NOX1,BTK,FYN,TYROBP,IGF1,HGF,TNFRSF1B,TRAF1,PTPRC,STRADB,XBP1,HMOX1,GZMH,GZMB,MMP9,CXCL12,CTSC,CD5,IFNG,BMP5,VNN1,IL1A,CLU,INHBA,SRGN,SNAI1,IL1B,ELL3,HIP1R,EDA2R,NGF,HRK,SCN2A,TLR4,PPP2R1B,BMPR1B,CD27,BCL2A1,ST18,DEPTOR,ATF3,ADORA1,PF4,TERT,SHH,GPER1,NOS3,DDIAS,ACAA2,CX3CR1,BDKRB2,IL12A,ITGAM,RNF34,SCG2,MAL,TNFRSF10C,BRSK2,CD28,LCK,NOG,CCK,NANOS3,FZD9,LRRK2,ATP2A1,DAPK1,CD3E,TNF,TICAM2	GCLM,CD44,TP63,FGFR1,TP73,SNW1,CSNK2A1,WFS1,FBXW7,MADD,GNAI2,ARHGEF2,CDKN2D,BCL2L2,CUL4A,NOL3,TP53,SOD1,MPV17L,NCK1,DEDD2,IFI16,HMGB2,VDAC2,YWHAB,FADD,ING2,LGALS9,SFN,BCAP31,BLOC1S2,SIAH1
GO_PEPTIDYL_LYSINE_ACETYLATION	GO:0018394	157	Down	1.5796936621128427e-4	0.0028035836809903636	1	MSL3,CREBBP,DPF1,BRCA1,ISL1,SNAI2,PHF20,JADE2,RSF1,FOXP3,ATG5,SPHK2,SPI1,ING3,MBD3,JADE1,SRCAP,KAT6A,ZMPSTE24,NCOA1,NOS1,BRPF3,SIRT1,SMARCB1,EP300,BRD1,RPS6KA5,MRGBP,JADE3,MAPK3,CTCF,KAT8,PIH1D1,GATA3,KAT2A,PPARGC1A,NAA40,ING4,ZNF451,BRD8,KAT2B,KANSL3,POLE4,ATF2,CHD5,DR1,KMT2A,SET,SUPT7L,KANSL1,EPC1,TAF12,NAA50,NAA60,TWIST1,TAF1L,MORF4L2,NCOA3,USP22,SOX4,GTF3C4,IL1B,YEATS4,POR,LIF,CPA4,HAT1,PHF10…	DPF1,FOXP3,GATA3,CHD5,DR1,IL1B,IRF4,ARRB1,GATA2,DPF3	ISL1,POR,SNCA,POLE3,PAXIP1,RUVBL1
GO_REGULATION_OF_DNA_REPAIR	GO:0006282	105	Down	1.6005273472160486e-4	0.0028338748912472393	1	RAD52,KDM1A,BRCA1,DDX11,WAS,PARP3,ERCC8,RAD51,POLQ,FAM168A,TMEM161A,EYA2,TP53BP1,XRCC1,SIRT6,TIGAR,RIF1,WDR70,UIMC1,FUS,SIRT1,TFIP11,HDAC10,SMCHD1,EYA1,UBR5,BABAM1,RECQL5,FOXM1,RAD51AP1,TIMELESS,RNF8,EYA4,OGG1,MAD2L2,RPA2,SLF2,TWIST1,WRNIP1,DEK,PRKCG,HELB,AUNIP,TRIM28,FIGNL1,TERF2,PCNA,SLF1,SPIRE1,DHX9,CDK9,ACTR2,ZNF365,PARP9,CUL4A,PML,WRAP53,CBX8,PARP1,EGFR,RPS3,CHEK1,PPP4C,HMGA2,TRIP12,CEBPG,MM…	RAD52,WAS,PRKCG,PPP4R2,AXIN2,FIGN,RTEL1	DDX11,RPA2,PCNA,CUL4A,HMGB1
GO_REGULATION_OF_NUCLEOCYTOPLASMIC_TRANSPORT	GO:0046822	102	Down	1.6161738896617494e-4	0.00285486115486025	7	AKAP8L,CDH1,TPR,PPP1R12A,RIOK2,IPO5,SP100,HYAL2,NEDD4,PRKACA,PTGS2,GTSE1,RAPGEF3,PSEN1,GSK3B,XPO1,RBM22,MAVS,RBM27,AAAS,MAPK1,RANGAP1,PPM1A,FERMT1,EMD,NUTF2,UBR5,TGFB1,PIK3R2,GLI3,SUFU,YWHAE,SUPT6H,ZPR1,IFNG,CPSF6,MAPK14,RAB23,ECT2,NCBP2,DNAJC27,PARK7,NRDE2,TARDBP,KHDRBS1,XPO5,NUP153,BMP4,IL1B,NUP214,SMO,TRIM28,RAN,XPO4,CAMK1,CD36,MDFIC,MDM2,DHX9,TXN,ANP32B,CTDSPL2,BARD1,NUP54,NUP58,RBM26,TP53,PI…	RAPGEF3,IFNG,IL1B,CD36,SHH,LEP	TXN,ANP32B,TP53,PKIG,PKIA,SFN,HCLS1
GO_RESPONSE_TO_OXYGEN_LEVELS	GO:0070482	345	Down	1.642700941793073e-4	0.0028949237908648417	6	BAD,CFLAR,CD38,CREBBP,NOS2,NOX1,PSMB1,PSMC4,FAS,CASR,PSMA4,CYBA,F7,HIPK2,CYB5R4,PKM,RHOA,PDK3,PSME4,SIRT2,FUNDC1,RORA,TGFBR3,POLB,ATP6AP1,XRCC1,PTGS2,ENO1,TIGAR,GNB1,EDN1,KCNK2,PLOD1,REST,NOX4,PSMC5,MMP2,MT3,DNM1L,DNMT3B,SIRT4,NOS1,SLC9A1,ICAM1,ALKBH5,ANGPT2,PSME1,SCFD1,TGFB2,PSMD5,SIRT1,PSMD8,PICK1,HMOX1,TXN2,RBX1,EP300,PSMC6,PSMA3,HIF1A,PSMC1,PSMB5,PSMA6,PSME2,BMP7,PSMA7,TM9SF4,E2F1,AHCY,PSMD10…	CD38,NOX1,CASR,KCNK2,NOX4,HMOX1,RGCC,CA9,CXCL12,SLC6A4,B3GAT1,STC2,TEK,CXCR4,RWDD3,GNGT1,RAMP2,LOXL2,SCN2A,CYP1A1,DRD2,KCNMA1,S100B,CHRNB2,VCAM1,ADORA1,TERT,CYBB,ACAA2,TRH,PRKCE,ARNT2,NDNF,CD34,LEP,UCP3,UCN3,TH,OXTR,SLC2A4,SLC8A1,DPP4,AGER,CPEB1,LTA,AQP1,TERC	PSMC4,PSMC5,SLC9A1,PSMD5,TXN2,PSMA3,BMP7,PLAT,PDLIM1,ALDH3A1,CRYAB,PSMD14,PTK2B,AJUBA,PPARG,CCDC115,NOL3,TP53,FOXO1,UBC,PSMB4,NPPC,AQP3,AGTRAP,PSMD13
GO_PEPTIDYL_PROLINE_MODIFICATION	GO:0018208	50	Down	1.6528514711210853e-4	0.002905159688381389	1	FKBP4,P4HA2,FKBP6,FKBP7,PPIE,OGFOD1,FKBP1A,P3H2,FKBP5,PPIL2,FKBP3,PIN4,FKBP8,FKBP14,PPIF,AIP,P3H3,PPWD1,NKTR,P3H1,FKBP15,FKBP1B,FKBP9,P4HA1,PIN1,AIPL1,EGLN3,PPIL4,FKBP11,EGLN1,PPIL1,PPIG,FKBP10,NTMT1,P4HA3,CWC27,RANBP2,PPIB,PPIC,CRTAP,PPID,PPIH,FKBP2,P4HTM,PPIL6,P4HB,PPIA,PPIAL4G,PPIL3,EGLN2	AIPL1	P3H2,FKBP1B,PPIG
GO_CELL_PROJECTION_ASSEMBLY	GO:0030031	508	Down	1.6562305731768982e-4	0.002905159688381389	2	ZMYND10,PRKAR2B,RALA,ARHGAP44,MARK4,PAFAH1B1,CDKL5,CELSR3,TENM1,FUZ,MKS1,ANLN,EHD3,WAS,NUDCD3,WWTR1,IFT88,SH3YL1,VCL,STAP1,DNAH5,OFD1,MAP4,CC2D2A,ARID1B,SDCCAG8,SYNE2,CYFIP2,ATG5,CROCC,NCKAP1,NTN1,MYLK,ROCK1,HDAC4,IFT80,PFN2,EXOC5,CFAP20,CDC42,NCK2,PRKACA,NDE1,CLASP1,FSCN1,PLD1,KIFAP3,PTPN23,RAP1GAP,DYNC1I2,ACTN2,CAPZB,VDAC3,PCM1,CDC14A,OPHN1,DNM2,RABL2B,RFX3,HSP90AA1,CDC14B,HSPB11,ATP8B1,TNPO1,P…	PRKAR2B,ARHGAP44,CELSR3,TENM1,WAS,STAP1,DNAH5,ACTN2,PPP1R16B,RP1,SPAG1,COBL,RSPH4A,RHOU,ARMC2,DNAH7,ONECUT2,ODF2L,BBS9,DNAI1,NCKAP1L,TEKT3,CCR7,RHOJ,FGD3,QRICH2,ARHGEF6,NPHP4,DZIP1,CCL21,FNBP1L,MSTN,PARVG,CCDC65,TRPM2,CFAP74,RAB5A,CCDC39,DCDC2,DOCK11,TEKT5,LRGUK,SPAG17,SAXO1,DRC1,DZIP1L,PPP1R9A,UBXN10,TEKT4,CFAP221,ABLIM2,IQUB,MYO1A,TTYH1,DNAAF3,ARMC4,NLGN1,S1PR1,DNAI2,CFAP46,TTC36,RSPH9,CCL19,AB…	IFT80,CFAP20,VDAC3,HSP90AA1,HSPB11,IFT74,CBY1,IFT27,KCTD17,PLEK2,CLUAP1,CORO1C,CEP72,IFT57,ARHGEF26,CCDC88A,NUP85,CEP250,TUBA4A,IFT22,AJUBA,TUBG1,SPATA6,ARHGEF4,NEK1,RDX,ARL3,BBS4,CDH13,CSNK1D,CETN2,HAUS1,NCK1,VANGL2,CDC42EP3,ARPC2,RAB8A,RAC3,FAM161A,SRGAP2C,RHOD,CEP19,ARAP1,ESPN,TUBB4B,EVL,TWF2
GO_REGULATION_OF_NUCLEAR_DIVISION	GO:0051783	173	Down	1.679218249223582e-4	0.0029386319361412684	2	MAD1L1,CDC27,ZNF207,ANLN,TACC3,IGF1,CUL3,SPDL1,CUL7,TPR,ANAPC4,RIOK2,CDK13,SIRT2,CDC42,TRIP13,SMC1A,EDN1,CDC14A,NDC80,CDC14B,NFE2L1,CHMP2B,ATRX,CHMP5,ZW10,AURKA,NSFL1C,ANAPC5,CDC6,CDC23,RANBP1,KLHL22,PDGFB,PRMT5,BMP7,CHMP4B,STAG2,NAA10,RGCC,SMPD3,FZR1,CAV2,SMC3,PPP1R9B,PRKAR1A,ANAPC15,CDKN1B,FBXO5,CUL9,TTK,IK,RAD1,WNT5A,IL1A,MAD2L2,CDC20,NEK2,CENPF,STAG1,UBE2B,NEK6,VPS4B,SLF2,DUSP1,MSX2,TEX14,OBS…	IGF1,PDGFB,RGCC,SMPD3,IL1A,MSX2,TEX14,EDN3,KIF25,IL1B,USP44,EGF,INSR,PDE3A,BTC,CD28,MAPK15,EPGN,PLCB1,WEE2,PDXP,PTTG2	BMP7,IK,WNT5A,OBSL1,XRCC3,CDKN1C,NSMCE2,MAD2L1
GO_PROTEIN_TRANSPORT_ALONG_MICROTUBULE	GO:0098840	62	Down	1.6893708001984253e-4	0.0029495395061469028	7	IFT88,RAB27B,IFT80,KIFAP3,CAMSAP3,PCM1,RABL2B,HSPB11,TNPO1,KIF3C,DYNLL1,IFT74,IFT27,TRIP11,IFT52,KIF3B,CLUAP1,TTC26,HSPB1,IFT20,MAK,IFT57,SFPQ,SSX2IP,IFT46,WDR35,IFT43,IFT81,TTC21B,DYNLRB1,IFT22,KIF3A,TERF2,LCA5,IFT172,DYNC2LI1,ARL3,MAPK8IP3,CEP131,DLG2,BAG3,HNRNPU,KIF5A,RPGR,LCA5L,WDR19,IFT122,TUB,MAP1A,TTC21A,KIF5C,DYNLRB2,KIF5B,SSNA1,BBS12,PURA,DYNC2H1,IFT140,TTC30B,TTC30A,TRAF3IP1,DYNLL2	KIF5A,KIF5C,TTC30A	IFT80,HSPB11,IFT74,IFT27,CLUAP1,IFT57,IFT22,ARL3
GO_CYTOPLASMIC_MICROTUBULE_ORGANIZATION	GO:0031122	50	Down	1.7149822544777426e-4	0.0029870892902751287	2	PAFAH1B1,CCDC88C,SPAST,TUBG2,SLK,CLASP1,DLG1,CAMSAP3,PCM1,EZR,HOOK2,KATNAL1,RAB11A,FSD1,DVL1,KPNB1,SLAIN2,CEP126,TRPV4,CCDC88A,CAMSAP2,CRIPT,TUBGCP3,TUBGCP6,CAMSAP1,TUBGCP2,TUBG1,FIGNL1,HOOK1,NUMA1,TUBGCP4,IFT172,DST,KATNAL2,CCDC88B,HOOK3,CEP120,PLK3,WDR73,FIGN,CIB1,KATNA1,MAPT,CHP1,KIF19,DYNC1H1,STMN3,MAP10,CCDC13,TUBGCP5	FSD1,FIGN,CCDC13	TRPV4,CCDC88A,TUBGCP3,TUBG1
GO_UBIQUINONE_METABOLIC_PROCESS	GO:0006743	16	Down	1.7188168274938614e-4	0.0029870892902751287	1	COQ9,COQ5,HMGCR,COQ10B,COQ6,UBIAD1,COQ3,COQ10A,NDUFA9,PDSS1,FDXR,PDSS2,COQ4,COQ7,COQ2,PPTC7		COQ9,COQ5,FDXR,COQ4
GO_SNRNA_METABOLIC_PROCESS	GO:0016073	30	Down	1.7256648066855268e-4	0.0029920801083660343	1	ZCCHC8,EXOSC7,RBM7,EXOSC5,INTS6,USB1,INTS9,INTS10,EXOSC3,INTS2,EXOSC8,EXOSC9,METTL16,EXOSC2,DKC1,TOE1,INTS12,INTS7,INTS3,NHP2,MEPCE,TUT1,INTS4,INTS1,INTS8,EXOSC10,EXOSC4,NOP10,INTS5,EXOSC6		EXOSC7,INTS1,EXOSC6
GO_POSITIVE_REGULATION_OF_PROTEIN_MODIFICATION_BY_SMALL_PROTEIN_CONJUGATION_OR_REMOVAL	GO:1903322	120	Down	1.7758245425377424e-4	0.0030719723408267844	1	KDM1A,MYCBP2,CRY1,SPRTN,BRCA1,BIRC3,PIAS1,CUL3,PHF23,DCUN1D1,HSPA5,MAPK9,HDAC4,UBE2D1,CHFR,SART3,TOLLIP,CDC14B,HUWE1,FKBP1A,MUL1,RASD2,TRIB3,SMAD7,PSMD10,XIAP,NDFIP2,AXIN1,STUB1,UBE2I,RNF40,RIPK2,PIAS4,FZR1,GSK3A,CAV1,AIMP2,UBE2S,CDK5RAP3,DCUN1D4,WFS1,FBXW7,BIRC2,ARRDC3,UBE3A,WDR48,GORASP1,CDC20,MASTL,RWDD3,NMI,PIN1,TICAM1,NDFIP1,PIAS3,HSPBP1,PTPN22,UBQLN1,TANK,CDK9,DERL1,ARRB1,DCUN1D5,RAB1A,PRIC…	UBE2D1,RASD2,RWDD3,PTPN22,ARRB1,RNF180,NOD2,LRRK2	CHFR,TOLLIP,WFS1,FBXW7,PRICKLE1,FANCI,SKP2,PAXIP1
GO_PROTEIN_LOCALIZATION_TO_MEMBRANE	GO:0072657	581	Down	1.7852555959953746e-4	0.0030812037522626595	7	BAD,SLC4A1,ITGAL,ITGA3,AP2B1,AGK,ARHGAP44,ADAM22,SEC62,RPS20,FYN,EHD3,BID,ZDHHC6,EHD2,SEC63,PRKCH,ANK1,RABEP1,LRRC7,PEX3,CDH1,EPHA3,HSPA5,GOPC,TSPAN17,VAMP3,PKP2,SEC61A1,RPL18,GPC1,CASP8,ATP2C2,AP3D1,TRAM2,SEC61A2,PPP2R5A,TRAM1,TNFRSF1A,PRKCZ,ROCK1,GRIPAP1,REEP1,TTC7A,VPS35,ATP1B3,LRP6,EXOC5,FRMPD1,RPL31,MPP5,TP63,FERMT2,PICALM,NSF,CACNG4,ACTB,DLG1,GPC4,TM9SF3,ACTN2,TP73,STX7,HSP90AA1,EPB41L3,DLG…	ITGAL,ARHGAP44,ADAM22,FYN,ZDHHC6,ANK1,EPHA3,TSPAN17,TRAM1,REEP1,FRMPD1,CACNG4,ACTN2,TESC,STX1B,GZMB,RAB40AL,NECAB2,LGI1,RANGRF,GLRB,LIN7A,IFNG,KCNIP3,ITGA4,GRIN3B,RAMP3,PACSIN1,APOE,DPP6,RFTN1,RAMP2,REEP2,SNAP25,PRAM1,ITGB7,RAB15,STAC2,ANXA9,TMEFF2,GRIP2,ANK2,LYPD1,SRP19,THY1,GOLGA7B,KCNB1,FCER1G,ITGB2,GRIN2C,PKDCC,ADORA1,PRKCI,ZDHHC19,GPER1,RAPSN,RAB8B,DCHS1,TMEM88,TMEM150A,NLGN1,ITGAM,TCAF2,PRK…	VPS35,ATP1B3,TP63,TP73,HSP90AA1,CPE,PEX16,LRP1,ARHGEF16,FLOT2,RDX,ARL3,SKAP1,TP53,ERBB2,RILPL2,DAB2,YWHAB,RAB8A,RAB31,CLSTN1,DPP10,SFN,TIMM22,GAK,SYNGAP1
GO_REGULATION_OF_PROTEIN_CATABOLIC_PROCESS	GO:0042176	361	Down	1.805786430972957e-4	0.0031095063828538902	1	GCLC,ANKIB1,CYP51A1,HECW1,MYCBP2,OSBPL7,NOS2,RHBDF1,MYLIP,PKD1,HFE,FYN,PSMC4,NUB1,RNF14,UFL1,TNFRSF1B,SNX1,PIAS1,RNF19A,GABARAPL2,TIMP2,CLEC16A,CDH1,NEDD4L,MAPK9,HERPUD1,USP13,HIPK2,CTSA,ATXN3,ROCK1,SIRT2,ERLEC1,VPS35,NEDD4,PTPN3,CSNK2A2,TRIB2,PRKACA,CHFR,DERL2,NSF,RAB7A,ARAF,LAMP3,UBE2K,NRDC,ITCH,SENP1,OPHN1,KEAP1,PSEN1,HSP90AA1,NFE2L1,GSK3B,XPO1,HACE1,AURKA,EDEM2,IRAK3,PSME1,EZR,WAC,TREM2,HSP90…	OSBPL7,RHBDF1,FYN,TNFRSF1B,CLEC16A,DERL3,RHBDD3,EEF1A2,CST3,RGP1,ABCA2,CTSC,IFNG,APC2,CLU,C4BPA,C4BPB,IL1B,PRKCG,QRICH2,APOE,GFAP,RNF128,AGAP2,DYSF,IL10,EGF,NKD1,ANXA9,ADRA2A,GRIN2C,RNF180,SHH,SOX17,ASB11,DACT1,NELL1,WNT10B,BRSK2,ARIH2,LRRK2,RNFT1,UBE2J1,TNF,ECSCR	PKD1,PSMC4,VPS35,CHFR,HSP90AA1,CSNK2A1,FBXW7,USP5,WNT5A,PSMD14,PTK2B,LRP1,RDX,PRICKLE1,CSNK1D,SNCA,FOXO1,DAB2,AZIN1,MAD2L1,PACSIN3,BCAP31
GO_REGULATION_OF_CELL_CYCLE_CHECKPOINT	GO:1901976	31	Down	1.8237240431789222e-4	0.0031332245262377604	4	CRY1,TPR,THOC1,NDC80,WDR76,THOC5,ANAPC15,PROX1,RPA2,DUSP1,XRCC3,PCID2,CCNB1,RINT1,USP44,RNASEH2B,CDK5RAP2,CUL4A,ETAA1,DYNC1LI1,FBXO4,CCAR2,MAD2L1,CDT1,RFWD3,FEM1B,GEN1,CHEK2,DDX39B,PPP1R10,LCMT1	PROX1,USP44	RPA2,XRCC3,CUL4A,MAD2L1
GO_POSITIVE_REGULATION_OF_CHROMATIN_ORGANIZATION	GO:1905269	98	Down	1.8307897492085573e-4	0.0031381988297937116	2	KDM1A,KMT2E,PAF1,JARID2,PAX7,AKAP8L,BRCA1,ISL1,SNAI2,TPR,FOXP3,PRDM6,SPHK2,SREBF1,EED,SART3,SIRT6,RIF1,DNMT3B,NOS1,SIRT1,SMARCB1,SNW1,RPS6KA5,FMR1,MAPK3,RNF40,PIH1D1,AKAP8,PRKD2,GATA3,KAT2A,PPARGC1A,PHF1,VEGFA,BCL6,KMT2A,MYB,PHF19,IL1B,LIF,PRDM12,TRIM28,DNMT1,ZNF304,WBP2,MORC2,CCNB1,PPHLN1,KAT7,CDK9,ARRB1,RTF1,TET1,PRDM5,JDP2,WDR61,GLYR1,TP53,SMAD4,BRD4,MTF2,SETDB1,OGT,ATM,RNF20,PAXIP1,AUTS2,PINK…	PAX7,FOXP3,PRDM6,GATA3,IL1B,PRDM12,ARRB1,PRDM5,KPNA7,LRRK2	ISL1,SNW1,PRKD2,PHF19,PPHLN1,TP53,PAXIP1,ING2,NELFE
GO_CELL_REDOX_HOMEOSTASIS	GO:0045454	67	Down	1.8457825101222047e-4	0.0031567075883339978	6	GCLC,KRIT1,NOS2,SLC11A1,ERP44,GLRX2,CYBA,PDIA5,DNAJC10,ERO1B,TXNDC16,NOS1,DLD,TXNL1,TXN2,NCF4,APEX1,GSR,GLRX3,NNT,TXNDC15,TXNDC9,NFE2L2,DNAJC16,QSOX1,NCF2,PRDX1,PRDX6,TXNDC12,HVCN1,PRDX4,TMX4,PRDX5,RAC2,SCO2,TXN,TMX1,SH3BGRL3,PDIA6,PTGES2,TXNDC11,PDIA4,NCF1,NOS3,CYBB,QSOX2,PRDX3,TMX3,PDIA3,LPO,NXN,PRDX2,GLRX,DDIT3,NQO1,NME9,GLRX5,TXNRD2,P4HB,NHLRC2,TXNRD3,ERO1A,TXNRD1,TMX2,GPX1,TXNDC5,EGLN2	NCF2,NOS3,CYBB,NME9,TXNDC5	TXN2,APEX1,PRDX1,PRDX5,TXN,GLRX,NQO1
GO_B_CELL_RECEPTOR_SIGNALING_PATHWAY	GO:0050853	69	Up	1.873942908694027e-4	0.0031946013316184493	6	CD38,CD79B,BTK,CD22,PRKCH,STAP1,BCAR1,CBFB,FCGR2B,MEF2C,PTPRC,LAT2,BAX,ABL1,MAPK1,NFATC2,CD79A,PLEKHA1,ELF2,LPXN,CD81,PTPN6,ITK,FOXP1,ELF1,NCKAP1L,IGLL1,RFTN1,GPS2,VAV3,PTPN22,TEC,CMTM3,PLCL2,MS4A1,RUNX1,MNDA,SYK,PRKCB,CD300A,PIK3CD,BCL2,KLHL6,GCSAM,CD19,LCK,SLC39A10,PLCG2,LIME1,IGKC,IGLC2,IGLC3,IGLC7,TRBC1,TRBC2,TRDC,IGHA2,IGHG4,IGHG2,IGHA1,IGHG1,IGHG3,IGHD,IGHM,IGHV1-18,IGHV3-74,NFAM1,LYN,IGLL5	CD38,CD79B,BTK,STAP1,FCGR2B,PTPRC,NFATC2,CD79A,LPXN,ITK,NCKAP1L,IGLL1,RFTN1,PTPN22,TEC,MS4A1,MNDA,CD300A,KLHL6,LCK,LIME1,IGLC2,IGLC3,IGLC7,TRBC1,TRBC2,TRDC,IGHA2,IGHG4,IGHG2,IGHA1,IGHG1,IGHG3,IGHD,IGHM,IGHV1-18,IGHV3-74,IGLL5	BCAR1
GO_FC_EPSILON_RECEPTOR_SIGNALING_PATHWAY	GO:0038095	117	Down	1.8836899160468366e-4	0.0031946013316184493	6	PSMB1,BTK,PSMC4,GAB2,PSMA4,LCP2,MAPK9,PIK3CB,CUL1,TAB2,MAP2K4,PRKCQ,PSME4,NFATC3,FBXW11,MAP2K7,LAT2,PSMC5,PSME1,MAP3K1,PSMD5,PSMD8,MAPK1,TAB1,GRAP2,PSMC6,PSMA3,PSMC1,PSMB5,PSMA6,PSME2,NFATC2,PSMA7,PSMD10,MAPK3,PSMD7,IKBKB,PIK3R2,PSMA2,MAPK8,PPP3CB,PSMD3,PSMD11,NFKB1,MAPK10,PSMD9,ITK,SKP1,PSMD14,SOS1,NR4A3,PIK3CA,PLCG1,PSMF1,PSMB2,PSMA1,NFATC1,PSME3,VAV3,MAP3K7,TEC,RAC1,PSMB7,PPP3CA,PDPK1,VAV1,PSM…	BTK,GAB2,LCP2,PRKCQ,GRAP2,NFATC2,ITK,TEC,FCER1G,FCER1A,CARD11,IGKV4-1,IGLV1-51,IGLV1-40,IGLC2,IGLC3,IGLC7,IGKV3-20,IGKV1-12	PSMC4,PSMC5,PSMD5,PSMA3,PSMD14,PSMB4,SHC1,PSMD13,CALM1
GO_REGULATION_OF_MICROTUBULE_BASED_PROCESS	GO:0032886	203	Down	1.8837091116744877e-4	0.0031946013316184493	6	FKBP4,MARK4,PAFAH1B1,PKD1,BRCA1,TACC3,PHLDB1,SPAST,PARP3,EPHA3,TPR,RNF4,RHOA,NAV3,RASSF1,GBA2,CFAP20,SMC1A,MARK2,CLASP1,SPAG5,CAMSAP3,MAP2,GSK3B,XPO1,CYLD,CHMP2B,MAPRE3,CHMP5,KLHL42,AURKA,TPX2,NSFL1C,IGBP1,HDAC6,ABL1,RASSF7,RANBP1,NEFH,NIN,RAE1,SPEF1,MAPRE1,CHMP4B,CEP76,MID1,STAG2,NUBP1,FSD1,CLIP3,GSK3A,DNAH11,MET,SMC3,TRIM37,KAT2A,RANGRF,SLAIN2,CHORDC1,TRPV4,CDKN1B,MDM1,SENP6,CEP70,KAT2B,APC2,CH…	EPHA3,NAV3,MAP2,SPEF1,FSD1,DNAH11,RANGRF,APC2,KIF25,CCDC65,ANKRD53,CCDC39,TRIM36,DRC1,TRIM58,TRIM46,BORCS5,ARMC4,TTLL6,CNIH2,CEP295NL,CDH5,MAPK15,STMND1,GAS2L2	PKD1,CFAP20,TRPV4,ARHGEF2,CEP250,XRCC3,CKAP2,BBS4,ERBB2,SNCA,TERF1
GO_REGULATION_OF_MACROAUTOPHAGY	GO:0016241	164	Down	1.8849209185894903e-4	0.0031946013316184493	1	POLDIP2,DCN,CAPN1,RB1CC1,RRAGD,IFT88,ATP6V0A1,CLEC16A,PHF23,ATP6V1H,VPS13D,USP36,LZTS1,GNAI3,TBC1D25,VPS35,NEDD4,PRKACA,TIGAR,SESN1,RRAGB,SNX5,SPTLC1,EXOC1,SCFD1,HDAC6,WAC,SIRT1,SH3GLB1,HMOX1,MTMR3,ATP6V1D,SPTLC2,HIF1A,CHMP4B,PIM2,MAPK3,NPRL3,TSC2,RIPK2,BNIP3L,CDC37,NOD1,RHEB,PRKAG2,MAPK8,TBC1D12,IFT20,LAMTOR3,GAPDH,PRKAB1,EPM2A,ATP6V0E1,NPRL2,ATP6V1A,PIKFYVE,HTRA2,RAB3GAP1,ATP6V1B1,QSOX1,LAMTOR2…	CLEC16A,VPS13D,LZTS1,HMOX1,EPM2A,PIKFYVE,ATP6V1B1,KDR,RAB5A,ATP6V0E2,SNX32,ULK1,ATP6V0C,RUFY4,LRRK2	RRAGD,VPS35,PRKAB1,MFN2,ATP6V1E1,TP53,RALB,UCHL1
GO_COFACTOR_METABOLIC_PROCESS	NA	391	Down	1.910320721040228e-4	0.0032303738035567905	NA	GCLC,PDK4,ACSM3,CIAPIN1,CROT,PDK2,GGCT,COX10,NOX1,NADK,AASS,MGST1,PRSS3,FYN,ELOVL5,SLC25A39,COX15,ALAS1,GLRX2,GCLM,MRI1,MAT2B,CTNS,CYBA,AKR7A2,SLC2A3,MPC1,DGAT2,HAGH,FAR2,GSTO2,MTHFD2,ELOVL1,FECH,PDK3,COASY,ACSL4,MAOB,PTGS2,ACAT1,MOCOS,SLC46A1,ACACB,MCCC1,CPOX,HSP90AA1,NFE2L1,GSTP1,AKR1B1,MGST2,FOLH1,EIF2AK1,MT3,COQ9,SLC23A2,BLVRB,PDPR,DLD,VNN3,HDAC6,NUBP2,ACOT7,SCD,TECR,GGT5,GGT1,SLC25A1,SRRD,HS…	NOX1,FYN,ELOVL1,SLC46A1,VNN3,GGT5,GGT1,HMOX1,ACSBG1,AMBP,CUBN,HPX,FOLR1,VNN1,VNN2,ABCB6,TPO,KMO,ELOVL3,GPAM,GGT7,GSTM1,HMGCS2,RFK,ALDH1L2,BAAT,DUOXA2,CYP1A1,MAT1A,TDO2,ACSS1,NMNAT2,FTCD,CTRC,HPGDS,NOS3,CYBB,FOLR2,CYB5A,LMBRD1,SLC23A1,ACSM6,GSTA3,GSTA5,BOLA2,HBA2,HBG2,ADH4,HBA1,GPX3,GSTM2,PDXP,UGT1A4,HBB	CROT,GCLM,COASY,ACAT1,HSP90AA1,COQ9,SLC23A2,TSPO,GSS,COQ5,MVK,ACOT13,PRDX1,ACOT9,PRDX5,PDHA1,PSAT1,IREB2,ATIC,SOD1,SNCA,GSTO1,NADK2,MPV17L,FDXR,COQ4,GSTA4,NADSYN1,SHMT1,OPLAH,CALM1
GO_HISTONE_H2A_UBIQUITINATION	GO:0033522	25	Down	1.9271850107041498e-4	0.0032515845752351404	1	UBR2,UBE2A,KDM2B,UBR5,TRIM37,RNF8,SKP1,PCGF1,UBE2B,RNF2,DDB2,TRIP12,PCGF6,CUL4B,RYBP,DTX3L,RNF168,OTUB1,DDB1,BMI1,PCGF5,BCOR,PCGF3,RING1,PCGF2		DDB2
GO_RIBONUCLEOSIDE_TRIPHOSPHATE_METABOLIC_PROCESS	GO:0009199	56	Down	1.9898521566110908e-4	0.0033453822307008573	1	SLC25A13,CTPS2,SPHK2,GNAI3,PKM,RHOA,ENO1,VPS9D1,CAD,TREM2,GTPBP1,TAZ,NME3,NME4,TGFB1,IMPDH1,PRKAG2,PPARGC1A,RAB23,NME5,SLC25A12,RHOQ,ITPA,UCK1,RAN,AMPD3,COX5B,NME7,UCK2,PARP1,AK3,ALDOA,PID1,FLCN,AK9,PINK1,AK4,VCP,STOML2,LDHC,STAT3,MFN1,CTPS1,NME6,DNAJC30,IMPDH2,CYC1,GIMAP7,NME9,LRRK2,UCKL1,OPA1,UQCC3,TMSB4X,NME1,NME2	SLC25A13,GIMAP7,NME9,LRRK2
GO_REGULATION_OF_PROTEIN_LOCALIZATION_TO_NUCLEUS	GO:1900180	111	Down	1.999890709690373e-4	0.0033453822307008573	7	TMEM98,FYN,CDH1,TPR,NGFR,IPO5,CLDN18,HYAL2,POLR1A,PTGS2,GTSE1,PSEN1,GSK3B,RBM22,MAVS,MAPK1,CARD10,FERMT1,NUTF2,UBR5,TGFB1,PIK3R2,GLI3,LZTS2,SUFU,CDK5RAP3,ZPR1,IFNG,MAPK14,RAB23,BYSL,ECT2,CCT4,PARK7,STK11,TCP1,TARDBP,BMP4,GLIS2,PIN1,LIF,SMO,TRIM28,SESN2,DKC1,RAN,DCLK1,CD36,MDFIC,CCT7,GLUL,KAT7,TRIM29,PARP9,NUP54,NUP58,AKT1,NVL,PARP1,PIK3R1,CCT6A,MFHAS1,CCT5,FBXO4,BAG3,ANGPT1,FLCN,CCT8,ATP13A2,LMNA…	FYN,IFNG,DCLK1,CD36,TERT,SHH,DCLK2,LEP,LILRB4	POLR1A,PKIG,PKIA,TRIM8,HCLS1
GO_MITOTIC_SPINDLE_ASSEMBLY	GO:0090307	54	Down	2.0061694039971007e-4	0.0033453822307008573	2	ZNF207,TPR,RHOA,KIF2A,SMC1A,CLASP1,PIBF1,CHMP2B,CHMP5,TPX2,BIRC5,KIF4A,AAAS,MISP,MYBL2,KIF3B,CHMP4B,CEP192,STAG2,RAB11A,ARHGEF10,AURKC,BCCIP,SMC3,KPNB1,WRAP73,CDC20,NEK2,STAG1,VPS4B,MSTO1,CHMP2A,CHMP1A,KIF23,KIF11,HNRNPU,CCSAP,RACGAP1,SPICE1,MAP9,CHMP4C,PLK1,GOLGA2,AURKB,CEP97,CHEK2,DRG1,FLNA,HSPA1B,HSPA1A,MZT1,MAP10,KIFC1,CHMP1B
GO_NUCLEAR_TRANSCRIBED_MRNA_CATABOLIC_PROCESS_DEADENYLATION_DEPENDENT_DECAY	GO:0000288	68	Down	2.0069326774745149e-4	0.0033453822307008573	1	SAMD4A,EDC4,PABPC1,EXOSC7,MLH1,EXOSC5,TNRC6C,CNOT4,DIS3,CNOT3,TNRC6A,TNRC6B,LSM5,EXOSC3,CPEB3,DCPS,DDX6,CNOT2,HBS1L,CNOT6,EXOSC8,EXOSC9,AGO2,CNOT1,ZFP36,LSM7,LSM4,EXOSC2,PAN2,RC3H1,CNOT6L,WDR61,PARN,TOB1,NT5C3B,POLR2D,PNLDC1,TNKS1BP1,NOCT,DCP1B,ZFP36L2,PAN3,CNOT8,CNOT11,BTG2,LSM6,PATL1,POLR2G,LSM3,EXOSC1,DCP2,PDE12,DHX36,LSM1,EXOSC4,SAMD4B,EDC3,CNOT10,ZFP36L1,NANOS3,NANOS1,TTC37,CNOT7,SKIV2L,LSM2…	EDC4,PNLDC1,NANOS3	EXOSC7,CNOT1,LSM4,EXOSC6
GO_REGULATION_OF_CHOLESTEROL_METABOLIC_PROCESS	GO:0090181	52	Down	2.008883711691352e-4	0.0033453822307008573	1	NFYA,CYP51A1,MBTPS2,DGAT2,NFYC,IDI1,SREBF1,ACADVL,ACACB,FDFT1,SCD,SEC14L2,LMF1,SQLE,ERLIN1,KPNB1,SC5D,MVK,GNB3,HMGCS1,HMGCR,FGF1,SCAP,ACADL,GPAM,NFYB,EPHX2,POR,LDLR,APOE,RAN,PRKAA1,MBTPS1,SOD1,DGKQ,ERLIN2,TM7SF2,GGPS1,TTC39B,LDLRAP1,ABCG1,LSS,FDPS,PMVK,MVD,FASN,ELOVL6,DHCR7,ARV1,SP1,SREBF2,ACACA	ACADL,GPAM,APOE	LMF1,MVK,POR,SOD1,ABCG1,DHCR7
GO_COENZYME_METABOLIC_PROCESS	NA	230	Down	2.009452183756528e-4	0.0033453822307008573	NA	GCLC,PDK4,ACSM3,CROT,PDK2,NADK,AASS,ELOVL5,MRI1,MAT2B,SLC2A3,MPC1,DGAT2,FAR2,GSTO2,MTHFD2,ELOVL1,PDK3,COASY,ACSL4,PTGS2,ACAT1,MOCOS,SLC46A1,ACACB,MCCC1,FOLH1,COQ9,SLC23A2,PDPR,DLD,VNN3,ACOT7,SCD,TECR,SLC25A1,CYB5R3,GSTZ1,MTHFD1,AHCY,ACOT8,ABCD1,MLYCD,QPRT,ACSBG1,GCDH,NAMPT,OGDH,NMRK1,PNPO,AADAT,FOLR1,PDHX,COQ5,MVK,VNN1,VNN2,ACOT13,NUDT12,HMGCS1,HMGCR,PCCB,COQ10B,KYNU,SPR,KMO,HMGCL,SLC2A1,AKR1A1,E…	ELOVL1,SLC46A1,VNN3,ACSBG1,FOLR1,VNN1,VNN2,KMO,ELOVL3,GPAM,HMGCS2,RFK,ALDH1L2,BAAT,MAT1A,TDO2,ACSS1,NMNAT2,FTCD,FOLR2,CYB5A,SLC23A1,ACSM6,PDXP	CROT,COASY,ACAT1,COQ9,SLC23A2,COQ5,MVK,ACOT13,ACOT9,PDHA1,ATIC,SNCA,GSTO1,NADK2,FDXR,COQ4,NADSYN1,SHMT1
GO_INTRACELLULAR_RECEPTOR_SIGNALING_PATHWAY	GO:0030522	248	Down	2.0708219321975642e-4	0.0034385234909911316	6	TSPAN6,CYP26B1,FKBP4,CRY1,PPP5C,BRCA1,KDM5D,CALCOCO1,RNF14,UFL1,ISL1,CYP24A1,SNAI2,BIRC3,NR1H3,PIAS1,LMO3,TAB2,PUM2,DCBLD2,RNF4,CASP8,PLPP1,RHOA,CBFB,PDK3,RORA,NEDD4,SREBF1,TP63,ALPK1,RARB,PIAS2,ITCH,UBA5,PGR,CYLD,NCOA1,DNAJA1,ESR1,HDAC6,CYP26A1,CREM,SIRT1,JAK2,CRKL,DDX17,RBFOX2,TAB1,EP300,SNW1,NFKBIA,SLA2,RNF125,RIOK3,RHOXF1,XIAP,AXIN1,UBE2I,TRIP4,RIPK2,SFRP1,UBR5,CCNE1,NOD1,EZH2,AHR,DDX58,C1QBP…	CYP26B1,NR1H3,LMO3,PGR,ESR1,SLA2,RHOXF1,AHR,CYP27B1,PADI2,SLC46A2,GPAM,SCGB2A1,ALDH1A2,PTPN22,TLR4,RORC,NR6A1,FOXH1,GPER1,NOD2,RNF34,CYP7B1,LEP,NR2F1,ALOXE3,NRIP1,CYP26C1	ISL1,TP63,SNW1,FHL2,CNOT1,FOXA1,PPARG,CDK7,SKP2,UBC,DAB2,ALOX15,FABP5,ESRRA,NR2F2
GO_RESPONSE_TO_TYPE_I_INTERFERON	GO:0034340	79	Down	2.0764874525653563e-4	0.0034385234909911316	6	SP100,IFI35,IP6K2,UBE2K,MAVS,OAS1,MUL1,HSP90AB1,TTLL12,SAMHD1,CACTIN,TYK2,CDC37,OAS3,OAS2,PTPN6,WNT5A,STAT1,IRF6,IFIT3,IFIT2,EGR1,TRIM6,ZBP1,IRF1,IRF3,IFI6,IRF5,BST2,XAF1,RSAD2,OASL,RNASEL,IRF4,NLRC5,IRF8,IFITM3,IFNAR1,MX1,IFNAR2,ADAR,JAK1,GBP2,DCST1,ABCE1,METTL3,IFI27,FADD,IRF2,TRIM56,STAT2,ISG20,MYD88,PTPN2,PTPN11,SCRIB,SETD2,SHMT2,MX2,TBK1,IRAK1,USP18,IFITM2,IRF7,YTHDF3,IFIT1,IFITM1,ISG15,PTPN…	TRIM6,IRF5,IRF4,IRF8,DCST1,METTL3,MMP12	WNT5A,BST2,MX1,FADD,HLA-E
GO_ORGANELLE_TRANSPORT_ALONG_MICROTUBULE	GO:0072384	79	Down	2.0791072271109166e-4	0.0034385234909911316	7	PAFAH1B1,SPAST,DTNBP1,KIF1B,SYNE2,AP3D1,PRKCZ,AP3M2,CDC42,NDE1,KIFAP3,MAP2,KIF3C,SUN2,NEFH,HIF1A,KIF3B,AP3B2,BLOC1S6,ARHGAP21,ACTR1B,TRAK2,MREG,VAMP7,UXT,RHOT1,KIF1C,MAP1S,KIF3A,MAP1B,ACTR10,AP3B1,BLOC1S1,KIF13A,MGARP,KIF23,RAB1A,LRPPRC,ACTR1A,RHOT2,PEX14,SNAPIN,SYBU,FEZ1,BICD1,UCHL1,KIF5A,AP3S2,DYNC1I1,COPG2,TRIM58,TRIM46,FYCO1,SUN1,BORCS5,NDEL1,UBB,KIF5B,RASGRP1,HAP1,CNIH2,RAB6A,AP3S1,COPG1,TRA…	MAP2,KIF5A,TRIM58,TRIM46,BORCS5,CNIH2,NEFL	DTNBP1,UCHL1,TMEM201,BLOC1S2
GO_POSITIVE_REGULATION_OF_NUCLEOBASE_CONTAINING_COMPOUND_METABOLIC_PROCESS	GO:0045935	1589	Down	2.0857458366620255e-4	0.003441938030895119	1	NFYA,PLXND1,CD38,KDM1A,DVL2,UPF1,DHX33,MEOX1,CREBBP,KMT2E,SOX8,ZFX,CX3CL1,KDM7A,ETV1,PAF1,NOS2,PAX6,TEAD3,E2F2,TFAP2B,SS18L2,NFIX,PKD1,MED24,PAX7,MLXIPL,CD4,AKAP8L,DPF1,DCN,BRCA1,ERCC1,MBTPS2,CALCOCO1,PSMC4,RNF14,DDX11,SLC30A9,YAF2,WAS,ISL1,IGF1,SLC11A1,WWTR1,PRDM11,CD74,HGF,MNAT1,RUNX3,RNF10,HSF2,NR1H3,KPNA6,TNFRSF1B,POU2F2,TBPL1,ARNTL2,BCLAF1,HMGB3,IKZF2,ARID4A,PIAS1,MAP2K3,RFC1,CDH1,PNKP,PARP3…	PLXND1,CD38,MEOX1,SOX8,PAX6,TFAP2B,PAX7,CD4,DPF1,SLC30A9,WAS,IGF1,HGF,RNF10,NR1H3,TNFRSF1B,FOXP3,PTPRN,BORCS8-MEF2B,PRKCQ,KLF6,GAL,ARHGEF10L,TXK,ACTN2,PTPRC,PGR,NOX4,TESC,ESR1,IL11,OSM,LRP5L,SOX10,XBP1,PDGFB,HNF4A,NFATC2,CELF4,VGLL1,RGCC,LILRB1,OVOL3,ZNF175,PBX4,DLX5,TFEC,WNT2,HOXA5,NRF1,AHR,LHX6,GLIS3,GATA3,PITX3,DLX4,ZBTB16,POU2AF1,IFNG,BMP5,RBM24,GUCA1B,WWC1,CD86,IL1A,WNT6,DLX2,PRRX1,TFAP2E,PA…	NFIX,PKD1,ERCC1,PSMC4,DDX11,ISL1,PITX1,TP63,TP73,HSP90AA1,PSMC5,SLC9A1,IFT74,CIRBP,TCF20,SNW1,APEX1,BMP7,PRKD2,DBP,PDLIM1,MED31,FBXW7,HTATIP2,WNT5A,OTX1,FHL2,ARHGEF2,RPS6KA1,PHF19,PTK2B,CNOT1,NUP85,IPPK,SOX15,FOXA1,CDKN1C,SSBP4,PPARG,PCNA,CDK7,TBX3,LMO2,CKAP2,CDH13,SKAP1,PELP1,TP53,ERBB2,EAF2,ABT1,TACC1,ARID5B,IL18,FOXO1,UBC,DAB2,PAXIP1,NCK1,ELK4,MED27,SHC1,PMF1,IFI16,HMGB2,OSR2,ZNF219,LMO1,FADD,…
GO_REGULATION_OF_NUCLEASE_ACTIVITY	GO:0032069	22	Down	2.1098126862746712e-4	0.00347403511252011	1	DDX11,OAS1,SIRT1,OAS3,OAS2,TERF2,PCNA,OASL,TMBIM6,NEIL1,AKT1,GZMA,TERF1,RPS3,DFFA,PRKCD,HMGB2,ABCE1,NPM1,TCEA1,HMGB1,HSPA1A	GZMA	DDX11,PCNA,TERF1,HMGB2,HMGB1
GO_MITOTIC_METAPHASE_PLATE_CONGRESSION	GO:0007080	44	Down	2.1391638247781174e-4	0.0035146741880906847	2	MAD1L1,CUL3,SPDL1,KIF22,NDC80,PIBF1,CHMP2B,SEH1L,CHMP5,ZW10,CDC23,CHMP4B,RAB11A,KPNB1,KIF14,VPS4B,KIF18A,BECN1,CHMP2A,CHMP1A,VPS4A,CCNB1,PSRC1,CDCA8,CENPE,KIF2C,NUF2,ANKRD53,CENPC,BOD1,CDCA5,CHMP7,HNRNPU,CHMP4C,CDT1,MIS12,CHMP6,RRS1,CHAMP1,NUP62,KIFC1,PINX1,CHMP4A,CHMP1B	ANKRD53	KIF2C
GO_RESPONSE_TO_STARVATION	GO:0042594	165	Down	2.1627072418286403e-4	0.0035456148136733157	6	AOC1,PDK4,LAMP2,HFE,CPS1,RRAGD,FAS,GABARAPL2,CLEC16A,HSPA5,EIF2AK2,ATG5,WIPI1,ASNS,SREBF1,ACAT1,USP33,PIK3C3,SESN1,AACS,CADPS2,ULK2,OXCT1,RRAGB,CAD,SEH1L,EIF2AK1,GCN1,TNRC6A,COMT,SIRT1,SH3GLB1,MAPK1,DEPDC5,PICK1,XBP1,MTMR3,PCK2,MAP1LC3A,STK24,MAPK3,DHODH,WDR59,NPRL3,SFRP1,HNRNPL,HAMP,TBL2,MAPK8,PPARGC1A,HSPA8,CBL,AMBRA1,ITFG2,DAP,CPEB4,NPRL2,NFE2L2,GNPAT,RRAGC,HMGCL,SLC2A1,KPTN,FOXO3,LRP11,DNAJC1…	AOC1,CLEC16A,XBP1,HAMP,SSTR1,PFKFB1,ATF3,WRN,FOXA3,PPM1D,ULK1,UCN3,SLC38A3,LRRK2	LAMP2,RRAGD,ACAT1,AACS,PPARG,CTSV,TP53,RALB,FOXO1,IFI16,UPP1,FNIP1
GO_MATURATION_OF_LSU_RRNA	GO:0000470	21	Down	2.1941030621889368e-4	0.0035817735276988593	1	LAS1L,DDX18,PES1,SNU13,GTPBP4,FTSJ3,ZNHIT6,RPL35,WDR12,URB1,NHP2,RPL7L1,RPL7,RPL7A,NOL9,MRPL1,RSL1D1,RPF2,RPL10A,BOP1,ZNHIT3
GO_CILIUM_ORGANIZATION	GO:0044782	337	Down	2.1971113976705905e-4	0.0035817735276988593	2	ZMYND10,PRKAR2B,MARK4,PAFAH1B1,CDKL5,CELSR3,FUZ,MKS1,EHD3,NUDCD3,WWTR1,IFT88,DNAH5,OFD1,MAP4,CC2D2A,TTC17,SDCCAG8,SYNE2,ATG5,CROCC,IFT80,EXOC5,CFAP20,PRKACA,NDE1,CLASP1,KIFAP3,PTPN23,DYNC1I2,VDAC3,PCM1,CDC14A,DNM2,RABL2B,RFX3,HSP90AA1,CDC14B,HSPB11,TNPO1,PIBF1,CYLD,KIF3C,SNX10,RFX2,DYNLL1,CFAP61,HAUS4,TEKT2,HDAC6,IFT74,ABLIM1,SNAP29,PLA2G3,CBY1,TTLL1,IFT27,KCTD17,CDKL1,CDKN3,ATP6V1D,KIAA0586,TRIP…	PRKAR2B,CELSR3,DNAH5,CFAP61,RP1,SPAG1,RSPH4A,ARMC2,DNAH7,ONECUT2,ODF2L,BBS9,DNAI1,TEKT3,NPHP4,DZIP1,FNBP1L,CCDC65,CFAP74,CCDC39,DCDC2,TEKT5,LRGUK,SPAG17,SAXO1,DRC1,DZIP1L,CATIP,UBXN10,TEKT4,CFAP221,IQUB,DNAAF3,ARMC4,DNAI2,CFAP46,TTC36,RSPH9,ABLIM3,TSGA10IP,MAPK15,KIF24,CFAP73,DNAJB13,CFAP54,CFAP126,TTC30A,GMNC,MCIDAS,CCDC13	IFT80,CFAP20,VDAC3,HSP90AA1,HSPB11,IFT74,CBY1,IFT27,KCTD17,CLUAP1,CEP72,IFT57,CCDC88A,CEP250,TUBA4A,IFT22,TUBG1,SPATA6,NEK1,ARL3,BBS4,CSNK1D,CETN2,HAUS1,VANGL2,RAB8A,FAM161A,CEP19,TUBB4B
GO_NEGATIVE_REGULATION_OF_TRANSFERASE_ACTIVITY	GO:0051348	248	Down	2.202698297213064e-4	0.0035817735276988593	6	PRKAR2B,IBTK,MVP,GPRC5A,WWTR1,PARP3,DTNBP1,PHPT1,SERPINB3,WNK1,IPO5,PPP2R5A,HYAL2,LRP6,TRIB2,TSG101,CEACAM1,PSEN1,PTPRC,GSK3B,GSTP1,DNAJA1,TESC,IRAK3,TFAP4,SIRT1,ABL1,GADD45B,PPM1F,PIK3IP1,FBXO7,GSKIP,BMP7,PTK6,TRIB3,CDK5RAP1,SMAD7,DNAJC3,TSC2,PYCARD,CSK,SFRP1,RASIP1,PPP2R1A,GSK3A,CAV1,HSPB1,PRKAG2,LIMK1,TESK1,DVL1,CDK5RAP3,DUSP3,PRKAR1A,CHORDC1,CBL,HIPK3,CORO1C,SH2B3,DUSP16,CDKN1B,IFNG,PTPN6,FBX…	PRKAR2B,PTPRC,TESC,IFNG,DUSP4,LAX1,PKN1,IL1B,FOXA2,APOE,GMFG,PTPN22,PKIB,USP44,MSTN,AHSG,CDKN2B,THY1,UBASH3B,DEPTOR,DUSP2,DUSP19,CAMK2N2,CD300A,RHOH,SPRY3,PYDC1,FABP4,PPM1E,SPRED3,WEE2,CERS1,DBNDD2,TEN1,SRCIN1	DTNBP1,BMP7,RASIP1,LIMK1,CORO1C,RGS2,CDKN2D,AJUBA,CDKN1C,MLLT1,VPS25,PPARG,TP53,TERF1,UCHL1,NCK1,MAD2L1,COX11,DUS2,PKIG,RGS14,PKIA,SFN,NR2F2,PTPRT
GO_HISTONE_MONOUBIQUITINATION	GO:0010390	29	Down	2.203802183820029e-4	0.0035817735276988593	1	PAF1,ATXN7L3,KDM2B,WAC,RNF40,TRIM37,SKP1,PCGF1,RNF2,CDC73,DDB2,RNF20,PCGF6,CUL4B,RYBP,DTX3L,RNF168,RAG1,LEO1,DDB1,BMI1,UBE2E1,PCGF5,BCOR,PCGF3,CTR9,RING1,UHRF1,PCGF2	RAG1	DDB2
GO_IN_UTERO_EMBRYONIC_DEVELOPMENT	GO:0001701	344	Down	2.2457944777703345e-4	0.003642155914918484	5	ALS2,SOX8,PKD1,APBA3,PSMC4,IGF1,FUT8,APBA2,CUL3,NSUN2,C6,FOXC1,PRDM1,YBX3,EPN1,CASP8,YBX1,TIE1,FGFR2,ZFAT,ATP11A,POLB,VASH1,MBD3,PTPN18,NLE1,GLI2,CAMSAP3,XAB2,UBE2A,FGFR1,EDN1,KEAP1,PALB2,GRHL2,NCOA1,RRN3,TMED2,HSD17B2,ADD1,CNOT3,MSH2,MAPK1,MFNG,SOX10,RTCB,PDGFB,TAB1,MYH9,ALKBH1,HIF1A,CCNB1IP1,CHD8,GINS1,STK4,SALL4,BMP7,HM13,DHX35,CELF4,MIB1,RBBP8,RPGRIP1L,NBN,STK3,ERCC2,ASF1B,ELL,ETV2,SMG9,WNT2,…	SOX8,IGF1,APBA2,C6,TIE1,VASH1,HSD17B2,MFNG,SOX10,PDGFB,ALKBH1,CELF4,WNT2,C5,APBA1,GATA3,AKAP3,BMP5,PCDH12,NECAB1,SNAI1,CITED1,PDGFRA,IL10,GCM1,PNLDC1,RBM46,PTPRR,ADAMTS3,SLC34A2,SOX17,NOS3,SPIC,TMEM100,TM4SF1,ZFPM2,CHST11,ARNT2,GATA2,PHLDA2,NOG,KPNA7,FBLL1,SOX18,HNF1B	PKD1,PSMC4,FGFR1,BMP7,MDFI,RTN4,MFN2,SYF2,CDKN1C,NASP,TBX3,CCM2,CIR1,CUL4A,TP53,SLC39A3,ETNK2,BTF3,CPT2,MAP2K1,KRT19,HOPX,SEC24C,NR2F2,GJB5
GO_RIBONUCLEOSIDE_TRIPHOSPHATE_BIOSYNTHETIC_PROCESS	GO:0009201	43	Down	2.272808684177157e-4	0.0036780398598780877	1	SLC25A13,CTPS2,SPHK2,PKM,ENO1,VPS9D1,CAD,TREM2,TAZ,NME3,NME4,TGFB1,IMPDH1,PRKAG2,PPARGC1A,NME5,SLC25A12,UCK1,COX5B,NME7,UCK2,PARP1,ALDOA,PID1,FLCN,AK9,PINK1,AK4,VCP,STOML2,LDHC,STAT3,CTPS1,NME6,DNAJC30,IMPDH2,CYC1,NME9,UCKL1,UQCC3,TMSB4X,NME1,NME2	SLC25A13,NME9
GO_PYRUVATE_METABOLIC_PROCESS	GO:0006090	131	Down	2.3485087757478903e-4	0.003792388098176583	1	PDK4,SLC4A1,PDK2,MLXIPL,IGF1,NUP160,TPR,NDC1,MPC1,HAGH,ME1,PFKP,PKM,PDK3,HDAC4,NUP133,ENO1,NUP37,SIRT6,TIGAR,PGM1,PSEN1,ME2,SEH1L,P2RX7,PDPR,DLD,NUP50,AAAS,NUP188,SLC16A8,GSTZ1,HIF1A,PCK2,RAE1,PGK1,NUP93,GPI,OGDH,PRKAG2,GCK,GALK1,ENO3,NUP88,ALDOC,PPARGC1A,PDHX,NUP98,IFNG,NUP107,GAPDH,TPI1,ENO2,LDHB,NUP155,PFKFB4,NR4A3,NUP43,ECD,PFKFB2,GLO1,NUP153,NUP85,NUP214,CBFA2T3,PDHA1,NUP210,PRKAA1,LDHA,SDS,…	IGF1,ENO3,IFNG,ENO2,SDS,ALDOB,HKDC1,PFKFB1,PGAM2,GPD1,INSR,BPGM,ENTPD5,ENO4,OGDHL	NDC1,LDHB,NUP85,PDHA1,SLC16A1,HK1,DHTKD1
GO_GPI_ANCHOR_METABOLIC_PROCESS	GO:0006505	30	Down	2.3650302783181524e-4	0.0038108892600308563	1	DPM1,PIGQ,PIGV,PIGB,PIGS,PIGH,PIGU,PIGL,GPLD1,PIGZ,PIGT,PIGC,DPM2,PIGK,PIGM,PYURF,PGAP2,PIGF,MPPE1,PGAP3,PIGX,PIGA,PIGO,PIGG,DPM3,PIGP,PGAP1,PIGN,GPAA1,PIGW	PIGL	DPM1,PGAP2,PIGG,PGAP1
GO_CELL_SUBSTRATE_JUNCTION_ORGANIZATION	GO:0150115	95	Down	2.3770276573351805e-4	0.0038220369917622296	2	EPHA3,GPM6B,ARHGAP6,LAMA3,LAMC2,LIMCH1,SLK,COL17A1,RHOA,ROCK1,TESK2,MAP4K4,ACTN1,FERMT2,CLASP1,CAMSAP3,ACTN2,TNS1,COL16A1,CTTN,TRIP6,SLC9A1,ITGA6,SORBS1,ABL1,NRP1,PPM1F,ARHGEF7,CORO2B,SFRP1,DUSP3,CORO1C,DUSP22,VEGFA,EPB41L5,FN1,ITGB1BP1,TEK,PTK2B,LRP1,SDC4,MACF1,KDR,AJUBA,LAMA5,ITGB4,ROCK2,LAMC1,RAC1,TLN1,THBS1,ACVRL1,IQGAP1,PDPK1,BCAS3,PIP5K1A,WDPCP,PHLDB2,PTPRJ,TAOK2,DST,PTPRK,THY1,WHAMM,MMP14,…	EPHA3,LIMCH1,ACTN2,CORO2B,TEK,KDR,THY1,DLC1,GREM1,FMN1	COL17A1,SLC9A1,CORO1C,PTK2B,LRP1,AJUBA,ITGB4,PTPRK,RHOD,KRT5,KRT14
GO_REGULATION_OF_DNA_DEPENDENT_DNA_REPLICATION	GO:0090329	47	Down	2.386434070699034e-4	0.0038289800388081516	1	LIG3,DBF4,WIZ,RFC2,WDR18,TIPIN,FGFR1,ZMPSTE24,ATRX,CDC7,NBN,RFC5,TIMELESS,AICDA,FBXO5,GMNN,MSH3,BCL6,ZRANB3,CDK2,WRNIP1,CHTF18,INO80,E2F8,TERF2,RFC3,DSCC1,ZNF365,SMARCAL1,BRCA2,TICRR,TERF1,DONSON,DBF4B,SENP2,RFC4,STOML2,E2F7,CDT1,CHTF8,SLFN11,CHEK2,NUGGC,BLM,ATG7,ZNF830,DACH1	DACH1	TIPIN,FGFR1,TERF1
GO_MAINTENANCE_OF_PROTEIN_LOCATION_IN_NUCLEUS	GO:0051457	21	Down	2.408861498816372e-4	0.0038567410167219575	7	SP100,BCL3,SUN2,RANGAP1,ARL2BP,SKP1,PARK7,SUPT7L,SYNE1,TXN,TAF8,BARD1,BBS4,PML,HNRNPU,MORC3,SUN1,CDK5,TAF3,TOPORS,ARL2		TXN,BBS4
GO_TRANSCRIPTION_PREINITIATION_COMPLEX_ASSEMBLY	GO:0070897	40	Down	2.429096589733423e-4	0.0038768220702783407	1	PSMC4,TAF11,BAZ2A,RRN3,PSMC5,ESR1,SMARCB1,PSMC6,TAF7L,TAF1C,BRF2,PIH1D1,TAF6,UBTF,CAND1,TBP,TAF1B,DR1,CREB1,GTF3C3,TAF12,THRA,SMARCA4,MED6,POLR1E,GTF2B,GTF2A2,TP53,BDP1,TAF1,GTF3C5,PSMC2,TAF6L,PSMC3,WNT10B,ATF7IP,SGF29,TAF7,BRF1,HMGB1	ESR1,TAF1C,DR1,WNT10B	PSMC4,PSMC5,TP53,HMGB1
GO_DOUBLE_STRAND_BREAK_REPAIR_VIA_BREAK_INDUCED_REPLICATION	GO:0000727	11	Down	2.4317076640151188e-4	0.0038768220702783407	1	MCM2,MCM6,CDC45,CDC7,MCM5,MCM4,MCM3,GINS2,GINS4,MCM7,MUS81		MCM2,GINS2
GO_POSITIVE_REGULATION_OF_CATABOLIC_PROCESS	GO:0009896	392	Down	2.458056217099952e-4	0.003910543981749923	1	GCLC,ANKIB1,BAD,HECW1,UPF1,OSBPL7,MYLIP,MLXIPL,ABHD5,DCN,PSMC4,NUB1,RNF14,IGF1,TNFRSF1B,SNX1,PIAS1,RNF19A,CLEC16A,VPS13D,NEDD4L,MAPK9,HERPUD1,PIK3CB,ATG5,USP13,GNAI3,ATXN3,ROCK1,SIRT2,VPS35,NEDD4,PABPC1,TRIB2,CHFR,NSF,RAB7A,NRDC,TNRC6C,ITCH,TP53INP2,KEAP1,SESN1,MID2,PSEN1,HSP90AA1,GSK3B,ULK2,HACE1,BAX,AURKA,KHSRP,EDEM2,P2RX7,SPTLC1,MUL1,TNRC6A,EZR,HDAC6,WAC,TREM2,SIRT1,SH3GLB1,GGA1,FBXO7,GTPBP1,R…	OSBPL7,IGF1,TNFRSF1B,CLEC16A,VPS13D,MID2,RHBDD3,HMOX1,MEFV,ABCA2,CTSC,IFNG,RBM24,EPM2A,AADAC,APC2,APOA1,CLU,C4BPA,C4BPB,IL1B,KDR,APOE,TRIM21,RNF128,IL6,EGF,NKD1,ADRA2A,PFKFB1,ADORA1,RNF180,SOX17,ASB11,DACT1,METTL3,GPD1,INSR,PRKCE,ULK1,ARIH2,ZC3H12D,ENTPD5,NANOS3,RUFY4,LRRK2,RNFT1,DAPK1,TNF,ECSCR	PSMC4,VPS35,CHFR,HSP90AA1,CSNK2A1,FBXW7,USP5,WNT5A,MFN2,PTK2B,LRP1,CNOT1,RDX,PRICKLE1,CSNK1D,RALB,SNCA,FOXO1,DAB2,PACSIN3,TRIM8,BCAP31,HMGB1
GO_REGULATION_OF_DNA_DAMAGE_CHECKPOINT	GO:2000001	16	Down	2.4770546056419396e-4	0.003932454832796539	4	CRY1,THOC1,WDR76,THOC5,RPA2,RINT1,RNASEH2B,CUL4A,ETAA1,FBXO4,CCAR2,RFWD3,FEM1B,CHEK2,DDX39B,PPP1R10		RPA2,CUL4A
GO_LAMELLIPODIUM_ASSEMBLY	GO:0030032	54	Down	2.49924929732489e-4	0.003959337044709432	2	WAS,VCL,NCKAP1,HDAC4,CDC42,NCK2,FSCN1,CAPZB,DNM2,ABLIM1,ARHGEF7,GOLPH3,CCDC88A,NUP85,RAC2,AJUBA,ARHGEF6,ARFIP2,WASF3,VAV3,ARHGEF4,RAC1,MSTN,CDH13,EPHA2,SLIT2,BIN3,ITGB1,TWF1,FER,PTPRO,WHAMM,KIT,NCK1,WASF2,AUTS2,DMTN,VAV2,ARPC2,ABLIM2,ATP7A,S1PR1,RHOD,ABLIM3,AKIRIN1,SH2B1,SPATA13,PARVB,PLXNB3,MTOR,TWF2,BRK1,SRGAP2,CYFIP1	WAS,ARHGEF6,MSTN,ABLIM2,S1PR1,ABLIM3,PLXNB3	CCDC88A,NUP85,AJUBA,ARHGEF4,CDH13,NCK1,ARPC2,RHOD,TWF2
GO_CELL_AGING	GO:0007569	97	Down	2.5367512833230363e-4	0.004010305337606271	5	WNT16,ERCC1,MNT,VASH1,TP63,NUAK1,RBL1,ARG2,KAT6A,ZMPSTE24,NOX4,MAPKAPK5,YPEL3,ICAM1,SIRT1,ABL1,DNAJA3,FZR1,CDK6,NAMPT,SERPINE1,ENG,BMPR1A,ZMIZ1,FOXM1,RWDD1,FBXO5,MAPK14,SRF,BCL6,NEK4,ID2,AKT3,NEK6,TBX2,TWIST1,CDKN1A,EEF1E1,ROMO1,BCL2L12,TERF2,KRAS,ARNTL,TBX3,HMGA1,PNPT1,BRCA2,PML,ULK3,TP53,SOD1,PLK2,CDKN2B,CDKN2A,ATM,CHEK1,HMGA2,PDCD4,PLA2R1,NSMCE2,MORC3,LMNA,SMC6,PRKCD,TERT,WRN,ILK,B2M,ING2,MAP2…	WNT16,VASH1,NOX4,TBX2,CDKN2B,TERT,WRN,PRELP,ZKSCAN3,MME,BGLAP,TERC	ERCC1,TP63,NUAK1,ARG2,TBX3,TP53,SOD1,NSMCE2,ING2,MAP2K1
GO_NEGATIVE_REGULATION_OF_TRANSCRIPTION_BY_RNA_POLYMERASE_II	GO:0000122	742	Down	2.5769870985156555e-4	0.004059411365939706	1	KDM1A,CREBBP,GCFC2,ZNF263,PAF1,PAX6,E2F2,JARID2,TFAP2B,CRY1,NFIX,MLXIPL,ETV7,ISL1,WWTR1,SNAI2,RUNX3,STRAP,NR1H3,PIAS1,RFC1,CUL3,USP2,BARX2,TPR,WWC3,HDAC9,PER3,NEDD4L,FOXP3,NFE2L3,FNIP2,FOXC1,PRDM1,MTA3,MXD1,YBX3,HDAC7,AHRR,HIPK2,DDX20,SPEN,YBX1,SPI1,FGFR2,SP100,CBFB,HDAC4,MEF2A,SIRT2,HES2,NEDD4,MNT,NCK2,LMCD1,TCF3,MBD3,SREBF1,UBE2D1,NFATC3,TP63,KDM5A,GLI2,NOTCH3,EED,ENO1,DLG1,RARB,NFKB2,SIRT6,FGF…	PAX6,TFAP2B,NR1H3,WWC3,FOXP3,LMCD1,UBE2D1,ESR1,PDGFB,SLA2,NFATC2,OVOL3,ZNF175,HAMP,GLIS3,GATA3,DLX4,ZBTB16,IFNG,WWC1,KCNIP3,DLX2,ORC2,PRRX1,DR1,PROX1,MSX2,TBX2,BATF3,SNAI1,ZNF835,FEZF1,DLL4,GSC,LOXL2,CD36,EDNRB,NKX2-1,ZFHX2,PRDM5,ASCL1,IRF8,TBX19,RORC,OSR1,MLIP,ZNF157,NR6A1,ZEB1,SCGB1A1,SIM2,S100A1,FOXH1,BCL6B,GFI1,ATF3,SHH,DACT1,GFI1B,SALL2,ZNF202,E2F6,ZEB2,LDB2,WNT10B,ZFPM2,PARP15,CBX2,LEP,NR2F…	NFIX,ISL1,HES2,TP63,FGFR1,NFX1,SNW1,WFS1,TRPV4,MDFI,FHL2,CNOT1,SOX15,AJUBA,FOXA1,CDKN1C,PPARG,PCNA,FST,TBX3,TXN,TDG,TCF25,TP53,SNCA,ARID5B,FOXO1,UBC,NCK1,ELK4,IFI16,OSR2,ZNF219,LMO1,PKIG,PKIA,KLF11,ESRRA,HOXB2,MAF,HCLS1,EHMT1,NR2F2,HMGB1,NELFE,FNIP1
GO_SPLICEOSOMAL_SNRNP_ASSEMBLY	GO:0000387	38	Down	2.578602834444093e-4	0.004059411365939706	1	STRAP,GEMIN8,DDX20,CLNS1A,SART3,GEMIN5,GEMIN2,SNRPD3,PRMT5,PRPF6,PRPF31,PRPF19,USP4,WDR77,PRPF3,COIL,SNRPC,SNRPD2,SNRPB,LSM4,AAR2,PRMT7,TGS1,SNRPF,GEMIN7,SNRPG,GEMIN6,SRSF12,SNRPD1,CD2BP2,SNUPN,SMN1,PRPF8,SART1,GEMIN4,SNRPE,SRSF10,SMN2		CLNS1A,LSM4,SNRPF
GO_HISTONE_H2A_MONOUBIQUITINATION	GO:0035518	17	Down	2.5866146116990915e-4	0.004063522954704731	1	KDM2B,TRIM37,SKP1,PCGF1,RNF2,DDB2,PCGF6,CUL4B,RYBP,RNF168,DDB1,BMI1,PCGF5,BCOR,PCGF3,RING1,PCGF2		DDB2
GO_TUBE_CLOSURE	GO:0060606	85	Down	2.605405119912024e-4	0.0040820273058442	5	DVL2,RALA,FUZ,MKS1,CC2D2A,LRP6,PRKACA,TEAD2,CELSR1,TULP3,GRHL2,TMED2,KDM2B,TGFB2,ABL1,MTHFD1,SALL4,TSC2,FZD3,SFRP1,TGFB1,COBL,DVL1,SUFU,PFN1,KAT2A,FOLR1,PTK7,NPHP3,WNT5A,IFT57,ARID1A,MTHFD1L,APAF1,LIAS,TWIST1,STIL,SDC4,BMP4,VASP,RARA,IFT172,KIF20B,SHROOM3,SEC24B,PRICKLE1,BBS4,BCL10,PRKACB,LMO4,SFRP2,KDM6A,ADM,ST14,FZD1,SKI,GRHL3,ARHGAP35,DVL3,VANGL2,IFT122,CASP3,DLC1,FZD6,CTHRC1,TSC1,SPINT1,SPINT…	COBL,FOLR1,DLC1,ZEB2,ALX1,FZD2,NOG	PTK7,WNT5A,IFT57,PRICKLE1,BBS4,VANGL2,FZD6
GO_MAINTENANCE_OF_PROTEIN_LOCALIZATION_IN_ORGANELLE	GO:0072595	36	Down	2.6092427031376215e-4	0.0040820273058442	7	HSPA5,SP100,BCL3,KDELR3,SUN2,TSPO,RANGAP1,ARL2BP,KDELR1,SKP1,PARK7,ANKRD13C,SUPT7L,SYNE1,OS9,KDELR2,TXN,TAF8,BARD1,BBS4,PML,AKT1,HNRNPU,HK1,RER1,PINK1,MORC3,HK2,SUN1,CDK5,TAF3,TAPT1,INSIG1,TOPORS,GPAA1,ARL2		TSPO,TXN,BBS4,HK1
GO_ENDOSOMAL_TRANSPORT	GO:0016197	204	Down	2.658013632488601e-4	0.004149699706322971	7	ALS2,VPS50,ARHGAP44,BAIAP3,SPAG9,HEATR5B,VTA1,EHD3,WAS,EHD2,SNX1,LRRC7,TBC1D23,CLEC16A,ZFYVE16,VAMP3,AP5M1,AP3D1,EVI5,GRIPAP1,VPS35,CLTCL1,RNF126,PICALM,TSG101,RAB7A,PTPN23,ACTN2,ERC1,CHMP2B,RAB10,EPS15,CHMP5,DNM1L,SNX5,RAB11FIP3,CMTM6,TBC1D10A,GGA1,MICALL1,TOM1,VTI1B,ARFRP1,CHMP4B,CCDC22,EEA1,CLN5,NDRG4,RAB11A,EHD4,TMEM87A,LAPTM4B,LEPROTL1,PLEKHJ1,STX10,TBC1D17,ANKRD27,SNX8,AP1S1,YKT6,RIC1,RGP1,…	ARHGAP44,WAS,CLEC16A,EVI5,ACTN2,RAB11FIP3,RGP1,BVES,PIKFYVE,STAM2,RAB9B,RBSN,DCLK1,STAM,GRIP2,RAB6B,SNX32,TBC1D10C,LRRK2,DENND1C	VPS35,SNX8,CORO1C,VPS25,UBC,RAB8A,UBE2O,BLOC1S2,VPS52,AP5Z1
GO_REGULATION_OF_AUTOPHAGY	GO:0010506	307	Down	2.668184262978981e-4	0.004156953743046964	1	BAD,POLDIP2,OSBPL7,DCN,CAPN1,HGF,RB1CC1,RRAGD,IFT88,ATP6V0A1,DAPK2,CLEC16A,PHF23,ATP6V1H,VPS13D,PIK3CB,TAB2,USP36,ATG5,USP13,LZTS1,CTSA,GNAI3,KDM4A,ROCK1,TBC1D25,SIRT2,VPS35,NEDD4,CSNK2A2,PRKACA,SREBF1,USP33,LAMP3,TIGAR,TP53INP2,KEAP1,SESN1,MID2,GSK3B,ULK2,RRAGB,ZMPSTE24,CTTN,MT3,DNM1L,SNX5,SPTLC1,MUL1,EXOC1,SCFD1,HDAC6,WAC,TREM2,SIRT1,ABL1,SH3GLB1,KLHL22,XBP1,FBXO7,HMOX1,TSPO,MTMR3,EP300,ATP6V1D…	OSBPL7,HGF,CLEC16A,VPS13D,LZTS1,MID2,XBP1,HMOX1,EEF1A2,MTMR8,MEFV,IL10RA,IFNG,EPM2A,PIKFYVE,ATP6V1B1,KIF25,KDR,GFAP,TRIM21,PTPN22,HTR2B,IL10,RAB5A,RAB39B,WDR41,TMEM150A,ATP6V0E2,SNX32,LEP,ACER2,ULK1,MAPK15,ATP6V0C,RUFY4,LRRK2,ZKSCAN3,DAPK1	RRAGD,VPS35,TSPO,RASIP1,FBXW7,PRKAB1,MFN2,ATP6V1E1,TP53,RALB,SNCA,SOGA1,FOXO1,UCHL1,DRAM2,IFI16,RAB8A,TRIM8,HMGB1
GO_POSITIVE_REGULATION_OF_MRNA_METABOLIC_PROCESS	GO:1903313	69	Down	2.8582919898145043e-4	0.004443935376726063	1	UPF1,PAF1,THRAP3,ROCK1,PABPC1,DAZAP1,TNRC6C,KHSRP,TNRC6A,CIRBP,GTPBP1,TNRC6B,SNW1,CELF4,RBM3,SNRNP70,ZC3HAV1,CPEB3,PRPF19,NUP98,RBM24,NCBP2,NCL,PRDX6,AGO2,CNOT1,HNRNPR,METTL16,ZFP36,CCNB1,ROCK2,CDC73,PUM1,PRR5L,RC3H1,TRA2B,NCBP1,PNPT1,HNRNPD,CNOT6L,FTO,TOB1,SF3B4,METTL14,RBMX,ZFP36L2,MOV10,CNOT8,BTG2,ZC3H12A,TRA2A,METTL3,LEO1,NUDT21,POLR2G,DHX36,ZC3H12D,MEX3D,HSF1,ZFP36L1,YTHDF3,NANOS3,PLEKHN1,NA…	CELF4,RBM24,METTL3,ZC3H12D,NANOS3,CPEB1	CIRBP,SNW1,CNOT1
GO_POSITIVE_REGULATION_OF_CELLULAR_BIOSYNTHETIC_PROCESS	GO:0031328	1675	Down	2.906577823715556e-4	0.0044976365473860915	1	NFYA,PLXND1,CD38,KDM1A,DVL2,DHX33,MEOX1,CREBBP,KMT2E,SOX8,ZFX,CX3CL1,KDM7A,ETV1,DBF4,PAF1,NOS2,PAX6,TEAD3,E2F2,TFAP2B,SS18L2,NFIX,PKD1,MED24,PAX7,POMT2,MLXIPL,CD4,AKAP8L,DPF1,WIZ,DCN,TYROBP,BRCA1,MBTPS2,ELOVL5,CALCOCO1,PSMC4,RNF14,DDX11,SLC30A9,YAF2,WAS,ISL1,IGF1,SLC11A1,WWTR1,PRDM11,CD74,HGF,MNAT1,SAMD4A,RUNX3,RNF10,HSF2,NR1H3,KPNA6,VIM,POU2F2,TBPL1,ARNTL2,BCLAF1,HMGB3,IKZF2,ARID4A,PIAS1,MAP2K3,…	PLXND1,CD38,MEOX1,SOX8,PAX6,TFAP2B,PAX7,CD4,DPF1,TYROBP,SLC30A9,WAS,IGF1,HGF,RNF10,NR1H3,FOXP3,PTPRN,BORCS8-MEF2B,PRKCQ,KLF6,ADGRF5,GAL,ARHGEF10L,TXK,ACTN2,PTPRC,PGR,NOX4,TESC,ESR1,IL11,OSM,LRP5L,SOX10,XBP1,HMOX1,PDGFB,HNF4A,NFATC2,VGLL1,RGCC,SMPD3,LILRB1,EBI3,OVOL3,ZNF175,PBX4,DLX5,TFEC,WNT2,HOXA5,NRF1,AHR,LHX6,GLIS3,ABCA2,GATA3,PITX3,DLX4,TNFAIP1,ZBTB16,POU2AF1,IFNG,BMP5,GUCA1B,WWC1,CD86,IL1A,W…	NFIX,PKD1,PSMC4,DDX11,ISL1,PITX1,VPS35,TP63,FGFR1,TP73,HSP90AA1,PSMC5,SLC9A1,IFT74,CIRBP,TCF20,SNW1,APEX1,BMP7,PRKD2,DBP,PDLIM1,MED31,FBXW7,HTATIP2,MRPS27,WNT5A,OTX1,FHL2,ARHGEF2,NSUN4,RPS6KA1,PHF19,PTK2B,UPF3B,NUP85,IPPK,POR,KRT17,SOX15,AJUBA,FOXA1,CDKN1C,SSBP4,PPARG,PCNA,CDK7,TBX3,LMO2,CKAP2,CDH13,SKAP1,PELP1,TP53,ERBB2,EAF2,EIF2B5,SNCA,ABT1,TACC1,ARID5B,IL18,FOXO1,UBC,DAB2,PAXIP1,NCK1,ELK4,MED…
GO_VESICLE_MEDIATED_TRANSPORT_TO_THE_PLASMA_MEMBRANE	GO:0098876	84	Down	2.9068227657169394e-4	0.0044976365473860915	7	ARHGAP44,OSBPL5,RABEP1,LRRC7,GOPC,VAMP3,GRIPAP1,VPS35,EXOC5,NSF,DNM2,RAB10,EXOC1,STX1B,GGA1,MICALL1,ARFRP1,CCDC22,GGA2,CSK,RAB11A,ANXA13,ANKRD27,RAB34,MAPK10,KRT18,VPS29,EXOC2,GOLPH3,SNX17,SPTBN1,EXOC8,BLZF1,LYPLA1,VPS26A,OPTN,ACSL3,ARFGEF2,VAMP7,BBS2,C16orf70,GGA3,CCDC93,MACF1,EXOC4,LLGL1,SNAP25,KIF13A,LRRC1,PREPL,ARL3,EXOC6,SNX27,GOLPH3L,SNAP47,EXOC6B,GRIP2,GOLGA4,GOLGA7,SEC16A,ANK3,ANKRD50,GRI…	ARHGAP44,STX1B,SNAP25,EXOC6,GRIP2,PKDCC	VPS35,ARL3,RAB8A,RAB31,CLSTN1
GO_REGULATION_OF_HISTONE_MODIFICATION	GO:0031056	135	Down	2.91076278880668e-4	0.0044976365473860915	1	KDM1A,KMT2E,PAF1,JARID2,PAX7,AKAP8L,BRCA1,ISL1,SNAI2,FOXP3,ATG5,PRDM6,SPHK2,SPI1,SREBF1,KDM5A,EED,SART3,RIF1,WDR70,ZMPSTE24,ATRX,DNMT3B,NOS1,SIRT1,SMARCB1,SNW1,RPS6KA5,FMR1,MAPK3,CTCF,RNF40,UBR5,PIH1D1,AKAP8,PRKD2,ZNHIT1,KDM4C,GATA3,MAPK8,KAT2A,SUPT6H,PPARGC1A,ZNF451,PHF1,VEGFA,BCL6,KDM3A,KMT2A,MYB,UBE2B,SET,PHF19,TWIST1,CTCFL,IL1B,LIF,PRDM12,DNMT1,ZNF304,WBP2,CCNB1,KAT7,CDK9,ARRB1,RTF1,TET1,PRDM…	PAX7,FOXP3,PRDM6,GATA3,IL1B,PRDM12,ARRB1,PRDM5,CAMK2D,SETD7,GFI1,UCN,GATA2,KPNA7,LRRK2	ISL1,SNW1,PRKD2,PHF19,TP53,SNCA,PAXIP1,ING2,NELFE
GO_GLYCOSYL_COMPOUND_BIOSYNTHETIC_PROCESS	GO:1901659	39	Down	2.921049827929155e-4	0.004504282777698133	1	TYMP,CAD,PRTFDC1,MTAP,DHODH,NME3,NME4,IMPDH1,NME5,UMPS,AMD1,PUDP,UCK1,NT5E,NME7,UCK2,GUK1,ADK,DCK,CDA,TYW3,TYW5,GMPS,HPRT1,TK2,TK1,DTYMK,ADAL,LCMT2,NME6,IMPDH2,NME9,TRMT12,UPP1,ADA,UCKL1,APRT,NME1,NME2	CDA,NME9	PRTFDC1,NT5E,UPP1
GO_AMINE_TRANSPORT	GO:0015837	60	Up	2.935572232581892e-4	0.004517419437664363	7	SLC22A16,SYT7,ATP1A2,DTNBP1,SYT1,DRD4,TACR2,FGF20,PSEN1,P2RX7,CHGA,OXT,SYT17,AQP9,STX1A,CXCL12,SYT10,RAB3GAP1,RGS2,KMO,SYT5,ACE2,PER2,SYT11,AGT,TOR1A,STXBP1,RHCG,SYT2,ARL6IP5,SNCA,SYT8,DRD2,ADRA2A,SLC6A1,KCNB1,PINK1,SV2A,CHRNB2,ADORA1,SLC18A2,GDNF,RAB3B,P2RY1,ARL6IP1,TRH,SYT12,SNCG,LEP,KCNA2,TH,OXTR,ABAT,ADRA2C,DRD1,CCK,SLC38A3,GRM7,SYT15,ADRA2B	SLC22A16,SYT7,SYT1,DRD4,TACR2,CHGA,AQP9,CXCL12,SYT10,KMO,SYT11,RHCG,SYT2,DRD2,ADRA2A,SLC6A1,KCNB1,CHRNB2,ADORA1,SLC18A2,TRH,LEP,KCNA2,TH,OXTR,ADRA2C,DRD1,CCK,SLC38A3,GRM7,ADRA2B	DTNBP1,RGS2,SNCA
GO_SPINDLE_LOCALIZATION	GO:0051653	47	Down	2.9690397524002784e-4	0.0045595967626147135	7	PAFAH1B1,PAX6,SPDL1,MAP4,ASPM,NDE1,LLGL2,CLASP1,SPAG5,NDC80,ZW10,NSFL1C,MISP,MYH9,WASL,BCCIP,KPNB1,ACTR1B,ACTR3,CENPA,ARHGEF2,GPSM2,KIF25,LLGL1,ACTR10,SPIRE1,ESPL1,SPRY2,CDK5RAP2,NUMA1,NUSAP1,ACTR2,ACTR1A,DYNLT1,MCPH1,ITGB1,GJA1,SPRY1,MAD2L1,NDEL1,PLK1,SAPCD2,DYNC1H1,HTT,DCTN1,SPIRE2,UBXN2B	PAX6,KIF25	ARHGEF2,MAD2L1
GO_DNA_LIGATION	GO:0006266	16	Down	3.048131265362552e-4	0.004671525004450754	1	LIG3,PARP3,RAD51,POLB,XRCC1,TFIP11,LIG1,TOP2A,APTX,XRCC4,HMGB2,APLF,MGMT,LIG4,HMGB1,XRCC6	APLF	HMGB2,HMGB1
GO_THIOESTER_BIOSYNTHETIC_PROCESS	GO:0035384	50	Down	3.126520738855564e-4	0.0047819245040423	1	PDK4,PDK2,ELOVL5,MPC1,ELOVL1,PDK3,ACSL4,ACAT1,ACACB,PDPR,DLD,SCD,TECR,SLC25A1,GSTZ1,MLYCD,ACSBG1,GCDH,PDHX,ELOVL4,ELOVL3,ACSL3,PPCS,ACSS2,PPT1,ACLY,PDHA1,MPC2,SCD5,SNCA,CBR4,HSD17B12,DLAT,ACSL1,PDK1,ACSS1,ELOVL7,ACSL6,PDP1,HACD1,PDHB,FASN,ELOVL6,PDP2,ACSF3,ACSL5,HSD17B8,HACD2,PPT2,ACACA	ELOVL1,ACSBG1,ELOVL3,ACSS1	ACAT1,PDHA1,SNCA
GO_MICROTUBULE_POLYMERIZATION	GO:0046785	68	Down	3.188865469670576e-4	0.004867385934943424	2	FKBP4,RANBP9,ZNF207,TUBG2,NAV3,GBA2,NDE1,CLASP1,CAMSAP3,MAP2,MAPRE3,ABL1,NIN,MAPRE1,CEP192,CLIP3,MET,RANGRF,SLAIN2,TRPV4,CDKN1B,FBXO5,STMN1,CAMSAP2,EML2,TUBGCP3,AKAP9,TUBGCP6,MAP7D3,FGF13,CAMSAP1,TUBGCP2,CLIP1,TUBG1,MAP1B,PSRC1,RAC1,CDK5RAP2,NUMA1,TUBGCP4,CSNK1D,TBCD,ANKRD53,SNCA,TERF1,PAK1,RPS3,CENPJ,DYRK1A,TPPP3,CLASP2,NDEL1,GOLGA2,MECP2,TPPP,CKAP5,CDK5R1,CDH5,FES,INPP5J,DRG1,MAPT,HSPA1B,HSPA1A…	NAV3,MAP2,RANGRF,ANKRD53,CDH5	TRPV4,TUBGCP3,TUBG1,CSNK1D,SNCA,TERF1
GO_POSITIVE_REGULATION_OF_RNA_METABOLIC_PROCESS	GO:0051254	1453	Down	3.2245313192200137e-4	0.004911861979176236	1	NFYA,PLXND1,CD38,KDM1A,DVL2,UPF1,DHX33,MEOX1,CREBBP,KMT2E,SOX8,ZFX,CX3CL1,KDM7A,ETV1,PAF1,PAX6,TEAD3,E2F2,TFAP2B,SS18L2,NFIX,PKD1,MED24,PAX7,MLXIPL,CD4,AKAP8L,DPF1,DCN,BRCA1,MBTPS2,CALCOCO1,PSMC4,RNF14,DDX11,SLC30A9,YAF2,WAS,ISL1,IGF1,SLC11A1,WWTR1,PRDM11,CD74,HGF,MNAT1,RUNX3,RNF10,HSF2,NR1H3,KPNA6,TNFRSF1B,POU2F2,TBPL1,ARNTL2,BCLAF1,HMGB3,IKZF2,ARID4A,PIAS1,MAP2K3,RFC1,CDH1,MED17,BARX2,HSPA5,RSF…	PLXND1,CD38,MEOX1,SOX8,PAX6,TFAP2B,PAX7,CD4,DPF1,SLC30A9,WAS,IGF1,HGF,RNF10,NR1H3,TNFRSF1B,FOXP3,PTPRN,BORCS8-MEF2B,KLF6,GAL,ARHGEF10L,TXK,ACTN2,PGR,TESC,ESR1,IL11,OSM,LRP5L,SOX10,XBP1,PDGFB,HNF4A,NFATC2,CELF4,VGLL1,RGCC,LILRB1,OVOL3,ZNF175,PBX4,DLX5,TFEC,WNT2,HOXA5,NRF1,AHR,LHX6,GLIS3,GATA3,PITX3,DLX4,ZBTB16,POU2AF1,BMP5,RBM24,WWC1,CD86,IL1A,WNT6,DLX2,PRRX1,TFAP2E,PADI2,DR1,PROX1,PLAGL1,SPP1,ONE…	NFIX,PKD1,PSMC4,DDX11,ISL1,PITX1,TP63,TP73,PSMC5,SLC9A1,IFT74,CIRBP,TCF20,SNW1,APEX1,BMP7,PRKD2,DBP,PDLIM1,MED31,FBXW7,HTATIP2,WNT5A,OTX1,FHL2,ARHGEF2,RPS6KA1,PHF19,CNOT1,NUP85,IPPK,SOX15,FOXA1,CDKN1C,SSBP4,PPARG,CDK7,TBX3,LMO2,CKAP2,CDH13,SKAP1,PELP1,TP53,ERBB2,EAF2,ABT1,TACC1,ARID5B,IL18,FOXO1,UBC,DAB2,PAXIP1,NCK1,ELK4,MED27,SHC1,PMF1,IFI16,HMGB2,OSR2,ZNF219,LMO1,FADD,IRF2BP2,ING2,MAP2K1,SIX2,S…
GO_NUCLEOSIDE_MONOPHOSPHATE_BIOSYNTHETIC_PROCESS	GO:0009124	39	Down	3.250582581652148e-4	0.0049415422074610945	1	CAD,UPRT,PRPS2,CDADC1,DHODH,IMPDH1,LHPP,UMPS,DGUOK,AMPD2,AMPD1,PAICS,PPAT,DUT,DCTD,UCK1,AMPD3,RFK,ATIC,UCK2,PRPS1,ADK,DCK,GART,CMPK1,GMPS,HPRT1,TK2,TK1,TYMS,SHMT1,IMPDH2,PFAS,UPP1,ENTPD8,ADA,UCKL1,APRT,ADSL	AMPD1,RFK,PFAS,ENTPD8	PAICS,ATIC,SHMT1,UPP1
GO_CLEAVAGE_INVOLVED_IN_RRNA_PROCESSING	GO:0000469	21	Down	3.3112147864185285e-4	0.005023566787862788	1	EXOSC7,NOP14,ERI1,EXOSC3,ERI3,RCL1,EXOSC8,UTP20,EXOSC9,RRP36,KRI1,EXOSC2,NOB1,NHP2,ABT1,UTP23,NOL9,EXOSC10,RPS21,RRS1,BOP1		EXOSC7,NOB1,ABT1
GO_RESPONSE_TO_CADMIUM_ION	GO:0046686	54	Down	3.345461531874365e-4	0.0050653114743168205	6	GCLC,PPP5C,ERCC1,MAPK9,MT3,MAPK1,HMOX1,GSS,MMP9,MAPK3,NUDT1,MAPK8,CDKN1B,SPARC,OGG1,SUMO1,GOT1,CAT,MT1G,MT2A,SLC34A1,PCNA,SORD,NPC1,SOD1,AKT1,EGFR,STAR,GSN,ALAD,KIT,NCF1,HAAO,TERT,CYBB,ATP7A,CYB5A,DTYMK,MT1E,CDK1,FOS,SLC30A1,PRNP,JUN,HSF1,MT1X,MTF1,AKR1C3,MT1F,DAXX,MT1H,MT1A,MT1M,CHUK	HMOX1,MMP9,SLC34A1,TERT,CYBB,CYB5A	ERCC1,GSS,NUDT1,SPARC,GOT1,PCNA,SOD1
GO_REGULATION_OF_MRNA_SPLICING_VIA_SPLICEOSOME	GO:0048024	91	Down	3.380111337663487e-4	0.005101005584180472	1	RBM5,PTBP1,CELF2,THRAP3,SFSWAP,U2AF2,JMJD6,DAZAP1,SART3,RBM7,MBNL3,RBFOX1,YTHDC1,REST,SRPK1,CIRBP,DDX17,RBFOX2,SNW1,SRSF5,CELF4,FMR1,RBM3,HNRNPL,SNRNP70,C1QBP,DDX5,PRPF19,NUP98,SRSF9,SRSF3,RBM24,KHDRBS2,FAM172A,FXR1,NCL,SRSF7,TIA1,SRSF4,PRDX6,RBM25,KHDRBS1,HNRNPA2B1,SMU1,RBM19,SRSF6,RBM42,NSRP1,METTL16,FXR2,KHDRBS3,RBM17,SRPK2,ZC3H10,HNRNPA1,SRSF1,TRA2B,C9orf78,NCBP1,MBNL2,SF3B4,WTAP,RBMX,CELF1,S…	CELF2,RBFOX1,CELF4,RBM24,SRSF1,CELF5,RBM15	CIRBP,SNW1,SRPK2,MAGOH
GO_NUCLEOLAR_LARGE_RRNA_TRANSCRIPTION_BY_RNA_POLYMERASE_I	GO:0042790	12	Down	3.382593736220672e-4	0.005101005584180472	1	DDX11,TCOF1,SMARCB1,PIH1D1,NCL,TAF1B,IPPK,SMARCA4,NOL11,PWP1,POLR1E,MTOR		DDX11,IPPK
GO_ACETYL_COA_METABOLIC_PROCESS	GO:0006084	36	Down	3.3938719599098697e-4	0.005107438876807076	1	PDK4,PDK2,AASS,MPC1,PDK3,ACAT1,ACACB,PDPR,DLD,GSTZ1,MLYCD,AADAT,PDHX,MVK,HMGCS1,KYNU,DLST,PPCS,ACSS2,ACLY,PDHA1,HMGCS2,NUDT7,MPC2,DLAT,TDO2,PDK1,ACSS1,PMVK,PDP1,MVD,PDHB,FASN,PDP2,PIPOX,ACACA	HMGCS2,TDO2,ACSS1	ACAT1,MVK,PDHA1
GO_RESPONSE_TO_THYROID_HORMONE	GO:0097066	24	Down	3.404623343484464e-4	0.005107438876807076	6	GCLC,GCLM,F7,AKR1B1,CRLS1,CTSH,HPN,PPARGC1A,KLF9,MED1,SIX1,SLC34A1,CTSL,LMO2,RDX,KIT,CTSS,ANXA5,CTSB,SLC26A5,TOMM20,GBA,ANXA2,GAS2L1	HPN,SLC34A1	GCLM,KLF9,LMO2,RDX,TOMM20
GO_POSITIVE_REGULATION_OF_PROTEIN_LOCALIZATION_TO_NUCLEUS	GO:1900182	72	Down	3.407221682600867e-4	0.005107438876807076	7	FYN,CDH1,TPR,NGFR,IPO5,HYAL2,PTGS2,GTSE1,PSEN1,RBM22,MAVS,MAPK1,CARD10,NUTF2,UBR5,TGFB1,PIK3R2,GLI3,CDK5RAP3,ZPR1,IFNG,MAPK14,ECT2,CCT4,PARK7,STK11,TCP1,TARDBP,GLIS2,LIF,SMO,TRIM28,SESN2,DKC1,RAN,CCT7,KAT7,PARP9,AKT1,PARP1,PIK3R1,CCT6A,CCT5,BAG3,CCT8,CCT3,PYHIN1,DTX3L,ZC3H12A,PRKCD,TERT,SHH,CCT2,PLK1,CHP2,SMAD3,NMD3,CDK1,TRIM8,HDAC3,EIF2AK3,JUP,LEP,DMAP1,HCLS1,NPM1,MCRS1,FLNA,SRC,CD2AP,EFCAB7,PIN…	FYN,IFNG,TERT,SHH,LEP	TRIM8,HCLS1
GO_INNATE_IMMUNE_RESPONSE_ACTIVATING_CELL_SURFACE_RECEPTOR_SIGNALING_PATHWAY	GO:0002220	102	Down	3.4492653230634945e-4	0.005160183211938926	6	CREBBP,PSMB1,FYN,PSMC4,PSMA4,CUL1,TAB2,PSME4,PRKACA,FBXW11,ICAM3,PAK3,FCN1,PSMC5,PSME1,PSMD5,PSMD8,TAB1,EP300,PSMC6,PSMA3,PSMC1,RPS6KA5,PSMB5,PSMA6,PSME2,PSMA7,PSMD10,PSMD7,IKBKB,RELB,PSMA2,PSMD3,ICAM2,PSMD11,NFKB1,PSMD9,CLEC4A,SKP1,PSMD14,MUC5B,PSMF1,PSMB2,FFAR2,PSMA1,PSME3,RAF1,CLEC10A,KRAS,MAP3K7,PSMB7,PDPK1,PSMB6,BCL10,PRKACB,PSMA5,MUC4,PAK1,TAB3,FCER1G,PSMD4,PSMB4,PSMC2,PSMD6,PRKCD,SYK,PSMC3…	FYN,FCN1,ICAM2,FFAR2,CLEC10A,FCER1G,CLEC4E,MUC15,MUC3A,MUC7,MUCL1,CARD9,CARD11,MUC21,MUC12,LILRA2	PSMC4,PSMC5,PSMD5,PSMA3,PSMD14,PSMB4,PSMD13
GO_SNRNA_PROCESSING	GO:0016180	22	Down	3.484671678516064e-4	0.005202808408895512	1	EXOSC7,EXOSC5,INTS6,USB1,INTS9,INTS10,EXOSC3,INTS2,EXOSC8,EXOSC9,EXOSC2,TOE1,INTS12,INTS7,INTS3,TUT1,INTS4,INTS1,INTS8,EXOSC4,INTS5,EXOSC6		EXOSC7,INTS1,EXOSC6
GO_RIBONUCLEOSIDE_MONOPHOSPHATE_METABOLIC_PROCESS	GO:0009161	46	Down	3.5406360186388566e-4	0.005275898225793544	1	AK2,DLG1,NT5C2,MAGI3,CAD,UPRT,GMPR2,PRPS2,DHODH,IMPDH1,AK1,LHPP,UMPS,AMPD2,AMPD1,TJP2,PAICS,PPAT,UCK1,MPP1,AMPD3,RFK,NT5E,ATIC,UCK2,GUK1,CASK,PRPS1,AK3,DLG2,AK9,LRGUK,ADK,GART,CMPK1,AK4,GMPS,HPRT1,IMPDH2,PFAS,UPP1,ADA,UCKL1,CARD11,APRT,ADSL	AMPD1,RFK,LRGUK,PFAS,CARD11	GMPR2,PAICS,NT5E,ATIC,UPP1
GO_THIOESTER_METABOLIC_PROCESS	GO:0035383	93	Down	3.549848580110544e-4	0.0052791720484845536	1	PDK4,ACSM3,PDK2,AASS,ELOVL5,MPC1,DGAT2,FAR2,ELOVL1,PDK3,ACSL4,ACAT1,ACACB,PDPR,DLD,ACOT7,SCD,TECR,SLC25A1,GSTZ1,ACOT8,ABCD1,MLYCD,ACSBG1,GCDH,OGDH,AADAT,PDHX,MVK,ACOT13,HMGCS1,KYNU,HMGCL,ELOVL4,ACOT2,DLST,ELOVL3,GPAM,ACOT9,ACSL3,MCEE,PPCS,ACSS2,PPT1,ACLY,PDHA1,HSD17B4,HMGCS2,SUCLA2,BAAT,NUDT7,MPC2,SCD5,SNCA,CBR4,HSD17B12,DLAT,OXSM,ACSL1,TDO2,PDK1,ACSS1,DBI,GPAT4,THEM4,ACOT11,PMVK,SUCLG1,ELOVL7,AC…	ELOVL1,ACSBG1,ELOVL3,GPAM,HMGCS2,BAAT,TDO2,ACSS1,ACSM6	ACAT1,MVK,ACOT13,ACOT9,PDHA1,SNCA
GO_NEGATIVE_REGULATION_OF_PROTEIN_SERINE_THREONINE_KINASE_ACTIVITY	GO:0071901	121	Down	3.6005861725116827e-4	0.005338010520154937	1	PRKAR2B,DTNBP1,SERPINB3,IPO5,HYAL2,LRP6,GSTP1,DNAJA1,IRAK3,TFAP4,SIRT1,ABL1,FBXO7,BMP7,CDK5RAP1,PYCARD,SFRP1,RASIP1,PPP2R1A,CAV1,HSPB1,PRKAG2,TESK1,CDK5RAP3,DUSP3,PRKAR1A,CHORDC1,HIPK3,SH2B3,DUSP16,CDKN1B,PTPN6,STK38,HMGCR,PPP2CA,KAT2B,PRKAR2A,RGS2,TNFAIP3,DUSP1,DUSP4,MAPK8IP1,LAX1,CDKN2C,CDKN1A,BMP4,IL1B,CDKN2D,CDKN1C,APOE,DUSP9,LATS1,INPP5K,GPS2,MEN1,PTPN22,APC,PKIB,SPRY2,DAB2IP,SORL1,DUSP5,RGS…	PRKAR2B,DUSP4,LAX1,IL1B,APOE,PTPN22,PKIB,CDKN2B,DUSP2,DUSP19,CD300A,SPRY3,SPRED3,WEE2	DTNBP1,BMP7,RASIP1,RGS2,CDKN2D,CDKN1C,UCHL1,PKIG,RGS14,PKIA,SFN,NR2F2
GO_ORGANOPHOSPHATE_METABOLIC_PROCESS	GO:0019637	881	Down	3.6036004574600773e-4	0.005338010520154937	1	DPM1,FGR,BAD,MTMR7,AK2,PDK4,SLC25A13,SLC4A1,ACSM3,PON1,CROT,PDK2,GDE1,AGK,PAFAH1B1,NOS2,PIGQ,NADK,AASS,MLXIPL,ABHD5,PIK3C2A,ELOVL5,PGM3,IGF1,OSBPL5,CPS1,DERA,AGPAT4,TBPL1,NUP160,PNPLA6,SH3YL1,PI4K2B,PNKP,INPP4A,CTPS2,TPR,RRM2B,H6PD,HEXB,PIK3CB,ENTPD2,NDC1,PIGV,MPC1,DGAT2,SPHK2,MTMR1,FAR2,NTHL1,GNAI3,DGKA,ME1,PDE4A,ELOVL1,PFKP,IDI1,PLPP1,PKM,RHOA,PDK3,HDAC4,FGFR3,COASY,ACSL4,INPP5A,TTC7A,IP6K2,ADG…	FGR,MTMR7,SLC25A13,PON1,IGF1,ELOVL1,ADGRF5,PDGFB,SLA2,LIPG,BMX,MTMR8,PCYT1B,FLT1,GDPD3,SMPD3,ACSBG1,ABCA2,PIGL,ENO3,CCKBR,IFNG,ENO2,FIG4,PDE10A,GUCA1B,PDE8B,PIKFYVE,PLCL1,AMPD1,KMO,PLA2G2D,APOA1,GDA,ELOVL3,GPAM,TEK,ADCY7,PLA2G12A,SLC35B3,CCR7,ADCY4,PLPPR3,MAS1,SULT4A1,SMPDL3B,GFPT2,TPTE2,HMGCS2,PDGFRA,RFK,AGAP2,HTR2B,NKX2-1,ALDOB,BAAT,ENPP2,CCL21,PLCB2,SLC44A5,FGF2,AK7,PIK3R5,SLC44A3,ADCY10,RAB5A…	DPM1,CROT,NDC1,DGKA,COASY,ACAT1,UNG,PITPNM3,PYGL,GMPR2,CSNK2A1,PLCB4,NUDT1,MVK,ACOT13,PLCD4,PTK2B,NT5C3A,NUDT10,ACOT9,NUP85,NT5C,IPPK,PAICS,PLD2,AJUBA,PDHA1,NT5E,ATIC,TDG,ETNK2,SNCA,PGAP2,PLCB3,NADK2,SLC26A2,HK1,PCYT1A,PRPSAP1,ALOX15,PLPP3,NPPC,ABHD6,FABP5,ENTPD3,AGPAT2,TPST1,SMPDL3A,NADSYN1,PIGG,SHMT1,TALDO1,PLD6,DHTKD1,UPP1,PGAP1,CALM1,CSNK2B,CKMT1A,CKMT1B
GO_NUCLEOSIDE_MONOPHOSPHATE_METABOLIC_PROCESS	GO:0009123	66	Down	3.6747529609038585e-4	0.005432714347898141	1	AK2,PNKP,DLG1,NT5C2,MAGI3,CAD,AK6,UPRT,GMPR2,PRPS2,CDADC1,DHODH,IMPDH1,AK1,LHPP,DNPH1,RAD50,UMPS,DGUOK,AMPD2,AMPD1,TJP2,PAICS,PPAT,DUT,DCTD,UCK1,MPP1,AMPD3,CMPK2,RFK,NT5E,ATIC,AK7,UCK2,GUK1,CASK,PRPS1,AK3,DLG2,AK5,AK9,LRGUK,ADK,DCK,GART,CMPK1,AK4,GMPS,AK8,HPRT1,TK2,TK1,DTYMK,TYMS,SHMT1,IMPDH2,PFAS,UPP1,ENTPD8,ADA,UCKL1,CARD11,APRT,NT5M,ADSL	AMPD1,RFK,AK7,AK5,LRGUK,PFAS,ENTPD8,CARD11	GMPR2,PAICS,NT5E,ATIC,SHMT1,UPP1
GO_VACUOLAR_TRANSPORT	GO:0007034	132	Down	3.7052571819379525e-4	0.005467070645898646	7	M6PR,LAMP2,VPS41,EHD3,GRN,CLEC16A,ZFYVE16,VPS13D,FAM160A2,USE1,AP3D1,VPS35,NEDD4,TSG101,CACNG4,RAB7A,CHMP2B,CHMP5,HOOK2,HMGXB4,VTI1B,CHMP4B,NDFIP2,MGRN1,MON1B,NAGPA,VPS18,SNX16,LEPROTL1,DENND3,TMEM106B,GOSR2,HSPA8,GNPTAB,ARSB,CHMP3,TRAK2,VPS4B,CLU,CCDC91,LRP1,VAMP7,BECN1,ATG14,VPS13C,CHMP2A,CHMP1A,RBSN,VPS25,NDFIP1,VPS4A,AP3B1,SORT1,HOOK1,TGFBRAP1,GCC2,SCYL2,VPS36,BIN1,KIF13A,SORL1,SPTBN5,SCARB2,…	CLEC16A,VPS13D,CACNG4,GNPTAB,CLU,RBSN,LRRK2,PCDHGA3	LAMP2,VPS35,VPS18,CCDC91,LRP1,VPS25,GAK,VPS52
GO_RNA_DEPENDENT_DNA_BIOSYNTHETIC_PROCESS	GO:0006278	69	Down	3.7142268424022063e-4	0.005469580624085441	1	RFC1,PNKP,PRKCQ,SMG6,MAP2K7,XRCC5,HSP90AA1,MAP3K4,MAPKAPK5,HNRNPC,TINF2,HSP90AB1,MAPK1,TELO2,MAPK3,ACD,TNKS2,GAR1,PTGES3,RAD50,XRN1,CCT4,SMG7,NEK2,TCP1,POT1,TEP1,GNL3L,DKC1,RPA1,TERF2,NAT10,HNRNPA1,PKIB,CCT7,PIF1,PARN,WRAP53,NAF1,NHP2,CCT6A,HMBOX1,TERF1,TNKS1BP1,ATM,CCT5,NEK7,FBXO4,HNRNPU,CCT8,CCT3,TERT,CCT2,TERF2IP,CTNNB1,EXOSC10,DCP2,TNKS,ATR,CTC1,AURKB,MAPK15,NOP10,PPIA,SRC,SMG5,PINX1,TEN1,TERC	PRKCQ,PKIB,TERT,MAPK15,TEN1,TERC	HSP90AA1,TERF1
GO_LEUKOTRIENE_SIGNALING_PATHWAY	GO:0061737	4	Down	3.863032895753095e-4	0.005677602058699617	6	RGS1,CYSLTR1,LTB4R,LTB4R2	RGS1	CYSLTR1,LTB4R,LTB4R2
GO_REGULATION_OF_AUTOPHAGY_OF_MITOCHONDRION	GO:1903146	39	Down	3.8984412254127756e-4	0.005718473727335504	1	CLEC16A,VPS13D,USP36,CSNK2A2,SREBF1,TIGAR,CTTN,DNM1L,MUL1,HDAC6,FBXO7,TSPO,HIF1A,TSC2,BNIP3L,CDC37,GSK3A,FBXW7,CAMKK2,HTRA2,PARK7,MFN2,OPTN,VPS13C,USP30,TP53,HAX1,PINK1,ATP13A2,HK2,FZD5,BNIP3,GBA,RNF41,TOMM7,HTT,SMURF1,SREBF2,VDAC1	CLEC16A,VPS13D	TSPO,FBXW7,MFN2,TP53
GO_NEGATIVE_REGULATION_OF_MRNA_PROCESSING	GO:0050686	30	Down	3.908672772819224e-4	0.005722327357094292	1	PTBP1,SFSWAP,U2AF2,ZC3H14,CELF4,RNF40,HNRNPL,C1QBP,SRSF9,SRSF7,SRSF4,HNRNPA2B1,SRSF6,RBM42,CCNT1,CDK9,BARD1,RBMX,SAP18,SRSF12,RNF20,DYRK1A,HNRNPK,NPM1,RBM10,SRSF10,SUPT5H,CTR9,NELFE,RNPS1	CELF4	NELFE
GO_PROTEIN_LOCALIZATION_TO_ENDOSOME	GO:0036010	23	Down	3.9270042350790805e-4	0.005738001333780598	7	LRRC7,VPS35,ANKRD13A,TOLLIP,EZR,NRP1,MICALL1,PACSIN2,ABHD17B,RAB35,TMEM30A,MGAT3,ABHD17A,ROCK2,ABHD17C,LRRC1,SORL1,RDX,EGF,MSN,DTX3L,ARF6,SCRIB	EGF	VPS35,TOLLIP,ABHD17B,ABHD17C,RDX
GO_RESPONSE_TO_OXIDATIVE_STRESS	GO:0006979	389	Down	3.9502347349498415e-4	0.005760758988468519	6	GCLC,RAD52,BAD,WNT16,ALS2,CFLAR,CD38,PDK2,ALDH3B1,NOX1,MGST1,BTK,FYN,PPP5C,ERCC1,HGF,GLRX2,ABCC2,GCLM,VRK2,BAK1,FUT8,PNKP,RRM2B,ERCC8,MAPK9,CYBA,PTPRN,TMEM161A,NDUFB4,HYAL2,SIRT2,XRCC1,PDE8A,PTGS2,IPCEF1,EDN1,DNM2,KEAP1,SESN1,PSEN1,NFE2L1,REST,GSTP1,SLC25A24,NOX4,MMP2,MT3,GNAO1,ATRN,SLC23A2,PXN,HDAC6,PTGS1,SIRT1,JAK2,ABL1,HNRNPM,MAPK1,PRODH,FBXO7,HMOX1,TXN2,NCF4,HIF1A,GSKIP,PSMB5,APEX1,DHRS2,GSS,…	RAD52,WNT16,CD38,NOX1,BTK,FYN,HGF,ABCC2,PTPRN,NOX4,GNAO1,PTGS1,HMOX1,MMP9,SGK2,SMPD3,MYEF2,AREG,UCP1,VNN1,STC2,TPO,NCF2,CCR7,RNF112,APOE,CYP2E1,GGT7,PDGFRA,CD36,IL6,IL10,TLR4,FBLN5,TRPM2,SCGB1A1,FANCC,UCN,NOS3,CA3,CYBB,WRN,GPR37,CCL19,CCS,UCP3,SLC8A1,HBA2,LRRK2,DAPK1,AIF1,HBA1,GPX3,TNF,AQP1,ETV5,HBB,NOX5	ERCC1,GCLM,SLC23A2,TXN2,APEX1,GSS,BMP7,ADNP2,NUDT1,PDLIM1,FBXW7,CRYAB,PRDX1,FKBP1B,PTK2B,PRDX5,PCNA,OSER1,TXN,NOL3,TP53,SOD1,PYCR2,SNCA,FOXO1,PTPRK,GJB2,RGS14,PDGFD,GPX2,NQO1,KPNA4,SIRPA
GO_REGULATION_OF_CYSTEINE_TYPE_ENDOPEPTIDASE_ACTIVITY	GO:2000116	206	Down	4.151668691664638e-4	0.006042805977713037	1	BAD,CASP10,CFLAR,TFAP2B,FYN,PLAUR,LTF,BID,HGF,NLRP2,BIRC3,FAS,CD44,BAK1,HERPUD1,CYFIP2,CASP8,NGFR,RHOA,PDCD2,TP63,NLE1,PTGS2,GRAMD4,CST7,LAMP3,SENP1,REST,BAX,MT3,IGBP1,BIRC5,MUL1,TFAP4,NLRP1,RFFL,SIRT1,JAK2,BCL2L13,TBC1D10A,PPM1F,LGMN,MMP9,CSNK2A1,XIAP,TRADD,MEFV,PYCARD,CTSH,RIPK2,TNFRSF10A,PIH1D1,PDCD5,BBC3,CARD8,DNAJB6,NOD1,ALOX12,YWHAE,CRYAB,BIRC2,PERP,VEGFA,DAP,FAM162A,IFT57,HTRA2,HSPE1,DHCR2…	TFAP2B,FYN,LTF,HGF,CST7,MMP9,MEFV,TNFSF14,HIP1R,NGF,ARRB1,CD27,NLRP12,ST18,NLRP3,DLC1,GPER1,RAG1,USP50,RNF34,CLEC7A,GRIN1,ACER2,CASC2,LCK,CCK,CARD9,DAPK1,TNF,AQP1,KHDC1L	CD44,TP63,NLRP1,BCL2L13,CSNK2A1,CRYAB,IFT57,RPS6KA1,PRDX5,POR,CDKN2D,PPARG,ANP32B,NOL3,SNCA,IFI16,FADD,LGALS9,SOX7,SFN,F2R,BCAP31,HMGB1,FNIP1
GO_LYSOSOMAL_TRANSPORT	GO:0007041	97	Down	4.189772775745239e-4	0.006086494235035314	7	M6PR,LAMP2,VPS41,EHD3,GRN,CLEC16A,ZFYVE16,FAM160A2,USE1,AP3D1,VPS35,NEDD4,TSG101,CACNG4,RAB7A,CHMP2B,CHMP5,HOOK2,HMGXB4,MGRN1,NAGPA,VPS18,SNX16,DENND3,TMEM106B,HSPA8,GNPTAB,ARSB,CHMP3,TRAK2,VPS4B,CLU,CCDC91,LRP1,VAMP7,ATG14,RBSN,VPS4A,AP3B1,SORT1,HOOK1,TGFBRAP1,GCC2,SCYL2,BIN1,KIF13A,SORL1,SPTBN5,SCARB2,VPS33A,VPS53,NPC1,MVB12A,CACNG8,SNX27,SNAPIN,LYST,ARF1,RHOB,VPS54,C9orf72,VPS51,VIPAS39,EPG5,P…	CLEC16A,CACNG4,GNPTAB,CLU,RBSN,LRRK2,PCDHGA3	LAMP2,VPS35,VPS18,CCDC91,LRP1,GAK,VPS52
GO_ESTABLISHMENT_OF_PLANAR_POLARITY_INVOLVED_IN_NEURAL_TUBE_CLOSURE	GO:0090177	15	Down	4.218859363993746e-4	0.006116939636619063	5	DVL2,CELSR1,SFRP1,DVL1,PTK7,NPHP3,WNT5A,SEC24B,SFRP2,FZD1,GRHL3,DVL3,VANGL2,CTHRC1,FZD2	FZD2	PTK7,WNT5A,VANGL2
GO_CELLULAR_RESPONSE_TO_GAMMA_RADIATION	GO:0071480	28	Down	0.00042445068795411023	0.006137635731091012	6	KDM1A,HSPA5,RAD51,CYBA,XRCC5,ZMPSTE24,NOX4,CRYAB,TMEM109,EGR1,CDKN1A,ELK1,MDM2,YAP1,TP53,TLK2,POLE3,ATM,RPL26,WRN,BCL2L1,HRAS,ATR,TSPYL5,CHEK2,HSF1,XRCC6,GTF2H5	NOX4,WRN	CRYAB,TP53,POLE3
GO_CELLULAR_RESPONSE_TO_UV	GO:0034644	77	Down	4.2513130531341136e-4	0.006137635731091012	6	KDM1A,CREBBP,ERCC1,BAK1,USP28,POLD1,TMEM161A,HYAL2,NEDD4,PTGS2,POLD3,BAX,SIRT1,EP300,YY1,NFATC4,ACTR5,FMR1,N4BP1,BMF,PTN,HYAL1,STK11,POLK,CDKN1A,ZBTB1,ATF4,EIF2AK4,INO80,PCNA,CASP9,EIF2S1,DDB2,MDM2,XPA,MYC,TP53,SDE2,PARP1,RHBDD1,PIK3R1,TAF1,CHEK1,PTPRK,IMPACT,XPC,MAPK13,CUL4B,C9orf116,RPL26,CDC25A,TP53INP1,METTL3,MFAP4,DDB1,PBK,USP47,POLH,TRIAP1,PPID,RHNO1,DHX36,ATR,ERCC4,AURKB,ST20,NPM1,RUVBL2,N…	METTL3,MME,CERS1,AQP1	ERCC1,PCNA,DDB2,TP53,PTPRK,XPC,MFAP4
GO_NEGATIVE_REGULATION_OF_MRNA_METABOLIC_PROCESS	GO:1903312	74	Down	4.2576024606372204e-4	0.006137635731091012	1	PTBP1,SLC11A1,THRAP3,YBX3,SFSWAP,U2AF2,YBX1,ELAVL1,PABPC1,PKP1,FUS,HNRNPC,CIRBP,ZC3H14,E2F1,CELF4,FMR1,RNF40,HNRNPL,C1QBP,SRSF9,MAPK14,RBM24,SRSF7,SRSF4,TARDBP,HNRNPA2B1,SRSF6,RBM42,METTL16,ZFP36,CCNT1,RBM38,DHX34,SYNCRIP,DHX9,CDK9,BARD1,HNRNPD,TOB1,RBMX,TIRAP,SAP18,NOCT,NBAS,RBM46,BOLL,HNRNPU,SRSF12,LARP1,RNF20,DYRK1A,IGF2BP1,MAPKAPK2,HNRNPK,GDNF,AXIN2,PAIP1,MYD88,ANGEL2,HNRNPA0,MEIOC,NPM1,RBM10…	CELF4,RBM24,TIRAP,RBM46,IGF2BP1,AXIN2,MEIOC	CIRBP,NELFE
GO_ESTABLISHMENT_OF_ORGANELLE_LOCALIZATION	GO:0051656	376	Down	4.3408669210624577e-4	0.006245702405543976	7	FGR,MAD1L1,PAFAH1B1,TRAPPC6A,PAX6,STARD3NL,BTK,SPAST,CENPQ,GAB2,TBC1D23,CUL3,SPDL1,RAB27B,DTNBP1,C12orf4,MAP4,TRAPPC3,KIF1B,SYNE2,CROCC,RIOK2,CDH3,SPHK2,AP3D1,NTN1,CD84,PRKCZ,RAB27A,WIPI1,AP3M2,CDC42,ATP6AP1,NDE1,LLGL2,PICALM,NSF,CLASP1,LMAN1,DLG1,KIFAP3,MLH1,SPAG5,STXBP2,IL4R,MAP2,PCM1,SAR1A,KIF22,DNM2,PSEN1,NDC80,XPO1,PIBF1,CHMP2B,KIF3C,CD59,SEH1L,CHMP5,TMED2,LAT2,ZW10,NSFL1C,TMEM230,SCFD1,SNAP…	FGR,PAX6,BTK,GAB2,MAP2,UNC13D,HMOX1,CHGA,AREG,CTSC,FOLR1,LIN7A,SEC24A,ITGA4,MLPH,PARD3B,SEC16B,IL13RA2,KIF25,SYT11,MYO7A,FNBP1L,ANKRD53,GRIA1,KIF5A,FCER1G,SYNJ1,TRIM58,TRIM46,BORCS5,MEI1,CD300A,MAP4K2,KIF5C,NLGN1,CNIH2,GATA2,MEIOC,MAPK15,SLC2A4,F8,SLIT1,LRRK2,SERPINA1,MILR1,NEFL	DTNBP1,PPP6R1,ARHGEF2,BBS4,CSNK1D,KIF2C,SNCA,TERF1,UCHL1,MX1,MAD2L1,LGALS9,CEP19,SEC24C,TMEM201,BLOC1S2
GO_RESPONSE_TO_ABIOTIC_STIMULUS	GO:0009628	1049	Down	4.4152513849850066e-4	0.00634060432671988	6	GCLC,BAD,CFLAR,CD38,FKBP4,KDM1A,CREBBP,FBXL3,MAP3K14,ETV1,NOS2,NOX1,PSMB1,CRY1,PKD1,SPRTN,CD9,FYN,FMO1,CLCN6,DCN,MAP4K3,BRCA1,ERCC1,PSMC4,IGF1,ATP1A2,SNAI2,PLEKHB1,GLRX2,ABCC2,HSF2,FAS,NUP160,BAK1,PIAS1,USP2,CASR,PNKP,CTNS,PSMA4,TNC,ADRB1,HSPA5,TPR,USP28,ERCC8,PER3,RAD51,CYBA,OPN3,NPFFR2,F7,CAMK2B,ATP2B4,NDC1,YBX3,POLD1,CASP8,HIPK2,TMEM161A,SLC12A2,CNN2,MYLK,MAP2K4,CYB5R4,ATXN3,FECH,TNFRSF1A,PKM,…	CD38,NOX1,FYN,IGF1,ABCC2,CASR,NPFFR2,CAMK2B,TACR2,PTPRC,KCNK2,ABCB1,PPEF1,NOX4,HMOX1,BDKRB1,EEF1A2,CACNA1F,PCSK1N,RGCC,AQP9,RP1,RETN,HAMP,HPN,TFEC,CA9,GATA3,CXCL12,SLC6A4,ASIC2,UCP1,B3GAT1,SLC1A2,CALCA,KCNA1,TULP1,GUCA1B,GRM6,STC2,HRH2,GRK7,GNAT1,IL1A,EIF2B4,TACR1,EFHD1,KMO,TEK,CXCR4,RWDD3,PKN1,PDE1B,GRK4,IL1B,TNFSF14,GDF5,MMP24,GNGT1,VGF,AIPL1,AANAT,CHRNA10,PRDM12,PKDREJ,RAMP2,NPHP4,PDE6A,LOXL2,…	PKD1,FMO1,ERCC1,PSMC4,TNC,NDC1,TIPIN,HSP90AA1,PSMC5,SLC9A1,PSMD5,CIRBP,TSPO,TXN2,PSMA3,BMP7,PLAT,RPA3,PDLIM1,ALDH3A1,CRYAB,TRPV4,SPARC,PSMD14,ARHGEF2,RPA2,PPL,GOT1,PTK2B,NUP85,CEP250,CDKN2D,AJUBA,PPARG,PCNA,DDB2,CCDC115,TXN,SLC12A6,NOL3,TP53,SOD1,EIF2B5,POLE3,FOXO1,UBC,PTPRK,XPC,PAXIP1,PSMB4,NPPC,IFI16,METAP1,AQP3,MFAP4,FADD,RGS14,LRRC8D,AGTRAP,NQO1,COL18A1,PSMD13,KRT14,SYNGAP1,CALM1
GO_ESTABLISHMENT_OF_MITOTIC_SPINDLE_LOCALIZATION	GO:0040001	34	Down	4.5422628299275896e-4	0.006499267903255308	2	PAFAH1B1,PAX6,SPDL1,NDE1,CLASP1,NDC80,ZW10,NSFL1C,MISP,BCCIP,KPNB1,ACTR1B,CENPA,ARHGEF2,GPSM2,ACTR10,ESPL1,SPRY2,CDK5RAP2,NUMA1,NUSAP1,ACTR1A,DYNLT1,MCPH1,ITGB1,GJA1,SPRY1,MAD2L1,NDEL1,PLK1,SAPCD2,HTT,DCTN1,UBXN2B	PAX6	ARHGEF2,MAD2L1
GO_NEGATIVE_REGULATION_OF_ORGANELLE_ORGANIZATION	GO:0010639	342	Down	4.5430098566276304e-4	0.006499267903255308	2	GCLC,MAD1L1,FKBP4,KDM1A,SLC25A5,SCIN,JARID2,ZNF207,BRCA1,ERCC1,WAS,IGF1,HGF,MNAT1,TMSB10,CLEC16A,SPDL1,PHF23,CAPG,TPR,ARHGAP6,MAP4,FOXP3,LIMA1,FNIP2,ATG5,WAPL,SPHK2,ADCK1,SPI1,ARFGEF1,NAV3,PFN2,SPTB,SMG6,TRIP13,XRCC1,MCM2,KDM5A,CLASP1,LMAN1,ADD2,RAB7A,CAMSAP3,CAPZB,MAP2,TIGAR,XRCC5,DNM2,NDC80,ATRX,ZW10,ADD1,DNM1L,DNMT3B,ARHGAP28,SIRT4,MUL1,SCFD1,HNRNPC,TINF2,HDAC6,TMEM14A,SIRT1,KLHL22,SMARCB1,TRI…	WAS,IGF1,HGF,CLEC16A,FOXP3,NAV3,ADD2,MAP2,TRIM9,SPEF1,RGCC,CORO1A,CORO2B,APC2,CLU,TEX14,IAPP,ODF2L,KIF25,GMFG,HIP1R,LILRB2,KANK4,USP44,TBC1D4,TMOD1,TMOD3,TMEFF2,TMSB15A,PPP1R9A,LMOD1,UCN,DLC1,ACAA2,S1PR1,PFN4,CDH5,SLX1B,KANK3,FZD9,LRRK2,SIAH3,PTTG2,SHANK3,TEN1,RTEL1	SCIN,ERCC1,MCM2,TSPO,BMP7,IK,ARHGEF2,XRCC3,CKAP2,RDX,BBS4,NOL3,TP53,SNCA,TERF1,MPV17L,MAD2L1,ARAP1,ESPN,FNIP1,TWF2
GO_NUCLEOSIDE_PHOSPHATE_CATABOLIC_PROCESS	GO:1901292	67	Down	4.554049544975107e-4	0.0065026988284511734	1	DERA,ENTPD2,NTHL1,PDE4A,PDE8A,ACAT1,UNG,NT5C2,ACOT7,SAMHD1,ABCD1,MLYCD,PDE4C,NUDT1,PDE10A,DNPH1,NUDT12,PDE8B,PDE4D,OGG1,PDE1A,GDA,NUDT10,SMUG1,NT5C,ITPA,DUT,MBD4,AMPD3,NT5E,NUDT15,PDE5A,TDG,NEIL1,NUDT7,ENPP3,NEIL2,XDH,PDE9A,VCP,NUDT5,HPRT1,NUDT13,ENTPD3,HINT1,NUDT9,PDE7B,SMPDL3A,NUDT4,CNP,DCTPP1,UPP1,PDE4B,NT5C1B,NUDT17,PDE2A,NUDT11,ADA,ENTPD4,ENPP1,NUDT16,PNP,PDE7A,NT5M,GPX1,NUDT3,NUDT18	PDE10A,PDE8B,GDA,PDE4B,NT5C1B,PDE2A,PDE7A	ACAT1,UNG,NUDT1,NUDT10,NT5C,NT5E,TDG,ENTPD3,SMPDL3A,UPP1
GO_ACETYL_COA_BIOSYNTHETIC_PROCESS	GO:0006085	21	Down	4.614528165267588e-4	0.006571310294106961	1	PDK4,PDK2,MPC1,PDK3,ACAT1,PDPR,DLD,GSTZ1,MLYCD,PDHX,PPCS,ACSS2,ACLY,PDHA1,MPC2,DLAT,PDK1,ACSS1,PDP1,PDHB,PDP2	ACSS1	ACAT1,PDHA1
GO_CHAPERONE_MEDIATED_PROTEIN_FOLDING	GO:0061077	56	Down	4.6195656419702094e-4	0.006571310294106961	11	FKBP4,HSPB6,CD74,HSPA5,FKBP1A,FKBP5,ST13,DNAJC5,CSNK2A1,SGTA,PDCD5,HSPB1,BAG1,HSPA8,CHORDC1,PTGES3,HSPA9,PDCL3,HSPE1,P3H1,FKBP1B,HSPH1,CLU,TRAP1,HSPA2,DNAJB1,DNAJB2,TOR1B,TOR1A,DNAJB5,UNC45A,UNC45B,DNAJB12,HSPA13,PDIA4,DFFA,TOR2A,DNAJB4,PEX19,DNAJB14,CCT2,PPIB,DNAJC7,CRTAP,DNAJC18,DNAJC24,PPID,HSPA6,GAK,HSPA14,DNAJB13,SGTB,ERO1A,HSPA1B,HSPA1A,HSPA1L	HSPB6,CLU,UNC45B,DNAJB13	ST13,CSNK2A1,FKBP1B,DNAJB12,GAK
GO_PLATELET_DERIVED_GROWTH_FACTOR_RECEPTOR_SIGNALING_PATHWAY	GO:0048008	52	Down	4.685116300979102e-4	0.006651981163182594	6	PIK3C2A,BCAR1,F7,JAK2,ABL1,NRP1,PDGFB,NDRG4,SMPD3,PDGFRL,PLAT,PHF14,RAPGEF1,ZFAND5,PLEKHA1,SLC9A3R1,IFT20,CBL,VEGFA,LOX,CBLB,F3,NR4A3,LRP1,HIP1,PTPN12,HIP1R,PDGFRA,IQGAP1,CSRNP1,SNCA,PDGFC,PTPRJ,ARID5B,FER,MYO1E,PTGIR,TIPARP,SGPL1,RGS14,PDGFD,PTEN,PTPN2,PTPN11,HGS,BCR,APOD,PTPN1,SRC,PDGFA,LRIG2,TXNIP	PDGFB,SMPD3,PDGFRL,HIP1R,PDGFRA	BCAR1,PLAT,LRP1,SNCA,ARID5B,RGS14,PDGFD
GO_CELLULAR_RESPONSE_TO_STARVATION	GO:0009267	129	Down	4.718189838595885e-4	0.0066863236413246775	6	AOC1,PDK4,LAMP2,HFE,RRAGD,FAS,GABARAPL2,CLEC16A,HSPA5,EIF2AK2,ATG5,WIPI1,ASNS,SREBF1,USP33,PIK3C3,SESN1,CADPS2,RRAGB,SEH1L,GCN1,TNRC6A,COMT,SIRT1,SH3GLB1,MAPK1,DEPDC5,PICK1,XBP1,MTMR3,MAP1LC3A,STK24,MAPK3,WDR59,NPRL3,SFRP1,HNRNPL,TBL2,MAPK8,HSPA8,AMBRA1,ITFG2,DAP,CPEB4,NPRL2,NFE2L2,RRAGC,SLC2A1,KPTN,DNAJC15,CDKN1A,MAX,BECN1,ATG14,WDR24,ATF4,EIF2AK4,SESN2,RRP8,PRKAA1,MYBBP1A,PIK3C2B,EIF2S1,WNT2B,S…	AOC1,CLEC16A,XBP1,ATF3,WRN,FOXA3,PPM1D,SLC38A3,LRRK2	LAMP2,RRAGD,CTSV,TP53,RALB,FOXO1,IFI16,UPP1,FNIP1
GO_POSITIVE_REGULATION_OF_TRANSCRIPTION_BY_RNA_POLYMERASE_I	GO:0045943	21	Down	4.7751829696567256e-4	0.006754370647869711	1	DHX33,DDX11,SMARCB1,PIH1D1,UBTF,NCL,WDR75,HEATR1,RASL11A,IPPK,SMARCA4,ATF4,NOL11,PWP1,ERBB2,TAF1,WDR43,UTP15,EIF2AK3,PHF8,MTOR	RASL11A	DDX11,IPPK,ERBB2
GO_ORGANIC_ACID_METABOLIC_PROCESS	GO:0006082	993	Down	4.8259216077170547e-4	0.006813332100951377	1	GCLC,CYP26B1,NDUFAB1,PDK4,SLC4A1,ACSM3,PRKAR2B,PON1,CROT,PDK2,OSBPL7,ADIPOR2,NOS2,PSMB1,AASS,ST3GAL1,IYD,MLXIPL,IDS,FMO1,LYPLA2,ABHD5,LARS2,DCN,BRCA1,ELOVL5,ALOX5,PSMC4,MDH1,XYLT2,IGF1,CD74,HGF,CPS1,ABCC2,GCLM,NR1H3,CD44,NUP160,CHPF2,CYP46A1,MRI1,VCAN,CTNS,PSMA4,CTPS2,TPR,HEXB,MSMO1,ITIH4,ATP2B4,NDC1,TBXAS1,ALDH18A1,GATB,SLC2A3,MPC1,ACAA1,BCAT1,DGAT2,CS,HAGH,ST3GAL6,OAT,GSTO2,ME1,MTHFD2,ELOVL1,PF…	CYP26B1,PRKAR2B,PON1,OSBPL7,IGF1,HGF,ABCC2,NR1H3,ITIH4,TBXAS1,BCAT1,ELOVL1,ABCB11,SLC46A1,DCT,HAL,NOX4,VNN3,PTGS1,GGT5,GGT1,XBP1,PDGFB,HNF4A,SMPD3,XYLT1,ACSBG1,IL4I1,HAS1,HYAL4,PRUNE2,OGN,PTGDS,SPOCK2,ACBD5,ENO3,FOLR1,IFNG,ENO2,VNN1,VNN2,HGD,ACADL,ATP6V1B1,KMO,PROX1,APOA1,ALDH8A1,ELOVL3,GPAM,ITIH5,SLC35B3,IL1B,INSIG2,ALDH1A2,SULT4A1,CYP2E1,GGT7,SLC34A1,GFPT2,ALOX5AP,LYVE1,CYP2J2,SDS,CD36,ALDH1L2,…	CROT,FMO1,PSMC4,MDH1,GCLM,CD44,NDC1,ALDH18A1,OAT,IDH3G,ACAT1,ARG2,AACS,PSMC5,SLC23A2,SLC9A1,PSMD5,TXN2,ACO2,PSMA3,GSS,IDH3B,EARS2,DECR1,SARS2,PTGR1,BLMH,LDHB,PRKAB1,HARS2,RBP1,PSMD14,GOT1,NUP85,ECHS1,POR,GAMT,PDHA1,PPARG,PSAT1,IREB2,GRHPR,CH25H,ATIC,GCSH,GALNS,TP53,MGST3,PYCR2,SNCA,NDUFS6,GSTO1,UEVLD,AZIN1,SLC16A1,SLC26A2,HK1,TYSND1,CPT2,CBR1,PSMB4,ALDH4A1,ALOX15,ASRGL1,AIMP1,FABP5,GPT2,IDH3A,CYP…
GO_CYTOSKELETON_ORGANIZATION	GO:0007010	1188	Down	4.8394104605142856e-4	0.006819581220106742	2	CFLAR,FKBP4,ZMYND10,THSD7A,MYCBP2,CX3CL1,RALA,BAIAP2L1,CCL26,FARP2,USH1C,ARHGAP44,SCIN,MARK4,PAFAH1B1,PAX6,PKD1,RHOBTB2,TENM1,RANBP9,ZNF207,NISCH,ANLN,CEP68,TYROBP,BRCA1,TACC3,CCDC88C,WAS,ATP2C1,RUFY3,PHLDB1,ZRANB1,SPAST,EHD2,VIM,ANK1,TMSB10,RNF19A,STAP1,CUL3,MYOM2,TUBG2,DNAH5,SPDL1,PARP3,SPATA7,CAPG,CUL7,CNTLN,EPHA3,GPM6B,TPR,DTNBP1,ARHGAP6,MAP4,CC2D2A,ELN,ARHGEF5,LIMA1,BCAR1,TTC17,PHPT1,SDCCAG8…	THSD7A,USH1C,ARHGAP44,PAX6,TENM1,TYROBP,WAS,ANK1,STAP1,MYOM2,DNAH5,EPHA3,SPAG4,LIMCH1,TSPAN32,NAV3,RHOBTB1,ARHGEF10L,ADD2,CAPN6,ACTN2,MAP2,RAPGEF3,NOX4,CASS4,TUBB1,SPEF1,RGCC,CORO1A,CORO2B,RP1,SPAG1,NEFM,ARHGEF18,TNNT1,FSD1,COBL,CCL24,FSCN3,CXCL12,CCSER2,CCDC6,CNTNAP1,RANGRF,MYH3,TNFAIP1,ODAM,RSPH4A,WASF1,APC2,PARD3B,RHOU,CNN3,PROX1,APOA1,TNNT2,ARMC2,DNAH7,TEK,IQSEC3,LDB3,DNAI1,NCKAP1L,PREX1,ARHG…	SCIN,PKD1,DTNBP1,BCAR1,ITGB5,SLC9A1,SH3BP1,PLEK2,SIPA1L3,LIMK1,PDLIM1,RND2,CRYAB,CORO1C,TRPV4,PTK7,CEP72,CCDC88A,ARHGEF2,PPL,PTK2B,CIT,LRP1,TUBA1B,OBSL1,CEP250,XRCC3,TUBGCP3,TUBA4A,KRT17,PLD2,AJUBA,BST2,TUBG1,CKAP2,RDX,BBS4,SKAP1,CSNK1D,SOD1,ARHGEF19,KIF2C,SNCA,CETN2,TACC1,TERF1,EML3,HAUS1,RHOC,SLC16A1,NCK1,ABR,SHC1,ALOX15,VANGL2,CDC42EP3,ARPC2,PLXNB1,MAD2L1,PACSIN3,TUBA1C,RGS14,ANTXR1,RAC3,KISS1…
GO_NEGATIVE_REGULATION_OF_APOPTOTIC_SIGNALING_PATHWAY	GO:2001234	204	Down	4.8818148195572714e-4	0.0068664778536763485	6	GCLC,CFLAR,KDM1A,SLC25A5,CX3CL1,MAPK8IP2,FYN,PLAUR,BRCA1,ZMYND11,BID,IGF1,SNAI2,CD74,HGF,RB1CC1,GCLM,FAS,CD44,CTNNA1,RRM2B,HERPUD1,YBX3,CASP8,TMEM161A,EYA2,GNAI3,MNT,CSNK2A2,NLE1,PTGS2,ENO1,PSEN1,STRADB,GSTP1,RRN3,CTTN,DNAJA1,BAX,ICAM1,ITGA6,ZC3HC1,RFFL,TMEM14A,SIRT1,NRP1,XBP1,HMOX1,HIF1A,MMP9,CSNK2A1,PSMD10,TRADD,MAZ,SGK3,EYA1,IL7,TNFRSF10A,PIH1D1,URI1,MEIS3,HSPB1,SERPINE1,TGFBR1,CREB3,CXCL12,UN…	FYN,IGF1,HGF,STRADB,XBP1,HMOX1,MMP9,CXCL12,BMP5,VNN1,IL1A,CLU,SNAI1,IL1B,ELL3,PF4,TERT,NOS3,DDIAS,ACAA2,CX3CR1,BDKRB2,RNF34,SCG2,NOG,NANOS3,FZD9,LRRK2,TNF	GCLM,CD44,CSNK2A1,WFS1,GNAI2,ARHGEF2,CDKN2D,BCL2L2,NOL3,MPV17L,HMGB2,VDAC2,FADD,ING2
GO_PYRIMIDINE_CONTAINING_COMPOUND_METABOLIC_PROCESS	GO:0072527	91	Down	4.943135750213305e-4	0.006939756813499089	1	CPS1,TYMP,AGPAT4,TBPL1,CTPS2,NTHL1,UNG,CAD,UPRT,UPB1,MAPK1,APOBEC3H,ERH,CDS2,CDADC1,DHODH,NME3,NME4,CDIPT,AICDA,NME5,OGG1,UMPS,SLC19A2,ALDH6A1,GPAM,NT5C3A,SMUG1,APOBEC2,SLC25A19,NT5C,APOBEC3A,APOBEC3F,DUT,MBD4,DCTD,PUDP,UCK1,CMPK2,NT5E,SLC19A3,TET1,GPAT3,TDG,NEIL1,NME7,UCK2,TAMM41,PRPS1,DPYS,AK3,AK5,ENPP3,NEIL2,AGPAT5,DCK,GPAT4,CDA,AGPAT3,CMPK1,CDS1,TK2,RRM1,TK1,DTYMK,TET2,AGPAT2,CTPS1,NME6,LCLAT…	APOBEC3H,GPAM,DPYS,AK5,CDA,NME9	UNG,NT5C3A,NT5C,NT5E,TDG,AGPAT2,SHMT1,UPP1,APOBEC3C
GO_REGULATION_OF_DNA_BIOSYNTHETIC_PROCESS	GO:2000278	101	Down	5.005242225773055e-4	0.007005557288564139	1	HGF,PNKP,PARP3,RFC2,PRKCQ,SMG6,MAP2K7,PAK3,XRCC5,HSP90AA1,KCNK2,GRHL2,MAP3K4,NOX4,MAPKAPK5,HNRNPC,TINF2,HSP90AB1,MAPK1,PDGFB,PARP4,RGCC,MAPK3,ACD,PRKD2,DNAJC2,TNKS2,PTGES3,RFC5,SMOC2,XRN1,CCT4,SMG7,NEK2,DUSP1,TCP1,PTK2B,HNRNPA2B1,CDKN1A,CHTF18,POT1,GNL3L,DKC1,RGN,PPARG,TERF2,RFC3,MEN1,NAT10,HNRNPA1,PKIB,CCT7,KLF4,DSCC1,MYC,HNRNPD,FGF2,ACVRL1,PIF1,PARN,ARRB2,WRAP53,TP53,NVL,NAF1,CCT6A,HMBOX1,TERF1…	HGF,PRKCQ,KCNK2,NOX4,PDGFB,RGCC,PKIB,FGF2,GREM1,MAPK15,CERS1,TEN1,DACH1	HSP90AA1,PRKD2,PTK2B,PPARG,TP53,TERF1,NPPC
GO_ATTACHMENT_OF_SPINDLE_MICROTUBULES_TO_KINETOCHORE	GO:0008608	29	Down	5.008624347172766e-4	0.007005557288564139	4	MAD1L1,ZNF207,SIRT2,CDC42,SPAG5,NDC80,SEH1L,AURKC,ECT2,NEK2,TEX14,BECN1,KNSTRN,CCNB1,APC,CENPE,RB1,KIF2C,NUF2,CENPC,BOD1,HNRNPU,BUB3,RACGAP1,CDT1,MIS12,AURKB,RCC2,CHAMP1	TEX14	KIF2C
GO_MITOCHONDRIAL_ELECTRON_TRANSPORT_UBIQUINOL_TO_CYTOCHROME_C	GO:0006122	13	Down	5.050656117036022e-4	0.007051240682874966	1	UQCRC1,UQCR11,UQCRC2,UQCRB,UQCRQ,UQCRFS1,MECP2,CYCS,UQCRH,CYC1,UQCR10,UQCC3,UQCRHL		UQCRC1
GO_POSITIVE_REGULATION_OF_INTERLEUKIN_2_BIOSYNTHETIC_PROCESS	NA	13	Up	5.08920775758374e-4	0.007091905254781046	NA	CD4,PRKCQ,PTPRC,CD86,IL1A,IL1B,IRF4,CLEC7A,STAT5B,GLMN,CD28,CARD11,CD3E	CD4,PRKCQ,PTPRC,CD86,IL1A,IL1B,IRF4,CLEC7A,CD28,CARD11,CD3E
GO_CELL_DIFFERENTIATION_INVOLVED_IN_EMBRYONIC_PLACENTA_DEVELOPMENT	GO:0060706	24	Down	5.159343361400843e-4	0.007168516038676995	5	PRDM1,CASP8,GRHL2,STK4,STK3,DNAJB6,MDFI,SNAI1,LIF,E2F8,GCM1,AKT1,PLK4,ST14,FZD5,SENP2,E2F7,SPINT2,KRT8,KRT19,ASCL2,SOCS3,NR2F2,GJB5	SNAI1,GCM1	MDFI,KRT19,NR2F2,GJB5
GO_STEROID_HORMONE_MEDIATED_SIGNALING_PATHWAY	GO:0043401	161	Down	5.163236801279643e-4	0.007168516038676995	6	FKBP4,CRY1,PPP5C,BRCA1,KDM5D,CALCOCO1,RNF14,UFL1,ISL1,NR1H3,PIAS1,LMO3,RNF4,PLPP1,RHOA,CBFB,RORA,NEDD4,TP63,RARB,PIAS2,UBA5,PGR,NCOA1,DNAJA1,ESR1,HDAC6,SIRT1,JAK2,DDX17,RBFOX2,EP300,HNF4A,BMP7,RHOXF1,AXIN1,UBE2I,TRIP4,SFRP1,UBR5,CCNE1,DDX5,UFSP2,PPARGC1A,VDR,CNOT2,RWDD1,PPARD,NR3C1,UBE3A,FOXP1,KDM3A,FHL2,PARK7,HDAC1,PADI2,ARID1A,NR4A3,GPAM,UFM1,NR2C1,CRY2,DDX54,NR4A1,NCOA3,PMEPA1,SCGB2A1,CNOT1,BM…	NR1H3,LMO3,PGR,ESR1,HNF4A,RHOXF1,PADI2,GPAM,SCGB2A1,RORC,NR6A1,FOXH1,GPER1,CYP7B1,NR2F1,NRIP1	ISL1,TP63,BMP7,FHL2,CNOT1,FOXA1,PPARG,CDK7,SKP2,DAB2,ESRRA,NR2F2
GO_ATP_BIOSYNTHETIC_PROCESS	GO:0006754	27	Down	5.242379579344017e-4	0.007264991958483191	1	SLC25A13,SPHK2,PKM,ENO1,VPS9D1,TREM2,TAZ,TGFB1,PRKAG2,PPARGC1A,SLC25A12,COX5B,PARP1,ALDOA,PID1,FLCN,AK9,PINK1,AK4,VCP,STOML2,LDHC,STAT3,DNAJC30,CYC1,UQCC3,TMSB4X	SLC25A13
GO_MITOCHONDRIAL_TRANSMEMBRANE_TRANSPORT	GO:1990542	70	Down	5.33100387136786e-4	0.007374228700743225	7	SLC25A13,MCUR1,MPC1,TIMM21,ACACB,SLC8B1,SLC25A1,SLC25A15,TIMM44,TIMM50,PRKAG2,MICU1,SFXN3,UCP1,GRPEL1,CPT1A,MRPL18,SLC25A36,SLC25A12,DNAJC15,MRS2,SLC25A23,ROMO1,TIMM17B,TST,TOMM40,PRKAB2,TIMM17A,COX5B,PNPT1,AFG3L2,MPC2,PSEN2,HSPD1,SLC25A38,SLC25A37,SLC25A28,MCU,SFXN2,CPT2,TOMM40L,PRKAA2,CHCHD4,GRPEL2,SLC25A32,MID1IP1,STOML2,MICU2,LETM1,SLC25A33,TOMM20,UCP3,UCP2,DNAJC30,SLC25A22,SLC25A20,CYC1,SLC2…	SLC25A13,UCP1,UCP3,SLC25A18,TOMM20L,CPT1B	SLC25A28,CPT2,TOMM20
GO_REGULATION_OF_CYCLIN_DEPENDENT_PROTEIN_KINASE_ACTIVITY	GO:1904029	95	Down	5.36154993290933e-4	0.007402583162960055	1	PKD1,MNAT1,IPO5,ACTB,CCNT2,MAPRE3,CCNK,TFAP4,CDC6,HSP90AB1,FBXO7,PDGFB,CDKN3,CDK5RAP1,PSMD10,RGCC,CCNE1,CDC37,CCNJ,GTPBP4,BCCIP,CCNY,CDK5RAP3,CCND1,GTF2H1,CDKN1B,CCNC,CCND3,CCNG1,KAT2B,CNPPD1,GADD45A,PROX1,TNFAIP3,PKD2,CCNI,CCND2,CDKN2C,CKS2,CDKN1A,PKMYT1,CCNT1,CDKN2D,CDKN1C,LATS1,CCNA1,MEN1,CCNB1,CDK7,PSRC1,CCNH,APC,CCNJL,CDK4,HERC5,CCNG2,AKT1,CCNA2,EGFR,CCNB3,CDKN2B,CDKN2A,LATS2,ADAM17,CCNO,HHE…	PDGFB,RGCC,CCNJ,PROX1,CCNJL,CCNB3,CDKN2B,WEE2	PKD1,CDKN2D,CDKN1C,CDK7,HERC5,SFN,NR2F2
GO_NUCLEOSIDE_TRIPHOSPHATE_BIOSYNTHETIC_PROCESS	GO:0009142	54	Down	5.371176620566366e-4	0.007402583162960055	1	SLC25A13,TBPL1,CTPS2,SPHK2,PKM,ENO1,VPS9D1,CAD,TREM2,TAZ,NME3,NME4,TGFB1,IMPDH1,PRKAG2,AK1,PPARGC1A,NME5,SLC25A12,UCK1,CMPK2,COX5B,AK7,NME7,UCK2,PARP1,ALDOA,PID1,AK5,FLCN,AK9,ADK,PINK1,CMPK1,AK4,SUCLG1,VCP,STOML2,AK8,LDHC,DTYMK,STAT3,CTPS1,NME6,DNAJC30,TYMS,IMPDH2,CYC1,NME9,UCKL1,UQCC3,TMSB4X,NME1,NME2	SLC25A13,AK7,AK5,NME9
GO_NEGATIVE_REGULATION_OF_RESPONSE_TO_DNA_DAMAGE_STIMULUS	GO:2001021	72	Down	5.395241735808863e-4	0.0074103943540563344	6	KDM1A,ERCC1,BID,SNAI2,CD74,CD44,POLQ,TMEM161A,TP53BP1,XRCC1,THOC1,RIF1,SIRT1,TFIP11,THOC5,SMCHD1,PSMD10,UBR5,CXCL12,RECQL5,FBXO5,OGG1,MAD2L2,TRIM32,CLU,TWIST1,SNAI1,BCL2L12,HELB,AUNIP,ELL3,CDKN2D,TERF2,TPT1,MDM2,DYRK3,ACKR3,SFRP2,RPS3,HMGA2,TRIP12,DYRK1A,CCAR2,UBQLN4,ZNF385A,DDIAS,RNF169,OTUB1,NUDT16L1,ING2,USP47,TRIAP1,BCL2L1,BCL2,KLHL15,ERCC4,RMI2,ATAD5,MAGEF1,FANCB,PTTG1IP,CHEK2,HSF1,PARPBP,MU…	CXCL12,CLU,SNAI1,ELL3,DDIAS,RTEL1	ERCC1,CD44,CDKN2D,ING2
GO_NEGATIVE_REGULATION_OF_MACROPHAGE_ACTIVATION	GO:0043031	16	Up	5.396539675777902e-4	0.0074103943540563344	6	CX3CL1,NR1H3,GRN,ADGRF5,FCGR2B,CST7,PTPRC,CD200,BPI,NR1D1,LDLR,SYT11,VSIG4,ZC3H12A,IL31RA,LRFN5	NR1H3,ADGRF5,FCGR2B,CST7,PTPRC,CD200,BPI,SYT11,VSIG4,IL31RA,LRFN5
GO_MITOCHONDRIAL_FUSION	GO:0008053	20	Down	5.437885229681516e-4	0.0074446176139978835	2	BAK1,ADCK1,BAX,DNM1L,MUL1,GDAP1,CHCHD3,VAT1,MFN2,USP30,AFG3L2,PID1,OMA1,STOML2,MFF,MFN1,BNIP3,PLD6,OPA1,FIS1		MFN2,PLD6
GO_REGULATION_OF_TELOMERASE_ACTIVITY	GO:0051972	48	Down	5.441248754417058e-4	0.0074446176139978835	1	PNKP,PARP3,PRKCQ,SMG6,MAP2K7,XRCC5,HSP90AA1,GRHL2,MAP3K4,MAPKAPK5,HSP90AB1,MAPK1,PARP4,MAPK3,ACD,PTGES3,CCT4,NEK2,TCP1,HNRNPA2B1,POT1,DKC1,PPARG,MEN1,PKIB,KLF4,MYC,HNRNPD,PIF1,PARN,WRAP53,TP53,NVL,NAF1,HMBOX1,TERF1,NEK7,CCT2,GREM1,CTNNB1,PARM1,TNKS,AURKB,MAPK15,SRC,CERS1,PINX1,TEN1	PRKCQ,PKIB,GREM1,MAPK15,CERS1,TEN1	HSP90AA1,PPARG,TP53,TERF1
GO_COENZYME_A_METABOLIC_PROCESS	GO:0015936	15	Down	5.482626659173997e-4	0.007487616263209497	1	CROT,COASY,ACAT1,ACOT7,HMGCR,PANK3,PANK2,PPCS,ACLY,MCCC2,PPCDC,NUDT7,PANK1,PANK4,DCAKD		CROT,COASY,ACAT1
GO_PROTEIN_LOCALIZATION_TO_MICROTUBULE_ORGANIZING_CENTER	GO:1905508	32	Down	5.553242185408447e-4	0.007570316566159159	7	MARK4,NUDCD3,SPAG5,PCM1,GSK3B,PIBF1,SNX10,AURKA,NSFL1C,CEP192,PARD6A,CEP72,STIL,CEP250,APC,NUMA1,NEDD1,BBS4,CSNK1D,CEP131,MCPH1,BICD1,DISC1,C2CD3,HOOK3,GOLGB1,CEP83,DCTN2,CCDC14,KIAA0753,NUP62,UBXN2B	KIAA0753	CEP72,CEP250,BBS4,CSNK1D
GO_MITOTIC_CYTOKINETIC_PROCESS	GO:1902410	23	Down	5.573045784696032e-4	0.007583574960187638	4	RHOA,CHMP2B,CHMP5,CHMP4B,KIF20A,CHMP3,VPS4B,CHMP2A,CHMP1A,VPS4A,CEP55,KIF20B,ARF1,CHMP7,MITD1,CHMP4C,CNTROB,PDCD6IP,CHMP6,KLHDC8B,NUP62,CHMP4A,CHMP1B		MITD1
GO_NEGATIVE_REGULATION_OF_DENDRITIC_CELL_APOPTOTIC_PROCESS	GO:2000669	7	Up	5.617271146035852e-4	0.007616639881572855	6	LILRB1,CXCL12,CCR7,CCL21,AXL,CCL19,GAS6	LILRB1,CXCL12,CCR7,CCL21,CCL19
GO_DNA_STRAND_ELONGATION	GO:0022616	23	Down	5.617588218302903e-4	0.007616639881572855	1	LIG3,NUCKS1,POLD3,GINS1,POLA1,NBN,MCM4,LIG1,POLD2,MCM3,RAD50,DCLRE1B,POT1,GINS2,PCNA,RFC3,DNA2,GINS4,RFC4,TERT,MCM7,POLE,GINS3	TERT	GINS2,PCNA
GO_POSITIVE_REGULATION_OF_TELOMERASE_RNA_LOCALIZATION_TO_CAJAL_BODY	GO:1904874	15	Down	5.661892874102249e-4	0.007651252408827845	7	CCT4,TCP1,DKC1,CCT7,SHQ1,NAF1,NHP2,CCT6A,CCT5,CCT8,CCT3,CCT2,RUVBL1,NOP10,RUVBL2		RUVBL1
GO_CELL_CYCLE_ARREST	GO:0007050	216	Down	5.66752729089725e-4	0.007651252408827845	4	KMT2E,GAS7,PKD1,MLXIPL,BRCA1,RRAGD,RASSF1,PRR11,PPP2R5B,VASH1,PRKACA,TSG101,GTSE1,BRINP1,TP73,CDC14A,CNOT4,CDC14B,STRADB,RRAGB,PPP1R15A,BAX,AURKA,CNOT3,CCNK,PCBP4,TFAP4,ZNF268,TGFB2,MSH2,HSP90AB1,ABL1,SGSM3,EP300,CDKN3,CGRRF1,PPM1A,E2F1,CAB39L,RGCC,RBL2,NBN,MED25,AKT2,TGFB1,CDK6,HBP1,CASP2,RHEB,PRKAG2,TGFBR1,PPP1R9B,MAP2K6,LAMTOR3,CCND1,EIF4G2,FOXM1,CDKN1B,IFNG,CNOT2,ING4,PRKAB1,CNOT6,TFDP2,KAT2B…	GAS7,VASH1,BRINP1,STRADB,RGCC,RBL2,IFNG,PLAGL1,INHBA,INHA,RNF112,BTG4,CGREF1,CDKN2B,GAS2,GPER1,DDIAS,IL12A,CXCL8,WNT10B,RPRM,EVI2B,FZD9,KLLN	PKD1,RRAGD,TP73,PRKAB1,CNOT1,CDKN2D,CDKN1C,PCNA,CDK7,TP53,MAP2K1,SFN,MLF1,HMGN5
GO_POSITIVE_REGULATION_OF_MITOCHONDRIAL_TRANSLATION	GO:0070131	16	Down	5.673619726413206e-4	0.007651252408827845	1	UQCC1,CDK5RAP1,C1QBP,MRPS27,NSUN4,FASTKD2,FASTKD3,UQCC2,RMND1,RPUSD3,RPUSD4,TRUB2,TRMT10C,NGRN,COA3,MPV17L2		MRPS27,NSUN4
GO_INTRINSIC_APOPTOTIC_SIGNALING_PATHWAY_IN_RESPONSE_TO_ENDOPLASMIC_RETICULUM_STRESS	GO:0070059	57	Down	5.713300162613282e-4	0.0076909809881332645	6	BAK1,HERPUD1,NCK2,DNAJC10,UBE2K,PPP1R15A,BAX,ERP29,SIRT1,XBP1,TRIB3,BBC3,CREB3,WFS1,PARK7,TXNDC12,APAF1,TNFRSF10B,SPOP,TRAF2,ATF4,CHAC1,SERINC3,ERN2,DAB2IP,TMEM117,TMBIM6,PML,TP53,PMAIP1,HYOU1,ITPR1,BCL2L11,AIFM1,CREB3L1,NCK1,SYVN1,RNF183,BCL2L1,BCL2,EIF2AK3,CEBPB,BRSK2,DDIT3,PTPN2,BOK,ERN1,GRINA,LRRK2,ATP2A1,PTPN1,CASP4,MAP3K5,ERO1A,OPA1,HSPA1A,BAG6	XBP1,BRSK2,LRRK2,ATP2A1	WFS1,TP53,NCK1
GO_RESPONSE_TO_NITROSATIVE_STRESS	GO:0051409	10	Down	5.989245697714204e-4	0.008048048906303461	6	GCLC,GCLM,ATG5,DNAJA1,PARK7,DUSP6,ATM,STOX1,DDIT3,ADH5		GCLM,ADH5
GO_CELL_JUNCTION_ORGANIZATION	GO:0034330	264	Down	6.013162958689414e-4	0.008065784539062005	2	CD9,SNAI2,PRKCH,VCL,CDH1,CTNNA1,EPHA3,DSG2,GPM6B,ARHGAP6,LAMA3,PKP2,LAMC2,HDAC7,CDH3,VMP1,LIMCH1,PKN2,SLK,COL17A1,MYO9A,RHOA,ROCK1,CBFB,SDK2,TESK2,CDC42,MAP4K4,WDR1,PRKACA,ACTN1,LIMS2,MPP5,PVR,FERMT2,CLASP1,FSCN1,ACTB,DLG1,PTPN23,CAMSAP3,ACTN2,TNS1,OPHN1,CDH7,PKP1,EPB41L3,GRHL2,COL16A1,CTTN,TRIP6,ADD1,SLC9A1,ITGA6,TGFB2,SORBS1,DSP,ABL1,NRP1,ARVCF,PPM1F,SH3BP1,SMAD7,ARHGEF7,PARD6A,CORO2B,CSK,TJP1,…	EPHA3,LIMCH1,LIMS2,ACTN2,CORO2B,TJP1,CDH23,CNTNAP1,TEK,CDH26,SNAI1,IL1B,KDR,FLNC,CDH15,RAMP2,NPHP4,ANK2,ESAM,THY1,CXADR,ACE,PRKCI,CLDN19,DLC1,RAB8B,PLEKHA7,GREM1,GJB1,FRMPD2,CDH4,CDH5,GPBAR1,CSF1R,CLDN5,CLDN6,OCLN,CLDN9,TNF,FMN1,PECAM1	DSG2,COL17A1,SLC9A1,SH3BP1,CORO1C,TRPV4,PTK2B,LRP1,AJUBA,ITGB4,CCM2,RDX,CDH13,PTPRK,RHOC,GJB2,RHOD,CADM2,PARD6G,F2R,ZNF703,KRT5,KRT14
GO_REGULATION_OF_BINDING	GO:0051098	339	Down	6.085933779787086e-4	0.008148870407988935	6	STPG1,PLXND1,KDM1A,PON1,PAX6,PKD1,PAX7,HFE,PLAUR,DDX11,ISL1,IGF1,BAK1,HSPA5,DTNBP1,RSF1,FOXC1,WAPL,CDON,HIPK2,BTBD1,SP100,ROCK1,HDAC4,SIRT2,NUCKS1,BCL3,TGFBR3,CDC42,PRKACA,MARK2,CRMP1,SRI,ADD2,MARK3,ACTB,TRAF4,USP33,MAP2,PSEN1,MEF2C,SMARCD3,GSK3B,CYLD,ZMPSTE24,MAPRE3,BAX,ADD1,AURKA,ARHGAP28,FKBP1A,TFAP4,BTAF1,CRTAC1,BAMBI,HSP90AB1,JAK2,ABL1,NRP1,MFNG,TFIP11,CYP2D6,HMOX1,PDGFB,EIF3D,EP300,NFKBIA,N…	PLXND1,PON1,PAX6,PAX7,IGF1,ADD2,TRAF4,MAP2,CRTAC1,MFNG,HMOX1,PDGFB,MMP9,GATA3,PRMT8,IFNG,ITGA4,PLCL1,MSX2,TNFSF11,TEX14,TRIM6,SLPI,WFIKKN1,APOE,HIP1R,NES,NGF,DZIP1,CD36,IL10,IRF4,ARRB1,EGF,ANXA9,GZMA,TIRAP,UBASH3B,CLIC2,ACE,TERT,DACT1,ENHO,SOX11,ZFPM1,PHLDA2,NOG,CLDN5,LRRK2,AGER,MRLN,CCL23	PKD1,DDX11,ISL1,DTNBP1,LFNG,FBXW7,MDFI,WNT5A,LRP1,PPARG,TXN,TDG,RALB,DAB2,MITD1,IFI16,HMGB2,MAP2K1,SUMO3,HMGB1,CSNK2B
GO_PURINE_NUCLEOSIDE_METABOLIC_PROCESS	GO:0042278	55	Down	6.096987552918582e-4	0.008149170752346774	1	ENPP4,GNAI3,RHOA,DLG1,NT5C2,MAGI3,PRTFDC1,MTAP,GTPBP1,GMPR2,AHCY,NME3,NME4,IMPDH1,RAB23,NME5,DGUOK,TJP2,RHOQ,AMD1,OARD1,GNMT,MPP1,RAN,PEMT,MACROD1,AMPD3,NT5E,NME7,GUK1,CASK,AK3,DLG2,LRGUK,ADK,AK4,GMPS,HPRT1,ADAL,MFN1,NME6,MACROD2,IMPDH2,GIMAP7,NME9,NT5C1B,LRRK2,ADA,CARD11,PNP,OPA1,APRT,NME1,NME2,NUDT18	LRGUK,GIMAP7,NME9,NT5C1B,LRRK2,CARD11	PRTFDC1,GMPR2,NT5E
GO_POSITIVE_REGULATION_OF_CYSTEINE_TYPE_ENDOPEPTIDASE_ACTIVITY	GO:2001056	131	Down	6.110582840707388e-4	0.008152860970979272	1	BAD,CASP10,CFLAR,FYN,BID,NLRP2,FAS,BAK1,CYFIP2,CASP8,NGFR,RHOA,PDCD2,GRAMD4,SENP1,REST,BAX,MUL1,TFAP4,NLRP1,SIRT1,JAK2,BCL2L13,TBC1D10A,PPM1F,LGMN,TRADD,MEFV,PYCARD,CTSH,RIPK2,TNFRSF10A,PDCD5,BBC3,CARD8,NOD1,ALOX12,PERP,DAP,FAM162A,IFT57,HTRA2,HSPE1,F3,CTSD,CASP8AP2,WDR35,APAF1,TNFRSF10B,TNFSF10,ACVR1C,TRAF2,HIP1,EGLN3,HIP1R,PRR7,PPARG,CASP9,NGF,KHDC1,CIDEB,ANP32B,MYC,RIPK1,MTCH1,ARRB1,CASP1,BCL2…	FYN,MEFV,HIP1R,NGF,ARRB1,NLRP12,ST18,NLRP3,DLC1,GPER1,USP50,CLEC7A,GRIN1,ACER2,CASC2,LCK,CCK,CARD9,DAPK1,TNF,KHDC1L	NLRP1,BCL2L13,IFT57,PPARG,ANP32B,SNCA,IFI16,FADD,LGALS9,SOX7,F2R,BCAP31,HMGB1
GO_SMALL_MOLECULE_BIOSYNTHETIC_PROCESS	GO:0044283	622	Down	6.156000356748847e-4	0.008198920829121251	1	NFYA,CFTR,CYP51A1,CYP26B1,NDUFAB1,PDK4,SLC25A13,ACSM3,PDK2,OSBPL7,ADIPOR2,AASS,CRY1,MLXIPL,DCN,BRCA1,MBTPS2,ELOVL5,ALOX5,MDH1,NPC1L1,SNAI2,CD74,CPS1,DERA,NR1H3,TYMP,CYP46A1,MRI1,VCAN,DKK3,MSMO1,ENTPD2,ATP2B4,TBXAS1,ALDH18A1,BCAT1,DGAT2,SPHK2,NTHL1,OAT,PDE4A,NFYC,ELOVL1,IDI1,PKM,IP6K2,ASNS,OSBPL3,FAM3A,SREBF1,ACADVL,PDE8A,ABCB11,DHRS9,PTGS2,MGLL,HACD3,ENO1,ACAT1,UNG,ACACB,NT5C2,NAALAD2,ACER3,EDN1,…	CFTR,CYP26B1,SLC25A13,OSBPL7,NPC1L1,NR1H3,TBXAS1,BCAT1,ELOVL1,ABCB11,C1QTNF3,PTGS1,GGT5,GGT1,XBP1,PDGFB,SMPD3,ASAH1,HAS1,PTGDS,ABCA2,ENO3,CYP27B1,IFNG,ENO2,BMP5,PDE10A,PDE8B,ACADL,PLCL1,KMO,PROX1,APOA1,ALDH8A1,GDA,ELOVL3,GPAM,SNAI1,IL1B,INSIG2,ALDH1A2,APOE,MAS1,CYP2E1,GGT7,ALOX5AP,HMGCS2,RFK,SDS,BCO1,ALDOB,BAAT,PLCB2,CYP19A1,CYP2C8,RBP4,FGF2,EGF,CYP1A1,BHMT,HMGCLL1,CYP39A1,IDI2,IPMK,OLAH,ACSS1,PF…	MDH1,ALDH18A1,OAT,ACAT1,UNG,AACS,COQ9,PRTFDC1,PLTP,PLCB4,NUDT1,SLC25A11,COQ5,MVK,PRKAB1,RBP1,PLCD4,GOT1,PTK2B,NUDT10,NT5C,IPPK,POR,GAMT,PSAT1,NT5E,CH25H,ATIC,TDG,SOD1,MGST3,PYCR2,SNCA,EBP,SOGA1,PLCB3,FOXO1,CBR1,ABCG1,FDXR,ALOX15,FABP5,GPT2,COQ4,ENTPD3,CHST14,SMPDL3A,DHCR7,SHMT1,TALDO1,UPP1,AP2A1
GO_MORPHOGENESIS_OF_AN_EPITHELIUM	GO:0002009	482	Down	6.196181462677857e-4	0.008237856096581427	5	WNT16,PLXND1,DVL2,SOX8,AP2B1,RALA,PAFAH1B1,PSMB1,CELSR3,PKD1,FUZ,BTBD7,MKS1,PSMC4,SNAI2,HGF,CD44,VCL,CASR,PSMA4,TNC,AP2S1,CC2D2A,LAMA3,NTN1,FGFR2,MYO9A,RHOA,PSME4,LRP6,EXOC5,CDC42,WDR1,PRKACA,MPP5,TP63,GLI2,CLASP1,TEAD2,NTN4,SEMA3A,SEMA3C,CELSR1,DLG1,GPC4,CAMSAP3,SIRT6,FGFR1,TULP3,EDN1,CEACAM1,OPHN1,PSEN1,MEF2C,PGR,DLG3,GRHL2,RAB10,TMED2,PSMC5,KDM2B,ESR1,PSME1,TGFB2,PSMD5,ABL1,NRP1,PSMD8,LRP5L,SH…	WNT16,PLXND1,SOX8,CELSR3,HGF,CASR,SEMA3C,PGR,ESR1,LRP5L,SOX10,WNT2,HOXA5,COBL,CA9,GATA3,AREG,FOLR1,BMP5,WNT6,PROX1,MSX2,TBX2,CXCR4,SNAI1,PAX8,TGM3,TCF15,CITED1,DLL4,ALDH1A2,MICAL2,NKX2-1,IL10,GCM1,FGF2,EGF,FOXN4,ITGAX,NKD1,GREB1L,OSR1,TMEFF2,CCDC39,WNT7A,FOXH1,RBM15,KIF26B,FRZB,HHIP,SHH,SOX17,DLC1,DACT1,DCHS1,MESP1,GREM1,ROR2,ZEB2,SEMA3E,CYP7B1,BRSK2,SOX11,ALX1,FZD2,CSF1R,GPC6,NOG,CSF1,ROR1,COL4A…	PKD1,PSMC4,CD44,TNC,AP2S1,TP63,FGFR1,PSMC5,PSMD5,SH3BP1,PSMA3,BMP7,PRKD2,RASIP1,PTK7,WNT5A,IFT57,PSMD14,KRT17,AJUBA,FOXA1,FST,TBX3,CCM2,PRICKLE1,BBS4,ARHGEF19,DAB2,RHOC,PSMB4,VANGL2,FZD6,SIX2,SOSTDC1,HOXB2,AP2A2,RIPK4,PSMD13,PBX1,AP2A1,CSNK2B,DDR1
GO_NEGATIVE_REGULATION_OF_BINDING	GO:0051100	145	Down	6.249678052891621e-4	0.00829432581093641	6	KDM1A,HFE,DDX11,ISL1,HSPA5,DTNBP1,RSF1,WAPL,SP100,ROCK1,CRMP1,SRI,ACTB,USP33,MAP2,PSEN1,GSK3B,BAX,AURKA,ARHGAP28,TFAP4,BTAF1,CRTAC1,JAK2,TFIP11,CYP2D6,HMOX1,PDGFB,NFKBIA,NFATC4,ADNP,CTSZ,E2F1,PIM2,MAPK3,STUB1,CAV1,MET,DVL1,MAPK8,GTPBP4,DKK1,FBXW7,BAG2,MDFI,EPB41L5,ITGA4,ID2,SUMO1,PARK7,MAD2L2,ID3,STMN1,NEK2,ITGB1BP1,IFIT2,MSX2,TEX14,SLPI,GTF2F1,SYMPK,ID1,PIN1,WFIKKN1,SMO,TTBK2,GNL3L,HABP4,ZNF304,…	MAP2,CRTAC1,HMOX1,PDGFB,ITGA4,MSX2,TEX14,SLPI,WFIKKN1,NES,IL10,GZMA,ACE,DACT1,ENHO,SOX11,ZFPM1,NOG,LRRK2,MRLN,CCL23	DDX11,ISL1,DTNBP1,FBXW7,MDFI,TDG,RALB,DAB2,MITD1,IFI16,SUMO3
GO_REGULATION_OF_EARLY_ENDOSOME_TO_LATE_ENDOSOME_TRANSPORT	GO:2000641	17	Down	6.263117945113e-4	0.00829752861566467	7	PTPN23,RAB21,MTMR2,EZR,MAPK1,MAPK3,SNX3,CHMP3,MAP2K2,RDX,DNAJC13,MSN,SNX12,DAB2,VPS11,MAP2K1,SRC		RAB21,RDX,DAB2,MAP2K1
GO_ORGANELLE_FUSION	GO:0048284	110	Down	6.29739540876653e-4	0.008328261531745044	2	VPS41,SYT7,BAK1,VAMP3,ADCK1,GNAI3,SYT1,RAB7A,STX7,CHMP2B,BAX,DNM1L,MUL1,SNAP23,STX1B,SNAP29,TRIM9,VTI1B,EEA1,CORO1A,STX4,SPG11,VPS18,GDAP1,STX10,ANKRD27,AKT2,RAB3A,BET1,CAV2,STX1A,CHCHD3,GOSR2,GOSR1,VAT1,RAB34,STX2,C2CD5,BNIP1,CHMP3,MFN2,VAMP4,STX12,STX16,VAMP7,TMEM175,VPS4A,SNAP25,VAV3,ANXA1,USP30,STX11,DYSF,STX6,TGFBRAP1,TBC1D4,STXBP1,STX17,USO1,VAMP1,RAB20,AFG3L2,ANXA9,RAB13,SNAPIN,SNAP47,SNCA…	SYT7,SYT1,STX1B,TRIM9,CORO1A,SNAP25,DYSF,TBC1D4,ANXA9,RAB8B,CYP26C1,PCDHGA3	VPS18,MFN2,SNCA,RAB8A,PLD6
GO_RESPONSE_TO_TOPOLOGICALLY_INCORRECT_PROTEIN	GO:0035966	188	Down	6.308450595474652e-4	0.008328261531745044	6	RHBDD2,POMT2,MBTPS2,EXTL3,DDX11,ERP44,BAK1,CUL3,CUL7,HSPA5,JKAMP,HERPUD1,EIF2AK2,TM7SF3,PDIA5,ATXN3,PPP2R5B,RNF126,WIPI1,ASNS,NCK2,ACADVL,DERL2,MYDGF,HSP90AA1,DNAJA1,PPP1R15A,BAX,ADD1,EDEM2,DNAJB11,HDAC6,HSP90AB1,DERL3,RNF215,KDELR3,XBP1,EP300,ARFGAP1,DNAJC3,UGGT2,STUB1,BFAR,UBE2W,COMP,GSK3A,FKBP14,HSPB1,AGR2,TBL2,CREB3,GOSR2,CDK5RAP3,CCL2,TMEM33,WFS1,HSPA8,DNAJC4,CCND1,PACRG,HSPA9,FAF2,THBS4,STC…	DERL3,XBP1,COMP,THBS4,STC2,SERP1,CLU,ERP27,ATF3,HSPB3,CXCL8,CREB3L2,PLA2G4B	RHBDD2,DDX11,HSP90AA1,BFAR,WFS1,MFN2,F12,DNAJB12,NCK1,SHC1
GO_KINETOCHORE_ORGANIZATION	GO:0051383	19	Down	6.429825035647209e-4	0.008473631067118258	2	RNF4,NDC80,CENPT,SENP6,SMC4,CENPA,CENPF,CENPK,SMC2,CENPE,NUF2,POGZ,CENPC,CENPH,CENPN,CDT1,MIS12,TRAPPC12,CENPW		CENPH
GO_PYRIMIDINE_DEOXYRIBONUCLEOTIDE_METABOLIC_PROCESS	GO:0009219	19	Down	6.51250390411658e-4	0.00856758599274078	1	TBPL1,NTHL1,UNG,CDADC1,OGG1,SMUG1,NT5C,DUT,MBD4,DCTD,CMPK2,TDG,NEIL1,NEIL2,DTYMK,TYMS,SHMT1,DCTPP1,NT5M		UNG,NT5C,TDG,SHMT1
GO_RIBOSOMAL_LARGE_SUBUNIT_ASSEMBLY	GO:0000027	27	Down	6.658723396545573e-4	0.008730123935289871	2	MRTO4,NLE1,RPL6,RPLP0,RPL3,NOP2,MDN1,BRIX1,RPL24,FASTKD2,RPL5,PPAN,DHX30,RSL24D1,RPL3L,RPL11,RPL10,RPL10L,RPL38,MRPL11,RRS1,DDX28,RPF2,RPL12,RPL23A,MRPL20,BOP1	RPL3L	MRPL11,DDX28
GO_PURINE_NUCLEOSIDE_BIOSYNTHETIC_PROCESS	GO:0042451	21	Down	6.66401871891333e-4	0.008730123935289871	1	PRTFDC1,MTAP,NME3,NME4,IMPDH1,NME5,AMD1,NT5E,NME7,GUK1,ADK,GMPS,HPRT1,ADAL,NME6,IMPDH2,NME9,ADA,APRT,NME1,NME2	NME9	PRTFDC1,NT5E
GO_MITOCHONDRIAL_GENOME_MAINTENANCE	GO:0000002	22	Down	6.670858820985615e-4	0.008730123935289871	2	LIG3,TYMP,MEF2A,PPARGC1A,SLC25A36,MPV17,AKT3,MSTO1,MGME1,SESN2,DNA2,PIF1,TP53,PARP1,SLC25A4,FLCN,STOX1,SLC25A33,TOP3A,LONP1,OPA1,POLG2		TP53
GO_INTRINSIC_APOPTOTIC_SIGNALING_PATHWAY_IN_RESPONSE_TO_OXIDATIVE_STRESS	GO:0008631	41	Down	6.68763325073362e-4	0.008736881981210153	6	NOX1,SIRT1,JAK2,PRODH,HIF1A,GSKIP,STK24,HSPB1,FBXW7,SOD2,VNN1,NME5,PDCD10,HTRA2,STK25,NFE2L2,PARK7,SFPQ,TRAP1,UBQLN1,CYP1B1,PML,NOL3,SOD1,AKT1,MCL1,PARP1,ARL6IP5,NONO,PDK1,PINK1,PRKCD,MELK,BAG5,MAPK7,BCL2,ZNF622,DIABLO,P4HB,MAP3K5,GPX1	NOX1,VNN1	FBXW7,NOL3,SOD1
GO_MOLTING_CYCLE_PROCESS	GO:0022404	80	Down	6.784699797308289e-4	0.008848330324912456	16	FARP2,FUZ,NSUN2,CDH3,FGFR2,GAL,TP63,CELSR1,ZMPSTE24,TGFB2,TRPC4AP,FERMT1,TRADD,FZD3,DKK4,ERCC2,DKK1,FOXN1,WNT5A,IGFBP5,SOS1,HDAC1,MSX2,GORAB,INHBA,SNAI1,SOX21,SOX9,TGM3,TNFRSF19,KRT17,SMO,LAMA5,SPINK5,FST,LRP4,ACVR1B,WNT10A,EDAR,NUMA1,LGR5,FGF7,SMAD4,LRIG1,EGFR,NOM1,NSDHL,NOTCH1,SAV1,APCDD1,CD109,EDA,MYSM1,VANGL2,TMEM79,INTU,FOXQ1,SHH,FZD6,ATP7A,DNASE1L2,CTNNB1,RBPJ,LDB2,WNT10B,SOSTDC1,KRT27,BCL2…	GAL,DKK4,MSX2,INHBA,SNAI1,TGM3,SHH,DNASE1L2,LDB2,WNT10B,SOX18,TNF	TP63,WNT5A,KRT17,SPINK5,FST,APCDD1,VANGL2,FZD6,SOSTDC1,HPSE
GO_EPHRIN_RECEPTOR_SIGNALING_PATHWAY	GO:0048013	80	Down	6.854373885065095e-4	0.008908626096036891	6	AP2B1,FYN,AP2S1,EPHA3,ANKS1A,NGEF,RHOA,ROCK1,CDC42,NCK2,ACTB,PAK3,PSEN1,MMP2,EFNB1,MMP9,ARHGEF7,EPHB6,WASL,DNM1,GIT1,EFNB3,ARPC3,ACTR3,EPHA4,APH1A,EFNB2,CHN1,ARPC1B,EPHB2,VAV3,ROCK2,EPHA7,RAC1,SDCBP,ACTR2,APH1B,NTRK3,SS18,EPHA2,EFNA3,PSEN2,EPHA5,RASA1,EPHA1,PAK1,EPHB1,TIAM1,NCK1,KALRN,VAV2,AP2M1,ARPC5,NCSTN,ARPC2,CRK,RBPJ,EFNA1,PTK2,SDC2,HRAS,YES1,CDK5R1,GRIN1,PTPN11,EPHB3,AP2A2,ACTG1,EFNA5,EPHB4…	FYN,EPHA3,MMP9,CHN1,NTRK3,EPHA5,GRIN1	AP2S1,ANKS1A,GIT1,NCK1,ARPC2,AP2A2,AP2A1,ARPC4,EFNA4
GO_NEGATIVE_REGULATION_OF_EPITHELIAL_CELL_PROLIFERATION	GO:0050680	114	Down	6.854610643993835e-4	0.008908626096036891	6	KRIT1,PAX6,ISL1,SNAI2,RUNX3,STRAP,NGFR,FGFR2,IFT80,TGFBR3,VASH1,LIMS2,DLG1,CEACAM1,MEF2C,APOH,TINF2,TGFB2,IFT74,IFT52,WDR13,FLT1,RGCC,WFDC1,SFRP1,TGFB1,HPN,CDK6,PTN,CAV2,CAV1,TGFBR1,GATA3,PBLD,CCL2,FBXW7,CDKN1B,VDR,PPARD,SPARC,PDCD10,WNT5A,IFT57,STAT1,ATF2,WDR77,STK11,KLF9,EREG,EFNB2,BMP4,SOX9,MED1,GDF5,SLURP1,DLL4,CDKN1C,APOE,RGN,PPARG,SERPINF1,MEN1,CDC73,NKX2-8,DAB2IP,SULF1,THBS1,IFT172,ACVRL1,…	PAX6,VASH1,LIMS2,FLT1,RGCC,WFDC1,HPN,GATA3,GDF5,SLURP1,DLL4,APOE,NKX2-8,CDKN2B,NLRC3,ATOH8,WNT10B,SCG2,TNF	ISL1,IFT80,IFT74,FBXW7,SPARC,WNT5A,IFT57,KLF9,CDKN1C,PPARG,EAF2,PTPRK,AIMP1,SFN,NR2F2
GO_LUNG_MORPHOGENESIS	GO:0060425	46	Down	6.891297124033848e-4	0.00894086394109564	5	TNC,FGFR2,CDC42,CELSR1,GRHL2,MAPK1,CTSZ,LAMA1,MAPK3,ESRP2,CTSH,WNT2,HOXA5,PLOD3,SRF,RDH10,SRSF6,BMP4,SOX9,ID1,MAP2K2,LIF,FOXP2,FOXA1,KRAS,WNT2B,SPRY2,NKX2-1,YAP1,SEC24B,FGF7,NFIB,DLG5,VANGL2,TGFBR2,SPRY1,HHIP,SHH,CTNNB1,MAP2K1,DAG1,SOX11,NOG,WNT7B,STK40,TNF	WNT2,HOXA5,NKX2-1,HHIP,SHH,SOX11,NOG,TNF	TNC,FOXA1,VANGL2,MAP2K1
GO_DEOXYRIBOSE_PHOSPHATE_CATABOLIC_PROCESS	GO:0046386	20	Down	6.916090810593372e-4	0.008957587495648041	1	DERA,NTHL1,UNG,SAMHD1,NUDT1,OGG1,SMUG1,NT5C,DUT,MBD4,NUDT15,TDG,NEIL1,NEIL2,PGM2,DCTPP1,ADA,NUDT16,NT5M,NUDT18		UNG,NUDT1,NT5C,TDG
GO_ESTABLISHMENT_OF_PLANAR_POLARITY_OF_EMBRYONIC_EPITHELIUM	GO:0042249	16	Down	6.951354531589259e-4	0.008987790867733535	5	DVL2,PAFAH1B1,CELSR1,SFRP1,DVL1,PTK7,NPHP3,WNT5A,SEC24B,SFRP2,FZD1,GRHL3,DVL3,VANGL2,CTHRC1,FZD2	FZD2	PTK7,WNT5A,VANGL2
GO_RESPONSE_TO_INTERLEUKIN_1	GO:0070555	178	Down	6.986214630253114e-4	0.009017311632773048	6	GCLC,TFPI,CD38,UPF1,CX3CL1,CCL26,SELE,PSMB1,PSMC4,ABCC2,VRK2,PSMA4,YTHDC2,CYBA,CUL1,TAB2,HYAL2,HDAC4,PSME4,RORA,FBXW11,EDN1,TOLLIP,PSMC5,IGBP1,ICAM1,IRAK3,PSME1,PSMD5,PSMD8,TAB1,RBX1,PSMC6,PSMA3,HIF1A,PSMC1,RPS6KA5,PSMB5,YY1,PSMA6,NFKBIA,PSME2,CD40,PSMA7,PSMD10,MAPK3,CCL22,CCL17,PSMD7,USP10,PYCARD,RIPK2,SFRP1,IKBKB,CACTIN,NOD1,CCL24,PSMA2,MAP3K8,PSMD3,PSMD11,CCL2,NFKB1,PSMD9,SKP1,HYAL1,IL1A,CCL20…	CD38,SELE,ABCC2,CCL22,CCL17,CCL24,IL1A,IL1RL2,KMO,IL1B,CITED1,IL6,ADAMTS7,CCL21,PELI2,TNFRSF11A,ST18,PRKCI,SLC30A8,NOD2,CXCL8,CCL19,PLCB1,CCL5,CCL23,CCL4,CCL18,CCL15,CCL3L3,CCL14,CCL3	PSMC4,TOLLIP,PSMC5,PSMD5,PSMA3,PSMD14,IL1R2,SNCA,UBC,PSMB4,LGALS9,PSMD13,SIRPA
GO_CEREBRAL_CORTEX_DEVELOPMENT	GO:0021987	98	Down	7.010031182587855e-4	0.009017311632773048	5	BAD,KDM1A,PAFAH1B1,PAX6,TACC3,SYNE2,CDON,ASPM,RHOA,LRP6,CSNK2A2,NDE1,SEMA3A,WDR62,XAB2,PSEN1,GSK3B,NCOA1,BAX,LAMB1,EFHC1,NRP1,CRKL,SUN2,HIF1A,PTPRS,GLI3,LHX6,PPP1R9B,YWHAE,MDK,PHACTR1,RTN4,SLC2A1,KIF14,NRP2,LRP1,BBS2,MBOAT7,MKKS,FOXP2,SMO,FGF13,BTBD3,SLC38A2,NKX2-1,TRA2B,DAB2IP,TMEM14B,TACC2,ATIC,ASCL1,BCL2A1,BBS4,DMRTA2,SLIT2,SRD5A1,EGFR,MCPH1,TACC1,NTRK2,DIXDC1,LRP8,GART,PEX13,DISC1,SUN1,CDK5,T…	PAX6,LHX6,NKX2-1,ASCL1,BCL2A1,COL3A1,DAB1,FOXG1,GRIN1,TH,PLCB1,FAT4,NEFL	RTN4,LRP1,ATIC,BBS4,DMRTA2,TACC1,SRGAP2C
GO_POSITIVE_REGULATION_OF_CELL_CYCLE_PHASE_TRANSITION	GO:1901989	86	Down	7.010135953717252e-4	0.009017311632773048	4	KMT2E,PAF1,CUL3,ANAPC4,MTA3,SMARCD3,ANAPC5,CDC45,CDC6,CDC7,APEX1,CDC25B,FAM83D,RGCC,RAB11A,CCNE1,EZH2,RAD51C,CCND1,GLI1,FBXO5,CCND3,HYAL1,KLHL18,EIF4G1,CCND2,VPS4B,DLGAP5,HSPA2,ANKRD17,CCNB1,CDC73,ANXA1,CDK4,ESPL1,MDM2,RDX,TMOD3,RB1,CUL4A,CYP1A1,ANAPC11,RPTOR,BRD4,APP,AKT1,DTL,DYRK3,EGFR,CDCA5,MEPCE,ADAM17,ADAMTS1,LSM11,NSMCE2,CUL4B,CDC25C,DBF4B,CDC25A,TERT,STOX1,STXBP4,CDT1,MECP2,SIN3A,WNT10B,CD…	RGCC,TMOD3,CYP1A1,TERT,WNT10B,MAPK15,RAD51B,PLCB1,AIF1	APEX1,RDX,CUL4A,NSMCE2,PBX1
GO_REGULATION_OF_TELOMERE_MAINTENANCE	GO:0032204	78	Down	7.026767562779407e-4	0.009023280871999153	1	UPF1,ERCC1,PNKP,PRKCQ,SMG6,XRCC1,MAP2K7,SIRT6,XRCC5,ATRX,MAP3K4,MAPKAPK5,HNRNPC,TINF2,MAPK1,MAPK3,ACD,NBN,TNKS2,RAD50,XRN1,CCT4,SMG7,NEK2,YLPM1,TCP1,HNRNPA2B1,POT1,GNL3L,DKC1,SLX1A,TERF2,NAT10,HNRNPA1,PKIB,CCT7,MYC,HNRNPD,NABP2,PIF1,PML,PARN,PARP1,NAF1,CCT6A,HDAC8,HMBOX1,TERF1,ATM,CCT5,NEK7,FBXO4,HNRNPU,CCT8,SMG1,CCT3,GNL3,CCT2,TERF2IP,CTNNB1,EXOSC10,DCP2,TNKS,DHX36,ATR,ERCC4,CTC1,AURKB,MAPK15,SL…	PRKCQ,PKIB,MAPK15,SLX1B,TEN1,RTEL1	ERCC1,TERF1
GO_MONOSACCHARIDE_BIOSYNTHETIC_PROCESS	GO:0046364	83	Down	7.043492475145395e-4	0.009029349382533067	1	SLC25A13,PDK2,CRY1,MDH1,DGAT2,FAM3A,ENO1,PGM1,C1QTNF3,AKR1B1,MAEA,SIRT1,SLC25A1,EP300,PCK2,PGK1,GPI,GCK,ENO3,SLC25A11,KAT2A,ALDOC,PPARGC1A,GAPDH,TPI1,ENO2,KAT2B,GPD2,SLC25A12,LEPR,AKR1A1,GOT1,NLN,GNMT,GOT2,NR1D1,ATF4,ARPP19,SESN2,RGN,PER2,SDS,ALDOB,SLC37A4,RBP4,SORD,G6PC3,FOXK2,SIK1,PGD,DGKQ,MDH2,OGT,SOGA1,ALDOA,FOXO1,RANBP2,PFKFB1,G6PD,CRTC2,ATF3,TKT,PGAM2,FOXK1,FBP1,GPD1,DDB1,PGAM1,MST1,PC,LEP,…	SLC25A13,C1QTNF3,ENO3,ENO2,SDS,ALDOB,RBP4,PFKFB1,ATF3,PGAM2,GPD1,LEP	MDH1,SLC25A11,GOT1,SOGA1,FOXO1,TALDO1
GO_REGULATION_OF_PROTEIN_CONTAINING_COMPLEX_ASSEMBLY	GO:0043254	379	Down	7.056348115589862e-4	0.009030445505070359	2	FKBP4,DHX33,BAIAP2L1,CCL26,FARP2,VPS41,SCIN,TENM1,ERCC1,PSMC4,WAS,BID,TMSB10,CAPG,ELN,ARHGEF5,MAPK9,FNIP2,EIF2AK2,NCKAP1,RNF4,ARFGEF1,RHOA,PRKCZ,NAV3,SIRT2,PPP2R5B,VPS35,PFN2,SPTB,GBA2,CDC42,NCK2,CLASP1,ADD2,FSCN1,DLG1,CAMSAP3,PAK3,CAPZB,MAP2,SAR1A,HSP90AA1,GSK3B,MAPRE3,CTTN,BAX,PSMC5,ADD1,DNM1L,KIF9,ARHGAP28,ICAM1,PLEKHG2,ESR1,HDAC6,ABL1,SH3GLB1,STX1B,TRIOBP,TFIP11,PICK1,BIK,RBX1,EP300,NIN,TRIM9…	TENM1,WAS,NAV3,ADD2,MAP2,ESR1,STX1B,TRIM9,CORO1A,MEFV,CCL24,RANGRF,IFNG,WASF1,DR1,CLU,IAPP,NCKAP1L,PREX1,ARHGAP40,CCR7,BAIAP2L2,APOE,GMFG,HIP1R,GFAP,JCHAIN,KANK4,HRK,CD36,LCP1,TMOD1,TLR4,CCL21,ABI2,TMOD3,ANKRD53,ESAM,GBP5,CXCL13,TMSB15A,PPP1R9A,NPHS1,LMOD1,DACT1,NLRC3,WNT10B,USP50,PRKCE,CLEC7A,SELP,PFN4,ULK1,CDH5,MAPK15,KANK3,CCK,TNF,FMN1	SCIN,ERCC1,PSMC4,VPS35,HSP90AA1,PSMC5,VPS18,RASIP1,RPA3,CRYAB,ARHGEF2,RPA2,PTK2B,AJUBA,CHD1L,DDB2,RDX,CUL4A,BBS4,SKAP1,TP53,RALB,SNCA,TERF1,RHOC,NCK1,ALOX15,CDC42EP3,ARPC2,VDAC2,BAIAP2,HCLS1,HMGB1,EVL,FNIP1,ARPC4,TWF2
GO_PYRIMIDINE_NUCLEOTIDE_METABOLIC_PROCESS	GO:0006220	58	Down	7.10861931968957e-4	0.00908189480147097	1	AGPAT4,TBPL1,CTPS2,NTHL1,UNG,CAD,UPRT,CDS2,CDADC1,DHODH,NME3,NME4,CDIPT,NME5,OGG1,UMPS,GPAM,SMUG1,NT5C,DUT,MBD4,DCTD,UCK1,CMPK2,GPAT3,TDG,NEIL1,NME7,UCK2,TAMM41,PRPS1,AK3,AK5,ENPP3,NEIL2,AGPAT5,DCK,GPAT4,AGPAT3,CMPK1,CDS1,DTYMK,AGPAT2,CTPS1,NME6,LCLAT1,TYMS,SHMT1,DCTPP1,NME9,UPP1,GPAT2,ENTPD4,UCKL1,AGPAT1,NT5M,NME1,NME2	GPAM,AK5,NME9	UNG,NT5C,TDG,AGPAT2,SHMT1,UPP1
GO_REGULATION_OF_CHROMATIN_BINDING	GO:0035561	21	Down	7.181968814437771e-4	0.00916005344553292	17	KDM1A,DDX11,WAPL,BTAF1,NFATC4,MED25,GMNN,ZNF304,MBD2,PARP9,PPP3CA,TDG,MEPCE,HMBOX1,PYGO2,DTX3L,SENP2,CDT1,CTNNB1,CTBP2,KDM4D		DDX11,TDG
GO_MIDBRAIN_DEVELOPMENT	GO:0030901	69	Down	7.249256030800188e-4	0.009230228702499394	5	KDM7A,HSPA5,FGFR2,RHOA,SIRT2,MAOB,LRP6,NDST1,CDC42,ACTB,FGFR1,DYNLL1,KDM2B,FGF9,FZD3,SFRP1,WNT2,PITX3,DKK1,WNT3,KAT2A,YWHAE,SUDS3,RAD1,WNT5A,HES1,GNB4,OTX1,SOS1,WLS,PADI2,ZNF430,MAPKAP1,COX6B1,SYNGR3,YWHAH,YWHAQ,CSNK1D,CALM2,SFRP2,TAF1,SEC16A,GLUD1,INA,DLG5,NR4A2,WNT3A,FZD1,CALM3,G6PD,S100A1,MSX1,RYK,ZNF148,UQCRQ,SHH,FZD6,OTX2,NDRG2,CKB,CTNNB1,CNP,CCDC14,BASP1,CXCR2,MBP,CALM1,NDUFS3,CSNK1E	WNT2,PITX3,PADI2,INA,S100A1,SHH,OTX2	FGFR1,WNT5A,OTX1,CSNK1D,FZD6,CALM1
GO_POSITIVE_REGULATION_OF_CELLULAR_RESPONSE_TO_TRANSFORMING_GROWTH_FACTOR_BETA_STIMULUS	GO:1903846	27	Down	7.369120055075121e-4	0.009366998042979779	6	CREBBP,HIPK2,TGFBR3,ITGA8,HSP90AB1,EP300,SNW1,FERMT1,STK11,GOT1,GIPC1,CITED1,CDKN1C,MEN1,SDCBP,THBS1,TGFB1I1,SMAD4,CDKN2B,ADAM17,DAB2,FLCN,RNF111,CITED2,ING2,NPNT,LRG1	CITED1,CDKN2B	SNW1,GOT1,CDKN1C,DAB2,ING2
GO_CELLULAR_RESPONSE_TO_STEROID_HORMONE_STIMULUS	GO:0071383	214	Down	7.454389642046254e-4	0.009456892874351365	6	CFLAR,TFPI,FKBP4,CRY1,PPP5C,BRCA1,KDM5D,CALCOCO1,RNF14,UFL1,ISL1,ATP1A2,ABCC2,NR1H3,PIAS1,LMO3,RNF4,FECH,PLPP1,RHOA,CBFB,RORA,NEDD4,ATP2B1,TP63,RARB,PIAS2,EDN1,UBA5,PGR,REST,GSTP1,NCOA1,DNAJA1,DNMT3B,ICAM1,TFAP4,ESR1,HDAC6,SIRT1,JAK2,SOX10,DDX17,RBFOX2,EP300,PCK2,HNF4A,BMP7,RHOXF1,AXIN1,UBE2I,TRIP4,SFRP1,UBR5,CCNE1,URI1,ATP1A3,RPS6KB1,DDX5,UFSP2,PPARGC1A,VDR,CNOT2,RWDD1,ADTRP,PPARD,NR3C1,UBE3A,FO…	ABCC2,NR1H3,LMO3,PGR,ESR1,SOX10,HNF4A,RHOXF1,ATP1A3,PADI2,GPAM,SCGB2A1,MSTN,RORC,NR6A1,EIF4E,FOXH1,GPER1,CYP7B1,NR2F1,NRIP1,AQP1	ISL1,TP63,BMP7,FHL2,KLF9,CNOT1,FOXA1,PPARG,CDK7,SKP2,FOXO1,DAB2,GJB2,ESRRA,NR2F2
GO_SULFUR_COMPOUND_METABOLIC_PROCESS	GO:0006790	329	Down	7.4649759034747e-4	0.009456892874351365	1	GCLC,PDK4,ACSM3,CIAPIN1,PDK2,GGCT,AASS,MGST1,ST3GAL1,IDS,DCN,ELOVL5,XYLT2,CPS1,GLRX2,ABCC2,GCLM,CHPF2,MRI1,MAT2B,VCAN,CTNS,HEXB,MPC1,DGAT2,HAGH,ST3GAL6,FAR2,GSTO2,ELOVL1,PDK3,ACSL4,NDST1,ACAT1,ACACB,MCCC1,NFE2L1,GSTP1,MGST2,B4GALT1,NOX4,SULT2B1,PDPR,DLD,PHGDH,COMT,NUBP2,ACOT7,SCD,TECR,MTAP,GGT5,GGT1,SLC25A1,HSCB,TXN2,GSTZ1,MTHFD1,GSS,AHCY,ACOT8,ABCD1,SMS,MLYCD,NUBP1,XYLT1,ACSBG1,GSR,SULT2A1,GCDH,…	ABCC2,ELOVL1,NOX4,GGT5,GGT1,XYLT1,ACSBG1,HYAL4,OGN,SPOCK2,ELOVL3,GPAM,CHST8,SLC35B3,PAX8,SULT4A1,GGT7,MICAL2,GSTM1,HMGCS2,BAAT,LUM,CHST4,BHMT,CSGALNACT1,MAT1A,TDO2,ACSS1,ACAN,B4GALT3,CBS,HPGDS,NDST3,NDST2,CHST11,ACSM6,NDNF,SULT1B1,GSTA3,CHST2,CHST1,GSTA5,BOLA2,PRELP,SULT1C4,SULT1C2,GSTM2,HS3ST5	GCLM,ACAT1,TXN2,GSS,BLMH,MVK,ACOT13,ACOT9,PDHA1,ESD,GALNS,SOD1,MGST3,SNCA,GSTO1,SLC26A2,CHST14,TPST1,GSTA4,OPLAH
GO_TRANSCRIPTION_INITIATION_FROM_RNA_POLYMERASE_I_PROMOTER	GO:0006361	31	Down	7.566910911585435e-4	0.009569916741122755	1	MNAT1,POLR1A,BAZ2A,RRN3,POLR2E,SMARCB1,POLR2F,MAPK3,TAF1C,PIH1D1,ERCC2,UBTF,GTF2H1,GTF2H3,TBP,TAF1B,POLR1B,SMARCA4,CDK7,CCNH,POLR1E,TAF1A,GTF2H2,POLR2K,ERCC3,POLR2H,TAF1D,POLR1C,POLR2L,GTF2H4,GTF2H5	TAF1C	POLR1A,CDK7
GO_TORC1_SIGNALING	GO:0038202	36	Down	7.607158995542896e-4	0.009604676416352398	6	RRAGD,CLEC16A,FNIP2,SESN1,RRAGB,SEH1L,KLHL22,DEPDC5,TELO2,NPRL3,PIH1D1,ITFG2,RRAGC,STK11,KPTN,SESN2,LAMTOR5,RPTOR,DYRK3,DGKQ,C9orf72,SESN3,ATM,FLCN,LARP1,RRAGA,SEC13,SIK3,MLST8,C12orf66,RNF152,SMCR8,SZT2,CARD11,MTOR,FNIP1	CLEC16A,CARD11	RRAGD,FNIP1
GO_POST_GOLGI_VESICLE_MEDIATED_TRANSPORT	GO:0006892	96	Down	7.664045418851262e-4	0.009649234863471131	7	EHD3,OSBPL5,RABEP1,GOPC,VAMP3,MON2,AP3D1,EXOC5,WIPI1,NSF,KLHL20,DNM2,RAB10,SCAMP1,EPS15,KIF16B,EXOC1,SCFD1,SNAP23,GGA1,VTI1B,ARFRP1,CCDC22,RP2,GGA2,STX4,CSK,ANXA13,GBF1,SORCS1,GOSR2,RAB34,KRT18,EXOC2,GOLPH3,SPTBN1,SCAMP3,EXOC8,BLZF1,VAMP8,RAB14,LYPLA1,CCDC91,OPTN,ACSL3,ARFGEF2,VAMP7,BBS2,C16orf70,GGA3,CCDC93,MACF1,MYO1B,VPS13C,RBSN,EXOC4,LLGL1,SORT1,KIF13A,SORL1,PREPL,ARL3,EXOC6,AP1AR,SCAMP2,GOLP…	SORCS1,MYO1B,RBSN,EXOC6,PKDCC	CCDC91,ARL3,RAB31,GAK,AP2A1,VPS52
GO_EXIT_FROM_MITOSIS	GO:0010458	28	Down	7.668096276884699e-4	0.009649234863471131	2	ANLN,SPAST,CTDP1,SIRT2,CLASP1,CDC14A,CDC14B,ZW10,CDC23,CHMP4B,RGCC,UBE2S,PPP1R9B,CDKN1B,RPL24,MAD2L1BP,CDKN1C,CHMP2A,CDCA5,CHMP7,EPS8,NPM2,CLASP2,UBE2C,PPP2R2D,KNTC1,SIRT7,PHB2	RGCC	CDKN1C
GO_LIPID_OXIDATION	GO:0034440	95	Down	7.879058804833405e-4	0.00989814983411876	1	PDK4,CROT,ADIPOR2,ACAA1,DGAT2,ALDH3A2,ACADVL,ACAT1,ACACB,HADHA,ACOX3,SIRT4,ECHDC1,CRAT,MCAT,SLC25A17,ACOT8,ABCD1,LONP2,MLYCD,DECR1,ECH1,AKT2,ETFB,GCDH,PRKAG2,PHYH,ALOX12,PPARGC1A,CPT1A,ACAD10,PPARD,MAPK14,PEX7,EHHADH,ACADL,PECR,SCP2,MECR,ACADM,ABCD3,NR4A3,ACAT2,ECHDC2,FABP3,TWIST1,ACADS,ECHS1,POR,IVD,SESN2,HACL1,PPARG,PRKAA1,HSD17B4,APPL2,HADHB,HADH,SLC27A2,ETFA,AKT1,CYP4V2,PLA2G7,AUH,ACOXL,TYSND…	ACADL,PLA2G7,ACOXL,ACAA2,LEP,ADH4,CPT1B,ACAD11	CROT,ACAT1,DECR1,ECHS1,POR,PPARG,TYSND1,CPT2,ADH5
GO_REGULATION_OF_CELLULAR_LOCALIZATION	GO:0060341	718	Down	7.978625153349094e-4	0.010006525713158654	7	FGR,CFTR,BAD,MAD1L1,KDM1A,ITGA3,TMEM98,AP2B1,CX3CL1,ARHGAP44,MARK4,BAIAP3,NADK,TENM1,CD4,HFE,FYN,AKAP8L,TYROBP,BID,RUFY3,ATP1A2,EHD2,PRKCH,BAK1,CENPQ,GAB2,CDH1,EPHA3,GPM6B,TPR,C12orf4,GOPC,NEDD4L,CYBA,PHPT1,USP36,ATG5,PPP1R12A,CROCC,RIOK2,CDH3,WAPL,SPHK2,GPC1,CASP8,NGFR,ABCA7,IPO5,PPP2R5A,CD84,CLDN18,SP100,PRKCZ,HYAL2,GRIPAP1,REEP1,POLR1A,ERLEC1,VPS35,KCNAB2,DRD4,NEDD4,CSNK2A2,CDC42,PRKACA,SREBF1…	FGR,CFTR,ARHGAP44,TENM1,CD4,FYN,TYROBP,GAB2,EPHA3,REEP1,DRD4,ACTN2,MAP2,RAPGEF3,P2RX5,JPH4,RNF31,UNC13D,DERL3,LRP5L,HMOX1,GZMB,BDKRB1,CORO1A,NECAB2,ABCA2,RANGRF,IFNG,BVES,WWC1,RHOU,PCDH17,SEC16B,RAMP3,IL13RA2,IL1B,FOXA2,F2RL3,HRC,REEP2,SYT11,DCLK1,MYBPC3,APLNR,CD36,KIAA1614,LCP1,ARRB1,CXCL9,EGF,STAC2,ANXA9,EPHA5,CAMK2D,ANK2,JPH2,LYPD1,ADRA2A,CACNA1C,THY1,UBASH3B,CLIC2,KCNB1,FCER1G,ITGB2,TRIM58,PK…	POLR1A,VPS35,TP63,TP73,RAB21,HSP90AA1,ABHD17B,FBXW7,CRYAB,CEP72,WNT5A,RTN4,CCDC88A,FKBP1B,PTK2B,LRP1,CEP250,ARHGEF16,ABHD17C,TXN,ANP32B,RDX,TP53,ERBB2,RALB,SNCA,TERF1,GSTO1,DAB2,VSNL1,BAP1,YWHAB,PKIG,STX18,LGALS9,MAP2K1,PKIA,TRIM8,DPP10,SFN,PARD6G,HCLS1,F2R,BCAP31,CALM1,TAX1BP3
GO_REGULATION_OF_RESPONSE_TO_ENDOPLASMIC_RETICULUM_STRESS	GO:1905897	79	Down	8.068622950022713e-4	0.01010256034923809	6	BAK1,HSPA5,HERPUD1,USP13,ATXN3,ERLEC1,NCK2,FCGR2B,DERL2,NFE2L1,PPP1R15A,BAX,EDEM2,ERP29,SIRT1,DERL3,XBP1,USP14,DNAJC3,BFAR,SGTA,CAV1,AGR2,CREB3,TMEM33,WFS1,NFE2L2,PARK7,TXNDC12,ATF6,CLU,COPS5,SPOP,DNAJB9,SERINC3,EDEM1,UBAC2,UBQLN1,OS9,DAB2IP,RNF185,TMBIM6,PMAIP1,MANF,PIK3R1,HYOU1,BCL2L11,USP25,CREB3L1,NCK1,PPP1R15B,UBXN1,SYVN1,RNF183,BCL2L1,USP19,EIF2AK3,BRSK2,DDIT3,PTPN2,NUPR1,BOK,ERN1,GRINA,YOD…	FCGR2B,DERL3,XBP1,CLU,BRSK2,LRRK2,RNFT1,UBE2J1	BFAR,WFS1,NCK1,BCAP31
GO_PHOSPHAGEN_METABOLIC_PROCESS	GO:0006599	4	Down	8.083215127706511e-4	0.010104018909633139	1	CKMT2,CKB,CKMT1A,CKMT1B		CKMT1A,CKMT1B
GO_VACUOLE_ORGANIZATION	GO:0007033	151	Down	8.120718648582015e-4	0.010134064316845716	2	VPS41,SYT7,RB1CC1,GRN,IFT88,GABARAPL2,PHF23,HEXB,FAM160A2,ATG5,VMP1,ATG2B,VPS35,WIPI1,RAB7A,PIK3C3,TP53INP2,PSEN1,ULK2,ATG16L1,CHMP5,MT3,NSFL1C,P2RX7,SCFD1,HOOK2,SH3GLB1,HPS4,MTMR3,CHMP4B,MAP1LC3A,SRPX,CLN5,CORO1A,NPRL3,NAGPA,SPG11,VPS18,LAPTM4B,TMEM106B,HPS1,TBC1D12,NAGLU,IFT20,RAB34,ATG2A,AMBRA1,GNPTAB,RAB23,FIG4,TFEB,MAN2A1,ARSB,NPRL2,PIKFYVE,RAB3GAP1,MFN2,STX12,RAB3GAP2,RAB14,VPS4B,ATG101,BEC…	SYT7,CORO1A,GNPTAB,FIG4,PIKFYVE,MYO7A,ANXA9,RAB5A,ULK1,CLVS1,ATG9B,RUFY4,LRRK2,ZKSCAN3	VPS35,VPS18,MFN2,CCDC115,RALB
GO_NCRNA_3_END_PROCESSING	GO:0043628	33	Down	8.149726693861795e-4	0.01015342605485265	1	ELAC2,HSD17B10,TRNT1,EXOSC7,EXOSC5,INTS6,USB1,ERI1,FBL,PTCD1,EXOSC3,INTS2,ERI3,EXOSC8,EXOSC9,EXOSC2,DKC1,TOE1,SSB,INTS12,PARN,ELAC1,INTS7,POLR3K,INTS1,INTS8,EXOSC10,RPS21,TRMT10C,EXOSC4,INTS5,FBLL1,EXOSC6	TRNT1,FBLL1	EXOSC7,INTS1,EXOSC6
GO_POSITIVE_REGULATION_OF_PROTEIN_CATABOLIC_PROCESS	GO:0045732	205	Down	8.259279823095704e-4	0.010272905895668623	1	GCLC,ANKIB1,HECW1,OSBPL7,MYLIP,PSMC4,NUB1,RNF14,TNFRSF1B,SNX1,PIAS1,RNF19A,NEDD4L,MAPK9,HERPUD1,USP13,ATXN3,SIRT2,VPS35,NEDD4,TRIB2,CHFR,NSF,RAB7A,NRDC,ITCH,KEAP1,PSEN1,HSP90AA1,GSK3B,HACE1,AURKA,EDEM2,EZR,TREM2,GGA1,RHBDD3,SGSM3,RBX1,PSMC1,TRIB3,CSNK2A1,SMAD7,PSMD10,CCDC22,ASB9,FMR1,AXIN1,STUB1,RNF40,OAZ1,SGTA,FZR1,GSK3A,CAV1,ABCA2,DVL1,SMURF2,FBXW7,SH3D19,CTSC,CD81,CDKN1B,IFNG,USP5,BAG2,GPLD1,C…	OSBPL7,TNFRSF1B,RHBDD3,ABCA2,CTSC,IFNG,APC2,CLU,C4BPA,C4BPB,IL1B,APOE,RNF128,EGF,NKD1,ADRA2A,RNF180,SOX17,ASB11,DACT1,ARIH2,LRRK2,RNFT1,TNF,ECSCR	PSMC4,VPS35,CHFR,HSP90AA1,CSNK2A1,FBXW7,USP5,WNT5A,PTK2B,LRP1,RDX,PRICKLE1,CSNK1D,FOXO1,DAB2,PACSIN3,BCAP31
GO_NEGATIVE_REGULATION_OF_DNA_REPLICATION	GO:0008156	30	Down	8.337222465398293e-4	0.010350936084675995	1	LIG3,WAPL,TIPIN,CDC6,GTPBP4,TIMELESS,FBXO5,GMNN,MSH3,BCL6,PDS5A,ZRANB3,TTF1,TERF2,HUS1,SMARCAL1,BRCA2,CDAN1,TP53,TERF1,RAD17,DONSON,S100A11,SLFN11,ATR,CHEK2,TSPYL2,BLM,ATG7,ZNF830		TIPIN,TP53,TERF1
GO_ENDOSOME_ORGANIZATION	GO:0007032	73	Down	8.356304955641031e-4	0.010350936084675995	2	ALS2,VTA1,PI4K2B,FAM160A2,RAB27A,TSG101,RAB7A,PIK3C3,CHMP2B,CHMP5,SNX10,HOOK2,CHMP4B,RAB11A,VPS18,LAPTM4B,PLEKHJ1,DNM1,CLCN3,CORO1C,RAB5B,SNX3,STAM2,CHMP3,EXOC8,VPS4B,ARFGEF2,RAB22A,CHMP2A,CHMP1A,VPS25,VPS4A,HOOK1,STX6,TMEM127,VPS36,STAM,DNAJC13,USP8,SCARB2,VPS37B,MVB12A,CHMP7,LAMTOR1,PI4K2A,VPS37A,SYNJ1,SNF8,VPS11,VPS28,SQSTM1,CHMP4C,PLEKHF1,AKTIP,RILP,VPS37C,HOOK3,USP50,PDCD6IP,TMCC1,RNF26,SNX3…	STAM2,STAM,SYNJ1,USP50	VPS18,CORO1C,VPS25
GO_MAINTENANCE_OF_CELL_NUMBER	GO:0098727	143	Down	8.363281248482399e-4	0.010350936084675995	5	POLR2J,PAF1,IGF1,POLR2B,ELAVL1,ASPM,SPI1,SMC1A,TP63,PCM1,RIF1,REST,SRRT,CNOT3,KDM2B,POLR2E,MED15,POLR2F,SALL4,BMP7,JAG1,NKAP,POLR2C,SETD6,SFRP1,POLR2I,PTN,EZH2,KDM4C,BMPR1A,SMC3,DDX6,CNOT2,NANOG,HES1,FOXP1,KDM3A,BCL9,PRRX1,PROX1,ARID1A,MED28,ZNF706,ZC3H13,NCOA3,SOX4,CNOT1,SOX9,PAX8,MMP24,LIF,SMO,LIN28A,RAF1,MED10,LOXL2,NOTCH2,CDC73,TBX3,ELF5,TAF5L,KLF4,MYC,YAP1,RTF1,TET1,FGF2,CUL4A,SS18,SMAD4,PRD…	IGF1,SETD6,PRRX1,PROX1,PAX8,MMP24,LOXL2,FGF2,EIF4E,WNT7A,FANCC,IGF2BP1,PADI4,METTL3,LDB2,GATA2,NOG,HNF1B	TP63,BMP7,POLR2I,CNOT1,TBX3,CUL4A,FOXO1,MED27,VANGL2,SIX2,TRIM8,PBX1
GO_REGULATION_OF_TRANSCRIPTION_BY_RNA_POLYMERASE_I	GO:0006356	27	Down	8.383428682492549e-4	0.010358525985345281	1	DHX33,DDX11,ZMPSTE24,SMARCB1,TAF1C,PIH1D1,UBTF,NCL,WDR75,HEATR1,RASL11A,MED1,IPPK,SMARCA4,ATF4,NOL11,PWP1,ERBB2,TAF1,POLR2K,WDR43,UTP15,EIF2AK3,PHF8,POLR2L,FLNA,MTOR	TAF1C,RASL11A	DDX11,IPPK,ERBB2
GO_TELOMERE_MAINTENANCE_VIA_TELOMERE_LENGTHENING	GO:0010833	79	Down	8.396944652572254e-4	0.010358525985345281	1	RFC1,PNKP,RAD51,PRKCQ,SMG6,MAP2K7,XRCC5,HSP90AA1,MAP3K4,MAPKAPK5,HNRNPC,TINF2,HSP90AB1,MAPK1,TELO2,MAPK3,ACD,TNKS2,GAR1,PTGES3,RAD50,XRN1,CCT4,SMG7,NEK2,DCLRE1B,TCP1,HNRNPA2B1,POT1,GNL3L,DKC1,SLX1A,RPA1,TERF2,NAT10,HNRNPA1,PKIB,CCT7,PIF1,PARN,WRAP53,PARP1,NAF1,NHP2,CCT6A,HMBOX1,TERF1,TNKS1BP1,ATM,CCT5,NEK7,FBXO4,HNRNPU,CCT8,CCT3,TERT,CCT2,TERF2IP,CTNNB1,EXOSC10,DCP2,TNKS,DHX36,ATR,ERCC4,CTC1,AURK…	PRKCQ,PKIB,TERT,ZSCAN4,MAPK15,SLX1B,TEN1,RTEL1,TERC	HSP90AA1,TERF1,ZBTB48
GO_MATURATION_OF_5_8S_RRNA_FROM_TRICISTRONIC_RRNA_TRANSCRIPT_SSU_RRNA_5_8S_RRNA_LSU_RRNA	GO:0000466	21	Down	8.42677949914838e-4	0.010378316813599273	1	EXOSC7,NOP14,PES1,ERI1,EXOSC3,FTSJ3,ERI3,RCL1,EXOSC8,UTP20,EXOSC9,KRI1,EXOSC2,WDR12,URB1,ABT1,NOL9,EXOSC10,RPS21,RRS1,BOP1		EXOSC7,ABT1
GO_OXALOACETATE_METABOLIC_PROCESS	GO:0006107	7	Down	8.53014593174665e-4	0.010488455577842082	1	MDH1,NIT2,GOT1,GOT2,ACLY,MDH1B,MDH2		MDH1,GOT1
GO_VIRION_ASSEMBLY	GO:0019068	39	Down	8.586871634661455e-4	0.010540980269303009	3	VTA1,TSG101,CHMP2B,CHMP5,CHMP4B,DDX6,SPCS1,CHMP3,VPS4B,TBC1D20,APOE,CHMP2A,CHMP1A,VPS4A,RAB1A,VPS37B,MVB12A,RPS27A,CHMP7,LRSAM1,USP6NL,UBC,VPS37A,SNF8,VPS28,CHMP4C,VPS37C,PDCD6IP,UBB,RAB43,PC,RAB1B,CHMP6,VPS37D,PPIA,MVB12B,UBA52,CHMP4A,CHMP1B	APOE	UBC
GO_CELL_JUNCTION_ASSEMBLY	GO:0034329	226	Down	8.660077630530474e-4	0.010613531623736452	2	CD9,SNAI2,PRKCH,VCL,CDH1,CTNNA1,EPHA3,GPM6B,ARHGAP6,LAMA3,PKP2,LAMC2,HDAC7,CDH3,VMP1,LIMCH1,PKN2,SLK,COL17A1,MYO9A,RHOA,ROCK1,CBFB,TESK2,CDC42,MAP4K4,WDR1,PRKACA,ACTN1,LIMS2,MPP5,FERMT2,CLASP1,FSCN1,ACTB,DLG1,CAMSAP3,ACTN2,TNS1,OPHN1,CDH7,PKP1,EPB41L3,GRHL2,COL16A1,CTTN,TRIP6,SLC9A1,ITGA6,SORBS1,ABL1,NRP1,ARVCF,PPM1F,SH3BP1,SMAD7,ARHGEF7,PARD6A,CORO2B,TJP1,SFRP1,IKBKB,LSR,CAV1,RAPGEF1,CDH23,CNTNA…	EPHA3,LIMCH1,LIMS2,ACTN2,CORO2B,TJP1,CDH23,CNTNAP1,TEK,CDH26,SNAI1,IL1B,KDR,FLNC,CDH15,RAMP2,NPHP4,ANK2,ESAM,THY1,ACE,PRKCI,CLDN19,DLC1,GREM1,GJB1,FRMPD2,CDH4,CDH5,GPBAR1,CLDN5,OCLN,TNF,FMN1,PECAM1	COL17A1,SLC9A1,SH3BP1,CORO1C,TRPV4,PTK2B,LRP1,AJUBA,ITGB4,CDH13,PTPRK,RHOC,GJB2,RHOD,PARD6G,ZNF703,KRT5,KRT14
GO_MONOCARBOXYLIC_ACID_CATABOLIC_PROCESS	GO:0072329	116	Down	8.677645594843068e-4	0.010617769609950258	1	CYP26B1,CROT,ACAA1,ALDH3A2,ACADVL,ACAT1,ACACB,LIPE,HADHA,ACOX3,ECHDC1,XYLB,CRAT,CYP26A1,MCAT,SLC25A17,PCK2,ACOT8,LPIN2,ABCD1,LONP2,PLA2G15,MLYCD,FAH,DECR1,ECH1,AKT2,ETFB,SULT2A1,GCDH,PON3,PHYH,ACBD5,CPT1A,ACAD10,ADTRP,PPARD,ALDH5A1,PEX7,EHHADH,PCCB,ACADL,PECR,SCP2,MECR,ACADM,AKR1A1,FAAH,ABCD3,ACAT2,ECHDC2,TWIST1,AKR1D1,ACADS,MCEE,IDUA,ECHS1,IVD,SESN2,HACL1,LPIN3,HSD17B4,LPIN1,HADHB,HADH,SORD,SLC2…	CYP26B1,ACBD5,ACADL,CYP39A1,ACOXL,ACAA2,LEP,CYP4A11,CYP26C1,CPT1B,ACAD11	CROT,ACAT1,DECR1,ECHS1,TYSND1,CPT2,ASRGL1,CYP4F3
GO_PROTEIN_K11_LINKED_UBIQUITINATION	GO:0070979	27	Down	8.808694107815017e-4	0.010750366170291192	1	CDC27,ANAPC4,RNF4,UBE2T,UBE2A,UBE2D4,ANAPC5,CDC23,UBE2W,FZR1,UBE2S,UBE2D3,UBE2B,ANAPC13,CDC16,ANAPC11,ANAPC1,ANAPC10,UBE2E3,RNF26,UBE2C,ANAPC2,CDC26,UBE2E2,UBE2L3,UBE2H,ANAPC7		ANAPC10
GO_SMALL_MOLECULE_CATABOLIC_PROCESS	GO:0044282	393	Down	8.822541137688772e-4	0.010750366170291192	1	ENPP4,BAD,CYP26B1,MTMR7,PON1,CROT,ALDH3B1,NOS2,AASS,CYP24A1,DERA,TYMP,CD44,FUT8,CYP46A1,HEXB,ENTPD2,ATP2B4,ACAA1,BCAT1,HAGH,OAT,PFKP,PKM,HYAL2,INPP5A,ALDH3A2,HSD17B10,HMMR,ACADVL,SCARB1,SCARF1,ENO1,ACAT1,ACACB,MCCC1,TIGAR,SYNJ2,LIPE,PGM1,ARG2,BCKDHB,OXCT1,HAL,HADHA,ACOX3,MTMR2,MT3,NOS1,SLC9A1,DLD,ECHDC1,XYLB,CRAT,CYP26A1,UPB1,PRODH,GCAT,MIOX,MCAT,APOBEC3H,TXN2,SLC25A17,GSTZ1,PCK2,AHCY,ACOT8,LPIN2…	CYP26B1,MTMR7,PON1,BCAT1,SCARF1,HAL,APOBEC3H,IL4I1,ACBD5,ENO3,CYP27B1,ENO2,HGD,ACADL,KMO,ALDH8A1,APOE,LYVE1,SDS,ALDH1L2,ALDOB,ENTPD1,FGF2,AMDHD1,HDC,CYP1A1,HMGCLL1,CYP39A1,DPYS,MAT1A,TDO2,ACOXL,CARNMT1,CDA,SYNJ1,PADI4,CBS,FTCD,PGAM2,NOS3,ACAA2,GPT,BPGM,FUT9,SULT1B1,LEP,GLDC,CYP4A11,ENTPD5,CYP26C1,ENTPD8,SULT1C4,ADH4,OXCT2,DDO,CPT1B,RPEL1,ACAD11,PDXP	CROT,CD44,OAT,ACAT1,ARG2,SLC9A1,TXN2,DECR1,NUDT1,BLMH,GOT1,NT5C3A,NT5C,ECHS1,NT5E,ESD,GCSH,TP53,HK1,TYSND1,CPT2,ALDH4A1,ASRGL1,GPT2,ENTPD3,SHMT1,UPP1,CYP4F3,HYKK,ADH5,APOBEC3C
GO_RESPONSE_TO_PROSTAGLANDIN_D	GO:0071798	4	Down	8.828872150484991e-4	0.010750366170291192	6	TNC,PTGFR,AKR1C2,AKR1C3		TNC
GO_POSITIVE_REGULATION_OF_CELLULAR_COMPONENT_ORGANIZATION	GO:0051130	1073	Down	8.933097386449585e-4	0.01085970239628968	2	BAD,CFLAR,PLXND1,KDM1A,ZMYND10,DVL2,DHX33,ABCB4,KMT2E,ITGA3,AP2B1,CX3CL1,TNFRSF12A,RALA,BAIAP2L1,CCL26,PAF1,SCIN,CDKL3,MARK4,PAFAH1B1,SELE,NOX1,JARID2,CDKL5,SS18L2,MAPK8IP2,TENM1,PAX7,FUZ,HFE,FYN,AKAP8L,SYT7,PLAUR,ANLN,DCN,TYROBP,BRCA1,ERCC1,PSMC4,DDX11,WAS,BID,ISL1,IGF1,RUFY3,CNTN1,PHLDB1,SNAI2,HGF,SPAST,EHD2,ANK1,BAK1,GRN,LRRC7,STAP1,CUL3,CLEC16A,PNKP,CUL7,EPHA3,HSPA5,TPR,VPS13D,NEDD4L,FOXP3,AR…	PLXND1,ABCB4,SELE,NOX1,TENM1,PAX7,FYN,SYT7,TYROBP,WAS,IGF1,HGF,ANK1,STAP1,CLEC16A,EPHA3,VPS13D,FOXP3,CAMK2B,PRDM6,LTK,LIMCH1,PRKCQ,SYT1,NAV3,LIMS2,SCARF1,ARHGEF10L,ACTN2,RAPGEF3,NOX4,CASS4,ESR1,RNF31,UNC13D,PDGFB,GZMB,MMP9,NFATC2,RGCC,OLFM4,CORO1A,SMPD3,RP1,SCN1B,COBL,CCL24,SFRP4,GATA3,CXCL12,ASIC2,RASAL1,IFNG,BMP5,WASF1,FIG4,IL1A,RHOU,PROX1,APOA1,MSX2,TEK,CLU,CXCR4,NCKAP1L,PREX1,EDN3,ATP8A1,PACS…	SCIN,ERCC1,PSMC4,DDX11,ISL1,VPS35,TP63,FGFR1,TP73,RAB21,HSP90AA1,PSMC5,KCTD17,PLEK2,SNW1,BMP7,METRN,PRKD2,RASIP1,RPA3,LIMK1,RND2,FBXW7,CORO1C,TRPV4,PTK7,WNT5A,CCDC88A,MFN2,RGS2,RPA2,PHF19,FKBP1B,PTK2B,LRP1,OBSL1,CNOT1,AJUBA,COLGALT1,CHD1L,PPARG,PPHLN1,DDB2,CUL4A,BBS4,SKAP1,TP53,RALB,LRTM1,SNCA,TERF1,VLDLR,DAB2,RHOC,NSMCE2,PAXIP1,NCK1,ALOX15,CDC42EP3,ARPC2,BAP1,PLXNB1,YWHAB,RAB31,ING2,STX18,MAP2K1…
GO_PROSTATE_GLAND_DEVELOPMENT	GO:0030850	45	Down	8.977202561010197e-4	0.010895717624451892	5	FKBP4,TNC,FGFR2,TP63,GLI2,ESR1,BMP7,SFRP1,GLI3,GLI1,CDKN1B,UBE3A,WNT5A,WDR77,STK11,BMP4,SOX9,FOXA1,RARA,SERPINF1,ANXA1,SULF1,CYP19A1,EAF2,NOTCH1,SHH,FRS2,NKX3-1,CTNNB1,FEM1B,AR,PTEN,ID4,CYP7B1,RARG,SMARCC1,PSAPL1,ALOX15B,PLAG1,NOG,PTCH1,RXRA,PSAP,SERPINB5,CRIP1	ESR1,CYP19A1,SHH,CYP7B1,PSAPL1,NOG	TNC,TP63,BMP7,WNT5A,FOXA1,EAF2
GO_REGULATION_OF_DOUBLE_STRAND_BREAK_REPAIR	GO:2000779	65	Down	9.085414528131211e-4	0.011009298602928722	1	KDM1A,DDX11,WAS,PARP3,RAD51,POLQ,TP53BP1,SIRT6,RIF1,WDR70,FUS,TFIP11,SMCHD1,UBR5,RECQL5,FOXM1,RAD51AP1,TIMELESS,OGG1,MAD2L2,RPA2,SLF2,TWIST1,DEK,HELB,AUNIP,FIGNL1,SLF1,SPIRE1,ACTR2,ZNF365,PARP9,PML,WRAP53,PARP1,CHEK1,PPP4C,HMGA2,TRIP12,MMS19,UBQLN4,PPP4R2,DTX3L,SPIDR,RNF169,TERF2IP,OTUB1,NUDT16L1,SETMAR,MGMT,KLHL15,RMI2,MAGEF1,FANCB,SETD2,FIGN,HSF1,PARPBP,KDM4D,NUDT16,SPIRE2,ERCC6,USP51,PRKDC,RTE…	WAS,PPP4R2,FIGN,RTEL1	DDX11,RPA2
GO_POSITIVE_REGULATION_OF_PROTEIN_CONTAINING_COMPLEX_ASSEMBLY	GO:0031334	215	Down	9.150328315992066e-4	0.011070131925697797	2	DHX33,BAIAP2L1,CCL26,SCIN,TENM1,ERCC1,PSMC4,WAS,BID,ARHGEF5,MAPK9,FNIP2,NCKAP1,RHOA,NAV3,PPP2R5B,PFN2,NCK2,CLASP1,FSCN1,DLG1,HSP90AA1,GSK3B,CTTN,BAX,PSMC5,ICAM1,ESR1,HDAC6,SH3GLB1,PICK1,BIK,RBX1,NIN,PSMC6,HCK,MAPRE1,CORO1A,STUB1,PIEZO1,PYCARD,BMF,PIH1D1,ERCC2,MED25,TGFB1,RASIP1,MET,CCL24,WASL,RPA3,ACTR3C,CSF3,PFN1,SLAIN2,GTF2H1,ARPC3,CDKN1B,GTF2H3,CAND1,IFNG,WASF1,VEGFA,EIF4G1,ACTR3,PLEK,SUMO1,RP…	TENM1,WAS,NAV3,ESR1,CORO1A,CCL24,IFNG,WASF1,CLU,NCKAP1L,CCR7,BAIAP2L2,GMFG,HIP1R,JCHAIN,HRK,CD36,LCP1,TLR4,CCL21,ABI2,ANKRD53,GBP5,CXCL13,NPHS1,LMOD1,WNT10B,USP50,PRKCE,CLEC7A,CDH5,CCK,TNF,FMN1	SCIN,ERCC1,PSMC4,HSP90AA1,PSMC5,RASIP1,RPA3,RPA2,PTK2B,AJUBA,CHD1L,DDB2,CUL4A,SKAP1,TP53,TERF1,RHOC,NCK1,ALOX15,CDC42EP3,ARPC2,BAIAP2,EVL,FNIP1,ARPC4
GO_RIBOSOMAL_SMALL_SUBUNIT_ASSEMBLY	GO:0000028	16	Down	9.292315816586609e-4	0.011223864609922028	2	RPS5,RPS19,RPS15,RPS10,MRPS7,ERAL1,ABT1,RPS14,RPSA,RPL38,RPS27,MRPS11,RPS27L,RRP7A,RPS28,PWP2		ABT1
GO_NEURAL_TUBE_FORMATION	GO:0001841	98	Down	9.347938930078935e-4	0.011272955200135255	5	DVL2,RALA,FUZ,MKS1,CC2D2A,LRP6,PRKACA,TEAD2,CELSR1,TULP3,GRHL2,TMED2,KDM2B,TGFB2,ABL1,HIF1A,MTHFD1,IFT52,STK4,SALL4,BMP7,MIB1,TSC2,FZD3,SFRP1,STK3,TGFB1,COBL,DVL1,SUFU,PFN1,KAT2A,FOLR1,BMP5,PTK7,NPHP3,WNT5A,IFT57,ARID1A,MTHFD1L,APAF1,LIAS,TWIST1,STIL,SDC4,SOX4,BMP4,VASP,OVOL2,RARA,IFT172,KIF20B,SHROOM3,SEC24B,PRICKLE1,BBS4,BCL10,PRKACB,LMO4,SFRP2,KDM6A,ADM,ST14,FZD1,SKI,GRHL3,ARHGAP35,DVL3,VANGL2…	COBL,FOLR1,BMP5,DLC1,ZEB2,SOX11,ALX1,FZD2,NOG	BMP7,PTK7,WNT5A,IFT57,PRICKLE1,BBS4,VANGL2,FZD6
GO_MACROMOLECULE_METHYLATION	GO:0043414	256	Down	9.432622879844085e-4	0.011356877947332278	1	NDUFAF7,KDM1A,KMT2E,PAF1,JARID2,PAX7,BRCA1,TFB1M,ARID4A,NSUN2,METTL1,ARID4B,KMT2C,TARBP1,PRDM6,SPI1,TRMT11,METTL22,FTSJ1,MBD3,HSD17B10,MOV10L1,EED,BAZ2A,FKBP6,RIF1,GRHL2,ZMPSTE24,ATRX,MECOM,DIMT1,GNAS,METTL2A,DNMT3B,TRMT6,TDRD1,SIRT1,SETD1A,TRMT2A,SMARCB1,SNRPD3,PICK1,TTLL12,PRMT5,VCPKMT,SNW1,PCIF1,METTL4,RNMT,SUV39H1,CTCF,SETD6,GSPT1,PIH1D1,DOT1L,TRMT1,FBL,RAB3D,GSK3A,CBLL1,EZH2,KDM4C,GATA3,TRDM…	PAX7,PRDM6,MOV10L1,SETD6,GATA3,PRMT8,CHD5,PRDM12,DYDC2,PIWIL4,PRDM5,SETD7,BHMT,TDRD9,GFI1,RBM15,TDRD5,METTL3,DYDC1,PPM1D,KPNA7,FBLL1,WDR5B,ZFP57	SETD1A,SNW1,NSUN4,PHF19,METTL8,PAXIP1,MIS18A,PLD6,EHMT1,NELFE
GO_PROTEIN_PEPTIDYL_PROLYL_ISOMERIZATION	GO:0000413	36	Down	9.450320813508775e-4	0.011360010243075645	1	FKBP4,FKBP6,FKBP7,PPIE,FKBP1A,FKBP5,PPIL2,FKBP3,PIN4,FKBP8,FKBP14,PPIF,AIP,PPWD1,NKTR,FKBP15,FKBP1B,FKBP9,PIN1,AIPL1,PPIL4,FKBP11,PPIL1,PPIG,FKBP10,CWC27,RANBP2,PPIB,PPIC,PPID,PPIH,FKBP2,PPIL6,PPIA,PPIAL4G,PPIL3	AIPL1	FKBP1B,PPIG
[truncated: 507 more rows]
