# Supplementary material for: An integrated cell atlas of the lung in health and disease
Source: Nat Med. 2023 Jun 8;29(6):1563–77. doi: 10.1038/s41591-023-02327-2 (PMC10287567; doi:10.1038/s41591-023-02327-2)
Supplement: Supplementary file 5 — Gene set enrichment analysis results for modeling the effects of demographic variables on cell type-specific gene expression. [file 41591_2023_2327_MOESM5_ESM.zip › SuppT_X_covariate_modeling_gene_set_enrichment/Secretory-smoking_status_num-GO_BP-Total.tsv]

GeneSet	GOID	NGenes	Direction	PValue	FDR	Cluster	Genes	DEUp	DEDown
GO_RIBONUCLEOPROTEIN_COMPLEX_BIOGENESIS	GO:0022613	394	Up	2.1268195326115304e-10	1.5683281302113443e-6	1	LAS1L,RBM5,GCFC2,RPUSD1,LUC7L,TSR3,UTP18,STRAP,TFB1M,RPL26L1,GEMIN8,NOP16,CELF2,MRTO4,NOP58,USP36,RIOK2,SFSWAP,DDX20,WDR3,WDR18,THUMPD1,RRP15,NLE1,CLNS1A,SART3,EXOSC7,XAB2,EXOSC5,DDX1,HSP90AA1,MRPL22,GEMIN5,XPO1,DIS3,NUFIP1,RPS5,YTHDC1,WBP11,EIF3I,RRN3,DIMT1,NOP14,DDX18,XRN2,RPL6,ESF1,RPLP0,GEMIN2,AGO1,SRPK1,HSP90AB1,SF3A1,SNRPD3,PES1,EIF3L,SNU13,DDX17,RPL3,EIF3D,PRMT5,SRSF5,EIF5,DICER1,PRPF6,MTG…	NSA2	CELF5,DDX3X
GO_RNA_PROCESSING	GO:0006396	833	Up	6.178741394488493e-10	1.5683281302113443e-6	2	LAS1L,RBM5,KDM1A,RBM6,POLR2J,GCFC2,PAF1,ELAC2,RPUSD1,LUC7L,TSR3,CDK11A,AKAP8L,UTP18,PTBP1,CLK1,ZC3H3,MNAT1,AQR,STRAP,TFB1M,ZCCHC8,NSUN2,METTL1,TRIT1,GEMIN8,POLR2B,CELF2,PTCD2,THOC3,MRTO4,THRAP3,NOP58,USP36,PUM2,ZC3H11A,RIOK2,TARBP1,CCAR1,SNRNP40,SFSWAP,U2AF2,SUGP2,DDX20,WDR3,WDR18,ADAT1,CDK13,YBX1,ELAVL1,TRMT11,THUMPD1,RRP15,DHX8,GPKOW,FTSJ1,PHRF1,JMJD6,PABPC1,DAZAP1,CPSF1,PRKACA,HSD17B10,TRNT1,C…	YBX1,CTU1,IWS1,NSA2,RBM10,HSF1,RPS26	CACTIN,CELF5,RPRD2,ERCC3,RBM15B
GO_RIBOSOME_BIOGENESIS	GO:0042254	271	Up	6.257460288115484e-10	1.5683281302113443e-6	1	LAS1L,RPUSD1,TSR3,UTP18,TFB1M,RPL26L1,NOP16,MRTO4,NOP58,USP36,RIOK2,WDR3,WDR18,THUMPD1,RRP15,NLE1,EXOSC7,EXOSC5,MRPL22,XPO1,DIS3,RPS5,WBP11,RRN3,DIMT1,NOP14,DDX18,XRN2,RPL6,ESF1,RPLP0,PES1,SNU13,DDX17,RPL3,MTG2,NOP56,RBFA,RIOK3,SUV39H1,ERI1,PIH1D1,ERCC2,POP4,RPS16,FBL,RPS19,DDX49,GTPBP10,EXOSC3,NPM3,GTPBP4,NUP88,C1QBP,FTSJ3,UTP6,GAR1,FRG1,KRR1,NOP2,PAK1IP1,MDN1,BYSL,DROSHA,BRIX1,RPL24,RRP9,RPS15,…	NSA2	DDX3X
GO_RNA_SPLICING	GO:0008380	404	Up	1.9518197217322473e-9	3.254440887142748e-6	2	RBM5,KDM1A,POLR2J,GCFC2,LUC7L,AKAP8L,PTBP1,CLK1,AQR,STRAP,ZCCHC8,GEMIN8,POLR2B,CELF2,THOC3,THRAP3,CCAR1,SNRNP40,SFSWAP,U2AF2,SUGP2,DDX20,CDK13,YBX1,ELAVL1,DHX8,GPKOW,JMJD6,PABPC1,DAZAP1,CPSF1,CLNS1A,ZNF638,SART3,RBM7,GPATCH1,MBNL3,XAB2,SNRPA,THOC1,DDX1,GEMIN5,YTHDC1,PPIE,REST,WBP11,CHERP,RBM22,SRRT,SF3B2,KHSRP,FUS,PAPOLA,PDCD7,HNRNPC,GEMIN2,CWF19L1,SRPK1,CDC5L,HNRNPH3,CIRBP,HNRNPM,POLR2E,SF3A1,SN…	YBX1,IWS1,RBM10,RPS26	CACTIN,CELF5,RBM15B
GO_RRNA_METABOLIC_PROCESS	GO:0016072	207	Up	2.253640630704671e-9	3.254440887142748e-6	2	LAS1L,RPUSD1,TSR3,UTP18,TFB1M,MRTO4,NOP58,USP36,RIOK2,WDR3,WDR18,THUMPD1,RRP15,EXOSC7,EXOSC5,DIS3,WBP11,DIMT1,NOP14,DDX18,XRN2,ESF1,PES1,SNU13,DDX17,NOP56,RBFA,RIOK3,SUV39H1,ERI1,PIH1D1,ERCC2,POP4,RPS16,FBL,RPS19,DDX49,EXOSC3,NPM3,GTPBP4,FTSJ3,UTP6,GAR1,FRG1,KRR1,NOP2,MDN1,BYSL,DROSHA,XRN1,RRP9,RPS15,WDR75,NOL10,RPF1,ZNHIT6,EBNA1BP2,ERI3,NSUN4,HEATR1,FCF1,RCL1,WDR55,EXOSC8,UTP20,MTERF4,RPL5,DDX54…	NSA2
GO_RNA_SPLICING_VIA_TRANSESTERIFICATION_REACTIONS	GO:0000375	322	Up	2.596973709649752e-9	3.254440887142748e-6	2	RBM5,KDM1A,POLR2J,GCFC2,LUC7L,PTBP1,AQR,STRAP,ZCCHC8,GEMIN8,POLR2B,CELF2,THRAP3,CCAR1,SNRNP40,SFSWAP,U2AF2,DDX20,CDK13,YBX1,ELAVL1,DHX8,GPKOW,JMJD6,PABPC1,DAZAP1,CPSF1,CLNS1A,SART3,RBM7,GPATCH1,MBNL3,XAB2,SNRPA,DDX1,GEMIN5,YTHDC1,PPIE,REST,WBP11,CHERP,RBM22,SRRT,SF3B2,KHSRP,FUS,PAPOLA,PDCD7,HNRNPC,GEMIN2,CWF19L1,SRPK1,CDC5L,HNRNPH3,CIRBP,HNRNPM,POLR2E,SF3A1,SNRPD3,TFIP11,SNU13,POLR2F,DDX17,ZMAT5,…	YBX1,RBM10	CACTIN,CELF5,RBM15B
GO_MRNA_PROCESSING	GO:0006397	462	Up	4.6103659705882e-9	4.952191676121811e-6	2	RBM5,KDM1A,POLR2J,GCFC2,PAF1,LUC7L,CDK11A,AKAP8L,PTBP1,ZC3H3,MNAT1,AQR,STRAP,ZCCHC8,GEMIN8,POLR2B,CELF2,PTCD2,THOC3,THRAP3,ZC3H11A,CCAR1,SNRNP40,SFSWAP,U2AF2,SUGP2,DDX20,CDK13,YBX1,ELAVL1,DHX8,GPKOW,PHRF1,JMJD6,PABPC1,DAZAP1,CPSF1,PRKACA,CLNS1A,NCBP3,SART3,RBM7,GPATCH1,MBNL3,XAB2,SNRPA,THOC1,DDX1,GEMIN5,YTHDC1,PPIE,REST,WBP11,CHERP,RBM22,SRRT,SF3B2,KHSRP,XRN2,FUS,PAPOLA,PDCD7,RBM27,ALKBH5,HNRNPC,…	YBX1,IWS1,RBM10,HSF1	CACTIN,CELF5,RPRD2,ERCC3,RBM15B
GO_MRNA_METABOLIC_PROCESS	GO:0016071	773	Up	6.059558451777425e-9	5.695227499864307e-6	2	RBM5,KDM1A,UPF1,POLR2J,GCFC2,PAF1,LUC7L,PSMB1,CDK11A,RPS20,CSDE1,AKAP8L,PTBP1,PSMC4,ZC3H3,SLC11A1,MNAT1,SAMD4A,AQR,RNH1,STRAP,VIM,ZCCHC8,EDC4,PSMA4,GEMIN8,POLR2B,CELF2,PTCD2,THOC3,MRTO4,THRAP3,PUM2,ZC3H11A,YBX3,CCAR1,SNRNP40,SFSWAP,RPL18,U2AF2,SUGP2,DDX20,CDK13,YBX1,ELAVL1,DHX8,ROCK1,GPKOW,PSME4,PHRF1,SMG6,JMJD6,PABPC1,RPL31,DAZAP1,CPSF1,PRKACA,SREBF1,IGF2BP2,CLNS1A,NCBP3,SART3,EXOSC7,RBM7,MLH1,G…	YBX1,SMG9,NOCT,IWS1,RBM10,HSF1,RPS26	CACTIN,CELF5,RPRD2,ERCC3,AXIN2,RBM15B
GO_MITOCHONDRIAL_GENE_EXPRESSION	GO:0140053	157	Up	9.808933024695739e-9	8.06918058218127e-6	2	ELAC2,LARS2,TRIT1,MRPS10,MRPL43,GATB,MRPS35,MRPS24,IARS2,HSD17B10,TRNT1,MRPS34,MRPL22,NOA1,MTIF2,MRPL28,MRPS33,MRPS18A,POLRMT,ALKBH1,UQCC1,MTG2,CDK5RAP1,MRPS31,EARS2,SARS2,MRPL4,MRPL32,TFAM,C1QBP,MRPL27,MRPL51,MTRF1L,MRPL18,MRPL2,MRPS30,MRPS27,MRPL3,MRPL19,MRPL37,WARS2,MRPS15,NSUN4,DARS2,FASTKD2,FOXO3,MRPS14,MTRF1,MTERF2,MTIF3,MTERF4,MRPS2,TSFM,FASTKD3,AARS2,MRPS7,MRPS26,TRMT5,MTERF1,MRPS12,MRPL3…
GO_NCRNA_PROCESSING	GO:0034470	338	Up	1.0731720417849808e-8	8.06918058218127e-6	2	LAS1L,ELAC2,RPUSD1,TSR3,UTP18,TFB1M,NSUN2,METTL1,TRIT1,MRTO4,NOP58,USP36,RIOK2,TARBP1,WDR3,WDR18,ADAT1,TRMT11,THUMPD1,RRP15,FTSJ1,CPSF1,HSD17B10,TRNT1,EXOSC7,EXOSC5,DDX1,DIS3,WBP11,DIMT1,SEPHS1,SRRT,NOP14,METTL2A,DDX18,XRN2,ESF1,TRMT6,PUS7,OSGEP,AGO1,PES1,SNU13,DDX17,RTCB,TRMU,ALKBH1,DICER1,NOP56,CDK5RAP1,RBFA,RIOK3,CSTF2,SUV39H1,INTS6,USB1,MTFMT,INTS9,POP1,INTS10,ERI1,PIH1D1,ERCC2,TRMT1,POP4,RPS…	CTU1,NSA2
GO_NCRNA_METABOLIC_PROCESS	GO:0034660	406	Up	1.7496588175048446e-8	1.1959713317108114e-5	2	LAS1L,ELAC2,RPUSD1,TSR3,UTP18,LARS2,TFB1M,ZCCHC8,NSUN2,METTL1,TRIT1,MRTO4,NOP58,USP36,RC3H2,RIOK2,TARBP1,GATB,WDR3,WDR18,ADAT1,TRMT11,THUMPD1,RRP15,IARS2,FTSJ1,CPSF1,HSD17B10,TRNT1,EXOSC7,RBM7,EXOSC5,FKBP6,DDX1,DIS3,WBP11,DIMT1,SEPHS1,SRRT,NOP14,METTL2A,DDX18,KHSRP,XRN2,ESF1,TRMT6,PUS7,OSGEP,AGO1,TDRD1,PES1,SNU13,DDX17,RTCB,TRMU,ALKBH1,DICER1,NOP56,CDK5RAP1,RBFA,RIOK3,CSTF2,SUV39H1,INTS6,USB1,EAR…	VARS2,CTU1,NSA2
GO_RESPONSE_TO_TYPE_I_INTERFERON	GO:0034340	79	Up	2.3602593258422836e-8	1.4347329605002713e-5	3	SP100,IFI35,IP6K2,UBE2K,MAVS,OAS1,MUL1,HSP90AB1,TTLL12,SAMHD1,CACTIN,TYK2,CDC37,OAS3,OAS2,PTPN6,WNT5A,STAT1,IRF6,IFIT3,IFIT2,EGR1,TRIM6,ZBP1,IRF1,IRF3,IFI6,IRF5,BST2,XAF1,RSAD2,OASL,RNASEL,NLRC5,IRF8,IFITM3,IFNAR1,MX1,IFNAR2,ADAR,JAK1,GBP2,DCST1,ABCE1,METTL3,IFI27,FADD,IRF2,TRIM56,STAT2,ISG20,MYD88,PTPN2,PTPN11,SCRIB,SETD2,SHMT2,MX2,TBK1,IRAK1,USP18,IFITM2,IRF7,YTHDF3,IFIT1,IFITM1,ISG15,PTPN1,YTH…	OAS3,XAF1,GBP2,ISG15	CACTIN
GO_RIBONUCLEOPROTEIN_COMPLEX_SUBUNIT_ORGANIZATION	GO:0071826	182	Up	2.4805863128745216e-8	1.4347329605002713e-5	1	RBM5,GCFC2,LUC7L,STRAP,GEMIN8,CELF2,MRTO4,SFSWAP,DDX20,DHX8,NLE1,CLNS1A,SART3,XAB2,DDX1,HSP90AA1,GEMIN5,NUFIP1,RPS5,YTHDC1,EIF3I,RPL6,RPLP0,GEMIN2,AGO1,SRPK1,HSP90AB1,SF3A1,SNRPD3,TFIP11,EIF3L,SNU13,RPL3,EIF3D,PRMT5,SRSF5,EIF5,DICER1,PRPF6,CRNKL1,CELF4,EIF3J,ZFAND1,EIF3E,PIH1D1,SF3A2,RPS19,PRPF31,EIF3B,SETX,EIF3A,LUC7L3,PRPF19,PTGES3,CPSF6,NOP2,SRSF9,MDN1,BRIX1,USP4,RPL24,RPS15,SF3B1,WDR77,ZNHIT6…		CELF5
GO_RNA_CATABOLIC_PROCESS	GO:0006401	372	Up	8.011832907720813e-8	3.815683299276448e-5	2	UPF1,PSMB1,RPS20,CSDE1,PSMC4,SLC11A1,SAMD4A,RNH1,VIM,RNASET2,TNFRSF1B,ZCCHC8,EDC4,PSMA4,MRTO4,THRAP3,PUM2,YBX3,RPL18,YBX1,ELAVL1,ROCK1,PSME4,SMG6,PABPC1,RPL31,IGF2BP2,EXOSC7,RBM7,MLH1,EXOSC5,TNRC6C,CNOT4,PKP1,XPO1,TNPO1,DIS3,RPS5,PSMC5,CNOT3,KHSRP,XRN2,RPL6,RPLP0,FUS,PCBP4,PABPC4,TNRC6A,ALKBH5,PSME1,HNRNPC,AGO1,PSMD5,PSMD8,CIRBP,HNRNPM,GTPBP1,RPL3,TNRC6B,PSMC6,PSMA3,ZC3H14,PSMC1,PSMB5,APEX1,PSMA6…	YBX1,SMG9,NOCT,RBM10,RPS26	AXIN2
GO_REGULATION_OF_MRNA_METABOLIC_PROCESS	GO:1903311	293	Up	8.22895663691833e-8	3.815683299276448e-5	2	RBM5,UPF1,PAF1,PSMB1,CDK11A,PTBP1,PSMC4,ZC3H3,SLC11A1,SAMD4A,VIM,PSMA4,CELF2,PTCD2,THRAP3,PUM2,YBX3,SFSWAP,U2AF2,YBX1,ELAVL1,ROCK1,PSME4,JMJD6,PABPC1,DAZAP1,IGF2BP2,SART3,EXOSC7,RBM7,MBNL3,SNRPA,EXOSC5,TNRC6C,PKP1,XPO1,TNPO1,DIS3,YTHDC1,REST,PSMC5,KHSRP,FUS,PAPOLA,PCBP4,PABPC4,TNRC6A,ALKBH5,PSME1,HNRNPC,PSMD5,SRPK1,PSMD8,CIRBP,HNRNPM,DDX17,GTPBP1,RBFOX2,TNRC6B,PSMC6,PSMA3,SNW1,SRSF5,ZC3H14,PSMC1,…	YBX1,NOCT,IWS1,RBM10,HSF1	CELF5,AXIN2,RBM15B
GO_MITOCHONDRIAL_TRANSLATION	GO:0032543	132	Up	8.539152286185327e-8	3.815683299276448e-5	2	LARS2,MRPS10,MRPL43,GATB,MRPS35,MRPS24,IARS2,MRPS34,MRPL22,NOA1,MTIF2,MRPL28,MRPS33,MRPS18A,ALKBH1,UQCC1,MTG2,CDK5RAP1,MRPS31,EARS2,SARS2,MRPL4,MRPL32,C1QBP,MRPL27,MRPL51,MTRF1L,MRPL18,MRPL2,MRPS30,MRPS27,MRPL3,MRPL19,MRPL37,WARS2,MRPS15,NSUN4,DARS2,FASTKD2,MRPS14,MTRF1,MTIF3,MTERF4,MRPS2,TSFM,FASTKD3,AARS2,MRPS7,MRPS26,MRPS12,MRPL34,QRSL1,MRPS25,PTCD3,MRPL35,ERAL1,DAP3,MRPS36,MRPL44,MRPS9,MRPL47…
GO_TRANSLATIONAL_TERMINATION	GO:0006415	103	Up	8.62702700993478e-8	3.815683299276448e-5	2	UPF1,MRPS10,MRPL43,MRPS35,MRPS24,MRPS34,JMJD4,MRPL22,MRPL28,OGFOD1,MRPS33,MRPS18A,MRPS31,GSPT1,MRPL4,MRPL32,MRPL27,MRPL51,MTRF1L,MRPL18,MRPL2,MRPS30,MRPS27,MRPL3,MRPL19,MRPL37,MRPS15,GLE1,MRPS14,MTRF1,ETF1,MRPS2,MRPS7,MRPS26,MRPS12,MRPL34,C12orf65,MRPS25,PTCD3,MRPL35,EIF5A,ERAL1,DAP3,MRPS36,MRPL44,MRPS9,MRPL47,MRPL50,MRPL15,MRPL24,MRPL9,MRPS5,MRPS28,MRRF,MRPL49,MRPL39,OXA1L,N6AMT1,MRPL17,MRPL10,M…
GO_RIBOSOMAL_LARGE_SUBUNIT_BIOGENESIS	GO:0042273	65	Up	1.5142337432046896e-7	6.325290841753367e-5	1	LAS1L,RPL26L1,NOP16,MRTO4,NLE1,DDX18,RPL6,RPLP0,PES1,SNU13,RPL3,GTPBP4,FTSJ3,NOP2,PAK1IP1,MDN1,BRIX1,RPL24,ZNHIT6,EBNA1BP2,FASTKD2,GTF3A,RPL5,PPAN,DHX30,NIP7,WDR74,RPL35,RSL24D1,WDR12,RPL3L,URB1,RPL11,NVL,NHP2,RPL7L1,RPL10,RPL7,SURF6,RPL7A,HEATR3,MALSU1,RPL26,NOL9,RPL10L,MRPL1,RSL1D1,RPL38,ZNF622,MRPL11,RRS1,NPM1,DDX28,RPL35A,RPL14,NOC2L,RPF2,RPL12,RPL23A,SDAD1,RPL10A,EIF6,MRPL20,BOP1,ZNHIT3
GO_NEGATIVE_REGULATION_OF_VIRAL_LIFE_CYCLE	GO:1903901	69	Up	2.577351992993473e-7	1.0199531387009435e-4	4	LTF,EIF2AK2,MID2,FCN1,MAVS,OAS1,CCNK,SRPK1,APOBEC3H,VAPA,TRIM35,ZC3HAV1,OAS3,OAS2,AICDA,SNX3,CHMP3,TRIM32,TRIM25,TRIM6,SLPI,APOBEC3A,APOBEC3F,EIF2AK4,ILF3,BST2,TRIM28,TRIM21,TRIM5,INPP5K,MORC2,RSAD2,OASL,SRPK2,RNASEL,PML,IFITM3,FCN3,SETDB1,TNIP1,GSN,HMGA2,IFIT5,TRIM11,MX1,IFI16,ZC3H12A,FAM111A,TRIM8,ISG20,BANF1,PARP10,APOBEC3B,AEN,IFITM2,IFIT1,IFITM1,ISG15,PLSCR1,MPHOSPH8,TRIM31,TRIM27,TRIM13,TNF…	OAS3,APOBEC3A,PML,IFIT5,ISG15
GO_RNA_LOCALIZATION	GO:0006403	220	Up	3.070867824933527e-7	1.1212728126400504e-4	5	UPF1,AKAP8L,MVP,ZC3H3,NUP160,TPR,THOC3,NOP58,ZC3H11A,RIOK2,NDC1,U2AF2,NUP133,SMG6,CPSF1,SIDT1,IGF2BP2,NCBP3,NUP37,THOC1,XPO1,YTHDC1,SEH1L,KHSRP,RBM27,ALKBH5,NUP50,AAAS,NUP188,POLDIP3,THOC5,SRSF5,YY1,PABPN1,RAE1,PRPF6,NXT2,FMR1,NUTF2,NUP93,PIH1D1,FBL,EXOSC3,CASC3,NUP88,SUPT6H,DDX25,NUP98,MAGOHB,PARP11,NUP107,CPSF6,SRSF9,SRSF3,MRPL18,QKI,NUP155,NCBP2,RPS15,CCT4,SRSF7,SRSF4,SFPQ,SMG7,SRSF11,ZNHIT6,C…	TCP1,FLOT1,IWS1,HSF1	RBM15B
GO_NEGATIVE_REGULATION_OF_VIRAL_GENOME_REPLICATION	GO:0045071	51	Up	3.164915975797013e-7	1.1212728126400504e-4	4	LTF,EIF2AK2,MAVS,OAS1,CCNK,SRPK1,APOBEC3H,VAPA,ZC3HAV1,OAS3,OAS2,AICDA,TRIM6,SLPI,APOBEC3A,APOBEC3F,EIF2AK4,ILF3,BST2,TRIM28,INPP5K,MORC2,RSAD2,OASL,SRPK2,RNASEL,IFITM3,SETDB1,TNIP1,HMGA2,IFIT5,MX1,IFI16,ZC3H12A,FAM111A,ISG20,BANF1,PARP10,APOBEC3B,AEN,IFITM2,IFIT1,IFITM1,ISG15,PLSCR1,MPHOSPH8,TNF,APOBEC3G,APOBEC3D,APOBEC3C,CCL5	OAS3,APOBEC3A,IFIT5,ISG15
GO_REGULATION_OF_MRNA_PROCESSING	GO:0050684	127	Up	3.2807556693817144e-7	1.1212728126400504e-4	2	RBM5,PAF1,CDK11A,PTBP1,ZC3H3,CELF2,PTCD2,THRAP3,SFSWAP,U2AF2,JMJD6,DAZAP1,SART3,RBM7,MBNL3,SNRPA,YTHDC1,REST,PAPOLA,SRPK1,CIRBP,DDX17,RBFOX2,SNW1,SRSF5,ZC3H14,PABPN1,CELF4,FMR1,RBM3,RNF40,HNRNPL,SNRNP70,CPEB3,C1QBP,DDX5,SUPT6H,PRPF19,NUP98,CPSF6,SRSF9,SRSF3,RBM24,KHDRBS2,FAM172A,FXR1,NCBP2,NCL,SRSF7,TIA1,SRSF4,PRDX6,RBM25,KHDRBS1,HNRNPA2B1,SMU1,RBM19,SRSF6,RBM42,NSRP1,METTL16,FXR2,CCNT1,SAFB2,KHD…	IWS1,RBM10,HSF1	CELF5,RBM15B
GO_REGULATION_OF_SYMBIOSIS_ENCOMPASSING_MUTUALISM_THROUGH_PARASITISM	NA	196	Up	3.666046822108697e-7	1.1984785241493606e-4	NA	FUCA2,BAD,POLR2J,CD4,LTF,CD74,KPNA6,YTHDC2,POLR2B,RSF1,EIF2AK2,CTDP1,TAF11,PKN2,NUCKS1,PABPC1,TSG101,HACD3,RAB7A,TOP2B,FKBP6,LAMP3,MID2,CHMP2B,PPIE,REST,FCN1,MAVS,OAS1,CCNK,TFAP4,SRPK1,POLR2E,SMARCB1,LGALS1,POLR2F,APOBEC3H,EP300,SNW1,NELFCD,CHMP4B,VAPA,FMR1,POLR2C,TRIM35,POLR2I,ZC3HAV1,CAV2,CAV1,TRIM14,DDX5,OAS3,OAS2,GAPDH,AICDA,SNX3,TRIM38,EXOC2,STAT1,CHMP3,HDAC1,TRIM62,TRIM32,VPS4B,TARDBP,TRIM2…	SMARCB1,OAS3,GAPDH,APOBEC3A,PML,IFIT5,RAD23A,ISG15	DDX3X
GO_MITOCHONDRIAL_TRANSLATIONAL_TERMINATION	GO:0070126	88	Up	4.958852185337569e-7	1.5535670658980494e-4	2	MRPS10,MRPL43,MRPS35,MRPS24,MRPS34,MRPL22,MRPL28,MRPS33,MRPS18A,MRPS31,MRPL4,MRPL32,MRPL27,MRPL51,MTRF1L,MRPL18,MRPL2,MRPS30,MRPS27,MRPL3,MRPL19,MRPL37,MRPS15,MRPS14,MTRF1,MRPS2,MRPS7,MRPS26,MRPS12,MRPL34,MRPS25,PTCD3,MRPL35,ERAL1,DAP3,MRPS36,MRPL44,MRPS9,MRPL47,MRPL50,MRPL15,MRPL24,MRPL9,MRPS5,MRPS28,MRRF,MRPL49,MRPL39,OXA1L,MRPL17,MRPL10,MRPL55,MRPS18C,GFM2,MRPL16,MRPL1,MRPL36,MRPL13,CHCHD1,MRP…
GO_PEPTIDE_BIOSYNTHETIC_PROCESS	GO:0043043	591	Up	6.413732726334804e-7	1.8894450088376567e-4	2	GCLC,UPF1,DHX33,YBX2,GGCT,RPS20,LARS2,SAMD4A,GCLM,VIM,RPL26L1,TPR,MRPS10,EIF2AK2,PUM2,MRPL43,GATB,YBX3,MRPS35,MRPS24,EIF4B,RPL18,HAGH,ZC3H15,ELAVL1,DHX29,RHOA,IARS2,ROCK1,FTSJ1,SRBD1,BCL3,PABPC1,EIF2B3,TCOF1,NCK2,RPL31,IGF2BP2,MRPS34,EIF4G3,TNRC6C,MKNK1,DDX1,JMJD4,MRPL22,GEMIN5,RPS5,NOA1,EIF3I,MTIF2,MGST2,EIF2AK1,MRPL28,PPP1R15A,OGFOD1,CNOT3,KHSRP,RPL6,MAPKAPK5,GCN1,RPLP0,MRPS33,PABPC4,TNRC6A,PUS…	GGCT,GAPDH,VARS2,EIF4A1,RPS26	GGT5,ERBB2,CARNS1,DDX3X
GO_REGULATION_OF_VIRAL_LIFE_CYCLE	GO:1903900	125	Up	6.533524435400861e-7	1.8894450088376567e-4	4	CD4,LTF,CD74,KPNA6,YTHDC2,EIF2AK2,PKN2,NUCKS1,PABPC1,TSG101,HACD3,TOP2B,FKBP6,LAMP3,MID2,CHMP2B,PPIE,FCN1,MAVS,OAS1,CCNK,SRPK1,LGALS1,APOBEC3H,CHMP4B,VAPA,FMR1,TRIM35,ZC3HAV1,CAV2,DDX5,OAS3,OAS2,AICDA,SNX3,TRIM38,CHMP3,TRIM62,TRIM32,VPS4B,TRIM25,TRIM6,SLPI,VAPB,STAU1,TBC1D20,APOBEC3A,APOBEC3F,EIF2AK4,ILF3,BST2,CHMP2A,TRIM28,TOP2A,TRIM21,TRIM5,INPP5K,VPS4A,MORC2,RSAD2,OASL,SRPK2,RNASEL,TARBP2,VPS3…	OAS3,APOBEC3A,PML,IFIT5,RAD23A,ISG15	DDX3X
GO_TRANSLATIONAL_ELONGATION	GO:0006414	127	Up	7.224060602383421e-7	2.0117670988637385e-4	2	MRPS10,MRPL43,MRPS35,MRPS24,MRPS34,MRPL22,MRPL28,MRPS33,MRPS18A,GTPBP1,ALKBH1,EEF1A2,MRPS31,EEF2K,EEF1D,MRPL4,MRPL32,CPEB3,MRPL27,DPH1,SEPSECS,MRPL51,MRPL18,HBS1L,MRPL2,MRPS30,MRPS27,ABTB1,MRPL3,EEF1B2,MRPL19,MRPL37,MRPS15,DPH5,MRPS14,MRPS2,TSFM,MRPS7,MRPS26,MRPS12,MRPL34,MRPS25,PTCD3,MRPL35,EEFSEC,EIF5A,ERAL1,DAP3,DPH2,MRPS36,DPH6,MRPL44,MRPS9,MRPL47,MRPL50,CPEB2,MRPL15,RPLP1,SECISBP2L,EIF4A3,MR…
GO_NEGATIVE_REGULATION_OF_VIRAL_PROCESS	GO:0048525	84	Up	8.315382835919146e-7	2.2329772694027164e-4	4	LTF,EIF2AK2,NUCKS1,MID2,REST,FCN1,MAVS,OAS1,CCNK,TFAP4,SRPK1,APOBEC3H,VAPA,TRIM35,ZC3HAV1,TRIM14,OAS3,OAS2,AICDA,SNX3,STAT1,CHMP3,HDAC1,TRIM62,TRIM32,TARDBP,TRIM25,TRIM6,ZNF639,SLPI,ZFP36,APOBEC3A,APOBEC3F,EIF2AK4,ILF3,BST2,TRIM28,TRIM21,TRIM5,INPP5K,MORC2,RSAD2,OASL,SRPK2,RNASEL,POU2F3,PML,IFITM3,FCN3,SETDB1,TNIP1,GSN,HMGA2,IFIT5,TRIM11,MX1,IFI16,ZC3H12A,PSMC3,FAM111A,TRIM8,ISG20,BANF1,JUN,PARP1…	OAS3,APOBEC3A,PML,IFIT5,ISG15
GO_REGULATION_OF_VIRAL_GENOME_REPLICATION	GO:0045069	85	Up	9.480173156286541e-7	2.4579800676592585e-4	4	LTF,YTHDC2,EIF2AK2,PKN2,NUCKS1,PABPC1,HACD3,TOP2B,FKBP6,PPIE,MAVS,OAS1,CCNK,SRPK1,APOBEC3H,VAPA,FMR1,ZC3HAV1,DDX5,OAS3,OAS2,AICDA,TRIM38,TRIM6,SLPI,VAPB,STAU1,TBC1D20,APOBEC3A,APOBEC3F,EIF2AK4,ILF3,BST2,TRIM28,TOP2A,INPP5K,MORC2,RSAD2,OASL,SRPK2,RNASEL,TARBP2,IFITM3,SETDB1,TNIP1,STOM,NOTCH1,HMGA2,IFIT5,FBXL2,LARP1,MX1,ADAR,IFI16,ZC3H12A,IFI27,PPIB,FAM111A,DDB1,CXCL8,PPID,BCL2,PPIH,ISG20,PDE12,BAN…	OAS3,APOBEC3A,IFIT5,RAD23A,ISG15	DDX3X
GO_MITOCHONDRION_ORGANIZATION	GO:0007005	462	Up	9.842129305776423e-7	2.466765675004431e-4	1	GCLC,STPG1,BAD,NDUFAF7,POLDIP2,NDUFAB1,SLC25A5,LIG3,AGK,GGCT,COX10,DNAJC11,TTC19,PLAUR,DCN,BID,IGF1,NDUFS1,RB1CC1,ALAS1,GCLM,TYMP,TOMM34,MIPEP,TFB1M,BAK1,GABARAPL2,CLEC16A,AIFM2,VPS13D,PTCD2,HEBP2,FNIP2,USP36,ATG5,ADCK1,CASP8,EYA2,NDUFB4,ATG2B,MTFR1,MEF2A,VPS35,FUNDC1,WIPI1,CSNK2A2,SREBF1,HSD17B10,MARK2,TP63,BCS1L,LMAN1,TIMM21,TIGAR,TP73,DNM2,HSP90AA1,GSK3B,CTTN,DDHD2,HUWE1,BAX,DNM1L,PPP1R13B,P2R…	GGCT,BBC3,SQSTM1,SDHAF1	P2RX7,RNF31,HRK,GPER1,ERBB4
GO_NUCLEAR_TRANSCRIBED_MRNA_CATABOLIC_PROCESS	GO:0000956	197	Up	1.0563050683239267e-6	2.562050906041163e-4	2	UPF1,RPS20,CSDE1,SAMD4A,EDC4,MRTO4,THRAP3,RPL18,SMG6,PABPC1,RPL31,EXOSC7,MLH1,EXOSC5,TNRC6C,CNOT4,DIS3,RPS5,CNOT3,RPL6,RPLP0,TNRC6A,AGO1,RPL3,TNRC6B,GSPT1,EIF3E,RPS16,RPS19,PPP2R1A,RPL18A,SMG9,LSM5,EXOSC3,CPEB3,MTPAP,RPL28,RPL19,CASC3,DDX5,RPL34,DCPS,DDX6,RPS13,MAGOHB,CNOT2,RPS12,HBS1L,CNOT6,PPP2CA,XRN1,RPL24,NCBP2,EIF4G1,RPS15,RPL22,SMG7,RPS25,EXOSC8,ETF1,RPL21,RPL5,EXOSC9,AGO2,RPS10,CNOT1,UPF3B…	SMG9,NOCT,RPS26
GO_TRANSLATIONAL_INITIATION	GO:0006413	184	Up	1.4077008940848155e-6	3.307657194569915e-4	2	DHX33,RPS20,TPR,EIF2AK2,EIF4B,RPL18,DHX29,PABPC1,EIF2B3,NCK2,RPL31,EIF4G3,DDX1,RPS5,EIF3I,MTIF2,EIF2AK1,PPP1R15A,RPL6,RPLP0,EIF3L,RPL3,EIF3D,ALKBH1,EIF5,FMR1,DNAJC3,MTFMT,EIF3J,EIF3E,RPS16,RPS19,RPL18A,HSPB1,EIF3B,EIF4H,EIF3A,RPL28,RPL19,RPS6KB1,RPL34,EIF4G2,RPS13,EIF2B1,RPS12,RPL24,NCBP2,EIF1B,EIF4G1,EIF2B4,RPS15,RPL22,RPS25,GLE1,EIF2B2,PAIP2,COPS5,KHDRBS1,RPL21,MTIF3,RPL5,AGO2,PAIP2B,RPS10,MIF4…	EIF4A1,RPS26	DDX3X
GO_AMIDE_BIOSYNTHETIC_PROCESS	GO:0043604	711	Up	1.4882838351758935e-6	3.391032168693195e-4	2	GCLC,PDK4,UPF1,DHX33,PDK2,YBX2,AGK,GGCT,RPS20,LARS2,ELOVL5,SAMD4A,CPS1,GCLM,VIM,NSMAF,RPL26L1,TPR,MRPS10,EIF2AK2,PUM2,MRPL43,GATB,YBX3,MPC1,MRPS35,MRPS24,EIF4B,SPHK2,RPL18,HAGH,ZC3H15,ELAVL1,ELOVL1,TNFRSF1A,DHX29,RHOA,IARS2,ROCK1,PDK3,ACSL4,FTSJ1,SRBD1,BCL3,ASNS,PABPC1,EIF2B3,TCOF1,NCK2,RPL31,IGF2BP2,MRPS34,EIF4G3,ACAT1,ACACB,TNRC6C,MKNK1,DDX1,ARG2,JMJD4,MRPL22,GEMIN5,RPS5,NOA1,EIF3I,MTIF2,MGST2,…	GGCT,GAPDH,VARS2,EIF4A1,SPTSSB,RPS26	P2RX7,GGT5,ERBB2,CARNS1,DDX3X
GO_TRNA_METABOLIC_PROCESS	GO:0006399	157	Up	1.8045523467517273e-6	3.990714439772423e-4	2	ELAC2,LARS2,NSUN2,METTL1,TRIT1,TARBP1,GATB,ADAT1,TRMT11,THUMPD1,IARS2,FTSJ1,CPSF1,HSD17B10,TRNT1,EXOSC7,DDX1,SEPHS1,METTL2A,TRMT6,PUS7,OSGEP,RTCB,TRMU,ALKBH1,CDK5RAP1,CSTF2,EARS2,MTFMT,POP1,SARS2,TRMT1,POP4,DUS4L,PTCD1,AIMP2,EXOSC3,TRDMT1,SEPSECS,ELP4,PUS3,HARS2,THG1L,THADA,FARSB,WARS2,DARS2,EXOSC8,TRMT1L,TRMT13,METTL8,EXOSC9,MOCS3,AARS2,RPP40,EEF1E1,DTD1,TRMT5,OSGEPL1,DTD2,GTPBP3,QRSL1,EXOSC2,GR…	VARS2,CTU1
GO_REGULATION_OF_MRNA_CATABOLIC_PROCESS	GO:0061013	181	Up	1.9108582243893474e-6	4.105069425481001e-4	2	UPF1,PSMB1,PSMC4,SLC11A1,SAMD4A,VIM,PSMA4,THRAP3,PUM2,YBX3,YBX1,ELAVL1,ROCK1,PSME4,PABPC1,IGF2BP2,EXOSC7,EXOSC5,TNRC6C,PKP1,XPO1,TNPO1,DIS3,PSMC5,KHSRP,FUS,PCBP4,PABPC4,TNRC6A,ALKBH5,PSME1,HNRNPC,PSMD5,PSMD8,CIRBP,HNRNPM,GTPBP1,TNRC6B,PSMC6,PSMA3,ZC3H14,PSMC1,PSMB5,APEX1,PSMA6,PSME2,PSMA7,E2F1,PSMD10,FMR1,PSMD7,MYEF2,ZC3HAV1,HSPB1,PSMA2,EXOSC3,CPEB3,PSMD3,PSMD11,HSPA8,PSMD9,MAPK14,RBM24,XRN1,FXR1…	YBX1,NOCT,RBM10	AXIN2
GO_ORGANELLE_DISASSEMBLY	GO:1903008	94	Up	2.236729420242606e-6	4.671657919667821e-4	1	SPAST,RB1CC1,GABARAPL2,CLEC16A,VPS13D,USP36,ATG5,ATG2B,FUNDC1,WIPI1,CSNK2A2,SREBF1,MARK2,TIGAR,CTTN,MTIF2,DNM1L,KIF9,MUL1,HDAC6,FBXO7,TSPO,HIF1A,VRK1,MAP1LC3A,TSC2,ZFAND1,BNIP3L,CDC37,GSK3A,GBF1,FBXW7,PPARGC1A,ATG2A,AMBRA1,CAMKK2,HTRA2,PARK7,MFN2,MTIF3,OPTN,KLC1,BECN1,ATG14,VPS13C,USP30,GABARAPL1,DENR,MAP1LC3B,TP53,WDR45B,CTSK,DYRK3,EIF2D,HAX1,ATG3,CISD2,ATG12,MRRF,PELO,WIPI2,PINK1,ATP13A2,HK2,SQ…	SQSTM1	KIF19
GO_REGULATION_OF_MRNA_SPLICING_VIA_SPLICEOSOME	GO:0048024	90	Up	2.3851077455077457e-6	4.8469257131007406e-4	2	RBM5,PTBP1,CELF2,THRAP3,SFSWAP,U2AF2,JMJD6,DAZAP1,SART3,RBM7,MBNL3,YTHDC1,REST,SRPK1,CIRBP,DDX17,RBFOX2,SNW1,SRSF5,CELF4,FMR1,RBM3,HNRNPL,SNRNP70,C1QBP,DDX5,PRPF19,NUP98,SRSF9,SRSF3,RBM24,KHDRBS2,FAM172A,FXR1,NCL,SRSF7,TIA1,SRSF4,PRDX6,RBM25,KHDRBS1,HNRNPA2B1,SMU1,RBM19,SRSF6,RBM42,NSRP1,METTL16,FXR2,KHDRBS3,RBM17,SRPK2,ZC3H10,HNRNPA1,SRSF1,TRA2B,C9orf78,NCBP1,MBNL2,SF3B4,WTAP,RBMX,CELF1,SAP18,MB…	RBM10	CELF5,RBM15B
GO_MRNA_3_END_PROCESSING	GO:0031124	93	Up	2.467167623736057e-6	4.881745621808267e-4	2	PAF1,ZC3H3,THOC3,ZC3H11A,U2AF2,PABPC1,CPSF1,SNRPA,THOC1,PAPOLA,POLDIP3,THOC5,SRSF5,ZC3H14,PABPN1,PABPC1L,CSTF1,RPRD1B,CSTF2,RNF40,CPEB3,MTPAP,CASC3,MAGOHB,CPSF6,SRSF9,SRSF3,NCBP2,PAPOLG,SRSF7,SRSF4,SRSF11,CPSF3,DDX39A,SRSF6,UPF3B,THOC2,SYMPK,CCNT1,THOC6,GRSF1,SRRM1,CCNB1,CDC73,SRSF1,WDR33,CDK9,NCBP1,PNPT1,BARD1,DHX38,RPRD1A,EIF4A3,APP,ZNF473,POLR2D,FIP1L1,TUT1,CPSF7,RNF20,LSM11,SSU72,U2AF1,CHTOP,…	HSF1	RPRD2
GO_INTERLEUKIN_1_MEDIATED_SIGNALING_PATHWAY	GO:0070498	96	Up	2.7129414696940117e-6	5.165974618597806e-4	3	PSMB1,PSMC4,VRK2,PSMA4,CUL1,TAB2,PSME4,FBXW11,TOLLIP,PSMC5,IRAK3,PSME1,PSMD5,PSMD8,TAB1,RBX1,PSMC6,PSMA3,PSMC1,RPS6KA5,PSMB5,PSMA6,NFKBIA,PSME2,PSMA7,PSMD10,MAPK3,PSMD7,RIPK2,IKBKB,NOD1,PSMA2,MAP3K8,PSMD3,PSMD11,NFKB1,PSMD9,SKP1,IL1A,PSMD14,IL1R2,IL1R1,IL1RL2,EGR1,IL1B,PSMF1,PSMB2,PSMA1,PSME3,IRAK2,MAP3K7,IL6,IL1RN,PSMB7,PELI2,PSMB6,PSMA5,RPS27A,UBC,TAB3,PSMD4,PSMB4,SQSTM1,PSMC2,RPS6KA4,PSMD6,OTU…	RIPK2,IL1B,SQSTM1
GO_NUCLEAR_TRANSCRIBED_MRNA_CATABOLIC_PROCESS_NONSENSE_MEDIATED_DECAY	GO:0000184	120	Up	2.748224295038067e-6	5.165974618597806e-4	2	UPF1,RPS20,RPL18,SMG6,PABPC1,RPL31,RPS5,RPL6,RPLP0,RPL3,GSPT1,EIF3E,RPS16,RPS19,PPP2R1A,RPL18A,SMG9,RPL28,RPL19,CASC3,RPL34,RPS13,MAGOHB,RPS12,PPP2CA,RPL24,NCBP2,EIF4G1,RPS15,RPL22,SMG7,RPS25,ETF1,RPL21,RPL5,RPS10,UPF3B,RPL23,RPS4Y1,RPL36,HELZ2,RPL27,CTIF,RPS15A,DHX34,NCBP1,RPL35,RPS6,RPLP1,RPS24,PARN,RPS2,EIF4A3,RPS11,RPL13A,RPL11,RPS8,RPS27A,RPL32,RPS3A,RPL37,PNLDC1,RPL10,RPL7,RPL7A,RPS3,DCP1B,…	SMG9,RPS26
GO_CYTOPLASMIC_TRANSLATION	GO:0002181	93	Up	2.856879534194394e-6	5.239238345757962e-4	2	RPL26L1,YBX3,RPL18,ZC3H15,FTSJ1,RPL31,EIF3I,RPL6,RPLP0,EIF3L,EIF3D,EIF5,FMR1,GSPT1,EIF3J,EIF3E,RPL18A,EIF3B,EIF3A,CPEB3,RPL19,DRG2,DPH1,RWDD1,RBM24,CPEB4,RPL24,EIF4G1,RPL22,DPH5,ETF1,EIF2S2,RPL36,EIF2S3,EIF3G,LIN28A,UNK,DPH2,DPH6,DHX9,CPEB2,RPLP1,DENR,RPL13A,RPL11,EIF2D,RPL32,EIF3H,DPH7,EIF3M,DPH3,RPL30,EIF4A2,NCK1,RPL8,ZNF385A,EIF4A1,RPL26,RPL29,RPL22L1,RPL9,METTL3,EEF2,RPSA,CNBP,DNAJC24,RPS21,R…	EIF4A1,RPS26
GO_MACROAUTOPHAGY	GO:0016236	274	Up	3.002680256950736e-6	5.37551258381252e-4	2	POLDIP2,LAMP2,VTA1,DCN,CAPN1,RB1CC1,RRAGD,IFT88,ATP6V0A1,GABARAPL2,CLEC16A,PHF23,ATP6V1H,VPS13D,USP36,ATG5,VMP1,GNAI3,ATG2B,TBC1D25,VPS35,FUNDC1,NEDD4,WIPI1,CSNK2A2,PRKACA,TSG101,RAB7A,PIK3C3,TIGAR,TP53INP2,SESN1,PSEN1,ULK2,RRAGB,CHMP2B,ATG16L1,NSFL1C,DYNLL1,SNX5,SPTLC1,MCOLN1,EXOC1,SCFD1,HDAC6,WAC,SIRT1,SH3GLB1,SNAP29,TOMM22,HMOX1,MTMR3,HDAC10,ATP6V1D,SPTLC2,HIF1A,CSNK2A1,CHMP4B,MAP1LC3A,PIM2,MA…	RIPK2,GAPDH,SNX6,LRSAM1,UCHL1,SQSTM1,LIX1L	KLHL3,CDK5R1
GO_ESTABLISHMENT_OF_RNA_LOCALIZATION	GO:0051236	187	Up	3.180295665403873e-6	5.561079792598075e-4	5	UPF1,AKAP8L,MVP,ZC3H3,NUP160,TPR,THOC3,ZC3H11A,RIOK2,NDC1,U2AF2,NUP133,SMG6,CPSF1,SIDT1,IGF2BP2,NCBP3,NUP37,THOC1,XPO1,YTHDC1,SEH1L,KHSRP,RBM27,ALKBH5,NUP50,AAAS,NUP188,POLDIP3,THOC5,SRSF5,PABPN1,RAE1,NXT2,FMR1,NUTF2,NUP93,CASC3,NUP88,SUPT6H,DDX25,NUP98,MAGOHB,PARP11,NUP107,CPSF6,SRSF9,SRSF3,MRPL18,QKI,NUP155,NCBP2,RPS15,SRSF7,SRSF4,SFPQ,SMG7,SRSF11,CPSF3,GLE1,NRDE2,NUP43,ENY2,KHDRBS1,FYTTD1,HNRN…	FLOT1,IWS1,HSF1	RBM15B
GO_CELLULAR_NITROGEN_COMPOUND_CATABOLIC_PROCESS	GO:0044270	529	Up	3.3072000189536864e-6	5.651553850571083e-4	2	ENPP4,UPF1,PSMB1,RPS20,CSDE1,PSMC4,DNASE1L1,SLC11A1,SAMD4A,RNH1,DERA,TYMP,VIM,RNASET2,TNFRSF1B,ZCCHC8,EDC4,PSMA4,MRTO4,THRAP3,ENTPD2,PUM2,YBX3,RPL18,NTHL1,YBX1,PDE4A,ELAVL1,ROCK1,PSME4,SMG6,PABPC1,RPL31,PDE8A,IGF2BP2,ACAT1,EXOSC7,RBM7,MLH1,UNG,NT5C2,EXOSC5,TNRC6C,CNOT4,PKP1,XPO1,TNPO1,DIS3,RPS5,HAL,BAX,PSMC5,CNOT3,KHSRP,XRN2,RPL6,RPLP0,FUS,BLVRB,PCBP4,PABPC4,TNRC6A,ALKBH5,PSME1,HNRNPC,AGO1,PSMD5,…	YBX1,SMG9,CYP3A5,APOBEC3A,NOCT,RBM10,HSF1,RPS26	QPRT,RGN,HDC,DPYS,AXIN2,PDE7B,CARNS1
GO_NUCLEAR_EXPORT	GO:0051168	191	Up	3.892873958578501e-6	6.504559843233722e-4	5	UPF1,PKD1,AKAP8L,NUP160,RANBP3,LSG1,TPR,THOC3,ZC3H11A,RIOK2,NDC1,U2AF2,SP100,NUP133,SMG6,CPSF1,PRKACA,NUP37,GTSE1,THOC1,RAPGEF3,STRADB,GSK3B,XPO1,YTHDC1,SEH1L,RBM22,RBM27,ALKBH5,NUP50,AAAS,NUP188,POLDIP3,THOC5,RANGAP1,PPM1A,SRSF5,PABPN1,RAE1,EMD,NUTF2,NUP93,TGFB1,LZTS2,CASC3,NUP88,YWHAE,SUPT6H,DDX25,NUP98,MAGOHB,DUSP16,NUP107,CPSF6,SRSF9,SRSF3,HSPA9,NUP155,NCBP2,DNAJC27,RPS15,SRSF7,PARK7,SRSF4,SM…	IL1B,IWS1	RBM15B
GO_VIRAL_GENOME_REPLICATION	GO:0019079	109	Up	4.0481751396513e-6	6.6170062771822e-4	4	LTF,YTHDC2,EIF2AK2,ATG5,PKN2,NUCKS1,PABPC1,CDC42,HACD3,TOP2B,FKBP6,PPIE,ATG16L1,MAVS,OAS1,CCNK,SRPK1,SMARCB1,APOBEC3H,VAPA,FMR1,EEA1,HTATSF1,ZC3HAV1,DDX5,CCL2,OAS3,OAS2,AICDA,TRIM38,RAB29,TRIM6,SLPI,VAPB,STAU1,DEK,TBC1D20,APOBEC3A,APOBEC3F,EIF2AK4,ILF3,BST2,TRIM28,TOP2A,INPP5K,MORC2,LAMTOR5,ROCK2,RSAD2,OASL,SRPK2,RNASEL,PIK3C2G,TARBP2,IFITM3,SETDB1,RAB5A,TNIP1,STOM,NOTCH1,HMGA2,IFIT5,FBXL2,UBP1,L…	SMARCB1,OAS3,APOBEC3A,IFIT5,RAD23A,ISG15	PIK3C2G,DDX3X
GO_RNA_3_END_PROCESSING	GO:0031123	128	Up	4.219847789392565e-6	6.640231924466266e-4	2	PAF1,ELAC2,ZC3H3,THOC3,ZC3H11A,U2AF2,PABPC1,CPSF1,HSD17B10,TRNT1,EXOSC7,SNRPA,EXOSC5,THOC1,PAPOLA,POLDIP3,THOC5,SRSF5,ZC3H14,PABPN1,PABPC1L,CSTF1,RPRD1B,CSTF2,INTS6,USB1,RNF40,ERI1,FBL,PTCD1,EXOSC3,CPEB3,MTPAP,CASC3,INTS2,MAGOHB,CPSF6,SRSF9,SRSF3,NCBP2,PAPOLG,SRSF7,SRSF4,SRSF11,ERI3,CPSF3,EXOSC8,DDX39A,EXOSC9,SRSF6,UPF3B,THOC2,SYMPK,CCNT1,EXOSC2,DKC1,THOC6,LIN28A,GRSF1,TOE1,SRRM1,CCNB1,CDC73,SRSF…	HSF1	RPRD2
GO_PEPTIDE_METABOLIC_PROCESS	GO:0006518	706	Up	4.239009607319866e-6	6.640231924466266e-4	2	GCLC,UPF1,DHX33,YBX2,GGCT,MGST1,RPS20,LARS2,IGF1,SAMD4A,GLRX2,GCLM,VIM,MIPEP,IFNGR1,RPL26L1,CTNS,TPR,MRPS10,EIF2AK2,PUM2,MRPL43,GATB,YBX3,MRPS35,MRPS24,EIF4B,RPL18,HAGH,ABCA7,ZC3H15,ELAVL1,DHX29,RHOA,IARS2,ROCK1,FTSJ1,SRBD1,BCL3,PABPC1,EIF2B3,TCOF1,NCK2,RPL31,TRHDE,IGF2BP2,PICALM,MRPS34,EIF4G3,TNRC6C,MKNK1,DDX1,PSEN1,JMJD4,MRPL22,GEMIN5,NFE2L1,RPS5,NOA1,GSTP1,EIF3I,MTIF2,MGST2,EIF2AK1,MRPL28,ERO1…	GGCT,PCSK1N,GAPDH,VARS2,EIF4A1,RPS26,GSTA1	GGT5,ADAM10,ERBB2,CARNS1,DDX3X
GO_RNA_EXPORT_FROM_NUCLEUS	GO:0006405	132	Up	4.3355791751040444e-6	6.652902003593329e-4	5	UPF1,AKAP8L,NUP160,TPR,THOC3,ZC3H11A,RIOK2,NDC1,U2AF2,NUP133,SMG6,CPSF1,NUP37,THOC1,XPO1,YTHDC1,SEH1L,RBM27,ALKBH5,NUP50,AAAS,NUP188,POLDIP3,THOC5,SRSF5,PABPN1,RAE1,NUP93,CASC3,NUP88,SUPT6H,DDX25,NUP98,MAGOHB,NUP107,CPSF6,SRSF9,SRSF3,NUP155,NCBP2,RPS15,SRSF7,SRSF4,SMG7,SRSF11,CPSF3,GLE1,NRDE2,NUP43,ENY2,KHDRBS1,FYTTD1,HNRNPA2B1,DDX39A,SRSF6,XPO5,NUP153,UPF3B,NUP85,THOC2,SYMPK,PCID2,NUP214,THOC6,N…	IWS1	RBM15B
GO_DEFENSE_RESPONSE_TO_VIRUS	GO:0051607	197	Up	4.7946844842260325e-6	7.210246527379107e-4	4	TSPAN6,MAP3K14,RNF216,POLR3B,ZMYND11,BIRC3,EIF2AK2,PUM2,TRAF3IP2,POLR3E,HYAL2,ABCC9,NCBP3,EXOSC5,ITCH,DDX1,PTPRC,ZMPSTE24,AGBL5,MAVS,OAS1,MUL1,EXOC1,UNC13D,IL12RB1,DDX17,APOBEC3H,POLR3H,CD40,SAMHD1,RNF125,RIOK3,PQBP1,DNAJC3,PYCARD,BNIP3L,LILRB1,ZNF175,ZC3HAV1,DDX58,C1QBP,DHX58,UNC93B1,BIRC2,IL23A,OAS3,OAS2,AICDA,TRIM38,POLR3G,IFIH1,STAT1,GBP3,GBP1,TNFAIP3,IFIT3,IFIT2,GPAM,TRIM25,TRIM6,NT5C3A,IRF1…	OAS3,IFIH1,IL1B,APOBEC3A,PML,IFIT5,ISG15	AZU1
GO_CYTOPLASMIC_TRANSLATIONAL_INITIATION	GO:0002183	30	Up	5.1027766194134305e-6	7.523093608111683e-4	2	EIF3I,EIF3L,EIF3D,EIF5,EIF3J,EIF3E,EIF3B,EIF3A,EIF4G1,EIF2S2,EIF2S3,EIF3G,DENR,RPL13A,EIF2D,EIF3H,EIF3M,EIF4A2,NCK1,EIF4A1,METTL3,RBM4,EIF3F,EIF3K,EIF3C,EIF4EBP1,YTHDF2,MTOR,EIF3CL,MCTS1	EIF4A1
GO_GLYCOLYTIC_PROCESS_THROUGH_FRUCTOSE_6_PHOSPHATE	GO:0061615	24	Up	5.663821041284316e-6	8.189667386426302e-4	2	PFKP,PKM,ENO1,PGK1,GPI,GALK1,ENO3,ALDOC,GAPDH,TPI1,ENO2,ALDOB,FOXK2,PFKL,ALDOA,PFKM,HK1,ADPGK,HK2,PGAM2,FOXK1,PGM2L1,PGAM1,BPGM	GAPDH,ALDOA,PGAM1
GO_MITOCHONDRIAL_MEMBRANE_ORGANIZATION	GO:0007006	104	Up	6.343214647706593e-6	8.998986969076581e-4	1	GCLC,STPG1,BAD,SLC25A5,AGK,DNAJC11,BID,BAK1,HEBP2,ADCK1,CASP8,EYA2,TP63,TP73,HSP90AA1,GSK3B,BAX,PPP1R13B,SLC9A1,MUL1,TMEM14A,TIMM13,TOMM22,SAMM50,GZMB,TIMM9,E2F1,TAZ,BMF,BNIP3L,PDCD5,TIMM50,BBC3,GSK3A,CHCHD3,MAPK8,PPIF,YWHAE,TFDP2,ATF2,MFN2,PPP3CC,ZNF205,ALKBH7,ROMO1,RHOT1,YWHAH,HIP1R,IMMT,YWHAQ,TIMM10,NMT1,RHOT2,AFG3L2,TP53,PMAIP1,TP53BP2,SNCA,DYNLT1,BCL2L11,APOOL,OXA1L,MPV17L,PINK1,HK2,THEM4,CH…	BBC3
GO_MRNA_TRANSPORT	GO:0051028	144	Up	6.705723810443708e-6	9.17359717390607e-4	5	UPF1,AKAP8L,MVP,ZC3H3,NUP160,TPR,THOC3,ZC3H11A,NDC1,U2AF2,NUP133,SMG6,CPSF1,IGF2BP2,NCBP3,NUP37,THOC1,XPO1,YTHDC1,SEH1L,KHSRP,ALKBH5,NUP50,AAAS,NUP188,POLDIP3,THOC5,SRSF5,PABPN1,RAE1,NXT2,FMR1,NUTF2,NUP93,CASC3,NUP88,SUPT6H,DDX25,NUP98,MAGOHB,PARP11,NUP107,SRSF9,SRSF3,QKI,NUP155,NCBP2,SRSF7,SRSF4,SMG7,SRSF11,CPSF3,GLE1,NUP43,ENY2,FYTTD1,HNRNPA2B1,DDX39A,SRSF6,NUP153,UPF3B,NUP85,THOC2,SYMPK,PCID2,…	IWS1,HSF1	RBM15B
GO_POSTTRANSCRIPTIONAL_REGULATION_OF_GENE_EXPRESSION	GO:0010608	526	Up	6.7103051544731185e-6	9.17359717390607e-4	2	UPF1,POLR2J,YBX2,PSMB1,PSMC4,MATR3,SLC11A1,SAMD4A,VIM,TNFRSF1B,NUP160,PSMA4,POLR2B,TPR,THRAP3,EIF2AK2,PUM2,RC3H2,NDC1,YBX3,EIF4B,YBX1,ELAVL1,DHX29,RHOA,ROCK1,PSME4,NUP133,BCL3,PABPC1,TCOF1,NCK2,IGF2BP2,EIF4G3,NUP37,EXOSC7,EXOSC5,TNRC6C,MKNK1,DDX1,JMJD4,GEMIN5,XPO1,TNPO1,DIS3,YTHDC1,ZMPSTE24,SEH1L,MTIF2,EIF2AK1,PPP1R15A,SRRT,PSMC5,OGFOD1,CNOT3,KHSRP,MAPKAPK5,GCN1,FUS,PCBP4,PABPC4,TNRC6A,PUS7,ALKBH…	YBX1,GAPDH,NOCT,RBM10	ERBB2,AXIN2,DDX3X
GO_PROTEIN_FOLDING	GO:0006457	187	Up	7.012283967121811e-6	9.415243419426588e-4	6	FKBP4,NUDCD3,CD74,ERP44,GRN,HSPA5,DNAJC25,GNAI3,PDIA5,NFYC,DNAJA2,GNB5,CSNK2A2,LMAN1,DNAJC10,FKBP6,GNB1,HSP90AA1,PPIE,DNAJA1,ERO1B,PDRG1,FKBP1A,ERP29,GANAB,LTBP4,NUDC,DNAJB11,FKBP5,HSP90AB1,PPIL2,ST13,PSMC1,PFDN4,DNAJC5,CSNK2A1,RP2,DNAJC3,DNAJA3,SNRNP70,SGTA,PDCD5,CDC37,DNAJC2,DNAJB6,HSPB1,CDC37L1,BAG1,PPIF,RGS9,WFS1,GRPEL1,CRYAB,HSPA8,DNAJC4,CHORDC1,AIP,MLEC,PTGES3,GNB3,BAG2,HSPA9,PFDN1,TTC1,GNA…	PDRG1,TCP1	GNB3
GO_INTERSPECIES_INTERACTION_BETWEEN_ORGANISMS	GO:0044419	829	Up	8.56002287326837e-6	0.0011291721400720153	4	CFH,FUCA2,BAD,CFLAR,UPF1,SLC25A5,POLR2J,CREBBP,AP2B1,NOS2,PSMB1,RPS20,VTA1,CD4,FYN,RNF216,PTBP1,LTF,DDX11,ZMYND11,CD74,KPNA6,VIM,VRK2,NUP160,CDH1,PSMA4,AP2S1,CUL7,YTHDC2,ATP6V1H,POLR2B,TPR,RSF1,NEDD4L,THOC3,CUL1,EIF2AK2,SERPINB3,ATG5,NDC1,CTDP1,NCKAP1,WAPL,RPL18,CASP8,HIPK2,TAF11,IPO5,PKN2,SPEN,CDK13,KDM4A,SP100,TRAM1,TNFRSF1A,RHOA,HYAL2,NUP133,NUCKS1,VPS35,NEDD4,PABPC1,CDC42,RPL31,TFRC,AP1M1,PVR…	SMARCB1,OAS3,GAPDH,IFIH1,TCP1,APOBEC3A,ACY3,RAC1,PML,LRSAM1,IFIT5,EIF4A1,KRT8,RAD23A,ISG15,RPS26	P2RX7,HPX,DOCK2,PIK3C2G,ERCC3,PGLYRP4,S100A12,CD200R1,SUGT1,AZU1,DDX3X,RBM15B
GO_ORGANIC_CYCLIC_COMPOUND_CATABOLIC_PROCESS	GO:1901361	570	Up	8.917295672826234e-6	0.0011560197614479389	2	ENPP4,UPF1,PSMB1,RPS20,CSDE1,PSMC4,DNASE1L1,SLC11A1,CYP24A1,SAMD4A,RNH1,DERA,HSD17B6,TYMP,VIM,RNASET2,TNFRSF1B,ZCCHC8,CYP46A1,EDC4,PSMA4,MRTO4,THRAP3,ENTPD2,PUM2,YBX3,ACAA1,RPL18,NTHL1,YBX1,PDE4A,ELAVL1,ROCK1,PSME4,MAOB,SMG6,PABPC1,RPL31,SCARB1,PDE8A,IGF2BP2,SCARF1,ACAT1,EXOSC7,RBM7,MLH1,UNG,NT5C2,EXOSC5,TNRC6C,CNOT4,PKP1,XPO1,TNPO1,DIS3,RPS5,HAL,HSD17B14,BAX,PSMC5,MT3,CNOT3,KHSRP,XRN2,RPL6,RPLP0…	YBX1,SMG9,SNX17,APOBEC3A,NOCT,RBM10,HSF1,RPS26	QPRT,RGN,HDC,DPYS,AXIN2,PDE7B,CARNS1
GO_REGULATION_OF_RNA_SPLICING	GO:0043484	126	Up	9.385763768519047e-6	0.0011776003646696634	2	RBM5,PTBP1,CLK1,CELF2,THRAP3,SFSWAP,U2AF2,JMJD6,DAZAP1,SART3,RBM7,MBNL3,YTHDC1,REST,RBM22,FUS,SRPK1,CIRBP,DDX17,RBFOX2,SNW1,SRSF5,CELF4,FMR1,PQBP1,RBM3,ESRP2,ESRP1,HNRNPL,SNRNP70,PRX,SETX,C1QBP,DDX5,ZPR1,PRPF19,RPS13,NUP98,SRSF9,SRSF3,RBM24,KHDRBS2,CLK4,FAM172A,FXR1,NCL,SRSF7,TIA1,SRSF4,PTBP2,PRDX6,PTBP3,RBM25,KHDRBS1,HNRNPA2B1,SMU1,RBM19,SRSF6,AHNAK,RBM42,NSRP1,METTL16,FXR2,HABP4,KHDRBS3,RBM38,R…	RBM10,RPS26	CELF5,RBM15B
GO_RIBOSE_PHOSPHATE_BIOSYNTHETIC_PROCESS	GO:0046390	146	Up	9.569363419976971e-6	0.0011776003646696634	2	AK2,PDK4,SLC25A13,PDK2,ELOVL5,CTPS2,MPC1,SPHK2,ELOVL1,PKM,PDK3,COASY,ACSL4,ENO1,ACAT1,VPS9D1,ACACB,ADCY2,CAD,PDPR,DLD,UPRT,TREM2,ACOT7,SCD,TECR,SLC25A1,PYGL,GSTZ1,PRPS2,TAZ,DHODH,NME3,MLYCD,NME4,ACSBG1,TGFB1,GCDH,IMPDH1,PRKAG2,AK1,PPARGC1A,PDHX,NME5,UMPS,SLC25A12,AMPD2,AMPD1,ELOVL4,PANK3,ADCY7,ACSL3,SLC35B3,PANK2,PPCS,PAICS,PPAT,ADCY4,UCK1,ACSS2,PPT1,ACLY,PDHA1,GUCY2D,AMPD3,RFK,COX5B,ADCY3,ATIC,P…	PANK3,ALDOA
GO_REGULATION_OF_PROTEIN_LOCALIZATION_TO_CHROMOSOME_TELOMERIC_REGION	GO:1904814	13	Up	9.905926654012357e-6	0.0011776003646696634	5	CCT4,TCP1,GNL3L,DKC1,CCT7,WRAP53,CCT6A,TERF1,CCT5,CCT8,CCT3,GNL3,CCT2	TCP1
GO_PROTEIN_CONTAINING_COMPLEX_DISASSEMBLY	GO:0032984	294	Up	9.938735941422971e-6	0.0011776003646696634	1	DVL2,UPF1,LAMP2,SCIN,VTA1,SPAST,GABARAPL2,CLEC16A,PHF23,CAPG,MRPS10,LIMA1,MRPL43,MRPS35,MRPS24,SMARCD1,DHX8,NAV3,TBC1D25,KIF2A,LRP6,SPTB,WDR1,SMARCE1,NSF,CLASP1,MRPS34,TSG101,ADD2,CAMSAP3,CAPZB,JMJD4,SMARCD3,MRPL22,GSK3B,CHMP2B,ZMPSTE24,CHMP5,MRPL28,OGFOD1,ADD1,MRPS33,IRAK3,MCOLN1,SUPT16H,HDAC6,MRPS18A,SNAP29,SMARCB1,SH3BP1,TRIOBP,TFIP11,SPEF1,MAP1LC3A,MID1,MRPS31,AXIN1,GSPT1,ZFAND1,MRPL4,NAPA,GR…	SMARCB1,GRWD1,LIX1L	KIF24,KIF19
GO_MITOCHONDRIAL_RNA_METABOLIC_PROCESS	GO:0000959	42	Up	1.0005115217973701e-5	0.0011776003646696634	2	ELAC2,TRIT1,HSD17B10,TRNT1,POLRMT,CDK5RAP1,EARS2,SARS2,TFAM,WARS2,DARS2,FOXO3,SLIRP,MTERF2,MTERF4,AARS2,TRMT5,MTERF1,PRKAA1,GRSF1,MTO1,TBRG4,PNPT1,LRPPRC,FASTKD1,YARS2,TARS2,TRMT10A,PPARGC1B,MTERF3,SUPV3L1,TFB2M,TRMT10B,TRMT61B,SLC25A33,TEFM,TRMT10C,PDE12,PUS1,FASTKD5,CHCHD10,MRPL12
GO_TRNA_PROCESSING	GO:0008033	119	Up	1.002346367054907e-5	0.0011776003646696634	2	ELAC2,NSUN2,METTL1,TRIT1,TARBP1,ADAT1,TRMT11,THUMPD1,FTSJ1,CPSF1,HSD17B10,TRNT1,DDX1,SEPHS1,METTL2A,TRMT6,PUS7,OSGEP,RTCB,TRMU,ALKBH1,CDK5RAP1,CSTF2,MTFMT,POP1,TRMT1,POP4,DUS4L,PTCD1,TRDMT1,ELP4,PUS3,THG1L,THADA,TRMT1L,TRMT13,METTL8,MOCS3,AARS2,RPP40,TRMT5,OSGEPL1,GTPBP3,GRSF1,ELP3,THUMPD3,ANKRD16,ELP2,MTO1,NAT10,C2orf49,TRMO,ALKBH8,THUMPD2,SSB,ELAC1,DUS3L,CTU1,TPRKB,TRMT10A,FARS2,CDKAL1,RPP30,TR…	CTU1
GO_RESPONSE_TO_VIRUS	GO:0009615	266	Up	1.0562842568316678e-5	0.0012218771272488169	4	TSPAN6,FGR,MAP3K14,RNF216,POLR3B,ZMYND11,BIRC3,IFNGR1,EIF2AK2,PUM2,TRAF3IP2,POLR3E,HYAL2,BCL3,ABCC9,NCBP3,ENO1,EXOSC5,ITCH,DDX1,PTPRC,ZMPSTE24,AGBL5,MAVS,OAS1,IRAK3,MUL1,EXOC1,UNC13D,IL12RB1,DDX17,APOBEC3H,POLR3H,CD40,SAMHD1,RNF125,RIOK3,FMR1,PIM2,PQBP1,DNAJC3,CCL22,PYCARD,IKBKB,BNIP3L,CCDC130,LILRB1,URI1,HNRNPUL1,ZNF175,CDK6,ZC3HAV1,HSPB1,AP1S1,PSMA2,DDX58,GATA3,ACTA2,GBF1,C1QBP,DHX58,UNC93B1,BI…	OAS3,IFIH1,IL1B,APOBEC3A,PML,IFIT5,ISG15	GATA3,IL12A,AZU1,DDX3X
GO_ESTABLISHMENT_OF_PROTEIN_LOCALIZATION_TO_ORGANELLE	GO:0072594	517	Up	1.123126349758671e-5	0.0012665566243935168	5	BAD,M6PR,CROT,LAMP2,AP2B1,AGK,NOS2,SEC62,RPS20,BID,RGPD5,AGPS,TOMM34,SEC63,KPNA6,MIPEP,LRRC7,PEX3,CDH1,ZFYVE16,HSPA5,TPR,TSPAN17,VPS13D,USP36,SEC61A1,ACAA1,RPL18,CASP8,TNPO3,AP3D1,IPO5,TRAM2,SEC61A2,TRAM1,HYAL2,NUP133,DRD4,NEDD4,CSNK2A2,RPL31,SREBF1,UBE2D1,TP63,PTGS2,TSG101,LMAN1,TIMM21,RAB7A,LAMP3,TP73,OPHN1,DNM2,PSEN1,HSP90AA1,TNPO1,RPS5,RAB10,EPS15,DNAJA1,IPO11,RBM22,ZFAND6,HUWE1,ACOX3,BAX,PPP…	AGPS,RAB10,BBC3,TCP1,PML,LRSAM1,RPS26	RNF31,PEX6,ANGPT1,SHH
GO_REGULATION_OF_MACROAUTOPHAGY	GO:0016241	162	Up	1.1285981358473948e-5	0.0012665566243935168	2	POLDIP2,DCN,CAPN1,RB1CC1,RRAGD,IFT88,ATP6V0A1,CLEC16A,PHF23,ATP6V1H,VPS13D,USP36,GNAI3,TBC1D25,VPS35,NEDD4,PRKACA,TIGAR,SESN1,RRAGB,SNX5,SPTLC1,EXOC1,SCFD1,HDAC6,WAC,SIRT1,SH3GLB1,HMOX1,MTMR3,ATP6V1D,SPTLC2,HIF1A,CHMP4B,PIM2,MAPK3,NPRL3,TSC2,RIPK2,BNIP3L,CDC37,NOD1,RHEB,PRKAG2,MAPK8,TBC1D12,IFT20,LAMTOR3,GAPDH,PRKAB1,EPM2A,ATP6V0E1,NPRL2,ATP6V1A,PIKFYVE,HTRA2,RAB3GAP1,ATP6V1B1,QSOX1,LAMTOR2,MFN2,…	RIPK2,GAPDH,SNX6,LRSAM1,UCHL1	CDK5R1
GO_CELLULAR_PROTEIN_COMPLEX_DISASSEMBLY	GO:0043624	198	Up	1.2043569505652565e-5	0.0013176749395400627	1	UPF1,SCIN,SPAST,CAPG,MRPS10,LIMA1,MRPL43,MRPS35,MRPS24,NAV3,KIF2A,SPTB,WDR1,NSF,CLASP1,MRPS34,ADD2,CAMSAP3,CAPZB,JMJD4,MRPL22,MRPL28,OGFOD1,ADD1,MRPS33,HDAC6,MRPS18A,SH3BP1,TRIOBP,SPEF1,MID1,MRPS31,GSPT1,MRPL4,NAPA,MTPN,MRPL32,PPP1R9B,MRPL27,HSPA8,TRPV4,MRPL51,MTRF1L,MRPL18,MRPL2,SEMA5A,MRPS30,MRPS27,MRPL3,SPTBN1,MRPL19,PLEK,MRPL37,CAPZA1,ARHGEF2,DNAJC6,MRPS15,STMN1,CAMSAP2,GLE1,VPS4B,MRPS14,MTRF…		KIF24,KIF19
GO_RNA_DEPENDENT_DNA_BIOSYNTHETIC_PROCESS	GO:0006278	66	Up	1.2150247877406e-5	0.0013176749395400627	2	RFC1,PNKP,SMG6,MAP2K7,XRCC5,HSP90AA1,MAP3K4,MAPKAPK5,HNRNPC,TINF2,HSP90AB1,MAPK1,TELO2,MAPK3,ACD,TNKS2,GAR1,PTGES3,RAD50,XRN1,CCT4,SMG7,NEK2,TCP1,POT1,TEP1,GNL3L,DKC1,RPA1,TERF2,NAT10,HNRNPA1,PKIB,CCT7,PIF1,PARN,WRAP53,NAF1,NHP2,CCT6A,HMBOX1,TERF1,TNKS1BP1,ATM,CCT5,NEK7,FBXO4,HNRNPU,CCT8,CCT3,CCT2,TERF2IP,CTNNB1,EXOSC10,DCP2,TNKS,ATR,CTC1,AURKB,MAPK15,NOP10,PPIA,SRC,SMG5,PINX1,TEN1	PNKP,TCP1	MAPK15
GO_RNA_MODIFICATION	GO:0009451	144	Up	1.2386114529803963e-5	0.0013176749395400627	2	RPUSD1,TSR3,TFB1M,NSUN2,METTL1,TRIT1,TARBP1,TRMT11,THUMPD1,FTSJ1,JMJD6,HSD17B10,DIMT1,SEPHS1,METTL2A,TRMT6,PUS7,ALKBH5,OSGEP,TRMT2A,APOBEC3H,TRMU,ALKBH1,PCIF1,CDK5RAP1,RNMT,MTFMT,TRMT1,FBL,DUS4L,CBLL1,TRDMT1,FTSJ3,GAR1,ELP4,PUS3,NOP2,AICDA,THG1L,THADA,NSUN4,TRMT1L,MTERF4,TRMT13,ZC3H13,METTL8,MOCS3,AARS2,EMG1,TRMT5,METTL16,APOBEC3A,APOBEC3F,OSGEPL1,PUS7L,GTPBP3,NSUN5,DKC1,ELP3,THUMPD3,ANKRD16,ELP2…	APOBEC3A,CTU1	RBM15B
GO_MRNA_EXPORT_FROM_NUCLEUS	GO:0006406	107	Up	1.2493125825980817e-5	0.0013176749395400627	2	UPF1,AKAP8L,NUP160,TPR,THOC3,ZC3H11A,NDC1,U2AF2,NUP133,SMG6,CPSF1,NUP37,THOC1,YTHDC1,SEH1L,ALKBH5,NUP50,AAAS,NUP188,POLDIP3,THOC5,SRSF5,PABPN1,RAE1,NUP93,CASC3,NUP88,SUPT6H,DDX25,NUP98,MAGOHB,NUP107,SRSF9,SRSF3,NUP155,NCBP2,SRSF7,SRSF4,SMG7,SRSF11,CPSF3,GLE1,NUP43,ENY2,FYTTD1,HNRNPA2B1,DDX39A,SRSF6,NUP153,UPF3B,NUP85,THOC2,SYMPK,PCID2,NUP214,THOC6,NUP210,EIF5A,NXT1,SRRM1,SRSF1,WDR33,NCBP1,NUP54,N…	IWS1	RBM15B
GO_CELLULAR_MACROMOLECULE_CATABOLIC_PROCESS	GO:0044265	1061	Up	1.2617714542742986e-5	0.0013176749395400627	2	GCLC,ANKIB1,HECW1,CDC27,UPF1,RHBDD2,FBXL3,LAMP2,OSBPL7,AP2B1,RHBDF1,MYLIP,PSMB1,PKD1,RPS20,CSDE1,UBE3C,POMT2,HFE,RNF216,PSMC4,NUB1,RNF14,DNASE1L1,UFL1,SLC11A1,WWTR1,ZRANB1,SAMD4A,RNH1,UBR2,VIM,RNASET2,TNFRSF1B,ZCCHC8,UBA6,PIAS1,RNF19A,GABARAPL2,CUL3,USP2,EDC4,CLEC16A,PSMA4,AP2S1,CUL7,HSPA5,USP28,ERCC8,NEDD4L,JKAMP,MAPK9,HERPUD1,MRTO4,ANAPC4,THRAP3,CUL1,USP36,PUM2,USP13,YBX3,RPL18,GPC1,RNF4,CASP8,…	YBX1,CCDC22,UBXN8,SMG9,FBXO6,PML,NOCT,UCHL1,SQSTM1,RAD23A,RBM10,HSF1,ISG15,ARRDC1,RPS26	QRICH2,RGN,EGF,KLHL3,PYHIN1,SHH,AXIN2,PCSK9,BRSK2,NEU4
GO_ATP_METABOLIC_PROCESS	GO:0046034	238	Up	1.2927652553039299e-5	0.0013315482129630477	2	BAD,AK2,NDUFAB1,SLC25A13,SLC4A1,COX10,NADK,MLXIPL,UQCRC1,COX15,BID,IGF1,ATP1A2,NDUFS1,NUP160,CTNS,TPR,NDC1,SPHK2,NDUFB4,PFKP,PKM,RHOA,HDAC4,NUP133,SDHA,ENO1,NUP37,VPS9D1,SIRT6,TIGAR,PGM1,PSEN1,SEH1L,DNM1L,COQ9,P2RX7,NDUFB2,DLD,MYH7,NUP50,AAAS,MSH2,NUP188,TREM2,NDUFB7,TSPO,HIF1A,RAE1,ABCD1,TAZ,PGK1,NUP93,GPI,TGFB1,OGDH,PRKAG2,AK1,PPIF,GALK1,ENO3,NUP88,MYH3,ALDOC,NDUFC1,PPARGC1A,HSPA8,NUP98,NDUFS8,…	GAPDH,OLA1,ALDOA,COA6,PGAM1	P2RX7
GO_REGULATION_OF_CELLULAR_CATABOLIC_PROCESS	GO:0031329	743	Up	1.3762725465521083e-5	0.0013787224080870563	2	GCLC,ANKIB1,BAD,POLDIP2,UPF1,OSBPL7,RHBDF1,MYLIP,PSMB1,PKD1,MLXIPL,HFE,ABHD5,DCN,PSMC4,NUB1,RNF14,UFL1,CAPN1,IGF1,SLC11A1,SAMD4A,RB1CC1,RRAGD,VIM,TNFRSF1B,IFT88,ATP6V0A1,PIAS1,RNF19A,GABARAPL2,DAPK2,TIMP2,CLEC16A,PHF23,PSMA4,ATP6V1H,VPS13D,MAPK9,HERPUD1,PIK3CB,THRAP3,TAB2,USP36,PUM2,ATG5,USP13,ATP2B4,YBX3,HIPK2,CTSA,GNAI3,YBX1,ELAVL1,KDM4A,ATXN3,ROCK1,TBC1D25,PSME4,SIRT2,ERLEC1,VPS35,NEDD4,PTPN3,…	YBX1,CCDC22,RIPK2,GAPDH,IL1B,SNX6,PML,LRSAM1,ADRA2A,NOCT,UCHL1,PGAM1,RAD23A,RBM10,HSF1,CPTP	P2RX7,QRICH2,RGN,EGF,PYHIN1,SHH,AXIN2,PCSK9,PPP1R3B,BRSK2,CDK5R1,MAPK15
GO_PROCESS_UTILIZING_AUTOPHAGIC_MECHANISM	GO:0061919	457	Up	1.3878838049467883e-5	0.0013787224080870563	7	BAD,POLDIP2,LAMP2,OSBPL7,VPS41,VTA1,DCN,CAPN1,RB1CC1,RRAGD,IFT88,ATP6V0A1,GABARAPL2,DAPK2,CLEC16A,PHF23,ATP6V1H,VPS13D,PIK3CB,TAB2,USP36,ATG5,USP13,VMP1,CTSA,GNAI3,KDM4A,CD84,ATG2B,ROCK1,TBC1D25,SIRT2,VPS35,FUNDC1,NEDD4,WIPI1,CSNK2A2,PRKACA,SREBF1,MARK2,TSG101,RAB7A,USP33,LAMP3,PIK3C3,TIGAR,TP53INP2,TOLLIP,KEAP1,SESN1,MID2,PSEN1,HSP90AA1,GSK3B,ULK2,RRAGB,CHMP2B,ZMPSTE24,CTTN,ATG16L1,MT3,DNM1L,NSF…	RIPK2,GAPDH,SNX6,LRSAM1,UCHL1,SQSTM1,CPTP,LIX1L	SRPX,KLHL3,CDK5R1,MAPK15
GO_AUTOPHAGY_OF_MITOCHONDRION	GO:0000422	71	Up	1.4175628377945561e-5	0.0013787224080870563	2	RB1CC1,GABARAPL2,CLEC16A,VPS13D,USP36,ATG5,ATG2B,FUNDC1,WIPI1,CSNK2A2,SREBF1,MARK2,TIGAR,CTTN,DNM1L,MUL1,HDAC6,FBXO7,TSPO,HIF1A,MAP1LC3A,TSC2,BNIP3L,CDC37,GSK3A,FBXW7,PPARGC1A,ATG2A,AMBRA1,CAMKK2,HTRA2,PARK7,MFN2,OPTN,BECN1,ATG14,VPS13C,USP30,GABARAPL1,MAP1LC3B,TP53,WDR45B,CTSK,HAX1,ATG3,CISD2,ATG12,WIPI2,PINK1,ATP13A2,HK2,SQSTM1,SPATA18,FZD5,FUNDC2,GABARAP,ATG13,BNIP3,GBA,ATG9B,RNF41,TOMM7,WDR45…	SQSTM1
GO_CELLULAR_PROTEIN_CONTAINING_COMPLEX_ASSEMBLY	GO:0034622	858	Up	1.4250679270614185e-5	0.0013787224080870563	1	RAD52,NDUFAF7,RBM5,FKBP4,NDUFAB1,ZMYND10,HCCS,DHX33,GCFC2,AP2B1,BAIAP2L1,CCL26,USH1C,COX10,VPS41,SCIN,LUC7L,MAPK8IP2,RANBP9,ZNF207,TTC19,PIK3C2A,ANLN,PSMC4,COX15,WAS,MNAT1,NDUFS1,STRAP,CENPQ,PIAS1,TMSB10,MYOM2,TUBG2,DNAH5,CAPG,AP2S1,GEMIN8,ARHGAP6,RSF1,CELF2,VAMP3,ELN,RAD51,CYBA,TTC17,MRTO4,EIF2AK2,NDC1,NCKAP1,SFSWAP,EIF4B,RNF4,DDX20,TAF11,NDUFB4,ARFGEF1,RHOA,NAV3,SIRT2,TGFBR3,PFN2,SPTB,GBA2,NCK2…	SMARCB1,GRWD1,TCP1,DDB2,RAC1,POLR1E,TAPBPL,CDC42EP5,COA6,HSF1,SDHAF1,CPTP	ARHGAP28,PREX1,EGF,VAMP1,ANGPT1,CELF5,ERCC3,CFAP100,DNAI2,CDK5R1,CDH5
GO_RESPONSE_TO_INTERLEUKIN_1	GO:0070555	173	Up	1.4474321440375093e-5	0.0013787224080870563	3	GCLC,TFPI,CD38,UPF1,CX3CL1,CCL26,SELE,PSMB1,PSMC4,ABCC2,VRK2,PSMA4,YTHDC2,CYBA,CUL1,TAB2,HYAL2,HDAC4,PSME4,RORA,FBXW11,EDN1,TOLLIP,PSMC5,IGBP1,ICAM1,IRAK3,PSME1,PSMD5,PSMD8,TAB1,RBX1,PSMC6,PSMA3,HIF1A,PSMC1,RPS6KA5,PSMB5,YY1,PSMA6,NFKBIA,PSME2,CD40,PSMA7,PSMD10,MAPK3,CCL22,CCL17,PSMD7,USP10,PYCARD,RIPK2,SFRP1,IKBKB,CACTIN,NOD1,PSMA2,MAP3K8,PSMD3,PSMD11,CCL2,NFKB1,PSMD9,SKP1,HYAL1,IL1A,CCL20,PSMD1…	RIPK2,IL1B,MAPK13,SQSTM1,GBP2	CACTIN,TNFRSF11A
GO_DNA_TEMPLATED_TRANSCRIPTION_ELONGATION	GO:0006354	100	Up	1.4485845223949654e-5	0.0013787224080870563	2	POLR2J,PAF1,ZMYND11,MNAT1,POLR2B,CTDP1,CDK13,POLR1A,AFF4,THOC1,CCNT2,CCNK,SUPT16H,POLR2E,POLR2F,THOC5,NELFCD,HTATSF1,POLR2C,TAF1C,ERCC2,POLR2I,ELL,EZH2,UBTF,RECQL5,SUPT6H,ELP4,GTF2H1,GTF2H3,RNF8,TBP,NCBP2,TAF1B,ELL2,ENY2,TSFM,POLR1B,GTF2F1,PCID2,ELL3,CCNT1,EAPP,ELOF1,MLLT1,ADRM1,CDK7,CDC73,CCNH,ELP2,CDK9,NCBP1,POLR1E,RTF1,WDR61,BRD4,TAF1A,POLR2D,EAF1,EAF2,GTF2H2,POLR2K,SSRP1,HNRNPU,CCAR2,ZNF326,E…	POLR1E,IWS1	ERCC3,SHH
GO_CELLULAR_RESPIRATION	GO:0045333	161	Up	1.5535840803755222e-5	0.0014593506206696482	2	NDUFAB1,SLC25A13,COX10,NOS2,UQCRC1,MDH1,COX15,BID,NDUFS1,AIFM2,CS,NDUFB4,MTFR1,IDH3G,SDHA,ME2,NOA1,COQ9,NDUFB2,DLD,FH,NDUFB7,ACO2,HIF1A,NFATC4,IDH3B,SLC25A14,TAZ,ETFB,OGDH,NDUFC1,PPARGC1A,NDUFS8,TRPV4,COX6A1,ALDH5A1,NNT,GPD2,NDUFS7,COQ10B,SLC25A12,COX7A2L,PARK7,SDHB,MTFR1L,NDUFB3,NDUFA8,NR4A3,DLST,IDE,DNAJC15,CAT,PIK3CA,ACO1,CISD1,NDUFA1,SLC25A23,PANK2,COX6B1,TRAP1,COX7C,UQCR11,NDUFA5,CBFA2T3,NDU…	ME2,COA6
GO_RNA_POLYADENYLATION	GO:0043631	40	Up	1.572115976516046e-5	0.0014593506206696482	2	PAF1,ZC3H3,PABPC1,CPSF1,SNRPA,PAPOLA,ZC3H14,PABPC1L,CSTF2,RNF40,CPEB3,MTPAP,CPSF6,PAPOLG,CPSF3,SYMPK,CCNT1,GRSF1,CDC73,WDR33,CDK9,PNPT1,APP,FIP1L1,TUT1,CPSF7,RNF20,SSU72,PCF11,CPSF2,LEO1,NUDT21,AHCYL1,CLP1,CSTF3,HSF1,SUPT5H,CTR9,NELFE,SCAF8	HSF1
GO_VIRAL_LIFE_CYCLE	GO:0019058	286	Up	1.6010545586513167e-5	0.001468088930060884	4	VTA1,CD4,LTF,CD74,KPNA6,NUP160,YTHDC2,TPR,NEDD4L,EIF2AK2,SERPINB3,ATG5,NDC1,PKN2,HYAL2,NUP133,NUCKS1,PABPC1,CDC42,TFRC,PVR,SCARB1,TSG101,HACD3,NUP37,RAB7A,TOP2B,FKBP6,LAMP3,ITCH,MID2,ITGB5,XPO1,CHMP2B,PPIE,FCN1,SEH1L,EPS15,ATG16L1,CHMP5,MAVS,OAS1,CCNK,ICAM1,TYRO3,NUP50,AAAS,NUP188,SRPK1,HSP90AB1,PCSK5,SMARCB1,LGALS1,APOBEC3H,SLC10A1,RAE1,CHMP4B,VAPA,FMR1,EEA1,HTATSF1,KPNA3,NUP93,VPS18,TRIM35,SLC1…	SMARCB1,OAS3,APOBEC3A,PML,LRSAM1,IFIT5,RAD23A,ISG15	PIK3C2G,DDX3X
GO_CELLULAR_AMIDE_METABOLIC_PROCESS	GO:0043603	927	Up	1.680193894423678e-5	0.0015220937219483897	2	GCLC,PDK4,UPF1,DHX33,ACSM3,PDK2,YBX2,AGK,GGCT,AASS,MGST1,RPS20,LARS2,ELOVL5,IGF1,SAMD4A,CPS1,GLRX2,ABCC2,GCLM,VIM,MIPEP,IFNGR1,NSMAF,RPL26L1,CTNS,TPR,MRPS10,HEXB,GALC,EIF2AK2,PUM2,MRPL43,GATB,YBX3,MPC1,MRPS35,DGAT2,MRPS24,EIF4B,SPHK2,RPL18,HAGH,ABCA7,FAR2,ZC3H15,MTHFD2,ELAVL1,ELOVL1,TNFRSF1A,DHX29,RHOA,IARS2,ROCK1,PDK3,ACSL4,FTSJ1,SRBD1,BCL3,GBA2,ASNS,PABPC1,EIF2B3,TCOF1,NCK2,RPL31,TRHDE,IGF2BP2,…	GGCT,PCSK1N,GAPDH,VARS2,EIF4A1,PGAM1,SPTSSB,RPS26,GSTA1	P2RX7,GGT5,ADAM10,ERBB2,CARNS1,NEU4,DDX3X
GO_PROTEIN_LOCALIZATION_TO_NUCLEOLUS	GO:1902570	13	Up	1.7164974019336076e-5	0.0015291810618356964	5	POLR1A,BYSL,RAN,GLUL,NVL,WRN,NMD3,RRS1,NPM1,MCRS1,RPF2,NOL8,PINX1
GO_COENZYME_BIOSYNTHETIC_PROCESS	NA	130	Up	1.733112470680547e-5	0.0015291810618356964	NA	PDK4,PDK2,NADK,ELOVL5,MAT2B,MPC1,ELOVL1,PDK3,COASY,ACSL4,PTGS2,ACAT1,MOCOS,ACACB,COQ9,PDPR,DLD,ACOT7,SCD,TECR,SLC25A1,GSTZ1,MTHFD1,MLYCD,QPRT,ACSBG1,GCDH,NAMPT,NMRK1,PNPO,PDHX,COQ5,NUDT12,COQ10B,KYNU,SPR,KMO,AKR1A1,ELOVL4,COQ6,PANK3,MTHFD1L,UBIAD1,LIAS,SLC25A16,ACSL3,PTGIS,MOCS3,MOCS1,PANK2,PPCS,METTL16,RGN,ACSS2,IDO1,PPT1,ACLY,PDHA1,GCH1,COQ3,PCBD2,RFK,COQ10A,MTHFS,FPGS,ATIC,PARP9,PARP16,PPCDC,N…	PANK3	QPRT,RGN
GO_MITOCHONDRIAL_TRANSPORT	GO:0006839	218	Up	1.7490300747156522e-5	0.0015291810618356964	5	GCLC,STPG1,BAD,SLC25A13,SLC25A5,AGK,BID,TOMM34,MIPEP,BAK1,MCUR1,HEBP2,USP36,MPC1,CASP8,EYA2,VPS35,CSNK2A2,SREBF1,TP63,LMAN1,TIMM21,ACACB,TP73,PSEN1,HSP90AA1,GSK3B,SLC25A24,HUWE1,BAX,PPP1R13B,SLC8B1,SIRT4,SLC9A1,MUL1,RNF31,TMEM14A,SH3GLB1,TIMM13,SLC25A1,HPS4,TOMM22,FBXO7,TSPO,SAMM50,GZMB,TIMM9,E2F1,SLC25A14,SLC25A15,BMF,GDAP1,BNIP3L,TIMM44,PDCD5,TIMM50,BBC3,GSK3A,PMPCB,PRKAG2,MAPK8,MICU1,SFXN3,PIT…	BBC3	RNF31
GO_VIRAL_GENE_EXPRESSION	GO:0019080	191	Up	1.912845927685946e-5	0.0016524594807331861	4	POLR2J,RPS20,PTBP1,NUP160,POLR2B,TPR,RSF1,NDC1,CTDP1,RPL18,TAF11,NUP133,NUCKS1,RPL31,NUP37,MID2,CCNT2,RPS5,REST,SEH1L,RPL6,RPLP0,TFAP4,NUP50,AAAS,NUP188,POLR2E,SMARCB1,EIF3L,POLR2F,RPL3,EIF3D,EP300,SNW1,RAE1,NELFCD,NUP93,POLR2C,MON1B,RPS16,POLR2I,RPS19,RPL18A,USF2,EIF3B,TRIM14,EIF3A,RPL28,RPL19,NUP88,RPL34,RPS13,NUP98,NUP107,RPS12,NUP155,RPL24,SPCS1,RPS15,RPL22,HDAC1,TRIM62,RPS25,TRIM32,NUP43,TAR…	SMARCB1,RPS26
GO_VESICLE_MEDIATED_TRANSPORT_TO_THE_PLASMA_MEMBRANE	GO:0098876	81	Up	1.9339863586184384e-5	0.0016524594807331861	5	ARHGAP44,OSBPL5,RABEP1,LRRC7,GOPC,VAMP3,GRIPAP1,VPS35,EXOC5,NSF,DNM2,RAB10,EXOC1,GGA1,MICALL1,ARFRP1,CCDC22,GGA2,CSK,RAB11A,ANKRD27,RAB34,MAPK10,KRT18,VPS29,EXOC2,GOLPH3,SNX17,SPTBN1,EXOC8,BLZF1,LYPLA1,VPS26A,OPTN,ACSL3,ARFGEF2,VAMP7,BBS2,C16orf70,GGA3,CCDC93,MACF1,EXOC4,LLGL1,KIF13A,LRRC1,PREPL,ARL3,EXOC6,SNX27,GOLPH3L,SNAP47,EXOC6B,GRIP2,GOLGA4,GOLGA7,SEC16A,ANK3,ANKRD50,GRIP1,STEAP2,CNST,PKDCC…	RAB10,CCDC22,SNX17,VAMP2	BBS1
GO_NUCLEAR_TRANSPORT	GO:0051169	324	Up	2.0861782503359657e-5	0.001746140526409867	5	UPF1,PKD1,AKAP8L,RGPD5,KPNA6,NUP160,RANBP3,CDH1,LSG1,GEMIN8,TPR,THOC3,PPP1R12A,ZC3H11A,RIOK2,NDC1,U2AF2,TNPO3,DDX20,IPO5,SP100,HYAL2,NUP133,NEDD4,SMG6,CPSF1,PRKACA,PTGS2,NUP37,GTSE1,THOC1,RAPGEF3,PSEN1,STRADB,GEMIN5,GSK3B,XPO1,TNPO1,YTHDC1,SEH1L,IPO11,RBM22,MAVS,RBM27,ALKBH5,GEMIN2,NUP50,AAAS,NUP188,RAB18,SNRPD3,MAPK1,ANKRD54,POLDIP3,THOC5,RANGAP1,PPM1A,SRSF5,PABPN1,NFKBIA,RAE1,FERMT1,NXT2,EMD,FG…	IL1B,PML,IWS1	ANGPT1,SHH,RBM15B
GO_COFACTOR_BIOSYNTHETIC_PROCESS	NA	204	Up	2.0900737781206015e-5	0.001746140526409867	NA	GCLC,PDK4,CIAPIN1,PDK2,GGCT,COX10,NADK,FYN,ELOVL5,SLC25A39,COX15,ALAS1,GCLM,MAT2B,CTNS,CYBA,MPC1,HAGH,ELOVL1,FECH,PDK3,COASY,ACSL4,MAOB,PTGS2,ACAT1,MOCOS,ACACB,CPOX,NFE2L1,MGST2,COQ9,PDPR,DLD,NUBP2,ACOT7,SCD,TECR,GGT5,GGT1,SLC25A1,SRRD,HSCB,TSPO,GSTZ1,MTHFD1,GSS,MLYCD,NUBP1,QPRT,ACSBG1,GCDH,NAMPT,NMRK1,GLRX3,PNPO,PDHX,COQ5,SLC11A2,TMEM14C,NUDT12,HSPA9,COQ10B,ABCB6,KYNU,NFE2L2,SPR,KMO,AKR1A1,ELOVL…	GGCT,PANK3	GGT5,QPRT,RGN
GO_TRANSCRIPTION_ELONGATION_FROM_RNA_POLYMERASE_II_PROMOTER	GO:0006368	76	Up	2.1183500757917927e-5	0.0017503158483382953	2	POLR2J,PAF1,ZMYND11,MNAT1,POLR2B,CTDP1,CDK13,AFF4,CCNT2,CCNK,SUPT16H,POLR2E,POLR2F,NELFCD,POLR2C,ERCC2,POLR2I,ELL,EZH2,RECQL5,SUPT6H,ELP4,GTF2H1,GTF2H3,RNF8,NCBP2,ELL2,ENY2,GTF2F1,PCID2,ELL3,CCNT1,EAPP,ELOF1,MLLT1,ADRM1,CDK7,CDC73,CCNH,ELP2,CDK9,NCBP1,RTF1,WDR61,BRD4,POLR2D,EAF1,EAF2,GTF2H2,POLR2K,SSRP1,HNRNPU,ERCC3,IWS1,WDR43,POLR2H,PBRM1,RNF168,SHH,LEO1,CDK12,POLR2G,MLLT3,POLR2L,POLR2A,SETD2,NE…	IWS1	ERCC3,SHH
GO_RIBONUCLEOSIDE_TRIPHOSPHATE_BIOSYNTHETIC_PROCESS	GO:0009201	43	Up	2.2117893708612366e-5	0.0018076569869027869	2	SLC25A13,CTPS2,SPHK2,PKM,ENO1,VPS9D1,CAD,TREM2,TAZ,NME3,NME4,TGFB1,IMPDH1,PRKAG2,PPARGC1A,NME5,SLC25A12,UCK1,COX5B,NME7,UCK2,PARP1,ALDOA,PID1,FLCN,AK9,PINK1,AK4,VCP,STOML2,LDHC,STAT3,CTPS1,NME6,DNAJC30,IMPDH2,CYC1,NME9,UCKL1,UQCC3,TMSB4X,NME1,NME2	ALDOA
GO_OXIDATIVE_PHOSPHORYLATION	GO:0006119	103	Up	2.250558059036322e-5	0.0018195640909563552	2	NDUFAB1,COX10,MLXIPL,UQCRC1,COX15,BID,NDUFS1,NDUFB4,RHOA,SDHA,COQ9,NDUFB2,DLD,MSH2,NDUFB7,ABCD1,TAZ,PGK1,PPIF,NDUFC1,NDUFS8,COX6A1,COX7A2,NDUFS7,COX7A2L,PARK7,NDUFB3,NDUFA8,DNAJC15,NDUFA1,SLC25A23,COX6B1,COX7C,UQCR11,NDUFA5,NDUFA10,COX4I1,COX7B,NDUFA2,CCNB1,COX5B,ISCU,NDUFB5,UQCC2,NDUFAF1,NDUFA9,UQCRC2,NDUFB10,SDHC,SNCA,NDUFS6,NDUFB11,NDUFB9,SURF1,NDUFC2,UQCRB,PINK1,NDUFS2,NDUFV3,COX7A1,AK4,NDUFS…	COA6
GO_MACROMOLECULE_CATABOLIC_PROCESS	GO:0009057	1253	Up	2.5211383152502025e-5	0.0020166424459964116	2	GCLC,ANKIB1,CYP51A1,HECW1,CDC27,UPF1,RHBDD2,MYCBP2,FBXL3,LAMP2,OSBPL7,AP2B1,NOS2,RHBDF1,MYLIP,PSMB1,PKD1,RPS20,CSDE1,UBE3C,POMT2,IDS,HFE,FYN,LYPLA2,RNF216,DCN,PSMC4,NUB1,RNF14,DNASE1L1,UFL1,CAPN1,SLC11A1,WWTR1,ZRANB1,SAMD4A,RNH1,RB1CC1,UBR2,VIM,RNASET2,CD44,TNFRSF1B,SNX1,ZCCHC8,UBA6,PIAS1,RNF19A,GABARAPL2,TIMP2,CUL3,USP2,EDC4,VCAN,CLEC16A,CDH1,PSMA4,AP2S1,CUL7,PHKA2,HSPA5,USP28,ERCC8,NEDD4L,HEXB,…	YBX1,CCDC22,UBXN8,SMG9,FBXO6,IL1B,PML,LRSAM1,ADRA2A,NOCT,UCHL1,SQSTM1,TIPARP,SDC2,RAD23A,RBM10,HSF1,ISG15,ARRDC1,RPS26	P2RX7,CSPG5,C4BPA,QRICH2,RGN,NAPSA,SERPINE2,EGF,KLHL3,PGLYRP4,PYHIN1,SHH,AXIN2,PCSK9,PPP1R3B,BRSK2,PRELP,NEU4
GO_PROTEIN_LOCALIZATION_TO_NUCLEOPLASM	GO:1990173	11	Up	2.6387674361347573e-5	0.002088514984452341	5	CCT4,TCP1,DKC1,CCT7,WRAP53,CCT6A,CCT5,TBRG1,CCT8,CCT3,CCT2	TCP1
GO_POSITIVE_REGULATION_OF_VIRAL_PROCESS	GO:0048524	100	Up	2.6985400570270882e-5	0.0021135752800819454	4	POLR2J,CD4,CD74,KPNA6,YTHDC2,POLR2B,RSF1,CTDP1,TAF11,PKN2,NUCKS1,PABPC1,TSG101,HACD3,RAB7A,TOP2B,FKBP6,CHMP2B,PPIE,TFAP4,SRPK1,POLR2E,SMARCB1,LGALS1,POLR2F,EP300,SNW1,NELFCD,CHMP4B,VAPA,FMR1,POLR2C,POLR2I,CAV2,TRIM38,CHMP3,VPS4B,ZNF639,VAPB,STAU1,GTF2F1,TBC1D20,SMARCA4,CCNT1,APOE,CHMP2A,TOP2A,TRIM21,VPS4A,SRPK2,MDFIC,DHX9,CDK9,GTF2B,LEF1,TARBP2,VPS37B,POLR2D,POLR2K,STOM,NOTCH1,CHD1,TRIM11,LARP1,R…	SMARCB1,RAD23A	DDX3X
GO_REGULATION_OF_AUTOPHAGY	GO:0010506	299	Up	2.7696785892414375e-5	0.0021469292074748833	2	BAD,POLDIP2,OSBPL7,DCN,CAPN1,RB1CC1,RRAGD,IFT88,ATP6V0A1,DAPK2,CLEC16A,PHF23,ATP6V1H,VPS13D,PIK3CB,TAB2,USP36,ATG5,USP13,CTSA,GNAI3,KDM4A,ROCK1,TBC1D25,SIRT2,VPS35,NEDD4,CSNK2A2,PRKACA,SREBF1,USP33,LAMP3,TIGAR,TP53INP2,KEAP1,SESN1,MID2,GSK3B,ULK2,RRAGB,ZMPSTE24,CTTN,MT3,DNM1L,SNX5,SPTLC1,MUL1,EXOC1,SCFD1,HDAC6,WAC,TREM2,SIRT1,ABL1,SH3GLB1,KLHL22,XBP1,FBXO7,HMOX1,TSPO,MTMR3,EP300,ATP6V1D,SPTLC2,HI…	RIPK2,GAPDH,SNX6,LRSAM1,UCHL1,CPTP	CDK5R1,MAPK15
GO_NEGATIVE_REGULATION_OF_INSULIN_SECRETION_INVOLVED_IN_CELLULAR_RESPONSE_TO_GLUCOSE_STIMULUS	GO:0061179	8	Up	2.8387804810681e-5	0.002178039840525617	5	HMGCR,KLF7,FKBP1B,ENY2,ADRA2A,NDUFAF2,JAGN1,PIM3	KLF7,ADRA2A
GO_NCRNA_TRANSCRIPTION	GO:0098781	95	Up	2.9396688303015205e-5	0.002220820707982397	2	POLR2J,DDX11,SNAPC1,POU2F2,POLR2B,TAF11,TCOF1,GTF3C1,CCNT2,SRRT,CCNK,POLR2E,SMARCB1,POLR2F,RPRD1B,INTS6,POLR2C,INTS9,INTS10,PIH1D1,SNAPC2,POLR2I,ELL,TAF6,SPIN1,NPM3,INTS2,TBP,NCBP2,NCL,GTF3C2,TAF1B,ELL2,GTF3C3,GTF3A,RPAP2,GTF3C4,POLR1B,GTF2F1,IPPK,SMARCA4,ELL3,ICE2,CCNT1,NOL11,USPL1,CDK7,PWP1,CDK9,NCBP1,POLR1E,TAF8,GTF2B,INTS12,NABP2,GTF2A2,RPRD1A,TP53,POU2F1,INTS7,INTS3,ZC3H8,POLR2D,POLR2K,GTF3C…	SMARCB1,SNAPC2,POLR1E	RPRD2
GO_REGULATION_OF_CATABOLIC_PROCESS	GO:0009894	877	Up	2.9549398238547605e-5	0.002220820707982397	2	GCLC,ANKIB1,CYP51A1,BAD,HECW1,POLDIP2,UPF1,MYCBP2,OSBPL7,NOS2,RHBDF1,MYLIP,PSMB1,PKD1,MLXIPL,HFE,FYN,ABHD5,DCN,PSMC4,NUB1,RNF14,UFL1,CAPN1,IGF1,SLC11A1,SAMD4A,RB1CC1,RRAGD,VIM,TNFRSF1B,SNX1,NUP160,IFT88,ATP6V0A1,PIAS1,RNF19A,GABARAPL2,DAPK2,TIMP2,CLEC16A,CDH1,PHF23,PSMA4,ATP6V1H,TPR,VPS13D,NEDD4L,MAPK9,HERPUD1,PIK3CB,THRAP3,TAB2,USP36,PUM2,ATG5,USP13,ATP2B4,NDC1,YBX3,HIPK2,CTSA,GNAI3,YBX1,ELAVL1,…	YBX1,CCDC22,RIPK2,GAPDH,IL1B,SNX6,PML,LRSAM1,ADRA2A,NOCT,UCHL1,TIPARP,PGAM1,RAD23A,RBM10,HSF1,CPTP	P2RX7,C4BPA,QRICH2,RGN,SERPINE2,EGF,PYHIN1,SHH,AXIN2,PCSK9,PPP1R3B,BRSK2,CDK5R1,MAPK15
GO_PURINE_CONTAINING_COMPOUND_BIOSYNTHETIC_PROCESS	GO:0072522	153	Up	3.009926711546926e-5	0.002220820707982397	2	AK2,PDK4,SLC25A13,PDK2,NOS2,ELOVL5,MPC1,SPHK2,ELOVL1,PKM,PDK3,COASY,ACSL4,ENO1,ACAT1,VPS9D1,ACACB,ADCY2,NOS1,PDPR,DLD,TREM2,ACOT7,SCD,PRTFDC1,TECR,MTAP,SLC25A1,GSTZ1,MTHFD1,GMPR2,PRPS2,TAZ,NME3,MLYCD,NME4,ACSBG1,TGFB1,GCDH,IMPDH1,PRKAG2,AK1,PPARGC1A,PDHX,GUCA1B,NME5,DGUOK,SLC25A12,AMPD2,AMPD1,ELOVL4,PANK3,MTHFD1L,ADCY7,HPCA,AMD1,ACSL3,SLC35B3,PANK2,PPCS,PAICS,PPAT,ADCY4,ACSS2,PPT1,ACLY,PDHA1,GUCY…	PANK3,ALDOA
GO_PROTEIN_LOCALIZATION_TO_MITOCHONDRION	GO:0070585	132	Up	3.0126840299801105e-5	0.002220820707982397	5	BAD,AGK,BID,TOMM34,MIPEP,USP36,CASP8,CSNK2A2,SREBF1,TP63,LMAN1,TIMM21,TP73,HSP90AA1,DNAJA1,HUWE1,BAX,DNM1L,PPP1R13B,SIRT4,RNF31,SH3GLB1,TIMM13,HPS4,TOMM22,FBXO7,TSPO,SAMM50,GZMB,TIMM9,E2F1,BMF,GDAP1,BNIP3L,TIMM44,PDCD5,TIMM50,BBC3,GSK3A,PMPCB,MAPK8,PITRM1,YWHAE,UBE2D3,GRPEL1,FBXW7,MTCH2,AIP,TFDP2,HTRA2,RHOU,MFN2,DNAJC15,PPP3CC,MTERF4,ROMO1,TIMM17B,YWHAH,RAC2,TOMM40,TIMM10B,PRKAA1,YWHAQ,TIMM17A,TI…	BBC3	RNF31
GO_PROTEIN_MODIFICATION_BY_SMALL_PROTEIN_REMOVAL	GO:0070646	260	Up	3.055071944051051e-5	0.0022302025191572677	2	CFTR,PSMB1,BRCA1,PSMC4,ZRANB1,BIRC3,USP2,PSMA4,USP28,TNIP3,USP36,USP13,ATXN3,RHOA,OTUD5,PSME4,POLB,UBE2D1,ACTB,SART3,USP33,ITCH,SENP1,KEAP1,CYLD,USP40,ATXN7L3,PSMC5,UIMC1,OTUB2,USP48,ESR1,PSME1,CLSPN,PSMD5,PSMD8,JOSD1,TAB1,EP300,PSMC6,PSMA3,HIF1A,PSMC1,PSMB5,YY1,PSMA6,NFKBIA,PSME2,PSMA7,ACTR5,USP14,SMAD7,PSMD10,USP11,PSMD7,USP10,USP31,CCP110,BABAM1,TFPT,USP42,PSMA2,TGFBR1,DDX58,GATA3,PSMD3,PSMD11…	IFIH1,DDB2,UCHL1,RAD23A	GATA3,MBD5
GO_NUCLEOSIDE_TRIPHOSPHATE_BIOSYNTHETIC_PROCESS	GO:0009142	53	Up	3.093321591083463e-5	0.002236412023399669	2	SLC25A13,TBPL1,CTPS2,SPHK2,PKM,ENO1,VPS9D1,CAD,TREM2,TAZ,NME3,NME4,TGFB1,IMPDH1,PRKAG2,AK1,PPARGC1A,NME5,SLC25A12,UCK1,CMPK2,COX5B,AK7,NME7,UCK2,PARP1,ALDOA,PID1,FLCN,AK9,ADK,PINK1,CMPK1,AK4,SUCLG1,VCP,STOML2,AK8,LDHC,DTYMK,STAT3,CTPS1,NME6,DNAJC30,TYMS,IMPDH2,CYC1,NME9,UCKL1,UQCC3,TMSB4X,NME1,NME2	ALDOA
GO_PROTEIN_LOCALIZATION_TO_ORGANELLE	GO:0033365	859	Up	3.162699540292714e-5	0.002264794080329611	5	BAD,M6PR,CROT,LAMP2,TMEM98,AP2B1,AGK,PAF1,MARK4,NOS2,PAX6,ADAM22,SEC62,RPS20,FYN,ANLN,CEP68,BID,RGPD5,NUDCD3,AGPS,TOMM34,SEC63,KPNA6,MIPEP,RABEP1,CENPQ,LRRC7,PEX3,CDH1,ZFYVE16,SPDL1,PARP3,SPATA7,CNTLN,HSPA5,TPR,TSPAN17,CC2D2A,VPS13D,USP36,SEC61A1,CROCC,ACAA1,WAPL,RPL18,CASP8,NGFR,TNPO3,ABCA7,AP3D1,IPO5,TRAM2,SEC61A2,YBX1,CLDN18,SP100,TRAM1,PRKCZ,HYAL2,POLR1A,NUP133,VPS35,BCL3,DRD4,NEDD4,CNGB1,CSN…	AGPS,YBX1,RAB10,BBC3,TCP1,PML,BOD1,LRSAM1,GBP2,RPS26	ADAM22,RNF31,PEX6,DLG4,ADAM10,EGF,ANGPT1,PYHIN1,SHH,BBS1,MAPK15,DDX3X
GO_PROTEIN_LOCALIZATION_TO_CHROMOSOME_TELOMERIC_REGION	GO:0070198	27	Up	3.1965088964805733e-5	0.0022674104143997576	5	XRCC5,ATRX,TINF2,ACD,TNKS2,CCT4,TCP1,POT1,GNL3L,DKC1,TERF2,CCT7,NABP2,BRCA2,WRAP53,CCT6A,TERF1,ATM,CCT5,CCT8,CCT3,GNL3,CCT2,TERF2IP,TNKS,ATR,PINX1	TCP1
GO_CELLULAR_COMPONENT_DISASSEMBLY	GO:0022411	484	Up	3.2350167353771907e-5	0.0022732795171309435	1	DVL2,UPF1,LAMP2,CX3CL1,SCIN,PAFAH1B1,VTA1,AKAP8L,CAPN1,SNAI2,SPAST,RB1CC1,CD44,GABARAPL2,TIMP2,TLL1,CLEC16A,PHF23,CAPG,MRPS10,VPS13D,LIMA1,USP36,MRPL43,ATG5,MRPS35,MRPS24,SMARCD1,ATG2B,DHX8,NAV3,TBC1D25,KIF2A,FUNDC1,LRP6,SPTB,WIPI1,CSNK2A2,WDR1,SREBF1,MARK2,SMARCE1,NSF,CLASP1,MRPS34,TSG101,ADD2,FSCN1,CAMSAP3,CAPZB,TIGAR,JMJD4,SMARCD3,MRPL22,GSK3B,CHMP2B,ZMPSTE24,CTTN,MTIF2,CHMP5,MRPL28,BAX,MMP2,O…	SMARCB1,GRWD1,FLOT1,SQSTM1,HSF1,LIX1L	ADAM10,GPER1,TPSAB1,KIF24,KIF19
GO_POSITIVE_REGULATION_OF_ESTABLISHMENT_OF_PROTEIN_LOCALIZATION_TO_TELOMERE	GO:1904851	10	Up	3.719877116744601e-5	0.0025897922260002455	5	CCT4,TCP1,DKC1,CCT7,WRAP53,CCT6A,CCT5,CCT8,CCT3,CCT2	TCP1
GO_POSITIVE_REGULATION_OF_ESTABLISHMENT_OF_PROTEIN_LOCALIZATION_TO_MITOCHONDRION	GO:1903749	57	Up	3.8076598956824025e-5	0.0026265866748289893	5	BAD,BID,USP36,CASP8,CSNK2A2,TP63,TP73,HUWE1,PPP1R13B,RNF31,SH3GLB1,HPS4,GZMB,E2F1,PDCD5,BBC3,GSK3A,MAPK8,YWHAE,UBE2D3,FBXW7,TFDP2,HTRA2,RHOU,PPP3CC,YWHAH,RAC2,PRKAA1,YWHAQ,NMT1,NPEPPS,TP53,PMAIP1,SAE1,TP53BP2,PINK1,UBE2J2,VPS11,FZD5,BAP1,MICALL2,YWHAZ,YWHAB,YWHAG,BCL2,ABLIM3,ATG13,SFN,ARIH2,UBE2L3,TOMM7,TFDP1,UBL5,SREBF2,HSPA1L,LEPROT,PPP3R1	BBC3	RNF31
GO_STEROL_BIOSYNTHETIC_PROCESS	GO:0016126	69	Up	3.965655254913595e-5	0.002710705623790484	2	NFYA,CFTR,CYP51A1,CYP26B1,MBTPS2,MSMO1,NFYC,IDI1,SREBF1,ACACB,FDFT1,CYP26A1,SCD,SEC14L2,CYB5R3,SQLE,PRKAG2,ERLIN1,KPNB1,SC5D,MVK,HMGCS1,HMGCR,FGF1,SCAP,DHCR24,GPAM,ACAT2,NFYB,INSIG2,POR,APOE,ACLY,HSD17B7,RAN,PRKAA1,HMGCS2,CH25H,MBTPS1,SOD1,LBR,EBP,NSDHL,ERLIN2,TM7SF2,GGPS1,CYB5R1,ABCG1,G6PD,LSS,FDPS,PRKAA2,PMVK,CYB5R2,ACAA2,MVD,FASN,CNBP,FAXDC2,ELOVL6,DHCR7,ARV1,SP1,INSIG1,CYP26C1,CES1,SREBF2,PLP…	CH25H,CYB5R1
GO_POSITIVE_REGULATION_OF_MRNA_PROCESSING	GO:0050685	26	Up	4.031198548981078e-5	0.0027306830531341193	2	PAF1,THRAP3,DAZAP1,CIRBP,SNW1,CELF4,RBM3,SNRNP70,CPEB3,PRPF19,NUP98,NCBP2,NCL,PRDX6,CCNB1,CDC73,TRA2B,NCBP1,SF3B4,RBMX,TRA2A,LEO1,NUDT21,DHX36,HSF1,RBMXL1	HSF1
GO_NUCLEOTIDE_EXCISION_REPAIR	GO:0006289	108	Up	4.2302811072409344e-5	0.0028399538969057663	2	RAD52,POLR2J,LIG3,ERCC1,SLC30A9,MNAT1,AQR,RFC1,PNKP,POLR2B,ERCC8,RFC2,POLD1,NTHL1,ATXN3,XRCC1,XAB2,POLD3,PPIE,SIRT1,POLR2E,POLR2F,RBX1,EP300,RBBP8,POLR2C,ERCC2,POLR2I,LIG1,RPA3,POLD2,NEIL3,PRPF19,GTF2H1,GTF2H3,RFC5,COPS7A,OGG1,RPA2,RAD23B,COPS5,POLK,USP45,CHD1L,RPA1,PCNA,RFC3,CDK7,CCNH,DDB2,BIVM,ERCC5,HUS1,BRIP1,XPA,COPS4,BRCA2,CUL4A,NEIL1,COPS3,TP53,PARP1,RPS27A,POLR2D,COPS7B,GTF2H2,CETN2,POLR2K…	PNKP,DDB2,RAD23A	ERCC3
GO_TELOMERE_ORGANIZATION	GO:0032200	141	Up	4.312441261850922e-5	0.002869490782996202	1	UPF1,ERCC1,POLA2,RFC1,PNKP,PARP3,RFC2,RAD51,POLD1,SP100,SMG6,XRCC1,MAP2K7,SIRT6,POLD3,XRCC5,RIF1,HSP90AA1,ATRX,MAP3K4,MAPKAPK5,HNRNPC,TINF2,HSP90AB1,MAPK1,TFIP11,POLE2,TELO2,APEX1,POLA1,MAPK3,ACD,NBN,DOT1L,CCNE1,RPA3,POLD2,TNKS2,RAD51C,GAR1,PTGES3,RFC5,RAD50,XRN1,POLE4,CCT4,SMG7,NEK2,RPA2,DCLRE1B,YLPM1,TCP1,HNRNPA2B1,XRCC3,POT1,TEP1,GNL3L,DKC1,SLX1A,RPA1,TERF2,PCNA,RFC3,NAT10,HNRNPA1,PKIB,CCT7,HU…	PNKP,TCP1,XRCC3,PML	MAPK15
GO_INTRACELLULAR_TRANSPORT	GO:0046907	1563	Up	4.541488039165163e-5	0.002970130023624538	5	FGR,SNX11,M6PR,ALS2,ARF5,VPS50,UPF1,COPZ2,CROT,LAMP2,AP2B1,AGK,VPS41,ARHGAP44,PAFAH1B1,NOS2,TRAPPC6A,BAIAP3,SPAG9,PKD1,HEATR5B,SEC62,RPS20,VTA1,BTK,FYN,AKAP8L,SYT7,RABGAP1,EHD3,CCDC88C,WAS,BID,RGPD5,RUFY3,AGPS,CD74,SPAST,ZDHHC6,EHD2,TOMM34,SEC63,KPNA6,MIPEP,SNX1,ANK1,NUP160,RANBP3,IFT88,LRRC7,GAB2,PEX3,TBC1D23,CUL3,CLEC16A,CDH1,ZFYVE16,RAB27B,LSG1,AP2S1,HSPA5,GEMIN8,TPR,DTNBP1,C12orf4,GOPC,VPS13D…	COPZ2,AGPS,RAB10,TBC1D2,CCDC22,SNX17,MLPH,IL1B,SNX6,GRTP1,PML,UCHL1,SQSTM1,IWS1,RPS26,VAMP2	BTK,EHD3,RNF31,RAB36,RAB40AL,BVES,CSPG5,PEX6,ERBB2,CNIH3,ANGPT1,KIT,SHH,PCSK9,BRSK2,CDK5R1,KCNE1,MAPK15,CTAGE9,RBM15B,TBC1D3D
GO_REGULATION_OF_CELLULAR_AMINO_ACID_METABOLIC_PROCESS	GO:0006521	55	Up	4.542691218470832e-5	0.002970130023624538	2	PSMB1,PSMC4,PSMA4,ATP2B4,PSME4,PSMC5,SIRT4,PSME1,COMT,PSMD5,PSMD8,PSMC6,PSMA3,PSMC1,PSMB5,PSMA6,PSME2,PSMA7,PSMD10,PSMD7,OAZ1,PSMA2,PSMD3,PSMD11,PSMD9,PSMD14,ODC1,PARK7,PSMF1,PSMB2,PSMA1,PSME3,PSMB7,PSMB6,PSMA5,OAZ3,SLC7A11,AZIN1,SLC7A7,PSMD4,PSMB4,PSMC2,PSMD6,PSMC3,ATCAY,PSMD1,PSMD2,OAZ2,NQO1,PSMD13,PSMD12,PSMB8,PSMB10,PSMB9,PSMB3
GO_REGULATION_OF_STEM_CELL_DIFFERENTIATION	GO:2000736	105	Up	4.7839273629147166e-5	0.0030839431027004415	8	PSMB1,PSMC4,PSMA4,FOXC1,EIF2AK2,CDK13,CBFB,PSME4,TCF3,TEAD2,SEMA3C,ITCH,TP73,REST,PSMC5,PUS7,PSME1,TGFB2,PSMD5,ABL1,PSMD8,SETD1A,OSM,PSMC6,PSMA3,PSMC1,PSMB5,PSMA6,PSME2,BMP7,PSMA7,JAG1,PSMD10,PSMD7,CDK6,PTN,PSMA2,KDM4C,GATA3,PSMD3,PSMD11,OCIAD1,SOX6,PSMD9,RBM24,HSPA9,HES1,PSMD14,KDM3A,NFE2L2,KMT2A,MYB,TRIM6,BMP4,SOX9,PSMF1,PSMB2,PSMA1,PSME3,SOX5,PDGFRA,LMO2,PWP1,PSMB7,YAP1,PRICKLE1,TCF12,GATA6,PS…		GATA3,HES5
GO_POSITIVE_REGULATION_OF_CELLULAR_PROTEIN_LOCALIZATION	GO:1903829	301	Up	4.838129153794446e-5	0.0030839431027004415	5	BAD,ITGA3,AP2B1,MARK4,FYN,TYROBP,BID,RUFY3,PRKCH,CENPQ,CDH1,TPR,USP36,CROCC,RIOK2,CASP8,NGFR,ABCA7,IPO5,HYAL2,CSNK2A2,CDC42,PRKACA,TP63,PTGS2,TSG101,GTSE1,DLG1,PCM1,TP73,SAR1A,RAPGEF3,EPB41L2,PSEN1,NDC80,GSK3B,CYLD,SSH1,RBM22,HUWE1,EDEM2,PPP1R13B,MAVS,RNF31,EZR,SORBS1,TREM2,HSP90AB1,SH3GLB1,MAPK1,CARD10,HPS4,MIEF1,GZMB,PPM1A,TM9SF4,E2F1,EMD,NUTF2,PARD6A,STX4,RAB11A,CEMIP,ZFAND1,UBR5,OAZ1,PDCD5,AK…	BBC3,TCP1,IL1B,SQSTM1,VAMP2	RNF31,EGF,ERBB2,PYHIN1,SHH,GPER1,CDK5R1,ERBB4
GO_REGULATION_OF_HEMATOPOIETIC_PROGENITOR_CELL_DIFFERENTIATION	GO:1901532	80	Up	4.839809630518049e-5	0.0030839431027004415	8	PSMB1,PSMC4,PSMA4,KITLG,FOXC1,EIF2AK2,CBFB,PSME4,TCF3,PDCD2,ITCH,TP73,PSMC5,PUS7,PSME1,PSMD5,ABL1,PSMD8,SETD1A,OSM,PSMC6,PSMA3,PSMC1,PSMB5,PSMA6,PSME2,PSMA7,PSMD10,PSMD7,CDK6,PSMA2,GATA3,PSMD3,PSMD11,PSMD9,HSPA9,HES1,PSMD14,SOS1,NFE2L2,KMT2A,MYB,PSMF1,PSMB2,ZBTB1,PSMA1,PSME3,DPF2,LMO2,PSMB7,YAP1,TCF12,PSMB6,PSMA5,NOTCH1,FLCN,RUNX1,PSMD4,PSMB4,PSMC2,PSMD6,METTL3,PSMC3,LMO1,NUDT21,PSMD1,DHX36,PSMD2…		GATA3,HES5
GO_ANAPHASE_PROMOTING_COMPLEX_DEPENDENT_CATABOLIC_PROCESS	GO:0031145	78	Up	5.0124790247823495e-5	0.0031671285535578558	2	CDC27,PSMB1,PSMC4,CUL3,PSMA4,ANAPC4,PSME4,UBE2D1,PSMC5,AURKA,ANAPC5,PSME1,CDC23,PSMD5,PSMD8,PSMC6,PSMA3,PSMC1,PSMB5,PSMA6,PSME2,PSMA7,PSMD10,PSMD7,FBXO31,FZR1,PSMA2,UBE2S,PSMD3,PSMD11,ANAPC15,PSMD9,FBXO5,PSMD14,CDC20,CDK2,PSMF1,PSMB2,PSMA1,CDC16,PSME3,CCNB1,PSMB7,ANAPC11,PSMB6,PSMA5,RPS27A,UBC,ANAPC1,BUB3,BUB1B,PSMD4,PSMB4,PSMC2,PSMD6,MAD2L1,ANAPC10,PTTG1,PSMC3,ANAPC16,PLK1,UBE2E1,CDK1,UBB,PSMD1,…
GO_MDA_5_SIGNALING_PATHWAY	GO:0039530	9	Up	5.435914003168793e-5	0.0034060531158188463	2	RIOK3,C1QBP,DHX58,IFIH1,IRF3,ANKRD17,DDX60,TKFC,IRF7	IFIH1
GO_ATP_BIOSYNTHETIC_PROCESS	GO:0006754	27	Up	5.997592560075176e-5	0.0037028065798682284	2	SLC25A13,SPHK2,PKM,ENO1,VPS9D1,TREM2,TAZ,TGFB1,PRKAG2,PPARGC1A,SLC25A12,COX5B,PARP1,ALDOA,PID1,FLCN,AK9,PINK1,AK4,VCP,STOML2,LDHC,STAT3,DNAJC30,CYC1,UQCC3,TMSB4X	ALDOA
GO_RIBOSOMAL_LARGE_SUBUNIT_ASSEMBLY	GO:0000027	27	Up	6.008011740177203e-5	0.0037028065798682284	1	MRTO4,NLE1,RPL6,RPLP0,RPL3,NOP2,MDN1,BRIX1,RPL24,FASTKD2,RPL5,PPAN,DHX30,RSL24D1,RPL3L,RPL11,RPL10,RPL10L,RPL38,MRPL11,RRS1,DDX28,RPF2,RPL12,RPL23A,MRPL20,BOP1
GO_TELOMERE_MAINTENANCE_VIA_TELOMERE_LENGTHENING	GO:0010833	76	Up	6.201042179176734e-5	0.0037907021256284442	2	RFC1,PNKP,RAD51,SMG6,MAP2K7,XRCC5,HSP90AA1,MAP3K4,MAPKAPK5,HNRNPC,TINF2,HSP90AB1,MAPK1,TELO2,MAPK3,ACD,TNKS2,GAR1,PTGES3,RAD50,XRN1,CCT4,SMG7,NEK2,DCLRE1B,TCP1,HNRNPA2B1,POT1,GNL3L,DKC1,SLX1A,RPA1,TERF2,NAT10,HNRNPA1,PKIB,CCT7,PIF1,PARN,WRAP53,PARP1,NAF1,NHP2,CCT6A,HMBOX1,TERF1,TNKS1BP1,ATM,CCT5,NEK7,FBXO4,HNRNPU,CCT8,CCT3,CCT2,TERF2IP,CTNNB1,EXOSC10,DCP2,TNKS,DHX36,ATR,ERCC4,CTC1,AURKB,ZSCAN4,MA…	PNKP,TCP1	MAPK15
GO_DNA_REPAIR	GO:0006281	483	Up	6.363481790282919e-5	0.0038586306113820375	2	RAD52,KDM1A,RECQL,UPF1,POLR2J,LIG3,REV3L,SPRTN,PPP5C,BRCA1,ERCC1,DDX11,SLC30A9,WAS,MNAT1,AQR,ASTE1,RFC1,BOD1L1,PNKP,PARP3,TDP1,POLR2B,USP28,RRM2B,ERCC8,RFC2,RAD51,POLQ,FAM168A,POLD1,TMEM161A,EYA2,PMS1,NTHL1,ATXN3,TP53BP1,PSME4,NUCKS1,POLB,RAD18,TRIP13,ZFYVE26,SMC1A,XRCC1,MCM2,MCM6,MLH1,UNG,XAB2,UBE2T,SIRT6,POLD3,UBE2A,TIGAR,TP73,XRCC5,KIF22,DDX1,RIF1,EXD2,CDC14B,WDR70,PALB2,PDS5B,PPIE,ZMPSTE24,AT…	PNKP,FBXO6,GADD45A,XRCC3,DDB2,MDC1,PML,APEX2,RAD23A,HSF1,ISG15	ERCC3,AXIN2
GO_CELLULAR_RESPONSE_TO_DNA_DAMAGE_STIMULUS	GO:0006974	772	Up	6.681057679970281e-5	0.0040187898156557236	3	RAD52,BAD,KDM1A,RECQL,UPF1,POLR2J,LIG3,CRY1,REV3L,BAZ1B,SPRTN,PPP5C,BRCA1,ERCC1,DDX11,SLC30A9,WAS,BID,SNAI2,CD74,MNAT1,AQR,CD44,TNFRSF1B,BCLAF1,BAK1,UBA6,ASTE1,RFC1,BOD1L1,PNKP,PARP3,TDP1,POLR2B,USP28,RRM2B,ERCC8,RFC2,RAD51,POLQ,FNIP2,FOXN3,FAM168A,MRPS35,POLD1,HIPK2,TMEM161A,EYA2,PMS1,NTHL1,MCM10,ATXN3,SP100,TNFRSF1A,TP53BP1,PSME4,NUCKS1,BCL3,NEDD4,POLB,RAD18,TRIP13,ZFYVE26,RPS6KA6,SMC1A,XRCC1,M…	PNKP,PHF1,FBXO6,GADD45A,XRCC3,DDB2,MDC1,PML,APEX2,RAD23A,HMCES,HSF1,ISG15	ERCC3,PYHIN1,AXIN2,MAPK15
GO_NUCLEOBASE_CONTAINING_COMPOUND_TRANSPORT	GO:0015931	228	Up	7.367068647493263e-5	0.004356477777026236	5	UPF1,SLC25A5,AKAP8L,MVP,ZC3H3,NUP160,TPR,THOC3,ZC3H11A,RIOK2,NDC1,U2AF2,NUP133,SMG6,CPSF1,SIDT1,IGF2BP2,NCBP3,NUP37,THOC1,SLC35C2,XPO1,YTHDC1,SEH1L,SLC25A24,KHSRP,P2RX7,RBM27,ALKBH5,NUP50,AAAS,NUP188,SLC35E4,POLDIP3,THOC5,SLC25A17,SRSF5,PABPN1,RAE1,NXT2,ABCD1,FMR1,SLC35A2,NUTF2,NUP93,CASC3,NUP88,SUPT6H,DDX25,NUP98,MAGOHB,PARP11,NUP107,CPSF6,SRSF9,SRSF3,MRPL18,QKI,SLC29A1,NUP155,SLC25A36,NCBP2,RPS…	FLOT1,IWS1,HSF1	P2RX7,SLC29A4,SLC28A3,RBM15B
GO_GLUCOSE_CATABOLIC_PROCESS	GO:0006007	29	Up	7.412919354883756e-5	0.004356477777026236	2	BAD,PFKP,PKM,ENO1,TIGAR,PGK1,GPI,ENO3,ALDOC,GAPDH,TPI1,ENO2,SLC25A12,PFKFB2,ALDOB,TP53,FOXK2,PFKL,ALDOA,PFKM,HK1,ADPGK,HK2,LRP5,PGAM2,FOXK1,PGM2L1,PGAM1,BPGM	GAPDH,ALDOA,PGAM1
GO_ENDOSOMAL_TRANSPORT	GO:0016197	203	Up	7.416267528386198e-5	0.004356477777026236	5	ALS2,VPS50,ARHGAP44,BAIAP3,SPAG9,HEATR5B,VTA1,EHD3,WAS,EHD2,SNX1,LRRC7,TBC1D23,CLEC16A,ZFYVE16,VAMP3,AP5M1,AP3D1,EVI5,GRIPAP1,VPS35,CLTCL1,RNF126,PICALM,TSG101,RAB7A,PTPN23,ERC1,CHMP2B,RAB10,EPS15,CHMP5,DNM1L,SNX5,RAB11FIP3,CMTM6,TBC1D10A,GGA1,MICALL1,TOM1,VTI1B,ARFRP1,CHMP4B,CCDC22,EEA1,CLN5,NDRG4,RAB11A,EHD4,TMEM87A,LAPTM4B,LEPROTL1,PLEKHJ1,STX10,TBC1D17,ANKRD27,SNX8,AP1S1,YKT6,RIC1,RGP1,GBF1,G…	RAB10,CCDC22,SNX17,SNX6,SQSTM1	EHD3,BVES
GO_RIBONUCLEOSIDE_TRIPHOSPHATE_METABOLIC_PROCESS	GO:0009199	56	Up	7.515974502268451e-5	0.004380822657562518	2	SLC25A13,CTPS2,SPHK2,GNAI3,PKM,RHOA,ENO1,VPS9D1,CAD,TREM2,GTPBP1,TAZ,NME3,NME4,TGFB1,IMPDH1,PRKAG2,PPARGC1A,RAB23,NME5,SLC25A12,RHOQ,ITPA,UCK1,RAN,AMPD3,COX5B,NME7,UCK2,PARP1,AK3,ALDOA,PID1,FLCN,AK9,PINK1,AK4,VCP,STOML2,LDHC,STAT3,MFN1,CTPS1,NME6,DNAJC30,IMPDH2,CYC1,GIMAP7,NME9,LRRK2,UCKL1,OPA1,UQCC3,TMSB4X,NME1,NME2	ALDOA
GO_REGULATION_OF_MITOCHONDRION_ORGANIZATION	GO:0010821	172	Up	7.586705614936497e-5	0.004388033809131347	1	GCLC,BAD,SLC25A5,PLAUR,DCN,BID,IGF1,BAK1,CLEC16A,VPS13D,FNIP2,USP36,ADCK1,CASP8,VPS35,CSNK2A2,SREBF1,TP63,LMAN1,TIGAR,TP73,GSK3B,CTTN,DDHD2,HUWE1,BAX,DNM1L,PPP1R13B,SIRT4,MUL1,RNF31,HDAC6,TREM2,TMEM14A,SH3GLB1,HPS4,FBXO7,BIK,TSPO,MIEF1,GZMB,DDHD1,HIF1A,MMP9,E2F1,PSMD10,DHODH,TSC2,PYCARD,BMF,BNIP3L,PDCD5,BBC3,CDC37,GSK3A,MAPK8,PPIF,VAT1,YWHAE,UBE2D3,FBXW7,PPARGC1A,CAMKK2,GOLPH3,FAM162A,TFDP2,MPV17…	BBC3,SQSTM1	RNF31,HRK,GPER1
GO_TRANSCRIPTION_COUPLED_NUCLEOTIDE_EXCISION_REPAIR	GO:0006283	73	Up	7.794860053908574e-5	0.004467450331047152	2	POLR2J,LIG3,ERCC1,MNAT1,AQR,RFC1,POLR2B,ERCC8,RFC2,POLD1,XRCC1,XAB2,POLD3,PPIE,POLR2E,POLR2F,RBX1,EP300,POLR2C,ERCC2,POLR2I,LIG1,RPA3,POLD2,PRPF19,GTF2H1,GTF2H3,RFC5,COPS7A,RPA2,COPS5,POLK,RPA1,PCNA,RFC3,CDK7,CCNH,ERCC5,XPA,COPS4,CUL4A,COPS3,RPS27A,POLR2D,COPS7B,GTF2H2,POLR2K,UBC,CUL4B,ERCC3,POLR2H,RFC4,UVSSA,COPS2,DDB1,POLR2G,COPS6,GPS1,UBB,POLD4,ERCC4,POLR2L,POLR2A,USP7,TCEA1,COPS8,ZNF830,HMGN1…		ERCC3
GO_NEGATIVE_REGULATION_OF_CELL_CYCLE_G2_M_PHASE_TRANSITION	GO:1902750	91	Up	7.842844044397181e-5	0.004467450331047152	9	PSMB1,BRCA1,PSMC4,FHL1,PSMA4,FOXN3,CUL1,PSME4,CDC14B,ORC1,PSMC5,UIMC1,AURKA,PSME1,CLSPN,CDC6,PSMD5,PSMD8,RBX1,PSMC6,PSMA3,PSMC1,PSMB5,PSMA6,PSME2,PSMA7,PSMD10,PSMD7,NBN,FZR1,BABAM1,PSMA2,PSMD3,CDK5RAP3,PSMD11,PSMD9,SKP1,PSMD14,MIIP,SYF2,PSMF1,PSMB2,PSMA1,PSME3,VPS4A,TAOK3,RINT1,HUS1,PSMB7,TICRR,PSMB6,PSMA5,DTL,ATM,CHEK1,TAOK2,HMGA2,RAD17,DONSON,PSMD4,PSMB4,NAE1,TAOK1,PSMC2,PSMD6,TOPBP1,CHMP4C,RAD…
GO_INTRACELLULAR_PROTEIN_TRANSPORT	GO:0006886	1058	Up	7.905627997519703e-5	0.004469354655139146	5	SNX11,M6PR,ARF5,UPF1,COPZ2,CROT,LAMP2,AP2B1,AGK,VPS41,ARHGAP44,NOS2,PKD1,SEC62,RPS20,FYN,AKAP8L,RABGAP1,BID,RGPD5,RUFY3,AGPS,CD74,ZDHHC6,TOMM34,SEC63,KPNA6,MIPEP,SNX1,NUP160,RANBP3,IFT88,LRRC7,PEX3,CDH1,ZFYVE16,RAB27B,AP2S1,HSPA5,TPR,VPS13D,HERPUD1,HOMER3,THOC3,TBC1D22A,USP36,SEC61A1,ZC3H11A,RIOK2,NDC1,ACAA1,APPBP2,RPL18,U2AF2,NGFR,TNPO3,CTSA,AP3D1,IPO5,TRAM2,TBC1D22B,SEC61A2,TBC1D1,SP100,TRAM1,E…	COPZ2,AGPS,RAB10,TBC1D2,SNX17,MLPH,IL1B,SNX6,GRTP1,PML,IWS1,RPS26,VAMP2	RNF31,RAB36,RAB40AL,PEX6,ERBB2,ANGPT1,SHH,BRSK2,CDK5R1,KCNE1,RBM15B,TBC1D3D
GO_NUCLEOSIDE_PHOSPHATE_BIOSYNTHETIC_PROCESS	GO:1901293	218	Up	8.182822666548466e-5	0.004568388751004781	2	AK2,PDK4,SLC25A13,PDK2,NOS2,NADK,ELOVL5,AGPAT4,TBPL1,PNKP,CTPS2,RRM2B,MPC1,SPHK2,ME1,ELOVL1,PKM,PDK3,COASY,ACSL4,PTGS2,ENO1,ACAT1,VPS9D1,ACACB,ADCY2,CAD,AK6,NOS1,PDPR,DLD,UPRT,TREM2,ACOT7,SCD,TECR,MAPK1,SLC25A1,GSTZ1,MTHFD1,CDS2,PRPS2,TAZ,CDADC1,DHODH,NME3,MLYCD,NME4,QPRT,ACSBG1,TGFB1,GCDH,NAMPT,IMPDH1,PRKAG2,NMRK1,AK1,LHPP,PPARGC1A,PDHX,GUCA1B,NUDT12,NME5,RAD50,UMPS,DGUOK,SLC25A12,KYNU,AMPD2,AMP…	PNKP,PANK3,ALDOA	QPRT
GO_CELLULAR_RESPONSE_TO_SODIUM_ARSENITE	GO:1903936	5	Up	8.249046759426801e-5	0.004568388751004781	3	HNRNPA1,MAPK13,ZC3H12A,HSF1,DAXX	MAPK13,HSF1
GO_PURINE_NUCLEOSIDE_TRIPHOSPHATE_METABOLIC_PROCESS	GO:0009144	58	Up	8.263078469698766e-5	0.004568388751004781	2	SLC25A13,SPHK2,GNAI3,PKM,RHOA,ENO1,VPS9D1,TREM2,GTPBP1,SAMHD1,TAZ,NME3,NME4,TGFB1,NUDT1,IMPDH1,PRKAG2,PPARGC1A,RAB23,NME5,DGUOK,SLC25A12,RHOQ,ITPA,RAN,AMPD3,COX5B,NUDT15,NME7,GUK1,PARP1,AK3,ALDOA,PID1,FLCN,AK9,ADK,PINK1,AK4,VCP,STOML2,LDHC,STAT3,MFN1,NME6,DNAJC30,IMPDH2,CYC1,GIMAP7,NME9,LRRK2,ADA,NUDT16,OPA1,UQCC3,TMSB4X,NME1,NME2	ALDOA
GO_REGULATION_OF_CELLULAR_AMIDE_METABOLIC_PROCESS	GO:0034248	368	Up	8.504540447561721e-5	0.0046352352568187535	2	PDK4,UPF1,PDK2,YBX2,IGF1,SAMD4A,VIM,IFNGR1,NSMAF,TPR,EIF2AK2,PUM2,YBX3,EIF4B,SPHK2,ABCA7,ELAVL1,TNFRSF1A,DHX29,RHOA,ROCK1,PDK3,BCL3,PABPC1,TCOF1,NCK2,IGF2BP2,PICALM,EIF4G3,TIGAR,TNRC6C,MKNK1,DDX1,JMJD4,GEMIN5,MTIF2,EIF2AK1,PPP1R15A,OGFOD1,CNOT3,KHSRP,MAPKAPK5,GCN1,PDPR,TNRC6A,PUS7,AGO1,CIRBP,MKNK2,MAPK1,POLDIP3,EIF3D,TNRC6B,GSTZ1,ALKBH1,EIF5,PCIF1,UQCC1,MTG2,CDK5RAP1,CELF4,FMR1,RBM3,DNAJC3,MAPK3,…	GAPDH,PGAM1	ERBB2,DDX3X
GO_NEGATIVE_REGULATION_OF_CELL_CYCLE_PROCESS	GO:0010948	303	Up	8.507281093775608e-5	0.0046352352568187535	9	MAD1L1,PSMB1,MLXIPL,ZNF207,BRCA1,PSMC4,YAF2,FHL1,SPDL1,PSMA4,MYO16,TPR,RAD51,FOXN3,CUL1,WAPL,PSME4,PPP2R5B,TRIP13,EED,GTSE1,JADE1,CNOT4,RBL1,NDC80,CDC14B,ATRX,ORC1,ZW10,BAX,PSMC5,UIMC1,AURKA,CNOT3,CCNK,PCBP4,TFAP4,ZNF268,PSME1,CLSPN,CDC6,CBX5,PSMD5,HSP90AB1,CDC7,PSMD8,KLHL22,SUSD2,FBXO7,RBX1,EP300,L3MBTL2,PSMC6,PSMA3,PSMC1,PSMB5,PSMA6,PSME2,BMP7,PSMA7,E2F1,RBBP8,PSMD10,NAA10,RBBP7,RGCC,PSMD7,FBXO…	GADD45A,XRCC3,PML	GPER1
GO_CELLULAR_RESPONSE_TO_STARVATION	GO:0009267	128	Up	8.598446044291604e-5	0.00465120257604522	3	AOC1,PDK4,LAMP2,HFE,RRAGD,FAS,GABARAPL2,CLEC16A,HSPA5,EIF2AK2,ATG5,WIPI1,ASNS,SREBF1,USP33,PIK3C3,SESN1,CADPS2,RRAGB,SEH1L,GCN1,TNRC6A,COMT,SIRT1,SH3GLB1,MAPK1,DEPDC5,PICK1,XBP1,MTMR3,MAP1LC3A,STK24,MAPK3,WDR59,NPRL3,SFRP1,HNRNPL,TBL2,MAPK8,HSPA8,AMBRA1,ITFG2,DAP,CPEB4,NPRL2,NFE2L2,RRAGC,SLC2A1,KPTN,DNAJC15,CDKN1A,MAX,BECN1,ATG14,WDR24,ATF4,EIF2AK4,SESN2,RRP8,PRKAA1,MYBBP1A,PIK3C2B,EIF2S1,WNT2B,S…		NUAK2,PCSK9
GO_RIBONUCLEOSIDE_MONOPHOSPHATE_BIOSYNTHETIC_PROCESS	GO:0009156	29	Up	8.884801814072461e-5	0.004771773202857917	2	CAD,UPRT,PRPS2,DHODH,IMPDH1,LHPP,UMPS,AMPD2,AMPD1,PAICS,PPAT,UCK1,AMPD3,RFK,ATIC,UCK2,PRPS1,ADK,GART,CMPK1,GMPS,HPRT1,IMPDH2,PFAS,UPP1,ADA,UCKL1,APRT,ADSL
GO_REGULATION_OF_CELLULAR_KETONE_METABOLIC_PROCESS	GO:0010565	144	Up	9.509745513967542e-5	0.005071189824079571	2	PDK4,PDK2,ADIPOR2,PSMB1,MLXIPL,BRCA1,ELOVL5,PSMC4,CD74,NR1H3,PSMA4,DKK3,ATP2B4,DGAT2,PDK3,PSME4,SREBF1,ACADVL,PTGS2,ACACB,CEACAM1,NFE2L1,PIBF1,REST,PSMC5,SIRT4,PDPR,PSME1,COMT,PSMD5,SIRT1,PSMD8,PSMC6,PSMA3,GSTZ1,PSMC1,PSMB5,PSMA6,PSME2,PSMA7,TRIB3,PSMD10,ABCD1,LONP2,PSMD7,MLYCD,OAZ1,AKT2,CAV1,PSMA2,PRKAG2,ERLIN1,PSMD3,PSMD11,PPARGC1A,CPT1A,PSMD9,SCAP,CLCN2,PSMD14,ACADL,ODC1,PARK7,CNR1,NR4A3,EGR1,…	ACADVL,IL1B	RGN
GO_PROTEASOMAL_PROTEIN_CATABOLIC_PROCESS	GO:0010498	444	Up	9.583311420152786e-5	0.005074430885079493	2	GCLC,ANKIB1,HECW1,CDC27,RHBDD2,FBXL3,OSBPL7,RHBDF1,PSMB1,PKD1,POMT2,HFE,RNF216,PSMC4,NUB1,RNF14,UFL1,WWTR1,UBR2,PIAS1,RNF19A,GABARAPL2,CUL3,CLEC16A,PSMA4,HSPA5,ERCC8,NEDD4L,JKAMP,MAPK9,HERPUD1,ANAPC4,CUL1,USP13,RNF4,ATXN3,PSME4,SIRT2,ERLEC1,NEDD4,RNF126,SEL1L,TRIB2,PRKACA,UBE2D1,CHFR,FBXW11,DERL2,KLHL20,DNAJC10,UBE2A,ARAF,LAMP3,UBE2K,PPP2R5C,ITCH,SENP1,OPHN1,KEAP1,PSEN1,PCNP,NFE2L1,GSK3B,HACE1,PS…	UBXN8,FBXO6,PML,UCHL1,RAD23A	SHH,BRSK2
GO_DNA_METABOLIC_PROCESS	GO:0006259	791	Up	9.673481656113453e-5	0.0050863572428193745	2	RAD52,KDM1A,RECQL,UPF1,POLR2J,LIG3,KMT2E,REV3L,SPRTN,PPP5C,BRCA1,ERCC1,DNASE1L1,DDX11,POLA2,SLC30A9,WAS,MNAT1,AQR,GLRX2,UBR2,HMGB3,ASTE1,RFC1,BOD1L1,PNKP,PARP3,TDP1,POLR2B,USP28,RRM2B,ERCC8,RFC2,RAD51,POLQ,FAM168A,POLD1,TMEM161A,EYA2,PMS1,NTHL1,WDR18,MCM10,SPI1,ATXN3,SP100,TP53BP1,PSME4,NUCKS1,SMG6,POLB,RAD18,TRIP13,TCF3,MBD3,ZFYVE26,TFRC,SMC1A,XRCC1,MCM2,TIPIN,MCM6,BAZ2A,MLH1,UNG,XAB2,MAP2K7,TOP…	PNKP,SMARCB1,FBXO6,GADD45A,TCP1,XRCC3,APOBEC3A,DDB2,MDC1,PML,APEX2,RAD23A,HSF1,ISG15	NOX4,GATA3,RGN,ERCC3,GPER1,AXIN2,MAPK15
GO_NUCLEOSIDE_TRIPHOSPHATE_METABOLIC_PROCESS	GO:0009141	80	Up	1.0654473840348441e-4	0.00551351013053573	2	SLC25A13,TBPL1,CTPS2,RRM2B,SPHK2,GNAI3,PKM,RHOA,ENO1,VPS9D1,CAD,TREM2,GTPBP1,SAMHD1,TAZ,NME3,NME4,TGFB1,NUDT1,IMPDH1,PRKAG2,AK1,PPARGC1A,RAB23,NME5,DGUOK,SLC25A12,RHOQ,ITPA,DUT,UCK1,RAN,AMPD3,CMPK2,COX5B,NUDT15,AK7,NME7,UCK2,GUK1,PARP1,AK3,ALDOA,PID1,ENPP3,FLCN,AK9,ADK,PINK1,CMPK1,AK4,SUCLG1,VCP,STOML2,AK8,LDHC,ENTPD3,DTYMK,STAT3,MFN1,CTPS1,NME6,SMPDL3A,DNAJC30,TYMS,IMPDH2,CYC1,GIMAP7,DCTPP1,NME9…	ALDOA
GO_NUCLEOSIDE_MONOPHOSPHATE_BIOSYNTHETIC_PROCESS	GO:0009124	39	Up	1.0655553026974622e-4	0.00551351013053573	2	CAD,UPRT,PRPS2,CDADC1,DHODH,IMPDH1,LHPP,UMPS,DGUOK,AMPD2,AMPD1,PAICS,PPAT,DUT,DCTD,UCK1,AMPD3,RFK,ATIC,UCK2,PRPS1,ADK,DCK,GART,CMPK1,GMPS,HPRT1,TK2,TK1,TYMS,SHMT1,IMPDH2,PFAS,UPP1,ENTPD8,ADA,UCKL1,APRT,ADSL
GO_POSTREPLICATION_REPAIR	GO:0006301	49	Up	1.0705844913661611e-4	0.00551351013053573	2	REV3L,SPRTN,BRCA1,RFC1,RFC2,POLD1,RAD18,POLD3,UBE2A,MSH2,POLE2,POLI,USP10,RPA3,POLD2,RFC5,MAD2L2,RPA2,UBE2B,TRIM25,POLK,ZBTB1,POLN,RPA1,PCNA,RFC3,REV1,WDR33,DTL,RPS27A,UBC,USP43,UBE2L6,FAAP20,RCHY1,RFC4,PRIMPOL,VCP,UBE2V2,NSMCE1,UBB,POLH,POLD4,UBE2N,PARP10,NPLOC4,ISG15,UBA52,UBE2V1	ISG15
GO_REGULATION_OF_ESTABLISHMENT_OF_PROTEIN_LOCALIZATION_TO_CHROMOSOME	GO:0070202	12	Up	1.0893072101694362e-4	0.005564435528521158	5	CCT4,TCP1,DKC1,CCT7,WRAP53,CCT6A,TERF1,CCT5,CCT8,CCT3,SPIDR,CCT2	TCP1
GO_REGULATION_OF_RIBONUCLEASE_ACTIVITY	GO:0060700	9	Up	1.0952739170383446e-4	0.005564435528521158	2	OAS1,OAS3,OAS2,OASL,TMBIM6,ABCE1,NPM1,TCEA1,HSPA1A	OAS3
GO_CELLULAR_KETONE_METABOLIC_PROCESS	GO:0042180	200	Up	1.1088030049578092e-4	0.00559536227803877	2	PDK4,PDK2,ADIPOR2,PSMB1,MLXIPL,BRCA1,ELOVL5,PSMC4,CD74,NR1H3,CYP46A1,PSMA4,DKK3,AKR7A2,ATP2B4,DGAT2,HAGH,PDK3,PSME4,SREBF1,ACADVL,DHRS9,PTGS2,ACACB,CEACAM1,NFE2L1,PIBF1,OXCT1,REST,AKR1B1,PSMC5,COQ9,SIRT4,PDPR,PSME1,COMT,PSMD5,SIRT1,PSMD8,PSMC6,PSMA3,GSTZ1,PSMC1,PSMB5,PSMA6,PSME2,PSMA7,TRIB3,PSMD10,ABCD1,LONP2,PSMD7,MLYCD,OAZ1,AKT2,CAV1,PSMA2,PRKAG2,ERLIN1,PSMD3,PSMD11,AADAT,PPARGC1A,CPT1A,PSMD9,C…	ACADVL,DHRS9,IL1B	RGN
GO_RESPONSE_TO_MITOCHONDRIAL_DEPOLARISATION	GO:0098780	18	Up	1.1388273842917691e-4	0.005708562068326541	3	MUL1,HDAC6,CDC37,AMBRA1,HTRA2,MFN2,OPTN,BECN1,ATG14,VPS13C,GPS2,PINK1,HK2,SQSTM1,ATG13,GBA,TOMM7,SMURF1	SQSTM1
GO_POSITIVE_REGULATION_OF_MITOCHONDRION_ORGANIZATION	GO:0010822	111	Up	1.1512097199304724e-4	0.005729572320535012	1	BAD,PLAUR,DCN,BID,BAK1,VPS13D,USP36,ADCK1,CASP8,VPS35,CSNK2A2,TP63,TP73,GSK3B,DDHD2,HUWE1,BAX,DNM1L,PPP1R13B,MUL1,RNF31,HDAC6,TREM2,SH3GLB1,HPS4,FBXO7,BIK,MIEF1,GZMB,DDHD1,HIF1A,MMP9,E2F1,PYCARD,BMF,PDCD5,BBC3,CDC37,GSK3A,MAPK8,PPIF,YWHAE,UBE2D3,FBXW7,PPARGC1A,CAMKK2,FAM162A,TFDP2,HTRA2,PARK7,RHOU,MFN2,WDR35,PPP3CC,TNFSF10,ZNF205,OPTN,KDR,YWHAH,RAC2,VPS13C,HIP1R,PRKAA1,YWHAQ,HRK,CIDEB,NMT1,NPEPPS…	BBC3	RNF31,HRK,GPER1
GO_NUCLEOBASE_CONTAINING_SMALL_MOLECULE_METABOLIC_PROCESS	GO:0055086	518	Up	1.1582590673245402e-4	0.005729572320535012	2	ENPP4,BAD,AK2,KDM1A,PDK4,SLC25A13,SLC4A1,ACSM3,CROT,PDK2,NOS2,NADK,AASS,MLXIPL,ELOVL5,PGM3,IGF1,CPS1,DERA,TYMP,AGPAT4,TBPL1,NUP160,FUT8,PNKP,CTPS2,TPR,RRM2B,ENTPD2,NDC1,MPC1,DGAT2,SPHK2,FAR2,NTHL1,GNAI3,ME1,PDE4A,ELOVL1,PFKP,PKM,RHOA,PDK3,HDAC4,COASY,ACSL4,NUP133,RORA,PDE8A,PTGS2,ENO1,NUP37,ACAT1,VPS9D1,DLG1,REXO2,UNG,ACACB,NT5C2,SIRT6,TIGAR,ADCY2,PGM1,PSEN1,MAGI3,CAD,AK6,SEH1L,PTHLH,SULT2B1,TGDS…	PNKP,GAPDH,PANK3,APOBEC3A,ALDOA,PGAM1	P2RX7,QPRT,CASK,DPYS,PDE7B
GO_TRNA_MODIFICATION	GO:0006400	80	Up	1.1761812177876223e-4	0.005778232388702126	2	NSUN2,METTL1,TRIT1,TARBP1,TRMT11,THUMPD1,FTSJ1,HSD17B10,SEPHS1,METTL2A,TRMT6,PUS7,OSGEP,TRMU,ALKBH1,CDK5RAP1,MTFMT,TRMT1,DUS4L,TRDMT1,ELP4,PUS3,THG1L,THADA,TRMT1L,TRMT13,METTL8,MOCS3,AARS2,TRMT5,OSGEPL1,GTPBP3,ELP3,THUMPD3,ANKRD16,ELP2,MTO1,NAT10,TRMO,ALKBH8,THUMPD2,SSB,DUS3L,CTU1,TPRKB,TRMT10A,CDKAL1,DPH3,TRMT44,WDR4,TYW3,PUS10,TYW5,ELP6,METTL2B,C9orf64,TRMT10B,TRUB1,TRMT61A,URM1,DUS2,LCMT2,DUS1…	CTU1
GO_APOPTOTIC_MITOCHONDRIAL_CHANGES	GO:0008637	111	Up	1.183465604282654e-4	0.005778232388702126	1	GCLC,STPG1,BAD,SLC25A5,GGCT,PLAUR,BID,IGF1,NDUFS1,GCLM,BAK1,AIFM2,CASP8,EYA2,VPS35,TP63,TP73,GSK3B,BAX,DNM1L,PPP1R13B,MUL1,TMEM14A,BIK,GZMB,MMP9,E2F1,PSMD10,PIM2,PYCARD,BMF,PPP2CB,BNIP3L,PDCD5,TIMM50,BBC3,GSK3A,MAPK8,PPIF,YWHAE,SOD2,FAM162A,TFDP2,ATF2,WDR35,IFIT2,CLU,PPP3CC,TNFSF10,ZNF205,IFI6,RHOT1,YWHAH,HIP1R,YWHAQ,HRK,CIDEB,NMT1,NOL3,RHOT2,ARRB2,TP53,PMAIP1,AKT1,TP53BP2,JTB,HSPD1,ATG3,SLC25A4,…	GGCT,BBC3	HRK,GPER1,ERBB4
GO_TELOMERASE_RNA_LOCALIZATION	GO:0090672	19	Up	1.231829306440825e-4	0.005951072699967415	5	CCT4,TCP1,DKC1,CCT7,PARN,WRAP53,SHQ1,NAF1,NHP2,CCT6A,CCT5,CCT8,CCT3,CCT2,EXOSC10,DCP2,RUVBL1,NOP10,RUVBL2	TCP1
GO_CELLULAR_MACROMOLECULE_LOCALIZATION	GO:0070727	1745	Up	1.2346952270181097e-4	0.005951072699967415	5	BAD,SNX11,M6PR,ARF5,KDM1A,SLC4A1,DVL2,UPF1,COPZ2,CROT,ITGAL,ITGA3,LAMP2,TMEM98,AP2B1,AGK,PAF1,VPS41,ARHGAP44,SCIN,MARK4,NOS2,PAX6,ADAM22,PKD1,SEC62,RPS20,CD4,HFE,FYN,AKAP8L,ANLN,RABGAP1,CEP68,TYROBP,EHD3,BID,RGPD5,NUDCD3,RUFY3,AGPS,CD74,ZDHHC6,EHD2,RRAGD,TOMM34,SEC63,KPNA6,MIPEP,PRKCH,SNX1,ANK1,RABEP1,NUP160,CENPQ,RANBP3,IFT88,LRRC7,TMSB10,PEX3,VCL,CDH1,ZFYVE16,SPDL1,RAB27B,PARP3,SPATA7,AP2S1,CTN…	COPZ2,AGPS,YBX1,RAB10,TBC1D2,BBC3,SNX17,MLPH,TCP1,IL1B,SNX6,FLOT1,GRTP1,PML,BOD1,LRSAM1,SQSTM1,GBP2,IWS1,RPS26,VAMP2	ADAM22,EHD3,CTNNA1,RNF31,RAB36,RAB40AL,PEX6,DLG4,ADAM10,EGF,ERBB2,ANGPT1,TSPAN33,PYHIN1,SHH,GPER1,AXIN2,BBS1,BRSK2,CDK5R1,ERBB4,KCNE1,MAPK15,DDX3X,RBM15B,TBC1D3D
GO_ENDOPLASMIC_RETICULUM_UNFOLDED_PROTEIN_RESPONSE	GO:0030968	112	Up	1.259320009780269e-4	0.006031100097794804	3	RHBDD2,MBTPS2,EXTL3,DDX11,BAK1,CUL7,HSPA5,HERPUD1,EIF2AK2,PDIA5,PPP2R5B,WIPI1,ASNS,NCK2,ACADVL,DERL2,MYDGF,PPP1R15A,BAX,ADD1,DNAJB11,DERL3,KDELR3,XBP1,EP300,ARFGAP1,DNAJC3,STUB1,BFAR,GSK3A,FKBP14,AGR2,TBL2,CREB3,GOSR2,CDK5RAP3,CCL2,TMEM33,WFS1,CCND1,NFE2L2,CTH,ZBTB17,ATF6,SERP1,COPS5,HERPUD2,VAPB,KLHDC3,SSR1,CANX,ATF4,DNAJB9,EIF2S1,EDEM1,ERN2,DAB2IP,DERL1,TLN1,PARP6,PREB,PARP16,SEC31A,MBTPS1,HDGF…	ACADVL
GO_NEGATIVE_REGULATION_OF_CELL_CYCLE	GO:0045786	553	Up	1.2972738676758912e-4	0.006173545703199384	9	MAD1L1,KMT2E,GAS7,PSMB1,CRY1,PKD1,MLXIPL,ZNF207,BRCA1,PSMC4,YAF2,RUNX3,FHL1,RRAGD,TIMP2,NSUN2,SPDL1,PSMA4,MYO16,YTHDC2,TPR,USP28,RAD51,FOXN3,FOXC1,CUL1,WAPL,IPO5,TP53BP1,RASSF1,PRR11,PSME4,PPP2R5B,PTPN3,RPS6KA2,VASH1,TRIP13,PRKACA,CHFR,NLE1,PTGS2,EED,TSG101,TIPIN,GTSE1,DLG1,TOP2B,JADE1,BRINP1,TP73,THOC1,CDC14A,CNOT4,RBL1,NDC80,CDC14B,STRADB,RRAGB,ATRX,ORC1,ZW10,PPP1R15A,BAX,PSMC5,UIMC1,AURKA,CNOT…	FBXO6,GADD45A,XRCC3,MDC1,PML,RPRM	GATA3,GPER1,IL12A,CDK5R1
GO_RIBOSE_PHOSPHATE_METABOLIC_PROCESS	GO:0019693	343	Up	1.3130758807280356e-4	0.006209444998235282	2	BAD,AK2,PDK4,SLC25A13,SLC4A1,ACSM3,CROT,PDK2,AASS,MLXIPL,ELOVL5,IGF1,NUP160,CTPS2,TPR,NDC1,MPC1,DGAT2,SPHK2,FAR2,GNAI3,PDE4A,ELOVL1,PFKP,PKM,RHOA,PDK3,HDAC4,COASY,ACSL4,NUP133,RORA,PDE8A,ENO1,NUP37,ACAT1,VPS9D1,DLG1,ACACB,NT5C2,SIRT6,TIGAR,ADCY2,PGM1,PSEN1,MAGI3,CAD,SEH1L,PTHLH,SULT2B1,P2RX7,PDPR,DLD,NUP50,UPRT,AAAS,NUP188,TREM2,ACOT7,SCD,TECR,SLC25A1,GTPBP1,PYGL,GSTZ1,HIF1A,GMPR2,RAE1,ACOT8,PRPS…	GAPDH,PANK3,ALDOA,PGAM1	P2RX7,CASK,PDE7B
GO_POSITIVE_REGULATION_OF_TELOMERASE_RNA_LOCALIZATION_TO_CAJAL_BODY	GO:1904874	15	Up	1.324884954898624e-4	0.0062096106760444894	5	CCT4,TCP1,DKC1,CCT7,SHQ1,NAF1,NHP2,CCT6A,CCT5,CCT8,CCT3,CCT2,RUVBL1,NOP10,RUVBL2	TCP1
GO_MITOCHONDRIAL_RESPIRATORY_CHAIN_COMPLEX_ASSEMBLY	GO:0033108	86	Up	1.3296280341044858e-4	0.0062096106760444894	1	NDUFAF7,NDUFAB1,TTC19,NDUFS1,NDUFB4,BCS1L,TIMM21,NDUFB2,NDUFB7,SAMM50,UQCC1,NDUFAF5,TAZ,COA1,TFAM,NDUFC1,FOXRED1,NDUFS8,TIMMDC1,NDUFS7,NDUFB3,NDUFA8,NDUFAF4,FASTKD3,NDUFA1,NDUFA5,ECSIT,NDUFA10,SCO2,NDUFA2,SCO1,COX16,NDUFB5,UQCC2,NDUFAF1,COX17,NDUFA9,NDUFB10,NDUFS6,NDUFB11,NDUFB9,SURF1,NDUFC2,NUBPL,SDHAF4,OXA1L,NDUFAF6,UQCRB,NDUFS2,NDUFV3,COX18,NDUFAF2,NDUFS4,NDUFB6,NDUFB8,NDUFV1,SDHAF2,NDUFS5,NDU…	SDHAF1
GO_RESPIRATORY_ELECTRON_TRANSPORT_CHAIN	GO:0022904	97	Up	1.3564898748757927e-4	0.006232765863772473	2	NDUFAB1,SLC25A13,COX10,UQCRC1,COX15,BID,NDUFS1,AIFM2,NDUFB4,SDHA,COQ9,NDUFB2,DLD,NDUFB7,TAZ,ETFB,NDUFC1,PPARGC1A,NDUFS8,COX6A1,ALDH5A1,GPD2,NDUFS7,SLC25A12,COX7A2L,PARK7,SDHB,NDUFB3,NDUFA8,DNAJC15,NDUFA1,COX6B1,COX7C,UQCR11,NDUFA5,NDUFA10,COX4I1,COX7B,NDUFA2,MYBBP1A,CCNB1,COX5B,ISCU,NDUFB5,NDUFAF1,NDUFA9,ETFA,UQCRC2,NDUFB10,SDHC,SNCA,NDUFS6,NDUFB11,NDUFB9,NDUFC2,UQCRB,PINK1,NDUFS2,NDUFV3,NDUFAF2,…	COA6
GO_ORGANELLE_FUSION	GO:0048284	106	Up	1.3629670265761967e-4	0.006232765863772473	1	VPS41,SYT7,BAK1,VAMP3,ADCK1,GNAI3,SYT1,RAB7A,STX7,CHMP2B,BAX,DNM1L,MUL1,SNAP23,SNAP29,VTI1B,EEA1,CORO1A,STX4,SPG11,VPS18,GDAP1,STX10,ANKRD27,AKT2,RAB3A,BET1,CAV2,STX1A,CHCHD3,GOSR2,GOSR1,VAT1,RAB34,STX2,C2CD5,BNIP1,CHMP3,MFN2,VAMP4,STX12,STX16,VAMP7,TMEM175,VPS4A,VAV3,ANXA1,USP30,STX11,DYSF,STX6,TGFBRAP1,TBC1D4,STXBP1,STX17,USO1,VAMP1,RAB20,AFG3L2,ANXA9,RAB13,SNAPIN,SNAP47,SNCA,VTI1A,PID1,VPS8,VP…		VAMP1
GO_NEGATIVE_REGULATION_OF_MITOTIC_CELL_CYCLE	GO:0045930	291	Up	1.3667185802386286e-4	0.006232765863772473	9	MAD1L1,PSMB1,ZNF207,BRCA1,PSMC4,FHL1,TIMP2,SPDL1,PSMA4,MYO16,YTHDC2,TPR,FOXN3,FOXC1,CUL1,PSME4,PTPN3,TRIP13,CHFR,NLE1,TIPIN,GTSE1,DLG1,TOP2B,JADE1,BRINP1,CDC14A,CNOT4,RBL1,NDC80,CDC14B,ATRX,ORC1,ZW10,BAX,PSMC5,AURKA,CNOT3,PCBP4,PSME1,CLSPN,CDC6,MSH2,PSMD5,ABL1,PSMD8,KLHL22,FBXO7,RBX1,EP300,PSMC6,PSMA3,PSMC1,PSMB5,PSMA6,PSME2,BMP7,PSMA7,E2F1,PSMD10,NAA10,RGCC,PSMD7,FBXO31,RBL2,TRIM35,FZD3,NBN,TGFB…	GADD45A,XRCC3,MDC1,PML
GO_NEGATIVE_REGULATION_OF_ATP_METABOLIC_PROCESS	GO:1903579	22	Up	1.3677435397292965e-4	0.006232765863772473	2	MLXIPL,RHOA,HDAC4,SIRT6,TIGAR,TSPO,PPIF,PPARGC1A,SLC25A12,DNAJC15,CBFA2T3,TP53,PARP1,SNCA,PID1,FLCN,FBP1,DDIT4,STAT3,PDE12,NUPR1,PPARA
GO_ANTIGEN_PROCESSING_AND_PRESENTATION_OF_EXOGENOUS_PEPTIDE_ANTIGEN_VIA_MHC_CLASS_I	GO:0042590	70	Up	1.3786163101796772e-4	0.006244467491711442	8	PSMB1,PSMC4,PSMA4,VAMP3,CYBA,PSME4,ITGB5,PSMC5,PSME1,SNAP23,PSMD5,PSMD8,NCF4,PSMC6,PSMA3,PSMC1,PSMB5,PSMA6,PSME2,PSMA7,PSMD10,PSMD7,IKBKB,PSMA2,PSMD3,PSMD11,PSMD9,CLEC4A,LNPEP,PSMD14,NCF2,VAMP8,PSMF1,PSMB2,PSMA1,PSME3,CD36,PSMB7,ITGAV,PSMB6,PSMA5,NCF1,FCER1G,PSMD4,PSMB4,PSMC2,PSMD6,CYBB,PSMC3,B2M,PDIA3,TAP1,PSMD1,PSMD2,CALR,PSMD13,PSMD12,PSMB8,TAP2,HLA-E,HLA-G,HLA-F,PSMB10,CHUK,IFI30,TAPBP,PSMB9,…
GO_PHAGOSOME_ACIDIFICATION	GO:0090383	23	Up	1.4695519286338855e-4	0.006616503563711488	1	ATP6V0A1,ATP6V1H,RAB7A,ATP6V1D,ATP6V0A4,TCIRG1,ATP6V0E1,ATP6V1A,ATP6V1B1,ATP6V0B,RAB38,ATP6V1F,ATP6V1E1,ATP6V1G1,RAB20,ATP6V1C2,ATP6V1B2,ATP6V1C1,ATP6V0D1,ATP6V0E2,ATP6V0A2,ATP6V0C,ATP6V1E2
GO_PROTEIN_LOCALIZATION_TO_NUCLEUS	GO:0034504	239	Up	1.4979057475965313e-4	0.0067040198310585235	5	TMEM98,PAF1,FYN,RGPD5,KPNA6,CDH1,TPR,NGFR,TNPO3,ABCA7,IPO5,CLDN18,SP100,HYAL2,POLR1A,NUP133,BCL3,PTGS2,GTSE1,PSEN1,GSK3B,XPO1,TNPO1,IPO11,RBM22,MAVS,OSBPL8,NUP50,NUP188,MAPK1,CARD10,SUN2,RANGAP1,SIX4,NFKBIA,BMP7,FERMT1,NXT2,FGF9,KPNA3,NUTF2,NUP93,ARL2BP,TSC2,UBR5,TGFB1,TNPO2,PIK3R2,DNAJB6,GLI3,DVL1,LZTS2,SUFU,KPNB1,CDK5RAP3,NUP88,COL1A1,YWHAE,ZBTB16,ZPR1,NUP98,NUP107,MAPK14,RAB23,BYSL,TMCO6,SKP1,…	TCP1,PML,GBP2	ANGPT1,PYHIN1,SHH
GO_MONOSACCHARIDE_BIOSYNTHETIC_PROCESS	GO:0046364	80	Up	1.5414266153947206e-4	0.006857980308374499	2	SLC25A13,PDK2,CRY1,MDH1,DGAT2,FAM3A,ENO1,PGM1,C1QTNF3,AKR1B1,MAEA,SIRT1,SLC25A1,EP300,PCK2,PGK1,GPI,ENO3,SLC25A11,KAT2A,ALDOC,PPARGC1A,GAPDH,TPI1,ENO2,KAT2B,GPD2,SLC25A12,LEPR,AKR1A1,GOT1,NLN,GNMT,GOT2,NR1D1,ATF4,ARPP19,SESN2,RGN,PER2,SDS,ALDOB,SLC37A4,RBP4,SORD,G6PC3,FOXK2,SIK1,PGD,DGKQ,MDH2,OGT,SOGA1,ALDOA,FOXO1,RANBP2,G6PD,CRTC2,ATF3,TKT,PGAM2,FOXK1,FBP1,GPD1,DDB1,PGAM1,MST1,PC,PTPN2,CLK2,TALD…	PCK2,GAPDH,ALDOA,PGAM1	RGN
GO_POST_GOLGI_VESICLE_MEDIATED_TRANSPORT	GO:0006892	95	Up	1.6036001962407907e-4	0.007071153679963371	5	EHD3,OSBPL5,RABEP1,GOPC,VAMP3,MON2,AP3D1,EXOC5,WIPI1,NSF,KLHL20,DNM2,RAB10,SCAMP1,EPS15,KIF16B,EXOC1,SCFD1,SNAP23,GGA1,VTI1B,ARFRP1,CCDC22,RP2,GGA2,STX4,CSK,GBF1,SORCS1,GOSR2,RAB34,KRT18,EXOC2,GOLPH3,SPTBN1,SCAMP3,EXOC8,BLZF1,VAMP8,RAB14,LYPLA1,CCDC91,OPTN,ACSL3,ARFGEF2,VAMP7,BBS2,C16orf70,GGA3,CCDC93,MACF1,MYO1B,VPS13C,RBSN,EXOC4,LLGL1,SORT1,KIF13A,SORL1,PREPL,ARL3,EXOC6,AP1AR,SCAMP2,GOLPH3L,VPS…	RAB10,CCDC22,VAMP2	EHD3,SCAMP2,BBS1
GO_SPLICEOSOMAL_SNRNP_ASSEMBLY	GO:0000387	38	Up	1.6155019107708468e-4	0.007071153679963371	2	STRAP,GEMIN8,DDX20,CLNS1A,SART3,GEMIN5,GEMIN2,SNRPD3,PRMT5,PRPF6,PRPF31,PRPF19,USP4,WDR77,PRPF3,COIL,SNRPC,SNRPD2,SNRPB,LSM4,AAR2,PRMT7,TGS1,SNRPF,GEMIN7,SNRPG,GEMIN6,SRSF12,SNRPD1,CD2BP2,SNUPN,SMN1,PRPF8,SART1,GEMIN4,SNRPE,SRSF10,SMN2
GO_ANTIGEN_PROCESSING_AND_PRESENTATION_OF_PEPTIDE_ANTIGEN_VIA_MHC_CLASS_I	GO:0002474	91	Up	1.61755344188549e-4	0.007071153679963371	8	PSMB1,HFE,PSMC4,PSMA4,VAMP3,CYBA,PSME4,ITGB5,PSMC5,PSME1,SNAP23,PSMD5,PSMD8,NCF4,PSMC6,PSMA3,PSMC1,PSMB5,PSMA6,PSME2,SEC23A,PSMA7,PSMD10,PSMD7,IKBKB,FCGRT,PSMA2,PSMD3,PSMD11,PSMD9,CLEC4A,LNPEP,SEC24A,PSMD14,NCF2,VAMP8,IDE,PSMF1,PSMB2,CANX,PSMA1,PSME3,CD36,PSMB7,ITGAV,SEC31A,SEC24B,TAPBPL,PSMB6,PSMA5,SEC24D,SAR1B,MR1,SEC13,NCF1,FCER1G,PSMD4,PSMB4,ACE,AZGP1,PSMC2,PSMD6,ERAP1,ERAP2,CYBB,PSMC3,B2M,PD…	TAPBPL
GO_RESPONSE_TO_TOPOLOGICALLY_INCORRECT_PROTEIN	GO:0035966	184	Up	1.6737531761899357e-4	0.007237308743065077	3	RHBDD2,POMT2,MBTPS2,EXTL3,DDX11,ERP44,BAK1,CUL3,CUL7,HSPA5,JKAMP,HERPUD1,EIF2AK2,TM7SF3,PDIA5,ATXN3,PPP2R5B,RNF126,WIPI1,ASNS,NCK2,ACADVL,DERL2,MYDGF,HSP90AA1,DNAJA1,PPP1R15A,BAX,ADD1,EDEM2,DNAJB11,HDAC6,HSP90AB1,DERL3,RNF215,KDELR3,XBP1,EP300,ARFGAP1,DNAJC3,UGGT2,STUB1,BFAR,UBE2W,COMP,GSK3A,FKBP14,HSPB1,AGR2,TBL2,CREB3,GOSR2,CDK5RAP3,CCL2,TMEM33,WFS1,HSPA8,DNAJC4,CCND1,PACRG,HSPA9,FAF2,THBS4,HSP…	ACADVL,FBXO6,F12,HSF1
GO_RIBOSOME_ASSEMBLY	GO:0042255	55	Up	1.677143058460437e-4	0.007237308743065077	1	MRTO4,NLE1,MRPL22,RPS5,RPL6,RPLP0,RPL3,RPS19,C1QBP,NOP2,MDN1,BRIX1,RPL24,RPS15,NSUN4,FASTKD2,MTERF4,MRPS2,RPL5,RPS10,MRPS7,SBDS,PPAN,DHX30,ERAL1,NIP7,RSL24D1,RPL3L,RPL11,EIF2A,ABT1,RPL10,MTERF3,RPS14,RPL10L,RPSA,RPL38,MRPL11,RPS27,RRS1,NPM1,MRPS11,DDX28,RPS27L,RRP7A,RPF2,RPL12,RPL23A,DDX3X,RPS28,PWP2,EIF6,MRPL20,MPV17L2,BOP1		DDX3X
GO_POSITIVE_REGULATION_OF_MRNA_METABOLIC_PROCESS	GO:1903313	68	Up	1.6856202979551157e-4	0.007237308743065077	2	UPF1,PAF1,THRAP3,ROCK1,PABPC1,DAZAP1,TNRC6C,KHSRP,TNRC6A,CIRBP,GTPBP1,TNRC6B,SNW1,CELF4,RBM3,SNRNP70,ZC3HAV1,CPEB3,PRPF19,NUP98,RBM24,NCBP2,NCL,PRDX6,AGO2,CNOT1,HNRNPR,METTL16,ZFP36,CCNB1,ROCK2,CDC73,PUM1,PRR5L,RC3H1,TRA2B,NCBP1,PNPT1,HNRNPD,CNOT6L,FTO,TOB1,SF3B4,METTL14,RBMX,ZFP36L2,MOV10,CNOT8,BTG2,ZC3H12A,TRA2A,METTL3,LEO1,NUDT21,POLR2G,DHX36,ZC3H12D,MEX3D,HSF1,ZFP36L1,YTHDF3,NANOS3,PLEKHN1,NA…	HSF1
GO_RESPONSE_TO_ENDOPLASMIC_RETICULUM_STRESS	GO:0034976	262	Up	1.69976503805732e-4	0.007237308743065077	3	CFTR,RHBDD2,POMT2,MBTPS2,EXTL3,DDX11,UFL1,ERP44,BAK1,CUL7,HSPA5,JKAMP,HERPUD1,EIF2AK2,USP13,RASGRF1,PDIA5,ATXN3,ERLEC1,PPP2R5B,WIPI1,ASNS,NCK2,SEL1L,ACADVL,DERL2,MYDGF,DNAJC10,UBE2K,UBA5,NFE2L1,GSK3B,PPP1R15A,BAX,ADD1,EDEM2,ERP29,DNAJB11,SIRT1,DERL3,KDELR3,XBP1,FOXRED2,EP300,PSMC6,ARFGAP1,TRIB3,HM13,USP14,SRPX,DNAJC3,UGGT2,STUB1,BFAR,UBXN8,PPP2CB,SGTA,BBC3,PIK3R2,GSK3A,CAV1,FKBP14,AGR2,TBL2,SEC61…	ACADVL,UBXN8,BBC3,FBXO6,FLOT1,PML	SRPX,BRSK2
GO_MULTI_ORGANISM_LOCALIZATION	GO:1902579	58	Up	1.7036888516059562e-4	0.007237308743065077	5	KPNA6,NUP160,TPR,NDC1,NUP133,TSG101,NUP37,XPO1,SEH1L,EPS15,NUP50,AAAS,NUP188,RAE1,FMR1,KPNA3,NUP93,CAV2,CAV1,KPNB1,NUP88,NUP98,NUP107,NUP155,KPNA1,NUP43,TCP1,NUP153,NUP85,NUP214,BST2,NUP210,RAN,NUP54,NUP58,VPS37B,MVB12A,RPS27A,DYNLT1,UBC,NMT2,RANBP2,NUP205,VPS37A,SEC13,VPS28,NUP35,UBAP1,VPS37C,UBB,VPS37D,KPNA2,IFIT1,POM121,MVB12B,NUP62,UBA52,POM121C	TCP1
GO_RIBOSOMAL_SMALL_SUBUNIT_BIOGENESIS	GO:0042274	64	Up	1.7312728184478338e-4	0.007313168720173743	1	TSR3,RIOK2,RPS5,NOP14,RIOK3,ERCC2,RPS16,RPS19,UTP6,BYSL,RPS15,NOL10,HEATR1,RCL1,UTP20,RRP36,RPS10,RIOK1,MRPS7,EMG1,KRI1,NGDN,NOL11,UTP3,ERAL1,NAT10,LTV1,RPS6,RPS24,UTP4,NOB1,RPS8,ABT1,NOM1,UTP23,SURF6,DHX37,SRFBP1,TSR2,FAM207A,HELQ,LSM6,RPS14,DCAF13,BMS1,BTRC,TSR1,RPSA,RPS21,RPS7,RPL38,RPS27,RRS1,NPM1,MRPS11,RPS17,TBL3,RPS27L,RRP7A,WDR46,RPS28,PWP2,GTF2H5,DDX52
GO_POSITIVE_REGULATION_OF_PROTEIN_LOCALIZATION_TO_NUCLEOLUS	GO:1904751	4	Up	1.7812667550121545e-4	0.007482315492143235	5	NMD3,NPM1,MCRS1,PINX1
GO_DNA_TEMPLATED_TRANSCRIPTION_TERMINATION	GO:0006353	71	Up	1.7950241839951908e-4	0.0074982149108110225	2	MNAT1,POLR1A,CPSF1,ZMPSTE24,XRN2,PAPOLA,POLR2E,SNRPD3,POLR2F,PRMT5,PABPN1,CSTF1,CSTF2,TAF1C,MAZ,ERCC2,SETX,UBTF,GTF2H1,GTF2H3,TBP,NCBP2,TAF1B,TTF2,CPSF3,MTERF2,TTF1,POLR1B,SYMPK,SNRPB,MTERF1,MED18,CDK7,CCNH,DHX9,WDR33,NCBP1,POLR1E,SNRPF,ZNF473,TAF1A,SNRPG,FIP1L1,GTF2H2,POLR2K,CPSF7,LSM11,SCAF4,SSU72,CPSF4,POLR3K,ERCC3,POLR2H,SLBP,PCF11,CPSF2,TAF1D,NUDT21,POLR1C,SMN1,CLP1,CSTF3,CSTF2T,POLR2L,POLR2…	POLR1E	ERCC3
GO_VACUOLAR_ACIDIFICATION	GO:0007035	21	Up	1.8418510592063924e-4	0.007648638202084161	10	SLC11A1,GRN,ATP6V0A1,ATP6V1H,ROGDI,CLN5,DMXL2,ATP6V0A4,TCIRG1,ATP6V0E1,CLN6,PPT1,CCDC115,SNAPIN,ATP6V0D1,CLIC4,ATP6V0E2,DMXL1,ATP6V0A2,CLN3,TMEM199
GO_REGULATION_OF_MITOCHONDRIAL_OUTER_MEMBRANE_PERMEABILIZATION_INVOLVED_IN_APOPTOTIC_SIGNALING_PATHWAY	GO:1901028	44	Up	1.8644358734425903e-4	0.007648638202084161	1	GCLC,BAD,SLC25A5,BID,BAK1,CASP8,TP63,TP73,GSK3B,BAX,PPP1R13B,MUL1,TMEM14A,GZMB,E2F1,BBC3,GSK3A,MAPK8,YWHAE,TFDP2,PPP3CC,ZNF205,YWHAH,HIP1R,YWHAQ,NMT1,TP53,PMAIP1,TP53BP2,MPV17L,YWHAZ,YWHAB,ACAA2,YWHAG,BCL2,SFN,BOK,TMEM102,FZD9,TFDP1,HSPA1A,SLC35F6,PPP3R1,CHCHD10	BBC3
GO_I_KAPPAB_KINASE_NF_KAPPAB_SIGNALING	GO:0007249	249	Up	1.8744709796421731e-4	0.007648638202084161	3	TSPAN6,CASP10,CFLAR,MAP3K14,CX3CL1,CD4,BTK,FYN,PPP5C,LTF,ZMYND11,ATP2C1,CD74,BIRC3,TNIP3,TAB2,TRAF3IP2,SPHK2,CASP8,TNFRSF1A,RHOA,ROCK1,BCL3,RORA,ALPK1,HACD3,NFKB2,DDX1,MID2,TRAF5,ERC1,GSTP1,ZFAND6,FKBP1A,MAVS,MUL1,ESR1,TMEM101,RNF31,CAPN3,SIRT1,ABL1,LGALS1,HMOX1,TAB1,PPM1A,NFKBIA,CD40,VAPA,RIOK3,CCDC22,PIM2,NDFIP2,TRADD,USP10,UBE2I,PYCARD,RIPK2,IKBKB,EEF1D,RELB,CARD8,NOD1,HSPB1,NFKB1,BIRC2,LTBR,G…	CCDC22,RIPK2,IL1B,IFIT5,LURAP1L,SQSTM1	BTK,RNF31,ANGPT1,EDA,S100A12,ROR1
GO_NUCLEIC_ACID_PHOSPHODIESTER_BOND_HYDROLYSIS	GO:0090305	267	Up	1.8766969343125942e-4	0.007648638202084161	2	LAS1L,ELAC2,REV3L,ERCC1,ANGEL1,DNASE1L1,RNASET2,ASTE1,RFC1,EDC4,PNKP,TDP1,RFC2,POLD1,NTHL1,SMG6,CPSF1,EXOSC7,REXO2,EXOSC5,POLD3,N4BP2,REXO1,DDX1,EXD2,DIS3,BAX,NOP14,XRN2,AGO1,RBX1,DICER1,APEX1,SAMHD1,RBBP8,CSTF2,USB1,POP1,ERI1,ERCC2,RNASEH2A,POP4,POLR2I,DNASE2,RPA3,POLD2,EXOSC3,KPNB1,DCPS,GTF2H1,GTF2H3,ENDOU,RFC5,CNOT2,CPSF6,TDP2,CNOT6,DROSHA,RAD1,RAD50,OGG1,KPNA1,XRN1,NCBP2,TSNAX,ERI3,RPA2,PPP1R…	PNKP,DDB2,NOCT,APEX2,HMCES,HSF1	RNASE1,ERCC3
GO_NEGATIVE_REGULATION_OF_CELL_CYCLE_PHASE_TRANSITION	GO:1901988	222	Up	1.8818966184141109e-4	0.007648638202084161	9	MAD1L1,PSMB1,ZNF207,BRCA1,PSMC4,FHL1,SPDL1,PSMA4,MYO16,TPR,FOXN3,CUL1,PSME4,TRIP13,GTSE1,JADE1,CNOT4,RBL1,NDC80,CDC14B,ORC1,ZW10,BAX,PSMC5,UIMC1,AURKA,CNOT3,PCBP4,PSME1,CLSPN,CDC6,PSMD5,PSMD8,KLHL22,SUSD2,FBXO7,RBX1,EP300,PSMC6,PSMA3,PSMC1,PSMB5,PSMA6,PSME2,PSMA7,E2F1,PSMD10,RGCC,PSMD7,FBXO31,RBL2,NBN,FZR1,BABAM1,CDK6,CASP2,EZH2,PSMA2,PSMD3,CDK5RAP3,PSMD11,CCL2,CCND1,ANAPC15,PSMD9,CDKN1B,CNOT2,FB…	GADD45A,XRCC3,PML
GO_NEGATIVE_REGULATION_OF_INTERLEUKIN_1_BETA_SECRETION	NA	9	Up	1.892893289774679e-4	0.007651970239685919	NA	SERPINB1,CARD8,TNFAIP3,PML,NLRP3,ZC3H12A,CARD16,CPTP,CARD17	PML,CPTP
GO_REGULATION_OF_PROTEIN_MODIFICATION_BY_SMALL_PROTEIN_CONJUGATION_OR_REMOVAL	GO:1903320	206	Up	1.912990999092146e-4	0.007689627840295561	2	GCLC,KDM1A,MYCBP2,CRY1,SPRTN,FYN,BRCA1,UFL1,BIRC3,PIAS1,CUL3,PHF23,DCUN1D1,HSPA5,MAPK9,HERPUD1,ATG5,U2AF2,HMG20B,HDAC4,UBE2D1,CHFR,SART3,ITCH,TOLLIP,PSEN1,HSP90AA1,CDC14B,WDR70,DNAJA1,HUWE1,DNM1L,FKBP1A,MUL1,CAPN3,HSP90AB1,ABL1,TSPO,RASD2,TRIB3,SMAD7,PSMD10,XIAP,NDFIP2,N4BP1,AXIN1,STUB1,UBE2I,RNF40,RIPK2,UBR5,PIAS4,FZR1,GSK3A,CAV1,AIMP2,LIMK1,TGFBR1,GTPBP4,UBE2S,CDK5RAP3,DCUN1D4,WFS1,FBXW7,BIRC2,…	RIPK2,SQSTM1,ISG15	ANGPT1
GO_REGULATION_OF_NUCLEASE_ACTIVITY	GO:0032069	22	Up	1.923507714645045e-4	0.007689627840295561	2	DDX11,OAS1,SIRT1,OAS3,OAS2,TERF2,PCNA,OASL,TMBIM6,NEIL1,AKT1,GZMA,TERF1,RPS3,DFFA,PRKCD,HMGB2,ABCE1,NPM1,TCEA1,HMGB1,HSPA1A	OAS3
GO_PYRUVATE_METABOLIC_PROCESS	GO:0006090	128	Up	1.9401733461900175e-4	0.007689627840295561	2	PDK4,SLC4A1,PDK2,MLXIPL,IGF1,NUP160,TPR,NDC1,MPC1,HAGH,ME1,PFKP,PKM,PDK3,HDAC4,NUP133,ENO1,NUP37,SIRT6,TIGAR,PGM1,PSEN1,ME2,SEH1L,P2RX7,PDPR,DLD,NUP50,AAAS,NUP188,SLC16A8,GSTZ1,HIF1A,PCK2,RAE1,PGK1,NUP93,GPI,OGDH,PRKAG2,GALK1,ENO3,NUP88,ALDOC,PPARGC1A,PDHX,NUP98,NUP107,GAPDH,TPI1,ENO2,LDHB,NUP155,PFKFB4,NR4A3,NUP43,ECD,PFKFB2,GLO1,NUP153,NUP85,NUP214,CBFA2T3,PDHA1,NUP210,PRKAA1,LDHA,SDS,ALDOB,NUP…	ME2,PCK2,GAPDH,ALDOA,PGAM1	P2RX7
GO_REGULATION_OF_MITOTIC_CELL_CYCLE	GO:0007346	582	Up	1.9431164910974286e-4	0.007689627840295561	9	MAD1L1,POLDIP2,CDC27,PRKAR2B,KMT2E,PAFAH1B1,PSMB1,PKD1,ZNF207,ANLN,BRCA1,PSMC4,TACC3,BID,IGF1,FHL1,TIMP2,CUL3,USP2,SPDL1,PSMA4,MYO16,PARP3,CUL7,OFD1,YTHDC2,TPR,FOXN3,ANAPC4,SDCCAG8,FOXC1,CUL1,MTA3,RIOK2,PKN2,CDK13,PSME4,SIRT2,PTPN3,ASNS,CDC42,TRIP13,PRKACA,UBE2D1,SMC1A,HMMR,CHFR,NDE1,NLE1,CLASP1,TIPIN,GTSE1,DLG1,TOP2B,DYNC1I2,JADE1,FGFR1,EDN1,PCM1,BRINP1,TP73,CDC14A,CNOT4,HSP90AA1,RBL1,NDC80,CDC1…	GADD45A,IL1B,XRCC3,MDC1,PML,RPRM,HSF1	EGF,ERCC3,DCDC1,DDX3X
GO_MITOTIC_CELL_CYCLE	GO:0000278	917	Up	1.9682485843701506e-4	0.0077138452043336286	9	MAD1L1,POLDIP2,CDC27,PRKAR2B,KMT2E,FBXL3,USH1C,DBF4,PAFAH1B1,PAX6,PSMB1,CDK11A,PKD1,ZNF207,NCAPD2,AKAP8L,TTC19,ANLN,PPP5C,BRCA1,PSMC4,TACC3,POLA2,BID,IGF1,MNAT1,SPAST,FHL1,NCAPH2,PIAS1,TIMP2,CUL3,USP2,TUBG2,SPDL1,PHF23,PSMA4,MYO16,PARP3,CUL7,OFD1,YTHDC2,TPR,MAP4,RAD51,FOXN3,ANAPC4,SDCCAG8,FOXC1,CUL1,MTA3,CDK14,PPP1R12A,RIOK2,CTDP1,BCAT1,WAPL,TAF2,PKN2,MCM10,CDK13,EML1,RHOA,ROCK1,KIF2A,PSME4,SIRT2…	GADD45A,IL1B,XRCC3,MDC1,PML,BOD1,RPRM,HSF1	CCNJL,EGF,ERCC3,SUGT1,DCDC1,BRSK2,DDX3X,TUBB8
GO_PROTEIN_LOCALIZATION_TO_ENDOPLASMIC_RETICULUM	GO:0070972	133	Up	1.971536407087834e-4	0.0077138452043336286	5	SEC62,RPS20,SEC63,HSPA5,SEC61A1,RPL18,TRAM2,SEC61A2,TRAM1,RPL31,BCAP29,RPS5,RAB10,PPP1R15A,RPL6,RPLP0,KDELR3,RPL3,PMM1,SRP54,CHMP4B,VAPA,SGTA,RPS16,RPS19,KDELR1,RPL18A,SEC61B,GBF1,RPL28,RPL19,RPL34,RPS13,RPS12,RPL24,SSR3,SPCS1,RPS15,RTN4,RAB3GAP1,RPL22,RPS25,SPCS2,ANKRD13C,RAB3GAP2,SEC16B,RPL21,RPL5,RPS10,RPL23,SPCS3,RPS4Y1,RPL36,RPL27,SEC61G,RPS15A,UBAC2,OS9,KDELR2,RPL35,RPS6,RPLP1,RPS24,SRP14,P…	RAB10,RPS26
GO_GENERATION_OF_PRECURSOR_METABOLITES_AND_ENERGY	GO:0006091	438	Up	1.9800134651368404e-4	0.0077138452043336286	2	NDUFAB1,SLC25A13,SLC4A1,CIAPIN1,CROT,COX10,NOS2,CYB561,MLXIPL,UQCRC1,GIPR,MDH1,COX15,BID,IGF1,NDUFS1,RB1CC1,GLRX2,DERA,HSD17B6,NUP160,AIFM2,PHKA2,TPR,H6PD,PPP1R3F,CYBA,AKR7A2,GYG2,NDC1,CS,SPHK2,NDUFB4,CYB5R4,ME1,MTFR1,FECH,PFKP,PHKA1,PKM,RHOA,IDH3G,HDAC4,PYGM,ADGRF5,NUP133,MAOB,P4HA2,ACADVL,SDHA,ENO1,NUP37,ACAT1,SIRT6,TIGAR,RUNX1T1,PGM1,PSEN1,AACS,ME2,GSK3B,OXCT1,SLC27A5,NOA1,SEH1L,AKR1B1,NOX4,MT…	ACADVL,ME2,PHGDH,GAPDH,ALDOA,COA6,PGAM1,NDUFA4L2	RUNX1T1,NOX4,P2RX7,PPP1R3B,ADH1B
GO_ELECTRON_TRANSPORT_CHAIN	GO:0022900	158	Up	1.992619969234923e-4	0.00772294306632855	2	NDUFAB1,SLC25A13,CIAPIN1,COX10,CYB561,UQCRC1,COX15,BID,NDUFS1,GLRX2,HSD17B6,AIFM2,CYBA,AKR7A2,NDUFB4,ME1,MAOB,P4HA2,SDHA,ME2,AKR1B1,NOX4,COQ9,NDUFB2,DLD,PHGDH,NDUFB7,IDH3B,TAZ,GSR,DHDH,ETFB,GLRX3,NDUFC1,PPARGC1A,NDUFS8,ALDH2,COX6A1,ALDH5A1,COX7A2,GPD2,NDUFS7,SLC25A12,COX7A2L,PARK7,NCF2,SDHB,AKR1A1,NDUFB3,NDUFA8,DNAJC15,NQO2,NDUFA1,COX6B1,COX7C,UQCR11,POR,STEAP4,NDUFA5,NDUFA10,COX4I1,COX7B,IDO1,AO…	ME2,PHGDH,COA6,NDUFA4L2	NOX4
GO_GOLGI_TO_PLASMA_MEMBRANE_TRANSPORT	GO:0006893	55	Up	2.013110734068234e-4	0.007755233157100124	5	OSBPL5,RABEP1,GOPC,VAMP3,EXOC5,NSF,DNM2,RAB10,EXOC1,GGA1,ARFRP1,CCDC22,GGA2,CSK,RAB34,KRT18,EXOC2,GOLPH3,SPTBN1,EXOC8,BLZF1,LYPLA1,OPTN,ACSL3,ARFGEF2,VAMP7,BBS2,C16orf70,GGA3,CCDC93,MACF1,EXOC4,LLGL1,KIF13A,PREPL,ARL3,EXOC6,GOLPH3L,EXOC6B,GOLGA4,GOLGA7,SEC16A,ANK3,STEAP2,CNST,PKDCC,AMN,RAB26,RAB31,VAMP5,STXBP6,COMMD1,BBS1,SYS1,VAMP2	RAB10,CCDC22,VAMP2	BBS1
GO_NUCLEOTIDE_PHOSPHORYLATION	GO:0046939	114	Up	2.021579596743748e-4	0.007755233157100124	2	SLC4A1,MLXIPL,IGF1,NUP160,PNKP,TPR,NDC1,PFKP,PKM,HDAC4,NUP133,ENO1,NUP37,SIRT6,TIGAR,PGM1,PSEN1,SEH1L,P2RX7,NUP50,AAAS,NUP188,HIF1A,RAE1,PGK1,NUP93,NME3,NME4,GPI,OGDH,PRKAG2,AK1,GALK1,ENO3,NUP88,ALDOC,PPARGC1A,NUP98,NUP107,GAPDH,TPI1,ENO2,NME5,NUP155,PFKFB4,NUP43,ECD,PFKFB2,NUP153,NUP85,NUP214,CBFA2T3,NUP210,PRKAA1,CMPK2,LDHA,ALDOB,NUP54,NUP58,AK7,FOXK2,PFKL,APP,NME7,ARNT,GUK1,OGT,ALDOA,PFKM,RANB…	PNKP,GAPDH,ALDOA,PGAM1	P2RX7
GO_PROTEIN_DNA_COMPLEX_SUBUNIT_ORGANIZATION	GO:0071824	193	Up	2.0856331614164646e-4	0.007936413382762497	1	RAD52,PAF1,PSMC4,MNAT1,CENPQ,PIAS1,RSF1,RAD51,RNF4,TAF11,SMARCD1,PSME4,MCM2,SMARCE1,ACTR6,SART3,MCM6,BAZ2A,SRCAP,SMARCD3,KAT6A,ATRX,RRN3,PSMC5,ESR1,SUPT16H,CDC45,SMARCB1,CABIN1,HIRA,CENPM,DMC1,MCM5,RBX1,PSMC6,SMARCA1,RBBP7,CENPI,TAF7L,CENPT,CTCF,TAF1C,OIP5,BRF2,MCM4,PIH1D1,ERCC2,ASF1B,GRWD1,TAF6,RPA3,ZNHIT1,UBTF,SMARCD2,SUPT6H,GTF2H1,GTF2H3,CAND1,ASF1A,MCM3,RNF8,GMNN,TBP,SENP6,CENPA,TAF1B,DR1,ARI…	SMARCB1,GRWD1,DDB2,POLR1E	ERCC3
GO_POSITIVE_REGULATION_OF_ACTIN_FILAMENT_POLYMERIZATION	GO:0030838	80	Up	2.0899186724125207e-4	0.007936413382762497	1	BAIAP2L1,CCL26,SCIN,WAS,NCKAP1,RHOA,PFN2,NCK2,DLG1,CTTN,ICAM1,PICK1,HCK,CORO1A,PYCARD,WASL,ACTR3C,CSF3,PFN1,ARPC3,WASF1,ACTR3,PTK2B,NCKAP1L,VASP,CCR7,VIL1,CDC42EP1,BAIAP2L2,SNX9,ARPC1B,GMFG,HIP1R,ACTR3B,SPIRE1,BIN1,ARPC5L,CCL21,FCHSD2,ACTR2,ABI2,AP1AR,ARF1,IQGAP2,GSN,CDC42EP2,FER,JMY,WHAMM,BAG4,NCK1,ALOX15,ARPC5,CDC42EP3,LMOD3,LMOD1,ARPC2,RICTOR,ARF6,CDC42EP5,MLST8,PRKCE,CORO1B,BAIAP2,GRB2,CDC42E…	CDC42EP5
GO_REGULATION_OF_ESTABLISHMENT_OF_PROTEIN_LOCALIZATION_TO_MITOCHONDRION	GO:1903747	69	Up	2.1127976284777926e-4	0.007972240358418876	5	BAD,BID,USP36,CASP8,CSNK2A2,SREBF1,TP63,LMAN1,TP73,DNAJA1,HUWE1,PPP1R13B,SIRT4,RNF31,SH3GLB1,HPS4,GZMB,E2F1,BNIP3L,PDCD5,BBC3,GSK3A,MAPK8,YWHAE,UBE2D3,FBXW7,TFDP2,HTRA2,RHOU,PPP3CC,YWHAH,RAC2,PRKAA1,YWHAQ,NMT1,NPEPPS,TP53,PMAIP1,SAE1,TP53BP2,HAX1,BAG3,BAG4,PINK1,UBE2J2,VPS11,FZD5,BAP1,MICALL2,YWHAZ,YWHAB,YWHAG,BCL2,ABLIM3,PARL,ATG13,SFN,ARIH2,UBE2L3,MAPT,LRRK2,TOMM7,TFDP1,UBL5,SREBF2,HSPA1L,LEPRO…	BBC3	RNF31
GO_REGULATION_OF_DNA_TEMPLATED_TRANSCRIPTION_ELONGATION	GO:0032784	47	Up	2.1207375174789428e-4	0.007972240358418876	2	PAF1,ZMYND11,CDK13,THOC1,CCNT2,CCNK,SUPT16H,THOC5,NELFCD,HTATSF1,ELL,EZH2,RECQL5,SUPT6H,RNF8,TSFM,GTF2F1,ELL3,CCNT1,EAPP,CDC73,CDK9,RTF1,WDR61,BRD4,HNRNPU,CCAR2,ZNF326,WDR43,RNF168,SHH,LEO1,CDK12,TCEA2,ALYREF,NELFA,GTF2F2,NELFB,SUPT5H,DDX39B,LDB1,CTR9,NELFE,HMGN1,SCAF8,SUPT4H1,ERCC6		SHH
GO_PH_REDUCTION	GO:0045851	45	Up	2.1311614736563297e-4	0.007972240358418876	10	SLC11A1,GRN,ATP6V0A1,ATP6V1H,SLC9A7,ROGDI,ATP6AP1,RAB7A,ATP6V1D,CLN5,DMXL2,CA2,ATP6V0A4,CLCN3,TCIRG1,ATP6V0E1,ATP6V1A,ATP6V1B1,GPR89A,ATP6V0B,RAB38,ATP6V1F,CLN6,ATP6V1E1,PPT1,CCDC115,ATP6V1G1,TTPA,RAB20,SNAPIN,ATP6V1C2,ATP6V1B2,ATP6V1C1,ATP6V0D1,CLIC4,ATP6V0E2,BCL2,DMXL1,AQP11,ATP6V0A2,ATP6V0C,GPR89B,CLN3,TMEM199,ATP6V1E2
GO_REGULATION_OF_ATP_METABOLIC_PROCESS	GO:1903578	101	Up	2.1748694384352886e-4	0.00809546698395789	2	MLXIPL,IGF1,NUP160,TPR,NDC1,SPHK2,RHOA,HDAC4,NUP133,ENO1,NUP37,SIRT6,TIGAR,PSEN1,SEH1L,DNM1L,P2RX7,NUP50,AAAS,NUP188,TREM2,TSPO,HIF1A,RAE1,ABCD1,TAZ,PGK1,NUP93,PRKAG2,PPIF,NUP88,PPARGC1A,NUP98,NUP107,COX7A2,NUP155,PFKFB4,SLC25A12,COX7A2L,PARK7,NUP43,DNAJC15,ECD,PFKFB2,NUP153,NUP85,SLC25A23,NUP214,CBFA2T3,NUP210,PRKAA1,CCNB1,ISCU,UQCC2,NUP54,NUP58,TP53,APP,ARNT,PARP1,SNCA,OGT,RANBP2,PID1,FLCN,NUP2…	PGAM1	P2RX7
GO_INTRINSIC_APOPTOTIC_SIGNALING_PATHWAY	GO:0097193	264	Up	2.2528524017705745e-4	0.008304046224896241	3	BAD,KDM1A,PDK2,NOX1,E2F2,PLAUR,BRCA1,BID,IL20RA,SNAI2,CD74,CD44,TNFRSF1B,BCLAF1,BAK1,DAPK2,CUL3,USP28,RRM2B,HERPUD1,FNIP2,CUL1,YBX3,HIPK2,TMEM161A,TNFRSF1A,BCL3,POLB,NCK2,TP63,PTGS2,ENO1,MLH1,DNAJC10,UBE2K,TP73,CYLD,RRN3,DNAJA1,PPP1R15A,BAX,DNM1L,PPP1R13B,ERP29,CDIP1,MSH2,SIRT1,JAK2,ABL1,PRODH,PPM1F,XBP1,HMOX1,EP300,SNW1,HIF1A,GSKIP,NFATC4,MMP9,TRIB3,E2F1,STK24,PYCARD,BMF,NBN,URI1,PIAS4,BBC3,CAV1…	BBC3,CYP1B1,PML	BRSK2,DDX3X
GO_NEGATIVE_REGULATION_OF_MULTI_ORGANISM_PROCESS	GO:0043901	182	Up	2.2589358459544013e-4	0.008304046224896241	11	TSPAN6,LTF,IGF1,NR1H3,GRN,EIF2AK2,SIRT2,NUCKS1,FAM3A,ITCH,CEACAM1,MID2,ARG2,REST,FCN1,OVGP1,MAVS,OAS1,CCNK,IRAK3,MUL1,TFAP4,TYRO3,SRPK1,APOBEC3H,TTLL12,SAMHD1,VAPA,RNF125,RIOK3,TIMP1,ZP2,TRIM35,LILRB1,CACTIN,RPS19,CARD8,ZC3HAV1,TRIM14,C1QBP,DHX58,OAS3,OAS2,ARHGDIB,AICDA,SNX3,TRIM38,STAT1,CHMP3,HDAC1,TRIM62,TNFAIP3,TRIM32,TARDBP,TRIM25,TRIM6,ZNF639,PRDX4,NMI,ACVR1C,SLPI,FGL2,ZFP36,APOBEC3A,APOBEC3…	OAS3,APOBEC3A,PML,IFIT5,ISG15	CACTIN
GO_RESPONSE_TO_STARVATION	GO:0042594	162	Up	2.276844308157943e-4	0.008304046224896241	3	AOC1,PDK4,LAMP2,HFE,CPS1,RRAGD,FAS,GABARAPL2,CLEC16A,HSPA5,EIF2AK2,ATG5,WIPI1,ASNS,SREBF1,ACAT1,USP33,PIK3C3,SESN1,AACS,CADPS2,ULK2,OXCT1,RRAGB,CAD,SEH1L,EIF2AK1,GCN1,TNRC6A,COMT,SIRT1,SH3GLB1,MAPK1,DEPDC5,PICK1,XBP1,MTMR3,PCK2,MAP1LC3A,STK24,MAPK3,DHODH,WDR59,NPRL3,SFRP1,HNRNPL,HAMP,TBL2,MAPK8,PPARGC1A,HSPA8,CBL,AMBRA1,ITFG2,DAP,CPEB4,NPRL2,NFE2L2,GNPAT,RRAGC,HMGCL,SLC2A1,KPTN,FOXO3,LRP11,DNAJC1…	PCK2	NUAK2,PCSK9,UCN3
GO_PROTEIN_CATABOLIC_PROCESS	GO:0030163	834	Up	2.2831402170961557e-4	0.008304046224896241	2	GCLC,ANKIB1,CYP51A1,HECW1,CDC27,RHBDD2,MYCBP2,FBXL3,LAMP2,OSBPL7,AP2B1,NOS2,RHBDF1,MYLIP,PSMB1,PKD1,UBE3C,POMT2,HFE,FYN,LYPLA2,RNF216,PSMC4,NUB1,RNF14,UFL1,WWTR1,ZRANB1,UBR2,TNFRSF1B,SNX1,UBA6,PIAS1,RNF19A,GABARAPL2,TIMP2,CUL3,USP2,CLEC16A,CDH1,PSMA4,AP2S1,CUL7,HSPA5,USP28,ERCC8,NEDD4L,JKAMP,MAPK9,HERPUD1,USE1,ANAPC4,CUL1,USP36,USP13,GPC1,RNF4,CASP8,HIPK2,CTSA,ATXN3,ROCK1,PSME4,SIRT2,ERLEC1,VPS35…	CCDC22,UBXN8,FBXO6,IL1B,PML,LRSAM1,ADRA2A,UCHL1,SQSTM1,TIPARP,RAD23A,ISG15,ARRDC1	P2RX7,C4BPA,QRICH2,RGN,NAPSA,SERPINE2,EGF,KLHL3,PYHIN1,SHH,PCSK9,BRSK2,NEU4
GO_PROTEIN_POLYUBIQUITINATION	GO:0000209	289	Up	2.2861252407946827e-4	0.008304046224896241	2	ANKIB1,HECW1,CDC27,FBXL3,MYLIP,PSMB1,UBE3C,RNF216,BRCA1,PSMC4,RNF14,UBR2,RNF19A,CUL3,PSMA4,ERCC8,NEDD4L,ANAPC4,CUL1,RC3H2,UNKL,RNF4,CBFB,PSME4,NEDD4,RNF126,UBE2D1,CHFR,FBXW11,KLHL20,UBE2T,UBE2A,UBE2K,ITCH,UBE2D4,NFE2L1,HACE1,HUWE1,PSMC5,KLHL42,ANAPC5,PSME1,RNF31,HECTD1,RFFL,HDAC6,CDC23,PSMD5,PSMD8,FBXL19,CDC34,PPIL2,FBXO7,RBX1,PSMC6,PSMA3,PSMC1,PSMB5,PSMA6,PSME2,PSMA7,RNF125,PSMD10,XIAP,MGRN1,PSM…	FBXO6,DDB2,LRSAM1,RUSC1	RNF31,KLHL3,DZIP3
GO_NEGATIVE_REGULATION_OF_EXOCYTOSIS	GO:0045920	23	Up	2.3188382221228955e-4	0.008355290975442582	5	CD84,RAB7A,CEACAM1,REST,CBARP,HMOX1,FMR1,GNAI2,STXBP3,RAP1A,VPS4B,RAP1B,ANXA1,SNCA,NOTCH1,ADRA2A,ABR,CD300A,STXBP6,LGALS9,RAB33B,BCR,HLA-F	ADRA2A
GO_TRANSLESION_SYNTHESIS	GO:0019985	39	Up	2.32245752609057e-4	0.008355290975442582	2	REV3L,SPRTN,RFC1,RFC2,POLD1,POLD3,POLE2,POLI,USP10,RPA3,POLD2,RFC5,MAD2L2,RPA2,TRIM25,POLK,ZBTB1,POLN,RPA1,PCNA,RFC3,REV1,DTL,RPS27A,UBC,USP43,UBE2L6,FAAP20,RCHY1,RFC4,PRIMPOL,VCP,UBB,POLH,POLD4,PARP10,NPLOC4,ISG15,UBA52	ISG15
GO_ESTABLISHMENT_OF_PROTEIN_LOCALIZATION_TO_CHROMOSOME	GO:0070199	23	Up	2.346787293233197e-4	0.008402616027533527	5	ACD,PIH1D1,CCT4,TCP1,POT1,DKC1,CCT7,NABP2,BRCA2,WRAP53,CCT6A,TERF1,ATM,CCT5,CCT8,LRWD1,CCT3,NIPBL,SPIDR,CCT2,ATR,SGF29,RUVBL2	TCP1
GO_HEMATOPOIETIC_STEM_CELL_DIFFERENTIATION	GO:0060218	78	Up	2.4017534340242926e-4	0.00855866543622211	8	MEOX1,PSMB1,PSMC4,PSMA4,FOXC1,EIF2AK2,CBFB,PSME4,TCF3,ITCH,TP73,XRCC5,PSMC5,PUS7,PSME1,PSMD5,ABL1,PSMD8,SETD1A,OSM,PSMC6,PSMA3,PSMC1,PSMB5,PSMA6,PSME2,PSMA7,PSMD10,PSMD7,SFRP1,ERCC2,CDK6,PSMA2,GATA3,PSMD3,PSMD11,PSMD9,SRF,HSPA9,PSMD14,NFE2L2,KMT2A,MYB,PSMF1,PSMB2,PSMA1,PSME3,LMO2,PSMB7,YAP1,LMBR1L,TCF12,TP53,PSMB6,PSMA5,BATF,RUNX1,PSMD4,PSMB4,ACE,PSMC2,PSMD6,METTL3,PSMC3,LMO1,PSMD1,PSMD2,GATA2,HO…		GATA3
GO_RNA_PHOSPHODIESTER_BOND_HYDROLYSIS	GO:0090501	134	Up	2.452754024147613e-4	0.008699178069606557	2	ELAC2,ANGEL1,RNASET2,SMG6,CPSF1,EXOSC7,REXO2,EXOSC5,EXD2,DIS3,NOP14,XRN2,AGO1,DICER1,APEX1,SAMHD1,CSTF2,USB1,POP1,ERI1,RNASEH2A,POP4,POLR2I,EXOSC3,DCPS,ENDOU,CNOT2,CPSF6,CNOT6,DROSHA,XRN1,NCBP2,TSNAX,ERI3,PPP1R8,CPSF3,RCL1,EXOSC8,UTP20,EXOSC9,AGO2,RRP36,RPP40,CNOT1,PIWIL1,AGO3,DGCR8,KRI1,RNASE1,HELZ2,EXOSC2,TOE1,ERN2,PIWIL4,PAN2,RNASEL,MRPL44,RNASEH2B,NCBP1,PNPT1,DBR1,CNOT6L,PARN,NOB1,ELAC1,ISG20…	NOCT	RNASE1
GO_ISG15_PROTEIN_CONJUGATION	GO:0032020	6	Up	2.488180441686503e-4	0.008783393775136532	2	HERC5,UBE2L6,UBE2E1,UBA7,UBE2E2,ISG15	ISG15
GO_PURINE_NUCLEOBASE_BIOSYNTHETIC_PROCESS	GO:0009113	11	Up	2.5186291953107243e-4	0.008849333139972586	2	MTHFD1,MTHFD1L,PAICS,PPAT,PRPS1,GART,GMPS,HPRT1,SHMT1,ADA,APRT
GO_ORGANONITROGEN_COMPOUND_BIOSYNTHETIC_PROCESS	GO:1901566	1524	Up	2.5725290157941434e-4	0.008960297392872072	2	DPM1,GCLC,HS3ST1,AK2,PDK4,SLC25A13,UPF1,DHX33,PDK2,YBX2,AGK,ALDH3B1,GGCT,COX10,NOS2,PIGQ,NADK,AASS,MGST1,ST3GAL1,RPS20,POMT2,CD4,LARS2,DCN,TYROBP,EXTL3,ELOVL5,SLC25A39,PGM3,COX15,XYLT2,CHDH,IGF1,CD74,SAMD4A,CPS1,ZDHHC6,ALAS1,GCLM,TYMP,VIM,AGPAT4,B4GALT7,TBPL1,ALG1,CHPF2,FUT8,NSMAF,RPL26L1,MRI1,VCAN,CTPS2,TPR,MRPS10,HHAT,EIF2AK2,PUM2,MRPL43,SOAT1,ATG5,ATP2B4,ALDH18A1,GATB,YBX3,PIGV,MPC1,BCAT1,MRPS…	GGCT,PHGDH,GAPDH,PANK3,B4GALT4,IL1B,VARS2,ENOPH1,ALDOA,IL18,EIF4A1,PIGX,SDC2,SPTSSB,RPS26,GSTA1	ST3GAL6,P2RX7,GGT5,QPRT,GATA3,CSPG5,EGF,HDC,ERBB2,PNMT,ANGPT1,AZU1,CARNS1,CHST1,FUT2,PRELP,GAL3ST4,DDX3X
GO_PROTEIN_MODIFICATION_BY_SMALL_PROTEIN_CONJUGATION_OR_REMOVAL	GO:0070647	976	Up	2.574044735816422e-4	0.008960297392872072	2	GCLC,CFTR,ANKIB1,HECW1,KLHL13,KDM1A,CDC27,MYCBP2,FBXL3,ASB4,PAF1,MYLIP,PSMB1,CRY1,UBE3C,SPRTN,FYN,RNF216,BRCA1,UBR7,PSMC4,NUB1,RNF14,UFL1,WWTR1,ZRANB1,RNF10,BIRC3,UBR2,NUP160,UBA6,PIAS1,RNF19A,CUL3,USP2,PHF23,PSMA4,DCUN1D1,JADE2,CUL7,HSPA5,TPR,USP28,TSPAN17,ERCC8,NEDD4L,TNIP3,MAPK9,HERPUD1,ANAPC4,CUL1,USP36,RC3H2,ATG5,USP13,NDC1,UNKL,U2AF2,RNF4,BTBD1,HMG20B,ASB1,ATXN3,RHOA,CBFB,HDAC4,OTUD5,PSME4,…	CCDC22,RIPK2,IFIH1,FBXO6,DDB2,CTU1,LRSAM1,UCHL1,RUSC1,SQSTM1,RAD23A,ISG15,ARRDC1	RNF31,RAB40AL,GATA3,NEURL2,HIF3A,CAND2,KLHL3,ANGPT1,DZIP3,MBD5,NEURL4
GO_NIK_NF_KAPPAB_SIGNALING	GO:0038061	152	Up	2.592203021934008e-4	0.008967929750113261	3	TSPAN6,MAP3K14,PSMB1,PSMC4,BIRC3,PSMA4,CUL1,EIF2AK2,RC3H2,HDAC7,RHOA,PSME4,BCL3,FBXW11,TRAF4,NFKB2,EDN1,C1QTNF3,CYLD,TRIP6,PSMC5,PSME1,AGO1,PSMD5,TREM2,PSMD8,CARD10,EP300,PSMC6,PSMA3,PPM1A,DICER1,PSMC1,PSMB5,PSMA6,NFKBIA,PSME2,BMP7,PSMA7,RASSF2,PSMD10,TRADD,NFAT5,PSMD7,TNFRSF10A,RELB,NOD1,PSMA2,PSMD3,PSMD11,NFKB1,BIRC2,PSMD9,IL23A,SASH1,SKP1,PSMD14,IL18R1,PRDX1,TNFRSF10B,IL1B,TNFSF14,PSMF1,RBCK1,…	IL1B,IL18	EDA
GO_CELLULAR_PROTEIN_CATABOLIC_PROCESS	GO:0044257	704	Up	2.6000913492814083e-4	0.008967929750113261	2	GCLC,ANKIB1,HECW1,CDC27,RHBDD2,FBXL3,LAMP2,OSBPL7,AP2B1,RHBDF1,MYLIP,PSMB1,PKD1,UBE3C,POMT2,HFE,RNF216,PSMC4,NUB1,RNF14,UFL1,WWTR1,ZRANB1,UBR2,UBA6,PIAS1,RNF19A,GABARAPL2,CUL3,USP2,CLEC16A,PSMA4,AP2S1,CUL7,HSPA5,USP28,ERCC8,NEDD4L,JKAMP,MAPK9,HERPUD1,ANAPC4,CUL1,USP36,USP13,RNF4,CASP8,HIPK2,CTSA,ATXN3,PSME4,SIRT2,ERLEC1,VPS35,NEDD4,RNF126,CSNK2A2,SEL1L,TRIB2,PRKACA,LNX1,UBE2D1,CHFR,FBXW11,DERL2,T…	CCDC22,UBXN8,FBXO6,PML,UCHL1,SQSTM1,RAD23A,ISG15,ARRDC1	QRICH2,RGN,EGF,KLHL3,PYHIN1,SHH,PCSK9,BRSK2
GO_REGULATION_OF_CELL_CYCLE_G2_M_PHASE_TRANSITION	GO:1902749	195	Up	2.646953098237558e-4	0.00908787230394895	9	PRKAR2B,PAFAH1B1,PSMB1,BRCA1,PSMC4,FHL1,PSMA4,OFD1,FOXN3,SDCCAG8,CUL1,MTA3,PSME4,PRKACA,HMMR,NDE1,CLASP1,GTSE1,DYNC1I2,PCM1,HSP90AA1,CDC14B,SMARCD3,ORC1,PSMC5,UIMC1,AURKA,TPX2,DYNLL1,PSME1,HAUS4,CLSPN,CDC6,PSMD5,CDC7,PSMD8,RBX1,PSMC6,PSMA3,PSMC1,PSMB5,PSMA6,PSME2,NINL,PSMA7,CDC25B,MAPRE1,CEP76,CEP192,PSMD10,PSMD7,CCP110,RAB11A,CEP152,NBN,FZR1,BABAM1,PPP2R1A,CEP41,PSMA2,PSMD3,RAD51C,CDK5RAP3,PSMD1…
GO_PROTEIN_CONTAINING_COMPLEX_ASSEMBLY	GO:0065003	1483	Up	2.6629500005372915e-4	0.009101236842745407	1	RAD52,BAD,NDUFAF7,RBM5,FKBP4,NDUFAB1,ZMYND10,HCCS,SKAP2,DHX33,CREBBP,GCFC2,AP2B1,CX3CL1,BAIAP2L1,CCL26,FARP2,USH1C,COX10,VPS41,SCIN,TRAPPC6A,LUC7L,AASS,MGST1,PKD1,MAPK8IP2,RANBP9,ZNF207,HFE,TTC19,PIK3C2A,ANLN,WIZ,PPP5C,ERCC1,EHD3,PSMC4,COX15,CCDC88C,WAS,BID,CD74,MNAT1,SPAST,NDUFS1,BIRC3,STRAP,FAS,KCNG1,CENPQ,PIAS1,TMSB10,CUL3,MYOM2,TUBG2,DNAH5,CAPG,AP2S1,CTNNA1,GEMIN8,ARHGAP6,GOPC,RSF1,CELF2,VAMP…	SMARCB1,GRWD1,TCP1,DDB2,RAC1,POLR1E,FLOT1,TAPBPL,PML,ALDOA,SQSTM1,CDC42EP5,COA6,HSF1,SDHAF1,VAMP2,CPTP	EHD3,CTNNA1,ARHGAP28,P2RX7,QPRT,TRPM6,PREX1,DLG4,HRK,ADAM10,EGF,VAMP1,CNIH3,CAND2,GLRA3,DPYS,ANGPT1,SLC6A1,TSPAN33,CELF5,ERCC3,CFAP100,COL1A2,TMC8,AXIN2,DNAI2,PRND,CDK5R1,CDH5,MAPK15,HES5,LY6G6C,DDX3X
GO_MATURATION_OF_LSU_RRNA	GO:0000470	21	Up	2.6844306225518326e-4	0.009133137489125445	2	LAS1L,DDX18,PES1,SNU13,GTPBP4,FTSJ3,ZNHIT6,RPL35,WDR12,URB1,NHP2,RPL7L1,RPL7,RPL7A,NOL9,MRPL1,RSL1D1,RPF2,RPL10A,BOP1,ZNHIT3
GO_NADH_METABOLIC_PROCESS	GO:0006734	35	Up	2.711008770082278e-4	0.009182015739751642	12	MDH1,PFKP,PKM,ENO1,TIGAR,PGK1,GPI,ENO3,ALDOC,GAPDH,TPI1,ENO2,NUDT12,GPD2,SLC25A12,ALDOB,MDH1B,TP53,FOXK2,PFKL,MDH2,ALDOA,PFKM,HK1,ADPGK,HK2,PGAM2,FOXK1,VCP,PGM2L1,NUDT13,GPD1,PGAM1,BPGM,NUDT17	GAPDH,ALDOA,PGAM1
GO_MRNA_CIS_SPLICING_VIA_SPLICEOSOME	GO:0045292	30	Up	2.734334747169526e-4	0.009218105470633847	2	SFSWAP,WBP11,RBM22,SRSF5,DCPS,PRPF40B,SRSF9,SRSF3,NCBP2,SRSF7,SRSF4,WBP4,RBM19,SRSF6,SNRPC,SRSF1,NCBP1,SNRNP200,CWC15,SRSF12,SRSF2,PSIP1,RBM4B,RBM4,DDX23,SART1,PRPF39,SRSF10,PRPF40A,SRSF8
GO_CELLULAR_RESPONSE_TO_INSULIN_STIMULUS	GO:0032869	178	Up	2.75616026637029e-4	0.009218105470633847	3	GCLC,CFLAR,PDK4,PDK2,BAIAP2L1,PIK3C2A,ATP6V0A1,ATP6V1H,HDAC9,BCAR1,PKM,PRKCZ,NUCKS1,ATP2B1,ATP6AP1,SREBF1,CEACAM1,GSK3B,GSTP1,RAB10,SLC9A1,OSBPL8,SORBS1,SIRT1,XBP1,ATP6V1D,SRSF5,PCK2,TRIB3,LPIN2,TSC2,EEF2K,ZNF106,AKT2,PIK3R2,GSK3A,ATP6V0A4,CAV2,GRB10,RARRES2,KANK1,RPS6KB1,HDAC5,GAB1,TCIRG1,C2CD5,GPLD1,CCND3,ATP6V0E1,KAT2B,GNAI2,ATP6V1A,GRB14,STAT1,SOS1,ATP6V1B1,ERRFI1,ATP6V0B,PIK3R3,FOXO3,RHOQ,ID…	RAB10,PCK2,IL1B,VAMP2	PCSK9,PLA2G1B
GO_ESTABLISHMENT_OF_PROTEIN_LOCALIZATION_TO_TELOMERE	GO:0070200	17	Up	2.7641552429259476e-4	0.009218105470633847	5	ACD,CCT4,TCP1,POT1,DKC1,CCT7,NABP2,BRCA2,WRAP53,CCT6A,TERF1,ATM,CCT5,CCT8,CCT3,CCT2,ATR	TCP1
GO_POSITIVE_REGULATION_OF_MRNA_3_END_PROCESSING	GO:0031442	10	Up	2.7782630140048547e-4	0.009218105470633847	2	PAF1,CPEB3,NCBP2,CCNB1,CDC73,NCBP1,LEO1,NUDT21,DHX36,HSF1	HSF1
GO_CELLULAR_RESPONSE_TO_DSRNA	GO:0071359	19	Up	2.782963082635833e-4	0.009218105470633847	3	MAVS,P2RX7,MUL1,RIOK3,PQBP1,CAV1,DDX58,NFKB1,IFIH1,IRF3,DHX9,FLOT1,RALB,COLEC12,TLR3,PDE12,NPM1,IFIT1,ZCCHC3	IFIH1,FLOT1	P2RX7
GO_COENZYME_A_BIOSYNTHETIC_PROCESS	GO:0015937	10	Up	2.811237670018397e-4	0.009252410421817268	2	COASY,ACAT1,ACOT7,PANK3,PANK2,PPCS,PPCDC,PANK1,PANK4,DCAKD	PANK3
GO_REGULATION_OF_TELOMERE_MAINTENANCE	GO:0032204	77	Up	2.8179305580478177e-4	0.009252410421817268	2	UPF1,ERCC1,PNKP,SMG6,XRCC1,MAP2K7,SIRT6,XRCC5,ATRX,MAP3K4,MAPKAPK5,HNRNPC,TINF2,MAPK1,MAPK3,ACD,NBN,TNKS2,RAD50,XRN1,CCT4,SMG7,NEK2,YLPM1,TCP1,HNRNPA2B1,POT1,GNL3L,DKC1,SLX1A,TERF2,NAT10,HNRNPA1,PKIB,CCT7,MYC,HNRNPD,NABP2,PIF1,PML,PARN,PARP1,NAF1,CCT6A,HDAC8,HMBOX1,TERF1,ATM,CCT5,NEK7,FBXO4,HNRNPU,CCT8,SMG1,CCT3,GNL3,CCT2,TERF2IP,CTNNB1,EXOSC10,DCP2,TNKS,DHX36,ATR,ERCC4,CTC1,AURKB,MAPK15,SLX1B,US…	PNKP,TCP1,PML	MAPK15
GO_REGULATION_OF_SMALL_MOLECULE_METABOLIC_PROCESS	GO:0062012	352	Up	2.866628401041146e-4	0.009331381383575026	2	NFYA,CYP51A1,BAD,PDK4,PDK2,ADIPOR2,NOS2,PSMB1,CRY1,MLXIPL,BRCA1,MBTPS2,ELOVL5,PSMC4,IGF1,SNAI2,CD74,NR1H3,NUP160,PSMA4,TPR,PPP1R3F,DKK3,ATP2B4,NDC1,DGAT2,SPHK2,NFYC,IDI1,PDK3,HDAC4,PSME4,NUP133,RORA,FAM3A,SREBF1,ACADVL,PTGS2,ENO1,NUP37,ACACB,SIRT6,TIGAR,CEACAM1,FDFT1,PSEN1,DUSP12,C1QTNF3,NFE2L1,GSK3B,PIBF1,ZMPSTE24,REST,SEH1L,PSMC5,P2RX7,SIRT4,NOS1,MAEA,PDPR,PSME1,NUP50,COMT,AAAS,PSMD5,NUP188,SOR…	ACADVL,IL1B,PGAM1	P2RX7,GNB3,RGN,EGF,KIT,GPER1,PPP1R3B
GO_REGULATION_OF_CHROMOSOME_ORGANIZATION	GO:0033044	307	Up	2.8668028987974877e-4	0.009331381383575026	1	MAD1L1,KDM1A,CDC27,UPF1,KMT2E,PAF1,JARID2,PAX7,ZNF207,AKAP8L,BRCA1,ERCC1,DDX11,TACC3,ISL1,SNAI2,MNAT1,CUL3,PNKP,SPDL1,TPR,ANAPC4,ATG5,RIOK2,PRDM6,WAPL,SPHK2,RNF4,SPI1,SMG6,TRIP13,SREBF1,XRCC1,MCM2,KDM5A,EED,SART3,MAP2K7,SIRT6,XRCC5,RIF1,NDC80,WDR70,ZMPSTE24,ATRX,MAP3K4,ZW10,DNMT3B,MAPKAPK5,ANAPC5,NOS1,HNRNPC,TINF2,CDC45,CDC6,CDC23,SIRT1,SETD1A,KLHL22,SMARCB1,MAPK1,HIRA,SNW1,RPS6KA5,METTL4,NAA10,F…	PNKP,SMARCB1,PHF1,TCP1,IL1B,XRCC3,PML,IWS1,ZNF274	PRDM6,GATA3,AXIN2,MAPK15
GO_PROTEIN_STABILIZATION	GO:0050821	158	Up	2.926002645359433e-4	0.009483023228645507	10	LAMP2,ZNF207,WIZ,TYROBP,IGF1,GRN,USP2,PER3,USP36,USP13,ATP1B3,PFN2,SEL1L,GTSE1,USP33,HSP90AA1,NLK,MT3,TESC,MUL1,HSP90AB1,HPS4,EP300,TELO2,STK4,RASSF2,SMAD7,TBL1X,PIM2,STK3,MTMR9,CDC37,CDC37L1,DVL1,GTPBP4,PFN1,WFS1,FBXW7,PPARGC1A,CRYAB,PTGES3,CREBL2,GAPDH,BAG2,PDCD10,RTN4,CCT4,PDCL3,AAK1,SUMO1,EPHA4,PARK7,P3H1,TSPAN1,STX12,IFT46,CREB1,UBE2B,TCP1,CLU,RPL5,USP9X,PEX6,CDKN1A,SOX4,RPL23,MCM8,NCLN,PIN1…	GAPDH,TSPAN1,TCP1,FLOT1	PEX6,PYHIN1,SUGT1
GO_REGULATION_OF_OXIDATIVE_PHOSPHORYLATION	GO:0002082	25	Up	2.9687980312888957e-4	0.009580425921571333	2	MLXIPL,RHOA,ABCD1,PGK1,PPIF,COX7A2,COX7A2L,PARK7,DNAJC15,SLC25A23,CCNB1,ISCU,UQCC2,SNCA,PINK1,COX7A1,AK4,ATP7A,VCP,CDK1,SLC25A33,PDE12,NUPR1,DNAJC30,SHMT2
GO_REGULATION_OF_MRNA_3_END_PROCESSING	GO:0031440	26	Up	2.992792211675442e-4	0.00958471877480881	2	PAF1,ZC3H3,SNRPA,PAPOLA,ZC3H14,RNF40,CPEB3,CPSF6,NCBP2,CCNT1,CCNB1,CDC73,CDK9,NCBP1,BARD1,CPSF7,RNF20,LEO1,NUDT21,AHCYL1,DHX36,HSF1,ZFP36L1,SUPT5H,CTR9,NELFE	HSF1
GO_CHROMOSOME_ORGANIZATION	GO:0051276	1009	Up	2.99562297124627e-4	0.00958471877480881	1	MAD1L1,KDM1A,RECQL,CDC27,UPF1,MSL3,CREBBP,KMT2E,KDM7A,PAF1,JARID2,PAX7,BAZ1B,ZNF207,NCAPD2,SCMH1,AKAP8L,MBTD1,PPP5C,BRCA1,ERCC1,KDM5D,DDX11,TACC3,POLA2,ZMYND11,ISL1,SNAI2,MNAT1,UBR2,PHF20,NCAPH2,BRD9,HMGB3,CENPQ,ARID4A,RFC1,CUL3,TUBG2,PNKP,SPDL1,PHF23,PARP3,JADE2,TPR,HDAC9,RSF1,ERCC8,RFC2,ARID1B,RAD51,POLQ,ANAPC4,ARID4B,USP36,KMT2C,ATG5,MTA3,RIOK2,NDC1,HDAC7,PRDM6,WAPL,POLD1,SPHK2,RNF4,EYA2,HMG20…	PNKP,SMARCB1,GRWD1,PHF1,TCP1,IL1B,XRCC3,DDB2,PML,BOD1,IWS1,ZNF274	PRDM6,GATA3,PADI3,ERCC3,GPER1,AXIN2,MAPK15,DDX3X
GO_POSITIVE_REGULATION_OF_ORGANELLE_ORGANIZATION	GO:0010638	549	Up	3.0388516810211144e-4	0.009655663689742269	1	BAD,KDM1A,ZMYND10,KMT2E,CX3CL1,BAIAP2L1,CCL26,PAF1,SCIN,MARK4,JARID2,PAX7,FUZ,AKAP8L,SYT7,PLAUR,DCN,BRCA1,ERCC1,DDX11,WAS,BID,ISL1,IGF1,SNAI2,SPAST,ANK1,BAK1,GRN,STAP1,CUL3,CLEC16A,PNKP,TPR,VPS13D,ARHGEF5,MAPK9,ANAPC4,USP36,CROCC,PRDM6,NCKAP1,SPHK2,ADCK1,CASP8,LIMCH1,RHOA,SYT1,NAV3,SIRT2,VPS35,PFN2,CSNK2A2,CDC42,NCK2,WDR1,SREBF1,TP63,CLASP1,EED,LMAN1,ARHGEF10L,FSCN1,DLG1,SART3,SPAG5,MAP2K7,SIRT6,…	PNKP,SMARCB1,BBC3,PHF1,TCP1,IL1B,RAC1,PML,LRSAM1,CDC42EP5	PRDM6,NOX4,P2RX7,RNF31,GATA3,HRK,EGF,GPER1,CDK5R1,MAPK15,ARHGEF15
GO_CHROMATIN_ASSEMBLY	GO:0031497	80	Up	3.0633961921864547e-4	0.009655663689742269	1	PAF1,CENPQ,TPR,RSF1,MCM2,SART3,SIRT6,KAT6A,ATRX,CABIN1,HIRA,CENPM,SMCHD1,SMARCA1,RBBP7,CENPI,CENPT,CTCF,OIP5,ASF1B,GRWD1,ASF1A,CENPA,UBN1,SET,HELLS,CENPL,NAA60,CENPK,HJURP,SOX9,HP1BP3,HAT1,MIS18BP1,NASP,ANP32B,HMGA1,CENPO,BAHD1,CDAN1,TP53,ITGB3BP,CENPC,SHPRH,CDKN2A,POLE3,HMGA2,CENPU,CENPH,SMARCA5,KAT6B,GATAD1,MIS18A,CHAF1B,M1AP,RBBP4,HMGB2,CENPN,CENPV,CHAF1A,RUVBL1,NAP1L5,PARP10,SPTY2D1,TSPYL5,NP…	GRWD1
GO_NEGATIVE_REGULATION_OF_MRNA_PROCESSING	GO:0050686	30	Up	3.066018370008522e-4	0.009655663689742269	2	PTBP1,SFSWAP,U2AF2,ZC3H14,CELF4,RNF40,HNRNPL,C1QBP,SRSF9,SRSF7,SRSF4,HNRNPA2B1,SRSF6,RBM42,CCNT1,CDK9,BARD1,RBMX,SAP18,SRSF12,RNF20,DYRK1A,HNRNPK,NPM1,RBM10,SRSF10,SUPT5H,CTR9,NELFE,RNPS1	RBM10
GO_ATP_SYNTHESIS_COUPLED_ELECTRON_TRANSPORT	GO:0042773	80	Up	3.072915419515158e-4	0.009655663689742269	2	NDUFAB1,COX10,UQCRC1,COX15,BID,NDUFS1,NDUFB4,SDHA,COQ9,NDUFB2,DLD,NDUFB7,TAZ,NDUFC1,NDUFS8,COX6A1,NDUFS7,COX7A2L,PARK7,NDUFB3,NDUFA8,DNAJC15,NDUFA1,COX6B1,COX7C,UQCR11,NDUFA5,NDUFA10,COX4I1,COX7B,NDUFA2,CCNB1,COX5B,ISCU,NDUFB5,NDUFAF1,NDUFA9,UQCRC2,NDUFB10,SDHC,SNCA,NDUFS6,NDUFB11,NDUFB9,NDUFC2,UQCRB,PINK1,NDUFS2,NDUFV3,NDUFS4,UQCRQ,COX6C,NDUFB6,NDUFB8,NDUFV1,SDHAF2,COA6,NDUFS5,UQCRFS1,MECP2,CDK1…	COA6
GO_REGULATION_OF_PROTEASOMAL_PROTEIN_CATABOLIC_PROCESS	GO:0061136	170	Up	3.08200463564057e-4	0.009655663689742269	2	GCLC,ANKIB1,OSBPL7,RHBDF1,PKD1,HFE,PSMC4,NUB1,RNF14,UFL1,PIAS1,RNF19A,GABARAPL2,CLEC16A,MAPK9,HERPUD1,USP13,ATXN3,SIRT2,ERLEC1,TRIB2,PRKACA,CHFR,DERL2,ARAF,LAMP3,UBE2K,SENP1,OPHN1,KEAP1,PSEN1,NFE2L1,GSK3B,AURKA,EDEM2,PSME1,WAC,TREM2,HSP90AB1,DERL3,RBX1,PSMC1,PSME2,TRIB3,USP14,SMAD7,PSMD10,FMR1,N4BP1,STUB1,RNF40,SGTA,GSK3A,CAV1,DVL1,FBXW7,USP5,BAG2,CSNK1A1,PSMD14,SUMO1,NFE2L2,PARK7,RNF19B,UCHL5,RA…	RAD23A	SHH,BRSK2
GO_REGULATION_OF_ATP_BIOSYNTHETIC_PROCESS	GO:2001169	15	Up	3.147037680226524e-4	0.00981849639735404	2	SPHK2,ENO1,TREM2,TAZ,PPARGC1A,SLC25A12,PARP1,PID1,FLCN,PINK1,AK4,VCP,STAT3,DNAJC30,TMSB4X
GO_NEGATIVE_REGULATION_OF_MRNA_METABOLIC_PROCESS	GO:1903312	73	Up	3.1655773026579426e-4	0.009835527164745896	2	PTBP1,SLC11A1,THRAP3,YBX3,SFSWAP,U2AF2,YBX1,ELAVL1,PABPC1,PKP1,FUS,HNRNPC,CIRBP,ZC3H14,E2F1,CELF4,FMR1,RNF40,HNRNPL,C1QBP,SRSF9,MAPK14,RBM24,SRSF7,SRSF4,TARDBP,HNRNPA2B1,SRSF6,RBM42,METTL16,ZFP36,CCNT1,RBM38,DHX34,SYNCRIP,DHX9,CDK9,BARD1,HNRNPD,TOB1,RBMX,TIRAP,SAP18,NOCT,NBAS,BOLL,HNRNPU,SRSF12,LARP1,RNF20,DYRK1A,IGF2BP1,MAPKAPK2,HNRNPK,GDNF,AXIN2,PAIP1,MYD88,ANGEL2,HNRNPA0,MEIOC,NPM1,RBM10,PKP3,…	YBX1,NOCT,RBM10	AXIN2
GO_MODIFICATION_DEPENDENT_MACROMOLECULE_CATABOLIC_PROCESS	GO:0043632	581	Up	3.2208638116745195e-4	0.009966121399169017	2	GCLC,ANKIB1,HECW1,CDC27,RHBDD2,FBXL3,MYLIP,PSMB1,UBE3C,HFE,RNF216,PSMC4,NUB1,RNF14,UFL1,WWTR1,ZRANB1,UBR2,UBA6,PIAS1,RNF19A,CUL3,USP2,CLEC16A,PSMA4,CUL7,HSPA5,USP28,ERCC8,NEDD4L,JKAMP,MAPK9,HERPUD1,ANAPC4,CUL1,USP36,USP13,RNF4,HIPK2,ATXN3,PSME4,SIRT2,ERLEC1,NEDD4,RNF126,CSNK2A2,SEL1L,TRIB2,LNX1,UBE2D1,CHFR,FBXW11,DERL2,TSG101,EXOSC7,PTPN23,KLHL20,DNAJC10,USP33,UBE2A,ARAF,UBE2K,PPP2R5C,ITCH,TP53IN…	CCDC22,UBXN8,FBXO6,PML,UCHL1,SQSTM1,RAD23A,ISG15,ARRDC1	QRICH2,EGF,KLHL3,PYHIN1,SHH
GO_CELL_CYCLE_PHASE_TRANSITION	GO:0044770	550	Up	3.2675440048651256e-4	0.010035682932666847	9	MAD1L1,CDC27,UPF1,PRKAR2B,KMT2E,FBXL3,USH1C,DBF4,PAF1,PAFAH1B1,PSMB1,PKD1,ZNF207,AKAP8L,ANLN,BRCA1,PSMC4,TACC3,POLA2,BID,MNAT1,SPAST,FHL1,PIAS1,CUL3,SPDL1,PSMA4,MYO16,OFD1,TPR,FOXN3,ANAPC4,SDCCAG8,CUL1,MTA3,CDK14,PPP1R12A,ATP2B4,RIOK2,CTDP1,BCAT1,TAF2,MCM10,PSME4,SIRT2,TRIP13,PRKACA,UBE2D1,HMMR,FBXW11,NDE1,MCM2,CLASP1,TIPIN,GTSE1,MCM6,PPP1R12B,DYNC1I2,JADE1,PCM1,CDC14A,DNM2,CNOT4,HSP90AA1,RBL1,ND…	GADD45A,XRCC3,PML	CCNJL,ERCC3,BRSK2,MAPK15,DDX3X
GO_DNA_TEMPLATED_TRANSCRIPTION_INITIATION	GO:0006352	210	Up	3.270038992556693e-4	0.010035682932666847	2	POLR2J,CREBBP,TEAD3,E2F2,MED24,PSMC4,WWTR1,MNAT1,NR1H3,TBPL1,BCLAF1,MED17,POLR2B,RSF1,THRAP3,TAF2,TAF11,CBFB,POLR1A,RORA,NOTCH3,TEAD2,BAZ2A,RARB,GTF3C1,RRN3,BAX,PSMC5,NAT14,ESR1,POLR2E,POLRMT,MED15,SMARCB1,POLR2F,POLR3H,PSMC6,SNW1,HNF4A,TAF7L,MAPK3,POLR2C,TAF1C,MAZ,BRF2,PIH1D1,ERCC2,MED25,MED26,POLR2I,TAF6,SETX,TFAM,UBTF,MED13,MED31,PPARGC1A,CCND1,GTF2H1,GTF2H3,VDR,CAND1,PPARD,ZNF451,CCNC,E2F3,ME…	SMARCB1,POLR1E,NR2C2AP	ERCC3
GO_POSITIVE_REGULATION_OF_MITOCHONDRIAL_OUTER_MEMBRANE_PERMEABILIZATION_INVOLVED_IN_APOPTOTIC_SIGNALING_PATHWAY	GO:1901030	34	Up	3.301968978581295e-4	0.010092481605671852	1	BAD,BID,BAK1,CASP8,TP63,TP73,GSK3B,BAX,PPP1R13B,GZMB,E2F1,BBC3,GSK3A,MAPK8,YWHAE,TFDP2,PPP3CC,ZNF205,YWHAH,HIP1R,YWHAQ,NMT1,TP53,PMAIP1,TP53BP2,YWHAZ,YWHAB,YWHAG,BCL2,SFN,BOK,TFDP1,PPP3R1,CHCHD10	BBC3
GO_VACUOLAR_TRANSPORT	GO:0007034	131	Up	3.3425304627028845e-4	0.010175095768851413	5	M6PR,LAMP2,VPS41,EHD3,GRN,CLEC16A,ZFYVE16,VPS13D,FAM160A2,USE1,AP3D1,VPS35,NEDD4,TSG101,RAB7A,CHMP2B,CHMP5,HOOK2,HMGXB4,VTI1B,CHMP4B,NDFIP2,MGRN1,MON1B,NAGPA,VPS18,SNX16,LEPROTL1,DENND3,TMEM106B,GOSR2,HSPA8,GNPTAB,ARSB,CHMP3,TRAK2,VPS4B,CLU,CCDC91,LRP1,VAMP7,BECN1,ATG14,VPS13C,CHMP2A,CHMP1A,RBSN,VPS25,NDFIP1,VPS4A,AP3B1,SORT1,HOOK1,TGFBRAP1,GCC2,SCYL2,VPS36,BIN1,KIF13A,SORL1,SPTBN5,SCARB2,VPS33A,…		EHD3,PCSK9
GO_REGULATION_OF_DNA_REPLICATION	GO:0006275	99	Up	3.3876087872110344e-4	0.010236739235896115	2	LIG3,DBF4,WIZ,RFC2,WAPL,WDR18,MAP2K4,NUCKS1,CDC42,GLI2,TIPIN,FGFR1,ZMPSTE24,ATRX,CDC6,CDC7,NBN,PPP2R1A,GTPBP4,SMC3,TNFAIP1,RFC5,TIMELESS,AICDA,FBXO5,GMNN,MSH3,PPP2CA,BCL6,CCDC88A,CACYBP,ID3,PDS5A,ZRANB3,RBBP6,ATF1,CDK2,WRNIP1,EREG,TTF1,CHTF18,INO80,E2F8,MAS1,ANKRD17,TERF2,PCNA,RFC3,ORC3,DHX9,USP37,RAC1,HUS1,DSCC1,ZNF365,DNA2,SMARCAL1,ACVRL1,BRCA2,CDAN1,TICRR,ESCO1,TP53,CCNA2,EGFR,TERF1,RAD17,NPM2…	RAC1
GO_LIPOPROTEIN_CATABOLIC_PROCESS	GO:0042159	13	Up	3.403291448127288e-4	0.010236739235896115	2	LYPLA2,ABHD12,ABHD17B,CTSD,LYPLA1,ABHD17A,LDLR,APOE,PPT1,ABHD17C,ABHD13,LYPLAL1,ATM
GO_RESPONSE_TO_DSRNA	GO:0043331	35	Up	3.40362389809021e-4	0.010236739235896115	3	DDX1,MAVS,P2RX7,IRAK3,MUL1,MAPK1,NFKBIA,RIOK3,PQBP1,MAPK3,RIPK2,CAV1,DDX58,NFKB1,IFIH1,IRF3,TICAM1,RFTN1,DHX9,FLOT1,PMAIP1,RALB,COLEC12,RFTN2,TLR3,DDX21,SLC3A2,PDE12,DHX36,NPM1,IFNE,IFIT1,CARD9,PELI1,ZCCHC3	RIPK2,IFIH1,FLOT1,SLC3A2	P2RX7
GO_DNA_PACKAGING	GO:0006323	116	Up	3.5410651710066256e-4	0.010588414082602306	1	PAF1,NCAPD2,AKAP8L,NCAPH2,CENPQ,PHF23,TPR,RSF1,WAPL,PSME4,MCM2,SART3,SIRT6,KAT6A,ATRX,SRPK1,CABIN1,HIRA,CENPM,ACIN1,SMCHD1,NAA10,SMARCA1,RBBP7,CENPI,CENPT,CTCF,OIP5,ASF1B,AKAP8,GRWD1,NCAPG,ASF1A,RNF8,SMC4,CENPA,PHF13,ASH1L,UBN1,SET,HELLS,CENPL,NCAPH,NAA60,CENPK,HJURP,PIWIL1,SOX9,HP1BP3,HAT1,MIS18BP1,CHMP1A,TOP2A,NASP,CCNB1,ERN2,SMC2,ANP32B,HMGA1,NUSAP1,CENPO,SYCP3,BAHD1,CDAN1,TP53,ITGB3BP,CENPC,S…	GRWD1	GPER1
GO_POSITIVE_REGULATION_OF_PROTEIN_LOCALIZATION_TO_NUCLEUS	GO:1900182	69	Up	3.548717048564678e-4	0.010588414082602306	5	FYN,CDH1,TPR,NGFR,IPO5,HYAL2,PTGS2,GTSE1,PSEN1,RBM22,MAVS,MAPK1,CARD10,NUTF2,UBR5,TGFB1,PIK3R2,GLI3,CDK5RAP3,ZPR1,MAPK14,ECT2,CCT4,PARK7,STK11,TCP1,TARDBP,GLIS2,LIF,SMO,TRIM28,SESN2,DKC1,RAN,CCT7,KAT7,PARP9,AKT1,PARP1,PIK3R1,CCT6A,CCT5,BAG3,CCT8,CCT3,PYHIN1,DTX3L,ZC3H12A,PRKCD,SHH,CCT2,PLK1,CHP2,SMAD3,NMD3,CDK1,TRIM8,HDAC3,EIF2AK3,JUP,DMAP1,HCLS1,NPM1,MCRS1,FLNA,SRC,CD2AP,EFCAB7,PINX1	TCP1	PYHIN1,SHH
GO_DNA_REPLICATION	GO:0006260	252	Up	3.577433786417183e-4	0.01063177957650508	2	RECQL,UPF1,LIG3,DBF4,NFIX,REV3L,WIZ,BRCA1,DDX11,POLA2,RFC1,BOD1L1,PNKP,RRM2B,RFC2,RAD51,POLQ,WAPL,POLD1,WDR18,MCM10,MAP2K4,NUCKS1,POLB,CDC42,MCM2,GLI2,TIPIN,MCM6,POLD3,FGFR1,THOC1,EXD2,ZMPSTE24,ATRX,ORC1,ORC6,SUPT16H,CLSPN,CDC45,CDC6,CDC7,CDC34,MCM5,POLE2,CINP,GINS1,SAMHD1,POLI,RBBP8,POLA1,RBBP7,DNAJA3,NBN,MCM4,RNASEH2A,CCNE1,GRWD1,LIG1,PPP2R1A,DNAJC2,SSBP1,RPA3,POLD2,GTPBP4,SMC3,RECQL5,TNFAIP1,Z…	PNKP,GRWD1,RAC1
GO_NUCLEAR_ENVELOPE_REASSEMBLY	GO:0031468	18	Up	3.591530805203206e-4	0.01063177957650508	1	SPAST,NSFL1C,VRK1,CHMP4B,EMD,PPP2R1A,PPP2CA,CHMP2A,VPS4A,CHMP7,LMNA,REEP3,REEP4,UBXN2A,BANF1,ANKLE2,UBXN2B,PPP2R2A
GO_ESTABLISHMENT_OF_PROTEIN_LOCALIZATION_TO_ENDOPLASMIC_RETICULUM	GO:0072599	111	Up	3.6601065395830466e-4	0.010792290616127421	5	SEC62,RPS20,SEC63,HSPA5,SEC61A1,RPL18,TRAM2,SEC61A2,TRAM1,RPL31,RPS5,RAB10,RPL6,RPLP0,RPL3,PMM1,SRP54,CHMP4B,SGTA,RPS16,RPS19,RPL18A,SEC61B,RPL28,RPL19,RPL34,RPS13,RPS12,RPL24,SSR3,SPCS1,RPS15,RAB3GAP1,RPL22,RPS25,SPCS2,RAB3GAP2,RPL21,RPL5,RPS10,RPL23,SPCS3,RPS4Y1,RPL36,RPL27,SEC61G,RPS15A,RPL35,RPS6,RPLP1,RPS24,SRP14,PMM2,RPS2,RPS11,RPL13A,RPL11,RPS8,SRP9,RPS27A,RPL32,RPS3A,RPL37,RPL10,RPL7,RPL7…	RAB10,RPS26
GO_REGULATION_OF_TRANSCRIPTION_FROM_RNA_POLYMERASE_II_PROMOTER_IN_RESPONSE_TO_HYPOXIA	GO:0061418	72	Up	3.6945502059374696e-4	0.010851298046267123	2	CREBBP,PSMB1,PSMC4,PSMA4,PSME4,SIRT2,PSMC5,PSME1,PSMD5,PSMD8,RBX1,EP300,PSMC6,PSMA3,HIF1A,PSMC1,PSMB5,PSMA6,PSME2,PSMA7,PSMD10,PSMD7,PSMA2,CA9,CUL2,PSMD3,PSMD11,PSMD9,VEGFA,PSMD14,EPAS1,NFE2L2,EGR1,HIF3A,PSMF1,PSMB2,PSMA1,EGLN3,PSME3,VHL,EGLN1,PSMB7,TP53,PSMB6,PSMA5,ARNT,RPS27A,LIMD1,NOTCH1,UBC,BACH1,PSMD4,PSMB4,PSMC2,PSMD6,CITED2,STOX1,PSMC3,HIF1AN,RBPJ,UBB,PSMD1,PSMD2,HIGD1A,PSMD13,PSMD12,PSMB8…		HIF3A
GO_REGULATION_OF_CHOLESTEROL_BIOSYNTHETIC_PROCESS	GO:0045540	41	Up	3.7469036598072295e-4	0.010962244598478816	2	NFYA,CYP51A1,MBTPS2,NFYC,IDI1,SREBF1,ACACB,FDFT1,SCD,SEC14L2,SQLE,ERLIN1,KPNB1,SC5D,MVK,HMGCS1,HMGCR,FGF1,SCAP,GPAM,NFYB,POR,APOE,RAN,PRKAA1,MBTPS1,SOD1,ERLIN2,TM7SF2,GGPS1,ABCG1,LSS,FDPS,PMVK,MVD,FASN,ELOVL6,DHCR7,SP1,SREBF2,ACACA
GO_CELL_CYCLE	GO:0007049	1607	Up	3.776579591258573e-4	0.011006241064602018	9	MAD1L1,KLHL13,CYP26B1,POLDIP2,CDC27,UPF1,LIG3,PRKAR2B,KMT2E,FBXL3,RALA,USH1C,DBF4,PAF1,CDKL3,MARK4,CCDC124,PAFAH1B1,GAS7,PAX6,E2F2,PSMB1,CDKL5,CDK11A,CRY1,PKD1,MLXIPL,ZNF207,NCAPD2,AKAP8L,TTC19,ANLN,WIZ,RABGAP1,PPP5C,CEP68,BRCA1,ERCC1,PSMC4,DDX11,TACC3,POLA2,YAF2,ZMYND11,BID,IGF1,PRDM11,MNAT1,RUNX3,SPAST,FHL1,RB1CC1,UBR2,RRAGD,NCAPH2,BAK1,CENPQ,PIAS1,TIMP2,RFC1,CUL3,USP2,TUBG2,NSUN2,SPDL1,PHF23,P…	TGM1,PHGDH,SMARCB1,FBXO6,GADD45A,IL1B,XRCC3,MDC1,PML,BOD1,MAPK13,APEX2,RPRM,RAD23A,HSF1	GATA3,SLC26A8,CABLES1,CCNJL,EGF,ERCC3,PYHIN1,GPER1,SUGT1,AXIN2,IL12A,DCDC1,PDE3A,BRSK2,CDK5R1,MAPK15,DDX3X,TUBB8
GO_PURINE_CONTAINING_COMPOUND_METABOLIC_PROCESS	GO:0072521	364	Up	3.809609118244329e-4	0.01105963357532012	2	ENPP4,BAD,AK2,KDM1A,PDK4,SLC25A13,SLC4A1,ACSM3,CROT,PDK2,NOS2,AASS,MLXIPL,ELOVL5,IGF1,NUP160,TPR,NDC1,MPC1,DGAT2,SPHK2,FAR2,GNAI3,PDE4A,ELOVL1,PFKP,PKM,RHOA,PDK3,HDAC4,COASY,ACSL4,NUP133,RORA,PDE8A,ENO1,NUP37,ACAT1,VPS9D1,DLG1,ACACB,NT5C2,SIRT6,TIGAR,ADCY2,PGM1,PSEN1,MAGI3,SEH1L,PTHLH,SULT2B1,P2RX7,NOS1,PDPR,DLD,NUP50,AAAS,NUP188,TREM2,ACOT7,SCD,PRTFDC1,TECR,MTAP,SLC25A1,GTPBP1,GSTZ1,HIF1A,MTHFD1…	GAPDH,PANK3,ALDOA,PGAM1	P2RX7,ABCG2,CASK,PDE7B
GO_CELLULAR_RESPONSE_TO_TOPOLOGICALLY_INCORRECT_PROTEIN	GO:0035967	148	Up	3.837417835011697e-4	0.011097517192866519	3	RHBDD2,POMT2,MBTPS2,EXTL3,DDX11,BAK1,CUL3,CUL7,HSPA5,HERPUD1,EIF2AK2,TM7SF3,PDIA5,ATXN3,PPP2R5B,RNF126,WIPI1,ASNS,NCK2,ACADVL,DERL2,MYDGF,PPP1R15A,BAX,ADD1,DNAJB11,HDAC6,DERL3,KDELR3,XBP1,EP300,ARFGAP1,DNAJC3,UGGT2,STUB1,BFAR,UBE2W,GSK3A,FKBP14,AGR2,TBL2,CREB3,GOSR2,CDK5RAP3,CCL2,TMEM33,WFS1,HSPA8,CCND1,PACRG,HSPA9,NFE2L2,CTH,ZBTB17,ATF6,SERP1,COPS5,HERPUD2,OPTN,VAPB,KLHDC3,SSR1,HSPA2,CANX,SDF2L1…	ACADVL,HSF1
GO_REGULATION_OF_APOPTOTIC_SIGNALING_PATHWAY	GO:2001233	357	Up	3.963502748675692e-4	0.011356678427124824	3	GCLC,BAD,CFLAR,KDM1A,SLC25A5,CX3CL1,TNFRSF12A,NOX1,MAPK8IP2,FYN,PLAUR,BRCA1,ZMYND11,BID,IL20RA,IGF1,SNAI2,CD74,RB1CC1,GCLM,FAS,CD44,BCLAF1,BAK1,DAPK2,CTNNA1,RRM2B,MAPK9,HERPUD1,TRAF1,YBX3,CASP8,TMEM161A,EYA2,GNAI3,SP100,HYAL2,MNT,CSNK2A2,NCK2,TP63,NLE1,PTGS2,ENO1,FGFR1,TP73,PSEN1,PTPRC,STRADB,GSK3B,CYLD,GSTP1,RRN3,CTTN,DNAJA1,BAX,DNM1L,PPP1R13B,ERP29,ICAM1,MUL1,TFAP4,ITGA6,ZC3HC1,RFFL,TMEM14A,SIR…	BBC3,IL1B,PML	CTNNA1,SRPX,HRK,GPER1,TMC8,DDX3X
GO_REGULATION_OF_CELL_CYCLE_PHASE_TRANSITION	GO:1901987	409	Up	3.9686672058042904e-4	0.011356678427124824	9	MAD1L1,CDC27,PRKAR2B,KMT2E,DBF4,PAF1,PAFAH1B1,PSMB1,PKD1,ZNF207,ANLN,BRCA1,PSMC4,BID,FHL1,CUL3,SPDL1,PSMA4,MYO16,OFD1,TPR,FOXN3,ANAPC4,SDCCAG8,CUL1,MTA3,ATP2B4,RIOK2,PSME4,SIRT2,TRIP13,PRKACA,UBE2D1,HMMR,NDE1,CLASP1,GTSE1,DYNC1I2,JADE1,PCM1,CDC14A,CNOT4,HSP90AA1,RBL1,NDC80,CDC14B,SMARCD3,ORC1,ZW10,BAX,PSMC5,UIMC1,AURKA,CNOT3,TPX2,DYNLL1,ANAPC5,PCBP4,TFAP4,PSME1,HAUS4,CLSPN,CDC45,CDC6,CDC23,PSMD5,…	GADD45A,XRCC3,PML	ERCC3,MAPK15,DDX3X
GO_REGULATION_OF_MITOCHONDRIAL_MEMBRANE_PERMEABILITY_INVOLVED_IN_APOPTOTIC_PROCESS	GO:1902108	57	Up	3.9723452937010623e-4	0.011356678427124824	5	GCLC,STPG1,BAD,SLC25A5,BID,BAK1,CASP8,EYA2,TP63,TP73,GSK3B,BAX,PPP1R13B,MUL1,TMEM14A,GZMB,E2F1,BMF,BNIP3L,BBC3,GSK3A,MAPK8,YWHAE,TFDP2,ATF2,PPP3CC,ZNF205,RHOT1,YWHAH,HIP1R,YWHAQ,NMT1,RHOT2,TP53,PMAIP1,TP53BP2,BCL2L11,MPV17L,THEM4,YWHAZ,MOAP1,YWHAB,ACAA2,YWHAG,NAIF1,BCL2,SFN,BNIP3,BOK,TMEM102,FZD9,BLOC1S2,TFDP1,HSPA1A,SLC35F6,PPP3R1,CHCHD10	BBC3
GO_RNA_METHYLATION	GO:0001510	70	Up	3.9913871627968454e-4	0.011367893968586925	2	TFB1M,NSUN2,METTL1,TARBP1,TRMT11,FTSJ1,HSD17B10,DIMT1,METTL2A,TRMT6,TRMT2A,PCIF1,RNMT,TRMT1,FBL,CBLL1,TRDMT1,FTSJ3,NOP2,THADA,NSUN4,TRMT1L,MTERF4,TRMT13,ZC3H13,METTL8,EMG1,TRMT5,METTL16,GTPBP3,NSUN5,THUMPD3,MTO1,TRMO,CMTR1,TGS1,ALKBH8,THUMPD2,RRNAD1,TRMT10A,METTL14,WTAP,MEPCE,TRMT44,WDR4,TYW3,HENMT1,RBM15,TFB2M,METTL2B,TRMT10B,METTL3,TRMT61A,ZCCHC4,LCMT2,METTL15,TRMT61B,TRMT112,TRMT10C,NSUN3,CMTR…		RBM15B
GO_REGULATION_OF_MULTI_ORGANISM_PROCESS	GO:0043900	641	Up	4.065201702559589e-4	0.011534434566620962	11	TSPAN6,FGR,FUCA2,BAD,SARM1,POLR2J,CREBBP,CX3CL1,NOS2,PSMB1,CD4,BTK,FYN,RNF216,LTF,PSMC4,POLR3B,MATR3,IGF1,MARCO,CD74,BIRC3,NR1H3,KPNA6,IFNGR1,HMGB3,GRN,PIAS1,PSMA4,YTHDC2,POLR2B,RSF1,TNIP3,CYBA,CUL1,TAB2,EIF2AK2,PUM2,TRAF3IP2,CTDP1,CASP8,TAF11,PKN2,HDAC4,PSME4,SIRT2,NUCKS1,PABPC1,FAM3A,PRKACA,UBE2D1,FBXW11,PVR,ALPK1,TSG101,HACD3,TXK,GRAMD4,RAB7A,ICAM3,TOP2B,PAK3,FKBP6,LAMP3,UBE2K,PIK3C3,ITCH,XRCC…	SMARCB1,RIPK2,OAS3,GAPDH,IFIH1,IL1B,APOBEC3A,FLOT1,PML,LRSAM1,IFIT5,RAD23A,ISG15	BTK,P2RX7,CACTIN,CFAP69,HPX,SLC46A2,PGLYRP4,PYHIN1,IL12A,PDE3A,DDX3X
GO_TERMINATION_OF_RNA_POLYMERASE_II_TRANSCRIPTION	GO:0006369	35	Up	4.099067854593812e-4	0.011586801202515366	2	CPSF1,PAPOLA,SNRPD3,PABPN1,CSTF1,CSTF2,MAZ,SETX,NCBP2,TTF2,CPSF3,SYMPK,SNRPB,MED18,WDR33,NCBP1,SNRPF,ZNF473,SNRPG,FIP1L1,CPSF7,LSM11,SCAF4,SSU72,CPSF4,SLBP,PCF11,CPSF2,NUDT21,CLP1,CSTF3,CSTF2T,LSM10,SNRPE,SCAF8
GO_ALTERNATIVE_MRNA_SPLICING_VIA_SPLICEOSOME	GO:0000380	70	Up	4.1320235494162247e-4	0.011636211635977752	2	RBM5,KDM1A,PTBP1,CELF2,THRAP3,SFSWAP,CDK13,SART3,RBM7,MBNL3,REST,HNRNPM,DDX17,RBFOX2,SRSF5,CELF4,FMR1,PQBP1,ESRP2,HNRNPL,DDX5,SRSF9,SRSF3,RBM24,FAM172A,FXR1,SRSF7,SRSF4,SFPQ,RBM25,KHDRBS1,SMU1,RBM19,SRSF6,NSRP1,FXR2,RBM17,ZC3H10,HNRNPA1,DHX9,SRSF1,TRA2B,MBNL2,WTAP,RBMX,CELF1,SAP18,MBNL1,HNRNPU,SREK1,SRSF12,DYRK1A,CELF5,SRSF2,MAGOH,RBM15,SCNM1,SLU7,RBFOX3,RBM4B,RBM4,RSRC1,ZBTB7A,RBM10,RBM11,SRSF10…	RBM10	CELF5,RBM15B
GO_REGULATION_OF_MEMBRANE_PERMEABILITY	GO:0090559	76	Up	4.243196213004515e-4	0.01186914067032515	10	GCLC,STPG1,BAD,SLC25A5,BID,BAK1,HEBP2,CASP8,EYA2,TP63,TP73,GSK3B,BAX,MT3,PPP1R13B,SLC9A1,MUL1,TMEM14A,GZMB,E2F1,BMF,LAPTM4B,BNIP3L,BBC3,RASIP1,GSK3A,MAPK8,PPIF,YWHAE,TFDP2,ATF2,TJP2,PPP3CC,ZNF205,ALKBH7,RHOT1,YWHAH,HIP1R,YWHAQ,NMT1,RHOT2,TP53,PMAIP1,TP53BP2,DYNLT1,BCL2L11,MPV17L,F11R,HK2,THEM4,YWHAZ,CLDN3,MOAP1,YWHAB,ACAA2,STAT3,YWHAG,PDCD6IP,NAIF1,BCL2L1,BCL2,HEG1,CNP,SFN,BNIP3,BOK,TMEM102,FZD9,…	BBC3
GO_MITOCHONDRIAL_RNA_PROCESSING	GO:0000963	16	Up	4.2730045855081486e-4	0.01186914067032515	2	ELAC2,TRIT1,HSD17B10,TRNT1,CDK5RAP1,TRMT5,MTO1,TBRG4,PNPT1,TRMT10A,SUPV3L1,TRMT10B,TRMT61B,TRMT10C,PUS1,FASTKD5
GO_REGULATION_OF_TRANSLATIONAL_INITIATION	GO:0006446	74	Up	4.2762366424773805e-4	0.01186914067032515	2	TPR,EIF2AK2,EIF4B,DHX29,NCK2,EIF4G3,DDX1,MTIF2,EIF2AK1,PPP1R15A,ALKBH1,EIF5,FMR1,DNAJC3,EIF3E,HSPB1,EIF3B,EIF4H,RPS6KB1,EIF4G2,EIF2B1,NCBP2,EIF1B,EIF4G1,GLE1,EIF2B2,PAIP2,KHDRBS1,AGO2,PAIP2B,MIF4GD,ATF4,EIF2AK4,HABP4,EIF2S1,CTIF,NCBP1,RPL13A,POLR2D,EIF2B5,EIF3H,EIF4EBP2,YTHDF1,CDC123,UHMK1,BOLL,BANK1,IMPACT,LARP1,EIF4A2,NCK1,EIF5B,PPP1R15B,METTL3,POLR2G,EIF2AK3,PAIP1,PPP1CA,EIF1,RBM4,RPS6KB2,EIF3…		DDX3X
GO_ESTABLISHMENT_OF_PROTEIN_LOCALIZATION_TO_MEMBRANE	GO:0090150	303	Up	4.2778788690758286e-4	0.01186914067032515	5	BAD,AGK,ARHGAP44,SEC62,RPS20,FYN,BID,ZDHHC6,SEC63,LRRC7,PEX3,HSPA5,GOPC,VAMP3,SEC61A1,RPL18,CASP8,TRAM2,SEC61A2,TRAM1,GRIPAP1,REEP1,VPS35,FRMPD1,RPL31,TP63,NSF,TP73,HSP90AA1,RPS5,RAB10,BAX,PPP1R13B,RPL6,RPLP0,TIMM13,GGA1,MICALL1,TOMM22,RPL3,MIEF1,SAMM50,GZMB,TIMM9,SRP54,ARFRP1,E2F1,CHMP4B,UBL4A,ZDHHC15,GGA2,CSK,RAB11A,CEMIP,BMF,ZDHHC2,SGTA,PDCD5,RPS16,AKT2,BBC3,RPS19,RPL18A,SEC61B,MAPK8,RPL28,RPL…	RAB10,BBC3,RPS26,VAMP2	ERBB2,BBS1,CDK5R1,KCNE1
GO_VACUOLE_ORGANIZATION	GO:0007033	153	Up	4.372622018947259e-4	0.012087406235464868	1	VPS41,SYT7,RB1CC1,GRN,IFT88,GABARAPL2,PHF23,HEXB,FAM160A2,ATG5,VMP1,ATG2B,VPS35,WIPI1,RAB7A,PIK3C3,TP53INP2,PSEN1,ULK2,ATG16L1,CHMP5,MT3,NSFL1C,P2RX7,SCFD1,HOOK2,SH3GLB1,HPS4,MTMR3,CHMP4B,MAP1LC3A,SRPX,CLN5,CORO1A,NPRL3,NAGPA,SPG11,VPS18,LAPTM4B,TMEM106B,HPS1,TBC1D12,NAGLU,IFT20,RAB34,ATG2A,AMBRA1,GNPTAB,RAB23,FIG4,TFEB,MAN2A1,ARSB,NPRL2,PIKFYVE,RAB3GAP1,MFN2,STX12,RAB3GAP2,RAB14,VPS4B,ATG101,NDP…	LRSAM1	P2RX7,SRPX
GO_RESPONSE_TO_AMINO_ACID_STARVATION	GO:1990928	45	Up	4.4075828281723054e-4	0.012121042289637696	3	RRAGD,FAS,EIF2AK2,SESN1,RRAGB,SEH1L,GCN1,SH3GLB1,MAPK1,DEPDC5,MAP1LC3A,MAPK3,WDR59,NPRL3,HNRNPL,MAPK8,ITFG2,DAP,NPRL2,RRAGC,KPTN,CDKN1A,BECN1,WDR24,ATF4,EIF2AK4,SESN2,EIF2S1,SLC38A2,EIF2A,SESN3,IMPACT,LARP1,RRAGA,ATF3,DAPL1,MIOS,EIF2AK3,C12orf66,RNF152,PRKD1,EIF4EBP1,MAP3K5,SZT2,MTOR
GO_PROTEIN_LOCALIZATION_TO_CHROMOSOME	GO:0034502	74	Up	4.4203491524064716e-4	0.012121042289637696	5	CENPQ,SPDL1,PARP3,WAPL,XRCC5,NDC80,ATRX,ZW10,ESR1,TINF2,MSH2,CTCF,ACD,PIH1D1,EZH2,TNKS2,MCM9,TTK,IK,CENPA,CCT4,RPA2,SLF2,TCP1,MCM8,POT1,MAU2,GNL3L,DKC1,RPA1,TERF2,SLF1,PPHLN1,CCT7,NABP2,BRCA2,RB1,WRAP53,CARM1,BOD1,CDCA5,CCT6A,HDAC8,CHMP7,TERF1,ATM,CCT5,BUB3,CCT8,LRWD1,LEMD2,CCT3,GNL3,NIPBL,RAD21,SPIDR,CCT2,TERF2IP,PLK1,CDT1,MIS12,CDK1,ESCO2,TRAPPC12,MTBP,TNKS,ATR,SGF29,AURKB,RCC2,SETD2,RUVBL2,CHA…	TCP1,BOD1
GO_FRUCTOSE_1_6_BISPHOSPHATE_METABOLIC_PROCESS	NA	8	Up	4.4331515223438835e-4	0.012121042289637696	NA	PFKP,TIGAR,ALDOC,ALDOB,PFKL,ALDOA,PFKM,FBP1	ALDOA
GO_REGULATION_OF_RESPONSE_TO_ENDOPLASMIC_RETICULUM_STRESS	GO:1905897	78	Up	4.6580165347703595e-4	0.012672997050744119	3	BAK1,HSPA5,HERPUD1,USP13,ATXN3,ERLEC1,NCK2,DERL2,NFE2L1,PPP1R15A,BAX,EDEM2,ERP29,SIRT1,DERL3,XBP1,USP14,DNAJC3,BFAR,SGTA,CAV1,AGR2,CREB3,TMEM33,WFS1,NFE2L2,PARK7,TXNDC12,ATF6,CLU,COPS5,SPOP,DNAJB9,SERINC3,EDEM1,UBAC2,UBQLN1,OS9,DAB2IP,RNF185,TMBIM6,PMAIP1,MANF,PIK3R1,HYOU1,BCL2L11,USP25,CREB3L1,NCK1,PPP1R15B,UBXN1,SYVN1,RNF183,BCL2L1,USP19,EIF2AK3,BRSK2,DDIT3,PTPN2,NUPR1,BOK,ERN1,GRINA,YOD1,TMEM2…		BRSK2
GO_PROTEIN_TARGETING_TO_MITOCHONDRION	GO:0006626	94	Up	4.6687327876793736e-4	0.012672997050744119	5	AGK,BID,TOMM34,MIPEP,USP36,CSNK2A2,SREBF1,LMAN1,TIMM21,HSP90AA1,HUWE1,SIRT4,RNF31,SH3GLB1,TIMM13,HPS4,TOMM22,FBXO7,TSPO,SAMM50,TIMM9,GDAP1,BNIP3L,TIMM44,PDCD5,TIMM50,GSK3A,PMPCB,PITRM1,UBE2D3,GRPEL1,FBXW7,AIP,HTRA2,RHOU,MFN2,DNAJC15,MTERF4,ROMO1,TIMM17B,RAC2,TOMM40,TIMM10B,PRKAA1,TIMM17A,TIMM10,UQCRC2,NPEPPS,SAE1,HAX1,HSPD1,IMMP1L,TIMM8B,BAG3,OXA1L,BAG4,PINK1,TOMM40L,UBE2J2,VPS11,FZD5,CHCHD4,COX1…		RNF31
GO_NEGATIVE_REGULATION_OF_TOR_SIGNALING	GO:0032007	37	Up	4.7133636767706993e-4	0.012748122836560752	3	UBR2,FNIP2,SESN1,MAPKAPK5,SIRT1,DEPDC5,HIF1A,NPRL3,TSC2,GSK3A,ITFG2,EPM2A,NPRL2,STK11,KPTN,SH3BP4,SESN2,PRKAA1,ARNTL,TMEM127,TBC1D7,SESN3,ATM,FLCN,DEPTOR,UBR1,PRKAA2,TSC1,DDIT4,MTM1,C12orf66,RNF152,TNFAIP8L1,SZT2,AKT1S1,FNIP1,PDCD6
GO_POSITIVE_REGULATION_OF_MEMBRANE_PERMEABILITY	GO:1905710	60	Up	4.891456490176544e-4	0.013175452863682255	10	GCLC,STPG1,BAD,SLC25A5,BID,BAK1,HEBP2,CASP8,EYA2,TP63,TP73,GSK3B,BAX,MT3,PPP1R13B,SLC9A1,MUL1,TMEM14A,GZMB,E2F1,BMF,BNIP3L,BBC3,GSK3A,MAPK8,PPIF,YWHAE,TFDP2,ATF2,PPP3CC,ZNF205,RHOT1,YWHAH,HIP1R,YWHAQ,NMT1,RHOT2,TP53,PMAIP1,TP53BP2,BCL2L11,MPV17L,YWHAZ,MOAP1,YWHAB,ACAA2,YWHAG,BCL2,SFN,BNIP3,BOK,TMEM102,FZD9,BLOC1S2,SPG7,TFDP1,HSPA1A,SLC35F6,PPP3R1,CHCHD10	BBC3
GO_REGULATION_OF_PROTEIN_ACETYLATION	GO:1901983	67	Up	4.906406173468588e-4	0.013175452863682255	2	BRCA1,ISL1,SNAI2,ATG5,SPHK2,SPI1,RAPGEF3,GSK3B,ZMPSTE24,NOS1,SIRT1,SMARCB1,RPS6KA5,MAPK3,CTCF,PIH1D1,GATA3,KAT2A,PPARGC1A,ZNF451,PARK7,KMT2A,SET,TWIST1,SOX4,IL1B,LIF,PRKAA1,WBP2,ARNTL,CAMK1,KAT7,HINT2,ARRB1,GLYR1,SMAD4,SNCA,CHEK1,FLCN,PAXIP1,AUTS2,CTBP1,TAOK1,RPS6KA4,PRKAA2,IWS1,PYGO2,KLF15,CEP295,BRD7,TERF2IP,SETD5,SIN3A,FAM161A,SDR16C5,KAT5,TADA2B,TAF7,GATA2,RUVBL2,MUC1,NAP1L2,NOC2L,HDAC2,PIWIL…	SMARCB1,IL1B,IWS1	GATA3
GO_NUCLEOSIDE_MONOPHOSPHATE_METABOLIC_PROCESS	GO:0009123	65	Up	4.957105010025606e-4	0.013232449180602639	2	AK2,PNKP,DLG1,NT5C2,MAGI3,CAD,AK6,UPRT,GMPR2,PRPS2,CDADC1,DHODH,IMPDH1,AK1,LHPP,DNPH1,RAD50,UMPS,DGUOK,AMPD2,AMPD1,TJP2,PAICS,PPAT,DUT,DCTD,UCK1,MPP1,AMPD3,CMPK2,RFK,NT5E,ATIC,AK7,UCK2,GUK1,CASK,PRPS1,AK3,DLG2,AK9,LRGUK,ADK,DCK,GART,CMPK1,AK4,GMPS,AK8,HPRT1,TK2,TK1,DTYMK,TYMS,SHMT1,IMPDH2,PFAS,UPP1,ENTPD8,ADA,UCKL1,CARD11,APRT,NT5M,ADSL	PNKP	CASK
GO_CELL_CYCLE_G2_M_PHASE_TRANSITION	GO:0044839	248	Up	4.962828393310206e-4	0.013232449180602639	9	PRKAR2B,FBXL3,USH1C,PAFAH1B1,PSMB1,AKAP8L,BRCA1,PSMC4,MNAT1,FHL1,PSMA4,OFD1,FOXN3,SDCCAG8,CUL1,MTA3,CDK14,PPP1R12A,TAF2,PSME4,PRKACA,HMMR,FBXW11,NDE1,CLASP1,GTSE1,PPP1R12B,DYNC1I2,PCM1,DNM2,HSP90AA1,CDC14B,SMARCD3,ABCB1,ORC1,PSMC5,UIMC1,AURKA,TPX2,DYNLL1,PSME1,HAUS4,CLSPN,CDC6,PSMD5,CDC7,PSMD8,RBX1,PSMC6,PSMA3,PSMC1,PSMB5,PSMA6,PSME2,NINL,PSMA7,CDC25B,MAPRE1,CEP76,CEP192,PSMD10,PSMD7,CCP110,RAB11…		BRSK2
GO_COENZYME_METABOLIC_PROCESS	NA	226	Up	4.989302149346884e-4	0.013256029279483824	NA	GCLC,PDK4,ACSM3,CROT,PDK2,NADK,AASS,ELOVL5,MRI1,MAT2B,SLC2A3,MPC1,DGAT2,FAR2,GSTO2,MTHFD2,ELOVL1,PDK3,COASY,ACSL4,PTGS2,ACAT1,MOCOS,SLC46A1,ACACB,MCCC1,FOLH1,COQ9,SLC23A2,PDPR,DLD,VNN3,ACOT7,SCD,TECR,SLC25A1,CYB5R3,GSTZ1,MTHFD1,AHCY,ACOT8,ABCD1,MLYCD,QPRT,ACSBG1,GCDH,NAMPT,OGDH,NMRK1,PNPO,AADAT,FOLR1,PDHX,COQ5,MVK,VNN1,VNN2,ACOT13,NUDT12,HMGCS1,HMGCR,PCCB,COQ10B,KYNU,SPR,KMO,HMGCL,SLC2A1,AKR1A1,E…	PANK3,ENOPH1	QPRT,RGN
GO_COENZYME_A_METABOLIC_PROCESS	GO:0015936	15	Up	5.031211185946177e-4	0.013314675443200722	2	CROT,COASY,ACAT1,ACOT7,HMGCR,PANK3,PANK2,PPCS,ACLY,MCCC2,PPCDC,NUDT7,PANK1,PANK4,DCAKD	PANK3
GO_MITOCHONDRIAL_OUTER_MEMBRANE_PERMEABILIZATION	GO:0097345	53	Up	5.046791463375722e-4	0.013314675443200722	1	GCLC,BAD,SLC25A5,BID,BAK1,CASP8,EYA2,TP63,TP73,GSK3B,BAX,PPP1R13B,MUL1,TMEM14A,GZMB,E2F1,BMF,BNIP3L,BBC3,GSK3A,MAPK8,YWHAE,TFDP2,PPP3CC,ZNF205,RHOT1,YWHAH,HIP1R,YWHAQ,NMT1,RHOT2,TP53,PMAIP1,TP53BP2,BCL2L11,MPV17L,YWHAZ,MOAP1,YWHAB,ACAA2,YWHAG,BCL2,SFN,BNIP3,BOK,TMEM102,FZD9,BLOC1S2,TFDP1,HSPA1A,SLC35F6,PPP3R1,CHCHD10	BBC3
GO_NUCLEOSIDE_DIPHOSPHATE_METABOLIC_PROCESS	GO:0009132	134	Up	5.133532762160754e-4	0.013496165328212137	2	BAD,AK2,SLC4A1,MLXIPL,IGF1,NUP160,TPR,ENTPD2,NDC1,PFKP,PKM,HDAC4,NUP133,ENO1,NUP37,DLG1,SIRT6,TIGAR,PGM1,PSEN1,MAGI3,SEH1L,P2RX7,NUP50,AAAS,NUP188,HIF1A,RAE1,PGK1,NUP93,NME3,NME4,GPI,OGDH,PRKAG2,AK1,GALK1,ENO3,NUP88,ALDOC,PPARGC1A,NUP98,NUP107,GAPDH,TPI1,ENO2,NME5,NUP155,PFKFB4,TJP2,NUP43,ECD,PFKFB2,NUP153,NUP85,NUP214,CBFA2T3,MPP1,NUP210,PRKAA1,AMPD3,CMPK2,LDHA,ALDOB,NUP54,NUP58,AK7,NUDT7,FOXK2,…	GAPDH,ALDOA,PGAM1	P2RX7,CASK
GO_REGULATION_OF_CELL_CYCLE	GO:0051726	1070	Up	5.179127514156911e-4	0.013568592257472409	9	MAD1L1,KLHL13,POLDIP2,CDC27,PRKAR2B,KMT2E,FBXL3,DBF4,PAF1,CDKL3,MARK4,PAFAH1B1,GAS7,E2F2,PSMB1,CDKL5,CDK11A,CRY1,PKD1,MLXIPL,ZNF207,ANLN,WIZ,BRCA1,PSMC4,DDX11,TACC3,YAF2,BID,IGF1,PRDM11,MNAT1,RUNX3,SPAST,FHL1,RRAGD,BAK1,TIMP2,CUL3,USP2,NSUN2,SPDL1,PSMA4,MYO16,PARP3,CUL7,OFD1,YTHDC2,TPR,USP28,RAD51,FOXN3,ANAPC4,SDCCAG8,FOXC1,CUL1,MTA3,CDK14,ATP2B4,RIOK2,CDK17,WAPL,RNF4,HIPK2,IPO5,PKN2,CDK13,ASPM,F…	TGM1,FBXO6,GADD45A,IL1B,XRCC3,MDC1,PML,RPRM,RAD23A,HSF1	GATA3,CABLES1,CCNJL,EGF,ERCC3,GPER1,AXIN2,IL12A,DCDC1,PDE3A,CDK5R1,MAPK15,DDX3X
GO_CELL_CYCLE_PROCESS	GO:0022402	1186	Up	5.28501214532451e-4	0.013797918861352426	9	MAD1L1,KLHL13,CYP26B1,CDC27,UPF1,PRKAR2B,KMT2E,FBXL3,USH1C,DBF4,PAF1,MARK4,PAFAH1B1,GAS7,PAX6,PSMB1,PKD1,MLXIPL,ZNF207,NCAPD2,AKAP8L,TTC19,ANLN,WIZ,CEP68,BRCA1,ERCC1,PSMC4,DDX11,TACC3,POLA2,YAF2,BID,IGF1,MNAT1,SPAST,FHL1,UBR2,RRAGD,NCAPH2,CENPQ,PIAS1,RFC1,CUL3,TUBG2,NSUN2,SPDL1,PHF23,PSMA4,MYO16,PARP3,CUL7,CNTLN,OFD1,YTHDC2,TPR,MAP4,RFC2,RAD51,FOXN3,ANAPC4,SDCCAG8,CUL1,MTA3,CDK14,PPP1R12A,CROCC,A…	PHGDH,GADD45A,IL1B,XRCC3,MDC1,PML,BOD1,RPRM,HSF1	CCNJL,EGF,ERCC3,GPER1,AXIN2,IL12A,DCDC1,PDE3A,BRSK2,CDK5R1,MAPK15,DDX3X,TUBB8
GO_POSITIVE_REGULATION_OF_PROTEIN_POLYMERIZATION	GO:0032273	112	Up	5.327282502862034e-4	0.013860151259176345	1	BAIAP2L1,CCL26,SCIN,WAS,NCKAP1,RHOA,NAV3,PFN2,NCK2,CLASP1,DLG1,HSP90AA1,CTTN,ICAM1,PICK1,NIN,HCK,MAPRE1,CORO1A,PYCARD,MET,WASL,ACTR3C,CSF3,PFN1,SLAIN2,ARPC3,CDKN1B,WASF1,ACTR3,PTK2B,NCKAP1L,VASP,CCR7,VIL1,AKAP9,CDC42EP1,BAIAP2L2,SNX9,ARPC1B,GMFG,CLIP1,HIP1R,MAP1B,ACTR3B,PSRC1,SPIRE1,RAC1,BIN1,CDK5RAP2,ARPC5L,CCL21,FCHSD2,NUMA1,ACTR2,ABI2,AP1AR,ARF1,ANKRD53,IQGAP2,TERF1,GSN,PAK1,RPS3,CDC42EP2,FER,…	RAC1,CDC42EP5	CDK5R1
GO_POSITIVE_REGULATION_OF_CELLULAR_CATABOLIC_PROCESS	GO:0031331	329	Up	5.370180228640416e-4	0.013883693943796217	2	GCLC,ANKIB1,BAD,UPF1,OSBPL7,MLXIPL,ABHD5,DCN,PSMC4,NUB1,RNF14,IGF1,TNFRSF1B,PIAS1,RNF19A,CLEC16A,VPS13D,MAPK9,HERPUD1,PIK3CB,ATG5,USP13,GNAI3,ATXN3,ROCK1,SIRT2,VPS35,PABPC1,TRIB2,CHFR,NRDC,TNRC6C,ITCH,TP53INP2,KEAP1,SESN1,MID2,PSEN1,HSP90AA1,LRP2,GSK3B,ULK2,BAX,AURKA,KHSRP,EDEM2,P2RX7,SPTLC1,MUL1,TNRC6A,EZR,HDAC6,WAC,TREM2,SIRT1,SH3GLB1,FBXO7,GTPBP1,HMOX1,TNRC6B,RBX1,SPTLC2,HIF1A,PSMC1,TRIB3,SMAD…	CCDC22,RIPK2,IL1B,LRSAM1,ADRA2A,RAD23A,HSF1	P2RX7,RGN,EGF,PYHIN1,PCSK9
GO_ENDOSOME_ORGANIZATION	GO:0007032	73	Up	5.404209503374694e-4	0.013883693943796217	1	ALS2,VTA1,PI4K2B,FAM160A2,RAB27A,TSG101,RAB7A,PIK3C3,CHMP2B,CHMP5,SNX10,HOOK2,CHMP4B,RAB11A,VPS18,LAPTM4B,PLEKHJ1,DNM1,CLCN3,CORO1C,RAB5B,SNX3,STAM2,CHMP3,EXOC8,VPS4B,ARFGEF2,RAB22A,CHMP2A,CHMP1A,VPS25,VPS4A,HOOK1,STX6,TMEM127,VPS36,STAM,DNAJC13,USP8,SCARB2,VPS37B,MVB12A,CHMP7,LAMTOR1,PI4K2A,VPS37A,SYNJ1,SNF8,VPS11,VPS28,SQSTM1,CHMP4C,PLEKHF1,AKTIP,RILP,VPS37C,HOOK3,USP50,PDCD6IP,TMCC1,RNF26,SNX3…	SQSTM1
GO_BASE_EXCISION_REPAIR	GO:0006284	42	Up	5.427723590647267e-4	0.013883693943796217	2	LIG3,POLQ,FAM168A,POLD1,NTHL1,POLB,XRCC1,UNG,SIRT6,HUWE1,APEX1,MPG,LIG1,RPA3,NEIL3,OGG1,RPA2,POLM,SMUG1,MBD4,PARP2,RPA1,PCNA,MUTYH,XPA,HMGA1,DNA2,TDG,NEIL1,POLG,TP53,RPS3,HMGA2,NEIL2,WRN,POLL,FEN1,APEX2,USP47,POLE,PRMT6,ERCC6	APEX2
GO_REGULATION_OF_DNA_TEMPLATED_TRANSCRIPTION_IN_RESPONSE_TO_STRESS	GO:0043620	111	Up	5.428283444414823e-4	0.013883693943796217	2	CREBBP,PSMB1,MBTPS2,PSMC4,HSF2,BCLAF1,PSMA4,HSPA5,PSME4,SIRT2,NEDD4,NCK2,PSMC5,MT3,GCN1,PSME1,PSMD5,PSMD8,HMOX1,RBX1,EP300,PSMC6,PSMA3,HIF1A,PSMC1,PSMB5,PSMA6,PSME2,PSMA7,PSMD10,HSF4,PSMD7,PSMA2,CA9,CUL2,PSMD3,PSMD11,PSMD9,VEGFA,PSMD14,EPAS1,NFE2L2,RPS6KA1,ATF6,EGR1,CHD6,HIF3A,PSMF1,PSMB2,KLF2,ATF4,INO80,PSMA1,EGLN3,SESN2,PSME3,DNAJB1,VHL,EGLN1,PSMB7,TMBIM6,TP53,PSMB6,PSMA5,ARNT,RPS27A,LIMD1,TAF1…	HSF1	HIF3A
GO_REGULATION_OF_CELLULAR_PROTEIN_LOCALIZATION	GO:1903827	487	Up	5.428655432206527e-4	0.013883693943796217	5	BAD,KDM1A,ITGA3,TMEM98,AP2B1,ARHGAP44,MARK4,HFE,FYN,AKAP8L,TYROBP,BID,RUFY3,PRKCH,CENPQ,CDH1,GPM6B,TPR,GOPC,NEDD4L,USP36,CROCC,RIOK2,WAPL,GPC1,CASP8,NGFR,ABCA7,IPO5,PPP2R5A,CLDN18,SP100,PRKCZ,HYAL2,GRIPAP1,POLR1A,ERLEC1,VPS35,KCNAB2,DRD4,CSNK2A2,CDC42,PRKACA,SREBF1,DERL2,TP63,PTGS2,PICALM,TSG101,LMAN1,GTSE1,ACTB,DLG1,ANKRD13A,GPC4,MAP2,PCM1,TP53INP2,TP73,SAR1A,RAPGEF3,OPHN1,EPB41L2,STX7,PSEN1,HSP…	BBC3,TCP1,IL1B,SQSTM1,IWS1,VAMP2	RNF31,ADAM10,EGF,ERBB2,ANGPT1,PYHIN1,SHH,GPER1,BRSK2,CDK5R1,ERBB4,KCNE1
GO_ORGANELLE_MEMBRANE_FUSION	GO:0090174	84	Up	5.486340984090954e-4	0.013983660291315215	1	VPS41,SYT7,VAMP3,GNAI3,SYT1,RAB7A,STX7,CHMP2B,SNAP23,SNAP29,VTI1B,EEA1,CORO1A,STX4,SPG11,VPS18,STX10,ANKRD27,AKT2,RAB3A,BET1,CAV2,STX1A,GOSR2,GOSR1,RAB34,STX2,C2CD5,BNIP1,CHMP3,VAMP4,STX12,STX16,VAMP7,TMEM175,VPS4A,VAV3,ANXA1,STX11,DYSF,STX6,TGFBRAP1,TBC1D4,STXBP1,STX17,USO1,VAMP1,RAB20,ANXA9,RAB13,SNAPIN,SNAP47,SNCA,VTI1A,VPS8,VPS11,STX5,RAB8B,VPS39,STX3,PRRT2,RAB8A,TAP1,STXBP6,CPLX1,STX8,KIF5B,…		VAMP1
GO_REGULATION_OF_ORGANELLE_ORGANIZATION	GO:0033043	1109	Up	5.57880514098943e-4	0.014171295896993083	1	GCLC,BAD,MAD1L1,FKBP4,KDM1A,ZMYND10,CDC27,UPF1,SLC25A5,KMT2E,MYCBP2,CX3CL1,BAIAP2L1,CCL26,PAF1,VPS41,ARHGAP44,SCIN,MARK4,PAFAH1B1,JARID2,CDKL5,PKD1,RHOBTB2,PAX7,ZNF207,FUZ,AKAP8L,SYT7,PLAUR,ANLN,DCN,BRCA1,ERCC1,EHD3,DDX11,TACC3,WAS,BID,ISL1,IGF1,PHLDB1,SNAI2,MNAT1,SPAST,ANK1,BAK1,GRN,IFT88,TMSB10,STAP1,CUL3,CLEC16A,PNKP,SPDL1,PHF23,PARP3,CAPG,CUL7,GPM6B,TPR,ARHGAP6,MAP4,VPS13D,ELN,ARHGEF5,LIMA1,M…	PNKP,SMARCB1,BBC3,PHF1,TCP1,IL1B,XRCC3,RAC1,PML,LRSAM1,SQSTM1,IWS1,CDC42EP5,ZNF274	EHD3,PRDM6,NOX4,ARHGAP28,P2RX7,RNF31,GATA3,BST1,PREX1,HRK,EGF,VAMP1,GPER1,AXIN2,PDE3A,CDK5R1,CDH5,MAPK15,ARHGEF15
GO_SNRNA_TRANSCRIPTION	GO:0009301	68	Up	5.622280510343577e-4	0.014233645507499447	2	POLR2J,SNAPC1,POU2F2,POLR2B,TAF11,CCNT2,SRRT,CCNK,POLR2E,POLR2F,RPRD1B,INTS6,POLR2C,INTS9,INTS10,SNAPC2,POLR2I,ELL,TAF6,INTS2,TBP,NCBP2,ELL2,RPAP2,GTF2F1,ELL3,ICE2,CCNT1,USPL1,CDK7,CDK9,NCBP1,TAF8,GTF2B,INTS12,NABP2,GTF2A2,RPRD1A,POU2F1,INTS7,INTS3,ZC3H8,POLR2D,POLR2K,TAF5,INTS4,GTF2E1,RPRD2,POLR2H,ICE1,INTS1,PHAX,INTS8,SNAPC3,GTF2A1,SNAPC4,ZNF143,POLR2G,NABP1,SNAPC5,POLR2L,POLR2A,INTS5,SP1,GTF2F…	SNAPC2	RPRD2
GO_CELLULAR_RESPONSE_TO_GLUCOSE_STARVATION	GO:0042149	37	Up	5.700942185261254e-4	0.014346742374257378	3	HSPA5,ASNS,PIK3C3,SESN1,SH3GLB1,PICK1,XBP1,MTMR3,TBL2,ITFG2,CPEB4,NFE2L2,SLC2A1,KPTN,BECN1,ATG14,ATF4,SESN2,RRP8,PRKAA1,MYBBP1A,HNRNPA1,TP53,PMAIP1,SESN3,IMPACT,PRKAA2,NUAK2,IFI16,ZC3H12A,BCL2,EIF2AK3,C12orf66,HIGD1A,UPP1,PIK3R4,SZT2		NUAK2
GO_CELLULAR_RESPONSE_TO_EXOGENOUS_DSRNA	GO:0071360	14	Up	5.705115001865881e-4	0.014346742374257378	3	MAVS,MUL1,PQBP1,CAV1,DDX58,IFIH1,IRF3,DHX9,FLOT1,RALB,COLEC12,TLR3,IFIT1,ZCCHC3	IFIH1,FLOT1
GO_ENERGY_DERIVATION_BY_OXIDATION_OF_ORGANIC_COMPOUNDS	GO:0015980	234	Up	5.77018700238064e-4	0.014418023850557264	2	NDUFAB1,SLC25A13,COX10,NOS2,UQCRC1,MDH1,COX15,BID,IGF1,NDUFS1,RB1CC1,AIFM2,PHKA2,PPP1R3F,GYG2,CS,NDUFB4,MTFR1,PHKA1,IDH3G,PYGM,ADGRF5,ACADVL,SDHA,TIGAR,PGM1,ME2,GSK3B,NOA1,MT3,GNAS,COQ9,NDUFB2,DLD,FH,SORBS1,NDUFB7,ACO2,PYGL,HIF1A,NFATC4,PYGB,IDH3B,SLC25A14,TAZ,PHKB,GYS1,AKT2,ETFB,GSK3A,OGDH,PRKAG2,NDUFC1,PPARGC1A,NDUFS8,TRPV4,COX6A1,ALDH5A1,NNT,PCDH12,GBE1,POMC,GPD2,NDUFS7,COQ10B,PASK,SLC25A12,CO…	ACADVL,ME2,COA6	PPP1R3B
GO_ANTIGEN_PROCESSING_AND_PRESENTATION_OF_PEPTIDE_ANTIGEN	GO:0048002	171	Up	5.771811649179061e-4	0.014418023850557264	8	AP2B1,PSMB1,HFE,PSMC4,SLC11A1,CD74,PSMA4,AP2S1,VAMP3,CYBA,KIF2A,PSME4,AP1M1,RAB7A,KIFAP3,DYNC1I2,CAPZB,KIF22,DNM2,ITGB5,KIF3C,PSMC5,DYNLL1,LAG3,KIF4A,PSME1,SNAP23,PSMD5,TREM2,PSMD8,AP1B1,NCF4,PSMC6,PSMA3,LGMN,PSMC1,PSMB5,PSMA6,PSME2,SEC23A,PSMA7,KIF3B,PSMD10,PSMD7,PYCARD,IKBKB,DCTN6,FCGRT,AP1S1,PSMA2,PSMD3,PSMD11,PSMD9,CLEC4A,LNPEP,SEC24A,ACTR1B,PSMD14,CAPZA1,NCF2,CTSD,VAMP8,IDE,KIF18A,CLTA,PSMF1…	TAPBPL	HLA-DOA,HLA-DQA2
GO_MAST_CELL_DIFFERENTIATION	GO:0060374	4	Down	5.829273429586284e-4	0.014513346661277904	8	GATA3,KIT,PIK3CD,ZFPM1		GATA3,KIT
GO_CYTOKINETIC_PROCESS	GO:0032506	39	Up	5.881038153264811e-4	0.014577737735759025	9	ANLN,SPAST,RHOA,CHMP2B,CHMP5,MYH9,CHMP4B,KIF20A,ECT2,RTKN,CHMP3,VPS4B,ANXA11,SNX9,CHMP2A,CHMP1A,VPS4A,SPIRE1,KIF23,CEP55,KIF20B,ARF1,BIN3,CHMP7,MITD1,ALKBH4,RACGAP1,CHMP4C,CNTROB,PDCD6IP,SNX33,CHMP6,SNX18,AURKB,KLHDC8B,SPIRE2,NUP62,CHMP4A,CHMP1B
GO_RIBOSOMAL_LARGE_SUBUNIT_EXPORT_FROM_NUCLEUS	GO:0000055	8	Up	5.904447740580787e-4	0.014577737735759025	5	XPO1,NUP88,RAN,ZNF593,NMD3,RRS1,NPM1,SDAD1
GO_COFACTOR_METABOLIC_PROCESS	NA	385	Up	5.913299653420006e-4	0.014577737735759025	NA	GCLC,PDK4,ACSM3,CIAPIN1,CROT,PDK2,GGCT,COX10,NOX1,NADK,AASS,MGST1,PRSS3,FYN,ELOVL5,SLC25A39,COX15,ALAS1,GLRX2,GCLM,MRI1,MAT2B,CTNS,CYBA,AKR7A2,SLC2A3,MPC1,DGAT2,HAGH,FAR2,GSTO2,MTHFD2,ELOVL1,FECH,PDK3,COASY,ACSL4,MAOB,PTGS2,ACAT1,MOCOS,SLC46A1,ACACB,MCCC1,CPOX,HSP90AA1,NFE2L1,GSTP1,AKR1B1,MGST2,FOLH1,EIF2AK1,MT3,COQ9,SLC23A2,BLVRB,PDPR,DLD,VNN3,HDAC6,NUBP2,ACOT7,SCD,TECR,GGT5,GGT1,SLC25A1,SRRD,HS…	GGCT,PANK3,RAC1,ENOPH1,GSTA1	GGT5,QPRT,HPX,RGN
GO_REGULATION_OF_PROTEIN_DEUBIQUITINATION	GO:0090085	11	Up	5.988052013938935e-4	0.014713778788498971	2	SART3,ITCH,WDR48,PARK7,TRIM21,TANK,TNIP1,UBXN1,ZC3H12A,OTUD4,VCP
GO_AXONEMAL_DYNEIN_COMPLEX_ASSEMBLY	GO:0070286	24	Down	6.025144895545777e-4	0.014756698524302508	1	ZMYND10,DNAH5,TEKT2,SPAG1,CCDC114,DNAH1,DNAH7,DNAL1,DNAI1,LRRC6,LRRC49,CCDC65,CCDC40,CCDC39,DNAAF1,DRC1,CFAP100,DNAAF5,DNAAF2,DNAAF3,ARMC4,DNAI2,CFAP73,CCDC151		CFAP100,DNAI2
GO_REGULATION_OF_CELLULAR_AMINE_METABOLIC_PROCESS	GO:0033238	67	Up	6.05760296615899e-4	0.014788024903425146	2	PSMB1,PSMC4,PSMA4,ATP2B4,PSME4,VPS35,MAOB,DRD4,PSMC5,SIRT4,PSME1,COMT,PSMD5,PSMD8,PSMC6,PSMA3,PSMC1,PSMB5,PSMA6,PSME2,PSMA7,PSMD10,PSMD7,OAZ1,PSMA2,PSMD3,PSMD11,PSMD9,PSMD14,ODC1,PARK7,PSMF1,PSMB2,PNKD,PSMA1,PSME3,PSMB7,PSMB6,PSMA5,OAZ3,SNCA,PAOX,SLC7A11,NR4A2,AZIN1,SLC7A7,PSMD4,PSMB4,ITGB2,PSMC2,PSMD6,HPRT1,PSMC3,ATCAY,ITGAM,GPR37,PSMD1,PSMD2,OAZ2,NQO1,ABAT,PSMD13,PSMD12,PSMB8,PSMB10,PSMB9,PSMB3
GO_NUCLEUS_ORGANIZATION	GO:0006997	114	Up	6.152403999860555e-4	0.014900236988455265	1	PAFAH1B1,AKAP8L,SPAST,TBPL1,TPR,USP36,NDC1,SPAG4,HIPK2,PSME4,NUP133,NFE2L1,CHMP2B,ZMPSTE24,SEH1L,RRN3,CHMP5,NSFL1C,SRPK1,PES1,SUN2,VRK1,CHMP4B,EMD,NUP93,DMPK,RPS19,PPP2R1A,ZPR1,NUP98,PARP11,NUP107,RNF8,NUP155,PPP2CA,RTN4,KDM3A,SUMO1,NEK6,VPS4B,NEK9,TARDBP,NUP153,PIWIL1,POLR1B,EMG1,CHMP2A,HABP4,SYNE1,CHMP1A,VPS4A,USPL1,CCNB1,LPIN1,ETS1,GOLM1,SRPK2,BIN1,TOR1B,TOR1A,NUMA1,NUP54,SYCP3,PML,WRAP53,SERB…	PML	GPER1
GO_POSITIVE_REGULATION_OF_AUTOPHAGY	GO:0010508	110	Up	6.15738427466531e-4	0.014900236988455265	2	BAD,DCN,CLEC16A,VPS13D,PIK3CB,ATG5,GNAI3,ROCK1,TP53INP2,SESN1,MID2,GSK3B,ULK2,SPTLC1,MUL1,HDAC6,WAC,SIRT1,SH3GLB1,FBXO7,HMOX1,SPTLC2,HIF1A,PIM2,MAPK3,TSC2,RIPK2,BNIP3L,CDC37,GSK3A,NOD1,AMBRA1,CAMKK2,EPM2A,TFEB,NPRL2,RAB3GAP1,TMEM59,PARK7,MFN2,STK11,FOXO3,RAB3GAP2,OPTN,BECN1,TICAM1,KDR,EIF2AK4,VPS13C,SH3BP4,SESN2,TRIM21,TRIM22,PRKAA1,MAP3K7,CALCOCO2,TRIM65,RALB,PLK2,MTDH,C9orf72,LRSAM1,SESN3,PIP4K…	RIPK2,LRSAM1
GO_PROTEIN_MODIFICATION_BY_SMALL_PROTEIN_CONJUGATION	GO:0032446	810	Up	6.163018624031902e-4	0.014900236988455265	2	GCLC,ANKIB1,HECW1,KLHL13,KDM1A,CDC27,MYCBP2,FBXL3,ASB4,PAF1,MYLIP,PSMB1,CRY1,UBE3C,SPRTN,FYN,RNF216,BRCA1,UBR7,PSMC4,NUB1,RNF14,UFL1,WWTR1,RNF10,BIRC3,UBR2,NUP160,UBA6,PIAS1,RNF19A,CUL3,PHF23,PSMA4,DCUN1D1,JADE2,CUL7,HSPA5,TPR,TSPAN17,ERCC8,NEDD4L,MAPK9,HERPUD1,ANAPC4,CUL1,RC3H2,ATG5,NDC1,UNKL,U2AF2,RNF4,BTBD1,HMG20B,ASB1,CBFB,HDAC4,PSME4,NUP133,NEDD4,RNF126,CDC42,RAD18,SEL1L,HLTF,LNX1,UBE2D1,CHF…	CCDC22,RIPK2,IFIH1,FBXO6,DDB2,CTU1,LRSAM1,RUSC1,SQSTM1,ISG15,ARRDC1	RNF31,RAB40AL,NEURL2,HIF3A,CAND2,KLHL3,ANGPT1,DZIP3,NEURL4
GO_POSITIVE_REGULATION_OF_I_KAPPAB_KINASE_NF_KAPPAB_SIGNALING	GO:0043123	171	Up	6.274964263199974e-4	0.015097504126339626	3	TSPAN6,CASP10,CFLAR,MAP3K14,CX3CL1,CD4,FYN,PPP5C,LTF,ATP2C1,CD74,BIRC3,TAB2,TRAF3IP2,CASP8,TNFRSF1A,RHOA,ALPK1,DDX1,MID2,TRAF5,FKBP1A,MAVS,MUL1,TMEM101,RNF31,ABL1,LGALS1,HMOX1,PPM1A,CD40,VAPA,CCDC22,PIM2,NDFIP2,TRADD,UBE2I,RIPK2,IKBKB,EEF1D,NOD1,BIRC2,LTBR,GOLT1B,TRIM38,ECT2,TFG,IL1A,TRIM62,WLS,CTH,GPR89A,TRIM32,NEK6,TNFRSF10B,TRIM25,TNFSF10,UNC5CL,IL1B,RBCK1,CCR7,IRF3,TRAF2,TICAM1,TNFRSF19,APOL3…	CCDC22,RIPK2,IL1B,IFIT5,LURAP1L	RNF31,EDA,S100A12,ROR1
GO_NUCLEOBASE_CONTAINING_SMALL_MOLECULE_BIOSYNTHETIC_PROCESS	GO:0034404	95	Up	6.284770303955716e-4	0.015097504126339626	2	DERA,TYMP,ENTPD2,NTHL1,PDE4A,PDE8A,ACAT1,UNG,NT5C2,CAD,ACOT7,PRTFDC1,MTAP,SAMHD1,ABCD1,DHODH,NME3,MLYCD,NME4,PDE4C,NUDT1,IMPDH1,PDE10A,DNPH1,NUDT12,NME5,PDE8B,PDE4D,OGG1,UMPS,PDE1A,GDA,SMUG1,AMD1,NT5C,ITPA,DUT,MBD4,PUDP,UCK1,AMPD3,NT5E,NUDT15,PDE5A,TDG,NEIL1,NUDT7,NME7,UCK2,GUK1,ENPP3,NEIL2,ADK,DCK,XDH,CDA,PDE9A,GMPS,VCP,NUDT5,HPRT1,NUDT13,TK2,TK1,ENTPD3,DTYMK,ADAL,HINT1,NUDT9,PDE7B,NME6,SMPDL3A,…		PDE7B
GO_NUCLEOSIDE_BISPHOSPHATE_BIOSYNTHETIC_PROCESS	GO:0033866	63	Up	6.310664569650399e-4	0.015100437972612284	2	PDK4,PDK2,ELOVL5,MPC1,ELOVL1,PDK3,COASY,ACSL4,ACAT1,ACACB,PDPR,DLD,ACOT7,SCD,TECR,SLC25A1,GSTZ1,MLYCD,ACSBG1,GCDH,PDHX,ELOVL4,PANK3,ACSL3,SLC35B3,PANK2,PPCS,ACSS2,PPT1,ACLY,PDHA1,PPCDC,PAPSS1,MPC2,SLC26A1,SCD5,SNCA,CBR4,HSD17B12,DLAT,ACSL1,PDK1,PANK1,ACSS1,SLC26A2,SLC35B2,PANK4,ELOVL7,ACSL6,PDP1,HACD1,PDHB,FASN,ELOVL6,PDP2,DCAKD,ACSF3,ACSL5,PAPSS2,HSD17B8,HACD2,PPT2,ACACA	PANK3
GO_MAINTENANCE_OF_PROTEIN_LOCALIZATION_IN_ORGANELLE	GO:0072595	36	Up	6.326157682368492e-4	0.015100437972612284	5	HSPA5,SP100,BCL3,KDELR3,SUN2,TSPO,RANGAP1,ARL2BP,KDELR1,SKP1,PARK7,ANKRD13C,SUPT7L,SYNE1,OS9,KDELR2,TXN,TAF8,BARD1,BBS4,PML,AKT1,HNRNPU,HK1,RER1,PINK1,MORC3,HK2,SUN1,CDK5,TAF3,TAPT1,INSIG1,TOPORS,GPAA1,ARL2	PML
GO_NUCLEOBASE_BIOSYNTHETIC_PROCESS	GO:0046112	19	Up	6.360936090968678e-4	0.015135404578478952	2	CPS1,CTPS2,CAD,MTHFD1,DHODH,UMPS,MTHFD1L,PAICS,PPAT,PRPS1,GART,CMPK1,GMPS,HPRT1,CTPS1,SHMT1,ADA,MTOR,APRT
GO_PURINE_NUCLEOSIDE_MONOPHOSPHATE_BIOSYNTHETIC_PROCESS	GO:0009127	18	Up	6.526356240868025e-4	0.015352630835331523	2	PRPS2,IMPDH1,LHPP,AMPD2,AMPD1,PAICS,PPAT,AMPD3,ATIC,ADK,GART,GMPS,HPRT1,IMPDH2,PFAS,ADA,APRT,ADSL
GO_PROTEIN_CONTAINING_COMPLEX_LOCALIZATION	GO:0031503	259	Up	6.538375792608717e-4	0.015352630835331523	5	FKBP4,UPF1,AP2B1,ARHGAP44,ADAM22,AKAP8L,TYROBP,NUP160,IFT88,LRRC7,TPR,THOC3,ZC3H11A,RIOK2,NDC1,U2AF2,AP3D1,PRKCZ,GRIPAP1,IFT80,NUP133,VPS35,DRD4,SMG6,CPSF1,NUP37,DLG1,KIFAP3,GPC4,PCM1,THOC1,OPHN1,DNM2,STX7,RABL2B,HSPB11,DLG3,XPO1,TNPO1,YTHDC1,KIF3C,SEH1L,EPS15,DYNLL1,BIRC5,EXOC1,ALKBH5,EZR,NUP50,AAAS,NUP188,IFT74,POLDIP3,THOC5,IFT27,SRSF5,TRIP11,PABPN1,IFT52,RAE1,KIF3B,SMAD7,NUP93,CLUAP1,RAB11A,T…	IWS1	ADAM22,DLG4,ADAM10,RBM15B
GO_REGULATION_OF_TOR_SIGNALING	GO:0032006	82	Up	6.546122271775804e-4	0.015352630835331523	3	UBR2,RRAGD,CLEC16A,FNIP2,ARAF,SESN1,RRAGB,ZMPSTE24,SEH1L,MAPKAPK5,RFFL,TREM2,SIRT1,KLHL22,DEPDC5,HIF1A,TELO2,TTI1,FAM83D,WDR59,NPRL3,TSC2,PIH1D1,GSK3A,RHEB,LAMTOR3,ITFG2,FBXO9,EPM2A,GOLPH3,NPRL2,LAMTOR2,RRAGC,STK11,KPTN,PIK3CA,WDR24,SH3BP4,SESN2,LIN28A,PRKAA1,ARNTL,LAMTOR5,TMEM127,GPAT3,RPTOR,DYRK3,DGKQ,TBCK,TBC1D7,GNA12,C9orf72,SESN3,ATM,LAMTOR1,FLCN,DEPTOR,RRAGA,SEC13,UBR1,SIK3,PRKAA2,RICTOR,MI…
GO_INNATE_IMMUNE_RESPONSE_ACTIVATING_CELL_SURFACE_RECEPTOR_SIGNALING_PATHWAY	GO:0002220	101	Up	6.55858150647388e-4	0.015352630835331523	3	CREBBP,PSMB1,FYN,PSMC4,PSMA4,CUL1,TAB2,PSME4,PRKACA,FBXW11,ICAM3,PAK3,FCN1,PSMC5,PSME1,PSMD5,PSMD8,TAB1,EP300,PSMC6,PSMA3,PSMC1,RPS6KA5,PSMB5,PSMA6,PSME2,PSMA7,PSMD10,PSMD7,IKBKB,RELB,PSMA2,PSMD3,ICAM2,PSMD11,NFKB1,PSMD9,CLEC4A,SKP1,PSMD14,MUC5B,PSMF1,PSMB2,FFAR2,PSMA1,PSME3,RAF1,KRAS,MAP3K7,PSMB7,PDPK1,PSMB6,BCL10,PRKACB,PSMA5,MUC4,PAK1,TAB3,FCER1G,PSMD4,PSMB4,PSMC2,PSMD6,PRKCD,SYK,PSMC3,BTRC,CL…
GO_REGULATION_OF_CELL_CYCLE_PROCESS	GO:0010564	676	Up	6.558732537102312e-4	0.015352630835331523	9	MAD1L1,KLHL13,CDC27,PRKAR2B,KMT2E,DBF4,PAF1,MARK4,PAFAH1B1,PSMB1,PKD1,MLXIPL,ZNF207,ANLN,WIZ,BRCA1,PSMC4,DDX11,TACC3,YAF2,BID,IGF1,SPAST,FHL1,CUL3,SPDL1,PSMA4,MYO16,PARP3,CUL7,OFD1,TPR,RAD51,FOXN3,ANAPC4,SDCCAG8,CUL1,MTA3,ATP2B4,RIOK2,WAPL,RNF4,PKN2,CDK13,RHOA,PSME4,SIRT2,PPP2R5B,CSNK2A2,CDC42,TRIP13,PRKACA,ZFYVE26,UBE2D1,SMC1A,HMMR,NDE1,CLASP1,EED,TIPIN,GTSE1,SPAG5,DYNC1I2,JADE1,FGFR1,PIK3C3,EDN…	GADD45A,IL1B,XRCC3,PML	EGF,ERCC3,GPER1,AXIN2,DCDC1,PDE3A,CDK5R1,MAPK15,DDX3X
GO_REGULATION_OF_AUTOPHAGY_OF_MITOCHONDRION	GO:1903146	39	Up	6.574740163554663e-4	0.015352630835331523	2	CLEC16A,VPS13D,USP36,CSNK2A2,SREBF1,TIGAR,CTTN,DNM1L,MUL1,HDAC6,FBXO7,TSPO,HIF1A,TSC2,BNIP3L,CDC37,GSK3A,FBXW7,CAMKK2,HTRA2,PARK7,MFN2,OPTN,VPS13C,USP30,TP53,HAX1,PINK1,ATP13A2,HK2,FZD5,BNIP3,GBA,RNF41,TOMM7,HTT,SMURF1,SREBF2,VDAC1
GO_REGULATION_OF_PROTEIN_STABILITY	GO:0031647	253	Up	6.621880361266836e-4	0.015414835429215278	10	CREBBP,FBXL3,LAMP2,MYLIP,ZNF207,WIZ,TYROBP,CCDC88C,IGF1,GRN,CUL3,USP2,USP28,PER3,NEDD4L,USP36,USP13,ISOC2,CTSA,VPS35,ATP1B3,PFN2,SEL1L,SREBF1,CHFR,FBXW11,GTSE1,USP33,SIRT6,HSP90AA1,NLK,MT3,AURKA,TESC,MUL1,CMTM6,TF,CAPN3,HDAC6,HSP90AB1,SIRT1,SH3GLB1,MAPK1,HPS4,XBP1,FBXO7,EP300,TELO2,STK4,RASSF2,SMAD7,TBL1X,PIM2,STUB1,PYCARD,CTSH,STK3,MTMR9,CDC37,CDC37L1,DVL1,GTPBP4,PFN1,KAT2A,WFS1,FBXW7,PPARGC1A,C…	GAPDH,TSPAN1,TCP1,FLOT1,RAD23A	PEX6,PYHIN1,SUGT1
GO_RRNA_TRANSCRIPTION	GO:0009303	27	Up	6.672684889121205e-4	0.015477226408343333	2	DDX11,TCOF1,GTF3C1,SMARCB1,PIH1D1,SPIN1,NPM3,NCL,GTF3C2,TAF1B,GTF3C3,GTF3A,GTF3C4,POLR1B,IPPK,SMARCA4,NOL11,PWP1,POLR1E,TP53,GTF3C5,GTF3C6,NIFK,BRF1,SIRT7,MTOR,ANG	SMARCB1,POLR1E
GO_NEGATIVE_REGULATION_OF_CALCIUM_ION_DEPENDENT_EXOCYTOSIS	GO:0045955	7	Up	6.689850489043201e-4	0.015477226408343333	5	REST,CBARP,GNAI2,STXBP3,RAP1B,NOTCH1,ADRA2A	ADRA2A
GO_POSITIVE_REGULATION_OF_VIRAL_LIFE_CYCLE	GO:1903902	56	Up	6.748627388443743e-4	0.015533960001889533	4	CD4,CD74,KPNA6,YTHDC2,PKN2,NUCKS1,PABPC1,TSG101,HACD3,TOP2B,FKBP6,CHMP2B,PPIE,SRPK1,LGALS1,CHMP4B,VAPA,FMR1,CAV2,TRIM38,CHMP3,VPS4B,VAPB,STAU1,TBC1D20,CHMP2A,TOP2A,TRIM21,VPS4A,SRPK2,TARBP2,VPS37B,STOM,NOTCH1,TRIM11,LARP1,ADAR,CHMP4C,PPIB,DDB1,LGALS9,PPID,PPIH,PC,PDE12,RAD23A,KPNA2,TMPRSS2,P4HB,IFIT1,PPIA,ZNF502,ADARB1,CNOT7,DDX3X,CCL5	RAD23A	DDX3X
GO_GLYCOSYL_COMPOUND_BIOSYNTHETIC_PROCESS	GO:1901659	39	Up	6.755692140733977e-4	0.015533960001889533	2	TYMP,CAD,PRTFDC1,MTAP,DHODH,NME3,NME4,IMPDH1,NME5,UMPS,AMD1,PUDP,UCK1,NT5E,NME7,UCK2,GUK1,ADK,DCK,CDA,TYW3,TYW5,GMPS,HPRT1,TK2,TK1,DTYMK,ADAL,LCMT2,NME6,IMPDH2,NME9,TRMT12,UPP1,ADA,UCKL1,APRT,NME1,NME2
GO_REGULATION_OF_DNA_METABOLIC_PROCESS	GO:0051052	293	Up	6.781220708633748e-4	0.015545121496407667	2	RAD52,KDM1A,UPF1,BRCA1,ERCC1,DDX11,WAS,PNKP,PARP3,ERCC8,RFC2,RAD51,POLQ,FAM168A,TMEM161A,EYA2,WDR18,SPI1,TP53BP1,NUCKS1,SMG6,MBD3,TFRC,XRCC1,MLH1,MAP2K7,PAK3,SIRT6,TIGAR,THOC1,XRCC5,RIF1,HSP90AA1,PTPRC,WDR70,KCNK2,GRHL2,ZMPSTE24,ATRX,MAP3K4,NOX4,BAX,UIMC1,MAPKAPK5,FUS,HNRNPC,TINF2,MSH2,HSP90AB1,SIRT1,MAPK1,TFIP11,PDGFB,HDAC10,PRMT5,CD40,SMCHD1,PARP4,RGCC,MAPK3,ACD,EYA1,NBN,UBR5,ERCC2,IL27RA,PRKD2…	PNKP,TCP1,PML,HSF1	NOX4,GATA3,RGN,GPER1,AXIN2,MAPK15
GO_POSITIVE_REGULATION_OF_APOPTOTIC_SIGNALING_PATHWAY	GO:2001235	162	Up	6.826334193015397e-4	0.015600974710420294	3	BAD,TNFRSF12A,NOX1,PLAUR,BID,IL20RA,FAS,BCLAF1,BAK1,CTNNA1,MAPK9,CASP8,HYAL2,NCK2,TP63,TP73,PTPRC,GSK3B,CYLD,BAX,DNM1L,PPP1R13B,TFAP4,SIRT1,JAK2,TIMP3,BIK,GZMB,NFATC4,MMP9,STK4,E2F1,SRPX,PYCARD,CTSH,BMF,SFRP1,STK3,PDCD5,PIAS4,BBC3,PPP2R1A,GSK3A,CAV1,CASP2,TGFBR1,MAPK8,PPIF,YWHAE,SLC9A3R1,FBXW7,CTSC,LTBR,TPD52L1,FAM162A,TFDP2,HTRA2,PARK7,SFPQ,WDR35,APAF1,PPP3CC,SPOP,TNFSF10,ZNF205,INHBA,G0S2,RBCK1…	BBC3,PML	CTNNA1,SRPX,HRK,GPER1
GO_PROTEIN_ACETYLATION	GO:0006473	178	Up	6.847563922043982e-4	0.015602070645408698	2	MSL3,CREBBP,BRCA1,ISL1,SNAI2,PHF20,JADE2,RSF1,ATG5,SPHK2,SPI1,ING3,MBD3,JADE1,RAPGEF3,SRCAP,GSK3B,KAT6A,ZMPSTE24,NCOA1,NOS1,BRPF3,SIRT1,SMARCB1,EP300,BRD1,RPS6KA5,MRGBP,NAA10,JADE3,MAPK3,CTCF,KAT8,PIH1D1,GATA3,KAT2A,NAT9,PPARGC1A,NAA40,NAA25,ING4,ZNF451,BRD8,EHHADH,KAT2B,KANSL3,POLE4,ATF2,PARK7,DR1,KMT2A,SET,SUPT7L,KANSL1,EPC1,TAF12,NAA50,NAA60,TWIST1,MORF4L2,NCOA3,USP22,SOX4,GTF3C4,IL1B,YEATS4,P…	SMARCB1,IL1B,IWS1	GATA3
GO_GOLGI_TO_PLASMA_MEMBRANE_PROTEIN_TRANSPORT	GO:0043001	37	Up	7.057500857828187e-4	0.01603182747734445	5	GOPC,VAMP3,NSF,RAB10,GGA1,ARFRP1,GGA2,CSK,RAB34,KRT18,GOLPH3,SPTBN1,BLZF1,LYPLA1,OPTN,ACSL3,VAMP7,BBS2,C16orf70,GGA3,MACF1,KIF13A,PREPL,GOLPH3L,GOLGA4,GOLGA7,SEC16A,ANK3,CNST,PKDCC,AMN,RAB26,RAB31,VAMP5,BBS1,SYS1,VAMP2	RAB10,VAMP2	BBS1
GO_POSITIVE_REGULATION_OF_INTRACELLULAR_TRANSPORT	GO:0032388	189	Up	7.19177079437149e-4	0.016287627892433505	5	FGR,FYN,RUFY3,EHD2,GAB2,CDH1,TPR,USP36,RIOK2,SPHK2,IPO5,HYAL2,NEDD4,CSNK2A2,CDC42,PRKACA,PTGS2,GTSE1,PTPN23,SPAG5,IL4R,MAP2,PCM1,SAR1A,RAPGEF3,RAB21,PSEN1,GSK3B,RBM22,HUWE1,MTMR2,EDEM2,MAVS,RBM27,RNF31,EZR,SH3GLB1,MAPK1,HPS4,MIEF1,PPM1A,TM9SF4,EMD,NUTF2,CEMIP,ZFAND1,UBR5,OAZ1,PDCD5,AKT2,TGFB1,PIK3R2,GSK3A,GLI3,YWHAE,UBE2D3,FBXW7,ZPR1,EHD1,CD81,CPSF6,C2CD5,MAPK14,TMEM30A,PDCD10,ECT2,NCBP2,SNX4,HTR…	IL1B,VAMP2	RNF31,ERBB2,SHH,CDK5R1
GO_PEPTIDYL_PROLINE_MODIFICATION	GO:0018208	50	Up	7.308828458114379e-4	0.01649638473527098	2	FKBP4,P4HA2,FKBP6,FKBP7,PPIE,OGFOD1,FKBP1A,P3H2,FKBP5,PPIL2,FKBP3,PIN4,FKBP8,FKBP14,PPIF,AIP,P3H3,PPWD1,NKTR,P3H1,FKBP15,FKBP1B,FKBP9,P4HA1,PIN1,AIPL1,EGLN3,PPIL4,FKBP11,EGLN1,PPIL1,PPIG,FKBP10,NTMT1,P4HA3,CWC27,RANBP2,PPIB,PPIC,CRTAP,PPID,PPIH,FKBP2,P4HTM,PPIL6,P4HB,PPIA,PPIAL4G,PPIL3,EGLN2		AIPL1
GO_RNA_CAPPING	GO:0036260	33	Up	7.327826175795327e-4	0.01649638473527098	2	POLR2J,MNAT1,POLR2B,NCBP3,POLR2E,POLR2F,RNMT,POLR2C,ERCC2,POLR2I,GTF2H1,GTF2H3,RNGTT,NCBP2,GTF2F1,CDK7,CCNH,NCBP1,CMTR1,TGS1,POLR2D,GTF2H2,POLR2K,ERCC3,POLR2H,POLR2G,POLR2L,CMTR2,POLR2A,GTF2F2,SUPT5H,GTF2H4,GTF2H5		ERCC3
GO_MITOTIC_CYTOKINETIC_PROCESS	GO:1902410	23	Up	7.47309038615793e-4	0.016773184063737755	9	RHOA,CHMP2B,CHMP5,CHMP4B,KIF20A,CHMP3,VPS4B,CHMP2A,CHMP1A,VPS4A,CEP55,KIF20B,ARF1,CHMP7,MITD1,CHMP4C,CNTROB,PDCD6IP,CHMP6,KLHDC8B,NUP62,CHMP4A,CHMP1B
GO_PROTEIN_ACYLATION	GO:0043543	218	Up	7.51440542103868e-4	0.016790782920994222	2	MSL3,CREBBP,BRCA1,ISL1,SNAI2,ZDHHC6,PHF20,JADE2,RSF1,HHAT,ATG5,SPHK2,SPI1,ING3,MBD3,JADE1,RAPGEF3,SRCAP,GSK3B,KAT6A,ZMPSTE24,NCOA1,NOS1,DLD,BRPF3,SIRT1,ZDHHC8,SMARCB1,EP300,BRD1,PPM1A,RPS6KA5,MRGBP,NAA10,JADE3,PORCN,ZDHHC15,MAPK3,CTCF,KAT8,ZDHHC2,PIH1D1,CLIP3,OGDH,ABHD17B,GATA3,KAT2A,NAT9,PPARGC1A,NAA40,NAA25,ING4,ZNF451,BRD8,EHHADH,KAT2B,KANSL3,POLE4,ATF2,PARK7,DR1,KMT2A,SET,DLST,SUPT7L,KANSL1,E…	SMARCB1,IL1B,IWS1	GATA3
GO_GOLGI_VESICLE_TRANSPORT	GO:0048193	332	Up	7.525593621991027e-4	0.016790782920994222	5	ARF5,COPZ2,TRAPPC6A,CYTH3,EHD3,SPAST,OSBPL5,SNX1,ANK1,RABEP1,GABARAPL2,CUL3,GOPC,VAMP3,USE1,TRAPPC3,ATP9A,MON2,AP3D1,GOLGA5,KIF2A,SPTB,EXOC5,WIPI1,NSF,LMAN1,BCAP29,SEC31B,KIFAP3,KLHL20,DYNC1I2,CAPZB,SAR1A,KIF22,DNM2,KIF3C,RAB10,CD59,SCAMP1,DDHD2,EPS15,TMED2,ZW10,ERGIC2,DYNLL1,KIF16B,GOLGA3,KIF4A,EXOC1,SCFD1,SNAP23,SEC22C,ARCN1,TMED1,GGA1,PICK1,KDELR3,CNIH1,VTI1B,SEC23A,CTSZ,ARFGAP1,ARFRP1,SEC23B,…	COPZ2,RAB10,CCDC22,VAMP2	EHD3,SCAMP2,CNIH3,BBS1,MAPK15,CTAGE9
GO_PROTEIN_INSERTION_INTO_MEMBRANE	GO:0051205	54	Up	7.590573866327707e-4	0.016885658254709474	5	BAD,AGK,BID,CASP8,TRAM2,REEP1,TP63,TP73,HSP90AA1,BAX,PPP1R13B,TIMM13,TOMM22,SAMM50,GZMB,TIMM9,E2F1,UBL4A,BMF,SGTA,PDCD5,BBC3,MAPK8,YWHAE,TFDP2,GRIN3B,PPP3CC,ROMO1,YWHAH,YWHAQ,TIMM10,NMT1,RTP4,TP53,PMAIP1,TP53BP2,EGFR,BCL2L11,OXA1L,COX18,YWHAZ,MOAP1,YWHAB,YWHAG,HSPA4,BCL2,MAL,SFN,TIMM22,NDUFA13,TFDP1,BAG6,PPP3R1,GET4	BBC3
GO_PROTEIN_INSERTION_INTO_MITOCHONDRIAL_MEMBRANE	GO:0051204	44	Up	7.635979564875183e-4	0.01689617173964005	5	BAD,AGK,BID,CASP8,TP63,TP73,HSP90AA1,BAX,PPP1R13B,TIMM13,TOMM22,SAMM50,GZMB,TIMM9,E2F1,BMF,PDCD5,BBC3,MAPK8,YWHAE,TFDP2,PPP3CC,ROMO1,YWHAH,YWHAQ,TIMM10,NMT1,TP53,PMAIP1,TP53BP2,BCL2L11,OXA1L,COX18,YWHAZ,MOAP1,YWHAB,YWHAG,HSPA4,BCL2,SFN,TIMM22,NDUFA13,TFDP1,PPP3R1	BBC3
GO_REGULATION_OF_CHROMATIN_ORGANIZATION	GO:1902275	160	Up	7.640242574115729e-4	0.01689617173964005	1	KDM1A,KMT2E,PAF1,JARID2,PAX7,AKAP8L,BRCA1,ISL1,SNAI2,TPR,ATG5,PRDM6,SPHK2,SPI1,SREBF1,KDM5A,EED,SART3,SIRT6,RIF1,WDR70,ZMPSTE24,ATRX,DNMT3B,NOS1,CDC45,SIRT1,SETD1A,SMARCB1,HIRA,SNW1,RPS6KA5,METTL4,FMR1,MAPK3,CTCF,RNF40,UBR5,PIH1D1,AKAP8,PRKD2,ZNHIT1,KDM4C,GATA3,MAPK8,KAT2A,SUPT6H,PPARGC1A,NAA40,AICDA,ASF1A,ZNF451,PHF1,VEGFA,BCL6,KDM3A,PADI2,KMT2A,MYB,UBE2B,SET,PHF19,ATAD2B,TWIST1,IL1B,LIF,MAP1S,T…	SMARCB1,PHF1,IL1B,IWS1,ZNF274	PRDM6,GATA3
GO_PROXIMAL_DISTAL_PATTERN_FORMATION_INVOLVED_IN_NEPHRON_DEVELOPMENT	GO:0072047	5	Down	7.677374362708202e-4	0.016928497898299994	13	OSR1,IRX1,IRX2,IRX3,HES5		OSR1,HES5
GO_POSITIVE_REGULATION_OF_INTRACELLULAR_PROTEIN_TRANSPORT	GO:0090316	144	Up	7.735343026281828e-4	0.016973649955724132	5	FYN,RUFY3,CDH1,TPR,USP36,RIOK2,IPO5,HYAL2,CSNK2A2,CDC42,PRKACA,PTGS2,GTSE1,PCM1,SAR1A,RAPGEF3,PSEN1,GSK3B,RBM22,HUWE1,EDEM2,MAVS,RNF31,SH3GLB1,MAPK1,HPS4,MIEF1,PPM1A,TM9SF4,EMD,NUTF2,CEMIP,ZFAND1,UBR5,OAZ1,PDCD5,AKT2,TGFB1,PIK3R2,GSK3A,GLI3,YWHAE,UBE2D3,FBXW7,ZPR1,CD81,C2CD5,MAPK14,TMEM30A,PDCD10,ECT2,HTRA2,RHOU,RAB29,ITGB1BP1,SEC16B,TARDBP,HPCA,IL1B,RAC2,SMO,TRIM28,RAN,PRKAA1,XPO4,CAMK1,EDEM1,PR…	IL1B,VAMP2	RNF31,ERBB2,SHH,CDK5R1
GO_REGULATION_OF_INTRINSIC_APOPTOTIC_SIGNALING_PATHWAY	GO:2001242	148	Up	7.74300031229336e-4	0.016973649955724132	3	BAD,KDM1A,NOX1,PLAUR,BID,IL20RA,SNAI2,CD74,CD44,BCLAF1,DAPK2,RRM2B,HERPUD1,YBX3,TMEM161A,NCK2,PTGS2,ENO1,CYLD,RRN3,DNAJA1,BAX,DNM1L,ERP29,SIRT1,XBP1,HIF1A,MMP9,PYCARD,BMF,URI1,PIAS4,BBC3,CAV1,HSPB1,CREB3,PPIF,SLC9A3R1,WFS1,FBXW7,PTPMT1,SOD2,VNN1,NME5,HTRA2,NFE2L2,PARK7,HDAC1,SFPQ,ARHGEF2,IVNS1ABP,TXNDC12,TRIM32,CLU,SPOP,MAPK8IP1,SNAI1,PLAGL2,BCL2L12,BECN1,TRAP1,STYXL1,ELL3,CDKN2D,RIPK3,BCL2L2,FIG…	BBC3	DDX3X
GO_PROTEIN_K63_LINKED_UBIQUITINATION	GO:0070534	44	Up	7.911453054716241e-4	0.01729250451116611	2	RNF4,NEDD4,RNF126,UBE2T,ITCH,UBE2D4,HECTD1,STUB1,BFAR,UBR5,UBE2S,PRPF19,BIRC2,SASH1,RNF8,UBE2B,TRAF2,TRIM5,UBE2G1,GPS2,PTPN22,PLAA,TRIP12,RNF168,NOD2,OTUB1,UBE2V2,TRIM56,UBE2E3,PELI3,TRAF6,UBE2O,RNF152,ARIH2,UBE2N,PARP10,UBE2E2,ZFP91,PELI1,WWP2,RNF5,TRIM27,UBE2V1,RNF115
GO_INTERACTION_WITH_HOST	GO:0051701	176	Up	8.012911978615309e-4	0.017455200225877165	4	FUCA2,BAD,CD4,CD74,KPNA6,CDH1,THOC3,EIF2AK2,SERPINB3,ATG5,CASP8,HIPK2,HYAL2,NEDD4,TFRC,PVR,SCARB1,TSG101,RAB7A,ITCH,THOC1,MID2,ITGB5,ULK2,CHMP2B,FCN1,EPS15,ICAM1,TYRO3,LGALS1,THOC5,SLC10A1,PABPN1,CHMP4B,VAPA,KPNA3,VPS18,TRIM35,SLC1A5,TGFB1,CBLL1,CAV2,CAV1,MET,KPNB1,EFNB3,CBL,CD81,SELPLG,GAPDH,SNX3,TRIM38,EXOC2,CD86,KPNA1,HYAL1,TUSC2,ITGB6,CHMP3,TRIM62,CD46,VAMP8,TRIM32,VPS4B,IDE,TCP1,TRIM25,ZNF63…	GAPDH,TCP1,PML
GO_CRISTAE_FORMATION	GO:0042407	15	Up	8.034312071788766e-4	0.017455200225877165	1	DNAJC11,ADCK1,SAMM50,TAZ,CHCHD3,IMMT,AFG3L2,APOOL,PINK1,CHCHD6,OMA1,LETM1,APOO,UQCC3,CHCHD10
GO_CHROMATIN_ORGANIZATION	GO:0006325	623	Up	8.055531956881735e-4	0.017455200225877165	1	KDM1A,MSL3,CREBBP,KMT2E,KDM7A,PAF1,JARID2,PAX7,BAZ1B,SCMH1,AKAP8L,MBTD1,PPP5C,BRCA1,KDM5D,DDX11,ZMYND11,ISL1,SNAI2,UBR2,PHF20,BRD9,CENPQ,ARID4A,JADE2,TPR,HDAC9,RSF1,ARID1B,ARID4B,USP36,KMT2C,ATG5,MTA3,HDAC7,PRDM6,SPHK2,EYA2,HMG20B,SMARCD1,KDM4A,SPI1,HDAC4,PSME4,SIRT2,NUCKS1,JMJD6,ING3,MBD3,HLTF,SREBF1,MCM2,TP63,SMARCE1,KDM5A,EED,ACTR6,ACTB,SART3,BAZ2A,SIRT6,JADE1,UBE2A,RIF1,SMARCA2,SRCAP,RBL1,RSB…	SMARCB1,GRWD1,PHF1,IL1B,DDB2,IWS1,ZNF274	PRDM6,GATA3,PADI3
GO_POSITIVE_REGULATION_OF_CHROMOSOME_ORGANIZATION	GO:2001252	163	Up	8.097801280252037e-4	0.01749637006500433	1	KDM1A,KMT2E,PAF1,JARID2,PAX7,AKAP8L,BRCA1,ERCC1,DDX11,ISL1,SNAI2,CUL3,PNKP,TPR,ANAPC4,PRDM6,SPHK2,SREBF1,EED,SART3,MAP2K7,SIRT6,XRCC5,RIF1,ATRX,MAP3K4,DNMT3B,MAPKAPK5,ANAPC5,NOS1,SIRT1,SMARCB1,MAPK1,SNW1,RPS6KA5,FMR1,MAPK3,ACD,RNF40,NBN,PIH1D1,AKAP8,PRKD2,GATA3,TNKS2,KAT2A,PPARGC1A,PHF1,VEGFA,RAD50,BCL6,CCT4,SFPQ,NEK2,KMT2A,MYB,PHF19,SLF2,TCP1,HNRNPA2B1,IL1B,BECN1,DLGAP5,LIF,POT1,TRIM28,DNMT1,DKC…	PNKP,SMARCB1,PHF1,TCP1,IL1B,PML	PRDM6,GATA3,MAPK15
GO_POSITIVE_REGULATION_OF_CATABOLIC_PROCESS	GO:0009896	383	Up	8.213619578691941e-4	0.017695760920396764	2	GCLC,ANKIB1,BAD,HECW1,UPF1,OSBPL7,MYLIP,MLXIPL,ABHD5,DCN,PSMC4,NUB1,RNF14,IGF1,TNFRSF1B,SNX1,PIAS1,RNF19A,CLEC16A,VPS13D,NEDD4L,MAPK9,HERPUD1,PIK3CB,ATG5,USP13,GNAI3,ATXN3,ROCK1,SIRT2,VPS35,NEDD4,PABPC1,TRIB2,CHFR,NSF,RAB7A,NRDC,TNRC6C,ITCH,TP53INP2,KEAP1,SESN1,MID2,PSEN1,HSP90AA1,LRP2,GSK3B,ULK2,HACE1,BAX,AURKA,KHSRP,EDEM2,P2RX7,SPTLC1,MUL1,TNRC6A,EZR,HDAC6,WAC,TREM2,SIRT1,SH3GLB1,GGA1,FBXO7,GTP…	CCDC22,RIPK2,IL1B,LRSAM1,ADRA2A,TIPARP,RAD23A,HSF1	P2RX7,C4BPA,RGN,EGF,PYHIN1,PCSK9
GO_POSITIVE_REGULATION_OF_DNA_METABOLIC_PROCESS	GO:0051054	168	Up	8.305612914381474e-4	0.01784282957235266	2	BRCA1,ERCC1,DDX11,WAS,PNKP,PARP3,ERCC8,RFC2,RAD51,FAM168A,TMEM161A,EYA2,TP53BP1,TFRC,XRCC1,MLH1,MAP2K7,PAK3,SIRT6,TIGAR,XRCC5,RIF1,HSP90AA1,PTPRC,GRHL2,ATRX,MAP3K4,NOX4,BAX,UIMC1,MAPKAPK5,FUS,MSH2,HSP90AB1,SIRT1,MAPK1,PDGFB,HDAC10,CD40,SMCHD1,RGCC,MAPK3,ACD,EYA1,NBN,ERCC2,PRKD2,TGFB1,BABAM1,EXOSC3,TNKS2,PPARGC1A,PTGES3,FOXM1,RFC5,TIMELESS,RNF8,EYA4,SMOC2,RAD50,CCT4,MAD2L2,TNFSF4,NEK2,UBE2B,SLF2,T…	PNKP,TCP1,PML,HSF1	NOX4,MAPK15
GO_INTRINSIC_APOPTOTIC_SIGNALING_PATHWAY_IN_RESPONSE_TO_ENDOPLASMIC_RETICULUM_STRESS	GO:0070059	57	Up	8.402946809225672e-4	0.017966158695212554	3	BAK1,HERPUD1,NCK2,DNAJC10,UBE2K,PPP1R15A,BAX,ERP29,SIRT1,XBP1,TRIB3,BBC3,CREB3,WFS1,PARK7,TXNDC12,APAF1,TNFRSF10B,SPOP,TRAF2,ATF4,CHAC1,SERINC3,ERN2,DAB2IP,TMEM117,TMBIM6,PML,TP53,PMAIP1,HYOU1,ITPR1,BCL2L11,AIFM1,CREB3L1,NCK1,SYVN1,RNF183,BCL2L1,BCL2,EIF2AK3,CEBPB,BRSK2,DDIT3,PTPN2,BOK,ERN1,GRINA,LRRK2,ATP2A1,PTPN1,CASP4,MAP3K5,ERO1A,OPA1,HSPA1A,BAG6	BBC3,PML	BRSK2
GO_ESTABLISHMENT_OF_PROTEIN_LOCALIZATION_TO_PLASMA_MEMBRANE	GO:0061951	53	Up	8.410809762887112e-4	0.017966158695212554	5	ARHGAP44,LRRC7,GOPC,VAMP3,GRIPAP1,VPS35,NSF,RAB10,GGA1,ARFRP1,GGA2,CSK,RAB11A,RAB34,KRT18,GOLPH3,ARL6,GORASP1,SPTBN1,GORASP2,BLZF1,LYPLA1,OPTN,ACSL3,VAMP7,BBS2,C16orf70,GGA3,MACF1,KIF13A,LRRC1,PREPL,GOLPH3L,GRIP2,GOLGA4,GOLGA7,SEC16A,RILPL2,ANK3,GRIP1,CNST,PKDCC,AMN,RAB8A,RAB26,RAB31,NSG1,VAMP5,BBS1,SCRIB,RILPL1,SYS1,VAMP2	RAB10,VAMP2	BBS1
GO_CHROMATIN_ASSEMBLY_OR_DISASSEMBLY	GO:0006333	103	Up	8.480150624998647e-4	0.01803994106378716	1	PAF1,BAZ1B,CENPQ,TPR,RSF1,SMARCD1,MCM2,SMARCE1,SART3,SIRT6,SMARCD3,KAT6A,ATRX,SUPT16H,SMARCB1,CABIN1,HIRA,CENPM,SMCHD1,SMARCA1,RBBP7,CENPI,CENPT,CTCF,OIP5,ASF1B,GRWD1,SMARCD2,ASF1A,CENPA,PADI2,ARID1A,UBN1,SET,HELLS,CENPL,NAA60,CENPK,NFE2,HJURP,SOX9,HP1BP3,SMARCA4,HAT1,MIS18BP1,MAP1S,NASP,ANP32B,HMGA1,CENPO,SMARCC2,BAHD1,CDAN1,TP53,ITGB3BP,CENPC,SHPRH,TLK2,HDAC8,CDKN2A,POLE3,MTA2,HIRIP3,HMGA2,CENP…	SMARCB1,GRWD1
GO_IRE1_MEDIATED_UNFOLDED_PROTEIN_RESPONSE	GO:0036498	63	Up	8.493335731587517e-4	0.01803994106378716	3	EXTL3,DDX11,BAK1,CUL7,HSPA5,PDIA5,PPP2R5B,WIPI1,ACADVL,MYDGF,BAX,ADD1,DNAJB11,KDELR3,XBP1,ARFGAP1,DNAJC3,BFAR,GSK3A,FKBP14,AGR2,GOSR2,TMEM33,WFS1,ZBTB17,SERP1,COPS5,VAPB,KLHDC3,SSR1,DNAJB9,EDEM1,ERN2,DAB2IP,TLN1,PREB,PARP16,SEC31A,HDGF,PDIA6,SRPRB,HYOU1,BCL2L11,CXXC1,TATDN2,ATP6V0D1,SHC1,LMNA,SYVN1,EXTL2,TPP1,YIF1A,CTDSP2,ERN1,SRPRA,TSPYL2,PTPN1,GFPT1,FICD,DCTN1,SULT1A4,PLA2G4B,SULT1A3	ACADVL
GO_DNA_DAMAGE_RESPONSE_DETECTION_OF_DNA_DAMAGE	GO:0042769	38	Up	8.524055977446784e-4	0.018054190674485174	3	RFC1,PNKP,RFC2,MRPS35,POLD1,RAD18,POLD3,DNAJA1,RBX1,RPA3,POLD2,RFC5,WDR48,RPA2,UBE2B,SOX4,MRPS26,RPA1,PCNA,RFC3,MRPS9,NEK1,CUL4A,DTL,PARP1,RPS27A,RPS3,HMGA2,UBC,CUL4B,USP1,RFC4,DDB1,UBB,POLD4,MRPS11,TREX1,UBA52	PNKP
GO_REGULATION_OF_TELOMERE_MAINTENANCE_VIA_TELOMERE_LENGTHENING	GO:1904356	59	Up	8.54874575130527e-4	0.01805562340001807	2	PNKP,SMG6,MAP2K7,XRCC5,MAP3K4,MAPKAPK5,HNRNPC,TINF2,MAPK1,MAPK3,ACD,TNKS2,XRN1,CCT4,SMG7,NEK2,TCP1,HNRNPA2B1,POT1,GNL3L,DKC1,SLX1A,TERF2,NAT10,HNRNPA1,PKIB,CCT7,PIF1,PARN,PARP1,NAF1,CCT6A,HMBOX1,TERF1,ATM,CCT5,NEK7,FBXO4,HNRNPU,CCT8,CCT3,CCT2,CTNNB1,EXOSC10,DCP2,TNKS,DHX36,ATR,ERCC4,CTC1,AURKB,MAPK15,SLX1B,SLX4,SRC,SMG5,PINX1,TEN1,RTEL1	PNKP,TCP1	MAPK15
GO_FORMATION_OF_TRANSLATION_PREINITIATION_COMPLEX	GO:0001731	7	Up	8.65426621687036e-4	0.018206921153576375	2	EIF5,EIF2S2,EIF2S3,DENR,RPL13A,EIF2D,MCTS1
GO_CHAPERONE_MEDIATED_AUTOPHAGY	GO:0061684	15	Up	8.668809380210588e-4	0.018206921153576375	2	LAMP2,CTSA,HSP90AA1,EEF1A2,STUB1,SNRNP70,HSPA8,CLU,SNCA,BAG3,EEF1A1,ATP13A2,SYNPO2,PLK3,ATG7
GO_REGULATION_OF_STEROID_BIOSYNTHETIC_PROCESS	GO:0050810	71	Up	8.759219331562523e-4	0.01834556271699683	2	NFYA,CYP51A1,MBTPS2,SNAI2,DKK3,DDX20,NFYC,IDI1,SREBF1,ACACB,FDFT1,REST,SIRT1,SCD,SEC14L2,TSPO,SQLE,ASAH1,ERLIN1,KPNB1,NFKB1,PPARGC1A,SC5D,MVK,CYP27B1,VDR,HMGCS1,HMGCR,FGF1,SCAP,CLCN2,GPAM,EGR1,NFYB,SNAI1,IL1B,INSIG2,BMP2,NR1D1,POR,APOE,RAN,PRKAA1,MBTPS1,SOD1,DGKQ,STAR,ERLIN2,ADM,TM7SF2,GGPS1,ABCG1,LSS,FDPS,FGFR4,WNT4,PMVK,ATP1A1,IGFBP7,STARD4,MVD,SF1,FASN,ELOVL6,DHCR7,SP1,INSIG1,AKR1C3,SREBF2,TNF…	IL1B
GO_RESPONSE_TO_INTERFERON_GAMMA	GO:0034341	166	Up	8.793090998336622e-4	0.018365347560136962	3	CX3CL1,CCL26,NOS2,NUB1,WAS,SLC11A1,NR1H3,VIM,CD44,IFNGR1,PIAS1,VAMP3,SEC61A1,CAMK2B,SP100,CDC42,TXK,STXBP2,EDN1,OAS1,KIF16B,ICAM1,HSP90AB1,JAK2,IL12RB1,CD40,HCK,MID1,CCL22,CCL17,STX4,CDC37,RPS6KB1,CCL2,HPX,CYP27B1,OAS3,OAS2,GAPDH,TRIM38,WNT5A,CCL20,ACTR3,STAT1,KYNU,SUMO1,STXBP3,TRIM62,CD58,GBP3,GBP1,IRF6,TRIM25,NMI,MT2A,IRF1,MED1,CITED1,IRF3,IRF5,BST2,ASS1,NR1H2,GCH1,TRIM21,PPARG,TRIM5,TRIM22,OAS…	OAS3,GAPDH,PML,GBP2,ACTG1	HPX,HLA-DQA2
GO_PROTEIN_POLYMERIZATION	GO:0051258	234	Up	8.834824888754831e-4	0.018395947697578758	1	FKBP4,BAIAP2L1,CCL26,SCIN,RANBP9,ZNF207,WAS,TMSB10,TUBG2,CAPG,ARHGAP6,ELN,TTC17,NCKAP1,ARFGEF1,RHOA,NAV3,PFN2,SPTB,GBA2,NCK2,NDE1,CLASP1,ADD2,DLG1,CAMSAP3,PAK3,CAPZB,MAP2,UBE2K,HSP90AA1,MAPRE3,CTTN,ADD1,DNM1L,ARHGAP28,ICAM1,PLEKHG2,JAK2,ABL1,TRIOBP,PICK1,NIN,HCK,MAPRE1,CEP192,CORO1A,COTL1,PYCARD,CLIP3,MTPN,MET,COBL,WASL,ACTR3C,KANK1,UBE2S,CSF3,PFN1,RANGRF,SLAIN2,TRPV4,ARPC3,CDKN1B,FBXO5,WASF1,DBN…	RAC1,CDC42EP5	ARHGAP28,PREX1,CDK5R1,CDH5
GO_ADP_METABOLIC_PROCESS	GO:0046031	103	Up	8.88055936667087e-4	0.018395947697578758	2	BAD,AK2,SLC4A1,MLXIPL,IGF1,NUP160,TPR,NDC1,PFKP,PKM,HDAC4,NUP133,ENO1,NUP37,SIRT6,TIGAR,PGM1,PSEN1,SEH1L,P2RX7,NUP50,AAAS,NUP188,HIF1A,RAE1,PGK1,NUP93,GPI,OGDH,PRKAG2,AK1,GALK1,ENO3,NUP88,ALDOC,PPARGC1A,NUP98,NUP107,GAPDH,TPI1,ENO2,NUP155,PFKFB4,NUP43,ECD,PFKFB2,NUP153,NUP85,NUP214,CBFA2T3,NUP210,PRKAA1,AMPD3,LDHA,ALDOB,NUP54,NUP58,FOXK2,PFKL,APP,ARNT,OGT,AK3,ALDOA,PFKM,RANBP2,AK9,NUP205,HKDC1,HK…	GAPDH,ALDOA,PGAM1	P2RX7
GO_REGULATION_OF_GENE_EXPRESSION_EPIGENETIC	GO:0040029	255	Up	8.913153597416698e-4	0.018395947697578758	2	UPF1,POLR2J,MSL3,JARID2,BAZ1B,BRCA1,UBR2,NUP160,ARID4A,POLR2B,TPR,ARID1B,KCNQ1,ARID4B,PUM2,NDC1,SPHK2,ELAVL1,SMARCD1,SPI1,HDAC4,POLR1A,SIRT2,NUP133,MBD3,EED,NUP37,ACTB,BAZ2A,SIRT6,TNRC6C,RIF1,YTHDC1,ZMPSTE24,SEH1L,SRRT,TFAP2C,DNMT3B,TNRC6A,ESR1,AGO1,NUP50,CDC45,HDAC6,AAAS,NUP188,SIRT1,POLR2E,HIRA,POLR2F,TNRC6B,EP300,ZC3H7B,DICER1,PABPC1L,RAE1,SMCHD1,SUV39H1,RBBP7,FMR1,NUP93,CTCF,POLR2C,TAF1C,DOT1…	PHF1,POLR1E	RBM15B
GO_FC_EPSILON_RECEPTOR_SIGNALING_PATHWAY	GO:0038095	110	Up	8.916491850181353e-4	0.018395947697578758	3	PSMB1,BTK,PSMC4,GAB2,PSMA4,LCP2,MAPK9,PIK3CB,CUL1,TAB2,MAP2K4,PSME4,NFATC3,FBXW11,MAP2K7,LAT2,PSMC5,PSME1,MAP3K1,PSMD5,PSMD8,MAPK1,TAB1,GRAP2,PSMC6,PSMA3,PSMC1,PSMB5,PSMA6,PSME2,NFATC2,PSMA7,PSMD10,MAPK3,PSMD7,IKBKB,PIK3R2,PSMA2,MAPK8,PPP3CB,PSMD3,PSMD11,NFKB1,MAPK10,PSMD9,ITK,SKP1,PSMD14,SOS1,NR4A3,PIK3CA,PLCG1,PSMF1,PSMB2,PSMA1,NFATC1,PSME3,VAV3,MAP3K7,TEC,RAC1,PSMB7,PPP3CA,PDPK1,VAV1,PSMB6,BCL…	RAC1	BTK,FCER1A
GO_REGULATION_OF_PROTEIN_LOCALIZATION_TO_NUCLEOLUS	GO:1904749	8	Up	8.930071697853765e-4	0.018395947697578758	5	POLR1A,BYSL,GLUL,NVL,NMD3,NPM1,MCRS1,PINX1
GO_CELLULAR_RESPONSE_TO_HEAT	GO:0034605	120	Up	9.046739918355856e-4	0.018585365422436523	3	FKBP4,CREBBP,HSF2,NUP160,HSPA5,TPR,CAMK2B,NDC1,ATXN3,NUP133,PRKACA,PTGS2,NUP37,HSP90AA1,GSK3B,SEH1L,NUP50,AAAS,NUP188,HSP90AB1,SIRT1,MAPK1,HMOX1,EP300,RAE1,SLC52A3,RBBP7,HSF4,MAPK3,NUP93,STUB1,DNAJC2,DNAJB6,RPA3,BAG1,NUP88,YWHAE,CRYAB,HSPA8,CHORDC1,NUP98,PTGES3,TRPV4,NUP107,ST8SIA1,BAG2,HSPA9,NUP155,FGF1,IL1A,HTRA2,PDCL3,SUMO1,RPA2,NUP43,HSPH1,CDKN1A,NUP153,NUP85,HSPA2,NUP214,ANO1,DNAJB1,NUP210,R…	HSF1
GO_NEGATIVE_REGULATION_OF_MRNA_SPLICING_VIA_SPLICEOSOME	GO:0048025	21	Up	9.088476470870385e-4	0.018620232856805023	2	PTBP1,SFSWAP,U2AF2,CELF4,HNRNPL,C1QBP,SRSF9,SRSF7,SRSF4,HNRNPA2B1,SRSF6,RBM42,RBMX,SAP18,SRSF12,DYRK1A,HNRNPK,NPM1,RBM10,SRSF10,RNPS1	RBM10
GO_REGULATION_OF_PEPTIDYL_LYSINE_ACETYLATION	GO:2000756	57	Up	9.181558440829218e-4	0.01875982008603122	2	BRCA1,ISL1,SNAI2,ATG5,SPHK2,SPI1,ZMPSTE24,NOS1,SIRT1,SMARCB1,RPS6KA5,MAPK3,CTCF,PIH1D1,GATA3,KAT2A,PPARGC1A,ZNF451,KMT2A,SET,TWIST1,SOX4,IL1B,LIF,PRKAA1,WBP2,KAT7,HINT2,ARRB1,GLYR1,SMAD4,SNCA,CHEK1,FLCN,PAXIP1,AUTS2,CTBP1,RPS6KA4,PRKAA2,IWS1,PYGO2,KLF15,BRD7,SETD5,SIN3A,SDR16C5,TADA2B,TAF7,GATA2,RUVBL2,MUC1,NAP1L2,NOC2L,HDAC2,PIWIL2,EID1,TADA2A	SMARCB1,IL1B,IWS1	GATA3
GO_MITOTIC_NUCLEAR_ENVELOPE_REASSEMBLY	GO:0007084	10	Up	9.267287538083731e-4	0.018851167831211237	1	VRK1,EMD,PPP2R1A,PPP2CA,LMNA,REEP3,REEP4,BANF1,ANKLE2,PPP2R2A
GO_ENDOSOME_TO_LYSOSOME_TRANSPORT	GO:0008333	50	Up	9.276409226689929e-4	0.018851167831211237	5	M6PR,VPS41,CLEC16A,FAM160A2,TSG101,RAB7A,CHMP2B,CHMP5,HOOK2,HMGXB4,MGRN1,VPS18,SNX16,DENND3,CHMP3,TRAK2,VPS4B,VAMP7,ATG14,SORT1,HOOK1,TGFBRAP1,SCYL2,BIN1,KIF13A,VPS33A,MVB12A,SNX27,SNAPIN,LYST,RHOB,VIPAS39,EPG5,VPS11,DTX3L,VCP,VPS39,AKTIP,UBXN6,RILP,HOOK3,ADRB2,STX8,MTM1,TRAK1,GPRASP1,RAB12,VPS16,PCDHGA3,RAB7B
GO_NEGATIVE_REGULATION_OF_STRIATED_MUSCLE_CELL_APOPTOTIC_PROCESS	GO:0010664	19	Up	9.332527916702107e-4	0.01891409094492807	14	CFLAR,SIRT4,JAK2,BMP7,MDK,AMBRA1,HMGCR,NFE2L2,SIRT5,PAX8,HEY2,PDPK1,SFRP2,BAG3,ILK,NUPR1,HSF1,PPP1R10,RGL2	HSF1
GO_POSITIVE_REGULATION_OF_PROTEIN_BINDING	GO:0032092	87	Up	9.361028764560159e-4	0.018920853570088127	15	STPG1,PLXND1,PKD1,HFE,HIPK2,ADD2,MARK3,TRAF4,USP33,PSEN1,MEF2C,GSK3B,MAPRE3,ADD1,FKBP1A,BAMBI,HSP90AB1,ABL1,NRP1,MFNG,EP300,MMP9,STK4,TRIB3,MAPRE1,RIPK2,STK3,PPP2CB,CAV1,HOXA3,LFNG,CSF3,RAPGEF2,CAPRIN2,PPP2CA,CRBN,WNT5A,EPB41L5,PLCL1,EPHA4,PARK7,LRP1,BMP4,BMP2,TRAF2,PIN1,TICAM1,GNL3L,APOE,HIP1R,LGALS3,RAN,MEN1,DERL1,FLOT1,ARRB1,APP,RPL11,ANXA9,NVL,RALB,PLK2,TAF1,TCF7L2,TIRAP,WNT3A,PLCL2,TIAM1,SPP…	RIPK2,FLOT1,HSF1
GO_PROTEIN_TARGETING	GO:0006605	402	Up	9.440047842792409e-4	0.019029415477200034	5	M6PR,CROT,LAMP2,AGK,NOS2,SEC62,RPS20,FYN,BID,AGPS,ZDHHC6,TOMM34,SEC63,MIPEP,PEX3,ZFYVE16,HSPA5,VPS13D,HOMER3,USP36,SEC61A1,ACAA1,RPL18,AP3D1,TRAM2,SEC61A2,TRAM1,NEDD4,RAB27A,CSNK2A2,RPL31,SREBF1,UBE2D1,LMAN1,TIMM21,RAB7A,HSP90AA1,AP4E1,RPS5,ZFAND6,HUWE1,ACOX3,RPL6,RPLP0,SIRT4,RNF31,CRAT,SH3GLB1,TIMM13,HPS4,MICALL1,TOMM22,FBXO7,TSPO,RPL3,SYNGR1,MIEF1,SAMM50,PMM1,AP4S1,VTI1B,TIMM9,SRP54,CHMP4B,ACOT…	AGPS,RPS26	RNF31,PEX6,ERBB2,CDK5R1,KCNE1
GO_REGULATION_OF_PROTEIN_HOMODIMERIZATION_ACTIVITY	GO:0043496	19	Up	9.485985465674146e-4	0.019070888961605324	15	STPG1,ISL1,BAK1,HSPA5,TRAF4,MEF2C,BAX,CRBN,ITGA4,PARK7,TRAF2,GNL3L,LGALS3,TIRAP,NRG1,ARF6,SYAP1,BCL2,AIDA
GO_REGULATION_OF_GENERATION_OF_PRECURSOR_METABOLITES_AND_ENERGY	GO:0043467	131	Up	9.537065900450437e-4	0.019122452934796492	2	NOS2,MLXIPL,IGF1,NUP160,TPR,PPP1R3F,NDC1,SPHK2,RHOA,HDAC4,NUP133,NUP37,SIRT6,TIGAR,PSEN1,GSK3B,NOA1,SEH1L,P2RX7,NUP50,AAAS,NUP188,SORBS1,HIF1A,RAE1,ABCD1,PGK1,NUP93,AKT2,GSK3A,PRKAG2,PPIF,NUP88,PPARGC1A,NUP98,TRPV4,NUP107,COX7A2,NUP155,PFKFB4,POMC,PASK,SLC25A12,COX7A2L,PARK7,IDE,NUP43,DNAJC15,PIK3CA,CISD1,ECD,PFKFB2,NUP153,NUP85,SLC25A23,TRAP1,NUP214,DYRK2,CBFA2T3,NUP210,PRKAA1,INPP5K,PPP1R3D,CCN…	PGAM1	P2RX7,PPP1R3B
GO_POSITIVE_REGULATION_OF_VIRAL_TRANSCRIPTION	GO:0050434	40	Up	9.714155053366696e-4	0.019425726554857494	4	POLR2J,POLR2B,RSF1,CTDP1,TAF11,NUCKS1,TFAP4,POLR2E,SMARCB1,POLR2F,EP300,SNW1,NELFCD,POLR2C,POLR2I,ZNF639,GTF2F1,SMARCA4,CCNT1,MDFIC,DHX9,CDK9,GTF2B,LEF1,POLR2D,POLR2K,CHD1,RRP1B,POLR2H,POLR2G,JUN,POLR2L,POLR2A,NELFA,SP1,GTF2F2,NELFB,SUPT5H,NELFE,SUPT4H1	SMARCB1
GO_DNA_BIOSYNTHETIC_PROCESS	GO:0071897	171	Up	9.86817507333474e-4	0.019681381532202627	2	LIG3,REV3L,SPRTN,POLA2,RFC1,PNKP,PARP3,RFC2,POLQ,POLD1,SMG6,POLB,MAP2K7,PAK3,POLD3,XRCC5,HSP90AA1,KCNK2,GRHL2,MAP3K4,NOX4,MAPKAPK5,HNRNPC,TINF2,HSP90AB1,SIRT1,MAPK1,PDGFB,POLE2,TELO2,POLI,POLA1,PARP4,RGCC,MAPK3,ACD,SMPD3,USP10,CHRAC1,PRKD2,LIG1,DNAJC2,RPA3,POLD2,TNKS2,GAR1,PTGES3,RFC5,SMOC2,LOX,RAD50,XRN1,POLE4,CCT4,MAD2L2,SMG7,NEK2,CENPF,RPA2,DUSP1,TCP1,PTK2B,TRIM25,POLK,HNRNPA2B1,POLM,WRNIP1,CD…	PNKP,TCP1,ISG15	NOX4,RGN,MAPK15
GO_POSITIVE_REGULATION_OF_MULTI_ORGANISM_PROCESS	GO:0043902	455	Up	9.952023099471569e-4	0.01977401907436492	11	TSPAN6,BAD,SARM1,POLR2J,CREBBP,NOS2,PSMB1,CD4,BTK,FYN,LTF,PSMC4,POLR3B,MATR3,MARCO,CD74,BIRC3,NR1H3,KPNA6,HMGB3,GRN,PSMA4,YTHDC2,POLR2B,RSF1,TNIP3,CYBA,CUL1,TAB2,PUM2,CTDP1,CASP8,TAF11,PKN2,HDAC4,PSME4,SIRT2,NUCKS1,PABPC1,PRKACA,UBE2D1,FBXW11,PVR,ALPK1,TSG101,HACD3,TXK,GRAMD4,RAB7A,ICAM3,TOP2B,PAK3,FKBP6,UBE2K,PIK3C3,ITCH,XRCC5,CYLD,CHMP2B,PPIE,FCN1,WDFY1,PSMC5,AURKA,MAVS,LAG3,IRAK3,TFAP4,ESR1,PS…	SMARCB1,RIPK2,GAPDH,IFIH1,FLOT1,LRSAM1,RAD23A	BTK,CACTIN,CFAP69,HPX,SLC46A2,PGLYRP4,PYHIN1,IL12A,PDE3A,DDX3X
GO_REGULATION_OF_ATPASE_ACTIVITY	GO:0043462	72	Up	9.96722067985677e-4	0.01977401907436492	15	LTF,MNAT1,GABARAPL2,DNAJA2,ATP1B3,PFN2,MCM2,DNAJC10,DYNC1I2,DNAJA1,DYNLL1,DNAJB11,MSH2,SIRT1,HSCB,DNAL4,VCPKMT,AHSA1,SNRNP70,NAPA,RAB3A,DNAJB6,SSBP1,PPIF,PFN1,MSH3,TNNC1,MSH6,CNN3,TNNT2,DNAJC15,NCAPH,HSPA2,POT1,ATP1B2,TNNI3,TNNT3,RGN,DNAJB1,MYBPC3,DHX9,DNAJB2,DNAJC1,ALDOB,TPM1,TP53,ATP1B1,TOR1AIP1,GTF2H2,HNRNPU,OXA1L,DYNC1I1,VMA21,CHTOP,DNAJB4,TSC1,RAB4A,PXK,TOR1AIP2,SETMAR,DNAJC24,BRSK2,TMEM64,I…		RGN,BRSK2
GO_REGULATION_OF_PROTEIN_CATABOLIC_PROCESS	GO:0042176	351	Up	0.0010010682802121028	0.019807979997144214	2	GCLC,ANKIB1,CYP51A1,HECW1,MYCBP2,OSBPL7,NOS2,RHBDF1,MYLIP,PKD1,HFE,FYN,PSMC4,NUB1,RNF14,UFL1,TNFRSF1B,SNX1,PIAS1,RNF19A,GABARAPL2,TIMP2,CLEC16A,CDH1,NEDD4L,MAPK9,HERPUD1,USP13,HIPK2,CTSA,ATXN3,ROCK1,SIRT2,ERLEC1,VPS35,NEDD4,PTPN3,CSNK2A2,TRIB2,PRKACA,CHFR,DERL2,NSF,RAB7A,ARAF,LAMP3,UBE2K,NRDC,ITCH,SENP1,OPHN1,KEAP1,PSEN1,HSP90AA1,LRP2,NFE2L1,GSK3B,XPO1,HACE1,AURKA,EDEM2,IRAK3,PSME1,EZR,WAC,TREM2,…	CCDC22,IL1B,PML,ADRA2A,TIPARP,RAD23A	C4BPA,QRICH2,RGN,SERPINE2,EGF,PYHIN1,SHH,PCSK9,BRSK2
GO_DEOXYRIBOSE_PHOSPHATE_CATABOLIC_PROCESS	GO:0046386	20	Up	0.001006177923494203	0.019856828889115257	2	DERA,NTHL1,UNG,SAMHD1,NUDT1,OGG1,SMUG1,NT5C,DUT,MBD4,NUDT15,TDG,NEIL1,NEIL2,PGM2,DCTPP1,ADA,NUDT16,NT5M,NUDT18
GO_NEGATIVE_REGULATION_OF_RNA_SPLICING	GO:0033119	26	Up	0.0010120687302526275	0.019887591867858143	2	PTBP1,SFSWAP,U2AF2,CELF4,HNRNPL,C1QBP,RPS13,SRSF9,SRSF7,SRSF4,PTBP2,PTBP3,HNRNPA2B1,SRSF6,RBM42,TMBIM6,RBMX,SAP18,SRSF12,DYRK1A,HNRNPK,NPM1,RBM10,SRSF10,RPS26,RNPS1	RBM10,RPS26
GO_NUCLEOTIDE_SUGAR_METABOLIC_PROCESS	GO:0009225	36	Up	0.0010130266904361841	0.019887591867858143	2	PGM3,FUT8,TGDS,NANS,PMM1,GNPNAT1,RENBP,UGGT2,GSK3A,UGDH,GMDS,GNPDA1,UXS1,SLC35D1,UAP1,SLC35A3,NAGK,MGAT1,GFPT2,UGGT1,PMM2,GUK1,CSGALNACT1,GNE,AMDHD2,EXTL2,GNPDA2,B4GALNT2,UGP2,DPAGT1,GMPPB,MPI,UAP1L1,GFPT1,GALT,PARG
GO_POSITIVE_REGULATION_OF_PROTEIN_TARGETING_TO_MITOCHONDRION	GO:1903955	31	Up	0.0010164328265991733	0.019902495893747877	5	USP36,CSNK2A2,HUWE1,RNF31,SH3GLB1,HPS4,PDCD5,GSK3A,UBE2D3,FBXW7,HTRA2,RHOU,RAC2,PRKAA1,NPEPPS,SAE1,PINK1,UBE2J2,VPS11,FZD5,BAP1,MICALL2,ABLIM3,ATG13,ARIH2,UBE2L3,TOMM7,UBL5,SREBF2,HSPA1L,LEPROT		RNF31
GO_POSITIVE_REGULATION_OF_ATPASE_ACTIVITY	GO:0032781	51	Up	0.0010298568820567208	0.020112971158920738	15	GABARAPL2,DNAJA2,ATP1B3,PFN2,DNAJC10,DYNC1I2,DNAJA1,DYNLL1,DNAJB11,MSH2,HSCB,DNAL4,AHSA1,NAPA,RAB3A,DNAJB6,SSBP1,PFN1,MSH3,MSH6,TNNT2,DNAJC15,NCAPH,HSPA2,POT1,ATP1B2,RGN,DNAJB1,MYBPC3,DHX9,DNAJB2,DNAJC1,ALDOB,TPM1,ATP1B1,TOR1AIP1,GTF2H2,HNRNPU,DYNC1I1,CHTOP,DNAJB4,RAB4A,TOR1AIP2,SETMAR,DNAJC24,PLSCR1,DNAJC19,DNAJC9,GTF2H4,DYNLL2,UHRF1		RGN
GO_DNA_CONFORMATION_CHANGE	GO:0071103	222	Up	0.0010329780835272651	0.020121663756584213	1	RECQL,PAF1,NCAPD2,AKAP8L,DDX11,MNAT1,NCAPH2,HMGB3,CENPQ,PHF23,TPR,RSF1,ERCC8,RFC2,RAD51,POLQ,WAPL,PSME4,MCM2,SART3,MCM6,TOP2B,SIRT6,XRCC5,DDX1,KAT6A,ATRX,RAD54L,CDC45,SRPK1,ABL1,CABIN1,TOP3B,HIRA,CENPM,MCM5,RBX1,ACIN1,CHD8,GINS1,SMCHD1,NAA10,SMARCA1,RBBP7,CENPI,CENPT,CTCF,OIP5,NBN,MCM4,ERCC2,ASF1B,AKAP8,GRWD1,SSBP1,SETX,RECQL5,NCAPG,GTF2H1,GTF2H3,RFC5,CHD4,ASF1A,MCM9,MCM3,RNF8,ASCC3,RAD50,SMC4,CE…	GRWD1,DDB2	ERCC3,GPER1,DDX3X
GO_FORMATION_OF_CYTOPLASMIC_TRANSLATION_INITIATION_COMPLEX	GO:0001732	16	Up	0.0010457056370599116	0.02031695267455678	2	EIF3I,EIF3L,EIF3D,EIF5,EIF3J,EIF3E,EIF3B,EIF3A,EIF2S2,EIF3G,EIF3H,EIF3M,EIF3F,EIF3K,EIF3C,EIF3CL
GO_ISOPENTENYL_DIPHOSPHATE_BIOSYNTHETIC_PROCESS	GO:0009240	4	Up	0.0010842632500971624	0.0209645470020421	2	IDI1,MVK,PMVK,MVD
GO_NADP_METABOLIC_PROCESS	GO:0006739	32	Up	0.0010846134836805927	0.0209645470020421	16	NOX1,NADK,FMO1,DERA,H6PD,ME1,KCNAB2,TIGAR,ME2,FMO2,NUDT12,NNT,TP53I3,PGLS,IDH1,PGD,NOCT,NADK2,RPIA,G6PD,TKT,NUDT13,PGM2,DCXR,RBKS,PGAM1,TALDO1,IDH2,NUDT17,SHPK,RPE,RPEL1	ME2,TP53I3,NOCT,PGAM1
GO_TRNA_METHYLATION	GO:0030488	37	Up	0.001088832971935761	0.020992141323038428	2	NSUN2,METTL1,TARBP1,TRMT11,FTSJ1,HSD17B10,METTL2A,TRMT6,TRMT1,TRDMT1,THADA,TRMT1L,TRMT13,METTL8,TRMT5,GTPBP3,THUMPD3,MTO1,TRMO,ALKBH8,THUMPD2,TRMT10A,TRMT44,WDR4,TYW3,METTL2B,TRMT10B,TRMT61A,LCMT2,TRMT61B,TRMT112,TRMT10C,NSUN3,TRMT12,BCDIN3D,METTL6,NSUN6
GO_APOPTOTIC_SIGNALING_PATHWAY	GO:0097190	528	Up	0.001100348694420221	0.021159902387073253	3	GCLC,BAD,CASP10,CFLAR,CD38,KDM1A,SLC25A5,PDK2,CX3CL1,TNFRSF12A,GGCT,NOX1,E2F2,MAPK8IP2,BTK,FYN,PLAUR,TYROBP,BRCA1,ZMYND11,BID,IL20RA,IGF1,SNAI2,CD74,RB1CC1,GCLM,FAS,CD44,TNFRSF1B,BCLAF1,BAK1,DAPK2,CUL3,CTNNA1,USP28,RRM2B,KITLG,MAPK9,HERPUD1,FNIP2,CUL1,TRAF1,YBX3,CASP8,HIPK2,TMEM161A,EYA2,GNAI3,ERBB3,SP100,TNFRSF1A,HYAL2,FGFR3,BCL3,MNT,POLB,CSNK2A2,NCK2,TP63,NLE1,PTGS2,ENO1,MLH1,DNAJC10,FGFR1,UBE2…	GGCT,BBC3,IL1B,CYP1B1,PML,KRT8	BTK,CTNNA1,P2RX7,SRPX,HRK,SHH,GPER1,TMC8,IL12A,BRSK2,DDX3X
GO_CELLULAR_RESPONSE_TO_SALT	GO:1902075	7	Up	0.0011038508335947008	0.021173098004588154	3	HPCA,HNRNPA1,MAPK13,ZC3H12A,ZNF16,HSF1,DAXX	MAPK13,HSF1
GO_DETOXIFICATION_OF_INORGANIC_COMPOUND	GO:0061687	13	Down	0.001113964530003807	0.021312720867935432	3	ABCC2,MT3,PARK7,MT1G,MT2A,ATP7A,MT1E,SLC30A1,MT1X,MT1F,MT1H,MT1A,MT1M		MT1G,SLC30A1,MT1F,MT1H
GO_TORC1_SIGNALING	GO:0038202	36	Up	0.0011237719249164722	0.021445789602657243	3	RRAGD,CLEC16A,FNIP2,SESN1,RRAGB,SEH1L,KLHL22,DEPDC5,TELO2,NPRL3,PIH1D1,ITFG2,RRAGC,STK11,KPTN,SESN2,LAMTOR5,RPTOR,DYRK3,DGKQ,C9orf72,SESN3,ATM,FLCN,LARP1,RRAGA,SEC13,SIK3,MLST8,C12orf66,RNF152,SMCR8,SZT2,CARD11,MTOR,FNIP1
GO_REGULATION_OF_PROTEIN_BINDING	GO:0043393	196	Up	0.0011470738558156533	0.021835059042728856	15	STPG1,PLXND1,KDM1A,PKD1,HFE,DDX11,ISL1,BAK1,HSPA5,DTNBP1,CDON,HIPK2,BTBD1,ROCK1,HDAC4,TGFBR3,CDC42,PRKACA,MARK2,CRMP1,ADD2,MARK3,ACTB,TRAF4,USP33,MAP2,PSEN1,MEF2C,SMARCD3,GSK3B,CYLD,MAPRE3,BAX,ADD1,AURKA,FKBP1A,CRTAC1,BAMBI,HSP90AB1,ABL1,NRP1,MFNG,TFIP11,PDGFB,EP300,NFATC4,MMP9,STK4,ADNP,CTSZ,TRIB3,MAPRE1,PIM2,MAPK3,STUB1,RIPK2,STK3,PPP2CB,CAV1,MET,HOXA3,LFNG,TGFBR1,DVL1,MAPK8,DKK1,CSF3,HDAC5,RAP…	RIPK2,FLOT1,HSF1	ANGPT1,TMC8,PCSK9
GO_RIBOSOME_DISASSEMBLY	GO:0032790	8	Up	0.0011511554834470988	0.021857419394037212	1	MTIF2,MTIF3,DENR,EIF2D,MRRF,PELO,GFM2,MCTS1
GO_NUCLEOSIDE_METABOLIC_PROCESS	GO:0009116	92	Up	0.001154577986330206	0.021867183574853448	2	ENPP4,DERA,TYMP,GNAI3,RHOA,DLG1,NT5C2,MAGI3,CAD,UPRT,PRTFDC1,MTAP,UPB1,GTPBP1,APOBEC3H,ERH,GMPR2,AHCY,PRPS2,CDADC1,DHODH,NME3,NME4,IMPDH1,AICDA,RAB23,DNPH1,NME5,UMPS,DGUOK,TJP2,RHOQ,NT5C3A,AMD1,OARD1,GNMT,NT5C,PPAT,APOBEC3A,APOBEC3F,PUDP,UCK1,MPP1,RAN,PEMT,MACROD1,AMPD3,NT5E,ATIC,PRPSAP2,NME7,UCK2,GUK1,CASK,PRPS1,DPYS,AK3,DLG2,LRGUK,ADK,DCK,CDA,AK4,GMPS,HPRT1,TK2,TK1,DTYMK,ADAL,MFN1,NME6,MACROD2,…	APOBEC3A	CASK,DPYS
GO_ANTIGEN_PROCESSING_AND_PRESENTATION	GO:0019882	202	Up	0.001161870319238935	0.021950007362707417	8	AP2B1,PSMB1,HFE,PSMC4,WAS,SLC11A1,CD74,PSMA4,AP2S1,VAMP3,CYBA,ATG5,AP3D1,KIF2A,PSME4,RAB27A,AP1M1,RAB7A,KIFAP3,DYNC1I2,CAPZB,KIF22,DNM2,ITGB5,KIF3C,RAB10,PSMC5,DYNLL1,LAG3,ICAM1,KIF4A,PSME1,SNAP23,PSMD5,TREM2,PSMD8,AP1B1,NCF4,PSMC6,PSMA3,LGMN,PSMC1,PSMB5,PSMA6,PSME2,SEC23A,PSMA7,KIF3B,PSMD10,PSMD7,PYCARD,CTSH,IKBKB,DCTN6,RELB,FCGRT,NOD1,AP1S1,PSMA2,PSMD3,PSMD11,RAB34,PSMD9,RAB5B,CLEC4A,RAB35,LNPE…	RAB10,TAPBPL	HLA-DOA,HLA-DQA2
GO_VIRION_ASSEMBLY	GO:0019068	39	Up	0.0011660025637222537	0.02196539014492751	4	VTA1,TSG101,CHMP2B,CHMP5,CHMP4B,DDX6,SPCS1,CHMP3,VPS4B,TBC1D20,APOE,CHMP2A,CHMP1A,VPS4A,RAB1A,VPS37B,MVB12A,RPS27A,CHMP7,LRSAM1,USP6NL,UBC,VPS37A,SNF8,VPS28,CHMP4C,VPS37C,PDCD6IP,UBB,RAB43,PC,RAB1B,CHMP6,VPS37D,PPIA,MVB12B,UBA52,CHMP4A,CHMP1B	LRSAM1
GO_PROTEIN_ADP_RIBOSYLATION	GO:0006471	31	Up	0.0011685272054755957	0.02196539014492751	2	PNKP,PARP3,PARP12,SIRT2,XRCC1,SIRT6,PUM3,SIRT4,TINF2,ADNP,PARP4,TNKS2,PARP11,ART4,KAT2B,SIRT5,PARP2,PARP6,PARP9,PARP16,SIRT3,PARP1,PARP8,ART3,TIPARP,ART5,ARF4,PARP14,PARP15,TNKS,PARP10	PNKP,PARP12,PUM3,TIPARP
GO_VIRAL_BUDDING	GO:0046755	25	Up	0.0011778514439376739	0.022085448895180475	4	VTA1,TSG101,CHMP2B,CHMP5,CHMP4B,CHMP3,VPS4B,CHMP2A,CHMP1A,VPS4A,VPS37B,MVB12A,CHMP7,LRSAM1,VPS37A,SNF8,VPS28,CHMP4C,VPS37C,PDCD6IP,CHMP6,VPS37D,MVB12B,CHMP4A,CHMP1B	LRSAM1
GO_COTRANSLATIONAL_PROTEIN_TARGETING_TO_MEMBRANE	GO:0006613	99	Up	0.001186517483956232	0.022091144052540465	5	SEC62,RPS20,SEC63,SEC61A1,RPL18,TRAM2,SEC61A2,TRAM1,RPL31,RPS5,RPL6,RPLP0,RPL3,SRP54,RPS16,RPS19,RPL18A,SEC61B,RPL28,RPL19,RPL34,RPS13,RPS12,RPL24,SSR3,RPS15,RPL22,RPS25,RPL21,RPL5,RPS10,SSR1,RPL23,RPS4Y1,RPL36,RPL27,RPS15A,RPL35,RPS6,RPLP1,RPS24,SRP14,RPS2,RPS11,RPL13A,RPL11,RPS8,SRP9,RPS27A,RPL32,RPS3A,RPL37,RPL10,RPL7,RPL7A,RPS3,SRP19,RPL30,ZFAND2B,RPL8,RPL26,RPL29,SSR2,RPL9,RPS14,RPL27A,RPL13…	RPS26
GO_RESPONSE_TO_HEAT	GO:0009408	151	Up	0.0011868717939670598	0.022091144052540465	3	GCLC,FKBP4,CREBBP,IGF1,ABCC2,HSF2,NUP160,HSPA5,TPR,CAMK2B,NDC1,ATXN3,NUP133,DNAJA2,EIF2B3,PRKACA,PTGS2,NUP37,MAP2K7,HSP90AA1,GSK3B,SEH1L,DNAJA1,NOS1,NUP50,AAAS,NUP188,HSP90AB1,SIRT1,MAPK1,HMOX1,EP300,RAE1,SLC52A3,RBBP7,HSF4,MAPK3,NUP93,STUB1,DNAJA3,DNAJC2,DNAJB6,RPA3,BAG1,RPS6KB1,NUP88,YWHAE,CRYAB,HSPA8,CHORDC1,CALCA,NUP98,PTGES3,TRPV4,EIF2B1,NUP107,ST8SIA1,BAG2,HSPA9,NUP155,FGF1,IL1A,EIF2B4,HTRA…	HSF1	ASIC3
GO_RUFFLE_ORGANIZATION	GO:0031529	47	Up	0.0011869693040598946	0.022091144052540465	1	SH3YL1,STAP1,LIMA1,PFN2,SNX10,ICAM1,CAV1,COBL,KANK1,PLEKHA1,PFN1,CORO1C,ARHGEF26,PLEK,FAM98A,CCR7,AIF1L,EPS8L1,ARFIP2,INPP5K,RAC1,DBNL,CCL21,RDX,TPM1,DEF8,PIP5K1A,WDPCP,EPS8,BAG4,INPPL1,ARF6,NDEL1,NLGN1,CORO1B,HRAS,RHOG,EPS8L2,RCC2,CSF1R,TACSTD2,EVL,EPS8L3,MTOR,AIF1,PLEKHM1,CYFIP1	RAC1	SH3YL1
GO_POSITIVE_REGULATION_OF_PROTEIN_CONTAINING_COMPLEX_ASSEMBLY	GO:0031334	209	Up	0.0011976224825674252	0.022217009030537974	1	DHX33,BAIAP2L1,CCL26,SCIN,ERCC1,PSMC4,WAS,BID,ARHGEF5,MAPK9,FNIP2,NCKAP1,RHOA,NAV3,PPP2R5B,PFN2,NCK2,CLASP1,FSCN1,DLG1,HSP90AA1,GSK3B,CTTN,BAX,PSMC5,ICAM1,ESR1,HDAC6,SH3GLB1,PICK1,BIK,RBX1,NIN,PSMC6,HCK,MAPRE1,CORO1A,STUB1,PIEZO1,PYCARD,BMF,PIH1D1,ERCC2,MED25,TGFB1,RASIP1,MET,WASL,RPA3,ACTR3C,CSF3,PFN1,SLAIN2,GTF2H1,ARPC3,CDKN1B,GTF2H3,CAND1,WASF1,VEGFA,EIF4G1,ACTR3,PLEK,SUMO1,RPA2,CREB1,SLF2,IDE…	DDB2,RAC1,CDC42EP5	HRK,ERCC3,CDK5R1,CDH5
GO_MEMBRANE_FUSION	GO:0061025	117	Up	0.0011996416633060802	0.022217009030537974	1	VPS41,CD9,CD4,SYT7,RABEP1,VAMP3,GNAI3,TIE1,SYT1,HYAL2,NSF,RAB7A,RIMS1,STX7,CHMP2B,HACE1,DNM1L,NSFL1C,SNAP23,SNAP29,VTI1B,VAPA,EEA1,CORO1A,STX4,SPG11,VPS18,STX10,ANKRD27,AKT2,NAPA,RAB3A,BET1,CAV2,STX1A,YKT6,GOSR2,GOSR1,RAB34,STX2,C2CD5,BNIP1,ROPN1B,GCA,CHMP3,VAMP4,STX12,EQTN,CXCR4,STX16,VAMP7,TMEM175,VPS4A,VAV3,NAPG,ANXA1,STX11,DYSF,STX6,TGFBRAP1,TBC1D4,STXBP1,STX17,ANXA7,USO1,VAMP1,RAB20,ANXA9,RA…	VAMP2	VAMP1
GO_REGULATION_OF_CELLULAR_RESPIRATION	GO:0043457	26	Up	0.0012131356288839186	0.02240018939468571	2	NOS2,NOA1,HIF1A,PPARGC1A,TRPV4,PARK7,IDE,DNAJC15,PIK3CA,CISD1,SLC25A23,TRAP1,CBFA2T3,CCNB1,ISCU,PNPT1,PRDM16,SNCA,FLCN,PINK1,VCP,PRELID1,CDK1,BNIP3,SHMT2,TREX1
GO_CHROMATIN_REMODELING	GO:0006338	142	Up	0.0012154910590546307	0.02240018939468571	1	JARID2,PAX7,BAZ1B,SCMH1,KDM5D,CENPQ,TPR,RSF1,ARID1B,SMARCD1,KDM4A,HDAC4,PSME4,MBD3,TP63,SMARCE1,KDM5A,ACTR6,ACTB,BAZ2A,SIRT6,SMARCA2,SRCAP,SMARCD3,ATRX,ESR1,HNRNPC,SMARCB1,CENPM,CHD8,PABPC1L,ACTR5,SMCHD1,SMARCA1,RBBP7,CENPI,CENPT,OIP5,CHRAC1,PIH1D1,ZNHIT1,KDM4C,GATA3,NPM3,SMARCD2,KAT2A,EZH1,HDAC5,SUPT6H,CHD4,RNF8,ACTR8,KAT2B,CENPA,INO80B,HDAC1,KDM5B,DR1,ARID1A,MYB,SATB2,HELLS,CENPL,CBX3,CENPK,HJU…	SMARCB1	GATA3
GO_PROTEIN_LOCALIZATION_TO_VACUOLE	GO:0072665	56	Up	0.0012224877588972683	0.022474047577380342	5	M6PR,LAMP2,ZFYVE16,VPS13D,AP3D1,NEDD4,RAB7A,SH3GLB1,VTI1B,MON1B,NAGPA,SNX16,GOSR2,HSPA8,CD81,GNPTAB,RTN4,GBP1,KPTN,TNFAIP3,CLU,VAMP7,GGA3,BECN1,VPS13C,SH3BP4,VPS25,VPS4A,AP3B1,RNF128,LAMTOR5,ROCK2,GCC2,VPS36,SORL1,SCARB2,VPS37B,CACNG8,VTI1A,TRAPPC8,VPS37A,SNF8,VPS28,MON1A,VPS37C,C12orf66,VPS37D,AP3M1,HGS,LAMTOR4,PIK3R4,VPS13A,SZT2,SMURF1,AP4M1,NCOA4
GO_ACTIN_FILAMENT_POLYMERIZATION	GO:0030041	152	Up	0.0012341760092209513	0.02263358393495691	1	BAIAP2L1,CCL26,SCIN,WAS,TMSB10,CAPG,ARHGAP6,ELN,TTC17,NCKAP1,ARFGEF1,RHOA,PFN2,SPTB,GBA2,NCK2,ADD2,DLG1,PAK3,CAPZB,CTTN,ADD1,ARHGAP28,ICAM1,PLEKHG2,JAK2,TRIOBP,PICK1,HCK,CORO1A,COTL1,PYCARD,MTPN,COBL,WASL,ACTR3C,KANK1,CSF3,PFN1,ARPC3,WASF1,DBN1,ACTR3,SPTBN1,CAPZA1,PTK2B,NCKAP1L,PREX1,ARHGAP40,VASP,MKKS,CCR7,VIL1,CDC42EP1,BAIAP2L2,TMOD2,SNX9,ARPC1B,GMFG,HIP1R,LATS1,DIAPH1,WASF3,ACTR3B,SPIRE1,FHOD3…	RAC1,CDC42EP5	ARHGAP28,PREX1
GO_POSITIVE_REGULATION_OF_INTERFERON_BETA_PRODUCTION	GO:0032728	28	Up	0.0012473566699437054	0.022819646718507836	2	POLR3B,MAVS,RIOK3,RIPK2,DDX58,POLR3G,IFIH1,IRF1,IRF3,TICAM1,IRF5,POLR3F,DHX9,TLR4,FLOT1,TLR2,POLR3A,HMGB2,TLR3,POLR3D,PTPN11,RNF135,ZBTB20,TBK1,IRF7,POLR3C,TLR7,DDX3X	RIPK2,IFIH1,FLOT1	DDX3X
GO_PERK_MEDIATED_UNFOLDED_PROTEIN_RESPONSE	GO:0036499	20	Up	0.001267264965465829	0.023127585619751378	3	HSPA5,HERPUD1,ASNS,NCK2,PPP1R15A,AGR2,CCL2,TMEM33,NFE2L2,ATF4,EIF2S1,NCK1,PPP1R15B,ATF3,CXCL8,EIF2AK3,DDIT3,PTPN2,BOK,PTPN1
GO_MITOTIC_CYTOKINESIS	GO:0000281	68	Up	0.0012868279529495532	0.02342774667851741	9	TTC19,ANLN,SPAST,CUL7,RHOA,ROCK1,ZFYVE26,CHMP2B,CHMP5,KIF4A,EFHC1,CHMP4B,LZTS2,UNC119,RAB35,KIF20A,ECT2,RTKN,CENPA,SPTBN1,CHMP3,STMN1,VPS4B,CIT,STAMBP,SNX9,CHMP2A,CHMP1A,VPS4A,MYH10,ROCK2,APC,ESPL1,CKAP2,NUSAP1,KIF23,ARL3,CEP55,KIF20B,USP8,BBS4,JTB,ARF1,RHOB,ANKRD53,RASA1,CHMP7,INCENP,ANK3,TRIM36,RHOC,MITD1,SON,RACGAP1,MAP9,CHMP4C,PLK1,CNTROB,PDCD6IP,DCDC1,CFL1,SNX33,CHMP6,SNX18,KLHDC8B,NUP62,CHM…		DCDC1
GO_SCARNA_LOCALIZATION_TO_CAJAL_BODY	GO:0090666	5	Up	0.001293199812752628	0.02348688258958215	5	CCT4,TCP1,DKC1,WRAP53,CCT2	TCP1
GO_CELL_CYCLE_DNA_REPLICATION	GO:0044786	63	Up	0.0013313694629745133	0.024121848173747868	2	UPF1,DBF4,WIZ,POLA2,RFC1,RFC2,RAD51,POLD1,MCM2,TIPIN,MCM6,POLD3,FGFR1,ZMPSTE24,ATRX,CDC45,CDC7,MCM5,POLE2,GINS1,POLA1,MCM4,LIG1,RPA3,POLD2,ZPR1,RFC5,AICDA,FBXO5,MCM3,GMNN,BCL6,POLE4,RPA2,INO80,E2F8,RPA1,TERF2,PCNA,RFC3,ORC3,DNA2,BRCA2,PRIM2,TERF1,POLE3,DONSON,DBF4B,SENP2,RFC4,E2F7,MCM7,CDT1,FEN1,POLD4,ATAD5,POLE,CHEK2,NUGGC,PRIM1,ZNF830,RTEL1,DACH1
GO_REGULATION_OF_PROTEIN_POLYMERIZATION	GO:0032271	185	Up	0.001343635782732491	0.024280933263997974	1	FKBP4,BAIAP2L1,CCL26,SCIN,WAS,TMSB10,CAPG,ELN,NCKAP1,ARFGEF1,RHOA,NAV3,PFN2,SPTB,GBA2,NCK2,CLASP1,ADD2,DLG1,CAMSAP3,PAK3,CAPZB,MAP2,HSP90AA1,MAPRE3,CTTN,ADD1,ARHGAP28,ICAM1,PLEKHG2,ABL1,TRIOBP,PICK1,NIN,HCK,MAPRE1,CORO1A,COTL1,PYCARD,CLIP3,MTPN,MET,WASL,ACTR3C,KANK1,CSF3,PFN1,RANGRF,SLAIN2,ARPC3,CDKN1B,WASF1,DBN1,ACTR3,SPTBN1,CAPZA1,STMN1,CAMSAP2,PTK2B,NCKAP1L,PREX1,ARHGAP40,EML2,VASP,MKKS,CCR7,V…	RAC1,CDC42EP5	ARHGAP28,PREX1,CDK5R1,CDH5
GO_RESPONSE_TO_SODIUM_ARSENITE	GO:1903935	6	Up	0.001346608481325596	0.024280933263997974	3	HNRNPA1,MAPK13,ZC3H12A,HSF1,DAXX,NEFL	MAPK13,HSF1
GO_NUCLEOTIDE_EXCISION_REPAIR_DNA_DAMAGE_RECOGNITION	GO:0000715	23	Up	0.0013639119817642432	0.024534100935132405	2	RBX1,COPS7A,RAD23B,COPS5,DDB2,XPA,COPS4,CUL4A,COPS3,PARP1,RPS27A,COPS7B,CETN2,UBC,XPC,CUL4B,COPS2,DDB1,COPS6,GPS1,UBB,COPS8,UBA52	DDB2
GO_UBIQUINONE_METABOLIC_PROCESS	GO:0006743	16	Up	0.0013685734540426423	0.02455919761562441	2	COQ9,COQ5,HMGCR,COQ10B,COQ6,UBIAD1,COQ3,COQ10A,NDUFA9,PDSS1,FDXR,PDSS2,COQ4,COQ7,COQ2,PPTC7
GO_MONOSACCHARIDE_CATABOLIC_PROCESS	GO:0046365	58	Up	0.0013758261245696546	0.024630563406283886	2	BAD,FUT8,PFKP,PKM,ENO1,TIGAR,PGM1,XYLB,PGK1,DHDH,GPI,GALK1,ENO3,ALDOC,GAPDH,TPI1,ENO2,SLC25A12,GALE,AKR1A1,PFKFB2,ALDOB,KHK,SORD,TP53,FOXK2,PFKL,GALM,TKFC,ALDOA,PFKM,FUT6,HK1,GALK2,ADPGK,HK2,LRP5,PGAM2,FOXK1,ALDH1A1,PGM2L1,CRYL1,NUDT5,GLYCTK,PGM2,DCXR,GLB1,RBKS,PGAM1,BPGM,FUT9,FUT10,FUT1,FUT2,FUT4,RPE,GALT,RPEL1	GAPDH,ALDOA,PGAM1	FUT2
GO_CELL_CYCLE_G1_S_PHASE_TRANSITION	GO:0044843	239	Up	0.0013881885489652414	0.024792849642920785	9	KMT2E,DBF4,PAF1,PKD1,POLA2,BID,MNAT1,FHL1,PIAS1,CUL3,MYO16,CUL1,ATP2B4,BCAT1,MCM10,MCM2,GTSE1,MCM6,JADE1,CNOT4,RBL1,ORC1,BAX,AURKA,CNOT3,PCBP4,ORC6,PSME1,CDC45,CDC6,CDC7,CDC34,SUSD2,FBXO7,MCM5,EP300,POLE2,CDKN3,APEX1,PSME2,E2F1,FAM83D,RBBP8,POLA1,PIM2,RGCC,FBXO31,GSPT1,RBL2,MCM4,CCNE1,CDK6,CASP2,RPA3,EZH2,CUL2,RPS6KB1,CCL2,FBXW7,ZPR1,CCND1,CDKN1B,CNOT2,PTPN6,FBXO5,MCM3,GMNN,CCND3,CNOT6,TFDP2,HYAL…	GADD45A,PML	DDX3X
GO_REGULATION_OF_TRANSCRIPTION_ELONGATION_FROM_RNA_POLYMERASE_II_PROMOTER	GO:0034243	29	Up	0.0013929341392860362	0.024798851677757593	2	PAF1,ZMYND11,CDK13,SUPT16H,NELFCD,ELL,EZH2,RECQL5,SUPT6H,RNF8,GTF2F1,EAPP,CDC73,CDK9,RTF1,WDR61,BRD4,HNRNPU,WDR43,RNF168,SHH,LEO1,CDK12,NELFA,GTF2F2,NELFB,CTR9,NELFE,SUPT4H1		SHH
GO_VIRAL_BUDDING_VIA_HOST_ESCRT_COMPLEX	GO:0039702	21	Up	0.0013951209282739012	0.024798851677757593	4	TSG101,CHMP2B,CHMP4B,CHMP3,VPS4B,CHMP2A,CHMP1A,VPS4A,VPS37B,MVB12A,CHMP7,VPS37A,SNF8,VPS28,CHMP4C,VPS37C,PDCD6IP,CHMP6,VPS37D,CHMP4A,CHMP1B
GO_CILIUM_MOVEMENT	GO:0003341	61	Down	0.0014006246398906611	0.024837963838061042	17	DNAH9,DNAH5,OFD1,SPA17,CFAP20,RFX3,CFAP61,TEKT2,TTLL1,CCDC114,DNAH11,RSPH4A,NME5,NPHP3,DNAH1,DNAH7,DNAI1,BBS2,TEKT3,MKKS,LRRC6,CCDC65,BBS4,GAS8,CCDC40,CELSR2,ADCY10,CCDC39,ROPN1L,TEKT5,CABYR,DNAAF1,CCSAP,SPAG17,HYDIN,DRC1,DNAH3,TEKT4,CFAP221,STK36,CFAP100,DNAAF5,KIF27,DPCD,TEKT1,ZBBX,ARMC4,TTLL6,DNAI2,CFAP46,AQP4,CFAP53,RSPH9,CATSPER1,CFAP73,DNAH17,CFAP54,CFAP43,CCDC151,GAS2L2,CFAP206		CFAP100,DNAI2
GO_MITOPHAGY	GO:0000423	21	Up	0.0014143173129205352	0.025021769119645893	2	CLEC16A,VPS13D,TIGAR,HDAC6,TSC2,CDC37,AMBRA1,HTRA2,MFN2,OPTN,BECN1,ATG14,VPS13C,USP30,TP53,PINK1,SQSTM1,ATG13,RNF41,TOMM7,SMURF1	SQSTM1
GO_CELLULAR_RESPONSE_TO_ARSENIC_CONTAINING_SUBSTANCE	GO:0071243	19	Up	0.0014258947394684438	0.025145388782875304	3	GSTO2,MKNK2,HMOX1,ZFAND1,PPIF,ATF4,HNRNPA1,CPEB2,GSTO1,MAPK13,ATF3,ZC3H12A,VCP,DHX36,ZFAND2A,HSF1,UROS,DAXX,DDX3X	MAPK13,HSF1	DDX3X
GO_POSITIVE_REGULATION_OF_DNA_TEMPLATED_TRANSCRIPTION_ELONGATION	GO:0032786	29	Up	0.001430404012670689	0.025145388782875304	2	PAF1,CDK13,THOC1,CCNT2,CCNK,SUPT16H,THOC5,ELL,SUPT6H,GTF2F1,ELL3,CCNT1,EAPP,CDC73,CDK9,RTF1,WDR61,BRD4,LEO1,CDK12,ALYREF,GTF2F2,SUPT5H,DDX39B,CTR9,HMGN1,SCAF8,SUPT4H1,ERCC6
GO_THIOESTER_METABOLIC_PROCESS	GO:0035383	91	Up	0.0014313374649648398	0.025145388782875304	2	PDK4,ACSM3,PDK2,AASS,ELOVL5,MPC1,DGAT2,FAR2,ELOVL1,PDK3,ACSL4,ACAT1,ACACB,PDPR,DLD,ACOT7,SCD,TECR,SLC25A1,GSTZ1,ACOT8,ABCD1,MLYCD,ACSBG1,GCDH,OGDH,AADAT,PDHX,MVK,ACOT13,HMGCS1,KYNU,HMGCL,ELOVL4,ACOT2,DLST,GPAM,ACOT9,ACSL3,MCEE,PPCS,ACSS2,PPT1,ACLY,PDHA1,HSD17B4,HMGCS2,SUCLA2,NUDT7,MPC2,SCD5,SNCA,CBR4,HSD17B12,DLAT,OXSM,ACSL1,TDO2,PDK1,ACSS1,DBI,GPAT4,THEM4,ACOT11,PMVK,SUCLG1,ELOVL7,ACSL6,PDP1,HAC…
GO_POSITIVE_REGULATION_OF_TELOMERE_MAINTENANCE	GO:0032206	49	Up	0.0014459087395151918	0.025342162732901463	2	ERCC1,PNKP,MAP2K7,SIRT6,XRCC5,ATRX,MAP3K4,MAPKAPK5,MAPK1,MAPK3,ACD,NBN,TNKS2,RAD50,CCT4,NEK2,TCP1,HNRNPA2B1,POT1,DKC1,SLX1A,HNRNPA1,PKIB,CCT7,HNRNPD,NABP2,PML,PARN,NAF1,CCT6A,HMBOX1,ATM,CCT5,NEK7,FBXO4,CCT8,CCT3,GNL3,CCT2,CTNNB1,TNKS,DHX36,ATR,AURKB,MAPK15,SLX1B,SLX4,PPP1R10,RTEL1	PNKP,TCP1,PML	MAPK15
GO_RESPONSE_TO_HERBICIDE	GO:0009635	11	Up	0.001477093455511542	0.02582852486509601	3	HTRA2,HNRNPA1,CYP1A1,STAR,ALAD,LCN2,MAPK13,ZC3H12A,HSF1,DAXX,NEFL	MAPK13,HSF1
GO_REGULATION_OF_PROTEIN_CONTAINING_COMPLEX_ASSEMBLY	GO:0043254	366	Up	0.0014903312321812969	0.02595685537672661	1	FKBP4,DHX33,BAIAP2L1,CCL26,FARP2,VPS41,SCIN,ERCC1,PSMC4,WAS,BID,TMSB10,CAPG,ELN,ARHGEF5,MAPK9,FNIP2,EIF2AK2,NCKAP1,RNF4,ARFGEF1,RHOA,PRKCZ,NAV3,SIRT2,PPP2R5B,VPS35,PFN2,SPTB,GBA2,CDC42,NCK2,CLASP1,ADD2,FSCN1,DLG1,CAMSAP3,PAK3,CAPZB,MAP2,SAR1A,HSP90AA1,GSK3B,MAPRE3,CTTN,BAX,PSMC5,ADD1,DNM1L,KIF9,ARHGAP28,ICAM1,PLEKHG2,ESR1,HDAC6,ABL1,SH3GLB1,TRIOBP,TFIP11,PICK1,BIK,RBX1,EP300,NIN,PSMC6,PPM1A,HCK,M…	DDB2,RAC1,CDC42EP5,CPTP	ARHGAP28,PREX1,HRK,ERCC3,TMC8,CDK5R1,CDH5,MAPK15,DDX3X
GO_REGULATION_OF_VIRAL_TRANSCRIPTION	GO:0046782	63	Up	0.0014913368164311605	0.02595685537672661	4	POLR2J,POLR2B,RSF1,CTDP1,TAF11,NUCKS1,MID2,REST,TFAP4,POLR2E,SMARCB1,POLR2F,EP300,SNW1,NELFCD,POLR2C,POLR2I,TRIM14,HDAC1,TRIM62,TRIM32,TARDBP,ZNF639,GTF2F1,SMARCA4,ZFP36,CCNT1,TRIM21,INPP5K,MDFIC,DHX9,CDK9,POU2F3,GTF2B,LEF1,TARBP2,IFITM3,POLR2D,POLR2K,HMGA2,CHD1,TRIM11,RRP1B,POLR2H,PSMC3,POLR2G,TRIM8,JUN,POLR2L,POLR2A,NELFA,SP1,GTF2F2,NELFB,SUPT5H,NELFE,TRIM31,TRIM27,TRIM13,SUPT4H1,CCL5,CCL4,CCL3	SMARCB1
GO_TRANSCRIPTION_PREINITIATION_COMPLEX_ASSEMBLY	GO:0070897	39	Up	0.001501036603064984	0.02606291837918467	2	PSMC4,TAF11,BAZ2A,RRN3,PSMC5,ESR1,SMARCB1,PSMC6,TAF7L,TAF1C,BRF2,PIH1D1,TAF6,UBTF,CAND1,TBP,TAF1B,DR1,CREB1,GTF3C3,TAF12,THRA,SMARCA4,MED6,POLR1E,GTF2B,GTF2A2,TP53,BDP1,TAF1,GTF3C5,PSMC2,TAF6L,PSMC3,ATF7IP,SGF29,TAF7,BRF1,HMGB1	SMARCB1,POLR1E
GO_NUCLEOLAR_LARGE_RRNA_TRANSCRIPTION_BY_RNA_POLYMERASE_I	GO:0042790	12	Up	0.0015043631568780616	0.02606291837918467	2	DDX11,TCOF1,SMARCB1,PIH1D1,NCL,TAF1B,IPPK,SMARCA4,NOL11,PWP1,POLR1E,MTOR	SMARCB1,POLR1E
GO_MULTIVESICULAR_BODY_ORGANIZATION	GO:0036257	31	Up	0.0015091086529851535	0.02607445556396989	1	VTA1,RAB27A,TSG101,CHMP2B,CHMP5,CHMP4B,RAB11A,STAM2,CHMP3,VPS4B,CHMP2A,CHMP1A,VPS25,VPS4A,VPS36,STAM,VPS37B,MVB12A,CHMP7,VPS37A,SNF8,VPS28,CHMP4C,VPS37C,PDCD6IP,CHMP6,VPS37D,IST1,HGS,CHMP4A,CHMP1B
GO_REGULATION_OF_MRNA_POLYADENYLATION	GO:1900363	15	Up	0.0015119647061964188	0.02607445556396989	2	ZC3H3,SNRPA,ZC3H14,RNF40,CPEB3,CPSF6,CCNT1,CDK9,CPSF7,RNF20,NUDT21,HSF1,SUPT5H,CTR9,NELFE	HSF1
GO_NUCLEOSOME_ORGANIZATION	GO:0034728	95	Up	0.0015168735367557247	0.026099249709076188	1	PAF1,CENPQ,RSF1,SMARCD1,PSME4,MCM2,SMARCE1,ACTR6,SART3,SRCAP,SMARCD3,KAT6A,ATRX,SUPT16H,SMARCB1,CABIN1,HIRA,CENPM,SMARCA1,RBBP7,CENPI,CENPT,CTCF,OIP5,ASF1B,GRWD1,ZNHIT1,SMARCD2,SUPT6H,ASF1A,RNF8,CENPA,ARID1A,UBN1,SET,CENPL,NAA60,CENPK,NFE2,HJURP,PIWIL1,SOX9,HP1BP3,SMARCA4,HAT1,INO80,MIS18BP1,NASP,ANP32B,HMGA1,BRDT,CENPO,SYCP3,SMARCC2,ITGB3BP,ANP32E,CENPC,SHPRH,POLE3,CENPU,CENPH,SMARCA5,KAT6B,MIS1…	SMARCB1,GRWD1
GO_NEGATIVE_REGULATION_OF_CATABOLIC_PROCESS	GO:0009895	265	Up	0.0015233262519804228	0.026124671181395793	2	CYP51A1,POLDIP2,MYCBP2,NOS2,HFE,FYN,SLC11A1,GABARAPL2,TIMP2,CLEC16A,PHF23,THRAP3,TAB2,USP36,ATP2B4,YBX3,HIPK2,CTSA,YBX1,ELAVL1,KDM4A,ROCK1,HDAC4,SIRT2,ERLEC1,VPS35,PTPN3,PABPC1,CSNK2A2,DERL2,ACACB,SIRT6,LAMP3,TIGAR,SENP1,OPHN1,PSEN1,PKP1,MTMR2,MT3,FUS,IRAK3,SCFD1,HNRNPC,WAC,TREM2,HSP90AB1,CIRBP,KLHL22,DERL3,TIMP3,HMOX1,TSPO,CSNK2A1,E2F1,CHMP4B,CST3,USP14,FMR1,TIMP1,N4BP1,TSC2,HERC1,BMF,LAPTM4B,MT…	YBX1,IL1B,PML,ADRA2A,NOCT,RBM10,CPTP	QRICH2,RGN,SERPINE2,SHH,AXIN2
GO_REGULATION_OF_BINDING	GO:0051098	330	Up	0.0015252999931683405	0.026124671181395793	15	STPG1,PLXND1,KDM1A,PON1,PAX6,PKD1,PAX7,HFE,PLAUR,DDX11,ISL1,IGF1,BAK1,HSPA5,DTNBP1,RSF1,FOXC1,WAPL,CDON,HIPK2,BTBD1,SP100,ROCK1,HDAC4,SIRT2,NUCKS1,BCL3,TGFBR3,CDC42,PRKACA,MARK2,CRMP1,SRI,ADD2,MARK3,ACTB,TRAF4,USP33,MAP2,PSEN1,MEF2C,SMARCD3,GSK3B,CYLD,ZMPSTE24,MAPRE3,BAX,ADD1,AURKA,ARHGAP28,FKBP1A,TFAP4,BTAF1,CRTAC1,BAMBI,HSP90AB1,JAK2,ABL1,NRP1,MFNG,TFIP11,CYP2D6,HMOX1,PDGFB,EIF3D,EP300,NFKBIA,N…	RIPK2,FLOT1,HSF1	ARHGAP28,GATA3,EGF,ANGPT1,CLIC2,PYHIN1,TMC8,PCSK9
GO_POSITIVE_REGULATION_OF_TYPE_I_INTERFERON_PRODUCTION	GO:0032481	70	Up	0.0015289611858615233	0.026127861719301808	2	DHX33,CREBBP,POLR3B,POLR3E,NFKB2,XRCC5,MAVS,POLR2E,POLR2F,EP300,POLR3H,RIOK3,PQBP1,RIPK2,DDX58,DHX58,NFKB1,POLR3G,IFIH1,STAT1,POLR3GL,ZBP1,LRRFIP1,IRF1,IRF3,TICAM1,IRF5,POLR3F,PTPN22,DHX9,TLR4,FLOT1,TLR2,HSPD1,POLR2K,POLR3A,POLR3K,IFI16,POLR2H,HMGB2,TLR3,SYK,STAT6,CTNNB1,POLR3D,CD14,POLR1C,MYD88,RELA,DHX36,POLR2L,PTPN11,RNF135,SETD2,ZBTB20,DDX41,TBK1,IRAK1,IRF7,POLR3C,HMGB1,XRCC6,TLR7,PLCG2,CHUK,…	RIPK2,IFIH1,FLOT1	DDX3X
GO_GLUCOSE_METABOLIC_PROCESS	GO:0006006	173	Up	0.001537687417754002	0.026217396131728663	2	BAD,PDK4,SLC25A13,PDK2,TFAP2B,CRY1,NISCH,MDH1,IGF1,H6PD,PPP1R3F,DGAT2,PFKP,PKM,PDK3,RORA,FAM3A,ENO1,ACACB,TIGAR,PGM1,DUSP12,C1QTNF3,NFE2L1,GSK3B,ZMPSTE24,OAS1,MAEA,SORBS1,CREM,SIRT1,SLC25A1,EP300,PCK2,PGK1,MLYCD,GPI,AKT2,GSK3A,BRAT1,ENO3,SLC25A11,KAT2A,ALDOC,PPARGC1A,CPT1A,GAPDH,GNB3,TPI1,ENO2,PPARD,MAPK14,GPLD1,ALDH5A1,KAT2B,POMC,GPD2,PASK,SLC25A12,LEPR,AKR1A1,GOT1,SERP1,PIK3CA,NLN,PFKFB2,GNMT,G…	PCK2,GAPDH,ALDOA,PGAM1	GNB3,RGN,PPP1R3B
GO_UBIQUITIN_DEPENDENT_ERAD_PATHWAY	GO:0030433	73	Up	0.0015475135471289304	0.026325236110548482	2	RHBDD2,HSPA5,JKAMP,HERPUD1,ERLEC1,SEL1L,DERL2,DNAJC10,EDEM2,DERL3,FOXRED2,PSMC6,USP14,STUB1,UBXN8,SGTA,CAV1,SEC61B,ERLIN1,CCDC47,WFS1,UBE4A,FAF2,AUP1,NFE2L2,EDEM3,FBXO2,FBXO6,TRIM25,DNAJB9,UBE4B,FBXO44,EDEM1,UBQLN1,OS9,DNAJB2,DERL1,RNF121,RNF185,UBXN4,RNF175,ERLIN2,DNAJB12,AMFR,UBE2J2,FBXO27,SYVN1,ANKZF1,STT3B,DNAJB14,TMUB1,TMEM67,VCP,HSP90B1,TMUB2,TMEM129,DNAJC18,USP19,MAN1B1,YOD1,NPLOC4,UBE2G2,…	UBXN8,FBXO6
GO_MAINTENANCE_OF_LOCATION_IN_CELL	GO:0051651	81	Up	0.0015585053154347872	0.026452373514117757	5	SCIN,PAFAH1B1,CD4,TMSB10,HSPA5,VPS13D,SYNE2,SPAG4,ASPM,SP100,BCL3,SRI,EPB41L3,FTL,EZR,KDELR3,SUN2,TSPO,RANGAP1,ARL2BP,KDELR1,CAV1,ARHGAP21,GOLPH3,SKP1,DBN1,TBCCD1,PARK7,ANKRD13C,SUPT7L,GPSM2,SRGN,AKAP9,VPS13C,APOE,SYNE1,OS9,FLNB,KDELR2,TXN,TLN1,TAF8,SORL1,BARD1,BBS4,PML,AKT1,GSN,ANK3,TWF1,HNRNPU,TMSB4Y,HK1,RER1,TMSB15B,PINK1,MORC3,HK2,SPTBN4,SUN1,CDK5,TAF3,CLMN,FTH1,TAPT1,GAA,TLN2,DAG1,JUP,SYNE3,…	PML
GO_TUBULIN_COMPLEX_ASSEMBLY	GO:0007021	9	Up	0.0015653529997932025	0.026469741758085235	1	CRYAB,TBCE,TCP1,TBCC,TBCD,TBCEL,VBP1,TBCA,ARL2	TCP1
GO_ENDOSOME_TRANSPORT_VIA_MULTIVESICULAR_BODY_SORTING_PATHWAY	GO:0032509	25	Up	0.0015713207744027372	0.026469741758085235	5	CHMP2B,LAPTM4B,LEPROTL1,CHMP3,VPS4B,CHMP2A,CHMP1A,VPS25,SORT1,VPS36,VPS37B,MVB12A,TMEM50B,LYST,VPS37A,SNF8,VPS28,VCP,UBXN6,RILP,VPS37C,VPS37D,TMEM50A,LEPROT,CHMP1B
GO_REGULATION_OF_DEFENSE_RESPONSE_TO_VIRUS	GO:0050688	60	Up	0.001573566832551336	0.026469741758085235	4	TSPAN6,RNF216,BIRC3,PUM2,TRAF3IP2,ITCH,ZMPSTE24,MAVS,MUL1,IL12RB1,RNF125,RIOK3,PQBP1,PYCARD,LILRB1,DDX58,C1QBP,DHX58,BIRC2,IL23A,TRIM38,STAT1,TNFAIP3,TRIM6,IL1B,FGL2,APOBEC3F,EIF2AK4,SEC14L1,TRAF3,ANKRD17,PUM1,DHX9,DDX60,PPM1B,PARP9,HERC5,TARBP2,TKFC,NLRX1,AIM2,DTX3L,ZC3H12A,IL15,HTRA1,TRIM44,SIN3A,RNF26,ELMOD2,NPLOC4,IFNLR1,IFIT1,PCBP2,GPATCH3,TRAF3IP1,MICB,ERCC6,APOBEC3G,ZCCHC3,MMP12	IL1B
GO_TRANSCRIPTION_INITIATION_FROM_RNA_POLYMERASE_II_PROMOTER	GO:0006367	170	Up	0.0015759060188862662	0.026469741758085235	2	POLR2J,CREBBP,TEAD3,E2F2,MED24,PSMC4,WWTR1,MNAT1,NR1H3,MED17,POLR2B,THRAP3,TAF2,TAF11,CBFB,RORA,NOTCH3,TEAD2,RARB,BAX,PSMC5,ESR1,POLR2E,MED15,POLR2F,PSMC6,SNW1,HNF4A,TAF7L,POLR2C,MAZ,ERCC2,MED25,MED26,POLR2I,TAF6,MED13,MED31,PPARGC1A,CCND1,GTF2H1,GTF2H3,VDR,CAND1,PPARD,ZNF451,CCNC,E2F3,MED23,NR2E1,TBP,SRF,SUB1,NR3C1,KAT2B,NRBP1,DR1,CREB1,NR4A3,TAF12,NR2C1,NR4A1,ZNF45,MED20,CDKN1A,RUNX2,SOX9,GTF2F…	NR2C2AP	ERCC3
GO_PEPTIDYL_LYSINE_ACETYLATION	GO:0018394	152	Up	0.0015771305103899702	0.026469741758085235	2	MSL3,CREBBP,BRCA1,ISL1,SNAI2,PHF20,JADE2,RSF1,ATG5,SPHK2,SPI1,ING3,MBD3,JADE1,SRCAP,KAT6A,ZMPSTE24,NCOA1,NOS1,BRPF3,SIRT1,SMARCB1,EP300,BRD1,RPS6KA5,MRGBP,JADE3,MAPK3,CTCF,KAT8,PIH1D1,GATA3,KAT2A,PPARGC1A,NAA40,ING4,ZNF451,BRD8,KAT2B,KANSL3,POLE4,ATF2,DR1,KMT2A,SET,SUPT7L,KANSL1,EPC1,TAF12,NAA50,NAA60,TWIST1,MORF4L2,NCOA3,USP22,SOX4,GTF3C4,IL1B,YEATS4,POR,LIF,CPA4,HAT1,PHF10,PRKAA1,WBP2,DPF2,CLOC…	SMARCB1,IL1B,IWS1	GATA3
GO_CYTOSKELETON_DEPENDENT_CYTOKINESIS	GO:0061640	79	Up	0.0015889147713591084	0.02655172744086907	9	TTC19,ANLN,SPAST,CUL7,RHOA,ROCK1,ZFYVE26,CHMP2B,CHMP5,KIF4A,EFHC1,CHMP4B,LZTS2,UNC119,RAB35,KIF20A,ECT2,ROPN1B,RTKN,ACTR3,CENPA,SPTBN1,CHMP3,STMN1,VPS4B,CIT,STAMBP,SNX9,CHMP2A,CHMP1A,VPS4A,MYH10,SPIRE1,ROCK2,APC,ESPL1,CKAP2,DCTN3,NUSAP1,KIF23,ACTR2,ARL3,CEP55,KIF20B,USP8,BBS4,JTB,ARF1,RHOB,ANKRD53,RASA1,BIN3,CHMP7,INCENP,ANK3,TRIM36,RHOC,MITD1,SON,ALKBH4,RACGAP1,MAP9,CHMP4C,PLK1,CNTROB,PDCD6IP,DC…		DCDC1
GO_NADH_DEHYDROGENASE_COMPLEX_ASSEMBLY	GO:0010257	55	Up	0.0015890779822304937	0.02655172744086907	1	NDUFAF7,NDUFAB1,NDUFS1,NDUFB4,BCS1L,TIMM21,NDUFB2,NDUFB7,NDUFAF5,TAZ,COA1,NDUFC1,FOXRED1,NDUFS8,TIMMDC1,NDUFS7,NDUFB3,NDUFA8,NDUFAF4,NDUFA1,NDUFA5,ECSIT,NDUFA10,NDUFA2,NDUFB5,NDUFAF1,NDUFA9,NDUFB10,NDUFS6,NDUFB11,NDUFB9,NDUFC2,NUBPL,OXA1L,NDUFAF6,NDUFS2,NDUFV3,NDUFAF2,NDUFS4,NDUFB6,NDUFB8,NDUFV1,NDUFS5,NDUFA3,TMEM126B,NDUFA11,ACAD9,NDUFAF3,NDUFV2,NDUFB1,NDUFA12,NDUFA6,NDUFA13,NDUFS3,NDUFA7
GO_ERAD_PATHWAY	GO:0036503	92	Up	0.0015980392403243146	0.026642255095340402	2	RHBDD2,POMT2,HSPA5,JKAMP,HERPUD1,USP13,ATXN3,ERLEC1,SEL1L,DERL2,DNAJC10,EDEM2,DERL3,FOXRED2,PSMC6,HM13,USP14,UGGT2,STUB1,UBXN8,SGTA,CAV1,SEC61B,ERLIN1,CCDC47,WFS1,UBE4A,FAF2,AUP1,NFE2L2,EDEM3,FBXO2,FBXO6,TRIM25,SDF2L1,DNAJB9,UBE4B,FBXO44,EDEM1,UBAC2,UBQLN1,OS9,DNAJB2,UGGT1,TOR1A,DERL1,RNF121,RNF185,RCN3,UBXN4,RHBDD1,RNF175,ERLIN2,DNAJB12,USP25,AMFR,UBE2J2,FBXO27,UBXN1,SYVN1,ANKZF1,STT3B,DNAJB14,T…	UBXN8,FBXO6	BRSK2
GO_CELLULAR_RESPONSE_TO_HYDROGEN_PEROXIDE	GO:0070301	79	Up	0.0016030596218121463	0.026666825877003378	3	PPP5C,PDE8A,HDAC6,SIRT1,ABL1,APEX1,MAP1LC3A,SMPD3,MET,EZH2,SETX,PLEKHA1,PPIF,PDCD10,ECT2,STK25,NFE2L2,PARK7,TNFAIP3,MYB,NR4A3,BECN1,TRAP1,KLF2,RIPK3,PRKAA1,KDM6B,PCNA,OSER1,STK26,ETS1,ANXA1,MDM2,IL6,IL10,TXN,KLF4,RIPK1,TRPC6,CYP1B1,TP53,CBX8,RHOB,SIGMAR1,LCN2,RPS3,FOXO1,IMPACT,AIFM1,MAPK13,PINK1,ANKZF1,PRKCD,FXN,MAPK7,STAT6,ENDOG,AXL,GPR37L1,CDK1,GPR37,PDGFD,RELA,NET1,BNIP3,PAWR,NQO1,PYCR1,HSF1,L…	CYP1B1,MAPK13,HSF1
GO_AXO_DENDRITIC_TRANSPORT	GO:0008088	63	Up	0.0016074518937304876	0.026666872276279275	5	PAFAH1B1,SPAST,RAB27B,DTNBP1,KIF1B,AP3D1,AP3M2,MAP2,RAB21,KIF4A,HIF1A,KIF3B,AP3B2,SPG11,BLOC1S6,KLC3,HSPB1,APBA1,HSPA8,TRAK2,SFPQ,KIF17,KIF1C,KIF3A,ACTR10,FLOT2,TERF2,AP3B1,ARL8B,BLOC1S1,MAPK8IP3,SOD1,APP,SNAPIN,ARL8A,TMEM108,SYBU,FEZ1,DLG2,DST,HNRNPU,UCHL1,AP3S2,TRIM46,BORCS5,NDEL1,MAP1A,KIF5B,HAP1,CNIH2,AP3S1,TRAK1,AP3M1,PURA,BLOC1S4,MAPT,BLOC1S5,BLOC1S3,BLOC1S2,DYNC1H1,SPG7,OPA1,NEFL	UCHL1
GO_VESICLE_ORGANIZATION	GO:0016050	295	Up	0.0016101556075848902	0.026666872276279275	1	SNX11,ALS2,VPS41,PAFAH1B1,TRAPPC6A,BAIAP3,VTA1,SYT7,TBPL1,CUL3,PI4K2B,ZFYVE16,ZPBP,DTNBP1,VAMP3,FAM160A2,TRAPPC3,AP3D1,GNAI3,SYT1,RAB27A,AP1M1,PICALM,NSF,TSG101,LMAN1,RAB7A,SEC31B,PIK3C3,SAR1A,DNM2,STX7,CHMP2B,CD59,EPS15,CHMP5,SNX10,TMED2,RFX2,P2RX7,SCFD1,SNAP23,HOOK2,SNAP29,PLA2G3,HPS4,CNIH1,VTI1B,SEC23A,CTSZ,SEC23B,CHMP4B,ASIP,VAPA,GPR143,SRPX,SYP,EEA1,ZDHHC15,CORO1A,STX4,RAB11A,SPG11,VPS18,BLO…	SQSTM1	P2RX7,SRPX,DLG4,SERPINE2,VAMP1,CNIH3,MAPK15
GO_REGULATION_OF_NUCLEOCYTOPLASMIC_TRANSPORT	GO:0046822	100	Up	0.0016195025804017441	0.02670672937184802	5	AKAP8L,CDH1,TPR,PPP1R12A,RIOK2,IPO5,SP100,HYAL2,NEDD4,PRKACA,PTGS2,GTSE1,RAPGEF3,PSEN1,GSK3B,XPO1,RBM22,MAVS,RBM27,AAAS,MAPK1,RANGAP1,PPM1A,FERMT1,EMD,NUTF2,UBR5,TGFB1,PIK3R2,GLI3,SUFU,YWHAE,SUPT6H,ZPR1,CPSF6,MAPK14,RAB23,ECT2,NCBP2,DNAJC27,PARK7,NRDE2,TARDBP,KHDRBS1,XPO5,NUP153,BMP4,IL1B,NUP214,SMO,TRIM28,RAN,XPO4,CAMK1,CD36,MDFIC,MDM2,DHX9,TXN,ANP32B,CTDSPL2,BARD1,NUP54,NUP58,RBM26,TP53,PIK3R1,…	IL1B,IWS1	ANGPT1,SHH
GO_CELLULAR_RESPONSE_TO_PEPTIDE	GO:1901653	305	Up	0.0016196659919620558	0.02670672937184802	3	GCLC,CFLAR,PDK4,PRKAR2B,PDK2,BAIAP2L1,FYN,PIK3C2A,DDX11,IGF1,CPS1,VIM,ATP6V0A1,ATP6V1H,HDAC9,ARID1B,BCAR1,CYBA,NGFR,CACNB1,PKM,PRKCZ,ROCK1,NUCKS1,ATP2B1,ATP6AP1,PRKACA,SREBF1,ADCY2,EDN1,CEACAM1,PSEN1,GSK3B,GSTP1,RAB10,AKR1B1,CHMP5,PXN,SLC9A1,ICAM1,OSBPL8,CDC6,SORBS1,TREM2,CDC5L,SIRT1,JAK2,XBP1,RANGAP1,ATP6V1D,LGMN,SRSF5,APEX1,PCK2,TRIB3,LPIN2,KLF5,SMPD3,TSC2,ABCC1,EEF2K,CSK,ZNF106,CA2,RIPK2,AKT2,…	RAB10,PCK2,RIPK2,IL1B,SNX6,CACNA1A,HSF1,VAMP2	GPER1,PCSK9,PLA2G1B,MBD5
GO_POSITIVE_REGULATION_OF_PROTEIN_HOMODIMERIZATION_ACTIVITY	GO:0090073	11	Up	0.0016247501719674148	0.026731939919087507	18	STPG1,TRAF4,MEF2C,CRBN,PARK7,TRAF2,GNL3L,LGALS3,TIRAP,ARF6,SYAP1
GO_ACETYL_COA_BIOSYNTHETIC_PROCESS	GO:0006085	21	Up	0.0016288854354748962	0.026741461985449223	2	PDK4,PDK2,MPC1,PDK3,ACAT1,PDPR,DLD,GSTZ1,MLYCD,PDHX,PPCS,ACSS2,ACLY,PDHA1,MPC2,DLAT,PDK1,ACSS1,PDP1,PDHB,PDP2
GO_NEGATIVE_REGULATION_OF_MACROAUTOPHAGY	GO:0016242	32	Up	0.0016562217245576208	0.027127769177694577	2	POLDIP2,CLEC16A,PHF23,USP36,TIGAR,SCFD1,HMOX1,CHMP4B,TSC2,HTRA2,QSOX1,PIK3CA,BECN1,USP30,NPC1,TP53,AKT1,RUBCN,FEZ1,PINK1,UBQLN4,TSC1,FEZ2,MTM1,NUPR1,SMCR8,RNF41,NRBP2,LRRK2,MTOR,CHMP4A,SEC22B
GO_HISTONE_H2B_UBIQUITINATION	GO:0033523	12	Up	0.001659632108224432	0.027127769177694577	2	PAF1,WDR70,WAC,RNF40,RNF8,CDC73,CDK9,RNF20,DTX3L,LEO1,UBE2E1,CTR9
GO_INTERFERON_GAMMA_MEDIATED_SIGNALING_PATHWAY	GO:0060333	76	Up	0.0016673315102073874	0.027194502440887953	3	NR1H3,CD44,IFNGR1,PIAS1,CAMK2B,SP100,TXK,OAS1,ICAM1,HSP90AB1,JAK2,HCK,MID1,CDC37,HPX,OAS3,OAS2,TRIM38,STAT1,SUMO1,TRIM62,GBP1,IRF6,TRIM25,NMI,MT2A,IRF1,MED1,IRF3,IRF5,NR1H2,TRIM21,PPARG,TRIM5,TRIM22,OASL,PARP9,PML,NLRC5,IRF8,TP53,CAMK2D,CAMK2G,NCAM1,IFNGR2,JAK1,GBP2,PRKCD,B2M,TRIM68,IRF2,PTAFR,TRIM8,PARP14,PTPN2,HLA-DQB1,CIITA,SOCS3,SOCS1,IRF7,HLA-DRB1,HLA-DQA1,HLA-DRB5,HLA-DRA,HLA-E,TRIM31,HLA-G…	OAS3,PML,GBP2	HPX,HLA-DQA2
GO_MITOCHONDRIAL_TRANSMEMBRANE_TRANSPORT	GO:1990542	69	Up	0.0016835680086011702	0.027399887135654107	5	SLC25A13,MCUR1,MPC1,TIMM21,ACACB,SLC8B1,SLC25A1,SLC25A15,TIMM44,TIMM50,PRKAG2,MICU1,SFXN3,GRPEL1,CPT1A,MRPL18,SLC25A36,SLC25A12,DNAJC15,MRS2,SLC25A23,ROMO1,TIMM17B,TST,TOMM40,PRKAB2,TIMM17A,COX5B,PNPT1,AFG3L2,MPC2,PSEN2,HSPD1,SLC25A38,SLC25A37,SLC25A28,MCU,SFXN2,CPT2,TOMM40L,PRKAA2,CHCHD4,GRPEL2,SLC25A32,MID1IP1,STOML2,MICU2,LETM1,SLC25A33,TOMM20,UCP3,UCP2,DNAJC30,SLC25A22,SLC25A20,CYC1,SLC25A18,…
GO_PROTEIN_AUTO_ADP_RIBOSYLATION	GO:0070213	11	Up	0.0017163252918155703	0.027872677903156097	2	PARP3,PARP12,TNKS2,PARP11,PARP6,PARP16,PARP1,PARP8,TIPARP,TNKS,PARP10	PARP12,TIPARP
GO_MACROMOLECULE_METHYLATION	GO:0043414	248	Up	0.0017226464643324724	0.027915040442491077	2	NDUFAF7,KDM1A,KMT2E,PAF1,JARID2,PAX7,BRCA1,TFB1M,ARID4A,NSUN2,METTL1,ARID4B,KMT2C,TARBP1,PRDM6,SPI1,TRMT11,METTL22,FTSJ1,MBD3,HSD17B10,EED,BAZ2A,FKBP6,RIF1,GRHL2,ZMPSTE24,ATRX,MECOM,DIMT1,GNAS,METTL2A,DNMT3B,TRMT6,TDRD1,SIRT1,SETD1A,TRMT2A,SMARCB1,SNRPD3,PICK1,TTLL12,PRMT5,VCPKMT,SNW1,PCIF1,METTL4,RNMT,SUV39H1,CTCF,SETD6,GSPT1,PIH1D1,DOT1L,TRMT1,FBL,RAB3D,GSK3A,CBLL1,EZH2,KDM4C,GATA3,TRDMT1,FTSJ3…	SMARCB1,PHF1,IWS1,ZNF274	PRDM6,GATA3,RBM15B
GO_ORGANONITROGEN_COMPOUND_CATABOLIC_PROCESS	GO:1901565	1130	Up	0.001732499623106038	0.02801433261534258	2	GCLC,ENPP4,ANKIB1,CYP51A1,HECW1,CDC27,RHBDD2,MYCBP2,FBXL3,LAMP2,OSBPL7,AP2B1,NOS2,RHBDF1,MYLIP,PSMB1,AASS,PKD1,UBE3C,POMT2,IDS,HFE,FYN,LYPLA2,RNF216,DCN,PSMC4,NUB1,RNF14,UFL1,CHDH,WWTR1,ZRANB1,DERA,UBR2,TYMP,CD44,TNFRSF1B,SNX1,UBA6,PIAS1,RNF19A,GABARAPL2,TIMP2,CUL3,USP2,VCAN,CLEC16A,CDH1,PSMA4,AP2S1,CUL7,HSPA5,USP28,ERCC8,NEDD4L,HEXB,JKAMP,MAPK9,HERPUD1,USE1,ANAPC4,GALC,CUL1,USP36,USP13,ATP2B4,BC…	CCDC22,UBXN8,CYP3A5,FBXO6,IL1B,APOBEC3A,SDSL,PML,LRSAM1,ADRA2A,UCHL1,SQSTM1,TIPARP,SDC2,RAD23A,ISG15,ARRDC1	P2RX7,GGT5,QPRT,CSPG5,C4BPA,QRICH2,RGN,NAPSA,SERPINE2,EGF,HDC,AMT,KLHL3,DPYS,PGLYRP4,PYHIN1,SHH,PCSK9,PDE7B,CARNS1,BRSK2,PRELP,NEU4
GO_RESPONSE_TO_NITROSATIVE_STRESS	GO:0051409	10	Up	0.0017501781361419777	0.028186602565122645	3	GCLC,GCLM,ATG5,DNAJA1,PARK7,DUSP6,ATM,STOX1,DDIT3,ADH5
GO_MOVEMENT_IN_ENVIRONMENT_OF_OTHER_ORGANISM_INVOLVED_IN_SYMBIOTIC_INTERACTION	NA	33	Up	0.0017506508043506153	0.028186602565122645	NA	TSG101,RAB7A,MID2,CHMP2B,CHMP4B,VAPA,TRIM35,CAV2,CHMP3,TRIM62,TRIM32,VPS4B,TRIM25,CHMP2A,TRIM28,TRIM21,TRIM5,VPS4A,VPS37B,PML,TRIM11,CHMP4C,DDB1,TRIM8,PPID,PC,IST1,PPIA,ZNF502,TRIM31,TRIM27,TRIM13,TRIM26	PML
GO_REGULATION_OF_INTRACELLULAR_PROTEIN_TRANSPORT	GO:0033157	210	Up	0.00175732608039782	0.028194149677475383	5	ARHGAP44,FYN,AKAP8L,RUFY3,CDH1,TPR,USP36,RIOK2,IPO5,SP100,HYAL2,GRIPAP1,ERLEC1,CSNK2A2,CDC42,PRKACA,SREBF1,DERL2,PTGS2,LMAN1,GTSE1,PCM1,SAR1A,RAPGEF3,PSEN1,GSK3B,XPO1,RBM22,HUWE1,EDEM2,MAVS,SIRT4,RNF31,SH3GLB1,DERL3,MAPK1,HPS4,MIEF1,RANGAP1,PPM1A,FERMT1,TM9SF4,EMD,NUTF2,CEMIP,ZFAND1,UBR5,BNIP3L,NUCB1,OAZ1,PDCD5,AKT2,TGFB1,PIK3R2,GSK3A,GLI3,SUFU,YWHAE,SUPT6H,UBE2D3,FBXW7,ZPR1,CD81,C2CD5,MAPK14,RAB…	IL1B,IWS1,VAMP2	RNF31,ERBB2,ANGPT1,SHH,BRSK2,CDK5R1,KCNE1
GO_CELL_CYCLE_CHECKPOINT	GO:0000075	202	Up	0.0017586189917191055	0.028194149677475383	9	MAD1L1,CRY1,ZNF207,BRCA1,NSUN2,SPDL1,TPR,USP28,FOXN3,TP53BP1,TRIP13,CHFR,TIPIN,GTSE1,DLG1,TOP2B,THOC1,CNOT4,NDC80,CDC14B,ORC1,ZW10,BAX,UIMC1,AURKA,CNOT3,PCBP4,WDR76,CLSPN,CDC45,CDC6,MSH2,WAC,CDC5L,KLHL22,THOC5,EP300,E2F1,RGCC,FBXO31,RBL2,NBN,DOT1L,FZR1,TGFB1,BABAM1,CASP2,CDK5RAP3,CCND1,PRPF19,ANAPC15,CDKN1B,CNOT2,TIMELESS,MAPK14,TTK,IK,CNOT6,RAD1,TFDP2,RPL24,NEK11,ATF2,ARID3A,FBXO6,MAD2L2,GADD45A…	FBXO6,GADD45A,XRCC3,MDC1,PML
GO_SYNAPTIC_TRANSMISSION_GLUTAMATERGIC	GO:0035249	66	Down	0.0017687076307985501	0.0282955588850517	19	ALS2,MAPK8IP2,ATP1A2,SYT1,PTGS2,OPHN1,PSEN1,MEF2C,NAPA,GRIN2D,DKK1,CCL2,GRM6,RAB3GAP1,SLC1A4,GRIN3B,KMO,CNR1,PTK2B,TSHZ3,GRM4,NAPB,CDHR3,UNC13A,GLUL,SERPINE2,STXBP1,UNC13C,ATAD1,CLSTN3,CNIH3,EGFR,SHC3,DGKZ,DRD2,GRIK4,CDH8,HOMER1,DGKI,TPRG1L,GRIN2C,SHANK2,DISC1,UCN,GRM2,GRIK2,CDK5,GRM5,ROR2,NLGN1,NLGN2,CDH2,CNIH2,GRIN1,NRXN1,OXTR,PLA2G6,LRRK2,RELN,GRM7,NLGN3,NF1,UNC13B,GRM3,TNF,SHANK3		SERPINE2,CNIH3
GO_RIBONUCLEOSIDE_MONOPHOSPHATE_METABOLIC_PROCESS	GO:0009161	46	Up	0.0018183653568557571	0.0290282146883194	2	AK2,DLG1,NT5C2,MAGI3,CAD,UPRT,GMPR2,PRPS2,DHODH,IMPDH1,AK1,LHPP,UMPS,AMPD2,AMPD1,TJP2,PAICS,PPAT,UCK1,MPP1,AMPD3,RFK,NT5E,ATIC,UCK2,GUK1,CASK,PRPS1,AK3,DLG2,AK9,LRGUK,ADK,GART,CMPK1,AK4,GMPS,HPRT1,IMPDH2,PFAS,UPP1,ADA,UCKL1,CARD11,APRT,ADSL		CASK
GO_REGULATION_OF_T_HELPER_2_CELL_DIFFERENTIATION	GO:0045628	10	Up	0.0018257703797260351	0.029032162264752345	3	PRKCZ,IL4R,BCL6,CD86,TNFSF4,RARA,ANXA1,IL18,NLRP3,SOCS5	IL18
GO_TYPE_I_INTERFERON_PRODUCTION	GO:0032606	115	Up	0.001826334984868714	0.029032162264752345	2	DHX33,CREBBP,RNF216,POLR3B,POLR3E,OTUD5,NFKB2,ITCH,XRCC5,CYLD,MAVS,POLR2E,POLR2F,EP300,POLR3H,YY1,RNF125,RIOK3,PQBP1,PYCARD,RIPK2,RELB,LILRB1,CACTIN,PTPRS,TAX1BP1,DDX58,DHX58,NFKB1,DTX4,TRIM38,POLR3G,IFIH1,STAT1,TNFAIP3,TRIM32,TRIM25,POLR3GL,NMI,ZBP1,LRRFIP1,IRF1,IRF3,PIN1,TICAM1,IRF5,TRAF3,TRIM21,POLR3F,PTPN22,HAVCR2,DHX9,IL10,TLR4,FLOT1,TLR2,PPM1B,HERC5,NLRC5,HSPD1,G3BP1,POLR2K,POLR3A,TIRAP,UBE…	RIPK2,IFIH1,FLOT1,ISG15	CACTIN,DDX3X
GO_PHOSPHATIDYLETHANOLAMINE_METABOLIC_PROCESS	GO:0046337	16	Up	0.0018497909594481984	0.029127800259825528	2	CHKB,ABHD4,LPIN2,PLA2G15,CHKA,SLC27A1,LPIN3,CEPT1,LPIN1,PNPLA8,ETNK1,ETNK2,NAPEPLD,ALOX15,PCYT2,PISD	PCYT2
GO_SMALL_MOLECULE_BIOSYNTHETIC_PROCESS	GO:0044283	595	Up	0.0018564637923339801	0.029127800259825528	2	NFYA,CFTR,CYP51A1,CYP26B1,NDUFAB1,PDK4,SLC25A13,ACSM3,PDK2,OSBPL7,ADIPOR2,AASS,CRY1,MLXIPL,DCN,BRCA1,MBTPS2,ELOVL5,ALOX5,MDH1,SNAI2,CD74,CPS1,DERA,NR1H3,TYMP,CYP46A1,MRI1,VCAN,DKK3,MSMO1,ENTPD2,ATP2B4,TBXAS1,ALDH18A1,BCAT1,DGAT2,SPHK2,NTHL1,OAT,PDE4A,NFYC,ELOVL1,IDI1,PKM,IP6K2,ASNS,OSBPL3,FAM3A,SREBF1,ACADVL,PDE8A,ABCB11,DHRS9,PTGS2,MGLL,HACD3,ENO1,ACAT1,UNG,ACACB,NT5C2,ACER3,EDN1,OSBPL6,SLC1A3,C…	ACADVL,DHRS9,PHGDH,PCK2,GAPDH,IL1B,CH25H,ENOPH1,ALDOA,PGAM1	GGT5,CSPG5,RGN,EGF,ITPKB,GPER1,PLA2G1B,PDE7B,CARNS1
GO_TOR_SIGNALING	GO:0031929	100	Up	0.0018577511679056507	0.029127800259825528	3	UBR2,RRAGD,CLEC16A,FNIP2,ARAF,SESN1,RRAGB,ZMPSTE24,SEH1L,MAPKAPK5,RFFL,TREM2,SIRT1,KLHL22,DEPDC5,HIF1A,TELO2,TTI1,FAM83D,WDR59,NPRL3,TSC2,PIH1D1,GSK3A,RHEB,GATA3,RPS6KB1,LAMTOR3,ITFG2,FBXO9,EPM2A,GOLPH3,NPRL2,CCDC88A,LAMTOR2,RRAGC,STK11,KPTN,MAPKAP1,PIK3CA,WDR24,SH3BP4,SESN2,LIN28A,PRKAA1,ARNTL,LAMTOR5,PRR5L,TMEM127,RPS6,GPAT3,RPTOR,AKT1,DYRK3,DGKQ,TBCK,TBC1D7,GNA12,C9orf72,EIF4EBP2,SESN3,ATM,LAM…		GATA3
GO_DETECTION_OF_MECHANICAL_STIMULUS	GO:0050982	26	Down	0.0018600559724326537	0.029127800259825528	3	PKD1,FYN,PKD2L2,PIEZO1,PKD2,CXCR4,MKKS,CHRNA10,SERPINE2,PIEZO2,TTN,KIT,PKD1L1,ITGA2,ADGRV1,TMC1,CACNB3,JUP,TCAP,CHRNA9,BACE1,PDZD7,LHFPL5,ASIC3,STRC,PKD1L3		SERPINE2,KIT,CHRNA9,ASIC3
GO_CELLULAR_PIGMENTATION	GO:0033059	49	Up	0.0018614293540489032	0.029127800259825528	20	TRAPPC6A,RAB27B,DTNBP1,CDH3,AP3D1,RAB27A,AP1M1,HPS4,ASIP,GPR143,RAB11A,BLOC1S6,ANKRD27,HPS1,ARL6,POMC,MLPH,MREG,RAB32,RAB38,RAB17,BBS2,MKKS,AP3B1,CD63,BLOC1S1,KIF13A,MYO7A,RAB1A,BBS7,SHROOM3,VPS33A,BBS4,SNAPIN,LYST,SHROOM2,BBS5,AP1G1,ZEB2,BCL2,DCTN2,VPS33B,RAB11B,PMEL,BLOC1S4,BLOC1S5,BLOC1S3,BLOC1S2,MYO5A	MLPH
GO_POSITIVE_REGULATION_OF_CYTOSKELETON_ORGANIZATION	GO:0051495	190	Up	0.0018624911023067494	0.029127800259825528	1	CX3CL1,BAIAP2L1,CCL26,SCIN,WAS,SPAST,STAP1,ARHGEF5,NCKAP1,LIMCH1,RHOA,NAV3,PFN2,CDC42,NCK2,WDR1,CLASP1,ARHGEF10L,DLG1,SPAG5,EDN1,RAPGEF3,CTTN,NOX4,NSFL1C,P2RX7,PXN,ICAM1,ABL1,NRP1,RANBP1,PPM1F,PICK1,NIN,HCK,MAPRE1,RGCC,CORO1A,PYCARD,SFRP1,ARHGEF10,MET,WASL,ACTR3C,LIMK1,TGFBR1,TESK1,CSF3,PFN1,SLAIN2,TRPV4,ARPC3,CDKN1B,WASF1,SEMA5A,ACTR3,PLEK,ITGB1BP1,VPS4B,TGFB3,SORBS3,PTK2B,GPSM2,NCKAP1L,SDC4,VAS…	RAC1,CDC42EP5	NOX4,P2RX7,CDK5R1,MAPK15,ARHGEF15
GO_REGULATION_OF_NUCLEOTIDE_BIOSYNTHETIC_PROCESS	GO:0030808	30	Up	0.001863158214624932	0.029127800259825528	2	PDK4,PDK2,NOS2,SPHK2,PDK3,ENO1,NOS1,PDPR,TREM2,GSTZ1,TAZ,PPARGC1A,GUCA1B,SLC25A12,HPCA,PARP1,SNCA,PDK1,PID1,FLCN,PINK1,AK4,NOS3,PDP1,VCP,STAT3,ADORA2B,PDP2,DNAJC30,TMSB4X
GO_RNA_PHOSPHODIESTER_BOND_HYDROLYSIS_ENDONUCLEOLYTIC	GO:0090502	67	Up	0.0018633424557755126	0.029127800259825528	2	ELAC2,RNASET2,SMG6,NOP14,AGO1,DICER1,APEX1,POP1,RNASEH2A,POP4,ENDOU,DROSHA,TSNAX,CPSF3,RCL1,UTP20,AGO2,RPP40,PIWIL1,AGO3,DGCR8,KRI1,RNASE1,ERN2,PIWIL4,RNASEL,MRPL44,RNASEH2B,DBR1,NOB1,ELAC1,ABT1,LACTB2,UTP23,RPP30,RPP38,TSEN2,SLFN13,EXOG,NOL9,RPP14,ZC3H12A,ENDOG,POP5,NUDT16L1,FEN1,TSEN34,RPS21,RNASEH1,POP7,ENDOV,EXO1,ERN1,RPP25,RRS1,EDC3,TSEN54,YBEY,SND1,PIWIL2,NUDT16,TSEN15,TSN,RNASEK,RPP21,RNAS…		RNASE1
GO_NEGATIVE_REGULATION_OF_TRANSFERASE_ACTIVITY	GO:0051348	241	Up	0.0018762440660585662	0.029268628906004894	15	PRKAR2B,IBTK,MVP,GPRC5A,WWTR1,PARP3,DTNBP1,PHPT1,SERPINB3,WNK1,IPO5,PPP2R5A,HYAL2,LRP6,TRIB2,TSG101,CEACAM1,PSEN1,PTPRC,GSK3B,GSTP1,DNAJA1,TESC,IRAK3,TFAP4,SIRT1,ABL1,GADD45B,PPM1F,PIK3IP1,FBXO7,GSKIP,BMP7,PTK6,TRIB3,CDK5RAP1,SMAD7,DNAJC3,TSC2,PYCARD,CSK,SFRP1,RASIP1,PPP2R1A,GSK3A,CAV1,HSPB1,PRKAG2,LIMK1,TESK1,DVL1,CDK5RAP3,DUSP3,PRKAR1A,CHORDC1,CBL,HIPK3,CORO1C,SH2B3,DUSP16,CDKN1B,PTPN6,FBXO5,ST…	GADD45A,IL1B,SNX6,PPP1R1B,UCHL1	RGN,SPRY3
GO_AMINO_ACID_ACTIVATION	GO:0043038	30	Up	0.0018941132215969869	0.029478585391890934	2	LARS2,GATB,IARS2,EARS2,SARS2,AIMP2,HARS2,FARSB,WARS2,DARS2,AARS2,EEF1E1,QRSL1,CARS2,VARS2,NARS2,PPA2,YARS2,TARS2,FARS2,RARS2,AASDH,PARS2,AIMP1,DALRD3,FARSA,PPA1,MARS2,GATC,AARSD1	VARS2
GO_DEOXYRIBONUCLEOTIDE_METABOLIC_PROCESS	GO:0009262	33	Up	0.0018975442651516443	0.029478585391890934	2	DERA,TBPL1,RRM2B,NTHL1,UNG,SAMHD1,CDADC1,NUDT1,OGG1,DGUOK,SMUG1,NT5C,DUT,MBD4,DCTD,CMPK2,NUDT15,TDG,NEIL1,GUK1,NEIL2,AK9,ADK,RRM1,DTYMK,RRM2,TYMS,SHMT1,DCTPP1,ADA,NUDT16,NT5M,NUDT18
GO_INTRINSIC_APOPTOTIC_SIGNALING_PATHWAY_IN_RESPONSE_TO_DNA_DAMAGE_BY_P53_CLASS_MEDIATOR	GO:0042771	44	Up	0.001918722892383956	0.029689981979743423	3	KDM1A,CD74,CD44,USP28,HIPK2,BCL3,TP63,TP73,CDIP1,MSH2,SIRT1,EP300,SNW1,PYCARD,TMEM109,CDKN1A,BCL2L12,DYRK2,ELL3,BRCA2,PML,TP53,ZNF385A,RPL26,HIPK1,IFI16,SHISA5,HNRNPK,DDIT4,ING2,TRIAP1,BCL2,PHLDA3,NUPR1,ATAD5,AEN,CHEK2,RPS27L,MUC1,TAF9B,TOPORS,BAG6,MIF,TAF9	PML
GO_DNA_SYNTHESIS_INVOLVED_IN_DNA_REPAIR	GO:0000731	47	Up	0.0019191696740190225	0.029689981979743423	2	REV3L,SPRTN,RFC1,RFC2,POLD1,POLD3,SIRT1,POLE2,POLI,POLA1,USP10,RPA3,POLD2,RFC5,MAD2L2,RPA2,TRIM25,POLK,WRNIP1,ZBTB1,CDKN2D,POLN,RPA1,PCNA,RFC3,REV1,DTL,RPS27A,TEX12,UBC,USP43,UBE2L6,FAAP20,RCHY1,RFC4,PRIMPOL,VCP,WRN,UBB,POLH,POLD4,POLE,PARP10,NPLOC4,ISG15,TREX1,UBA52	ISG15
GO_POSITIVE_REGULATION_OF_PROTEOLYSIS	GO:0045862	313	Up	0.001922997901866611	0.029689981979743423	2	GCLC,ANKIB1,BAD,CASP10,CFLAR,OSBPL7,FYN,PSMC4,NUB1,RNF14,BID,NLRP2,FAS,TNFRSF1B,BAK1,GRN,PIAS1,RNF19A,MAPK9,HERPUD1,CYFIP2,SERPINB3,USP13,CASP8,NGFR,ATXN3,RHOA,PSME4,SIRT2,TRIB2,PDCD2,CHFR,FBXW11,PICALM,ENO1,GRAMD4,SART3,FBLN1,NRDC,SENP1,KEAP1,PSEN1,GSK3B,REST,BAX,AURKA,EDEM2,MUL1,TFAP4,NLRP1,PSME1,CAPN3,TREM2,SIRT1,JAK2,BCL2L13,TBC1D10A,PPM1F,MYH9,RBX1,LGMN,PSMC1,PSME2,TRIB3,SMAD7,PSMD10,CCDC22,…	CCDC22,RIPK2,BBC3,IL1B,F12,PML,ADRA2A,RAD23A,HSF1	RGN,EGF,PYHIN1,GPER1,DDX3X
GO_GLUCOSE_6_PHOSPHATE_METABOLIC_PROCESS	GO:0051156	21	Up	0.00198370589349605	0.030528250250755565	2	DERA,H6PD,TIGAR,NFE2L1,GPI,PGLS,G6PC3,PGD,RPIA,HKDC1,HK1,HK2,G6PD,TKT,PGM2,RBKS,PGAM1,TALDO1,SHPK,RPE,RPEL1	PGAM1
GO_TRANSCRIPTION_BY_RNA_POLYMERASE_I	GO:0006360	55	Up	0.001985412205428843	0.030528250250755565	2	DHX33,DDX11,MNAT1,POLR1A,TCOF1,BAZ2A,ZMPSTE24,RRN3,POLR2E,SMARCB1,POLR2F,MAPK3,TAF1C,PIH1D1,ERCC2,UBTF,GTF2H1,GTF2H3,TBP,NCL,WDR75,TAF1B,HEATR1,RASL11A,TTF1,POLR1B,MED1,IPPK,SMARCA4,ATF4,NOL11,CDK7,CCNH,PWP1,POLR1E,ERBB2,TAF1A,GTF2H2,TAF1,POLR2K,ERCC3,WDR43,POLR2H,UTP15,TAF1D,POLR1C,EIF2AK3,PHF8,POLR2L,POLR1D,FLNA,MTOR,GTF2H4,ERCC6,GTF2H5	SMARCB1,POLR1E	RASL11A,ERBB2,ERCC3
GO_NEGATIVE_REGULATION_OF_INTERLEUKIN_1_SECRETION	NA	12	Up	0.0019960687679891702	0.03060391122434001	NA	SERPINB1,CARD8,IL1R2,TNFAIP3,PML,NLRP12,NLRP3,ZC3H12A,GAS6,CARD16,CPTP,CARD17	PML,CPTP
GO_FC_RECEPTOR_SIGNALING_PATHWAY	GO:0038093	175	Up	0.001998473255905166	0.03060391122434001	3	FGR,PSMB1,BTK,FYN,PSMC4,WAS,GAB2,PSMA4,LCP2,MAPK9,PIK3CB,CUL1,CYFIP2,TAB2,NCKAP1,ELMO2,MAP2K4,PSME4,CDC42,NFATC3,FBXW11,ACTB,MAP2K7,HSP90AA1,PTPRC,LAT2,PSMC5,PSME1,MAP3K1,PSMD5,HSP90AB1,ABL1,PSMD8,MAPK1,TAB1,GRAP2,PSMC6,PSMA3,PSMC1,PSMB5,PSMA6,PSME2,NFATC2,PSMA7,HCK,PSMD10,MAPK3,PSMD7,IKBKB,PIK3R2,WASL,PSMA2,LIMK1,RAPGEF1,MAPK8,PPP3CB,PSMD3,PSMD11,NFKB1,MAPK10,PSMD9,ARPC3,ITK,SKP1,ACTR3,PSMD14,SO…	RAC1,ACTG1	BTK,KIT,CD200R1,FCER1A,IGHG1
GO_RESPONSE_TO_IONIZING_RADIATION	GO:0010212	134	Up	0.0020079724419603882	0.03068687965670764	3	KDM1A,BRCA1,ERCC1,SNAI2,BAK1,HSPA5,USP28,ERCC8,RAD51,CYBA,TP53BP1,NUCKS1,POLB,TIGAR,XRCC5,DNM2,PTPRC,ZMPSTE24,RAD54L,NOX4,BAX,UIMC1,DNMT3B,ICAM1,MSH2,SIRT1,EYA1,SFRP1,EEF1D,BABAM1,HAMP,NAMPT,BRAT1,GATA3,CRYAB,CCND1,TMEM109,CBL,RAD51AP1,MAPK14,RNF8,RAD1,ECT2,GADD45A,STK11,DNMT3A,EGR1,CDKN1A,ELK1,INO80,PRKAA1,FIGNL1,MEN1,CLOCK,ANXA1,MDM2,HUS1,TANK,MYC,YAP1,NABP2,BRCA2,PML,POLG,TICRR,TP53,INTS7,INTS…	GADD45A,PML,HSF1	NOX4,GATA3
GO_STEROL_METABOLIC_PROCESS	GO:0016125	136	Up	0.0020127081423826913	0.030696861100558734	2	NFYA,CFTR,CYP51A1,CYP26B1,PON1,MBTPS2,OSBPL5,CYP46A1,LIMA1,MSMO1,SOAT1,DGAT2,NFYC,IDI1,GBA2,SREBF1,ACADVL,SCARB1,SCARF1,ACACB,LIPE,FDFT1,NFE2L1,MT3,SULT2B1,CYP26A1,SCD,SEC14L2,CYP2D6,CYB5R3,APOL1,LMF1,SQLE,PRKAG2,ERLIN1,CUBN,LIPA,KPNB1,SC5D,MVK,GNB3,PPARD,HMGCS1,HMGCR,FGF1,SCAP,SNX17,ACADL,HDLBP,DHCR24,LEPR,NPC2,GPAM,ACAT2,NFYB,EPHX2,CAT,AKR1D1,EBPL,TRERF1,INSIG2,POR,APOL2,CLN6,LDLR,APOE,APOC1,AC…	ACADVL,SNX17,CYP1B1,CH25H,CYB5R1	GNB3,PCSK9
GO_CELLULAR_RESPONSE_TO_PEPTIDE_HORMONE_STIMULUS	GO:0071375	250	Up	0.002038909756021077	0.030954076313947674	3	GCLC,CFLAR,PDK4,PRKAR2B,PDK2,BAIAP2L1,FYN,PIK3C2A,CPS1,ATP6V0A1,ATP6V1H,HDAC9,ARID1B,BCAR1,CYBA,PKM,PRKCZ,ROCK1,NUCKS1,ATP2B1,ATP6AP1,PRKACA,SREBF1,ADCY2,EDN1,CEACAM1,GSK3B,GSTP1,RAB10,PXN,SLC9A1,OSBPL8,CDC6,SORBS1,CDC5L,SIRT1,JAK2,XBP1,RANGAP1,ATP6V1D,SRSF5,APEX1,PCK2,TRIB3,LPIN2,TSC2,EEF2K,CSK,ZNF106,CA2,AKT2,JAK3,PIK3R2,GSK3A,ATP6V0A4,CAV2,CAV1,GRB10,RARRES2,KANK1,RPS6KB1,HDAC5,PRKAR1A,NFKB1,G…	RAB10,PCK2,IL1B,HSF1,VAMP2	GPER1,PCSK9,PLA2G1B,MBD5
GO_POSITIVE_REGULATION_OF_SUPRAMOLECULAR_FIBER_ORGANIZATION	GO:1902905	170	Up	0.002048249586873361	0.030954076313947674	1	CX3CL1,BAIAP2L1,CCL26,SCIN,WAS,SPAST,ARHGEF5,NCKAP1,LIMCH1,RHOA,NAV3,PFN2,CDC42,NCK2,WDR1,CLASP1,ARHGEF10L,DLG1,EDN1,RAPGEF3,PSEN1,CTTN,NOX4,PXN,ICAM1,ABL1,NRP1,PPM1F,PICK1,NIN,HCK,MAPRE1,RGCC,CORO1A,PYCARD,SFRP1,ARHGEF10,MET,WASL,ACTR3C,LIMK1,TGFBR1,TESK1,CSF3,PFN1,SLAIN2,TRPV4,ARPC3,CDKN1B,WASF1,SEMA5A,ACTR3,PLEK,ITGB1BP1,TGFB3,CLU,SORBS3,PTK2B,NCKAP1L,SDC4,VASP,DSTN,ID1,CCR7,VIL1,AKAP9,CDC42EP…	RAC1,CDC42EP5	NOX4,CDK5R1,ARHGEF15
GO_MITOCHONDRIAL_GENOME_MAINTENANCE	GO:0000002	22	Up	0.002052549924204957	0.030954076313947674	1	LIG3,TYMP,MEF2A,PPARGC1A,SLC25A36,MPV17,AKT3,MSTO1,MGME1,SESN2,DNA2,PIF1,TP53,PARP1,SLC25A4,FLCN,STOX1,SLC25A33,TOP3A,LONP1,OPA1,POLG2
GO_POSITIVE_REGULATION_OF_GRANULOCYTE_MACROPHAGE_COLONY_STIMULATING_FACTOR_PRODUCTION	GO:0032725	8	Up	0.002054967293526865	0.030954076313947674	2	ISL1,DDX58,IL23A,IL1B,IL18,SYK,IL17D,RASGRP1	IL1B,IL18
GO_REGULATION_OF_CHOLESTEROL_METABOLIC_PROCESS	GO:0090181	52	Up	0.002055601160207203	0.030954076313947674	2	NFYA,CYP51A1,MBTPS2,DGAT2,NFYC,IDI1,SREBF1,ACADVL,ACACB,FDFT1,SCD,SEC14L2,LMF1,SQLE,ERLIN1,KPNB1,SC5D,MVK,GNB3,HMGCS1,HMGCR,FGF1,SCAP,ACADL,GPAM,NFYB,EPHX2,POR,LDLR,APOE,RAN,PRKAA1,MBTPS1,SOD1,DGKQ,ERLIN2,TM7SF2,GGPS1,TTC39B,LDLRAP1,ABCG1,LSS,FDPS,PMVK,MVD,FASN,ELOVL6,DHCR7,ARV1,SP1,SREBF2,ACACA	ACADVL	GNB3
GO_POSITIVE_REGULATION_OF_RESPONSE_TO_ENDOPLASMIC_RETICULUM_STRESS	GO:1905898	37	Up	0.002056820451711262	0.030954076313947674	3	BAK1,HERPUD1,USP13,ATXN3,NCK2,PPP1R15A,BAX,EDEM2,SIRT1,XBP1,SGTA,CAV1,AGR2,TMEM33,NFE2L2,ATF6,SPOP,SERINC3,EDEM1,UBQLN1,DAB2IP,RNF185,PMAIP1,PIK3R1,BCL2L11,NCK1,RNF183,DDIT3,PTPN2,BOK,ERN1,TMEM259,BCAP31,UBQLN2,RNFT1,PTPN1,BAG6
GO_POSITIVE_REGULATION_OF_TRANSLATION	GO:0045727	114	Up	0.002058390498334065	0.030954076313947674	2	SAMD4A,VIM,YBX3,ELAVL1,DHX29,RHOA,BCL3,PABPC1,NCK2,JMJD4,PPP1R15A,CIRBP,MAPK1,POLDIP3,EIF3D,PCIF1,UQCC1,CDK5RAP1,FMR1,RBM3,DNAJC3,MAPK3,EIF3E,HNRNPL,CPEB3,LARP4B,RPS6KB1,C1QBP,MRPS27,FXR1,PASK,NSUN4,FASTKD2,SERP1,PTK2B,KHDRBS1,RPL5,FASTKD3,SOX4,UPF3B,MIF4GD,KRT17,EIF2AK4,FXR2,EIF2S3,HABP4,LIN28A,EIF5A,CTIF,NAT10,CDK4,DHX9,IL6,UQCC2,THBS1,HNRNPD,TARBP2,EIF4A3,ERBB2,POLR2D,RBMS3,EIF2B5,YTHDF1,CDC12…		ERBB2,DDX3X
GO_REGULATION_OF_CYSTEINE_TYPE_ENDOPEPTIDASE_ACTIVITY	GO:2000116	202	Up	0.0020737156697791244	0.031122291658820828	2	BAD,CASP10,CFLAR,TFAP2B,FYN,PLAUR,LTF,BID,NLRP2,BIRC3,FAS,CD44,BAK1,HERPUD1,CYFIP2,CASP8,NGFR,RHOA,PDCD2,TP63,NLE1,PTGS2,GRAMD4,CST7,LAMP3,SENP1,REST,BAX,MT3,IGBP1,BIRC5,MUL1,TFAP4,NLRP1,RFFL,SIRT1,JAK2,BCL2L13,TBC1D10A,PPM1F,LGMN,MMP9,CSNK2A1,XIAP,TRADD,PYCARD,CTSH,RIPK2,TNFRSF10A,PIH1D1,PDCD5,BBC3,CARD8,DNAJB6,NOD1,ALOX12,YWHAE,CRYAB,BIRC2,PERP,VEGFA,DAP,FAM162A,IFT57,HTRA2,HSPE1,DHCR24,PARK7,F…	RIPK2,BBC3,PML,HSF1	GPER1,DDX3X
GO_PROTEIN_AUTOUBIQUITINATION	GO:0051865	62	Up	0.0020855736887730775	0.031237905509730615	2	ASB4,BRCA1,RNF10,ERCC8,RNF4,RAD18,UBE2T,UBE2A,ITCH,CNOT4,RNF13,STUB1,BFAR,TRIM37,UBE2D3,RNF141,SASH1,RNF8,UBE3A,KLHL24,RNF19B,UBE3D,RNF146,UBE2B,RNF11,TRAF2,UBE4B,UBE2D2,TRIM21,RNF122,DDB2,MDM2,RNF185,RNF157,TAF1,UHRF2,LRSAM1,SH3RF1,SH3RF2,AMFR,TRIM58,TRIM17,DTX3L,RNF183,RAG1,TRIM68,RNF187,RNF181,SH3RF3,RNF213,TRAF6,RNF41,MTA1,RNF220,LRRK2,RNFT1,WWP2,LTN1,TRIM13,RNF208,RNF115,UHRF1	DDB2,LRSAM1
GO_INSULIN_RECEPTOR_SIGNALING_PATHWAY	GO:0008286	116	Up	0.0021055559917458207	0.03141095765429801	3	PDK4,PDK2,BAIAP2L1,PIK3C2A,ATP6V0A1,ATP6V1H,BCAR1,PRKCZ,NUCKS1,ATP6AP1,SREBF1,GSK3B,OSBPL8,SORBS1,SIRT1,ATP6V1D,TSC2,ZNF106,AKT2,PIK3R2,GSK3A,ATP6V0A4,CAV2,GRB10,RARRES2,KANK1,RPS6KB1,GAB1,TCIRG1,C2CD5,GPLD1,CCND3,ATP6V0E1,GNAI2,ATP6V1A,GRB14,SOS1,ATP6V1B1,ATP6V0B,PIK3R3,FOXO3,RHOQ,IDE,PIK3CA,NCOA5,IL1B,ATP6V1F,ATP6V1E1,PTPRE,PRKAA1,INPP5K,PTPRA,KL,APC,CDK4,AGT,SLC2A8,ATP6V1G1,SORL1,IGF1R,AKT1,AT…	IL1B
GO_ACETYL_COA_METABOLIC_PROCESS	GO:0006084	36	Up	0.002110395320200092	0.03141095765429801	2	PDK4,PDK2,AASS,MPC1,PDK3,ACAT1,ACACB,PDPR,DLD,GSTZ1,MLYCD,AADAT,PDHX,MVK,HMGCS1,KYNU,DLST,PPCS,ACSS2,ACLY,PDHA1,HMGCS2,NUDT7,MPC2,DLAT,TDO2,PDK1,ACSS1,PMVK,PDP1,MVD,PDHB,FASN,PDP2,PIPOX,ACACA
GO_INTRINSIC_APOPTOTIC_SIGNALING_PATHWAY_IN_RESPONSE_TO_DNA_DAMAGE	GO:0008630	100	Up	0.002113502980740096	0.03141095765429801	3	BAD,KDM1A,BRCA1,BID,SNAI2,CD74,CD44,TNFRSF1B,BAK1,USP28,FNIP2,HIPK2,TMEM161A,TNFRSF1A,BCL3,POLB,TP63,MLH1,TP73,BAX,CDIP1,MSH2,SIRT1,ABL1,HMOX1,EP300,SNW1,NFATC4,E2F1,PYCARD,PIAS4,CASP2,TMEM109,HTRA2,MSH6,TRIM32,CLU,SNAI1,CDKN1A,BCL2L12,DYRK2,ELL3,CDKN2D,BCL2L2,CASP9,TPT1,CIDEB,SKIL,XPA,BCL2L10,BRCA2,BCL2A1,PML,TP53,EPHA2,MAEL,MCL1,ACKR3,SFRP2,PIK3R1,NACC2,RPS3,ATM,BCL2L11,CCAR2,ZNF385A,RPL26,HIPK…	PML
GO_PROTEIN_LOCALIZATION_TO_PLASMA_MEMBRANE	GO:0072659	243	Up	0.002113837554604973	0.03141095765429801	5	SLC4A1,ITGA3,ARHGAP44,EHD3,EHD2,PRKCH,ANK1,LRRC7,CDH1,GOPC,TSPAN17,VAMP3,PKP2,ATP2C2,PPP2R5A,TNFRSF1A,PRKCZ,ROCK1,GRIPAP1,TTC7A,VPS35,ATP1B3,LRP6,EXOC5,MPP5,PICALM,NSF,ACTB,DLG1,STX7,EPB41L3,EFR3B,RAB10,TMED2,TESC,EZR,SORBS1,TREM2,TSPAN15,PALM,PPIL2,GGA1,VTI1B,SEC23A,ARFRP1,RAB40AL,GGA2,STX4,CSK,RAB11A,IKBKB,AKT2,CLIP3,TGFB1,RAB3D,RAB3A,AGR2,RAB11FIP2,TSPAN14,PPP1R9B,RANGRF,SLC9A3R1,IFT20,RAB34,R…	RAB10,FLOT1,SQSTM1,VAMP2	EHD3,RAB40AL,TSPAN33,GPER1,BBS1
GO_MULTIVESICULAR_BODY_SORTING_PATHWAY	GO:0071985	33	Up	0.0021224331002030667	0.03147647826514174	5	VTA1,RAB27B,RAB27A,CHMP2B,CHMP5,SYTL4,LAPTM4B,LEPROTL1,EXPH5,CHMP3,VPS4B,CHMP2A,CHMP1A,VPS25,SORT1,VPS36,VPS37B,MVB12A,TMEM50B,LYST,RUBCN,VPS37A,SNF8,VPS28,VCP,UBXN6,RILP,VPS37C,VPS37D,TMEM50A,UVRAG,LEPROT,CHMP1B
GO_CYTOSOLIC_TRANSPORT	GO:0016482	140	Up	0.002129383725466516	0.03151739415705263	5	BAIAP3,SPAG9,HEATR5B,SYT7,EHD3,SNX1,TBC1D23,VAMP3,FAM160A2,KIF1B,MON2,EVI5,VPS35,CLTCL1,RNF126,WIPI1,RAB7A,PTPN23,KLHL20,MAP2,PIK3C3,RAB21,ERC1,EPS15,MTMR2,SNX5,KIF16B,EZR,HOOK2,TBC1D10A,MAPK1,GGA1,VTI1B,ARFRP1,EEA1,CLN5,CORO1A,MAPK3,TMEM87A,SNX16,PLEKHJ1,STX10,TBC1D17,ANKRD27,WDR91,SNX8,AP1S1,YKT6,RIC1,RGP1,GBF1,GOSR2,GOSR1,VPS29,SNX3,PIKFYVE,CHMP3,RAB29,RAB14,ARL1,VPS26A,CCDC91,RAB9B,RAB9A,STX1…	SNX6	EHD3
GO_NEGATIVE_REGULATION_OF_PROTEIN_MODIFICATION_BY_SMALL_PROTEIN_CONJUGATION_OR_REMOVAL	GO:1903321	76	Up	0.0021560216825984775	0.031846882869655396	2	GCLC,CRY1,FYN,UFL1,ATG5,U2AF2,HMG20B,PSEN1,DNAJA1,CAPN3,ABL1,TSPO,RASD2,SMAD7,N4BP1,UBR5,CAV1,LIMK1,GTPBP4,FBXO5,BAG2,USP4,PARK7,MAD2L2,IVNS1ABP,TNFAIP3,RPL5,SOX4,RPL23,GNL3L,PRR7,PIAS3,TRIM21,PER2,GPS2,DYSF,USP44,PLAA,ARRB1,HMG20A,ARRB2,AKT1,RPL11,SPOPL,HDAC8,TAF1,OGT,RPS3,TRIP12,SH3RF2,VPS28,SQSTM1,UBXN1,DTX3L,SENP2,MAD2L1,CAMLG,CDK5,BAG5,TRIM44,NXN,OTUB1,CTNNB1,PRKCE,RPS7,RELA,GLMN,SVBP,PARP10…	SQSTM1,ISG15
GO_POSITIVE_REGULATION_OF_CELLULAR_AMIDE_METABOLIC_PROCESS	GO:0034250	136	Up	0.0021601157419236937	0.031846882869655396	2	SAMD4A,VIM,IFNGR1,NSMAF,YBX3,SPHK2,ELAVL1,TNFRSF1A,DHX29,RHOA,BCL3,PABPC1,NCK2,PICALM,JMJD4,PPP1R15A,CIRBP,MAPK1,POLDIP3,EIF3D,PCIF1,UQCC1,CDK5RAP1,FMR1,RBM3,DNAJC3,MAPK3,SMPD3,EIF3E,HNRNPL,GSK3A,ABCA2,CPEB3,LARP4B,RPS6KB1,C1QBP,MRPS27,FXR1,PASK,NFE2L2,EPHA4,NSUN4,FASTKD2,SERP1,CLU,PTK2B,KHDRBS1,RPL5,FASTKD3,SOX4,UPF3B,MIF4GD,KRT17,EIF2AK4,FXR2,EIF2S3,HABP4,LIN28A,EIF5A,CTIF,ROCK2,NAT10,CDK4,SMPD…		ERBB2,DDX3X
GO_PIGMENT_BIOSYNTHETIC_PROCESS	GO:0046148	48	Up	0.002179174963712746	0.03206500303748755	21	COX10,SLC25A39,COX15,ALAS1,CTNS,CDH3,FECH,CPOX,NFE2L1,DDT,SRRD,TSPO,MTHFD1,ASIP,GPR143,OCA2,RAPGEF2,SLC11A2,TMEM14C,WNT5A,MTHFD1L,GIPC1,CITED1,UROD,PAICS,PPAT,IREB2,PPOX,SLC25A38,TRPC1,PRPS1,ALAD,SLC7A11,APPL1,GART,GMPS,FXN,HPRT1,ZEB2,SHMT1,IBA57,PMEL,UROS,ADA,MYO5A,APRT,HMBS,MC1R
GO_REGULATION_OF_MEMBRANE_PROTEIN_ECTODOMAIN_PROTEOLYSIS	GO:0051043	22	Up	0.002193578611357705	0.03213828386023988	2	TNFRSF1B,TIMP2,ROCK1,PTPN3,NRDC,TIMP3,TIMP1,SH3D19,GPLD1,IL1B,APOE,SNX9,IL10,FURIN,ADRA2A,ADAM8,TIMP4,PACSIN3,ADAM9,SNX33,LRIG2,TNF	IL1B,ADRA2A
GO_SPLICEOSOMAL_COMPLEX_ASSEMBLY	GO:0000245	54	Up	0.002196115716886031	0.03213828386023988	2	RBM5,GCFC2,LUC7L,CELF2,SFSWAP,DDX1,YTHDC1,GEMIN2,SRPK1,SF3A1,SRSF5,PRPF6,CRNKL1,CELF4,SF3A2,SETX,LUC7L3,PRPF19,SRSF9,SF3B1,PTBP2,SRSF6,SNRPC,SNRPD2,SRPK2,SRSF1,NCBP1,SCAF11,NOL3,TXNL4A,SNRPG,SNRNP200,LUC7L2,RBMX,CELF1,GEMIN6,SRSF12,CELF5,SLU7,PSIP1,SNRPD1,SF1,USP39,ZRSR2,SMN1,DDX23,SNRPE,SF3A3,SRPK3,PRPF39,SRSF10,DDX39B,SMN2,ISY1		CELF5
GO_NUCLEOBASE_CONTAINING_SMALL_MOLECULE_CATABOLIC_PROCESS	GO:0034656	44	Up	0.0021978142362140607	0.03213828386023988	2	ENPP4,DERA,TYMP,ENTPD2,UPB1,APOBEC3H,AHCY,CDADC1,GSK3A,NUDT1,AICDA,NT5C3A,NT5C,APOBEC3A,APOBEC3F,MGAT1,NT5E,NUDT15,ENTPD1,DPYS,CDA,NUDT5,HPRT1,ENTPD3,ADAL,ADPRM,NUDT9,APOBEC3B,UPP1,ENTPD5,DPYD,ENTPD8,ADA,ENTPD4,ENTPD6,ENTPD7,NUDT16,PNP,NT5M,GALT,APOBEC3G,APOBEC3D,APOBEC3C,NUDT18	APOBEC3A	DPYS
GO_PROTEIN_K48_LINKED_UBIQUITINATION	GO:0070936	54	Up	0.0022012523191945127	0.03213828386023988	2	RNF216,NEDD4L,RNF4,RNF126,UBE2D1,UBE2T,UBE2A,UBE2K,ITCH,UBE2D4,HACE1,RFFL,CDC34,BFAR,UBR5,UBE2R2,UBE2D3,BIRC2,RNF8,TRIM38,UBE3A,TNFAIP3,RNF146,UBE2B,NMI,RNF6,UBE2D2,UBE2G1,UBE2Q2,SKP2,FBXO38,KLHL3,AMFR,SYVN1,DTX3L,IFI27,TRIM44,RNF187,UBE2E3,UBE2E1,RNF34,UBE2C,RNF152,ARIH2,UBE2E2,TTC3,UBE2G2,ZNRF1,UBE2H,PELI1,TOPORS,RNF5,NHLRC4,RNF115		KLHL3
GO_DEPHOSPHORYLATION	GO:0016311	417	Up	0.002217189733434475	0.03230823566994926	2	MTMR7,PON1,PTBP1,PPP5C,SLC7A14,BOD1L1,PNKP,PHLPP2,INPP4A,PHPT1,EIF2AK2,PPP1R12A,CTDP1,WNK1,PTPRU,MTMR1,EYA2,PPP2R5A,PLPP1,ROCK1,INPP5A,PPP2R5B,PTPN3,DAPP1,SMG6,POLB,PTPN21,PTPN18,FBXW11,PPP2R3A,PPP2R2C,NUAK1,DLG1,PTPN23,NT5C2,CAMSAP3,TIGAR,SYNJ2,PPP2R5C,CDC14A,DUSP13,PTPRH,MEF2C,PTPRC,CDC14B,DUSP12,PHLPP1,DLG3,GSK3B,SSH1,MTMR2,PPP1R15A,PHACTR3,PTPN4,FKBP1A,IGBP1,PPP2R3C,TGFB2,GPATCH2,HSP90AB1,JAK…	PNKP,PPP1R1B,ENOPH1,BOD1,NOCT	RGN,CILP,SSH2,PPP1R3B,CDH5
GO_REGULATION_OF_CELLULAR_RESPONSE_TO_HEAT	GO:1900034	76	Up	0.002225624734674453	0.03236841853001395	3	FKBP4,CREBBP,NUP160,TPR,CAMK2B,NDC1,NUP133,NUP37,HSP90AA1,GSK3B,SEH1L,NUP50,AAAS,NUP188,HSP90AB1,SIRT1,MAPK1,EP300,RAE1,MAPK3,NUP93,DNAJC2,DNAJB6,RPA3,BAG1,NUP88,YWHAE,CRYAB,HSPA8,CHORDC1,NUP98,PTGES3,NUP107,BAG2,NUP155,RPA2,NUP43,HSPH1,NUP153,NUP85,NUP214,DNAJB1,NUP210,RPA1,NUP54,NUP58,RPTOR,CAMK2D,CAMK2G,ATM,BAG3,HSPB8,RANBP2,NUP205,BAG4,SEC13,CCAR2,IER5,MAPKAPK2,NUP35,BAG5,MLST8,DNAJC7,CD34,AT…	HSF1
GO_MITOTIC_CELL_CYCLE_CHECKPOINT	GO:0007093	155	Up	0.0022326601687455323	0.032408053684937564	9	MAD1L1,ZNF207,BRCA1,SPDL1,TPR,FOXN3,TRIP13,CHFR,TIPIN,GTSE1,DLG1,TOP2B,CNOT4,NDC80,ORC1,ZW10,BAX,AURKA,CNOT3,PCBP4,CLSPN,CDC6,MSH2,KLHL22,EP300,E2F1,RGCC,FBXO31,RBL2,NBN,TGFB1,CASP2,CDK5RAP3,CCND1,ANAPC15,CDKN1B,CNOT2,TTK,IK,CNOT6,TFDP2,RPL24,NEK11,ATF2,ARID3A,MAD2L2,GADD45A,CDC20,SYF2,CENPF,RPA2,PLAGL1,DCLRE1B,DUSP1,TEX14,ZWINT,CDK2,MAD2L1BP,CDKN1A,SOX4,CNOT1,XRCC3,PCID2,PRMT1,PSMG2,E2F8,STK33,T…	GADD45A,XRCC3,MDC1,PML
GO_RESPONSE_TO_HYDROGEN_PEROXIDE	GO:0042542	120	Up	0.0022433635198614446	0.03244329336700732	3	BAD,FYN,PPP5C,GLRX2,BAK1,PDE8A,HDAC6,SIRT1,ABL1,HMOX1,APEX1,MAP1LC3A,STK24,SMPD3,PPP2CB,MET,EZH2,SETX,PLEKHA1,PPIF,COL1A1,AREG,CRYAB,UBE3A,PDCD10,ECT2,STAT1,STK25,SDC1,NFE2L2,PARK7,TNFAIP3,MYB,NR4A3,FKBP1B,DUSP1,PTK2B,CAT,BECN1,TRAP1,KLF2,RIPK3,PRKAA1,KDM6B,PCNA,OSER1,LDHA,STK26,ETS1,ANXA1,MDM2,IL6,IL10,TXN,KLF4,APTX,RIPK1,TRPC6,CYP1B1,TP53,CBX8,SOD1,RHOB,STAR,SIGMAR1,LCN2,RPS3,FOXO1,IMPACT,AIFM1…	CYP1B1,MAPK13,HSF1	SLC8A1
GO_MITOCHONDRIAL_ELECTRON_TRANSPORT_NADH_TO_UBIQUINONE	GO:0006120	46	Up	0.002243717588887326	0.03244329336700732	2	NDUFAB1,NDUFS1,NDUFB4,COQ9,NDUFB2,DLD,NDUFB7,NDUFC1,NDUFS8,NDUFS7,PARK7,NDUFB3,NDUFA8,DNAJC15,NDUFA1,NDUFA5,NDUFA10,NDUFA2,ISCU,NDUFB5,NDUFAF1,NDUFA9,NDUFB10,SNCA,NDUFS6,NDUFB11,NDUFB9,NDUFC2,PINK1,NDUFS2,NDUFV3,NDUFS4,NDUFB6,NDUFB8,NDUFV1,NDUFS5,NDUFA3,NDUFA11,NDUFV2,NDUFB1,NDUFA12,NDUFA6,NDUFA13,NDUFA4,NDUFS3,NDUFA7
GO_ADENYLATE_CYCLASE_INHIBITING_G_PROTEIN_COUPLED_GLUTAMATE_RECEPTOR_SIGNALING_PATHWAY	GO:0007196	5	Down	0.002253852778559844	0.032487722444598494	3	GRM6,GRM4,GRM2,GRM7,GRM3
GO_POSITIVE_REGULATION_OF_MEMBRANE_PROTEIN_ECTODOMAIN_PROTEOLYSIS	GO:0051044	14	Up	0.002255431721782207	0.032487722444598494	2	TNFRSF1B,NRDC,SH3D19,GPLD1,IL1B,APOE,SNX9,FURIN,ADRA2A,ADAM8,PACSIN3,ADAM9,SNX33,TNF	IL1B,ADRA2A
GO_OXIDATION_REDUCTION_PROCESS	GO:0055114	864	Up	0.0022709684523215925	0.03264897092352974	2	CYP51A1,AOC1,CYP26B1,KDM1A,NDUFAB1,PDK4,SLC25A13,HCCS,CIAPIN1,CROT,KDM7A,ALDH3B1,COX10,ADIPOR2,NOS2,FMO3,NOX1,CYB561,AASS,MGST1,IYD,UQCRC1,STAB1,FMO1,TTC19,ALOX5,KDM5D,MDH1,COX15,BID,CHDH,IGF1,AGPS,CYP24A1,CYP3A43,NDUFS1,RB1CC1,GLRX2,DERA,HSD17B6,CYP46A1,AIFM2,RETSAT,PHKA2,CP,RRM2B,H6PD,PPP1R3F,CYBA,MSMO1,AKR7A2,GYG2,TBXAS1,ALDH18A1,ACAA1,DGAT2,CS,FAR2,PDIA5,NDUFB4,CYB5R4,GSTO2,ME1,MTHFD2,KDM4A,M…	AGPS,ACADVL,DHRS9,ME2,PHGDH,CYP3A5,GAPDH,TP53I3,CYP1B1,CH25H,ALDOA,CYB5R1,COA6,PGAM1,NDUFA4L2,ALKBH6,GSTA1	CYP2W1,NOX4,ABCC4,CARNS1,PPP1R3B,CYP4Z1,CYP4F8,ADH1B
GO_IMPORT_INTO_NUCLEUS	GO:0051170	146	Up	0.002297544036897858	0.032896905222914455	5	RGPD5,KPNA6,CDH1,GEMIN8,TPR,TNPO3,DDX20,IPO5,HYAL2,NUP133,PTGS2,PSEN1,GEMIN5,TNPO1,IPO11,RBM22,MAVS,GEMIN2,NUP50,NUP188,RAB18,SNRPD3,MAPK1,NFKBIA,FERMT1,NXT2,FGF9,KPNA3,NUTF2,NUP93,TSC2,UBR5,TGFB1,TNPO2,PIK3R2,GLI3,SUFU,KPNB1,NUP88,HTATIP2,ZPR1,NUP98,NUP107,MAPK14,BACH2,RAB23,TMCO6,NUP155,KPNA1,ECT2,CBLB,IPO13,FAM53C,TARDBP,CSE1L,CDKN1A,NUP153,BMP4,NUP85,MED1,RPL23,SNRPD2,SNRPB,NUP214,SMO,RPAIN,T…	PML	ANGPT1,SHH
GO_AUTOPHAGOSOME_MATURATION	GO:0097352	34	Up	0.0022995312012702063	0.032896905222914455	2	LAMP2,GABARAPL2,CLEC16A,PHF23,TBC1D25,TSG101,MCOLN1,SNAP29,MAP1LC3A,CHMP3,VAMP8,ATG14,UBQLN1,SNX14,CALCOCO2,STX17,GABARAPL1,VPS33A,MAP1LC3B,SNAPIN,RUBCN,EPG5,UBQLN4,FYCO1,VCP,ADRB2,GABARAP,SMCR8,CLN3,UVRAG,TECPR1,VPS16,MAP1LC3B2,LIX1L	LIX1L
GO_MEMBRANE_ORGANIZATION	GO:0061024	701	Up	0.002301458506733207	0.032896905222914455	1	GCLC,STPG1,CFTR,BAD,M6PR,SLC4A1,DVL2,SLC25A5,ABCB4,AP2B1,RALA,BAIAP2L1,AGK,VPS41,PAFAH1B1,TRAPPC6A,DNAJC11,NOX1,CD9,CD4,AKAP8L,SYT7,PIK3C2A,BID,MARCO,SPAST,EHD2,RABEP1,BAK1,STAP1,CUL3,MSR1,AP2S1,VAMP3,HEBP2,TRAPPC3,ATP9A,ATP11B,SPAG4,EPN1,ADCK1,CASP8,EYA2,ABCA7,AP3D1,GNAI3,TRAM2,TBC1D1,TIE1,RHOA,SYT1,HYAL2,REEP1,ATP11A,CLTCL1,GBA2,CDC42,EPN2,TFRC,MPP5,TP63,PICALM,NSF,LMAN1,ACTB,DLG1,RAB7A,SEC31B,…	BBC3,RAC1,FLOT1,CHRNB1,ACTG1,VAMP2,CPTP	P2RX7,DLG4,DOCK2,EGF,VAMP1,CNIH3,GPER1,MAPK15,IGHG1
GO_IMIDAZOLE_CONTAINING_COMPOUND_CATABOLIC_PROCESS	GO:0052805	6	Down	0.0023077747739769167	0.032896905222914455	2	HAL,AMDHD1,HDC,HNMT,CARNMT1,CARNS1		HDC,CARNS1
GO_CELLULAR_RESPONSE_TO_EXTERNAL_STIMULUS	GO:0071496	287	Up	0.0023100898999466463	0.032896905222914455	3	GCLC,BAD,AOC1,PDK4,PDK2,LAMP2,MAP3K14,HFE,FYN,ATP1A2,CYP24A1,SNAI2,GLRX2,RRAGD,FAS,BAK1,GABARAPL2,CLEC16A,TNC,HSPA5,CYBA,EIF2AK2,ATG5,CASP8,CNN2,MAP2K4,TNFRSF1A,HDAC4,WIPI1,ASNS,ATP2B1,SREBF1,PTGS2,USP33,PIK3C3,SESN1,PTPRC,CADPS2,RRAGB,SSH1,GSTP1,NCOA1,SEH1L,DNM1L,P2RX7,GCN1,SLC9A1,ICAM1,TNRC6A,ITGA6,COMT,MAP3K1,SIRT1,SH3GLB1,MAPK1,DEPDC5,PICK1,XBP1,HMOX1,MTMR3,TXN2,SNW1,CD40,ADNP,MAP1LC3A,PHEX,S…	GADD45A,IL1B,RAC1,HSF1	P2RX7,POSTN,NUAK2,PCSK9,UCN3
GO_PURINE_NUCLEOBASE_METABOLIC_PROCESS	GO:0006144	18	Up	0.002320987929486502	0.03298961860455389	2	KDM1A,MTHFD1,GMPR2,GDA,MTHFD1L,PAICS,PPAT,GMPR,AOX1,PRPS1,XDH,GART,GMPS,HPRT1,SHMT1,DPYD,ADA,APRT
GO_REGULATION_OF_RESPONSE_TO_BIOTIC_STIMULUS	GO:0002831	430	Up	0.002340229025559666	0.03319771554825357	3	TSPAN6,FGR,SARM1,CREBBP,CX3CL1,PSMB1,BTK,FYN,RNF216,LTF,PSMC4,POLR3B,MATR3,MARCO,BIRC3,NR1H3,IFNGR1,HMGB3,GRN,PIAS1,PSMA4,TNIP3,CYBA,CUL1,TAB2,PUM2,TRAF3IP2,CASP8,PSME4,SIRT2,FAM3A,PRKACA,UBE2D1,FBXW11,PVR,ALPK1,TXK,GRAMD4,ICAM3,PAK3,UBE2K,PIK3C3,TIGAR,ITCH,XRCC5,CEACAM1,ARG2,CYLD,ZMPSTE24,FCN1,WDFY1,PSMC5,MAVS,LAG3,IRAK3,MUL1,ESR1,PSME1,PPP2R3C,TYRO3,MAP3K1,PSMD5,TREM2,PGC,HSP90AB1,JAK2,IL12RB1,…	RIPK2,IFIH1,IL1B,FLOT1,LRSAM1	BTK,CACTIN,HPX,SLC46A2,PGLYRP4,PYHIN1,IL12A
GO_RIBONUCLEOSIDE_CATABOLIC_PROCESS	GO:0042454	18	Up	0.002344458964772263	0.03319771554825357	2	ENPP4,APOBEC3H,AHCY,CDADC1,AICDA,APOBEC3A,APOBEC3F,CDA,HPRT1,ADAL,APOBEC3B,UPP1,ADA,PNP,APOBEC3G,APOBEC3D,APOBEC3C,NUDT18	APOBEC3A
GO_RRNA_CONTAINING_RIBONUCLEOPROTEIN_COMPLEX_EXPORT_FROM_NUCLEUS	GO:0071428	14	Up	0.0023579485469450083	0.03322922583383804	5	RIOK2,XPO1,NUP88,RPS15,RAN,LTV1,ZNF593,ABCE1,TSC1,NMD3,RRS1,NPM1,SDAD1,EIF6
GO_ACTIN_POLYMERIZATION_OR_DEPOLYMERIZATION	GO:0008154	176	Up	0.0023595392506434274	0.03322922583383804	1	BAIAP2L1,CCL26,SCIN,WAS,TMSB10,CAPG,ARHGAP6,ELN,LIMA1,TTC17,NCKAP1,ARFGEF1,RHOA,PFN2,SPTB,GBA2,NCK2,WDR1,ADD2,DLG1,PAK3,CAPZB,CTTN,ADD1,ARHGAP28,ICAM1,PLEKHG2,JAK2,SH3BP1,TRIOBP,PICK1,HCK,CORO1A,COTL1,PYCARD,MTPN,COBL,WASL,ACTR3C,KANK1,CSF3,PFN1,PPP1R9B,ARPC3,CAP2,WASF1,SEMA5A,DBN1,ACTR3,SPTBN1,WIPF1,PLEK,CAPZA1,PTK2B,CIT,NCKAP1L,PREX1,ARHGAP40,VASP,MKKS,DSTN,CCR7,VIL1,CDC42EP1,BAIAP2L2,TMOD2,SNX…	RAC1,CDC42EP5	ARHGAP28,PREX1
GO_INNER_MITOCHONDRIAL_MEMBRANE_ORGANIZATION	GO:0007007	26	Up	0.00235994235872716	0.03322922583383804	1	AGK,DNAJC11,ADCK1,TIMM13,SAMM50,TIMM9,TAZ,CHCHD3,ROMO1,IMMT,TIMM10,AFG3L2,APOOL,OXA1L,PINK1,CHCHD6,OMA1,COX18,LETM1,TIMM22,TMEM11,APOO,NDUFA13,OPA1,UQCC3,CHCHD10
GO_NEGATIVE_REGULATION_OF_ORGANELLE_ORGANIZATION	GO:0010639	334	Up	0.002365418706010941	0.03324408084204909	1	GCLC,MAD1L1,FKBP4,KDM1A,SLC25A5,SCIN,JARID2,ZNF207,BRCA1,ERCC1,WAS,IGF1,MNAT1,TMSB10,CLEC16A,SPDL1,PHF23,CAPG,TPR,ARHGAP6,MAP4,LIMA1,FNIP2,ATG5,WAPL,SPHK2,ADCK1,SPI1,ARFGEF1,NAV3,PFN2,SPTB,SMG6,TRIP13,XRCC1,MCM2,KDM5A,CLASP1,LMAN1,ADD2,RAB7A,CAMSAP3,CAPZB,MAP2,TIGAR,XRCC5,DNM2,NDC80,ATRX,ZW10,ADD1,DNM1L,DNMT3B,ARHGAP28,SIRT4,MUL1,SCFD1,HNRNPC,TINF2,HDAC6,TMEM14A,SIRT1,KLHL22,SMARCB1,TRIOBP,PICK1,…	SMARCB1,PHF1,XRCC3	ARHGAP28,CDH5
GO_MITOCHONDRIAL_TRNA_PROCESSING	GO:0090646	12	Up	0.0023888153622006634	0.03351026624699028	2	ELAC2,TRIT1,HSD17B10,TRNT1,CDK5RAP1,TRMT5,MTO1,TRMT10A,TRMT10B,TRMT61B,TRMT10C,PUS1
GO_PROTEIN_IMPORT	GO:0017038	173	Up	0.002415287702972313	0.03381852558407602	5	LAMP2,RGPD5,KPNA6,PEX3,CDH1,TPR,ARHGEF5,TNPO3,IPO5,HYAL2,NUP133,PTGS2,TIMM21,PSEN1,HSP90AA1,TNPO1,IPO11,RBM22,MAVS,NUP50,NUP188,MAPK1,TOMM22,SAMM50,NFKBIA,FERMT1,NXT2,FGF9,KPNA3,NUTF2,NUP93,LONP2,TSC2,UBR5,TIMM44,PDCD5,TIMM50,TGFB1,TNPO2,PIK3R2,GLI3,SUFU,KPNB1,NUP88,PEX12,GRPEL1,ZPR1,HSPA8,NUP98,NUP107,MAPK14,RAB23,PEX7,TMCO6,NUP155,KPNA1,ECT2,CBLB,PEX5L,IPO13,DNAJC15,FAM53C,CLU,TARDBP,PEX16,CSE1…	PML	PEX6,ANGPT1,SHH
GO_REGULATION_OF_CELLULAR_RESPONSE_TO_STRESS	GO:0080135	639	Up	0.0024285752553066735	0.03392068437969549	3	RAD52,BAD,FKBP4,KDM1A,DVL2,CREBBP,MAP3K9,PAFAH1B1,NOX1,SPAG9,CRY1,MAPK8IP2,FYN,BRCA1,ERCC1,MAP4K5,DDX11,ZMYND11,WAS,BID,SNAI2,CD74,RB1CC1,FAS,CD44,BCLAF1,NUP160,BAK1,GRN,FUT8,RTN4R,PARP3,HSPA5,TPR,DTNBP1,ERCC8,ARHGEF5,HERPUD1,RAD51,POLQ,FAM168A,EIF2AK2,SERPINB3,USP13,CAMK2B,NDC1,YBX3,HIPK2,TMEM161A,EYA2,MAP2K4,ATXN3,TP53BP1,ERLEC1,NUP133,CDC42,NCK2,MAP4K4,VASH1,DERL2,XRCC1,PDE8A,PTGS2,MAP3K13,NUA…	RIPK2,GADD45A,IL1B,PML,HSF1	RGN,TNFRSF11A,PYHIN1,AXIN2,BRSK2
GO_NEGATIVE_REGULATION_OF_KINASE_ACTIVITY	GO:0033673	214	Up	0.002431606447753141	0.03392068437969549	2	PRKAR2B,IBTK,MVP,GPRC5A,WWTR1,DTNBP1,SERPINB3,WNK1,IPO5,PPP2R5A,HYAL2,LRP6,TRIB2,TSG101,CEACAM1,PSEN1,PTPRC,GSTP1,DNAJA1,TESC,IRAK3,TFAP4,SIRT1,ABL1,GADD45B,PPM1F,PIK3IP1,FBXO7,GSKIP,BMP7,PTK6,TRIB3,CDK5RAP1,DNAJC3,TSC2,PYCARD,CSK,SFRP1,RASIP1,PPP2R1A,CAV1,HSPB1,PRKAG2,TESK1,DVL1,CDK5RAP3,DUSP3,PRKAR1A,CHORDC1,CBL,HIPK3,CORO1C,SH2B3,DUSP16,CDKN1B,PTPN6,STK38,DUSP22,HMGCR,PPP2CA,KAT2B,PRKAR2A,NPRL…	GADD45A,IL1B,SNX6,PPP1R1B,UCHL1	RGN,SPRY3
GO_CYTOPLASMIC_PATTERN_RECOGNITION_RECEPTOR_SIGNALING_PATHWAY	GO:0002753	55	Up	0.0024579588293972793	0.03422480081155212	3	TSPAN6,BIRC3,TAB2,PUM2,CASP8,ALPK1,ITCH,CYLD,TAB1,NFKBIA,RNF125,RIOK3,XIAP,RIPK2,NOD1,DDX58,C1QBP,DHX58,MAP2K6,BIRC2,IFIH1,TNFAIP3,SLC46A2,IRF3,SEC14L1,ANKRD17,IRAK2,PTPN22,PUM1,MAP3K7,TLR4,DDX60,RPS27A,TIFA,TKFC,UBC,OTULIN,TAB3,NLRX1,NOD2,UBB,RELA,TRAF6,UBE2N,NPLOC4,IRAK1,IRF7,GPATCH3,HSPA1B,HSPA1A,UBA52,UBE2V1,ZCCHC3,LSM14A,IKBKG	RIPK2,IFIH1	SLC46A2
GO_RIBONUCLEOSIDE_METABOLIC_PROCESS	GO:0009119	62	Up	0.0024646008429080766	0.034251660471936805	2	ENPP4,GNAI3,RHOA,DLG1,NT5C2,MAGI3,PRTFDC1,MTAP,GTPBP1,APOBEC3H,GMPR2,AHCY,CDADC1,NME3,NME4,IMPDH1,AICDA,RAB23,NME5,DGUOK,TJP2,RHOQ,AMD1,GNMT,APOBEC3A,APOBEC3F,MPP1,RAN,PEMT,AMPD3,NT5E,NME7,GUK1,CASK,AK3,DLG2,LRGUK,ADK,CDA,AK4,GMPS,HPRT1,ADAL,MFN1,NME6,IMPDH2,GIMAP7,APOBEC3B,NME9,UPP1,LRRK2,ADA,CARD11,PNP,OPA1,APRT,NME1,APOBEC3G,NME2,APOBEC3D,APOBEC3C,NUDT18	APOBEC3A	CASK
GO_HEMATOPOIETIC_PROGENITOR_CELL_DIFFERENTIATION	GO:0002244	149	Up	0.0024689985338196235	0.034251660471936805	8	MEOX1,PSMB1,ANLN,PSMC4,PSMA4,KITLG,FOXC1,EIF2AK2,SPI1,EML1,ZFAT,CBFB,HYAL2,PSME4,KCNAB2,FSTL3,TCF3,PDCD2,ITCH,TP73,XRCC5,PSEN1,PTPRC,REST,PSMC5,PUS7,WDR7,PSME1,PSMD5,ABL1,PSMD8,SETD1A,OSM,PSMC6,PSMA3,PSMC1,PSMB5,PSMA6,PSME2,PSMA7,PSMD10,PSMD7,SMPD3,SLC7A6OS,SFRP1,ERCC2,TGFB1,ARMC6,SIPA1L3,CDK6,PTPRZ1,PSMA2,GATA3,PSMD3,PSMD11,PSMD9,PTPN6,BVES,ZBTB24,SRF,HSPA9,HES1,PSMD14,SOS1,PLEK,NFE2L2,PRRC2C,KM…		GATA3,BVES,KIT,SHH,HES5
GO_CIRCADIAN_REGULATION_OF_GENE_EXPRESSION	GO:0032922	56	Up	0.002488120050349323	0.03428111267350049	2	MYCBP2,CRY1,USP2,PER3,NGFR,RORA,KDM5A,HUWE1,SIRT1,PRMT5,RELB,NAMPT,AHR,RAI1,PPARGC1A,ID2,HDAC1,KMT2A,EGR1,CRY2,BHLHE41,NR1D1,ATF4,PER2,MYBBP1A,ARNTL,BHLHE40,CLOCK,NCOA2,PML,ZFHX3,CSNK1D,RORC,OGT,DRD2,NOCT,HNRNPU,KDM8,CIART,NPAS2,HDAC3,PPP1CA,KDM2A,RBM4B,PER1,MAGED1,NRIP1,MTA1,PPP1CC,PPARA,HDAC2,GFPT1,TOP1,LGR4,PPP1CB,CSNK1E	PML,NOCT
GO_BRONCHUS_DEVELOPMENT	GO:0060433	8	Up	0.0024890851709274565	0.03428111267350049	13	TULP3,AGR2,SRF,SPDEF,BMP4,SOX9,TGFBR2,WNT7B
GO_NEGATIVE_REGULATION_OF_ORGANELLE_ASSEMBLY	GO:1902116	36	Up	0.0024925866998145156	0.03428111267350049	1	BRCA1,PHF23,MAP4,DNM2,SCFD1,CHMP4B,CCP110,TRIM37,KAT2A,TBC1D30,MDM1,MAK,KAT2B,ARHGEF2,ODF2L,BECN1,STYXL1,CHMP2A,CDK5RAP2,TCHP,SMAD4,EVI5L,TBC1D7,FEZ1,PINK1,FEZ2,MTM1,NUPR1,SMCR8,CEP97,CDK10,LRRK2,PATL2,RBM14,CHMP4A,SEC22B
GO_ESTABLISHMENT_OF_ORGANELLE_LOCALIZATION	GO:0051656	373	Up	0.002499850931122353	0.03428111267350049	5	FGR,MAD1L1,PAFAH1B1,TRAPPC6A,PAX6,STARD3NL,BTK,SPAST,CENPQ,GAB2,TBC1D23,CUL3,SPDL1,RAB27B,DTNBP1,C12orf4,MAP4,TRAPPC3,KIF1B,SYNE2,CROCC,RIOK2,CDH3,SPHK2,AP3D1,NTN1,CD84,PRKCZ,RAB27A,WIPI1,AP3M2,CDC42,ATP6AP1,NDE1,LLGL2,PICALM,NSF,CLASP1,LMAN1,DLG1,KIFAP3,MLH1,SPAG5,STXBP2,IL4R,MAP2,PCM1,SAR1A,KIF22,DNM2,PSEN1,NDC80,XPO1,PIBF1,CHMP2B,KIF3C,CD59,SEH1L,CHMP5,TMED2,LAT2,ZW10,NSFL1C,TMEM230,SCFD1,SNAP…	MLPH,BOD1,UCHL1	BTK,CNIH3,KIT,MAPK15
GO_POSITIVE_REGULATION_OF_INTRINSIC_APOPTOTIC_SIGNALING_PATHWAY	GO:2001244	55	Up	0.0025006622753475636	0.03428111267350049	3	BAD,NOX1,BID,IL20RA,BCLAF1,NCK2,BAX,DNM1L,SIRT1,BMF,PIAS4,BBC3,CAV1,SLC9A3R1,FBXW7,PARK7,SFPQ,SPOP,PLAGL2,BECN1,STYXL1,RIPK3,SERINC3,SKIL,TP53,PMAIP1,SOD1,RPL11,MCL1,S100A8,NACC2,RPS3,BCL2L11,FLCN,NCK1,RPL26,MSX1,S100A9,RNF183,PLEKHF1,NKX3-1,UBB,BCL2L1,BCL2,RPS7,RAD9A,DDIT3,PTPN2,NUPR1,BOK,PRKRA,LCK,BCAP31,SIAH1,FIS1	BBC3
GO_PEPTIDYL_SERINE_DEPHOSPHORYLATION	GO:0070262	19	Up	0.0025009507326836915	0.03428111267350049	2	PPP5C,PPP2R2C,PPP1R15A,PPM1F,PPP1R16B,PPP2CB,PPP2R1A,YWHAE,PPP2CA,DUSP1,SWAP70,PPP3CA,PPP2R2B,NCK1,PPP1R15B,PPP1CA,PPP2R2D,PPTC7,PPP2R2A
GO_NEGATIVE_REGULATION_OF_DNA_DEPENDENT_DNA_REPLICATION	GO:2000104	18	Up	0.002511029233035445	0.03428111267350049	2	LIG3,TIPIN,TIMELESS,FBXO5,GMNN,MSH3,BCL6,ZRANB3,TERF2,SMARCAL1,BRCA2,TERF1,DONSON,SLFN11,CHEK2,BLM,ATG7,ZNF830
GO_SCF_DEPENDENT_PROTEASOMAL_UBIQUITIN_DEPENDENT_PROTEIN_CATABOLIC_PROCESS	GO:0031146	91	Up	0.0025110422096501967	0.03428111267350049	2	FBXL3,PSMB1,PSMC4,WWTR1,PSMA4,CUL1,PSME4,FBXW11,PSMC5,PSME1,PSMD5,PSMD8,RBX1,PSMC6,PSMA3,PSMC1,PSMB5,PSMA6,PSME2,PSMA7,PSMD10,PSMD7,FBXO31,PSMA2,FBXW4,FBXL15,CUL2,FBXL20,PSMD3,PSMD11,FBXW7,PSMD9,FBXO9,FBXL4,SKP1,RNF7,PSMD14,FBXO2,FBXO6,KIF14,FBXL5,LRRC29,PSMF1,PSMB2,FBXL12,FBXL16,PSMA1,PSME3,FBXO44,FBXL8,PSMB7,CUL4A,PSMB6,PSMA5,SKP2,FBXL17,FBXO38,AMN1,FBXO4,FBXL2,FBXL18,CUL4B,FBXW5,PSMD4,PSMB4,FB…	FBXO6
GO_REGULATION_OF_CYTOSKELETON_ORGANIZATION	GO:0051493	463	Up	0.002512154951868436	0.03428111267350049	1	FKBP4,MYCBP2,CX3CL1,BAIAP2L1,CCL26,ARHGAP44,SCIN,MARK4,PAFAH1B1,PKD1,RHOBTB2,BRCA1,TACC3,WAS,PHLDB1,SPAST,TMSB10,STAP1,PARP3,CAPG,GPM6B,TPR,ARHGAP6,ELN,ARHGEF5,LIMA1,PHPT1,NCKAP1,RNF4,LIMCH1,ARFGEF1,RHOA,NAV3,ROCK1,RASSF1,PFN2,SPTB,GBA2,CDC42,NCK2,WDR1,RHOBTB1,SMC1A,MARK2,CLASP1,ARHGEF10L,CELSR1,ADD2,FSCN1,DLG1,SPAG5,CAMSAP3,PAK3,CAPZB,MAP2,EDN1,RAPGEF3,MEF2C,GSK3B,XPO1,CYLD,CHMP2B,MAPRE3,CTTN,CH…	XRCC3,RAC1,CDC42EP5	NOX4,ARHGAP28,P2RX7,BST1,PREX1,CDK5R1,CDH5,MAPK15,ARHGEF15
GO_REGULATION_OF_HISTONE_MODIFICATION	GO:0031056	130	Up	0.002521570755686751	0.03429616233508234	2	KDM1A,KMT2E,PAF1,JARID2,PAX7,AKAP8L,BRCA1,ISL1,SNAI2,ATG5,PRDM6,SPHK2,SPI1,SREBF1,KDM5A,EED,SART3,RIF1,WDR70,ZMPSTE24,ATRX,DNMT3B,NOS1,SIRT1,SMARCB1,SNW1,RPS6KA5,FMR1,MAPK3,CTCF,RNF40,UBR5,PIH1D1,AKAP8,PRKD2,ZNHIT1,KDM4C,GATA3,MAPK8,KAT2A,SUPT6H,PPARGC1A,ZNF451,PHF1,VEGFA,BCL6,KDM3A,KMT2A,MYB,UBE2B,SET,PHF19,TWIST1,IL1B,LIF,DNMT1,ZNF304,WBP2,CCNB1,KAT7,CDK9,ARRB1,RTF1,TET1,PRDM5,JDP2,WDR61,GLYR1,…	SMARCB1,PHF1,IL1B,IWS1,ZNF274	PRDM6,GATA3
GO_MRNA_CLEAVAGE_INVOLVED_IN_MRNA_PROCESSING	GO:0098787	12	Up	0.0025223803393138095	0.03429616233508234	2	CPSF1,CSTF2,CPSF6,NCBP2,NCBP1,FIP1L1,TUT1,CPSF7,CPSF4,NUDT21,CSTF2T,ERN1
GO_REGULATION_OF_PROTEIN_LOCALIZATION_TO_NUCLEUS	GO:1900180	108	Up	0.002534176510590202	0.034333879825165003	5	TMEM98,FYN,CDH1,TPR,NGFR,IPO5,CLDN18,HYAL2,POLR1A,PTGS2,GTSE1,PSEN1,GSK3B,RBM22,MAVS,MAPK1,CARD10,FERMT1,NUTF2,UBR5,TGFB1,PIK3R2,GLI3,LZTS2,SUFU,CDK5RAP3,ZPR1,MAPK14,RAB23,BYSL,ECT2,CCT4,PARK7,STK11,TCP1,TARDBP,BMP4,GLIS2,PIN1,LIF,SMO,TRIM28,SESN2,DKC1,RAN,DCLK1,CD36,MDFIC,CCT7,GLUL,KAT7,TRIM29,PARP9,NUP54,NUP58,AKT1,NVL,PARP1,PIK3R1,CCT6A,MFHAS1,CCT5,FBXO4,BAG3,ANGPT1,FLCN,CCT8,ATP13A2,LMNA,CCT3…	TCP1	ANGPT1,PYHIN1,SHH
GO_ORGANOPHOSPHATE_BIOSYNTHETIC_PROCESS	GO:0090407	497	Up	0.0025389410316123398	0.034333879825165003	2	DPM1,MTMR7,AK2,PDK4,SLC25A13,PDK2,AGK,NOS2,PIGQ,NADK,ABHD5,PIK3C2A,ELOVL5,CPS1,AGPAT4,TBPL1,SH3YL1,PI4K2B,PNKP,INPP4A,CTPS2,RRM2B,HEXB,PIK3CB,PIGV,MPC1,SPHK2,MTMR1,DGKA,ME1,ELOVL1,IDI1,PKM,PDK3,COASY,ACSL4,IP6K2,ADGRF5,PLA2G10,PIGB,SLC44A1,CSNK2A2,PTGS2,ENO1,ACAT1,VPS9D1,MOCOS,PLD1,ACACB,PIK3C3,SYNJ2,ADCY2,STARD7,CAD,AK6,CPNE3,DDHD2,ITPKC,MTMR2,ACHE,PIGS,PGS1,LPCAT2,CRLS1,NOS1,SPTLC1,PDPR,PITPNM2…	PNKP,PANK3,ALDOA,PIGX,PCYT2	SH3YL1,QPRT,PIK3C2G,ITPKB,GPER1,PLA2G1B
GO_POSITIVE_REGULATION_OF_NUCLEOCYTOPLASMIC_TRANSPORT	GO:0046824	60	Up	0.002539898392304075	0.034333879825165003	5	CDH1,TPR,RIOK2,IPO5,HYAL2,NEDD4,PRKACA,PTGS2,GTSE1,RAPGEF3,PSEN1,GSK3B,RBM22,MAVS,RBM27,MAPK1,PPM1A,EMD,NUTF2,UBR5,TGFB1,PIK3R2,GLI3,YWHAE,ZPR1,CPSF6,MAPK14,ECT2,NCBP2,NRDE2,TARDBP,KHDRBS1,IL1B,SMO,TRIM28,RAN,XPO4,CAMK1,MDM2,DHX9,ANP32B,CTDSPL2,RBM26,TP53,PIK3R1,TCF7L2,BAG3,ZC3H12A,PRKCD,SHH,CHP2,SMAD3,HDAC3,JUP,SFN,DMAP1,HCLS1,GAS6,FLNA,EFCAB7	IL1B	SHH
GO_ORGANELLE_LOCALIZATION	GO:0051640	574	Up	0.0025434194790021156	0.034333879825165003	5	FGR,CFTR,MAD1L1,PRKAR2B,MARK4,PAFAH1B1,TRAPPC6A,PAX6,SYN1,SPAG9,STARD3NL,BTK,MKS1,SPAST,CENPQ,GAB2,TBC1D23,CUL3,SPDL1,RAB27B,OFD1,DTNBP1,C12orf4,MAP4,CC2D2A,VAMP3,TRAPPC3,SDCCAG8,KIF1B,SYNE2,CROCC,RIOK2,CDH3,SPHK2,AP3D1,NTN1,ASPM,CD84,PRKCZ,SYT1,MEF2A,RAB27A,EXOC5,WIPI1,AP3M2,CDC42,ATP6AP1,PRKACA,MARK2,NDE1,LLGL2,PICALM,NSF,CLASP1,LMAN1,DLG1,KIFAP3,MLH1,PLXNA2,SPAG5,STXBP2,IL4R,DYNC1I2,MAP2,PCM1,…	RAB10,MLPH,BOD1,UCHL1	BTK,BVES,CNIH3,KIT,BRSK2,MAPK15,KIF24,FBF1
GO_POSITIVE_REGULATION_OF_OXIDATIVE_PHOSPHORYLATION	GO:1903862	8	Up	0.0025718608080114295	0.03465559393447659	2	PGK1,PARK7,CCNB1,ISCU,PINK1,VCP,CDK1,NUPR1
GO_NEGATIVE_REGULATION_OF_CELLULAR_CATABOLIC_PROCESS	GO:0031330	222	Up	0.0026108251312102946	0.03506832062194644	2	POLDIP2,HFE,SLC11A1,GABARAPL2,TIMP2,CLEC16A,PHF23,THRAP3,TAB2,USP36,ATP2B4,YBX3,HIPK2,CTSA,YBX1,ELAVL1,KDM4A,ROCK1,SIRT2,ERLEC1,VPS35,PTPN3,PABPC1,CSNK2A2,DERL2,ACACB,LAMP3,TIGAR,SENP1,OPHN1,PSEN1,PKP1,MTMR2,MT3,FUS,SCFD1,HNRNPC,WAC,TREM2,HSP90AB1,CIRBP,KLHL22,DERL3,TIMP3,HMOX1,TSPO,CSNK2A1,E2F1,CHMP4B,CST3,USP14,FMR1,TIMP1,N4BP1,TSC2,HERC1,BMF,LAPTM4B,MTMR9,SNRNP70,SGTA,RASIP1,GSK3A,NAMPT,PIK3CG…	YBX1,PML,NOCT,RBM10,CPTP	QRICH2,RGN,SHH,AXIN2
GO_VIRAL_TRANSLATION	GO:0019081	14	Up	0.0026118180008365484	0.03506832062194644	4	PTBP1,EIF3L,EIF3D,EIF3B,EIF3A,EIF2AK4,EIF3G,DHX9,SSB,DENR,EIF2D,EIF3F,PCBP2,MCTS1
GO_REGULATION_OF_MDA_5_SIGNALING_PATHWAY	GO:0039533	6	Up	0.0026169495593044182	0.03507458776543658	3	RIOK3,C1QBP,DHX58,ANKRD17,DDX60,TKFC
GO_POSITIVE_REGULATION_OF_MRNA_SPLICING_VIA_SPLICEOSOME	GO:0048026	17	Up	0.0026306276673803033	0.035195176923545374	2	THRAP3,DAZAP1,CIRBP,SNW1,CELF4,RBM3,SNRNP70,PRPF19,NUP98,NCL,PRDX6,TRA2B,NCBP1,SF3B4,RBMX,TRA2A,RBMXL1
GO_REGULATION_OF_EXTRINSIC_APOPTOTIC_SIGNALING_PATHWAY	GO:2001236	135	Up	0.002637535070752319	0.035224913316139764	3	GCLC,CFLAR,CX3CL1,TNFRSF12A,FYN,BRCA1,ZMYND11,BID,IGF1,SNAI2,RB1CC1,GCLM,FAS,CTNNA1,TRAF1,CASP8,EYA2,SP100,HYAL2,FGFR1,PTPRC,STRADB,CYLD,GSTP1,CTTN,ICAM1,ITGA6,ZC3HC1,RFFL,NRP1,TIMP3,HMOX1,STK4,SRPX,TRADD,PYCARD,STX4,SGK3,EYA1,SFRP1,STK3,IL7,TNFRSF10A,PPP2R1A,CAV1,SERPINE1,TGFBR1,UNC5B,RPS6KB1,MADD,LTBR,EYA4,IL1A,ACVR1,HTRA2,BIRC6,PARK7,ARHGEF2,TNFAIP3,TNFRSF10B,TNFSF10,INHBA,G0S2,BMP4,IL1B,RBCK1…	IL1B,PML	CTNNA1,SRPX,GPER1,TMC8
GO_POSITIVE_REGULATION_OF_ALPHA_BETA_T_CELL_DIFFERENTIATION	GO:0046638	39	Up	0.002649812604135104	0.03528200253906152	8	RUNX3,AP3D1,RHOA,PRKCZ,CBFB,IL4R,IL12RB1,NKAP,RIPK2,GLI3,ZBTB16,IL23A,CD83,CD86,ZAP70,TNFSF4,MYB,SASH3,NCKAP1L,RARA,AP3B1,ANXA1,ITPKB,NFKBIZ,IL18,RUNX1,ZBTB7B,NLRP3,TGFBR2,SHH,SYK,NFKBID,LGALS9,SOCS5,MALT1,CCL19,SOCS1,ADA,PNP	RIPK2,IL18	ITPKB,SHH
GO_MITOCHONDRIAL_FUSION	GO:0008053	20	Up	0.0026511944985463166	0.03528200253906152	1	BAK1,ADCK1,BAX,DNM1L,MUL1,GDAP1,CHCHD3,VAT1,MFN2,USP30,AFG3L2,PID1,OMA1,STOML2,MFF,MFN1,BNIP3,PLD6,OPA1,FIS1
GO_TRNA_THREONYLCARBAMOYLADENOSINE_METABOLIC_PROCESS	GO:0070525	13	Up	0.0026966778829730057	0.035823888696243866	2	TRIT1,HSD17B10,OSGEP,CDK5RAP1,TRMT5,OSGEPL1,MTO1,TPRKB,TRMT61B,TP53RK,TRMT10C,PUS1,LAGE3
GO_STEROID_BIOSYNTHETIC_PROCESS	GO:0006694	157	Up	0.002727548856019108	0.03617008791606292	2	NFYA,CFTR,CYP51A1,CYP26B1,OSBPL7,STARD3NL,MBTPS2,SNAI2,HSD17B6,CYP46A1,DKK3,MSMO1,DDX20,NFYC,IDI1,OSBPL3,SREBF1,SCARB1,ABCB11,ACACB,OSBPL6,FDFT1,SLC27A5,REST,AKR1B1,HSD17B2,HSD17B14,CYP26A1,SIRT1,SCD,HSD3B7,SEC14L2,CYB5R3,TSPO,ACOT8,SQLE,ASAH1,PRKAG2,ERLIN1,KPNB1,HSD17B1,NFKB1,PPARGC1A,SC5D,OSBP,MVK,CYP27B1,VDR,HMGCS1,HMGCR,PRLR,FGF1,SCAP,CLCN2,TFCP2L1,DHCR24,SCP2,HSD11B1,OSBPL9,GPAM,ACAT2,EGR1,N…	IL1B,CH25H,CYB5R1
GO_RESPONSE_TO_INTERLEUKIN_12	GO:0070671	48	Up	0.0027475751194294394	0.036361398019875306	3	RALA,CNN2,CDC42,IL12RB2,RPLP0,JAK2,IL12RB1,MTAP,PSME2,RIPK2,TYK2,AIP,SOD2,HSPA9,LMNB1,CAPZA1,TCP1,HNRNPA2B1,RAP1B,SNRPA1,CA1,LCP1,IL10,STAT4,SOD1,ARF1,MSN,GSTO1,PDCD4,HNRNPDL,JAK1,IL12A,BOLA2B,HNRNPF,CFL1,PITPNA,TALDO1,PAK2,PLCB1,ANXA2,BOLA2,P4HB,PPIA,CD47,SERPINB2,SIRPA,MIF,GSTA2	RIPK2,TCP1	IL12A
GO_POSITIVE_REGULATION_OF_PROTEIN_ACETYLATION	GO:1901985	40	Up	0.00275164722347507	0.036361398019875306	2	BRCA1,ISL1,SNAI2,SPHK2,RAPGEF3,NOS1,SMARCB1,RPS6KA5,MAPK3,PIH1D1,GATA3,KAT2A,PPARGC1A,SOX4,IL1B,LIF,PRKAA1,WBP2,ARNTL,CAMK1,KAT7,ARRB1,GLYR1,SMAD4,PAXIP1,AUTS2,TAOK1,RPS6KA4,PRKAA2,CEP295,BRD7,TERF2IP,FAM161A,KAT5,TADA2B,RUVBL2,MUC1,NAP1L2,PIWIL2,TADA2A	SMARCB1,IL1B	GATA3
GO_NEGATIVE_REGULATION_OF_REGULATED_SECRETORY_PATHWAY	GO:1903306	17	Up	0.002766471847703244	0.036366929113667276	5	CD84,CEACAM1,REST,CBARP,HMOX1,FMR1,GNAI2,STXBP3,RAP1A,RAP1B,NOTCH1,ADRA2A,ABR,CD300A,LGALS9,BCR,HLA-F	ADRA2A
GO_NEGATIVE_REGULATION_OF_PROTEIN_MODIFICATION_PROCESS	GO:0031400	523	Up	0.0027674484928254454	0.036366929113667276	2	GCLC,KDM1A,PRKAR2B,IBTK,PAFAH1B1,PAX6,JARID2,CRY1,MLXIPL,RANBP9,FYN,PPP5C,BRCA1,MVP,GPRC5A,UFL1,ZMYND11,WWTR1,STRAP,BAK1,BOD1L1,PNKP,DTNBP1,LMO3,SERPINB3,ATG5,ATP2B4,WNK1,SPHK2,U2AF2,HMG20B,IPO5,SPI1,PRKCZ,ROCK1,HYAL2,SIRT2,LRP6,NCK2,TRIB2,RPS6KA6,XRCC1,KDM5A,FRY,TSG101,DLG1,DNAJC10,FBLN1,ITCH,CEACAM1,PSEN1,PTPRC,GSK3B,PIBF1,CYLD,GSTP1,MECOM,DNAJA1,PPP1R15A,BAX,PHACTR3,DNMT3B,FKBP1A,TESC,P2RX7,PE…	PNKP,SMARCB1,PHF1,GADD45A,IL1B,SNX6,PPP1R1B,BOD1,UCHL1,SQSTM1,ISG15	P2RX7,CACTIN,RGN,ANGPT1,GPER1,SPRY3,CHRNA9
GO_REGULATION_OF_PROTEIN_EXPORT_FROM_NUCLEUS	GO:0046825	38	Up	0.002773487689054099	0.036366929113667276	5	AKAP8L,TPR,RIOK2,SP100,PRKACA,GTSE1,RAPGEF3,GSK3B,XPO1,RBM22,RANGAP1,PPM1A,EMD,YWHAE,SUPT6H,DNAJC27,PARK7,XPO5,IL1B,XPO4,CAMK1,MDM2,TXN,ANP32B,CTDSPL2,BARD1,TP53,TCF7L2,BAG3,PTPN14,UHMK1,IWS1,CDK5,IFI27,SFN,PTPN11,SETD2,GAS6	IL1B,IWS1
GO_REGULATION_OF_DEFENSE_RESPONSE_TO_VIRUS_BY_VIRUS	GO:0050690	29	Up	0.0027762414733576565	0.036366929113667276	4	AP2B1,CD4,FYN,KPNA6,AP2S1,ATP6V1H,EIF2AK2,AP1M1,AP1B1,HCK,AP1S1,AP1M2,DOCK2,RAC1,ARF1,AP1S3,ELMO1,AP2M1,B2M,AP1G1,CD8B,PACS1,PAK2,SCRIB,AP1S2,LCK,AP2A2,AP2A1,CD247	RAC1	DOCK2
GO_AXONEME_ASSEMBLY	GO:0035082	52	Down	0.002776249143668708	0.036366929113667276	1	ZMYND10,DNAH5,CC2D2A,TEKT2,PLA2G3,TTLL1,RP1,SPAG1,CCDC114,TTC26,NEURL1,RSPH4A,IQCG,DNAH1,ARMC2,DNAH7,UBE2B,DNAL1,DNAI1,BBS2,LRRC6,LRRC49,CCDC65,GAS8,CCDC40,TPGS1,CFAP74,SPAG16,CCDC39,DNAAF1,LRGUK,SPAG17,HYDIN,DRC1,RSPH1,CFAP157,CFAP100,DNAAF5,DNAAF2,DNAAF3,ARMC4,DNAI2,CFAP46,RSPH9,RP1L1,CFAP73,DNAJB13,CFAP43,CCDC151,CFAP44,TTLL3,CFAP206		CFAP100,DNAI2
GO_MAINTENANCE_OF_PROTEIN_LOCATION_IN_CELL	GO:0032507	66	Up	0.0027928521503330825	0.036481762294316863	5	SCIN,CD4,TMSB10,HSPA5,VPS13D,SYNE2,SPAG4,SP100,BCL3,EPB41L3,EZR,KDELR3,SUN2,TSPO,RANGAP1,ARL2BP,KDELR1,CAV1,GOLPH3,SKP1,DBN1,PARK7,ANKRD13C,SUPT7L,VPS13C,SYNE1,OS9,FLNB,KDELR2,TXN,TLN1,TAF8,SORL1,BARD1,BBS4,PML,AKT1,GSN,ANK3,TWF1,HNRNPU,TMSB4Y,HK1,RER1,TMSB15B,PINK1,MORC3,HK2,SPTBN4,SUN1,CDK5,TAF3,CLMN,TAPT1,TLN2,DAG1,JUP,SYNE3,PFN4,INSIG1,TOPORS,GPAA1,VPS13A,TMSB4X,ARL2,TWF2	PML
GO_EXECUTION_PHASE_OF_APOPTOSIS	GO:0097194	72	Up	0.002801258083830885	0.036481762294316863	14	CASP8,SIRT2,BAX,DNM1L,RFFL,DICER1,ACIN1,STK24,FZD3,BBC3,DNASE2,CASP2,KPNB1,CDK5RAP3,MADD,BNIP1,KPNA1,HTRA2,APAF1,ACVR1C,PTGIS,TOP2A,ERN2,IL6,CIDEB,CASP6,TP53,AKT1,CAPN10,TP53BP2,RPS3,AIFM1,EXOG,XKR8,DFFA,TAOK1,DEDD2,DNASE1L3,ZC3H12A,HMGB2,CASP3,DLC1,GPER1,CASP7,BLCAP,ENDOG,DFFB,RNF34,XKR6,BCL2L1,NMNAT1,BOK,SHARPIN,PAK2,ST20,AIFM3,HSF1,CIDEC,HMGB1,XKR4,PAM16,XKR9,MTRNR2L4,MTRNR2L8,MTRNR2L10,MTRNR2…	BBC3,HSF1	GPER1,CIDEC
GO_RESPONSE_TO_TEMPERATURE_STIMULUS	GO:0009266	200	Up	0.0028089250666628487	0.036481762294316863	3	GCLC,FKBP4,CREBBP,IGF1,GLRX2,ABCC2,HSF2,NUP160,ADRB1,HSPA5,TPR,CAMK2B,NDC1,YBX3,CASP8,ATXN3,NUP133,DNAJA2,EIF2B3,ATP2B1,PRKACA,ACADVL,PTGS2,NUP37,MAP2K7,LXN,HSP90AA1,NFE2L1,GSK3B,TRPM3,SEH1L,DNAJA1,NOS1,SLC9A1,NUP50,AAAS,NUP188,HSP90AB1,SIRT1,CIRBP,MAPK1,HMOX1,EP300,NFKBIA,RAE1,SLC52A3,ZNF516,RBBP7,PCSK1N,DNAJC3,HSF4,MAPK3,NUP93,STUB1,DNAJA3,DNAJC2,DNAJB6,RPA3,BAG1,RPS6KB1,NUP88,YWHAE,PPARGC1A,CR…	ACADVL,PCSK1N,HSF1	ASIC3
GO_NUCLEOTIDE_EXCISION_REPAIR_DNA_INCISION	GO:0033683	40	Up	0.002813002987333776	0.036481762294316863	2	ERCC1,RFC1,RFC2,POLD1,NTHL1,POLD3,RBX1,ERCC2,RPA3,POLD2,GTF2H1,GTF2H3,RFC5,OGG1,RPA2,POLK,CHD1L,RPA1,PCNA,RFC3,DDB2,BIVM,ERCC5,XPA,CUL4A,PARP1,RPS27A,GTF2H2,UBC,CUL4B,ERCC3,RFC4,DDB1,UBB,POLD4,ERCC4,FAN1,GTF2H4,UBA52,GTF2H5	DDB2	ERCC3
GO_QUINONE_METABOLIC_PROCESS	GO:1901661	29	Up	0.0028211335140097384	0.036481762294316863	2	AKR7A2,AKR1B1,COQ9,COQ5,HMGCR,COQ10B,AKR1A1,COQ6,UBIAD1,COQ3,COQ10A,NDUFA9,CBR4,PDSS1,AKR1C2,CBR3,FDXR,PDSS2,COQ4,COQ7,CYP4F11,COQ2,AKR1C1,AKR1C3,PPTC7,AKR1B10,ADH4,AKR1C4,CRYZL1
GO_POSITIVE_REGULATION_OF_PROTEIN_MODIFICATION_BY_SMALL_PROTEIN_CONJUGATION_OR_REMOVAL	GO:1903322	120	Up	0.002825912572135506	0.036481762294316863	2	KDM1A,MYCBP2,CRY1,SPRTN,BRCA1,BIRC3,PIAS1,CUL3,PHF23,DCUN1D1,HSPA5,MAPK9,HDAC4,UBE2D1,CHFR,SART3,TOLLIP,CDC14B,HUWE1,FKBP1A,MUL1,RASD2,TRIB3,SMAD7,PSMD10,XIAP,NDFIP2,AXIN1,STUB1,UBE2I,RNF40,RIPK2,PIAS4,FZR1,GSK3A,CAV1,AIMP2,UBE2S,CDK5RAP3,DCUN1D4,WFS1,FBXW7,BIRC2,ARRDC3,UBE3A,WDR48,GORASP1,CDC20,MASTL,RWDD3,NMI,PIN1,TICAM1,NDFIP1,PIAS3,HSPBP1,PTPN22,UBQLN1,TANK,CDK9,DERL1,ARRB1,DCUN1D5,RAB1A,PRIC…	RIPK2	ANGPT1
GO_POSITIVE_REGULATION_OF_CD4_POSITIVE_ALPHA_BETA_T_CELL_DIFFERENTIATION	GO:0043372	23	Up	0.00283060639652005	0.036481762294316863	8	PRKCZ,IL4R,IL12RB1,RIPK2,IL23A,CD83,CD86,TNFSF4,MYB,SASH3,NCKAP1L,RARA,ANXA1,NFKBIZ,IL18,ZBTB7B,NLRP3,NFKBID,LGALS9,SOCS5,MALT1,CCL19,SOCS1	RIPK2,IL18
GO_PROTEIN_INSERTION_INTO_MITOCHONDRIAL_MEMBRANE_INVOLVED_IN_APOPTOTIC_SIGNALING_PATHWAY	GO:0001844	30	Up	0.002831809766667123	0.036481762294316863	5	BAD,BID,CASP8,TP63,TP73,BAX,PPP1R13B,GZMB,E2F1,BMF,BBC3,MAPK8,YWHAE,TFDP2,PPP3CC,YWHAH,YWHAQ,NMT1,TP53,PMAIP1,TP53BP2,BCL2L11,YWHAZ,MOAP1,YWHAB,YWHAG,BCL2,SFN,TFDP1,PPP3R1	BBC3
GO_PROTEIN_LOCALIZATION_TO_GOLGI_APPARATUS	GO:0034067	24	Up	0.002833713007398715	0.036481762294316863	5	VPS13D,ARFRP1,GBF1,IFT20,GOLPH3,ARL1,OPTN,OBSL1,VPS13C,GCC2,SORL1,CSNK1D,GBP5,ARL5A,PAQR3,ARL5B,COG7,RAB33B,PACS1,RAB6A,GAK,BICD2,VPS13A,SYS1
GO_ACTIVATION_OF_INNATE_IMMUNE_RESPONSE	GO:0002218	271	Up	0.002837822956993392	0.036481762294316863	4	TSPAN6,SARM1,CREBBP,PSMB1,BTK,FYN,LTF,PSMC4,MATR3,MARCO,BIRC3,NR1H3,PSMA4,TNIP3,CYBA,CUL1,TAB2,PUM2,CASP8,PSME4,PRKACA,UBE2D1,FBXW11,ALPK1,GRAMD4,ICAM3,PAK3,PIK3C3,ITCH,XRCC5,CYLD,FCN1,WDFY1,PSMC5,MAVS,IRAK3,ESR1,PSME1,TYRO3,MAP3K1,PSMD5,PSMD8,TAB1,EP300,PSMC6,PSMA3,LGMN,PSMC1,RPS6KA5,PSMB5,PSMA6,NFKBIA,PSME2,PSMA7,HCK,RNF125,RIOK3,PSMD10,XIAP,PQBP1,PSMD7,PYCARD,RIPK2,IKBKB,RELB,CACTIN,PTPRS,CAV1…	RIPK2,IFIH1,FLOT1	BTK,CACTIN,SLC46A2,PGLYRP4,PYHIN1
GO_RESPONSE_TO_INSULIN	GO:0032868	222	Up	0.002842630614586721	0.036481762294316863	3	GCLC,CFLAR,PDK4,PDK2,BAIAP2L1,CRY1,PIK3C2A,ATP6V0A1,ATP6V1H,HDAC9,BCAR1,PKM,PRKCZ,NUCKS1,GAL,ATP2B1,ATP6AP1,SREBF1,CEACAM1,GSK3B,GSTP1,RAB10,HADHA,CAD,SLC9A1,ICAM1,OSBPL8,UPRT,SORBS1,SIRT1,XBP1,ATP6V1D,SRSF5,PCK2,TRIB3,LPIN2,TSC2,EEF2K,ZNF106,RETN,AKT2,PIK3R2,GSK3A,ATP6V0A4,CAV2,GRB10,RARRES2,KANK1,RPS6KB1,HDAC5,GAB1,TCIRG1,TRPV4,C2CD5,GPLD1,CCND3,ATP6V0E1,KAT2B,GNAI2,ATP6V1A,SCAP,GRB14,STAT1,SOS…	RAB10,PCK2,IL1B,VAMP2	PCSK9,PLA2G1B
GO_ENDOPLASMIC_RETICULUM_TO_GOLGI_VESICLE_MEDIATED_TRANSPORT	GO:0006888	187	Up	0.0028432388222462673	0.036481762294316863	5	COPZ2,TRAPPC6A,SPAST,ANK1,CUL3,GOPC,TRAPPC3,SPTB,NSF,LMAN1,BCAP29,SEC31B,DYNC1I2,CAPZB,SAR1A,CD59,DDHD2,TMED2,ZW10,ERGIC2,DYNLL1,SCFD1,SEC22C,ARCN1,TMED1,KDELR3,CNIH1,VTI1B,SEC23A,CTSZ,ARFGAP1,SEC23B,VAPA,COG4,LMF1,DCTN6,PPP6R1,NAPA,KDELR1,COPE,BET1,YKT6,SEC23IP,GBF1,GOSR2,GOSR1,RANGRF,AREG,CTSC,PPP6R3,FOLR1,COPZ1,SEC24A,ERGIC1,COL7A1,TFG,GORASP1,LMAN2L,NRBP1,SPTBN1,PROC,CAPZA1,KLHL12,TMED5,PPP6C…	COPZ2	CNIH3,MAPK15,CTAGE9
GO_NCRNA_CATABOLIC_PROCESS	GO:0034661	27	Up	0.0028525836000548024	0.03653839435945682	2	ZCCHC8,EXOSC7,RBM7,EXOSC5,DIS3,POP1,EXOSC3,DROSHA,XRN1,EXOSC8,EXOSC9,EXOSC2,LIN28A,ERN2,PNPT1,PARN,DIS3L2,PELO,SLFN13,DEDD2,ZC3H12A,DIS3L,EXOSC10,EXOSC4,SND1,NUDT16,EXOSC6
GO_MAINTENANCE_OF_PROTEIN_LOCATION	GO:0045185	94	Up	0.0028579262451952745	0.03653839435945682	5	SCIN,PKD1,CD4,TMSB10,HSPA5,GOPC,VPS13D,LTBP1,SYNE2,SPAG4,SP100,BCL3,SRI,KEAP1,EPB41L3,EZR,KDELR3,SUN2,TSPO,RANGAP1,NFKBIA,PSMD10,CCDC22,ARL2BP,KDELR1,CAV1,SUFU,MDFI,GOLPH3,SKP1,DBN1,PARK7,ANKRD13C,PKD2,SUPT7L,MXI1,SRGN,VPS13C,SYNE1,LATS1,DZIP1,OS9,FLNB,KDELR2,IL10,TXN,TLN1,TAF8,SORL1,BARD1,G3BP2,FBN2,BBS4,PML,AKT1,IGSF11,NFKBIE,GSN,ANK3,TWF1,HNRNPU,TMSB4Y,HK1,RER1,TMSB15B,NBL1,PINK1,MORC3,HK2,SPT…	CCDC22,PML	LTBP1
GO_MATURATION_OF_SSU_RRNA	GO:0030490	45	Up	0.0028645274531523537	0.03653839435945682	2	TSR3,RIOK2,NOP14,RIOK3,ERCC2,RPS16,RPS19,UTP6,BYSL,NOL10,HEATR1,RCL1,UTP20,RRP36,RIOK1,KRI1,NGDN,NOL11,UTP3,NAT10,UTP4,NOB1,RPS8,ABT1,UTP23,DHX37,SRFBP1,TSR2,FAM207A,HELQ,LSM6,RPS14,DCAF13,BMS1,BTRC,TSR1,RPS21,RRS1,MRPS11,TBL3,WDR46,RPS28,PWP2,GTF2H5,DDX52
GO_DNA_DEPENDENT_DNA_REPLICATION	GO:0006261	140	Up	0.00286709039394594	0.03653839435945682	2	RECQL,UPF1,LIG3,DBF4,REV3L,WIZ,DDX11,POLA2,RFC1,BOD1L1,PNKP,RRM2B,RFC2,RAD51,POLQ,POLD1,WDR18,MCM10,NUCKS1,POLB,MCM2,TIPIN,MCM6,POLD3,FGFR1,THOC1,EXD2,ZMPSTE24,ATRX,ORC1,ORC6,CDC45,CDC6,CDC7,CDC34,MCM5,POLE2,GINS1,SAMHD1,POLA1,DNAJA3,NBN,MCM4,CCNE1,LIG1,SSBP1,RPA3,POLD2,RECQL5,ZPR1,CDK2AP1,RFC5,TIMELESS,AICDA,MCM9,FBXO5,MCM3,GMNN,MSH3,BCL6,POLE4,ORC2,ORC4,RPA2,ZRANB3,CDK2,WRNIP1,MGME1,HELB,CHTF18…	PNKP
GO_POSITIVE_REGULATION_OF_BINDING	GO:0051099	160	Up	0.002884211850653225	0.03665933373805028	15	STPG1,PLXND1,KDM1A,PON1,PAX6,PKD1,HFE,PLAUR,DDX11,ISL1,IGF1,FOXC1,WAPL,HIPK2,SIRT2,ADD2,MARK3,TRAF4,USP33,PSEN1,MEF2C,GSK3B,MAPRE3,ADD1,FKBP1A,BAMBI,HSP90AB1,JAK2,ABL1,NRP1,MFNG,EIF3D,EP300,MMP9,STK4,TRIB3,MAPRE1,FMR1,CLN5,ACD,RIPK2,STK3,EIF3E,PPP2CB,HNRNPL,ERCC2,MED25,TGFB1,CAV1,MET,HOXA3,LFNG,EDF1,GATA3,CSF3,RAPGEF2,CAPRIN2,GMNN,PPP2CA,CRBN,WNT5A,HES1,EIF4G1,EPB41L5,PLCL1,EPHA4,PARK7,STMN1,TRIM…	RIPK2,FLOT1,HSF1	GATA3,EGF,CLIC2,PYHIN1
GO_TUMOR_NECROSIS_FACTOR_MEDIATED_SIGNALING_PATHWAY	GO:0033209	140	Up	0.0028863313702521304	0.03665933373805028	3	SPPL2B,MAP3K14,TNFRSF12A,PSMB1,PSMC4,BIRC3,TNFRSF1B,PSMA4,TNFRSF9,TRAF1,CASP8,CLDN18,TNFRSF1A,PSME4,CYLD,GSTP1,PSMC5,CDIP1,PSME1,RNF31,RFFL,PSMD5,JAK2,PSMD8,PSMC6,PSMA3,PSMC1,PSMB5,PSMA6,NFKBIA,PSME2,CD40,PSMA7,PSMD10,TNFSF13B,TRADD,PSMD7,PYCARD,IKBKB,PIAS4,CLIP3,CARD8,TAX1BP1,PSMA2,PSMD3,PSMD11,BIRC2,MADD,PSMD9,KRT18,LTBR,PSMD14,STAT1,TNFSF4,TNFAIP3,FOXO3,TRIM32,PTK2B,TNFSF9,TNFSF14,PSMF1,RBCK1,…	KRT8	TNFRSF9,RNF31,TNFRSF11A,EDA,TNFRSF13C
GO_REGULATION_OF_INTRACELLULAR_TRANSPORT	GO:0032386	314	Up	0.0029121703839567943	0.03689798520392357	5	FGR,ARHGAP44,FYN,AKAP8L,RUFY3,EHD2,GAB2,CDH1,TPR,C12orf4,USP36,PPP1R12A,RIOK2,SPHK2,IPO5,CD84,SP100,HYAL2,GRIPAP1,REEP1,ERLEC1,NEDD4,CSNK2A2,CDC42,PRKACA,SREBF1,DERL2,PTGS2,LMAN1,GTSE1,PTPN23,SPAG5,STXBP2,IL4R,MAP2,PCM1,SAR1A,RAPGEF3,RAB21,PSEN1,GSK3B,XPO1,RBM22,HUWE1,MTMR2,EDEM2,MAVS,SIRT4,RBM27,RNF31,SCFD1,EZR,UNC13D,AAAS,SH3GLB1,DERL3,MAPK1,HPS4,NEFH,HMOX1,MIEF1,RANGAP1,PPM1A,FERMT1,TM9SF4,EMD…	IL1B,IWS1,VAMP2	RNF31,BVES,ERBB2,ANGPT1,SHH,PCSK9,BRSK2,CDK5R1,KCNE1,MAPK15
GO_PROTEIN_LOCALIZATION_TO_MEMBRANE	GO:0072657	568	Up	0.002914935923810427	0.03689798520392357	5	BAD,SLC4A1,ITGAL,ITGA3,AP2B1,AGK,ARHGAP44,ADAM22,SEC62,RPS20,FYN,EHD3,BID,ZDHHC6,EHD2,SEC63,PRKCH,ANK1,RABEP1,LRRC7,PEX3,CDH1,HSPA5,GOPC,TSPAN17,VAMP3,PKP2,SEC61A1,RPL18,GPC1,CASP8,ATP2C2,AP3D1,TRAM2,SEC61A2,PPP2R5A,TRAM1,TNFRSF1A,PRKCZ,ROCK1,GRIPAP1,REEP1,TTC7A,VPS35,ATP1B3,LRP6,EXOC5,FRMPD1,RPL31,MPP5,TP63,FERMT2,PICALM,NSF,ACTB,DLG1,GPC4,TM9SF3,TP73,STX7,HSP90AA1,EPB41L3,DLG3,RPS5,SSH1,EFR3B,R…	RAB10,BBC3,FLOT1,SQSTM1,RPS26,VAMP2	ADAM22,EHD3,RAB40AL,DLG4,ADAM10,ERBB2,TSPAN33,GPER1,BBS1,CDK5R1,KCNE1
GO_REGULATION_OF_CELLULAR_LOCALIZATION	GO:0060341	699	Up	0.0029233616848670634	0.036942447913471343	5	FGR,CFTR,BAD,MAD1L1,KDM1A,ITGA3,TMEM98,AP2B1,CX3CL1,ARHGAP44,MARK4,BAIAP3,NADK,CD4,HFE,FYN,AKAP8L,TYROBP,BID,RUFY3,ATP1A2,EHD2,PRKCH,BAK1,CENPQ,GAB2,CDH1,GPM6B,TPR,C12orf4,GOPC,NEDD4L,CYBA,PHPT1,USP36,ATG5,PPP1R12A,CROCC,RIOK2,CDH3,WAPL,SPHK2,GPC1,CASP8,NGFR,ABCA7,IPO5,PPP2R5A,CD84,CLDN18,SP100,PRKCZ,HYAL2,GRIPAP1,REEP1,POLR1A,ERLEC1,VPS35,KCNAB2,DRD4,NEDD4,CSNK2A2,CDC42,PRKACA,SREBF1,DERL2,TMEM3…	BBC3,KLF7,TCP1,IL1B,RAC1,PML,ADRA2A,SQSTM1,IWS1,GPR27,VAMP2	P2RX7,RNF31,BVES,ADAM10,EGF,ERBB2,ANGPT1,CLIC2,PYHIN1,SHH,GPER1,PCSK9,PLA2G1B,BRSK2,CDK5R1,ERBB4,KCNE1,MAPK15,SLC8A1
GO_REGULATION_OF_HELICASE_ACTIVITY	GO:0051095	12	Up	0.0029348836234510153	0.037025822088470106	15	MNAT1,MCM2,MSH2,SIRT1,SSBP1,MSH3,MSH6,POT1,TP53,GTF2H2,CHTOP,IFIT1
GO_MELANOSOME_ASSEMBLY	GO:1903232	5	Up	0.0029782697259574517	0.037510234622234635	1	TRAPPC6A,HPS4,HPS1,RAB32,RAB38
GO_RESPONSE_TO_CYTOKINE	GO:0034097	983	Up	0.003013098387128042	0.03788542938597951	3	GCLC,BAD,TFPI,CD38,UPF1,SLC25A5,SPPL2B,CRLF1,MAP3K14,CX3CL1,TNFRSF12A,RALA,CCL26,ADIPOR2,PAFAH1B1,NOS2,PAX6,SELE,PSMB1,JARID2,IL32,CD4,BTK,FYN,MAP4K3,BRCA1,ALOX5,PSMC4,NUB1,WAS,IL20RA,SLC11A1,CD74,BIRC3,ABCC2,GCLM,NR1H3,VIM,CD44,IFNGR1,VRK2,TNFRSF1B,BCLAF1,GAB2,PIAS1,STAP1,TIMP2,PSMA4,HSPA5,YTHDC2,TPR,VAMP3,TNFRSF9,PIK3CB,CYBA,FOXC1,CUL1,TAB2,EIF2AK2,ITIH4,TRAF1,IL17RB,SEC61A1,CAMK2B,YBX3,WNK1,MP…	YBX1,RIPK2,OAS3,GAPDH,IFIH1,BSPRY,TCP1,LRAT,IL1B,XAF1,PML,IL18,MAPK13,SQSTM1,GBP2,KRT8,IL20RB,ACTG1,ISG15	BTK,TNFRSF9,ST3GAL6,RNF31,GGT5,EBI3,CACTIN,GATA3,HPX,POSTN,ADAM10,TNFRSF11A,ANGPT1,KIT,EDA,TNFRSF13C,PYHIN1,COL1A2,GPER1,IL12A,CXCR2,CCR4,SLIT3,PALM3,IGHG1,HLA-DQA2
GO_RESPONSE_TO_UV	GO:0009411	129	Up	0.003024284155798957	0.037962591932307777	3	KDM1A,CREBBP,SPRTN,MAP4K3,ERCC1,BAK1,USP28,ERCC8,POLD1,TMEM161A,HYAL2,BCL3,NEDD4,RAD18,PTGS2,TIPIN,MAP2K7,POLD3,UBE2A,SDF4,MAP3K4,BAX,MSH2,SIRT1,CIRBP,EP300,YY1,NFATC4,ACTR5,FMR1,N4BP1,BMF,ERCC2,PTN,MAPK8,CCND1,HYAL1,MSH6,STK11,UBE2B,TRIM32,CAT,ZRANB3,POLK,CDKN1A,ZBTB1,ATF4,EIF2AK4,INO80,CDKN2D,UBE4B,PRKAA1,PCNA,CASP9,MEN1,EIF2S1,DDB2,ERCC5,MDM2,REV1,HUS1,XPA,MYC,BRCA2,PML,TP53,AKT1,DTL,SDE2,PARP…	DDB2,PML,MAPK13	ERCC3,IL12A
GO_MODIFICATION_OF_MORPHOLOGY_OR_PHYSIOLOGY_OF_OTHER_ORGANISM_INVOLVED_IN_SYMBIOTIC_INTERACTION	NA	95	Up	0.003046707232739933	0.038180319471619255	NA	BAD,CD4,LTF,KPNA6,YTHDC2,EIF2AK2,ATG5,CTDP1,CASP8,HIPK2,TAF11,HYAL2,NUCKS1,ULK2,REST,CCNK,TFAP4,SMARCB1,EP300,SNW1,PABPN1,VAPA,FMR1,KPNA3,TGFB1,CAV2,KPNB1,GAPDH,KPNA1,TUSC2,HDAC1,TARDBP,ZNF639,RAB9A,VAPB,CXCL6,TBC1D20,SMARCA4,EIF2AK4,CCNT1,APOE,INPP5K,SFTPD,POU2F3,GTF2B,ITGAV,LEF1,NTRK3,ANXA9,TNIP1,STOM,HMGA2,BCL2L11,FBXL2,CHD1,RRAGA,RRP1B,CPSF4,NAPEPLD,PF4,ZC3H12A,CAMP,F2RL1,SUGT1,PSMC3,IFI27,PP…	SMARCB1,GAPDH	SUGT1,AZU1
GO_REGULATION_OF_CELLULAR_PROTEIN_CATABOLIC_PROCESS	GO:1903362	229	Up	0.00305387201797023	0.038206428790546025	2	GCLC,ANKIB1,OSBPL7,RHBDF1,MYLIP,PKD1,HFE,PSMC4,NUB1,RNF14,UFL1,PIAS1,RNF19A,GABARAPL2,CLEC16A,MAPK9,HERPUD1,USP13,HIPK2,ATXN3,SIRT2,ERLEC1,VPS35,CSNK2A2,TRIB2,PRKACA,CHFR,DERL2,ARAF,LAMP3,UBE2K,SENP1,OPHN1,KEAP1,PSEN1,HSP90AA1,LRP2,NFE2L1,GSK3B,AURKA,EDEM2,PSME1,EZR,WAC,TREM2,HSP90AB1,DERL3,RBX1,PSMC1,PSME2,TRIB3,CSNK2A1,USP14,SMAD7,PSMD10,CCDC22,FMR1,N4BP1,AXIN1,STUB1,RNF40,LAPTM4B,SGTA,GSK3A,WD…	CCDC22,PML,RAD23A	QRICH2,RGN,EGF,PYHIN1,SHH,PCSK9,BRSK2
GO_GLYCOSYL_COMPOUND_METABOLIC_PROCESS	GO:1901657	113	Up	0.00306970545499048	0.03834072311640103	2	FUCA2,ENPP4,DERA,TYMP,AKR7A2,GNAI3,RHOA,GBA2,DLG1,NT5C2,MAGI3,CAD,AKR1B1,UPRT,PRTFDC1,MTAP,UPB1,GTPBP1,APOBEC3H,ERH,GMPR2,AHCY,PRPS2,GLA,CDADC1,DHODH,NME3,NME4,IMPDH1,AICDA,RAB23,DNPH1,NME5,UMPS,DGUOK,AKR1A1,TJP2,RHOQ,NT5C3A,AMD1,OARD1,GNMT,NT5C,PPAT,APOBEC3A,APOBEC3F,PUDP,UCK1,MPP1,RAN,PEMT,MACROD1,AMPD3,NT5E,ATIC,PRPSAP2,NME7,UCK2,GUK1,ABHD10,CBR4,CASK,PRPS1,DPYS,AK3,DLG2,AKR1C2,LRGUK,ADK,DCK,C…	APOBEC3A	CASK,DPYS
GO_RESPONSE_TO_PEPTIDE	GO:1901652	410	Up	0.0030863263886197465	0.03848439156887542	3	GCLC,CFLAR,PDK4,PRKAR2B,PDK2,BAIAP2L1,CRY1,FYN,PIK3C2A,DDX11,IGF1,CPS1,ABCC2,VIM,ATP6V0A1,ATP6V1H,HDAC9,ARID1B,BCAR1,CYBA,NGFR,CACNB1,PKM,PRKCZ,ROCK1,NUCKS1,GAL,TGFBR3,LRP6,EIF2B3,ATP2B1,ATP6AP1,PRKACA,SREBF1,PTGS2,ADCY2,EDN1,CEACAM1,PSEN1,GSK3B,GSTP1,RAB10,HADHA,CAD,AKR1B1,CHMP5,MMP2,PXN,SLC9A1,ICAM1,OSBPL8,NLRP1,CDC6,UPRT,SORBS1,TREM2,CDC5L,SIRT1,JAK2,XBP1,RANGAP1,ATP6V1D,LGMN,SRSF5,APEX1,PCK2,…	RAB10,PCK2,RIPK2,IL1B,SNX6,CACNA1A,TFF1,HSF1,VAMP2	GPER1,PCSK9,PLA2G1B,MBD5
GO_REGULATION_OF_TELOMERASE_ACTIVITY	GO:0051972	46	Up	0.0030949362247364195	0.03852785674469063	2	PNKP,PARP3,SMG6,MAP2K7,XRCC5,HSP90AA1,GRHL2,MAP3K4,MAPKAPK5,HSP90AB1,MAPK1,PARP4,MAPK3,ACD,PTGES3,CCT4,NEK2,TCP1,HNRNPA2B1,POT1,DKC1,PPARG,MEN1,PKIB,KLF4,MYC,HNRNPD,PIF1,PARN,WRAP53,TP53,NVL,NAF1,HMBOX1,TERF1,NEK7,CCT2,GREM1,CTNNB1,PARM1,TNKS,AURKB,MAPK15,SRC,PINX1,TEN1	PNKP,TCP1	MAPK15
GO_PROGRAMMED_NECROTIC_CELL_DEATH	GO:0097300	39	Up	0.0031207802371034624	0.03878536628558832	14	CFLAR,BIRC3,FAS,YBX3,CASP8,CYLD,BAX,DNM1L,TRPM7,PYGL,ITPK1,CAV1,PPIF,BIRC2,ARHGEF2,ALKBH7,RBCK1,IRF3,TRAF2,TICAM1,RIPK3,TLR4,RIPK1,TP53,IPMK,SLC25A4,LY96,SPATA2,TLR3,FADD,MLKL,CD14,BOK,FZD9,PELI1,MAP3K5,TNF,TICAM2,PGAM5
GO_CYTOPLASMIC_PATTERN_RECOGNITION_RECEPTOR_SIGNALING_PATHWAY_IN_RESPONSE_TO_VIRUS	GO:0039528	22	Up	0.0031260475974954193	0.038786719283115605	2	TSPAN6,BIRC3,PUM2,RNF125,RIOK3,DDX58,C1QBP,DHX58,BIRC2,IFIH1,IRF3,SEC14L1,ANKRD17,PUM1,DDX60,TKFC,NLRX1,NPLOC4,IRF7,GPATCH3,ZCCHC3,LSM14A	IFIH1
GO_HISTONE_H4_ACETYLATION	GO:0043967	60	Up	0.0031337845355011293	0.038818658850795704	2	MSL3,BRCA1,PHF20,JADE2,ATG5,SPI1,ING3,JADE1,ZMPSTE24,NCOA1,SIRT1,SMARCB1,EP300,JADE3,KAT8,PIH1D1,KAT2A,NAA40,ING4,BRD8,KANSL3,KMT2A,KANSL1,EPC1,NAA50,NAA60,MORF4L2,USP22,YEATS4,HAT1,KAT7,ACTL6A,ARRB1,LEF1,BRCA2,KANSL2,KANSL1L,OGT,AUTS2,CTBP1,IWS1,MEAF6,APBB1,TADA3,HCFC1,KAT5,MSL2,RUVBL1,DMAP1,BEND3,PER1,RUVBL2,EP400,MUC1,MORF4L1,MCRS1,MSL1,WDR5,TRRAP,TRIM16	SMARCB1,IWS1
GO_POSITIVE_REGULATION_OF_RNA_SPLICING	GO:0033120	30	Up	0.003147248787874957	0.03892132176978915	2	THRAP3,U2AF2,DAZAP1,RBM22,CIRBP,SNW1,SRSF5,CELF4,RBM3,SNRNP70,SETX,ZPR1,PRPF19,NUP98,NCL,PRDX6,HABP4,TRA2B,NCBP1,SF3B4,HNRNPLL,PIK3R1,RBMX,DYRK1A,TRA2A,ERN1,POLR2A,RBM20,HSPA1A,RBMXL1
GO_POSITIVE_REGULATION_OF_ESTABLISHMENT_OF_PROTEIN_LOCALIZATION	GO:1904951	393	Up	0.0031724930637941906	0.03916908923919297	5	FGR,CFTR,BAD,CD38,BAIAP3,NADK,GIPR,FYN,BID,ISL1,IGF1,RUFY3,NLRP2,IFNGR1,CDH1,TPR,ARHGEF5,NNAT,PHPT1,USP36,IL17RB,RIOK2,CASP8,TM7SF3,IPO5,PRKCZ,HYAL2,ACSL4,VPS35,CSNK2A2,CDC42,PRKACA,PANX2,TP63,PTGS2,TSG101,SRI,GTSE1,PTPN23,IL4R,PCM1,TP73,SAR1A,RAPGEF3,PSEN1,AACS,C1QTNF3,GSK3B,OXCT1,FCN1,RBM22,HUWE1,ACHE,DNM1L,EDEM2,PPP1R13B,MAVS,P2RX7,EXOC1,NLRP1,RNF31,EZR,TGFB2,TREM2,JAK2,ABL1,SH3GLB1,OSM,MAPK1,…	RIPK2,BBC3,GAPDH,IFIH1,TCP1,IL1B,RAC1,GPR27,VAMP2	NNAT,P2RX7,RNF31,GATA3,POSTN,ERBB2,FRMD4A,SHH,GPER1,PLA2G1B,CDK5R1,UCN3
GO_REGULATION_OF_ASTROCYTE_ACTIVATION	GO:0061888	3	Up	0.003233407138562333	0.03983740925832501	3	NR1D1,LDLR,IL6
GO_SNRNA_METABOLIC_PROCESS	GO:0016073	30	Up	0.0032372199836197078	0.03983740925832501	2	ZCCHC8,EXOSC7,RBM7,EXOSC5,INTS6,USB1,INTS9,INTS10,EXOSC3,INTS2,EXOSC8,EXOSC9,METTL16,EXOSC2,DKC1,TOE1,INTS12,INTS7,INTS3,NHP2,MEPCE,TUT1,INTS4,INTS1,INTS8,EXOSC10,EXOSC4,NOP10,INTS5,EXOSC6
GO_MESONEPHRIC_DUCT_DEVELOPMENT	GO:0072177	5	Down	0.003263884523642173	0.04009991459683905	13	PKD1,PKD2,GREB1L,OSR1,GPC3		OSR1
GO_POSITIVE_REGULATION_OF_T_HELPER_CELL_DIFFERENTIATION	GO:0045624	17	Up	0.0032885692151732927	0.040286769917292874	3	PRKCZ,IL4R,IL12RB1,RIPK2,IL23A,CD86,TNFSF4,MYB,RARA,ANXA1,NFKBIZ,IL18,NLRP3,NFKBID,SOCS5,MALT1,CCL19	RIPK2,IL18
GO_REGULATION_OF_AUTOPHAGY_OF_MITOCHONDRION_IN_RESPONSE_TO_MITOCHONDRIAL_DEPOLARIZATION	GO:1904923	12	Up	0.0032931943094424362	0.040286769917292874	2	MUL1,HDAC6,CDC37,HTRA2,MFN2,OPTN,VPS13C,PINK1,HK2,GBA,TOMM7,SMURF1
GO_POSITIVE_REGULATION_OF_PROTEIN_DEUBIQUITINATION	GO:1903003	6	Up	0.003301512748887281	0.040286769917292874	2	SART3,WDR48,TANK,TNIP1,ZC3H12A,VCP
GO_POSITIVE_REGULATION_OF_DNA_REPLICATION	GO:0045740	34	Up	0.003305979871867663	0.040286769917292874	2	DBF4,WIZ,MAP2K4,CDC42,GLI2,FGFR1,ATRX,CDC7,TNFAIP1,CACYBP,ATF1,CDK2,EREG,INO80,E2F8,MAS1,PCNA,DHX9,RAC1,DNA2,EGFR,NPM2,DBF4B,UCN,STOML2,E2F7,CDT1,CDK1,HRAS,KCTD13,ATAD5,JUN,CTC1,FAF1	RAC1
GO_REGULATION_OF_NUCLEOTIDE_METABOLIC_PROCESS	GO:0006140	94	Up	0.003306247380748015	0.040286769917292874	2	PDK4,PDK2,NOS2,MLXIPL,IGF1,NUP160,TPR,NDC1,SPHK2,PDK3,HDAC4,NUP133,ENO1,NUP37,SIRT6,TIGAR,PSEN1,SEH1L,P2RX7,NOS1,PDPR,NUP50,AAAS,NUP188,TREM2,GSTZ1,HIF1A,RAE1,TAZ,NUP93,PRKAG2,NUP88,PPARGC1A,NUP98,NUP107,GUCA1B,NUP155,PFKFB4,SLC25A12,NUP43,HPCA,ECD,PFKFB2,NUP153,NUP85,NUP214,CBFA2T3,NUP210,PRKAA1,NUP54,NUP58,APP,ARNT,PARP1,SNCA,OGT,PDK1,RANBP2,PID1,FLCN,NUP205,SEC13,CDA,PINK1,SLC2A6,JMJD8,PRKAA2,…	PGAM1	P2RX7
GO_INTRACELLULAR_RECEPTOR_SIGNALING_PATHWAY	GO:0030522	243	Up	0.0033112413630651677	0.040286769917292874	3	TSPAN6,CYP26B1,FKBP4,CRY1,PPP5C,BRCA1,KDM5D,CALCOCO1,RNF14,UFL1,ISL1,CYP24A1,SNAI2,BIRC3,NR1H3,PIAS1,LMO3,TAB2,PUM2,DCBLD2,RNF4,CASP8,PLPP1,RHOA,CBFB,PDK3,RORA,NEDD4,SREBF1,TP63,ALPK1,RARB,PIAS2,ITCH,UBA5,CYLD,NCOA1,DNAJA1,ESR1,HDAC6,CYP26A1,CREM,SIRT1,JAK2,CRKL,DDX17,RBFOX2,TAB1,EP300,SNW1,NFKBIA,SLA2,RNF125,RIOK3,XIAP,AXIN1,UBE2I,TRIP4,RIPK2,SFRP1,UBR5,CCNE1,NOD1,EZH2,AHR,DDX58,C1QBP,DDX5,DHX58…	RIPK2,IFIH1,PML	SLC46A2,GPER1
GO_CIRCADIAN_RHYTHM	GO:0007623	164	Up	0.003363933391451382	0.04082060748539984	22	MYCBP2,FBXL3,NOS2,CRY1,HEBP1,NR1H3,ARNTL2,USP2,PER3,MAPK9,THRAP3,OPN3,NGFR,RORA,DRD4,SREBF1,FBXW11,KDM5A,PHLPP1,GSK3B,HUWE1,GNA11,CREM,SIRT1,SRRD,EP300,PRMT5,HNF4A,AHCY,SUV39H1,HNRNPL,RELB,DBP,CRTC1,NAMPT,SERPINE1,EZH2,AHR,SETX,PTGDS,MAPK8,RAI1,SLC6A4,NAGLU,NMU,MAPK10,FBXW7,PPARGC1A,CPT1A,TIMELESS,UBE3A,ID2,HDAC1,SFPQ,ID3,KMT2A,CREB1,KLF9,EGR1,TARDBP,PSPC1,CRY2,BHLHE41,USP9X,HNRNPR,ID1,NR1D1,ATF4…	PML,NOCT	TNFRSF11A,NTRK2
GO_REGULATION_OF_NODAL_SIGNALING_PATHWAY	GO:1900107	4	Down	0.00336597641188295	0.04082060748539984	3	DMRT1,DACT2,SHH,SMAD2		SHH
GO_REGULATION_OF_DNA_REPAIR	GO:0006282	104	Up	0.0033744115842736172	0.04085700596159956	2	RAD52,KDM1A,BRCA1,DDX11,WAS,PARP3,ERCC8,RAD51,POLQ,FAM168A,TMEM161A,EYA2,TP53BP1,XRCC1,SIRT6,TIGAR,RIF1,WDR70,UIMC1,FUS,SIRT1,TFIP11,HDAC10,SMCHD1,EYA1,UBR5,BABAM1,RECQL5,FOXM1,RAD51AP1,TIMELESS,RNF8,EYA4,OGG1,MAD2L2,RPA2,SLF2,TWIST1,WRNIP1,DEK,HELB,AUNIP,TRIM28,FIGNL1,TERF2,PCNA,SLF1,SPIRE1,DHX9,CDK9,ACTR2,ZNF365,PARP9,CUL4A,PML,WRAP53,CBX8,PARP1,EGFR,RPS3,CHEK1,PPP4C,HMGA2,TRIP12,CEBPG,MMS19,EY…	PML,HSF1	AXIN2
GO_RUFFLE_ASSEMBLY	GO:0097178	37	Up	0.003396010621472036	0.0410111878878135	1	SH3YL1,STAP1,PFN2,SNX10,ICAM1,CAV1,COBL,KANK1,PFN1,CORO1C,ARHGEF26,FAM98A,AIF1L,EPS8L1,INPP5K,RAC1,DBNL,RDX,DEF8,PIP5K1A,WDPCP,EPS8,BAG4,INPPL1,ARF6,NDEL1,NLGN1,HRAS,RHOG,EPS8L2,RCC2,TACSTD2,EVL,EPS8L3,AIF1,PLEKHM1,CYFIP1	RAC1	SH3YL1
GO_REGULATION_OF_PROTEIN_LOCALIZATION	GO:0032880	865	Up	0.0034012443951174295	0.0410111878878135	5	FGR,CFTR,CYP51A1,BAD,ICA1,CD38,KDM1A,SLC25A5,MYCBP2,ITGA3,TMEM98,AP2B1,CX3CL1,ARHGAP44,MARK4,NOS2,RHBDF1,CACNA2D2,BAIAP3,NADK,TFAP2B,CELSR3,GIPR,HFE,FYN,AKAP8L,SYT7,TYROBP,CD22,UFL1,BID,ISL1,IGF1,RUFY3,SERPINB1,NLRP2,NR1H3,PRKCH,IFNGR1,TNFRSF1B,CENPQ,CDH1,GPM6B,TPR,GOPC,HDAC9,NEDD4L,ARHGEF5,NNAT,PHPT1,USP36,IL17RB,ATG5,CROCC,RIOK2,WAPL,GPC1,CASP8,TM7SF3,NGFR,ABCA7,IPO5,TBC1D1,PPP2R5A,CLDN18,SP100…	RIPK2,BBC3,GAPDH,IFIH1,KLF7,TCP1,IL1B,RAC1,PML,CACNA1A,ADRA2A,SQSTM1,IWS1,GPR27,VAMP2,CPTP	CD22,NNAT,P2RX7,RNF31,GATA3,POSTN,ADAM10,EGF,ERBB2,FRMD4A,ANGPT1,PYHIN1,CD200R1,SHH,GPER1,PLA2G1B,BRSK2,CDK5R1,UCN3,ERBB4,KCNE1
GO_REGULATION_OF_PROTEOLYSIS	GO:0030162	601	Up	0.003403508610452936	0.0410111878878135	2	GCLC,ANKIB1,BAD,CASP10,CFLAR,TFPI,OSBPL7,TMEM98,RHBDF1,TFAP2B,PKD1,HFE,FYN,ANOS1,PLAUR,LTF,PSMC4,NUB1,RNF14,UFL1,BID,SERPINB1,NLRP2,BIRC3,FAS,CD44,TNFRSF1B,BAK1,GRN,PIAS1,RNF19A,GABARAPL2,TIMP2,CLEC16A,MAPK9,HERPUD1,CYFIP2,ITIH4,SERPINB3,USP13,CASP8,NGFR,HIPK2,ATXN3,RHOA,ROCK1,PSME4,SIRT2,ERLEC1,PTPN3,CSNK2A2,TRIB2,PDCD2,PRKACA,CHFR,FBXW11,DERL2,TP63,NLE1,PTGS2,PICALM,ENO1,GRAMD4,SART3,FBLN1,CST7…	CCDC22,PCSK1N,RIPK2,BBC3,GAPDH,IL1B,F12,PML,ADRA2A,RAD23A,HSF1	SERPINI2,SPINK4,QRICH2,RGN,SERPINE2,EGF,PYHIN1,SHH,GPER1,BRSK2,DDX3X,WFDC6
GO_ORGANOPHOSPHATE_METABOLIC_PROCESS	GO:0019637	865	Up	0.0034306144704211723	0.041271664324954875	2	DPM1,FGR,BAD,MTMR7,AK2,PDK4,SLC25A13,SLC4A1,ACSM3,PON1,CROT,PDK2,GDE1,AGK,PAFAH1B1,NOS2,PIGQ,NADK,AASS,MLXIPL,ABHD5,PIK3C2A,ELOVL5,PGM3,IGF1,OSBPL5,CPS1,DERA,AGPAT4,TBPL1,NUP160,PNPLA6,SH3YL1,PI4K2B,PNKP,INPP4A,CTPS2,TPR,RRM2B,H6PD,HEXB,PIK3CB,ENTPD2,NDC1,PIGV,MPC1,DGAT2,SPHK2,MTMR1,FAR2,NTHL1,GNAI3,DGKA,ME1,PDE4A,ELOVL1,PFKP,IDI1,PLPP1,PKM,RHOA,PDK3,HDAC4,FGFR3,COASY,ACSL4,INPP5A,TTC7A,IP6K2,ADG…	PNKP,GAPDH,PANK3,ALDOA,PIGX,PGAM1,PCYT2	SH3YL1,P2RX7,QPRT,GNB3,PIK3C2G,ITPKB,CASK,KIT,GPER1,PCSK9,PLA2G1B,PDE7B
GO_NUCLEOSIDE_BISPHOSPHATE_METABOLIC_PROCESS	GO:0033865	121	Up	0.0034437380260125836	0.041363364564838044	2	PDK4,ACSM3,CROT,PDK2,AASS,ELOVL5,MPC1,DGAT2,FAR2,ELOVL1,PDK3,COASY,ACSL4,ACAT1,ACACB,SULT2B1,PDPR,DLD,ACOT7,SCD,TECR,SLC25A1,GSTZ1,ACOT8,ABCD1,MLYCD,ACSBG1,SULT2A1,GCDH,OGDH,SULT1E1,AADAT,PDHX,MVK,ACOT13,HMGCS1,HMGCR,ABHD14B,KYNU,HMGCL,ELOVL4,ACOT2,DLST,GPAM,PANK3,ACOT9,ACSL3,MCEE,SLC35B3,PANK2,PPCS,TPST2,ACSS2,PPT1,ACLY,PDHA1,MCCC2,HSD17B4,HMGCS2,SUCLA2,PPCDC,PAPSS1,NUDT7,MPC2,SLC26A1,SCD5,SNCA,…	PANK3
GO_POSITIVE_REGULATION_OF_ERAD_PATHWAY	GO:1904294	15	Up	0.003461602188180842	0.04151162177501076	2	HERPUD1,USP13,ATXN3,EDEM2,SGTA,CAV1,NFE2L2,EDEM1,UBQLN1,RNF185,TMEM259,BCAP31,UBQLN2,RNFT1,BAG6
GO_REGULATION_OF_TRANSLATIONAL_FIDELITY	GO:0006450	15	Up	0.0034796942787806338	0.041662135799604434	10	LARS2,IARS2,RPS5,CDK5RAP1,AARS2,DTD1,DTD2,EIF2S3,VARS2,TARS2,RPS9,HSPA14,YRDC,GATC,AARSD1	VARS2
GO_VESICLE_MEDIATED_TRANSPORT_BETWEEN_ENDOSOMAL_COMPARTMENTS	GO:0098927	40	Up	0.00348692160106827	0.04168229494186378	5	FAM160A2,RAB7A,PTPN23,PIK3C3,RAB21,MTMR2,KIF16B,EZR,HOOK2,MAPK1,EEA1,CORO1A,MAPK3,SNX16,ANKRD27,WDR91,SNX3,CHMP3,BECN1,MAP2K2,HOOK1,SORL1,RDX,DNAJC13,RAB5A,MSN,SNX12,DAB2,SNF8,VPS11,LMTK2,AKTIP,RILP,WDR81,HOOK3,MAP2K1,STX8,MYO1D,SRC,EMP2
GO_TRANSFERRIN_TRANSPORT	GO:0033572	33	Up	0.0035391396816223096	0.0422095307901455	5	HFE,ATP6V0A1,ATP6V1H,ATP6AP1,TFRC,DNM2,MCOLN1,TF,ATP6V1D,ATP6V0A4,TFR2,TCIRG1,ATP6V0E1,ATP6V1A,STEAP3,ATP6V1B1,ATP6V0B,ATP6V1F,ATP6V1E1,ATP6V1G1,CLTC,ATP6V1C2,ATP6V1B2,ATP6V1C1,ATP6V0D1,LMTK2,ATP6V0E2,REP15,ARHGAP1,RAB11B,ATP6V0A2,ATP6V0C,ATP6V1E2
GO_MACROMOLECULE_DEPALMITOYLATION	GO:0098734	10	Up	0.0035422548116214665	0.0422095307901455	2	LYPLA2,ABHD12,ABHD17B,LYPLA1,ABHD17A,PPT1,ABHD17C,ABHD13,LYPLAL1,PPT2
GO_INTRINSIC_APOPTOTIC_SIGNALING_PATHWAY_IN_RESPONSE_TO_OXIDATIVE_STRESS	GO:0008631	41	Up	0.003561333639487453	0.04236972727105405	3	NOX1,SIRT1,JAK2,PRODH,HIF1A,GSKIP,STK24,HSPB1,FBXW7,SOD2,VNN1,NME5,PDCD10,HTRA2,STK25,NFE2L2,PARK7,SFPQ,TRAP1,UBQLN1,CYP1B1,PML,NOL3,SOD1,AKT1,MCL1,PARP1,ARL6IP5,NONO,PDK1,PINK1,PRKCD,MELK,BAG5,MAPK7,BCL2,ZNF622,DIABLO,P4HB,MAP3K5,GPX1	CYP1B1,PML
GO_RETROGRADE_TRANSPORT_ENDOSOME_TO_PLASMA_MEMBRANE	GO:1990126	23	Up	0.003587181342837238	0.04252008390805429	5	ARHGAP44,LRRC7,GRIPAP1,VPS35,MICALL1,CCDC22,RAB11A,ANKRD27,VPS29,SNX17,VPS26A,CCDC93,LRRC1,SNX27,GRIP2,ANKRD50,GRIP1,VPS39,RAB8A,NSG1,SNX31,SCRIB,RAB11B	CCDC22,SNX17
GO_SENSORY_PERCEPTION_OF_SOUR_TASTE	GO:0050915	3	Down	0.0035952234605690025	0.04252008390805429	23	ASIC1,ASIC3,PKD1L3		ASIC3
GO_AUTOPHAGOSOME_ORGANIZATION	GO:1905037	88	Up	0.0035961074511542753	0.04252008390805429	2	RB1CC1,IFT88,GABARAPL2,PHF23,ATG5,VMP1,ATG2B,WIPI1,RAB7A,PIK3C3,TP53INP2,PSEN1,ULK2,ATG16L1,NSFL1C,SCFD1,SH3GLB1,MTMR3,CHMP4B,MAP1LC3A,NPRL3,TBC1D12,IFT20,ATG2A,AMBRA1,RAB23,NPRL2,PIKFYVE,RAB3GAP1,MFN2,STX12,RAB3GAP2,ATG101,BECN1,ATG14,EMC6,TBC1D14,PIK3C2B,UBQLN1,STX17,RAB1A,GABARAPL1,MAP1LC3B,WDR45B,RALB,RAB5A,ATG3,ATG12,C9orf72,LRSAM1,FEZ1,PIP4K2A,BAG3,TRAPPC8,WIPI2,PINK1,ATP13A2,TP53INP1,TMEM4…	LRSAM1
GO_POSITIVE_REGULATION_OF_ATP_BIOSYNTHETIC_PROCESS	GO:2001171	10	Up	0.0035965917496372565	0.04252008390805429	2	ENO1,TREM2,TAZ,PPARGC1A,SLC25A12,PID1,PINK1,VCP,STAT3,TMSB4X
GO_NEGATIVE_REGULATION_OF_NUCLEOBASE_CONTAINING_COMPOUND_METABOLIC_PROCESS	GO:0045934	1182	Up	0.0036359616330963605	0.042918046341054214	2	GCLC,CD38,KDM1A,ARX,MSL3,CREBBP,GCFC2,ZNF263,PAF1,PAX6,E2F2,JARID2,TFAP2B,CRY1,NFIX,MLXIPL,ETV7,SCMH1,PTBP1,BRCA1,ERCC1,YAF2,ZMYND11,ISL1,SLC11A1,WWTR1,PRDM11,SNAI2,RUNX3,STRAP,UBR2,DEPDC1,NR1H3,BCLAF1,ARID4A,PIAS1,RFC1,CUL3,USP2,PARP3,BARX2,TPR,WWC3,HDAC9,RSF1,PER3,NEDD4L,DKK3,NFE2L3,POLQ,FNIP2,FOXN3,THRAP3,FOXC1,PRDM1,MTA3,MXD1,YBX3,CCAR1,HDAC7,PRDM6,SFSWAP,U2AF2,AHRR,HIPK2,DDX20,SBNO2,SPEN,TLE…	YBX1,KLF7,SNX6,PML,NOCT,SQSTM1,ZNF274,RBM10,HSF1,HES4,RPS26	PRDM6,RUNX1T1,ZNF423,GATA3,RGN,OSR1,MLIP,SHH,GPER1,SALL2,AXIN2,CDK5R1,HES5
GO_METHYLATION	GO:0032259	296	Up	0.003696513115363594	0.04356439202886969	2	NDUFAF7,KDM1A,CIAPIN1,KMT2E,PAF1,JARID2,PAX7,BRCA1,PRDM11,TFB1M,ARID4A,NSUN2,METTL1,MAT2B,ARID4B,KMT2C,PRDM1,TARBP1,PRDM6,SPI1,TRMT11,METTL22,FTSJ1,MBD3,HSD17B10,EED,BAZ2A,FKBP6,RIF1,GRHL2,ZMPSTE24,ATRX,MECOM,DIMT1,GNAS,METTL2A,DNMT3B,TRMT6,COMT,TDRD1,SIRT1,SETD1A,MTAP,TRMT2A,SMARCB1,SNRPD3,PICK1,TTLL12,PRMT5,VCPKMT,SNW1,PCIF1,NDUFAF5,AHCY,METTL4,RNMT,SUV39H1,CTCF,SETD6,GSPT1,PIH1D1,DOT1L,TRMT1,F…	SMARCB1,PHF1,IWS1,ZNF274	PRDM6,GATA3,PNMT,AMT,RBM15B
GO_REGULATION_OF_STEROID_METABOLIC_PROCESS	GO:0019218	94	Up	0.0037105372214555348	0.04360830695903268	2	NFYA,CYP51A1,MBTPS2,SNAI2,DKK3,DGAT2,DDX20,NFYC,IDI1,GAL,RORA,SREBF1,ACADVL,ACACB,FDFT1,REST,SIRT1,SCD,SEC14L2,TSPO,LMF1,STUB1,SQLE,ASAH1,ABCA2,ERLIN1,KPNB1,NFKB1,PPARGC1A,SC5D,MVK,CYP27B1,VDR,GNB3,HMGCS1,HMGCR,FGF1,SCAP,CLCN2,ACADL,GPAM,EGR1,NFYB,EPHX2,SNAI1,IL1B,INSIG2,PANK2,BMP2,NR1D1,POR,LDLR,APOE,APOC1,RAN,PRKAA1,AGT,MBTPS1,SOD1,RORC,DGKQ,STAR,ERLIN2,ADM,LAMTOR1,TM7SF2,GGPS1,TTC39B,KIT,LDLRA…	ACADVL,IL1B	GNB3,KIT
GO_TRANSCRIPTION_INITIATION_FROM_RNA_POLYMERASE_I_PROMOTER	GO:0006361	31	Up	0.003711838868703407	0.04360830695903268	2	MNAT1,POLR1A,BAZ2A,RRN3,POLR2E,SMARCB1,POLR2F,MAPK3,TAF1C,PIH1D1,ERCC2,UBTF,GTF2H1,GTF2H3,TBP,TAF1B,POLR1B,SMARCA4,CDK7,CCNH,POLR1E,TAF1A,GTF2H2,POLR2K,ERCC3,POLR2H,TAF1D,POLR1C,POLR2L,GTF2H4,GTF2H5	SMARCB1,POLR1E	ERCC3
GO_REGULATION_OF_CENTROSOME_DUPLICATION	GO:0010824	40	Up	0.0037336919132462286	0.04379661387784461	1	BRCA1,XPO1,CHMP2B,CHMP5,CHMP4B,CEP76,NUBP1,TRIM37,KAT2A,CHORDC1,MDM1,KAT2B,CHMP3,ALMS1,VPS4B,STIL,XRCC3,CHMP2A,CHMP1A,ROCK2,CDK5RAP2,CEP131,PLK4,PLK2,CENPJ,FBXW5,CCNF,SPICE1,POC1A,CHMP4C,TMEM67,CEP295,CEP120,PDCD6IP,GEN1,CEP295NL,NPM1,NUP62,RBM14,CHMP1B	XRCC3
GO_NUCLEAR_ENVELOPE_ORGANIZATION	GO:0006998	49	Up	0.003775480488785835	0.04421781588034376	1	PAFAH1B1,AKAP8L,SPAST,SPAG4,ZMPSTE24,NSFL1C,SUN2,VRK1,CHMP4B,EMD,NUP93,DMPK,PPP2R1A,PARP11,NUP155,PPP2CA,NEK6,NEK9,TARDBP,CHMP2A,VPS4A,CCNB1,LPIN1,TOR1B,TOR1A,TOR1AIP1,CHMP7,PRKCA,CCNB2,LMNA,LEMD2,SUN1,GPER1,REEP3,PRKCB,NDEL1,TMEM170A,PLK1,REEP4,CDK1,TMEM43,UBXN2A,BANF1,CTDNEP1,ANKLE2,DCTN1,CNEP1R1,UBXN2B,PPP2R2A		GPER1
GO_POSITIVE_REGULATION_OF_CHROMATIN_ORGANIZATION	GO:1905269	96	Up	0.003790971539469318	0.04433019440943981	1	KDM1A,KMT2E,PAF1,JARID2,PAX7,AKAP8L,BRCA1,ISL1,SNAI2,TPR,PRDM6,SPHK2,SREBF1,EED,SART3,SIRT6,RIF1,DNMT3B,NOS1,SIRT1,SMARCB1,SNW1,RPS6KA5,FMR1,MAPK3,RNF40,PIH1D1,AKAP8,PRKD2,GATA3,KAT2A,PPARGC1A,PHF1,VEGFA,BCL6,KMT2A,MYB,PHF19,IL1B,LIF,TRIM28,DNMT1,ZNF304,WBP2,MORC2,CCNB1,PPHLN1,KAT7,CDK9,ARRB1,RTF1,TET1,PRDM5,JDP2,WDR61,GLYR1,TP53,SMAD4,BRD4,MTF2,SETDB1,OGT,ATM,RNF20,PAXIP1,AUTS2,PINK1,PAXBP1,CTBP…	SMARCB1,PHF1,IL1B	PRDM6,GATA3
GO_INSULIN_SECRETION_INVOLVED_IN_CELLULAR_RESPONSE_TO_GLUCOSE_STIMULUS	GO:0035773	51	Up	0.0037988939635313283	0.04435385669532928	5	CFTR,BAD,BAIAP3,NADK,PHPT1,SRI,OXCT1,LRP5L,HIF1A,CDK16,STX4,RAB11FIP2,PPP3CB,GPLD1,HMGCR,KLF7,HMGN3,GPR68,FKBP1B,ENY2,LRP1,FOXA2,NR1D1,TRPM4,ANO1,RAF1,RAB11FIP5,RAC1,ARRB1,MPC2,SYBU,SIDT2,ADRA2A,PTPRN2,TIAM1,GHRL,LRP5,VSNL1,SLC9B2,NDUFAF2,STXBP4,KIF5B,GPR27,PRKCE,JAGN1,C2CD2L,BRSK2,EFNA5,PLA2G6,RAB11B,PIM3	KLF7,RAC1,ADRA2A,GPR27	BRSK2
GO_EXTRINSIC_APOPTOTIC_SIGNALING_PATHWAY	GO:0097191	196	Up	0.003815117141522449	0.04446569512335011	3	GCLC,BAD,CFLAR,CX3CL1,TNFRSF12A,FYN,BRCA1,ZMYND11,BID,IGF1,SNAI2,RB1CC1,GCLM,FAS,TNFRSF1B,BAK1,CTNNA1,KITLG,TRAF1,CASP8,EYA2,ERBB3,SP100,TNFRSF1A,HYAL2,FGFR3,FGFR1,PTPRC,STRADB,GSK3B,CYLD,GSTP1,CTTN,BAX,P2RX7,ICAM1,ITGA6,ZC3HC1,RFFL,TGFB2,JAK2,NRP1,MKNK2,TIMP3,HMOX1,STK4,SRPX,TRADD,PYCARD,STX4,SGK3,EYA1,SFRP1,STK3,IL7,TNFRSF10A,TGFB1,PPP2R1A,GSK3A,CAV1,CASP2,SERPINE1,TGFBR1,UNC5B,RPS6KB1,MADD,KRT…	IL1B,PML,KRT8	CTNNA1,P2RX7,SRPX,GPER1,TMC8,IL12A,DDX3X
GO_ENDOSOME_TO_LYSOSOME_TRANSPORT_VIA_MULTIVESICULAR_BODY_SORTING_PATHWAY	GO:0032510	7	Up	0.0038203004454959656	0.04446569512335011	5	CHMP2B,CHMP3,VPS4B,MVB12A,LYST,VCP,UBXN6
GO_REGULATION_OF_CELL_ADHESION_MOLECULE_PRODUCTION	GO:0060353	4	Up	0.0038514393035965146	0.0446262616131228	24	CAV1,IL1B,FLOT1,COLEC12	IL1B,FLOT1
GO_POSITIVE_REGULATION_OF_TELOMERE_MAINTENANCE_VIA_TELOMERE_LENGTHENING	GO:1904358	36	Up	0.0038542272939807655	0.0446262616131228	2	PNKP,MAP2K7,XRCC5,MAP3K4,MAPKAPK5,MAPK1,MAPK3,ACD,TNKS2,CCT4,NEK2,TCP1,HNRNPA2B1,POT1,DKC1,HNRNPA1,PKIB,CCT7,PARN,NAF1,CCT6A,HMBOX1,ATM,CCT5,NEK7,FBXO4,CCT8,CCT3,CCT2,CTNNB1,TNKS,DHX36,ATR,AURKB,MAPK15,RTEL1	PNKP,TCP1	MAPK15
GO_CELLULAR_RESPONSE_TO_HORMONE_STIMULUS	GO:0032870	545	Up	0.003856310702991818	0.0446262616131228	3	GCLC,CFLAR,TFPI,FKBP4,PDK4,PRKAR2B,PDK2,BAIAP2L1,ADIPOR2,CRY1,FYN,PIK3C2A,PPP5C,BRCA1,KDM5D,CALCOCO1,RNF14,UFL1,ISL1,ATP1A2,CPS1,ABCC2,GCLM,NR1H3,ATP6V0A1,PIAS1,TNC,ATP6V1H,HDAC9,LMO3,ARID1B,BCAR1,CYBA,ATP2B4,GNA15,RNF4,FECH,PLPP1,PKM,RHOA,PRKCZ,ROCK1,CBFB,HDAC4,NUCKS1,RORA,NEDD4,ASNS,ATP2B1,ATP6AP1,PRKACA,SREBF1,TP63,RARB,PIAS2,ADCY2,GNB1,EDN1,CEACAM1,CHRNA3,MEF2C,UBA5,AACS,GSK3B,REST,GSTP1,NCOA…	RAB10,PCK2,IL1B,ADRA2A,HSF1,VAMP2	KIT,GPER1,PCSK9,PLA2G1B,CDK5R1,UCN3,SLIT3,ROBO2,MBD5
GO_REGULATION_OF_PROTEASOMAL_UBIQUITIN_DEPENDENT_PROTEIN_CATABOLIC_PROCESS	GO:0032434	116	Up	0.003857836154878284	0.0446262616131228	2	GCLC,ANKIB1,HFE,NUB1,RNF14,UFL1,PIAS1,RNF19A,CLEC16A,MAPK9,HERPUD1,SIRT2,TRIB2,CHFR,ARAF,UBE2K,SENP1,KEAP1,PSEN1,GSK3B,AURKA,WAC,HSP90AB1,RBX1,TRIB3,USP14,SMAD7,PSMD10,N4BP1,STUB1,SGTA,GSK3A,CAV1,DVL1,USP5,CSNK1A1,SUMO1,NFE2L2,PARK7,RNF19B,UCHL5,RAD23B,CLU,GIPC1,CBFA2T3,DDA1,HSPBP1,UBQLN1,MDM2,DNAJB2,IL33,RNF144B,SDCBP,BBS7,PRICKLE1,DET1,CSNK1D,AKT1,RPL11,PLK2,RNF217,GNA12,TLK2,TAF1,OGT,RNF144A,D…	RAD23A	SHH
GO_REGULATION_OF_CELL_CYCLE_G1_S_PHASE_TRANSITION	GO:1902806	152	Up	0.003900348217818305	0.04504872234988608	9	KMT2E,PAF1,PKD1,BID,FHL1,MYO16,ATP2B4,GTSE1,JADE1,CNOT4,RBL1,BAX,AURKA,CNOT3,PCBP4,PSME1,CDC45,CDC6,SUSD2,FBXO7,EP300,APEX1,PSME2,E2F1,FAM83D,RGCC,FBXO31,RBL2,CCNE1,CDK6,CASP2,EZH2,CCL2,FBXW7,CCND1,CDKN1B,CNOT2,PTPN6,CCND3,CNOT6,TFDP2,HYAL1,EIF4G1,ID2,ARID3A,GADD45A,RPA2,KIF14,PLAGL1,PKD2,CCND2,ECD,CDKN2C,CDK2,BTN2A2,CDKN1A,SOX4,CNOT1,PRMT1,INO80,E2F8,CDKN2D,PSME3,ANKRD17,PCNA,MEN1,CCNB1,CDC73,AN…	GADD45A,PML	DDX3X
GO_NEGATIVE_REGULATION_OF_BINDING	GO:0051100	140	Up	0.003951679893830226	0.04551414039510097	15	KDM1A,HFE,DDX11,ISL1,HSPA5,DTNBP1,RSF1,WAPL,SP100,ROCK1,CRMP1,SRI,ACTB,USP33,MAP2,PSEN1,GSK3B,BAX,AURKA,ARHGAP28,TFAP4,BTAF1,CRTAC1,JAK2,TFIP11,CYP2D6,HMOX1,PDGFB,NFKBIA,NFATC4,ADNP,CTSZ,E2F1,PIM2,MAPK3,STUB1,CAV1,MET,DVL1,MAPK8,GTPBP4,DKK1,FBXW7,BAG2,MDFI,EPB41L5,ITGA4,ID2,SUMO1,PARK7,MAD2L2,ID3,STMN1,NEK2,ITGB1BP1,IFIT2,MSX2,TEX14,SLPI,GTF2F1,SYMPK,ID1,PIN1,WFIKKN1,SMO,TTBK2,GNL3L,HABP4,ZNF304,…		ARHGAP28,TMC8,PCSK9
GO_AEROBIC_RESPIRATION	GO:0009060	74	Up	0.003956846802449375	0.04551414039510097	2	COX10,UQCRC1,MDH1,COX15,CS,MTFR1,IDH3G,SDHA,ME2,DLD,FH,ACO2,HIF1A,IDH3B,SLC25A14,OGDH,NDUFS8,TRPV4,COX6A1,NNT,NDUFS7,COX7A2L,SDHB,MTFR1L,DLST,IDE,CAT,ACO1,PANK2,COX6B1,COX7C,CBFA2T3,COX4I1,COX7B,PDHA1,BLOC1S1,COX5B,SUCLA2,IREB2,MDH1B,IDH1,UQCRC2,SIRT3,SDHC,MTFR2,MDH2,SURF1,DLAT,ME3,OXA1L,UQCRB,SUCLG1,UCN,COX6C,FXN,VCP,IDH3A,SDHAF2,PDHB,CYCS,SUCLG2,UQCRH,BNIP3,COX8A,COX5A,FAHD1,DHTKD1,IDH2,SHMT2,U…	ME2
GO_REGULATION_OF_INTERLEUKIN_1_SECRETION	NA	40	Up	0.003958804072136724	0.04551414039510097	NA	SERPINB1,NLRP2,PANX2,ARG2,P2RX7,NLRP1,PYCARD,RIPK2,GSDMD,CARD8,PANX1,WNT5A,FOXP1,IL1R2,TNFAIP3,CCR7,TLR4,CASP1,PML,NLRP12,HK1,NLRP3,FZD5,AIM2,ZC3H12A,NOD2,LGALS9,PYDC1,USP50,CCL19,SAA1,LPL,GAS6,HMGB1,CARD16,TRIM16,CPTP,LILRA2,CARD17,CCL3	RIPK2,PML,CPTP	P2RX7
GO_TRNA_5_END_PROCESSING	GO:0099116	14	Up	0.003988040829450026	0.04572338524209423	2	HSD17B10,POP1,POP4,THG1L,RPP40,SSB,RPP30,RPP38,RPP14,POP5,POP7,TRMT10C,RPP25,RPP21
GO_THIOESTER_BIOSYNTHETIC_PROCESS	GO:0035384	49	Up	0.003989166208114619	0.04572338524209423	2	PDK4,PDK2,ELOVL5,MPC1,ELOVL1,PDK3,ACSL4,ACAT1,ACACB,PDPR,DLD,SCD,TECR,SLC25A1,GSTZ1,MLYCD,ACSBG1,GCDH,PDHX,ELOVL4,ACSL3,PPCS,ACSS2,PPT1,ACLY,PDHA1,MPC2,SCD5,SNCA,CBR4,HSD17B12,DLAT,ACSL1,PDK1,ACSS1,ELOVL7,ACSL6,PDP1,HACD1,PDHB,FASN,ELOVL6,PDP2,ACSF3,ACSL5,HSD17B8,HACD2,PPT2,ACACA
GO_LUNG_ASSOCIATED_MESENCHYME_DEVELOPMENT	GO:0060484	6	Down	0.004005807534775192	0.045844241786871645	13	FGFR2,FGFR1,FGF9,PTK7,SHH,CTNNB1		SHH
GO_RESPONSE_TO_EXTRACELLULAR_STIMULUS	GO:0009991	408	Up	0.004026387269327766	0.046009735377014395	3	GCLC,AOC1,CYP26B1,PDK4,PON1,PDK2,LAMP2,ADIPOR2,GIPR,CD4,HFE,FYN,ERCC1,UFL1,CYP24A1,SNAI2,CPS1,GLRX2,GCLM,RRAGD,FAS,GABARAPL2,CLEC16A,TNC,ADRB1,HSPA5,CYBA,EIF2AK2,ATG5,PKM,ACSL4,SIRT2,ABCC9,NUCB2,WIPI1,ASNS,ATP2B1,MBD3,SREBF1,PTGS2,ACAT1,ACACB,USP33,SIRT6,PIK3C3,SESN1,PTPRC,AACS,CADPS2,BCKDHB,ULK2,OXCT1,RRAGB,SSH1,GSTP1,NCOA1,CAD,SEH1L,EIF2AK1,MT3,DNM1L,DNMT3B,P2RX7,GCN1,ICAM1,TNRC6A,ITGA6,COMT,CY…	PCK2,PCSK1N,LRAT,IL1B,NOCT,HSF1	P2RX7,POSTN,NUAK2,PCSK9,UCN3,SLC8A1
GO_REGULATION_OF_CHAPERONE_MEDIATED_AUTOPHAGY	GO:1904714	7	Up	0.004063636042732568	0.0463649156377939	2	CTSA,EEF1A2,SNRNP70,SNCA,EEF1A1,ATP13A2,PLK3
GO_NEGATIVE_REGULATION_OF_APOPTOTIC_SIGNALING_PATHWAY	GO:2001234	198	Up	0.004116911452928617	0.04690160184025799	3	GCLC,CFLAR,KDM1A,SLC25A5,CX3CL1,MAPK8IP2,FYN,PLAUR,BRCA1,ZMYND11,BID,IGF1,SNAI2,CD74,RB1CC1,GCLM,FAS,CD44,CTNNA1,RRM2B,HERPUD1,YBX3,CASP8,TMEM161A,EYA2,GNAI3,MNT,CSNK2A2,NLE1,PTGS2,ENO1,PSEN1,STRADB,GSTP1,RRN3,CTTN,DNAJA1,BAX,ICAM1,ITGA6,ZC3HC1,RFFL,TMEM14A,SIRT1,NRP1,XBP1,HMOX1,HIF1A,MMP9,CSNK2A1,PSMD10,TRADD,MAZ,SGK3,EYA1,IL7,TNFRSF10A,PIH1D1,URI1,MEIS3,HSPB1,SERPINE1,TGFBR1,CREB3,UNC5B,PPIF,RP…	IL1B	CTNNA1,DDX3X
GO_REGULATION_OF_RESPONSE_TO_STRESS	GO:0080134	1246	Up	0.004133248136275241	0.04701647917799325	3	TSPAN6,FGR,ENPP4,RAD52,BAD,TFPI,SLC7A2,SARM1,FKBP4,KDM1A,DVL2,CREBBP,CX3CL1,TNFRSF12A,MAP3K9,PAFAH1B1,NOS2,SELE,NOX1,PSMB1,SPAG9,CRY1,MAPK8IP2,CD9,BTK,FYN,RNF216,PLAUR,BRCA1,ERCC1,LTF,MAP4K5,PSMC4,POLR3B,DDX11,CD6,ZMYND11,WAS,BID,MATR3,ISL1,IGF1,MARCO,SNAI2,CD74,RB1CC1,BIRC3,NR1H3,KPNA6,FAS,CD44,IFNGR1,TNFRSF1B,BCLAF1,HMGB3,NUP160,BAK1,GRN,FUT8,PIAS1,STAP1,TBC1D23,RTN4R,PSMA4,PARP3,HSPA5,TPR,DTNB…	RIPK2,IFIH1,GADD45A,IL1B,F12,FLOT1,PML,LRSAM1,ADRA2A,IL18,MAPK13,IL20RB,HSF1,C2CD4B	BTK,CD6,CACTIN,GATA3,BST1,HPX,SLC46A2,RGN,SERPINE2,TNFRSF11A,MLIP,CASK,PGLYRP4,S100A12,PYHIN1,CD200R1,GPER1,AXIN2,IL12A,BRSK2,CDH5
GO_PROTEIN_LOCALIZATION_TO_CYTOSKELETON	GO:0044380	57	Up	0.004144638502081466	0.047074829149774226	5	MARK4,ANLN,NUDCD3,SPAG5,PCM1,MID2,GSK3B,PIBF1,MAPRE3,SNX10,AURKA,NSFL1C,MAPRE1,FAM83D,CEP192,MID1,PARD6A,ABHD17B,DVL1,PPP1R9B,TTK,CEP72,RTKN,CRIPT,STIL,CEP250,TTBK2,ABHD17A,DIAPH1,APC,ABHD17C,NUMA1,KIF20B,NEDD1,BBS4,CSNK1D,CEP131,MCPH1,BICD1,HNRNPU,KLHL21,DISC1,MAP1A,MAPRE2,C2CD3,HOOK3,GOLGB1,CEP83,DCTN2,CCDC14,FAM83H,GAS2L1,CHAMP1,KIAA0753,NUP62,UBXN2B,GAS2L2
GO_REGULATION_OF_CYSTEINE_TYPE_ENDOPEPTIDASE_ACTIVITY_INVOLVED_IN_APOPTOTIC_SIGNALING_PATHWAY	GO:2001267	16	Up	0.004162016557741676	0.04720090874458471	2	PLAUR,FAS,CASP8,NLE1,BAX,TFAP4,JAK2,MMP9,PIH1D1,HTRA2,PARK7,CAAP1,PRR7,GSN,SMAD3,LGALS9
GO_ISOPRENOID_BIOSYNTHETIC_PROCESS	GO:0008299	26	Up	0.00417438841927757	0.0472699194646808	2	IDI1,DHRS9,MVK,HMGCS1,HMGCR,RBP1,DHDDS,ALDH8A1,RDH10,SRD5A3,ALDH1A2,HMGCS2,BCO1,CYP1A1,CRABP2,PDSS1,GGPS1,NUS1,LSS,FDPS,PMVK,PDSS2,MVD,COQ2,ALDH1A3,AKR1C3	DHRS9
GO_MATURATION_OF_5_8S_RRNA	GO:0000460	25	Up	0.004186175422284977	0.04733210977467781	2	LAS1L,EXOSC7,NOP14,PES1,ERI1,EXOSC3,FTSJ3,ERI3,RCL1,EXOSC8,UTP20,EXOSC9,KRI1,EXOSC2,MPHOSPH6,WDR12,URB1,ABT1,NOL9,EXOSC10,RPS21,EXOSC4,RRS1,C1D,BOP1
GO_REGULATION_OF_ESTABLISHMENT_OF_PROTEIN_LOCALIZATION	GO:0070201	628	Up	0.004207397700199021	0.04750063559729195	5	FGR,CFTR,CYP51A1,BAD,ICA1,CD38,SLC25A5,CX3CL1,ARHGAP44,NOS2,RHBDF1,CACNA2D2,BAIAP3,NADK,TFAP2B,GIPR,FYN,AKAP8L,SYT7,CD22,BID,ISL1,IGF1,RUFY3,SERPINB1,NLRP2,NR1H3,IFNGR1,TNFRSF1B,CDH1,TPR,GOPC,HDAC9,ARHGEF5,NNAT,PHPT1,USP36,IL17RB,ATG5,RIOK2,CASP8,TM7SF3,IPO5,SP100,PRKCZ,HYAL2,ACSL4,GRIPAP1,ERLEC1,VPS35,DRD4,CSNK2A2,CDC42,PRKACA,SREBF1,DERL2,PANX2,TP63,PTGS2,TSG101,LMAN1,SRI,GTSE1,PTPN23,IL4R,PIK3…	RIPK2,BBC3,GAPDH,IFIH1,KLF7,TCP1,IL1B,RAC1,PML,CACNA1A,ADRA2A,IWS1,GPR27,VAMP2,CPTP	CD22,NNAT,P2RX7,RNF31,GATA3,POSTN,ERBB2,FRMD4A,ANGPT1,CD200R1,SHH,GPER1,PLA2G1B,BRSK2,CDK5R1,UCN3,KCNE1
GO_CELLULAR_RESPONSE_TO_DRUG	GO:0035690	322	Up	0.004223433341245805	0.04760458427361731	3	GCLC,CFTR,BAD,AOC1,CFLAR,NOS2,FYN,PPP5C,BRCA1,DDX11,ABCC2,GCLM,VIM,CDH1,CTNNA1,HSPA5,DTNBP1,RAD51,CYBA,KCNQ1,PPP1R12A,ATP2B4,GNA15,SPHK2,GNAI3,PDE4A,SPI1,FECH,VPS35,DRD4,GNB5,TFRC,TMEM38A,PDE8A,PTGS2,ACTB,ADCY2,GNB1,EDN1,DNM2,CHRNA3,MEF2C,GSK3B,REST,SSH1,NCOA1,CAD,ATRX,CHMP5,RBM22,MT3,GNAS,GNA11,DNMT3B,P2RX7,ICAM1,TFAP4,HDAC6,TMEM38B,HSP90AB1,SIRT1,ABL1,PALM,CRKL,MAPK1,PPM1F,HMOX1,PDGFB,PRMT5,APE…	PCK2,RIPK2,IL1B,CYP1B1,MAPK13,HSF1	CTNNA1,P2RX7,HTR3B,CDK5R1,SLC8A1
GO_ATP_DEPENDENT_CHROMATIN_REMODELING	GO:0043044	66	Up	0.004229267494982892	0.04760458427361731	1	CENPQ,RSF1,PSME4,MBD3,SMARCE1,ACTR6,ACTB,SMARCA2,SRCAP,HNRNPC,SMARCB1,CENPM,CHD8,ACTR5,SMARCA1,RBBP7,CENPI,CENPT,OIP5,ZNHIT1,SMARCD2,CHD4,RNF8,ACTR8,CENPA,HDAC1,ARID1A,CENPL,CENPK,HJURP,PIWIL1,SMARCA4,INO80,MIS18BP1,NASP,MBD2,ACTL6A,CENPO,SYCP3,SMARCC2,ITGB3BP,ANP32E,GATAD2B,CENPC,POLE3,MTA2,CENPU,CENPH,SMARCA5,MIS18A,RBBP4,SMARCAD1,VPS72,PBRM1,CENPN,CHD3,SMARCC1,RUVBL1,DMAP1,SPTY2D1,NPM1,PTMA,CE…	SMARCB1
GO_CELLULAR_RESPONSE_TO_ANTIBIOTIC	GO:0071236	121	Up	0.004248468160858809	0.04774922586173002	3	CFTR,PPP5C,DDX11,HSPA5,SPI1,PDE8A,ADCY2,MEF2C,SLC9A1,HDAC6,SIRT1,ABL1,PDGFB,APEX1,MAP1LC3A,SMPD3,MET,EZH2,AHR,SETX,PLEKHA1,PPIF,CDKN1B,TIMELESS,XRN1,PDCD10,ECT2,STK25,NFE2L2,PARK7,PLA2G4A,ID3,TNFAIP3,MYB,NR4A3,DNMT3A,EGR1,CLU,ADCY7,ITPR2,RPL23,BECN1,TRAP1,KLF2,GNAI1,RIPK3,PRKAA1,KDM6B,PCNA,OSER1,STK26,ETS1,ANXA1,HNRNPA1,MDM2,IL6,IL10,TXN,KLF4,RIPK1,TRPC6,FDX1,ADCY3,CYP1B1,ACTR2,TP53,CBX8,RHOB,KCN…	CYP1B1,MAPK13,HSF1
GO_NEGATIVE_REGULATION_OF_CHROMOSOME_ORGANIZATION	GO:2001251	122	Up	0.0042673007737150355	0.047889305250094556	1	MAD1L1,KDM1A,JARID2,ZNF207,BRCA1,ERCC1,MNAT1,SPDL1,TPR,ATG5,WAPL,SPHK2,SPI1,SMG6,TRIP13,XRCC1,MCM2,KDM5A,XRCC5,NDC80,ATRX,ZW10,DNMT3B,HNRNPC,TINF2,SIRT1,KLHL22,SMARCB1,NAA10,ACD,NBN,UBR5,PIH1D1,KDM4C,TNKS2,SUPT6H,ANAPC15,AICDA,ASF1A,FBXO5,ZNF451,PHF1,TTK,IK,RAD50,XRN1,KDM3A,MAD2L2,CDC20,CENPF,UBE2B,SET,ATAD2B,DUSP1,TEX14,TWIST1,XRCC3,PCID2,POT1,PSMG2,GNL3L,DNMT1,TOP2A,SLX1A,TERF2,CCNB1,APC,NAT10,…	SMARCB1,PHF1,XRCC3
GO_PSEUDOURIDINE_SYNTHESIS	GO:0001522	17	Up	0.004287532328247648	0.04802275009218487	2	RPUSD1,PUS7,GAR1,PUS3,PUS7L,DKC1,NAF1,NHP2,RPUSD3,PUS10,RPUSD4,TRUB1,RPUSD2,TRUB2,PUSL1,PUS1,NOP10
GO_INTERFERON_BETA_PRODUCTION	GO:0032608	47	Up	0.004291965429172527	0.04802275009218487	2	RNF216,POLR3B,MAVS,YY1,RIOK3,PYCARD,RIPK2,RELB,LILRB1,CACTIN,PTPRS,DDX58,TRIM38,POLR3G,IFIH1,NMI,IRF1,IRF3,TICAM1,IRF5,TRAF3,POLR3F,DHX9,TLR4,FLOT1,TLR2,PPM1B,POLR3A,TIRAP,NLRX1,REL,HMGB2,TLR3,NLRC3,POLR3D,TRIM56,PTPN11,RNF135,ZBTB20,TBK1,TRAIP,IRF7,POLR3C,TLR7,SIRPA,TRAF3IP1,DDX3X	RIPK2,IFIH1,FLOT1	CACTIN,DDX3X
GO_NEGATIVE_REGULATION_OF_CYSTEINE_TYPE_ENDOPEPTIDASE_ACTIVITY	GO:2000117	77	Up	0.0043040255231430345	0.04808613359362923	2	CFLAR,TFAP2B,PLAUR,LTF,BIRC3,CD44,HERPUD1,NGFR,NLE1,PTGS2,CST7,LAMP3,MT3,IGBP1,BIRC5,RFFL,MMP9,CSNK2A1,XIAP,PIH1D1,CARD8,DNAJB6,YWHAE,CRYAB,BIRC2,VEGFA,DHCR24,PARK7,RPS6KA1,CAAP1,TNFSF14,PCID2,PRDX5,BCL2L12,IFI6,VIL1,POR,CDKN2D,RAF1,LAMTOR5,MICAL1,MDM2,KLF4,ARRB1,MAP2K5,THBS1,LEF1,CD27,NOL3,ARRB2,AKT1,WNT9A,SNCA,SFRP2,TNFAIP8,CAST,SH3RF1,IFI16,PRDX3,RAG1,USP47,ARL6IP1,SERPINB9,RNF34,TRIAP1,SFN,RP…		DDX3X
GO_REGULATION_OF_PROTEIN_CONTAINING_COMPLEX_DISASSEMBLY	GO:0043244	97	Up	0.004326030932110389	0.048197980108103826	1	UPF1,SCIN,SPAST,CLEC16A,PHF23,CAPG,LIMA1,NAV3,TBC1D25,SPTB,WDR1,CLASP1,ADD2,CAMSAP3,CAPZB,JMJD4,ZMPSTE24,OGFOD1,ADD1,IRAK3,HDAC6,SH3BP1,TRIOBP,SPEF1,MID1,GSPT1,MTPN,SETX,TRPV4,SEMA5A,SPTBN1,PLEK,CAPZA1,ARHGEF2,CAMSAP2,GLE1,MTRF1,ETF1,DSTN,VIL1,TMOD2,TTBK2,FGF13,MAP1S,CAMSAP1,MAP1B,EIF5A,SWAP70,APC,AVIL,VILL,CKAP2,CALCOCO2,TMOD1,RDX,SPTBN5,TMOD3,IGF1R,KATNB1,RUBCN,GSN,ADD3,TWF1,EPS8,PLEKHH2,SCAF4,…
GO_PURINE_NUCLEOSIDE_CATABOLIC_PROCESS	GO:0006152	7	Up	0.004326856839070367	0.048197980108103826	2	ENPP4,AHCY,HPRT1,ADAL,ADA,PNP,NUDT18
GO_RNA_POLYMERASE_I_PREINITIATION_COMPLEX_ASSEMBLY	GO:0001188	9	Up	0.004392214254082969	0.04882515241873212	2	BAZ2A,RRN3,SMARCB1,TAF1C,PIH1D1,UBTF,TAF1B,SMARCA4,POLR1E	SMARCB1,POLR1E
GO_ENTRAINMENT_OF_CIRCADIAN_CLOCK	GO:0009649	24	Up	0.0043974575665197664	0.04882515241873212	3	FBXL3,CRY1,ARNTL2,USP2,PER3,PHLPP1,GNA11,CRTC1,ID2,CRY2,PER2,BHLHE40,PML,TP53,SIK1,GNAQ,NR2F6,PPP1CA,RBM4B,RBM4,PER1,MTA1,PPP1CC,PPP1CB	PML
GO_TRANS_SYNAPTIC_SIGNALING_MODULATING_SYNAPTIC_TRANSMISSION	GO:0099550	9	Down	0.004402640422915331	0.04882515241873212	19	PLAT,EFNB3,CSPG5,CNR1,EPHB2,NTRK2,NPTN,GRM5,F2R		CSPG5,NTRK2
GO_RNA_5_END_PROCESSING	GO:0000966	19	Up	0.004418148470211657	0.04892497547499477	2	HSD17B10,NOP14,POP1,POP4,THG1L,UTP20,RPP40,PNPT1,SSB,ABT1,RPP30,RPP38,RPP14,POP5,POP7,TRMT10C,RPP25,PIWIL2,RPP21
GO_REGULATION_OF_PROTEIN_COMPLEX_STABILITY	GO:0061635	9	Up	0.004433520537393346	0.0490230013539126	10	HSPA8,NCLN,ATG14,SCOC,SNF8,SQSTM1,TRAPPC11,TREX1,TAPBP	SQSTM1
GO_LATE_ENDOSOME_TO_VACUOLE_TRANSPORT	GO:0045324	16	Up	0.004480002574835824	0.04944390659437002	5	CHMP2B,LEPROTL1,CHMP3,BECN1,CHMP2A,CHMP1A,VPS25,VPS36,TMEM50B,CHMP7,SNF8,VPS28,TMEM50A,PIK3R4,LEPROT,CHMP1B
GO_REGULATION_OF_MITOTIC_SPINDLE_ASSEMBLY	GO:1901673	20	Up	0.004487272917985368	0.04944390659437002	1	TPR,SMC1A,CHMP2B,CHMP5,CHMP4B,STAG2,SMC3,STAG1,VPS4B,CHMP2A,CHMP1A,HNRNPU,CCSAP,CHMP4C,PLK1,CEP97,DRG1,HSPA1B,HSPA1A,CHMP1B
GO_POSITIVE_REGULATION_OF_TRANSCRIPTION_ELONGATION_FROM_RNA_POLYMERASE_II_PROMOTER	GO:0032968	16	Up	0.004495980064545817	0.04944390659437002	2	PAF1,CDK13,SUPT16H,ELL,SUPT6H,GTF2F1,EAPP,CDC73,CDK9,RTF1,WDR61,BRD4,LEO1,CDK12,GTF2F2,CTR9
GO_SELECTIVE_AUTOPHAGY	GO:0061912	45	Up	0.004497889627683082	0.04944390659437002	2	RB1CC1,CLEC16A,VPS13D,ATG5,RAB7A,TIGAR,SPTLC1,HDAC6,SPTLC2,MAPK3,TSC2,RIPK2,CDC37,NOD1,AMBRA1,HTRA2,MFN2,LGALS8,STBD1,OPTN,BECN1,ATG14,VPS13C,SESN2,UBQLN1,USP30,CALCOCO2,TP53,KLHL3,LRSAM1,BAG3,HSPB8,WIPI2,PINK1,SQSTM1,WDFY3,TEX264,WDR81,ADRB2,ATG13,RNF41,TBK1,TOMM7,HTT,SMURF1	RIPK2,LRSAM1,SQSTM1	KLHL3
GO_POSITIVE_REGULATION_OF_MITOCHONDRIAL_TRANSLATION	GO:0070131	16	Up	0.004512261207731048	0.04952947740281715	2	UQCC1,CDK5RAP1,C1QBP,MRPS27,NSUN4,FASTKD2,FASTKD3,UQCC2,RMND1,RPUSD3,RPUSD4,TRUB2,TRMT10C,NGRN,COA3,MPV17L2
GO_T_HELPER_2_CELL_DIFFERENTIATION	GO:0045064	13	Up	0.004535684931915448	0.049714016039463925	3	PRKCZ,BCL3,IL4R,GATA3,BCL6,CD86,TNFSF4,RARA,ANXA1,IL18,BATF,NLRP3,SOCS5	IL18	GATA3
GO_PURINE_NUCLEOSIDE_METABOLIC_PROCESS	GO:0042278	54	Up	0.004553135607964697	0.04983264430318276	2	ENPP4,GNAI3,RHOA,DLG1,NT5C2,MAGI3,PRTFDC1,MTAP,GTPBP1,GMPR2,AHCY,NME3,NME4,IMPDH1,RAB23,NME5,DGUOK,TJP2,RHOQ,AMD1,OARD1,GNMT,MPP1,RAN,PEMT,MACROD1,AMPD3,NT5E,NME7,GUK1,CASK,AK3,DLG2,LRGUK,ADK,AK4,GMPS,HPRT1,ADAL,MFN1,NME6,MACROD2,IMPDH2,GIMAP7,NME9,LRRK2,ADA,CARD11,PNP,OPA1,APRT,NME1,NME2,NUDT18		CASK
GO_PIGMENT_GRANULE_MATURATION	GO:0048757	10	Up	0.004566048013311183	0.04990132995942847	3	AP3D1,AP1M1,BLOC1S6,ANKRD27,RAB32,RAB38,CD63,AP1G1,BLOC1S5,BLOC1S3
GO_RECEPTOR_CATABOLIC_PROCESS	GO:0032801	35	Up	0.00457999859588923	0.04998114578010322	2	AP2B1,MYLIP,CAPN1,AP2S1,NEDD4,ITCH,MTMR2,KIF16B,SH3GLB1,LGMN,TGFB1,ABCA2,RNF43,SNX25,CLTA,BECN1,APOE,FURIN,CLTC,MVB12A,ANXA9,VLDLR,AP2M1,DTX3L,CDK5,PCSK9,ANXA2,AP2A2,ZNRF3,PTPN1,PIK3R4,AP2A1,UVRAG,SMURF1,GPRASP1		PCSK9
