# Supplementary material for: An integrated cell atlas of the lung in health and disease
Source: Nat Med. 2023 Jun 8;29(6):1563–77. doi: 10.1038/s41591-023-02327-2 (PMC10287567; doi:10.1038/s41591-023-02327-2)
Supplement: Supplementary file 5 — Gene set enrichment analysis results for modeling the effects of demographic variables on cell type-specific gene expression. [file 41591_2023_2327_MOESM5_ESM.zip › SuppT_X_covariate_modeling_gene_set_enrichment/Basal-BMI-GO_BP-Total.tsv]

GeneSet	GOID	NGenes	Direction	PValue	FDR	Cluster	Genes	DEUp	DEDown
GO_COTRANSLATIONAL_PROTEIN_TARGETING_TO_MEMBRANE	GO:0006613	99	Up	4.778195844562997e-18	3.595592373033655e-14	1	SEC62,RPS20,SEC63,SEC61A1,RPL18,TRAM2,SEC61A2,TRAM1,RPL31,RPS5,RPL6,RPLP0,RPL3,SRP54,RPS16,RPS19,RPL18A,SEC61B,RPL28,RPL19,RPL34,RPS13,RPS12,RPL24,SSR3,RPS15,RPL22,RPS25,RPL21,RPL5,RPS10,SSR1,RPL23,RPS4Y1,RPL36,RPL27,RPS15A,RPL35,RPS6,RPLP1,RPS24,SRP14,RPS2,RPS11,RPL13A,RPL11,RPS8,SRP9,RPS27A,RPL32,RPS3A,RPL37,RPL10,RPL7,RPL7A,RPS3,SRP19,RPL30,ZFAND2B,RPL8,RPL26,RPL29,SSR2,RPL9,RPS14,RPL27A,RPL13…	RPL31,RPL34,RPS15,RPL27,RPS15A,RPL35,RPS24,RPL32,RPS14,RPL27A,RPL38,RPLP2,RPS27,RPS17,RPL35A,RPL10A,RPS18	SRP9
GO_ESTABLISHMENT_OF_PROTEIN_LOCALIZATION_TO_ENDOPLASMIC_RETICULUM	GO:0072599	110	Up	4.614690519510903e-17	1.736277307965977e-13	1	SEC62,RPS20,SEC63,HSPA5,SEC61A1,RPL18,TRAM2,SEC61A2,TRAM1,RPL31,RPS5,RAB10,RPL6,RPLP0,RPL3,PMM1,SRP54,CHMP4B,SGTA,RPS16,RPS19,RPL18A,SEC61B,RPL28,RPL19,RPL34,RPS13,RPS12,RPL24,SSR3,SPCS1,RPS15,RAB3GAP1,RPL22,RPS25,SPCS2,RAB3GAP2,RPL21,RPL5,RPS10,RPL23,SPCS3,RPS4Y1,RPL36,RPL27,SEC61G,RPS15A,RPL35,RPS6,RPLP1,RPS24,SRP14,PMM2,RPS2,RPS11,RPL13A,RPL11,RPS8,SRP9,RPS27A,RPL32,RPS3A,RPL37,RPL10,RPL7,RPL7…	RPL31,RPL34,RPS15,RPL27,RPS15A,RPL35,RPS24,RPL32,RPS14,RPL27A,RPL38,RPLP2,RPS27,RPS17,RPL35A,RPL10A,RPS18	SRP9
GO_NUCLEAR_TRANSCRIBED_MRNA_CATABOLIC_PROCESS_NONSENSE_MEDIATED_DECAY	GO:0000184	120	Up	3.0945528117445717e-16	7.762169969459301e-13	2	UPF1,RPS20,RPL18,SMG6,PABPC1,RPL31,RPS5,RPL6,RPLP0,RPL3,GSPT1,EIF3E,RPS16,RPS19,PPP2R1A,RPL18A,SMG9,RPL28,RPL19,CASC3,RPL34,RPS13,MAGOHB,RPS12,PPP2CA,RPL24,NCBP2,EIF4G1,RPS15,RPL22,SMG7,RPS25,ETF1,RPL21,RPL5,RPS10,UPF3B,RPL23,RPS4Y1,RPL36,HELZ2,RPL27,CTIF,RPS15A,DHX34,NCBP1,RPL35,RPS6,RPLP1,RPS24,PARN,RPS2,EIF4A3,RPS11,RPL13A,RPL11,RPS8,RPS27A,RPL32,RPS3A,RPL37,PNLDC1,RPL10,RPL7,RPL7A,RPS3,DCP1B,…	RPL31,RPL34,RPS15,SMG7,UPF3B,RPL27,RPS15A,RPL35,RPS24,RPL32,UPF2,MAGOH,RPS14,RPL27A,UPF3A,RPL38,RPLP2,RPS27,RPS17,RPL35A,RPL10A,RPS18	PABPC1,CTIF
GO_PROTEIN_LOCALIZATION_TO_ENDOPLASMIC_RETICULUM	GO:0070972	132	Up	2.7342248486710343e-13	5.143760496562383e-10	1	SEC62,RPS20,SEC63,HSPA5,SEC61A1,RPL18,TRAM2,SEC61A2,TRAM1,RPL31,BCAP29,RPS5,RAB10,PPP1R15A,RPL6,RPLP0,KDELR3,RPL3,PMM1,SRP54,CHMP4B,VAPA,SGTA,RPS16,RPS19,KDELR1,RPL18A,SEC61B,GBF1,RPL28,RPL19,RPL34,RPS13,RPS12,RPL24,SSR3,SPCS1,RPS15,RTN4,RAB3GAP1,RPL22,RPS25,SPCS2,ANKRD13C,RAB3GAP2,SEC16B,RPL21,RPL5,RPS10,RPL23,SPCS3,RPS4Y1,RPL36,RPL27,SEC61G,RPS15A,UBAC2,OS9,KDELR2,RPL35,RPS6,RPLP1,RPS24,SRP14,P…	RPL31,RPL34,RPS15,RPL27,RPS15A,RPL35,RPS24,RPL32,RPS14,RPL27A,RPL38,RPLP2,RPS27,RPS17,RPL35A,RPL10A,RPS18	SRP9,ANK2
GO_VIRAL_GENE_EXPRESSION	GO:0019080	192	Up	1.210416065433432e-12	1.7111428166655964e-9	3	POLR2J,RPS20,PTBP1,NUP160,POLR2B,TPR,RSF1,NDC1,CTDP1,RPL18,TAF11,NUP133,NUCKS1,RPL31,NUP37,MID2,CCNT2,RPS5,REST,SEH1L,RPL6,RPLP0,TFAP4,NUP50,AAAS,NUP188,POLR2E,SMARCB1,EIF3L,POLR2F,RPL3,EIF3D,EP300,SNW1,RAE1,NELFCD,NUP93,POLR2C,MON1B,RPS16,POLR2I,RPS19,RPL18A,USF2,HPN,EIF3B,TRIM14,EIF3A,RPL28,RPL19,NUP88,RPL34,RPS13,NUP98,NUP107,RPS12,NUP155,RPL24,SPCS1,RPS15,RPL22,HDAC1,TRIM62,RPS25,TRIM32,NUP43…	TPR,RPL31,POLR2F,POLR2I,RPL34,RPS15,EIF2AK4,RPL27,RPS15A,RPL35,RPS24,SSB,IFITM3,RPL32,POLR2H,RPS14,RPL27A,RPL38,RPLP2,JUN,POLR2L,RPS27,RPS17,RPL35A,RPL10A,RPS18	NUP98,HDAC1,EIF2D
GO_MITOCHONDRIAL_TRANSLATIONAL_TERMINATION	GO:0070126	88	Up	1.3643663654476515e-12	1.7111428166655964e-9	4	MRPS10,MRPL43,MRPS35,MRPS24,MRPS34,MRPL22,MRPL28,MRPS33,MRPS18A,MRPS31,MRPL4,MRPL32,MRPL27,MRPL51,MTRF1L,MRPL18,MRPL2,MRPS30,MRPS27,MRPL3,MRPL19,MRPL37,MRPS15,MRPS14,MTRF1,MRPS2,MRPS7,MRPS26,MRPS12,MRPL34,MRPS25,PTCD3,MRPL35,ERAL1,DAP3,MRPS36,MRPL44,MRPS9,MRPL47,MRPL50,MRPL15,MRPL24,MRPL9,MRPS5,MRPS28,MRRF,MRPL49,MRPL39,OXA1L,MRPL17,MRPL10,MRPL55,MRPS18C,GFM2,MRPL16,MRPL1,MRPL36,MRPL13,CHCHD1,MRP…	MRPS26,MRPL47,MRPL9,MRPL55,CHCHD1,MRPL14,MRPS23,MRPL54,MRPL21,MRPS6	MRPL45
GO_NUCLEAR_TRANSCRIBED_MRNA_CATABOLIC_PROCESS	GO:0000956	197	Up	2.2346200037203006e-11	2.3374681310450774e-8	2	UPF1,RPS20,CSDE1,SAMD4A,EDC4,MRTO4,THRAP3,RPL18,SMG6,PABPC1,RPL31,EXOSC7,MLH1,EXOSC5,TNRC6C,CNOT4,DIS3,RPS5,CNOT3,RPL6,RPLP0,TNRC6A,AGO1,RPL3,TNRC6B,GSPT1,EIF3E,RPS16,RPS19,PPP2R1A,RPL18A,SMG9,LSM5,EXOSC3,CPEB3,MTPAP,RPL28,RPL19,CASC3,DDX5,RPL34,DCPS,DDX6,RPS13,MAGOHB,CNOT2,RPS12,HBS1L,CNOT6,PPP2CA,XRN1,RPL24,NCBP2,EIF4G1,RPS15,RPL22,SMG7,RPS25,EXOSC8,ETF1,RPL21,RPL5,EXOSC9,AGO2,RPS10,CNOT1,UPF3B…	MRTO4,RPL31,CNOT4,RPL34,RPS15,SMG7,UPF3B,LSM7,RPL27,RPS15A,RPL35,RPS24,SSB,RPL32,UPF2,MAGOH,RPS14,RPL27A,UPF3A,RPL38,DHX36,LSM1,RPLP2,RPS27,EXOSC4,RPS17,RPL35A,CNOT10,RPL10A,RPS18	CSDE1,PABPC1,TNRC6B,MTPAP,PCID2,CTIF,CNOT6L,TOB1,PAN3,PDE12
GO_TRANSLATIONAL_TERMINATION	GO:0006415	103	Up	2.4850159532705143e-11	2.3374681310450774e-8	4	UPF1,MRPS10,MRPL43,MRPS35,MRPS24,MRPS34,JMJD4,MRPL22,MRPL28,OGFOD1,MRPS33,MRPS18A,MRPS31,GSPT1,MRPL4,MRPL32,MRPL27,MRPL51,MTRF1L,MRPL18,MRPL2,MRPS30,MRPS27,MRPL3,MRPL19,MRPL37,MRPS15,GLE1,MRPS14,MTRF1,ETF1,MRPS2,MRPS7,MRPS26,MRPS12,MRPL34,C12orf65,MRPS25,PTCD3,MRPL35,EIF5A,ERAL1,DAP3,MRPS36,MRPL44,MRPS9,MRPL47,MRPL50,MRPL15,MRPL24,MRPL9,MRPS5,MRPS28,MRRF,MRPL49,MRPL39,OXA1L,N6AMT1,MRPL17,MRPL10,M…	MRPS26,C12orf65,MRPL47,MRPL9,MRPL55,CHCHD1,TRMT112,MRPL14,MRPS23,MRPL54,MRPL21,MRPS6	MRPL45
GO_RIBOSOMAL_LARGE_SUBUNIT_BIOGENESIS	GO:0042273	65	Up	4.996785571315747e-11	4.177867936016777e-8	4	LAS1L,RPL26L1,NOP16,MRTO4,NLE1,DDX18,RPL6,RPLP0,PES1,SNU13,RPL3,GTPBP4,FTSJ3,NOP2,PAK1IP1,MDN1,BRIX1,RPL24,ZNHIT6,EBNA1BP2,FASTKD2,GTF3A,RPL5,PPAN,DHX30,NIP7,WDR74,RPL35,RSL24D1,WDR12,RPL3L,URB1,RPL11,NVL,NHP2,RPL7L1,RPL10,RPL7,SURF6,RPL7A,HEATR3,MALSU1,RPL26,NOL9,RPL10L,MRPL1,RSL1D1,RPL38,ZNF622,MRPL11,RRS1,NPM1,DDX28,RPL35A,RPL14,NOC2L,RPF2,RPL12,RPL23A,SDAD1,RPL10A,EIF6,MRPL20,BOP1,ZNHIT3	NOP16,MRTO4,DDX18,SNU13,RPL35,RPL38,RPL35A,RPL10A
GO_INTRACILIARY_TRANSPORT_INVOLVED_IN_CILIUM_ASSEMBLY	GO:0035735	37	Up	5.856319745272208e-11	4.406880608317337e-8	4	IFT88,IFT80,KIFAP3,PCM1,HSPB11,TNPO1,KIF3C,DYNLL1,IFT74,IFT27,TRIP11,IFT52,KIF3B,CLUAP1,TTC26,IFT20,IFT57,SSX2IP,IFT46,WDR35,IFT43,IFT81,TTC21B,DYNLRB1,IFT22,KIF3A,IFT172,DYNC2LI1,CEP131,WDR19,IFT122,DYNLRB2,DYNC2H1,IFT140,TTC30B,TRAF3IP1,DYNLL2	HSPB11,DYNLL1,IFT27,IFT57,IFT43,DYNLRB1,IFT22,DYNLRB2
GO_INTRACILIARY_TRANSPORT	GO:0042073	48	Up	1.0971727248776973e-10	7.505658867913338e-8	4	IFT88,IFT80,KIFAP3,PCM1,RABL2B,HSPB11,TNPO1,KIF3C,DYNLL1,IFT74,IFT27,TRIP11,IFT52,KIF3B,CLUAP1,TTC26,IFT20,MAK,IFT57,SSX2IP,IFT46,WDR35,IFT43,IFT81,TTC21B,DYNLRB1,IFT22,KIF3A,LCA5,IFT172,DYNC2LI1,ARL3,CEP131,RPGR,LCA5L,WDR19,IFT122,TUB,TTC21A,DYNLRB2,SSNA1,BBS12,DYNC2H1,IFT140,TTC30B,TTC30A,TRAF3IP1,DYNLL2	HSPB11,DYNLL1,IFT27,IFT57,IFT43,DYNLRB1,IFT22,ARL3,DYNLRB2
GO_RRNA_METABOLIC_PROCESS	GO:0016072	207	Up	1.8599913782569093e-10	1.1663695934486036e-7	2	LAS1L,RPUSD1,TSR3,UTP18,TFB1M,MRTO4,NOP58,USP36,RIOK2,WDR3,WDR18,THUMPD1,RRP15,EXOSC7,EXOSC5,DIS3,WBP11,DIMT1,NOP14,DDX18,XRN2,ESF1,PES1,SNU13,DDX17,NOP56,RBFA,RIOK3,SUV39H1,ERI1,PIH1D1,ERCC2,POP4,RPS16,FBL,RPS19,DDX49,EXOSC3,NPM3,GTPBP4,FTSJ3,UTP6,GAR1,FRG1,KRR1,NOP2,MDN1,BYSL,DROSHA,XRN1,RRP9,RPS15,WDR75,NOL10,RPF1,ZNHIT6,EBNA1BP2,ERI3,NSUN4,HEATR1,FCF1,RCL1,WDR55,EXOSC8,UTP20,MTERF4,RPL5,DDX54…	MRTO4,DDX18,XRN2,ESF1,SNU13,RBFA,RIOK3,GAR1,RPS15,NGDN,RPL27,RPL35,RPS24,LYAR,RPS14,DDX21,POP5,PA2G4,POP7,TRMT112,RPS27,IMP3,EXOSC4,RPS17,RPL35A,RPL10A	TSR3,ERCC2,DIS3L
GO_RIBOSOME_BIOGENESIS	GO:0042254	272	Up	2.842087431058952e-10	1.6451313783629702e-7	4	LAS1L,RPUSD1,TSR3,UTP18,TFB1M,RPL26L1,NOP16,MRTO4,NOP58,USP36,RIOK2,WDR3,WDR18,THUMPD1,RRP15,NLE1,EXOSC7,EXOSC5,MRPL22,XPO1,DIS3,RPS5,WBP11,RRN3,DIMT1,NOP14,DDX18,XRN2,RPL6,ESF1,RPLP0,PES1,SNU13,DDX17,RPL3,MTG2,NOP56,RBFA,RIOK3,SUV39H1,ERI1,PIH1D1,ERCC2,POP4,RPS16,FBL,RPS19,DDX49,GTPBP10,EXOSC3,NPM3,GTPBP4,NUP88,C1QBP,FTSJ3,UTP6,GAR1,FRG1,KRR1,NOP2,PAK1IP1,MDN1,BYSL,DROSHA,BRIX1,RPL24,RRP9,RPS15,…	NOP16,MRTO4,DDX18,XRN2,ESF1,SNU13,RBFA,RIOK3,GAR1,RPS15,NGDN,RPL27,RAN,PWP1,RPL35,RPS24,ZNF593,LYAR,RPS14,DDX21,POP5,PA2G4,POP7,RPL38,TRMT112,RPS27,IMP3,EXOSC4,RPS17,RPL35A,RPL10A	TSR3,ERCC2,GTPBP10,GLUL,PTEN
GO_RIBONUCLEOPROTEIN_COMPLEX_BIOGENESIS	GO:0022613	395	Up	3.6655547638063406e-10	1.970235685545908e-7	4	LAS1L,RBM5,GCFC2,RPUSD1,LUC7L,TSR3,UTP18,STRAP,TFB1M,RPL26L1,GEMIN8,NOP16,CELF2,MRTO4,NOP58,USP36,RIOK2,SFSWAP,DDX20,WDR3,WDR18,THUMPD1,RRP15,NLE1,CLNS1A,SART3,EXOSC7,XAB2,EXOSC5,DDX1,HSP90AA1,MRPL22,GEMIN5,XPO1,DIS3,NUFIP1,RPS5,YTHDC1,WBP11,EIF3I,RRN3,DIMT1,NOP14,DDX18,XRN2,RPL6,ESF1,RPLP0,GEMIN2,AGO1,SRPK1,HSP90AB1,SF3A1,SNRPD3,PES1,EIF3L,SNU13,DDX17,RPL3,EIF3D,PRMT5,SRSF5,EIF5,DICER1,PRPF6,MTG…	NOP16,MRTO4,SFSWAP,HSP90AA1,YTHDC1,DDX18,XRN2,ESF1,SRPK1,SNRPD3,SNU13,EIF5,PRPF6,RBFA,RIOK3,EIF3J,LUC7L3,GAR1,RPS15,SNRPD2,SNRPB,NGDN,RPL27,RAN,SRPK2,PWP1,RPL35,TGS1,RPS24,SNRPF,ZNF593,SNRPG,LYAR,RPS14,DDX21,SNRPD1,POP5,PA2G4,POP7,RPL38,TRMT112,RUVBL1,RPS27,IMP3,EXOSC4,SNRPE,RPS17,RPL35A,RPL10A	TSR3,STRAP,ERCC2,GTPBP10,SRSF9,SRSF6,GLUL,SRSF1,EIF2D,RBMX,PTEN,SMN1
GO_TRANSLATIONAL_INITIATION	GO:0006413	184	Up	9.016473185182584e-10	4.5232640478999296e-7	2	DHX33,RPS20,TPR,EIF2AK2,EIF4B,RPL18,DHX29,PABPC1,EIF2B3,NCK2,RPL31,EIF4G3,DDX1,RPS5,EIF3I,MTIF2,EIF2AK1,PPP1R15A,RPL6,RPLP0,EIF3L,RPL3,EIF3D,ALKBH1,EIF5,FMR1,DNAJC3,MTFMT,EIF3J,EIF3E,RPS16,RPS19,RPL18A,HSPB1,EIF3B,EIF4H,EIF3A,RPL28,RPL19,RPS6KB1,RPL34,EIF4G2,RPS13,EIF2B1,RPS12,RPL24,NCBP2,EIF1B,EIF4G1,EIF2B4,RPS15,RPL22,RPS25,GLE1,EIF2B2,PAIP2,COPS5,KHDRBS1,RPL21,MTIF3,RPL5,AGO2,PAIP2B,RPS10,MIF4…	TPR,RPL31,EIF5,EIF3J,RPL34,EIF1B,RPS15,EIF2AK4,RPL27,RPS15A,RPL35,RPS24,RPL32,EIF5B,RPS14,RPL27A,RPL38,RPLP2,RPS27,RPS17,RPL35A,RPL10A,RPS18	PABPC1,KHDRBS1,CTIF,EIF2D,EIF2AK3
GO_TRANSLATIONAL_ELONGATION	GO:0006414	127	Up	1.2469791534874045e-9	5.864698831245449e-7	2	MRPS10,MRPL43,MRPS35,MRPS24,MRPS34,MRPL22,MRPL28,MRPS33,MRPS18A,GTPBP1,ALKBH1,EEF1A2,MRPS31,EEF2K,EEF1D,MRPL4,MRPL32,CPEB3,MRPL27,DPH1,SEPSECS,MRPL51,MRPL18,HBS1L,MRPL2,MRPS30,MRPS27,ABTB1,MRPL3,EEF1B2,MRPL19,MRPL37,MRPS15,DPH5,MRPS14,MRPS2,TSFM,MRPS7,MRPS26,MRPS12,MRPL34,MRPS25,PTCD3,MRPL35,EEFSEC,EIF5A,ERAL1,DAP3,DPH2,MRPS36,DPH6,MRPL44,MRPS9,MRPL47,MRPL50,CPEB2,MRPL15,RPLP1,SECISBP2L,EIF4A3,MR…	TSFM,MRPS26,MRPL47,MRPL9,USP16,MRPL55,CHCHD1,RPLP2,TRNAU1AP,MRPL14,MRPS23,MRPL54,MRPL21,MRPS6	SEPSECS,SRP9,MRPL45
GO_ATP_SYNTHESIS_COUPLED_ELECTRON_TRANSPORT	GO:0042773	80	Up	4.1373136641703376e-9	1.8313697248753993e-6	2	NDUFAB1,COX10,UQCRC1,COX15,BID,NDUFS1,NDUFB4,SDHA,COQ9,NDUFB2,DLD,NDUFB7,TAZ,NDUFC1,NDUFS8,COX6A1,NDUFS7,COX7A2L,PARK7,NDUFB3,NDUFA8,DNAJC15,NDUFA1,COX6B1,COX7C,UQCR11,NDUFA5,NDUFA10,COX4I1,COX7B,NDUFA2,CCNB1,COX5B,ISCU,NDUFB5,NDUFAF1,NDUFA9,UQCRC2,NDUFB10,SDHC,SNCA,NDUFS6,NDUFB11,NDUFB9,NDUFC2,UQCRB,PINK1,NDUFS2,NDUFV3,NDUFS4,UQCRQ,COX6C,NDUFB6,NDUFB8,NDUFV1,SDHAF2,COA6,NDUFS5,UQCRFS1,MECP2,CDK1…	BID,NDUFB4,NDUFB7,DNAJC15,NDUFA2,NDUFS4,NDUFB8,NDUFA11,UQCC3	NDUFS1,DLD,NDUFA5,NDUFS2,SDHD
GO_PROTEIN_TRANSPORT_ALONG_MICROTUBULE	GO:0098840	62	Up	5.4637941648461705e-9	2.2841695050259682e-6	1	IFT88,RAB27B,IFT80,KIFAP3,CAMSAP3,PCM1,RABL2B,HSPB11,TNPO1,KIF3C,DYNLL1,IFT74,IFT27,TRIP11,IFT52,KIF3B,CLUAP1,TTC26,HSPB1,IFT20,MAK,IFT57,SFPQ,SSX2IP,IFT46,WDR35,IFT43,IFT81,TTC21B,DYNLRB1,IFT22,KIF3A,TERF2,LCA5,IFT172,DYNC2LI1,ARL3,MAPK8IP3,CEP131,DLG2,BAG3,HNRNPU,KIF5A,RPGR,LCA5L,WDR19,IFT122,TUB,MAP1A,TTC21A,KIF5C,DYNLRB2,KIF5B,SSNA1,BBS12,PURA,DYNC2H1,IFT140,TTC30B,TTC30A,TRAF3IP1,DYNLL2	HSPB11,DYNLL1,IFT27,IFT57,IFT43,DYNLRB1,IFT22,ARL3,DYNLRB2
GO_RIBONUCLEOPROTEIN_COMPLEX_SUBUNIT_ORGANIZATION	GO:0071826	182	Up	1.8638067969596877e-8	7.381655866906131e-6	4	RBM5,GCFC2,LUC7L,STRAP,GEMIN8,CELF2,MRTO4,SFSWAP,DDX20,DHX8,NLE1,CLNS1A,SART3,XAB2,DDX1,HSP90AA1,GEMIN5,NUFIP1,RPS5,YTHDC1,EIF3I,RPL6,RPLP0,GEMIN2,AGO1,SRPK1,HSP90AB1,SF3A1,SNRPD3,TFIP11,EIF3L,SNU13,RPL3,EIF3D,PRMT5,SRSF5,EIF5,DICER1,PRPF6,CRNKL1,CELF4,EIF3J,ZFAND1,EIF3E,PIH1D1,SF3A2,RPS19,PRPF31,EIF3B,SETX,EIF3A,LUC7L3,PRPF19,PTGES3,CPSF6,NOP2,SRSF9,MDN1,BRIX1,USP4,RPL24,RPS15,SF3B1,WDR77,ZNHIT6…	MRTO4,SFSWAP,DHX8,HSP90AA1,YTHDC1,SRPK1,SNRPD3,SNU13,EIF5,PRPF6,EIF3J,LUC7L3,RPS15,SNRPD2,SNRPB,SRPK2,TGS1,SNRPF,SNRPG,RPS14,SNRPD1,RPL38,RUVBL1,RPS27,SNRPE	STRAP,SRSF9,SRSF6,SRSF1,EIF2D,RBMX,SMN1
GO_PROTEIN_TARGETING_TO_MEMBRANE	GO:0006612	184	Up	2.1532693109674587e-8	8.101675782515063e-6	1	SEC62,RPS20,FYN,ZDHHC6,SEC63,PEX3,HSPA5,SEC61A1,RPL18,TRAM2,SEC61A2,TRAM1,RPL31,RPS5,RPL6,RPLP0,MICALL1,RPL3,MIEF1,SRP54,CHMP4B,ZDHHC15,CEMIP,ZDHHC2,SGTA,RPS16,AKT2,RPS19,RPL18A,SEC61B,RPL28,RPL19,RPL34,RPS13,C2CD5,RPS12,ARL6,RPL24,SSR3,RPS15,ICMT,RPL22,RPS25,ITGB1BP1,PEX16,HPCA,RPL21,RPL5,VAMP7,RPS10,SSR1,RPL23,RAB3IP,RPS4Y1,RPL36,RPL27,EXOC4,INPP5K,RPS15A,ZDHHC4,RTP4,RPL35,RPS6,SDCBP,RPLP1,RPS2…	RPL31,RPL34,RPS15,RPL27,RPS15A,RPL35,RPS24,RPL32,RPS14,RPL27A,RPL38,ZDHHC14,RPLP2,RPS27,RPS17,RPL35A,CIB1,ZDHHC9,RPL10A,RPS18	ZDHHC6,ZDHHC2,SRP9,CHP1
GO_RESPIRATORY_ELECTRON_TRANSPORT_CHAIN	GO:0022904	97	Up	2.5447536355230327e-8	9.118700527290867e-6	2	NDUFAB1,SLC25A13,COX10,UQCRC1,COX15,BID,NDUFS1,AIFM2,NDUFB4,SDHA,COQ9,NDUFB2,DLD,NDUFB7,TAZ,ETFB,NDUFC1,PPARGC1A,NDUFS8,COX6A1,ALDH5A1,GPD2,NDUFS7,SLC25A12,COX7A2L,PARK7,SDHB,NDUFB3,NDUFA8,DNAJC15,NDUFA1,COX6B1,COX7C,UQCR11,NDUFA5,NDUFA10,COX4I1,COX7B,NDUFA2,MYBBP1A,CCNB1,COX5B,ISCU,NDUFB5,NDUFAF1,NDUFA9,ETFA,UQCRC2,NDUFB10,SDHC,SNCA,NDUFS6,NDUFB11,NDUFB9,NDUFC2,UQCRB,PINK1,NDUFS2,NDUFV3,NDUFAF2,…	BID,NDUFB4,NDUFB7,DNAJC15,NDUFA2,NDUFAF2,NDUFS4,NDUFB8,NDUFA11,UQCC3	NDUFS1,DLD,SLC25A12,NDUFA5,NDUFS2,SDHD
GO_CYTOPLASMIC_TRANSLATION	GO:0002181	94	Up	4.4682491153893655e-8	1.5283442996956808e-5	2	RPL26L1,YBX3,RPL18,ZC3H15,FTSJ1,RPL31,EIF3I,RPL6,RPLP0,EIF3L,EIF3D,EIF5,FMR1,GSPT1,EIF3J,EIF3E,RPL18A,EIF3B,EIF3A,CPEB3,RPL19,DRG2,DPH1,RWDD1,RBM24,CPEB4,RPL24,EIF4G1,RPL22,DPH5,ETF1,EIF2S2,RPL36,EIF2S3,EIF3G,LIN28A,UNK,DPH2,DPH6,DHX9,CPEB2,RPLP1,DENR,RPL13A,RPL11,EIF2D,RPL32,EIF3H,DPH7,EIF3M,DPH3,RPL30,EIF4A2,NCK1,RPL8,ZNF385A,EIF4A1,RPL26,RPL29,RPL22L1,RPL9,METTL3,EEF2,RPSA,CNBP,DNAJC24,RPS21,R…	ZC3H15,RPL31,EIF5,EIF3J,RPL32,RPL22L1,RPL38,DHX36,RPL35A,RPL10A	EIF2D
GO_RNA_SPLICING_VIA_TRANSESTERIFICATION_REACTIONS	GO:0000375	323	Up	8.631879737120872e-8	2.824125870514546e-5	2	RBM5,KDM1A,POLR2J,GCFC2,LUC7L,PTBP1,AQR,STRAP,ZCCHC8,GEMIN8,POLR2B,CELF2,THRAP3,CCAR1,SNRNP40,SFSWAP,U2AF2,DDX20,CDK13,YBX1,ELAVL1,DHX8,GPKOW,JMJD6,PABPC1,DAZAP1,CPSF1,CLNS1A,SART3,RBM7,GPATCH1,MBNL3,XAB2,SNRPA,RBFOX1,DDX1,GEMIN5,YTHDC1,PPIE,REST,WBP11,CHERP,RBM22,SRRT,SF3B2,KHSRP,FUS,PAPOLA,PDCD7,HNRNPC,GEMIN2,CWF19L1,SRPK1,CDC5L,HNRNPH3,CIRBP,HNRNPM,POLR2E,SF3A1,SNRPD3,TFIP11,SNU13,POLR2F,DDX17…	SFSWAP,DHX8,YTHDC1,FUS,SRPK1,CDC5L,SNRPD3,SNU13,POLR2F,PRPF6,POLR2I,BUD31,LUC7L3,KHDRBS2,IK,NCL,SF3B6,SRSF11,RBM25,WBP4,UPF3B,SNRPD2,SNRPB,SNRPB2,NSRP1,LSM8,LSM7,SRRM1,RBMX2,SRPK2,TRA2B,C9orf78,TGS1,SNRPF,SNRPG,DDX46,ZMAT2,CWC15,SON,MAGOH,U2SURP,POLR2H,SNRPD1,SF3B5,LSM1,POLR2L,SNRPE,PRPF40A,UBL5,CWC25	STRAP,YBX1,PABPC1,PDCD7,NUP98,SRSF9,KHDRBS1,SRSF6,SRSF1,PRPF4,WTAP,RBMX,PLRG1,SMN1,CSTF2T
GO_RNA_SPLICING	GO:0008380	405	Up	1.2280271777805773e-7	3.850376880332852e-5	2	RBM5,KDM1A,POLR2J,GCFC2,LUC7L,AKAP8L,PTBP1,CLK1,AQR,STRAP,ZCCHC8,GEMIN8,POLR2B,CELF2,THOC3,THRAP3,CCAR1,SNRNP40,SFSWAP,U2AF2,SUGP2,DDX20,CDK13,YBX1,ELAVL1,DHX8,GPKOW,JMJD6,PABPC1,DAZAP1,CPSF1,CLNS1A,ZNF638,SART3,RBM7,GPATCH1,MBNL3,XAB2,SNRPA,RBFOX1,THOC1,DDX1,GEMIN5,YTHDC1,PPIE,REST,WBP11,CHERP,RBM22,SRRT,SF3B2,KHSRP,FUS,PAPOLA,PDCD7,HNRNPC,GEMIN2,CWF19L1,SRPK1,CDC5L,HNRNPH3,CIRBP,HNRNPM,POLR2E,S…	SFSWAP,DHX8,YTHDC1,FUS,SRPK1,CDC5L,SNRPD3,SNU13,POLR2F,PRPF6,POLR2I,BUD31,LUC7L3,KHDRBS2,IK,NCL,SF3B6,SRSF11,RBM25,WBP4,ZC3H13,UPF3B,SNRPD2,SNRPB,SNRPB2,NSRP1,LSM8,LSM7,RBM39,ZRANB2,SRRM1,RBMX2,SRPK2,TRA2B,C9orf78,TGS1,PPIG,CIR1,SNRPF,SNRPG,DDX46,ZMAT2,CWC15,SON,MAGOH,ZNF326,U2SURP,POLR2H,SNRPD1,SF3B5,LSM1,POLR2L,SNRPE,PRPF40A,UBL5,CWC25	STRAP,YBX1,PABPC1,PDCD7,NUP98,SRSF9,KHDRBS1,SRSF6,SRSF1,PRPF4,HNRNPLL,WTAP,RBMX,PLRG1,SMN1,CSTF2T
GO_MITOCHONDRIAL_TRANSLATION	GO:0032543	132	Up	1.4622080833675445e-7	4.401246330936309e-5	2	LARS2,MRPS10,MRPL43,GATB,MRPS35,MRPS24,IARS2,MRPS34,MRPL22,NOA1,MTIF2,MRPL28,MRPS33,MRPS18A,ALKBH1,UQCC1,MTG2,CDK5RAP1,MRPS31,EARS2,SARS2,MRPL4,MRPL32,C1QBP,MRPL27,MRPL51,MTRF1L,MRPL18,MRPL2,MRPS30,MRPS27,MRPL3,MRPL19,MRPL37,WARS2,MRPS15,NSUN4,DARS2,FASTKD2,MRPS14,MTRF1,MTIF3,MTERF4,MRPS2,TSFM,FASTKD3,AARS2,MRPS7,MRPS26,MRPS12,MRPL34,QRSL1,MRPS25,PTCD3,MRPL35,ERAL1,DAP3,MRPS36,MRPL44,MRPS9,MRPL47…	TSFM,MRPS26,MRPL47,MRPL9,MRPL55,CHCHD1,MRPL14,MRPS23,MRPL54,MRPL21,MRPS6	NOA1,EARS2,LRPPRC,MRPL45
GO_RIBOSOMAL_SMALL_SUBUNIT_BIOGENESIS	GO:0042274	64	Up	1.8600379165581863e-7	5.3833789700385966e-5	4	TSR3,RIOK2,RPS5,NOP14,RIOK3,ERCC2,RPS16,RPS19,UTP6,BYSL,RPS15,NOL10,HEATR1,RCL1,UTP20,RRP36,RPS10,RIOK1,MRPS7,EMG1,KRI1,NGDN,NOL11,UTP3,ERAL1,NAT10,LTV1,RPS6,RPS24,UTP4,NOB1,RPS8,ABT1,NOM1,UTP23,SURF6,DHX37,SRFBP1,TSR2,FAM207A,HELQ,LSM6,RPS14,DCAF13,BMS1,BTRC,TSR1,RPSA,RPS21,RPS7,RPL38,RPS27,RRS1,NPM1,MRPS11,RPS17,TBL3,RPS27L,RRP7A,WDR46,RPS28,PWP2,GTF2H5,DDX52	RIOK3,RPS15,NGDN,RPS24,RPS14,RPL38,RPS27,RPS17	TSR3,ERCC2
GO_PEPTIDE_BIOSYNTHETIC_PROCESS	GO:0043043	593	Up	1.9471525227590332e-7	5.426786197689528e-5	2	GCLC,UPF1,DHX33,YBX2,GGCT,RPS20,LARS2,SAMD4A,GCLM,VIM,RPL26L1,TPR,MRPS10,EIF2AK2,PUM2,MRPL43,GATB,YBX3,MRPS35,MRPS24,EIF4B,RPL18,HAGH,ZC3H15,ELAVL1,DHX29,RHOA,IARS2,ROCK1,FTSJ1,SRBD1,BCL3,PABPC1,EIF2B3,TCOF1,NCK2,RPL31,IGF2BP2,MRPS34,EIF4G3,TNRC6C,MKNK1,DDX1,JMJD4,MRPL22,GEMIN5,RPS5,NOA1,EIF3I,MTIF2,MGST2,EIF2AK1,MRPL28,PPP1R15A,OGFOD1,CNOT3,KHSRP,RPL6,MAPKAPK5,GCN1,RPLP0,MRPS33,PABPC4,TNRC6A,PUS…	TPR,ZC3H15,RPL31,EIF5,EIF3J,RPL34,EIF1B,NCL,RPS15,TSFM,UPF3B,MRPS26,EIF2AK4,NGDN,C12orf65,RPL27,RPS15A,MRPL47,RPL35,RPS24,MRPL9,RPL32,USP16,EIF5B,MAGOH,MRPL55,RPL22L1,AIMP1,RPS14,RPL36AL,RPL27A,UPF3A,PA2G4,CHCHD1,RPL38,TRMT112,DHX36,RPLP2,RPS27,TRNAU1AP,MRPL14,MRPS23,RPS17,RPL35A,CNOT10,MRPL54,MRPL21,RPL10A,NOTCH4,ABCF1,RPS18,MRPS6	PABPC1,NOA1,TNRC6B,EARS2,SEPSECS,KHDRBS1,PER2,CTIF,LRPPRC,CNOT6L,TOB1,EIF2D,SRP9,GGT6,EIF2AK3,MRPL45
GO_MRNA_METABOLIC_PROCESS	GO:0016071	780	Up	2.9318789009220485e-7	7.879424546228005e-5	2	RBM5,KDM1A,UPF1,POLR2J,GCFC2,PAF1,LUC7L,PSMB1,CDK11A,RPS20,CSDE1,AKAP8L,PTBP1,PSMC4,ZC3H3,SLC11A1,MNAT1,SAMD4A,AQR,RNH1,STRAP,VIM,ZCCHC8,EDC4,PSMA4,GEMIN8,POLR2B,CELF2,PTCD2,THOC3,MRTO4,THRAP3,PUM2,ZC3H11A,YBX3,CCAR1,SNRNP40,SFSWAP,RPL18,U2AF2,SUGP2,DDX20,CDK13,YBX1,ELAVL1,DHX8,ROCK1,GPKOW,PSME4,PHRF1,SMG6,JMJD6,PABPC1,RPL31,DAZAP1,CPSF1,PRKACA,SREBF1,IGF2BP2,CLNS1A,NCBP3,SART3,EXOSC7,RBM7,MLH1,G…	CDK11A,MNAT1,MRTO4,SFSWAP,DHX8,RPL31,CNOT4,YTHDC1,XRN2,TRMT6,FUS,PSME1,SRPK1,CDC5L,PSMD8,SNRPD3,SNU13,POLR2F,PRPF6,PSMA7,RNMT,RNF40,POLR2I,BUD31,LUC7L3,RPL34,KHDRBS2,IK,NCL,SF3B6,RPS15,SMG7,SRSF11,RBM25,WBP4,ZC3H13,UPF3B,SNRPD2,SNRPB,SNRPB2,NSRP1,LSM8,LSM7,RBM39,RPL27,ZRANB2,SRRM1,RPS15A,RBMX2,SRPK2,TRA2B,C9orf78,RPL35,TGS1,RPS24,SSB,CIR1,SNRPF,PSMA5,SNRPG,RPL32,DDX46,ZMAT2,CWC15,UPF2,KIN,SON,MAG…	CSDE1,STRAP,YBX1,PABPC1,PDCD7,ALKBH5,TNRC6B,HIF1A,ERCC2,MTPAP,NUP98,SRSF9,KHDRBS1,SRSF6,PCID2,CTIF,SRSF1,PRPF4,CNOT6L,TOB1,HNRNPLL,WTAP,RBMX,PAN3,LSM11,SSU72,ERCC3,PLRG1,SMN1,PDE12,CSTF2T
GO_RNA_CATABOLIC_PROCESS	GO:0006401	374	Up	5.603180120492516e-7	1.440659226503958e-4	2	UPF1,PSMB1,RPS20,CSDE1,PSMC4,SLC11A1,SAMD4A,RNH1,VIM,RNASET2,TNFRSF1B,ZCCHC8,EDC4,PSMA4,MRTO4,THRAP3,PUM2,YBX3,RPL18,YBX1,ELAVL1,ROCK1,PSME4,SMG6,PABPC1,RPL31,IGF2BP2,EXOSC7,RBM7,MLH1,EXOSC5,TNRC6C,CNOT4,PKP1,XPO1,TNPO1,DIS3,RPS5,PSMC5,CNOT3,KHSRP,XRN2,RPL6,RPLP0,FUS,PCBP4,PABPC4,TNRC6A,ALKBH5,PSME1,HNRNPC,AGO1,PSMD5,PSMD8,CIRBP,HNRNPM,GTPBP1,RPL3,TNRC6B,PSMC6,PSMA3,ZC3H14,PSMC1,PSMB5,APEX1,PSMA6…	MRTO4,RPL31,CNOT4,XRN2,FUS,PSME1,PSMD8,PSMA7,RPL34,RPS15,SMG7,UPF3B,LSM7,RPL27,RPS15A,RPL35,RPS24,SSB,PSMA5,RPL32,UPF2,MAGOH,RPS14,RPL27A,YWHAB,UPF3A,RPL38,DHX36,LSM1,RPLP2,RPS27,EXOSC4,RPS17,RPL35A,CNOT10,RPL10A,RPS18	CSDE1,YBX1,PABPC1,ALKBH5,TNRC6B,MTPAP,PCID2,CTIF,LRPPRC,CNOT6L,TOB1,PAN3,DIS3L,RNASE6,PDE12
GO_RIBOSOME_ASSEMBLY	GO:0042255	56	Up	5.743491932906145e-7	1.440659226503958e-4	4	MRTO4,NLE1,MRPL22,RPS5,RPL6,RPLP0,RPL3,RPS19,C1QBP,NOP2,MDN1,BRIX1,RPL24,RPS15,NSUN4,FASTKD2,MTERF4,MRPS2,RPL5,RPS10,MRPS7,SBDS,PPAN,DHX30,ERAL1,NIP7,RSL24D1,RPL3L,RPL11,EIF2A,ABT1,RPL10,MTERF3,RPS14,RPL10L,RPSA,RPL38,MRPL11,RPS27,RRS1,NPM1,MRPS11,VCX,DDX28,RPS27L,RRP7A,RPF2,RPL12,RPL23A,DDX3X,RPS28,PWP2,EIF6,MRPL20,MPV17L2,BOP1	MRTO4,RPS15,RPS14,RPL38,RPS27
GO_MITOCHONDRIAL_ELECTRON_TRANSPORT_NADH_TO_UBIQUINONE	GO:0006120	46	Up	8.140704010724907e-7	1.976090247764675e-4	2	NDUFAB1,NDUFS1,NDUFB4,COQ9,NDUFB2,DLD,NDUFB7,NDUFC1,NDUFS8,NDUFS7,PARK7,NDUFB3,NDUFA8,DNAJC15,NDUFA1,NDUFA5,NDUFA10,NDUFA2,ISCU,NDUFB5,NDUFAF1,NDUFA9,NDUFB10,SNCA,NDUFS6,NDUFB11,NDUFB9,NDUFC2,PINK1,NDUFS2,NDUFV3,NDUFS4,NDUFB6,NDUFB8,NDUFV1,NDUFS5,NDUFA3,NDUFA11,NDUFV2,NDUFB1,NDUFA12,NDUFA6,NDUFA13,NDUFA4,NDUFS3,NDUFA7	NDUFB4,NDUFB7,DNAJC15,NDUFA2,NDUFS4,NDUFB8,NDUFA11	NDUFS1,DLD,NDUFA5,NDUFS2
GO_OXIDATIVE_PHOSPHORYLATION	GO:0006119	103	Up	8.714137919033419e-7	2.0491839950227025e-4	2	NDUFAB1,COX10,MLXIPL,UQCRC1,COX15,BID,NDUFS1,NDUFB4,RHOA,SDHA,COQ9,NDUFB2,DLD,MSH2,NDUFB7,ABCD1,TAZ,PGK1,PPIF,NDUFC1,NDUFS8,COX6A1,COX7A2,NDUFS7,COX7A2L,PARK7,NDUFB3,NDUFA8,DNAJC15,NDUFA1,SLC25A23,COX6B1,COX7C,UQCR11,NDUFA5,NDUFA10,COX4I1,COX7B,NDUFA2,CCNB1,COX5B,ISCU,NDUFB5,UQCC2,NDUFAF1,NDUFA9,UQCRC2,NDUFB10,SDHC,SNCA,NDUFS6,NDUFB11,NDUFB9,SURF1,NDUFC2,UQCRB,PINK1,NDUFS2,NDUFV3,COX7A1,AK4,NDUFS…	BID,NDUFB4,NDUFB7,DNAJC15,NDUFA2,SURF1,NDUFS4,NDUFB8,NDUFA11,UQCC3	NDUFS1,DLD,NDUFA5,NDUFS2,PDE12,SDHD,CHCHD10
GO_NCRNA_PROCESSING	GO:0034470	338	Up	8.98835149175653e-7	2.0496165144081178e-4	2	LAS1L,ELAC2,RPUSD1,TSR3,UTP18,TFB1M,NSUN2,METTL1,TRIT1,MRTO4,NOP58,USP36,RIOK2,TARBP1,WDR3,WDR18,ADAT1,TRMT11,THUMPD1,RRP15,FTSJ1,CPSF1,HSD17B10,TRNT1,EXOSC7,EXOSC5,DDX1,DIS3,WBP11,DIMT1,SEPHS1,SRRT,NOP14,METTL2A,DDX18,XRN2,ESF1,TRMT6,PUS7,OSGEP,AGO1,PES1,SNU13,DDX17,RTCB,TRMU,ALKBH1,DICER1,NOP56,CDK5RAP1,RBFA,RIOK3,CSTF2,SUV39H1,INTS6,USB1,MTFMT,INTS9,POP1,INTS10,ERI1,PIH1D1,ERCC2,TRMT1,POP4,RPS…	MRTO4,DDX18,XRN2,ESF1,TRMT6,SNU13,RBFA,RIOK3,GAR1,RPS15,NGDN,RPL27,RPL35,RPS24,SSB,LYAR,TYW3,ELP6,RPS14,DDX21,POP5,PA2G4,POP7,TRMT112,RPS27,IMP3,EXOSC4,RPS17,RPL35A,RPL10A,QTRT1,TYW1B	TSR3,SEPHS1,ERCC2,CTU1,PRKRA
GO_CILIUM_ORGANIZATION	GO:0044782	337	Up	1.2391377614086407e-6	2.742503427823535e-4	4	ZMYND10,PRKAR2B,MARK4,PAFAH1B1,CDKL5,CELSR3,FUZ,MKS1,EHD3,NUDCD3,WWTR1,IFT88,DNAH5,OFD1,MAP4,CC2D2A,TTC17,SDCCAG8,SYNE2,ATG5,CROCC,IFT80,EXOC5,CFAP20,PRKACA,NDE1,CLASP1,KIFAP3,PTPN23,DYNC1I2,VDAC3,PCM1,CDC14A,DNM2,RABL2B,RFX3,HSP90AA1,CDC14B,HSPB11,TNPO1,PIBF1,CYLD,KIF3C,SNX10,RFX2,DYNLL1,CFAP61,HAUS4,TEKT2,HDAC6,IFT74,ABLIM1,SNAP29,PLA2G3,CBY1,TTLL1,IFT27,KCTD17,CDKL1,CDKN3,ATP6V1D,KIAA0586,TRIP…	CDKL5,OFD1,CFAP20,HSP90AA1,HSPB11,RFX2,DYNLL1,IFT27,RPGRIP1L,B9D1,IFT57,IQCG,BBOF1,IFT43,RAB17,DYNLRB1,AKAP9,IFT22,LRRC6,HAUS2,ARL3,CETN2,SCLT1,TUBA1A,DYNLRB2,ARL13B,FAM161A,TMEM107,TMEM231	EXOC5,TPGS1,TBC1D7,TTC39C,BBS10
GO_RNA_PROCESSING	GO:0006396	839	Up	1.3329440061305197e-6	2.8658296131806174e-4	2	LAS1L,RBM5,KDM1A,RBM6,POLR2J,GCFC2,PAF1,ELAC2,RPUSD1,LUC7L,TSR3,CDK11A,AKAP8L,UTP18,PTBP1,CLK1,ZC3H3,MNAT1,AQR,STRAP,TFB1M,ZCCHC8,NSUN2,METTL1,TRIT1,GEMIN8,POLR2B,CELF2,PTCD2,THOC3,MRTO4,THRAP3,NOP58,USP36,PUM2,ZC3H11A,RIOK2,TARBP1,CCAR1,SNRNP40,SFSWAP,U2AF2,SUGP2,DDX20,WDR3,WDR18,ADAT1,CDK13,YBX1,ELAVL1,TRMT11,THUMPD1,RRP15,DHX8,GPKOW,FTSJ1,PHRF1,JMJD6,PABPC1,DAZAP1,CPSF1,PRKACA,HSD17B10,TRNT1,C…	CDK11A,MNAT1,MRTO4,SFSWAP,DHX8,YTHDC1,DDX18,XRN2,ESF1,TRMT6,FUS,SRPK1,CDC5L,SNRPD3,SNU13,POLR2F,PRPF6,RBFA,RNMT,RIOK3,RNF40,POLR2I,BUD31,LUC7L3,GAR1,KHDRBS2,IK,NCL,SF3B6,RPS15,SRSF11,RBM25,WBP4,ZC3H13,UPF3B,SNRPD2,SNRPB,SNRPB2,NSRP1,LSM8,NGDN,LSM7,RBM39,RPL27,ZRANB2,SRRM1,RBMX2,SRPK2,TRA2B,C9orf78,RPL35,TGS1,RPS24,SSB,PPIG,CIR1,SNRPF,SNRPG,LYAR,DDX46,ZMAT2,CWC15,KIN,SON,MAGOH,TYW3,ZNF326,U2SURP,E…	TSR3,STRAP,YBX1,PABPC1,SEPHS1,PDCD7,ALKBH5,ERCC2,MTPAP,NUP98,SRSF9,KHDRBS1,SRSF6,SRSF1,PRPF4,CNOT6L,PPP3CA,CTU1,HNRNPLL,WTAP,RBMX,PAN3,LSM11,SSU72,ERCC3,MAP2K1,PLRG1,SMN1,PDE12,CSTF2T,PRKRA
GO_RIBOSOMAL_SMALL_SUBUNIT_ASSEMBLY	GO:0000028	16	Up	1.7147108685958133e-6	3.5842220239398596e-4	4	RPS5,RPS19,RPS15,RPS10,MRPS7,ERAL1,ABT1,RPS14,RPSA,RPL38,RPS27,MRPS11,RPS27L,RRP7A,RPS28,PWP2	RPS15,RPS14,RPL38,RPS27
GO_MITOCHONDRIAL_RESPIRATORY_CHAIN_COMPLEX_ASSEMBLY	GO:0033108	86	Up	1.8564295320875535e-6	3.7755762780969837e-4	4	NDUFAF7,NDUFAB1,TTC19,NDUFS1,NDUFB4,BCS1L,TIMM21,NDUFB2,NDUFB7,SAMM50,UQCC1,NDUFAF5,TAZ,COA1,TFAM,NDUFC1,FOXRED1,NDUFS8,TIMMDC1,NDUFS7,NDUFB3,NDUFA8,NDUFAF4,FASTKD3,NDUFA1,NDUFA5,ECSIT,NDUFA10,SCO2,NDUFA2,SCO1,COX16,NDUFB5,UQCC2,NDUFAF1,COX17,NDUFA9,NDUFB10,NDUFS6,NDUFB11,NDUFB9,SURF1,NDUFC2,NUBPL,SDHAF4,OXA1L,NDUFAF6,UQCRB,NDUFS2,NDUFV3,COX18,NDUFAF2,NDUFS4,NDUFB6,NDUFB8,NDUFV1,SDHAF2,NDUFS5,NDU…	NDUFB4,NDUFB7,SCO2,NDUFA2,SURF1,NDUFAF2,NDUFS4,NDUFB8,NDUFA11,COA4,UQCC3,SMIM20	NDUFS1,FOXRED1,NDUFA5,NDUFS2
GO_CILIARY_BASAL_BODY_PLASMA_MEMBRANE_DOCKING	GO:0097711	93	Up	1.9221014354479563e-6	3.8062666583541763e-4	4	PRKAR2B,MARK4,PAFAH1B1,MKS1,OFD1,CC2D2A,SDCCAG8,PRKACA,NDE1,CLASP1,DYNC1I2,PCM1,HSP90AA1,DYNLL1,HAUS4,NINL,MAPRE1,CEP76,CEP192,RPGRIP1L,CCP110,RAB11A,CEP152,PPP2R1A,CEP41,B9D1,YWHAE,CEP164,CEP72,CEP70,ALMS1,NEK2,CNTRL,TCTN3,CEP89,B9D2,CEP250,RAB3IP,TUBA4A,AKAP9,TTBK2,HAUS8,TUBG1,NPHP4,CEP162,AHI1,ODF2,CDK5RAP2,DCTN3,HAUS2,ACTR1A,NEDD1,CSNK1D,CEP131,PLK4,NPHP1,CETN2,HAUS6,CEP78,SCLT1,CENPJ,HAUS1,P…	OFD1,HSP90AA1,DYNLL1,RPGRIP1L,B9D1,AKAP9,HAUS2,CETN2,SCLT1,TUBA1A
GO_POSITIVE_REGULATION_OF_VIRAL_TRANSCRIPTION	GO:0050434	41	Up	3.7192916026225865e-6	7.176325464034606e-4	3	POLR2J,POLR2B,RSF1,CTDP1,TAF11,NUCKS1,TFAP4,POLR2E,SMARCB1,POLR2F,EP300,SNW1,NELFCD,POLR2C,POLR2I,HPN,ZNF639,GTF2F1,SMARCA4,CCNT1,MDFIC,DHX9,CDK9,GTF2B,LEF1,POLR2D,POLR2K,CHD1,RRP1B,POLR2H,POLR2G,JUN,POLR2L,POLR2A,NELFA,SP1,GTF2F2,NELFB,SUPT5H,NELFE,SUPT4H1	POLR2F,POLR2I,POLR2H,JUN,POLR2L
GO_AMIDE_BIOSYNTHETIC_PROCESS	GO:0043604	716	Up	4.047881549592132e-6	7.615077165170198e-4	2	GCLC,PDK4,UPF1,DHX33,PDK2,YBX2,AGK,GGCT,RPS20,LARS2,ELOVL5,SAMD4A,CPS1,GCLM,VIM,NSMAF,RPL26L1,TPR,MRPS10,EIF2AK2,PUM2,MRPL43,GATB,YBX3,MPC1,MRPS35,MRPS24,EIF4B,SPHK2,RPL18,HAGH,ZC3H15,ELAVL1,ELOVL1,TNFRSF1A,DHX29,RHOA,IARS2,ROCK1,PDK3,ACSL4,FTSJ1,SRBD1,BCL3,ASNS,PABPC1,EIF2B3,TCOF1,NCK2,RPL31,IGF2BP2,MRPS34,EIF4G3,ACAT1,ACACB,TNRC6C,MKNK1,DDX1,ARG2,JMJD4,MRPL22,GEMIN5,RPS5,NOA1,EIF3I,MTIF2,MGST2,…	TPR,ZC3H15,RPL31,TECR,EIF5,EIF3J,RPL34,EIF1B,NCL,RPS15,TSFM,UPF3B,MRPS26,EIF2AK4,NGDN,C12orf65,RPL27,RPS15A,SMPD2,MRPL47,RPL35,RPS24,MRPL9,RPL32,NMRAL1,USP16,EIF5B,MAGOH,MRPL55,RPL22L1,AIMP1,RPS14,RPL36AL,RPL27A,UPF3A,PA2G4,CHCHD1,RPL38,TRMT112,DHX36,RPLP2,RPS27,TRNAU1AP,MRPL14,MRPS23,RPS17,RPL35A,CNOT10,MRPL54,MRPL21,RPL10A,NOTCH4,ABCF1,RPS18,MRPS6	PABPC1,ARG2,NOA1,DLD,TNRC6B,MLYCD,EARS2,SEPSECS,KHDRBS1,PER2,CTIF,LRPPRC,CNOT6L,TOB1,EIF2D,SRP9,CBR4,HSD17B12,GGT6,EIF2AK3,MRPL45
GO_SPLICEOSOMAL_SNRNP_ASSEMBLY	GO:0000387	38	Up	5.473015205811246e-6	0.0010044985225299908	4	STRAP,GEMIN8,DDX20,CLNS1A,SART3,GEMIN5,GEMIN2,SNRPD3,PRMT5,PRPF6,PRPF31,PRPF19,USP4,WDR77,PRPF3,COIL,SNRPC,SNRPD2,SNRPB,LSM4,AAR2,PRMT7,TGS1,SNRPF,GEMIN7,SNRPG,GEMIN6,SRSF12,SNRPD1,CD2BP2,SNUPN,SMN1,PRPF8,SART1,GEMIN4,SNRPE,SRSF10,SMN2	SNRPD3,PRPF6,SNRPD2,SNRPB,TGS1,SNRPF,SNRPG,SNRPD1,SNRPE	STRAP,SMN1
GO_MITOCHONDRIAL_GENE_EXPRESSION	GO:0140053	157	Up	6.1059007591488315e-6	0.0010939738860141655	2	ELAC2,LARS2,TRIT1,MRPS10,MRPL43,GATB,MRPS35,MRPS24,IARS2,HSD17B10,TRNT1,MRPS34,MRPL22,NOA1,MTIF2,MRPL28,MRPS33,MRPS18A,POLRMT,ALKBH1,UQCC1,MTG2,CDK5RAP1,MRPS31,EARS2,SARS2,MRPL4,MRPL32,TFAM,C1QBP,MRPL27,MRPL51,MTRF1L,MRPL18,MRPL2,MRPS30,MRPS27,MRPL3,MRPL19,MRPL37,WARS2,MRPS15,NSUN4,DARS2,FASTKD2,FOXO3,MRPS14,MTRF1,MTERF2,MTIF3,MTERF4,MRPS2,TSFM,FASTKD3,AARS2,MRPS7,MRPS26,TRMT5,MTERF1,MRPS12,MRPL3…	TSFM,MRPS26,MRPL47,MRPL9,MRPL55,CHCHD1,MRPL14,MRPS23,MRPL54,MRPL21,MRPS6	NOA1,POLRMT,EARS2,LRPPRC,CHCHD10,MRPL45
GO_AEROBIC_ELECTRON_TRANSPORT_CHAIN	GO:0019646	14	Up	6.51563185247381e-6	0.0011402355741829168	2	COX10,COX15,COX6A1,COX7A2L,COX6B1,COX7C,COX4I1,COX7B,COX5B,COX6C,CYCS,COX8A,COX5A,NDUFA4
GO_NCRNA_METABOLIC_PROCESS	GO:0034660	408	Up	6.810103437234167e-6	0.0011646824628451615	2	LAS1L,ELAC2,RPUSD1,TSR3,UTP18,LARS2,TFB1M,ZCCHC8,NSUN2,METTL1,TRIT1,MRTO4,NOP58,USP36,RC3H2,RIOK2,TARBP1,GATB,WDR3,WDR18,ADAT1,TRMT11,THUMPD1,RRP15,IARS2,FTSJ1,CPSF1,HSD17B10,TRNT1,MOV10L1,EXOSC7,RBM7,EXOSC5,FKBP6,DDX1,DIS3,WBP11,DIMT1,SEPHS1,SRRT,NOP14,METTL2A,DDX18,KHSRP,XRN2,ESF1,TRMT6,PUS7,OSGEP,AGO1,TDRD1,PES1,SNU13,DDX17,RTCB,TRMU,ALKBH1,DICER1,NOP56,CDK5RAP1,RBFA,RIOK3,CSTF2,SUV39H1,INTS6,…	MRTO4,DDX18,XRN2,ESF1,TRMT6,SNU13,RBFA,RIOK3,GAR1,RPS15,NGDN,RPL27,RAN,RPL35,RPS24,SSB,LYAR,TYW3,ELP6,AIMP1,RPS14,DDX21,POP5,PA2G4,POP7,TRMT112,RPS27,IMP3,EXOSC4,RPS17,RPL35A,RPL10A,QTRT1,TYW1B	TSR3,SEPHS1,EARS2,ERCC2,SEPSECS,CTU1,DIS3L,PRKRA
GO_RIBOSOMAL_LARGE_SUBUNIT_ASSEMBLY	GO:0000027	27	Up	7.008757856880036e-6	0.0011720200638449395	4	MRTO4,NLE1,RPL6,RPLP0,RPL3,NOP2,MDN1,BRIX1,RPL24,FASTKD2,RPL5,PPAN,DHX30,RSL24D1,RPL3L,RPL11,RPL10,RPL10L,RPL38,MRPL11,RRS1,DDX28,RPF2,RPL12,RPL23A,MRPL20,BOP1	MRTO4,RPL38
GO_ESTABLISHMENT_OF_PROTEIN_LOCALIZATION_TO_MEMBRANE	GO:0090150	307	Up	7.189817548055212e-6	0.001176160370632945	1	BAD,AGK,ARHGAP44,SEC62,RPS20,FYN,BID,ZDHHC6,SEC63,LRRC7,PEX3,HSPA5,GOPC,VAMP3,SEC61A1,RPL18,CASP8,TRAM2,SEC61A2,TRAM1,GRIPAP1,REEP1,VPS35,FRMPD1,RPL31,TP63,NSF,TP73,HSP90AA1,RPS5,RAB10,BAX,PPP1R13B,RPL6,RPLP0,STX1B,TIMM13,GGA1,MICALL1,TOMM22,RPL3,MIEF1,SAMM50,GZMB,TIMM9,SRP54,ARFRP1,E2F1,CHMP4B,UBL4A,ZDHHC15,GGA2,CSK,RAB11A,CEMIP,BMF,ZDHHC2,ANXA13,SGTA,PDCD5,RPS16,AKT2,BBC3,RPS19,RPL18A,SEC61B,MA…	BAD,BID,RPL31,HSP90AA1,TIMM9,MAPK10,RPL34,RPS15,RPL27,RPS15A,RPL35,RPS24,PMAIP1,RPL32,RPS14,RPL27A,YWHAB,RPL38,ZDHHC14,SFN,RPLP2,RPS27,RPS17,RPL35A,CIB1,ZDHHC9,RPL10A,RPS18	ZDHHC6,TP63,ZDHHC2,SRP9,MOAP1,CHP1,TFDP1
GO_MATURATION_OF_LSU_RRNA	GO:0000470	21	Up	8.21186700981069e-6	0.0013147723244430944	4	LAS1L,DDX18,PES1,SNU13,GTPBP4,FTSJ3,ZNHIT6,RPL35,WDR12,URB1,NHP2,RPL7L1,RPL7,RPL7A,NOL9,MRPL1,RSL1D1,RPF2,RPL10A,BOP1,ZNHIT3	DDX18,SNU13,RPL35,RPL10A
GO_PEPTIDE_METABOLIC_PROCESS	GO:0006518	714	Up	9.017759236802688e-6	0.0014137216303529215	2	GCLC,UPF1,DHX33,YBX2,GGCT,MGST1,RPS20,LARS2,IGF1,SAMD4A,GLRX2,GCLM,VIM,MIPEP,IFNGR1,RPL26L1,CTNS,TPR,MRPS10,EIF2AK2,PUM2,MRPL43,GATB,YBX3,MRPS35,MRPS24,EIF4B,RPL18,HAGH,ABCA7,ZC3H15,ELAVL1,DHX29,RHOA,IARS2,ROCK1,FTSJ1,SRBD1,BCL3,PABPC1,EIF2B3,TCOF1,NCK2,RPL31,TRHDE,IGF2BP2,PICALM,MRPS34,EIF4G3,TNRC6C,MKNK1,DDX1,PSEN1,JMJD4,MRPL22,GEMIN5,NFE2L1,RPS5,NOA1,GSTP1,EIF3I,MTIF2,MGST2,EIF2AK1,MRPL28,ERO1…	GLRX2,TPR,ZC3H15,RPL31,EIF5,EIF3J,RPL34,EIF1B,NCL,RPS15,TSFM,UPF3B,MRPS26,EIF2AK4,NGDN,C12orf65,RPL27,RPS15A,MRPL47,RPL35,RPS24,SOD1,MRPL9,RPL32,USP16,EIF5B,MAGOH,MRPL55,RPL22L1,AIMP1,RPS14,RPL36AL,RPL27A,GPX4,UPF3A,PA2G4,CHCHD1,RPL38,TRMT112,DHX36,RPLP2,RPS27,TRNAU1AP,MRPL14,MRPS23,RPS17,RPL35A,CNOT10,MRPL54,MRPL21,RPL10A,NOTCH4,ABCF1,PSENEN,RPS18,MRPS6	PABPC1,NOA1,TNRC6B,EARS2,CPQ,SEPSECS,KHDRBS1,CPXM2,PER2,CTIF,LRPPRC,CNOT6L,TOB1,NPEPPS,EIF2D,SRP9,PSEN2,PAM,GGT6,EIF2AK3,MME,MRPL45
GO_MRNA_PROCESSING	GO:0006397	466	Up	1.244709801748625e-5	0.00191151862411396	2	RBM5,KDM1A,POLR2J,GCFC2,PAF1,LUC7L,CDK11A,AKAP8L,PTBP1,ZC3H3,MNAT1,AQR,STRAP,ZCCHC8,GEMIN8,POLR2B,CELF2,PTCD2,THOC3,THRAP3,ZC3H11A,CCAR1,SNRNP40,SFSWAP,U2AF2,SUGP2,DDX20,CDK13,YBX1,ELAVL1,DHX8,GPKOW,PHRF1,JMJD6,PABPC1,DAZAP1,CPSF1,PRKACA,CLNS1A,NCBP3,SART3,RBM7,GPATCH1,MBNL3,XAB2,SNRPA,RBFOX1,THOC1,DDX1,GEMIN5,YTHDC1,PPIE,REST,WBP11,CHERP,RBM22,SRRT,SF3B2,KHSRP,XRN2,FUS,PAPOLA,PDCD7,RBM27,ALKBH5,…	CDK11A,MNAT1,SFSWAP,DHX8,YTHDC1,XRN2,FUS,SRPK1,CDC5L,SNRPD3,SNU13,POLR2F,PRPF6,RNMT,RNF40,POLR2I,BUD31,LUC7L3,KHDRBS2,IK,NCL,SF3B6,SRSF11,RBM25,WBP4,ZC3H13,UPF3B,SNRPD2,SNRPB,SNRPB2,NSRP1,LSM8,LSM7,RBM39,ZRANB2,SRRM1,RBMX2,SRPK2,TRA2B,C9orf78,TGS1,CIR1,SNRPF,SNRPG,DDX46,ZMAT2,CWC15,KIN,SON,MAGOH,ZNF326,U2SURP,POLR2H,SNRPD1,SF3B5,DHX36,LSM1,POLR2L,SNRPE,PRPF40A,UBL5,CDK11B,CWC25	STRAP,YBX1,PABPC1,PDCD7,ALKBH5,ERCC2,MTPAP,NUP98,SRSF9,KHDRBS1,SRSF6,SRSF1,PRPF4,CNOT6L,HNRNPLL,WTAP,RBMX,PAN3,LSM11,SSU72,ERCC3,PLRG1,SMN1,PDE12,CSTF2T
GO_POSITIVE_REGULATION_OF_VIRAL_PROCESS	GO:0048524	102	Up	1.3068604747204124e-5	0.0019668250144542205	3	POLR2J,CD4,CD74,KPNA6,YTHDC2,POLR2B,RSF1,CTDP1,TAF11,PKN2,NUCKS1,PABPC1,TSG101,HACD3,RAB7A,TOP2B,FKBP6,CHMP2B,PPIE,TFAP4,SRPK1,POLR2E,SMARCB1,LGALS1,POLR2F,EP300,SNW1,NELFCD,CHMP4B,VAPA,FMR1,POLR2C,POLR2I,HPN,CAV2,TRIM38,CHMP3,VPS4B,ZNF639,VAPB,STAU1,GTF2F1,TBC1D20,SMARCA4,CCNT1,APOE,CHMP2A,TOP2A,TRIM21,VPS4A,SRPK2,MDFIC,DHX9,CDK9,GTF2B,LEF1,TARBP2,VPS37B,POLR2D,POLR2K,STOM,NOTCH1,CHD1,TRIM11,LAR…	SRPK1,LGALS1,POLR2F,POLR2I,STAU1,CHMP2A,SRPK2,POLR2H,PPIB,CFL1,JUN,POLR2L	PABPC1,PDE12
GO_BOX_C_D_SNORNP_ASSEMBLY	GO:0000492	9	Up	1.51596842774155e-5	0.0022367965526970913	4	NUFIP1,SNU13,PIH1D1,ZNHIT6,PIH1D2,RUVBL1,RUVBL2,ZNHIT3,TAF9	SNU13,RUVBL1
GO_NADH_DEHYDROGENASE_COMPLEX_ASSEMBLY	GO:0010257	55	Up	2.6374063484128783e-5	0.0038166313022705593	4	NDUFAF7,NDUFAB1,NDUFS1,NDUFB4,BCS1L,TIMM21,NDUFB2,NDUFB7,NDUFAF5,TAZ,COA1,NDUFC1,FOXRED1,NDUFS8,TIMMDC1,NDUFS7,NDUFB3,NDUFA8,NDUFAF4,NDUFA1,NDUFA5,ECSIT,NDUFA10,NDUFA2,NDUFB5,NDUFAF1,NDUFA9,NDUFB10,NDUFS6,NDUFB11,NDUFB9,NDUFC2,NUBPL,OXA1L,NDUFAF6,NDUFS2,NDUFV3,NDUFAF2,NDUFS4,NDUFB6,NDUFB8,NDUFV1,NDUFS5,NDUFA3,TMEM126B,NDUFA11,ACAD9,NDUFAF3,NDUFV2,NDUFB1,NDUFA12,NDUFA6,NDUFA13,NDUFS3,NDUFA7	NDUFB4,NDUFB7,NDUFA2,NDUFAF2,NDUFS4,NDUFB8,NDUFA11	NDUFS1,FOXRED1,NDUFA5,NDUFS2
GO_MEMBRANE_RAFT_ASSEMBLY	GO:0001765	10	Up	2.7386604235356955e-5	0.003849627866297792	4	PACSIN2,CAV2,CAV1,RFTN1,FLOT2,FLOT1,ANXA9,ANXA2,S100A10,EMP2	CAV1,ANXA2,S100A10,EMP2
GO_PROTEASOMAL_UBIQUITIN_INDEPENDENT_PROTEIN_CATABOLIC_PROCESS	GO:0010499	20	Up	2.8060239259499832e-5	0.003849627866297792	2	PSMB1,PSMA4,PSME4,PSMA3,PSMB5,PSMA6,PSMA7,PSMA2,NFE2L2,PSMB2,PSMA1,PSMB7,PSMB6,PSMA5,PSMB4,ENC1,PSMB8,PSMB10,PSMB9,PSMB3	PSMA7,PSMA5
GO_SMALL_NUCLEOLAR_RIBONUCLEOPROTEIN_COMPLEX_ASSEMBLY	GO:0000491	11	Up	2.8136814969618415e-5	0.003849627866297792	4	NUFIP1,SNU13,PIH1D1,ZNHIT6,SHQ1,NAF1,PIH1D2,RUVBL1,RUVBL2,ZNHIT3,TAF9	SNU13,RUVBL1
GO_TRNA_5_LEADER_REMOVAL	GO:0001682	11	Up	2.892120221613321e-5	0.0038862865477928997	2	POP1,POP4,RPP40,SSB,RPP30,RPP38,RPP14,POP5,POP7,RPP25,RPP21	SSB,POP5,POP7
GO_CELLULAR_PROTEIN_COMPLEX_DISASSEMBLY	GO:0043624	201	Up	3.433605067116805e-5	0.004401382612545863	4	UPF1,SCIN,SPAST,CAPG,MRPS10,LIMA1,MRPL43,MRPS35,MRPS24,NAV3,KIF2A,SPTB,WDR1,NSF,CLASP1,MRPS34,ADD2,CAMSAP3,ACTN2,CAPZB,JMJD4,MRPL22,MRPL28,OGFOD1,ADD1,MRPS33,HDAC6,MRPS18A,SH3BP1,TRIOBP,SPEF1,MID1,MRPS31,GSPT1,MRPL4,NAPA,MTPN,MRPL32,PPP1R9B,MRPL27,HSPA8,TRPV4,MRPL51,MTRF1L,MRPL18,MRPL2,SEMA5A,MRPS30,MRPS27,MRPL3,APC2,SPTBN1,MRPL19,PLEK,MRPL37,CAPZA1,ARHGEF2,DNAJC6,MRPS15,STMN1,CAMSAP2,GLE1,VPS4B,…	LIMA1,MRPS26,C12orf65,MRPL47,MRPL9,MRPL55,CHCHD1,CFL1,TRMT112,MRPL14,MRPS23,MRPL54,CIB1,MRPL21,MRPS6	SEMA5A,VILL,TMOD1,SPTBN2,MRPL45
GO_REGULATION_OF_SYMBIOSIS_ENCOMPASSING_MUTUALISM_THROUGH_PARASITISM	NA	201	Up	3.5139430424985364e-5	0.004401382612545863	NA	FUCA2,BAD,POLR2J,CD4,LTF,CD74,KPNA6,YTHDC2,POLR2B,RSF1,EIF2AK2,CTDP1,TAF11,PKN2,NUCKS1,PABPC1,TSG101,HACD3,RAB7A,TOP2B,FKBP6,LAMP3,MID2,CHMP2B,PPIE,REST,FCN1,MAVS,OAS1,CCNK,TFAP4,SRPK1,POLR2E,SMARCB1,LGALS1,POLR2F,APOBEC3H,EP300,SNW1,NELFCD,CHMP4B,VAPA,FMR1,POLR2C,TRIM35,POLR2I,HPN,ZC3HAV1,CAV2,CAV1,TRIM14,DDX5,OAS3,OAS2,GAPDH,AICDA,SNX3,TRIM38,EXOC2,STAT1,CHMP3,HDAC1,TRIM62,PROX1,TRIM32,VPS4B,TA…	BAD,SRPK1,LGALS1,POLR2F,POLR2I,CAV1,STAU1,EIF2AK4,CHMP2A,SRPK2,PML,IFITM3,DYNLT1,FBXL2,POLR2H,PPIB,CFL1,JUN,POLR2L,ANXA2,IFITM2,MPHOSPH8	PABPC1,HDAC1,CXCL6,MORC2,PDE12,BPIFA1
GO_RESPONSE_TO_TYPE_I_INTERFERON	GO:0034340	79	Up	3.5210646464453404e-5	0.004401382612545863	5	SP100,IFI35,IP6K2,UBE2K,MAVS,OAS1,MUL1,HSP90AB1,TTLL12,SAMHD1,CACTIN,TYK2,CDC37,OAS3,OAS2,PTPN6,WNT5A,STAT1,IRF6,IFIT3,IFIT2,EGR1,TRIM6,ZBP1,IRF1,IRF3,IFI6,IRF5,BST2,XAF1,RSAD2,OASL,RNASEL,IRF4,NLRC5,IRF8,IFITM3,IFNAR1,MX1,IFNAR2,ADAR,JAK1,GBP2,DCST1,ABCE1,METTL3,IFI27,FADD,IRF2,TRIM56,STAT2,ISG20,MYD88,PTPN2,PTPN11,SCRIB,SETD2,SHMT2,MX2,TBK1,IRAK1,USP18,IFITM2,IRF7,YTHDF3,IFIT1,IFITM1,ISG15,PTPN…	IFIT3,IFI6,IFITM3,PTPN2,MX2,IFITM2,PTPN1
GO_ELECTRON_TRANSPORT_CHAIN	GO:0022900	159	Up	3.5667403233802044e-5	0.004401382612545863	2	NDUFAB1,SLC25A13,CIAPIN1,COX10,CYB561,UQCRC1,COX15,BID,NDUFS1,GLRX2,HSD17B6,AIFM2,CYBA,AKR7A2,NDUFB4,ME1,MAOB,P4HA2,SDHA,ME2,AKR1B1,NOX4,COQ9,NDUFB2,DLD,PHGDH,NDUFB7,IDH3B,TAZ,GSR,DHDH,ETFB,GLRX3,NDUFC1,PPARGC1A,NDUFS8,ALDH2,COX6A1,ALDH5A1,COX7A2,GPD2,NDUFS7,SLC25A12,COX7A2L,PARK7,NCF2,SDHB,AKR1A1,NDUFB3,NDUFA8,DNAJC15,NQO2,NDUFA1,COX6B1,COX7C,UQCR11,POR,STEAP4,NDUFA5,NDUFA10,COX4I1,COX7B,IDO1,AO…	BID,GLRX2,NDUFB4,NDUFB7,DNAJC15,NDUFA2,SURF1,NDUFAF2,NDUFS4,NDUFB8,NDUFA11,GPX2,NQO1,UQCC3	NDUFS1,ME2,DLD,SLC25A12,NDUFA5,AOX1,NDUFS2,GLRX5,TXNRD3,SDHD
GO_MODULATION_BY_HOST_OF_VIRAL_GENOME_REPLICATION	GO:0044827	12	Up	3.592957731689187e-5	0.004401382612545863	3	YTHDC2,NUCKS1,CCNK,VAPA,FMR1,TBC1D20,EIF2AK4,STOM,FBXL2,ZC3H12A,IFI27,PPIB	EIF2AK4,FBXL2,PPIB
GO_TRNA_5_END_PROCESSING	GO:0099116	14	Up	3.626388331931475e-5	0.004401382612545863	2	HSD17B10,POP1,POP4,THG1L,RPP40,SSB,RPP30,RPP38,RPP14,POP5,POP7,TRMT10C,RPP25,RPP21	SSB,POP5,POP7
GO_INTERLEUKIN_1_MEDIATED_SIGNALING_PATHWAY	GO:0070498	97	Up	4.8523662042545395e-5	0.005795881855081811	5	PSMB1,PSMC4,VRK2,PSMA4,CUL1,TAB2,PSME4,FBXW11,TOLLIP,PSMC5,IRAK3,PSME1,PSMD5,PSMD8,TAB1,RBX1,PSMC6,PSMA3,PSMC1,RPS6KA5,PSMB5,PSMA6,NFKBIA,PSME2,PSMA7,PSMD10,MAPK3,PSMD7,RIPK2,IKBKB,NOD1,PSMA2,MAP3K8,PSMD3,PSMD11,NFKB1,PSMD9,SKP1,IL1A,PSMD14,IL1R2,IL1R1,IL1RL2,EGR1,IL1B,PSMF1,PSMB2,PSMA1,PSME3,IRAK2,MAP3K7,IL6,IL1RN,PSMB7,PELI2,PSMB6,PSMA5,RPS27A,ST18,UBC,TAB3,PSMD4,PSMB4,SQSTM1,PSMC2,RPS6KA4,PSMD…	PSME1,PSMD8,RBX1,PSMA7,IL1R2,PSMA5,ZNF675
GO_NEGATIVE_REGULATION_OF_VIRAL_GENOME_REPLICATION	GO:0045071	52	Up	5.442075427364014e-5	0.006398690248580345	3	LTF,EIF2AK2,MAVS,OAS1,CCNK,SRPK1,APOBEC3H,VAPA,ZC3HAV1,OAS3,OAS2,AICDA,PROX1,TRIM6,SLPI,APOBEC3A,APOBEC3F,EIF2AK4,ILF3,BST2,TRIM28,INPP5K,MORC2,RSAD2,OASL,SRPK2,RNASEL,IFITM3,SETDB1,TNIP1,HMGA2,IFIT5,MX1,IFI16,ZC3H12A,FAM111A,ISG20,BANF1,PARP10,APOBEC3B,AEN,IFITM2,IFIT1,IFITM1,ISG15,PLSCR1,MPHOSPH8,TNF,APOBEC3G,APOBEC3D,APOBEC3C,CCL5	SRPK1,EIF2AK4,SRPK2,IFITM3,IFITM2,MPHOSPH8	MORC2
GO_REGULATION_OF_CELLULAR_AMINO_ACID_METABOLIC_PROCESS	GO:0006521	56	Up	8.85930356450657e-5	0.0102563475881403	2	PSMB1,PSMC4,PSMA4,ATP2B4,PSME4,PSMC5,SIRT4,PSME1,COMT,PSMD5,PSMD8,PSMC6,PSMA3,PSMC1,PSMB5,PSMA6,PSME2,PSMA7,PSMD10,PSMD7,OAZ1,PSMA2,PSMD3,PSMD11,PSMD9,PSMD14,ODC1,PARK7,PSMF1,PSMB2,PSMA1,PSME3,PSMB7,PSMB6,PSMA5,OAZ3,BHMT,SLC7A11,AZIN1,SLC7A7,PSMD4,PSMB4,PSMC2,PSMD6,PSMC3,ATCAY,PSMD1,PSMD2,OAZ2,NQO1,PSMD13,PSMD12,PSMB8,PSMB10,PSMB9,PSMB3	PSME1,COMT,PSMD8,PSMA7,PSMA5,NQO1
GO_ANAPHASE_PROMOTING_COMPLEX_DEPENDENT_CATABOLIC_PROCESS	GO:0031145	78	Up	1.0635017924568906e-4	0.01212553180036076	2	CDC27,PSMB1,PSMC4,CUL3,PSMA4,ANAPC4,PSME4,UBE2D1,PSMC5,AURKA,ANAPC5,PSME1,CDC23,PSMD5,PSMD8,PSMC6,PSMA3,PSMC1,PSMB5,PSMA6,PSME2,PSMA7,PSMD10,PSMD7,FBXO31,FZR1,PSMA2,UBE2S,PSMD3,PSMD11,ANAPC15,PSMD9,FBXO5,PSMD14,CDC20,CDK2,PSMF1,PSMB2,PSMA1,CDC16,PSME3,CCNB1,PSMB7,ANAPC11,PSMB6,PSMA5,RPS27A,UBC,ANAPC1,BUB3,BUB1B,PSMD4,PSMB4,PSMC2,PSMD6,MAD2L1,ANAPC10,PTTG1,PSMC3,ANAPC16,PLK1,UBE2E1,CDK1,UBB,PSMD1,…	PSME1,PSMD8,PSMA7,PSMA5	UBE2D1
GO_RESPONSE_TO_INTERFERON_ALPHA	GO:0035455	20	Up	1.1276766190127095e-4	0.012665323221000953	5	TPR,EIF2AK2,KLHL20,LAMP3,GATA3,IFIT3,IFIT2,BST2,IFITM3,IFNAR1,STAR,IFNAR2,ADAR,PYHIN1,AXL,PDE12,GAS6,MX2,IFITM2,IFITM1	TPR,IFIT3,IFITM3,STAR,MX2,IFITM2	AXL,PDE12
GO_POSITIVE_REGULATION_OF_GENE_EXPRESSION_EPIGENETIC	GO:0045815	47	Up	1.2145036493222566e-4	0.0134399117075735	2	BAZ1B,ARID1B,SPHK2,SMARCD1,POLR1A,ACTB,POLR2E,POLR2F,EP300,PABPC1L,TAF1C,ZMIZ1,KAT2A,AICDA,ASF1A,TBP,KAT2B,SF3B1,TAF1B,PADI2,ARID1A,ATAD2B,ZMIZ2,DEK,POLR1B,ELOF1,MYBBP1A,WBP2,POLR1E,HMGA1,TET1,TAF1A,POLR2K,CHEK1,SMARCA5,ATAD2,POLR2H,DDX21,TAF1D,CTNNB1,POLR1C,PHF8,POLR2L,PHF2,MYO1C,ERCC6,KMT2B	POLR2F,DEK,ELOF1,POLR2H,DDX21,TAF1D,POLR2L
GO_MICROTUBULE_BASED_TRANSPORT	GO:0099111	172	Up	1.377828451396463e-4	0.014781183951259321	1	PAFAH1B1,SPAST,IFT88,DNAH5,RAB27B,OFD1,DTNBP1,KIF1B,SYNE2,SPA17,AP3D1,PRKCZ,IFT80,AP3M2,CDC42,NDE1,KIFAP3,CAMSAP3,MAP2,PCM1,RABL2B,RFX3,RAB21,HSPB11,TNPO1,KIF3C,DYNLL1,KIF4A,IFT74,SUN2,TTLL1,NEFH,IFT27,HIF1A,TRIP11,IFT52,KIF3B,CLUAP1,AP3B2,SPG11,BLOC1S6,KLC3,DNAH11,TTC26,HSPB1,APBA1,ARHGAP21,IFT20,HSPA8,MAK,NME5,NPHP3,IFT57,DNAH1,ACTR1B,TRAK2,SFPQ,SSX2IP,IFT46,MREG,WDR35,IFT43,IFT81,TTC21B,VAMP7,…	OFD1,HSPB11,DYNLL1,IFT27,IFT57,IFT43,DYNLRB1,UXT,IFT22,LRRC6,ARL3,SOD1,DYNLRB2	CDC42,HIF1A,AP3B2,LRPPRC,LAMP1,BLOC1S4
GO_PROTEIN_LOCALIZATION_TO_CILIUM	GO:0061512	48	Up	1.38862984689293e-4	0.014781183951259321	1	RABEP1,SPATA7,CC2D2A,CROCC,TULP3,SNX10,RAB11FIP3,GGA1,ATP6V1D,TULP2,TTC26,IFT20,EHD1,TULP1,ARL6,ROPN1B,CCDC88A,RAB29,WDR35,BBS9,TTC21B,NPHP4,DZIP1,ARL3,BBS4,GAS8,CSNK1D,CCDC39,TBC1D32,INPP5E,WDR19,ZDHHC3,LZTFL1,IFT122,TUB,TTC21A,ARF4,TCTN2,ARL13B,BBS1,TMEM107,CCDC66,MAPK15,DYNC2H1,IFT140,EFCAB7,TCTN1,BBIP1	TULP3,ARL3,ARL13B,TMEM107
GO_CELLULAR_NITROGEN_COMPOUND_CATABOLIC_PROCESS	GO:0044270	537	Up	1.394636625301544e-4	0.014781183951259321	2	ENPP4,UPF1,PSMB1,RPS20,CSDE1,PSMC4,DNASE1L1,SLC11A1,SAMD4A,RNH1,DERA,TYMP,VIM,RNASET2,TNFRSF1B,ZCCHC8,EDC4,PSMA4,MRTO4,THRAP3,ENTPD2,PUM2,YBX3,RPL18,NTHL1,YBX1,PDE4A,ELAVL1,ROCK1,PSME4,SMG6,PABPC1,RPL31,PDE8A,IGF2BP2,ACAT1,EXOSC7,RBM7,MLH1,UNG,NT5C2,EXOSC5,TNRC6C,CNOT4,PKP1,XPO1,TNPO1,DIS3,RPS5,HAL,BAX,PSMC5,CNOT3,KHSRP,XRN2,RPL6,RPLP0,FUS,BLVRB,PCBP4,PABPC4,TNRC6A,ALKBH5,PSME1,HNRNPC,AGO1,PSMD5,…	MRTO4,RPL31,CNOT4,XRN2,FUS,PSME1,PSMD8,PSMA7,RPL34,RPS15,SMG7,UPF3B,ITPA,LSM7,RPL27,RPS15A,RPL35,RPS24,SSB,PSMA5,RPL32,UPF2,MAGOH,RPS14,RPL27A,YWHAB,ADAL,UPF3A,RPL38,DHX36,LSM1,RPLP2,RPS27,EXOSC4,DCTPP1,RPS17,RPL35A,CNOT10,RPL10A,RPS18	CSDE1,DNASE1L1,DERA,YBX1,PABPC1,ALKBH5,TNRC6B,MLYCD,MTPAP,GDA,PCID2,CTIF,LRPPRC,AOX1,CNOT6L,TOB1,PAN3,DIS3L,RNASE6,NUDT4,PDE12,DPYD,ENTPD4
GO_RNA_5_END_PROCESSING	GO:0000966	19	Up	1.466506045171945e-4	0.015327024985998453	2	HSD17B10,NOP14,POP1,POP4,THG1L,UTP20,RPP40,PNPT1,SSB,ABT1,RPP30,RPP38,RPP14,POP5,POP7,TRMT10C,RPP25,PIWIL2,RPP21	SSB,POP5,POP7
GO_DNA_DAMAGE_RESPONSE_DETECTION_OF_DNA_DAMAGE	GO:0042769	37	Up	1.5834154019480633e-4	0.016322193013231748	5	RFC1,PNKP,RFC2,MRPS35,POLD1,RAD18,POLD3,DNAJA1,RBX1,RPA3,POLD2,RFC5,WDR48,RPA2,UBE2B,SOX4,MRPS26,RPA1,PCNA,RFC3,MRPS9,NEK1,CUL4A,DTL,PARP1,RPS27A,RPS3,HMGA2,UBC,CUL4B,USP1,RFC4,DDB1,UBB,POLD4,MRPS11,UBA52	RBX1,MRPS26	POLD4
GO_PROTEIN_IMPORT_INTO_MITOCHONDRIAL_MATRIX	GO:0030150	19	Up	1.6516400811291608e-4	0.016795394068239104	4	TIMM21,TIMM44,TIMM50,GRPEL1,DNAJC15,ROMO1,TIMM17B,TOMM40,TIMM17A,TOMM40L,GRPEL2,TOMM20,TOMM7,TOMM20L,TIMM23B,DNAJC19,DNLZ,PAM16,TIMM23	TIMM44,GRPEL1,DNAJC15,TOMM7,TIMM23
GO_MATURATION_OF_LSU_RRNA_FROM_TRICISTRONIC_RRNA_TRANSCRIPT_SSU_RRNA_5_8S_RRNA_LSU_RRNA	GO:0000463	14	Up	1.820474362866323e-4	0.018265426107425438	4	DDX18,PES1,GTPBP4,FTSJ3,ZNHIT6,RPL35,WDR12,URB1,RPL7L1,RPL7,NOL9,RPF2,BOP1,ZNHIT3	DDX18,RPL35
GO_REGULATION_OF_VIRAL_TRANSCRIPTION	GO:0046782	64	Up	1.992901578313025e-4	0.019732347864217778	3	POLR2J,POLR2B,RSF1,CTDP1,TAF11,NUCKS1,MID2,REST,TFAP4,POLR2E,SMARCB1,POLR2F,EP300,SNW1,NELFCD,POLR2C,POLR2I,HPN,TRIM14,HDAC1,TRIM62,TRIM32,TARDBP,ZNF639,GTF2F1,SMARCA4,ZFP36,CCNT1,TRIM21,INPP5K,MDFIC,DHX9,CDK9,POU2F3,GTF2B,LEF1,TARBP2,IFITM3,POLR2D,POLR2K,HMGA2,CHD1,TRIM11,RRP1B,POLR2H,PSMC3,POLR2G,TRIM8,JUN,POLR2L,POLR2A,NELFA,SP1,GTF2F2,NELFB,SUPT5H,NELFE,TRIM31,TRIM27,TRIM13,SUPT4H1,CCL5,CCL4,…	POLR2F,POLR2I,IFITM3,POLR2H,JUN,POLR2L	HDAC1
GO_HETEROCHROMATIN_ASSEMBLY	GO:0031507	10	Up	2.0871649566882178e-4	0.020397293894907586	4	TPR,SIRT6,SMCHD1,HELLS,HMGA1,BAHD1,CDKN2A,POLE3,HMGA2,CENPV	TPR,POLE3
GO_TRANSCRIPTION_BY_RNA_POLYMERASE_III	GO:0006383	53	Up	2.2694410296484038e-4	0.021894286856543897	2	TENM1,BRCA1,POLR3B,SNAPC1,POLR3E,ZNF76,GTF3C1,POLR2E,POLR2F,POLR3H,CHD8,BRF2,SNAPC2,ELL,TBP,POLR3G,GTF3C2,IVNS1ABP,GTF3C3,POLR3GL,GTF3A,GTF3C4,PRDX5,ICE2,POLR3F,RPTOR,ZC3H8,BDP1,POLR2K,GTF3C5,POLR3A,GTF3C6,POLR3K,POLR2H,ICE1,SNAPC3,SNAPC4,ZNF143,NAB2,POLR3D,AR,POLR1C,SNAPC5,DHX36,POLR2L,MAF1,BRF1,POLR3C,POLR1D,MTOR,CRCP,CEBPA,ZNF345	POLR2F,BDP1,POLR2H,DHX36,POLR2L	POLR3F
GO_RESPIRATORY_CHAIN_COMPLEX_IV_ASSEMBLY	GO:0008535	23	Up	2.3542504236971455e-4	0.022424980301672177	4	COX10,COX15,BCS1L,TIMM21,COA1,FASTKD3,SCO2,SCO1,COX16,COX17,SURF1,OXA1L,COX18,COA6,COX14,COA4,COA5,COA3,COX20,PET100,PET117,COX19,SMIM20	SCO2,SURF1,COA4,SMIM20
GO_NEGATIVE_REGULATION_OF_MYELINATION	GO:0031642	8	Down	2.6420618137809403e-4	0.024707750142745004	6	TMEM98,MTMR2,CTSC,FIG4,KLK8,TNFRSF21,PTEN,EIF2AK3		MTMR2,FIG4,PTEN,EIF2AK3
GO_ESTABLISHMENT_OF_PROTEIN_LOCALIZATION_TO_ORGANELLE	GO:0072594	527	Up	2.659571776162585e-4	0.024707750142745004	1	BAD,M6PR,CROT,LAMP2,AP2B1,AGK,NOS2,SEC62,RPS20,BID,RGPD5,AGPS,TOMM34,SEC63,KPNA6,MIPEP,LRRC7,PEX3,CDH1,ZFYVE16,HSPA5,TPR,TSPAN17,VPS13D,USP36,SEC61A1,ACAA1,RPL18,CASP8,TNPO3,AP3D1,IPO5,TRAM2,SEC61A2,TRAM1,HYAL2,NUP133,DRD4,NEDD4,CSNK2A2,RPL31,SREBF1,UBE2D1,TP63,PTGS2,TSG101,LMAN1,TIMM21,CACNG4,RAB7A,LAMP3,TP73,OPHN1,DNM2,PSEN1,HSP90AA1,TNPO1,RPS5,RAB10,EPS15,DNAJA1,IPO11,RBM22,ZFAND6,HUWE1,ACOX3,…	BAD,BID,TPR,RPL31,HSP90AA1,TIMM9,FERMT1,TIMM44,RPL34,GRPEL1,RPS15,DNAJC15,RPL27,VPS25,RAN,NXT1,RPS15A,RPL35,RPS24,PML,PMAIP1,RPL32,RPS14,RPL27A,YWHAB,PKIG,RPL38,SFN,RPLP2,RPS27,RPS17,RPL35A,MX2,UBE2L3,APOD,TOMM7,UBL5,RPL10A,RPS18,TIMM23	IPO5,UBE2D1,TP63,EPS15,ZFAND6,NXT2,MLYCD,PMPCB,NUP98,PPP3CA,NPEPPS,SRP9,ACOX1,MOAP1,ACOX2,PKIA,LAMP1,CHP1,TFDP1,NUDT19,AMACR,NCOA4
GO_ORGANIC_CYCLIC_COMPOUND_CATABOLIC_PROCESS	GO:1901361	577	Up	2.792959218950508e-4	0.025622695280820538	2	ENPP4,UPF1,PSMB1,RPS20,CSDE1,PSMC4,DNASE1L1,SLC11A1,CYP24A1,SAMD4A,RNH1,DERA,HSD17B6,TYMP,VIM,RNASET2,TNFRSF1B,ZCCHC8,CYP46A1,EDC4,PSMA4,MRTO4,THRAP3,ENTPD2,PUM2,YBX3,ACAA1,RPL18,NTHL1,YBX1,PDE4A,ELAVL1,ROCK1,PSME4,MAOB,SMG6,PABPC1,RPL31,SCARB1,PDE8A,IGF2BP2,SCARF1,ACAT1,EXOSC7,RBM7,MLH1,UNG,NT5C2,EXOSC5,TNRC6C,MOXD1,CNOT4,PKP1,XPO1,TNPO1,DIS3,RPS5,HAL,HSD17B14,BAX,PSMC5,MT3,CNOT3,KHSRP,XRN2,RPL6…	MRTO4,RPL31,CNOT4,XRN2,FUS,PSME1,COMT,PSMD8,PSMA7,RPL34,RPS15,SMG7,UPF3B,ITPA,LSM7,RPL27,RPS15A,RPL35,RPS24,SSB,PSMA5,RPL32,UPF2,MAGOH,RPS14,PCBD1,RPL27A,YWHAB,ADAL,UPF3A,RPL38,DHX36,LSM1,RPLP2,RPS27,EXOSC4,DCTPP1,RPS17,RPL35A,CNOT10,RPL10A,RPS18	CSDE1,DNASE1L1,DERA,YBX1,PABPC1,ALKBH5,TNRC6B,MLYCD,MTPAP,GDA,PCID2,CTIF,LRPPRC,AOX1,CNOT6L,TOB1,PAN3,DIS3L,RNASE6,CEL,NUDT4,PDE12,DPYD,ENTPD4
GO_SERINE_FAMILY_AMINO_ACID_BIOSYNTHETIC_PROCESS	GO:0009070	14	Down	2.826157751904458e-4	0.025622695280820538	2	SEPHS1,PHGDH,GGT1,MTHFD1,CTH,SERINC3,PSAT1,PSPH,CBS,SERINC5,SRR,SHMT1,SEPHS2,SHMT2		SEPHS1,SERINC3,PSPH
GO_ORGANELLE_ASSEMBLY	GO:0070925	734	Up	3.1258086805775433e-4	0.02797716486248378	4	CFLAR,ZMYND10,PRKAR2B,FARP2,MARK4,PAFAH1B1,TRAPPC6A,CDKL5,CELSR3,VTA1,ZNF207,FUZ,MKS1,SYT7,ANLN,BRCA1,EHD3,NUDCD3,WWTR1,RB1CC1,TBPL1,IFT88,GABARAPL2,MYOM2,DNAH5,PHF23,ZPBP,OFD1,TPR,MAP4,CC2D2A,ARHGEF5,MAPK9,MRTO4,SDCCAG8,SYNE2,PUM2,ATG5,CROCC,VMP1,RNF4,ASPM,ATG2B,RHOA,MEF2A,KIF2A,IFT80,EXOC5,WIPI1,CFAP20,WDR1,PRKACA,SMC1A,NDE1,NLE1,CLASP1,TSG101,FSCN1,WDR62,RAB7A,KIFAP3,PTPN23,MLH1,SPAG5,DYNC1I2,…	TRAPPC6A,CDKL5,OFD1,TPR,MRTO4,CFAP20,HSP90AA1,HSPB11,RFX2,KIF9,NSFL1C,DYNLL1,IFT27,RPGRIP1L,B9D1,IFT57,IQCG,RPS15,BBOF1,IFT43,ATG101,RAB17,DYNLRB1,EMC6,AKAP9,IFT22,LRRC6,CHMP2A,VPS25,HAUS2,ARL3,MAP1LC3B,CETN2,SCLT1,SASS6,RPS14,TUBA1A,DYNLRB2,STX18,ARL13B,FAM161A,RPL38,RPS27,TMEM107,RNF5,TMEM231	RB1CC1,EXOC5,WIPI1,PTPRS,PRKAR1A,SDC1,TMOD1,CNOT6L,TPGS1,TBC1D7,CHMP7,NEK7,PAN3,WIPI2,TTC39C,PTEN,BBS10,MZT1,SEC22B
GO_DNA_TEMPLATED_TRANSCRIPTION_ELONGATION	GO:0006354	102	Up	3.160211313370261e-4	0.02797716486248378	2	POLR2J,PAF1,ZMYND11,MNAT1,POLR2B,CTDP1,CDK13,POLR1A,AFF4,THOC1,CCNT2,CCNK,SUPT16H,POLR2E,POLR2F,SOX10,THOC5,NELFCD,HTATSF1,POLR2C,TAF1C,ERCC2,POLR2I,ELL,EZH2,UBTF,RECQL5,SUPT6H,ELP4,GTF2H1,GTF2H3,RNF8,TBP,NCBP2,TAF1B,ELL2,ENY2,TSFM,POLR1B,GTF2F1,PCID2,ELL3,CCNT1,EAPP,ELOF1,MLLT1,ADRM1,CDK7,CDC73,CCNH,ELP2,CDK9,NCBP1,POLR1E,RTF1,WDR61,BRD4,TAF1A,POLR2D,EAF1,EAF2,GTF2H2,POLR2K,SSRP1,HNRNPU,CCAR2,ZN…	MNAT1,POLR2F,POLR2I,RNF8,TSFM,EAPP,ELOF1,RTF1,ZNF326,POLR2H,TAF1D,POLR2L	ERCC2,PCID2,ERCC3
GO_SPLICEOSOMAL_COMPLEX_ASSEMBLY	GO:0000245	54	Up	3.241007434446107e-4	0.028358815051403436	4	RBM5,GCFC2,LUC7L,CELF2,SFSWAP,DDX1,YTHDC1,GEMIN2,SRPK1,SF3A1,SRSF5,PRPF6,CRNKL1,CELF4,SF3A2,SETX,LUC7L3,PRPF19,SRSF9,SF3B1,PTBP2,SRSF6,SNRPC,SNRPD2,SRPK2,SRSF1,NCBP1,SCAF11,NOL3,TXNL4A,SNRPG,SNRNP200,LUC7L2,RBMX,CELF1,GEMIN6,SRSF12,CELF5,SLU7,PSIP1,SNRPD1,SF1,USP39,ZRSR2,SMN1,DDX23,SNRPE,SF3A3,SRPK3,PRPF39,SRSF10,DDX39B,SMN2,ISY1	SFSWAP,YTHDC1,SRPK1,PRPF6,LUC7L3,SNRPD2,SRPK2,SNRPG,SNRPD1,SNRPE	SRSF9,SRSF6,SRSF1,RBMX,SMN1
GO_PROTEIN_TARGETING	GO:0006605	405	Up	3.2813336819255184e-4	0.028381650524700604	1	M6PR,CROT,LAMP2,AGK,NOS2,SEC62,RPS20,FYN,BID,AGPS,ZDHHC6,TOMM34,SEC63,MIPEP,PEX3,ZFYVE16,HSPA5,VPS13D,HOMER3,USP36,SEC61A1,ACAA1,RPL18,AP3D1,TRAM2,SEC61A2,TRAM1,NEDD4,RAB27A,CSNK2A2,RPL31,SREBF1,UBE2D1,LMAN1,TIMM21,RAB7A,HSP90AA1,AP4E1,RPS5,ZFAND6,HUWE1,ACOX3,RPL6,RPLP0,SIRT4,RNF31,CRAT,SH3GLB1,TIMM13,HPS4,MICALL1,TOMM22,FBXO7,TSPO,RPL3,SYNGR1,MIEF1,SAMM50,PMM1,AP4S1,VTI1B,TIMM9,SRP54,CHMP4B,ACOT…	BID,RPL31,HSP90AA1,TIMM9,TIMM44,RPL34,GRPEL1,RPS15,DNAJC15,AKAP12,RPL27,RPS15A,RPL35,RPS24,RPL32,RPS14,RPL27A,YWHAB,RPL38,ZDHHC14,RPLP2,RPS27,RPS17,RPL35A,CIB1,UBE2L3,ZDHHC9,TOMM7,UBL5,RPL10A,RPS18,TIMM23	ZDHHC6,UBE2D1,ZFAND6,MLYCD,ZDHHC2,PMPCB,NPEPPS,SRP9,PAN3,ACOX1,ACOX2,CHP1,SYNJ2BP,NUDT19,AMACR,NCOA4
GO_L_SERINE_METABOLIC_PROCESS	GO:0006563	11	Down	3.38181786436058e-4	0.028918385715128826	2	PHGDH,SERINC3,PSAT1,SDS,SDSL,PSPH,CBS,SERINC5,SRR,SHMT1,SHMT2		SERINC3,PSPH
GO_RNA_GUANINE_N7_METHYLATION	GO:0036265	4	Up	3.6883026639766706e-4	0.03094758335187314	2	METTL1,RNMT,WDR4,TRMT112	RNMT,TRMT112
GO_CYTOSKELETON_DEPENDENT_INTRACELLULAR_TRANSPORT	GO:0030705	171	Up	3.701372095240641e-4	0.03094758335187314	1	PAFAH1B1,CCDC88C,SPAST,IFT88,RAB27B,DTNBP1,KIF1B,SYNE2,AP3D1,PRKCZ,IFT80,AP3M2,CDC42,NDE1,KIFAP3,CAMSAP3,MAP2,PCM1,RABL2B,RAB21,HSPB11,TNPO1,KIF3C,DYNLL1,KIF4A,HOOK2,IFT74,SUN2,NEFH,IFT27,HIF1A,TRIP11,IFT52,KIF3B,CLUAP1,AP3B2,SPG11,BLOC1S6,KLC3,TTC26,HSPB1,WASL,APBA1,ARHGAP21,IFT20,HSPA8,MAK,IFT57,ACTR1B,CCDC88A,TRAK2,SFPQ,SSX2IP,IFT46,KIF14,MREG,WDR35,IFT43,IFT81,TUBA1B,TTC21B,VAMP7,DYNLRB1,UXT,…	HSPB11,DYNLL1,HOOK2,IFT27,IFT57,IFT43,DYNLRB1,UXT,IFT22,ARL3,SOD1,TUBA1A,TUBA1C,DYNLRB2	CDC42,HIF1A,AP3B2,LRPPRC,LAMP1,BLOC1S4,F8A3
GO_RESPONSE_TO_INTERFERON_BETA	GO:0035456	24	Up	3.8156114820182976e-4	0.031552171870535925	5	UBE2K,CDC34,HTRA2,STAT1,TRIM6,IRF1,BST2,XAF1,PNPT1,IFITM3,IFNAR2,CAPN2,MNDA,PYHIN1,IFI16,AIM2,TLR3,DDX41,UBE2G2,IFITM2,IFITM1,NDUFA13,PLSCR1,IKBKE	IFITM3,IFITM2
GO_REGULATION_OF_VIRAL_GENOME_REPLICATION	GO:0045069	87	Up	3.918989671213705e-4	0.03205477964769905	3	LTF,YTHDC2,EIF2AK2,PKN2,NUCKS1,PABPC1,HACD3,TOP2B,FKBP6,PPIE,MAVS,OAS1,CCNK,SRPK1,APOBEC3H,VAPA,FMR1,ZC3HAV1,DDX5,OAS3,OAS2,AICDA,TRIM38,PROX1,TRIM6,SLPI,VAPB,STAU1,TBC1D20,APOBEC3A,APOBEC3F,EIF2AK4,ILF3,BST2,TRIM28,TOP2A,INPP5K,MORC2,RSAD2,OASL,SRPK2,RNASEL,TARBP2,IFITM3,SETDB1,TNIP1,STOM,NOTCH1,HMGA2,IFIT5,FBXL2,LARP1,MX1,ADAR,IFI16,ZC3H12A,IFI27,PPIB,FAM111A,DDB1,CXCL8,PPID,BCL2,PPIH,ISG20,PDE…	SRPK1,STAU1,EIF2AK4,SRPK2,IFITM3,FBXL2,PPIB,IFITM2,MPHOSPH8	PABPC1,MORC2,PDE12
GO_PURINE_NUCLEOSIDE_TRIPHOSPHATE_METABOLIC_PROCESS	GO:0009144	58	Up	4.0918283651735025e-4	0.03310861123433398	2	SLC25A13,SPHK2,GNAI3,PKM,RHOA,ENO1,VPS9D1,TREM2,GTPBP1,SAMHD1,TAZ,NME3,NME4,TGFB1,NUDT1,IMPDH1,PRKAG2,PPARGC1A,RAB23,NME5,DGUOK,SLC25A12,RHOQ,ITPA,RAN,AMPD3,COX5B,NUDT15,NME7,GUK1,PARP1,AK3,ALDOA,PID1,FLCN,AK9,ADK,PINK1,AK4,VCP,STOML2,LDHC,STAT3,MFN1,NME6,DNAJC30,IMPDH2,CYC1,GIMAP7,NME9,LRRK2,ADA,NUDT16,OPA1,UQCC3,TMSB4X,NME1,NME2	ITPA,RAN,UQCC3,NME1	SLC25A12
GO_NEURAL_TUBE_PATTERNING	GO:0021532	35	Up	4.1764056749060523e-4	0.03343346032305111	6	PAX6,PAX7,MKS1,LRP6,PRKACA,GLI2,TULP3,PSEN1,KDM2B,RPGRIP1L,FKBP8,GLI3,SUFU,HES1,GORAB,BMP4,SMO,FOXA1,GSC,PRKACB,GPR161,TBC1D32,WNT3A,SSBP3,WDR19,IFT122,SHH,SOX17,ARL13B,TMEM107,ATP6AP2,PTCH1,IFT140,TRAF3IP1,TCTN1	GLI2,TULP3,RPGRIP1L,GPR161,ARL13B,TMEM107
GO_PROTEIN_CONTAINING_COMPLEX_DISASSEMBLY	GO:0032984	296	Up	4.286563683743137e-4	0.033954096547544325	4	DVL2,UPF1,LAMP2,SCIN,VTA1,SPAST,GABARAPL2,CLEC16A,PHF23,CAPG,MRPS10,LIMA1,MRPL43,MRPS35,MRPS24,SMARCD1,DHX8,NAV3,TBC1D25,KIF2A,LRP6,SPTB,WDR1,SMARCE1,NSF,CLASP1,MRPS34,TSG101,ADD2,CAMSAP3,ACTN2,CAPZB,JMJD4,SMARCD3,MRPL22,GSK3B,CHMP2B,ZMPSTE24,CHMP5,MRPL28,OGFOD1,ADD1,MRPS33,IRAK3,MCOLN1,SUPT16H,HDAC6,MRPS18A,SNAP29,SMARCB1,SH3BP1,TRIOBP,TFIP11,SPEF1,MAP1LC3A,MID1,MRPS31,AXIN1,GSPT1,ZFAND1,MRPL4,N…	LIMA1,DHX8,CAV1,MRPS26,CHMP2A,C12orf65,MRPL47,MAP1LC3B,MRPL9,MRPL55,CHCHD1,CFL1,TRMT112,MRPL14,MRPS23,MRPL54,AMER1,CIB1,MRPL21,MRPS6	DVL2,SMARCD3,SEMA5A,VILL,TMOD1,CHMP7,INSR,SPTBN2,CHCHD10,MRPL45
GO_REGULATION_OF_CELL_COMMUNICATION_BY_ELECTRICAL_COUPLING_INVOLVED_IN_CARDIAC_CONDUCTION	GO:1901844	8	Up	4.631167728912093e-4	0.03630160120839948	6	SRI,CAV1,PDE4D,HRC,CALM2,CAMK2D,CALM3,CALM1	CAV1
GO_TRANSCRIPTION_ELONGATION_FROM_RNA_POLYMERASE_II_PROMOTER	GO:0006368	78	Up	5.101037946526184e-4	0.039572485100628385	2	POLR2J,PAF1,ZMYND11,MNAT1,POLR2B,CTDP1,CDK13,AFF4,CCNT2,CCNK,SUPT16H,POLR2E,POLR2F,SOX10,NELFCD,POLR2C,ERCC2,POLR2I,ELL,EZH2,RECQL5,SUPT6H,ELP4,GTF2H1,GTF2H3,RNF8,NCBP2,ELL2,ENY2,GTF2F1,PCID2,ELL3,CCNT1,EAPP,ELOF1,MLLT1,ADRM1,CDK7,CDC73,CCNH,ELP2,CDK9,NCBP1,RTF1,WDR61,BRD4,POLR2D,EAF1,EAF2,GTF2H2,POLR2K,SSRP1,HNRNPU,ERCC3,IWS1,WDR43,POLR2H,PBRM1,RNF168,SHH,LEO1,CDK12,POLR2G,MLLT3,POLR2L,POLR2A,SE…	MNAT1,POLR2F,POLR2I,RNF8,EAPP,ELOF1,RTF1,POLR2H,POLR2L	ERCC2,PCID2,ERCC3
GO_CELLULAR_AMIDE_METABOLIC_PROCESS	GO:0043603	942	Up	5.377349817377873e-4	0.04129036466915153	2	GCLC,PDK4,UPF1,DHX33,ACSM3,PDK2,YBX2,AGK,GGCT,AASS,MGST1,RPS20,LARS2,ELOVL5,IGF1,SAMD4A,CPS1,GLRX2,ABCC2,GCLM,VIM,MIPEP,IFNGR1,NSMAF,RPL26L1,CTNS,TPR,MRPS10,HEXB,GALC,EIF2AK2,PUM2,MRPL43,GATB,YBX3,MPC1,MRPS35,DGAT2,MRPS24,EIF4B,SPHK2,RPL18,HAGH,ABCA7,FAR2,ZC3H15,MTHFD2,ELAVL1,ELOVL1,TNFRSF1A,DHX29,RHOA,IARS2,ROCK1,PDK3,ACSL4,FTSJ1,SRBD1,BCL3,GBA2,ASNS,PABPC1,EIF2B3,TCOF1,NCK2,RPL31,TRHDE,IGF2BP2,…	GLRX2,TPR,ZC3H15,RPL31,TECR,EIF5,EIF3J,RPL34,EIF1B,NCL,RPS15,TSFM,UPF3B,MRPS26,EIF2AK4,NGDN,C12orf65,RPL27,RPS15A,SMPD2,MRPL47,RPL35,RPS24,SOD1,MRPL9,RPL32,NMRAL1,USP16,EIF5B,MAGOH,MRPL55,PMVK,RPL22L1,AIMP1,RPS14,RPL36AL,RPL27A,GPX4,UPF3A,PA2G4,CHCHD1,RPL38,TRMT112,DHX36,RPLP2,RPS27,TRNAU1AP,MRPL14,MRPS23,RPS17,RPL35A,CNOT10,MRPL54,MRPL21,RPL10A,NOTCH4,ABCF1,PSENEN,RPS18,MRPS6	HEXB,PABPC1,ARG2,NOA1,FOLH1,DLD,TNRC6B,MLYCD,EARS2,CPQ,SEPSECS,KHDRBS1,CPXM2,PANK2,PER2,CTIF,SUCLA2,LRPPRC,CNOT6L,TOB1,NPEPPS,EIF2D,SRP9,PSEN2,CBR4,PAM,HSD17B12,ACOT11,GGT6,EIF2AK3,SUCLG2,MME,ASAH2B,MRPL45
GO_SMOOTHENED_SIGNALING_PATHWAY	GO:0007224	120	Up	5.700700344362032e-4	0.043203376019713496	5	CREBBP,PAX6,FUZ,MKS1,CTNNA1,CC2D2A,HHAT,CDON,HIPK2,FGFR2,IFT80,RORA,NDST1,PRKACA,EVC,GLI2,TULP3,HSPB11,IFT27,KIAA0586,IFT52,FGF9,MGRN1,RPGRIP1L,TTC23,SFRP1,MEGF8,FKBP8,TTC26,GLI3,SUFU,TUBD1,B9D1,IFT20,RAB34,GLI1,TXNDC15,ARL6,HES1,IFT57,PRRX1,PTCH2,IFT46,TCTN3,WDR11,GORAB,IFT81,STIL,TTC21B,RUNX2,BMP4,GLIS2,DYRK2,POR,SMO,TTBK2,FOXA1,MAP3K10,CHSY1,DZIP1,SERPINE2,ARMC9,PDCL,IFT172,ARL3,BBS7,RB1,DISP2…	GLI2,TULP3,HSPB11,IFT27,RPGRIP1L,B9D1,IFT57,ARL3,GPR161,GPC3,ARL13B,TMEM231,GPC2	GAS1
GO_MODULATION_BY_HOST_OF_VIRAL_PROCESS	GO:0044788	22	Up	5.741312427868903e-4	0.043203376019713496	3	LTF,YTHDC2,NUCKS1,CCNK,VAPA,FMR1,CAV2,TBC1D20,EIF2AK4,APOE,STOM,FBXL2,PTX3,ZC3H12A,PSMC3,IFI27,PPIB,CFL1,PC,CSF1R,ZNF502,IGF2R	EIF2AK4,FBXL2,PPIB,CFL1
GO_CELLULAR_PROTEIN_CONTAINING_COMPLEX_ASSEMBLY	GO:0034622	870	Up	5.872189169034743e-4	0.043750716333649936	4	RAD52,NDUFAF7,RBM5,FKBP4,NDUFAB1,ZMYND10,HCCS,DHX33,GCFC2,AP2B1,BAIAP2L1,CCL26,USH1C,COX10,VPS41,SCIN,LUC7L,MAPK8IP2,TENM1,RANBP9,ZNF207,TTC19,PIK3C2A,ANLN,PSMC4,COX15,WAS,MNAT1,NDUFS1,STRAP,CENPQ,PIAS1,TMSB10,MYOM2,TUBG2,DNAH5,CAPG,AP2S1,GEMIN8,ARHGAP6,RSF1,CELF2,VAMP3,ELN,RAD51,CYBA,TTC17,MRTO4,EIF2AK2,NDC1,NCKAP1,SFSWAP,EIF4B,RNF4,DDX20,TAF11,NDUFB4,ARFGEF1,RHOA,NAV3,SIRT2,TGFBR3,PFN2,SPTB,GBA…	MNAT1,MRTO4,SFSWAP,NDUFB4,HSP90AA1,YTHDC1,ICAM1,SRPK1,NDUFB7,SNRPD3,SNU13,RBX1,EIF5,PRPF6,STX4,EIF3J,ACTR3C,LUC7L3,RPS15,SNRPD2,SNRPB,TRAF2,AKAP9,LRRC6,SCO2,CHMP2A,NDUFA2,NASP,SRPK2,XPA,TGS1,SNRPF,SNRPG,BDP1,CETN2,POLE3,SURF1,TIAM1,TPPP3,NDUFAF2,NDUFS4,RPS14,NDUFB8,RIC3,SNRPD1,GPX4,RPL38,NDUFA11,TMEM70,RUVBL1,RPS27,PSMG4,COA4,SNRPE,NAP1L1,CENPP,BRD2,UQCC3,SMIM20	NDUFS1,STRAP,EPS15,NIN,TRIM9,RBBP7,ERCC2,CSF3,FOXRED1,NUP98,SRSF9,ATPAF1,SRSF6,NDUFA5,WASF3,VILL,RAC1,SRSF1,TMOD1,TLR4,EIF2D,RBMX,MSRB2,NDUFS2,TAF6L,ERCC3,ARF6,SMN1,SPTBN2,NAP1L5,BBS10,INPP5J,TSPYL1,MZT1
GO_EXTRACELLULAR_TRANSPORT	GO:0006858	26	Up	5.967060400613467e-4	0.044021695602565046	1	DNAH5,OFD1,SPA17,TSG101,RFX3,TTLL1,DNAH11,NME5,NPHP3,DNAH1,LRRC6,GAS8,CCDC40,ADCY10,CCDC39,ROPN1L,CABYR,DNAAF1,SPAG17,STK36,KIF27,DPCD,AQP4,CFAP53,ARRDC1,WWP2	OFD1,LRRC6
GO_PROTEIN_LOCALIZATION_TO_CILIARY_MEMBRANE	GO:1903441	10	Up	6.383087972893954e-4	0.04663372523886117	1	RABEP1,GGA1,RAB29,ARL3,WDR19,LZTFL1,TUB,ARL13B,EFCAB7,BBIP1	ARL3,ARL13B
GO_SCF_DEPENDENT_PROTEASOMAL_UBIQUITIN_DEPENDENT_PROTEIN_CATABOLIC_PROCESS	GO:0031146	91	Up	6.49008835179001e-4	0.04695953350694214	2	FBXL3,PSMB1,PSMC4,WWTR1,PSMA4,CUL1,PSME4,FBXW11,PSMC5,PSME1,PSMD5,PSMD8,RBX1,PSMC6,PSMA3,PSMC1,PSMB5,PSMA6,PSME2,PSMA7,PSMD10,PSMD7,FBXO31,PSMA2,FBXW4,FBXL15,CUL2,FBXL20,PSMD3,PSMD11,FBXW7,PSMD9,FBXO9,FBXL4,SKP1,RNF7,PSMD14,FBXO2,FBXO6,KIF14,FBXL5,LRRC29,PSMF1,PSMB2,FBXL12,FBXL16,PSMA1,PSME3,FBXO44,FBXL8,PSMB7,CUL4A,PSMB6,PSMA5,SKP2,FBXL17,FBXO38,AMN1,FBXO4,FBXL2,FBXL18,CUL4B,FBXW5,PSMD4,PSMB4,FB…	PSME1,PSMD8,RBX1,PSMA7,PSMA5,FBXL2,FBXL7,FBXO17	FBXL3
GO_SNORNA_METABOLIC_PROCESS	GO:0016074	13	Up	6.629957741750508e-4	0.04739852544357825	2	EXOSC5,FBL,EXOSC3,RNF113A,EXOSC2,DKC1,PARN,NOLC1,EXOSC10,EXOSC4,FBLL1,NUDT16,EXOSC6	EXOSC4
GO_MATURATION_OF_SSU_RRNA	GO:0030490	45	Up	6.676735809992418e-4	0.04739852544357825	4	TSR3,RIOK2,NOP14,RIOK3,ERCC2,RPS16,RPS19,UTP6,BYSL,NOL10,HEATR1,RCL1,UTP20,RRP36,RIOK1,KRI1,NGDN,NOL11,UTP3,NAT10,UTP4,NOB1,RPS8,ABT1,UTP23,DHX37,SRFBP1,TSR2,FAM207A,HELQ,LSM6,RPS14,DCAF13,BMS1,BTRC,TSR1,RPS21,RRS1,MRPS11,TBL3,WDR46,RPS28,PWP2,GTF2H5,DDX52	RIOK3,NGDN,RPS14	TSR3,ERCC2
GO_REGULATION_OF_PLASMINOGEN_ACTIVATION	GO:0010755	11	Up	6.939149365618964e-4	0.04857518545815127	2	ENO1,CTSZ,HPN,SERPINE1,PLGRKT,F12,SERPINE2,THBS1,ANXA9,SERPINF2,ANXA2	F12,SERPINF2,ANXA2
GO_PROTEIN_TARGETING_TO_MITOCHONDRION	GO:0006626	95	Up	7.023941400318478e-4	0.04857518545815127	4	AGK,BID,TOMM34,MIPEP,USP36,CSNK2A2,SREBF1,LMAN1,TIMM21,HSP90AA1,HUWE1,SIRT4,RNF31,SH3GLB1,TIMM13,HPS4,TOMM22,FBXO7,TSPO,SAMM50,TIMM9,GDAP1,BNIP3L,TIMM44,PDCD5,TIMM50,GSK3A,PMPCB,PITRM1,UBE2D3,GRPEL1,FBXW7,AIP,HTRA2,RHOU,MFN2,DNAJC15,MTERF4,ROMO1,TIMM17B,RAC2,TOMM40,TIMM10B,PRKAA1,TIMM17A,TIMM10,MGARP,UQCRC2,NPEPPS,SAE1,HAX1,HSPD1,IMMP1L,TIMM8B,BAG3,OXA1L,BAG4,PINK1,TOMM40L,UBE2J2,VPS11,FZD5,CHCHD…	BID,HSP90AA1,TIMM9,TIMM44,GRPEL1,DNAJC15,UBE2L3,TOMM7,UBL5,TIMM23	PMPCB,NPEPPS
GO_NUCLEAR_TRANSCRIBED_MRNA_CATABOLIC_PROCESS_EXONUCLEOLYTIC	GO:0000291	35	Up	7.036139820516263e-4	0.04857518545815127	2	EDC4,EXOSC7,EXOSC5,DIS3,LSM5,EXOSC3,DCPS,DDX6,HBS1L,CNOT6,EXOSC8,EXOSC9,LSM7,LSM4,EXOSC2,WDR61,NT5C3B,DIS3L2,DCP1B,CNOT8,LSM6,PATL1,POLR2G,LSM3,EXOSC1,DCP2,LSM1,EXOSC4,EDC3,TTC37,CNOT7,SKIV2L,LSM2,EXOSC6,DCP1A	LSM7,LSM1,EXOSC4
GO_DETOXIFICATION_OF_INORGANIC_COMPOUND	GO:0061687	13	Up	7.200302379018966e-4	0.0492566140019252	5	ABCC2,MT3,PARK7,MT1G,MT2A,ATP7A,MT1E,SLC30A1,MT1X,MT1F,MT1H,MT1A,MT1M	MT2A,MT1E,MT1A,MT1M
GO_POSITIVE_REGULATION_OF_EPITHELIAL_CELL_PROLIFERATION_INVOLVED_IN_LUNG_MORPHOGENESIS	GO:0060501	6	Down	7.373172411495204e-4	0.04952798655873138	6	FGFR2,CDC42,WNT2,SRSF6,FOXP2,FGF7		CDC42,SRSF6,FGF7
GO_TRANSCRIPTION_INITIATION_FROM_RNA_POLYMERASE_I_PROMOTER	GO:0006361	31	Up	7.411646533941853e-4	0.04952798655873138	2	MNAT1,POLR1A,BAZ2A,RRN3,POLR2E,SMARCB1,POLR2F,MAPK3,TAF1C,PIH1D1,ERCC2,UBTF,GTF2H1,GTF2H3,TBP,TAF1B,POLR1B,SMARCA4,CDK7,CCNH,POLR1E,TAF1A,GTF2H2,POLR2K,ERCC3,POLR2H,TAF1D,POLR1C,POLR2L,GTF2H4,GTF2H5	MNAT1,POLR2F,POLR2H,TAF1D,POLR2L	ERCC2,ERCC3
GO_CELLULAR_RESPONSE_TO_ZINC_ION	GO:0071294	18	Up	7.437425224101854e-4	0.04952798655873138	5	MT3,TSPO,CREB1,HVCN1,MT1G,MT2A,P2RX4,PARP1,GLRA1,ATP13A2,MT1E,KCNK3,MT1X,MT1F,MT1H,MT1A,MT1M,ZNF658	MT2A,MT1E,MT1A,MT1M
