# Supplementary material for: An integrated cell atlas of the lung in health and disease
Source: Nat Med. 2023 Jun 8;29(6):1563–77. doi: 10.1038/s41591-023-02327-2 (PMC10287567; doi:10.1038/s41591-023-02327-2)
Supplement: Supplementary file 5 — Gene set enrichment analysis results for modeling the effects of demographic variables on cell type-specific gene expression. [file 41591_2023_2327_MOESM5_ESM.zip › SuppT_X_covariate_modeling_gene_set_enrichment/T_cell_lineage-anatomical_region_ccf_score-GO_BP-Total.tsv]

GeneSet	GOID	NGenes	Direction	PValue	FDR	Cluster	Genes	DEUp	DEDown
GO_COTRANSLATIONAL_PROTEIN_TARGETING_TO_MEMBRANE	GO:0006613	98	Up	7.404593637905863e-21	5.55566660652077e-17	1	SEC62,RPS20,SEC63,SEC61A1,RPL18,TRAM2,SEC61A2,TRAM1,RPL31,RPS5,RPL6,RPLP0,RPL3,SRP54,RPS16,RPS19,RPL18A,SEC61B,RPL28,RPL19,RPL34,RPS13,RPS12,RPL24,SSR3,RPS15,RPL22,RPS25,RPL21,RPL5,RPS10,SSR1,RPL23,RPS4Y1,RPL36,RPL27,RPS15A,RPL35,RPS6,RPLP1,RPS24,SRP14,RPS2,RPS11,RPL13A,RPL11,RPS8,SRP9,RPS27A,RPL32,RPS3A,RPL37,RPL10,RPL7,RPL7A,RPS3,SRP19,RPL30,ZFAND2B,RPL8,RPL26,RPL29,SSR2,RPL9,RPS14,RPL27A,RPL13…	RPL18,RPLP0,RPS24,RPS8,SRP9,RPL29,RPSA,RPL14,RPS26
GO_ESTABLISHMENT_OF_PROTEIN_LOCALIZATION_TO_ENDOPLASMIC_RETICULUM	GO:0072599	110	Up	2.9851106450024954e-19	1.1198642584726862e-15	1	SEC62,RPS20,SEC63,HSPA5,SEC61A1,RPL18,TRAM2,SEC61A2,TRAM1,RPL31,RPS5,RAB10,RPL6,RPLP0,RPL3,PMM1,SRP54,CHMP4B,SGTA,RPS16,RPS19,RPL18A,SEC61B,RPL28,RPL19,RPL34,RPS13,RPS12,RPL24,SSR3,SPCS1,RPS15,RAB3GAP1,RPL22,RPS25,SPCS2,RAB3GAP2,RPL21,RPL5,RPS10,RPL23,SPCS3,RPS4Y1,RPL36,RPL27,SEC61G,RPS15A,RPL35,RPS6,RPLP1,RPS24,SRP14,PMM2,RPS2,RPS11,RPL13A,RPL11,RPS8,SRP9,RPS27A,RPL32,RPS3A,RPL37,RPL10,RPL7,RPL7…	RPL18,RPLP0,SPCS2,RPS24,RPS8,SRP9,RPL29,RPSA,RPL14,RPS26
GO_NUCLEAR_TRANSCRIBED_MRNA_CATABOLIC_PROCESS_NONSENSE_MEDIATED_DECAY	GO:0000184	119	Up	1.2080674699941956e-16	3.021376742455483e-13	2	UPF1,RPS20,RPL18,SMG6,PABPC1,RPL31,RPS5,RPL6,RPLP0,RPL3,GSPT1,EIF3E,RPS16,RPS19,PPP2R1A,RPL18A,SMG9,RPL28,RPL19,CASC3,RPL34,RPS13,MAGOHB,RPS12,PPP2CA,RPL24,NCBP2,EIF4G1,RPS15,RPL22,SMG7,RPS25,ETF1,RPL21,RPL5,RPS10,UPF3B,RPL23,RPS4Y1,RPL36,HELZ2,RPL27,CTIF,RPS15A,DHX34,NCBP1,RPL35,RPS6,RPLP1,RPS24,PARN,RPS2,EIF4A3,RPS11,RPL13A,RPL11,RPS8,RPS27A,RPL32,RPS3A,RPL37,RPL10,RPL7,RPL7A,RPS3,DCP1B,UPF2,NB…	RPL18,RPLP0,RPS24,RPS8,RPL29,MAGOH,RPSA,RPL14,RPS26	SMG6,GSPT2
GO_TRANSLATIONAL_INITIATION	GO:0006413	183	Up	4.3507173402565065e-16	8.160858050986142e-13	2	DHX33,RPS20,TPR,EIF2AK2,EIF4B,RPL18,DHX29,PABPC1,EIF2B3,NCK2,RPL31,EIF4G3,DDX1,RPS5,EIF3I,MTIF2,EIF2AK1,PPP1R15A,RPL6,RPLP0,EIF3L,RPL3,EIF3D,ALKBH1,EIF5,FMR1,DNAJC3,MTFMT,EIF3J,EIF3E,RPS16,RPS19,RPL18A,HSPB1,EIF3B,EIF4H,EIF3A,RPL28,RPL19,RPS6KB1,RPL34,EIF4G2,RPS13,EIF2B1,RPS12,RPL24,NCBP2,EIF1B,EIF4G1,EIF2B4,RPS15,RPL22,RPS25,GLE1,EIF2B2,PAIP2,COPS5,KHDRBS1,RPL21,MTIF3,RPL5,AGO2,PAIP2B,RPS10,MIF4…	EIF4B,RPL18,RPLP0,EIF3L,EIF3D,EIF2S3,RPS24,RPS8,EIF3M,RPL29,RPSA,EIF4EBP1,RPL14,RPS26	PAIP2B,YTHDF1,BANK1,EIF3C,RXRA,MTOR,CCL5
GO_PROTEIN_LOCALIZATION_TO_ENDOPLASMIC_RETICULUM	GO:0070972	130	Up	5.560728656403063e-16	8.344429421798436e-13	1	SEC62,RPS20,SEC63,HSPA5,SEC61A1,RPL18,TRAM2,SEC61A2,TRAM1,RPL31,BCAP29,RPS5,RAB10,PPP1R15A,RPL6,RPLP0,KDELR3,RPL3,PMM1,SRP54,CHMP4B,VAPA,SGTA,RPS16,RPS19,KDELR1,RPL18A,SEC61B,GBF1,RPL28,RPL19,RPL34,RPS13,RPS12,RPL24,SSR3,SPCS1,RPS15,RTN4,RAB3GAP1,RPL22,RPS25,SPCS2,ANKRD13C,RAB3GAP2,RPL21,RPL5,RPS10,RPL23,SPCS3,RPS4Y1,RPL36,RPL27,SEC61G,RPS15A,UBAC2,OS9,KDELR2,RPL35,RPS6,RPLP1,RPS24,SRP14,PMM2,RPS…	RPL18,RPLP0,SPCS2,RPS24,RPS8,SRP9,RPL29,RPSA,RPL14,RPS26	TAPT1
GO_VIRAL_GENE_EXPRESSION	GO:0019080	189	Up	3.740682915225664e-15	4.677723985489693e-12	3	POLR2J,RPS20,PTBP1,NUP160,POLR2B,TPR,RSF1,NDC1,CTDP1,RPL18,TAF11,NUP133,NUCKS1,RPL31,NUP37,MID2,CCNT2,RPS5,REST,SEH1L,RPL6,RPLP0,TFAP4,NUP50,AAAS,NUP188,POLR2E,SMARCB1,EIF3L,POLR2F,RPL3,EIF3D,EP300,SNW1,RAE1,NELFCD,NUP93,POLR2C,MON1B,RPS16,POLR2I,RPS19,RPL18A,USF2,HPN,EIF3B,TRIM14,EIF3A,RPL28,RPL19,NUP88,RPL34,RPS13,NUP98,NUP107,RPS12,NUP155,RPL24,SPCS1,RPS15,RPL22,HDAC1,TRIM62,RPS25,TRIM32,NUP43…	CTDP1,RPL18,RPLP0,POLR2E,EIF3L,EIF3D,POLR2C,HDAC1,RPS24,TARBP2,RPS8,RPL29,POLR2H,RPSA,RPL14,RPS26	CCL5
GO_CYTOPLASMIC_TRANSLATION	GO:0002181	91	Up	1.2098389175112722e-12	1.2967744854410108e-9	2	RPL26L1,YBX3,RPL18,ZC3H15,FTSJ1,RPL31,EIF3I,RPL6,RPLP0,EIF3L,EIF3D,EIF5,FMR1,GSPT1,EIF3J,EIF3E,RPL18A,EIF3B,EIF3A,CPEB3,RPL19,DRG2,DPH1,RWDD1,CPEB4,RPL24,EIF4G1,RPL22,DPH5,ETF1,EIF2S2,RPL36,EIF2S3,EIF3G,UNK,DPH2,DPH6,DHX9,CPEB2,RPLP1,DENR,RPL13A,RPL11,EIF2D,RPL32,EIF3H,DPH7,EIF3M,DPH3,RPL30,EIF4A2,NCK1,RPL8,ZNF385A,EIF4A1,RPL26,RPL29,RPL22L1,RPL9,METTL3,EEF2,RPSA,CNBP,DNAJC24,RPS21,RPL38,RBM4,RPL…	RPL18,RPLP0,EIF3L,EIF3D,DRG2,EIF2S3,EIF3M,RPL29,RPSA,CNBP,EIF4EBP1,RPS26	CPEB3,EIF3C,GSPT2,MTOR
GO_NUCLEAR_TRANSCRIBED_MRNA_CATABOLIC_PROCESS	GO:0000956	196	Up	4.0791946945569545e-12	3.5059807931650117e-9	2	UPF1,RPS20,CSDE1,SAMD4A,EDC4,MRTO4,THRAP3,RPL18,SMG6,PABPC1,RPL31,EXOSC7,MLH1,EXOSC5,TNRC6C,CNOT4,DIS3,RPS5,CNOT3,RPL6,RPLP0,TNRC6A,AGO1,RPL3,TNRC6B,GSPT1,EIF3E,RPS16,RPS19,PPP2R1A,RPL18A,SMG9,LSM5,EXOSC3,CPEB3,MTPAP,RPL28,RPL19,CASC3,DDX5,RPL34,DCPS,DDX6,RPS13,MAGOHB,CNOT2,RPS12,HBS1L,CNOT6,PPP2CA,XRN1,RPL24,NCBP2,EIF4G1,RPS15,RPL22,SMG7,RPS25,EXOSC8,ETF1,RPL21,RPL5,EXOSC9,AGO2,RPS10,CNOT1,UPF3B…	RPL18,EXOSC7,MLH1,RPLP0,RPS24,RPS8,RPL29,MAGOH,RPSA,RPL14,RPS26,LSM2	SMG6,CPEB3,GSPT2
GO_RNA_SPLICING	GO:0008380	393	Up	4.205494753896456e-12	3.5059807931650117e-9	2	RBM5,KDM1A,POLR2J,GCFC2,LUC7L,AKAP8L,PTBP1,CLK1,AQR,STRAP,ZCCHC8,GEMIN8,POLR2B,CELF2,THOC3,THRAP3,CCAR1,SNRNP40,SFSWAP,U2AF2,SUGP2,DDX20,CDK13,YBX1,ELAVL1,DHX8,GPKOW,JMJD6,PABPC1,DAZAP1,CPSF1,CLNS1A,ZNF638,SART3,RBM7,GPATCH1,MBNL3,XAB2,SNRPA,THOC1,DDX1,GEMIN5,YTHDC1,PPIE,REST,WBP11,CHERP,RBM22,SRRT,SF3B2,KHSRP,FUS,PAPOLA,PDCD7,HNRNPC,GEMIN2,CWF19L1,SRPK1,CDC5L,HNRNPH3,CIRBP,HNRNPM,POLR2E,SF3A1,SN…	STRAP,CELF2,ELAVL1,HNRNPH3,POLR2E,SNRPD3,PQBP1,POLR2C,SNRNP70,CLASRP,SF3B6,PRDX6,SYF2,RBM25,HNRNPA2B1,DDX39A,RNF113A,PPIG,NONO,MBNL1,MAGOH,SCNM1,POLR2H,SLU7,HNRNPK,NUDT21,SNRPD1,SRRM2,HNRNPF,HNRNPA3,PPIH,ZBTB8OS,PUF60,DDX41,SRSF10,RPS26,LSM2,TAF15	AQR,SF3A1,RBFOX2,RBM28,SMNDC1,WBP4,COIL,RBM19,BRDT,NOL3,METTL14,AHNAK2,DDX42
GO_RNA_SPLICING_VIA_TRANSESTERIFICATION_REACTIONS	GO:0000375	313	Up	8.344246086377994e-12	6.260687838609408e-9	2	RBM5,KDM1A,POLR2J,GCFC2,LUC7L,PTBP1,AQR,STRAP,ZCCHC8,GEMIN8,POLR2B,CELF2,THRAP3,CCAR1,SNRNP40,SFSWAP,U2AF2,DDX20,CDK13,YBX1,ELAVL1,DHX8,GPKOW,JMJD6,PABPC1,DAZAP1,CPSF1,CLNS1A,SART3,RBM7,GPATCH1,MBNL3,XAB2,SNRPA,DDX1,GEMIN5,YTHDC1,PPIE,REST,WBP11,CHERP,RBM22,SRRT,SF3B2,KHSRP,FUS,PAPOLA,PDCD7,HNRNPC,GEMIN2,CWF19L1,SRPK1,CDC5L,HNRNPH3,CIRBP,HNRNPM,POLR2E,SF3A1,SNRPD3,TFIP11,SNU13,POLR2F,DDX17,ZMAT5,…	STRAP,CELF2,ELAVL1,HNRNPH3,POLR2E,SNRPD3,PQBP1,POLR2C,SNRNP70,SF3B6,PRDX6,SYF2,RBM25,HNRNPA2B1,DDX39A,RNF113A,MBNL1,MAGOH,SCNM1,POLR2H,SLU7,HNRNPK,NUDT21,SNRPD1,SRRM2,HNRNPF,HNRNPA3,PPIH,PUF60,DDX41,SRSF10,LSM2	AQR,SF3A1,RBFOX2,SMNDC1,WBP4,COIL,RBM19,NOL3,METTL14,DDX42
GO_ATP_SYNTHESIS_COUPLED_ELECTRON_TRANSPORT	GO:0042773	81	Up	1.9068792239000712e-11	1.3006649833565669e-8	2	NDUFAB1,COX10,UQCRC1,COX15,BID,NDUFS1,NDUFB4,SDHA,COQ9,NDUFB2,DLD,NDUFB7,TAZ,NDUFC1,NDUFS8,COX6A1,NDUFS7,COX7A2L,PARK7,NDUFB3,NDUFA8,DNAJC15,NDUFA1,COX6B1,COX7C,UQCR11,NDUFA5,NDUFA10,COX4I2,COX4I1,COX7B,NDUFA2,CCNB1,COX5B,ISCU,NDUFB5,NDUFAF1,NDUFA9,UQCRC2,NDUFB10,SDHC,SNCA,NDUFS6,NDUFB11,NDUFB9,NDUFC2,UQCRB,PINK1,NDUFS2,NDUFV3,NDUFS4,UQCRQ,COX6C,NDUFB6,NDUFB8,NDUFV1,SDHAF2,COA6,NDUFS5,UQCRFS1,MEC…	NDUFAB1,COX6B1,NDUFB6,CYCS,NDUFV2,NDUFB1,NDUFA6	COX4I2,SNCA
GO_PROTEIN_TARGETING_TO_MEMBRANE	GO:0006612	174	Up	5.915677791277836e-11	3.4824777320798007e-8	1	SEC62,RPS20,FYN,ZDHHC6,SEC63,PEX3,HSPA5,SEC61A1,RPL18,TRAM2,SEC61A2,TRAM1,RPL31,RPS5,RPL6,RPLP0,MICALL1,RPL3,MIEF1,SRP54,CHMP4B,ZDHHC2,SGTA,RPS16,AKT2,RPS19,RPL18A,SEC61B,RPL28,RPL19,RPL34,RPS13,C2CD5,RPS12,ARL6,RPL24,SSR3,RPS15,ICMT,RPL22,RPS25,ITGB1BP1,PEX16,RPL21,RPL5,VAMP7,RPS10,SSR1,RPL23,RAB3IP,RPS4Y1,RPL36,RPL27,EXOC4,INPP5K,RPS15A,ZDHHC4,RTP4,RPL35,RPS6,SDCBP,RPLP1,RPS24,PEX5,VPS37B,SRP14…	ZDHHC6,RPL18,RPLP0,RPS24,RPS8,SRP9,RPL29,RPSA,RPL14,RPS26	ARL6,ZDHHC4,PARD3,ZDHHC14,TCAF1
GO_MRNA_METABOLIC_PROCESS	GO:0016071	757	Up	6.033881183131734e-11	3.4824777320798007e-8	2	RBM5,KDM1A,UPF1,POLR2J,GCFC2,PAF1,LUC7L,PSMB1,CDK11A,RPS20,CSDE1,AKAP8L,PTBP1,PSMC4,ZC3H3,SLC11A1,MNAT1,SAMD4A,AQR,RNH1,STRAP,VIM,ZCCHC8,EDC4,PSMA4,GEMIN8,POLR2B,CELF2,PTCD2,THOC3,MRTO4,THRAP3,PUM2,ZC3H11A,YBX3,CCAR1,SNRNP40,SFSWAP,RPL18,U2AF2,SUGP2,DDX20,CDK13,YBX1,ELAVL1,DHX8,ROCK1,GPKOW,PSME4,PHRF1,SMG6,JMJD6,PABPC1,RPL31,DAZAP1,CPSF1,PRKACA,SREBF1,IGF2BP2,CLNS1A,NCBP3,SART3,EXOSC7,RBM7,MLH1,G…	STRAP,CELF2,RPL18,ELAVL1,EXOSC7,MLH1,PSMC5,RPLP0,PSME1,HNRNPH3,POLR2E,SNRPD3,APEX1,RNMT,PQBP1,POLR2C,SNRNP70,CLASRP,CBLL1,SF3B6,PRDX6,SYF2,RBM25,HNRNPA2B1,DDX39A,RNF113A,PSMB2,PSMA1,RPS24,ANP32A,RPS8,NONO,MBNL1,RPL29,MAGOH,SCNM1,POLR2H,SLU7,HNRNPK,YWHAB,NUDT21,SNRPD1,SRRM2,RPSA,HNRNPF,HNRNPA3,PPIH,ANGEL2,PUF60,DDX41,SRSF10,RPL14,RPS26,LSM2,TAF15,PSMB3	AQR,PHRF1,SMG6,PKP1,TRMT6,SF3A1,RBFOX2,PSMA6,RBM28,CPEB3,MAPK14,NUDT12,SMNDC1,WBP4,COIL,RBM19,AGO3,LMO2,BRDT,NOL3,METTL14,PKP3,GSPT2,DDX42,MTOR
GO_OXIDATIVE_PHOSPHORYLATION	GO:0006119	103	Up	9.22496700425661e-11	4.9439233880669534e-8	2	NDUFAB1,COX10,UQCRC1,COX15,BID,NDUFS1,NDUFB4,RHOA,SDHA,COQ9,NDUFB2,DLD,MSH2,NDUFB7,ABCD1,TAZ,PGK1,PPIF,NDUFC1,NDUFS8,COX6A1,COX7A2,NDUFS7,COX7A2L,PARK7,NDUFB3,NDUFA8,DNAJC15,NDUFA1,SLC25A23,COX6B1,COX7C,UQCR11,NDUFA5,NDUFA10,COX4I2,COX4I1,COX7B,NDUFA2,CCNB1,COX5B,ISCU,NDUFB5,UQCC2,NDUFAF1,NDUFA9,UQCRC2,NDUFB10,SDHC,SNCA,NDUFS6,NDUFB11,NDUFB9,SURF1,NDUFC2,UQCRB,PINK1,NDUFS2,NDUFV3,COX7A1,AK4,NDUFS…	NDUFAB1,COX6B1,NDUFB6,CYCS,NDUFV2,NDUFB1,NDUFA6	COX4I2,SNCA,AK4
GO_ANTIGEN_PROCESSING_AND_PRESENTATION_OF_EXOGENOUS_PEPTIDE_ANTIGEN_VIA_MHC_CLASS_I	GO:0042590	72	Up	1.1604345325293691e-10	5.574563101749487e-8	4	PSMB1,PSMC4,PSMA4,VAMP3,CYBA,PSME4,ITGB5,PSMC5,PSME1,SNAP23,PSMD5,PSMD8,NCF4,PSMC6,PSMA3,PSMC1,PSMB5,PSMA6,PSME2,PSMA7,PSMD10,PSMD7,IKBKB,PSMA2,PSMD3,PSMD11,PSMD9,CLEC4A,LNPEP,PSMD14,NCF2,VAMP8,PSMF1,PSMB2,PSMA1,PSME3,CD36,PSMB7,ITGAV,PSMB6,PSMA5,FCGR1A,PSMA8,NCF1,FCER1G,PSMD4,PSMB4,PSMC2,PSMD6,CYBB,PSMC3,B2M,PDIA3,TAP1,PSMD1,PSMD2,CALR,PSMD13,PSMD12,PSMB8,TAP2,HLA-E,HLA-G,HLA-F,PSMB10,CHUK,IFI30…	PSMC5,PSME1,PSMB2,PSMA1,PDIA3,TAP1,PSMB3	PSMA6
GO_RIBONUCLEOPROTEIN_COMPLEX_SUBUNIT_ORGANIZATION	GO:0071826	176	Up	1.1887646225242142e-10	5.574563101749487e-8	5	RBM5,GCFC2,LUC7L,STRAP,GEMIN8,CELF2,MRTO4,SFSWAP,DDX20,DHX8,NLE1,CLNS1A,SART3,XAB2,DDX1,HSP90AA1,GEMIN5,NUFIP1,RPS5,YTHDC1,EIF3I,RPL6,RPLP0,GEMIN2,AGO1,SRPK1,HSP90AB1,SF3A1,SNRPD3,TFIP11,EIF3L,SNU13,RPL3,EIF3D,PRMT5,SRSF5,EIF5,DICER1,PRPF6,CRNKL1,EIF3J,ZFAND1,EIF3E,PIH1D1,SF3A2,RPS19,PRPF31,EIF3B,SETX,EIF3A,LUC7L3,PRPF19,PTGES3,CPSF6,NOP2,SRSF9,MDN1,BRIX1,USP4,RPL24,RPS15,SF3B1,WDR77,ZNHIT6,PRPF3…	STRAP,CELF2,RPLP0,SNRPD3,EIF3L,EIF3D,EIF2S3,TARBP2,EIF3M,SLU7,NUDT21,SNRPD1,RPSA,SRSF10,RPF2	SF3A1,COIL,AGO3,NOL3,EIF3C,PWP2
GO_RNA_CATABOLIC_PROCESS	GO:0006401	366	Up	4.090458416498602e-10	1.8053358528817066e-7	2	UPF1,PSMB1,RPS20,CSDE1,PSMC4,SLC11A1,SAMD4A,RNH1,VIM,RNASET2,TNFRSF1B,ZCCHC8,EDC4,PSMA4,MRTO4,THRAP3,PUM2,YBX3,RPL18,YBX1,ELAVL1,ROCK1,PSME4,SMG6,PABPC1,RPL31,IGF2BP2,EXOSC7,RBM7,MLH1,EXOSC5,TNRC6C,CNOT4,PKP1,XPO1,TNPO1,DIS3,RPS5,PSMC5,CNOT3,KHSRP,XRN2,RPL6,RPLP0,FUS,PCBP4,PABPC4,TNRC6A,ALKBH5,PSME1,HNRNPC,AGO1,PSMD5,PSMD8,CIRBP,HNRNPM,GTPBP1,RPL3,TNRC6B,PSMC6,PSMA3,ZC3H14,PSMC1,PSMB5,APEX1,PSMA6…	RPL18,ELAVL1,EXOSC7,MLH1,PSMC5,RPLP0,PSME1,APEX1,PSMB2,PSMA1,RPS24,ANP32A,RPS8,RPL29,MAGOH,YWHAB,RPSA,ANGEL2,RPL14,RPS26,LSM2,TAF15,PSMB3	SMG6,PKP1,PSMA6,CPEB3,MAPK14,NUDT12,AGO3,METTL14,PKP3,GSPT2,MTOR
GO_NEGATIVE_REGULATION_OF_RNA_SPLICING	GO:0033119	24	Up	7.450744808743047e-10	3.105718794444393e-7	2	PTBP1,SFSWAP,U2AF2,HNRNPL,C1QBP,RPS13,SRSF9,SRSF7,SRSF4,PTBP2,PTBP3,HNRNPA2B1,SRSF6,RBM42,TMBIM6,RBMX,SAP18,DYRK1A,HNRNPK,NPM1,RBM10,SRSF10,RPS26,RNPS1	HNRNPA2B1,HNRNPK,SRSF10,RPS26
GO_ANAPHASE_PROMOTING_COMPLEX_DEPENDENT_CATABOLIC_PROCESS	GO:0031145	79	Up	8.965059850784096e-10	3.5402549505491094e-7	2	CDC27,PSMB1,PSMC4,CUL3,PSMA4,ANAPC4,PSME4,UBE2D1,PSMC5,AURKA,ANAPC5,PSME1,CDC23,PSMD5,PSMD8,PSMC6,PSMA3,PSMC1,PSMB5,PSMA6,PSME2,PSMA7,PSMD10,PSMD7,FBXO31,FZR1,PSMA2,UBE2S,PSMD3,PSMD11,ANAPC15,PSMD9,FBXO5,PSMD14,CDC20,CDK2,PSMF1,PSMB2,PSMA1,CDC16,PSME3,CCNB1,PSMB7,ANAPC11,PSMB6,PSMA5,RPS27A,UBC,ANAPC1,BUB3,PSMA8,BUB1B,PSMD4,PSMB4,PSMC2,PSMD6,MAD2L1,ANAPC10,PTTG1,PSMC3,ANAPC16,PLK1,UBE2E1,CDK1,UBB,…	PSMC5,PSME1,PSMB2,PSMA1,BUB3,PSMB3	ANAPC4,CDC23,PSMA6
GO_RESPIRATORY_ELECTRON_TRANSPORT_CHAIN	GO:0022904	97	Up	2.048601327282008e-9	7.33030872110687e-7	2	NDUFAB1,SLC25A13,COX10,UQCRC1,COX15,BID,NDUFS1,AIFM2,NDUFB4,SDHA,COQ9,NDUFB2,DLD,NDUFB7,TAZ,ETFB,NDUFC1,PPARGC1A,NDUFS8,COX6A1,ALDH5A1,GPD2,NDUFS7,SLC25A12,COX7A2L,PARK7,SDHB,NDUFB3,NDUFA8,DNAJC15,NDUFA1,COX6B1,COX7C,UQCR11,NDUFA5,NDUFA10,COX4I2,COX4I1,COX7B,NDUFA2,MYBBP1A,CCNB1,COX5B,ISCU,NDUFB5,NDUFAF1,NDUFA9,ETFA,UQCRC2,NDUFB10,SDHC,SNCA,NDUFS6,NDUFB11,NDUFB9,NDUFC2,UQCRB,PINK1,NDUFS2,NDUFV3,N…	NDUFAB1,COX6B1,ETFA,NDUFB6,CYCS,NDUFV2,NDUFB1,NDUFA6	ALDH5A1,GPD2,COX4I2,SNCA
GO_RIBOSOME_ASSEMBLY	GO:0042255	53	Up	2.0516657755996837e-9	7.33030872110687e-7	5	MRTO4,NLE1,MRPL22,RPS5,RPL6,RPLP0,RPL3,RPS19,C1QBP,NOP2,MDN1,BRIX1,RPL24,RPS15,NSUN4,FASTKD2,MTERF4,MRPS2,RPL5,RPS10,MRPS7,SBDS,PPAN,DHX30,ERAL1,NIP7,RSL24D1,RPL11,EIF2A,ABT1,RPL10,MTERF3,RPS14,RPSA,RPL38,MRPL11,RPS27,RRS1,NPM1,MRPS11,DDX28,RPS27L,RRP7A,RPF2,RPL12,RPL23A,DDX3X,RPS28,PWP2,EIF6,MRPL20,MPV17L2,BOP1	RPLP0,RPSA,RPF2	NSUN4,PWP2
GO_NADH_DEHYDROGENASE_COMPLEX_ASSEMBLY	GO:0010257	55	Up	2.4060278646639807e-9	8.12910409653371e-7	5	NDUFAF7,NDUFAB1,NDUFS1,NDUFB4,BCS1L,TIMM21,NDUFB2,NDUFB7,NDUFAF5,TAZ,COA1,NDUFC1,FOXRED1,NDUFS8,TIMMDC1,NDUFS7,NDUFB3,NDUFA8,NDUFAF4,NDUFA1,NDUFA5,ECSIT,NDUFA10,NDUFA2,NDUFB5,NDUFAF1,NDUFA9,NDUFB10,NDUFS6,NDUFB11,NDUFB9,NDUFC2,NUBPL,OXA1L,NDUFAF6,NDUFS2,NDUFV3,NDUFAF2,NDUFS4,NDUFB6,NDUFB8,NDUFV1,NDUFS5,NDUFA3,TMEM126B,NDUFA11,ACAD9,NDUFAF3,NDUFV2,NDUFB1,NDUFA12,NDUFA6,NDUFA13,NDUFS3,NDUFA7	NDUFAB1,OXA1L,NDUFB6,NDUFV2,NDUFB1,NDUFA6	NUBPL
GO_REGULATION_OF_RNA_SPLICING	GO:0043484	118	Up	2.4919284848763872e-9	8.12910409653371e-7	2	RBM5,PTBP1,CLK1,CELF2,THRAP3,SFSWAP,U2AF2,JMJD6,DAZAP1,SART3,RBM7,MBNL3,YTHDC1,REST,RBM22,FUS,SRPK1,CIRBP,DDX17,RBFOX2,SNW1,SRSF5,FMR1,PQBP1,RBM3,ESRP1,HNRNPL,SNRNP70,PRX,SETX,C1QBP,DDX5,ZPR1,PRPF19,RPS13,NUP98,SRSF9,SRSF3,CLK4,FAM172A,FXR1,NCL,SRSF7,TIA1,SRSF4,PTBP2,PRDX6,PTBP3,RBM25,KHDRBS1,HNRNPA2B1,SMU1,RBM19,SRSF6,AHNAK,RBM42,NSRP1,METTL16,FXR2,HABP4,KHDRBS3,RBM38,RBM17,SRPK2,ZC3H10,HNRNPA1,…	CELF2,PQBP1,SNRNP70,PRDX6,RBM25,HNRNPA2B1,MBNL1,MAGOH,HNRNPK,HNRNPF,SRSF10,RPS26	RBFOX2,RBM19,BRDT,AHNAK2
GO_MITOCHONDRIAL_RESPIRATORY_CHAIN_COMPLEX_ASSEMBLY	GO:0033108	86	Up	2.691114700223963e-9	8.413097331575164e-7	5	NDUFAF7,NDUFAB1,TTC19,NDUFS1,NDUFB4,BCS1L,TIMM21,NDUFB2,NDUFB7,SAMM50,UQCC1,NDUFAF5,TAZ,COA1,TFAM,NDUFC1,FOXRED1,NDUFS8,TIMMDC1,NDUFS7,NDUFB3,NDUFA8,NDUFAF4,FASTKD3,NDUFA1,NDUFA5,ECSIT,NDUFA10,SCO2,NDUFA2,SCO1,COX16,NDUFB5,UQCC2,NDUFAF1,COX17,NDUFA9,NDUFB10,NDUFS6,NDUFB11,NDUFB9,SURF1,NDUFC2,NUBPL,SDHAF4,OXA1L,NDUFAF6,UQCRB,NDUFS2,NDUFV3,COX18,NDUFAF2,NDUFS4,NDUFB6,NDUFB8,NDUFV1,SDHAF2,NDUFS5,NDU…	NDUFAB1,OXA1L,NDUFB6,NDUFV2,NDUFB1,NDUFA6	NUBPL
GO_MRNA_PROCESSING	GO:0006397	450	Up	2.8341605727074998e-9	8.505882710809748e-7	2	RBM5,KDM1A,POLR2J,GCFC2,PAF1,LUC7L,CDK11A,AKAP8L,PTBP1,ZC3H3,MNAT1,AQR,STRAP,ZCCHC8,GEMIN8,POLR2B,CELF2,PTCD2,THOC3,THRAP3,ZC3H11A,CCAR1,SNRNP40,SFSWAP,U2AF2,SUGP2,DDX20,CDK13,YBX1,ELAVL1,DHX8,GPKOW,PHRF1,JMJD6,PABPC1,DAZAP1,CPSF1,PRKACA,CLNS1A,NCBP3,SART3,RBM7,GPATCH1,MBNL3,XAB2,SNRPA,THOC1,DDX1,GEMIN5,YTHDC1,PPIE,REST,WBP11,CHERP,RBM22,SRRT,SF3B2,KHSRP,XRN2,FUS,PAPOLA,PDCD7,RBM27,ALKBH5,HNRNPC,…	STRAP,CELF2,ELAVL1,HNRNPH3,POLR2E,SNRPD3,RNMT,PQBP1,POLR2C,SNRNP70,CLASRP,SF3B6,PRDX6,SYF2,RBM25,HNRNPA2B1,DDX39A,RNF113A,NONO,MBNL1,MAGOH,SCNM1,POLR2H,SLU7,HNRNPK,NUDT21,SNRPD1,SRRM2,HNRNPF,HNRNPA3,PPIH,PUF60,DDX41,SRSF10,LSM2	AQR,PHRF1,SF3A1,RBFOX2,RBM28,CPEB3,SMNDC1,WBP4,COIL,RBM19,BRDT,NOL3,METTL14,DDX42
GO_TRANSLATIONAL_ELONGATION	GO:0006414	124	Up	3.114306273293925e-9	8.9871692186632e-7	2	MRPS10,MRPL43,MRPS35,MRPS24,MRPS34,MRPL22,MRPL28,MRPS33,MRPS18A,GTPBP1,ALKBH1,MRPS31,EEF2K,EEF1D,MRPL4,MRPL32,CPEB3,MRPL27,DPH1,SEPSECS,MRPL51,MRPL18,HBS1L,MRPL2,MRPS30,MRPS27,ABTB1,MRPL3,EEF1B2,MRPL19,MRPL37,MRPS15,DPH5,MRPS14,MRPS2,TSFM,MRPS7,MRPS26,MRPS12,MRPL34,MRPS25,PTCD3,MRPL35,EEFSEC,EIF5A,ERAL1,DAP3,DPH2,MRPS36,DPH6,MRPL44,MRPS9,MRPL47,MRPL50,CPEB2,MRPL15,RPLP1,SECISBP2L,EIF4A3,MRPL24,MR…	MRPS15,MRPS14,TSFM,SRP9,OXA1L,EEF1A1,MRPL10,TUFM,MRPS23,MRPS16,MRPS18B	MRPS24,EEF2K,CPEB3,MRPL15,ZNF598
GO_ANTIGEN_PROCESSING_AND_PRESENTATION_OF_PEPTIDE_ANTIGEN_VIA_MHC_CLASS_I	GO:0002474	93	Up	3.4203215099122357e-9	9.50469344032278e-7	4	PSMB1,HFE,PSMC4,PSMA4,VAMP3,CYBA,PSME4,ITGB5,PSMC5,PSME1,SNAP23,PSMD5,PSMD8,NCF4,PSMC6,PSMA3,PSMC1,PSMB5,PSMA6,PSME2,SEC23A,PSMA7,PSMD10,PSMD7,IKBKB,FCGRT,PSMA2,PSMD3,PSMD11,PSMD9,CLEC4A,LNPEP,SEC24A,PSMD14,NCF2,VAMP8,IDE,PSMF1,PSMB2,CANX,PSMA1,PSME3,CD36,PSMB7,ITGAV,SEC31A,SEC24B,TAPBPL,PSMB6,PSMA5,FCGR1A,SEC24D,SAR1B,MR1,PSMA8,SEC13,NCF1,FCER1G,PSMD4,PSMB4,ACE,AZGP1,PSMC2,PSMD6,ERAP1,ERAP2,CYBB…	PSMC5,PSME1,PSMB2,PSMA1,PDIA3,TAP1,PSMB3	PSMA6
GO_RESPONSE_TO_INTERLEUKIN_12	GO:0070671	47	Up	4.934643352847081e-9	1.322308181300416e-6	6	RALA,CNN2,CDC42,IL12RB2,RPLP0,JAK2,IL12RB1,MTAP,PSME2,RIPK2,TYK2,AIP,IFNG,SOD2,HSPA9,LMNB1,CAPZA1,TCP1,HNRNPA2B1,RAP1B,SNRPA1,LCP1,IL10,STAT4,SOD1,ARF1,MSN,GSTO1,PDCD4,HNRNPDL,JAK1,IL12A,BOLA2B,HNRNPF,CFL1,PITPNA,TALDO1,PAK2,PLCB1,ANXA2,P4HB,PPIA,CD47,SERPINB2,SIRPA,MIF,GSTA2	CDC42,RPLP0,AIP,TCP1,HNRNPA2B1,ARF1,HNRNPF,CFL1	PLCB1
GO_RIBONUCLEOPROTEIN_COMPLEX_BIOGENESIS	GO:0022613	387	Up	5.609101881823781e-9	1.451210048942201e-6	5	LAS1L,RBM5,GCFC2,RPUSD1,LUC7L,TSR3,UTP18,STRAP,TFB1M,RPL26L1,GEMIN8,NOP16,CELF2,MRTO4,NOP58,USP36,RIOK2,SFSWAP,DDX20,WDR3,WDR18,THUMPD1,RRP15,NLE1,CLNS1A,SART3,EXOSC7,XAB2,EXOSC5,DDX1,HSP90AA1,MRPL22,GEMIN5,XPO1,DIS3,NUFIP1,RPS5,YTHDC1,WBP11,EIF3I,RRN3,DIMT1,NOP14,DDX18,XRN2,RPL6,ESF1,RPLP0,GEMIN2,AGO1,SRPK1,HSP90AB1,SF3A1,SNRPD3,PES1,EIF3L,SNU13,DDX17,RPL3,EIF3D,PRMT5,SRSF5,EIF5,DICER1,PRPF6,MTG…	STRAP,CELF2,EXOSC7,RPLP0,SNRPD3,EIF3L,EIF3D,DDX54,NSUN5,EIF2S3,IMP4,RPS24,TARBP2,RPS8,EIF3M,MRPL10,SLU7,NUDT21,SNRPD1,RPSA,POP7,SRSF10,RPL14,RPF2	SF3A1,NSUN4,COIL,AGO3,GNL3L,NOL3,PELP1,URB1,NVL,EIF3C,DDX51,PWP2,UTP14C
GO_PEPTIDE_BIOSYNTHETIC_PROCESS	GO:0043043	576	Up	7.134075599312865e-9	1.7595837648627865e-6	2	GCLC,UPF1,DHX33,GGCT,RPS20,LARS2,SAMD4A,GCLM,VIM,RPL26L1,TPR,MRPS10,EIF2AK2,PUM2,MRPL43,GATB,YBX3,MRPS35,MRPS24,EIF4B,RPL18,HAGH,ZC3H15,ELAVL1,DHX29,RHOA,IARS2,ROCK1,FTSJ1,SRBD1,BCL3,PABPC1,EIF2B3,TCOF1,NCK2,RPL31,IGF2BP2,MRPS34,EIF4G3,TNRC6C,MKNK1,DDX1,JMJD4,MRPL22,GEMIN5,RPS5,NOA1,EIF3I,MTIF2,MGST2,EIF2AK1,MRPL28,PPP1R15A,OGFOD1,CNOT3,KHSRP,RPL6,MAPKAPK5,GCN1,RPLP0,MRPS33,PABPC4,TNRC6A,PUS7,AGO…	EIF4B,RPL18,ELAVL1,RPLP0,DHPS,EIF3L,EIF3D,DRG2,MRPS15,MRPS14,TSFM,EIF2S3,CNDP2,RPS24,TARBP2,RPS8,SRP9,EIF3M,OXA1L,EEF1A1,MRPL10,RPL29,MAGOH,RPSA,CNBP,TUFM,MRPS23,MRPS16,EIF4EBP1,RPL14,RPS26,MRPS18B	GCLC,MRPS24,MGST2,EEF2K,AIMP2,CPEB3,CAPRIN2,IGFBP5,NSUN4,PAIP2B,AGO3,KRT17,PER2,IL6,MRPL15,GRB7,RBMS3,METTL14,EGFR,YTHDF1,SLC7A11,BANK1,LARP6,ZNF598,SHMT1,EIF3C,RXRA,GSPT2,MTOR,ANG,GATC,CCL5
GO_REGULATION_OF_MRNA_SPLICING_VIA_SPLICEOSOME	GO:0048024	85	Up	7.439163402882028e-9	1.7595837648627865e-6	2	RBM5,PTBP1,CELF2,THRAP3,SFSWAP,U2AF2,JMJD6,DAZAP1,SART3,RBM7,MBNL3,YTHDC1,REST,SRPK1,CIRBP,DDX17,RBFOX2,SNW1,SRSF5,FMR1,RBM3,HNRNPL,SNRNP70,C1QBP,DDX5,PRPF19,NUP98,SRSF9,SRSF3,FAM172A,FXR1,NCL,SRSF7,TIA1,SRSF4,PRDX6,RBM25,KHDRBS1,HNRNPA2B1,SMU1,RBM19,SRSF6,RBM42,NSRP1,METTL16,FXR2,KHDRBS3,RBM17,SRPK2,ZC3H10,HNRNPA1,SRSF1,TRA2B,C9orf78,NCBP1,MBNL2,SF3B4,WTAP,RBMX,CELF1,SAP18,MBNL1,HNRNPU,SREK1,DYR…	CELF2,SNRNP70,PRDX6,RBM25,HNRNPA2B1,MBNL1,MAGOH,HNRNPK,SRSF10	RBFOX2,RBM19
GO_MITOCHONDRIAL_TRANSLATIONAL_TERMINATION	GO:0070126	88	Up	7.504555574518081e-9	1.7595837648627865e-6	2	MRPS10,MRPL43,MRPS35,MRPS24,MRPS34,MRPL22,MRPL28,MRPS33,MRPS18A,MRPS31,MRPL4,MRPL32,MRPL27,MRPL51,MTRF1L,MRPL18,MRPL2,MRPS30,MRPS27,MRPL3,MRPL19,MRPL37,MRPS15,MRPS14,MTRF1,MRPS2,MRPS7,MRPS26,MRPS12,MRPL34,MRPS25,PTCD3,MRPL35,ERAL1,DAP3,MRPS36,MRPL44,MRPS9,MRPL47,MRPL50,MRPL15,MRPL24,MRPL9,MRPS5,MRPS28,MRRF,MRPL49,MRPL39,OXA1L,MRPL17,MRPL10,MRPL55,MRPS18C,GFM2,MRPL16,MRPL1,MRPL36,MRPL13,CHCHD1,MRP…	MRPS15,MRPS14,OXA1L,MRPL10,MRPS23,MRPS16,MRPS18B	MRPS24,MRPL15
GO_ESTABLISHMENT_OF_PROTEIN_LOCALIZATION_TO_MEMBRANE	GO:0090150	286	Up	8.084882460427565e-9	1.8382082757753946e-6	1	BAD,AGK,ARHGAP44,SEC62,RPS20,FYN,BID,ZDHHC6,SEC63,LRRC7,PEX3,HSPA5,GOPC,VAMP3,SEC61A1,RPL18,CASP8,TRAM2,SEC61A2,TRAM1,GRIPAP1,VPS35,RPL31,TP63,NSF,TP73,HSP90AA1,RPS5,RAB10,BAX,PPP1R13B,RPL6,RPLP0,TIMM13,GGA1,MICALL1,TOMM22,RPL3,MIEF1,SAMM50,GZMB,TIMM9,SRP54,ARFRP1,E2F1,CHMP4B,UBL4A,GGA2,CSK,RAB11A,BMF,ZDHHC2,SGTA,PDCD5,RPS16,AKT2,BBC3,RPS19,RPL18A,SEC61B,MAPK8,RPL28,RPL19,YWHAE,RAB34,MAPK10,RPL34…	ZDHHC6,RPL18,BAX,RPLP0,TIMM13,ARFRP1,LYPLA1,OPTN,ROMO1,YWHAQ,RPS24,RPS8,SRP9,OXA1L,CALM3,RPL29,YWHAB,RPSA,VAMP5,BCL2,RPL14,RPS26	ARHGAP44,LRRC7,TP63,TP73,PPP1R13B,MAPK10,ARL6,TFDP2,GORASP1,ZDHHC4,LRRC1,EGFR,PARD3,AMN,ZDHHC14,SFN,TCAF1
GO_REGULATION_OF_CELLULAR_AMINO_ACID_METABOLIC_PROCESS	GO:0006521	55	Up	9.404240417219609e-9	2.025131748850648e-6	2	PSMB1,PSMC4,PSMA4,ATP2B4,PSME4,PSMC5,SIRT4,PSME1,COMT,PSMD5,PSMD8,PSMC6,PSMA3,PSMC1,PSMB5,PSMA6,PSME2,PSMA7,PSMD10,PSMD7,OAZ1,PSMA2,PSMD3,PSMD11,PSMD9,PSMD14,ODC1,PARK7,PSMF1,PSMB2,PSMA1,PSME3,PSMB7,PSMB6,PSMA5,OAZ3,SLC7A11,PSMA8,AZIN1,SLC7A7,PSMD4,PSMB4,PSMC2,PSMD6,PSMC3,PSMD1,PSMD2,OAZ2,NQO1,PSMD13,PSMD12,PSMB8,PSMB10,PSMB9,PSMB3	PSMC5,PSME1,PSMB2,PSMA1,PSMB3	PSMA6,SLC7A11
GO_RIBOSOMAL_LARGE_SUBUNIT_BIOGENESIS	GO:0042273	63	Up	9.446836093532277e-9	2.025131748850648e-6	5	LAS1L,RPL26L1,NOP16,MRTO4,NLE1,DDX18,RPL6,RPLP0,PES1,SNU13,RPL3,GTPBP4,FTSJ3,NOP2,PAK1IP1,MDN1,BRIX1,RPL24,ZNHIT6,EBNA1BP2,FASTKD2,GTF3A,RPL5,PPAN,DHX30,NIP7,WDR74,RPL35,RSL24D1,WDR12,URB1,RPL11,NVL,NHP2,RPL7L1,RPL10,RPL7,SURF6,RPL7A,HEATR3,MALSU1,RPL26,NOL9,MRPL1,RSL1D1,RPL38,ZNF622,MRPL11,RRS1,NPM1,DDX28,RPL35A,RPL14,NOC2L,RPF2,RPL12,RPL23A,SDAD1,RPL10A,EIF6,MRPL20,BOP1,ZNHIT3	RPLP0,RPL14,RPF2	URB1,NVL
GO_AEROBIC_RESPIRATION	GO:0009060	74	Up	1.0867674603998914e-8	2.2650045153834403e-6	2	COX10,UQCRC1,MDH1,COX15,CS,MTFR1,IDH3G,SDHA,ME2,DLD,FH,ACO2,HIF1A,IDH3B,SLC25A14,OGDH,NDUFS8,TRPV4,COX6A1,NNT,NDUFS7,COX7A2L,SDHB,MTFR1L,DLST,IDE,CAT,ACO1,PANK2,COX6B1,COX7C,COX4I2,COX4I1,COX7B,PDHA1,BLOC1S1,COX5B,SUCLA2,IREB2,MDH1B,IDH1,UQCRC2,SIRT3,SDHC,MTFR2,MDH2,SURF1,DLAT,ME3,OXA1L,UQCRB,SUCLG1,UCN,COX6C,FXN,VCP,IDH3A,SDHAF2,PDHB,CYCS,SUCLG2,UQCRH,BNIP3,COX8A,COX5A,FAHD1,DHTKD1,IDH2,SHMT2,UQ…	MDH1,ACO2,IDH3B,DLST,COX6B1,SUCLA2,OXA1L,CYCS	COX4I2,DHTKD1
GO_INTERSPECIES_INTERACTION_BETWEEN_ORGANISMS	GO:0044419	812	Up	1.2244968682176532e-8	2.4592142414592574e-6	3	CFH,FUCA2,BAD,CFLAR,UPF1,SLC25A5,POLR2J,CREBBP,AP2B1,PSMB1,RPS20,VTA1,CD4,FYN,RNF216,PTBP1,LTF,DDX11,ZMYND11,CD74,KPNA6,VIM,VRK2,NUP160,CDH1,PSMA4,AP2S1,CUL7,YTHDC2,ATP6V1H,POLR2B,TPR,RSF1,NEDD4L,THOC3,CUL1,EIF2AK2,SERPINB3,ATG5,NDC1,CTDP1,NCKAP1,WAPL,RPL18,CASP8,HIPK2,TAF11,IPO5,PKN2,SPEN,CDK13,KDM4A,SP100,TRAM1,TNFRSF1A,RHOA,HYAL2,NUP133,NUCKS1,VPS35,NEDD4,PABPC1,CDC42,RPL31,TFRC,FCGR2B,AP1M1,P…	SLC25A5,CTDP1,RPL18,SP100,CDC42,BAX,RPLP0,ICAM1,POLR2E,EIF3L,EIF3D,KPNA3,POLR2C,GSDMD,CBLL1,KPNB1,HDAC1,TCP1,RAB9A,ROMO1,PSMB2,IRF3,TRIM22,DOCK2,TANK,ABI1,DERL1,RPS24,TARBP2,RPS8,ARF1,ITGB1,TNFRSF14,FDPS,UBXN1,RPL29,IFI16,POLR2H,HNRNPK,YWHAB,RPSA,TAP1,BCL2,PPIH,CFL1,RAB1B,RAD23A,IFITM2,ISG15,RPL14,XRCC6,RPS26,CD247,VDAC1,PSMB3	CFH,LTF,NCKAP1,NEDD4,FBLN1,TP73,MAGI3,CRTC1,CXCL12,IFIH1,MSH6,TAF4,SLC52A1,RSAD2,CARM1,EGFR,USP6NL,AP1S3,FBXL2,CXADR,F11R,PGLYRP2,NAPEPLD,NFIA,CLDN1,CHMP4C,SLC20A2,BUB1,KRT8,INSR,KRT19,DAG1,PACS2,GAS6,TMPRSS2,RXRA,ZNF502,ATG7,CTNND1,KRT6A,CCL5
GO_REGULATION_OF_MRNA_METABOLIC_PROCESS	GO:1903311	284	Up	1.2455036808670103e-8	2.4592142414592574e-6	2	RBM5,UPF1,PAF1,PSMB1,CDK11A,PTBP1,PSMC4,ZC3H3,SLC11A1,SAMD4A,VIM,PSMA4,CELF2,PTCD2,THRAP3,PUM2,YBX3,SFSWAP,U2AF2,YBX1,ELAVL1,ROCK1,PSME4,JMJD6,PABPC1,DAZAP1,IGF2BP2,SART3,EXOSC7,RBM7,MBNL3,SNRPA,EXOSC5,TNRC6C,PKP1,XPO1,TNPO1,DIS3,YTHDC1,REST,PSMC5,KHSRP,FUS,PAPOLA,PCBP4,PABPC4,TNRC6A,ALKBH5,PSME1,HNRNPC,PSMD5,SRPK1,PSMD8,CIRBP,HNRNPM,DDX17,GTPBP1,RBFOX2,TNRC6B,PSMC6,PSMA3,SNW1,SRSF5,ZC3H14,PSMC1,…	CELF2,ELAVL1,EXOSC7,PSMC5,PSME1,APEX1,SNRNP70,PRDX6,RBM25,HNRNPA2B1,PSMB2,PSMA1,ANP32A,MBNL1,MAGOH,HNRNPK,YWHAB,NUDT21,ANGEL2,SRSF10,TAF15,PSMB3	PKP1,RBFOX2,PSMA6,CPEB3,MAPK14,RBM19,METTL14,PKP3,MTOR
GO_ESTABLISHMENT_OF_PROTEIN_LOCALIZATION_TO_CHROMOSOME	GO:0070199	23	Up	1.97538471410753e-8	3.800336284602256e-6	1	ACD,PIH1D1,CCT4,TCP1,POT1,DKC1,CCT7,NABP2,BRCA2,WRAP53,CCT6A,TERF1,ATM,CCT5,CCT8,LRWD1,CCT3,NIPBL,SPIDR,CCT2,ATR,SGF29,RUVBL2	ACD,TCP1,CCT7,CCT6A
GO_PROTEIN_TARGETING	GO:0006605	384	Up	2.163784832840511e-8	4.058719400200588e-6	1	M6PR,CROT,LAMP2,AGK,SEC62,RPS20,FYN,BID,AGPS,ZDHHC6,TOMM34,SEC63,MIPEP,PEX3,ZFYVE16,HSPA5,VPS13D,HOMER3,USP36,SEC61A1,ACAA1,RPL18,AP3D1,TRAM2,SEC61A2,TRAM1,NEDD4,RAB27A,CSNK2A2,RPL31,SREBF1,UBE2D1,LMAN1,TIMM21,RAB7A,HSP90AA1,AP4E1,RPS5,ZFAND6,HUWE1,ACOX3,RPL6,RPLP0,SIRT4,RNF31,CRAT,SH3GLB1,TIMM13,HPS4,MICALL1,TOMM22,FBXO7,TSPO,RPL3,SYNGR1,MIEF1,SAMM50,PMM1,AP4S1,VTI1B,TIMM9,SRP54,CHMP4B,ACOT8,LON…	M6PR,LAMP2,ZDHHC6,RPL18,RPLP0,TIMM13,CDC37,PMPCB,UBE2D3,AIP,SPCS2,ROMO1,YWHAQ,RPS24,SAE1,RPS8,SRP9,OXA1L,RPL29,YWHAB,RPSA,RPL14,RPS26,SREBF2	NEDD4,TIMM44,EHHADH,ARL6,HMGCL,LTBP2,ZDHHC4,PARD3,AP1S3,BAG4,FZD5,MICALL2,RHOD,HAP1,ZDHHC14,TRAK1,TCAF1,SMURF1
GO_REGULATION_OF_MRNA_PROCESSING	GO:0050684	121	Up	2.3016692692868108e-8	4.212054762794864e-6	2	RBM5,PAF1,CDK11A,PTBP1,ZC3H3,CELF2,PTCD2,THRAP3,SFSWAP,U2AF2,JMJD6,DAZAP1,SART3,RBM7,MBNL3,SNRPA,YTHDC1,REST,PAPOLA,SRPK1,CIRBP,DDX17,RBFOX2,SNW1,SRSF5,ZC3H14,PABPN1,FMR1,RBM3,RNF40,HNRNPL,SNRNP70,CPEB3,C1QBP,DDX5,SUPT6H,PRPF19,NUP98,CPSF6,SRSF9,SRSF3,FAM172A,FXR1,NCBP2,NCL,SRSF7,TIA1,SRSF4,PRDX6,RBM25,KHDRBS1,HNRNPA2B1,SMU1,RBM19,SRSF6,RBM42,NSRP1,METTL16,FXR2,CCNT1,SAFB2,KHDRBS3,CCNB1,CDC73,RBM…	CELF2,SNRNP70,PRDX6,RBM25,HNRNPA2B1,MBNL1,MAGOH,HNRNPK,NUDT21,SRSF10	RBFOX2,CPEB3,RBM19
GO_CELLULAR_RESPIRATION	GO:0045333	159	Up	2.6468980065235176e-8	4.728494224510941e-6	2	NDUFAB1,SLC25A13,COX10,UQCRC1,MDH1,COX15,BID,NDUFS1,AIFM2,CS,NDUFB4,MTFR1,IDH3G,SDHA,ME2,NOA1,COQ9,NDUFB2,DLD,FH,NDUFB7,ACO2,HIF1A,IDH3B,SLC25A14,TAZ,ETFB,OGDH,NDUFC1,PPARGC1A,NDUFS8,TRPV4,IFNG,COX6A1,ALDH5A1,NNT,IL4,GPD2,NDUFS7,COQ10B,SLC25A12,COX7A2L,PARK7,SDHB,MTFR1L,NDUFB3,NDUFA8,NR4A3,DLST,IDE,DNAJC15,CAT,PIK3CA,ACO1,CISD1,NDUFA1,SLC25A23,PANK2,COX6B1,TRAP1,COX7C,UQCR11,NDUFA5,NDUFA10,COX4I2…	NDUFAB1,MDH1,ACO2,IDH3B,DLST,COX6B1,SUCLA2,ETFA,OXA1L,NDUFB6,CYCS,NDUFV2,NDUFB1,NDUFA6	ALDH5A1,GPD2,PIK3CA,COX4I2,SNCA,DHTKD1
GO_ANTIGEN_PROCESSING_AND_PRESENTATION_OF_PEPTIDE_ANTIGEN	GO:0048002	173	Up	2.7377843144817337e-8	4.777115281757314e-6	4	AP2B1,PSMB1,HFE,PSMC4,SLC11A1,CD74,PSMA4,AP2S1,VAMP3,CYBA,KIF2A,PSME4,FCGR2B,AP1M1,RAB7A,KIFAP3,DYNC1I2,CAPZB,KIF22,DNM2,ITGB5,KIF3C,PSMC5,DYNLL1,LAG3,KIF4A,PSME1,SNAP23,PSMD5,TREM2,PSMD8,AP1B1,NCF4,PSMC6,PSMA3,LGMN,PSMC1,PSMB5,PSMA6,PSME2,SEC23A,PSMA7,KIF3B,PSMD10,PSMD7,PYCARD,IKBKB,DCTN6,FCGRT,AP1S1,PSMA2,PSMD3,PSMD11,PSMD9,CLEC4A,LNPEP,SEC24A,ACTR1B,PSMD14,CAPZA1,NCF2,CTSD,VAMP8,IDE,KIF18A,CLT…	KIF2A,CAPZB,PSMC5,PSME1,CTSD,PSMB2,PSMA1,ARF1,PDIA3,TAP1,HLA-DQA1,HLA-DMA,PSMB3	KIF3C,PSMA6,KIF3B,OSBPL1A,AP1S3,CTSF
GO_PEPTIDE_METABOLIC_PROCESS	GO:0006518	680	Up	3.63750605741788e-8	6.171404345098123e-6	2	GCLC,UPF1,DHX33,GGCT,MGST1,RPS20,LARS2,IGF1,SAMD4A,GLRX2,GCLM,VIM,MIPEP,IFNGR1,RPL26L1,CTNS,TPR,MRPS10,EIF2AK2,PUM2,MRPL43,GATB,YBX3,MRPS35,MRPS24,EIF4B,RPL18,HAGH,ABCA7,ZC3H15,ELAVL1,DHX29,RHOA,IARS2,ROCK1,FTSJ1,SRBD1,BCL3,PABPC1,EIF2B3,TCOF1,NCK2,RPL31,IGF2BP2,PICALM,MRPS34,EIF4G3,TNRC6C,MKNK1,DDX1,PSEN1,JMJD4,MRPL22,GEMIN5,NFE2L1,RPS5,NOA1,GSTP1,EIF3I,MTIF2,MGST2,EIF2AK1,MRPL28,ERO1B,PPP1R15A,…	EIF4B,RPL18,ELAVL1,RPLP0,DHPS,EIF3L,EIF3D,ETHE1,DRG2,MRPS15,SPCS2,MRPS14,TSFM,GLO1,EIF2S3,CNDP2,RPS24,TARBP2,RPS8,SRP9,EIF3M,OXA1L,EEF1A1,MRPL10,RPL29,MAGOH,TPP1,RPSA,CNBP,TUFM,MRPS23,MRPS16,EIF4EBP1,RPL14,RPS26,MRPS18B	GCLC,IGF1,MRPS24,MGST2,GSTZ1,EEF2K,AIMP2,CPEB3,CAPRIN2,ALDH5A1,PCSK4,IGFBP5,NSUN4,PAIP2B,AGO3,KRT17,PER2,IL6,MRPL15,GRB7,RBMS3,METTL14,EGFR,PTGES,YTHDF1,SLC7A11,BANK1,PGLYRP2,LARP6,ZNF598,HAP1,SHMT1,EIF3C,BACE1,RXRA,GSPT2,MTOR,ANG,GATC,CCL5
GO_CORNIFICATION	GO:0070268	42	Down	3.7013620622339804e-8	6.171404345098123e-6	7	CAPN1,DSG2,PRSS8,PKP2,PKP1,TGM1,DSP,KRT23,KRT18,PERP,PPL,CSTA,PI3,CAPNS1,KRT17,SPINK5,DSC2,DSC3,KRT7,FURIN,PKP4,ST14,SPRR3,TMEM79,KRT1,EVPL,KRT8,KRT86,KRT4,KRT72,KRT19,KRT15,KRT13,KRT2,JUP,PKP3,KRT5,KRT10,KRT14,KAZN,KRT6A,KRT81		DSG2,PKP1,KRT23,PERP,CSTA,KRT17,SPINK5,ST14,EVPL,KRT8,KRT19,KRT15,JUP,PKP3,KRT5,KRT6A
GO_ESTABLISHMENT_OF_PROTEIN_LOCALIZATION_TO_ORGANELLE	GO:0072594	496	Up	4.389761344972835e-8	7.160082472028517e-6	1	BAD,M6PR,CROT,LAMP2,AP2B1,AGK,SEC62,RPS20,BID,RGPD5,AGPS,TOMM34,SEC63,KPNA6,MIPEP,LRRC7,PEX3,CDH1,ZFYVE16,HSPA5,TPR,TSPAN17,VPS13D,USP36,SEC61A1,ACAA1,RPL18,CASP8,TNPO3,AP3D1,IPO5,TRAM2,SEC61A2,TRAM1,HYAL2,NUP133,NEDD4,CSNK2A2,RPL31,SREBF1,UBE2D1,TP63,PTGS2,TSG101,LMAN1,TIMM21,RAB7A,LAMP3,TP73,OPHN1,DNM2,PSEN1,HSP90AA1,TNPO1,RPS5,RAB10,EPS15,DNAJA1,IPO11,RBM22,ZFAND6,HUWE1,ACOX3,BAX,PPP1R13B,MAVS…	M6PR,LAMP2,RPL18,BAX,RPLP0,TIMM13,KPNA3,ACD,PMPCB,KPNB1,UBE2D3,AIP,SPCS2,TCP1,ROMO1,YWHAQ,CCT7,RPS24,SAE1,RPS8,SRP9,CCT6A,OXA1L,CALM3,RPL29,YWHAB,RPSA,BCL2,RPL14,RPS26,SREBF2	LRRC7,NEDD4,TP63,PTGS2,TP73,PPP1R13B,FERMT1,FGF9,TIMM44,MAPK14,EHHADH,TFDP2,HMGCL,CALY,LRRC1,BAG4,FZD5,IFT122,MICALL2,PKIG,JUP,SFN,APOD,NF1,SMURF1
GO_INTERLEUKIN_1_MEDIATED_SIGNALING_PATHWAY	GO:0070498	96	Up	4.5777861534382307e-8	7.307899895584477e-6	6	PSMB1,PSMC4,VRK2,PSMA4,CUL1,TAB2,PSME4,FBXW11,TOLLIP,PSMC5,IRAK3,PSME1,PSMD5,PSMD8,TAB1,RBX1,PSMC6,PSMA3,PSMC1,RPS6KA5,PSMB5,PSMA6,NFKBIA,PSME2,PSMA7,PSMD10,MAPK3,PSMD7,RIPK2,IKBKB,NOD1,PSMA2,MAP3K8,PSMD3,PSMD11,NFKB1,PSMD9,SKP1,IL1A,PSMD14,IL1R2,IL1R1,EGR1,IL1B,PSMF1,PSMB2,PSMA1,PSME3,IRAK2,MAP3K7,IL6,IL1RN,PSMB7,PELI2,PSMB6,PSMA5,RPS27A,UBC,PSMA8,TAB3,PSMD4,PSMB4,SQSTM1,PSMC2,RPS6KA4,PSMD6,OTUD…	PSMC5,PSME1,PSMB2,PSMA1,PSMB3	PSMA6,IL6,PLCB1
GO_TRANSLATIONAL_TERMINATION	GO:0006415	103	Up	6.240194109157714e-8	9.754203416877152e-6	2	UPF1,MRPS10,MRPL43,MRPS35,MRPS24,MRPS34,JMJD4,MRPL22,MRPL28,OGFOD1,MRPS33,MRPS18A,MRPS31,GSPT1,MRPL4,MRPL32,MRPL27,MRPL51,MTRF1L,MRPL18,MRPL2,MRPS30,MRPS27,MRPL3,MRPL19,MRPL37,MRPS15,GLE1,MRPS14,MTRF1,ETF1,MRPS2,MRPS7,MRPS26,MRPS12,MRPL34,C12orf65,MRPS25,PTCD3,MRPL35,EIF5A,ERAL1,DAP3,MRPS36,MRPL44,MRPS9,MRPL47,MRPL50,MRPL15,MRPL24,MRPL9,MRPS5,MRPS28,MRRF,MRPL49,MRPL39,OXA1L,N6AMT1,MRPL17,MRPL10,M…	MRPS15,MRPS14,OXA1L,MRPL10,MRPS23,MRPS16,MRPS18B	MRPS24,MRPL15,GSPT2
GO_RNA_PROCESSING	GO:0006396	814	Up	7.12810374567401e-8	1.091472702118206e-5	2	LAS1L,RBM5,KDM1A,RBM6,POLR2J,GCFC2,PAF1,ELAC2,RPUSD1,LUC7L,TSR3,CDK11A,AKAP8L,UTP18,PTBP1,CLK1,ZC3H3,MNAT1,AQR,STRAP,TFB1M,ZCCHC8,NSUN2,METTL1,TRIT1,GEMIN8,POLR2B,CELF2,PTCD2,THOC3,MRTO4,THRAP3,NOP58,USP36,PUM2,ZC3H11A,RIOK2,TARBP1,CCAR1,SNRNP40,SFSWAP,U2AF2,SUGP2,DDX20,WDR3,WDR18,ADAT1,CDK13,YBX1,ELAVL1,TRMT11,THUMPD1,RRP15,DHX8,GPKOW,FTSJ1,PHRF1,JMJD6,PABPC1,DAZAP1,CPSF1,PRKACA,HSD17B10,TRNT1,C…	STRAP,CELF2,ELAVL1,TRNT1,EXOSC7,HNRNPH3,POLR2E,SNRPD3,RNMT,PQBP1,POLR2C,SNRNP70,CLASRP,SF3B6,PRDX6,SYF2,RBM25,HNRNPA2B1,DDX54,DDX39A,RNF113A,NSUN5,IMP4,RPS24,PPIG,TARBP2,RPS8,NONO,MBNL1,MAGOH,SCNM1,POLR2H,SLU7,HNRNPK,NUDT21,SNRPD1,URM1,SRRM2,HNRNPF,HNRNPA3,PPIH,POP7,ZBTB8OS,PUF60,DDX41,SRSF10,RPL14,RPF2,RPS26,LSM2,TAF15	AQR,TARBP1,ADAT1,TRMT11,PHRF1,TRMT6,SF3A1,RBFOX2,DUS4L,RBM28,CPEB3,NSUN4,SMNDC1,WBP4,COIL,RBM19,AGO3,OSGEPL1,THUMPD3,BRDT,NOL3,PELP1,URB1,NVL,TRMT10A,METTL14,EGFR,RBPMS,WDR4,PUS10,INTS1,LARP6,CTU2,DDX51,AHNAK2,DDX42,PWP2,UTP14C
GO_ANTIGEN_PROCESSING_AND_PRESENTATION	GO:0019882	205	Up	7.482444085864927e-8	1.122815559524891e-5	4	AP2B1,PSMB1,HFE,PSMC4,WAS,SLC11A1,CD74,PSMA4,AP2S1,VAMP3,CYBA,ATG5,AP3D1,KIF2A,PSME4,RAB27A,FCGR2B,AP1M1,RAB7A,KIFAP3,DYNC1I2,CAPZB,KIF22,DNM2,ITGB5,KIF3C,RAB10,PSMC5,DYNLL1,LAG3,ICAM1,KIF4A,PSME1,SNAP23,PSMD5,TREM2,PSMD8,AP1B1,NCF4,PSMC6,PSMA3,LGMN,PSMC1,PSMB5,PSMA6,PSME2,SEC23A,PSMA7,KIF3B,PSMD10,PSMD7,PYCARD,CTSH,IKBKB,DCTN6,RELB,FCGRT,NOD1,AP1S1,PSMA2,PSMD3,PSMD11,RAB34,PSMD9,RAB5B,CLEC4A,RAB…	KIF2A,CAPZB,PSMC5,ICAM1,PSME1,RELB,CTSD,PSMB2,PSMA1,ARF1,PDIA3,TAP1,HLA-DQA1,HLA-DMA,PSMB3	KIF3C,PSMA6,KIF3B,OSBPL1A,YTHDF1,AP1S3,CTSF
GO_ESTABLISHMENT_OF_PROTEIN_LOCALIZATION_TO_MITOCHONDRIAL_MEMBRANE	GO:0090151	15	Up	8.094208462574475e-8	1.1908009038175744e-5	1	AGK,HSP90AA1,TIMM13,TOMM22,SAMM50,TIMM9,PDCD5,ROMO1,TIMM10,OXA1L,CALM3,COX18,HSPA4,TIMM22,NDUFA13	TIMM13,ROMO1,OXA1L,CALM3
GO_REGULATION_OF_TRANSCRIPTION_FROM_RNA_POLYMERASE_II_PROMOTER_IN_RESPONSE_TO_HYPOXIA	GO:0061418	72	Up	9.239174554805248e-8	1.3331062823981497e-5	2	CREBBP,PSMB1,PSMC4,PSMA4,PSME4,SIRT2,PSMC5,PSME1,PSMD5,PSMD8,RBX1,EP300,PSMC6,PSMA3,HIF1A,PSMC1,PSMB5,PSMA6,PSME2,PSMA7,PSMD10,PSMD7,PSMA2,CUL2,PSMD3,PSMD11,PSMD9,VEGFA,PSMD14,EPAS1,NFE2L2,EGR1,HIF3A,PSMF1,PSMB2,PSMA1,EGLN3,PSME3,VHL,EGLN1,PSMB7,TP53,PSMB6,PSMA5,ARNT,RPS27A,LIMD1,NOTCH1,UBC,PSMA8,BACH1,PSMD4,PSMB4,PSMC2,PSMD6,CITED2,STOX1,PSMC3,HIF1AN,RBPJ,UBB,PSMD1,PSMD2,HIGD1A,PSMD13,PSMD12,PSM…	SIRT2,PSMC5,PSME1,PSMB2,PSMA1,PSMB3	PSMA6,EPAS1,STOX1
GO_CELLULAR_NITROGEN_COMPOUND_CATABOLIC_PROCESS	GO:0044270	500	Up	1.0573075400930985e-7	1.4967883911921732e-5	2	ENPP4,UPF1,PSMB1,RPS20,CSDE1,PSMC4,DNASE1L1,SLC11A1,SAMD4A,RNH1,DERA,TYMP,VIM,RNASET2,TNFRSF1B,ZCCHC8,EDC4,PSMA4,MRTO4,THRAP3,PUM2,YBX3,RPL18,NTHL1,YBX1,PDE4A,ELAVL1,ROCK1,PSME4,SMG6,PABPC1,RPL31,PDE8A,IGF2BP2,ACAT1,EXOSC7,RBM7,MLH1,UNG,NT5C2,EXOSC5,TNRC6C,CNOT4,PKP1,XPO1,TNPO1,DIS3,RPS5,BAX,PSMC5,CNOT3,KHSRP,XRN2,RPL6,RPLP0,FUS,BLVRB,PCBP4,PABPC4,TNRC6A,ALKBH5,PSME1,HNRNPC,AGO1,PSMD5,ACOT7,PSMD8…	RPL18,ELAVL1,EXOSC7,MLH1,BAX,PSMC5,RPLP0,PSME1,APEX1,KPNB1,PSMB2,PSMA1,RPS24,ANP32A,RPS8,RPL29,MAGOH,YWHAB,RPSA,ANGEL2,UPP1,RPL14,HMGB1,RPS26,LSM2,TAF15,PSMB3	DNASE1L1,SMG6,PKP1,PSMA6,CPEB3,MAPK14,NUDT12,AGO3,IL6,METTL14,HNMT,ENPP3,PDE9A,DNASE1L3,PDE7B,PKP3,NUDT17,ENTPD5,GSPT2,MTOR
GO_KERATINIZATION	GO:0031424	48	Down	1.1549980314019828e-7	1.6048055980757552e-5	7	CAPN1,DSG2,PRSS8,PKP2,CDH3,PKP1,TGM1,DSP,CNFN,KRT23,KRT18,PERP,PPL,CSTA,PI3,CAPNS1,KRT17,SPINK5,PPHLN1,DSC2,DSC3,KRT7,FURIN,PKP4,ST14,SPRR3,TMEM79,KRT1,EVPL,KRT8,KRT86,KRT4,KRT72,KRT19,KRT15,KRT13,KRT2,JUP,SFN,SHARPIN,PKP3,KRT5,KRT10,KRT14,KAZN,KRT6A,KRT81,KRTAP12-3		DSG2,PKP1,CNFN,KRT23,PERP,CSTA,KRT17,SPINK5,ST14,EVPL,KRT8,KRT19,KRT15,JUP,SFN,PKP3,KRT5,KRT6A
GO_RIBOSOMAL_LARGE_SUBUNIT_ASSEMBLY	GO:0000027	25	Up	1.1773430832266502e-7	1.6061100278999193e-5	5	MRTO4,NLE1,RPL6,RPLP0,RPL3,NOP2,MDN1,BRIX1,RPL24,FASTKD2,RPL5,PPAN,DHX30,RSL24D1,RPL11,RPL10,RPL38,MRPL11,RRS1,DDX28,RPF2,RPL12,RPL23A,MRPL20,BOP1	RPLP0,RPF2
GO_MITOCHONDRIAL_TRANSLATION	GO:0032543	132	Up	1.4214075612939285e-7	1.8776019447885195e-5	2	LARS2,MRPS10,MRPL43,GATB,MRPS35,MRPS24,IARS2,MRPS34,MRPL22,NOA1,MTIF2,MRPL28,MRPS33,MRPS18A,ALKBH1,UQCC1,MTG2,CDK5RAP1,MRPS31,EARS2,SARS2,MRPL4,MRPL32,C1QBP,MRPL27,MRPL51,MTRF1L,MRPL18,MRPL2,MRPS30,MRPS27,MRPL3,MRPL19,MRPL37,WARS2,MRPS15,NSUN4,DARS2,FASTKD2,MRPS14,MTRF1,MTIF3,MTERF4,MRPS2,TSFM,FASTKD3,AARS2,MRPS7,MRPS26,MRPS12,MRPL34,QRSL1,MRPS25,PTCD3,MRPL35,ERAL1,DAP3,MRPS36,MRPL44,MRPS9,MRPL47…	MRPS15,MRPS14,TSFM,OXA1L,MRPL10,TUFM,MRPS23,MRPS16,MRPS18B	MRPS24,NSUN4,MRPL15,GATC
GO_MITOCHONDRIAL_ELECTRON_TRANSPORT_NADH_TO_UBIQUINONE	GO:0006120	46	Up	1.4264069152731655e-7	1.8776019447885195e-5	2	NDUFAB1,NDUFS1,NDUFB4,COQ9,NDUFB2,DLD,NDUFB7,NDUFC1,NDUFS8,NDUFS7,PARK7,NDUFB3,NDUFA8,DNAJC15,NDUFA1,NDUFA5,NDUFA10,NDUFA2,ISCU,NDUFB5,NDUFAF1,NDUFA9,NDUFB10,SNCA,NDUFS6,NDUFB11,NDUFB9,NDUFC2,PINK1,NDUFS2,NDUFV3,NDUFS4,NDUFB6,NDUFB8,NDUFV1,NDUFS5,NDUFA3,NDUFA11,NDUFV2,NDUFB1,NDUFA12,NDUFA6,NDUFA13,NDUFA4,NDUFS3,NDUFA7	NDUFAB1,NDUFB6,NDUFV2,NDUFB1,NDUFA6	SNCA
GO_T_CELL_RECEPTOR_SIGNALING_PATHWAY	GO:0050852	185	Up	1.5169131044849094e-7	1.962310176370737e-5	4	PSMB1,CD4,FYN,PSMC4,WAS,BTN3A1,PSMA4,LCP2,FOXP3,BCAR1,PIK3CB,PHPT1,CUL1,TAB2,RC3H2,WNK1,PRKCQ,PSME4,EIF2B3,FBXW11,TXK,PAG1,PAK3,CEACAM1,PSEN1,PTPRC,CYLD,PSMC5,PSME1,RNF31,EZR,PSMD5,ABL1,PSMD8,CRKL,MAPK1,GRAP2,PSMC6,PSMA3,PSMC1,PSMB5,PSMA6,PSME2,PSMA7,PSMD10,PSMD7,CSK,CD276,RIPK2,IKBKB,KCNN4,PRKD2,PIK3R2,PSMA2,GATA3,PSMD3,PSMD11,DUSP3,NFKB1,CD81,PSMD9,EIF2B1,PTPN6,BTN3A3,DUSP22,BTN2A1,ITK,PDE4D,SK…	CYLD,PSMC5,PSME1,BTN3A3,PSMB2,PSMA1,TRAT1,HLA-DQA1,CD247,PSMB3	ABL1,PSMA6,PIK3CA,TNFRSF21
GO_NEGATIVE_REGULATION_OF_MRNA_SPLICING_VIA_SPLICEOSOME	GO:0048025	19	Up	1.6975021086917512e-7	2.1587048002566455e-5	2	PTBP1,SFSWAP,U2AF2,HNRNPL,C1QBP,SRSF9,SRSF7,SRSF4,HNRNPA2B1,SRSF6,RBM42,RBMX,SAP18,DYRK1A,HNRNPK,NPM1,RBM10,SRSF10,RNPS1	HNRNPA2B1,HNRNPK,SRSF10
GO_PROTEIN_FOLDING	GO:0006457	185	Up	2.2129456934108055e-7	2.767288589610212e-5	8	FKBP4,HSPB6,NUDCD3,CD74,ERP44,GRN,HSPA5,DNAJC25,GNAI3,PDIA5,NFYC,DNAJA2,GNB5,CSNK2A2,LMAN1,DNAJC10,GNB1,HSP90AA1,PPIE,DNAJA1,ERO1B,GNAO1,PDRG1,FKBP1A,ERP29,GANAB,LTBP4,NUDC,DNAJB11,FKBP5,HSP90AB1,PPIL2,ST13,PSMC1,PFDN4,DNAJC5,CSNK2A1,RP2,DNAJC3,DNAJA3,SNRNP70,SGTA,PDCD5,CDC37,DNAJC2,DNAJB6,HSPB1,CDC37L1,BAG1,PPIF,RGS9,WFS1,GRPEL1,CRYAB,HSPA8,DNAJC4,CHORDC1,AIP,MLEC,PTGES3,BAG2,HSPA9,PFDN1,TTC1,GN…	DNAJA2,SNRNP70,CDC37,AIP,TCP1,CCT7,TOR1A,DERL1,PPIG,PDIA6,CCT6A,PDIA4,VBP1,UBXN1,PDIA3,NUDCD2,PPIH,PFDN6	DNAJC25,CRYAB,MLEC,HSPA2,GNAI1,DNAJB12,BAG4,NPPC,DNAJC21,PPIL6,ENTPD5
GO_REGULATION_OF_CELLULAR_AMINE_METABOLIC_PROCESS	GO:0033238	66	Up	2.551395937863218e-7	3.0946334740985674e-5	2	PSMB1,PSMC4,PSMA4,ATP2B4,PSME4,VPS35,MAOB,PSMC5,SIRT4,PSME1,COMT,PSMD5,PSMD8,PSMC6,PSMA3,PSMC1,PSMB5,PSMA6,PSME2,PSMA7,PSMD10,PSMD7,OAZ1,PSMA2,PSMD3,PSMD11,PSMD9,PSMD14,ODC1,PARK7,PDE1B,PSMF1,PSMB2,PNKD,PSMA1,PSME3,PSMB7,PSMB6,PSMA5,OAZ3,SNCA,PAOX,SLC7A11,NR4A2,PSMA8,AZIN1,SLC7A7,PSMD4,PSMB4,ITGB2,PSMC2,PSMD6,HPRT1,PSMC3,ITGAM,PSMD1,PSMD2,OAZ2,NQO1,ABAT,PSMD13,PSMD12,PSMB8,PSMB10,PSMB9,PSMB3	PSMC5,PSME1,PSMB2,PSMA1,PSMB3	MAOB,PSMA6,PDE1B,SNCA,SLC7A11
GO_RNA_LOCALIZATION	GO:0006403	213	Up	2.5572074556059067e-7	3.0946334740985674e-5	1	UPF1,AKAP8L,MVP,ZC3H3,NUP160,TPR,THOC3,NOP58,ZC3H11A,RIOK2,NDC1,U2AF2,NUP133,SMG6,CPSF1,SIDT1,IGF2BP2,NCBP3,NUP37,THOC1,XPO1,YTHDC1,SEH1L,KHSRP,RBM27,ALKBH5,NUP50,AAAS,NUP188,POLDIP3,THOC5,SRSF5,YY1,PABPN1,RAE1,PRPF6,NXT2,FMR1,NUTF2,NUP93,PIH1D1,FBL,EXOSC3,CASC3,NUP88,SUPT6H,NUP98,MAGOHB,PARP11,NUP107,CPSF6,SRSF9,SRSF3,MRPL18,QKI,NUP155,NCBP2,RPS15,CCT4,SRSF7,SRSF4,SFPQ,SMG7,SRSF11,ZNHIT6,CPSF3,G…	TCP1,HNRNPA2B1,DDX39A,CCT7,CCT6A,MAGOH,SLU7,HNRNPA3	SMG6
GO_ESTABLISHMENT_OF_PROTEIN_LOCALIZATION_TO_TELOMERE	GO:0070200	17	Up	2.601752890912506e-7	3.0985638000819895e-5	1	ACD,CCT4,TCP1,POT1,DKC1,CCT7,NABP2,BRCA2,WRAP53,CCT6A,TERF1,ATM,CCT5,CCT8,CCT3,CCT2,ATR	ACD,TCP1,CCT7,CCT6A
GO_AMIDE_BIOSYNTHETIC_PROCESS	GO:0043604	687	Up	2.9464827287245287e-7	3.4542906115031466e-5	2	GCLC,PDK4,UPF1,DHX33,PDK2,AGK,GGCT,RPS20,LARS2,ELOVL5,SAMD4A,GCLM,VIM,NSMAF,RPL26L1,TPR,MRPS10,EIF2AK2,PUM2,MRPL43,GATB,YBX3,MPC1,MRPS35,MRPS24,EIF4B,SPHK2,RPL18,HAGH,ZC3H15,ELAVL1,ELOVL1,TNFRSF1A,DHX29,RHOA,IARS2,ROCK1,PDK3,ACSL4,FTSJ1,SRBD1,BCL3,ASNS,PABPC1,EIF2B3,TCOF1,NCK2,RPL31,IGF2BP2,MRPS34,EIF4G3,ACAT1,ACACB,TNRC6C,MKNK1,DDX1,ARG2,JMJD4,MRPL22,GEMIN5,RPS5,NOA1,EIF3I,MTIF2,MGST2,EIF2AK1,MR…	ELOVL5,EIF4B,RPL18,ELAVL1,RPLP0,DHPS,EIF3L,EIF3D,DRG2,MRPS15,MRPS14,TSFM,ORMDL1,EIF2S3,CNDP2,RPS24,TARBP2,RPS8,SRP9,EIF3M,OXA1L,EEF1A1,MRPL10,RPL29,MAGOH,RPSA,CNBP,TUFM,MRPS23,MRPS16,EIF4EBP1,RPL14,RPS26,MRPS18B	GCLC,MRPS24,ACACB,MGST2,GSTZ1,SLC25A15,EEF2K,AIMP2,CPEB3,CAPRIN2,IGFBP5,NSUN4,PAIP2B,AGO3,KRT17,PER2,IL6,MRPL15,GRB7,RBMS3,SNCA,METTL14,EGFR,YTHDF1,SLC7A11,BANK1,SGMS2,LARP6,ZNF598,CERS6,SHMT1,EIF3C,RXRA,GSPT2,MTOR,ANG,GATC,CCL5
GO_ALTERNATIVE_MRNA_SPLICING_VIA_SPLICEOSOME	GO:0000380	65	Up	3.248309775469032e-7	3.749548960822176e-5	2	RBM5,KDM1A,PTBP1,CELF2,THRAP3,SFSWAP,CDK13,SART3,RBM7,MBNL3,REST,HNRNPM,DDX17,RBFOX2,SRSF5,FMR1,PQBP1,HNRNPL,DDX5,SRSF9,SRSF3,FAM172A,FXR1,SRSF7,SRSF4,SFPQ,RBM25,KHDRBS1,SMU1,RBM19,SRSF6,NSRP1,FXR2,RBM17,ZC3H10,HNRNPA1,DHX9,SRSF1,TRA2B,MBNL2,WTAP,RBMX,CELF1,SAP18,MBNL1,HNRNPU,SREK1,DYRK1A,SRSF2,MAGOH,RBM15,SCNM1,SLU7,RBFOX3,RBM4B,RBM4,RSRC1,ZBTB7A,RBM10,RBM11,SRSF10,RNPS1,RBM15B,SRSF8,RBM8A	CELF2,PQBP1,RBM25,MBNL1,MAGOH,SCNM1,SLU7,SRSF10	RBFOX2,RBM19
GO_RIBOSOME_BIOGENESIS	GO:0042254	268	Up	3.4951990570590285e-7	3.973405837138469e-5	5	LAS1L,RPUSD1,TSR3,UTP18,TFB1M,RPL26L1,NOP16,MRTO4,NOP58,USP36,RIOK2,WDR3,WDR18,THUMPD1,RRP15,NLE1,EXOSC7,EXOSC5,MRPL22,XPO1,DIS3,RPS5,WBP11,RRN3,DIMT1,NOP14,DDX18,XRN2,RPL6,ESF1,RPLP0,PES1,SNU13,DDX17,RPL3,MTG2,NOP56,RBFA,RIOK3,SUV39H1,ERI1,PIH1D1,ERCC2,POP4,RPS16,FBL,RPS19,DDX49,GTPBP10,EXOSC3,NPM3,GTPBP4,NUP88,C1QBP,FTSJ3,UTP6,GAR1,FRG1,KRR1,NOP2,PAK1IP1,MDN1,BYSL,DROSHA,BRIX1,RPL24,RRP9,RPS15,…	EXOSC7,RPLP0,DDX54,NSUN5,IMP4,RPS24,RPS8,MRPL10,RPSA,POP7,RPL14,RPF2	NSUN4,GNL3L,PELP1,URB1,NVL,DDX51,PWP2,UTP14C
GO_MYELOID_LEUKOCYTE_MEDIATED_IMMUNITY	GO:0002444	476	Up	5.411966094477544e-7	6.060594269681345e-5	4	FGR,FUCA2,ENPP4,KMT2E,ITGAL,LAMP2,ALDH3B1,PSMB1,MGST1,MMP25,BTK,PLAUR,TYROBP,LTF,ALOX5,MVP,DNASE1L1,CAPN1,SLC11A1,SERPINB1,ERP44,DERA,RNASET2,CD44,TNFRSF1B,GRN,LRRC7,GAB2,ATP6V0A1,VCL,TIMP2,AGA,C12orf4,HEXB,CYBA,HEBP2,SERPINB3,GDI2,ATP11B,SLC2A3,ACAA1,SPHK2,CTSA,CNN2,CDK13,CD84,PKM,RHOA,ROCK1,ATP11A,KCNAB2,RAB27A,WDR1,FCGR2B,STK10,AP1M1,PLD1,RAB7A,STXBP2,IL4R,TOLLIP,XRCC5,CEACAM1,PGM1,DDX1,PSEN1,…	LAMP2,TYROBP,SERPINB1,GDI2,PKM,STXBP2,LAT2,STX4,GSDMD,KPNB1,CTSC,BIN2,PRDX6,CTSD,DOCK2,TMBIM1,ILF2,ALDOA,EEF1A1,SPON2,JAGN1,PGAM1,RHOG,HMGB1,TUBB,XRCC6,CPNE1,PECAM1	LTF,DNASE1L1,LRRC7,PKP1,RAB3D,MLEC,FRK,MAPK14,SNX4,HVCN1,CKAP4,IL6,FER,DNASE1L3,LRG1,JUP,METTL7A,ATG7
GO_ORGANIC_CYCLIC_COMPOUND_CATABOLIC_PROCESS	GO:1901361	524	Up	5.54885852436872e-7	6.122512574755662e-5	2	ENPP4,UPF1,PSMB1,RPS20,CSDE1,PSMC4,DNASE1L1,SLC11A1,SAMD4A,RNH1,DERA,HSD17B6,TYMP,VIM,RNASET2,TNFRSF1B,ZCCHC8,CYP46A1,EDC4,PSMA4,MRTO4,THRAP3,PUM2,YBX3,ACAA1,RPL18,NTHL1,YBX1,PDE4A,ELAVL1,ROCK1,PSME4,MAOB,SMG6,PABPC1,RPL31,SCARB1,PDE8A,IGF2BP2,SCARF1,ACAT1,EXOSC7,RBM7,MLH1,UNG,NT5C2,EXOSC5,TNRC6C,CNOT4,PKP1,XPO1,TNPO1,DIS3,RPS5,HSD17B14,BAX,PSMC5,MT3,CNOT3,KHSRP,XRN2,RPL6,RPLP0,FUS,BLVRB,PCBP4,PA…	RPL18,ELAVL1,EXOSC7,MLH1,BAX,PSMC5,RPLP0,PSME1,APEX1,KPNB1,PSMB2,PSMA1,RPS24,ANP32A,RPS8,RPL29,MAGOH,YWHAB,RPSA,ANGEL2,UPP1,RPL14,HMGB1,RPS26,LSM2,TAF15,PSMB3	DNASE1L1,MAOB,SMG6,PKP1,GSTZ1,PSMA6,CPEB3,SULT1E1,MAPK14,NUDT12,AGO3,IL6,METTL14,HNMT,ENPP3,PDE9A,DNASE1L3,PDE7B,LRTOMT,PKP3,NUDT17,ENTPD5,GSPT2,MTOR
GO_RNA_EXPORT_FROM_NUCLEUS	GO:0006405	129	Up	6.588615173173701e-7	7.164402847003229e-5	1	UPF1,AKAP8L,NUP160,TPR,THOC3,ZC3H11A,RIOK2,NDC1,U2AF2,NUP133,SMG6,CPSF1,NUP37,THOC1,XPO1,YTHDC1,SEH1L,RBM27,ALKBH5,NUP50,AAAS,NUP188,POLDIP3,THOC5,SRSF5,PABPN1,RAE1,NUP93,CASC3,NUP88,SUPT6H,NUP98,MAGOHB,NUP107,CPSF6,SRSF9,SRSF3,NUP155,NCBP2,RPS15,SRSF7,SRSF4,SMG7,SRSF11,CPSF3,GLE1,NRDE2,NUP43,ENY2,KHDRBS1,FYTTD1,HNRNPA2B1,DDX39A,SRSF6,XPO5,NUP153,UPF3B,NUP85,THOC2,SYMPK,PCID2,NUP214,THOC6,NUP210,…	HNRNPA2B1,DDX39A,MAGOH,SLU7	SMG6
GO_ATP_METABOLIC_PROCESS	GO:0046034	232	Up	6.692623945182807e-7	7.173536780100942e-5	2	BAD,AK2,NDUFAB1,SLC25A13,COX10,NADK,UQCRC1,COX15,BID,IGF1,NDUFS1,NUP160,CTNS,TPR,NDC1,SPHK2,NDUFB4,PFKP,PKM,RHOA,HDAC4,NUP133,SDHA,ENO1,NUP37,VPS9D1,SIRT6,TIGAR,PGM1,PSEN1,SEH1L,DNM1L,COQ9,P2RX7,NDUFB2,DLD,NUP50,AAAS,MSH2,NUP188,TREM2,NDUFB7,TSPO,HIF1A,RAE1,ABCD1,TAZ,PGK1,NUP93,GPI,TGFB1,OGDH,PRKAG2,AK1,PPIF,GALK1,ENO3,NUP88,MYH3,ALDOC,NDUFC1,PPARGC1A,HSPA8,NUP98,NDUFS8,IFNG,NUP107,GAPDH,TPI1,ENO…	AK2,NDUFAB1,PKM,ENO1,TPI1,COX6B1,LDHA,ALDOA,NDUFB6,PGAM1,CYCS,NDUFV2,NDUFB1,NDUFA6	IGF1,COX4I2,FIGNL1,SNCA,ENPP3,AK4,INSR,DHTKD1,ENTPD5
GO_MITOCHONDRIAL_GENE_EXPRESSION	GO:0140053	157	Up	7.093318601321961e-7	7.495939361368827e-5	2	ELAC2,LARS2,TRIT1,MRPS10,MRPL43,GATB,MRPS35,MRPS24,IARS2,HSD17B10,TRNT1,MRPS34,MRPL22,NOA1,MTIF2,MRPL28,MRPS33,MRPS18A,POLRMT,ALKBH1,UQCC1,MTG2,CDK5RAP1,MRPS31,EARS2,SARS2,MRPL4,MRPL32,TFAM,C1QBP,MRPL27,MRPL51,MTRF1L,MRPL18,MRPL2,MRPS30,MRPS27,MRPL3,MRPL19,MRPL37,WARS2,MRPS15,NSUN4,DARS2,FASTKD2,FOXO3,MRPS14,MTRF1,MTERF2,MTIF3,MTERF4,MRPS2,TSFM,FASTKD3,AARS2,MRPS7,MRPS26,TRMT5,MTERF1,MRPS12,MRPL3…	TRNT1,MRPS15,MRPS14,TSFM,OXA1L,MRPL10,TUFM,MRPS23,MRPS16,MRPS18B	MRPS24,NSUN4,MRPL15,TRMT10A,PPARGC1B,GATC
GO_REGULATION_OF_ESTABLISHMENT_OF_PROTEIN_LOCALIZATION_TO_CHROMOSOME	GO:0070202	12	Up	7.720464446691283e-7	8.045367325489541e-5	1	CCT4,TCP1,DKC1,CCT7,WRAP53,CCT6A,TERF1,CCT5,CCT8,CCT3,SPIDR,CCT2	TCP1,CCT7,CCT6A
GO_RNA_3_END_PROCESSING	GO:0031123	126	Up	9.072604016623936e-7	9.324896977634164e-5	2	PAF1,ELAC2,ZC3H3,THOC3,ZC3H11A,U2AF2,PABPC1,CPSF1,HSD17B10,TRNT1,EXOSC7,SNRPA,EXOSC5,THOC1,PAPOLA,POLDIP3,THOC5,SRSF5,ZC3H14,PABPN1,PABPC1L,CSTF1,RPRD1B,CSTF2,INTS6,USB1,RNF40,ERI1,FBL,PTCD1,EXOSC3,CPEB3,MTPAP,CASC3,INTS2,MAGOHB,CPSF6,SRSF9,SRSF3,NCBP2,PAPOLG,SRSF7,SRSF4,SRSF11,ERI3,CPSF3,EXOSC8,DDX39A,EXOSC9,SRSF6,UPF3B,THOC2,SYMPK,CCNT1,EXOSC2,DKC1,THOC6,GRSF1,TOE1,SRRM1,CCNB1,CDC73,SRSF1,WDR33…	TRNT1,EXOSC7,DDX39A,MAGOH,SLU7,NUDT21	CPEB3,INTS1
GO_CYTOPLASMIC_TRANSLATIONAL_INITIATION	GO:0002183	30	Up	9.339512837491397e-7	9.469508759418642e-5	2	EIF3I,EIF3L,EIF3D,EIF5,EIF3J,EIF3E,EIF3B,EIF3A,EIF4G1,EIF2S2,EIF2S3,EIF3G,DENR,RPL13A,EIF2D,EIF3H,EIF3M,EIF4A2,NCK1,EIF4A1,METTL3,RBM4,EIF3F,EIF3K,EIF3C,EIF4EBP1,YTHDF2,MTOR,EIF3CL,MCTS1	EIF3L,EIF3D,EIF2S3,EIF3M,EIF4EBP1	EIF3C,MTOR
GO_GLYCOLYTIC_PROCESS_THROUGH_FRUCTOSE_6_PHOSPHATE	GO:0061615	23	Up	1.0586438604639394e-6	1.0509680909791768e-4	2	PFKP,PKM,ENO1,PGK1,GPI,GALK1,ENO3,ALDOC,GAPDH,TPI1,ENO2,FOXK2,PFKL,ALDOA,PFKM,HK1,ADPGK,HK2,HK3,FOXK1,PGM2L1,PGAM1,BPGM	PKM,ENO1,TPI1,ALDOA,PGAM1
GO_MRNA_EXPORT_FROM_NUCLEUS	GO:0006406	104	Up	1.0645551767881838e-6	1.0509680909791768e-4	2	UPF1,AKAP8L,NUP160,TPR,THOC3,ZC3H11A,NDC1,U2AF2,NUP133,SMG6,CPSF1,NUP37,THOC1,YTHDC1,SEH1L,ALKBH5,NUP50,AAAS,NUP188,POLDIP3,THOC5,SRSF5,PABPN1,RAE1,NUP93,CASC3,NUP88,SUPT6H,NUP98,MAGOHB,NUP107,SRSF9,SRSF3,NUP155,NCBP2,SRSF7,SRSF4,SMG7,SRSF11,CPSF3,GLE1,NUP43,ENY2,FYTTD1,HNRNPA2B1,DDX39A,SRSF6,NUP153,UPF3B,NUP85,THOC2,SYMPK,PCID2,NUP214,THOC6,NUP210,EIF5A,NXT1,SRRM1,SRSF1,WDR33,NCBP1,NUP54,NUP58,D…	HNRNPA2B1,DDX39A,MAGOH,SLU7	SMG6
GO_PROTEASOMAL_UBIQUITIN_INDEPENDENT_PROTEIN_CATABOLIC_PROCESS	GO:0010499	21	Up	1.1806747955194145e-6	1.1504679208808009e-4	2	PSMB1,PSMA4,PSME4,PSMA3,PSMB5,PSMA6,PSMA7,PSMA2,NFE2L2,PSMB2,PSMA1,PSMB7,PSMB6,PSMA5,PSMA8,PSMB4,ENC1,PSMB8,PSMB10,PSMB9,PSMB3	PSMB2,PSMA1,PSMB3	PSMA6
GO_REGULATION_OF_DNA_TEMPLATED_TRANSCRIPTION_IN_RESPONSE_TO_STRESS	GO:0043620	112	Up	1.2825914524681582e-6	1.2337543163934092e-4	2	CREBBP,PSMB1,MBTPS2,PSMC4,HSF2,BCLAF1,PSMA4,HSPA5,CREB3L3,PSME4,SIRT2,NEDD4,NCK2,PSMC5,MT3,GCN1,PSME1,PSMD5,PSMD8,HMOX1,RBX1,EP300,PSMC6,PSMA3,HIF1A,PSMC1,PSMB5,PSMA6,PSME2,PSMA7,PSMD10,HSF4,PSMD7,PSMA2,CUL2,PSMD3,PSMD11,PSMD9,VEGFA,PSMD14,EPAS1,NFE2L2,RPS6KA1,ATF6,EGR1,CHD6,HIF3A,PSMF1,PSMB2,KLF2,ATF4,INO80,PSMA1,EGLN3,SESN2,PSME3,DNAJB1,VHL,EGLN1,PSMB7,TMBIM6,TP53,PSMB6,PSMA5,ARNT,RPS27A,LIMD1,…	SIRT2,PSMC5,PSME1,PSMB2,PSMA1,PSMB3	NEDD4,PSMA6,EPAS1,STOX1
GO_CELL_REDOX_HOMEOSTASIS	GO:0045454	65	Up	1.6973963691144076e-6	1.5935436379765845e-4	9	GCLC,KRIT1,SLC11A1,ERP44,GLRX2,CYBA,PDIA5,DNAJC10,NME8,ERO1B,TXNDC16,DLD,TXNL1,TXN2,NCF4,APEX1,GSR,GLRX3,NNT,TXNDC15,TXNDC9,NFE2L2,DNAJC16,QSOX1,NCF2,PRDX1,PRDX6,TXNDC12,HVCN1,PRDX4,TMX4,PRDX5,RAC2,SCO2,TXN,TMX1,SH3BGRL3,PDIA6,PTGES2,TXNDC11,PDIA4,NCF1,NOS3,CYBB,QSOX2,PRDX3,TMX3,PDIA3,NXN,PRDX2,GLRX,DDIT3,NQO1,NME9,GLRX5,TXNRD2,P4HB,NHLRC2,TXNRD3,ERO1A,TXNRD1,TMX2,GPX1,TXNDC5,EGLN2	APEX1,PRDX6,TMX1,PDIA6,PDIA4,PDIA3,PRDX2,GLRX	GCLC,HVCN1,NXN
GO_TUMOR_NECROSIS_FACTOR_MEDIATED_SIGNALING_PATHWAY	GO:0033209	143	Up	1.699100240412192e-6	1.5935436379765845e-4	6	SPPL2B,MAP3K14,TNFRSF12A,PSMB1,PSMC4,BIRC3,TNFRSF1B,PSMA4,TNFRSF9,TRAF1,CASP8,CLDN18,TNFRSF1A,PSME4,CYLD,GSTP1,PSMC5,CDIP1,PSME1,RNF31,RFFL,PSMD5,JAK2,PSMD8,PSMC6,PSMA3,PSMC1,PSMB5,PSMA6,NFKBIA,PSME2,CD40,PSMA7,PSMD10,CD40LG,TNFSF13B,TRADD,PSMD7,PYCARD,IKBKB,PIAS4,CLIP3,CARD8,TAX1BP1,PSMA2,TNFSF8,PSMD3,PSMD11,BIRC2,MADD,PSMD9,KRT18,LTBR,PSMD14,STAT1,TNFSF4,APOA1,TNFAIP3,FOXO3,TRIM32,TNFSF11,PTK2B…	CYLD,PSMC5,PSME1,PSMB2,PSMA1,COMMD7,TNFRSF14,TNFRSF18,CPNE1,LTA,PSMB3	PSMA6,TNFRSF19,PLVAP,CCDC3,BAG4,TNFRSF13C,KRT8,GAS6,EDARADD
GO_PROTEIN_INSERTION_INTO_MITOCHONDRIAL_INNER_MEMBRANE	GO:0045039	9	Up	1.7805151923947555e-6	1.6492846282145494e-4	1	AGK,TIMM13,TIMM9,ROMO1,TIMM10,OXA1L,COX18,TIMM22,NDUFA13	TIMM13,ROMO1,OXA1L
GO_REGULATION_OF_HEMATOPOIETIC_PROGENITOR_CELL_DIFFERENTIATION	GO:1901532	79	Up	1.8246650519716658e-6	1.6695685225540742e-4	7	PSMB1,PSMC4,PSMA4,KITLG,FOXC1,EIF2AK2,CBFB,PSME4,TCF3,PDCD2,ITCH,TP73,PSMC5,PUS7,PSME1,PSMD5,ABL1,PSMD8,SETD1A,OSM,PSMC6,PSMA3,PSMC1,PSMB5,PSMA6,PSME2,PSMA7,PSMD10,PSMD7,CDK6,PSMA2,GATA3,PSMD3,PSMD11,PSMD9,HSPA9,HES1,PSMD14,SOS1,NFE2L2,KMT2A,MYB,PSMF1,PSMB2,ZBTB1,PSMA1,PSME3,DPF2,LMO2,PSMB7,YAP1,TCF12,PSMB6,PSMA5,NOTCH1,PSMA8,FLCN,RUNX1,PSMD4,PSMB4,PSMC2,PSMD6,METTL3,PSMC3,NUDT21,PSMD1,DHX36,PSMD…	CBFB,PSMC5,PSME1,PSMB2,PSMA1,NUDT21,N4BP2L2,PSMB3	TP73,ABL1,PSMA6,MYB,LMO2,YAP1,LDB1
GO_CELLULAR_AMIDE_METABOLIC_PROCESS	GO:0043603	878	Up	1.9029981133044885e-6	1.7202644390510333e-4	2	GCLC,PDK4,UPF1,DHX33,ACSM3,PDK2,AGK,GGCT,AASS,MGST1,RPS20,LARS2,ELOVL5,IGF1,SAMD4A,GLRX2,GCLM,VIM,MIPEP,IFNGR1,NSMAF,RPL26L1,CTNS,TPR,MRPS10,HEXB,GALC,EIF2AK2,PUM2,MRPL43,GATB,YBX3,MPC1,MRPS35,MRPS24,EIF4B,SPHK2,RPL18,HAGH,ABCA7,FAR2,ZC3H15,MTHFD2,ELAVL1,ELOVL1,TNFRSF1A,DHX29,RHOA,IARS2,ROCK1,PDK3,ACSL4,FTSJ1,SRBD1,BCL3,GBA2,ASNS,PABPC1,EIF2B3,TCOF1,NCK2,RPL31,IGF2BP2,PICALM,MRPS34,EIF4G3,ACAT1,S…	ELOVL5,EIF4B,RPL18,ELAVL1,RPLP0,DHPS,EIF3L,EIF3D,ETHE1,DRG2,MRPS15,SPCS2,DLST,MRPS14,TSFM,GLO1,ORMDL1,EIF2S3,CNDP2,SUCLA2,RPS24,TARBP2,RPS8,SRP9,EIF3M,OXA1L,EEF1A1,MRPL10,RPL29,MAGOH,TPP1,MVD,RPSA,CNBP,PGAM1,TUFM,MRPS23,MRPS16,EIF4EBP1,RPL14,RPS26,MRPS18B	GCLC,IGF1,MRPS24,ACACB,MGST2,GSTZ1,SLC25A15,EEF2K,AIMP2,CPEB3,CAPRIN2,MVK,ALDH5A1,PCSK4,IGFBP5,HMGCL,NSUN4,PAIP2B,AGO3,KRT17,PER2,IL6,MRPL15,GRB7,RBMS3,SNCA,METTL14,EGFR,PTGES,YTHDF1,SLC7A11,BANK1,PGLYRP2,NAPEPLD,NEU3,ACOT11,SGMS2,LARP6,ZNF598,CERS6,HAP1,SHMT1,EIF3C,BACE1,RXRA,GSPT2,MTOR,ANG,GATC,CCL5
GO_TELOMERASE_RNA_LOCALIZATION	GO:0090672	19	Up	2.128756832991091e-6	1.9014360140395424e-4	1	CCT4,TCP1,DKC1,CCT7,PARN,WRAP53,SHQ1,NAF1,NHP2,CCT6A,CCT5,CCT8,CCT3,CCT2,EXOSC10,DCP2,RUVBL1,NOP10,RUVBL2	TCP1,CCT7,CCT6A
GO_NEGATIVE_REGULATION_OF_CELL_CYCLE_G2_M_PHASE_TRANSITION	GO:1902750	90	Up	2.195991524573463e-6	1.9289116398358742e-4	10	PSMB1,BRCA1,PSMC4,FHL1,PSMA4,FOXN3,CUL1,PSME4,CDC14B,ORC1,PSMC5,UIMC1,AURKA,PSME1,CLSPN,CDC6,PSMD5,PSMD8,RBX1,PSMC6,PSMA3,PSMC1,PSMB5,PSMA6,PSME2,PSMA7,PSMD10,PSMD7,NBN,FZR1,BABAM1,PSMA2,PSMD3,CDK5RAP3,PSMD11,PSMD9,SKP1,PSMD14,MIIP,SYF2,PSMF1,PSMB2,PSMA1,PSME3,VPS4A,TAOK3,RINT1,HUS1,PSMB7,PSMB6,PSMA5,DTL,ATM,CHEK1,TAOK2,RAD17,PSMA8,DONSON,PSMD4,PSMB4,NAE1,BRSK1,TAOK1,PSMC2,PSMD6,TOPBP1,CHMP4C,RAD…	PSMC5,PSME1,CDK5RAP3,SYF2,PSMB2,PSMA1,PSMB3	PSMA6,CHMP4C,BRCC3,BLM
GO_VESICLE_FUSION_WITH_ENDOPLASMIC_RETICULUM_GOLGI_INTERMEDIATE_COMPARTMENT_ERGIC_MEMBRANE	GO:1990668	6	Up	2.2109343066224866e-6	1.9289116398358742e-4	1	STX4,TAP1,CALR,TAP2,TAPBP,SEC22B	STX4,TAP1
GO_POSITIVE_REGULATION_OF_ESTABLISHMENT_OF_PROTEIN_LOCALIZATION_TO_TELOMERE	GO:1904851	10	Up	3.0336577765130665e-6	2.5930547851456726e-4	1	CCT4,TCP1,DKC1,CCT7,WRAP53,CCT6A,CCT5,CCT8,CCT3,CCT2	TCP1,CCT7,CCT6A
GO_HEMATOPOIETIC_STEM_CELL_DIFFERENTIATION	GO:0060218	77	Up	3.0413010941332687e-6	2.5930547851456726e-4	7	MEOX1,PSMB1,PSMC4,PSMA4,FOXC1,EIF2AK2,CBFB,PSME4,TCF3,ITCH,TP73,XRCC5,PSMC5,PUS7,PSME1,PSMD5,ABL1,PSMD8,SETD1A,OSM,PSMC6,PSMA3,PSMC1,PSMB5,PSMA6,PSME2,PSMA7,PSMD10,PSMD7,ERCC2,CDK6,PSMA2,GATA3,PSMD3,PSMD11,PSMD9,SRF,HSPA9,PSMD14,NFE2L2,KMT2A,MYB,PSMF1,PSMB2,PSMA1,PSME3,LMO2,PSMB7,YAP1,LMBR1L,TCF12,TP53,PSMB6,PSMA5,PSMA8,BATF,RUNX1,PSMD4,PSMB4,ACE,PSMC2,PSMD6,METTL3,PSMC3,PSMD1,PSMD2,GATA2,HOXB4,P…	CBFB,PSMC5,PSME1,PSMB2,PSMA1,BATF,N4BP2L2,PSMB3	TP73,ABL1,PSMA6,MYB,LMO2,YAP1,LDB1
GO_POSTTRANSCRIPTIONAL_REGULATION_OF_GENE_EXPRESSION	GO:0010608	514	Up	4.271759009898894e-6	0.00036012368372215063	2	UPF1,POLR2J,PSMB1,PSMC4,MATR3,SLC11A1,SAMD4A,VIM,TNFRSF1B,NUP160,PSMA4,POLR2B,TPR,THRAP3,EIF2AK2,PUM2,RC3H2,NDC1,YBX3,EIF4B,YBX1,ELAVL1,DHX29,RHOA,ROCK1,PSME4,NUP133,BCL3,PABPC1,TCOF1,NCK2,IGF2BP2,EIF4G3,NUP37,EXOSC7,EXOSC5,TNRC6C,MKNK1,DDX1,JMJD4,GEMIN5,XPO1,TNPO1,DIS3,YTHDC1,ZMPSTE24,SEH1L,MTIF2,EIF2AK1,PPP1R15A,SRRT,PSMC5,OGFOD1,CNOT3,KHSRP,MAPKAPK5,GCN1,FUS,PCBP4,PABPC4,TNRC6A,PUS7,ALKBH5,PSM…	EIF4B,ELAVL1,EXOSC7,PSMC5,PSME1,POLR2E,EIF3D,APEX1,POLR2C,CDC37,HNRNPA2B1,TSFM,PSMB2,PSMA1,EIF2S3,TARBP2,ANP32A,SRP9,MAGOH,POLR2H,YWHAB,NUDT21,CNBP,ANGEL2,EIF4EBP1,TAF15,PSMB3	MATR3,PSMA6,CPEB3,CAPRIN2,GCNT2,MAPK14,IGFBP5,NSUN4,PAIP2B,AGO3,ATG14,KRT17,AJUBA,PER2,IL6,GRB7,RBMS3,METTL14,EGFR,YTHDF1,BANK1,LARP6,ZNF598,SHMT1,EIF3C,RXRA,MTOR,ANG,CCL5
GO_INNER_EAR_MORPHOGENESIS	GO:0042472	56	Down	5.284906035089759e-6	4.4058499979198287e-4	7	DVL2,NTN1,FGFR2,MYO3B,CELSR1,FGFR1,MYO15A,TRIOBP,SIX4,FGF9,FZD3,EYA1,HPN,HOXA1,DVL1,GATA3,SLC9A3R1,SOBP,PTK7,WNT5A,OTX1,NR4A3,WNT1,SOX9,PAX8,INSIG2,SIX1,CHRNA10,ATP8A2,SPRY2,TFAP2A,MYO7A,SEC24B,LRIG3,SOD1,WDPCP,LRIG1,ZEB1,ABR,FZD6,CTHRC1,STOX1,TTC39C,CHD7,TCAP,GATA2,SCRIB,TBX1,ALDH1A3,SLITRK6,INSIG1,BCR,PDZD7,CEP290,MAFB,SLC44A4		DVL2,NTN1,FGF9,FZD3,SOBP,SIX1,TFAP2A,LRIG3,WDPCP,LRIG1,FZD6,STOX1,SLITRK6
GO_ESTABLISHMENT_OF_RNA_LOCALIZATION	GO:0051236	180	Up	5.496570897556558e-6	4.508668080165806e-4	1	UPF1,AKAP8L,MVP,ZC3H3,NUP160,TPR,THOC3,ZC3H11A,RIOK2,NDC1,U2AF2,NUP133,SMG6,CPSF1,SIDT1,IGF2BP2,NCBP3,NUP37,THOC1,XPO1,YTHDC1,SEH1L,KHSRP,RBM27,ALKBH5,NUP50,AAAS,NUP188,POLDIP3,THOC5,SRSF5,PABPN1,RAE1,NXT2,FMR1,NUTF2,NUP93,CASC3,NUP88,SUPT6H,NUP98,MAGOHB,PARP11,NUP107,CPSF6,SRSF9,SRSF3,MRPL18,QKI,NUP155,NCBP2,RPS15,SRSF7,SRSF4,SFPQ,SMG7,SRSF11,CPSF3,GLE1,NRDE2,NUP43,ENY2,KHDRBS1,FYTTD1,HNRNPA2B1,…	HNRNPA2B1,DDX39A,MAGOH,SLU7,HNRNPA3	SMG6
GO_CELLULAR_PROTEIN_CONTAINING_COMPLEX_ASSEMBLY	GO:0034622	815	Up	5.528421476412823e-6	4.508668080165806e-4	5	RAD52,NDUFAF7,RBM5,FKBP4,NDUFAB1,ZMYND10,HCCS,DHX33,GCFC2,AP2B1,BAIAP2L1,COX10,VPS41,SCIN,LUC7L,TENM1,RANBP9,ZNF207,TTC19,PIK3C2A,ANLN,PSMC4,COX15,WAS,MNAT1,NDUFS1,STRAP,CENPQ,PIAS1,TMSB10,MYOM2,TUBG2,DNAH5,CAPG,AP2S1,GEMIN8,ARHGAP6,RSF1,CELF2,VAMP3,ELN,RAD51,CYBA,TTC17,MRTO4,EIF2AK2,NDC1,NCKAP1,SFSWAP,EIF4B,RNF4,DDX20,TAF11,NDUFB4,ARFGEF1,RHOA,SIRT2,TGFBR3,PFN2,GBA2,NCK2,NDE1,MCM2,NLE1,PICALM,CL…	NDUFAB1,STRAP,TMSB10,CELF2,EIF4B,SIRT2,CAPZB,PSMC5,RPLP0,ICAM1,SNRPD3,EIF3L,EIF3D,NIN,MAPRE1,STX4,ARPC3,ACTR3,STMN1,TCP1,VASP,PSMG2,EIF2S3,ANP32B,ARPC5L,TARBP2,ARF1,EIF3M,OXA1L,VBP1,WHAMM,SLU7,NDUFB6,VDAC2,NUDT21,SNRPD1,MLST8,RPSA,NDUFV2,NDUFB1,NDUFA6,SRSF10,HMGB1,RPF2,PFDN6,HLA-DMA	TUBG2,NCKAP1,PFN2,MAPRE3,ABL1,SF3A1,DMC1,ACTR3C,CRYAB,ARL6,CAMSAP2,COIL,PMEPA1,AGO3,LRRC6,CALY,MAP1B,MYH11,BBS4,NOL3,SNCA,DNAJB12,NUBPL,FER,EPS8,TMSB4Y,BAG4,NRG1,TAF6L,DNAAF5,MICALL2,GREM1,CDC42EP5,CHAF1A,WNT10B,PRKCE,SOX12,CDC42EP4,EIF3C,NAP1L3,TCF4,CCDC151,MSRB1,MTOR,SPIRE2,ANG,PWP2
GO_ELECTRON_TRANSPORT_CHAIN	GO:0022900	149	Up	5.847156870942387e-6	4.717335269105455e-4	2	NDUFAB1,SLC25A13,CIAPIN1,COX10,CYB561,UQCRC1,COX15,BID,NDUFS1,GLRX2,HSD17B6,AIFM2,CYBA,AKR7A2,NDUFB4,ME1,MAOB,P4HA2,SDHA,ME2,AKR1B1,COQ9,NDUFB2,DLD,PHGDH,NDUFB7,IDH3B,TAZ,GSR,DHDH,ETFB,GLRX3,NDUFC1,PPARGC1A,NDUFS8,ALDH2,COX6A1,ALDH5A1,COX7A2,GPD2,NDUFS7,SLC25A12,COX7A2L,PARK7,NCF2,SDHB,AKR1A1,NDUFB3,NDUFA8,DNAJC15,NQO2,NDUFA1,COX6B1,COX7C,UQCR11,POR,STEAP4,NDUFA5,NDUFA10,COX4I2,COX4I1,COX7B,IDO1,…	NDUFAB1,IDH3B,COX6B1,ETFA,NDUFB6,CYCS,GLRX,NDUFV2,NDUFB1,NDUFA6	CYB561,MAOB,PHGDH,ALDH5A1,GPD2,COX4I2,SNCA,GPX2,NDUFA4L2,ASPH
GO_SPLICEOSOMAL_COMPLEX_ASSEMBLY	GO:0000245	50	Up	6.298244260756796e-6	4.99756444102035e-4	2	RBM5,GCFC2,LUC7L,CELF2,SFSWAP,DDX1,YTHDC1,GEMIN2,SRPK1,SF3A1,SRSF5,PRPF6,CRNKL1,SF3A2,SETX,LUC7L3,PRPF19,SRSF9,SF3B1,PTBP2,SRSF6,SNRPC,SNRPD2,SRPK2,SRSF1,NCBP1,SCAF11,NOL3,TXNL4A,SNRPG,SNRNP200,LUC7L2,RBMX,CELF1,GEMIN6,SLU7,PSIP1,SNRPD1,SF1,USP39,ZRSR2,SMN1,DDX23,SNRPE,SF3A3,PRPF39,SRSF10,DDX39B,SMN2,ISY1	CELF2,SLU7,SNRPD1,SRSF10	SF3A1,NOL3
GO_NUCLEAR_EXPORT	GO:0051168	186	Up	6.342321998406987e-6	4.99756444102035e-4	1	UPF1,PKD1,AKAP8L,NUP160,RANBP3,LSG1,TPR,THOC3,ZC3H11A,RIOK2,NDC1,U2AF2,SP100,NUP133,SMG6,CPSF1,PRKACA,NUP37,GTSE1,THOC1,RAPGEF3,STRADB,GSK3B,XPO1,YTHDC1,SEH1L,RBM22,RBM27,ALKBH5,NUP50,AAAS,NUP188,POLDIP3,THOC5,RANGAP1,PPM1A,SRSF5,PABPN1,RAE1,EMD,NUTF2,NUP93,TGFB1,LZTS2,CASC3,NUP88,YWHAE,SUPT6H,NUP98,MAGOHB,DUSP16,NUP107,CPSF6,SRSF9,SRSF3,HSPA9,NUP155,NCBP2,DNAJC27,RPS15,SRSF7,PARK7,SRSF4,SMG7,SRS…	SP100,HNRNPA2B1,DDX39A,ANP32B,MAGOH,SLU7	PKD1,SMG6,SFN,GAS6,SMURF1
GO_MRNA_3_END_PROCESSING	GO:0031124	93	Up	6.394324754604205e-6	4.99756444102035e-4	2	PAF1,ZC3H3,THOC3,ZC3H11A,U2AF2,PABPC1,CPSF1,SNRPA,THOC1,PAPOLA,POLDIP3,THOC5,SRSF5,ZC3H14,PABPN1,PABPC1L,CSTF1,RPRD1B,CSTF2,RNF40,CPEB3,MTPAP,CASC3,MAGOHB,CPSF6,SRSF9,SRSF3,NCBP2,PAPOLG,SRSF7,SRSF4,SRSF11,CPSF3,DDX39A,SRSF6,UPF3B,THOC2,SYMPK,CCNT1,THOC6,GRSF1,SRRM1,CCNB1,CDC73,SRSF1,WDR33,CDK9,NCBP1,PNPT1,BARD1,DHX38,RPRD1A,EIF4A3,APP,ZNF473,POLR2D,FIP1L1,TUT1,CPSF7,RNF20,LSM11,SSU72,U2AF1,CHTOP,…	DDX39A,MAGOH,SLU7,NUDT21	CPEB3
GO_MRNA_TRANSPORT	GO:0051028	139	Up	6.536537607651992e-6	5.05604553301164e-4	1	UPF1,AKAP8L,MVP,ZC3H3,NUP160,TPR,THOC3,ZC3H11A,NDC1,U2AF2,NUP133,SMG6,CPSF1,IGF2BP2,NCBP3,NUP37,THOC1,XPO1,YTHDC1,SEH1L,KHSRP,ALKBH5,NUP50,AAAS,NUP188,POLDIP3,THOC5,SRSF5,PABPN1,RAE1,NXT2,FMR1,NUTF2,NUP93,CASC3,NUP88,SUPT6H,NUP98,MAGOHB,PARP11,NUP107,SRSF9,SRSF3,QKI,NUP155,NCBP2,SRSF7,SRSF4,SMG7,SRSF11,CPSF3,GLE1,NUP43,ENY2,FYTTD1,HNRNPA2B1,DDX39A,SRSF6,NUP153,UPF3B,NUP85,THOC2,SYMPK,PCID2,NUP214…	HNRNPA2B1,DDX39A,MAGOH,SLU7,HNRNPA3	SMG6
GO_POSITIVE_REGULATION_OF_TELOMERASE_RNA_LOCALIZATION_TO_CAJAL_BODY	GO:1904874	15	Up	6.758511693211508e-6	5.143092594394262e-4	1	CCT4,TCP1,DKC1,CCT7,SHQ1,NAF1,NHP2,CCT6A,CCT5,CCT8,CCT3,CCT2,RUVBL1,NOP10,RUVBL2	TCP1,CCT7,CCT6A
GO_POSITIVE_REGULATION_OF_RNA_SPLICING	GO:0033120	28	Up	6.786167757497427e-6	5.143092594394262e-4	2	THRAP3,U2AF2,DAZAP1,RBM22,CIRBP,SNW1,SRSF5,RBM3,SNRNP70,SETX,ZPR1,PRPF19,NUP98,NCL,PRDX6,HABP4,TRA2B,NCBP1,SF3B4,HNRNPLL,PIK3R1,RBMX,DYRK1A,TRA2A,ERN1,POLR2A,HSPA1A,RBMXL1	SNRNP70,PRDX6
GO_PROTEIN_LOCALIZATION_TO_MITOCHONDRION	GO:0070585	129	Up	6.974044588750653e-6	5.232625654939615e-4	1	BAD,AGK,BID,TOMM34,MIPEP,USP36,CASP8,CSNK2A2,SREBF1,TP63,LMAN1,TIMM21,TP73,HSP90AA1,DNAJA1,HUWE1,BAX,DNM1L,PPP1R13B,SIRT4,RNF31,SH3GLB1,TIMM13,HPS4,TOMM22,FBXO7,TSPO,SAMM50,GZMB,TIMM9,E2F1,BMF,GDAP1,BNIP3L,TIMM44,PDCD5,TIMM50,BBC3,GSK3A,PMPCB,MAPK8,PITRM1,YWHAE,UBE2D3,GRPEL1,FBXW7,MTCH2,AIP,TFDP2,HTRA2,RHOU,MFN2,DNAJC15,PPP3CC,MTERF4,ROMO1,TIMM17B,YWHAH,RAC2,TOMM40,TIMM10B,PRKAA1,YWHAQ,TIMM17A,TI…	BAX,TIMM13,PMPCB,UBE2D3,AIP,ROMO1,YWHAQ,SAE1,OXA1L,CALM3,YWHAB,BCL2,SREBF2	TP63,TP73,PPP1R13B,TIMM44,TFDP2,BAG4,FZD5,MICALL2,SFN
GO_EAR_MORPHOGENESIS	GO:0042471	69	Down	7.46113382310029e-6	5.542662086606087e-4	7	DVL2,NTN1,FGFR2,MYO3B,CELSR1,FGFR1,EDN1,MYO15A,MAPK1,TRIOBP,SIX4,FGF9,MAPK3,FZD3,EYA1,HPN,HOXA1,DVL1,GATA3,NAGLU,SLC9A3R1,SOBP,PTK7,WNT5A,OTX1,NR4A3,WNT1,SOX9,PAX8,INSIG2,SIX1,CHRNA10,ATP8A2,GSC,SPRY2,TFAP2A,MYO7A,SEC24B,LRIG3,SOD1,OSR1,WDPCP,LRIG1,ZEB1,WDR19,ABR,NIPBL,OSR2,FZD6,CTHRC1,STOX1,TTC39C,SIX2,CHD7,RPL38,TCAP,GATA2,TSHZ1,PRKRA,SCRIB,TBX1,ALDH1A3,SLITRK6,INSIG1,BCR,PDZD7,CEP290,MAFB,SLC4…		DVL2,NTN1,FGF9,FZD3,SOBP,SIX1,GSC,TFAP2A,LRIG3,OSR1,WDPCP,LRIG1,WDR19,FZD6,STOX1,TSHZ1,SLITRK6
GO_PROTEIN_LOCALIZATION_TO_NUCLEOPLASM	GO:1990173	11	Up	7.842986793904897e-6	5.769208815163573e-4	1	CCT4,TCP1,DKC1,CCT7,WRAP53,CCT6A,CCT5,TBRG1,CCT8,CCT3,CCT2	TCP1,CCT7,CCT6A
GO_PROTEIN_TARGETING_TO_MITOCHONDRION	GO:0006626	91	Up	7.940122668567676e-6	5.783955376918764e-4	1	AGK,BID,TOMM34,MIPEP,USP36,CSNK2A2,SREBF1,LMAN1,TIMM21,HSP90AA1,HUWE1,SIRT4,RNF31,SH3GLB1,TIMM13,HPS4,TOMM22,FBXO7,TSPO,SAMM50,TIMM9,GDAP1,BNIP3L,TIMM44,PDCD5,TIMM50,GSK3A,PMPCB,PITRM1,UBE2D3,GRPEL1,FBXW7,AIP,HTRA2,RHOU,MFN2,DNAJC15,MTERF4,ROMO1,TIMM17B,RAC2,TOMM40,TIMM10B,PRKAA1,TIMM17A,TIMM10,UQCRC2,NPEPPS,SAE1,HAX1,HSPD1,IMMP1L,TIMM8B,BAG3,OXA1L,BAG4,PINK1,TOMM40L,UBE2J2,VPS11,FZD5,CHCHD4,COX1…	TIMM13,PMPCB,UBE2D3,AIP,ROMO1,SAE1,OXA1L,SREBF2	TIMM44,BAG4,FZD5,MICALL2
GO_PROTEIN_DENEDDYLATION	GO:0000338	10	Up	8.108304075675778e-6	5.849673603826477e-4	2	COPS7A,COPS5,TOR1A,COPS4,COPS3,COPS7B,COPS2,COPS6,GPS1,COPS8	TOR1A,COPS2,GPS1
GO_TYPE_I_INTERFERON_PRODUCTION	GO:0032606	113	Up	8.888844506775268e-6	6.351714317555698e-4	2	DHX33,CREBBP,RNF216,POLR3B,POLR3E,OTUD5,NFKB2,ITCH,XRCC5,CYLD,MAVS,POLR2E,POLR2F,EP300,POLR3H,YY1,RNF125,RIOK3,PQBP1,PYCARD,RIPK2,RELB,LILRB1,CACTIN,PTPRS,TAX1BP1,DDX58,DHX58,NFKB1,DTX4,TRIM38,POLR3G,IFIH1,STAT1,TNFAIP3,TRIM32,TRIM25,POLR3GL,NMI,ZBP1,LRRFIP1,IRF1,IRF3,PIN1,TICAM1,IRF5,TRAF3,TRIM21,POLR3F,PTPN22,HAVCR2,DHX9,IL10,TLR4,FLOT1,TLR2,PPM1B,HERC5,NLRC5,HSPD1,G3BP1,POLR2K,POLR3A,TIRAP,UBE…	CYLD,POLR2E,PQBP1,RELB,NMI,IRF3,UBE2L6,IFI16,POLR2H,STAT6,DDX41,ISG15,HMGB1,XRCC6	POLR3B,POLR3E,DTX4,IFIH1,TRAF3IP1
GO_POSITIVE_REGULATION_OF_SYNAPSE_ASSEMBLY	GO:0051965	29	Down	9.015414511227444e-6	6.381382554503727e-4	7	ADGRL1,ADNP,OXT,SRPX2,EEF2K,FLRT3,CLSTN3,AMIGO2,TPBG,NTRK2,DLG5,WNT7A,GHRL,UBE2V2,NLGN2,CLSTN1,LRRN3,OXTR,AMIGO1,EPHB3,EFNA5,SLITRK6,SEMA4D,AGRN,IL1RAP,SEMA4A,NTRK1,BHLHB9,LRRC24		SRPX2,EEF2K,FLRT3,TPBG,DLG5,NLGN2,LRRN3,EPHB3,SLITRK6,AGRN,SEMA4A
GO_NEGATIVE_REGULATION_OF_STEM_CELL_PROLIFERATION	GO:2000647	9	Down	9.200693316757328e-6	6.451663734171049e-4	11	SNAI2,CTNNA1,FBLN1,FERMT1,PTN,OVOL2,TP53,KDF1,NF1		SNAI2,FBLN1,FERMT1,PTN,NF1
GO_REGULATION_OF_MRNA_CATABOLIC_PROCESS	GO:0061013	177	Up	9.545709331490324e-6	6.631616399460362e-4	2	UPF1,PSMB1,PSMC4,SLC11A1,SAMD4A,VIM,PSMA4,THRAP3,PUM2,YBX3,YBX1,ELAVL1,ROCK1,PSME4,PABPC1,IGF2BP2,EXOSC7,EXOSC5,TNRC6C,PKP1,XPO1,TNPO1,DIS3,PSMC5,KHSRP,FUS,PCBP4,PABPC4,TNRC6A,ALKBH5,PSME1,HNRNPC,PSMD5,PSMD8,CIRBP,HNRNPM,GTPBP1,TNRC6B,PSMC6,PSMA3,ZC3H14,PSMC1,PSMB5,APEX1,PSMA6,PSME2,PSMA7,E2F1,PSMD10,FMR1,PSMD7,MYEF2,ZC3HAV1,HSPB1,PSMA2,EXOSC3,CPEB3,PSMD3,PSMD11,HSPA8,PSMD9,MAPK14,XRN1,FXR1,EIF4G…	ELAVL1,EXOSC7,PSMC5,PSME1,APEX1,PSMB2,PSMA1,ANP32A,YWHAB,ANGEL2,TAF15,PSMB3	PKP1,PSMA6,CPEB3,MAPK14,METTL14,PKP3,MTOR
GO_TRICARBOXYLIC_ACID_CYCLE	GO:0006099	32	Up	9.810908252326307e-6	6.753325194238925e-4	2	MDH1,CS,IDH3G,SDHA,ME2,DLD,FH,ACO2,IDH3B,OGDH,NNT,SDHB,DLST,ACO1,PDHA1,SUCLA2,IREB2,MDH1B,IDH1,SDHC,MDH2,DLAT,ME3,SUCLG1,IDH3A,SDHAF2,PDHB,SUCLG2,FAHD1,DHTKD1,IDH2,SDHD	MDH1,ACO2,IDH3B,DLST,SUCLA2	DHTKD1
GO_ANTIGEN_RECEPTOR_MEDIATED_SIGNALING_PATHWAY	GO:0050851	248	Up	1.005143844744395e-5	6.855994788288359e-4	4	CD38,CD79B,PSMB1,CD4,BTK,FYN,CD22,PSMC4,WAS,BTN3A1,PRKCH,STAP1,PSMA4,LCP2,FOXP3,BCAR1,PIK3CB,PHPT1,CUL1,TAB2,RC3H2,WNK1,PRKCQ,CBFB,PSME4,EIF2B3,FCGR2B,FBXW11,TXK,PAG1,PAK3,CEACAM1,PSEN1,MEF2C,PTPRC,CYLD,LAT2,BAX,PSMC5,SPG21,PSME1,RNF31,EZR,PSMD5,ABL1,PSMD8,CRKL,MAPK1,GRAP2,PSMC6,PSMA3,PSMC1,PSMB5,PSMA6,PSME2,SLA2,NFATC2,PSMA7,PSMD10,PSMD7,CSK,CD276,RIPK2,IKBKB,KCNN4,PRKD2,CD79A,PIK3R2,PSMA2,GATA3…	PRKCH,CBFB,CYLD,LAT2,BAX,PSMC5,PSME1,BTN3A3,PSMB2,PSMA1,TRAT1,BCL2,HLA-DQA1,CD247,PSMB3	CD22,ABL1,PSMA6,PIK3CA,TNFRSF21,IGHG3,IGHV1-18,IGHV3-53,IGLL5
GO_RESPONSE_TO_INTERFERON_GAMMA	GO:0034341	163	Up	1.070082025037924e-5	7.23317606654013e-4	4	CX3CL1,NUB1,WAS,SLC11A1,NR1H3,VIM,CD44,IFNGR1,PIAS1,VAMP3,SEC61A1,SP100,CDC42,TXK,STXBP2,EDN1,OAS1,KIF16B,ICAM1,HSP90AB1,JAK2,IL12RB1,CD40,HCK,MID1,CCL22,CCL17,STX4,CDC37,RPS6KB1,CCL2,OAS3,OAS2,IFNG,GAPDH,TRIM38,WNT5A,CCL20,ACTR3,STAT1,KYNU,SUMO1,STXBP3,TRIM62,CD58,GBP3,GBP1,IRF6,TRIM25,NMI,MT2A,IRF1,MED1,IRF3,IRF5,BST2,ASS1,NR1H2,GCH1,TRIM21,PPARG,TRIM5,TRIM22,OASL,SYNCRIP,FLNB,CALCOCO2,STXBP1,T…	SP100,CDC42,STXBP2,ICAM1,STX4,CDC37,ACTR3,NMI,IRF3,TRIM22,ACTG1,IFITM2,HLA-DQA1,CCL3L3	CX3CL1,KIF16B,MID1,IRF6,SNCA,CLDN1,CDC42EP4,CCL5,CCL14,RAB7B
GO_REGULATION_OF_SYNAPSE_ASSEMBLY	GO:0051963	52	Down	1.240066194746521e-5	8.307336302842095e-4	7	NTN1,VPS35,ADGRL1,GPC4,MEF2C,SIX4,ADNP,OXT,SRPX2,EEF2K,PTPRS,MDGA1,WNT5A,EIF4G1,RAB17,FLRT3,LRFN3,SIX1,LRFN1,TLR2,CLSTN3,AMIGO2,APP,SNCA,TPBG,NTRK2,DLG5,WNT7A,GHRL,PPP1R9A,PDLIM5,ARF6,UBE2V2,PTK2,NLGN2,CLSTN1,LRRN3,LRFN4,OXTR,AMIGO1,EPHB3,EFNA5,SLITRK6,SEMA4D,AGRN,IL1RAP,SEMA4A,NTNG2,NTRK1,BHLHB9,COLQ,LRRC24		NTN1,SRPX2,EEF2K,FLRT3,SIX1,SNCA,TPBG,DLG5,NLGN2,LRRN3,EPHB3,SLITRK6,AGRN,SEMA4A
GO_ENERGY_DERIVATION_BY_OXIDATION_OF_ORGANIC_COMPOUNDS	GO:0015980	220	Up	1.2794758547857072e-5	8.495493219873594e-4	2	NDUFAB1,SLC25A13,COX10,UQCRC1,MDH1,COX15,BID,IGF1,NDUFS1,RB1CC1,AIFM2,PHKA2,PPP1R3F,CS,NDUFB4,MTFR1,IDH3G,PYGM,ADGRF5,ACADVL,SDHA,TIGAR,PGM1,ME2,GSK3B,NOA1,MT3,GNAS,COQ9,NDUFB2,DLD,FH,SORBS1,NDUFB7,ACO2,PYGL,HIF1A,PYGB,IDH3B,SLC25A14,TAZ,PHKB,GYS1,AKT2,ETFB,GSK3A,OGDH,PRKAG2,NDUFC1,PPARGC1A,NDUFS8,TRPV4,IFNG,COX6A1,ALDH5A1,NNT,IL4,GBE1,POMC,GPD2,NDUFS7,COQ10B,PASK,SLC25A12,COX7A2L,PARK7,LEPR,SDHB…	NDUFAB1,MDH1,ACO2,IDH3B,DLST,COX6B1,SUCLA2,ETFA,OXA1L,NDUFB6,CYCS,NDUFV2,NDUFB1,NDUFA6	IGF1,SORBS1,ALDH5A1,GPD2,PIK3CA,DYRK2,COX4I2,GFPT2,PER2,PPP1R3D,SNCA,INSR,DHTKD1,MTOR
GO_INTERFERON_GAMMA_MEDIATED_SIGNALING_PATHWAY	GO:0060333	78	Up	1.4079453535067314e-5	9.24034686285227e-4	4	NR1H3,CD44,IFNGR1,PIAS1,SP100,TXK,OAS1,ICAM1,HSP90AB1,JAK2,HCK,MID1,CDC37,OAS3,OAS2,IFNG,TRIM38,STAT1,SUMO1,TRIM62,GBP1,IRF6,TRIM25,NMI,MT2A,IRF1,MED1,IRF3,IRF5,NR1H2,TRIM21,PPARG,TRIM5,TRIM22,OASL,IRF4,PARP9,PML,NLRC5,IRF8,TP53,CAMK2D,CAMK2G,NCAM1,FCGR1A,IFNGR2,JAK1,GBP2,VCAM1,PRKCD,B2M,TRIM68,IRF2,PTAFR,TRIM8,PARP14,PTPN2,HLA-DQB1,CIITA,SOCS3,SOCS1,IRF7,HLA-DRB1,HLA-DQA1,HLA-DRB5,HLA-DRA,HLA-E,…	SP100,ICAM1,CDC37,NMI,IRF3,TRIM22,HLA-DQA1	MID1,IRF6
GO_REGULATION_OF_RESPONSE_TO_BIOTIC_STIMULUS	GO:0002831	433	Up	1.4343412050368682e-5	9.24034686285227e-4	4	TSPAN6,FGR,SARM1,CREBBP,CX3CL1,PSMB1,BTK,FYN,RNF216,LTF,PSMC4,POLR3B,MATR3,MARCO,BIRC3,NR1H3,IFNGR1,HMGB3,GRN,PIAS1,PSMA4,TNIP3,CYBA,CUL1,TAB2,PUM2,TRAF3IP2,CASP8,TSPAN32,PSME4,SIRT2,FAM3A,PRKACA,UBE2D1,FCGR2B,FBXW11,PVR,ALPK1,TXK,GRAMD4,ICAM3,PAK3,UBE2K,PIK3C3,TIGAR,ITCH,XRCC5,CEACAM1,ARG2,CYLD,ZMPSTE24,FCN1,WDFY1,PSMC5,MAVS,LAG3,IRAK3,MUL1,PSME1,PPP2R3C,TYRO3,MAP3K1,PSMD5,TREM2,PGC,HSP90AB1,JAK…	SIRT2,CYLD,PSMC5,PSME1,PQBP1,RELB,CDC37,ICAM2,UBE2D3,OPTN,NMI,PSMB2,IRF3,PSMA1,TANK,TARBP2,NONO,IFI16,TRIM44,PRDX2,SH2D1A,SIGIRR,HMGB1,XRCC6,PSMB3	TSPAN6,CX3CL1,LTF,POLR3B,MATR3,HMGB3,ALPK1,PSMA6,RAB11FIP2,MAP2K6,IFIH1,SPINK5,RSAD2,DAB2IP,DDX60,CTSK,PGLYRP2,PRKCE,ELMOD2,TRAF3IP1,CCL5,RAB7B
GO_REGULATION_OF_MULTI_ORGANISM_PROCESS	GO:0043900	633	Up	1.4408869374785423e-5	9.24034686285227e-4	12	TSPAN6,FGR,FUCA2,BAD,SARM1,POLR2J,CREBBP,CX3CL1,PSMB1,CD4,BTK,FYN,RNF216,LTF,PSMC4,POLR3B,MATR3,IGF1,MARCO,CD74,BIRC3,NR1H3,KPNA6,IFNGR1,HMGB3,GRN,PIAS1,PSMA4,YTHDC2,POLR2B,RSF1,TNIP3,CYBA,CUL1,TAB2,EIF2AK2,PUM2,TRAF3IP2,CTDP1,CASP8,TSPAN32,TAF11,PKN2,HDAC4,PSME4,SIRT2,NUCKS1,PABPC1,FAM3A,PRKACA,UBE2D1,FCGR2B,FBXW11,PVR,ALPK1,TSG101,HACD3,TXK,GRAMD4,RAB7A,ICAM3,TOP2B,PAK3,LAMP3,UBE2K,PIK3C3,ITCH,…	CTDP1,SIRT2,CYLD,PSMC5,PSME1,POLR2E,PQBP1,POLR2C,RELB,CDC37,ICAM2,UBE2D3,HDAC1,OPTN,NMI,PSMB2,IRF3,PSMA1,TANK,TARBP2,NONO,IFI16,POLR2H,TRIM44,PRDX2,BCL2,PPIH,CFL1,RAD23A,SH2D1A,SIGIRR,IFITM2,ISG15,HMGB1,XRCC6,PSMB3	TSPAN6,CX3CL1,LTF,POLR3B,MATR3,IGF1,HMGB3,ALPK1,PSMA6,RAB11FIP2,MAP2K6,IFIH1,ACVR1C,SPINK5,RSAD2,DAB2IP,DDX60,CTSK,FBXL2,PGLYRP2,NPPC,CHMP4C,PRKCE,ELMOD2,PLCB1,TMPRSS2,ZNF502,TRAF3IP1,KRT6A,CCL5,RAB7B
GO_RESPONSE_TO_INTERLEUKIN_1	GO:0070555	170	Up	1.4409177435075512e-5	9.24034686285227e-4	6	GCLC,TFPI,CD38,UPF1,CX3CL1,SELE,PSMB1,PSMC4,VRK2,PSMA4,YTHDC2,CYBA,CUL1,TAB2,HYAL2,HDAC4,PSME4,RORA,FBXW11,EDN1,TOLLIP,PSMC5,IGBP1,ICAM1,IRAK3,PSME1,PSMD5,PSMD8,TAB1,RBX1,PSMC6,PSMA3,HIF1A,PSMC1,RPS6KA5,PSMB5,YY1,PSMA6,NFKBIA,PSME2,CD40,PSMA7,PSMD10,MAPK3,CCL22,CCL17,PSMD7,USP10,PYCARD,RIPK2,IKBKB,CACTIN,NOD1,PSMA2,MAP3K8,PSMD3,PSMD11,CCL2,NFKB1,PSMD9,IL17A,SKP1,IL1A,CCL20,PSMD14,IL1R2,IL1R1,KMO,…	PSMC5,ICAM1,PSME1,PSMB2,PSMA1,TANK,CCL3L3,PSMB3	GCLC,CX3CL1,SELE,PSMA6,IL6,DAB2IP,SNCA,HNMT,PLCB1,CCL5,CCL14
GO_POSITIVE_REGULATION_OF_TYPE_I_INTERFERON_PRODUCTION	GO:0032481	68	Up	1.4962775751778638e-5	9.514042920813145e-4	2	DHX33,CREBBP,POLR3B,POLR3E,NFKB2,XRCC5,MAVS,POLR2E,POLR2F,EP300,POLR3H,RIOK3,PQBP1,RIPK2,DDX58,DHX58,NFKB1,POLR3G,IFIH1,STAT1,POLR3GL,ZBP1,LRRFIP1,IRF1,IRF3,TICAM1,IRF5,POLR3F,PTPN22,DHX9,TLR4,FLOT1,TLR2,HSPD1,POLR2K,POLR3A,POLR3K,IFI16,POLR2H,HMGB2,TLR3,SYK,STAT6,CTNNB1,POLR3D,CD14,POLR1C,MYD88,RELA,DHX36,POLR2L,PTPN11,RNF135,SETD2,ZBTB20,DDX41,TBK1,IRAK1,IRF7,POLR3C,HMGB1,XRCC6,PLCG2,CHUK,DDX3X…	POLR2E,PQBP1,IRF3,IFI16,POLR2H,STAT6,DDX41,HMGB1,XRCC6	POLR3B,POLR3E,IFIH1
GO_TERMINATION_OF_RNA_POLYMERASE_II_TRANSCRIPTION	GO:0006369	35	Up	1.8968771080195678e-5	0.0011959889866782199	2	CPSF1,PAPOLA,SNRPD3,PABPN1,CSTF1,CSTF2,MAZ,SETX,NCBP2,TTF2,CPSF3,SYMPK,SNRPB,MED18,WDR33,NCBP1,SNRPF,ZNF473,SNRPG,FIP1L1,CPSF7,LSM11,SCAF4,SSU72,CPSF4,SLBP,PCF11,CPSF2,NUDT21,CLP1,CSTF3,CSTF2T,LSM10,SNRPE,SCAF8	SNRPD3,NUDT21
GO_PROTEIN_LOCALIZATION_TO_ORGANELLE	GO:0033365	818	Up	2.0856670639187533e-5	0.0013040633317152005	1	BAD,M6PR,CROT,LAMP2,TMEM98,AP2B1,AGK,PAF1,MARK4,ADAM22,SEC62,RPS20,FYN,ANLN,CEP68,BID,RGPD5,NUDCD3,AGPS,TOMM34,SEC63,KPNA6,MIPEP,RABEP1,CENPQ,LRRC7,PEX3,CDH1,ZFYVE16,SPDL1,PARP3,SPATA7,CNTLN,HSPA5,TPR,TSPAN17,CC2D2A,VPS13D,USP36,SEC61A1,CROCC,ACAA1,WAPL,RPL18,CASP8,NGFR,TNPO3,ABCA7,AP3D1,IPO5,TRAM2,SEC61A2,YBX1,CLDN18,SP100,TRAM1,PRKCZ,HYAL2,POLR1A,NUP133,VPS35,BCL3,NEDD4,CSNK2A2,RPL31,SREBF1,UBE…	M6PR,LAMP2,RPL18,SP100,SNX10,BAX,RPLP0,TIMM13,ARFRP1,MAPRE1,KPNA3,ACD,PMPCB,KPNB1,CDK5RAP3,UBE2D3,EHD1,AIP,SPCS2,CRIPT,TCP1,OPTN,ROMO1,YWHAQ,CCT7,TOR1A,RPS24,SAE1,RPS8,SRP9,CCT6A,BUB3,OXA1L,CALM3,RPL29,YWHAB,RPSA,BCL2,RPL14,RPF2,RPS26,SREBF2	TMEM98,LRRC7,SPATA7,NEDD4,TP63,PTGS2,TP73,MAPRE3,PPP1R13B,FERMT1,MID1,FGF9,TIMM44,MAPK14,EHHADH,ARL6,TFDP2,HMGCL,WDR35,TTC21B,OBSL1,SIX1,GNL3L,CALY,LRRC1,TRIM29,BBS4,CARM1,NVL,TBC1D32,BAG4,WDR19,ATP13A2,DISC1,FZD5,LZTFL1,IFT122,MICALL2,WRN,TTC21A,PKIG,TAPT1,RAB33B,DAG1,JUP,SFN,IFT140,APOD,NF1,CD2AP,SMURF1,KIAA0753
GO_NEGATIVE_REGULATION_OF_RESPONSE_TO_BIOTIC_STIMULUS	GO:0002832	80	Up	2.2157256190005247e-5	0.0013739330016000774	13	TSPAN6,LTF,NR1H3,GRN,SIRT2,FAM3A,ITCH,CEACAM1,ARG2,IRAK3,MUL1,TYRO3,TTLL12,SAMHD1,RNF125,RIOK3,LILRB1,CACTIN,RPS19,CARD8,C1QBP,DHX58,TRIM38,TNFAIP3,NMI,FGL2,SEC14L1,NR1H2,PPARG,SPINK5,IL2RA,HAVCR2,TRAFD1,MAPKBP1,PPM1B,TARBP2,NLRC5,ARRB2,DUSP10,SERPING1,TKFC,CD96,VSIG4,SLAMF8,NLRX1,ADAR,IFI16,METTL3,HTRA1,CRK,PRDX2,NLRC3,LGALS9,SERPINB9,PARP14,TRIB1,RNF26,PTPN2,A2M,SCRIB,NPLOC4,SIGIRR,YTHDF3,KIR2D…	SIRT2,NMI,TARBP2,IFI16,PRDX2,SIGIRR	TSPAN6,LTF,SPINK5,TRAF3IP1
GO_PROTEIN_MODIFICATION_BY_SMALL_PROTEIN_REMOVAL	GO:0070646	255	Up	2.288467290151101e-5	0.0013972310060769487	2	PSMB1,BRCA1,PSMC4,ZRANB1,BIRC3,USP2,PSMA4,USP28,TNIP3,USP36,USP13,ATXN3,RHOA,OTUD5,PSME4,POLB,UBE2D1,ACTB,SART3,USP33,ITCH,SENP1,KEAP1,CYLD,USP40,ATXN7L3,PSMC5,UIMC1,OTUB2,USP48,PSME1,CLSPN,PSMD5,PSMD8,JOSD1,TAB1,EP300,PSMC6,PSMA3,HIF1A,PSMC1,PSMB5,YY1,PSMA6,NFKBIA,PSME2,PSMA7,ACTR5,USP14,SMAD7,PSMD10,USP11,PSMD7,USP10,USP31,CCP110,BABAM1,TFPT,USP42,PSMA2,TGFBR1,DDX58,GATA3,PSMD3,PSMD11,KAT2A,SMU…	CYLD,PSMC5,PSME1,PSMB2,PSMA1,TANK,TOR1A,UBXN1,COPS2,GPS1,RAD23A,PSMB3	USP2,USP40,PSMA6,SUDS3,IFIH1,IL33,USP43,KDM1B,AR,NFRKB,BRCC3,USP51,USP27X
GO_NEGATIVE_REGULATION_OF_INNATE_IMMUNE_RESPONSE	GO:0045824	49	Up	2.2958197636493508e-5	0.0013972310060769487	4	NR1H3,GRN,FAM3A,CEACAM1,IRAK3,MUL1,TYRO3,TTLL12,SAMHD1,LILRB1,CACTIN,RPS19,DHX58,TNFAIP3,NMI,NR1H2,PPARG,HAVCR2,TRAFD1,NLRC5,ARRB2,DUSP10,SERPING1,CD96,VSIG4,SLAMF8,NLRX1,ADAR,IFI16,METTL3,CRK,NLRC3,LGALS9,SERPINB9,PARP14,PTPN2,A2M,SCRIB,YTHDF3,KIR2DL4,YTHDF2,CNOT7,CR1,MICA,HLA-E,HLA-G,HLA-F,SERPINB4,TREX1	NMI,IFI16
GO_POSITIVE_REGULATION_OF_VIRAL_TRANSCRIPTION	GO:0050434	41	Up	2.309164930741592e-5	0.0013972310060769487	3	POLR2J,POLR2B,RSF1,CTDP1,TAF11,NUCKS1,TFAP4,POLR2E,SMARCB1,POLR2F,EP300,SNW1,NELFCD,POLR2C,POLR2I,HPN,ZNF639,GTF2F1,SMARCA4,CCNT1,MDFIC,DHX9,CDK9,GTF2B,LEF1,POLR2D,POLR2K,CHD1,RRP1B,POLR2H,POLR2G,JUN,POLR2L,POLR2A,NELFA,SP1,GTF2F2,NELFB,SUPT5H,NELFE,SUPT4H1	CTDP1,POLR2E,POLR2C,POLR2H
GO_REGULATION_OF_MORPHOGENESIS_OF_A_BRANCHING_STRUCTURE	GO:0060688	38	Down	2.3750583306381435e-5	0.0014256050123822393	7	BTBD7,SNAI2,FGFR2,MAP3K13,NTN4,SIRT6,FGFR1,ABL1,SIX4,BMP7,MDK,VEGFA,WNT5A,RTN4,PGF,BCL11A,BMP4,SOX9,PAX8,SIX1,WNT2B,SULF1,FGF7,GREM1,CTNNB1,AR,SIX2,MAGED1,TACSTD2,RXRA,LRRK2,PDGFA,FKBPL,LGR4,PHB2,TNF,ETV5,HOXB7		SNAI2,NTN4,ABL1,PGF,BCL11A,SIX1,WNT2B,SULF1,GREM1,AR,TACSTD2,RXRA
GO_CELL_ACTIVATION_INVOLVED_IN_IMMUNE_RESPONSE	GO:0002263	599	Up	2.6949969656107248e-5	0.0016048065264267675	4	FGR,FUCA2,ENPP4,ITGAL,LAMP2,TMEM98,ALDH3B1,PSMB1,MGST1,MMP25,BTK,PLAUR,TYROBP,ERCC1,LTF,ALOX5,MVP,DNASE1L1,CAPN1,SLC11A1,SERPINB1,ERP44,DERA,RNASET2,CD44,TNFRSF1B,GRN,LRRC7,GAB2,ATP6V0A1,VCL,TIMP2,AGA,PARP3,C12orf4,FOXP3,HEXB,CYBA,HEBP2,RC3H2,SERPINB3,GDI2,ATP11B,SLC2A3,ACAA1,SPHK2,CTSA,CNN2,SBNO2,CDK13,CD84,PKM,TP53BP1,RHOA,PRKCZ,ROCK1,ATP11A,BCL3,KCNAB2,RORA,RAB27A,TFRC,FCGR2B,STK10,AP1M1,TBX21…	LAMP2,TYROBP,SERPINB1,GDI2,PKM,MLH1,STXBP2,LAT2,ICAM1,STX4,GSDMD,RELB,KPNB1,CTSC,BIN2,MAD2L2,PRDX6,CTSD,DOCK2,TMBIM1,ILF2,ALDOA,BATF,EEF1A1,STAT6,PGAM1,RHOG,HMGB1,TUBB,XRCC6,CPNE1,PECAM1	TMEM98,LTF,DNASE1L1,LRRC7,PKP1,ABL1,RAB3D,MLEC,FRK,MAPK14,SNX4,MSH6,MYB,HVCN1,LRP1,CKAP4,IL6,IL33,IL18,FER,ENPP3,PGLYRP2,DNASE1L3,PRKCE,SOCS5,LRG1,JUP,IFNL1,METTL7A,SEMA4A,ATG7,MTOR
GO_REGULATION_OF_SYMBIOSIS_ENCOMPASSING_MUTUALISM_THROUGH_PARASITISM	NA	193	Up	2.8164370601227525e-5	0.0016639155324488987	NA	FUCA2,BAD,POLR2J,CD4,LTF,CD74,KPNA6,YTHDC2,POLR2B,RSF1,EIF2AK2,CTDP1,TAF11,PKN2,NUCKS1,PABPC1,TSG101,HACD3,RAB7A,TOP2B,LAMP3,MID2,CHMP2B,PPIE,REST,FCN1,MAVS,OAS1,CCNK,TFAP4,SRPK1,POLR2E,SMARCB1,LGALS1,POLR2F,APOBEC3H,EP300,SNW1,NELFCD,CHMP4B,VAPA,FMR1,POLR2C,TRIM35,POLR2I,HPN,ZC3HAV1,CAV2,CAV1,TRIM14,DDX5,OAS3,OAS2,GAPDH,SNX3,TRIM38,EXOC2,STAT1,CHMP3,HDAC1,TRIM62,NR5A2,TRIM32,VPS4B,TARDBP,TRIM25,…	CTDP1,POLR2E,POLR2C,HDAC1,TARBP2,IFI16,POLR2H,BCL2,PPIH,CFL1,RAD23A,IFITM2,ISG15	LTF,RSAD2,FBXL2,CHMP4C,TMPRSS2,ZNF502,KRT6A,CCL5
GO_POSITIVE_REGULATION_OF_MRNA_PROCESSING	GO:0050685	25	Up	3.116686641743628e-5	0.001816836213436732	2	PAF1,THRAP3,DAZAP1,CIRBP,SNW1,RBM3,SNRNP70,CPEB3,PRPF19,NUP98,NCBP2,NCL,PRDX6,CCNB1,CDC73,TRA2B,NCBP1,SF3B4,RBMX,TRA2A,LEO1,NUDT21,DHX36,HSF1,RBMXL1	SNRNP70,PRDX6,NUDT21	CPEB3
GO_PROTEIN_LOCALIZATION_TO_CHROMOSOME_TELOMERIC_REGION	GO:0070198	27	Up	3.123708803589743e-5	0.001816836213436732	1	XRCC5,ATRX,TINF2,ACD,TNKS2,CCT4,TCP1,POT1,GNL3L,DKC1,TERF2,CCT7,NABP2,BRCA2,WRAP53,CCT6A,TERF1,ATM,CCT5,CCT8,CCT3,GNL3,CCT2,TERF2IP,TNKS,ATR,PINX1	ACD,TCP1,CCT7,CCT6A	GNL3L
GO_RRNA_METABOLIC_PROCESS	GO:0016072	206	Up	3.266061119382417e-5	0.001872975582819467	2	LAS1L,RPUSD1,TSR3,UTP18,TFB1M,MRTO4,NOP58,USP36,RIOK2,WDR3,WDR18,THUMPD1,RRP15,EXOSC7,EXOSC5,DIS3,WBP11,DIMT1,NOP14,DDX18,XRN2,ESF1,PES1,SNU13,DDX17,NOP56,RBFA,RIOK3,SUV39H1,ERI1,PIH1D1,ERCC2,POP4,RPS16,FBL,RPS19,DDX49,EXOSC3,NPM3,GTPBP4,FTSJ3,UTP6,GAR1,FRG1,KRR1,NOP2,MDN1,BYSL,DROSHA,XRN1,RRP9,RPS15,WDR75,NOL10,RPF1,ZNHIT6,EBNA1BP2,ERI3,NSUN4,HEATR1,FCF1,RCL1,WDR55,EXOSC8,UTP20,MTERF4,RPL5,DDX54…	EXOSC7,DDX54,NSUN5,IMP4,RPS24,RPS8,POP7,RPL14,RPF2	NSUN4,PELP1,URB1,NVL,DDX51,PWP2,UTP14C
GO_DESMOSOME_ORGANIZATION	GO:0002934	9	Down	3.270155955609092e-5	0.001872975582819467	5	SNAI2,DSG2,PKP2,DSP,PERP,GRHL1,PRKCA,JUP,PKP3		SNAI2,DSG2,PERP,GRHL1,JUP,PKP3
GO_ARP2_3_COMPLEX_MEDIATED_ACTIN_NUCLEATION	GO:0034314	29	Up	3.439312436382778e-5	0.001954936455316666	5	WAS,NCKAP1,PICK1,WASL,ACTR3C,ARPC3,ACTR3,ARPC1B,GMFG,HIP1R,ACTR3B,ARPC5L,FCHSD2,ACTR2,ABI2,AP1AR,ARF1,IQGAP2,JMY,WHAMM,ARPC5,ARPC2,CORO1B,GMFB,TRIM27,ARPC4,ARPC1A,BRK1,CYFIP1	ARPC3,ACTR3,ARPC5L,ARF1,WHAMM	NCKAP1,ACTR3C
GO_MRNA_SPLICE_SITE_SELECTION	GO:0006376	25	Up	3.503319912849213e-5	0.001969912654776842	2	LUC7L,CELF2,SFSWAP,YTHDC1,SF3A1,SRSF5,SF3A2,SETX,LUC7L3,SRSF9,PTBP2,SRSF6,SNRPC,SRSF1,NOL3,LUC7L2,RBMX,CELF1,SLU7,PSIP1,SF1,SF3A3,PRPF39,SRSF10,ISY1	CELF2,SLU7,SRSF10	SF3A1,NOL3
GO_MYELOID_LEUKOCYTE_ACTIVATION	GO:0002274	556	Up	3.518170008531212e-5	0.001969912654776842	4	FGR,FUCA2,ENPP4,SLC7A2,KMT2E,ITGAL,LAMP2,CX3CL1,ALDH3B1,PSMB1,MGST1,MMP25,BTK,PLAUR,TYROBP,LTF,ALOX5,MVP,DNASE1L1,CAPN1,SLC11A1,CD74,SERPINB1,ERP44,DERA,NR1H3,RNASET2,CD44,IFNGR1,TNFRSF1B,GRN,LRRC7,GAB2,ATP6V0A1,VCL,STAP1,TIMP2,AGA,LCP2,C12orf4,HEXB,CYBA,HEBP2,SERPINB3,GDI2,ATP11B,SLC2A3,ACAA1,SPHK2,TSPAN32,CTSA,CNN2,SBNO2,CDK13,CD84,SPI1,PKM,RHOA,ROCK1,HYAL2,ATP11A,ADGRF5,KCNAB2,RORA,PLA2G10,RAB…	LAMP2,TYROBP,SERPINB1,GDI2,PKM,STXBP2,LAT2,STX4,GSDMD,RELB,KPNB1,CTSC,BIN2,PRDX6,CTSD,DOCK2,TMBIM1,ILF2,ALDOA,BATF,EEF1A1,RHOH,PGAM1,RHOG,HMGB1,TUBB,XRCC6,CPNE1,PECAM1	CX3CL1,LTF,DNASE1L1,LRRC7,PKP1,RAB3D,MLEC,FRK,MAPK14,SNX4,HVCN1,CKAP4,IL6,IL33,SNCA,IL18,FER,ENPP3,DNASE1L3,PRKCE,LRG1,JUP,METTL7A,SHPK,ATG7,CCL5
GO_REGULATION_OF_VIRAL_TRANSCRIPTION	GO:0046782	61	Up	3.721167884876593e-5	0.0020663074978377045	3	POLR2J,POLR2B,RSF1,CTDP1,TAF11,NUCKS1,MID2,REST,TFAP4,POLR2E,SMARCB1,POLR2F,EP300,SNW1,NELFCD,POLR2C,POLR2I,HPN,TRIM14,HDAC1,TRIM62,TRIM32,TARDBP,ZNF639,GTF2F1,SMARCA4,ZFP36,CCNT1,TRIM21,INPP5K,MDFIC,DHX9,CDK9,GTF2B,LEF1,TARBP2,IFITM3,POLR2D,POLR2K,CHD1,TRIM11,RRP1B,POLR2H,PSMC3,POLR2G,TRIM8,JUN,POLR2L,POLR2A,NELFA,SP1,GTF2F2,NELFB,SUPT5H,NELFE,TRIM27,TRIM13,SUPT4H1,CCL5,CCL4,CCL3	CTDP1,POLR2E,POLR2C,HDAC1,TARBP2,POLR2H	CCL5
GO_AEROBIC_ELECTRON_TRANSPORT_CHAIN	GO:0019646	15	Up	3.745406100305582e-5	0.0020663074978377045	2	COX10,COX15,COX6A1,COX7A2L,COX6B1,COX7C,COX4I2,COX4I1,COX7B,COX5B,COX6C,CYCS,COX8A,COX5A,NDUFA4	COX6B1,CYCS	COX4I2
GO_POSITIVE_REGULATION_OF_MULTI_ORGANISM_PROCESS	GO:0043902	449	Up	3.898512028660807e-5	0.0021350756022658415	12	TSPAN6,BAD,SARM1,POLR2J,CREBBP,PSMB1,CD4,BTK,FYN,LTF,PSMC4,POLR3B,MATR3,MARCO,CD74,BIRC3,NR1H3,KPNA6,HMGB3,GRN,PSMA4,YTHDC2,POLR2B,RSF1,TNIP3,CYBA,CUL1,TAB2,PUM2,CTDP1,CASP8,TAF11,PKN2,HDAC4,PSME4,SIRT2,NUCKS1,PABPC1,PRKACA,UBE2D1,FBXW11,PVR,ALPK1,TSG101,HACD3,TXK,GRAMD4,RAB7A,ICAM3,TOP2B,PAK3,UBE2K,PIK3C3,ITCH,XRCC5,CYLD,CHMP2B,PPIE,FCN1,WDFY1,PSMC5,AURKA,MAVS,LAG3,IRAK3,TFAP4,PSME1,TYRO3,MAP3K1…	CTDP1,SIRT2,CYLD,PSMC5,PSME1,POLR2E,PQBP1,POLR2C,RELB,ICAM2,UBE2D3,OPTN,PSMB2,IRF3,PSMA1,TANK,TARBP2,NONO,IFI16,POLR2H,PPIH,CFL1,RAD23A,SH2D1A,HMGB1,XRCC6,PSMB3	TSPAN6,LTF,POLR3B,MATR3,HMGB3,ALPK1,PSMA6,RAB11FIP2,MAP2K6,IFIH1,RSAD2,DAB2IP,DDX60,CTSK,PGLYRP2,CHMP4C,PRKCE,PLCB1,TMPRSS2,ZNF502,CCL5,RAB7B
GO_SCF_DEPENDENT_PROTEASOMAL_UBIQUITIN_DEPENDENT_PROTEIN_CATABOLIC_PROCESS	GO:0031146	89	Up	3.9379950986513275e-5	0.0021410708134189066	2	FBXL3,PSMB1,PSMC4,WWTR1,PSMA4,CUL1,PSME4,FBXW11,PSMC5,PSME1,PSMD5,PSMD8,RBX1,PSMC6,PSMA3,PSMC1,PSMB5,PSMA6,PSME2,PSMA7,PSMD10,PSMD7,FBXO31,PSMA2,FBXW4,FBXL15,CUL2,FBXL20,PSMD3,PSMD11,FBXW7,PSMD9,FBXO9,FBXL4,SKP1,RNF7,PSMD14,FBXO2,FBXO6,KIF14,FBXL5,LRRC29,PSMF1,PSMB2,FBXL12,FBXL16,PSMA1,PSME3,FBXO44,FBXL8,PSMB7,CUL4A,PSMB6,PSMA5,SKP2,FBXL17,FBXO38,AMN1,FBXO4,FBXL2,PSMA8,FBXL18,CUL4B,FBXW5,PSMD4,PS…	PSMC5,PSME1,PSMB2,PSMA1,PSMB3	WWTR1,PSMA6,FBXL2,FBXL13
GO_REGULATION_OF_AXON_GUIDANCE	GO:1902667	31	Down	4.028240038889685e-5	0.0021743802166754897	7	SEMA3F,MYCBP2,SEMA3G,SEMA3B,SEMA3A,SEMA3C,SEMA6A,NRP1,MEGF8,CXCL12,VEGFA,SEMA5A,WNT5A,ZSWIM6,PLXNA3,ZSWIM4,SEMA4F,SEMA7A,SEMA6C,SLIT2,YTHDF1,PTPRO,ZSWIM5,RYK,SEMA6B,SEMA4C,SEMA4B,SEMA4D,SEMA4A,BMPR2,ZSWIM8		MEGF8,CXCL12,SEMA5A,ZSWIM4,YTHDF1,SEMA4B,SEMA4A
GO_PROTEIN_K48_LINKED_UBIQUITINATION	GO:0070936	54	Up	4.312115168178476e-5	0.0023063849535362	2	RNF216,NEDD4L,RNF4,RNF126,UBE2D1,UBE2T,UBE2A,UBE2K,ITCH,UBE2D4,HACE1,RFFL,CDC34,BFAR,UBR5,UBE2R2,UBE2D3,BIRC2,RNF8,TRIM38,UBE3A,TNFAIP3,RNF146,UBE2B,NMI,RNF6,UBE2D2,UBE2G1,UBE2Q2,SKP2,FBXO38,KLHL3,AMFR,SYVN1,DTX3L,IFI27,TRIM44,RNF187,UBE2E3,UBE2E1,RNF34,UBE2C,RNF152,ARIH2,UBE2E2,TTC3,UBE2G2,ZNRF1,UBE2H,PELI1,TOPORS,RNF5,NHLRC4,RNF115	UBE2D3,NMI,TRIM44,RNF5	KLHL3,RNF152,UBE2E2,NHLRC4
GO_MITOCHONDRIAL_ELECTRON_TRANSPORT_UBIQUINOL_TO_CYTOCHROME_C	GO:0006122	13	Up	4.3342700046461974e-5	0.0023063849535362	2	UQCRC1,UQCR11,UQCRC2,UQCRB,UQCRQ,UQCRFS1,MECP2,CYCS,UQCRH,CYC1,UQCR10,UQCC3,UQCRHL	CYCS
GO_INNATE_IMMUNE_RESPONSE_ACTIVATING_CELL_SURFACE_RECEPTOR_SIGNALING_PATHWAY	GO:0002220	101	Up	4.390352667583599e-5	0.0023197757792168833	4	CREBBP,PSMB1,FYN,PSMC4,PSMA4,CUL1,TAB2,PSME4,PRKACA,FBXW11,ICAM3,PAK3,FCN1,PSMC5,PSME1,PSMD5,PSMD8,TAB1,EP300,PSMC6,PSMA3,PSMC1,RPS6KA5,PSMB5,PSMA6,PSME2,PSMA7,PSMD10,PSMD7,IKBKB,RELB,PSMA2,PSMD3,ICAM2,PSMD11,NFKB1,PSMD9,CLEC4A,SKP1,PSMD14,MUC5B,PSMF1,PSMB2,PSMA1,PSME3,RAF1,CLEC10A,KRAS,MAP3K7,PSMB7,PDPK1,PSMB6,BCL10,PRKACB,PSMA5,MUC4,PAK1,PSMA8,TAB3,FCER1G,PSMD4,PSMB4,PSMC2,PSMD6,PRKCD,SYK,PSMC3…	PSMC5,PSME1,RELB,ICAM2,PSMB2,PSMA1,PSMB3	PSMA6
GO_CELLULAR_MACROMOLECULE_CATABOLIC_PROCESS	GO:0044265	1028	Up	4.460236065759926e-5	0.0023299387594194333	2	GCLC,ANKIB1,CDC27,UPF1,RHBDD2,FBXL3,LAMP2,OSBPL7,AP2B1,MYLIP,PSMB1,PKD1,RPS20,CSDE1,UBE3C,POMT2,HFE,RNF216,PSMC4,NUB1,RNF14,DNASE1L1,UFL1,SLC11A1,WWTR1,ZRANB1,SAMD4A,RNH1,UBR2,VIM,RNASET2,TNFRSF1B,ZCCHC8,UBA6,PIAS1,RNF19A,GABARAPL2,CUL3,USP2,EDC4,CLEC16A,PSMA4,AP2S1,CUL7,HSPA5,USP28,ERCC8,NEDD4L,JKAMP,MAPK9,HERPUD1,MRTO4,ANAPC4,THRAP3,CUL1,USP36,PUM2,USP13,YBX3,RPL18,GPC1,RNF4,CASP8,HIPK2,CTSA,YB…	LAMP2,RPL18,ELAVL1,SIRT2,EXOSC7,MLH1,CYLD,BAX,PSMC5,RPLP0,PSME1,APEX1,KPNB1,CDK5RAP3,UBE2D3,CTSC,CSNK1A1,PSMB2,PSMA1,DDA1,TOR1A,DERL1,RPS24,ANP32A,RPS8,BUB3,UBE2L6,UBXN1,RPL29,MAGOH,YWHAB,RPSA,TMUB2,ANGEL2,RAD23A,ISG15,SUMO2,RPL14,HMGB1,RPS26,RNF5,LSM2,TAF15,PSMB3	GCLC,PKD1,DNASE1L1,WWTR1,USP2,ANAPC4,GPC1,NEDD4,SMG6,LNX1,PKP1,USP40,KLHL42,CDC23,PSMA6,LAPTM4B,CPEB3,MAPK14,NUDT12,LRP1,AGO3,IL6,DAB2IP,IL33,RNF144B,TMTC3,CTSK,RHBDD1,METTL14,KLHL3,FBXO10,DNAJB12,FBXL2,USP43,SH3RF2,ATP13A2,FBXL13,DISC1,ADAMTS9,DNASE1L3,CHMP4C,WNT10B,SOCS6,SOCS5,CTSF,KCTD2,SGSH,PKP3,C17orf97,GSPT2,CD2AP,SMURF1,MTOR,USP51,CTSO,USP27X
GO_POSITIVE_REGULATION_OF_MRNA_SPLICING_VIA_SPLICEOSOME	GO:0048026	16	Up	4.471693740589077e-5	0.0023299387594194333	2	THRAP3,DAZAP1,CIRBP,SNW1,RBM3,SNRNP70,PRPF19,NUP98,NCL,PRDX6,TRA2B,NCBP1,SF3B4,RBMX,TRA2A,RBMXL1	SNRNP70,PRDX6
GO_PROTEIN_INSERTION_INTO_MITOCHONDRIAL_MEMBRANE	GO:0051204	44	Up	4.554630211857725e-5	0.0023567855503150697	1	BAD,AGK,BID,CASP8,TP63,TP73,HSP90AA1,BAX,PPP1R13B,TIMM13,TOMM22,SAMM50,GZMB,TIMM9,E2F1,BMF,PDCD5,BBC3,MAPK8,YWHAE,TFDP2,PPP3CC,ROMO1,YWHAH,YWHAQ,TIMM10,NMT1,TP53,PMAIP1,TP53BP2,BCL2L11,OXA1L,COX18,YWHAZ,MOAP1,YWHAB,YWHAG,HSPA4,BCL2,SFN,TIMM22,NDUFA13,TFDP1,PPP3R1	BAX,TIMM13,ROMO1,YWHAQ,OXA1L,YWHAB,BCL2	TP63,TP73,PPP1R13B,TFDP2,SFN
GO_POSITIVE_REGULATION_OF_TELOMERE_MAINTENANCE_VIA_TELOMERE_LENGTHENING	GO:1904358	37	Up	4.677902930030344e-5	0.0024039935400012105	2	PNKP,PRKCQ,MAP2K7,XRCC5,MAP3K4,MAPKAPK5,MAPK1,MAPK3,ACD,TNKS2,CCT4,NEK2,TCP1,HNRNPA2B1,POT1,DKC1,HNRNPA1,PKIB,CCT7,PARN,NAF1,CCT6A,HMBOX1,ATM,CCT5,NEK7,FBXO4,CCT8,CCT3,CCT2,CTNNB1,TNKS,DHX36,ATR,AURKB,MAPK15,RTEL1	ACD,TCP1,HNRNPA2B1,CCT7,CCT6A
GO_REGULATION_OF_PROTEIN_LOCALIZATION_TO_CHROMOSOME_TELOMERIC_REGION	GO:1904814	13	Up	4.763308850071043e-5	0.0024312317212301384	1	CCT4,TCP1,GNL3L,DKC1,CCT7,WRAP53,CCT6A,TERF1,CCT5,CCT8,CCT3,GNL3,CCT2	TCP1,CCT7,CCT6A	GNL3L
GO_MITOCHONDRION_ORGANIZATION	GO:0007005	449	Up	4.8103662846230286e-5	0.0024386606914544987	5	GCLC,STPG1,BAD,NDUFAF7,POLDIP2,NDUFAB1,SLC25A5,LIG3,AGK,GGCT,COX10,DNAJC11,TTC19,PLAUR,DCN,BID,IGF1,NDUFS1,RB1CC1,ALAS1,GCLM,TYMP,TOMM34,MIPEP,TFB1M,BAK1,GABARAPL2,CLEC16A,AIFM2,VPS13D,PTCD2,HEBP2,FNIP2,USP36,ATG5,ADCK1,CASP8,EYA2,NDUFB4,ATG2B,MTFR1,MEF2A,VPS35,FUNDC1,WIPI1,CSNK2A2,SREBF1,HSD17B10,MARK2,TP63,BCS1L,LMAN1,TIMM21,TIGAR,TP73,DNM2,HSP90AA1,GSK3B,CTTN,DDHD2,HUWE1,BAX,DNM1L,PPP1R13B,P2R…	NDUFAB1,SLC25A5,BAX,TIMM13,PIM2,CDC37,PMPCB,UBE2D3,AIP,OPTN,ROMO1,IMMT,YWHAQ,SAE1,CISD2,OXA1L,CALM3,NDUFB6,FUNDC2,YWHAB,PHB,BCL2,CYCS,NDUFV2,NDUFB1,NDUFA6,SREBF2,VDAC1	GCLC,LIG3,IGF1,ADCK1,EYA2,TP63,TP73,PPP1R13B,BIK,TIMM44,CAMKK2,TFDP2,EPAS1,HMGCL,WDR35,RAB38,OPA3,ATG14,NOL3,AFG3L2,CTSK,SNCA,NUBPL,CXADR,APOOL,BAG4,ATP13A2,CHCHD6,FZD5,MICALL2,STOX1,HAP1,SFN,ATG9B,TRAK1,ATG7,SPG7,SMURF1
GO_NEGATIVE_REGULATION_OF_MRNA_PROCESSING	GO:0050686	28	Up	5.5038730342344894e-5	0.002770158620474729	2	PTBP1,SFSWAP,U2AF2,ZC3H14,RNF40,HNRNPL,C1QBP,SRSF9,SRSF7,SRSF4,HNRNPA2B1,SRSF6,RBM42,CCNT1,CDK9,BARD1,RBMX,SAP18,RNF20,DYRK1A,HNRNPK,NPM1,RBM10,SRSF10,SUPT5H,CTR9,NELFE,RNPS1	HNRNPA2B1,HNRNPK,SRSF10
GO_RESPONSE_TO_INTERLEUKIN_4	GO:0070670	29	Up	5.5381020001493975e-5	0.002770158620474729	6	HSPA5,MCM2,IL4R,KEAP1,TCF7,HSP90AB1,XBP1,RPL3,CORO1A,JAK3,GATA3,TUBA1B,CDK4,LEF1,PML,RPS2,XCL1,IL2RG,ALAD,NFIL3,STAT6,FASN,PARP14,STAT5B,PTPN2,IMPDH2,CD300LF,SHPK,MRC1	STAT6	SHPK
GO_INNATE_IMMUNE_RESPONSE	GO:0045087	729	Up	7.356902444012706e-5	0.003655552254134261	4	TSPAN6,FGR,CFH,SARM1,CREBBP,CX3CL1,PSMB1,BTK,FYN,TYROBP,LTF,PSMC4,NUB1,POLR3B,CD6,WAS,MATR3,SLC11A1,MARCO,NLRP2,BIRC3,NR1H3,VIM,CD44,SLAMF7,IFNGR1,HMGB3,GRN,PIAS1,PSMA4,VAMP3,TNIP3,CYBA,CUL1,TAB2,EIF2AK2,PUM2,PRDM1,SEC61A1,POLR3E,CASP8,CD84,SP100,IFI35,IP6K2,PSME4,SIRT2,RAB27A,CDC42,FAM3A,PRKACA,UBE2D1,FCGR2B,FBXW11,PVR,ALPK1,TXK,GRAMD4,ICAM3,STXBP2,PAK3,UBE2K,PIK3C3,EDN1,ITCH,TOLLIP,XRCC5,CEACAM…	TYROBP,SP100,SIRT2,CDC42,STXBP2,CYLD,PSMC5,ICAM1,PSME1,PQBP1,STX4,GSDMD,RELB,CDC37,ICAM2,UBE2D3,ACTR3,OPTN,NMI,PSMB2,IRF3,PSMA1,TRIM22,TANK,NONO,TNFRSF14,SPON2,IFI16,SH2D1A,ACTG1,IFITM2,ISG15,HMGB1,TUBB,XRCC6,HLA-DQA1,CCL3L3,PSMB3	TSPAN6,CFH,CX3CL1,LTF,POLR3B,MATR3,HMGB3,POLR3E,ALPK1,KIF16B,PSMA6,MID1,RAB11FIP2,MAP2K6,IFIH1,IRF6,RSAD2,DAB2IP,DDX60,TRIM29,CTSK,SNCA,IL18,PGLYRP2,CLDN1,PRKCE,CDC42EP4,IFNL1,MSRB1,IGHG3,IGHV1-18,IGHV3-53,NAIP,IGLL5,CCL5,CCL14,RAB7B
GO_NUCLEOBASE_CONTAINING_COMPOUND_TRANSPORT	GO:0015931	216	Up	7.707522131481584e-5	0.003788842850361077	1	UPF1,SLC25A5,AKAP8L,MVP,ZC3H3,NUP160,TPR,THOC3,ZC3H11A,RIOK2,NDC1,U2AF2,NUP133,SMG6,CPSF1,SIDT1,IGF2BP2,NCBP3,NUP37,THOC1,SLC35C2,XPO1,YTHDC1,SEH1L,SLC25A24,KHSRP,P2RX7,RBM27,ALKBH5,NUP50,AAAS,NUP188,SLC35E4,POLDIP3,THOC5,SLC25A17,SRSF5,PABPN1,RAE1,NXT2,ABCD1,FMR1,SLC35A2,NUTF2,NUP93,CASC3,NUP88,SUPT6H,NUP98,MAGOHB,PARP11,NUP107,CPSF6,SRSF9,SRSF3,MRPL18,QKI,SLC29A1,NUP155,SLC25A36,NCBP2,RPS15,SRS…	SLC25A5,HNRNPA2B1,DDX39A,MAGOH,SLU7,HNRNPA3	SMG6,SLC35D1,SLC35D2,SLC28A2,SLC35B4
GO_POSITIVE_REGULATION_OF_PROTEIN_LOCALIZATION_TO_NUCLEUS	GO:1900182	65	Up	7.740291614618013e-5	0.003788842850361077	1	FYN,CDH1,TPR,NGFR,IPO5,HYAL2,PTGS2,GTSE1,PSEN1,RBM22,MAVS,MAPK1,NUTF2,UBR5,TGFB1,PIK3R2,CDK5RAP3,ZPR1,IFNG,MAPK14,ECT2,CCT4,PARK7,STK11,TCP1,TARDBP,LIF,TRIM28,SESN2,DKC1,RAN,CCT7,KAT7,PARP9,AKT1,PARP1,PIK3R1,CCT6A,CCT5,BAG3,CCT8,CCT3,PYHIN1,DTX3L,ZC3H12A,PRKCD,CCT2,PLK1,CHP2,SMAD3,NMD3,CDK1,TRIM8,HDAC3,EIF2AK3,JUP,DMAP1,HCLS1,NPM1,MCRS1,FLNA,SRC,CD2AP,EFCAB7,PINX1	CDK5RAP3,TCP1,CCT7,CCT6A	PTGS2,MAPK14,JUP,CD2AP
GO_NUCLEAR_TRANSPORT	GO:0051169	310	Up	7.77664666074378e-5	0.003788842850361077	1	UPF1,PKD1,AKAP8L,RGPD5,KPNA6,NUP160,RANBP3,CDH1,LSG1,GEMIN8,TPR,THOC3,PPP1R12A,ZC3H11A,RIOK2,NDC1,U2AF2,TNPO3,DDX20,IPO5,SP100,HYAL2,NUP133,NEDD4,SMG6,CPSF1,PRKACA,PTGS2,NUP37,GTSE1,THOC1,RAPGEF3,PSEN1,STRADB,GEMIN5,GSK3B,XPO1,TNPO1,YTHDC1,SEH1L,IPO11,RBM22,MAVS,RBM27,ALKBH5,GEMIN2,NUP50,AAAS,NUP188,RAB18,SNRPD3,MAPK1,ANKRD54,POLDIP3,THOC5,RANGAP1,PPM1A,SRSF5,PABPN1,NFKBIA,RAE1,FERMT1,NXT2,EMD,FG…	SP100,SNRPD3,KPNA3,KPNB1,HNRNPA2B1,DDX39A,ANP32B,ANP32A,MAGOH,SLU7,SNRPD1	PKD1,NEDD4,SMG6,PTGS2,FERMT1,FGF9,MAPK14,PKIG,JUP,SFN,GAS6,APOD,NF1,SMURF1
GO_RESPONSE_TO_TYPE_I_INTERFERON	GO:0034340	77	Up	7.833052843333926e-5	0.003791702934421577	4	SP100,IFI35,IP6K2,UBE2K,MAVS,OAS1,MUL1,HSP90AB1,TTLL12,SAMHD1,CACTIN,TYK2,CDC37,OAS3,OAS2,PTPN6,WNT5A,STAT1,IRF6,IFIT3,IFIT2,EGR1,ZBP1,IRF1,IRF3,IFI6,IRF5,BST2,XAF1,RSAD2,OASL,RNASEL,IRF4,NLRC5,IRF8,IFITM3,IFNAR1,MX1,IFNAR2,ADAR,JAK1,GBP2,ABCE1,METTL3,IFI27,FADD,IRF2,TRIM56,STAT2,ISG20,MYD88,PTPN2,PTPN11,SCRIB,SETD2,SHMT2,MX2,TBK1,IRAK1,USP18,IFITM2,IRF7,YTHDF3,IFIT1,IFITM1,ISG15,PTPN1,YTHDF2,CNO…	SP100,CDC37,IRF3,IFITM2,ISG15	IRF6,RSAD2
GO_CD8_POSITIVE_ALPHA_BETA_T_CELL_DIFFERENTIATION	GO:0043374	12	Up	8.14380471907695e-5	0.003916856846617587	7	RUNX3,CBFB,TNFSF8,NCKAP1L,GPR18,IRF1,RUNX1,ZBTB7B,EOMES,BCL2,SATB1,SOCS1	CBFB,BCL2
GO_GLUCOSE_CATABOLIC_PROCESS	GO:0006007	29	Up	8.27790844688765e-5	0.003955996629108156	2	BAD,TKTL1,PFKP,PKM,ENO1,TIGAR,PGK1,GPI,ENO3,ALDOC,GAPDH,TPI1,ENO2,SLC25A12,PFKFB2,TP53,FOXK2,PFKL,ALDOA,PFKM,HK1,ADPGK,HK2,HK3,LRP5,FOXK1,PGM2L1,PGAM1,BPGM	PKM,ENO1,TPI1,ALDOA,PGAM1
GO_INTRACELLULAR_PROTEIN_TRANSPORT	GO:0006886	1005	Up	8.562026636357459e-5	0.004065878851429748	1	SNX11,M6PR,ARF5,UPF1,COPZ2,CROT,LAMP2,AP2B1,AGK,VPS41,ARHGAP44,PKD1,SEC62,RPS20,TENM1,FYN,AKAP8L,RABGAP1,BID,RGPD5,RUFY3,AGPS,CD74,ZDHHC6,TOMM34,SEC63,KPNA6,MIPEP,SNX1,NUP160,RANBP3,IFT88,LRRC7,PEX3,CDH1,ZFYVE16,RAB27B,AP2S1,HSPA5,TPR,VPS13D,HERPUD1,HOMER3,THOC3,TBC1D22A,USP36,SEC61A1,ZC3H11A,RIOK2,NDC1,ACAA1,APPBP2,RPL18,U2AF2,NGFR,TNPO3,CTSA,AP3D1,IPO5,TRAM2,TBC1D22B,SEC61A2,TBC1D1,SP100,TRAM1,…	M6PR,LAMP2,ZDHHC6,APPBP2,RPL18,SP100,CDC42,RPLP0,TIMM13,ARFRP1,KPNA3,ACD,STX4,CDC37,PMPCB,KPNB1,UBE2D3,EHD1,AIP,TMED5,SPCS2,HNRNPA2B1,VPS26A,DDX39A,RAB9A,DYNLRB1,ROMO1,ARF3,YWHAQ,ANP32B,DERL1,RPS24,SAE1,SYTL1,RPS8,SRP9,ARF1,OXA1L,RPL29,MAGOH,SLU7,YWHAB,RPSA,RAB1B,RPL14,RPS26,SREBF2	ARHGAP44,PKD1,LRRC7,NEDD4,SMG6,PTGS2,KIF3C,IFT74,RAB36,FERMT1,KIF3B,FGF9,TIMM44,RAB3D,TBC1D9,SNX15,MAPK14,EHHADH,ARL6,HMGCL,WDR35,LTBP2,IFT81,TTC21B,RAB38,RAB25,TBC1D8B,LCA5,ZDHHC4,LRRC1,DYNC2LI1,SGSM2,RAB40B,RAB13,RHBDD1,USP6NL,PARD3,AP1S3,BAG4,WDR19,ATP13A2,FZD5,IFT122,ICE1,MICALL2,TTC21A,PKIG,RAB33B,RHOD,JUP,HAP1,ZDHHC14,SFN,TMEM30B,TRAK1,GAS6,IFT140,APOD,NF1,TCAF1,SMURF1,RUNDC1,TRAF3IP1,TBC1D…
GO_CYTOKINE_MEDIATED_SIGNALING_PATHWAY	GO:0019221	628	Up	9.14945859701385e-5	0.004317508670024838	6	BAD,SPPL2B,MAP3K14,CX3CL1,TNFRSF12A,RALA,ADIPOR2,PAFAH1B1,PSMB1,IL32,CD4,FYN,ALOX5,PSMC4,IL20RA,CD74,BIRC3,NR1H3,VIM,CD44,IFNGR1,VRK2,TNFRSF1B,GAB2,PIAS1,STAP1,PSMA4,TNFRSF9,PIK3CB,FOXC1,CUL1,TAB2,TRAF1,IL17RB,WNK1,CASP8,CNN2,ZC3H15,SPI1,CLDN18,SP100,TNFRSF1A,CBFB,IFI35,IP6K2,PSME4,RORA,CDC42,PRKACA,FBXW11,PTGS2,TXK,FSCN1,IL4R,UBE2K,EDN1,TOLLIP,CEACAM1,HSP90AA1,CXCL2,PTPRC,IL12RB2,CYLD,GSTP1,TXLN…	SP100,CBFB,CDC42,CYLD,PSMC5,RPLP0,ICAM1,PSME1,PLP2,STX4,CDC37,AIP,CISH,TCP1,SOCS2,HNRNPA2B1,NMI,RNF113A,PSMB2,IRF3,PSMA1,TRIM22,PIM1,ARF1,COMMD7,ITGB1,BATF,TNFRSF14,TRIM44,STAT6,HNRNPF,JAGN1,BCL2,CFL1,SIGIRR,IFITM2,TNFRSF18,ISG15,HLA-DQA1,CPNE1,LTA,CCL3L3,PSMB3	CX3CL1,PTGS2,PSMA6,MID1,CXCL12,IL17F,F3,IRF6,CCRL2,PIK3CA,TNFRSF19,PLVAP,RSAD2,IL6,IL33,CXCL9,DUOX2,BBS4,POU2F1,IL18,FER,CCDC3,BAG4,TNFRSF13C,CXCR5,IL17RC,CCR1,COL1A2,ROBO1,KRT8,SOCS5,IL20RB,SOX2,IFNL1,PLCB1,GAS6,EDARADD,ACKR1,CCL5,CCL14
GO_NIK_NF_KAPPAB_SIGNALING	GO:0038061	146	Up	9.543972413594173e-5	0.004475526563699817	13	TSPAN6,MAP3K14,PSMB1,PSMC4,BIRC3,PSMA4,CUL1,EIF2AK2,RC3H2,HDAC7,RHOA,PSME4,BCL3,FBXW11,TRAF4,NFKB2,EDN1,C1QTNF3,CYLD,TRIP6,PSMC5,PSME1,AGO1,PSMD5,TREM2,PSMD8,EP300,PSMC6,PSMA3,PPM1A,DICER1,PSMC1,PSMB5,PSMA6,NFKBIA,PSME2,BMP7,PSMA7,RASSF2,PSMD10,TRADD,NFAT5,PSMD7,TNFRSF10A,RELB,NOD1,PSMA2,PSMD3,PSMD11,NFKB1,BIRC2,PSMD9,IL23A,SASH1,SKP1,PSMD14,IL18R1,PRDX1,TNFRSF10B,IL1B,TNFSF14,PSMF1,RBCK1,PSMB2,A…	CYLD,PSMC5,PSME1,RELB,PSMB2,PSMA1,TRIM44,HMGB1,CPNE1,PSMB3	TSPAN6,TRIP6,PSMA6,AGO3,UACA,EGFR,IL18,NR3C2,GREM1
GO_VIRAL_TRANSLATION	GO:0019081	14	Up	9.629003830620833e-5	0.004479686877916194	3	PTBP1,EIF3L,EIF3D,EIF3B,EIF3A,EIF2AK4,EIF3G,DHX9,SSB,DENR,EIF2D,EIF3F,PCBP2,MCTS1	EIF3L,EIF3D
GO_PROTEIN_LOCALIZATION_TO_CHROMOSOME	GO:0034502	73	Up	9.67225475439722e-5	0.004479686877916194	1	CENPQ,SPDL1,PARP3,WAPL,XRCC5,NDC80,ATRX,ZW10,TINF2,MSH2,CTCF,ACD,PIH1D1,EZH2,TNKS2,MCM9,TTK,IK,CENPA,CCT4,RPA2,SLF2,TCP1,MCM8,POT1,MAU2,GNL3L,DKC1,RPA1,TERF2,SLF1,PPHLN1,CCT7,NABP2,BRCA2,RB1,WRAP53,CARM1,BOD1,CDCA5,CCT6A,HDAC8,CHMP7,TERF1,ATM,CCT5,BUB3,CCT8,LRWD1,LEMD2,CCT3,GNL3,NIPBL,RAD21,SPIDR,CCT2,TERF2IP,PLK1,CDT1,MIS12,CDK1,ESCO2,TRAPPC12,MTBP,TNKS,ATR,SGF29,AURKB,RCC2,SETD2,RUVBL2,CHAMP1,P…	ACD,TCP1,CCT7,CCT6A,BUB3	GNL3L,CARM1
GO_CILIUM_MOVEMENT	GO:0003341	54	Down	9.829108113241571e-5	0.00452440479592954	14	DNAH9,DNAH5,OFD1,SPA17,CFAP20,RFX3,TEKT2,TTLL1,CCDC114,DNAH11,RSPH4A,NME5,NPHP3,DNAH1,DNAH7,DNAI1,BBS2,MKKS,LRRC6,CCDC65,BBS4,GAS8,CCDC40,CELSR2,CCDC39,ROPN1L,DNAAF1,CCSAP,SPAG17,HYDIN,DRC1,DNAH3,TEKT4,CFAP221,STK36,CFAP100,DNAAF5,KIF27,DPCD,TEKT1,ZBBX,ARMC4,DNAI2,CFAP46,AQP4,CFAP53,RSPH9,CATSPER1,CFAP73,CFAP54,CFAP43,CCDC151,GAS2L2,CFAP206		TTLL1,LRRC6,BBS4,CCSAP,DNAAF5,KIF27,DPCD,CFAP54,CCDC151
GO_POSITIVE_REGULATION_OF_RESPONSE_TO_BIOTIC_STIMULUS	GO:0002833	326	Up	1.0066898474561873e-4	0.004605606052112057	4	TSPAN6,SARM1,CREBBP,PSMB1,BTK,FYN,LTF,PSMC4,POLR3B,MATR3,MARCO,BIRC3,NR1H3,HMGB3,GRN,PSMA4,TNIP3,CYBA,CUL1,TAB2,PUM2,CASP8,PSME4,PRKACA,UBE2D1,FBXW11,PVR,ALPK1,TXK,GRAMD4,ICAM3,PAK3,UBE2K,PIK3C3,ITCH,XRCC5,CYLD,FCN1,WDFY1,PSMC5,MAVS,LAG3,IRAK3,PSME1,TYRO3,MAP3K1,PSMD5,PGC,PSMD8,TAB1,EP300,COCH,PSMC6,PSMA3,LGMN,PSMC1,RPS6KA5,PSMB5,PSMA6,NFKBIA,PSME2,PSMA7,HCK,RNF125,RIOK3,PSMD10,XIAP,PQBP1,MAPK3,P…	CYLD,PSMC5,PSME1,PQBP1,RELB,ICAM2,UBE2D3,OPTN,PSMB2,IRF3,PSMA1,TANK,NONO,IFI16,SH2D1A,HMGB1,XRCC6,PSMB3	TSPAN6,LTF,POLR3B,MATR3,HMGB3,ALPK1,PSMA6,RAB11FIP2,MAP2K6,IFIH1,RSAD2,DAB2IP,DDX60,CTSK,PGLYRP2,PRKCE,CCL5,RAB7B
GO_REGULATION_OF_INTRINSIC_APOPTOTIC_SIGNALING_PATHWAY	GO:2001242	141	Up	1.0522533876944454e-4	0.004784883132043288	15	BAD,KDM1A,PLAUR,BID,IL20RA,SNAI2,CD74,CD44,BCLAF1,DAPK2,RRM2B,HERPUD1,YBX3,TMEM161A,NCK2,PTGS2,ENO1,CYLD,RRN3,DNAJA1,BAX,DNM1L,ERP29,SIRT1,XBP1,HIF1A,MMP9,PYCARD,BMF,URI1,PIAS4,BBC3,CAV1,HSPB1,CREB3,CXCL12,PPIF,SLC9A3R1,WFS1,FBXW7,PTPMT1,SOD2,NME5,HTRA2,NFE2L2,PARK7,HDAC1,SFPQ,ARHGEF2,IVNS1ABP,TXNDC12,TRIM32,CLU,SPOP,MAPK8IP1,SNAI1,PLAGL2,BCL2L12,BECN1,TRAP1,STYXL1,CDKN2D,RIPK3,BCL2L2,FIGNL1,SERI…	ENO1,CYLD,BAX,HDAC1,NONO,HNRNPK,VDAC2,BCL2	SNAI2,PTGS2,CXCL12,MAPK8IP1,PLAGL2,FIGNL1,NOL3
GO_ACTIVATION_OF_INNATE_IMMUNE_RESPONSE	GO:0002218	268	Up	1.0983573731645818e-4	0.004964442994490275	4	TSPAN6,SARM1,CREBBP,PSMB1,BTK,FYN,LTF,PSMC4,MATR3,MARCO,BIRC3,NR1H3,PSMA4,TNIP3,CYBA,CUL1,TAB2,PUM2,CASP8,PSME4,PRKACA,UBE2D1,FBXW11,ALPK1,GRAMD4,ICAM3,PAK3,PIK3C3,ITCH,XRCC5,CYLD,FCN1,WDFY1,PSMC5,MAVS,IRAK3,PSME1,TYRO3,MAP3K1,PSMD5,PSMD8,TAB1,EP300,PSMC6,PSMA3,LGMN,PSMC1,RPS6KA5,PSMB5,PSMA6,NFKBIA,PSME2,PSMA7,HCK,RNF125,RIOK3,PSMD10,XIAP,PQBP1,PSMD7,PYCARD,RIPK2,IKBKB,RELB,CACTIN,PTPRS,CAV1,NOD1…	CYLD,PSMC5,PSME1,PQBP1,RELB,ICAM2,UBE2D3,PSMB2,IRF3,PSMA1,TANK,NONO,IFI16,HMGB1,XRCC6,PSMB3	TSPAN6,LTF,MATR3,ALPK1,PSMA6,RAB11FIP2,MAP2K6,IFIH1,RSAD2,DAB2IP,DDX60,CTSK,PGLYRP2,PRKCE,RAB7B
GO_LEUKOCYTE_MEDIATED_IMMUNITY	GO:0002443	693	Up	1.1221467333261691e-4	0.0050415969701474534	4	FGR,FUCA2,ENPP4,KMT2E,ITGAL,LAMP2,ALDH3B1,PSMB1,MGST1,MMP25,BTK,HFE,PLAUR,TYROBP,ERCC1,LTF,ALOX5,MVP,DNASE1L1,CAPN1,WAS,SLC11A1,CD74,SERPINB1,ERP44,DERA,RNASET2,CD44,SLAMF7,TNFRSF1B,POU2F2,GRN,LRRC7,GAB2,ATP6V0A1,VCL,TIMP2,AGA,PARP3,C12orf4,FOXP3,HEXB,CYBA,HEBP2,SERPINB3,GDI2,ATP11B,SLC2A3,ACAA1,SPHK2,CTSA,CNN2,CDK13,CD84,PKM,TP53BP1,RHOA,PRKCZ,ROCK1,ATP11A,BCL3,KCNAB2,RAB27A,WDR1,TFRC,FCGR2B,STK…	LAMP2,TYROBP,SERPINB1,GDI2,PKM,MLH1,STXBP2,LAT2,ICAM1,STX4,GSDMD,KPNB1,CTSC,BIN2,BTN3A3,MAD2L2,PRDX6,CTSD,DOCK2,TMBIM1,ILF2,ALDOA,BATF,EEF1A1,SPON2,STAT6,JAGN1,PGAM1,RHOG,SH2D1A,HMGB1,TUBB,XRCC6,CPNE1,LTA,PECAM1	LTF,DNASE1L1,LRRC7,PKP1,JAG1,RAB3D,MLEC,FRK,MAPK14,SNX4,MSH6,HVCN1,RSAD2,CKAP4,IL6,IL18,FER,FZD5,DNASE1L3,LRG1,JUP,IL20RB,METTL7A,ATG7,IGLV1-47,IGLV1-44,IGLV3-21,IGHG3,IGHV1-18,IGHV3-53,IGKV1-12,IGLL5
GO_SYNAPSE_ASSEMBLY	GO:0007416	82	Down	1.1730425732665425e-4	0.005238891920963612	7	PLXND1,CDH1,NTN1,VPS35,ADGRL1,GPC4,MEF2C,ACHE,CRKL,SIX4,ADNP,OXT,SRPX2,EEF2K,PTPRS,DVL1,SPOCK2,MDGA1,WNT5A,EIF4G1,GNPAT,RAB29,PCDH17,RAB17,EFNB2,FLRT3,LRFN3,SIX1,LRFN1,LRRC4,MAP1B,DBNL,TLR2,CLSTN3,AMIGO2,APP,SNCA,TPBG,SDK1,NTRK2,GPM6A,DLG5,FARP1,ADGRF1,WNT7A,NPTN,GHRL,NRG1,PPP1R9A,PDLIM5,FZD5,RYK,PLXNB1,CDK5,NLGN4Y,ARF6,MECP2,UBE2V2,PTK2,NLGN2,CLSTN1,PTEN,LRRN3,LRFN4,FBXO45,OXTR,AMIGO1,EPHB3,EFNA…		NTN1,ACHE,SRPX2,EEF2K,FLRT3,SIX1,MAP1B,SNCA,TPBG,DLG5,ADGRF1,NRG1,FZD5,PLXNB1,NLGN2,LRRN3,EPHB3,SLITRK6,AGRN,SEMA4A
GO_RIBOSOMAL_SMALL_SUBUNIT_BIOGENESIS	GO:0042274	64	Up	1.186701984959398e-4	0.0052685354989055405	5	TSR3,RIOK2,RPS5,NOP14,RIOK3,ERCC2,RPS16,RPS19,UTP6,BYSL,RPS15,NOL10,HEATR1,RCL1,UTP20,RRP36,RPS10,RIOK1,MRPS7,EMG1,KRI1,NGDN,NOL11,UTP3,ERAL1,NAT10,LTV1,RPS6,RPS24,UTP4,NOB1,RPS8,ABT1,NOM1,UTP23,SURF6,DHX37,SRFBP1,TSR2,FAM207A,HELQ,LSM6,RPS14,DCAF13,BMS1,BTRC,TSR1,RPSA,RPS21,RPS7,RPL38,RPS27,RRS1,NPM1,MRPS11,RPS17,TBL3,RPS27L,RRP7A,WDR46,RPS28,PWP2,GTF2H5,DDX52	RPS24,RPS8,RPSA	PWP2
GO_DEFENSE_RESPONSE_TO_OTHER_ORGANISM	GO:0098542	857	Up	1.3163532767208652e-4	0.005798758523040988	3	TSPAN6,FGR,CFH,SARM1,CREBBP,MAP3K14,CX3CL1,PSMB1,STAB1,CD4,BTK,FYN,RNF216,TYROBP,LTF,PSMC4,NUB1,POLR3B,CD6,ZMYND11,WAS,MATR3,SLC11A1,MARCO,NLRP2,BIRC3,NR1H3,VIM,CD44,SLAMF7,IFNGR1,HMGB3,GRN,PIAS1,PSMA4,VAMP3,TNIP3,CYBA,CUL1,TAB2,EIF2AK2,PUM2,TRAF3IP2,PRDM1,SEC61A1,POLR3E,CASP8,TSPAN32,CD84,SP100,TNFRSF1A,HYAL2,IFI35,IP6K2,PSME4,SIRT2,BCL3,RAB27A,CDC42,FAM3A,PRKACA,UBE2D1,FCGR2B,FBXW11,PVR,ALPK1,N…	TYROBP,SP100,SIRT2,CDC42,STXBP2,CYLD,PSMC5,ICAM1,PSME1,PQBP1,STX4,GSDMD,RELB,CDC37,ICAM2,UBE2D3,ACTR3,OPTN,NMI,ROMO1,PSMB2,IRF3,PSMA1,TRIM22,TANK,TARBP2,NONO,BATF,TNFRSF14,SPON2,IFI16,TRIM44,JAGN1,BCL2,DDX41,SH2D1A,ACTG1,IFITM2,ISG15,HMGB1,TUBB,XRCC6,HLA-DQA1,LTA,CCL3L3,PSMB3	TSPAN6,CFH,CX3CL1,LTF,POLR3B,MATR3,HMGB3,POLR3E,ALPK1,KIF16B,PSMA6,MID1,RAB11FIP2,MAP2K6,IFIH1,IRF6,SPINK5,RSAD2,IL6,DAB2IP,IL33,DDX60,TRIM29,CXCL9,CTSK,SNCA,IL18,PGLYRP2,CLDN1,IL17RC,PRKCE,ELMOD2,CDC42EP4,IFNL1,ATG7,MSRB1,TRAF3IP1,KRT6A,IGHG3,IGHV1-18,IGHV3-53,NAIP,IGLL5,CCL5,CCL14,RAB7B
GO_RESPONSE_TO_INTERLEUKIN_7	GO:0098760	26	Up	1.3221983616260326e-4	0.005798758523040988	6	BTK,YBX1,CRKL,IL7,JAK3,CISH,RAD23B,SOCS2,GIPC1,STAT5A,SMARCA4,ATIC,HDGF,TSLP,IL2RG,JAK1,PDIA3,STIP1,STAT3,IL7R,IRS1,STAT5B,SOCS1,P4HB,BRWD1,IRS2	CISH,SOCS2,PDIA3
GO_NEPHRON_MORPHOGENESIS	GO:0072028	47	Down	1.329316894526256e-4	0.005798758523040988	7	PKD1,DLG1,SIX4,BMP7,EYA1,GATA3,LZTS2,VEGFA,PDGFRB,HES1,STAT1,TCF21,PKD2,PGF,WNT1,BMP4,SOX9,PAX8,GZF1,BMP2,SIX1,LIF,LAMA5,WNT2B,AHI1,MYC,SMAD4,OSR1,KLHL3,GPC3,ILK,DCHS1,GREM1,CTNNB1,NPNT,IRX2,SIX2,BCL2,IRX3,CTNNBIP1,MAGED1,TACSTD2,PBX1,PTCH1,LGR4,FMN1,HOXB7	BCL2	PKD1,PDGFRB,TCF21,PKD2,PGF,SIX1,WNT2B,OSR1,KLHL3,GREM1,IRX2,IRX3,TACSTD2,PBX1
GO_NAD_METABOLIC_PROCESS	GO:0019674	41	Up	1.4207690698720733e-4	0.006161543908907984	16	CD38,NADK,MDH1,PFKP,PKM,ENO1,TIGAR,PGK1,QPRT,GPI,NMRK1,ENO3,ALDOC,BST1,GAPDH,TPI1,ENO2,GPD2,SLC25A12,KMO,LDHA,NT5E,TP53,FOXK2,PFKL,ALDOA,PFKM,NADK2,GPD1L,HK1,ADPGK,HK2,HK3,NMNAT3,FOXK1,PGM2L1,GPD1,PGAM1,BPGM,NADSYN1,NMNAT1	MDH1,PKM,ENO1,NMRK1,TPI1,LDHA,ALDOA,PGAM1	GPD2
GO_GENERATION_OF_PRECURSOR_METABOLITES_AND_ENERGY	GO:0006091	403	Up	1.4289066242169655e-4	0.006161543908907984	2	NDUFAB1,SLC25A13,CIAPIN1,CROT,COX10,CYB561,UQCRC1,GIPR,MDH1,COX15,BID,IGF1,NDUFS1,RB1CC1,GLRX2,DERA,HSD17B6,NUP160,AIFM2,PHKA2,TPR,H6PD,PPP1R3F,CYBA,AKR7A2,NDC1,CS,SPHK2,NDUFB4,CYB5R4,ME1,MTFR1,FECH,PFKP,PKM,RHOA,IDH3G,HDAC4,PYGM,ADGRF5,NUP133,MAOB,P4HA2,ACADVL,SDHA,ENO1,NUP37,ACAT1,SIRT6,TIGAR,PGM1,PSEN1,AACS,ME2,GSK3B,OXCT1,SLC27A5,NOA1,SEH1L,AKR1B1,MT3,GNAS,COQ9,P2RX7,NDUFB2,DLD,FH,PHGDH,NUP50…	NDUFAB1,MDH1,PKM,ENO1,ACO2,IDH3B,TPI1,DLST,COX6B1,LDHA,SUCLA2,ETFA,ALDOA,OXA1L,NDUFB6,PGAM1,CYCS,GLRX,NDUFV2,NDUFB1,NDUFA6	CYB561,IGF1,MAOB,PHGDH,XYLB,SORBS1,ALDH5A1,GPD2,HMGCL,PIK3CA,DYRK2,COX4I2,GFPT2,PER2,PPP1R3D,SNCA,AK4,INSR,GPX2,DHTKD1,NDUFA4L2,ENTPD5,ADH7,SHPK,ASPH,MTOR,ADH1C,THTPA
GO_REGULATION_OF_TRANSLATIONAL_INITIATION	GO:0006446	73	Up	1.508898133303652e-4	0.006469292968101315	2	TPR,EIF2AK2,EIF4B,DHX29,NCK2,EIF4G3,DDX1,MTIF2,EIF2AK1,PPP1R15A,ALKBH1,EIF5,FMR1,DNAJC3,EIF3E,HSPB1,EIF3B,EIF4H,RPS6KB1,EIF4G2,EIF2B1,NCBP2,EIF1B,EIF4G1,GLE1,EIF2B2,PAIP2,KHDRBS1,AGO2,PAIP2B,MIF4GD,ATF4,EIF2AK4,HABP4,EIF2S1,CTIF,NCBP1,RPL13A,POLR2D,EIF2B5,EIF3H,EIF4EBP2,YTHDF1,CDC123,UHMK1,BANK1,IMPACT,LARP1,EIF4A2,NCK1,EIF5B,PPP1R15B,METTL3,POLR2G,EIF2AK3,PAIP1,PPP1CA,EIF1,RBM4,RPS6KB2,EIF3K,NPM…	EIF4B,EIF4EBP1	PAIP2B,YTHDF1,BANK1,RXRA,MTOR,CCL5
GO_IMMUNE_EFFECTOR_PROCESS	GO:0002252	1009	Up	1.5936780102638123e-4	0.0067575386674122665	4	TSPAN6,FGR,CFH,FUCA2,ENPP4,KMT2E,ITGAL,LAMP2,TMEM98,MAP3K14,ALDH3B1,PSMB1,MGST1,MMP25,BTK,HFE,FYN,RNF216,PLAUR,TYROBP,ERCC1,CD22,LTF,ALOX5,MVP,POLR3B,DNASE1L1,CAPN1,ZMYND11,WAS,SLC11A1,CD74,SERPINB1,ERP44,BIRC3,DERA,RNASET2,CD44,SLAMF7,TNFRSF1B,POU2F2,GRN,LRRC7,GAB2,ATP6V0A1,VCL,TIMP2,AGA,PARP3,C12orf4,FOXP3,HEXB,PIK3CB,CYBA,HEBP2,CYFIP2,EIF2AK2,PUM2,RC3H2,TRAF3IP2,SERPINB3,GDI2,ATG5,ATP11B,POLR3…	LAMP2,TYROBP,SERPINB1,GDI2,PKM,CDC42,MLH1,STXBP2,LAT2,ICAM1,PQBP1,STX4,GSDMD,RELB,KPNB1,CTSC,BIN2,ARPC3,BTN3A3,ACTR3,MAD2L2,PRDX6,CTSD,IRF3,TRIM22,DOCK2,TMBIM1,ABI1,TARBP2,ILF2,ALDOA,BATF,EEF1A1,TNFRSF14,SPON2,IFI16,TRIM44,STAT6,PHB,PRDX2,JAGN1,PGAM1,BCL2,RHOG,DDX41,SH2D1A,ACTG1,IFITM2,ISG15,HMGB1,TUBB,XRCC6,CD247,CPNE1,LTA,PECAM1	TSPAN6,CFH,TMEM98,CD22,LTF,POLR3B,DNASE1L1,LRRC7,POLR3E,NCKAP1,PKP1,ABL1,JAG1,RAB3D,MLEC,FRK,MAPK14,SNX4,IFIH1,MSH6,MYB,PIK3CA,HVCN1,LRP1,SPINK5,RSAD2,CKAP4,IL6,IL33,DDX60,CXCL9,IL18,FER,ENPP3,PGLYRP2,FZD5,DNASE1L3,PRKCE,SOCS5,LRG1,JUP,IL20RB,ELMOD2,IFNL1,METTL7A,SEMA4A,ATG7,MTOR,TRAF3IP1,IGLV1-47,IGLV1-44,IGLV3-21,IGHG3,IGHV1-18,IGHV3-53,IGKV1-12,IGLL5
GO_REGULATION_OF_MESONEPHROS_DEVELOPMENT	GO:0061217	15	Down	1.5941414689217264e-4	0.0067575386674122665	7	SIX4,GATA3,VEGFA,BMP4,SOX9,PAX8,SIX1,WNT2B,GREM1,SIX2,BASP1,MAGED1,TACSTD2,LGR4,HOXB7		SIX1,WNT2B,GREM1,TACSTD2
GO_POSITIVE_REGULATION_OF_VIRAL_PROCESS	GO:0048524	102	Up	1.6175024171787394e-4	0.006806892367287621	3	POLR2J,CD4,CD74,KPNA6,YTHDC2,POLR2B,RSF1,CTDP1,TAF11,PKN2,NUCKS1,PABPC1,TSG101,HACD3,RAB7A,TOP2B,CHMP2B,PPIE,TFAP4,SRPK1,POLR2E,SMARCB1,LGALS1,POLR2F,EP300,SNW1,NELFCD,CHMP4B,VAPA,FMR1,POLR2C,POLR2I,HPN,CAV2,TRIM38,CHMP3,NR5A2,VPS4B,ZNF639,VAPB,STAU1,GTF2F1,TBC1D20,SMARCA4,CCNT1,APOE,CHMP2A,TOP2A,TRIM21,VPS4A,SRPK2,MDFIC,DHX9,CDK9,GTF2B,LEF1,TARBP2,VPS37B,POLR2D,POLR2K,STOM,NOTCH1,CHD1,TRIM11,LAR…	CTDP1,POLR2E,POLR2C,TARBP2,POLR2H,PPIH,CFL1,RAD23A	CHMP4C,TMPRSS2,ZNF502,CCL5
GO_PROTEIN_CONTAINING_COMPLEX_ASSEMBLY	GO:0065003	1387	Up	1.6239287401632467e-4	0.006806892367287621	5	RAD52,BAD,NDUFAF7,RBM5,FKBP4,NDUFAB1,ZMYND10,HCCS,SKAP2,DHX33,CREBBP,GCFC2,AP2B1,CX3CL1,BAIAP2L1,FARP2,COX10,VPS41,SCIN,TRAPPC6A,CD79B,LUC7L,AASS,MGST1,PKD1,TENM1,RANBP9,ZNF207,HFE,TTC19,PIK3C2A,ANLN,WIZ,PPP5C,ERCC1,EHD3,PSMC4,COX15,CCDC88C,WAS,BID,CD74,MNAT1,SPAST,NDUFS1,BIRC3,STRAP,FAS,CENPQ,PIAS1,TMSB10,CUL3,MYOM2,TUBG2,DNAH5,CAPG,AP2S1,CTNNA1,GEMIN8,ARHGAP6,GOPC,RSF1,CELF2,VAMP3,ELN,ARHGEF5,M…	NDUFAB1,STRAP,FAS,TMSB10,CELF2,TRAPPC3,EIF4B,ELAVL1,PKM,SIRT2,CDC42,CAPZB,CYLD,BAX,PSMC5,RPLP0,ICAM1,SNRPD3,EIF3L,EIF3D,NIN,MAPRE1,KPNA3,STX4,GSDMD,CTSC,EHD1,BIN2,ARPC3,CSNK1A1,ACTR3,PLEK,HDAC1,CRYZ,STMN1,TCP1,VASP,MAX,PSMG2,EIF2S3,PEX11B,TRIM22,ANP32B,ARPC5L,TARBP2,ARF1,EIF3M,ALDOA,OXA1L,VBP1,WHAMM,PEF1,SLU7,NDUFB6,VDAC2,YWHAB,NUDT21,SNRPD1,MLST8,RPSA,PPIH,RAB1B,NDUFV2,NDUFB1,ATL3,NDUFA6,EIF4EBP…	CX3CL1,PKD1,SPAST,TUBG2,ARHGEF5,POLQ,NCKAP1,PFN2,TP63,FERMT2,ACACB,TP73,MAPRE3,ABL1,SF3A1,DMC1,CBY1,BIK,CRTC1,MPP6,AIMP2,ACTR3C,CXCL12,CRYAB,PANX1,ALDH5A1,ARL6,GORASP1,KCNC4,CTH,HMGCL,CAMSAP2,PKD2,COIL,PARD6B,PMEPA1,PLAGL2,AGO3,FGFRL1,LRRC6,AJUBA,CALY,MAP1B,MYH11,KCTD1,DAB2IP,YAP1,BBS4,NOL3,SNCA,PARD3,DNAJB12,DLG5,MAGI1,NUBPL,FER,EPS8,TCF7L1,TMSB4Y,BAG4,NRG1,WDR19,AQP5,TAF6L,FBLIM1,TGFA,CLDN1,ICE…
GO_LEUKOCYTE_MEDIATED_CYTOTOXICITY	GO:0001909	83	Up	1.683483712359795e-4	0.007017321274353078	4	HFE,TYROBP,SLAMF7,STAP1,RAB27A,FCGR2B,PVR,STXBP2,CEACAM1,STX7,PTPRC,P2RX7,LAG3,ICAM1,UNC13D,IL12RB1,GZMB,CORO1A,CTSH,FCGRT,LILRB1,PPP3CB,CTSC,CRTAM,IL23A,PTPN6,TUSC2,IL18RAP,CD160,PRDX1,VAMP7,CXCL6,RIPK3,ULBP2,HAVCR2,IL21,ARRB2,VAV1,XCL1,LYST,CD226,IL18,CEBPG,CD1C,AZGP1,IL23R,SLAMF6,DNASE1L3,F2RL1,HPRT1,AP1G1,CRK,KIR3DL1,FADD,IL7R,IL12A,LGALS9,ITGAM,SERPINB9,RASGRP1,STAT5B,PRF1,CADM1,SH2D1A,LAMP1…	TYROBP,STXBP2,ICAM1,CTSC,SH2D1A,TUBB	IL18,DNASE1L3
GO_NEGATIVE_REGULATION_OF_MULTI_ORGANISM_PROCESS	GO:0043901	177	Up	1.7488826716049815e-4	0.007249650102238772	12	TSPAN6,LTF,IGF1,NR1H3,GRN,EIF2AK2,SIRT2,NUCKS1,FAM3A,ITCH,CEACAM1,MID2,ARG2,REST,FCN1,OVGP1,MAVS,OAS1,CCNK,IRAK3,MUL1,TFAP4,TYRO3,SRPK1,APOBEC3H,TTLL12,SAMHD1,VAPA,RNF125,RIOK3,TIMP1,TRIM35,LILRB1,CACTIN,RPS19,CARD8,ZC3HAV1,TRIM14,C1QBP,DHX58,OAS3,OAS2,ARHGDIB,SNX3,TRIM38,STAT1,CHMP3,HDAC1,TRIM62,TNFAIP3,TRIM32,TARDBP,TRIM25,ZNF639,PRDX4,NMI,ACVR1C,SLPI,FGL2,ZFP36,APOBEC3A,APOBEC3F,EIF2AK4,ILF3,S…	SIRT2,HDAC1,NMI,TARBP2,IFI16,PRDX2,SIGIRR,IFITM2,ISG15	TSPAN6,LTF,IGF1,ACVR1C,SPINK5,RSAD2,NPPC,TRAF3IP1,KRT6A,CCL5
GO_MITOCHONDRIAL_TRANSPORT	GO:0006839	212	Up	1.772985216230008e-4	0.007309180262293269	1	GCLC,STPG1,BAD,SLC25A13,SLC25A5,AGK,BID,TOMM34,MIPEP,BAK1,MCUR1,HEBP2,USP36,MPC1,CASP8,EYA2,VPS35,CSNK2A2,SREBF1,TP63,LMAN1,TIMM21,ACACB,TP73,PSEN1,HSP90AA1,GSK3B,SLC25A24,HUWE1,BAX,PPP1R13B,SLC8B1,SIRT4,SLC9A1,MUL1,RNF31,TMEM14A,SH3GLB1,TIMM13,SLC25A1,HPS4,TOMM22,FBXO7,TSPO,SAMM50,GZMB,TIMM9,E2F1,SLC25A14,SLC25A15,BMF,GDAP1,BNIP3L,TIMM44,PDCD5,TIMM50,BBC3,GSK3A,PMPCB,PRKAG2,MAPK8,MICU1,SFXN3,PIT…	SLC25A5,BAX,TIMM13,PMPCB,UBE2D3,AIP,ROMO1,STARD3,YWHAQ,SAE1,OXA1L,YWHAB,BCL2,SREBF2	GCLC,EYA2,TP63,ACACB,TP73,PPP1R13B,SLC25A15,TIMM44,TFDP2,AFG3L2,BAG4,FZD5,MICALL2,SLC25A30,SFN,SPG7,CPT1B
GO_DNA_TEMPLATED_TRANSCRIPTION_TERMINATION	GO:0006353	71	Up	1.8107631893193827e-4	0.007424129076209469	2	MNAT1,POLR1A,CPSF1,ZMPSTE24,XRN2,PAPOLA,POLR2E,SNRPD3,POLR2F,PRMT5,PABPN1,CSTF1,CSTF2,TAF1C,MAZ,ERCC2,SETX,UBTF,GTF2H1,GTF2H3,TBP,NCBP2,TAF1B,TTF2,CPSF3,MTERF2,TTF1,POLR1B,SYMPK,SNRPB,MTERF1,MED18,CDK7,CCNH,DHX9,WDR33,NCBP1,POLR1E,SNRPF,ZNF473,TAF1A,SNRPG,FIP1L1,GTF2H2,POLR2K,CPSF7,LSM11,SCAF4,SSU72,CPSF4,POLR3K,ERCC3,POLR2H,SLBP,PCF11,CPSF2,TAF1D,NUDT21,POLR1C,SMN1,CLP1,CSTF3,CSTF2T,POLR2L,POLR2…	POLR2E,SNRPD3,POLR2H,NUDT21
GO_PROTEIN_INSERTION_INTO_MEMBRANE	GO:0051205	53	Up	1.9170890093564278e-4	0.007817347194131128	1	BAD,AGK,BID,CASP8,TRAM2,TP63,TP73,HSP90AA1,BAX,PPP1R13B,TIMM13,TOMM22,SAMM50,GZMB,TIMM9,E2F1,UBL4A,BMF,SGTA,PDCD5,BBC3,MAPK8,YWHAE,TFDP2,PPP3CC,ROMO1,YWHAH,YWHAQ,TIMM10,NMT1,RTP4,TP53,PMAIP1,TP53BP2,EGFR,BCL2L11,OXA1L,COX18,YWHAZ,MOAP1,YWHAB,YWHAG,HSPA4,BCL2,MAL,SFN,TIMM22,NDUFA13,RTP5,TFDP1,BAG6,PPP3R1,GET4	BAX,TIMM13,ROMO1,YWHAQ,OXA1L,YWHAB,BCL2	TP63,TP73,PPP1R13B,TFDP2,EGFR,SFN
GO_POSITIVE_REGULATION_OF_PROTEIN_LOCALIZATION_TO_CELL_SURFACE	GO:2000010	15	Up	1.9455511567923757e-4	0.007890524502385511	1	TYROBP,ABCA7,HSP90AB1,TM9SF4,STX4,RANGRF,AKT1,GPD1L,FCER1G,STX3,MAP1A,SNX33,LRIG2,CD247,TNF	TYROBP,STX4,CD247
GO_CELL_KILLING	GO:0001906	108	Up	2.0937054320113407e-4	0.008445737557194133	17	CFH,BAD,HFE,TYROBP,LTF,SLAMF7,STAP1,RAB27A,FCGR2B,PVR,STXBP2,CEACAM1,STX7,PTPRC,CD59,P2RX7,LAG3,ICAM1,LYZ,UNC13D,HSP90AB1,IL12RB1,APOL1,GZMB,CORO1A,CTSH,FCGRT,LILRB1,RPS19,PPP3CB,CTSC,CRTAM,IL23A,IFNG,GAPDH,PTPN6,IL4,TUSC2,GNLY,IL18RAP,CD160,PRDX1,VAMP7,CXCL6,C3,ROMO1,RIPK3,ULBP2,HAVCR2,IL21,ARRB2,VAV1,XCL1,LYST,CD226,IL18,BCL2L11,CEBPG,RPL30,CD1C,AZGP1,PGLYRP2,IL23R,SLAMF6,S100A12,DNASE1L3,F2RL1…	TYROBP,STXBP2,ICAM1,CTSC,ROMO1,SH2D1A,TUBB	CFH,LTF,IL18,PGLYRP2,DNASE1L3,KRT6A
GO_REGULATION_OF_ANTIGEN_RECEPTOR_MEDIATED_SIGNALING_PATHWAY	GO:0050854	57	Up	2.13633156662248e-4	0.008571602002336079	4	CD22,PRKCH,STAP1,PHPT1,CBFB,FCGR2B,CEACAM1,PTPRC,CYLD,EZR,KCNN4,PRKD2,DUSP3,ELF2,LPXN,CD81,PTPN6,DUSP22,FOXP1,GBP1,RAB29,CD160,ELF1,BTN2A2,CCR7,LGALS3,GPS2,PTPN22,TESPA1,RC3H1,BLK,CMTM3,BCL10,PTPRJ,RPS3,CD226,THY1,PLCL2,RUNX1,UBASH3A,FCRL3,TRAT1,PRKCB,CD300A,PRNP,MALT1,RELA,GCSAM,PTPN2,PAWR,LCK,LILRB4,ADA,SLC39A10,PVRIG,NFAM1,LYN	PRKCH,CBFB,CYLD,TRAT1	CD22
GO_REGULATION_OF_RESPONSE_TO_CYTOKINE_STIMULUS	GO:0060759	150	Up	2.178259466093025e-4	0.008693340837285088	6	SPPL2B,PAFAH1B1,CD74,BIRC3,NR1H3,IFNGR1,VRK2,PIAS1,STAP1,TRAF1,CASP8,TNFRSF1A,CBFB,TXK,UBE2K,EDN1,PTPRC,CYLD,GSTP1,MAVS,IRAK3,MUL1,RNF31,RFFL,TREM2,HSP90AB1,JAK2,TTLL12,HIF1A,SAMHD1,TRADD,PYCARD,RIPK2,IKBKB,IL7,PIAS4,CLIP3,CACTIN,CDC37,CARD8,CAV1,TAX1BP1,DDX58,BIRC2,MADD,SH2B3,IFNG,PTPN6,LIFR,WNT5A,IFIH1,STAT1,IL1R2,IL1R1,SUMO1,APOA1,TNFAIP3,TRIM32,ELF1,CXCR4,ZBP1,RNF113A,MED1,RBCK1,IRF3,TRAF2,PX…	CBFB,CYLD,CDC37,RNF113A,IRF3,TRIM44,SIGIRR,CPNE1	IFIH1,IL6,CCDC3,ROBO1,GAS6,CCL5
GO_PATTERN_SPECIFICATION_PROCESS	GO:0007389	270	Down	2.2475092142735994e-4	0.00892225483317186	7	SEMA3F,DVL2,MEOX1,FUZ,SCMH1,MKS1,DNAH5,OFD1,CC2D2A,FOXC1,HIPK2,FGFR2,HES2,LRP6,PRKACA,TP63,NLE1,TBX21,EED,SEMA3A,SEMA3C,CELSR1,PLXNA2,FGFR1,TULP3,HOXA9,EDN1,RFX3,PSEN1,MEF2C,HSPB11,SMARCD3,PALB2,TMED2,AURKA,KDM2B,EFNB1,DLL3,IFT74,PCSK5,NRP1,CRKL,MFNG,LRP5L,AP1B1,EP300,HIF1A,YY1,IFT52,BMP7,POFUT1,KIF3B,MIB1,MID1,NDRG4,FOXF1,RPGRIP1L,EYA1,MEGF8,FKBP8,DNAH11,LFNG,HOXA5,COBL,TGFBR1,ENG,BMPR1A,FBXL15,…	ABI1,ADGRG1	DVL2,SCMH1,HES2,LRP6,TP63,PLXNA2,SMARCD3,IFT74,KIF3B,MID1,RPGRIP1L,MEGF8,ARL6,ACVR2B,ACVR1,PKD2,HOXB3,ACVR2A,BHLHE41,TTC21B,SIX1,LRRC6,GSC,WNT2B,FST,DYNC2LI1,BBS4,GPR161,OSR1,TBC1D32,WDR19,RNF207,NEK8,FZD5,IFT122,SPRY1,INTU,DPCD,FRS2,GREM1,AR,ROBO1,IRX2,IRX3,TSHZ1,BCOR,NR2F2,PBX1,IFT140,CCDC151,ASPH,LDB1,TRAF3IP1
GO_REGULATION_OF_CYCLIC_NUCLEOTIDE_PHOSPHODIESTERASE_ACTIVITY	GO:0051342	6	Up	2.2977113734599336e-4	0.009072593663183286	18	AIP,EGLN1,CALM2,CALM3,MAPK7,CALM1	AIP,CALM3
GO_NCRNA_PROCESSING	GO:0034470	336	Up	2.3095633608796585e-4	0.009072593663183286	2	LAS1L,ELAC2,RPUSD1,TSR3,UTP18,TFB1M,NSUN2,METTL1,TRIT1,MRTO4,NOP58,USP36,RIOK2,TARBP1,WDR3,WDR18,ADAT1,TRMT11,THUMPD1,RRP15,FTSJ1,CPSF1,HSD17B10,TRNT1,EXOSC7,EXOSC5,DDX1,DIS3,WBP11,DIMT1,SEPHS1,SRRT,NOP14,METTL2A,DDX18,XRN2,ESF1,TRMT6,PUS7,OSGEP,AGO1,PES1,SNU13,DDX17,RTCB,TRMU,ALKBH1,DICER1,NOP56,CDK5RAP1,RBFA,RIOK3,CSTF2,SUV39H1,INTS6,USB1,MTFMT,INTS9,POP1,INTS10,ERI1,PIH1D1,ERCC2,TRMT1,POP4,RPS…	TRNT1,EXOSC7,HNRNPA2B1,DDX54,RNF113A,NSUN5,IMP4,RPS24,TARBP2,RPS8,URM1,POP7,ZBTB8OS,RPL14,RPF2	TARBP1,ADAT1,TRMT11,TRMT6,DUS4L,NSUN4,AGO3,OSGEPL1,THUMPD3,PELP1,URB1,NVL,TRMT10A,WDR4,PUS10,INTS1,CTU2,DDX51,PWP2,UTP14C
GO_KIDNEY_MORPHOGENESIS	GO:0060993	58	Down	2.467605745724354e-4	0.009642940578213454	7	PKD1,WWTR1,DLG1,ZMPSTE24,SIX4,BMP7,EYA1,GATA3,LZTS2,VEGFA,PDGFRB,NPHP3,HES1,STAT1,TCF21,PKD2,PGF,SOX4,WNT1,BMP4,SOX9,PAX8,GZF1,BMP2,SIX1,LIF,FOXJ1,LAMA5,WNT2B,AHI1,MYC,SMAD4,OSR1,KLHL3,GPC3,ILK,DCHS1,GREM1,CTNNB1,NPNT,IRX2,SIX2,BCL2,BASP1,GCNT4,IRX3,CTNNBIP1,MAGED1,PRKX,TACSTD2,PBX1,PTCH1,GCNT1,WNT7B,LRRK2,LGR4,FMN1,HOXB7	BCL2	PKD1,WWTR1,PDGFRB,TCF21,PKD2,PGF,SIX1,WNT2B,OSR1,KLHL3,GREM1,IRX2,IRX3,TACSTD2,PBX1
GO_MACROMOLECULE_CATABOLIC_PROCESS	GO:0009057	1204	Up	2.5567462272640224e-4	0.00993951655086112	2	GCLC,ANKIB1,CYP51A1,CDC27,UPF1,RHBDD2,MYCBP2,FBXL3,LAMP2,OSBPL7,AP2B1,MYLIP,PSMB1,PKD1,RPS20,CSDE1,UBE3C,POMT2,IDS,HFE,FYN,LYPLA2,RNF216,DCN,PSMC4,NUB1,RNF14,DNASE1L1,UFL1,CAPN1,SLC11A1,WWTR1,ZRANB1,SAMD4A,RNH1,RB1CC1,UBR2,VIM,RNASET2,CD44,TNFRSF1B,SNX1,ZCCHC8,UBA6,PIAS1,RNF19A,GABARAPL2,TIMP2,CUL3,USP2,EDC4,VCAN,CLEC16A,CDH1,PSMA4,AP2S1,CUL7,PHKA2,HSPA5,USP28,ERCC8,NEDD4L,HEXB,JKAMP,MAPK9,HERPUD…	LAMP2,RPL18,ELAVL1,SIRT2,EXOSC7,MLH1,CYLD,BAX,PSMC5,RPLP0,PSME1,APEX1,SNRNP70,KPNB1,CDK5RAP3,UBE2D3,CTSC,CSNK1A1,MAD2L2,CTSD,LYPLA1,PSMB2,PSMA1,DDA1,TOR1A,DERL1,RPS24,ANP32A,RPS8,BUB3,EEF1A1,UBE2L6,UBXN1,RPL29,MAGOH,TPP1,YWHAB,PHB,RPSA,TMUB2,ANGEL2,RAD23A,ISG15,SUMO2,RPL14,HMGB1,RPS26,RNF5,LSM2,TAF15,PSMB3	GCLC,PKD1,DNASE1L1,WWTR1,USP2,USE1,ANAPC4,GPC1,NEDD4,PTPN3,SMG6,LNX1,PKP1,USP40,KLHL42,KIF16B,CDC23,PSMA6,LAPTM4B,CPEB3,MAPK14,NUDT12,TRIM24,LRP1,AGO3,PPP1R3D,IL6,DAB2IP,IL33,RNF144B,TMTC3,HSPG2,CTSK,RHBDD1,SNCA,METTL14,KLHL3,EGFR,FBXO10,DNAJB12,FBXL2,USP43,SH3RF2,NRG1,ATP13A2,PGLYRP2,FBXL13,DISC1,ADAMTS9,DNASE1L3,CHMP4C,PACSIN3,SDC2,WNT10B,SOCS6,SOCS5,PLEKHG5,SYNPO2,CTSF,KCTD2,SGSH,PKP3,BACE1,C1…
GO_VIRAL_GENOME_REPLICATION	GO:0019079	106	Up	2.5855296796321306e-4	0.009958114261235298	3	LTF,YTHDC2,EIF2AK2,ATG5,PKN2,NUCKS1,PABPC1,CDC42,HACD3,TOP2B,PPIE,ATG16L1,MAVS,OAS1,CCNK,SRPK1,SMARCB1,APOBEC3H,VAPA,FMR1,EEA1,HTATSF1,ZC3HAV1,DDX5,CCL2,OAS3,OAS2,TRIM38,NR5A2,RAB29,SLPI,VAPB,STAU1,DEK,TBC1D20,APOBEC3A,APOBEC3F,EIF2AK4,ILF3,BST2,TRIM28,TOP2A,INPP5K,MORC2,LAMTOR5,ROCK2,RSAD2,OASL,SRPK2,RNASEL,TARBP2,IFITM3,SETDB1,RAB5A,TNIP1,STOM,NOTCH1,IFIT5,FBXL2,UBP1,LARP1,MX1,CTBP1,ADAR,NFIA,I…	CDC42,TARBP2,IFI16,BCL2,PPIH,RAD23A,IFITM2,ISG15	LTF,RSAD2,FBXL2,NFIA,GAS6,CCL5
GO_METHYLGLYOXAL_METABOLIC_PROCESS	GO:0009438	5	Up	2.591041820649037e-4	0.009958114261235298	2	HAGH,TPI1,PARK7,GLO1,PNKD	TPI1,GLO1
GO_TRANSCRIPTION_ELONGATION_FROM_RNA_POLYMERASE_II_PROMOTER	GO:0006368	74	Up	2.6013466549408483e-4	0.009958114261235298	2	POLR2J,PAF1,ZMYND11,MNAT1,POLR2B,CTDP1,CDK13,AFF4,CCNT2,CCNK,SUPT16H,POLR2E,POLR2F,NELFCD,POLR2C,ERCC2,POLR2I,ELL,EZH2,RECQL5,SUPT6H,ELP4,GTF2H1,GTF2H3,RNF8,NCBP2,ELL2,ENY2,GTF2F1,PCID2,CCNT1,EAPP,ELOF1,MLLT1,ADRM1,CDK7,CDC73,CCNH,ELP2,CDK9,NCBP1,RTF1,WDR61,BRD4,POLR2D,EAF1,EAF2,GTF2H2,POLR2K,SSRP1,HNRNPU,ERCC3,IWS1,WDR43,POLR2H,PBRM1,RNF168,LEO1,CDK12,POLR2G,MLLT3,POLR2L,POLR2A,SETD2,NELFA,TCEA1…	CTDP1,POLR2E,POLR2C,POLR2H	MLLT1
GO_TRANSCRIPTION_COUPLED_NUCLEOTIDE_EXCISION_REPAIR	GO:0006283	73	Up	2.6606808915418084e-4	0.010085967386144593	2	POLR2J,LIG3,ERCC1,MNAT1,AQR,RFC1,POLR2B,ERCC8,RFC2,POLD1,XRCC1,XAB2,POLD3,PPIE,POLR2E,POLR2F,RBX1,EP300,POLR2C,ERCC2,POLR2I,LIG1,RPA3,POLD2,PRPF19,GTF2H1,GTF2H3,RFC5,COPS7A,RPA2,COPS5,POLK,RPA1,PCNA,RFC3,CDK7,CCNH,ERCC5,XPA,COPS4,CUL4A,COPS3,RPS27A,POLR2D,COPS7B,GTF2H2,POLR2K,UBC,CUL4B,ERCC3,POLR2H,RFC4,UVSSA,COPS2,DDB1,POLR2G,COPS6,GPS1,UBB,POLD4,ERCC4,POLR2L,POLR2A,USP7,TCEA1,COPS8,ZNF830,HMGN1…	POLR2E,POLR2C,POLR2H,COPS2,GPS1,HMGN1	LIG3,AQR,RFC3,UVSSA
GO_REGULATION_OF_DNA_BINDING	GO:0051101	94	Up	2.661630737647114e-4	0.010085967386144593	18	KDM1A,PLAUR,IGF1,RSF1,FOXC1,WAPL,HIPK2,SP100,SIRT2,BCL3,SRI,PSEN1,ZMPSTE24,TFAP4,JAK2,HMOX1,EP300,NFKBIA,MMP9,E2F1,ACD,ERCC2,DOT1L,TGFB1,EDF1,GATA3,MAPK8,FBXW7,IFNG,MDFI,HES1,ID2,SUMO1,PARK7,MAD2L2,ID3,NEK2,HJURP,ID1,LIF,MAU2,TRIM28,HABP4,PPARG,PER2,HEY2,TXN,KLF4,IRF4,GTF2B,LEF1,RB1,ZNF593,PARP1,GZMA,CDCA5,HDAC8,TAF1,ZNF462,CEBPG,SKI,CALM3,PYHIN1,IFI16,HMGB2,ITGA2,NIPBL,HEY1,NSD1,TAF10,CDT1,CTNNB…	SP100,SIRT2,ACD,MAD2L2,CALM3,IFI16,HMGB1,CPNE1	IGF1,PER2
GO_PROSTATIC_BUD_FORMATION	GO:0060513	6	Down	2.6900778132999266e-4	0.010142539614668015	7	TP63,BMP7,WNT5A,BMP4,SULF1,AR		TP63,SULF1,AR
GO_RESPONSE_TO_VIRUS	GO:0009615	264	Up	2.735831909044966e-4	0.010259147501995157	3	TSPAN6,FGR,MAP3K14,RNF216,POLR3B,ZMYND11,BIRC3,IFNGR1,FOXP3,EIF2AK2,PUM2,TRAF3IP2,POLR3E,TSPAN32,HYAL2,BCL3,TBX21,NCBP3,ENO1,EXOSC5,ITCH,DDX1,PTPRC,ZMPSTE24,AGBL5,MAVS,OAS1,IRAK3,MUL1,EXOC1,UNC13D,IL12RB1,DDX17,APOBEC3H,POLR3H,CD40,SAMHD1,RNF125,RIOK3,FMR1,PIM2,PQBP1,DNAJC3,CCL22,PYCARD,IKBKB,BNIP3L,CCDC130,LILRB1,URI1,HNRNPUL1,ZNF175,CDK6,ZC3HAV1,HSPB1,AP1S1,PSMA2,DDX58,GATA3,CXCL12,ACTA2,GBF1,C…	ENO1,PIM2,PQBP1,STMN1,IRF3,TRIM22,TARBP2,ARF1,SPON2,IFI16,TRIM44,BCL2,CFL1,DDX41,IFITM2,ISG15	TSPAN6,POLR3B,POLR3E,CXCL12,MAPK14,IFIH1,RSAD2,IL6,IL33,DDX60,CXCL9,DUOX2,ELMOD2,IFNL1,ATG7,TRAF3IP1,CCL5
GO_CELLULAR_PROTEIN_COMPLEX_DISASSEMBLY	GO:0043624	188	Up	2.7483521896588386e-4	0.010259147501995157	5	UPF1,SCIN,SPAST,CAPG,MRPS10,LIMA1,MRPL43,MRPS35,MRPS24,KIF2A,WDR1,NSF,CLASP1,MRPS34,CAPZB,JMJD4,MRPL22,MRPL28,OGFOD1,ADD1,MRPS33,HDAC6,MRPS18A,SH3BP1,TRIOBP,SPEF1,MID1,MRPS31,GSPT1,MRPL4,NAPA,MTPN,MRPL32,PPP1R9B,MRPL27,HSPA8,TRPV4,MRPL51,MTRF1L,MRPL18,MRPL2,SEMA5A,MRPS30,MRPS27,MRPL3,SPTBN1,MRPL19,PLEK,MRPL37,CAPZA1,ARHGEF2,DNAJC6,MRPS15,STMN1,CAMSAP2,GLE1,VPS4B,MRPS14,MTRF1,ETF1,KIF18A,MRPS2,MRP…	KIF2A,CAPZB,PLEK,MRPS15,STMN1,MRPS14,OXA1L,MRPL10,CFL1,MRPS23,MRPS16,MRPS18B	SPAST,MRPS24,MID1,SEMA5A,CAMSAP2,MAP1B,MRPL15,EPS8,PLEKHH2,CCSAP,GSPT2,ASPH
GO_LATERAL_SPROUTING_FROM_AN_EPITHELIUM	GO:0060601	8	Down	2.7794793872414774e-4	0.010323977149739013	7	FGFR2,TP63,CELSR1,BMP7,WNT5A,BMP4,SULF1,AR		TP63,SULF1,AR
GO_CELLULAR_RESPONSE_TO_ARSENIC_CONTAINING_SUBSTANCE	GO:0071243	19	Up	2.893497989404799e-4	0.010668416778484988	6	GSTO2,MKNK2,HMOX1,ZFAND1,PPIF,ATF4,HNRNPA1,CPEB2,GSTO1,MAPK13,ATF3,ZC3H12A,VCP,DHX36,ZFAND2A,HSF1,UROS,DAXX,DDX3X		GSTO2,UROS
GO_NEGATIVE_REGULATION_OF_CELL_CYCLE_PHASE_TRANSITION	GO:1901988	218	Up	2.900649104106274e-4	0.010668416778484988	10	MAD1L1,PSMB1,ZNF207,BRCA1,PSMC4,FHL1,SPDL1,PSMA4,TPR,FOXN3,CUL1,PSME4,TRIP13,GTSE1,JADE1,CNOT4,RBL1,NDC80,CDC14B,ORC1,ZW10,BAX,PSMC5,UIMC1,AURKA,CNOT3,PCBP4,PSME1,CLSPN,CDC6,PSMD5,PSMD8,KLHL22,SUSD2,FBXO7,RBX1,EP300,PSMC6,PSMA3,PSMC1,PSMB5,PSMA6,PSME2,PSMA7,E2F1,PSMD10,RGCC,PSMD7,FBXO31,RBL2,NBN,GML,FZR1,BABAM1,CDK6,CASP2,EZH2,PSMA2,PSMD3,CDK5RAP3,PSMD11,CCL2,CCND1,ANAPC15,PSMD9,CDKN1B,CNOT2,FBXO…	BAX,PSMC5,PSME1,CDK5RAP3,MAD2L2,SYF2,CDKN2C,PSMB2,PSMG2,PSMA1,BUB3,BCL2,PSMB3	PSMA6,GML,TFDP2,PKD2,TEX14,CARM1,CTDSPL,CHMP4C,BUB1,SFN,GEN1,BRCC3,DCUN1D3,BLM
GO_RNA_CAPPING	GO:0036260	33	Up	2.9548861866653895e-4	0.010814883443195327	2	POLR2J,MNAT1,POLR2B,NCBP3,POLR2E,POLR2F,RNMT,POLR2C,ERCC2,POLR2I,GTF2H1,GTF2H3,RNGTT,NCBP2,GTF2F1,CDK7,CCNH,NCBP1,CMTR1,TGS1,POLR2D,GTF2H2,POLR2K,ERCC3,POLR2H,POLR2G,POLR2L,CMTR2,POLR2A,GTF2F2,SUPT5H,GTF2H4,GTF2H5	POLR2E,RNMT,POLR2C,POLR2H
GO_IRES_DEPENDENT_VIRAL_TRANSLATIONAL_INITIATION	GO:0075522	10	Up	3.048141115657705e-4	0.011035384883908268	3	PTBP1,EIF3D,EIF3B,EIF3A,SSB,DENR,EIF2D,EIF3F,PCBP2,MCTS1	EIF3D
GO_RNA_DEPENDENT_DNA_BIOSYNTHETIC_PROCESS	GO:0006278	68	Up	3.0523313145922157e-4	0.011035384883908268	2	RFC1,PNKP,PRKCQ,SMG6,MAP2K7,XRCC5,HSP90AA1,MAP3K4,MAPKAPK5,HNRNPC,TINF2,HSP90AB1,MAPK1,TELO2,MAPK3,ACD,TNKS2,GAR1,PTGES3,RAD50,XRN1,CCT4,SMG7,NEK2,TCP1,POT1,TEP1,GNL3L,DKC1,RPA1,TERF2,NAT10,HNRNPA1,PKIB,CCT7,PIF1,PARN,WRAP53,NAF1,NHP2,CCT6A,HMBOX1,TERF1,TNKS1BP1,ATM,CCT5,NEK7,FBXO4,HNRNPU,CCT8,CCT3,CCT2,TERF2IP,CTNNB1,EXOSC10,DCP2,TNKS,ATR,CTC1,AURKB,MAPK15,NOP10,PPIA,SRC,SMG5,PINX1,TEN1,TERC	ACD,TCP1,CCT7,CCT6A	SMG6,GNL3L
GO_PROTEIN_REFOLDING	GO:0042026	32	Up	3.059256371921791e-4	0.011035384883908268	8	HSPA5,DNAJA2,HSP90AA1,PPIE,FKBP1A,ST13,SNRNP70,PPIF,HSPA8,HSPA9,NKTR,FKBP1B,HSPA2,DNAJB2,PDCL,PPIG,DNAJA4,HSPD1,HSPA13,BAG5,PPIB,PPIC,PPID,PPIH,HSPA6,PPIL6,HSPA14,PPIA,HSPA1B,HSPA1A,HSPA1L,PPIAL4G	DNAJA2,SNRNP70,PPIG,PPIH	HSPA2,PPIL6
GO_NEURON_PROJECTION_EXTENSION_INVOLVED_IN_NEURON_PROJECTION_GUIDANCE	GO:1902284	27	Down	3.074036509568164e-4	0.011035643986263124	7	SEMA3F,SEMA3G,SEMA3B,SEMA3A,SEMA3C,SEMA6A,NRP1,MEGF8,CXCL12,VEGFA,SEMA5A,WNT5A,NRP2,PLXNA3,SEMA4F,SEMA7A,SEMA6C,SLIT2,RYK,SEMA6B,SEMA4C,ALCAM,SLIT3,SEMA4B,SEMA4D,SEMA4A,BMPR2		MEGF8,CXCL12,SEMA5A,SEMA4B,SEMA4A
GO_INTRACILIARY_RETROGRADE_TRANSPORT	GO:0035721	9	Down	3.136678966125634e-4	0.011159449058848784	1	WDR35,IFT43,TTC21B,DYNC2LI1,WDR19,IFT122,TTC21A,DYNC2H1,IFT140		WDR35,TTC21B,DYNC2LI1,WDR19,IFT122,TTC21A,IFT140
GO_NADH_METABOLIC_PROCESS	GO:0006734	34	Up	3.138269694011853e-4	0.011159449058848784	19	MDH1,PFKP,PKM,ENO1,TIGAR,PGK1,GPI,ENO3,ALDOC,GAPDH,TPI1,ENO2,NUDT12,GPD2,SLC25A12,MDH1B,TP53,FOXK2,PFKL,MDH2,ALDOA,PFKM,HK1,ADPGK,HK2,HK3,FOXK1,VCP,PGM2L1,NUDT13,GPD1,PGAM1,BPGM,NUDT17	MDH1,PKM,ENO1,TPI1,ALDOA,PGAM1	NUDT12,GPD2,NUDT17
GO_TELOMERE_MAINTENANCE_VIA_TELOMERE_LENGTHENING	GO:0010833	77	Up	3.194504517960894e-4	0.011305833678424805	2	RFC1,PNKP,RAD51,PRKCQ,SMG6,MAP2K7,XRCC5,HSP90AA1,MAP3K4,MAPKAPK5,HNRNPC,TINF2,HSP90AB1,MAPK1,TELO2,MAPK3,ACD,TNKS2,GAR1,PTGES3,RAD50,XRN1,CCT4,SMG7,NEK2,DCLRE1B,TCP1,HNRNPA2B1,POT1,GNL3L,DKC1,SLX1A,RPA1,TERF2,NAT10,HNRNPA1,PKIB,CCT7,PIF1,PARN,WRAP53,PARP1,NAF1,NHP2,CCT6A,HMBOX1,TERF1,TNKS1BP1,ATM,CCT5,NEK7,FBXO4,HNRNPU,CCT8,CCT3,CCT2,TERF2IP,CTNNB1,EXOSC10,DCP2,TNKS,DHX36,ATR,ERCC4,CTC1,AURKB,MAP…	ACD,TCP1,HNRNPA2B1,CCT7,CCT6A	SMG6,GNL3L,SLX4
GO_PROTEIN_POLYUBIQUITINATION	GO:0000209	282	Up	3.361173481628831e-4	0.011839851940216488	2	ANKIB1,CDC27,FBXL3,MYLIP,PSMB1,UBE3C,RNF216,BRCA1,PSMC4,RNF14,UBR2,RNF19A,CUL3,PSMA4,ERCC8,NEDD4L,ANAPC4,CUL1,RC3H2,UNKL,RNF4,CBFB,PSME4,NEDD4,RNF126,UBE2D1,CHFR,FBXW11,KLHL20,UBE2T,UBE2A,UBE2K,ITCH,UBE2D4,NFE2L1,HACE1,HUWE1,PSMC5,KLHL42,ANAPC5,PSME1,RNF31,HECTD1,RFFL,HDAC6,CDC23,PSMD5,PSMD8,FBXL19,CDC34,PPIL2,FBXO7,RBX1,PSMC6,PSMA3,PSMC1,PSMB5,PSMA6,PSME2,PSMA7,RNF125,PSMD10,XIAP,MGRN1,PSMD7,FBX…	CBFB,PSMC5,PSME1,UBE2D3,NMI,PSMB2,PSMA1,TRIM44,BCL2,RNF5,PSMB3	ANAPC4,UNKL,NEDD4,KLHL42,CDC23,PSMA6,RNF144B,FBXO15,KLHL3,FBXO10,FBXL13,RNF152,UBE2E2,SMURF1,NHLRC4
GO_RESPONSE_TO_CYTOKINE	GO:0034097	953	Up	3.420125295472292e-4	0.011944451638525814	6	GCLC,BAD,TFPI,CD38,UPF1,SLC25A5,SPPL2B,MAP3K14,CX3CL1,TNFRSF12A,RALA,ADIPOR2,PAFAH1B1,SELE,PSMB1,JARID2,IL32,CD4,BTK,FYN,MAP4K3,BRCA1,ALOX5,PSMC4,NUB1,WAS,IL20RA,SLC11A1,CD74,BIRC3,GCLM,NR1H3,VIM,CD44,IFNGR1,VRK2,TNFRSF1B,BCLAF1,GAB2,PIAS1,STAP1,TIMP2,PSMA4,HSPA5,YTHDC2,TPR,VAMP3,TNFRSF9,PIK3CB,CYBA,FOXC1,CUL1,TAB2,EIF2AK2,ITIH4,TRAF1,IL17RB,SEC61A1,YBX3,WNK1,MPC1,CASP8,ST3GAL6,SLC12A2,CNN2,SBNO2…	SLC25A5,SP100,CBFB,CDC42,STXBP2,CYLD,SNX10,PSMC5,RPLP0,ICAM1,PSME1,RNMT,PLP2,STX4,RELB,CDC37,AIP,CISH,ACTR3,TCP1,SOCS2,HNRNPA2B1,NMI,RNF113A,PSMB2,IRF3,PSMA1,TRIM22,TANK,PIM1,ARF1,COMMD7,ITGB1,BATF,TNFRSF14,LAPTM5,IFI16,TRIM44,STAT6,PDIA3,PHB,HNRNPF,JAGN1,BCL2,CFL1,DDX41,ACTG1,SIGIRR,IFITM2,TNFRSF18,ISG15,HLA-DQA1,CPNE1,LTA,CCL3L3,PSMB3	GCLC,CX3CL1,SELE,PTGS2,KIF16B,PSMA6,MID1,KLF5,PCOLCE,CXCL12,MAPK14,IL17F,ADAM23,IFIH1,CTH,F3,IRF6,WDR35,BSPRY,TEX14,CCRL2,PIK3CA,PDE1B,TNFRSF19,PLVAP,GFPT2,POSTN,RSAD2,IL6,DAB2IP,IL33,MRPL15,CXCL9,DUOX2,BBS4,POU2F1,SNCA,TNFRSF21,PTGES,HNMT,IL18,FER,CCDC3,EPS8,BAG4,TNFRSF13C,CXCR5,CLDN1,IL17RC,CCR1,COL1A2,PTPN9,ROBO1,KRT8,SOCS5,IL20RB,SHMT1,CDC42EP4,SOX2,IFNL1,PLCB1,GAS6,EDARADD,SHPK,ACKR1,CCL5,CC…
GO_ACTIVATION_OF_IMMUNE_RESPONSE	GO:0002253	550	Up	3.4227070535559776e-4	0.011944451638525814	4	TSPAN6,FGR,CFH,SARM1,CD38,CREBBP,CD79B,PSMB1,CD4,BTK,FYN,CD22,LTF,PSMC4,WAS,MATR3,MARCO,BIRC3,NR1H3,BTN3A1,PRKCH,STAP1,PSMA4,LCP2,FOXP3,TNIP3,BCAR1,PIK3CB,CYBA,PHPT1,CUL1,CYFIP2,TAB2,PUM2,RC3H2,WNK1,NCKAP1,ELMO2,CASP8,PRKCQ,CBFB,PSME4,EIF2B3,CDC42,PRKACA,UBE2D1,FCGR2B,FBXW11,ALPK1,TXK,GRAMD4,ACTB,PAG1,ICAM3,PAK3,PIK3C3,ITCH,XRCC5,CEACAM1,PSEN1,HSP90AA1,MEF2C,PTPRC,CYLD,CD59,FCN1,WDFY1,LAT2,BAX,PS…	PRKCH,CBFB,CDC42,CYLD,LAT2,BAX,PSMC5,PSME1,PQBP1,RELB,ICAM2,UBE2D3,ARPC3,BTN3A3,ACTR3,PSMB2,IRF3,PSMA1,TANK,ABI1,NONO,TRAT1,IFI16,PHB,BCL2,ACTG1,HMGB1,XRCC6,HLA-DQA1,CD247,PSMB3	TSPAN6,CFH,CD22,LTF,MATR3,NCKAP1,ALPK1,ABL1,PSMA6,RAB11FIP2,MAP2K6,IFIH1,PIK3CA,RSAD2,DAB2IP,DDX60,CTSK,TNFRSF21,PGLYRP2,PRKCE,IGLV1-47,IGLV1-44,IGLV3-21,IGHG3,IGHV1-18,IGHV3-53,IGKV1-12,IGLL5,RAB7B
GO_ENDOPLASMIC_RETICULUM_CALCIUM_ION_HOMEOSTASIS	GO:0032469	21	Up	3.4611655518961123e-4	0.012022743118461358	9	BAK1,HERPUD1,PSEN1,BAX,KCTD17,CCDC47,WFS1,THADA,RAP1GDS1,TMBIM6,PML,APP,TMCO1,CAMK2D,ITPR1,BCL2,ATP2A2,GRINA,BCAP31,TGM2,FIS1	BAX,BCL2
GO_INTRACELLULAR_TRANSPORT	GO:0046907	1484	Up	3.5234527398836076e-4	0.012182703183109081	1	FGR,SNX11,M6PR,ALS2,ARF5,VPS50,UPF1,COPZ2,CROT,LAMP2,AP2B1,AGK,VPS41,ARHGAP44,PAFAH1B1,TRAPPC6A,BAIAP3,SPAG9,PKD1,HEATR5B,SEC62,RPS20,TENM1,VTA1,BTK,FYN,AKAP8L,RABGAP1,EHD3,CCDC88C,WAS,BID,RGPD5,RUFY3,AGPS,CD74,SPAST,ZDHHC6,EHD2,TOMM34,SEC63,KPNA6,MIPEP,SNX1,ANK1,NUP160,RANBP3,IFT88,LRRC7,GAB2,PEX3,TBC1D23,CUL3,CLEC16A,CDH1,ZFYVE16,RAB27B,LSG1,AP2S1,HSPA5,GEMIN8,TPR,DTNBP1,C12orf4,GOPC,VPS13D,VAM…	M6PR,LAMP2,ZDHHC6,TRAPPC3,APPBP2,RPL18,SP100,CDC42,STXBP2,CAPZB,LAT2,RPLP0,TIMM13,SNRPD3,ARFRP1,KPNA3,ACD,STX4,PLEKHJ1,CDC37,PMPCB,KPNB1,UBE2D3,CTSC,EHD1,AIP,TMED5,SPCS2,HNRNPA2B1,VPS26A,DDX39A,RAB9A,DYNLRB1,ROMO1,UXT,ARF3,YWHAQ,ANP32B,DERL1,RPS24,ANP32A,SAE1,SYTL1,RPS8,SRP9,ARF1,OXA1L,WHAMM,RPL29,MAGOH,PEF1,SLU7,YWHAB,SNRPD1,RPSA,TAP1,LMAN2,TMEM167A,RAB1B,SRSF10,RPL14,TUBB,RPS26,SREBF2,AP5Z1	ARHGAP44,BAIAP3,PKD1,SPAST,ANK1,LRRC7,NTN1,NEDD4,LRP6,SMG6,PTGS2,ACACB,KIF3C,KIF16B,HOOK2,IFT74,RAB36,FERMT1,KIF3B,FGF9,LAPTM4B,TIMM44,RAB3D,ARHGAP21,GOSR1,TBC1D9,CRYAB,SNX15,MAPK14,WWC1,EHHADH,ARL6,SNX4,GORASP1,HMGCL,WDR35,LTBP2,SERAC1,IFT81,TTC21B,RAB38,ATG14,CALY,MAP1B,RAB25,TBC1D8B,LCA5,ZDHHC4,LRRC1,DYNC2LI1,BBS4,SGSM2,RAB40B,CAPN10,RAB13,RHBDD1,USP6NL,PARD3,FER,DST,AP1S3,BAG4,ZFYVE9,WDR19,AT…
GO_BARBED_END_ACTIN_FILAMENT_CAPPING	GO:0051016	13	Up	3.5635971776191083e-4	0.0122649860659065	5	CAPG,CAPZB,ADD1,TRIOBP,MTPN,CAPZA1,RDX,GSN,ADD3,TWF1,EPS8,CAPZA2,TWF2	CAPZB	EPS8
GO_MITOCHONDRIAL_MEMBRANE_ORGANIZATION	GO:0007006	101	Up	3.665784978918939e-4	0.01255907977024146	5	GCLC,STPG1,BAD,SLC25A5,AGK,DNAJC11,BID,BAK1,HEBP2,ADCK1,CASP8,EYA2,TP63,TP73,HSP90AA1,GSK3B,BAX,PPP1R13B,SLC9A1,MUL1,TMEM14A,TIMM13,TOMM22,SAMM50,GZMB,TIMM9,E2F1,TAZ,BMF,BNIP3L,PDCD5,TIMM50,BBC3,GSK3A,CHCHD3,MAPK8,PPIF,YWHAE,TFDP2,ATF2,MFN2,PPP3CC,ALKBH7,ROMO1,RHOT1,YWHAH,HIP1R,IMMT,YWHAQ,TIMM10,NMT1,RHOT2,AFG3L2,TP53,PMAIP1,TP53BP2,SNCA,DYNLT1,BCL2L11,APOOL,OXA1L,MPV17L,PINK1,HK2,THEM4,CHCHD6,CA…	SLC25A5,BAX,TIMM13,ROMO1,IMMT,YWHAQ,OXA1L,CALM3,YWHAB,BCL2	GCLC,ADCK1,EYA2,TP63,TP73,PPP1R13B,TFDP2,AFG3L2,SNCA,APOOL,CHCHD6,SFN,SPG7
GO_RESPONSE_TO_ENDOPLASMIC_RETICULUM_STRESS	GO:0034976	250	Up	3.713087746070828e-4	0.01259949867195875	6	RHBDD2,POMT2,MBTPS2,EXTL3,DDX11,UFL1,ERP44,BAK1,CUL7,HSPA5,JKAMP,HERPUD1,EIF2AK2,USP13,CREB3L3,PDIA5,ATXN3,ERLEC1,PPP2R5B,WIPI1,ASNS,NCK2,SEL1L,FCGR2B,ACADVL,DERL2,MYDGF,DNAJC10,UBE2K,UBA5,NFE2L1,GSK3B,PPP1R15A,BAX,ADD1,EDEM2,ERP29,DNAJB11,SIRT1,DERL3,KDELR3,XBP1,FOXRED2,EP300,PSMC6,ARFGAP1,TRIB3,HM13,USP14,SRPX,DNAJC3,UGGT2,STUB1,BFAR,UBXN8,PPP2CB,SGTA,BBC3,PIK3R2,GSK3A,CAV1,FKBP14,AGR2,TBL2,SEC…	BAX,CDK5RAP3,TOR1A,DERL1,TMX1,PDIA6,PDIA4,UBXN1,TPP1,PDIA3,TMUB2,BCL2,RNF5	FKBP14,TBL2,RASGRF2,CTH,DAB2IP,TMTC3,RHBDD1,DNAJB12
GO_RESPONSE_TO_TUMOR_NECROSIS_FACTOR	GO:0034612	243	Up	3.7162488864102056e-4	0.01259949867195875	6	SPPL2B,MAP3K14,CX3CL1,TNFRSF12A,SELE,PSMB1,MAP4K3,BRCA1,PSMC4,NUB1,BIRC3,TNFRSF1B,PSMA4,YTHDC2,TNFRSF9,CYBA,TRAF1,YBX3,CASP8,CLDN18,TNFRSF1A,HYAL2,HDAC4,PSME4,RORA,PTGS2,MAP2K7,EDN1,CYLD,GSTP1,ZFAND6,PSMC5,IGBP1,CDIP1,ICAM1,PSME1,RNF31,RFFL,PSMD5,SIRT1,JAK2,PSMD8,GGT5,MAPK1,GGT1,PSMC6,PSMA3,PSMC1,PSMB5,PSMA6,NFKBIA,PSME2,GSS,CD40,PSMA7,PSMD10,CD40LG,TNFSF13B,TRADD,MAPK3,CCL22,CCL17,PSMD7,SMPD3,PY…	CYLD,PSMC5,ICAM1,PSME1,PSMB2,PSMA1,TANK,COMMD7,TNFRSF14,TNFRSF18,CPNE1,LTA,CCL3L3,PSMB3	CX3CL1,SELE,PTGS2,PSMA6,MAPK14,WDR35,TNFRSF19,PLVAP,POSTN,DAB2IP,TNFRSF21,CCDC3,BAG4,TNFRSF13C,CLDN1,KRT8,GAS6,EDARADD,CCL5,CCL14
GO_MESENCHYMAL_CELL_PROLIFERATION	GO:0010463	32	Down	3.7279604227306976e-4	0.01259949867195875	11	FGFR2,FGFR1,BMP7,FGF9,FOXF1,PTN,PHF14,BMPR1A,VEGFA,WNT5A,STAT1,BMP4,SOX9,BMP2,SIX1,FOXP2,MYC,FGF7,OSR1,GPC3,NFIB,ZEB1,LMNA,LRP5,TGFBR2,DCHS1,CTNNB1,SIX2,CTNNBIP1,TBX1,IRS2,PDGFA		FGF9,PTN,SIX1,FOXP2,OSR1,NFIB
GO_RENAL_TUBULE_DEVELOPMENT	GO:0061326	59	Down	3.9176161180812767e-4	0.013181109297741623	7	PROM1,PKD1,WWTR1,ACAT1,DLG1,MEF2C,SIX4,JAG1,EYA1,GATA3,LZTS2,VEGFA,HES1,STAT1,TCF21,PKD2,PGF,WNT1,BMP4,SOX9,PAX8,GZF1,BMP2,SIX1,LIF,LAMA5,WNT2B,NOTCH2,AHI1,MYC,YAP1,SMAD4,OSR1,KLHL3,GPC3,NOTCH1,ILK,DCHS1,GREM1,CTNNB1,NPNT,IRX2,SIX2,MTSS1,BCL2,IRX3,AQP11,CTNNBIP1,MAGED1,TACSTD2,PBX1,PTCH1,COL4A1,WNT7B,DLL1,LGR4,FMN1,HOXB7,CD24	BCL2	PKD1,WWTR1,JAG1,TCF21,PKD2,PGF,SIX1,WNT2B,YAP1,OSR1,KLHL3,GREM1,IRX2,IRX3,TACSTD2,PBX1
GO_REGULATION_OF_VIRAL_GENOME_REPLICATION	GO:0045069	83	Up	3.9480396045805065e-4	0.01322417015766408	3	LTF,YTHDC2,EIF2AK2,PKN2,NUCKS1,PABPC1,HACD3,TOP2B,PPIE,MAVS,OAS1,CCNK,SRPK1,APOBEC3H,VAPA,FMR1,ZC3HAV1,DDX5,OAS3,OAS2,TRIM38,NR5A2,SLPI,VAPB,STAU1,TBC1D20,APOBEC3A,APOBEC3F,EIF2AK4,ILF3,BST2,TRIM28,TOP2A,INPP5K,MORC2,RSAD2,OASL,SRPK2,RNASEL,TARBP2,IFITM3,SETDB1,TNIP1,STOM,NOTCH1,IFIT5,FBXL2,LARP1,MX1,ADAR,IFI16,ZC3H12A,IFI27,PPIB,FAM111A,DDB1,CXCL8,PPID,BCL2,PPIH,ISG20,PDE12,BANF1,CD28,PARP10,RAD…	TARBP2,IFI16,BCL2,PPIH,RAD23A,IFITM2,ISG15	LTF,RSAD2,FBXL2,CCL5
GO_INTRINSIC_APOPTOTIC_SIGNALING_PATHWAY	GO:0097193	251	Up	4.0238216470678647e-4	0.013418103919088972	15	BAD,KDM1A,PDK2,E2F2,PLAUR,BRCA1,BID,IL20RA,SNAI2,CD74,CD44,TNFRSF1B,BCLAF1,BAK1,DAPK2,CUL3,USP28,RRM2B,HERPUD1,FNIP2,CUL1,YBX3,HIPK2,TMEM161A,TNFRSF1A,BCL3,POLB,NCK2,TP63,PTGS2,ENO1,MLH1,DNAJC10,UBE2K,TP73,CYLD,RRN3,DNAJA1,PPP1R15A,BAX,DNM1L,PPP1R13B,ERP29,CDIP1,MSH2,SIRT1,JAK2,ABL1,PPM1F,XBP1,HMOX1,EP300,SNW1,HIF1A,GSKIP,MMP9,TRIB3,E2F1,STK24,PYCARD,BMF,NBN,URI1,PIAS4,BBC3,CAV1,CASP2,HSPB1,CREB3…	ENO1,MLH1,CYLD,BAX,TMEM109,HDAC1,ARL6IP5,NONO,IFI16,SHISA5,HNRNPK,VDAC2,BCL2	SNAI2,TP63,PTGS2,TP73,PPP1R13B,ABL1,CXCL12,PERP,MSH6,MAPK8IP1,PLAGL2,DYRK2,FIGNL1,DAB2IP,NOL3,SFN
GO_SENSORY_ORGAN_MORPHOGENESIS	GO:0090596	151	Down	4.083708337178324e-4	0.013557550289313703	7	DVL2,PROM1,BAK1,PRDM1,HIPK2,NTN1,FGFR2,LRP6,MYO3B,CELSR1,RARB,FGFR1,EDN1,FAT1,BAX,KDM2B,MYO15A,MAPK1,TRIOBP,SIX4,HIF1A,YY1,BMP7,JAG1,FGF9,MAPK3,RP1,FZD3,EYA1,HPN,PTN,HOXA1,TSPAN12,DVL1,GATA3,NAGLU,SLC9A3R1,C12orf57,SOBP,PTK7,VEGFA,MAN2A1,ARL6,WNT5A,EFEMP1,OTX1,HDAC1,MFN2,MFAP2,FASLG,ARID1A,NR4A3,TBX2,WNT1,BMP4,SOX9,PAX8,INSIG2,TBC1D20,SIX1,NRL,CHRNA10,COL5A1,ATP8A2,GSC,WNT2B,NOTCH2,AGTPBP1,GDF11,…	BAX,HDAC1,BCL2,HMGN1	DVL2,NTN1,LRP6,FAT1,JAG1,FGF9,FZD3,PTN,SOBP,ARL6,SIX1,GSC,WNT2B,TFAP2A,LRIG3,BBS4,OSR1,WDPCP,LRIG1,THRB,WDR19,RDH13,AQP5,FZD5,IFT122,FZD6,STOX1,FRS2,CABP4,TSHZ1,TSKU,SLITRK6,NF1
GO_POSITIVE_REGULATION_OF_NEUROMUSCULAR_JUNCTION_DEVELOPMENT	GO:1904398	3	Down	4.1799776207749093e-4	0.013816022946552486	5	PTN,AGRN,DCTN1		PTN,AGRN
GO_MORPHOGENESIS_OF_A_BRANCHING_STRUCTURE	GO:0001763	135	Down	4.2134942536767403e-4	0.013865722537428325	7	PLXND1,PKD1,BTBD7,MKS1,SNAI2,TNC,PRDM1,FGFR2,LRP6,TP63,MAP3K13,NTN4,SEMA3A,SEMA3C,CELSR1,DLG1,SIRT6,FGFR1,EDN1,GRHL2,COL16A1,ABL1,NRP1,LRP5L,SIX4,STK4,BMP7,CTSZ,FOXF1,CTSH,EYA1,RASIP1,MET,HOXA5,ENG,AREG,MDK,VDR,TIMELESS,SRF,VEGFA,WNT5A,PLXNA1,ACVR1,RTN4,DLX2,KDM5B,TCF21,PKD2,PGF,BCL11A,GNA13,RDH10,WNT1,BMP4,SOX9,PAX8,MED1,GZF1,BMP2,SIX1,FOXA1,LAMA5,KRAS,WNT2B,TBX3,SPRY2,NKX2-1,ERMN,IL10,MYC,SULF1…	BCL2	PKD1,SNAI2,TNC,LRP6,TP63,NTN4,ABL1,PLXNA1,ACVR1,TCF21,PKD2,PGF,BCL11A,SIX1,WNT2B,SULF1,YAP1,ST14,DLG5,FZD5,SPRY1,FRS2,GREM1,AR,DAG1,TACSTD2,PBX1,RXRA,DDR1
GO_POSITIVE_REGULATION_OF_TELOMERE_MAINTENANCE	GO:0032206	50	Up	4.301841861258588e-4	0.01409463732970445	2	ERCC1,PNKP,PRKCQ,MAP2K7,SIRT6,XRCC5,ATRX,MAP3K4,MAPKAPK5,MAPK1,MAPK3,ACD,NBN,TNKS2,RAD50,CCT4,NEK2,TCP1,HNRNPA2B1,POT1,DKC1,SLX1A,HNRNPA1,PKIB,CCT7,HNRNPD,NABP2,PML,PARN,NAF1,CCT6A,HMBOX1,ATM,CCT5,NEK7,FBXO4,CCT8,CCT3,GNL3,CCT2,CTNNB1,TNKS,DHX36,ATR,AURKB,MAPK15,SLX1B,SLX4,PPP1R10,RTEL1	ACD,TCP1,HNRNPA2B1,CCT7,CCT6A	SLX4
GO_EMBRYONIC_SKELETAL_SYSTEM_DEVELOPMENT	GO:0048706	77	Down	4.3540189788574517e-4	0.014203567129724983	7	FUZ,MKS1,MBTD1,FGFR2,NDST1,DLG1,TULP3,HOXA9,MEF2C,GRHL2,GNAS,PCSK5,SIX4,MTHFD1,BMP7,FGF9,XYLT1,EYA1,MEGF8,HOXA1,HOXA5,TGFBR1,COL1A1,MDFI,WNT5A,DLX2,SLC35D1,TGFB3,HOXB3,MTHFD1L,KIAA1217,RDH10,ACVR2A,RUNX2,BMP4,SIX1,HSD17B7,GSC,PDGFRA,TFAP2A,SULF1,RBP4,EIF4A3,SLC39A3,SLC39A1,WNT9A,OSR1,ZEB1,MMP14,WDR19,FLVCR1,TGFBR2,NIPBL,OSR2,SMAD3,CTNNB1,TAPT1,SIX2,CHST11,SP3,DMRT2,HOXB2,SMAD2,IRX5,DEAF1,SETD2,EX…		NDST1,FGF9,MEGF8,SLC35D1,HOXB3,ACVR2A,SIX1,GSC,TFAP2A,SULF1,OSR1,WDR19,TAPT1,EXT1,PBX1,IFT140,SULF2
GO_CELLULAR_TRANSITION_METAL_ION_HOMEOSTASIS	GO:0046916	83	Up	4.477104378958482e-4	0.014541867599708005	9	HFE,LTF,SLC30A9,SLC11A1,CP,CUL1,AP3D1,TTC7A,ATP6AP1,CYBRD1,TFRC,SRI,SLC46A1,FTL,MT3,SLC22A17,HMOX1,HIF1A,CCDC22,NUBP1,HMOX2,SLC30A4,SLC39A14,TFR2,GLRX3,SLC11A2,CAND1,IFNG,SLC39A7,SKP1,ATP6V1A,FBXL5,ABCG2,ACO1,MT1G,MT2A,NEDD8,SCO2,ABCB7,NDFIP1,SCO1,ISCU,IREB2,CCDC115,SLC31A2,SLC31A1,ATP6V1G1,MYC,SLC40A1,SLC39A8,SLC39A6,SMAD4,SOD1,APP,S100A8,ARF1,SLC30A5,SLC39A4,LCN2,ATP13A2,ATP6V0D1,SLC30A7,FLVCR1…	ATP6AP1,SLC39A7,ARF1,ATOX1	LTF,SLC22A17,ATP13A2
GO_POSITIVE_REGULATION_OF_INTRINSIC_APOPTOTIC_SIGNALING_PATHWAY	GO:2001244	52	Up	4.7962854682113087e-4	0.015511435287926487	15	BAD,BID,IL20RA,BCLAF1,NCK2,BAX,DNM1L,SIRT1,BMF,PIAS4,BBC3,CAV1,SLC9A3R1,FBXW7,PARK7,SFPQ,SPOP,PLAGL2,BECN1,STYXL1,RIPK3,SERINC3,SKIL,TP53,PMAIP1,SOD1,RPL11,MCL1,S100A8,NACC2,RPS3,BCL2L11,FLCN,NCK1,RPL26,S100A9,PLEKHF1,NKX3-1,UBB,BCL2L1,BCL2,RPS7,RAD9A,DDIT3,PTPN2,NUPR1,BOK,PRKRA,LCK,BCAP31,SIAH1,FIS1	BAX,BCL2	PLAGL2
GO_REGULATION_OF_STEM_CELL_DIFFERENTIATION	GO:2000736	98	Up	4.882658112386852e-4	0.015722997346454316	7	PSMB1,PSMC4,PSMA4,FOXC1,EIF2AK2,CDK13,CBFB,PSME4,TCF3,TEAD2,SEMA3C,ITCH,TP73,REST,PSMC5,PUS7,PSME1,PSMD5,ABL1,PSMD8,SETD1A,OSM,PSMC6,PSMA3,PSMC1,PSMB5,PSMA6,PSME2,BMP7,PSMA7,JAG1,PSMD10,PSMD7,CDK6,PTN,PSMA2,KDM4C,GATA3,PSMD3,PSMD11,OCIAD1,SOX6,PSMD9,HSPA9,HES1,PSMD14,KDM3A,NFE2L2,KMT2A,MYB,BMP4,SOX9,PSMF1,PSMB2,PSMA1,PSME3,PDGFRA,LMO2,PWP1,PSMB7,YAP1,PRICKLE1,TCF12,GATA6,PSMB6,PSMA5,NOTCH1,ZFP36L…	CBFB,PSMC5,PSME1,PSMB2,PSMA1,NUDT21,N4BP2L2,PSMB3	TP73,ABL1,PSMA6,JAG1,PTN,SOX6,MYB,LMO2,YAP1,TACSTD2,LDB1
GO_XENOPHAGY	GO:0098792	9	Up	4.952960715566362e-4	0.015761114682815696	3	MAPK3,RIPK2,NOD1,LGALS8,OPTN,CALCOCO2,LRSAM1,WIPI2,TBK1	OPTN
GO_NUCLEOTIDE_EXCISION_REPAIR_DNA_DAMAGE_RECOGNITION	GO:0000715	23	Up	4.953453971626891e-4	0.015761114682815696	2	RBX1,COPS7A,RAD23B,COPS5,DDB2,XPA,COPS4,CUL4A,COPS3,PARP1,RPS27A,COPS7B,CETN2,UBC,XPC,CUL4B,COPS2,DDB1,COPS6,GPS1,UBB,COPS8,UBA52	COPS2,GPS1
GO_NEGATIVE_REGULATION_OF_PROTEIN_EXPORT_FROM_NUCLEUS	GO:0046826	6	Up	4.957514414426901e-4	0.015761114682815696	1	SP100,RANGAP1,PARK7,TXN,BARD1,CDK5	SP100
GO_INTRINSIC_APOPTOTIC_SIGNALING_PATHWAY_IN_RESPONSE_TO_DNA_DAMAGE_BY_P53_CLASS_MEDIATOR	GO:0042771	43	Up	5.048067385713876e-4	0.01598128674894988	15	KDM1A,CD74,CD44,USP28,HIPK2,BCL3,TP63,TP73,CDIP1,MSH2,SIRT1,EP300,SNW1,PYCARD,TMEM109,CDKN1A,BCL2L12,DYRK2,BRCA2,PML,TP53,ZNF385A,RPL26,HIPK1,IFI16,SHISA5,HNRNPK,DDIT4,ING2,TRIAP1,BCL2,PHLDA3,NUPR1,ATAD5,AEN,CHEK2,RPS27L,MUC1,TAF9B,TOPORS,BAG6,MIF,TAF9	TMEM109,IFI16,SHISA5,HNRNPK,BCL2	TP63,TP73,DYRK2
GO_T_CELL_MEDIATED_CYTOTOXICITY	GO:0001913	33	Up	5.17121097696452e-4	0.016302351243766718	4	HFE,RAB27A,FCGR2B,PVR,CEACAM1,STX7,PTPRC,P2RX7,IL12RB1,CTSH,FCGRT,LILRB1,PPP3CB,CTSC,IL23A,RIPK3,XCL1,CD1C,AZGP1,IL23R,HPRT1,FADD,IL7R,IL12A,PRF1,GZMM,AGER,MICB,MICA,HLA-E,HLA-G,HLA-F,EMP2	CTSC
GO_DNA_TEMPLATED_TRANSCRIPTION_ELONGATION	GO:0006354	98	Up	5.247937164692318e-4	0.016438530401373525	2	POLR2J,PAF1,ZMYND11,MNAT1,POLR2B,CTDP1,CDK13,POLR1A,AFF4,THOC1,CCNT2,CCNK,SUPT16H,POLR2E,POLR2F,THOC5,NELFCD,HTATSF1,POLR2C,TAF1C,ERCC2,POLR2I,ELL,EZH2,UBTF,RECQL5,SUPT6H,ELP4,GTF2H1,GTF2H3,RNF8,TBP,NCBP2,TAF1B,ELL2,ENY2,TSFM,POLR1B,GTF2F1,PCID2,CCNT1,EAPP,ELOF1,MLLT1,ADRM1,CDK7,CDC73,CCNH,ELP2,CDK9,NCBP1,POLR1E,RTF1,WDR61,BRD4,TAF1A,POLR2D,EAF1,EAF2,GTF2H2,POLR2K,SSRP1,HNRNPU,CCAR2,ZNF326,ERCC3,…	CTDP1,POLR2E,POLR2C,TSFM,POLR2H,HMGN1	MLLT1,LDB1
GO_ATP_DEPENDENT_CHROMATIN_REMODELING	GO:0043044	66	Up	5.258226437864382e-4	0.016438530401373525	5	CENPQ,RSF1,PSME4,MBD3,SMARCE1,ACTR6,ACTB,SMARCA2,SRCAP,HNRNPC,SMARCB1,CENPM,CHD8,ACTR5,SMARCA1,RBBP7,CENPI,CENPT,OIP5,ZNHIT1,SMARCD2,CHD4,RNF8,ACTR8,CENPA,HDAC1,ARID1A,CENPL,CENPK,HJURP,PIWIL1,SMARCA4,INO80,MIS18BP1,NASP,MBD2,ACTL6A,CENPO,SYCP3,SMARCC2,ITGB3BP,ANP32E,GATAD2B,CENPC,POLE3,MTA2,CENPU,CENPH,SMARCA5,MIS18A,RBBP4,SMARCAD1,VPS72,PBRM1,CENPN,CHD3,SMARCC1,RUVBL1,DMAP1,SPTY2D1,NPM1,PTMA,CE…	SMARCE1,HDAC1
GO_CHAPERONE_MEDIATED_PROTEIN_FOLDING	GO:0061077	56	Up	5.34842869434427e-4	0.016646497781424404	8	FKBP4,HSPB6,CD74,HSPA5,FKBP1A,FKBP5,ST13,DNAJC5,CSNK2A1,SGTA,PDCD5,HSPB1,BAG1,HSPA8,CHORDC1,PTGES3,HSPA9,PDCL3,HSPE1,P3H1,FKBP1B,HSPH1,CLU,TRAP1,HSPA2,DNAJB1,DNAJB2,TOR1B,TOR1A,DNAJB5,UNC45A,UNC45B,DNAJB12,HSPA13,PDIA4,DFFA,TOR2A,DNAJB4,PEX19,DNAJB14,CCT2,PPIB,DNAJC7,CRTAP,DNAJC18,DNAJC24,PPID,HSPA6,GAK,HSPA14,DNAJB13,SGTB,ERO1A,HSPA1B,HSPA1A,HSPA1L	TOR1A,PDIA4	HSPA2,DNAJB12
GO_REGULATION_OF_IMMUNE_RESPONSE	GO:0050776	865	Up	5.36912230188552e-4	0.016646497781424404	4	TSPAN6,FGR,CFH,CD99,SARM1,CD38,SPPL2B,CREBBP,ITGAL,CD79B,PSMB1,CD4,BTK,HFE,FYN,TYROBP,CD22,LTF,PSMC4,POLR3B,WAS,MATR3,SLC11A1,MARCO,CD74,BIRC3,NR1H3,SLAMF7,BTN3A1,PRKCH,IFNGR1,TNFRSF1B,HMGB3,GRN,GAB2,PIAS1,STAP1,PSMA4,PARP3,LCP2,C12orf4,FOXP3,TNIP3,MAPK9,BCAR1,PIK3CB,CYBA,PHPT1,CUL1,CYFIP2,TAB2,PUM2,RC3H2,ATG5,WNK1,NCKAP1,ELMO2,SPHK2,CASP8,MAP2K4,COL17A1,PRKCQ,CD84,TP53BP1,PRKCZ,CBFB,PSME4,CLEC2D…	TYROBP,PRKCH,CBFB,CDC42,MLH1,STXBP2,CYLD,LAT2,BAX,PSMC5,ICAM1,PSME1,PQBP1,STX4,RELB,CDC37,NPDC1,ICAM2,UBE2D3,ARPC3,BTN3A3,ACTR3,MAD2L2,NMI,PSMB2,IRF3,PSMA1,TANK,ABI1,NONO,KLRF1,ITGB1,TNFRSF14,SPON2,TRAT1,IFI16,STAT6,PHB,BCL2,SH2D1A,ACTG1,HMGB1,XRCC6,HLA-DQA1,CD247,LTA,PSMB3	TSPAN6,CFH,CD22,LTF,POLR3B,MATR3,HMGB3,NCKAP1,ALPK1,ABL1,PSMA6,RAB11FIP2,MAP2K6,MAPK10,MAPK14,SNX4,IFIH1,MYB,PIK3CA,SPINK5,RSAD2,IL6,DAB2IP,IL33,DDX60,CTSK,TNFRSF21,MS4A2,IL18,FER,ENPP3,CXADR,PGLYRP2,FZD5,COL1A2,PRKCE,SOCS5,IL20RB,IFNL1,IGLV1-47,IGLV1-44,IGLV3-21,IGHG3,IGHV1-18,IGHV3-53,IGKV1-12,IGLL5,CCL5,RAB7B
GO_POSITIVE_REGULATION_OF_APOPTOTIC_SIGNALING_PATHWAY	GO:2001235	152	Up	5.416570677369626e-4	0.016724497856915353	15	BAD,TNFRSF12A,PLAUR,BID,IL20RA,FAS,BCLAF1,BAK1,CTNNA1,MAPK9,CASP8,HYAL2,NCK2,TP63,TP73,PTPRC,GSK3B,CYLD,BAX,DNM1L,PPP1R13B,TFAP4,SIRT1,JAK2,TIMP3,BIK,GZMB,MMP9,STK4,E2F1,SRPX,PYCARD,CTSH,BMF,STK3,PDCD5,PIAS4,BBC3,PPP2R1A,GSK3A,CAV1,CASP2,TGFBR1,MAPK8,PPIF,YWHAE,SLC9A3R1,FBXW7,CTSC,LTBR,TPD52L1,FAM162A,TFDP2,HTRA2,PARK7,SFPQ,WDR35,APAF1,PPP3CC,SPOP,TNFSF10,INHBA,G0S2,RBCK1,PLAGL2,BECN1,TRAF2,STYXL…	FAS,CYLD,BAX,CTSC,YWHAQ,PEA15,YWHAB,PDIA3,BCL2	TP63,TP73,PPP1R13B,BIK,TFDP2,WDR35,PLAGL2,DAB2IP,SFN,NF1
GO_DEVELOPMENTAL_INDUCTION	GO:0031128	18	Down	5.538237766035648e-4	0.017030081130559618	7	HIPK2,FGFR1,WNT1,BMP4,SOX9,BMP2,SIX1,WNT2B,NKX2-1,C12orf43,FZD5,HIPK1,SPRY1,FRS2,MESP1,CTNNB1,AR,ROBO1		SIX1,WNT2B,C12orf43,FZD5,SPRY1,FRS2,AR,ROBO1
GO_REGULATION_OF_RESPONSE_TO_ENDOPLASMIC_RETICULUM_STRESS	GO:1905897	77	Up	5.561691569854149e-4	0.01703239667290436	6	BAK1,HSPA5,HERPUD1,USP13,ATXN3,ERLEC1,NCK2,FCGR2B,DERL2,NFE2L1,PPP1R15A,BAX,EDEM2,ERP29,SIRT1,DERL3,XBP1,USP14,DNAJC3,BFAR,SGTA,CAV1,AGR2,CREB3,TMEM33,WFS1,NFE2L2,PARK7,TXNDC12,ATF6,CLU,COPS5,SPOP,DNAJB9,SERINC3,EDEM1,UBAC2,UBQLN1,OS9,DAB2IP,RNF185,TMBIM6,PMAIP1,MANF,PIK3R1,HYOU1,BCL2L11,USP25,CREB3L1,NCK1,PPP1R15B,UBXN1,SYVN1,BCL2L1,USP19,EIF2AK3,DDIT3,PTPN2,NUPR1,BOK,ERN1,GRINA,YOD1,TMEM259,UBE…	BAX,UBXN1	DAB2IP
GO_POSITIVE_REGULATION_OF_DNA_BINDING	GO:0043388	41	Up	5.63275981332909e-4	0.0170461844838218	18	PLAUR,IGF1,FOXC1,WAPL,HIPK2,SIRT2,JAK2,EP300,MMP9,ACD,ERCC2,TGFB1,EDF1,GATA3,IFNG,HES1,PARK7,MAU2,TRIM28,PPARG,TXN,KLF4,IRF4,GTF2B,RB1,PARP1,CDCA5,HDAC8,CEBPG,SKI,CALM3,PYHIN1,HMGB2,ITGA2,NIPBL,CTNNB1,TRAF6,HMGB1,DDRGK1,NME1,PINX1	SIRT2,ACD,CALM3,HMGB1	IGF1
GO_NEPHRON_EPITHELIUM_DEVELOPMENT	GO:0072009	69	Down	5.647464576247729e-4	0.0170461844838218	7	PROM1,PKD1,WWTR1,FOXC1,ACAT1,DLG1,MEF2C,SIX4,JAG1,EYA1,GATA3,LZTS2,VEGFA,HES1,STAT1,TCF21,PKD2,PGF,WNT1,BMP4,SOX9,PAX8,GZF1,BMP2,SIX1,LIF,PODXL,FOXJ1,LAMA5,WNT2B,NOTCH2,AHI1,MYC,YAP1,IQGAP1,SMAD4,OSR1,KLHL3,GPC3,NOTCH1,PTPRO,MYO1E,KLF15,ILK,DCHS1,GREM1,CTNNB1,NPNT,IRX2,SIX2,MTSS1,BCL2,LAMB2,CD34,BASP1,IRX3,AQP11,CTNNBIP1,MAGED1,TACSTD2,PBX1,PTCH1,WNT7B,DLL1,LGR4,FMN1,HOXB7,PECAM1,CD24	BCL2,PECAM1	PKD1,WWTR1,JAG1,TCF21,PKD2,PGF,SIX1,WNT2B,YAP1,OSR1,KLHL3,MYO1E,GREM1,IRX2,IRX3,TACSTD2,PBX1
GO_MYD88_INDEPENDENT_TOLL_LIKE_RECEPTOR_SIGNALING_PATHWAY	GO:0002756	32	Up	5.648544826472515e-4	0.0170461844838218	13	SARM1,BIRC3,TNIP3,CASP8,UBE2D1,IKBKB,RAB11FIP2,UBE2D3,BIRC2,IRF3,TICAM1,TRAF3,UBE2D2,TANK,TLR4,RIPK1,RPS27A,UBC,LY96,TLR3,FADD,UBB,CD14,PRKCE,TLR6,TBK1,IRF7,CD300LF,CHUK,UBA52,IKBKE,IKBKG	UBE2D3,IRF3,TANK	RAB11FIP2,PRKCE
GO_PROXIMAL_DISTAL_PATTERN_FORMATION	GO:0009954	13	Down	5.657070420460653e-4	0.0170461844838218	7	TP63,HOXA9,DLX2,CHSY1,OSR1,GREM1,CTNNB1,IRX2,IRX3,PBX1,DLL1,PBX2,HOXA10		TP63,OSR1,GREM1,IRX2,IRX3,PBX1
GO_NEGATIVE_REGULATION_OF_I_KAPPAB_KINASE_NF_KAPPAB_SIGNALING	GO:0043124	40	Up	5.753054220526098e-4	0.017266066326642925	13	ZMYND11,TNIP3,CASP8,RHOA,RORA,GSTP1,SIRT1,ABL1,PPM1A,RIOK3,CCDC22,USP10,PYCARD,CARD8,STAT1,HDAC1,ASH1L,TNFAIP3,OPTN,NR1D1,TANK,DAB2IP,RIPK1,MAPKBP1,PPM1B,TNIP1,NLRX1,ZC3H12A,CARD19,NFKBID,NLRC3,RHOH,OTUD7A,NLRP6,PER1,TLE1,SIRPA,TRIM59,PPM1N,OTUD7B	HDAC1,OPTN,TANK,RHOH	ABL1,DAB2IP
GO_NUCLEAR_TRANSCRIBED_MRNA_CATABOLIC_PROCESS_EXONUCLEOLYTIC	GO:0000291	35	Up	5.948928231341494e-4	0.01777538034478502	2	EDC4,EXOSC7,EXOSC5,DIS3,LSM5,EXOSC3,DCPS,DDX6,HBS1L,CNOT6,EXOSC8,EXOSC9,LSM7,LSM4,EXOSC2,WDR61,NT5C3B,DIS3L2,DCP1B,CNOT8,LSM6,PATL1,POLR2G,LSM3,EXOSC1,DCP2,LSM1,EXOSC4,EDC3,TTC37,CNOT7,SKIV2L,LSM2,EXOSC6,DCP1A	EXOSC7,LSM2
GO_SPECIFICATION_OF_ANIMAL_ORGAN_IDENTITY	GO:0010092	17	Down	5.970139739951785e-4	0.01777538034478502	7	FGFR2,FGFR1,MEF2C,SMARCD3,BMP4,PAX8,BMP2,SIX1,WNT2B,SPRY1,FRS2,MESP1,CTNNB1,RBPJ,AXIN2,AR,ROBO1		SMARCD3,SIX1,WNT2B,SPRY1,FRS2,AR,ROBO1
GO_MATURATION_OF_LSU_RRNA	GO:0000470	21	Up	6.002337966693911e-4	0.017800609392926645	2	LAS1L,DDX18,PES1,SNU13,GTPBP4,FTSJ3,ZNHIT6,RPL35,WDR12,URB1,NHP2,RPL7L1,RPL7,RPL7A,NOL9,MRPL1,RSL1D1,RPF2,RPL10A,BOP1,ZNHIT3	RPF2	URB1
GO_PURINE_NUCLEOSIDE_TRIPHOSPHATE_METABOLIC_PROCESS	GO:0009144	58	Up	6.088555280508297e-4	0.017985208767580217	2	SLC25A13,SPHK2,GNAI3,PKM,RHOA,ENO1,VPS9D1,TREM2,GTPBP1,SAMHD1,TAZ,NME3,NME4,TGFB1,NUDT1,IMPDH1,PRKAG2,PPARGC1A,RAB23,NME5,IL4,DGUOK,SLC25A12,RHOQ,ITPA,RAN,AMPD3,COX5B,NUDT15,NME7,GUK1,PARP1,AK3,ALDOA,PID1,FLCN,AK9,ADK,PINK1,AK4,VCP,STOML2,STAT3,MFN1,NME6,DNAJC30,IMPDH2,CYC1,GIMAP7,NME9,LRRK2,ADA,NUDT16,OPA1,UQCC3,TMSB4X,NME1,NME2	PKM,ENO1,NME4,ALDOA	AK4
GO_KERATINOCYTE_DIFFERENTIATION	GO:0030216	109	Down	6.126625628761898e-4	0.01798597739695561	7	CAPN1,PRKCH,DSG2,PRSS8,FOXC1,PKP2,CDH3,ROCK1,CBFB,TP63,TSG101,FOSL2,PKP1,GRHL2,TGM1,DSP,IFT74,STK4,JAG1,ASAH1,CNFN,KRT23,EXPH5,KRT18,VDR,PERP,WNT5A,ERRFI1,IRF6,PPL,CSTA,PI3,NCOA3,SRSF6,EREG,MED1,OVOL2,CAPNS1,SGPP1,BCL11B,ZFP36,KRT17,PALLD,LATS1,SPINK5,PPHLN1,GRHL1,ROCK2,DSC2,DSC3,ANXA1,CTSL,KRT7,FLNB,CTSV,NUMA1,YAP1,FURIN,EPHA2,CTSK,PIP5K1A,PKP4,UGCG,NOTCH1,ST14,SAV1,CD109,RUNX1,SPRR3,TMEM79,INTU…	PRKCH,CBFB	DSG2,TP63,PKP1,IFT74,JAG1,CNFN,KRT23,PERP,IRF6,CSTA,KRT17,SPINK5,GRHL1,YAP1,CTSK,ST14,SAV1,INTU,EVPL,KRT8,KRT19,KRT15,JUP,SFN,PKP3,POU3F1,KRT5,KRT6A
GO_NEUROTRANSMITTER_CATABOLIC_PROCESS	GO:0042135	17	Down	6.136758914595011e-4	0.01798597739695561	2	CHDH,MAOB,SLC44A1,ACHE,COMT,ALDH5A1,SARDH,POR,DMGDH,GCSH,AMT,HNMT,ALDH7A1,ABAT,LRTOMT,MAOA,COLQ		MAOB,ACHE,ALDH5A1,AMT,HNMT,ALDH7A1,LRTOMT
GO_INTRINSIC_APOPTOTIC_SIGNALING_PATHWAY_IN_RESPONSE_TO_ENDOPLASMIC_RETICULUM_STRESS	GO:0070059	54	Up	6.342478435222957e-4	0.01842089503020019	15	BAK1,HERPUD1,NCK2,DNAJC10,UBE2K,PPP1R15A,BAX,ERP29,SIRT1,XBP1,TRIB3,BBC3,CREB3,WFS1,PARK7,TXNDC12,APAF1,TNFRSF10B,SPOP,TRAF2,ATF4,CHAC1,SERINC3,ERN2,DAB2IP,TMEM117,TMBIM6,PML,TP53,PMAIP1,HYOU1,ITPR1,BCL2L11,AIFM1,CREB3L1,NCK1,SYVN1,BCL2L1,BCL2,EIF2AK3,CEBPB,DDIT3,PTPN2,BOK,ERN1,GRINA,LRRK2,PTPN1,CASP4,MAP3K5,ERO1A,OPA1,HSPA1A,BAG6	BAX,BCL2	DAB2IP
GO_FORMATION_OF_CYTOPLASMIC_TRANSLATION_INITIATION_COMPLEX	GO:0001732	16	Up	6.347628507041141e-4	0.01842089503020019	2	EIF3I,EIF3L,EIF3D,EIF5,EIF3J,EIF3E,EIF3B,EIF3A,EIF2S2,EIF3G,EIF3H,EIF3M,EIF3F,EIF3K,EIF3C,EIF3CL	EIF3L,EIF3D,EIF3M	EIF3C
GO_EXOCYTOSIS	GO:0006887	710	Up	6.35880556153785e-4	0.01842089503020019	1	FGR,FUCA2,ENPP4,ITGAL,LAMP2,RALA,ALDH3B1,VPS41,ARHGAP44,SCIN,BAIAP3,PSMB1,MGST1,MMP25,CD9,BTK,PIK3C2A,PLAUR,TYROBP,LTF,ALOX5,MVP,DNASE1L1,CAPN1,IGF1,SLC11A1,SERPINB1,ERP44,DERA,RNASET2,CD44,TNFRSF1B,ANK1,GRN,LRRC7,GAB2,ATP6V0A1,APBA2,VCL,TIMP2,AGA,RAB27B,DTNBP1,C12orf4,VAMP3,HEXB,CYBA,HEBP2,ITIH4,SERPINB3,GDI2,ATP11B,SLC2A3,ACAA1,SPHK2,CTSA,CNN2,CDK13,CD84,ARFGEF1,PKM,RHOA,ROCK1,ATP11A,KCNAB2,RAB…	LAMP2,TYROBP,SERPINB1,GDI2,PKM,ATP6AP1,STXBP2,LAT2,STX4,GSDMD,KPNB1,CTSC,BIN2,PLEK,PRDX6,CTSD,RAB9A,DOCK2,TMBIM1,SYTL1,ILF2,ARF1,ALDOA,EEF1A1,CALM3,JAGN1,PGAM1,RHOG,HMGB1,TUBB,XRCC6,CPNE1,PECAM1	ARHGAP44,BAIAP3,LTF,DNASE1L1,IGF1,ANK1,LRRC7,PFN2,PKP1,CACNA1I,RAB3D,NCS1,RAB11FIP2,MLEC,FRK,MAPK14,SNX4,HVCN1,ISLR,RAB25,CKAP4,SCRN1,RAB13,SNCA,FER,APOOL,STEAP2,ATP13A2,VSNL1,CCR1,PCDH7,LRG1,RAB33B,JUP,HAP1,GAS6,METTL7A,BACE1,ATG7,CCL5
GO_PROGRAMMED_NECROTIC_CELL_DEATH	GO:0097300	38	Up	6.532914162580979e-4	0.018803156671161878	15	CFLAR,BIRC3,FAS,YBX3,CASP8,CYLD,BAX,DNM1L,TRPM7,PYGL,ITPK1,CAV1,PPIF,BIRC2,ARHGEF2,FASLG,ALKBH7,RBCK1,IRF3,TRAF2,TICAM1,RIPK3,TLR4,RIPK1,TP53,IPMK,SLC25A4,LY96,SPATA2,TLR3,FADD,MLKL,CD14,BOK,PELI1,MAP3K5,TNF,PGAM5	FAS,CYLD,BAX,IRF3	PGAM5
GO_POSITIVE_REGULATION_OF_IMMUNE_RESPONSE	GO:0050778	687	Up	6.540882168696854e-4	0.018803156671161878	4	TSPAN6,FGR,CFH,SARM1,CD38,CREBBP,CD79B,PSMB1,CD4,BTK,HFE,FYN,CD22,LTF,PSMC4,POLR3B,WAS,MATR3,SLC11A1,MARCO,CD74,BIRC3,NR1H3,BTN3A1,PRKCH,HMGB3,GAB2,STAP1,PSMA4,LCP2,FOXP3,TNIP3,BCAR1,PIK3CB,CYBA,PHPT1,CUL1,CYFIP2,TAB2,PUM2,RC3H2,WNK1,NCKAP1,ELMO2,SPHK2,CASP8,PRKCQ,TP53BP1,PRKCZ,CBFB,PSME4,EIF2B3,CDC42,PRKACA,TFRC,UBE2D1,FCGR2B,FBXW11,PVR,ALPK1,TBX21,TXK,GRAMD4,ACTB,MLH1,PAG1,ICAM3,IL4R,PAK3,UBE2K…	PRKCH,CBFB,CDC42,MLH1,CYLD,LAT2,BAX,PSMC5,PSME1,PQBP1,STX4,RELB,ICAM2,UBE2D3,ARPC3,BTN3A3,ACTR3,MAD2L2,PSMB2,IRF3,PSMA1,TANK,ABI1,NONO,TNFRSF14,SPON2,TRAT1,IFI16,STAT6,PHB,BCL2,SH2D1A,ACTG1,HMGB1,XRCC6,HLA-DQA1,CD247,LTA,PSMB3	TSPAN6,CFH,CD22,LTF,POLR3B,MATR3,HMGB3,NCKAP1,ALPK1,ABL1,PSMA6,RAB11FIP2,MAP2K6,MAPK14,SNX4,IFIH1,MYB,PIK3CA,RSAD2,IL6,DAB2IP,IL33,DDX60,CTSK,TNFRSF21,IL18,PGLYRP2,FZD5,PRKCE,SOCS5,IFNL1,IGLV1-47,IGLV1-44,IGLV3-21,IGHG3,IGHV1-18,IGHV3-53,IGKV1-12,IGLL5,CCL5,RAB7B
GO_RETINOIC_ACID_METABOLIC_PROCESS	GO:0042573	14	Down	6.617328720872e-4	0.018950311981947566	2	DHRS9,CYP26A1,CYP3A5,RBP1,RDH10,SCPEP1,CRABP2,CYP2S1,ALDH1A3,AKR1C3,ADH7,ADH1B,BCO2,ADH1C		DHRS9,CYP26A1,CYP2S1,ADH7,ADH1C
GO_FORMATION_OF_TRANSLATION_PREINITIATION_COMPLEX	GO:0001731	7	Up	6.738133264358343e-4	0.01922289501235006	2	EIF5,EIF2S2,EIF2S3,DENR,RPL13A,EIF2D,MCTS1	EIF2S3
GO_NCRNA_METABOLIC_PROCESS	GO:0034660	397	Up	6.773755900025954e-4	0.01925132216586922	2	LAS1L,ELAC2,RPUSD1,TSR3,UTP18,LARS2,TFB1M,ZCCHC8,NSUN2,METTL1,TRIT1,MRTO4,NOP58,USP36,RC3H2,RIOK2,TARBP1,GATB,WDR3,WDR18,ADAT1,TRMT11,THUMPD1,RRP15,IARS2,FTSJ1,CPSF1,HSD17B10,TRNT1,EXOSC7,RBM7,EXOSC5,DDX1,DIS3,WBP11,DIMT1,SEPHS1,SRRT,NOP14,METTL2A,DDX18,KHSRP,XRN2,ESF1,TRMT6,PUS7,OSGEP,AGO1,PES1,SNU13,DDX17,RTCB,TRMU,ALKBH1,DICER1,NOP56,CDK5RAP1,RBFA,RIOK3,CSTF2,SUV39H1,INTS6,USB1,EARS2,MTFMT,INT…	TRNT1,EXOSC7,HNRNPA2B1,DDX54,RNF113A,DTD1,NSUN5,IMP4,RPS24,TARBP2,RPS8,URM1,POP7,ZBTB8OS,RPL14,RPF2	TARBP1,ADAT1,TRMT11,TRMT6,DUS4L,AIMP2,NSUN4,AGO3,OSGEPL1,THUMPD3,PELP1,URB1,NVL,TRMT10A,WDR4,PUS10,INTS1,CTU2,DDX51,PWP2,UTP14C,GATC
GO_RESPONSE_TO_TOPOLOGICALLY_INCORRECT_PROTEIN	GO:0035966	180	Up	6.953435741707606e-4	0.01968740693208761	6	RHBDD2,POMT2,MBTPS2,EXTL3,DDX11,ERP44,BAK1,CUL3,CUL7,HSPA5,JKAMP,HERPUD1,EIF2AK2,CREB3L3,TM7SF3,PDIA5,ATXN3,PPP2R5B,RNF126,WIPI1,ASNS,NCK2,ACADVL,DERL2,MYDGF,HSP90AA1,DNAJA1,PPP1R15A,BAX,ADD1,EDEM2,DNAJB11,HDAC6,HSP90AB1,DERL3,RNF215,KDELR3,XBP1,EP300,ARFGAP1,DNAJC3,UGGT2,STUB1,BFAR,UBE2W,GSK3A,FKBP14,HSPB1,AGR2,TBL2,CREB3,GOSR2,CDK5RAP3,CCL2,TMEM33,WFS1,HSPA8,DNAJC4,CCND1,PACRG,HSPA9,FAF2,HSPE1,…	BAX,CDK5RAP3,OPTN,TOR1A,DERL1,PDIA6,TPP1,RNF5	FKBP14,TBL2,CTH,HSPA2,DAB2IP,RHBDD1,DNAJB12
GO_REGULATION_OF_TYPE_I_INTERFERON_MEDIATED_SIGNALING_PATHWAY	GO:0060338	32	Up	7.136885374209349e-4	0.02013084622657622	4	UBE2K,MAVS,MUL1,HSP90AB1,TTLL12,SAMHD1,CACTIN,CDC37,PTPN6,WNT5A,ZBP1,IRF3,RNASEL,NLRC5,IFNAR2,ADAR,ABCE1,METTL3,FADD,PTPN2,PTPN11,SCRIB,TBK1,USP18,IRF7,YTHDF3,PTPN1,YTHDF2,CNOT7,TREX1,LSM14A,IKBKE	CDC37,IRF3
GO_NECROTIC_CELL_DEATH	GO:0070265	44	Up	7.285983460082188e-4	0.020474432172657927	15	CFLAR,BIRC3,FAS,HEBP2,YBX3,CASP8,CYLD,BAX,MT3,DNM1L,TRPM7,TSPO,PYGL,ITPK1,CAV1,PPIF,BIRC2,ARHGEF2,FASLG,ALKBH7,RBCK1,IRF3,TRAF2,TICAM1,RIPK3,TLR4,RIPK1,TP53,IPMK,SLC25A4,TMEM123,LY96,SPATA2,UCN,TLR3,FADD,MLKL,CD14,BNIP3,BOK,PELI1,MAP3K5,TNF,PGAM5	FAS,CYLD,BAX,IRF3	PGAM5
GO_RESPIRATORY_BURST_INVOLVED_IN_INFLAMMATORY_RESPONSE	GO:0002536	5	Up	7.317207796109664e-4	0.0204854515276906	20	GRN,RPS19,DUSP10,SLAMF8,PRDX2	PRDX2
GO_POSITIVE_REGULATION_OF_PEPTIDASE_ACTIVITY	GO:0010952	156	Up	7.368941028985423e-4	0.020553592765976816	2	BAD,CASP10,CFLAR,FYN,BID,NLRP2,FAS,BAK1,GRN,CYFIP2,SERPINB3,CASP8,NGFR,RHOA,PSME4,PDCD2,PICALM,GRAMD4,FBLN1,SENP1,REST,BAX,MUL1,TFAP4,NLRP1,PSME1,SIRT1,JAK2,BCL2L13,TBC1D10A,PPM1F,LGMN,PSME2,TRADD,MAPK3,PYCARD,CTSH,RIPK2,TNFRSF10A,PDCD5,BBC3,CARD8,CAV1,NOD1,PCOLCE,P2RX1,MAPK14,PERP,DAP,FAM162A,IFT57,PSMD14,HTRA2,FN1,HSPE1,EPHA4,F3,FASLG,CTSD,CASP8AP2,WDR35,APAF1,TNFRSF10B,TNFSF10,ACVR1C,TRAF2,HIP…	FAS,BAX,PSME1,CTSD,TANK,ANP32B,ARL6IP5,IFI16,CYCS,HMGB1	FBLN1,PCOLCE,MAPK14,PERP,F3,WDR35,ACVR1C,SNCA,ANTXR1,ROBO1,ASPH
GO_REGULATION_OF_DEFENSE_RESPONSE_TO_VIRUS_BY_VIRUS	GO:0050690	30	Up	7.527111388451999e-4	0.020917006202798277	3	AP2B1,CD4,FYN,KPNA6,AP2S1,ATP6V1H,EIF2AK2,AP1M1,AP1B1,HCK,AP1S1,AP1M2,DOCK2,RAC1,ARF1,AP1S3,ELMO1,AP2M1,B2M,AP1G1,CD8B,PACS1,CD28,PAK2,SCRIB,AP1S2,LCK,AP2A2,AP2A1,CD247	DOCK2,ARF1,CD247	AP1S3
GO_PROTEASOMAL_PROTEIN_CATABOLIC_PROCESS	GO:0010498	435	Up	7.597636742403352e-4	0.02103508061928131	2	GCLC,ANKIB1,CDC27,RHBDD2,FBXL3,OSBPL7,PSMB1,PKD1,POMT2,HFE,RNF216,PSMC4,NUB1,RNF14,UFL1,WWTR1,UBR2,PIAS1,RNF19A,GABARAPL2,CUL3,CLEC16A,PSMA4,HSPA5,ERCC8,NEDD4L,JKAMP,MAPK9,HERPUD1,ANAPC4,CUL1,USP13,RNF4,ATXN3,PSME4,SIRT2,ERLEC1,NEDD4,RNF126,SEL1L,TRIB2,PRKACA,UBE2D1,CHFR,FBXW11,DERL2,TBX21,KLHL20,DNAJC10,UBE2A,ARAF,LAMP3,UBE2K,PPP2R5C,ITCH,SENP1,OPHN1,KEAP1,PSEN1,PCNP,NFE2L1,GSK3B,HACE1,PSMC5,KLH…	SIRT2,PSMC5,PSME1,UBE2D3,CSNK1A1,PSMB2,PSMA1,DDA1,TOR1A,DERL1,BUB3,UBXN1,TMUB2,RAD23A,SUMO2,RNF5,PSMB3	GCLC,PKD1,WWTR1,ANAPC4,NEDD4,KLHL42,CDC23,PSMA6,DAB2IP,IL33,RNF144B,TMTC3,RHBDD1,DNAJB12,FBXL2,SH3RF2,FBXL13,WNT10B,SOCS6,SOCS5,KCTD2,CD2AP,SMURF1
GO_NEGATIVE_REGULATION_OF_NF_KAPPAB_TRANSCRIPTION_FACTOR_ACTIVITY	GO:0032088	69	Up	7.859978799101768e-4	0.02168140475355168	2	UFL1,NLRP2,FOXP3,ITCH,CYLD,IRAK3,CD200,SIRT1,NFKBIA,BMP7,PSMD10,CCDC22,SETD6,PYCARD,PIAS4,CACTIN,CARD8,TAX1BP1,TRIM37,CDK5RAP3,DAP,TNFAIP3,CAT,RWDD3,PTGIS,RBCK1,FOXJ1,TRAF3,TRIM21,IRAK2,HAVCR2,IL10,KLF4,DAB2IP,ARRB1,MAP2K5,CYP1B1,G3BP2,NLRC5,ARRB2,CDKN2A,COMMD7,OTULIN,PRMT2,LRRC14,GFI1,NLRP3,AIM2,ZC3H12A,NFKBID,PRDX2,NLRC3,COMMD1,CMKLR1,BRMS1,PARP10,TRAIP,IRAK1,FAF1,CHP1,USP7,NWD1,COMMD6,ANXA4,PE…	CYLD,CDK5RAP3,COMMD7,PRDX2	DAB2IP
GO_LOOP_OF_HENLE_DEVELOPMENT	GO:0072070	7	Down	7.913062274836458e-4	0.021747877746556024	7	PKD1,JAG1,PKD2,IRX2,IRX3,WNT7B,DLL1		PKD1,JAG1,PKD2,IRX2,IRX3
GO_GENE_SILENCING_BY_RNA	GO:0031047	129	Up	7.993896827811476e-4	0.021889856897470618	2	POLR2J,NUP160,POLR2B,TPR,PUM2,NDC1,ELAVL1,NUP133,PABPC1,NUP37,TNRC6C,ZMPSTE24,SEH1L,SRRT,CNOT3,TNRC6A,AGO1,NUP50,AAAS,NUP188,POLR2E,POLR2F,DDX17,TNRC6B,ZC3H7B,DICER1,RAE1,FMR1,NUP93,POLR2C,ERI1,POLR2I,TGFB1,NUP88,DDX5,NUP98,NUP107,CNOT2,CNOT6,DROSHA,FAM172A,NUP155,FXR1,NCBP2,EIF4G1,TSNAX,NRDE2,NUP43,ZC3H7A,HNRNPA2B1,AGO2,ZNFX1,XPO5,NUP153,CNOT1,PIWIL1,BMP4,NUP85,AGO3,NUP214,MAP2K2,ZFP36,DGCR8,AJU…	ELAVL1,POLR2E,POLR2C,HNRNPA2B1,TARBP2,POLR2H	AGO3,AJUBA,EGFR
GO_CARDIAC_MUSCLE_CELL_CARDIAC_MUSCLE_CELL_ADHESION	GO:0086042	6	Down	8.225078473215995e-4	0.02244100501255986	21	DSG2,PKP2,DSP,DSC2,CXADR,JUP		DSG2,CXADR,JUP
GO_FARNESYL_DIPHOSPHATE_METABOLIC_PROCESS	GO:0045338	4	Up	8.424455182344504e-4	0.022901698272873482	2	FDFT1,HMGCS1,GGPS1,FDPS	FDFT1,FDPS
GO_NEGATIVE_REGULATION_OF_CELL_CYCLE_PROCESS	GO:0010948	294	Up	8.553054697639755e-4	0.023167353572704365	10	MAD1L1,PSMB1,ZNF207,BRCA1,PSMC4,YAF2,FHL1,SPDL1,PSMA4,TPR,RAD51,FOXN3,CUL1,WAPL,PSME4,PPP2R5B,TRIP13,EED,GTSE1,JADE1,CNOT4,RBL1,NDC80,CDC14B,ATRX,ORC1,ZW10,BAX,PSMC5,UIMC1,AURKA,CNOT3,CCNK,PCBP4,TFAP4,ZNF268,PSME1,CLSPN,CDC6,CBX5,PSMD5,HSP90AB1,CDC7,PSMD8,KLHL22,SUSD2,FBXO7,RBX1,EP300,L3MBTL2,PSMC6,PSMA3,PSMC1,PSMB5,PSMA6,PSME2,BMP7,PSMA7,E2F1,RBBP8,PSMD10,NAA10,RBBP7,RGCC,PSMD7,FBXO31,NUBP1,RBL2…	BAX,PSMC5,PSME1,NAA10,CDK5RAP3,MAD2L2,SYF2,CBX3,CDKN2C,MAX,PSMB2,UXT,PSMG2,PSMA1,BUB3,BCL2,PSMB3	PSMA6,RBBP8,GML,TFDP2,PKD2,TEX14,DAB2IP,CARM1,CTDSPL,CHMP4C,BUB1,SFN,GEN1,BRCC3,DCUN1D3,BLM
GO_REGULATION_OF_INTRINSIC_APOPTOTIC_SIGNALING_PATHWAY_BY_P53_CLASS_MEDIATOR	GO:1902253	24	Up	8.618984372858972e-4	0.02318420974968611	15	KDM1A,CD74,CD44,RRM2B,RRN3,SIRT1,BCL2L12,MDM2,TP53,RPL11,ZNF385A,RPL26,HNRNPK,ING2,UBB,TRIAP1,BCL2,RPS7,ATAD5,PTTG1IP,MUC1,TAF9B,MIF,TAF9	HNRNPK,BCL2
GO_INNERVATION	GO:0060384	16	Down	8.621077595844896e-4	0.02318420974968611	7	SEMA3A,NRP1,ITGA4,SERPINE2,SULF1,RNF165,LRIG1,VCAM1,CHD7,FBXO45,SLITRK6,SULF2,ADARB1,NTRK1,UNC13B,LRIG2		SULF1,LRIG1,SLITRK6,SULF2
GO_MORPHOGENESIS_OF_AN_EPITHELIAL_BUD	GO:0060572	11	Down	8.688588716105901e-4	0.023282314691765206	7	FGFR2,TP63,BMP7,WNT5A,RDH10,BMP4,WNT2B,SULF1,CTNNB1,AR,SOSTDC1		TP63,WNT2B,SULF1,AR
GO_ANTIGEN_PROCESSING_AND_PRESENTATION_OF_ENDOGENOUS_ANTIGEN	GO:0019883	18	Up	8.752815787868482e-4	0.023367500069533604	20	HFE,CD74,ATG5,FCGRT,IDE,CD1C,AZGP1,ERAP1,ERAP2,B2M,TAP1,TAP2,MICB,MICA,HLA-E,HLA-G,HLA-F,TAPBP	TAP1
GO_AXONEME_ASSEMBLY	GO:0035082	49	Down	8.797961597399394e-4	0.023367500069533604	5	ZMYND10,DNAH5,CC2D2A,TEKT2,TTLL1,RP1,SPAG1,CCDC114,TTC26,NEURL1,RSPH4A,IQCG,DNAH1,ARMC2,DNAH7,UBE2B,DNAL1,DNAI1,BBS2,LRRC6,LRRC49,CCDC65,GAS8,CCDC40,TPGS1,CFAP74,SPAG16,CCDC39,DNAAF1,SPAG17,HYDIN,DRC1,RSPH1,CFAP157,CFAP100,DNAAF5,DNAAF2,DNAAF3,ARMC4,DNAI2,CFAP46,RSPH9,CFAP73,DNAJB13,CFAP43,CCDC151,CFAP44,TTLL3,CFAP206		TTLL1,ARMC2,LRRC6,CFAP74,DNAAF5,CCDC151,TTLL3
GO_ISOCITRATE_METABOLIC_PROCESS	GO:0006102	6	Up	8.813811168436639e-4	0.023367500069533604	2	IDH3G,ACO2,IDH3B,IDH1,IDH3A,IDH2	ACO2,IDH3B
GO_REGULATION_OF_PROTEIN_MODIFICATION_BY_SMALL_PROTEIN_CONJUGATION_OR_REMOVAL	GO:1903320	202	Up	9.06461797939437e-4	0.023866677290128813	2	GCLC,KDM1A,MYCBP2,CRY1,SPRTN,FYN,BRCA1,UFL1,BIRC3,PIAS1,CUL3,PHF23,DCUN1D1,HSPA5,MAPK9,HERPUD1,ATG5,U2AF2,HMG20B,HDAC4,UBE2D1,CHFR,SART3,ITCH,TOLLIP,PSEN1,HSP90AA1,CDC14B,WDR70,DNAJA1,HUWE1,DNM1L,FKBP1A,MUL1,CAPN3,HSP90AB1,ABL1,TSPO,TRIB3,SMAD7,PSMD10,XIAP,NDFIP2,N4BP1,AXIN1,STUB1,UBE2I,RNF40,RIPK2,UBR5,PIAS4,FZR1,GSK3A,CAV1,AIMP2,LIMK1,TGFBR1,GTPBP4,UBE2S,CDK5RAP3,DCUN1D4,WFS1,FBXW7,BIRC2,SASH1,…	CDK5RAP3,MAD2L2,NMI,TANK,DERL1,UBXN1,PEF1,TRIM44,ISG15	GCLC,ABL1,AIMP2,GORASP1,GNL3L,PER2,DCUN1D2,SH3RF2,NXN,PRKCE,DCUN1D3,MTOR
GO_ORGAN_INDUCTION	GO:0001759	11	Down	9.07664879826816e-4	0.023866677290128813	7	FGFR1,BMP4,BMP2,SIX1,WNT2B,SPRY1,FRS2,MESP1,CTNNB1,AR,ROBO1		SIX1,WNT2B,SPRY1,FRS2,AR,ROBO1
GO_ANTIGEN_PROCESSING_AND_PRESENTATION_OF_PEPTIDE_OR_POLYSACCHARIDE_ANTIGEN_VIA_MHC_CLASS_II	GO:0002504	91	Up	9.09838596479105e-4	0.023866677290128813	4	AP2B1,CD74,AP2S1,KIF2A,FCGR2B,AP1M1,RAB7A,KIFAP3,DYNC1I2,CAPZB,KIF22,DNM2,KIF3C,DYNLL1,LAG3,KIF4A,TREM2,AP1B1,LGMN,SEC23A,KIF3B,PYCARD,DCTN6,AP1S1,SEC24A,ACTR1B,CAPZA1,CTSD,KIF18A,CLTA,KLC1,CANX,AP1M2,KIF3A,ACTR10,DCTN4,CTSL,DYNC1LI2,CTSV,DCTN3,THBS1,KIF23,ACTR1A,KIF11,SEC31A,CENPE,SEC24B,CLTC,OSBPL1A,KIF2C,ARF1,DYNC1LI1,SEC24D,AP1S3,SAR1B,KIF5A,SEC13,FCER1G,AP2M1,RACGAP1,CTSS,KIF15,AP1G1,DCTN5,R…	KIF2A,CAPZB,CTSD,ARF1,HLA-DQA1,HLA-DMA	KIF3C,KIF3B,OSBPL1A,AP1S3,CTSF
GO_REGULATION_OF_PROTEIN_FOLDING	GO:1903332	11	Up	9.129330110978235e-4	0.023866677290128813	8	GRN,HSPA5,ST13,SNRNP70,SGTA,PDCD5,PDCL3,DNAJB2,PDCL,BAG5,SGTB	SNRNP70
GO_KERATINOCYTE_PROLIFERATION	GO:0043616	36	Down	9.246041581267625e-4	0.024087864577864927	11	SNAI2,CDH3,TP63,TGM1,FERMT1,AREG,MDK,VDR,PPARD,IRF6,KLF9,SRSF6,EREG,EFNB2,MED1,OVOL2,BCL11B,ZFP36,NOTCH2,FST,TLR4,YAP1,FGF7,CDH13,CASK,PTPRK,CD109,INTU,STXBP4,SDR16C5,KRT2,KDF1,SFN,ZFP36L1,PTCH1,EPPK1		SNAI2,TP63,FERMT1,IRF6,FST,YAP1,CDH13,INTU,SFN,EPPK1
GO_IMMUNE_RESPONSE_REGULATING_CELL_SURFACE_RECEPTOR_SIGNALING_PATHWAY	GO:0002768	396	Up	9.338533141632212e-4	0.024138370268620996	4	FGR,CD38,CREBBP,CD79B,PSMB1,CD4,BTK,FYN,CD22,PSMC4,WAS,BTN3A1,PRKCH,GAB2,STAP1,PSMA4,LCP2,FOXP3,MAPK9,BCAR1,PIK3CB,PHPT1,CUL1,CYFIP2,TAB2,RC3H2,WNK1,NCKAP1,ELMO2,MAP2K4,PRKCQ,CBFB,PSME4,EIF2B3,CDC42,PRKACA,FCGR2B,NFATC3,FBXW11,TXK,ACTB,PAG1,ICAM3,MAP2K7,PAK3,CEACAM1,PSEN1,HSP90AA1,MEF2C,PTPRC,CYLD,FCN1,LAT2,BAX,PSMC5,SPG21,PSME1,RNF31,EZR,MAP3K1,PSMD5,HSP90AB1,ABL1,PSMD8,CRKL,MAPK1,TAB1,GRAP2,EP3…	PRKCH,CBFB,CDC42,CYLD,LAT2,BAX,PSMC5,PSME1,RELB,ICAM2,ARPC3,BTN3A3,ACTR3,PSMB2,PSMA1,ABI1,TRAT1,BCL2,ACTG1,HLA-DQA1,CD247,PSMB3	CD22,NCKAP1,ABL1,PSMA6,MAPK10,PIK3CA,TNFRSF21,MS4A2,FER,PRKCE,IGLV1-47,IGLV1-44,IGLV3-21,IGHG3,IGHV1-18,IGHV3-53,IGKV1-12,IGLL5
GO_NCRNA_3_END_PROCESSING	GO:0043628	32	Up	9.355447694100212e-4	0.024138370268620996	2	ELAC2,HSD17B10,TRNT1,EXOSC7,EXOSC5,INTS6,USB1,ERI1,FBL,PTCD1,EXOSC3,INTS2,ERI3,EXOSC8,EXOSC9,EXOSC2,DKC1,TOE1,SSB,INTS12,PARN,ELAC1,INTS7,POLR3K,INTS1,INTS8,EXOSC10,RPS21,TRMT10C,EXOSC4,INTS5,EXOSC6	TRNT1,EXOSC7	INTS1
GO_COPPER_ION_HOMEOSTASIS	GO:0055070	15	Up	9.361942887070119e-4	0.024138370268620996	9	XIAP,CCDC22,CUTC,MT2A,SCO2,SCO1,SLC31A2,SLC31A1,APP,ARF1,ATP7A,PRNP,COMMD1,ATOX1,COX19	ARF1,ATOX1
GO_MRNA_CLEAVAGE_INVOLVED_IN_MRNA_PROCESSING	GO:0098787	12	Up	9.566553237216554e-4	0.024561053682762818	2	CPSF1,CSTF2,CPSF6,NCBP2,NCBP1,FIP1L1,TUT1,CPSF7,CPSF4,NUDT21,CSTF2T,ERN1	NUDT21
GO_MYELOID_DENDRITIC_CELL_ACTIVATION	GO:0001773	23	Up	9.601017613948313e-4	0.024561053682762818	20	TSPAN32,SPI1,PSEN1,FLT3LG,PYCARD,RELB,LTBR,IL4,CD2,SLAMF1,BATF3,NOTCH2,DOCK2,HAVCR2,IL10,IRF4,CAMK4,BATF,TGFBR2,CSF2,RBPJ,TRAF6,HMGB1	RELB,DOCK2,BATF,HMGB1
GO_NUCLEOSIDE_TRIPHOSPHATE_METABOLIC_PROCESS	GO:0009141	79	Up	9.629816053070241e-4	0.024561053682762818	2	SLC25A13,TBPL1,CTPS2,RRM2B,SPHK2,GNAI3,PKM,RHOA,ENO1,VPS9D1,CAD,TREM2,GTPBP1,SAMHD1,TAZ,NME3,NME4,TGFB1,NUDT1,IMPDH1,PRKAG2,AK1,PPARGC1A,RAB23,NME5,IL4,DGUOK,SLC25A12,RHOQ,ITPA,DUT,UCK1,RAN,AMPD3,CMPK2,COX5B,NUDT15,AK7,NME7,UCK2,GUK1,PARP1,AK3,ALDOA,PID1,AK5,ENPP3,FLCN,AK9,ADK,PINK1,CMPK1,AK4,SUCLG1,VCP,STOML2,AK8,DTYMK,STAT3,MFN1,CTPS1,NME6,SMPDL3A,DNAJC30,TYMS,IMPDH2,CYC1,GIMAP7,DCTPP1,NME9,LRR…	PKM,ENO1,NME4,ALDOA	ENPP3,AK4
GO_POLY_A_PLUS_MRNA_EXPORT_FROM_NUCLEUS	NA	13	Up	9.656818387864896e-4	0.024561053682762818	NA	ZC3H11A,POLDIP3,PABPN1,NUP93,GLE1,ENY2,THOC2,PCID2,HHEX,DDX19B,MCM3AP,NXF1,DDX19A
GO_CELLULAR_RESPONSE_TO_OXYGEN_LEVELS	GO:0071453	188	Up	9.786680917548195e-4	0.024725518745788173	6	BAD,CFLAR,CREBBP,PSMB1,PSMC4,FAS,PSMA4,HIPK2,PDK3,PSME4,SIRT2,RORA,ATP6AP1,PTGS2,ENO1,TIGAR,GNB1,EDN1,PSMC5,MT3,DNM1L,SIRT4,SLC9A1,ICAM1,PSME1,PSMD5,SIRT1,PSMD8,PICK1,HMOX1,RBX1,EP300,PSMC6,PSMA3,HIF1A,PSMC1,PSMB5,PSMA6,PSME2,BMP7,PSMA7,E2F1,PSMD10,SUV39H1,PGK1,RGCC,PSMD7,STUB1,EEF2K,NDRG1,BNIP3L,NAMPT,PTN,CAV1,CHCHD2,PSMA2,TBL2,CUL2,PSMD3,PSMD11,PPARGC1A,B3GAT1,CBL,PSMD9,PPARD,VEGFA,SLC29A1,CPEB…	FAS,SIRT2,ATP6AP1,ENO1,PSMC5,ICAM1,PSME1,PSMB2,PSMA1,BCL2,EIF4EBP1,PSMB3	PTGS2,PSMA6,EEF2K,PTN,TBL2,EPAS1,AJUBA,COX4I2,NOL3,AK4,STOX1,PRKCE,ATG7,MTOR
GO_TRNA_3_END_PROCESSING	GO:0042780	8	Up	9.787390467145259e-4	0.024725518745788173	2	ELAC2,HSD17B10,TRNT1,PTCD1,SSB,ELAC1,POLR3K,TRMT10C	TRNT1
GO_REGULATION_OF_GENE_EXPRESSION_EPIGENETIC	GO:0040029	248	Up	9.914342512317386e-4	0.02496218519124743	2	UPF1,POLR2J,MSL3,JARID2,BAZ1B,BRCA1,UBR2,NUP160,ARID4A,POLR2B,TPR,ARID1B,KCNQ1,ARID4B,PUM2,NDC1,SPHK2,ELAVL1,SMARCD1,SPI1,HDAC4,POLR1A,SIRT2,NUP133,MBD3,EED,NUP37,ACTB,BAZ2A,SIRT6,TNRC6C,RIF1,YTHDC1,ZMPSTE24,SEH1L,SRRT,TFAP2C,TNRC6A,AGO1,NUP50,CDC45,HDAC6,AAAS,NUP188,SIRT1,POLR2E,HIRA,POLR2F,TNRC6B,EP300,ZC3H7B,DICER1,PABPC1L,RAE1,SMCHD1,SUV39H1,RBBP7,FMR1,NUP93,CTCF,POLR2C,TAF1C,DOT1L,POLR2I,TGF…	ELAVL1,SIRT2,POLR2E,POLR2C,HDAC1,HNRNPA2B1,TARBP2,IFI16,POLR2H,PCGF5,HMGB1	TFAP2C,AGO3,AJUBA,ZNF304,EGFR,KDM1B
GO_REGULATION_OF_EXTRINSIC_APOPTOTIC_SIGNALING_PATHWAY_VIA_DEATH_DOMAIN_RECEPTORS	GO:1902041	49	Up	9.97351926855174e-4	0.025027195676235355	15	CFLAR,BRCA1,FAS,CASP8,SP100,ICAM1,RFFL,TIMP3,HMOX1,STK4,TRADD,STX4,STK3,TNFRSF10A,SERPINE1,MADD,PARK7,ARHGEF2,FASLG,TNFAIP3,TNFRSF10B,TNFSF10,TRAF2,LGALS3,RAF1,FAIM2,TMBIM1,SKIL,RIPK1,THBS1,BMPR1B,PMAIP1,SFRP2,ITPRIP,FAIM,PEA15,ATF3,HMGB2,NOS3,TMC8,FADD,FEM1B,RNF34,BCL2L1,FGG,PTEN,MAL,FAF1,GPX1	FAS,SP100,ICAM1,STX4,TMBIM1,PEA15	FAIM
GO_CELLULAR_RESPONSE_TO_TOPOLOGICALLY_INCORRECT_PROTEIN	GO:0035967	146	Up	0.001015503243346581	0.025397736116097993	6	RHBDD2,POMT2,MBTPS2,EXTL3,DDX11,BAK1,CUL3,CUL7,HSPA5,HERPUD1,EIF2AK2,CREB3L3,TM7SF3,PDIA5,ATXN3,PPP2R5B,RNF126,WIPI1,ASNS,NCK2,ACADVL,DERL2,MYDGF,PPP1R15A,BAX,ADD1,DNAJB11,HDAC6,DERL3,KDELR3,XBP1,EP300,ARFGAP1,DNAJC3,UGGT2,STUB1,BFAR,UBE2W,GSK3A,FKBP14,AGR2,TBL2,CREB3,GOSR2,CDK5RAP3,CCL2,TMEM33,WFS1,HSPA8,CCND1,PACRG,HSPA9,NFE2L2,CTH,ZBTB17,ATF6,SERP1,COPS5,HERPUD2,OPTN,VAPB,KLHDC3,SSR1,HSPA2,CAN…	BAX,CDK5RAP3,OPTN,TOR1A,DERL1,PDIA6,TPP1,RNF5	FKBP14,TBL2,CTH,HSPA2,DAB2IP,RHBDD1,DNAJB12
GO_RESPONSE_TO_DSRNA	GO:0043331	33	Up	0.0010261665836521583	0.025579162382532036	6	DDX1,MAVS,P2RX7,IRAK3,MUL1,MAPK1,NFKBIA,RIOK3,PQBP1,MAPK3,RIPK2,CAV1,DDX58,NFKB1,IFIH1,IRF3,TICAM1,RFTN1,DHX9,FLOT1,PMAIP1,RALB,COLEC12,TLR3,DDX21,SLC3A2,PDE12,DHX36,NPM1,IFIT1,CARD9,PELI1,ZCCHC3	PQBP1,IRF3	IFIH1
GO_POSITIVE_REGULATION_OF_CYSTEINE_TYPE_ENDOPEPTIDASE_ACTIVITY	GO:2001056	118	Up	0.0010373385778086758	0.025706649796335197	2	BAD,CASP10,CFLAR,FYN,BID,NLRP2,FAS,BAK1,CYFIP2,CASP8,NGFR,RHOA,PDCD2,GRAMD4,SENP1,REST,BAX,MUL1,TFAP4,NLRP1,SIRT1,JAK2,BCL2L13,TBC1D10A,PPM1F,LGMN,TRADD,PYCARD,CTSH,RIPK2,TNFRSF10A,PDCD5,BBC3,CARD8,NOD1,P2RX1,PERP,DAP,FAM162A,IFT57,HTRA2,HSPE1,F3,FASLG,CTSD,CASP8AP2,WDR35,APAF1,TNFRSF10B,TNFSF10,ACVR1C,TRAF2,HIP1,EGLN3,HIP1R,PRR7,PPARG,CASP9,KHDC1,CIDEB,ANP32B,MYC,RIPK1,MTCH1,ARRB1,CASP1,PML,PMAI…	FAS,BAX,CTSD,ANP32B,ARL6IP5,IFI16,CYCS,HMGB1	PERP,F3,WDR35,ACVR1C,SNCA,ROBO1,ASPH
GO_MODIFICATION_DEPENDENT_MACROMOLECULE_CATABOLIC_PROCESS	GO:0043632	565	Up	0.001040075827257854	0.025706649796335197	2	GCLC,ANKIB1,CDC27,RHBDD2,FBXL3,MYLIP,PSMB1,UBE3C,HFE,RNF216,PSMC4,NUB1,RNF14,UFL1,WWTR1,ZRANB1,UBR2,UBA6,PIAS1,RNF19A,CUL3,USP2,CLEC16A,PSMA4,CUL7,HSPA5,USP28,ERCC8,NEDD4L,JKAMP,MAPK9,HERPUD1,ANAPC4,CUL1,USP36,USP13,RNF4,HIPK2,ATXN3,PSME4,SIRT2,ERLEC1,NEDD4,RNF126,CSNK2A2,SEL1L,TRIB2,LNX1,UBE2D1,CHFR,FBXW11,DERL2,TBX21,TSG101,EXOSC7,PTPN23,KLHL20,DNAJC10,USP33,UBE2A,ARAF,UBE2K,PPP2R5C,ITCH,TP53IN…	SIRT2,EXOSC7,CYLD,PSMC5,PSME1,UBE2D3,CSNK1A1,PSMB2,PSMA1,DDA1,DERL1,BUB3,UBE2L6,UBXN1,TMUB2,RAD23A,ISG15,SUMO2,RNF5,PSMB3	GCLC,WWTR1,USP2,ANAPC4,NEDD4,LNX1,USP40,KLHL42,CDC23,PSMA6,IL33,RNF144B,KLHL3,FBXO10,DNAJB12,FBXL2,USP43,SH3RF2,FBXL13,DISC1,WNT10B,SOCS5,KCTD2,C17orf97,CD2AP,SMURF1,USP51,USP27X
GO_MESONEPHRIC_TUBULE_MORPHOGENESIS	GO:0072171	38	Down	0.0010445566550790735	0.025706649796335197	7	DLG1,SIX4,EYA1,GATA3,LZTS2,VEGFA,HES1,TCF21,PKD2,PGF,WNT1,BMP4,SOX9,PAX8,GZF1,BMP2,SIX1,LAMA5,WNT2B,MYC,SMAD4,OSR1,GPC3,ILK,DCHS1,GREM1,CTNNB1,NPNT,SIX2,BCL2,CTNNBIP1,MAGED1,TACSTD2,PBX1,PTCH1,LGR4,FMN1,HOXB7	BCL2	TCF21,PKD2,PGF,SIX1,WNT2B,OSR1,GREM1,TACSTD2,PBX1
GO_POSITIVE_REGULATION_OF_ANTIGEN_RECEPTOR_MEDIATED_SIGNALING_PATHWAY	GO:0050857	21	Up	0.0010465492449167918	0.025706649796335197	4	PRKCH,STAP1,PTPRC,CYLD,KCNN4,PRKD2,CD81,FOXP1,RAB29,CCR7,TESPA1,CMTM3,RPS3,CD226,TRAT1,PRKCB,RELA,LCK,ADA,SLC39A10,NFAM1	PRKCH,CYLD,TRAT1
GO_FRUCTOSE_1_6_BISPHOSPHATE_METABOLIC_PROCESS	NA	8	Up	0.0010484119469117113	0.025706649796335197	NA	PFKP,TIGAR,ALDOC,IFNG,PFKL,ALDOA,PFKM,FBP1	ALDOA
GO_TRANSMEMBRANE_RECEPTOR_PROTEIN_TYROSINE_PHOSPHATASE_SIGNALING_PATHWAY	GO:0007185	5	Down	0.0010610259599920238	0.025931197973355552	13	TRIO,PTPRU,PTN,PTPRF,FRS2		PTN,PTPRF,FRS2
GO_EPIDERMIS_DEVELOPMENT	GO:0008544	217	Down	0.0010786808048048502	0.026277084670294777	7	PAFAH1B1,FUZ,CAPN1,WAS,ATP2C1,PRKCH,SLC4A7,NSUN2,DSG2,PRSS8,LAMA3,FOXC1,MCOLN3,PKP2,LAMC2,CDH3,COL17A1,FGFR2,ROCK1,CBFB,ALDH3A2,TP63,TSG101,CELSR1,FOSL2,FGFR1,KEAP1,PKP1,GRHL2,PLOD1,ZMPSTE24,SULT2B1,TGM1,DSP,IFT74,TRIOBP,TRPC4AP,STK4,FERMT1,JAG1,STS,TRADD,FZD3,ESRP1,ASAH1,ERCC2,CNFN,PLOD3,EZH2,SFRP4,KRT23,SLC9A3R1,EXPH5,KRT18,VDR,PPARD,PERP,WNT5A,COL7A1,HES1,IGFBP5,SOS1,ERRFI1,HDAC1,PTCH2,IRF6,KL…	PRKCH,CBFB,HDAC1,BCL2	DSG2,ALDH3A2,TP63,PKP1,IFT74,FERMT1,JAG1,FZD3,CNFN,KRT23,PERP,IGFBP5,IRF6,CSTA,TNFRSF19,KRT17,SPINK5,GRHL1,FST,YAP1,CTSK,WDPCP,EGFR,ST14,SAV1,INTU,FZD6,EVPL,WNT10B,KRT8,INSR,KRT19,KRT15,JUP,CST6,SFN,LRTOMT,PKP3,SLITRK6,JAG2,POU3F1,KRT5,GJB5,NF1,LAMB3,LDB1,KRT6A
GO_GENE_SILENCING	GO:0016458	195	Up	0.0010867388815125722	0.026387708181193622	2	POLR2J,MSL3,SCMH1,UBR2,NUP160,POLR2B,TPR,KCNQ1,PUM2,NDC1,ELAVL1,SIRT2,NUP133,PABPC1,MBD3,EED,NUP37,BAZ2A,SIRT6,TNRC6C,RIF1,SRCAP,ZMPSTE24,SEH1L,SRRT,CNOT3,TNRC6A,AGO1,NUP50,CDC45,AAAS,NUP188,SIRT1,POLR2E,HIRA,POLR2F,DDX17,TNRC6B,ZC3H7B,DICER1,RAE1,SMCHD1,SUV39H1,FMR1,NUP93,POLR2C,ERI1,DOT1L,POLR2I,TGFB1,EZH2,NUP88,DDX5,EZH1,HDAC5,NAA40,SOX6,NUP98,NUP107,CNOT2,ASF1A,CNOT6,DROSHA,FAM172A,NUP155,FXR…	ELAVL1,SIRT2,POLR2E,POLR2C,HDAC1,HNRNPA2B1,TARBP2,POLR2H,HMGB1	SCMH1,SOX6,AGO3,AJUBA,ZNF304,EGFR
GO_REGULATION_OF_LIPOPROTEIN_PARTICLE_CLEARANCE	GO:0010984	10	Up	0.0010926806067050085	0.026446395458411865	7	MYLIP,KHSRP,CSK,APOC1,LDLRAP1,LRPAP1,HNRNPK,ANXA2,CNPY2,GPIHBP1	HNRNPK
GO_EMBRYONIC_ORGAN_MORPHOGENESIS	GO:0048562	178	Down	0.0010984615861105189	0.026500827268769206	7	DVL2,FUZ,HIPK2,NTN1,FGFR2,LRP6,NDST1,MYO3B,TBX21,TEAD2,CELSR1,DLG1,RARB,FGFR1,TULP3,EDN1,PSEN1,TCF7,MEF2C,GRHL2,TMED2,GNAS,KDM2B,MYO15A,MAPK1,TRIOBP,SIX4,HIF1A,MTHFD1,IFT52,BMP7,MIB1,FGF9,MAPK3,NDRG4,FOXF1,FZD3,EYA1,MEGF8,HPN,HOXA1,HOXA5,TGFBR1,ENG,DVL1,GATA3,SUFU,NAGLU,SLC9A3R1,FOLR1,SOBP,MDFI,PTK7,SRF,NPHP3,WNT5A,HES1,IFT57,ACVR1,EFEMP1,OTX1,ID2,DLX2,MFAP2,ARID1A,TCF21,PKD2,NR4A3,TGFB3,HOXB3,MT…		DVL2,NTN1,LRP6,NDST1,FGF9,FZD3,MEGF8,SOBP,ACVR1,TCF21,PKD2,HOXB3,SIX1,GSC,TFAP2A,YAP1,LRIG3,BBS4,OSR1,WDPCP,LRIG1,WDR19,RNF207,FZD5,FZD6,STOX1,FRS2,TSHZ1,SLITRK6,IFT140
GO_PROSTATE_GLAND_MORPHOGENESIS	GO:0060512	19	Down	0.001115452808598533	0.026824494945239724	7	TNC,FGFR2,TP63,BMP7,WNT5A,BMP4,SOX9,FOXA1,SULF1,NOTCH1,FRS2,NKX3-1,FEM1B,AR,ID4,RARG,RXRA,SERPINB5,CRIP1		TNC,TP63,SULF1,FRS2,AR,RXRA
GO_POSITIVE_REGULATION_OF_INTERLEUKIN_1_PRODUCTION	GO:0032732	43	Up	0.0011277420114341986	0.027033381187830007	2	TYROBP,NLRP2,CASP8,P2RX7,NLRP1,JAK2,PYCARD,RIPK2,GSDMD,CARD8,NOD1,HSPB1,PANX1,IFNG,WNT5A,EGR1,HAVCR2,TLR4,CASP1,APP,HK1,NLRP3,FZD5,MNDA,PYHIN1,IFI16,AIM2,SMAD3,NOD2,LGALS9,MALT1,CLEC7A,CCL19,SAA1,LPL,LILRA5,HMGB1,HDAC2,AGER,IGHD,TRIM16,LILRA2,CCL3	TYROBP,GSDMD,IFI16,HMGB1	PANX1,FZD5
GO_AMINE_METABOLIC_PROCESS	GO:0009308	102	Up	0.0011397108455428104	0.02705169189410882	2	GDE1,PSMB1,PSMC4,CHDH,PSMA4,ATP2B4,PSME4,VPS35,MAOB,SLC44A1,PSMC5,SMOX,SIRT4,PSME1,COMT,DHPS,PSMD5,PSMD8,HDAC10,PSMC6,PSMA3,PSMC1,PSMB5,PSMA6,PSME2,PSMA7,PSMD10,SMS,PSMD7,OAZ1,GCDH,PSMA2,PSMD3,PSMD11,CHKA,PSMD9,PSMD14,ODC1,KYNU,PARK7,SRM,AGMAT,KMO,PDE1B,SARDH,AMD1,PSMF1,PSMB2,PNKD,PSMA1,TPH1,SAT1,IDO1,PSME3,AOC3,DMGDH,PSMB7,NAAA,HDC,SAT2,PSMB6,AZIN2,PSMA5,OAZ3,SNCA,PAOX,HNMT,SLC7A11,NR4A2,GDPD1,P…	PSMC5,PSME1,DHPS,PSMB2,PSMA1,PSMB3	MAOB,PSMA6,PDE1B,TPH1,SNCA,HNMT,SLC7A11,NAPEPLD,ALDH7A1
GO_I_KAPPAB_KINASE_NF_KAPPAB_SIGNALING	GO:0007249	238	Up	0.0011422468849210123	0.02705169189410882	13	TSPAN6,CASP10,CFLAR,MAP3K14,CX3CL1,CD4,BTK,FYN,PPP5C,LTF,ZMYND11,ATP2C1,CD74,BIRC3,TNIP3,TAB2,TRAF3IP2,SPHK2,CASP8,TNFRSF1A,RHOA,ROCK1,BCL3,RORA,ALPK1,HACD3,NFKB2,DDX1,MID2,TRAF5,ERC1,GSTP1,ZFAND6,FKBP1A,MAVS,MUL1,TMEM101,RNF31,CAPN3,SIRT1,ABL1,LGALS1,HMOX1,TAB1,PPM1A,NFKBIA,CD40,VAPA,RIOK3,CCDC22,PIM2,NDFIP2,TRADD,USP10,UBE2I,PYCARD,RIPK2,IKBKB,EEF1D,RELB,CARD8,NOD1,HSPB1,NFKB1,BIRC2,LTBR,GOLT1B…	PIM2,RELB,HDAC1,OPTN,IRF3,TRIM22,TANK,SHISA5,RHOH,CPNE1	TSPAN6,CX3CL1,LTF,ALPK1,ABL1,CTH,TNFRSF19,AJUBA,DAB2IP,IRAK1BP1,LURAP1L,FAIM,PRKCE,PLEKHG5
GO_ALPHA_BETA_T_CELL_ACTIVATION	GO:0046631	122	Up	0.0011426454304911532	0.02705169189410882	4	TMEM98,HFE,RUNX3,FOXP3,RC3H2,PRDM1,AP3D1,PRKCQ,RHOA,PRKCZ,CBFB,BCL3,RORA,TBX21,IL4R,TCF7,ARG2,PTPRC,IL12RB1,ABL1,SMAD7,NKAP,ELF4,RIPK2,RELB,LILRB1,RASAL3,EBI3,JAK3,TNFSF8,GATA3,IL2,ZBTB16,CD81,TCIRG1,IL23A,IFNG,CLEC4A,CD83,ITK,BCL6,CD86,FOXP1,ZAP70,IL18R1,RPL22,CD160,TNFSF4,MYB,CD274,HSPH1,CD80,MAPK8IP1,CCR2,SASH3,LY9,NCKAP1L,CDH26,GPR18,IRF1,BCL11B,ADORA2A,TWSG1,RARA,AP3B1,RSAD2,DOCK2,ANXA1,RC3H…	CBFB,RELB,DOCK2,BATF,TNFRSF14,STAT6,BCL2,HMGB1	TMEM98,ABL1,MYB,MAPK8IP1,CDH26,TWSG1,RSAD2,IL6,IL18,SH3RF1,SOCS5,SEMA4A,MTOR
GO_POSITIVE_REGULATION_OF_MORPHOGENESIS_OF_AN_EPITHELIUM	GO:1905332	24	Down	0.0011442170444811764	0.02705169189410882	7	SIRT6,ABL1,SIX4,GATA3,MDK,VEGFA,RREB1,BMP4,SOX9,PAX8,SIX1,LIF,WNT2B,AHI1,ITGAX,GJA1,STOX1,GREM1,CTNNB1,AR,MAGED1,MTOR,LGR4,HOXB7		ABL1,SIX1,WNT2B,STOX1,GREM1,AR,MTOR
GO_RESPONSE_TO_BIOTIC_STIMULUS	GO:0009607	1126	Up	0.0011491179207904602	0.02705169189410882	13	TSPAN6,FGR,CFH,FUCA2,CFLAR,TFPI,SARM1,UPF1,CREBBP,MAP3K14,CX3CL1,BAIAP2L1,TBXA2R,PAF1,CD79B,SELE,PSMB1,MGST1,STAB1,CD4,BTK,FYN,RNF216,DCN,TYROBP,LTF,PSMC4,NUB1,POLR3B,CD6,ZMYND11,WAS,MATR3,SLC11A1,MARCO,NLRP2,BIRC3,NR1H3,KPNA6,VIM,CD44,SLAMF7,IFNGR1,TNFRSF1B,HMGB3,BAK1,GRN,PIAS1,STAP1,PSMA4,HSPA5,VAMP3,FOXP3,TNIP3,CYBA,CUL1,TAB2,EIF2AK2,PUM2,TRAF3IP2,PRDM1,ATG5,SEC61A1,POLR3E,CASP8,TSPAN32,SBNO2,…	TYROBP,SP100,SIRT2,CDC42,ENO1,MLH1,STXBP2,CYLD,PSMC5,ICAM1,PSME1,PIM2,PQBP1,STX4,GSDMD,RELB,CDC37,ICAM2,UBE2D3,ACTR3,STMN1,OPTN,NMI,ROMO1,PSMB2,IRF3,PSMA1,TRIM22,TANK,TARBP2,ARF1,NONO,BATF,TNFRSF14,SPON2,IFI16,TRIM44,PRDX2,JAGN1,BCL2,CFL1,DDX41,SH2D1A,ACTG1,SIGIRR,IFITM2,ISG15,HMGB1,TUBB,XRCC6,HLA-DQA1,RNF5,LTA,CCL3L3,PSMB3	TSPAN6,CFH,CX3CL1,SELE,LTF,POLR3B,MATR3,HMGB3,POLR3E,MAOB,ALPK1,PTGS2,MGST2,KIF16B,ABL1,PSMA6,MID1,RAB11FIP2,CXCL12,CUBN,MAP2K6,MAPK14,IFIH1,IRF6,WDR35,SPINK5,RSAD2,IL6,DAB2IP,IL33,DDX60,YAP1,TRIM29,CXCL9,DUOX2,CTSK,RBMS3,SNCA,NFIB,PTGES,HNMT,IL18,FER,BANK1,PGLYRP2,FZD5,CLDN1,ADAMTS9,IL17RC,ABCA1,KRT8,PRKCE,LRG1,ELMOD2,CDC42EP4,IFNL1,SLX4,ADH7,SHPK,ATG7,MSRB1,TRAF3IP1,KRT6A,IGHG3,IGHV1-18,IGHV3-5…
GO_MITOCHONDRIAL_FRAGMENTATION_INVOLVED_IN_APOPTOTIC_PROCESS	GO:0043653	8	Up	0.0011501385731335085	0.02705169189410882	5	VPS35,BAX,DNM1L,ATG3,CCAR2,MFF,BNIP3,FIS1	BAX
GO_MODULATION_BY_SYMBIONT_OF_HOST_CELLULAR_PROCESS	GO:0044068	24	Up	0.0011611237956387326	0.027147086856333043	3	BAD,CD4,ATG5,CASP8,ULK2,PABPN1,KPNA3,KPNB1,GAPDH,KPNA1,EIF2AK4,ITGAV,TNIP1,BCL2L11,CPSF4,SERPINB9,BCL2L1,ULK1,SCRIB,KPNA2,KPNA4,KPNA5,ATG7,IRGM	KPNA3,KPNB1	ATG7
GO_RESPONSE_TO_INTERFERON_BETA	GO:0035456	25	Up	0.0011649789797111565	0.027147086856333043	6	UBE2K,CDC34,HTRA2,STAT1,IRF1,BST2,XAF1,PNPT1,IFITM3,IFNAR2,CAPN2,MNDA,PYHIN1,IFI16,AIM2,TLR3,DDX41,UBE2G2,IFITM2,IFITM1,NDUFA13,PLSCR1,TREX1,IRGM,IKBKE	IFI16,DDX41,IFITM2
GO_NEPHRON_DEVELOPMENT	GO:0072006	92	Down	0.0011650489094681114	0.027147086856333043	7	CFLAR,ITGA3,PROM1,PKD1,WWTR1,NUP160,FOXC1,SEC61A1,NUP133,NOTCH3,ACAT1,DLG1,MEF2C,ANGPT2,PDGFB,SIX4,BMP7,JAG1,EYA1,GATA3,ACTA2,LZTS2,NUP107,VEGFA,PDGFRB,HES1,MPV17,STAT1,NID1,TCF21,PKD2,PGF,TEK,EGR1,WNT1,BMP4,SOX9,NUP85,PAX8,GZF1,BMP2,SIX1,LIF,PODXL,FOXJ1,LAMA5,WNT2B,NOTCH2,PDGFRA,AHI1,MYC,SULF1,YAP1,PLCE1,IQGAP1,SMAD4,OSR1,KLHL3,GPC3,NOTCH1,PTPRO,MYO1E,IL6R,KLF15,ILK,DCHS1,GREM1,CTNNB1,NPNT,IRX2,…	BCL2,PECAM1	ITGA3,PKD1,WWTR1,NOTCH3,JAG1,PDGFRB,TCF21,PKD2,PGF,SIX1,WNT2B,SULF1,YAP1,OSR1,KLHL3,MYO1E,GREM1,IRX2,IRX3,TACSTD2,PBX1,SULF2
GO_NEGATIVE_REGULATION_OF_AXON_GUIDANCE	GO:1902668	21	Down	0.0011869412799892104	0.027503405691507506	6	SEMA3F,SEMA3G,SEMA3B,SEMA3A,SEMA3C,SEMA6A,NRP1,SEMA5A,WNT5A,PLXNA3,SEMA4F,SEMA7A,SEMA6C,SLIT2,PTPRO,RYK,SEMA6B,SEMA4C,SEMA4B,SEMA4D,SEMA4A		SEMA5A,SEMA4B,SEMA4A
GO_INNER_MITOCHONDRIAL_MEMBRANE_ORGANIZATION	GO:0007007	26	Up	0.001187672057050304	0.027503405691507506	5	AGK,DNAJC11,ADCK1,TIMM13,SAMM50,TIMM9,TAZ,CHCHD3,ROMO1,IMMT,TIMM10,AFG3L2,APOOL,OXA1L,PINK1,CHCHD6,OMA1,COX18,LETM1,TIMM22,TMEM11,APOO,NDUFA13,OPA1,UQCC3,CHCHD10	TIMM13,ROMO1,IMMT,OXA1L	ADCK1,AFG3L2,APOOL,CHCHD6
GO_REGIONALIZATION	GO:0003002	209	Down	0.0012583297726804497	0.029049994721296657	7	SEMA3F,DVL2,MEOX1,FUZ,SCMH1,MKS1,FOXC1,HIPK2,FGFR2,HES2,LRP6,PRKACA,TP63,NLE1,EED,SEMA3A,SEMA3C,CELSR1,PLXNA2,FGFR1,TULP3,HOXA9,EDN1,PSEN1,MEF2C,HSPB11,SMARCD3,PALB2,TMED2,AURKA,KDM2B,DLL3,PCSK5,NRP1,CRKL,LRP5L,EP300,YY1,IFT52,POFUT1,MIB1,FOXF1,RPGRIP1L,MEGF8,FKBP8,LFNG,HOXA5,COBL,TGFBR1,BMPR1A,FBXL15,SUFU,KAT2A,ZBTB16,MDFI,SRF,WNT5A,HES1,IFT57,ACVR2B,EPB41L5,ACVR1,OTX1,DLX2,WLS,NRP2,HOXB3,GORAB,…	ABI1,ADGRG1	DVL2,SCMH1,HES2,LRP6,TP63,PLXNA2,SMARCD3,RPGRIP1L,MEGF8,ACVR2B,ACVR1,HOXB3,ACVR2A,BHLHE41,TTC21B,SIX1,GSC,WNT2B,GPR161,OSR1,TBC1D32,WDR19,FZD5,IFT122,SPRY1,INTU,DPCD,FRS2,GREM1,AR,ROBO1,IRX2,IRX3,TSHZ1,NR2F2,PBX1,IFT140,LDB1,TRAF3IP1
GO_PROTEIN_CONTAINING_COMPLEX_DISASSEMBLY	GO:0032984	282	Up	0.0012696975985352493	0.029222518655858818	5	DVL2,UPF1,LAMP2,SCIN,VTA1,SPAST,GABARAPL2,CLEC16A,PHF23,CAPG,MRPS10,LIMA1,MRPL43,MRPS35,MRPS24,SMARCD1,DHX8,TBC1D25,KIF2A,LRP6,WDR1,SMARCE1,NSF,CLASP1,MRPS34,TSG101,CAPZB,JMJD4,SMARCD3,MRPL22,GSK3B,CHMP2B,ZMPSTE24,CHMP5,MRPL28,OGFOD1,ADD1,MRPS33,IRAK3,MCOLN1,SUPT16H,HDAC6,MRPS18A,SNAP29,SMARCB1,SH3BP1,TRIOBP,TFIP11,SPEF1,MAP1LC3A,MID1,MRPS31,AXIN1,GSPT1,ZFAND1,MRPL4,NAPA,GRWD1,MTPN,CAV1,MRPL32,SE…	LAMP2,KIF2A,SMARCE1,CAPZB,CSNK1A1,PLEK,MRPS15,STMN1,MRPS14,OXA1L,MRPL10,CFL1,MRPS23,MRPS16,MRPS18B	DVL2,SPAST,MRPS24,LRP6,SMARCD3,MID1,SEMA5A,CAMSAP2,ATG14,MAP1B,MRPL15,EPS8,PLEKHH2,CCSAP,FZD5,INSR,SMCR8,GSPT2,ASPH
GO_NEGATIVE_REGULATION_OF_TYPE_I_INTERFERON_PRODUCTION	GO:0032480	41	Up	0.0012905319137899284	0.02961119556319827	2	RNF216,OTUD5,ITCH,CYLD,MAVS,YY1,RNF125,PYCARD,RELB,LILRB1,CACTIN,PTPRS,TAX1BP1,DDX58,DHX58,IFIH1,TNFAIP3,TRIM25,NMI,IRF3,PIN1,HAVCR2,IL10,PPM1B,HERC5,NLRC5,UBE2L6,NLRX1,REL,NLRC3,RNF135,UBA7,NPLOC4,TBK1,TRAIP,ISG15,PCBP2,SIRPA,GPATCH3,TRAF3IP1,IKBKE	CYLD,RELB,NMI,IRF3,UBE2L6,ISG15	IFIH1,TRAF3IP1
GO_PROTEIN_MODIFICATION_BY_SMALL_PROTEIN_CONJUGATION_OR_REMOVAL	GO:0070647	938	Up	0.00129908383073678	0.029716542628103845	2	GCLC,ANKIB1,KLHL13,KDM1A,CDC27,MYCBP2,FBXL3,PAF1,MYLIP,PSMB1,CRY1,UBE3C,SPRTN,FYN,RNF216,BRCA1,UBR7,PSMC4,NUB1,RNF14,UFL1,WWTR1,ZRANB1,RNF10,BIRC3,UBR2,NUP160,UBA6,PIAS1,RNF19A,CUL3,USP2,PHF23,PSMA4,DCUN1D1,JADE2,CUL7,HSPA5,TPR,USP28,TSPAN17,ERCC8,NEDD4L,TNIP3,MAPK9,HERPUD1,ANAPC4,CUL1,USP36,RC3H2,ATG5,USP13,NDC1,UNKL,U2AF2,RNF4,BTBD1,HMG20B,ASB1,ATXN3,RHOA,PDZD4,CBFB,HDAC4,OTUD5,PSME4,NUP133,NED…	CBFB,CDC42,CYLD,PSMC5,BRAP,PSME1,CBLL1,CDK5RAP3,UBE2D3,CISH,MAD2L2,SOCS2,NMI,RNF113A,PSMB2,UBA2,PSMA1,TRIM22,TANK,TOR1A,DERL1,SAE1,UBE2L6,UBXN1,PEF1,COPS2,TRIM44,URM1,GPS1,BCL2,RAD23A,PCGF5,ISG15,SUMO2,RNF5,PSMB3	GCLC,WWTR1,USP2,ANAPC4,UNKL,NEDD4,HLTF,LNX1,USP40,KLHL42,CDC23,ABL1,PSMA6,AIMP2,DTX4,SUDS3,GORASP1,IFIH1,EPAS1,BCL11A,TRIM24,NEURL2,GNL3L,PER2,IL33,RNF144B,RAB40B,FBXO15,KLHL3,FBXO10,DCUN1D2,FBXL2,SH3RF1,USP43,SH3RF2,FBXL13,UVSSA,KDM1B,NXN,ZNF598,AR,NFRKB,SOCS6,PRKCE,SOCS5,CTU2,RNF152,UBE2E2,BCOR,BRCC3,DCUN1D3,ATG7,SMURF1,MTOR,NEURL4,USP51,NHLRC4,USP27X,SOCS7
GO_ENDOPLASMIC_RETICULUM_TO_GOLGI_VESICLE_MEDIATED_TRANSPORT	GO:0006888	175	Up	0.0013330047924570022	0.030213202975825342	1	COPZ2,TRAPPC6A,SPAST,ANK1,CUL3,GOPC,TRAPPC3,NSF,LMAN1,BCAP29,SEC31B,DYNC1I2,CAPZB,SAR1A,CD59,DDHD2,TMED2,ZW10,ERGIC2,DYNLL1,SCFD1,SEC22C,ARCN1,TMED1,KDELR3,CNIH1,VTI1B,SEC23A,CTSZ,ARFGAP1,SEC23B,VAPA,COG4,LMF1,DCTN6,PPP6R1,NAPA,KDELR1,COPE,BET1,YKT6,SEC23IP,GBF1,GOSR2,GOSR1,RANGRF,AREG,CTSC,PPP6R3,FOLR1,COPZ1,SEC24A,ERGIC1,COL7A1,TFG,GORASP1,LMAN2L,NRBP1,SPTBN1,CAPZA1,KLHL12,TMED5,PPP6C,SEC22A,CO…	TRAPPC3,CAPZB,CTSC,TMED5,ARF1,WHAMM,PEF1,LMAN2,RAB1B	SPAST,ANK1,GOSR1,GORASP1,TGFA,GAS6,NRBP2
GO_SMOOTHENED_SIGNALING_PATHWAY	GO:0007224	101	Down	0.0013363538011288904	0.030213202975825342	13	CREBBP,FUZ,MKS1,CTNNA1,CC2D2A,HHAT,HIPK2,FGFR2,IFT80,RORA,NDST1,PRKACA,TULP3,HSPB11,IFT27,KIAA0586,IFT52,FGF9,MGRN1,FOXF1,RPGRIP1L,TTC23,MEGF8,FKBP8,TTC26,SUFU,TUBD1,B9D1,IFT20,RAB34,TXNDC15,ARL6,HES1,IFT57,PTCH2,IFT46,TCTN3,WDR11,GORAB,IFT81,STIL,TTC21B,RUNX2,BMP4,DYRK2,POR,TTBK2,FOXA1,MAP3K10,CHSY1,DZIP1,SERPINE2,ARMC9,PDCL,IFT172,ARL3,BBS7,RB1,DISP2,ULK3,GAS8,PRKACB,GPR161,WNT9A,WDPCP,BOC,FBXL…	ULK3	NDST1,FGF9,RPGRIP1L,MEGF8,ARL6,IFT81,TTC21B,DYRK2,GPR161,WDPCP,TBC1D32,DLG5,WDR19,IFT122,INTU,WNT10B,IFT140,TRAF3IP1,GPC2
GO_POSITIVE_REGULATION_OF_EMBRYONIC_DEVELOPMENT	GO:0040019	26	Down	0.001336461823992826	0.030213202975825342	7	PAFAH1B1,IGF1,PHLDB1,CLASP1,SIX4,GATA3,HES1,GORAB,RBM19,WNT1,AMOT,SIX1,WNT2B,OSR1,PHLDB2,GJA1,B4GALT5,CLASP2,STOX1,CTNNB1,AR,DMRT2,DAG1,NR2C2,PLCB1,SCX		IGF1,RBM19,SIX1,WNT2B,OSR1,STOX1,AR,DAG1,PLCB1
GO_HISTONE_H4_ACETYLATION	GO:0043967	60	Up	0.0013377190032255277	0.030213202975825342	2	MSL3,BRCA1,PHF20,JADE2,ATG5,SPI1,ING3,JADE1,ZMPSTE24,NCOA1,SIRT1,SMARCB1,EP300,KAT8,PIH1D1,KAT2A,NAA40,ING4,BRD8,KANSL3,KMT2A,KANSL1,EPC1,NAA50,NAA60,MORF4L2,USP22,YEATS4,HAT1,KAT7,ACTL6A,IRF4,ARRB1,LEF1,BRCA2,KANSL2,KANSL1L,OGT,AUTS2,CTBP1,IWS1,MEAF6,APBB1,TADA3,HCFC1,KAT5,MSL2,RUVBL1,DMAP1,BEND3,PER1,RUVBL2,EP400,MUC1,MORF4L1,MCRS1,MSL1,WDR5,TRRAP,TRIM16	PHF20,KAT8,MEAF6
GO_REGULATION_OF_NUCLEASE_ACTIVITY	GO:0032069	22	Up	0.001340929840190569	0.030213202975825342	2	DDX11,OAS1,SIRT1,OAS3,OAS2,TERF2,PCNA,OASL,TMBIM6,NEIL1,AKT1,GZMA,TERF1,RPS3,DFFA,PRKCD,HMGB2,ABCE1,NPM1,TCEA1,HMGB1,HSPA1A	HMGB1
GO_REGULATION_OF_INSULIN_LIKE_GROWTH_FACTOR_RECEPTOR_SIGNALING_PATHWAY	GO:0043567	14	Down	0.0013508410215885632	0.030345389775386197	13	IGF1,CDH3,IGFBP2,IGFBP5,WNT1,BMP2,IGFBP4,PHIP,IGFBP3,ZFAND2B,NKX3-1,IGFBP6,AR,TRIM72		IGF1,IGFBP2,IGFBP5,IGFBP3,AR
GO_NUCLEOBASE_CONTAINING_SMALL_MOLECULE_INTERCONVERSION	GO:0015949	29	Up	0.0013656620287135356	0.030586752840112412	2	AK2,CTPS2,RRM2B,AK6,GMPR2,NME3,NME4,GSR,AK1,DUT,DCTD,GMPR,AK7,GUK1,AK5,AK9,CMPK1,AK4,AK8,NUDT13,RRM1,DTYMK,CTPS1,RRM2,GLRX,TYMS,TXNRD1,NME1,NME2	AK2,GMPR2,NME4,GLRX	AK4
GO_REGULATION_OF_VACUOLAR_TRANSPORT	GO:1903335	5	Up	0.0013884554332199578	0.030989415005851947	13	VPS35,VAMP7,SNAPIN,ARF1,LRRK2	ARF1
GO_POSITIVE_REGULATION_OF_RESPONSE_TO_CYTOKINE_STIMULUS	GO:0060760	50	Up	0.0013919009538813948	0.030989415005851947	6	PAFAH1B1,CD74,TXK,UBE2K,EDN1,MAVS,TREM2,HIF1A,RIPK2,IL7,DDX58,WNT5A,IFIH1,IL1R1,TRIM32,CXCR4,ZBP1,MED1,IRF3,TRAF2,DHX9,TLR4,RIPK1,TLR2,CASP1,PARP9,NLRC5,TSLP,ADAM17,GFI1,CREBRF,TRIM44,AXL,FADD,AGPAT2,PARP14,GAS6,TBK1,CSF1,IRF7,CD300LF,CASP4,AGPAT1,HSPA1B,HSPA1A,CPNE1,IRGM,LSM14A,IKBKE,TAF9	IRF3,TRIM44,CPNE1	IFIH1,GAS6
GO_MAINTENANCE_OF_PROTEIN_LOCATION_IN_NUCLEUS	GO:0051457	21	Up	0.0013975551252911743	0.031023242914377757	1	SP100,BCL3,SUN2,RANGAP1,ARL2BP,SKP1,PARK7,SUPT7L,SYNE1,TXN,TAF8,BARD1,BBS4,PML,HNRNPU,MORC3,SUN1,CDK5,TAF3,TOPORS,ARL2	SP100	BBS4
GO_COCHLEA_DEVELOPMENT	GO:0090102	30	Down	0.001434723352382509	0.03175436375494385	7	DVL2,PAFAH1B1,MYO3B,MCM2,IFT27,RPGRIP1L,EYA1,HPN,HOXA1,DVL1,GATA3,IFT20,SOBP,PTK7,WNT5A,HES1,EPHA4,SOX9,SIX1,HEY2,ADAM10,CCNA2,ZEB1,CTHRC1,DCHS1,GATA2,TBX1,SLITRK6,PSAP,OPA1		DVL2,RPGRIP1L,SOBP,SIX1,SLITRK6
GO_REGULATION_OF_PROGRAMMED_NECROTIC_CELL_DEATH	GO:0062098	16	Up	0.0014509012908663775	0.031892808289341934	15	CFLAR,BIRC3,YBX3,CASP8,CYLD,CAV1,BIRC2,ARHGEF2,RBCK1,RIPK3,RIPK1,SLC25A4,SPATA2,FADD,BOK,PELI1	CYLD
GO_INTRINSIC_APOPTOTIC_SIGNALING_PATHWAY_BY_P53_CLASS_MEDIATOR	GO:0072332	68	Up	0.0014522116439119894	0.031892808289341934	15	KDM1A,PDK2,E2F2,CD74,CD44,USP28,RRM2B,HIPK2,BCL3,TP63,TP73,RRN3,BAX,PPP1R13B,CDIP1,MSH2,SIRT1,EP300,SNW1,E2F1,PYCARD,DDX5,TMEM109,PERP,STK11,CDKN1A,BCL2L12,DYRK2,RRP8,MYBBP1A,MDM2,BRCA2,PML,TP53,PMAIP1,RPL11,TP53BP2,ZNF385B,JMY,ZNF385A,RPL26,HIPK1,IFI16,SHISA5,HNRNPK,DDIT4,ING2,HINT1,UBB,TRIAP1,BCL2,RPS7,PHLDA3,NUPR1,ATAD5,BOK,AEN,PTTG1IP,CHEK2,RPS27L,MUC1,WWOX,TAF9B,FHIT,TOPORS,BAG6,MIF,TAF9	BAX,TMEM109,IFI16,SHISA5,HNRNPK,BCL2	TP63,TP73,PPP1R13B,PERP,DYRK2
GO_REGULATION_OF_CELLULAR_AMIDE_METABOLIC_PROCESS	GO:0034248	359	Up	0.0014540575618516784	0.031892808289341934	2	PDK4,UPF1,PDK2,IGF1,SAMD4A,VIM,IFNGR1,NSMAF,TPR,EIF2AK2,PUM2,YBX3,EIF4B,SPHK2,ABCA7,ELAVL1,TNFRSF1A,DHX29,RHOA,ROCK1,PDK3,BCL3,PABPC1,TCOF1,NCK2,IGF2BP2,PICALM,EIF4G3,TIGAR,TNRC6C,MKNK1,DDX1,JMJD4,GEMIN5,MTIF2,EIF2AK1,PPP1R15A,OGFOD1,CNOT3,KHSRP,MAPKAPK5,GCN1,PDPR,TNRC6A,PUS7,AGO1,CIRBP,MKNK2,MAPK1,POLDIP3,EIF3D,TNRC6B,GSTZ1,ALKBH1,EIF5,PCIF1,UQCC1,MTG2,CDK5RAP1,FMR1,RBM3,DNAJC3,MAPK3,SMPD3,GSPT1…	EIF4B,ELAVL1,EIF3D,TSFM,ORMDL1,EIF2S3,TARBP2,SRP9,MAGOH,CNBP,PGAM1,EIF4EBP1	IGF1,GSTZ1,CPEB3,CAPRIN2,IGFBP5,NSUN4,PAIP2B,AGO3,KRT17,PER2,IL6,GRB7,RBMS3,SNCA,METTL14,YTHDF1,SLC7A11,BANK1,LARP6,ZNF598,HAP1,SHMT1,EIF3C,RXRA,MTOR,ANG,CCL5
GO_LIPOPROTEIN_CATABOLIC_PROCESS	GO:0042159	13	Up	0.0014579812399365965	0.031892808289341934	2	LYPLA2,ABHD12,ABHD17B,CTSD,LYPLA1,ABHD17A,LDLR,APOE,PPT1,ABHD17C,ABHD13,LYPLAL1,ATM	CTSD,LYPLA1
GO_PROTEIN_MODIFICATION_BY_SMALL_PROTEIN_CONJUGATION	GO:0032446	777	Up	0.0015076597068675907	0.03282830161101306	2	GCLC,ANKIB1,KLHL13,KDM1A,CDC27,MYCBP2,FBXL3,PAF1,MYLIP,PSMB1,CRY1,UBE3C,SPRTN,FYN,RNF216,BRCA1,UBR7,PSMC4,NUB1,RNF14,UFL1,WWTR1,RNF10,BIRC3,UBR2,NUP160,UBA6,PIAS1,RNF19A,CUL3,PHF23,PSMA4,DCUN1D1,JADE2,CUL7,HSPA5,TPR,TSPAN17,ERCC8,NEDD4L,MAPK9,HERPUD1,ANAPC4,CUL1,RC3H2,ATG5,NDC1,UNKL,U2AF2,RNF4,BTBD1,HMG20B,ASB1,PDZD4,CBFB,HDAC4,PSME4,NUP133,NEDD4,RNF126,CDC42,RAD18,SEL1L,HLTF,LNX1,UBE2D1,CHFR,FBX…	CBFB,CDC42,PSMC5,BRAP,PSME1,CBLL1,CDK5RAP3,UBE2D3,CISH,MAD2L2,SOCS2,NMI,RNF113A,PSMB2,UBA2,PSMA1,TRIM22,DERL1,SAE1,UBE2L6,UBXN1,PEF1,TRIM44,URM1,BCL2,PCGF5,ISG15,SUMO2,RNF5,PSMB3	GCLC,WWTR1,ANAPC4,UNKL,NEDD4,HLTF,LNX1,KLHL42,CDC23,ABL1,PSMA6,AIMP2,DTX4,GORASP1,IFIH1,EPAS1,BCL11A,TRIM24,NEURL2,GNL3L,PER2,RNF144B,RAB40B,FBXO15,KLHL3,FBXO10,DCUN1D2,FBXL2,SH3RF1,SH3RF2,FBXL13,UVSSA,NXN,ZNF598,SOCS6,PRKCE,SOCS5,CTU2,RNF152,UBE2E2,BCOR,DCUN1D3,ATG7,SMURF1,MTOR,NEURL4,NHLRC4,SOCS7
GO_REGULATION_OF_CELLULAR_CATABOLIC_PROCESS	GO:0031329	718	Up	0.00150949807487665	0.03282830161101306	2	GCLC,ANKIB1,BAD,POLDIP2,UPF1,OSBPL7,MYLIP,PSMB1,PKD1,HFE,ABHD5,DCN,PSMC4,NUB1,RNF14,UFL1,CAPN1,IGF1,SLC11A1,SAMD4A,RB1CC1,RRAGD,VIM,TNFRSF1B,IFT88,ATP6V0A1,PIAS1,RNF19A,GABARAPL2,DAPK2,TIMP2,CLEC16A,PHF23,PSMA4,ATP6V1H,VPS13D,MAPK9,HERPUD1,PIK3CB,THRAP3,TAB2,USP36,PUM2,ATG5,USP13,ATP2B4,YBX3,LZTS1,HIPK2,CTSA,GNAI3,YBX1,ELAVL1,KDM4A,ATXN3,ROCK1,TBC1D25,PSME4,SIRT2,ERLEC1,VPS35,NEDD4,PTPN3,PABPC1,C…	ELAVL1,SIRT2,EXOSC7,BAX,PSMC5,PSME1,APEX1,PIM2,KAT8,SNRNP70,CDC37,CDK5RAP3,CTSC,CSNK1A1,ATP6V0B,VPS26A,OPTN,PSMB2,PSMA1,DDA1,TRIM22,ANP32A,CISD2,EEF1A1,UBXN1,IFI16,YWHAB,MLST8,PGAM1,BCL2,ANGEL2,RAB1B,RAD23A,SUMO2,HMGB1,SREBF2,RNF5,VDAC1,TAF15,PSMB3	GCLC,PKD1,IGF1,NEDD4,PTPN3,ACACB,PKP1,ABL1,PSMA6,LAPTM4B,CPEB3,CAMKK2,MAPK14,PIK3CA,LRP1,PPP1R3D,IL6,DAB2IP,IL33,RNF144B,TMTC3,ABL2,SNCA,METTL14,SOGA1,FBXL2,SH3RF2,ATP13A2,TPCN2,DISC1,FZD5,DAPL1,PACSIN3,WNT10B,FEZ2,INSR,SOCS5,RNF152,SMCR8,PKP3,NRBP2,ENTPD5,ATG7,SMURF1,MTOR,TMEM150C
GO_APOPTOTIC_SIGNALING_PATHWAY	GO:0097190	505	Up	0.0015273570223475789	0.03309815679435376	15	GCLC,BAD,CASP10,CFLAR,CD38,KDM1A,SLC25A5,PDK2,CX3CL1,TNFRSF12A,GGCT,E2F2,BTK,FYN,PLAUR,TYROBP,BRCA1,ZMYND11,BID,IL20RA,IGF1,SNAI2,CD74,RB1CC1,GCLM,FAS,CD44,TNFRSF1B,BCLAF1,BAK1,DAPK2,CUL3,CTNNA1,USP28,RRM2B,KITLG,MAPK9,HERPUD1,FNIP2,CUL1,TRAF1,YBX3,CASP8,HIPK2,TMEM161A,EYA2,GNAI3,ERBB3,SP100,TNFRSF1A,HYAL2,FGFR3,BCL3,MNT,POLB,CSNK2A2,NCK2,TP63,NLE1,PTGS2,ENO1,MLH1,DNAJC10,FGFR1,UBE2K,TP73,SENP1,P…	SLC25A5,TYROBP,FAS,SP100,ENO1,MLH1,CYLD,BAX,ICAM1,STX4,CTSC,TMEM109,HDAC1,YWHAQ,TMBIM1,ARL6IP5,NONO,PEA15,IFI16,SHISA5,HNRNPK,VDAC2,YWHAB,PDIA3,PRDX2,BCL2	GCLC,CX3CL1,IGF1,SNAI2,EYA2,ERBB3,MNT,TP63,PTGS2,TP73,PPP1R13B,ABL1,BIK,CXCL12,PERP,TFDP2,ACVR1,MSH6,CTH,WDR35,MAPK8IP1,PLAGL2,DYRK2,FIGNL1,DAB2IP,IL33,YAP1,UACA,NOL3,SH3RF1,FAIM,DAPL1,AR,KRT8,SFN,NF1
GO_IMMUNE_RESPONSE_REGULATING_SIGNALING_PATHWAY	GO:0002764	535	Up	0.0015307290960470154	0.03309815679435376	4	TSPAN6,FGR,SARM1,CD38,CREBBP,CD79B,PSMB1,CD4,BTK,FYN,CD22,LTF,PSMC4,WAS,MARCO,BIRC3,NR1H3,BTN3A1,PRKCH,GAB2,STAP1,PSMA4,LCP2,FOXP3,TNIP3,MAPK9,BCAR1,PIK3CB,CYBA,PHPT1,CUL1,CYFIP2,TAB2,PUM2,RC3H2,WNK1,NCKAP1,ELMO2,CASP8,MAP2K4,PRKCQ,CBFB,PSME4,EIF2B3,CDC42,PRKACA,UBE2D1,FCGR2B,NFATC3,FBXW11,ALPK1,TXK,GRAMD4,ACTB,PAG1,ICAM3,MAP2K7,PAK3,PIK3C3,ITCH,CEACAM1,PSEN1,HSP90AA1,MEF2C,PTPRC,CYLD,FCN1,WDFY1,…	PRKCH,CBFB,CDC42,CYLD,LAT2,BAX,PSMC5,PSME1,RELB,ICAM2,UBE2D3,ARPC3,BTN3A3,ACTR3,PSMB2,IRF3,PSMA1,TANK,ABI1,TRAT1,BCL2,ACTG1,HMGB1,HLA-DQA1,CD247,PSMB3	TSPAN6,CD22,LTF,NCKAP1,ALPK1,ABL1,PSMA6,RAB11FIP2,MAP2K6,MAPK10,IFIH1,PIK3CA,RSAD2,DAB2IP,DDX60,CTSK,TNFRSF21,MS4A2,FER,PGLYRP2,PRKCE,IL20RB,IGLV1-47,IGLV1-44,IGLV3-21,IGHG3,IGHV1-18,IGHV3-53,IGKV1-12,IGLL5,RAB7B
GO_DETECTION_OF_MECHANICAL_STIMULUS	GO:0050982	21	Down	0.0015632516092031062	0.033704243746698004	13	PKD1,FYN,PKD2L2,PIEZO1,HPN,CXCL12,PKD2,CXCR4,MKKS,CHRNA10,SERPINE2,TTN,KIT,ITGA2,ADGRV1,CACNB3,JUP,TCAP,BACE1,PDZD7,NTRK1		PKD1,PKD2L2,CXCL12,PKD2,JUP,BACE1
GO_POSITIVE_REGULATION_OF_LEUKOCYTE_CELL_CELL_ADHESION	GO:1903039	192	Up	0.001575426730555578	0.0338694176485917	21	BAD,CD4,FYN,CD6,IGF1,CD74,RUNX3,CD44,FOXP3,AP3D1,PRKCQ,RHOA,PRKCZ,CBFB,CDC42,NCK2,TFRC,IL4R,PAK3,PTPRC,CYLD,SIRPG,ICAM1,EFNB1,IL12RB1,LGALS1,XBP1,GRAP2,SIRPB1,NKAP,CD40LG,TNFSF13B,CORO1A,NFAT5,DNAJA3,PYCARD,CSK,CD276,RIPK2,IL7,LILRB1,RASAL3,EBI3,JAK3,CAV1,DOCK8,GATA3,MAP3K8,ZMIZ1,CCL2,IL2,ZBTB16,CD5,MDK,CD81,IL23A,IFNG,PTPN6,CD83,IL4,BCL6,CD86,HES1,ZAP70,ITGA4,IGFBP2,CD160,CD46,TNFSF4,MYB,NR4A3,G…	CBFB,CDC42,CYLD,ICAM1,TNFRSF14,RHOH,HMGB1	IGF1,IGFBP2,MYB,PIK3CA,IL6,IL18,TNFRSF13C,SOCS5,CCL5
GO_CELLULAR_COPPER_ION_HOMEOSTASIS	GO:0006878	12	Up	0.0015900239108115977	0.034052890193917204	9	CCDC22,MT2A,SCO2,SCO1,SLC31A2,SLC31A1,APP,ARF1,ATP7A,PRNP,ATOX1,COX19	ARF1,ATOX1
GO_CYTOCHROME_COMPLEX_ASSEMBLY	GO:0017004	33	Up	0.0015930380458569825	0.034052890193917204	5	HCCS,COX10,TTC19,COX15,CYBA,BCS1L,TIMM21,UQCC1,COA1,FASTKD3,SCO2,SCO1,COX16,UQCC2,COX17,SURF1,OXA1L,UQCRB,COX18,COA6,SLC25A33,COX14,COA4,COA5,COA3,UQCR10,LYRM7,COX20,UQCC3,PET100,PET117,COX19,SMIM20	OXA1L
GO_REGULATION_OF_PROTEIN_LOCALIZATION_TO_CELL_SURFACE	GO:2000008	33	Up	0.0016086774391169262	0.03428950802754062	1	HFE,TYROBP,GPM6B,GOPC,NEDD4L,ABCA7,KCNAB2,PICALM,HSP90AB1,TM9SF4,STX4,LEPROTL1,ABCA2,GBF1,RANGRF,RAB11FIP5,TOR1A,AKT1,ASTN2,GPD1L,FCER1G,ARF6,STX3,MAP1A,CTNNB1,COMMD1,SNX33,RAB11B,LRIG2,CD247,LEPROT,TAX1BP3,TNF	TYROBP,STX4,TOR1A,CD247	ASTN2
GO_RETINA_MORPHOGENESIS_IN_CAMERA_TYPE_EYE	GO:0060042	33	Down	0.0016207127040715457	0.034448179656228914	7	PROM1,HIPK2,LRP6,RP1,PTN,TSPAN12,NAGLU,MAN2A1,ARL6,SOX9,NRL,ATP8A2,AHI1,TFAP2A,RBP4,BBS4,SDK1,NTRK2,ROM1,THRB,THY1,MEGF11,RDH13,LRP5,HIPK1,PTPRM,CABP4,IRX5,ZHX2,CCDC66,TOPORS,DLL1,RORB		LRP6,PTN,ARL6,TFAP2A,BBS4,THRB,RDH13,CABP4
GO_PROTEIN_PEPTIDYL_PROLYL_ISOMERIZATION	GO:0000413	34	Up	0.001637319621653407	0.03465353732823209	2	FKBP4,FKBP7,PPIE,FKBP1A,FKBP5,PPIL2,FKBP3,PIN4,FKBP8,FKBP14,PPIF,AIP,PPWD1,NKTR,FKBP15,FKBP1B,FKBP9,PIN1,PPIL4,FKBP11,PPIL1,PPIG,FKBP10,CWC27,RANBP2,PPIB,PPIC,PPID,PPIH,FKBP2,PPIL6,PPIA,PPIAL4G,PPIL3	AIP,PPIG,PPIH	FKBP14,PPIL6
GO_NUCLEOTIDE_BINDING_DOMAIN_LEUCINE_RICH_REPEAT_CONTAINING_RECEPTOR_SIGNALING_PATHWAY	GO:0035872	34	Up	0.0016423300079800418	0.03465353732823209	13	BIRC3,TAB2,CASP8,ITCH,CYLD,TAB1,NFKBIA,XIAP,RIPK2,NOD1,MAP2K6,BIRC2,TNFAIP3,IRAK2,PTPN22,MAP3K7,TLR4,RPS27A,UBC,OTULIN,TAB3,NOD2,UBB,RNF34,RELA,TRAF6,UBE2N,IRAK1,HSPA1B,HSPA1A,UBA52,IRGM,UBE2V1,IKBKG	CYLD	MAP2K6
GO_EAR_DEVELOPMENT	GO:0043583	126	Down	0.0016442302130948454	0.03465353732823209	7	DVL2,PAFAH1B1,MKS1,IFT88,SLC4A7,KCNQ1,MCOLN3,ATG5,NTN1,FGFR2,MYO3B,MCM2,CELSR1,FGFR1,EDN1,ATP8B1,MYO15A,MAPK1,TRIOBP,IFT27,SIX4,TRIP11,JAG1,FGF9,MAPK3,RPGRIP1L,FZD3,EYA1,ESRP1,HPN,HOXA1,DVL1,GATA3,CDH23,NAGLU,SLC9A3R1,IFT20,CDKN1B,SOBP,PTK7,SPARC,PDGFRB,WNT5A,HES1,MPV17,OTX1,EPHA4,ECE1,NR4A3,TGFB3,RDH10,SDC4,WNT1,BMP4,SOX9,PAX8,INSIG2,BMP2,SIX1,CHRNA10,ATP8A2,GSC,AHI1,HEY2,SPRY2,CCM2,ANP32B,TFAP2…	ANP32B,BCL2	DVL2,NTN1,JAG1,FGF9,RPGRIP1L,FZD3,SOBP,PDGFRB,SIX1,GSC,TFAP2A,LRIG3,OSR1,WDPCP,LRIG1,CXCL14,WDR19,FZD6,STOX1,TSHZ1,SOX2,LRTOMT,SLITRK6,JAG2,DDR1
GO_MRNA_CIS_SPLICING_VIA_SPLICEOSOME	GO:0045292	29	Up	0.0016507342995235764	0.03469316372360054	2	SFSWAP,WBP11,RBM22,SRSF5,DCPS,PRPF40B,SRSF9,SRSF3,NCBP2,SRSF7,SRSF4,WBP4,RBM19,SRSF6,SNRPC,SRSF1,NCBP1,SNRNP200,CWC15,SRSF2,PSIP1,RBM4B,RBM4,DDX23,SART1,PRPF39,SRSF10,PRPF40A,SRSF8	SRSF10	WBP4,RBM19
GO_ANTIGEN_PROCESSING_AND_PRESENTATION_OF_ENDOGENOUS_PEPTIDE_ANTIGEN	GO:0002483	15	Up	0.0016849240549405631	0.03522716642602937	20	HFE,FCGRT,IDE,AZGP1,ERAP1,ERAP2,B2M,TAP1,TAP2,MICB,MICA,HLA-E,HLA-G,HLA-F,TAPBP	TAP1
GO_NEGATIVE_REGULATION_OF_UBIQUITIN_PROTEIN_LIGASE_ACTIVITY	GO:1904667	9	Up	0.0016855328197980198	0.03522716642602937	2	FBXO5,BAG2,MAD2L2,RPL5,RPL23,USP44,RPL11,MAD2L1,RPS7	MAD2L2
GO_EPIDERMAL_CELL_DIFFERENTIATION	GO:0009913	145	Down	0.0017005690914404094	0.0354426941474372	7	PAFAH1B1,CAPN1,PRKCH,SLC4A7,DSG2,PRSS8,FOXC1,MCOLN3,PKP2,CDH3,ROCK1,CBFB,TP63,TSG101,FOSL2,FGFR1,KEAP1,PKP1,GRHL2,SULT2B1,TGM1,DSP,IFT74,TRIOBP,STK4,JAG1,ESRP1,ASAH1,ERCC2,CNFN,EZH2,SFRP4,KRT23,SLC9A3R1,EXPH5,KRT18,VDR,PERP,WNT5A,HES1,ERRFI1,HDAC1,PTCH2,IRF6,KLF7,PPL,CSTA,PI3,NCOA3,SRSF6,EREG,BMP4,MED1,OVOL2,CAPNS1,SGPP1,BCL11B,ZFP36,KRT17,PALLD,LATS1,SPINK5,PPHLN1,GRHL1,ROCK2,DSC2,DSC3,ANXA1,CTS…	PRKCH,CBFB,HDAC1	DSG2,TP63,PKP1,IFT74,JAG1,CNFN,KRT23,PERP,IRF6,CSTA,KRT17,SPINK5,GRHL1,YAP1,CTSK,WDPCP,ST14,SAV1,INTU,EVPL,KRT8,KRT19,KRT15,JUP,SFN,LRTOMT,PKP3,SLITRK6,JAG2,POU3F1,KRT5,KRT6A
GO_POSITIVE_REGULATION_OF_MESONEPHROS_DEVELOPMENT	GO:0061213	12	Down	0.0017169641278439985	0.03568526828591003	7	SIX4,GATA3,VEGFA,SOX9,PAX8,SIX1,WNT2B,GREM1,BASP1,MAGED1,LGR4,HOXB7		SIX1,WNT2B,GREM1
GO_RNA_POLYMERASE_II_PREINITIATION_COMPLEX_ASSEMBLY	GO:0051123	24	Up	0.0017506324472252722	0.03628451726942326	2	PSMC4,TAF11,PSMC5,PSMC6,TAF6,CAND1,TBP,DR1,CREB1,TAF12,THRA,MED6,GTF2B,GTF2A2,TP53,TAF1,PSMC2,TAF6L,PSMC3,WNT10B,ATF7IP,SGF29,TAF7,HMGB1	PSMC5,HMGB1	TAF6L,WNT10B
GO_PROTEIN_LOCALIZATION_TO_MEMBRANE	GO:0072657	507	Up	0.0017609389164649739	0.036319957133154356	1	BAD,ITGAL,ITGA3,AP2B1,AGK,ARHGAP44,ADAM22,SEC62,RPS20,FYN,EHD3,BID,ZDHHC6,EHD2,SEC63,PRKCH,ANK1,RABEP1,LRRC7,PEX3,CDH1,HSPA5,GOPC,TSPAN17,VAMP3,PKP2,SEC61A1,RPL18,GPC1,CASP8,ATP2C2,AP3D1,TRAM2,SEC61A2,PPP2R5A,TRAM1,TNFRSF1A,PRKCZ,ROCK1,GRIPAP1,TTC7A,VPS35,ATP1B3,LRP6,EXOC5,RPL31,MPP5,TP63,FERMT2,PICALM,NSF,ACTB,DLG1,GPC4,TM9SF3,TP73,STX7,HSP90AA1,EPB41L3,DLG3,RPS5,SSH1,RAB10,TMED2,BAX,PPP1R13B,TE…	ZDHHC6,PRKCH,RPL18,BAX,RPLP0,TIMM13,ARFRP1,STX4,CRIPT,LYPLA1,OPTN,ROMO1,YWHAQ,TMBIM1,RPS24,RPS8,SRP9,ITGB1,OXA1L,CALM3,RPL29,YWHAB,RPSA,VAMP5,BCL2,BSG,RHOG,RPL14,RPS26	ITGA3,ARHGAP44,ANK1,LRRC7,GPC1,LRP6,TP63,FERMT2,TP73,PPP1R13B,SORBS1,RAB3D,PTN,RAB11FIP2,MAPK10,RAPGEF2,ARL6,TFDP2,GORASP1,LRP1,RAB38,CRB3,MAP7,ZDHHC4,LRRC1,RAB40B,RAB13,EGFR,PARD3,SLC7A11,BAG4,WDR19,F11R,LZTFL1,IFT122,TTC7B,AMN,AR,PTPN9,NLGN2,PRKCE,DAG1,JUP,ZDHHC14,SFN,PACS2,GAS6,PKP3,AGRN,TCAF1,SMURF1,GPC2
GO_MEMBRANE_RAFT_ORGANIZATION	GO:0031579	19	Up	0.0017677346583037604	0.036319957133154356	5	ABCA7,DLG1,PTPRC,PACSIN2,CAV2,CAV1,CD2,PPT1,RFTN1,FLOT2,DOCK2,FLOT1,NPC1,GSN,MAL,MYADM,ANXA2,S100A10,EMP2	DOCK2
GO_CAP_INDEPENDENT_TRANSLATIONAL_INITIATION	GO:0002190	5	Up	0.0017681778357231098	0.036319957133154356	2	NCK1,METTL3,RBM4,EIF4EBP1,YTHDF2	EIF4EBP1
GO_REGULATION_OF_NECROTIC_CELL_DEATH	GO:0010939	22	Up	0.0017717052260075295	0.036319957133154356	15	CFLAR,BIRC3,HEBP2,YBX3,CASP8,CYLD,MT3,TSPO,CAV1,PPIF,BIRC2,ARHGEF2,RBCK1,RIPK3,RIPK1,SLC25A4,SPATA2,UCN,FADD,BNIP3,BOK,PELI1	CYLD
GO_REGULATION_OF_PROTEIN_STABILITY	GO:0031647	249	Up	0.0018016498605749637	0.0368331850242342	9	CREBBP,FBXL3,LAMP2,MYLIP,ZNF207,WIZ,TYROBP,CCDC88C,IGF1,GRN,CUL3,USP2,USP28,PER3,NEDD4L,USP36,USP13,ISOC2,CTSA,VPS35,ATP1B3,PFN2,SEL1L,SREBF1,CHFR,FBXW11,GTSE1,USP33,SIRT6,HSP90AA1,NLK,MT3,AURKA,TESC,MUL1,CMTM6,CAPN3,HDAC6,HSP90AB1,SIRT1,SH3GLB1,MAPK1,HPS4,XBP1,FBXO7,EP300,TELO2,STK4,RASSF2,SMAD7,TBL1X,PIM2,STUB1,PYCARD,CTSH,STK3,MTMR9,CDC37,CDC37L1,DVL1,GTPBP4,PFN1,KAT2A,WFS1,FBXW7,PPARGC1A,CRYA…	LAMP2,TYROBP,PIM2,CDC37,TCP1,CCT7,DERL1,PIM1,CCT6A,TRIM44,PHB,BCL2,RAD23A,RNF5	IGF1,USP2,PFN2,NLK,CRYAB,CREBL2,TRIM24,ATP1B2,GNL3L,SNCA,SAV1,KDM8,PLPP3,WNT10B,ASPH,CTNND1,USP27X
GO_CELLULAR_PROTEIN_CATABOLIC_PROCESS	GO:0044257	679	Up	0.0018114083730209607	0.036932057127109424	2	GCLC,ANKIB1,CDC27,RHBDD2,FBXL3,LAMP2,OSBPL7,AP2B1,MYLIP,PSMB1,PKD1,UBE3C,POMT2,HFE,RNF216,PSMC4,NUB1,RNF14,UFL1,WWTR1,ZRANB1,UBR2,UBA6,PIAS1,RNF19A,GABARAPL2,CUL3,USP2,CLEC16A,PSMA4,AP2S1,CUL7,HSPA5,USP28,ERCC8,NEDD4L,JKAMP,MAPK9,HERPUD1,ANAPC4,CUL1,USP36,USP13,RNF4,CASP8,HIPK2,CTSA,ATXN3,PSME4,SIRT2,ERLEC1,VPS35,NEDD4,RNF126,CSNK2A2,SEL1L,TRIB2,PRKACA,LNX1,UBE2D1,CHFR,FBXW11,DERL2,TBX21,TSG101,R…	LAMP2,SIRT2,CYLD,PSMC5,PSME1,CDK5RAP3,UBE2D3,CTSC,CSNK1A1,PSMB2,PSMA1,DDA1,TOR1A,DERL1,BUB3,UBE2L6,UBXN1,TMUB2,RAD23A,ISG15,SUMO2,RNF5,PSMB3	GCLC,PKD1,WWTR1,USP2,ANAPC4,NEDD4,LNX1,USP40,KLHL42,CDC23,PSMA6,LAPTM4B,LRP1,DAB2IP,IL33,RNF144B,TMTC3,CTSK,RHBDD1,KLHL3,FBXO10,DNAJB12,FBXL2,USP43,SH3RF2,ATP13A2,FBXL13,DISC1,CHMP4C,WNT10B,SOCS6,SOCS5,CTSF,KCTD2,C17orf97,CD2AP,SMURF1,USP51,CTSO,USP27X
GO_RESPONSE_TO_HEAT	GO:0009408	146	Up	0.0018214886699303172	0.037036936288583115	13	GCLC,FKBP4,CREBBP,IGF1,HSF2,NUP160,HSPA5,TPR,NDC1,ATXN3,NUP133,DNAJA2,EIF2B3,PRKACA,PTGS2,NUP37,MAP2K7,HSP90AA1,GSK3B,SEH1L,DNAJA1,NUP50,AAAS,NUP188,HSP90AB1,SIRT1,MAPK1,HMOX1,EP300,RAE1,RBBP7,HSF4,MAPK3,NUP93,STUB1,DNAJA3,DNAJC2,TFEC,DNAJB6,RPA3,BAG1,CXCL12,RPS6KB1,NUP88,YWHAE,CRYAB,HSPA8,CHORDC1,NUP98,PTGES3,TRPV4,EIF2B1,NUP107,ST8SIA1,BAG2,HSPA9,NUP155,IL1A,EIF2B4,HTRA2,PDCL3,SUMO1,RPA2,EIF2B2…	DNAJA2,SLU7,MLST8,TRPV2	GCLC,IGF1,PTGS2,CXCL12,CRYAB,ST8SIA1,LRP11,HSPA2,BAG4,NF1,MTOR
GO_NEGATIVE_REGULATION_OF_MRNA_METABOLIC_PROCESS	GO:1903312	67	Up	0.0018275570795456171	0.03705989396711017	2	PTBP1,SLC11A1,THRAP3,YBX3,SFSWAP,U2AF2,YBX1,ELAVL1,PABPC1,PKP1,FUS,HNRNPC,CIRBP,ZC3H14,E2F1,FMR1,RNF40,HNRNPL,C1QBP,SRSF9,MAPK14,SRSF7,SRSF4,TARDBP,HNRNPA2B1,SRSF6,RBM42,METTL16,ZFP36,CCNT1,RBM38,DHX34,SYNCRIP,DHX9,CDK9,BARD1,HNRNPD,TOB1,RBMX,TIRAP,SAP18,NOCT,NBAS,HNRNPU,LARP1,RNF20,DYRK1A,MAPKAPK2,HNRNPK,AXIN2,PAIP1,MYD88,ANGEL2,HNRNPA0,MEIOC,NPM1,RBM10,PKP3,SECISBP2,SRSF10,SUPT5H,CTR9,MTOR,NELF…	ELAVL1,HNRNPA2B1,HNRNPK,ANGEL2,SRSF10,TAF15	PKP1,MAPK14,PKP3,MTOR
GO_REGULATION_OF_CELLULAR_RESPONSE_TO_HEAT	GO:1900034	75	Up	0.001843754365544883	0.03728757144119477	6	FKBP4,CREBBP,NUP160,TPR,NDC1,NUP133,NUP37,HSP90AA1,GSK3B,SEH1L,NUP50,AAAS,NUP188,HSP90AB1,SIRT1,MAPK1,EP300,RAE1,MAPK3,NUP93,DNAJC2,DNAJB6,RPA3,BAG1,NUP88,YWHAE,CRYAB,HSPA8,CHORDC1,NUP98,PTGES3,NUP107,BAG2,NUP155,RPA2,NUP43,HSPH1,NUP153,NUP85,NUP214,DNAJB1,NUP210,RPA1,NUP54,NUP58,RPTOR,CAMK2D,CAMK2G,ATM,BAG3,HSPB8,RANBP2,NUP205,BAG4,SEC13,CCAR2,IER5,MAPKAPK2,NUP35,BAG5,MLST8,DNAJC7,CD34,ATR,HSF1,…	MLST8	CRYAB,BAG4,MTOR
GO_EXTRINSIC_APOPTOTIC_SIGNALING_PATHWAY_VIA_DEATH_DOMAIN_RECEPTORS	GO:0008625	74	Up	0.001871219397541464	0.03766018173789062	15	BAD,CFLAR,BRCA1,BID,FAS,CASP8,SP100,TNFRSF1A,BAX,ICAM1,RFFL,TIMP3,HMOX1,STK4,TRADD,STX4,STK3,TNFRSF10A,SERPINE1,MADD,PARK7,ARHGEF2,FASLG,CASP8AP2,TNFAIP3,TNFRSF10B,TNFSF10,TRAF2,LGALS3,RAF1,SORT1,FAIM2,TMBIM1,SKIL,DAB2IP,RIPK1,THBS1,BMPR1B,PMAIP1,SFRP2,PIK3R1,ITPRIP,BAG3,FAIM,DEDD,DEDD2,PEA15,ATF3,HMGB2,NOS3,MOAP1,TMC8,FADD,FEM1B,CRADD,GABARAP,RNF34,BCL2L1,FGG,BCL2,PTEN,MAL,TNFRSF10C,PIDD1,DIABLO…	FAS,SP100,BAX,ICAM1,STX4,TMBIM1,PEA15,BCL2	DAB2IP,FAIM,NF1
GO_ER_ASSOCIATED_MISFOLDED_PROTEIN_CATABOLIC_PROCESS	GO:0071712	10	Up	0.0018722174847705185	0.03766018173789062	6	POMT2,UGGT2,SDF2L1,UGGT1,TOR1A,DERL1,RNF185,VCP,RNF5,BAG6	TOR1A,DERL1,RNF5
GO_INTERLEUKIN_4_MEDIATED_SIGNALING_PATHWAY	GO:0035771	7	Up	0.0019061640779845664	0.03818527822436625	6	IL4R,JAK3,IL2RG,STAT6,PARP14,PTPN2,CD300LF	STAT6
GO_HEMIDESMOSOME_ASSEMBLY	GO:0031581	12	Down	0.001908500511013907	0.03818527822436625	5	LAMA3,LAMC2,COL17A1,ITGA6,ITGB4,LAMC1,DST,CD151,PLEC,KRT5,KRT14,LAMB3		DST,KRT5,LAMB3
GO_BRANCHING_MORPHOGENESIS_OF_AN_EPITHELIAL_TUBE	GO:0048754	101	Down	0.001921328359205467	0.038339698614677176	7	PLXND1,PKD1,MKS1,TNC,FGFR2,LRP6,CELSR1,DLG1,SIRT6,EDN1,ABL1,NRP1,LRP5L,SIX4,STK4,BMP7,CTSZ,FOXF1,CTSH,EYA1,RASIP1,MET,HOXA5,ENG,AREG,MDK,VDR,TIMELESS,SRF,VEGFA,WNT5A,ACVR1,KDM5B,TCF21,PKD2,PGF,GNA13,RDH10,WNT1,BMP4,SOX9,PAX8,MED1,GZF1,BMP2,SIX1,FOXA1,LAMA5,KRAS,WNT2B,TBX3,SPRY2,NKX2-1,MYC,YAP1,LEF1,PML,SMAD4,EPHA2,SLIT2,SFRP2,GPC3,NOTCH1,PAK1,DLG5,MMP14,LRP5,RBM15,TGFBR2,SPRY1,HHIP,BTRC,ILK,DCHS1…	BCL2	PKD1,TNC,LRP6,ABL1,ACVR1,TCF21,PKD2,PGF,SIX1,WNT2B,YAP1,DLG5,SPRY1,GREM1,AR,DAG1,TACSTD2,PBX1,DDR1
GO_SUCCINYL_COA_METABOLIC_PROCESS	GO:0006104	6	Up	0.0019387120681583455	0.03858396988698161	2	OGDH,DLST,SUCLA2,SUCLG1,SUCLG2,ACOT4	DLST,SUCLA2
GO_FC_RECEPTOR_SIGNALING_PATHWAY	GO:0038093	204	Up	0.001954561409232193	0.038793964023446474	4	FGR,PSMB1,BTK,FYN,PSMC4,WAS,GAB2,PSMA4,LCP2,MAPK9,PIK3CB,CUL1,CYFIP2,TAB2,NCKAP1,ELMO2,MAP2K4,PRKCQ,PSME4,CDC42,FCGR2B,NFATC3,FBXW11,ACTB,MAP2K7,HSP90AA1,PTPRC,LAT2,PSMC5,PSME1,MAP3K1,PSMD5,HSP90AB1,ABL1,PSMD8,MAPK1,TAB1,GRAP2,PSMC6,PSMA3,PSMC1,PSMB5,PSMA6,PSME2,NFATC2,PSMA7,HCK,PSMD10,MAPK3,PSMD7,IKBKB,PIK3R2,WASL,PSMA2,LIMK1,RAPGEF1,MAPK8,PPP3CB,PSMD3,PSMD11,NFKB1,MAPK10,PSMD9,ARPC3,ITK,SKP1,AC…	CDC42,LAT2,PSMC5,PSME1,ARPC3,ACTR3,PSMB2,PSMA1,ABI1,ACTG1,CD247,PSMB3	NCKAP1,ABL1,PSMA6,MAPK10,PIK3CA,MS4A2,FER,PRKCE,IGLV1-47,IGLV1-44,IGLV3-21,IGHG3,IGHV3-53,IGKV1-12
GO_LUNG_SECRETORY_CELL_DIFFERENTIATION	GO:0061140	8	Down	0.0019596044735287503	0.038793964023446474	7	HOXA5,AIMP2,AGR2,SPDEF,NKX2-1,GATA6,NFIB,IL13		AIMP2,SPDEF,NFIB
GO_DIGESTIVE_SYSTEM_DEVELOPMENT	GO:0055123	88	Down	0.001979611930673676	0.03908691662064366	7	PKD1,PRDM1,CLDN18,FGFR2,TP63,RARB,TIGAR,CBFA2T2,TCF7,ITGA6,PCSK5,CRKL,XBP1,HIF1A,CHD8,PTK6,KLF5,FGF9,FOXF1,MEGF8,HOXA5,COBL,C1GALT1,RARRES2,AGR2,HRH2,NPHP3,WNT5A,HES1,ACVR2B,EPB41L5,ID2,WLS,TCF21,TGFB3,TBX2,SPDEF,CDKN1A,BMP4,OVOL2,CDKN1C,ASS1,HIP1R,ITGB4,CCNB1,PDGFRA,AHI1,EDNRB,HLX,IFT172,BBS7,CELA1,RB1,GATA6,CCDC40,WDPCP,CCDC39,SFRP2,PDGFC,EGFR,NOTCH1,SAV1,DNAAF1,KIT,WDR19,TGFBR2,NIPBL,SOX17,SLC…	BCL2	PKD1,TP63,KLF5,FGF9,MEGF8,ACVR2B,TCF21,SPDEF,WDPCP,EGFR,SAV1,WDR19,INSR,EPHB3
GO_REGULATION_OF_MACROAUTOPHAGY	GO:0016241	161	Up	0.0020078331433349772	0.0394747320661374	2	POLDIP2,DCN,CAPN1,RB1CC1,RRAGD,IFT88,ATP6V0A1,CLEC16A,PHF23,ATP6V1H,VPS13D,USP36,LZTS1,GNAI3,TBC1D25,VPS35,NEDD4,PRKACA,TIGAR,SESN1,RRAGB,SNX5,SPTLC1,EXOC1,SCFD1,HDAC6,WAC,SIRT1,SH3GLB1,HMOX1,MTMR3,ATP6V1D,SPTLC2,HIF1A,CHMP4B,PIM2,MAPK3,NPRL3,TSC2,RIPK2,BNIP3L,CDC37,NOD1,RHEB,PRKAG2,MAPK8,TBC1D12,IFT20,LAMTOR3,GAPDH,PRKAB1,EPM2A,IL4,ATP6V0E1,NPRL2,ATP6V1A,PIKFYVE,HTRA2,RAB3GAP1,QSOX1,LAMTOR2,MFN2…	PIM2,CDC37,ATP6V0B,VPS26A,OPTN,MLST8,RAB1B,RNF5	NEDD4,PIK3CA,ATP13A2,FEZ2,SMCR8,NRBP2,SMURF1,MTOR
GO_KIDNEY_EPITHELIUM_DEVELOPMENT	GO:0072073	91	Down	0.002009775776258095	0.0394747320661374	7	PROM1,PKD1,WWTR1,FOXC1,FGFR2,ACAT1,DLG1,RARB,FGFR1,ARG2,MEF2C,SIX4,BMP7,JAG1,SMAD7,EYA1,GATA3,LZTS2,VEGFA,SMAD5,HES1,STAT1,SDC1,EPHA4,TCF21,PKD2,PGF,EPCAM,CAT,SDC4,WNT1,EFNB2,BMP4,SOX9,PAX8,GZF1,BMP2,SIX1,LIF,PODXL,FOXJ1,LAMA5,RARA,WNT2B,NOTCH2,GDF11,AHI1,MYC,YAP1,SMAD6,IQGAP1,SMAD4,OSR1,SLIT2,KLHL3,GPC3,NOTCH1,PTPRO,MYO1E,KLF15,SPRY1,ILK,DCHS1,GREM1,SMAD3,CTNNB1,NPNT,IRX2,SIX2,MTSS1,BCL2,LAMB2,C…	BCL2,PECAM1	PKD1,WWTR1,JAG1,TCF21,PKD2,PGF,SIX1,WNT2B,YAP1,OSR1,KLHL3,MYO1E,SPRY1,GREM1,IRX2,IRX3,TACSTD2,PBX1
GO_REGULATION_OF_MESENCHYMAL_CELL_PROLIFERATION	GO:0010464	25	Down	0.0020185330995967235	0.0394933325627193	11	FGFR2,FGFR1,FGF9,FOXF1,PTN,PHF14,BMPR1A,VEGFA,WNT5A,STAT1,BMP4,SOX9,SIX1,FOXP2,MYC,NFIB,ZEB1,LMNA,LRP5,TGFBR2,CTNNB1,CTNNBIP1,TBX1,IRS2,PDGFA		FGF9,PTN,SIX1,FOXP2,NFIB
GO_REGULATION_OF_CYSTEINE_TYPE_ENDOPEPTIDASE_ACTIVITY	GO:2000116	189	Up	0.002021250127160364	0.0394933325627193	2	BAD,CASP10,CFLAR,FYN,PLAUR,LTF,BID,NLRP2,BIRC3,FAS,CD44,BAK1,HERPUD1,CYFIP2,CASP8,NGFR,RHOA,PDCD2,TP63,NLE1,PTGS2,GRAMD4,CST7,LAMP3,SENP1,REST,BAX,MT3,IGBP1,BIRC5,MUL1,TFAP4,NLRP1,RFFL,SIRT1,JAK2,BCL2L13,TBC1D10A,PPM1F,LGMN,MMP9,CSNK2A1,XIAP,TRADD,PYCARD,CTSH,RIPK2,TNFRSF10A,PIH1D1,PDCD5,BBC3,CARD8,DNAJB6,NOD1,P2RX1,YWHAE,CRYAB,BIRC2,PERP,VEGFA,DAP,FAM162A,IFT57,HTRA2,HSPE1,DHCR24,PARK7,F3,FASLG,…	FAS,BAX,CTSD,ANP32B,ARL6IP5,TNFAIP8,IFI16,CYCS,HMGB1	LTF,TP63,PTGS2,CRYAB,PERP,F3,WDR35,ACVR1C,NOL3,SNCA,SH3RF1,ROBO1,SFN,SOX2,GAS6,ASPH,NAIP
GO_MONOSACCHARIDE_CATABOLIC_PROCESS	GO:0046365	55	Up	0.0020403917794816523	0.03976379096480737	2	BAD,TKTL1,FUT8,PFKP,PKM,ENO1,TIGAR,PGM1,XYLB,PGK1,DHDH,GPI,GALK1,ENO3,ALDOC,GAPDH,TPI1,ENO2,SLC25A12,GALE,AKR1A1,PFKFB2,KHK,SORD,TP53,FOXK2,PFKL,GALM,TKFC,ALDOA,PFKM,HK1,GALK2,ADPGK,HK2,HK3,LRP5,FOXK1,ALDH1A1,PGM2L1,CRYL1,NUDT5,GLYCTK,PGM2,DCXR,GLB1,RBKS,PGAM1,BPGM,FUT10,FUT2,FUT7,FUT4,RPE,GALT	PKM,ENO1,TPI1,ALDOA,PGAM1	XYLB,SORD
GO_POSITIVE_REGULATION_OF_ERAD_PATHWAY	GO:1904294	15	Up	0.00205006948019154	0.03981722569676832	6	HERPUD1,USP13,ATXN3,EDEM2,SGTA,CAV1,NFE2L2,EDEM1,UBQLN1,RNF185,TMEM259,BCAP31,UBQLN2,RNFT1,BAG6
GO_POSITIVE_REGULATION_OF_T_CELL_RECEPTOR_SIGNALING_PATHWAY	GO:0050862	13	Up	0.0020537473470144396	0.03981722569676832	4	CYLD,KCNN4,PRKD2,CD81,RAB29,CCR7,TESPA1,RPS3,CD226,TRAT1,RELA,LCK,ADA	CYLD,TRAT1
GO_HEMATOPOIETIC_PROGENITOR_CELL_DIFFERENTIATION	GO:0002244	144	Up	0.0020684779929332985	0.03984056105941534	7	MEOX1,PSMB1,ANLN,PSMC4,PSMA4,KITLG,FOXC1,EIF2AK2,SPI1,EML1,ZFAT,CBFB,HYAL2,PSME4,KCNAB2,FSTL3,TCF3,PDCD2,ITCH,TP73,XRCC5,PSEN1,PTPRC,REST,PSMC5,PUS7,WDR7,PSME1,PSMD5,ABL1,PSMD8,SETD1A,OSM,PSMC6,PSMA3,PSMC1,PSMB5,PSMA6,PSME2,PSMA7,PSMD10,PSMD7,SMPD3,SLC7A6OS,ERCC2,TGFB1,ARMC6,SIPA1L3,CDK6,PTPRZ1,PSMA2,GATA3,PSMD3,PSMD11,PSMD9,PTPN6,ZBTB24,SRF,HSPA9,PDGFRB,HES1,PSMD14,SOS1,PLEK,NFE2L2,PRRC2C,KMT2A,…	CBFB,PSMC5,PSME1,PLEK,PSMB2,PSMA1,BATF,NUDT21,BCL2,N4BP2L2,PSMB3	TP73,ABL1,PSMA6,PDGFRB,MYB,HOXB3,FST,LMO2,YAP1,JAM3,ZNF784,DHTKD1,LDB1
GO_POSITIVE_REGULATION_OF_BONE_MINERALIZATION	GO:0030501	30	Down	0.002077264999833016	0.03984056105941534	7	LTF,GPM6B,ATP2B1,MEF2C,P2RX7,BMP7,TGFB1,PTN,BMPR1A,ACVR2B,ACVR1,TGFB3,ACVR2A,BMP4,BMP2,TFAP2A,ATRAID,BMPR1B,OSR1,ADGRV1,OSR2,SMAD3,ADRB2,WNT10B,ANO6,FAM20C,SLC8A1,TMEM119,ISG15,BMPR2	ISG15	LTF,PTN,ACVR2B,ACVR1,ACVR2A,TFAP2A,OSR1,WNT10B
GO_REGULATION_OF_T_CELL_RECEPTOR_SIGNALING_PATHWAY	GO:0050856	37	Up	0.0020793570241660815	0.03984056105941534	4	PHPT1,CEACAM1,CYLD,EZR,KCNN4,PRKD2,DUSP3,CD81,PTPN6,DUSP22,GBP1,RAB29,CD160,ELF1,BTN2A2,CCR7,LGALS3,PTPN22,TESPA1,RC3H1,BCL10,PTPRJ,RPS3,CD226,THY1,UBASH3A,TRAT1,CD300A,PRNP,MALT1,RELA,PTPN2,PAWR,LCK,LILRB4,ADA,PVRIG	CYLD,TRAT1
GO_CELLULAR_MACROMOLECULE_LOCALIZATION	GO:0070727	1622	Up	0.0020797194071236038	0.03984056105941534	1	BAD,SNX11,M6PR,ARF5,KDM1A,DVL2,UPF1,COPZ2,CROT,ITGAL,ITGA3,LAMP2,TMEM98,AP2B1,AGK,PAF1,VPS41,ARHGAP44,SCIN,MARK4,ADAM22,PKD1,SEC62,RPS20,TENM1,CD4,HFE,FYN,AKAP8L,ANLN,RABGAP1,CEP68,TYROBP,EHD3,BID,RGPD5,NUDCD3,RUFY3,AGPS,CD74,ZDHHC6,EHD2,RRAGD,TOMM34,SEC63,KPNA6,MIPEP,PRKCH,SNX1,ANK1,RABEP1,NUP160,CENPQ,RANBP3,IFT88,LRRC7,TMSB10,PEX3,VCL,CDH1,ZFYVE16,SPDL1,RAB27B,PARP3,SPATA7,AP2S1,CTNNA1,CNTLN,H…	M6PR,LAMP2,TYROBP,ZDHHC6,PRKCH,TMSB10,APPBP2,RPL18,SP100,CDC42,CYLD,SNX10,BAX,RPLP0,TIMM13,ARFRP1,MAPRE1,KPNA3,ACD,STX4,CDC37,PMPCB,KPNB1,CDK5RAP3,UBE2D3,EHD1,AIP,TMED5,SPCS2,CRIPT,TCP1,LYPLA1,HNRNPA2B1,VPS26A,DDX39A,OPTN,RAB9A,DYNLRB1,ROMO1,ARF3,YWHAQ,CCT7,TMBIM1,TOR1A,ANP32B,DERL1,RPS24,SAE1,SYTL1,RPS8,SRP9,ARF1,CCT6A,ITGB1,BUB3,OXA1L,CALM3,RPL29,MAGOH,SLU7,YWHAB,RPSA,VAMP5,BCL2,BSG,RAB1B,RHOG,…	DVL2,ITGA3,TMEM98,ARHGAP44,PKD1,ANK1,LRRC7,SPATA7,SPAG4,GPC1,NEDD4,LRP6,SMG6,TP63,FERMT2,PTGS2,TP73,EPB41L2,KIF3C,MAPRE3,PPP1R13B,SORBS1,IFT74,RAB36,FERMT1,KIF3B,MID1,KLF5,FGF9,TIMM44,RAB3D,PTN,RAB11FIP2,MAPK10,TBC1D9,RAPGEF2,SNX15,MAPK14,EHHADH,ARL6,TFDP2,GORASP1,HMGCL,WDR35,LTBP2,GPSM2,IFT81,LRP1,TTC21B,RAB38,OBSL1,SIX1,GNAI1,AJUBA,GNL3L,CRB3,CALY,RAB25,TBC1D8B,LCA5,MAP7,ZDHHC4,LRRC1,TRIM29,DYN…
GO_ORGANONITROGEN_COMPOUND_BIOSYNTHETIC_PROCESS	GO:1901566	1418	Up	0.0020815007244156755	0.03984056105941534	2	DPM1,GCLC,HS3ST1,AK2,PDK4,SLC25A13,UPF1,DHX33,PDK2,AGK,ALDH3B1,GGCT,COX10,PIGQ,NADK,AASS,MGST1,ST3GAL1,RPS20,POMT2,CD4,LARS2,DCN,TYROBP,EXTL3,ELOVL5,SLC25A39,PGM3,COX15,XYLT2,CHDH,IGF1,CD74,SAMD4A,ZDHHC6,ALAS1,GCLM,TYMP,VIM,AGPAT4,B4GALT7,TBPL1,ALG1,CHPF2,FUT8,NSMAF,RPL26L1,MRI1,VCAN,CTPS2,TPR,MRPS10,FOXP3,HHAT,EIF2AK2,PUM2,MRPL43,SOAT1,ATG5,ATP2B4,ALDH18A1,GATB,YBX3,PIGV,MPC1,BCAT1,MRPS35,MRPS24…	AK2,TYROBP,ELOVL5,ZDHHC6,EIF4B,RPL18,ELAVL1,PKM,ENO1,RPLP0,DHPS,EIF3L,EIF3D,GMPR2,NME4,NMRK1,DRG2,MRPS15,RPN2,MRPS14,B4GALT4,TSFM,NMI,GOT2,ORMDL1,EIF2S3,SDF2,CNDP2,SUCLA2,RPS24,TARBP2,RPS8,SRP9,EIF3M,ALDOA,OXA1L,EEF1A1,MRPL10,FLAD1,RPL29,MAGOH,HNRNPK,MVD,RPSA,CNBP,BCL2,TUFM,MRPS23,MRPS16,UPP1,EIF4EBP1,RPL14,RPS26,MRPS18B	GCLC,HS3ST1,IGF1,MRPS24,GPC1,GSTO2,NDST1,ALDH3A2,PTGS2,ACACB,MGST2,ACHE,PHGDH,PRTFDC1,GSTZ1,SLC25A15,HAS3,EEF2K,AIMP2,CPEB3,CAPRIN2,ST8SIA1,GCNT2,IL17F,NUDT12,PDGFRB,UMPS,GORASP1,IGFBP5,SLC35D1,CTH,NSUN4,MAN1C1,GALNT12,RAB38,PAIP2B,TMTC4,NECAB3,AGO3,A4GALT,KRT17,TPH1,SLC35D2,GFPT2,PER2,IL6,ZDHHC4,GALNT5,MRPL15,GLCE,GPAT3,TMTC3,GALNT6,GALNT1,GRB7,HSPG2,SLC44A3,RBMS3,SNCA,METTL14,EGFR,YTHDF1,IL18,S…
GO_ALPHA_BETA_T_CELL_DIFFERENTIATION	GO:0046632	90	Up	0.002097567878277359	0.03991863059681704	7	TMEM98,RUNX3,FOXP3,RC3H2,PRDM1,AP3D1,RHOA,PRKCZ,CBFB,BCL3,RORA,TBX21,IL4R,TCF7,IL12RB1,ABL1,SMAD7,NKAP,RIPK2,RELB,JAK3,TNFSF8,GATA3,IL2,ZBTB16,IL23A,IFNG,CD83,ITK,BCL6,CD86,FOXP1,ZAP70,IL18R1,RPL22,TNFSF4,MYB,CD80,SASH3,LY9,NCKAP1L,GPR18,IRF1,BCL11B,RARA,AP3B1,RSAD2,ANXA1,RC3H1,IL6,HLX,IRF4,LEF1,RORC,ITPKB,NFKBIZ,IL18,SH3RF1,BATF,RUNX1,ZBTB7B,IL23R,NLRP3,SLAMF6,EOMES,TGFBR2,ZC3H12A,SYK,ATP7A,STAT…	CBFB,RELB,BATF,STAT6,BCL2,HMGB1	TMEM98,ABL1,MYB,RSAD2,IL6,IL18,SH3RF1,SOCS5,SEMA4A,MTOR
GO_REGULATION_OF_RESPONSE_TO_INTERFERON_GAMMA	GO:0060330	22	Up	0.0020977255109477545	0.03991863059681704	4	NR1H3,IFNGR1,PIAS1,TXK,HSP90AB1,JAK2,CDC37,IFNG,STAT1,SUMO1,MED1,NR1H2,PPARG,PARP9,NLRC5,IFNGR2,JAK1,PARP14,PTPN2,SOCS3,SOCS1,IRGM	CDC37
GO_NUCLEUS_ORGANIZATION	GO:0006997	109	Up	0.0021032992612112318	0.03991863059681704	5	PAFAH1B1,AKAP8L,SPAST,TBPL1,TPR,USP36,NDC1,SPAG4,HIPK2,PSME4,NUP133,NFE2L1,CHMP2B,ZMPSTE24,SEH1L,RRN3,CHMP5,NSFL1C,SRPK1,PES1,SUN2,VRK1,CHMP4B,EMD,NUP93,DMPK,RPS19,PPP2R1A,ZPR1,NUP98,PARP11,NUP107,RNF8,NUP155,PPP2CA,RTN4,KDM3A,SUMO1,NEK6,VPS4B,NEK9,TARDBP,NUP153,PIWIL1,POLR1B,EMG1,CHMP2A,HABP4,SYNE1,CHMP1A,VPS4A,USPL1,CCNB1,LPIN1,ETS1,GOLM1,SRPK2,BIN1,TOR1B,TOR1A,NUMA1,NUP54,SYCP3,PML,WRAP53,SERB…	TOR1A	SPAST,SPAG4,GOLM1,CHMP4C
GO_POSITIVE_REGULATION_OF_DNA_BIOSYNTHETIC_PROCESS	GO:2000573	62	Up	0.0021068609511314873	0.03991863059681704	2	PNKP,RFC2,PRKCQ,MAP2K7,PAK3,XRCC5,HSP90AA1,GRHL2,MAP3K4,MAPKAPK5,HSP90AB1,MAPK1,PDGFB,RGCC,MAPK3,ACD,PRKD2,TNKS2,PTGES3,RFC5,PDGFRB,CCT4,NEK2,TCP1,PTK2B,HNRNPA2B1,CHTF18,POT1,DKC1,RFC3,HNRNPA1,PKIB,CCT7,KLF4,DSCC1,MYC,HNRNPD,PARN,ARRB2,WRAP53,NVL,NAF1,CCT6A,HMBOX1,ATM,CCT5,NEK7,FBXO4,CCT8,CCT3,RFC4,CCT2,GREM1,CTNNB1,CHTF8,PARM1,TNKS,ATR,AURKB,MAPK15,SRC,DDX39B	ACD,TCP1,HNRNPA2B1,CCT7,CCT6A	PDGFRB,RFC3,NVL,GREM1
GO_NEGATIVE_REGULATION_OF_MITOTIC_CELL_CYCLE	GO:0045930	284	Up	0.002132448073717474	0.04030165717154208	10	MAD1L1,PSMB1,ZNF207,BRCA1,PSMC4,FHL1,TIMP2,SPDL1,PSMA4,YTHDC2,TPR,FOXN3,FOXC1,CUL1,PSME4,PTPN3,TRIP13,CHFR,NLE1,TIPIN,GTSE1,DLG1,TOP2B,JADE1,CDC14A,CNOT4,RBL1,NDC80,CDC14B,ATRX,ORC1,ZW10,BAX,PSMC5,AURKA,CNOT3,PCBP4,PSME1,CLSPN,CDC6,MSH2,PSMD5,ABL1,PSMD8,KLHL22,FBXO7,RBX1,EP300,PSMC6,PSMA3,PSMC1,PSMB5,PSMA6,PSME2,BMP7,PSMA7,E2F1,PSMD10,NAA10,RGCC,PSMD7,FBXO31,RBL2,TRIM35,FZD3,NBN,GML,TGFB1,CDK6,CA…	BAX,PSMC5,PSME1,NAA10,CDK5RAP3,MAD2L2,SYF2,CDKN2C,PSMB2,PSMG2,PSMA1,BUB3,BCL2,ANGEL2,PSMB3	PTPN3,ABL1,PSMA6,FZD3,GML,TFDP2,PKD2,TEX14,CARM1,CTDSPL,EGFR,CHMP4C,BUB1,SFN,GEN1,DCUN1D3,BLM
GO_REGULATION_OF_CATABOLIC_PROCESS	GO:0009894	847	Up	0.0021724680227224384	0.04095484315197602	2	GCLC,ANKIB1,CYP51A1,BAD,POLDIP2,UPF1,MYCBP2,OSBPL7,MYLIP,PSMB1,PKD1,HFE,FYN,ABHD5,DCN,PSMC4,NUB1,RNF14,UFL1,CAPN1,IGF1,SLC11A1,SAMD4A,RB1CC1,RRAGD,VIM,TNFRSF1B,SNX1,NUP160,IFT88,ATP6V0A1,PIAS1,RNF19A,GABARAPL2,DAPK2,TIMP2,CLEC16A,CDH1,PHF23,PSMA4,ATP6V1H,TPR,VPS13D,NEDD4L,MAPK9,HERPUD1,PIK3CB,THRAP3,TAB2,USP36,PUM2,ATG5,USP13,ATP2B4,NDC1,YBX3,LZTS1,HIPK2,CTSA,GNAI3,YBX1,ELAVL1,KDM4A,ATXN3,ROCK1,H…	ELAVL1,SIRT2,EXOSC7,BAX,PSMC5,PSME1,APEX1,PIM2,KAT8,SNRNP70,CDC37,CDK5RAP3,CTSC,CSNK1A1,MAD2L2,ATP6V0B,VPS26A,OPTN,PSMB2,PSMA1,DDA1,TRIM22,ANP32A,CISD2,ITGB1,EEF1A1,UBXN1,IFI16,YWHAB,PHB,MLST8,PGAM1,BCL2,ANGEL2,RAB1B,RAD23A,SUMO2,HMGB1,SREBF2,RNF5,VDAC1,TAF15,PSMB3	GCLC,PKD1,IGF1,NEDD4,PTPN3,ACACB,PKP1,ABL1,PSMA6,LAPTM4B,CPEB3,CAMKK2,MAPK14,PIK3CA,LRP1,PPP1R3D,IL6,DAB2IP,IL33,RNF144B,TMTC3,ABL2,SNCA,METTL14,EGFR,SOGA1,FBXL2,SH3RF2,NRG1,ATP13A2,TPCN2,DISC1,FZD5,DAPL1,PACSIN3,WNT10B,FEZ2,INSR,PRKCE,SOCS5,PLEKHG5,RNF152,SMCR8,PKP3,NRBP2,ENTPD5,ATG7,SMURF1,MTOR,TMEM150C
GO_POSITIVE_REGULATION_OF_CYSTEINE_TYPE_ENDOPEPTIDASE_ACTIVITY_INVOLVED_IN_APOPTOTIC_SIGNALING_PATHWAY	GO:2001269	10	Up	0.0021814464247968146	0.04102103389787092	15	FAS,CASP8,BAX,TFAP4,JAK2,HTRA2,PRR7,GSN,SMAD3,LGALS9	FAS,BAX
GO_ESTABLISHMENT_OF_VIRAL_LATENCY	GO:0019043	9	Up	0.0021917487346956597	0.041111726891053836	3	XRCC5,HMGA1,XRCC4,PSIP1,LIG4,BANF1,IRF7,PPIA,XRCC6	XRCC6
GO_RETINAL_BIPOLAR_NEURON_DIFFERENTIATION	GO:0060040	4	Down	0.0022031673622368844	0.0412228546605071	7	PTN,CABP4,IRX5,ZHX2		PTN,CABP4
GO_RIBOSOMAL_SMALL_SUBUNIT_ASSEMBLY	GO:0000028	16	Up	0.002214198222787412	0.041326192202920276	5	RPS5,RPS19,RPS15,RPS10,MRPS7,ERAL1,ABT1,RPS14,RPSA,RPL38,RPS27,MRPS11,RPS27L,RRP7A,RPS28,PWP2	RPSA	PWP2
GO_REGULATION_OF_CELL_CYCLE_G2_M_PHASE_TRANSITION	GO:1902749	195	Up	0.002223354709800368	0.0413524166867455	10	PRKAR2B,PAFAH1B1,PSMB1,BRCA1,PSMC4,FHL1,PSMA4,OFD1,FOXN3,SDCCAG8,CUL1,MTA3,PSME4,PRKACA,HMMR,NDE1,CLASP1,GTSE1,DYNC1I2,PCM1,HSP90AA1,CDC14B,SMARCD3,ORC1,PSMC5,UIMC1,AURKA,TPX2,DYNLL1,PSME1,HAUS4,CLSPN,CDC6,PSMD5,CDC7,PSMD8,RBX1,PSMC6,PSMA3,PSMC1,PSMB5,PSMA6,PSME2,NINL,PSMA7,CDC25B,MAPRE1,CEP76,CEP192,PSMD10,PSMD7,CCP110,RAB11A,CEP152,NBN,TUBB4A,FZR1,BABAM1,PPP2R1A,CEP41,PSMA2,PSMD3,RAD51C,CDK5RAP…	PSMC5,PSME1,MAPRE1,CDK5RAP3,SYF2,PSMB2,PSMA1,TUBB,PSMB3	SMARCD3,PSMA6,CEP41,CEP164,CEP70,HSPA2,DBF4B,CHMP4C,STOX1,WNT10B,BRCC3,PBX1,BLM
GO_NEGATIVE_REGULATION_OF_MESENCHYMAL_CELL_PROLIFERATION	GO:0072201	7	Down	0.002227820347627777	0.0413524166867455	11	PTN,PHF14,WNT5A,BMP4,NFIB,LMNA,CTNNBIP1		PTN,NFIB
GO_CHROMOSOME_MOVEMENT_TOWARDS_SPINDLE_POLE	GO:0051305	6	Up	0.0022321376460258465	0.0413524166867455	1	KPNB1,ACTR3,DLGAP5,ACTR2,CENPE,KATNB1	KPNB1,ACTR3
GO_CD8_POSITIVE_ALPHA_BETA_T_CELL_ACTIVATION	GO:0036037	20	Up	0.0022388438901369736	0.04137449681698944	20	HFE,RUNX3,CBFB,LILRB1,TNFSF8,CLEC4A,CD274,MAPK8IP1,NCKAP1L,GPR18,IRF1,XCL1,SH3RF1,RUNX1,ZBTB7B,EOMES,BCL2,SATB1,SOCS1,HLA-E	CBFB,BCL2	MAPK8IP1,SH3RF1
GO_POSITIVE_REGULATION_OF_PROTEOLYSIS	GO:0045862	297	Up	0.002257323733878383	0.04161351345279977	2	GCLC,ANKIB1,BAD,CASP10,CFLAR,OSBPL7,FYN,PSMC4,NUB1,RNF14,BID,NLRP2,FAS,TNFRSF1B,BAK1,GRN,PIAS1,RNF19A,MAPK9,HERPUD1,CYFIP2,SERPINB3,USP13,CASP8,NGFR,ATXN3,RHOA,PSME4,SIRT2,TRIB2,PDCD2,CHFR,FBXW11,PICALM,ENO1,GRAMD4,SART3,FBLN1,NRDC,SENP1,KEAP1,PSEN1,GSK3B,REST,BAX,AURKA,EDEM2,MUL1,TFAP4,NLRP1,PSME1,CAPN3,TREM2,SIRT1,JAK2,BCL2L13,TBC1D10A,PPM1F,MYH9,RBX1,LGMN,PSMC1,PSME2,TRIB3,SMAD7,PSMD10,CCDC22,…	FAS,SIRT2,ENO1,BAX,PSME1,PLGRKT,CTSC,CSNK1A1,CTSD,DDA1,TANK,ANP32B,ARL6IP5,IFI16,CYCS,RAD23A,SUMO2,HMGB1	GCLC,FBLN1,PCOLCE,MAPK14,PERP,F3,WDR35,ACVR1C,DAB2IP,IL33,RNF144B,TMTC3,RHBDD1,SNCA,SH3RF2,DISC1,PACSIN3,ANTXR1,ROBO1,SOCS5,ASPH,SMURF1
GO_T_CELL_LINEAGE_COMMITMENT	GO:0002360	21	Up	0.002290426880896854	0.042108296688329445	7	FOXP3,RHOA,TBX21,CYLD,IL12RB1,IL7,IL23A,LY9,IL6,IRF4,TP53,BATF,IL23R,SLAMF6,STAT6,STAT3,BCL2,ZFPM1,SPN,MTOR,PRKDC	CYLD,BATF,STAT6,BCL2	IL6,MTOR
GO_CARDIOLIPIN_METABOLIC_PROCESS	GO:0032048	12	Up	0.002295387624353824	0.042108296688329445	2	HADHA,PGS1,CRLS1,TAZ,PTPMT1,SLC27A1,HADHB,TAMM41,STOML2,MECP2,LCLAT1,PLA2G6	HADHA
GO_POSITIVE_REGULATION_OF_IMMUNE_SYSTEM_PROCESS	GO:0002684	915	Up	0.00230225418191546	0.042131251529052914	4	TSPAN6,FGR,CFH,BAD,CD99,SARM1,CD38,CREBBP,CX3CL1,SCIN,CD79B,PSMB1,CD4,BTK,HFE,FYN,TYROBP,CD22,LTF,PSMC4,POLR3B,CD6,WAS,MATR3,IGF1,SLC11A1,MARCO,CD74,RUNX3,BIRC3,NR1H3,BTN3A1,PRKCH,HMGB3,GAB2,DAPK2,STAP1,PSMA4,LCP2,C12orf4,KITLG,FOXP3,TNIP3,BCAR1,PIK3CB,CYBA,PHPT1,FOXC1,CUL1,CYFIP2,TAB2,PUM2,RC3H2,WNK1,NCKAP1,ELMO2,SPHK2,CASP8,AP3D1,PRKCQ,CD84,TP53BP1,RHOA,PRKCZ,CBFB,PSME4,EIF2B3,CDC42,NCK2,ATP6AP…	TYROBP,PRKCH,CBFB,CDC42,ATP6AP1,MLH1,STXBP2,CYLD,LAT2,BAX,PSMC5,ICAM1,PSME1,PQBP1,STX4,RELB,ICAM2,UBE2D3,CTSC,ARPC3,BTN3A3,SMAP1,ACTR3,MAD2L2,PSMB2,IRF3,PSMA1,TANK,ABI1,NONO,TNFRSF14,SPON2,TRAT1,IFI16,STAT6,NUDT21,PHB,RHOH,BCL2,SH2D1A,ACTG1,TNFRSF18,ISG15,HMGB1,XRCC6,HLA-DQA1,CD247,LTA,N4BP2L2,PSMB3	TSPAN6,CFH,CX3CL1,CD22,LTF,POLR3B,MATR3,IGF1,HMGB3,NCKAP1,ALPK1,ABL1,PSMA6,JAG1,PTN,RAB11FIP2,CXCL12,MAP2K6,MAPK14,SNX4,IFIH1,IGFBP2,MYB,PGF,PIK3CA,ACVR2A,PLVAP,RSAD2,IL6,DAB2IP,IL33,DDX60,CTSK,CXCL14,TNFRSF21,IL18,FER,ENPP3,PPARGC1B,TNFRSF13C,PGLYRP2,FZD5,CCR1,PRKCE,SOCS5,IFNL1,GAS6,IGLV1-47,IGLV1-44,IGLV3-21,IGHG3,IGHV1-18,IGHV3-53,IGKV1-12,IGLL5,CCL5,RAB7B
GO_CELL_ACTIVATION	GO:0001775	1147	Up	0.0023249598597676444	0.04244324532320349	20	FGR,FUCA2,GCLC,ENPP4,BAD,MAD1L1,SLC7A2,CD38,SKAP2,KMT2E,ITGAL,LAMP2,TMEM98,CX3CL1,ALDH3B1,CD79B,PSMB1,MGST1,MMP25,CD9,CD4,BTK,HFE,FYN,PLAUR,TYROBP,ERCC1,CD22,LTF,ALOX5,MVP,DNASE1L1,CD6,CAPN1,WAS,IGF1,SLC11A1,CD74,RUNX3,SERPINB1,ERP44,DERA,GCLM,NR1H3,NCAPH2,RNASET2,CD44,SLAMF7,BTN3A1,PRKCH,IFNGR1,TNFRSF1B,POU2F2,HMGB3,BAK1,GRN,LRRC7,GAB2,ATP6V0A1,VCL,STAP1,TIMP2,AGA,PARP3,LCP2,C12orf4,HDAC9,FOXP3,…	LAMP2,TYROBP,SERPINB1,PRKCH,GDI2,PKM,CBFB,CDC42,MLH1,STXBP2,CYLD,LAT2,BAX,ICAM1,MYL12A,STX4,GSDMD,RELB,KPNB1,CTSC,BIN2,CCND3,PLEK,MAD2L2,PRDX6,CTSD,DOCK2,TMBIM1,ILF2,ALDOA,ITGB1,BATF,EEF1A1,TNFRSF14,STAT6,PRDX2,RHOH,PGAM1,BCL2,RHOG,ACTG1,TNFRSF18,HMGB1,TUBB,XRCC6,CPNE1,PECAM1	GCLC,TMEM98,CX3CL1,CD22,LTF,DNASE1L1,IGF1,HMGB3,LRRC7,NEDD4,PKP1,GP6,GNA11,BLNK,ABL1,KLF5,RAB3D,MLEC,FRK,MAPK14,PDGFRB,SNX4,IGFBP2,MSH6,MYB,MAPK8IP1,PIK3CA,HVCN1,LRP1,CDH26,TWSG1,SOX15,SPINK5,RSAD2,CKAP4,IL6,IL33,SNCA,TNFRSF21,EGFR,IL18,SLC7A11,DLG5,FER,BANK1,DGKE,ENPP3,SH3RF1,CXADR,F11R,TNFRSF13C,CXCR5,PGLYRP2,FZD5,DNASE1L3,COL1A2,FZD6,SOCS6,PRKCE,SOCS5,LRG1,JUP,IL20RB,IFNL1,PLCB1,GAS6,JAG2,METT…
GO_VIRAL_LIFE_CYCLE	GO:0019058	281	Up	0.0023376198200229254	0.042570780363184485	3	VTA1,CD4,LTF,CD74,KPNA6,NUP160,YTHDC2,TPR,NEDD4L,EIF2AK2,SERPINB3,ATG5,NDC1,PKN2,HYAL2,NUP133,NUCKS1,PABPC1,CDC42,TFRC,PVR,SCARB1,TSG101,HACD3,NUP37,RAB7A,TOP2B,LAMP3,ITCH,MID2,ITGB5,XPO1,CHMP2B,PPIE,FCN1,SEH1L,EPS15,ATG16L1,CHMP5,MAVS,OAS1,CCNK,ICAM1,TYRO3,NUP50,AAAS,NUP188,SRPK1,HSP90AB1,PCSK5,SMARCB1,LGALS1,APOBEC3H,RAE1,CHMP4B,VAPA,FMR1,EEA1,HTATSF1,KPNA3,NUP93,VPS18,TRIM35,SLC1A5,ZC3HAV1,CAV…	CDC42,ICAM1,KPNA3,KPNB1,TARBP2,ITGB1,TNFRSF14,IFI16,RPSA,BCL2,PPIH,RAB1B,RAD23A,IFITM2,ISG15	LTF,SLC52A1,RSAD2,EGFR,USP6NL,FBXL2,CXADR,F11R,NFIA,CLDN1,CHMP4C,SLC20A2,DAG1,GAS6,TMPRSS2,ZNF502,CCL5
GO_NERVE_DEVELOPMENT	GO:0021675	41	Down	0.002365288336940458	0.04297035930281902	7	SEMA3F,ERBB3,SEMA3A,ATP8B1,NRP1,SIX4,DICER1,HOXA1,TCIRG1,HES1,RPL24,ITGA4,NRP2,HOXB3,EGR2,SIX1,PLXNA3,SERPINE2,CTSV,TFAP2A,SULF1,AFG3L2,RNF165,LRIG1,VCAM1,ILK,NAV2,CTNNB1,TMEM126A,CHD7,DAG1,HOXB2,FBXO45,TBX1,SLITRK6,SULF2,ADARB1,NTRK1,UNC13B,LRIG2,MAFB		ERBB3,HOXB3,SIX1,TFAP2A,SULF1,AFG3L2,LRIG1,DAG1,SLITRK6,SULF2
GO_NEGATIVE_REGULATION_OF_INSULIN_LIKE_GROWTH_FACTOR_RECEPTOR_SIGNALING_PATHWAY	GO:0043569	4	Down	0.002382572061331672	0.04308472960983015	13	IGFBP5,BMP2,NKX3-1,TRIM72		IGFBP5
GO_VESICLE_BUDDING_FROM_MEMBRANE	GO:0006900	98	Up	0.0023867437929677823	0.04308472960983015	1	TRAPPC6A,CUL3,TRAPPC3,AP3D1,PICALM,NSF,LMAN1,RAB7A,SEC31B,SAR1A,DNM2,CD59,TMED2,P2RX7,SCFD1,CNIH1,SEC23A,CTSZ,SEC23B,VAPA,PPP6R1,NAPA,BET1,WASL,DNM1,SEC23IP,GBF1,GOSR2,AREG,CTSC,PPP6R3,FOLR1,SNX3,GOLPH3,SEC24A,COL7A1,TFG,GORASP1,KLHL12,PPP6C,VAPB,TBC1D20,VPS4A,AP3B1,FNBP1L,RAB1A,PREB,SEC31A,USO1,SEC24B,CSNK1D,GOLPH3L,ARF1,CNIH3,SEC16A,ARFGAP2,SEC24D,SAR1B,MIA3,SEC13,MX1,TRAPPC10,AP2M1,STX5,KLHL21…	TRAPPC3,CTSC,ARF1,PEF1,RAB1B	GORASP1,TGFA
GO_KIDNEY_MESENCHYME_DEVELOPMENT	GO:0072074	14	Down	0.0023941846177666717	0.04308472960983015	7	SIX4,BMP7,PDGFRB,STAT1,TCF21,PKD2,BMP4,SIX1,MYC,SMAD4,OSR1,SIX2,BASP1,AMER1		PDGFRB,TCF21,PKD2,SIX1,OSR1
GO_CELLULAR_COMPONENT_DISASSEMBLY	GO:0022411	457	Up	0.0023945531450485368	0.04308472960983015	5	DVL2,UPF1,LAMP2,CX3CL1,SCIN,PAFAH1B1,VTA1,AKAP8L,CAPN1,SNAI2,SPAST,RB1CC1,CD44,GABARAPL2,TIMP2,CLEC16A,PHF23,CAPG,MRPS10,VPS13D,LIMA1,USP36,MRPL43,ATG5,MRPS35,MRPS24,SMARCD1,ATG2B,DHX8,TBC1D25,KIF2A,FUNDC1,LRP6,WIPI1,CSNK2A2,WDR1,SREBF1,MARK2,SMARCE1,NSF,CLASP1,MRPS34,TSG101,FSCN1,CAPZB,TIGAR,JMJD4,SMARCD3,MRPL22,GSK3B,CHMP2B,ZMPSTE24,CTTN,MTIF2,CHMP5,MRPL28,BAX,MMP2,OGFOD1,ADD1,DNM1L,KIF9,MRPS33…	LAMP2,KIF2A,SMARCE1,CAPZB,BAX,CDC37,KPNB1,CDK5RAP3,CSNK1A1,PLEK,MRPS15,STMN1,MRPS14,OPTN,CISD2,OXA1L,MRPL10,FUNDC2,BSG,CFL1,MRPS23,MRPS16,HMGB1,SREBF2,MRPS18B,VDAC1	DVL2,CX3CL1,SNAI2,SPAST,MRPS24,LRP6,SMARCD3,MID1,CAMKK2,SEMA5A,CAMSAP2,LRP1,ACVR1C,ATG14,HSPA2,MAP1B,IL6,MRPL15,CAPN10,CTSK,EPS8,PLEKHH2,CCSAP,ADAMTS4,ATP13A2,FZD5,DNASE1L3,MMP10,INSR,SMCR8,ATG9B,GSPT2,ATG7,ASPH,SMURF1,DDR1
GO_POSITIVE_REGULATION_OF_INTRINSIC_APOPTOTIC_SIGNALING_PATHWAY_BY_P53_CLASS_MEDIATOR	GO:1902255	4	Up	0.0024229426305149584	0.043491240566396486	15	RPL11,RPL26,UBB,RPS7
GO_REGULATION_OF_APOPTOTIC_SIGNALING_PATHWAY	GO:2001233	339	Up	0.0024465420157682933	0.04374427962247678	15	GCLC,BAD,CFLAR,KDM1A,SLC25A5,CX3CL1,TNFRSF12A,FYN,PLAUR,BRCA1,ZMYND11,BID,IL20RA,IGF1,SNAI2,CD74,RB1CC1,GCLM,FAS,CD44,BCLAF1,BAK1,DAPK2,CTNNA1,RRM2B,MAPK9,HERPUD1,TRAF1,YBX3,CASP8,TMEM161A,EYA2,GNAI3,SP100,HYAL2,MNT,CSNK2A2,NCK2,TP63,NLE1,PTGS2,ENO1,FGFR1,TP73,PSEN1,PTPRC,STRADB,GSK3B,CYLD,GSTP1,RRN3,CTTN,DNAJA1,BAX,DNM1L,PPP1R13B,ERP29,ICAM1,MUL1,TFAP4,ITGA6,ZC3HC1,RFFL,TMEM14A,SIRT1,JAK2,NRP1,X…	SLC25A5,FAS,SP100,ENO1,CYLD,BAX,ICAM1,STX4,CTSC,HDAC1,YWHAQ,TMBIM1,NONO,PEA15,HNRNPK,VDAC2,YWHAB,PDIA3,PRDX2,BCL2	GCLC,CX3CL1,IGF1,SNAI2,EYA2,MNT,TP63,PTGS2,TP73,PPP1R13B,BIK,CXCL12,TFDP2,ACVR1,CTH,WDR35,MAPK8IP1,PLAGL2,FIGNL1,DAB2IP,YAP1,NOL3,SH3RF1,FAIM,AR,SFN,NF1
GO_POSITIVE_REGULATION_OF_MRNA_METABOLIC_PROCESS	GO:1903313	66	Up	0.002448700178787185	0.04374427962247678	2	UPF1,PAF1,THRAP3,ROCK1,PABPC1,DAZAP1,TNRC6C,KHSRP,TNRC6A,CIRBP,GTPBP1,TNRC6B,SNW1,RBM3,SNRNP70,ZC3HAV1,CPEB3,PRPF19,NUP98,NCBP2,NCL,PRDX6,AGO2,CNOT1,HNRNPR,METTL16,ZFP36,CCNB1,ROCK2,CDC73,PUM1,PRR5L,RC3H1,TRA2B,NCBP1,PNPT1,HNRNPD,CNOT6L,FTO,TOB1,SF3B4,METTL14,RBMX,ZFP36L2,MOV10,CNOT8,BTG2,ZC3H12A,TRA2A,METTL3,LEO1,NUDT21,POLR2G,DHX36,ZC3H12D,MEX3D,HSF1,ZFP36L1,YTHDF3,NANOS3,PLEKHN1,NANOS1,YTHDF2,…	SNRNP70,PRDX6,NUDT21	CPEB3,METTL14
GO_NEGATIVE_REGULATION_OF_VIRAL_PROCESS	GO:0048525	80	Up	0.0024919054264853527	0.04430086323934625	3	LTF,EIF2AK2,NUCKS1,MID2,REST,FCN1,MAVS,OAS1,CCNK,TFAP4,SRPK1,APOBEC3H,VAPA,TRIM35,ZC3HAV1,TRIM14,OAS3,OAS2,SNX3,STAT1,CHMP3,HDAC1,TRIM62,TRIM32,TARDBP,TRIM25,ZNF639,SLPI,ZFP36,APOBEC3A,APOBEC3F,EIF2AK4,ILF3,BST2,TRIM28,TRIM21,TRIM5,INPP5K,MORC2,RSAD2,OASL,SRPK2,RNASEL,PML,IFITM3,FCN3,SETDB1,TNIP1,GSN,IFIT5,TRIM11,MX1,IFI16,PTX3,ZC3H12A,PSMC3,FAM111A,TRIM8,ISG20,BANF1,JUN,PARP10,APOBEC3B,AEN,IFITM…	HDAC1,IFI16,IFITM2,ISG15	LTF,RSAD2,CCL5
GO_CILIUM_OR_FLAGELLUM_DEPENDENT_CELL_MOTILITY	GO:0001539	65	Down	0.0024970530193309847	0.04430086323934625	1	DNAH5,ATP2B4,CFAP20,RFX3,DNAJA1,NME8,TEKT2,EFHC1,TTLL1,CACNA1I,PLTP,EPPIN,CFAP69,DNAH11,NEURL1,RSPH4A,CCR6,IQCG,DNAH1,ASH1L,ARMC2,DNAH7,UBE2B,SLIRP,DNAI1,BBS2,MKKS,LRRC6,NPHP4,ADCY3,CCDC65,SORD,BBS4,GAS8,CCDC40,TPGS1,SPAG16,TMF1,CCDC39,ROPN1L,CCSAP,DRC1,DNAH3,CFAP157,TEKT4,SLC9B1,SLC9B2,ANXA5,DEFB1,DNAAF2,DPCD,CATSPER2,TEKT1,TTC21A,ING2,CFAP46,RSPH9,CATSPERD,CATSPER1,DNAH2,CFAP54,CFAP43,INPP5B,CF…		TTLL1,CACNA1I,PLTP,ARMC2,LRRC6,SORD,BBS4,CCSAP,SLC9B1,DPCD,CATSPER2,TTC21A,CFAP54,INPP5B
GO_RNA_PHOSPHODIESTER_BOND_HYDROLYSIS_EXONUCLEOLYTIC	GO:0090503	41	Up	0.0025030349635040547	0.04430086323934625	2	ANGEL1,EXOSC7,REXO2,EXOSC5,EXD2,DIS3,XRN2,USB1,ERI1,EXOSC3,DCPS,CNOT2,CNOT6,XRN1,ERI3,EXOSC8,EXOSC9,CNOT1,EXOSC2,TOE1,PAN2,PNPT1,CNOT6L,PARN,ISG20L2,DIS3L2,NOCT,PAN3,CNOT8,ZC3H12A,DIS3L,EXOSC1,EXOSC10,ISG20,DCP2,ANGEL2,PDE12,EXOSC4,ERI2,CNOT7,EXOSC6	EXOSC7,REXO2,ANGEL2
GO_NUCLEOSIDE_MONOPHOSPHATE_BIOSYNTHETIC_PROCESS	GO:0009124	37	Up	0.0025034740788328416	0.04430086323934625	2	CAD,UPRT,PRPS2,CDADC1,DHODH,IMPDH1,LHPP,UMPS,DGUOK,AMPD2,PAICS,PPAT,DUT,DCTD,UCK1,AMPD3,RFK,ATIC,UCK2,PRPS1,ADK,DCK,GART,CMPK1,GMPS,HPRT1,TK2,TK1,TYMS,SHMT1,IMPDH2,PFAS,UPP1,ADA,UCKL1,APRT,ADSL	UPP1	UMPS,SHMT1
GO_DISTAL_TUBULE_DEVELOPMENT	GO:0072017	6	Down	0.0025262885794983406	0.044530745958616995	7	PKD1,JAG1,PKD2,PAX8,KLHL3,NOTCH1		PKD1,JAG1,PKD2,KLHL3
GO_ADP_METABOLIC_PROCESS	GO:0046031	100	Up	0.0025283350364348712	0.044530745958616995	2	BAD,AK2,IGF1,NUP160,TPR,NDC1,PFKP,PKM,HDAC4,NUP133,ENO1,NUP37,SIRT6,TIGAR,PGM1,PSEN1,SEH1L,P2RX7,NUP50,AAAS,NUP188,HIF1A,RAE1,PGK1,NUP93,GPI,OGDH,PRKAG2,AK1,GALK1,ENO3,NUP88,ALDOC,PPARGC1A,NUP98,IFNG,NUP107,GAPDH,TPI1,ENO2,NUP155,PFKFB4,NUP43,ECD,PFKFB2,NUP153,NUP85,NUP214,NUP210,PRKAA1,AMPD3,LDHA,NUP54,NUP58,FOXK2,PFKL,APP,ARNT,OGT,AK3,ALDOA,PFKM,RANBP2,AK5,AK9,NUP205,HKDC1,HK1,SEC13,ADPGK,HK2,S…	AK2,PKM,ENO1,TPI1,LDHA,ALDOA,PGAM1	IGF1,AK4,INSR,DHTKD1,ENTPD5
GO_DEFENSE_RESPONSE_TO_VIRUS	GO:0051607	196	Up	0.002555571566444345	0.044905043238950636	4	TSPAN6,MAP3K14,RNF216,POLR3B,ZMYND11,BIRC3,EIF2AK2,PUM2,TRAF3IP2,POLR3E,TSPAN32,HYAL2,NCBP3,EXOSC5,ITCH,DDX1,PTPRC,ZMPSTE24,AGBL5,MAVS,OAS1,MUL1,EXOC1,UNC13D,IL12RB1,DDX17,APOBEC3H,POLR3H,CD40,SAMHD1,RNF125,RIOK3,PQBP1,DNAJC3,PYCARD,BNIP3L,LILRB1,ZNF175,ZC3HAV1,DDX58,C1QBP,DHX58,UNC93B1,BIRC2,IL23A,OAS3,OAS2,IFNG,TRIM38,POLR3G,IFIH1,STAT1,GBP3,GBP1,TNFAIP3,IFIT3,IFIT2,GPAM,TRIM25,NT5C3A,IRF1,IL1B…	PQBP1,IRF3,TRIM22,TARBP2,SPON2,IFI16,TRIM44,BCL2,DDX41,IFITM2,ISG15	TSPAN6,POLR3B,POLR3E,IFIH1,RSAD2,IL6,IL33,DDX60,CXCL9,ELMOD2,IFNL1,ATG7,TRAF3IP1
GO_SCARNA_LOCALIZATION_TO_CAJAL_BODY	GO:0090666	5	Up	0.0025721093095274947	0.04509003773220746	1	CCT4,TCP1,DKC1,WRAP53,CCT2	TCP1
GO_NUCLEAR_TRANSCRIBED_MRNA_CATABOLIC_PROCESS_DEADENYLATION_DEPENDENT_DECAY	GO:0000288	67	Up	0.0025805065150506096	0.045131795763227796	2	SAMD4A,EDC4,PABPC1,EXOSC7,MLH1,EXOSC5,TNRC6C,CNOT4,DIS3,CNOT3,TNRC6A,TNRC6B,LSM5,EXOSC3,CPEB3,DCPS,DDX6,CNOT2,HBS1L,CNOT6,EXOSC8,EXOSC9,AGO2,CNOT1,ZFP36,LSM7,LSM4,EXOSC2,PAN2,RC3H1,CNOT6L,WDR61,PARN,TOB1,NT5C3B,POLR2D,TNKS1BP1,NOCT,DCP1B,ZFP36L2,PAN3,CNOT8,CNOT11,BTG2,LSM6,PATL1,POLR2G,LSM3,EXOSC1,DCP2,PDE12,DHX36,LSM1,EXOSC4,SAMD4B,EDC3,CNOT10,ZFP36L1,NANOS3,NANOS1,TTC37,CNOT7,SKIV2L,LSM2,EXOSC6…	EXOSC7,MLH1,LSM2	CPEB3
GO_MESONEPHROS_DEVELOPMENT	GO:0001823	62	Down	0.002587126056088833	0.04514234139263841	7	PKD1,FOXC1,FGFR2,DLG1,RARB,FGFR1,ARG2,SIX4,BMP7,SMAD7,EYA1,GATA3,LZTS2,ZBTB16,VEGFA,SMAD5,HES1,SDC1,TCF21,PKD2,PGF,EPCAM,CAT,SDC4,WNT1,BMP4,SOX9,PAX8,GZF1,BMP2,SIX1,FOXJ1,LAMA5,RARA,WNT2B,GDF11,MYC,SMAD6,SMAD4,OSR1,SLIT2,GPC3,SPRY1,OSR2,ILK,DCHS1,GREM1,SMAD3,CTNNB1,NPNT,SIX2,BCL2,SMAD2,BASP1,CTNNBIP1,MAGED1,TACSTD2,PBX1,PTCH1,LGR4,FMN1,HOXB7	BCL2	PKD1,TCF21,PKD2,PGF,SIX1,WNT2B,OSR1,SPRY1,GREM1,TACSTD2,PBX1
GO_NEGATIVE_REGULATION_OF_EXTRINSIC_APOPTOTIC_SIGNALING_PATHWAY_VIA_DEATH_DOMAIN_RECEPTORS	GO:1902042	32	Up	0.0025958870520675415	0.045148516125411944	15	CFLAR,BRCA1,FAS,CASP8,ICAM1,RFFL,HMOX1,TRADD,TNFRSF10A,SERPINE1,PARK7,ARHGEF2,FASLG,TNFAIP3,TNFRSF10B,TNFSF10,TRAF2,RAF1,FAIM2,TMBIM1,RIPK1,SFRP2,ITPRIP,FAIM,PEA15,HMGB2,NOS3,FADD,RNF34,BCL2L1,FGG,GPX1	FAS,ICAM1,TMBIM1,PEA15	FAIM
GO_RIBONUCLEOSIDE_MONOPHOSPHATE_BIOSYNTHETIC_PROCESS	GO:0009156	28	Up	0.002607339957803655	0.045148516125411944	2	CAD,UPRT,PRPS2,DHODH,IMPDH1,LHPP,UMPS,AMPD2,PAICS,PPAT,UCK1,AMPD3,RFK,ATIC,UCK2,PRPS1,ADK,GART,CMPK1,GMPS,HPRT1,IMPDH2,PFAS,UPP1,ADA,UCKL1,APRT,ADSL	UPP1	UMPS
GO_SPLICEOSOMAL_SNRNP_ASSEMBLY	GO:0000387	37	Up	0.002610618814748803	0.045148516125411944	2	STRAP,GEMIN8,DDX20,CLNS1A,SART3,GEMIN5,GEMIN2,SNRPD3,PRMT5,PRPF6,PRPF31,PRPF19,USP4,WDR77,PRPF3,COIL,SNRPC,SNRPD2,SNRPB,LSM4,AAR2,PRMT7,TGS1,SNRPF,GEMIN7,SNRPG,GEMIN6,SNRPD1,CD2BP2,SNUPN,SMN1,PRPF8,SART1,GEMIN4,SNRPE,SRSF10,SMN2	STRAP,SNRPD3,SNRPD1,SRSF10	COIL
GO_PHARYNGEAL_SYSTEM_DEVELOPMENT	GO:0060037	18	Down	0.0026128185911374114	0.045148516125411944	7	ADGRF5,PLXNA2,SIX4,BMP7,EYA1,TGFBR1,GATA3,BMPR1A,FOLR1,HES1,ACVR1,ECE1,BMP4,SIX1,NKX3-1,TBX1,PTCH1,BMPR2		PLXNA2,ACVR1,SIX1
GO_POSITIVE_REGULATION_OF_DEFENSE_RESPONSE	GO:0031349	408	Up	0.0026175669085104886	0.045148516125411944	4	TSPAN6,SARM1,CREBBP,CX3CL1,PSMB1,BTK,FYN,LTF,PSMC4,POLR3B,CD6,MATR3,MARCO,BIRC3,NR1H3,KPNA6,HMGB3,GRN,STAP1,PSMA4,TNIP3,CYBA,CUL1,TAB2,PUM2,IL17RB,CREB3L3,CASP8,TNFRSF1A,HYAL2,PSME4,PRKACA,UBE2D1,FBXW11,PVR,ALPK1,PTGS2,TXK,GRAMD4,ICAM3,PAK3,UBE2K,PIK3C3,ITCH,XRCC5,MEF2C,CYLD,FCN1,WDFY1,MGST2,PSMC5,MAVS,LAG3,IRAK3,PSME1,TYRO3,MAP3K1,PSMD5,TREM2,PGC,JAK2,PSMD8,DDT,OSM,TAB1,EP300,COCH,PSMC6,PSMA3,LG…	CYLD,PSMC5,PSME1,PQBP1,RELB,ICAM2,UBE2D3,CTSC,OPTN,PSMB2,IRF3,PSMA1,TANK,NONO,IFI16,SH2D1A,HMGB1,XRCC6,LTA,PSMB3	TSPAN6,CX3CL1,LTF,POLR3B,MATR3,HMGB3,ALPK1,PTGS2,MGST2,PSMA6,RAB11FIP2,MAP2K6,IL17F,SNX4,IFIH1,RSAD2,IL6,DAB2IP,IL33,DDX60,CTSK,SNCA,EGFR,IL18,PGLYRP2,NAPEPLD,IL17RC,PRKCE,CCL5,RAB7B
GO_REGULATION_OF_PROTEIN_DEUBIQUITINATION	GO:0090085	11	Up	0.002625050613493633	0.04516769236245157	2	SART3,ITCH,WDR48,PARK7,TRIM21,TANK,TNIP1,UBXN1,ZC3H12A,OTUD4,VCP	TANK,UBXN1
GO_REGULATION_OF_POSTTRANSCRIPTIONAL_GENE_SILENCING	GO:0060147	79	Up	0.0026307185875504915	0.04516769236245157	2	POLR2J,NUP160,POLR2B,TPR,PUM2,NDC1,ELAVL1,NUP133,NUP37,ZMPSTE24,SEH1L,TNRC6A,AGO1,NUP50,AAAS,NUP188,POLR2E,POLR2F,RAE1,FMR1,NUP93,POLR2C,POLR2I,TGFB1,NUP88,DDX5,NUP98,NUP107,NUP155,FXR1,EIF4G1,NUP43,AGO2,XPO5,NUP153,BMP4,NUP85,NUP214,MAP2K2,ZFP36,AJUBA,PPARG,NUP210,IPO8,PUM1,ZC3H10,DHX9,RIPK1,NUP54,PPP3CA,NUP58,TARBP2,NCOR1,TP53,WTIP,POLR2D,LIMD1,EGFR,POLR2K,RANBP2,NUP205,SEC13,ADAR,NUP35,ZC3H12A…	ELAVL1,POLR2E,POLR2C,TARBP2,POLR2H	AJUBA,EGFR
GO_MONOUBIQUITINATED_PROTEIN_DEUBIQUITINATION	GO:0035520	9	Up	0.002664298799351026	0.045604566733196884	2	ATXN3,USP15,USP16,MYSM1,USP1,BAP1,USP47,ASXL1,USP7
GO_POSITIVE_REGULATION_OF_PROTEIN_POLYMERIZATION	GO:0032273	104	Up	0.0026683199781252077	0.045604566733196884	5	BAIAP2L1,SCIN,TENM1,WAS,NCKAP1,RHOA,PFN2,NCK2,CLASP1,DLG1,HSP90AA1,CTTN,ICAM1,PICK1,NIN,HCK,MAPRE1,CORO1A,PYCARD,MET,WASL,ACTR3C,CSF3,PFN1,SLAIN2,ARPC3,CDKN1B,ACTR3,PTK2B,NCKAP1L,VASP,CCR7,AKAP9,CDC42EP1,SNX9,ARPC1B,GMFG,CLIP1,HIP1R,MAP1B,ACTR3B,PSRC1,SPIRE1,RAC1,BIN1,CDK5RAP2,ARPC5L,CCL21,FCHSD2,NUMA1,ACTR2,ABI2,AP1AR,ARF1,IQGAP2,TERF1,GSN,PAK1,RPS3,CDC42EP2,FER,JMY,WHAMM,BAG4,NCK1,PINK1,TPPP3,A…	ICAM1,NIN,MAPRE1,ARPC3,ACTR3,VASP,ARPC5L,ARF1,WHAMM,MLST8	NCKAP1,PFN2,ACTR3C,MAP1B,FER,BAG4,CDC42EP5,PRKCE,CDC42EP4,MTOR,SPIRE2
GO_REGULATION_OF_CELL_CYCLE_PHASE_TRANSITION	GO:1901987	401	Up	0.0026971544868386148	0.045865978688316544	10	MAD1L1,CDC27,PRKAR2B,KMT2E,DBF4,PAF1,PAFAH1B1,PSMB1,PKD1,ZNF207,ANLN,BRCA1,PSMC4,BID,FHL1,CUL3,SPDL1,PSMA4,OFD1,TPR,FOXN3,ANAPC4,SDCCAG8,CUL1,MTA3,ATP2B4,RIOK2,PSME4,SIRT2,TRIP13,PRKACA,UBE2D1,HMMR,NDE1,CLASP1,GTSE1,DYNC1I2,JADE1,PCM1,CDC14A,CNOT4,HSP90AA1,RBL1,NDC80,CDC14B,SMARCD3,ORC1,ZW10,BAX,PSMC5,UIMC1,AURKA,CNOT3,TPX2,DYNLL1,ANAPC5,PCBP4,TFAP4,PSME1,HAUS4,CLSPN,CDC45,CDC6,CDC23,PSMD5,CDC7,P…	SIRT2,BAX,PSMC5,PSME1,APEX1,MAPRE1,CDK5RAP3,CCND3,MAD2L2,SYF2,CDKN2C,PSMB2,PSMG2,PSMA1,BUB3,BCL2,TUBB,PSMB3	PKD1,ANAPC4,SMARCD3,CDC23,PSMA6,GML,CEP41,CEP164,CEP70,TFDP2,PKD2,TEX14,HSPA2,CARM1,CTDSPL,EGFR,DBF4B,CHMP4C,STOX1,BUB1,WNT10B,SFN,GEN1,UBE2E2,PLCB1,BRCC3,PBX1,DCUN1D3,BLM
GO_REGULATION_OF_TELOMERE_MAINTENANCE_VIA_TELOMERE_LENGTHENING	GO:1904356	60	Up	0.002701223829001719	0.045865978688316544	2	PNKP,PRKCQ,SMG6,MAP2K7,XRCC5,MAP3K4,MAPKAPK5,HNRNPC,TINF2,MAPK1,MAPK3,ACD,TNKS2,XRN1,CCT4,SMG7,NEK2,TCP1,HNRNPA2B1,POT1,GNL3L,DKC1,SLX1A,TERF2,NAT10,HNRNPA1,PKIB,CCT7,PIF1,PARN,PARP1,NAF1,CCT6A,HMBOX1,TERF1,ATM,CCT5,NEK7,FBXO4,HNRNPU,CCT8,CCT3,CCT2,CTNNB1,EXOSC10,DCP2,TNKS,DHX36,ATR,ERCC4,CTC1,AURKB,MAPK15,SLX1B,SLX4,SRC,SMG5,PINX1,TEN1,RTEL1	ACD,TCP1,HNRNPA2B1,CCT7,CCT6A	SMG6,GNL3L,SLX4
GO_NUCLEOSIDE_DIPHOSPHATE_METABOLIC_PROCESS	GO:0009132	127	Up	0.0027019542290065194	0.045865978688316544	2	BAD,AK2,IGF1,NUP160,TPR,NDC1,PFKP,PKM,HDAC4,NUP133,ENO1,NUP37,DLG1,SIRT6,TIGAR,PGM1,PSEN1,MAGI3,SEH1L,P2RX7,NUP50,AAAS,NUP188,HIF1A,RAE1,PGK1,NUP93,NME3,NME4,GPI,OGDH,PRKAG2,AK1,GALK1,ENO3,NUP88,ALDOC,PPARGC1A,NUP98,IFNG,NUP107,GAPDH,TPI1,ENO2,NME5,NUP155,PFKFB4,TJP2,NUP43,ECD,PFKFB2,NUP153,NUP85,NUP214,MPP1,NUP210,PRKAA1,AMPD3,CMPK2,LDHA,NUP54,NUP58,AK7,NUDT7,FOXK2,PFKL,APP,NME7,ARNT,GUK1,CASK,O…	AK2,PKM,ENO1,NME4,TPI1,LDHA,ALDOA,PGAM1	IGF1,MAGI3,AK4,INSR,DHTKD1,ENTPD5
GO_BINDING_OF_SPERM_TO_ZONA_PELLUCIDA	GO:0007339	19	Up	0.002729860006037414	0.04623507816094518	12	SPA17,OVGP1,B4GALT1,PCSK4,CCT4,TCP1,ATP8B3,CCT7,UBAP2L,POMZP3,ALDOA,CCT5,CCT8,CCT3,VDAC2,CCT2,ZP3,ASTL,HSPA1L	TCP1,CCT7,ALDOA,VDAC2	PCSK4
GO_POSITIVE_REGULATION_OF_TRANSLATION	GO:0045727	112	Up	0.002749005277088028	0.04645447431079161	2	SAMD4A,VIM,YBX3,ELAVL1,DHX29,RHOA,BCL3,PABPC1,NCK2,JMJD4,PPP1R15A,CIRBP,MAPK1,POLDIP3,EIF3D,PCIF1,UQCC1,CDK5RAP1,FMR1,RBM3,DNAJC3,MAPK3,EIF3E,HNRNPL,CPEB3,LARP4B,RPS6KB1,C1QBP,MRPS27,FXR1,PASK,NSUN4,FASTKD2,SERP1,PTK2B,KHDRBS1,RPL5,FASTKD3,SOX4,UPF3B,MIF4GD,KRT17,EIF2AK4,FXR2,EIF2S3,HABP4,EIF5A,CTIF,NAT10,CDK4,DHX9,IL6,UQCC2,THBS1,HNRNPD,TARBP2,EIF4A3,ERBB2,POLR2D,RBMS3,EIF2B5,YTHDF1,CDC123,GUF1,…	ELAVL1,EIF3D,EIF2S3,TARBP2,CNBP	CPEB3,NSUN4,KRT17,IL6,RBMS3,YTHDF1,LARP6,EIF3C,RXRA,MTOR,CCL5
GO_T_CELL_ACTIVATION	GO:0042110	396	Up	0.0027611488318600966	0.04646317374028298	4	BAD,MAD1L1,ITGAL,TMEM98,CD4,HFE,FYN,CD6,WAS,IGF1,SLC11A1,CD74,RUNX3,NCAPH2,CD44,BTN3A1,TNFRSF1B,FOXP3,RC3H2,PRDM1,ATG5,CASP8,AP3D1,PRKCQ,RHOA,PRKCZ,CBFB,BCL3,RORA,NEDD4,RAB27A,JMJD6,CDC42,NCK2,TFRC,FCGR2B,TBX21,DLG1,PAG1,IL4R,PAK3,APBB1IP,CEACAM1,PSEN1,TCF7,ARG2,PTPRC,CYLD,BAX,FKBP1A,SIRPG,P2RX7,LAG3,ICAM1,EFNB1,IL12RB1,ABL1,LGALS1,PATZ1,XBP1,MYH9,GRAP2,SLA2,NFATC2,SIRPB1,SMAD7,NKAP,ELF4,CD40LG,T…	CBFB,CDC42,CYLD,BAX,ICAM1,RELB,CCND3,DOCK2,BATF,TNFRSF14,STAT6,PRDX2,RHOH,BCL2,TNFRSF18,HMGB1	TMEM98,IGF1,NEDD4,ABL1,IGFBP2,MYB,MAPK8IP1,PIK3CA,CDH26,TWSG1,SPINK5,RSAD2,IL6,TNFRSF21,IL18,DLG5,SH3RF1,CXADR,TNFRSF13C,FZD5,SOCS6,SOCS5,IL20RB,IFNL1,JAG2,SEMA4A,MTOR,CCL5
GO_CAMERA_TYPE_EYE_PHOTORECEPTOR_CELL_DIFFERENTIATION	GO:0060219	15	Down	0.002761905302967641	0.04646317374028298	7	PROM1,RP1,PTN,NAGLU,SOX9,NRL,BBS4,NTRK2,ROM1,THRB,THY1,CABP4,CCDC66,TOPORS,RORB		PTN,BBS4,THRB,CABP4
GO_NUCLEOSIDE_TRIPHOSPHATE_BIOSYNTHETIC_PROCESS	GO:0009142	54	Up	0.002774399621514341	0.0465689493517273	2	SLC25A13,TBPL1,CTPS2,SPHK2,PKM,ENO1,VPS9D1,CAD,TREM2,TAZ,NME3,NME4,TGFB1,IMPDH1,PRKAG2,AK1,PPARGC1A,NME5,IL4,SLC25A12,UCK1,CMPK2,COX5B,AK7,NME7,UCK2,PARP1,ALDOA,PID1,AK5,FLCN,AK9,ADK,PINK1,CMPK1,AK4,SUCLG1,VCP,STOML2,AK8,DTYMK,STAT3,CTPS1,NME6,DNAJC30,TYMS,IMPDH2,CYC1,NME9,UCKL1,UQCC3,TMSB4X,NME1,NME2	PKM,ENO1,NME4,ALDOA	AK4
GO_MRNA_CLEAVAGE	GO:0006379	20	Up	0.0027926749635157765	0.04677107198941712	2	CPSF1,CSTF2,POLR2I,CPSF6,NCBP2,CPSF3,AGO2,NCBP1,FIP1L1,TUT1,CPSF7,MOV10,CPSF4,PCF11,CPSF2,NUDT21,CSTF3,CSTF2T,ERN1,RNASE4	NUDT21
GO_POSITIVE_REGULATION_OF_SIGNAL_TRANSDUCTION_BY_P53_CLASS_MEDIATOR	GO:1901798	18	Up	0.002822977228923984	0.04717326981874533	15	CDK5RAP3,DDX5,EEF1E1,RPL23,PMAIP1,RPL11,ATM,ZNF385A,RPL26,PYHIN1,SPRED1,UBB,RPS7,ATR,HIC1,HEXIM1,SPRED3,SPRED2	CDK5RAP3	SPRED2
GO_GROWTH_HORMONE_RECEPTOR_SIGNALING_PATHWAY_VIA_JAK_STAT	GO:0060397	8	Up	0.0028573544068158786	0.04760851624690035	6	JAK2,JAK3,STAT5A,STAT6,STAT3,STAT5B,PTPN1,LYN	STAT6
GO_NEUROMUSCULAR_JUNCTION_DEVELOPMENT	GO:0007528	34	Down	0.002861714091343737	0.04760851624690035	5	ALS2,CACNA2D2,TNC,CACNB1,NEDD4,NRDC,CRKL,SIX4,DNAJA3,PTN,DVL1,SIX1,ZC4H2,CHRNA1,AFG3L2,ERBB2,APP,ANK3,UTRN,RER1,KALRN,CACNB3,FNTA,GPHN,LAMB2,F2R,COL4A1,COL4A5,AGRN,LRRK2,UNC13B,DCTN1,COLQ,ETV5		TNC,NEDD4,PTN,SIX1,AFG3L2,COL4A5,AGRN
GO_CELLULAR_KETONE_METABOLIC_PROCESS	GO:0042180	177	Up	0.002871554676813296	0.0476665370356862	2	PDK4,PDK2,ADIPOR2,PSMB1,BRCA1,ELOVL5,PSMC4,CD74,NR1H3,CYP46A1,PSMA4,DKK3,AKR7A2,ATP2B4,HAGH,PDK3,PSME4,SREBF1,ACADVL,DHRS9,PTGS2,ACACB,CEACAM1,NFE2L1,PIBF1,OXCT1,REST,AKR1B1,PSMC5,COQ9,SIRT4,PDPR,PSME1,COMT,PSMD5,SIRT1,PSMD8,PSMC6,PSMA3,GSTZ1,PSMC1,PSMB5,PSMA6,PSME2,PSMA7,TRIB3,PSMD10,ABCD1,LONP2,PSMD7,MLYCD,OAZ1,AKT2,CAV1,PSMA2,PRKAG2,ERLIN1,PSMD3,PSMD11,PPARGC1A,CPT1A,PSMD9,COQ5,TPI1,HMGCR,SCAP…	ELOVL5,PSMC5,PSME1,TPI1,GLO1,GOT2,PSMB2,PSMA1,STARD3,PSMB3	DHRS9,PTGS2,ACACB,GSTZ1,PSMA6,GPD2,COQ3,SNCA,SLC7A11,PRKCE,MTOR
GO_ENDOTHELIAL_CELL_FATE_COMMITMENT	GO:0060839	6	Down	0.0028888539707177365	0.047847839607715624	7	NRP1,ACVR1,PDPN,RBPJ,NR2F2,DLL1		ACVR1,NR2F2
GO_MODIFICATION_OF_MORPHOLOGY_OR_PHYSIOLOGY_OF_OTHER_ORGANISM	NA	109	Up	0.0029224818379698808	0.047933723014946	NA	BAD,CD4,LTF,KPNA6,YTHDC2,EIF2AK2,ATG5,CTDP1,CASP8,HIPK2,TAF11,HYAL2,NUCKS1,ULK2,REST,P2RX7,CCNK,LYZ,TFAP4,SMARCB1,APOL1,EP300,SNW1,PABPN1,VAPA,FMR1,KPNA3,GSDMD,TGFB1,RPS19,HPN,CAV2,KPNB1,IFNG,GAPDH,KPNA1,TUSC2,GNLY,HDAC1,TARDBP,ZNF639,RAB9A,SLPI,VAPB,CXCL6,TBC1D20,ROMO1,SMARCA4,EIF2AK4,CCNT1,APOE,INPP5K,SFTPD,GTF2B,ITGAV,LEF1,TNIP1,STOM,BCL2L11,FBXL2,CHD1,RRAGA,RPL30,RRP1B,CPSF4,PGLYRP2,NAPEPLD,S…	CTDP1,KPNA3,GSDMD,KPNB1,HDAC1,RAB9A,ROMO1,CFL1	LTF,FBXL2,PGLYRP2,NAPEPLD,INSR,DAG1,RXRA,ZNF502,ATG7,KRT6A,CCL5
GO_REGULATION_OF_DEFENSE_RESPONSE_TO_VIRUS_BY_HOST	GO:0050691	29	Up	0.002934300579370466	0.047933723014946	4	RNF216,TRAF3IP2,MAVS,MUL1,IL12RB1,PQBP1,PYCARD,LILRB1,DDX58,IL23A,STAT1,TNFAIP3,IL1B,APOBEC3F,EIF2AK4,DHX9,PARP9,TARBP2,IL23R,AIM2,DTX3L,ZC3H12A,IL15,TRIM44,SIN3A,IFNLR1,MICB,ERCC6,APOBEC3G	PQBP1,TARBP2,TRIM44
GO_MULTI_ORGANISM_LOCALIZATION	GO:1902579	57	Up	0.002937595408463082	0.047933723014946	1	KPNA6,NUP160,TPR,NDC1,NUP133,TSG101,NUP37,XPO1,SEH1L,EPS15,NUP50,AAAS,NUP188,RAE1,FMR1,KPNA3,NUP93,CAV2,CAV1,KPNB1,NUP88,NUP98,NUP107,NUP155,KPNA1,NUP43,TCP1,NUP153,NUP85,NUP214,BST2,NUP210,RAN,NUP54,NUP58,VPS37B,MVB12A,RPS27A,DYNLT1,UBC,NMT2,RANBP2,NUP205,VPS37A,SEC13,VPS28,NUP35,UBAP1,VPS37C,UBB,KPNA2,IFIT1,POM121,MVB12B,NUP62,UBA52,POM121C	KPNA3,KPNB1,TCP1
GO_NUCLEOTIDE_PHOSPHORYLATION	GO:0046939	111	Up	0.0029404051868092067	0.047933723014946	2	IGF1,NUP160,PNKP,TPR,NDC1,PFKP,PKM,HDAC4,NUP133,ENO1,NUP37,SIRT6,TIGAR,PGM1,PSEN1,SEH1L,P2RX7,NUP50,AAAS,NUP188,HIF1A,RAE1,PGK1,NUP93,NME3,NME4,GPI,OGDH,PRKAG2,AK1,GALK1,ENO3,NUP88,ALDOC,PPARGC1A,NUP98,IFNG,NUP107,GAPDH,TPI1,ENO2,NME5,NUP155,PFKFB4,NUP43,ECD,PFKFB2,NUP153,NUP85,NUP214,NUP210,PRKAA1,CMPK2,LDHA,NUP54,NUP58,AK7,FOXK2,PFKL,APP,NME7,ARNT,GUK1,OGT,ALDOA,PFKM,RANBP2,AK5,AK9,NUP205,HKDC1…	PKM,ENO1,NME4,TPI1,LDHA,ALDOA,PGAM1	IGF1,AK4,INSR,DHTKD1,ENTPD5
GO_CELL_CYCLE_PHASE_TRANSITION	GO:0044770	540	Up	0.0029439968592152024	0.047933723014946	10	MAD1L1,CDC27,UPF1,PRKAR2B,KMT2E,FBXL3,DBF4,PAF1,PAFAH1B1,PSMB1,PKD1,ZNF207,AKAP8L,ANLN,BRCA1,PSMC4,TACC3,POLA2,BID,MNAT1,SPAST,FHL1,PIAS1,CUL3,SPDL1,PSMA4,OFD1,TPR,FOXN3,ANAPC4,SDCCAG8,CUL1,MTA3,CDK14,PPP1R12A,ATP2B4,RIOK2,CTDP1,BCAT1,LZTS1,TAF2,MCM10,PSME4,SIRT2,TRIP13,PRKACA,UBE2D1,HMMR,FBXW11,NDE1,MCM2,CLASP1,TIPIN,GTSE1,MCM6,PPP1R12B,DYNC1I2,JADE1,PCM1,CDC14A,DNM2,CNOT4,HSP90AA1,RBL1,NDC80,PT…	CTDP1,SIRT2,BAX,PSMC5,PSME1,APEX1,MAPRE1,PIM2,CDK5RAP3,CCND3,CCNG1,MAD2L2,SYF2,CDKN2C,OPTN,MAX,PSMB2,PSMG2,PSMA1,ITGB1,BUB3,CALM3,BCL2,EIF4EBP1,TUBB,PSMB3	PKD1,SPAST,ANAPC4,CDK14,SMARCD3,CDC23,PSMA6,RBBP8,GML,CEP41,CEP164,CEP70,TFDP2,ACVR1,PKD2,TEX14,HSPA2,AJUBA,CARM1,CTDSPL,EGFR,EPS8,KDM8,DBF4B,SPDYA,CHMP4C,STOX1,BUB1,WNT10B,SFN,GEN1,UBE2E2,PLCB1,BRCC3,PBX1,DCUN1D3,BLM
GO_POSITIVE_REGULATION_OF_ER_ASSOCIATED_UBIQUITIN_DEPENDENT_PROTEIN_CATABOLIC_PROCESS	GO:1903071	7	Up	0.002944093920530252	0.047933723014946	6	HERPUD1,SGTA,CAV1,NFE2L2,UBQLN1,BCAP31,UBQLN2
GO_NEGATIVE_REGULATION_OF_NEUROBLAST_PROLIFERATION	GO:0007406	4	Down	0.002945329819231193	0.047933723014946	7	CTNNA1,PTN,TP53,NF1		PTN,NF1
GO_MITOCHONDRIAL_RESPIRATORY_CHAIN_COMPLEX_IV_ASSEMBLY	NA	20	Up	0.0029503288840772007	0.047933723014946	NA	BCS1L,TIMM21,COA1,FASTKD3,SCO2,SCO1,COX16,COX17,SURF1,OXA1L,COX18,COX14,COA4,COA5,COA3,COX20,PET100,PET117,COX19,SMIM20	OXA1L
GO_INTERLEUKIN_7_MEDIATED_SIGNALING_PATHWAY	GO:0038111	16	Up	0.002951536723031461	0.047933723014946	6	IL7,JAK3,CISH,SOCS2,STAT5A,SMARCA4,TSLP,IL2RG,JAK1,STAT3,IL7R,IRS1,STAT5B,SOCS1,BRWD1,IRS2	CISH,SOCS2
GO_MODULATION_BY_VIRUS_OF_HOST_CELLULAR_PROCESS	GO:0019054	16	Up	0.003037655114509648	0.04922575879949436	3	BAD,CD4,CASP8,PABPN1,KPNA3,KPNB1,KPNA1,EIF2AK4,BCL2L11,CPSF4,BCL2L1,SCRIB,KPNA2,KPNA4,KPNA5,ATG7	KPNA3,KPNB1	ATG7
GO_RESPONSE_TO_ARSENIC_CONTAINING_SUBSTANCE	GO:0046685	30	Up	0.003049089215233896	0.049304561167887756	6	GCLC,RNF4,GSTO2,FECH,CPOX,SRRT,MKNK2,HMOX1,ZFAND1,PPIF,CDKN1A,ATF4,SERPINF1,HNRNPA1,CPEB2,ALAD,GSTO1,MAPK13,ATF3,ZC3H12A,VCP,PTEN,RBM4,DHX36,ZFAND2A,HSF1,UROS,DAXX,DDX3X,NEFL		GCLC,GSTO2,SERPINF1,UROS
GO_CARTILAGE_MORPHOGENESIS	GO:0060536	15	Down	0.0030650438913777025	0.049455966273133124	7	SNAI2,LRP6,MEF2C,COCH,HOXA5,COL7A1,SNAI1,MATN2,COL6A1,COL6A2,COL6A3,SCARA3,VWA1,WNT7B,VIT		SNAI2,LRP6,MATN2
