# Supplementary material for: An integrated cell atlas of the lung in health and disease
Source: Nat Med. 2023 Jun 8;29(6):1563–77. doi: 10.1038/s41591-023-02327-2 (PMC10287567; doi:10.1038/s41591-023-02327-2)
Supplement: Supplementary file 5 — Gene set enrichment analysis results for modeling the effects of demographic variables on cell type-specific gene expression. [file 41591_2023_2327_MOESM5_ESM.zip › SuppT_X_covariate_modeling_gene_set_enrichment/AT2-age-GO_BP-Total.tsv]

GeneSet	GOID	NGenes	Direction	PValue	FDR	Cluster	Genes	DEUp	DEDown
GO_POSITIVE_REGULATION_OF_CELLULAR_CATABOLIC_PROCESS	GO:0031331	335	Down	6.397410253275872e-8	3.8735537465843105e-4	1	GCLC,ANKIB1,BAD,UPF1,OSBPL7,MLXIPL,ABHD5,DCN,PSMC4,NUB1,RNF14,IGF1,TNFRSF1B,PIAS1,RNF19A,CLEC16A,VPS13D,MAPK9,HERPUD1,PIK3CB,ATG5,USP13,GNAI3,ATXN3,ROCK1,SIRT2,VPS35,PABPC1,TRIB2,CHFR,NRDC,TNRC6C,ITCH,TP53INP2,KEAP1,SESN1,MID2,PSEN1,HSP90AA1,LRP2,GSK3B,ULK2,BAX,AURKA,KHSRP,EDEM2,P2RX7,SPTLC1,MUL1,TNRC6A,EZR,HDAC6,WAC,TREM2,SIRT1,SH3GLB1,FBXO7,GTPBP1,HMOX1,TNRC6B,RBX1,SPTLC2,HIF1A,PSMC1,TRIB3,SMAD…	IFNG,TNF	ANKIB1,UPF1,TNRC6C,WAC,SIRT1,SMAD7,PIM2,MAPK3,AXIN1,ABCA2,CPEB3,FBXW7,STK11,TNFAIP3,FOXO3,RAB3GAP2,APOE,PRKAA1,PUM1,CNOT6L,FURIN,RNF217,ADAM8,RNF144A,DAB2,HK2,GPSM1,ZER1,DTX3L,ZC3H12A,TP53INP1,ARIH1,INSR,TRIM8,TRIB1,SNX33,MEX3D,PTTG1IP,IRS2,PPARA,SMURF1,TRIM13,CSNK1E,CEBPA
GO_ACTIVATION_OF_MAPKK_ACTIVITY	GO:0000186	45	Down	1.0742597991333132e-7	3.8735537465843105e-4	1	MAP3K14,MAP3K9,EIF2AK2,MAP3K13,PSEN1,MAP3K4,MAP3K1,JAK2,GADD45B,CRKL,MAPK1,MAPK3,TGFBR1,RAPGEF1,MAP3K8,LAMTOR3,LAMTOR2,BMP4,MAP3K10,RAF1,NGF,KIDINS220,TAOK3,MAP3K7,RIPK1,EGF,MAP3K12,MAP3K6,EGFR,TAOK2,TNIK,BRAF,TAOK1,ADORA1,FRS2,CRK,ADAM9,MAP3K2,MAP3K11,MAP3K15,F2R,LRRK2,MAP3K5,MAP3K3,ERCC6		MAP3K14,MAP3K13,MAPK3,MAP3K10,BRAF,TAOK1,MAP3K2,MAP3K5
GO_POSITIVE_REGULATION_OF_CATABOLIC_PROCESS	GO:0009896	390	Down	1.5461231026813373e-7	3.8735537465843105e-4	1	GCLC,ANKIB1,BAD,UPF1,OSBPL7,MYLIP,MLXIPL,ABHD5,DCN,PSMC4,NUB1,RNF14,IGF1,TNFRSF1B,SNX1,PIAS1,RNF19A,CLEC16A,VPS13D,NEDD4L,MAPK9,HERPUD1,PIK3CB,ATG5,USP13,GNAI3,ATXN3,ROCK1,SIRT2,VPS35,NEDD4,PABPC1,TRIB2,CHFR,NSF,RAB7A,NRDC,TNRC6C,ITCH,TP53INP2,KEAP1,SESN1,MID2,PSEN1,HSP90AA1,LRP2,GSK3B,ULK2,HACE1,BAX,AURKA,KHSRP,EDEM2,P2RX7,SPTLC1,MUL1,TNRC6A,EZR,HDAC6,WAC,TREM2,SIRT1,SH3GLB1,GGA1,FBXO7,GTPBP1,RH…	IFNG,SORL1,GPC3,TNF	ANKIB1,UPF1,MYLIP,TNRC6C,WAC,SIRT1,SMAD7,PIM2,MAPK3,AXIN1,ABCA2,CPEB3,FBXW7,STK11,TNFAIP3,FOXO3,RAB3GAP2,SOX9,APOE,PRKAA1,PUM1,CNOT6L,FURIN,RNF217,ADAM8,RNF144A,DAB2,LPCAT1,HK2,GPSM1,ZER1,TIPARP,DTX3L,ZC3H12A,TP53INP1,ARIH1,INSR,PRKCE,TRIM8,TRIB1,SNX33,MEX3D,PTTG1IP,IRS2,PPARA,SMURF1,TRIM13,CSNK1E,CEBPA,EGLN2
GO_CIRCADIAN_REGULATION_OF_GENE_EXPRESSION	GO:0032922	56	Down	2.320530278749305e-7	4.360276393769944e-4	1	MYCBP2,CRY1,USP2,PER3,RORA,KDM5A,HUWE1,SIRT1,PRMT5,RELB,NAMPT,AHR,RAI1,PPARGC1A,ID2,HDAC1,KMT2A,EGR1,CRY2,BHLHE41,NR1D1,ATF4,NR0B2,PER2,MYBBP1A,ARNTL,BHLHE40,CLOCK,NCOA2,PML,ZFHX3,CSNK1D,RORC,OGT,NOCT,HNRNPU,KDM8,CIART,NPAS2,HDAC3,PPP1CA,KDM2A,RBM4B,PER1,MAGED1,NRIP1,MTA1,PPP1CC,PPARA,HDAC2,GFPT1,TOP1,LGR4,PPP1CB,CSNK1E,HNF1B		SIRT1,PER2,ZFHX3,OGT,KDM2A,PER1,PPARA,PPP1CB,CSNK1E
GO_RNA_DESTABILIZATION	GO:0050779	30	Down	5.932925616758235e-7	7.736317178528075e-4	1	UPF1,TNFRSF1B,ROCK1,KHSRP,CPEB3,RBM24,HNRNPR,METTL16,ZFP36,ROCK2,PUM1,RC3H1,HNRNPD,CNOT6L,FTO,METTL14,ZFP36L2,MOV10,ZC3H12A,METTL3,DHX36,ZC3H12D,MEX3D,ZFP36L1,YTHDF3,PLEKHN1,YTHDF2,GIGYF2,DXO,TRIM71		UPF1,CPEB3,PUM1,CNOT6L,ZC3H12A,MEX3D
GO_POSITIVE_REGULATION_OF_MRNA_CATABOLIC_PROCESS	GO:0061014	45	Down	6.175878535280527e-7	7.736317178528075e-4	1	UPF1,ROCK1,PABPC1,TNRC6C,KHSRP,TNRC6A,GTPBP1,TNRC6B,ZC3HAV1,CPEB3,RBM24,AGO2,CNOT1,HNRNPR,METTL16,ZFP36,ROCK2,PUM1,PRR5L,RC3H1,PNPT1,HNRNPD,CNOT6L,FTO,TOB1,METTL14,ZFP36L2,MOV10,CNOT8,BTG2,ZC3H12A,METTL3,POLR2G,DHX36,ZC3H12D,MEX3D,ZFP36L1,YTHDF3,NANOS3,PLEKHN1,NANOS1,YTHDF2,CNOT7,GIGYF2,TRIM71		UPF1,TNRC6C,CPEB3,PUM1,CNOT6L,ZC3H12A,MEX3D
GO_PEPTIDYL_THREONINE_MODIFICATION	GO:0018210	109	Down	7.659356984634654e-7	8.223961013787723e-4	1	DYRK4,CLK1,WNK1,HIPK2,ROCK1,SIRT2,CSNK2A2,PRKACA,MARK2,UBE2K,GSK3B,CAD,NLK,MAPK1,GALNT16,VRK1,BMP7,CSNK2A1,SMAD7,AXIN1,CEMIP,RIPK2,DYRK1B,PRKD2,TGFB1,GSK3A,CADM4,PRKAG2,TGFBR1,MAPK8,HIPK3,PPP2R5D,TTK,WNT5A,EIF4G1,ACVR1,GALNT3,TRIM6,CIT,PKN1,DYRK2,MAP3K10,INPP5K,CHI3L1,ROCK2,ACVR1B,CAB39,SPRY2,TRPC6,EGF,MAP3K12,PDPK1,GALNT1,RPTOR,APP,AKT1,DYRK3,GALNT2,CDC42BPA,CALM2,GALNT13,DGKQ,CAMK2D,TAF1,PARD3,…	DYRK4,TRIM6,TRPC6	WNK1,NLK,SMAD7,AXIN1,PRKD2,MAP3K10,ACVR1B,CAB39,GALNT1,PARD3,TNKS1BP1,DYRK1A,HIPK1,CDC42BPG,TNKS,SPRED2,CDC42BPB
GO_POSITIVE_REGULATION_OF_AUTOPHAGY	GO:0010508	111	Down	3.9785466503322314e-6	0.0037378445779871314	1	BAD,DCN,CLEC16A,VPS13D,PIK3CB,ATG5,GNAI3,ROCK1,TP53INP2,SESN1,MID2,GSK3B,ULK2,SPTLC1,MUL1,HDAC6,WAC,SIRT1,SH3GLB1,FBXO7,HMOX1,SPTLC2,HIF1A,PIM2,MAPK3,TSC2,MEFV,RIPK2,BNIP3L,CDC37,GSK3A,NOD1,AMBRA1,CAMKK2,IFNG,EPM2A,TFEB,NPRL2,RAB3GAP1,TMEM59,PARK7,MFN2,STK11,FOXO3,RAB3GAP2,OPTN,BECN1,TICAM1,KDR,EIF2AK4,VPS13C,SH3BP4,SESN2,TRIM21,TRIM22,PRKAA1,MAP3K7,CALCOCO2,TRIM65,RALB,PLK2,MTDH,C9orf72,LRSAM1,S…	IFNG	WAC,SIRT1,PIM2,MAPK3,STK11,FOXO3,RAB3GAP2,PRKAA1,HK2,GPSM1,ZC3H12A,TP53INP1,TRIM8,SMURF1,TRIM13
GO_CYTOPLASMIC_PATTERN_RECOGNITION_RECEPTOR_SIGNALING_PATHWAY	GO:0002753	55	Down	5.181770969013821e-6	0.003903128981371149	1	TSPAN6,BIRC3,TAB2,PUM2,CASP8,ALPK1,ITCH,CYLD,TAB1,NFKBIA,RNF125,RIOK3,XIAP,RIPK2,NOD1,DDX58,C1QBP,DHX58,MAP2K6,BIRC2,IFIH1,TNFAIP3,SLC46A2,IRF3,SEC14L1,ANKRD17,IRAK2,PTPN22,PUM1,MAP3K7,TLR4,DDX60,RPS27A,TIFA,TKFC,UBC,OTULIN,TAB3,NLRX1,NOD2,UBB,RELA,TRAF6,UBE2N,NPLOC4,IRAK1,IRF7,GPATCH3,HSPA1B,HSPA1A,UBA52,UBE2V1,ZCCHC3,LSM14A,IKBKG	SLC46A2	BIRC3,TAB2,PUM2,NFKBIA,IFIH1,TNFAIP3,IRAK2,PUM1,OTULIN,TAB3,NPLOC4
GO_ENTRAINMENT_OF_CIRCADIAN_CLOCK	GO:0009649	24	Down	5.193093375959485e-6	0.003903128981371149	2	FBXL3,CRY1,ARNTL2,USP2,PER3,PHLPP1,GNA11,CRTC1,ID2,CRY2,PER2,BHLHE40,PML,TP53,SIK1,GNAQ,NR2F6,PPP1CA,RBM4B,RBM4,PER1,MTA1,PPP1CC,PPP1CB		FBXL3,GNA11,PER2,GNAQ,NR2F6,PER1,PPP1CB
GO_NUCLEAR_TRANSCRIBED_MRNA_CATABOLIC_PROCESS_NONSENSE_MEDIATED_DECAY	GO:0000184	119	Down	6.614483171117095e-6	0.004214051971651283	1	UPF1,RPS20,RPL18,SMG6,PABPC1,RPL31,RPS5,RPL6,RPLP0,RPL3,GSPT1,EIF3E,RPS16,RPS19,PPP2R1A,RPL18A,SMG9,RPL28,RPL19,CASC3,RPL34,RPS13,MAGOHB,RPS12,PPP2CA,RPL24,NCBP2,EIF4G1,RPS15,RPL22,SMG7,RPS25,ETF1,RPL21,RPL5,RPS10,UPF3B,RPL23,RPS4Y1,RPL36,HELZ2,RPL27,CTIF,RPS15A,DHX34,NCBP1,RPL35,RPS6,RPLP1,RPS24,PARN,RPS2,EIF4A3,RPS11,RPL13A,RPL11,RPS8,RPS27A,RPL32,RPS3A,RPL37,RPL10,RPL7,RPL7A,RPS3,DCP1B,UPF2,NB…	DCP1B	UPF1,SMG7,RPL23,HELZ2,RPS11
GO_COVALENT_CHROMATIN_MODIFICATION	GO:0016569	407	Down	6.96713799723058e-6	0.004214051971651283	1	KDM1A,MSL3,CREBBP,KMT2E,KDM7A,PAF1,JARID2,BAZ1B,AKAP8L,PPP5C,BRCA1,KDM5D,SNAI2,UBR2,PHF20,ARID4A,JADE2,HDAC9,RSF1,ARID4B,USP36,KMT2C,ATG5,MTA3,HDAC7,PRDM6,SPHK2,KDM4A,SPI1,HDAC4,SIRT2,JMJD6,ING3,MBD3,SREBF1,KDM5A,EED,SART3,BAZ2A,SIRT6,JADE1,UBE2A,RIF1,SRCAP,WDR70,KAT6A,ZMPSTE24,REST,NCOA1,ATRX,MECOM,HUWE1,ATXN7L3,UIMC1,MT3,AURKA,DNMT3B,KDM2B,NOS1,RCOR1,TBL1Y,HDAC6,WAC,BRPF3,SIRT1,JAK2,SETD1A,SMAR…	PPP5C,HDAC9,CDK2	CREBBP,JARID2,MBD3,SREBF1,SRCAP,KAT6A,NCOA1,WAC,SIRT1,TTLL12,EP300,BRD1,JADE3,MAPK3,PRKD2,HDAC5,PHC1,KDM3A,PRDM2,DR1,NCOA3,USP22,KDM5C,TRIM28,PER2,PRKAA1,KDM6B,IRF4,ARRB1,SMAD4,BRD4,PRDM16,KDM6A,OGT,AUTS2,ZBTB7B,ATXN7,DTX3L,WDR82,USP49,BMI1,TADA2B,KDM2A,MSL2,TBL1XR1,PER1,MUC1,PCGF3,USP7,PHF2,ZNF335,MLLT6
GO_CIRCADIAN_RHYTHM	GO:0007623	162	Down	7.288807295298919e-6	0.004214051971651283	2	MYCBP2,FBXL3,CRY1,HEBP1,NR1H3,ARNTL2,USP2,PER3,MAPK9,THRAP3,OPN3,RORA,DRD4,SREBF1,FBXW11,KDM5A,PHLPP1,GSK3B,HUWE1,GNA11,CREM,SIRT1,SRRD,EP300,PRMT5,AHCY,SUV39H1,HNRNPL,RELB,DBP,CRTC1,NAMPT,SERPINE1,EZH2,AHR,SETX,PTGDS,MAPK8,RAI1,SLC6A4,NAGLU,NMU,MAPK10,FBXW7,PPARGC1A,CPT1A,TIMELESS,UBE3A,ID2,HDAC1,SFPQ,ID3,PROX1,KMT2A,CREB1,KLF9,EGR1,TARDBP,PSPC1,CRY2,BHLHE41,USP9X,OPRL1,HNRNPR,ID1,NR1D1,ADORA2A,…	MAPK10,OPRL1,PPARG	FBXL3,SREBF1,GNA11,SIRT1,EP300,FBXW7,KLF9,TARDBP,JUND,PER2,PRKAA1,ZFHX3,OGT,GNAQ,DYRK1A,NR2F6,NFIL3,KDM2A,PER1,GPR157,PPARA,USP7,CIPC,PPP1CB,CSNK1E
GO_REGULATION_OF_GENE_EXPRESSION_EPIGENETIC	GO:0040029	253	Down	1.0878095871293792e-5	0.005467062414662116	1	UPF1,POLR2J,MSL3,JARID2,BAZ1B,BRCA1,UBR2,NUP160,ARID4A,POLR2B,TPR,ARID1B,KCNQ1,ARID4B,PUM2,NDC1,SPHK2,ELAVL1,SMARCD1,SPI1,HDAC4,POLR1A,SIRT2,NUP133,MBD3,EED,NUP37,ACTB,BAZ2A,SIRT6,TNRC6C,RIF1,YTHDC1,ZMPSTE24,SEH1L,SRRT,TFAP2C,DNMT3B,TNRC6A,ESR1,AGO1,NUP50,CDC45,HDAC6,AAAS,NUP188,SIRT1,POLR2E,HIRA,POLR2F,TNRC6B,EP300,ZC3H7B,DICER1,PABPC1L,RAE1,SMCHD1,SUV39H1,RBBP7,FMR1,NUP93,CTCF,POLR2C,TAF1C,DOT1…	PPARG,DIRAS3,POLR1C	UPF1,JARID2,PUM2,MBD3,TNRC6C,AGO1,SIRT1,HIRA,EP300,HDAC5,CNOT6,ZMIZ2,NUP153,TRIM28,IPO8,PUM1,AEBP2,WTIP,LIMD1,CELF1,ADAR,ZC3H12A,SMAD3,BMI1,PCGF3,POM121,NCOR2,PHF2,ZNF335,NEAT1
GO_POSITIVE_REGULATION_OF_CELLULAR_PROTEIN_CATABOLIC_PROCESS	GO:1903364	133	Down	1.0910848352838178e-5	0.005467062414662116	1	GCLC,ANKIB1,OSBPL7,PSMC4,NUB1,RNF14,PIAS1,RNF19A,MAPK9,HERPUD1,USP13,ATXN3,SIRT2,VPS35,TRIB2,CHFR,KEAP1,PSEN1,HSP90AA1,LRP2,GSK3B,AURKA,EDEM2,EZR,TREM2,RBX1,PSMC1,TRIB3,SMAD7,PSMD10,CCDC22,FMR1,AXIN1,STUB1,RNF40,SGTA,GSK3A,CAV1,ABCA2,DVL1,FBXW7,CTSC,CD81,USP5,BAG2,CSNK1A1,SUMO1,NFE2L2,RNF19B,TNFAIP3,FBXL5,CLU,PTK2B,LRP1,CBFA2T3,LDLR,APOE,DDA1,RGN,RNF128,HSPBP1,EDEM1,UBQLN1,MDM2,DNAJB2,DAB2IP,IL33…		ANKIB1,SMAD7,AXIN1,ABCA2,FBXW7,TNFAIP3,APOE,RNF217,RNF144A,DAB2,ZER1,ARIH1,TRIB1,PTTG1IP,SMURF1,CSNK1E,CEBPA
GO_REGULATION_OF_LUNG_BLOOD_PRESSURE	GO:0014916	4	Down	1.1891803145690199e-5	0.005586174527687971	3	NAMPT,GCH1,SMAD3,BMPR2		SMAD3,BMPR2
GO_POSITIVE_REGULATION_OF_RNA_METABOLIC_PROCESS	GO:0051254	1366	Down	1.4142780098970187e-5	0.005908118648476288	1	NFYA,PLXND1,CD38,KDM1A,DVL2,UPF1,DHX33,CREBBP,KMT2E,ZFX,CX3CL1,KDM7A,ETV1,PAF1,TEAD3,E2F2,SS18L2,NFIX,PKD1,MED24,MLXIPL,CD4,AKAP8L,DCN,BRCA1,MBTPS2,CALCOCO1,PSMC4,RNF14,DDX11,SLC30A9,YAF2,WAS,IGF1,SLC11A1,WWTR1,PRDM11,CD74,HGF,MNAT1,RUNX3,RNF10,HSF2,NR1H3,KPNA6,TNFRSF1B,POU2F2,TBPL1,ARNTL2,BCLAF1,HMGB3,IKZF2,ARID4A,PIAS1,MAP2K3,RFC1,CDH1,MED17,BARX2,HSPA5,RSF1,ARID1B,HEXB,NFE2L3,TNIP3,THRAP3,ARID…	BARX2,TESC,PHF5A,FOXF1,CRX,ENG,CREB3,SOX6,HAND1,NCL,KLF12,ECD,CDK2,SPDEF,FOXJ1,PSMC3IP,PPARG,BEX1,FGF2,ESR2,CDH13,ZNF287,CREB3L4,ABT1,RBMX,PFKM,ERG,PF4,PSMC3,CD3D,ROR2,SIX2,ZCCHC12,ETV4,ZNF613,RHOG,NHLH2,HCLS1,NOG,TNF	PLXND1,UPF1,CREBBP,PKD1,CDH1,TNIP3,CDON,CDK13,KLF6,LRP6,NCK2,TCF3,SREBF1,NFKB2,TNRC6C,SRCAP,KAT6A,NCOA1,NAT14,AGO1,BAMBI,WAC,SIRT1,ABL1,DDX17,TCF20,EP300,PPM1A,YY1,NFKBIA,JAG1,SMAD7,PIM2,MAPK3,NFAT5,HAS3,AXIN1,MAZ,IKBKB,MED26,PRKD2,AKNA,FUBP3,CPEB3,CSF3,MED13,HDAC5,FBXW7,CAPRIN2,SRF,CNOT6,POMC,KDM3A,MEF2D,PRDM2,DR1,IRF6,FOXO3,IRF2BPL,RHOQ,NFYB,ZMIZ2,NCOA3,USP22,RREB1,SOX9,FOSB,PLAGL2,STAT5A,GLIS2…
GO_REGULATION_OF_AUTOPHAGY	GO:0010506	299	Down	1.440310837091485e-5	0.005908118648476288	1	BAD,POLDIP2,OSBPL7,DCN,CAPN1,HGF,RB1CC1,RRAGD,IFT88,ATP6V0A1,DAPK2,CLEC16A,PHF23,ATP6V1H,VPS13D,PIK3CB,TAB2,USP36,ATG5,USP13,CTSA,GNAI3,KDM4A,ROCK1,TBC1D25,SIRT2,VPS35,NEDD4,CSNK2A2,PRKACA,SREBF1,USP33,LAMP3,TIGAR,TP53INP2,KEAP1,SESN1,MID2,GSK3B,ULK2,RRAGB,ZMPSTE24,CTTN,MT3,DNM1L,SNX5,SPTLC1,MUL1,EXOC1,SCFD1,HDAC6,WAC,TREM2,SIRT1,ABL1,SH3GLB1,KLHL22,XBP1,FBXO7,HMOX1,TSPO,MTMR3,EP300,ATP6V1D,SPTLC…	IFNG,UCHL1,WDR41,PRKAG1	RB1CC1,ATP6V0A1,TAB2,SREBF1,WAC,SIRT1,ABL1,EP300,PIM2,MAPK3,BMF,TBC1D12,FBXW7,STK11,FOXO3,RAB3GAP2,PIK3CA,PRKAA1,ABL2,MCL1,RUBCN,TLK2,TAB3,HK2,GPSM1,FZD5,ZC3H12A,TP53INP1,TRIM8,BOK,WDR6,NRBP2,LAMTOR4,SMURF1,TRIM13
GO_PROTEIN_K48_LINKED_DEUBIQUITINATION	GO:0071108	29	Down	1.4935371783002857e-5	0.005908118648476288	1	USP13,ATXN3,OTUD5,USP33,CYLD,OTUB2,USP5,USP34,PARK7,TNFAIP3,DESI2,USP9X,USP37,USP20,USP8,USP25,UBXN1,BAP1,OTUD4,OTUB1,OTUD3,OTUD7A,USP50,USP19,VCPIP1,YOD1,USP7,OTUD7B,USP27X		OTUD5,TNFAIP3,USP25,OTUD4,YOD1,USP7
GO_NEGATIVE_REGULATION_OF_RNA_BIOSYNTHETIC_PROCESS	GO:1902679	1012	Down	2.5011098983741605e-5	0.008644068799182099	1	GCLC,CD38,KDM1A,MSL3,CREBBP,GCFC2,ZNF263,PAF1,E2F2,JARID2,CRY1,NFIX,MLXIPL,ETV7,SCMH1,BRCA1,YAF2,ZMYND11,WWTR1,PRDM11,SNAI2,RUNX3,STRAP,UBR2,DEPDC1,NR1H3,BCLAF1,ARID4A,PIAS1,RFC1,CUL3,USP2,BARX2,TPR,WWC3,HDAC9,RSF1,PER3,NEDD4L,DKK3,NFE2L3,FNIP2,FOXN3,FOXC1,PRDM1,MTA3,MXD1,YBX3,CCAR1,HDAC7,PRDM6,AHRR,HIPK2,DDX20,SBNO2,SPEN,TLE2,YBX1,KDM4A,SPI1,FGFR2,SP100,CBFB,HDAC4,MEF2A,SIRT2,BCL3,HES2,NEDD4,MNT…	BARX2,HDAC9,CBY1,FOXF1,MAPK10,CCND1,SOX6,IFNG,DUSP22,HAND1,KLF12,TRIM6,CDK2,SPDEF,FOXJ1,PPARG,ESR2,XCL1,BCL6B,SIX2,PKIA,ZNF613,CALR,HCLS1,NOG,SNAI3,LILRB4,TNF,TWIST2,TCP10L	CREBBP,JARID2,CUL3,FOXN3,MXD1,SPEN,NCK2,TCF3,MBD3,SREBF1,DLG1,NFKB2,CBFA2T2,KAT6A,SIRT1,HIRA,EP300,PPM1A,YY1,SMAD7,DNAJB6,CPEB3,HDAC5,BCL7A,FRK,SRF,FOXP1,DR1,RCOR3,FOXO3,IRF2BPL,MXI1,RREB1,ATXN1,SOX9,RPL23,FOSB,KDM5C,GLIS2,FOXA1,CDKN1C,JUND,TRIM28,MAP3K10,CC2D1A,PER2,E2F5,NOTCH2,NAB1,AEBP2,TLE3,ZFHX3,GATA6,ZMYND15,CBX4,SMAD4,WTIP,PRDM16,WDTC1,HES6,LIMD1,PURB,NFIB,THRB,DAB2,SCAF4,RUNX1,ARHGAP35,NR…
GO_POSITIVE_REGULATION_OF_UBIQUITIN_DEPENDENT_PROTEIN_CATABOLIC_PROCESS	GO:2000060	90	Down	2.510648542953612e-5	0.008644068799182099	1	GCLC,ANKIB1,NUB1,RNF14,PIAS1,RNF19A,MAPK9,HERPUD1,SIRT2,TRIB2,CHFR,KEAP1,PSEN1,GSK3B,AURKA,RBX1,TRIB3,SMAD7,PSMD10,CCDC22,AXIN1,STUB1,SGTA,GSK3A,CAV1,DVL1,FBXW7,USP5,CSNK1A1,SUMO1,NFE2L2,RNF19B,CLU,PTK2B,CBFA2T3,DDA1,HSPBP1,UBQLN1,MDM2,DNAJB2,IL33,RNF144B,BBS7,EGF,PRICKLE1,DET1,CSNK1D,AKT1,NKD2,PLK2,RNF217,TAF1,RNF144A,DAB2,SH3RF2,ZER1,ZYG11B,DISC1,PYHIN1,RCHY1,RNF180,VCP,ARIH1,PLK1,FBXO22,UBE2V2…		ANKIB1,SMAD7,AXIN1,FBXW7,RNF217,RNF144A,DAB2,ZER1,ARIH1,TRIB1,SMURF1,CSNK1E,CEBPA
GO_PRODUCTION_OF_SMALL_RNA_INVOLVED_IN_GENE_SILENCING_BY_RNA	GO:0070918	43	Down	2.6147981618840898e-5	0.008644068799182099	1	PUM2,ZMPSTE24,SRRT,ESR1,AGO1,ZC3H7B,DICER1,TGFB1,DDX5,DROSHA,TSNAX,ZC3H7A,HNRNPA2B1,AGO2,BMP4,AGO3,MAP2K2,DGCR8,PUM1,AGO4,ZC3H10,MRPL44,RIPK1,PPP3CA,TARBP2,NCOR1,TP53,EGFR,ADAR,HENMT1,ZC3H12A,SNIP1,METTL3,SMAD3,MAP2K1,SMAD1,SMAD2,PRKRA,BCDIN3D,NCOR2,TRIM71,TSN,RMRP		PUM2,AGO1,PUM1,ADAR,ZC3H12A,SMAD3,NCOR2
GO_POSITIVE_REGULATION_OF_PROTEIN_CATABOLIC_PROCESS	GO:0045732	203	Down	2.6452046618039947e-5	0.008644068799182099	1	GCLC,ANKIB1,OSBPL7,MYLIP,PSMC4,NUB1,RNF14,TNFRSF1B,SNX1,PIAS1,RNF19A,NEDD4L,MAPK9,HERPUD1,USP13,ATXN3,SIRT2,VPS35,NEDD4,TRIB2,CHFR,NSF,RAB7A,NRDC,ITCH,KEAP1,PSEN1,HSP90AA1,LRP2,GSK3B,HACE1,AURKA,EDEM2,EZR,TREM2,GGA1,RHBDD3,SGSM3,RBX1,PSMC1,TRIB3,CSNK2A1,SMAD7,PSMD10,CCDC22,ASB9,FMR1,AXIN1,STUB1,RNF40,OAZ1,SGTA,FZR1,GSK3A,CAV1,ABCA2,DVL1,SMURF2,FBXW7,SH3D19,CTSC,CD81,CDKN1B,IFNG,USP5,BAG2,GPLD1,CS…	IFNG,SORL1,GPC3,TNF	ANKIB1,MYLIP,SMAD7,AXIN1,ABCA2,FBXW7,TNFAIP3,SOX9,APOE,FURIN,RNF217,ADAM8,RNF144A,DAB2,LPCAT1,ZER1,TIPARP,ARIH1,TRIB1,SNX33,PTTG1IP,SMURF1,CSNK1E,CEBPA,EGLN2
GO_HISTONE_DEACETYLATION	GO:0016575	71	Down	3.1041570328943276e-5	0.009175139107047191	1	MSL3,AKAP8L,HDAC9,MTA3,HDAC7,SPHK2,HDAC4,SIRT2,SREBF1,KDM5A,BAZ2A,SIRT6,REST,RCOR1,TBL1Y,HDAC6,SIRT1,HDAC10,BRMS1L,TBL1X,AKAP8,PRKD2,MIER2,ZNHIT1,MAPK8,HDAC5,SUDS3,VEGFA,BCL6,HDAC1,SFPQ,MORF4L2,SIN3B,PER2,PRDM5,JDP2,TP53,SIRT3,CAMK2D,HDAC8,NACC2,MTA2,SKI,ELK4,PINK1,CTBP1,ZBTB7B,SMARCAD1,HDAC11,UCN,SAP30,NIPBL,SAP30L,PHB,ING2,SIN3A,SDR16C5,TADA3,HDAC3,BRMS1,TBL1XR1,PER1,MTA1,PRKD1,MORF4L1,SIRT7,LR…	HDAC9	SREBF1,SIRT1,PRKD2,HDAC5,PER2,ZBTB7B,TBL1XR1,PER1
GO_3_UTR_MEDIATED_MRNA_DESTABILIZATION	GO:0061158	15	Down	3.150730342070313e-5	0.009175139107047191	1	UPF1,KHSRP,CPEB3,RBM24,ZFP36,RC3H1,HNRNPD,ZFP36L2,MOV10,ZC3H12A,DHX36,ZC3H12D,ZFP36L1,PLEKHN1,TRIM71		UPF1,CPEB3,ZC3H12A
GO_COTRANSLATIONAL_PROTEIN_TARGETING_TO_MEMBRANE	GO:0006613	99	Down	3.1739438103143555e-5	0.009175139107047191	4	SEC62,RPS20,SEC63,SEC61A1,RPL18,TRAM2,SEC61A2,TRAM1,RPL31,RPS5,RPL6,RPLP0,RPL3,SRP54,RPS16,RPS19,RPL18A,SEC61B,RPL28,RPL19,RPL34,RPS13,RPS12,RPL24,SSR3,RPS15,RPL22,RPS25,RPL21,RPL5,RPS10,SSR1,RPL23,RPS4Y1,RPL36,RPL27,RPS15A,RPL35,RPS6,RPLP1,RPS24,SRP14,RPS2,RPS11,RPL13A,RPL11,RPS8,SRP9,RPS27A,RPL32,RPS3A,RPL37,RPL10,RPL7,RPL7A,RPS3,SRP19,RPL30,ZFAND2B,RPL8,RPL26,RPL29,SSR2,RPL9,RPS14,RPL27A,RPL13…		RPL23,RPS11
GO_REGULATION_OF_CARDIAC_MUSCLE_ADAPTATION	GO:0010612	6	Down	3.442091712115176e-5	0.0093276199787632	3	ATP2B4,ERRFI1,PPP3CA,FOXO1,LMNA,SMAD3		SMAD3
GO_NEGATIVE_REGULATION_OF_TRANSCRIPTION_BY_RNA_POLYMERASE_II	GO:0000122	706	Down	3.5066074198147497e-5	0.0093276199787632	1	KDM1A,CREBBP,GCFC2,ZNF263,PAF1,E2F2,JARID2,CRY1,NFIX,MLXIPL,ETV7,WWTR1,SNAI2,RUNX3,STRAP,NR1H3,PIAS1,RFC1,CUL3,USP2,BARX2,TPR,WWC3,HDAC9,PER3,NEDD4L,NFE2L3,FNIP2,FOXC1,PRDM1,MTA3,MXD1,YBX3,HDAC7,AHRR,HIPK2,DDX20,SPEN,YBX1,SPI1,FGFR2,SP100,CBFB,HDAC4,MEF2A,SIRT2,HES2,NEDD4,MNT,NCK2,LMCD1,TCF3,MBD3,SREBF1,UBE2D1,NFATC3,TP63,KDM5A,TBX21,NOTCH3,EED,ENO1,DLG1,RARB,NFKB2,SIRT6,FGFR1,EDN1,CBFA2T2,CIC,RI…	BARX2,HDAC9,FOXF1,MAPK10,CCND1,SOX6,IFNG,DUSP22,HAND1,KLF12,CDK2,SPDEF,FOXJ1,PPARG,ESR2,BCL6B,PKIA,ZNF613,CALR,HCLS1,NOG,SNAI3,LILRB4,TNF,TCP10L	CREBBP,JARID2,CUL3,MXD1,SPEN,NCK2,TCF3,MBD3,SREBF1,DLG1,NFKB2,CBFA2T2,SIRT1,EP300,PPM1A,YY1,SMAD7,CPEB3,HDAC5,FRK,SRF,DR1,FOXO3,IRF2BPL,MXI1,RREB1,ATXN1,SOX9,RPL23,FOSB,GLIS2,FOXA1,CDKN1C,JUND,TRIM28,CC2D1A,PER2,E2F5,NOTCH2,AEBP2,ZFHX3,GATA6,CBX4,SMAD4,PRDM16,WDTC1,HES6,PURB,NFIB,THRB,SCAF4,RUNX1,ARHGAP35,NR2F6,ZBTB7B,ATF3,NFIL3,SMAD3,BMI1,IRX1,IRX2,CXXC5,KLF11,SP3,DEAF1,TBL1XR1,ZBTB7A,PER1,ZBTB1…
GO_NUCLEAR_TRANSCRIBED_MRNA_CATABOLIC_PROCESS	GO:0000956	196	Down	3.7147645451660126e-05	0.0093276199787632	1	UPF1,RPS20,CSDE1,SAMD4A,EDC4,MRTO4,THRAP3,RPL18,SMG6,PABPC1,RPL31,EXOSC7,MLH1,EXOSC5,TNRC6C,CNOT4,DIS3,RPS5,CNOT3,RPL6,RPLP0,TNRC6A,AGO1,RPL3,TNRC6B,GSPT1,EIF3E,RPS16,RPS19,PPP2R1A,RPL18A,SMG9,LSM5,EXOSC3,CPEB3,MTPAP,RPL28,RPL19,CASC3,DDX5,RPL34,DCPS,DDX6,RPS13,MAGOHB,CNOT2,RPS12,HBS1L,CNOT6,PPP2CA,XRN1,RPL24,NCBP2,EIF4G1,RPS15,RPL22,SMG7,RPS25,EXOSC8,ETF1,RPL21,RPL5,EXOSC9,AGO2,RPS10,CNOT1,UPF3B…	HBS1L,DCP1B	UPF1,TNRC6C,AGO1,CPEB3,CNOT6,SMG7,RPL23,HELZ2,CNOT6L,RPS11,TNKS1BP1,PAN3,ZC3H12A,SAMD4B
GO_ESTABLISHMENT_OF_ENDOTHELIAL_INTESTINAL_BARRIER	GO:0090557	9	Down	3.7231053667229375e-5	0.0093276199787632	3	ICAM1,TJP1,PTPRS,RAPGEF2,TJP2,RAP2C,F11R,CLDN1,FASN		RAPGEF2,TJP2,CLDN1,FASN
GO_CHROMATIN_ORGANIZATION	GO:0006325	613	Down	3.960170637150625e-5	0.009542694448681709	5	KDM1A,MSL3,CREBBP,KMT2E,KDM7A,PAF1,JARID2,BAZ1B,SCMH1,AKAP8L,MBTD1,PPP5C,BRCA1,KDM5D,DDX11,ZMYND11,SNAI2,UBR2,PHF20,BRD9,CENPQ,ARID4A,JADE2,TPR,HDAC9,RSF1,ARID1B,ARID4B,USP36,KMT2C,ATG5,MTA3,HDAC7,PRDM6,SPHK2,HMG20B,SMARCD1,KDM4A,SPI1,HDAC4,PSME4,SIRT2,NUCKS1,JMJD6,ING3,MBD3,HLTF,SREBF1,MCM2,TP63,SMARCE1,KDM5A,EED,ACTR6,ACTB,SART3,BAZ2A,SIRT6,JADE1,UBE2A,RIF1,SMARCA2,SRCAP,RBL1,RSBN1,SMARCD3,WDR7…	PPP5C,HDAC9,CDK2,PIWIL1,CENPO,CENPH,CENPN,INO80E,C17orf49	CREBBP,JARID2,MBTD1,PSME4,MBD3,SREBF1,SRCAP,KAT6A,NCOA1,WAC,SIRT1,HIRA,TTLL12,EP300,BRD1,JADE3,MAPK3,PRKD2,HDAC5,PHC1,KDM3A,PRDM2,DR1,ZMIZ2,NCOA3,USP22,SOX9,KDM5C,FOXA1,TRIM28,PER2,PRKAA1,KDM6B,IRF4,ARRB1,AEBP2,CBX4,SMAD4,BRD4,PRDM16,TLK2,KDM6A,OGT,ZNF462,AUTS2,ZBTB7B,ATXN7,DTX3L,WDR82,USP49,GPX4,BMI1,TADA2B,KDM2A,CHD2,MSL2,TBL1XR1,ZBTB7A,PER1,TSPYL5,MUC1,PCGF3,USP7,ARID2,PHF2,ZNF335,MLLT6
GO_RIG_I_SIGNALING_PATHWAY	GO:0039529	16	Down	4.062882149518556e-5	0.009542694448681709	1	BIRC3,PUM2,RNF125,DDX58,C1QBP,DHX58,BIRC2,SEC14L1,ANKRD17,PUM1,DDX60,NLRX1,NPLOC4,GPATCH3,ZCCHC3,LSM14A		BIRC3,PUM2,PUM1,NPLOC4
GO_INTRACELLULAR_RECEPTOR_SIGNALING_PATHWAY	GO:0030522	238	Down	4.611062777901501e-5	0.010424996176859514	1	TSPAN6,FKBP4,CRY1,PPP5C,BRCA1,KDM5D,CALCOCO1,RNF14,UFL1,SNAI2,BIRC3,NR1H3,PIAS1,LMO3,TAB2,PUM2,DCBLD2,RNF4,CASP8,PLPP1,RHOA,CBFB,PDK3,RORA,NEDD4,SREBF1,TP63,ALPK1,RARB,PIAS2,ITCH,UBA5,PGR,CYLD,NCOA1,DNAJA1,ESR1,HDAC6,CREM,SIRT1,JAK2,CRKL,DDX17,RBFOX2,TAB1,EP300,SNW1,NFKBIA,SLA2,RNF125,RIOK3,RHOXF1,XIAP,AXIN1,UBE2I,TRIP4,RIPK2,UBR5,CCNE1,NOD1,EZH2,AHR,DDX58,C1QBP,DDX5,DHX58,MAP2K6,UFSP2,PPARGC1A,B…	PPP5C,SLC46A2,PPARG,ESR2,CALR	BIRC3,TAB2,PUM2,SREBF1,NCOA1,SIRT1,DDX17,EP300,NFKBIA,AXIN1,FOXP1,IFIH1,KDM3A,TNFAIP3,NCOA3,PMEPA1,FOXA1,IRAK2,PUM1,ASXL2,THRB,DAB2,OTULIN,TAB3,RUNX1,NR2F6,CTBP2,ZBTB7A,PER1,NPLOC4,PPARA,NCOR2,STARD10,EGLN2
GO_POSITIVE_REGULATION_OF_TRANSCRIPTION_BY_RNA_POLYMERASE_II	GO:0045944	925	Down	4.715937599963058e-5	0.010424996176859514	1	PLXND1,KDM1A,CREBBP,CX3CL1,ETV1,PAF1,TEAD3,E2F2,SS18L2,NFIX,PKD1,MLXIPL,AKAP8L,DCN,BRCA1,MBTPS2,CALCOCO1,PSMC4,SLC30A9,WAS,IGF1,SLC11A1,WWTR1,HGF,MNAT1,RNF10,HSF2,NR1H3,KPNA6,POU2F2,TBPL1,ARNTL2,HMGB3,IKZF2,ARID4A,MED17,BARX2,HSPA5,RSF1,HEXB,TNIP3,THRAP3,ARID4B,FOXC1,KMT2C,PPP1R12A,AHRR,RNF4,DLX3,CDON,TAF2,HIPK2,BORCS8-MEF2B,RFXANK,SBNO2,ZNF76,CDK13,FOXJ2,YBX1,NFYC,SPI1,FGFR2,ZFAT,KLF6,TNFRSF1A,T…	BARX2,FOXF1,CRX,ENG,CREB3,SOX6,HAND1,NCL,KLF12,ECD,SPDEF,FOXJ1,PPARG,BEX1,FGF2,CDH13,CREB3L4,RBMX,PFKM,ERG,PF4,PSMC3,CD3D,SIX2,ETV4,ZNF613,NHLH2,HCLS1,NOG,TNF	PLXND1,CREBBP,PKD1,TNIP3,CDON,CDK13,KLF6,LRP6,NCK2,TCF3,SREBF1,NFKB2,KAT6A,NCOA1,AGO1,SIRT1,ABL1,DDX17,TCF20,EP300,YY1,NFKBIA,JAG1,SMAD7,MAPK3,NFAT5,IKBKB,PRKD2,AKNA,FUBP3,CSF3,MED13,HDAC5,FBXW7,CAPRIN2,SRF,POMC,KDM3A,MEF2D,PRDM2,DR1,IRF6,FOXO3,IRF2BPL,RHOQ,ZMIZ2,NCOA3,RREB1,SOX9,FOSB,PLAGL2,STAT5A,GLIS2,FOXA1,JUND,HELZ2,KDM6B,E2F5,GRHL1,LPIN1,ACVR1B,IRF4,ARRB1,ZFHX3,GATA6,SMAD4,BRD4,ASXL2,CSRNP1…
GO_CELLULAR_RESPONSE_TO_INSULIN_STIMULUS	GO:0032869	179	Down	5.032508477354764e-5	0.010427579413769018	6	GCLC,CFLAR,PDK4,PDK2,BAIAP2L1,PIK3C2A,ATP6V0A1,ATP6V1H,HDAC9,BCAR1,PRKCQ,PKM,PRKCZ,NUCKS1,ATP2B1,ATP6AP1,SREBF1,CEACAM1,GSK3B,GSTP1,RAB10,SLC9A1,OSBPL8,SORBS1,SIRT1,XBP1,ATP6V1D,SRSF5,PCK2,TRIB3,LPIN2,TSC2,EEF2K,ZNF106,AKT2,PIK3R2,GSK3A,ATP6V0A4,CAV2,GRB10,RARRES2,KANK1,RPS6KB1,HDAC5,GAB1,TCIRG1,C2CD5,GPLD1,CCND3,ATP6V0E1,KAT2B,GNAI2,ATP6V1A,GRB14,STAT1,SOS1,ATP6V1B1,ERRFI1,ATP6V0B,PIK3R3,FOXO3,R…	HDAC9,PPARG,SORL1	CFLAR,ATP6V0A1,SREBF1,SIRT1,RPS6KB1,HDAC5,GAB1,FOXO3,RHOQ,PIK3CA,PRKAA1,LPIN1,TBC1D4,CPEB2,IGF1R,WDTC1,OGT,EIF4EBP2,ZBTB7B,INSR,BAIAP2,FOXO4,SOCS3,SP1,IRS2
GO_POSITIVE_REGULATION_OF_PROTEOLYSIS_INVOLVED_IN_CELLULAR_PROTEIN_CATABOLIC_PROCESS	GO:1903052	112	Down	5.120555324611938e-5	0.010427579413769018	1	GCLC,ANKIB1,OSBPL7,PSMC4,NUB1,RNF14,PIAS1,RNF19A,MAPK9,HERPUD1,USP13,ATXN3,SIRT2,TRIB2,CHFR,KEAP1,PSEN1,GSK3B,AURKA,EDEM2,TREM2,RBX1,PSMC1,TRIB3,SMAD7,PSMD10,CCDC22,FMR1,AXIN1,STUB1,RNF40,SGTA,GSK3A,CAV1,DVL1,FBXW7,CTSC,USP5,BAG2,CSNK1A1,SUMO1,NFE2L2,RNF19B,CLU,PTK2B,CBFA2T3,DDA1,RGN,HSPBP1,EDEM1,UBQLN1,MDM2,DNAJB2,DAB2IP,IL33,RNF144B,BBS7,EGF,RNF185,PRICKLE1,TMTC3,DET1,CSNK1D,AKT1,NKD2,PLK2,RNF2…		ANKIB1,SMAD7,AXIN1,FBXW7,RNF217,RNF144A,DAB2,ZER1,ARIH1,TRIB1,SMURF1,CSNK1E,CEBPA
GO_LOOP_OF_HENLE_DEVELOPMENT	GO:0072070	8	Down	5.1333214250858663e-5	0.010427579413769018	3	PKD1,JAG1,PKD2,IRX1,IRX2,IRX3,WNT7B,DLL1		PKD1,JAG1,IRX1,IRX2,WNT7B
GO_CYTOPLASMIC_PATTERN_RECOGNITION_RECEPTOR_SIGNALING_PATHWAY_IN_RESPONSE_TO_VIRUS	GO:0039528	22	Down	5.32187127746961e-5	0.010456138964542264	1	TSPAN6,BIRC3,PUM2,RNF125,RIOK3,DDX58,C1QBP,DHX58,BIRC2,IFIH1,IRF3,SEC14L1,ANKRD17,PUM1,DDX60,TKFC,NLRX1,NPLOC4,IRF7,GPATCH3,ZCCHC3,LSM14A		BIRC3,PUM2,IFIH1,PUM1,NPLOC4
GO_ENTRAINMENT_OF_CIRCADIAN_CLOCK_BY_PHOTOPERIOD	GO:0043153	20	Down	5.52875570487788e-5	0.010456138964542264	2	FBXL3,CRY1,USP2,PER3,CRTC1,ID2,CRY2,PER2,BHLHE40,PML,TP53,SIK1,NR2F6,PPP1CA,RBM4B,RBM4,PER1,MTA1,PPP1CC,PPP1CB		FBXL3,PER2,NR2F6,PER1,PPP1CB
GO_REGULATION_OF_MUSCLE_ADAPTATION	GO:0043502	67	Down	5.564736010932551e-5	0.010456138964542264	3	GTF2IRD1,JARID2,IGF1,TNFRSF1B,ATP2B4,CTDP1,TNFRSF1A,ROCK1,HDAC4,MEF2A,LMCD1,EDN1,SLC9A1,YY1,TNNT1,HAMP,GSK3A,MTPN,GLRX3,MTMR4,RPS6KB1,SGCA,PPARGC1A,TNNC1,IGFBP5,ERRFI1,RGS2,FOXO3,NR4A3,BECN1,PIN1,PARP2,ROCK2,IL6ST,P2RX4,AGT,CDK9,KLF4,PDE5A,PPP3CA,SMAD4,PARP1,CAMK2D,NOTCH1,CAMK2G,PAK1,FOXO1,AKAP6,UTRN,PRKCA,FBXO32,TRIM63,PDE9A,G6PD,LMNA,PI16,NOS3,SMAD3,PTK2,DAG1,GTF2IRD2B,ATP2A2,PPARA,GTF2IRD2,DDX…	GTF2IRD1,AIF1	JARID2,CTDP1,YY1,RPS6KB1,FOXO3,SMAD4,SMAD3,PPARA
GO_TIGHT_JUNCTION_ORGANIZATION	GO:0120193	56	Down	5.741214610231562e-5	0.010524626587926932	5	SNAI2,PRKCH,ROCK1,CBFB,PRKACA,MPP5,DLG1,GRHL2,WNT11,PARD6A,TJP1,IKBKB,LSR,TGFBR1,SRF,ECT2,STRN,TGFB3,PARD6B,SNAI1,POF1B,ACTN4,CRB3,RAMP2,NPHP4,ROCK2,APC,MARVELD3,TBCD,EPHA2,RAB13,NPHP1,MTDH,PARD3,ESAM,MPP7,GJA1,MARVELD2,F11R,RUNX1,FZD5,CLDN1,PRKCI,MICALL2,CLDN3,PDCD6IP,FRMPD2,PARD6G,GPBAR1,CLDN5,OCLN,MYO1C,ARL2,CLDN9,TNF,PECAM1	GPBAR1,TNF	DLG1,IKBKB,SRF,PARD3,RUNX1,FZD5,CLDN1,PDCD6IP,OCLN
GO_ADHERENS_JUNCTION_ORGANIZATION	GO:0034332	48	Down	6.470521668157631e-5	0.011399030216406222	5	VCL,CDH1,CTNNA1,CDH3,CDC42,MAP4K4,PVR,PTPN23,CAMSAP3,ADD1,DSP,SMAD7,CSK,NUMBL,CDH23,VEGFA,RASSF8,CDH26,CDHR3,CDH15,RAMP2,NUMB,RDX,CDH24,KIFC3,CDH11,CDH13,TBCD,IQSEC1,DLG5,CADM3,HIPK1,ARF6,JAM3,RAB8B,PLEKHA7,MAPRE2,CTNNB1,CDH2,JUP,CADM2,CDH5,CADM1,ZNF703,PIP5K1C,SRC,CTNND1,ANG	CDH3,CDH13,CADM3	VCL,CDH1,ADD1,DSP,SMAD7,NUMB,HIPK1,JUP,CTNND1
GO_POSITIVE_REGULATION_OF_MACROAUTOPHAGY	GO:0016239	61	Down	6.53848157473841e-5	0.011399030216406222	1	DCN,CLEC16A,VPS13D,GNAI3,SESN1,SPTLC1,HDAC6,WAC,SIRT1,SH3GLB1,HMOX1,SPTLC2,HIF1A,PIM2,MAPK3,TSC2,RIPK2,BNIP3L,CDC37,NOD1,EPM2A,RAB3GAP1,MFN2,RAB3GAP2,OPTN,BECN1,KDR,VPS13C,SESN2,MAP3K7,CALCOCO2,RALB,C9orf72,LRSAM1,SESN3,PIP4K2A,BAG3,HSPB8,SCOC,LARP1,PINK1,GPSM1,PRKAA2,FYCO1,TSC1,PIP4K2C,PAFAH1B2,ADRB2,BNIP3,SMCR8,ULK1,TBK1,SUPT5H,TOMM7,HTT,UVRAG,SMURF1,TRIM13,RAB12,IKBKG,PIP4K2B		WAC,SIRT1,PIM2,MAPK3,RAB3GAP2,GPSM1,SMURF1,TRIM13
GO_MUSCLE_ADAPTATION	GO:0043500	84	Down	6.74849128999715e-5	0.011399030216406222	3	CFLAR,GTF2IRD1,JARID2,IGF1,TNFRSF1B,MYOC,CYBA,ATP2B4,CTDP1,TNFRSF1A,ROCK1,HDAC4,MEF2A,LMCD1,EDN1,MEF2C,SLC9A1,HMOX1,YY1,TNNT1,HAMP,GSK3A,MTPN,EZH2,GLRX3,MTMR4,RPS6KB1,CAMTA2,SGCA,PPARGC1A,TNNC1,IGFBP5,ERRFI1,RGS2,FOXO3,NR4A3,IL1B,BECN1,PIN1,PARP2,ROCK2,IL6ST,P2RX4,HEY2,AGT,CDK9,KLF4,PDE5A,PPP3CA,GATA6,SMAD4,PARP1,CAMK2D,GSN,NOTCH1,CAMK2G,PAK1,FOXO1,AKAP6,UTRN,PRKCA,FBXO32,TRIM63,PDE9A,G6PD,LMNA,K…	GTF2IRD1,AIF1	CFLAR,JARID2,CTDP1,YY1,RPS6KB1,FOXO3,GATA6,SMAD4,SMAD3,PPARA
GO_NEGATIVE_REGULATION_OF_CARDIAC_MUSCLE_ADAPTATION	GO:0010616	5	Down	6.964507809741829e-5	0.011399030216406222	3	ATP2B4,ERRFI1,FOXO1,LMNA,SMAD3		SMAD3
GO_PROTEIN_DEMETHYLATION	GO:0006482	28	Down	6.97652195256368e-5	0.011399030216406222	1	KDM1A,KDM7A,JARID2,KDM5D,KDM4A,JMJD6,KDM5A,KDM2B,HSF4,KDM4C,KDM3A,KDM5B,UBE2B,KDM3B,KDM5C,KDM4B,KDM6B,KDM6A,KDM8,ALKBH4,KDM1B,JMJD1C,PHF8,KDM2A,UTY,KDM4D,PHF2,PPME1		JARID2,KDM3A,KDM5C,KDM6B,KDM6A,KDM2A,PHF2
GO_ESTABLISHMENT_OF_PROTEIN_LOCALIZATION_TO_ENDOPLASMIC_RETICULUM	GO:0072599	110	Down	7.675459170317508e-5	0.01211926271050609	4	SEC62,RPS20,SEC63,HSPA5,SEC61A1,RPL18,TRAM2,SEC61A2,TRAM1,RPL31,RPS5,RAB10,RPL6,RPLP0,RPL3,PMM1,SRP54,CHMP4B,SGTA,RPS16,RPS19,RPL18A,SEC61B,RPL28,RPL19,RPL34,RPS13,RPS12,RPL24,SSR3,SPCS1,RPS15,RAB3GAP1,RPL22,RPS25,SPCS2,RAB3GAP2,RPL21,RPL5,RPS10,RPL23,SPCS3,RPS4Y1,RPL36,RPL27,SEC61G,RPS15A,RPL35,RPS6,RPLP1,RPS24,SRP14,PMM2,RPS2,RPS11,RPL13A,RPL11,RPS8,SRP9,RPS27A,RPL32,RPS3A,RPL37,RPL10,RPL7,RPL7…		RAB3GAP2,RPL23,RPS11
GO_NUCLEAR_TRANSCRIBED_MRNA_POLY_A_TAIL_SHORTENING	GO:0000289	27	Down	7.807403812310955e-5	0.01211926271050609	1	SAMD4A,PABPC1,MLH1,TNRC6C,CNOT4,CNOT3,TNRC6A,TNRC6B,CPEB3,CNOT2,CNOT6,AGO2,CNOT1,ZFP36,PAN2,CNOT6L,PARN,TOB1,TNKS1BP1,PAN3,CNOT8,CNOT11,BTG2,POLR2G,SAMD4B,CNOT10,CNOT7		TNRC6C,CPEB3,CNOT6,CNOT6L,TNKS1BP1,PAN3,SAMD4B
GO_NEGATIVE_REGULATION_OF_MUSCLE_HYPERTROPHY	GO:0014741	22	Down	7.901062703762619e-5	0.01211926271050609	3	JARID2,TNFRSF1B,ATP2B4,CTDP1,TNFRSF1A,YY1,GSK3A,GLRX3,IGFBP5,ERRFI1,RGS2,P2RX4,SMAD4,NOTCH1,PAK1,FOXO1,TRIM63,G6PD,LMNA,PI16,SMAD3,PPARA		JARID2,CTDP1,YY1,SMAD4,SMAD3,PPARA
GO_REGULATION_OF_CELLULAR_CATABOLIC_PROCESS	GO:0031329	742	Down	8.219071454030026e-5	0.012172420257283571	1	GCLC,ANKIB1,BAD,POLDIP2,UPF1,OSBPL7,RHBDF1,MYLIP,PSMB1,PKD1,MLXIPL,HFE,ABHD5,DCN,PSMC4,NUB1,RNF14,UFL1,CAPN1,IGF1,SLC11A1,HGF,SAMD4A,RB1CC1,RRAGD,VIM,TNFRSF1B,IFT88,ATP6V0A1,PIAS1,RNF19A,GABARAPL2,DAPK2,TIMP2,CLEC16A,PHF23,PSMA4,ATP6V1H,VPS13D,MAPK9,HERPUD1,PIK3CB,THRAP3,TAB2,USP36,PUM2,ATG5,USP13,ATP2B4,YBX3,HIPK2,CTSA,GNAI3,YBX1,ELAVL1,KDM4A,ATXN3,ROCK1,TBC1D25,PSME4,SIRT2,ERLEC1,VPS35,NEDD4,PT…	MTMR2,PSMA6,IFNG,UCHL5,GIPC1,SORL1,TIRAP,UCHL1,TNFSF13,WDR41,PSMC3,PGAM1,PRKAG1,TNF,PANO1	ANKIB1,UPF1,RHBDF1,MYLIP,PKD1,RB1CC1,ATP6V0A1,TIMP2,TAB2,PUM2,PSME4,SREBF1,TNRC6C,ALKBH5,WAC,SIRT1,ABL1,EP300,SMAD7,PIM2,MAPK3,N4BP1,AXIN1,BMF,ABCA2,CPEB3,TBC1D12,FBXW7,EPHA4,STK11,TNFAIP3,FOXO3,RAB3GAP2,TARDBP,PIK3CA,RPL23,APOE,PRKAA1,PUM1,CNOT6L,FURIN,ABL2,MCL1,RUBCN,RNF217,TLK2,OGT,ADAM8,RNF144A,DAB2,USP25,TAB3,HK2,GPSM1,ZER1,MAPKAPK2,FZD5,DTX3L,ZC3H12A,TP53INP1,ARIH1,INSR,TRIM8,TRIB1,SNX33,BO…
GO_MACROMOLECULE_DEACYLATION	GO:0098732	97	Down	8.28053965008702e-5	0.012172420257283571	1	MSL3,LYPLA2,AKAP8L,HDAC9,MTA3,HDAC7,SPHK2,HDAC4,SIRT2,SREBF1,KDM5A,FRY,BAZ2A,SIRT6,REST,SIRT4,RCOR1,TBL1Y,HDAC6,SIRT1,EP300,HDAC10,BRMS1L,ABHD12,TBL1X,BEX4,AKAP8,PRKD2,MIER2,ZNHIT1,ABHD17B,MAPK8,HDAC5,IFNG,SUDS3,VEGFA,BCL6,HDAC1,SFPQ,LYPLA1,MORF4L2,SIRT5,SIN3B,ABHD17A,PPT1,PER2,PRKAA1,NEK3,ABHD17C,PRDM5,ABHD13,JDP2,TP53,SIRT3,LYPLAL1,CAMK2D,HDAC8,NACC2,MTA2,DYRK1A,SKI,ELK4,PINK1,CCAR2,CTBP1,ZBTB7…	HDAC9,IFNG,PPT1	SREBF1,SIRT1,EP300,PRKD2,HDAC5,PER2,PRKAA1,ABHD17C,DYRK1A,ZBTB7B,TBL1XR1,PER1,SPRED2
GO_GLAND_DEVELOPMENT	GO:0048732	351	Down	8.421578677205238e-5	0.012172420257283571	3	MAD1L1,CFLAR,PLXND1,FKBP4,JARID2,PKD1,HFE,BTBD7,CAPN1,SNAI2,HGF,CPS1,RB1CC1,SEC63,CUL3,CDH1,TNC,PTCD2,DKK3,FOXC1,ATP2C2,NTN1,FGFR2,PKM,TGFBR3,LRP6,PTPN3,FGF10,FSTL3,POLB,ASNS,CSNK2A2,CDC42,LIMS2,TP63,NTN4,SEMA3A,SEMA3C,ACAT1,RARB,FGFR1,CEACAM1,CPB2,PSEN1,AACS,PGR,ZMPSTE24,NCOA1,CAD,WNT11,BAX,AURKA,ESR1,TGFB2,UPRT,JAK2,ABL1,NRP1,CRKL,MAPK1,LRP5L,XBP1,RHBDD3,HMOX1,TSPO,ACO2,PRMT5,GNPNAT1,SIX4,HIF1A…	FOXF1,CCND1,HRH2,SLC46A2,SERPINF1,KALRN,NOG,SULF2,TGM2,TNF	CFLAR,PLXND1,JARID2,PKD1,RB1CC1,CUL3,CDH1,TNC,LRP6,SEMA3C,NCOA1,ABL1,ARHGAP5,MAPK3,FBXW7,SRF,MAN2A1,PRLR,RTN4,IRF6,STK11,TNFAIP3,PIK3CA,RREB1,SOX9,STAT5A,FOXA1,CDKN1C,KRAS,NOTCH2,GATA6,SMAD4,NFIB,THRB,GPAT4,HK2,ARHGAP35,ZBTB7B,CLDN1,ELF3,SMAD3,FEM1B,FASN,INSR,SP3,DEAF1,CTC1,PLAG1,CSF1,IRS2,WNT7B,NCOR2,NF1,PHF2,DDR1,CEBPA
GO_NEGATIVE_REGULATION_OF_NUCLEOBASE_CONTAINING_COMPOUND_METABOLIC_PROCESS	GO:0045934	1165	Down	9.019356581032671e-5	0.012663898680268924	1	GCLC,CD38,KDM1A,MSL3,CREBBP,GCFC2,ZNF263,PAF1,E2F2,JARID2,CRY1,NFIX,MLXIPL,ETV7,SCMH1,PTBP1,BRCA1,ERCC1,YAF2,ZMYND11,SLC11A1,WWTR1,PRDM11,SNAI2,RUNX3,STRAP,UBR2,DEPDC1,NR1H3,BCLAF1,ARID4A,PIAS1,RFC1,CUL3,USP2,PARP3,BARX2,TPR,WWC3,HDAC9,RSF1,PER3,NEDD4L,DKK3,NFE2L3,POLQ,FNIP2,FOXN3,THRAP3,FOXC1,PRDM1,MTA3,MXD1,YBX3,CCAR1,HDAC7,PRDM6,SFSWAP,U2AF2,AHRR,HIPK2,DDX20,SBNO2,SPEN,TLE2,YBX1,ELAVL1,KDM4A,S…	BARX2,HDAC9,TINF2,MSH2,CBY1,ACD,FOXF1,MAPK10,CCND1,SOX6,IFNG,DUSP22,HAND1,OGG1,KLF12,TRIM6,CDK2,SPDEF,FOXJ1,PPARG,HNRNPA1,ESR2,XCL1,RBMX,TIRAP,BCL6B,SIX2,PKIA,ZNF613,CALR,HCLS1,NOG,SNAI3,LILRB4,TNF,TWIST2,TCP10L	CREBBP,JARID2,CUL3,FOXN3,MXD1,SPEN,NCK2,TCF3,MBD3,SREBF1,DLG1,NFKB2,CBFA2T2,KAT6A,SIRT1,HIRA,EP300,PPM1A,YY1,SMAD7,DNAJB6,TNKS2,CPEB3,HDAC5,BCL7A,FRK,SRF,FOXP1,DR1,RCOR3,FOXO3,IRF2BPL,MXI1,TARDBP,RREB1,ATXN1,SOX9,RPL23,FOSB,KDM5C,GLIS2,FOXA1,CDKN1C,JUND,TRIM28,MAP3K10,CC2D1A,PER2,E2F5,NOTCH2,NAB1,AEBP2,TLE3,ZFHX3,GATA6,ZMYND15,CBX4,SMAD4,WTIP,PRDM16,WDTC1,HES6,LIMD1,PURB,NFIB,THRB,DAB2,SCAF4,DYRK…
GO_PROTEIN_MODIFICATION_BY_SMALL_PROTEIN_CONJUGATION_OR_REMOVAL	GO:0070647	957	Down	9.117498503349517e-5	0.012663898680268924	1	GCLC,CFTR,ANKIB1,KDM1A,CDC27,MYCBP2,FBXL3,ASB4,PAF1,MYLIP,PSMB1,CRY1,UBE3C,SPRTN,FYN,RNF216,BRCA1,UBR7,PSMC4,NUB1,RNF14,UFL1,WWTR1,ZRANB1,RNF10,BIRC3,UBR2,NUP160,UBA6,PIAS1,RNF19A,CUL3,USP2,PHF23,PSMA4,DCUN1D1,JADE2,CUL7,HSPA5,TPR,USP28,TSPAN17,ERCC8,NEDD4L,TNIP3,MAPK9,HERPUD1,ANAPC4,CUL1,USP36,RC3H2,ATG5,USP13,NDC1,UNKL,U2AF2,RNF4,BTBD1,HMG20B,ASB1,ATXN3,RHOA,CBFB,HDAC4,OTUD5,PSME4,NUP133,NEDD4,…	SPRTN,RNF216,CDC23,PSMA6,FBXO5,KLHL18,UCHL5,TRIM6,UCHL1,FBXL18,CDC25A,PSMC3,URM1,KIAA1586,INO80E	CFTR,ANKIB1,FBXL3,MYLIP,BIRC3,CUL3,TNIP3,OTUD5,PSME4,LNX1,WAC,SIRT1,ABL1,PPIL2,EP300,YY1,NFKBIA,SMAD7,MIB1,N4BP1,AXIN1,USP31,UBE2W,UBE2R2,TNKS2,FBXW7,CBL,PHC1,ARRDC3,CBLB,IFIH1,FBXO2,TNFAIP3,IRF2BPL,RBBP6,ZMIZ2,USP22,NUP153,RPL23,TRIM28,TRAF3,PER2,RNF38,ARRB1,FBXO11,NPEPPS,CBX4,SMAD4,WDTC1,ASXL2,SPOPL,FEM1C,RNF217,OGT,ASB6,RNF144A,AMN1,USP12,OTULIN,SH3RF1,USP43,USP25,RUSC1,ATXN7,DTX3L,ZC3H12A,OTU…
GO_PEPTIDYL_LYSINE_ACETYLATION	GO:0018394	150	Down	9.375746142473102e-5	0.012663898680268924	1	MSL3,CREBBP,BRCA1,SNAI2,PHF20,JADE2,RSF1,ATG5,SPHK2,SPI1,ING3,MBD3,JADE1,SRCAP,KAT6A,ZMPSTE24,NCOA1,NOS1,BRPF3,SIRT1,SMARCB1,EP300,BRD1,RPS6KA5,MRGBP,JADE3,MAPK3,CTCF,KAT8,PIH1D1,GATA3,KAT2A,PPARGC1A,NAA40,ING4,ZNF451,BRD8,KAT2B,KANSL3,POLE4,ATF2,DR1,KMT2A,SET,SUPT7L,KANSL1,EPC1,TAF12,NAA50,NAA60,MORF4L2,NCOA3,USP22,SOX4,GTF3C4,IL1B,YEATS4,POR,LIF,HAT1,PHF10,PRKAA1,WBP2,DPF2,CLOCK,MAP3K7,BLOC1S1,…		CREBBP,MBD3,SRCAP,KAT6A,NCOA1,SIRT1,EP300,BRD1,JADE3,MAPK3,DR1,NCOA3,USP22,PRKAA1,IRF4,ARRB1,SMAD4,OGT,AUTS2,TADA2B,MSL2,PER1,MUC1
GO_CELL_CELL_JUNCTION_ORGANIZATION	GO:0045216	154	Down	9.533944218169164e-5	0.012663898680268924	5	CD9,SNAI2,PRKCH,VCL,CDH1,CTNNA1,DSG2,PKP2,HDAC7,CDH3,PKN2,RHOA,ROCK1,CBFB,SDK2,CDC42,MAP4K4,WDR1,PRKACA,LIMS2,MPP5,PVR,FSCN1,DLG1,PTPN23,CAMSAP3,EPB41L3,GRHL2,WNT11,ADD1,TGFB2,DSP,ARVCF,SMAD7,PARD6A,CSK,TJP1,IKBKB,NUMBL,TGFB1,LSR,CAV1,TGFBR1,CDH23,CNTNAP1,TRPV4,PERP,SRF,VEGFA,ECT2,STRN,GNPAT,TGFB3,RASSF8,PARD6B,CDH26,SNAI1,POF1B,IL1B,CDHR3,CDH15,ACE2,ACTN4,CRB3,RAMP2,NPHP4,NUMB,GRHL1,ROCK2,APC,AG…	CDH3,CDH13,PTPRO,CADM3,GPBAR1,FBF1,TNF	VCL,CDH1,DSG2,DLG1,ADD1,DSP,ARVCF,SMAD7,IKBKB,PERP,SRF,NUMB,GRHL1,PARD3,RUNX1,FZD5,CLDN1,HIPK1,SMAD3,PDCD6IP,JUP,OCLN,CTNND1
GO_NEGATIVE_REGULATION_OF_BIOSYNTHETIC_PROCESS	GO:0009890	1271	Down	9.604074305153389e-5	0.012663898680268924	1	GCLC,CFLAR,CD38,KDM1A,UPF1,LIG3,MSL3,CREBBP,GCFC2,ZNF263,PAF1,E2F2,JARID2,CRY1,NFIX,MLXIPL,ETV7,SCMH1,FYN,TYROBP,BRCA1,YAF2,ZMYND11,WWTR1,PRDM11,SNAI2,SAMD4A,RUNX3,STRAP,UBR2,DEPDC1,NR1H3,BCLAF1,ARID4A,PIAS1,RFC1,CUL3,USP2,CTNS,PARP3,BARX2,TPR,WWC3,HDAC9,RSF1,PER3,NEDD4L,DKK3,NFE2L3,FNIP2,FOXN3,FOXC1,EIF2AK2,PRDM1,MTA3,ATP2B4,MXD1,YBX3,CCAR1,HDAC7,PRDM6,WAPL,AHRR,HIPK2,ABCA7,DDX20,SBNO2,SPEN,TLE2…	BARX2,HDAC9,TIPIN,TINF2,CBY1,ACD,FOXF1,MAPK10,CCND1,SOX6,IFNG,FBXO5,DUSP22,HAND1,NCL,KLF12,TRIM6,CDK2,SPDEF,FOXJ1,PPARG,HNRNPA1,ESR2,XCL1,ACMSD,BCL6B,PF4,SIX2,PKIA,ZNF613,CALR,HCLS1,NOG,SNAI3,LILRB4,TNF,TWIST2,TCP10L,C8orf88	CFLAR,UPF1,CREBBP,JARID2,CUL3,CTNS,FOXN3,MXD1,SPEN,NCK2,TCF3,MBD3,SREBF1,DLG1,NFKB2,TNRC6C,CBFA2T2,KAT6A,AGO1,SIRT1,HIRA,EP300,PPM1A,YY1,SMAD7,DNAJB6,ABCA2,CPEB3,HDAC5,FBXW7,RAPGEF2,CAPRIN2,BCL7A,FRK,SRF,FOXP1,DR1,RCOR3,FOXO3,IRF2BPL,MXI1,RREB1,ATXN1,SOX9,RPL23,FOSB,KDM5C,GLIS2,FOXA1,CDKN1C,APOE,JUND,TRIM28,MAP3K10,CC2D1A,PER2,PRKAA1,UNK,E2F5,NOTCH2,PUM1,CAPRIN1,CPEB2,NAB1,ITGAV,CNOT6L,AEBP2,TLE3…
GO_BRANCH_ELONGATION_OF_AN_EPITHELIUM	GO:0060602	17	Down	9.852202899739604e-5	0.012767096033524631	3	TNC,FGFR2,FGF10,ESR1,SIX4,AREG,WNT5A,RDH10,BMP4,SOX9,MED1,SIX1,SPRY2,YAP1,SPRY1,SHH,HNF1B		TNC,RDH10,SOX9
GO_REGULATION_OF_CELLULAR_PROTEIN_CATABOLIC_PROCESS	GO:1903362	231	Down	1.0366508148716434e-4	0.013128325621607857	1	GCLC,ANKIB1,OSBPL7,RHBDF1,MYLIP,PKD1,HFE,PSMC4,NUB1,RNF14,UFL1,PIAS1,RNF19A,GABARAPL2,CLEC16A,MAPK9,HERPUD1,USP13,HIPK2,ATXN3,SIRT2,ERLEC1,VPS35,CSNK2A2,TRIB2,PRKACA,CHFR,DERL2,ARAF,LAMP3,UBE2K,SENP1,OPHN1,KEAP1,PSEN1,HSP90AA1,LRP2,NFE2L1,GSK3B,AURKA,EDEM2,PSME1,EZR,WAC,TREM2,HSP90AB1,DERL3,RBX1,PSMC1,PSME2,TRIB3,CSNK2A1,USP14,SMAD7,PSMD10,CCDC22,FMR1,N4BP1,AXIN1,STUB1,RNF40,LAPTM4B,SGTA,GSK3A,WD…	UCHL5,GIPC1,PANO1	ANKIB1,RHBDF1,MYLIP,PKD1,WAC,SMAD7,N4BP1,AXIN1,ABCA2,FBXW7,EPHA4,TNFAIP3,RPL23,APOE,FURIN,RNF217,TLK2,OGT,RNF144A,DAB2,USP25,ZER1,ARIH1,TRIB1,YOD1,PTTG1IP,USP7,SMURF1,CSNK1E,CEBPA,F8A3
GO_NEGATIVE_REGULATION_OF_AUTOPHAGY	GO:0010507	74	Down	1.0561541225769692e-4	0.013128325621607857	1	POLDIP2,HGF,CLEC16A,PHF23,TAB2,USP36,CTSA,KDM4A,SIRT2,TIGAR,MT3,SCFD1,TREM2,KLHL22,HMOX1,TSPO,CHMP4B,TSC2,HERC1,BMF,MTMR9,SNRNP70,RASIP1,NAMPT,MET,EIF4G2,IL10RA,DAP,EIF4G1,HTRA2,QSOX1,LEPR,PIK3CA,KIF25,BECN1,TBC1D14,PTPN22,USP30,IL10,NPC1,TP53,FOXK2,AKT1,MCL1,RUBCN,SNCA,TLK2,FEZ1,RRAGA,TAB3,PINK1,UBQLN4,DAPL1,FOXK1,TSC1,GOLGA2,STAT3,PTK2,FEZ2,MTM1,BCL2,NUPR1,SMCR8,WDR6,RNF41,NRBP2,LRRK2,ZKSCAN3,A…		TAB2,BMF,PIK3CA,MCL1,RUBCN,TLK2,TAB3,WDR6,NRBP2
GO_GENE_SILENCING	GO:0016458	204	Down	1.0689075728482377e-4	0.013128325621607857	1	POLR2J,MSL3,SCMH1,UBR2,NUP160,POLR2B,TPR,KCNQ1,PUM2,NDC1,ELAVL1,SIRT2,NUP133,PABPC1,MBD3,EED,NUP37,BAZ2A,SIRT6,FKBP6,TNRC6C,RIF1,SRCAP,ZMPSTE24,SEH1L,SRRT,CNOT3,TNRC6A,ESR1,AGO1,NUP50,CDC45,AAAS,NUP188,TDRD1,SIRT1,POLR2E,HIRA,POLR2F,DDX17,TNRC6B,ZC3H7B,DICER1,RAE1,SMCHD1,SUV39H1,FMR1,NUP93,POLR2C,ERI1,DOT1L,POLR2I,TGFB1,EZH2,NUP88,DDX5,EZH1,HDAC5,NAA40,SOX6,NUP98,NUP107,CNOT2,ASF1A,CNOT6,DROSHA,F…	SOX6,CDK2,PIWIL1,PPARG	PUM2,MBD3,TNRC6C,SRCAP,AGO1,SIRT1,HIRA,DDX17,HDAC5,CNOT6,NUP153,TRIM28,IPO8,PUM1,CNOT6L,WTIP,LIMD1,CELF1,ADAR,ZC3H12A,SMAD3,BMI1,POM121,NCOR2,PHF2,NEAT1
GO_ANOIKIS	GO:0043276	32	Down	1.0971988277821196e-4	0.013128325621607857	7	PDK4,SNAI2,DAPK2,CEACAM6,E2F1,TSC2,BMF,CEACAM5,CAV1,STK11,ANKRD13C,PIK3CA,ZNF304,MYBBP1A,MAP3K7,PTRH2,SIK1,AKT1,MCL1,NTRK2,NOTCH1,ITGB1,ITGA5,PTK2,BCL2,BRMS1,CHEK2,TLE1,SRC,TFDP1,MTOR,IKBKG		CEACAM6,BMF,CEACAM5,STK11,PIK3CA,MCL1
GO_CELL_JUNCTION_ORGANIZATION	GO:0034330	253	Down	1.1004317644508981e-4	0.013128325621607857	5	CD9,SNAI2,PRKCH,MYOC,VCL,CDH1,CTNNA1,DSG2,GPM6B,ARHGAP6,LAMA3,PKP2,LAMC2,HDAC7,CDH3,VMP1,LIMCH1,PKN2,SLK,COL17A1,MYO9A,RHOA,ROCK1,CBFB,SDK2,TESK2,CDC42,MAP4K4,WDR1,PRKACA,ACTN1,LIMS2,MPP5,PVR,FERMT2,CLASP1,FSCN1,ACTB,DLG1,PTPN23,CAMSAP3,ACTN2,TNS1,OPHN1,EPB41L3,GRHL2,COL16A1,CTTN,WNT11,TRIP6,ADD1,SLC9A1,ITGA6,TGFB2,SORBS1,DSP,ABL1,NRP1,ARVCF,PPM1F,SH3BP1,SMAD7,ARHGEF7,PARD6A,CSK,TJP1,IKBKB,NUMBL,…	CDH3,DUSP22,CDH13,PTPRO,CADM3,GPBAR1,KRT14,FBF1,TNF	VCL,CDH1,DSG2,GPM6B,VMP1,DLG1,ADD1,DSP,ABL1,ARVCF,SMAD7,IKBKB,RAPGEF2,PERP,SRF,NUMB,GRHL1,RAC1,IQGAP1,PARD3,MMP14,RUNX1,FZD5,CLDN1,HIPK1,SMAD3,PDCD6IP,PEAK1,JUP,LAMB3,OCLN,CTNND1
GO_REGULATION_OF_CHROMATIN_ORGANIZATION	GO:1902275	157	Down	1.1613706945819255e-4	0.013638847094496488	1	KDM1A,KMT2E,PAF1,JARID2,AKAP8L,BRCA1,SNAI2,TPR,ATG5,PRDM6,SPHK2,SPI1,SREBF1,KDM5A,EED,SART3,SIRT6,RIF1,WDR70,ZMPSTE24,ATRX,DNMT3B,NOS1,CDC45,SIRT1,SETD1A,SMARCB1,HIRA,SNW1,RPS6KA5,METTL4,FMR1,MAPK3,CTCF,RNF40,UBR5,PIH1D1,AKAP8,PRKD2,ZNHIT1,KDM4C,GATA3,MAPK8,KAT2A,SUPT6H,PPARGC1A,NAA40,ASF1A,ZNF451,PHF1,VEGFA,BCL6,KDM3A,KMT2A,MYB,UBE2B,SET,PHF19,ATAD2B,IL1B,LIF,MAP1S,TRIM28,DNMT1,ZNF304,WBP2,MORC2…		JARID2,SREBF1,SIRT1,HIRA,MAPK3,PRKD2,KDM3A,TRIM28,ARRB1,SMAD4,BRD4,TLK2,OGT,AUTS2,ZBTB7B,TADA2B,MUC1,PHF2,ZNF335,MLLT6
GO_GASTRO_INTESTINAL_SYSTEM_SMOOTH_MUSCLE_CONTRACTION	GO:0014831	9	Up	1.2058143923620627e-4	0.01394292457383579	3	PTGER3,TACR2,NMU,SPX,SULF1,GHRL,KIT,PTAFR,SULF2	TACR2,KIT,PTAFR,SULF2
GO_REGULATION_OF_CATABOLIC_PROCESS	GO:0009894	878	Down	1.2495443416342088e-4	0.014132071792334984	1	GCLC,ANKIB1,CYP51A1,BAD,POLDIP2,UPF1,MYCBP2,OSBPL7,RHBDF1,MYLIP,PSMB1,PKD1,MLXIPL,HFE,FYN,ABHD5,DCN,PSMC4,NUB1,RNF14,UFL1,CAPN1,IGF1,SLC11A1,HGF,SAMD4A,RB1CC1,RRAGD,VIM,TNFRSF1B,SNX1,NUP160,IFT88,ATP6V0A1,PIAS1,RNF19A,GABARAPL2,DAPK2,TIMP2,CLEC16A,CDH1,PHF23,PSMA4,ATP6V1H,TPR,VPS13D,NEDD4L,MAPK9,HERPUD1,PIK3CB,THRAP3,TAB2,USP36,PUM2,ATG5,USP13,ATP2B4,NDC1,YBX3,HIPK2,CTSA,GNAI3,YBX1,ELAVL1,KDM4A,A…	CYP51A1,MTMR2,PSMA6,IFNG,UCHL5,ECD,GIPC1,AGAP2,SORL1,GPC3,TIRAP,UCHL1,GRIN2C,TNFSF13,WDR41,PSMC3,BSCL2,PGAM1,PRKAG1,TNF,PANO1	ANKIB1,UPF1,RHBDF1,MYLIP,PKD1,RB1CC1,ATP6V0A1,TIMP2,CDH1,TAB2,PUM2,PSME4,SREBF1,TNRC6C,ALKBH5,WAC,SIRT1,ABL1,EP300,SMAD7,PIM2,MAPK3,N4BP1,AXIN1,BMF,ABCA2,CPEB3,TBC1D12,FBXW7,EPHA4,STK11,TNFAIP3,FOXO3,RAB3GAP2,TARDBP,PIK3CA,NUP153,SOX9,RPL23,APOE,PRKAA1,PUM1,CNOT6L,FURIN,ABL2,MCL1,RUBCN,RNF217,TLK2,OGT,ADAM8,RNF144A,DAB2,LPCAT1,USP25,TAB3,HK2,GPSM1,ZER1,MAPKAPK2,FZD5,TIPARP,DTX3L,ZC3H12A,TP53INP1,…
GO_REGULATION_OF_VIRAL_INDUCED_CYTOPLASMIC_PATTERN_RECOGNITION_RECEPTOR_SIGNALING_PATHWAY	GO:0039531	17	Down	1.283587126430928e-4	0.014132071792334984	1	TSPAN6,BIRC3,PUM2,RNF125,RIOK3,C1QBP,DHX58,BIRC2,SEC14L1,ANKRD17,PUM1,DDX60,TKFC,NLRX1,NPLOC4,GPATCH3,ZCCHC3		BIRC3,PUM2,PUM1,NPLOC4
GO_SKELETAL_MUSCLE_ORGAN_DEVELOPMENT	GO:0060538	110	Down	1.3360504205389332e-4	0.014132071792334984	3	CFLAR,DCN,MYOM2,XK,HDAC9,ELN,YBX3,GPC1,CDON,HMG20B,RHOA,HDAC4,MEF2C,CCNT2,MYL6,DDX17,EP300,SIX4,MYOM1,EMD,TAZ,KLF5,TGFB1,MYH14,CAV2,CAV1,NEURL1,RPS6KB1,DDX5,HLF,MAPK14,RBM24,BVES,HMGCR,BCL9,MEF2D,TCF21,EGR1,POPDC2,EGR2,NLN,GPCPD1,SIX1,HIVEP3,FGFRL1,FOXP2,ASS1,PRKAA1,POPDC3,ARNTL,FLNB,HLX,UQCC2,FLOT1,PPP3CA,RB1,MYH15,BIN3,GTF3C5,NOTCH1,ANKRD1,HOMER1,DISP1,WNT3A,ZNF689,SKI,BTG2,S100B,LEMD2,IGSF8,AT…	HDAC9	CFLAR,CDON,DDX17,EP300,RPS6KB1,MEF2D,FGFRL1,PRKAA1,ATF3,BASP1,ZBTB18,BCL9L,NF1,SVIL,SCX
GO_VIRAL_GENE_EXPRESSION	GO:0019080	191	Down	1.347708697524364e-4	0.014132071792334984	8	POLR2J,RPS20,PTBP1,NUP160,POLR2B,TPR,RSF1,NDC1,CTDP1,RPL18,TAF11,NUP133,NUCKS1,RPL31,NUP37,MID2,CCNT2,RPS5,REST,SEH1L,RPL6,RPLP0,TFAP4,NUP50,AAAS,NUP188,POLR2E,SMARCB1,EIF3L,POLR2F,RPL3,EIF3D,EP300,SNW1,RAE1,NELFCD,NUP93,POLR2C,MON1B,RPS16,POLR2I,RPS19,RPL18A,USF2,HPN,EIF3B,TRIM14,EIF3A,RPL28,RPL19,NUP88,RPL34,RPS13,NUP98,NUP107,RPS12,NUP155,RPL24,SPCS1,RPS15,RPL22,HDAC1,TRIM62,RPS25,TRIM32,NUP43…	PSMC3,CCL5	CTDP1,EP300,TARDBP,NUP153,RPL23,FURIN,RPS11,TRIM8,SP1,NELFB,POM121,TRIM13
GO_RESPONSE_TO_TRANSFORMING_GROWTH_FACTOR_BETA	GO:0071559	206	Down	1.350585413085583e-4	0.014132071792334984	6	CFLAR,CREBBP,ITGA3,FYN,RUNX3,STRAP,FUT8,HSPA5,LTBP1,DKK3,HIPK2,FGFR2,RHOA,PRKCZ,ROCK1,HYAL2,TGFBR3,FERMT2,ITGA8,EDN1,DNM2,MEF2C,ITGB5,NOX4,NLK,PXN,LTBP4,GLG1,TGFB2,BAMBI,HSP90AB1,SIRT1,CRKL,TAB1,EP300,SNW1,PPM1A,FERMT1,SPINT3,SMAD7,PARD6A,STUB1,ARHGEF18,PDCD5,TGFB1,CAV2,CAV1,TGFBR1,ENG,BMPR1A,PBLD,MTMR4,COL1A1,SMURF2,SNX25,PPARGC1A,FOLR1,CBL,SOX6,GCNT2,ZNF451,DUSP22,LOX,NR3C1,SMAD5,WNT5A,USP9Y,EP…	ENG,SOX6,DUSP22,LTBP2,GIPC1,XCL1	CFLAR,CREBBP,NLK,BAMBI,SIRT1,EP300,PPM1A,SMAD7,CBL,STK11,PMEPA1,SOX9,CDKN1C,FURIN,ZFHX3,SMAD4,PRDM16,PARD3,DAB2,CLDN1,HPGD,SMAD3,VASN,FAM89B,ZBTB7A,BCL9L,TRIM33,SMURF1,SCX
GO_PEPTIDYL_LYSINE_MODIFICATION	GO:0018205	346	Down	1.3514544422529997e-4	0.014132071792334984	1	KDM1A,NDUFAB1,MSL3,CREBBP,KMT2E,JARID2,BRCA1,SNAI2,PHF20,NUP160,ARID4A,PIAS1,JADE2,TPR,HDAC9,RSF1,NNAT,ARID4B,KMT2C,ATG5,NDC1,PRDM6,SPHK2,HMG20B,SPI1,METTL22,HDAC4,SIRT2,NUP133,JMJD6,ING3,MBD3,EED,NUP37,JADE1,PIAS2,TOLLIP,SENP1,RIF1,SRCAP,KAT6A,PLOD1,ZMPSTE24,NCOA1,ATRX,MECOM,SEH1L,DNMT3B,SIRT4,NOS1,MUL1,CAPN3,NUP50,HDAC6,AAAS,DHPS,NUP188,BRPF3,SIRT1,SETD1A,SMARCB1,TTLL12,EP300,RANGAP1,BRD1,HDAC1…	HDAC9,PLOD3,P3H4,KIAA1586,LIPT2,TGM2	CREBBP,JARID2,MBD3,SRCAP,KAT6A,NCOA1,SIRT1,TTLL12,EP300,BRD1,JADE3,MAPK3,IFIH1,KDM3A,PRDM2,DR1,ZMIZ2,NCOA3,USP22,NUP153,TRIM28,PRKAA1,IRF4,ARRB1,CBX4,SMAD4,BRD4,PRDM16,KDM6A,OGT,AUTS2,WDR82,TADA2B,MSL2,PER1,MUC1,POM121,ZNF335,MLLT6
GO_RHYTHMIC_PROCESS	GO:0048511	232	Down	1.377382904810491e-4	0.014132071792334984	2	NFYA,CREBBP,MYCBP2,FBXL3,CRY1,HEBP1,NR1H3,ARNTL2,USP2,HSPA5,PER3,MAPK9,THRAP3,OPN3,RORA,DRD4,SREBF1,FBXW11,KDM5A,NFKB2,PHLPP1,PGR,GSK3B,NCOA1,HUWE1,DNM1L,GNA11,ESR1,TYRO3,TGFB2,CREM,SIRT1,SRRD,EP300,PRMT5,ADNP,CSNK2A1,AHCY,SUV39H1,HNRNPL,RELB,AMH,RETN,HAS1,DBP,CRTC1,NAMPT,PTN,CASP2,SERPINE1,EZH2,AHR,SETX,PTGDS,MAPK8,PLEKHA1,RAI1,SLC6A4,DDX5,NAGLU,HLF,MAP2K6,NMU,MAPK10,FBXW7,PPARGC1A,CPT1A,MDK,TIM…	MAPK10,OPRL1,PPARG,SERPINF1,AXL,NHLH2	CREBBP,FBXL3,SREBF1,NFKB2,NCOA1,GNA11,SIRT1,EP300,FBXW7,KLF9,TARDBP,KDM5C,JUND,PER2,PRKAA1,ARRB1,ZFHX3,OGT,GNAQ,DYRK1A,NR2F6,NFIL3,KDM2A,PER1,GPR157,SP1,PPARA,USP7,NCOR2,CIPC,PPP1CB,CSNK1E
GO_AXIS_ELONGATION	GO:0003401	27	Down	1.4348298126209933e-4	0.014132071792334984	3	TNC,FGFR2,LRP6,FGF10,WNT11,ESR1,SIX4,AREG,PTK7,WNT5A,RDH10,BMP4,SOX9,MED1,SIX1,TRIM28,SPRY2,YAP1,NKD1,SFRP2,WNT3A,VANGL2,SPRY1,SHH,MED12,MAGI2,HNF1B		TNC,LRP6,RDH10,SOX9,TRIM28
GO_REGULATION_OF_POSTTRANSCRIPTIONAL_GENE_SILENCING	GO:0060147	82	Down	1.4654746490239107e-4	0.014132071792334984	1	POLR2J,NUP160,POLR2B,TPR,PUM2,NDC1,ELAVL1,NUP133,NUP37,ZMPSTE24,SEH1L,TNRC6A,ESR1,AGO1,NUP50,AAAS,NUP188,POLR2E,POLR2F,RAE1,FMR1,NUP93,POLR2C,POLR2I,TGFB1,NUP88,DDX5,NUP98,NUP107,NUP155,FXR1,EIF4G1,NUP43,AGO2,XPO5,NUP153,BMP4,NUP85,NUP214,MAP2K2,ZFP36,AJUBA,PPARG,NUP210,IPO8,PUM1,ZC3H10,DHX9,RIPK1,NUP54,PPP3CA,NUP58,TARBP2,NCOR1,TP53,WTIP,POLR2D,LIMD1,EGFR,POLR2K,RANBP2,NUP205,SEC13,ADAR,NUP35,ZC…	PPARG	PUM2,AGO1,NUP153,IPO8,PUM1,WTIP,LIMD1,ADAR,ZC3H12A,POM121,NCOR2,NEAT1
GO_POSITIVE_REGULATION_OF_NUCLEOBASE_CONTAINING_COMPOUND_METABOLIC_PROCESS	GO:0045935	1499	Down	1.4879099601127106e-4	0.014132071792334984	1	NFYA,PLXND1,CD38,KDM1A,DVL2,UPF1,DHX33,CREBBP,KMT2E,ZFX,CX3CL1,KDM7A,ETV1,PAF1,TEAD3,E2F2,SS18L2,NFIX,PKD1,MED24,MLXIPL,CD4,AKAP8L,DCN,BRCA1,ERCC1,MBTPS2,CALCOCO1,PSMC4,RNF14,DDX11,SLC30A9,YAF2,WAS,IGF1,SLC11A1,WWTR1,PRDM11,CD74,HGF,MNAT1,RUNX3,RNF10,HSF2,NR1H3,KPNA6,TNFRSF1B,POU2F2,TBPL1,ARNTL2,BCLAF1,HMGB3,IKZF2,ARID4A,PIAS1,MAP2K3,RFC1,CDH1,PNKP,PARP3,MED17,BARX2,HSPA5,RSF1,ERCC8,RFC2,ARID1B,H…	PNKP,BARX2,RFC2,TMEM161A,TESC,MSH2,PHF5A,ACD,FOXF1,CRX,ENG,CREB3,SOX6,RFC5,IFNG,HAND1,NCL,KLF12,ECD,CDK2,SPDEF,FOXJ1,PSMC3IP,PPARG,BEX1,HNRNPA1,DSCC1,FGF2,ESR2,CDH13,ZNF287,CREB3L4,ABT1,RBMX,PFKM,ERG,TNFSF13,PF4,PSMC3,CD3D,ROR2,SIX2,ZCCHC12,ETV4,ZNF613,RHOG,NHLH2,HCLS1,NOG,TNF	PLXND1,UPF1,CREBBP,PKD1,CDH1,TNIP3,CDON,CDK13,KLF6,LRP6,NCK2,TCF3,SREBF1,NFKB2,TNRC6C,SRCAP,KAT6A,NCOA1,NAT14,AGO1,BAMBI,WAC,SIRT1,ABL1,DDX17,TCF20,EP300,PPM1A,YY1,NFKBIA,JAG1,SMAD7,PIM2,MAPK3,NFAT5,HAS3,AXIN1,MAZ,IKBKB,MED26,PRKD2,AKNA,FUBP3,TNKS2,CPEB3,CSF3,MED13,HDAC5,FBXW7,CAPRIN2,SRF,CNOT6,POMC,KDM3A,MEF2D,PRDM2,DR1,IRF6,FOXO3,IRF2BPL,RHOQ,NFYB,ZMIZ2,NCOA3,USP22,RREB1,SOX9,FOSB,PLAGL2,STAT5A…
GO_REGULATION_OF_GENE_SILENCING	GO:0060968	105	Down	1.4900960089188857e-4	0.014132071792334984	1	POLR2J,NUP160,POLR2B,TPR,PUM2,NDC1,ELAVL1,NUP133,NUP37,SIRT6,ZMPSTE24,SEH1L,TNRC6A,ESR1,AGO1,NUP50,CDC45,AAAS,NUP188,SIRT1,POLR2E,HIRA,POLR2F,RAE1,FMR1,NUP93,POLR2C,POLR2I,TGFB1,NUP88,DDX5,NAA40,NUP98,NUP107,ASF1A,NUP155,FXR1,EIF4G1,ATAD2B,NUP43,CDK2,AGO2,XPO5,NUP153,BMP4,NUP85,NUP214,MAP2K2,ZFP36,AJUBA,TRIM28,DNMT1,ZNF304,PPARG,NUP210,MORC2,IPO8,PPHLN1,PUM1,ZC3H10,DHX9,RIPK1,HMGA1,TET1,NUP54,PPP…	CDK2,PPARG	PUM2,AGO1,SIRT1,HIRA,NUP153,TRIM28,IPO8,PUM1,WTIP,LIMD1,ADAR,ZC3H12A,POM121,NCOR2,PHF2,NEAT1
GO_POSITIVE_REGULATION_OF_GLUCONEOGENESIS	GO:0045722	12	Down	1.4962323208911698e-4	0.014132071792334984	1	DGAT2,SIRT1,KAT2A,PPARGC1A,KAT2B,ARPP19,FOXO1,DDB1,PTPN2,PPARA,WDR5,PPP4R3B		SIRT1,ARPP19,PPARA
GO_POSITIVE_REGULATION_OF_PROTEIN_DEACETYLATION	GO:0090312	21	Down	1.4976565169366545e-4	0.014132071792334984	1	AKAP8L,SREBF1,AKAP8,PRKD2,IFNG,VEGFA,BCL6,JDP2,TP53,DYRK1A,PINK1,CTBP1,ZBTB7B,NIPBL,FNTA,ING2,SDR16C5,BRMS1,PRKD1,LRRK2,C6orf89	IFNG	SREBF1,PRKD2,DYRK1A,ZBTB7B
GO_INSULIN_RECEPTOR_SIGNALING_PATHWAY	GO:0008286	118	Down	1.5011819393270228e-4	0.014132071792334984	1	PDK4,PDK2,BAIAP2L1,PIK3C2A,ATP6V0A1,ATP6V1H,BCAR1,PRKCQ,PRKCZ,NUCKS1,ATP6AP1,SREBF1,GSK3B,OSBPL8,SORBS1,SIRT1,ATP6V1D,TSC2,ZNF106,AKT2,PIK3R2,GSK3A,ATP6V0A4,CAV2,GRB10,RARRES2,KANK1,RPS6KB1,GAB1,TCIRG1,C2CD5,GPLD1,CCND3,ATP6V0E1,GNAI2,ATP6V1A,GRB14,SOS1,ATP6V1B1,ATP6V0B,PIK3R3,FOXO3,RHOQ,IDE,PIK3CA,NCOA5,IL1B,ATP6V1F,ATP6V1E1,PTPRE,PRKAA1,INPP5K,PTPRA,KL,APC,CDK4,AGT,SLC2A8,ATP6V1G1,SORL1,IGF1R,A…	SORL1	ATP6V0A1,SREBF1,SIRT1,RPS6KB1,GAB1,FOXO3,RHOQ,PIK3CA,PRKAA1,IGF1R,OGT,EIF4EBP2,ZBTB7B,INSR,BAIAP2,FOXO4,SOCS3,IRS2
GO_REGULATION_OF_CELLULAR_RESPONSE_TO_TRANSFORMING_GROWTH_FACTOR_BETA_STIMULUS	GO:1903844	100	Down	1.5042259823308093e-4	0.014132071792334984	1	CFLAR,CREBBP,ITGA3,STRAP,HSPA5,LTBP1,DKK3,HIPK2,TGFBR3,ITGA8,DNM2,LTBP4,GLG1,BAMBI,HSP90AB1,SIRT1,EP300,SNW1,PPM1A,FERMT1,SPINT3,SMAD7,STUB1,TGFB1,CAV2,CAV1,TGFBR1,ENG,PBLD,MTMR4,SMURF2,SNX25,FOLR1,ZNF451,LOX,STK11,ONECUT2,TGFB3,GOT1,GIPC1,PMEPA1,CITED1,PIN1,WFIKKN1,RASL11B,SNX6,CDKN1C,MEN1,NREP,NKX2-1,SKIL,SDCBP,THBS1,SMAD6,EMILIN1,TGFB1I1,PDPK1,TP53,SMAD4,PRDM16,RPS27A,CDKN2B,ZEB1,UBC,ADAM17,DA…	ENG,GIPC1	CFLAR,CREBBP,BAMBI,SIRT1,EP300,PPM1A,SMAD7,STK11,PMEPA1,CDKN1C,SMAD4,PRDM16,DAB2,SMAD3,VASN,FAM89B,ZBTB7A,BCL9L,TRIM33,SMURF1
GO_NEGATIVE_REGULATION_OF_PROTEIN_MODIFICATION_BY_SMALL_PROTEIN_CONJUGATION_OR_REMOVAL	GO:1903321	76	Down	1.523014655640146e-4	0.014132071792334984	1	GCLC,CRY1,FYN,UFL1,ATG5,U2AF2,HMG20B,PSEN1,DNAJA1,CAPN3,ABL1,TSPO,SMAD7,N4BP1,UBR5,CAV1,LIMK1,GTPBP4,FBXO5,BAG2,USP4,PARK7,MAD2L2,IVNS1ABP,TNFAIP3,RPL5,SOX4,RPL23,GNL3L,PRR7,PIAS3,TRIM21,PER2,GPS2,DYSF,USP44,PLAA,ARRB1,HMG20A,ARRB2,AKT1,RPL11,SPOPL,HDAC8,TAF1,OGT,RPS3,TRIP12,SH3RF2,VPS28,SQSTM1,UBXN1,DTX3L,SENP2,MAD2L1,CAMLG,CDK5,BAG5,TRIM44,NXN,OTUB1,CTNNB1,PRKCE,RPS7,RELA,GLMN,SVBP,PARP10,ADGRB…	FBXO5	ABL1,SMAD7,N4BP1,TNFAIP3,RPL23,PER2,ARRB1,SPOPL,OGT,DTX3L,PRKCE,ISG15
GO_CARBOHYDRATE_HOMEOSTASIS	GO:0033500	172	Down	1.5858297349674542e-4	0.014344691830741652	9	GCLC,CFTR,BAD,PDK4,PDK2,ADIPOR2,BAIAP3,NADK,CRY1,MLXIPL,GCLM,CYBA,PHPT1,CYB5R4,PDK3,ADGRF5,NUCKS1,PRKACA,SRI,SIRT6,CPB2,AACS,OXCT1,ERO1B,NOX4,SLC8B1,OAS1,ICAM1,SIRT1,SMARCB1,LRP5L,LGALS1,XBP1,PYGL,HIF1A,PCK2,CDK16,STX4,PIH1D1,PIK3R2,RAB11FIP2,PPP3CB,WFS1,PPARGC1A,TRPV4,GPLD1,SRF,SLC29A1,HMGCR,POMC,IGFBP5,STXBP3,PARK7,RAP1A,LEPR,STK11,KLF7,HMGN3,CNR1,FOXO3,WDR35,GPR68,FKBP1B,ENY2,SPOP,CRY2,PIK3CA,…	PPARG,SERPINF1,ADCY8,TIAM1,HK3	CFTR,SIRT1,SRF,POMC,STK11,FOXO3,PIK3CA,FOXA1,PRKAA1,RAC1,ARRB1,IGF1R,SLC16A1,HK2,INSR,PRKCE,HECTD4,FOXO4,IRS2,CEBPA
GO_MUSCLE_HYPERTROPHY_IN_RESPONSE_TO_STRESS	GO:0003299	16	Down	1.6025036375803592e-4	0.014344691830741652	3	ATP2B4,HDAC4,MEF2C,EZH2,CAMTA2,ERRFI1,HEY2,PPP3CA,GATA6,FOXO1,LMNA,KLF15,SMAD3,TCAP,ATP2A2,INPP5F		GATA6,SMAD3
GO_RESPONSE_TO_INSULIN	GO:0032868	224	Down	1.6113289479252754e-4	0.014344691830741652	6	GCLC,CFLAR,PDK4,PDK2,BAIAP2L1,CRY1,PIK3C2A,ATP6V0A1,ATP6V1H,HDAC9,BCAR1,PRKCQ,PKM,PRKCZ,NUCKS1,GAL,ATP2B1,ATP6AP1,PRLH,SREBF1,CEACAM1,GSK3B,GSTP1,RAB10,HADHA,CAD,SLC9A1,ICAM1,OSBPL8,UPRT,SORBS1,SIRT1,XBP1,ATP6V1D,SRSF5,PCK2,TRIB3,LPIN2,TSC2,EEF2K,ZNF106,RETN,AKT2,PIK3R2,GSK3A,ATP6V0A4,CAV2,GRB10,RARRES2,KANK1,RPS6KB1,HDAC5,GAB1,TCIRG1,TRPV4,C2CD5,GPLD1,CCND3,ATP6V0E1,KAT2B,GNAI2,ATP6V1A,SCAP,GRB1…	HDAC9,PPARG,SORL1,KHK	CFLAR,ATP6V0A1,SREBF1,SIRT1,RPS6KB1,HDAC5,GAB1,FOXO3,RHOQ,PIK3CA,PRKAA1,LPIN1,TBC1D4,CPEB2,IGF1R,WDTC1,OGT,EIF4EBP2,ZBTB7B,INPPL1,INSR,BAIAP2,FOXO4,SOCS3,SP1,IRS2,PPARA
GO_PROCESS_UTILIZING_AUTOPHAGIC_MECHANISM	GO:0061919	456	Down	1.6222708962387446e-4	0.014344691830741652	10	BAD,POLDIP2,LAMP2,OSBPL7,VPS41,VTA1,DCN,CAPN1,HGF,RB1CC1,RRAGD,IFT88,ATP6V0A1,GABARAPL2,DAPK2,CLEC16A,PHF23,ATP6V1H,VPS13D,PIK3CB,TAB2,USP36,ATG5,USP13,VMP1,CTSA,GNAI3,KDM4A,CD84,ATG2B,ROCK1,TBC1D25,SIRT2,VPS35,FUNDC1,NEDD4,WIPI1,CSNK2A2,PRKACA,SREBF1,MARK2,TSG101,RAB7A,USP33,LAMP3,PIK3C3,TIGAR,TP53INP2,TOLLIP,KEAP1,SESN1,MID2,PSEN1,HSP90AA1,GSK3B,ULK2,RRAGB,CHMP2B,ZMPSTE24,CTTN,ATG16L1,MT3,DNM1L…	CD84,WIPI1,IFNG,UCHL1,SPATA18,WDR41,PRKAG1	LAMP2,VPS41,RB1CC1,ATP6V0A1,TAB2,VMP1,SREBF1,ATG16L1,WAC,SIRT1,ABL1,EP300,PIM2,MAPK3,BMF,VPS18,TBC1D12,FBXW7,STK11,FOXO3,RAB3GAP2,PIK3CA,PRKAA1,ABL2,MCL1,RUBCN,TLK2,TRAPPC8,TAB3,HK2,GPSM1,FZD5,ZC3H12A,TP53INP1,TRIM8,BOK,WDR6,YOD1,NRBP2,LAMTOR4,SMURF1,TRIM13,DYNLL2
GO_MAMMARY_GLAND_DEVELOPMENT	GO:0030879	117	Down	1.6954292694915275e-4	0.014817263243602698	3	CAPN1,ATP2C2,NTN1,FGFR2,LRP6,FGF10,PGR,NCOA1,CAD,BAX,ESR1,UPRT,JAK2,MAPK1,LRP5L,XBP1,HIF1A,ARHGAP5,DHODH,FOXF1,AKT2,USF2,CAV1,HOXA5,GLI3,GATA3,NEURL1,WNT3,AREG,CCND1,OAS2,VDR,VEGFA,SLC29A1,PRLR,WNT5A,UMPS,RTN4,IGFBP5,ID2,KDM5B,IRF6,CREB1,TGFB3,MSX2,SOCS2,TBX2,ATP7B,RREB1,GOT2,BMP4,SOX9,MED1,STAT5A,PPAT,TPH1,LATS1,TBX3,ELF5,LEF1,EGF,BRCA2,PML,TNFRSF11A,AKT1,SLC6A3,EPHA2,PAM,BCL2L11,WNT3A,NRG1,XDH,…	FOXF1,CCND1,KALRN	LRP6,NCOA1,ARHGAP5,PRLR,RTN4,IRF6,RREB1,SOX9,STAT5A,GPAT4,HK2,ARHGAP35,ZBTB7B,ELF3,FASN,DEAF1,CSF1,IRS2,WNT7B,NCOR2,DDR1
GO_PEPTIDYL_LYSINE_METHYLATION	GO:0018022	103	Down	1.8256869983031637e-4	0.015422408471077797	1	KDM1A,KMT2E,JARID2,BRCA1,ARID4A,ARID4B,KMT2C,PRDM6,METTL22,EED,RIF1,ATRX,MECOM,DNMT3B,SIRT1,SETD1A,SMARCB1,TTLL12,VCPKMT,SNW1,SUV39H1,SETD6,PIH1D1,DOT1L,EZH2,KDM4C,GATA3,EZH1,SUPT6H,KMT5B,PHF1,KDM3A,ASH1L,PRDM2,RLF,RBBP5,KMT2A,MYB,EEF2KMT,PHF19,ASH2L,DNMT1,ZNF304,KMT5C,DYDC2,MEN1,PWP1,SETDB2,RTF1,PRDM5,SETD1B,WDR61,SMAD4,BRD4,PRDM16,MTF2,SETDB1,SMYD2,CAMKMT,METTL21A,SETD7,KDM6A,OGT,SUV39H2,CXXC1,…		JARID2,SIRT1,TTLL12,KDM3A,PRDM2,SMAD4,BRD4,PRDM16,KDM6A,OGT,AUTS2,WDR82,ZNF335,MLLT6
GO_PLATELET_DERIVED_GROWTH_FACTOR_RECEPTOR_SIGNALING_PATHWAY	GO:0048008	52	Down	1.8284563304869433e-4	0.015422408471077797	1	PIK3C2A,BCAR1,JAK2,ABL1,NRP1,PDGFB,NDRG4,SMPD3,PDGFRL,PLAT,PHF14,RAPGEF1,ZFAND5,PLEKHA1,SLC9A3R1,IFT20,CBL,VEGFA,LOX,PDGFRB,CBLB,F3,NR4A3,LRP1,HIP1,PTPN12,HIP1R,PDGFRA,IQGAP1,CSRNP1,SNCA,PDGFC,PTPRJ,ARID5B,FER,MYO1E,PTGIR,TIPARP,SGPL1,RGS14,PDGFD,PTEN,PTPN2,PTPN11,HGS,BCR,APOD,PTPN1,SRC,PDGFA,LRIG2,TXNIP		ABL1,ZFAND5,CBL,CBLB,PTPN12,IQGAP1,CSRNP1,TIPARP
GO_POSITIVE_REGULATION_OF_CHROMATIN_ORGANIZATION	GO:1905269	94	Down	1.8403031866391767e-4	0.015422408471077797	1	KDM1A,KMT2E,PAF1,JARID2,AKAP8L,BRCA1,SNAI2,TPR,PRDM6,SPHK2,SREBF1,EED,SART3,SIRT6,RIF1,DNMT3B,NOS1,SIRT1,SMARCB1,SNW1,RPS6KA5,FMR1,MAPK3,RNF40,PIH1D1,AKAP8,PRKD2,GATA3,KAT2A,PPARGC1A,PHF1,VEGFA,BCL6,KMT2A,MYB,PHF19,IL1B,LIF,TRIM28,DNMT1,ZNF304,WBP2,MORC2,CCNB1,PPHLN1,KAT7,CDK9,ARRB1,RTF1,TET1,PRDM5,JDP2,WDR61,GLYR1,TP53,SMAD4,BRD4,MTF2,SETDB1,OGT,ATM,RNF20,PAXIP1,AUTS2,PINK1,PAXBP1,CTBP1,CHTOP,ZB…		JARID2,SREBF1,SIRT1,MAPK3,PRKD2,TRIM28,ARRB1,SMAD4,BRD4,OGT,AUTS2,ZBTB7B,TADA2B,MUC1
GO_GENE_SILENCING_BY_RNA	GO:0031047	138	Down	1.846749284721929e-4	0.015422408471077797	1	POLR2J,NUP160,POLR2B,TPR,PUM2,NDC1,ELAVL1,NUP133,PABPC1,NUP37,FKBP6,TNRC6C,ZMPSTE24,SEH1L,SRRT,CNOT3,TNRC6A,ESR1,AGO1,NUP50,AAAS,NUP188,TDRD1,POLR2E,POLR2F,DDX17,TNRC6B,ZC3H7B,DICER1,RAE1,FMR1,NUP93,POLR2C,ERI1,POLR2I,TGFB1,NUP88,DDX5,NUP98,NUP107,CNOT2,CNOT6,DROSHA,FAM172A,NUP155,FXR1,NCBP2,EIF4G1,TSNAX,NRDE2,NUP43,ZC3H7A,HNRNPA2B1,AGO2,ZNFX1,XPO5,NUP153,CNOT1,PIWIL1,BMP4,NUP85,AGO3,NUP214,MAP2K…	PIWIL1,PPARG	PUM2,TNRC6C,AGO1,DDX17,CNOT6,NUP153,IPO8,PUM1,CNOT6L,WTIP,LIMD1,CELF1,ADAR,ZC3H12A,SMAD3,POM121,NCOR2,NEAT1
GO_PROTEIN_K63_LINKED_DEUBIQUITINATION	GO:0070536	29	Down	1.870993490373087e-4	0.015453172608400133	1	ZRANB1,USP13,ATXN3,OTUD5,USP33,CYLD,UIMC1,OTUB2,BABAM1,PSMD14,TNFAIP3,DESI2,STAMBP,USP20,STAMBPL1,USP8,USP25,USP16,SPATA2,OTUD4,VCP,OTUD1,OTUD7A,USP50,YOD1,SHMT2,BRCC3,OTUD7B,USP27X		OTUD5,TNFAIP3,USP25,OTUD4,OTUD1,YOD1
GO_REGULATION_OF_HISTONE_DEACETYLATION	GO:0031063	25	Down	1.9275342340321672e-4	0.015747116633680183	1	AKAP8L,SPHK2,SREBF1,KDM5A,AKAP8,PRKD2,ZNHIT1,MAPK8,VEGFA,BCL6,JDP2,TP53,CAMK2D,SKI,PINK1,CTBP1,ZBTB7B,UCN,NIPBL,ING2,SDR16C5,TADA3,PRKD1,LRRK2,C6orf89		SREBF1,PRKD2,ZBTB7B
GO_REGULATION_OF_HISTONE_MODIFICATION	GO:0031056	129	Down	2.005406068298939e-4	0.016207131192833145	1	KDM1A,KMT2E,PAF1,JARID2,AKAP8L,BRCA1,SNAI2,ATG5,PRDM6,SPHK2,SPI1,SREBF1,KDM5A,EED,SART3,RIF1,WDR70,ZMPSTE24,ATRX,DNMT3B,NOS1,SIRT1,SMARCB1,SNW1,RPS6KA5,FMR1,MAPK3,CTCF,RNF40,UBR5,PIH1D1,AKAP8,PRKD2,ZNHIT1,KDM4C,GATA3,MAPK8,KAT2A,SUPT6H,PPARGC1A,ZNF451,PHF1,VEGFA,BCL6,KDM3A,KMT2A,MYB,UBE2B,SET,PHF19,IL1B,LIF,DNMT1,ZNF304,WBP2,CCNB1,KAT7,CDK9,ARRB1,RTF1,TET1,PRDM5,JDP2,WDR61,GLYR1,TP53,SMAD4,BRD4,M…		JARID2,SREBF1,SIRT1,MAPK3,PRKD2,KDM3A,ARRB1,SMAD4,BRD4,OGT,AUTS2,ZBTB7B,TADA2B,MUC1,ZNF335,MLLT6
GO_REGULATION_OF_CELL_JUNCTION_ASSEMBLY	GO:1901888	88	Down	2.0282666776001427e-4	0.016217502498768802	1	SNAI2,PRKCH,MYOC,GPM6B,ARHGAP6,LIMCH1,SLK,RHOA,ROCK1,CBFB,MAP4K4,PRKACA,CLASP1,CAMSAP3,COL16A1,SLC9A1,ABL1,NRP1,PPM1F,TJP1,IKBKB,CAV1,RAPGEF1,DUSP3,RAPGEF2,CORO1C,DUSP22,VEGFA,EPB41L5,RAP1A,ITGB1BP1,TEK,LRP1,SDC4,SNAI1,IL1B,RAP1B,MACF1,KDR,ACE2,NPHP4,ROCK2,AGT,RAC1,FLOT1,THBS1,ACVRL1,IQGAP1,BCAS3,EPHA2,WDPCP,NPHP1,PHLDB2,PTPRJ,GJA1,THY1,MMP14,DMTN,RUNX1,ACE,WNT4,FZD5,CLDN1,CLASP2,DLC1,CLDN3,TSC1,…	DUSP22,GPBAR1,TNF	GPM6B,ABL1,IKBKB,RAPGEF2,RAC1,IQGAP1,MMP14,RUNX1,FZD5,CLDN1,SMAD3,PEAK1,OCLN
GO_POSITIVE_REGULATION_OF_HISTONE_DEACETYLATION	GO:0031065	17	Down	2.060321921912009e-4	0.016300399542200694	1	AKAP8L,SREBF1,AKAP8,PRKD2,VEGFA,BCL6,JDP2,TP53,PINK1,CTBP1,ZBTB7B,NIPBL,ING2,SDR16C5,PRKD1,LRRK2,C6orf89		SREBF1,PRKD2,ZBTB7B
GO_REGULATION_OF_CIRCADIAN_RHYTHM	GO:0042752	93	Down	2.161054757273897e-4	0.01691925787049022	2	FBXL3,CRY1,NR1H3,ARNTL2,USP2,PER3,MAPK9,THRAP3,OPN3,RORA,DRD4,FBXW11,PHLPP1,GSK3B,GNA11,CREM,SRRD,SUV39H1,CRTC1,EZH2,PTGDS,MAPK8,NMU,MAPK10,FBXW7,PPARGC1A,TIMELESS,UBE3A,ID2,SFPQ,PROX1,CREB1,TARDBP,PSPC1,CRY2,USP9X,OPRL1,NR1D1,ADORA2A,TOP2A,PPARG,PER2,PRKAA1,ARNTL,BHLHE40,ROCK2,CLOCK,NKX2-1,HNRNPD,PML,ZFHX3,TP53,CSNK1D,SIK1,RORC,NONO,NOCT,SUV39H2,KLF10,GNAQ,GHRL,CCAR2,NR2F6,PRKAA2,ADORA1,CSF2,BTR…	MAPK10,OPRL1,PPARG	FBXL3,GNA11,FBXW7,TARDBP,PER2,PRKAA1,ZFHX3,GNAQ,NR2F6,KDM2A,PER1,PPARA,USP7,CIPC,PPP1CB,CSNK1E
GO_MACROAUTOPHAGY	GO:0016236	273	Down	2.2411168731675948e-4	0.01735462748910114	1	POLDIP2,LAMP2,VTA1,DCN,CAPN1,RB1CC1,RRAGD,IFT88,ATP6V0A1,GABARAPL2,CLEC16A,PHF23,ATP6V1H,VPS13D,USP36,ATG5,VMP1,GNAI3,ATG2B,TBC1D25,VPS35,FUNDC1,NEDD4,WIPI1,CSNK2A2,PRKACA,TSG101,RAB7A,PIK3C3,TIGAR,TP53INP2,SESN1,PSEN1,ULK2,RRAGB,CHMP2B,ATG16L1,NSFL1C,DYNLL1,SNX5,SPTLC1,MCOLN1,EXOC1,SCFD1,HDAC6,WAC,SIRT1,SH3GLB1,SNAP29,TOMM22,HMOX1,MTMR3,HDAC10,ATP6V1D,SPTLC2,HIF1A,CSNK2A1,CHMP4B,MAP1LC3A,PIM2,MA…	WIPI1,UCHL1,PRKAG1	LAMP2,RB1CC1,ATP6V0A1,VMP1,ATG16L1,WAC,SIRT1,PIM2,MAPK3,TBC1D12,RAB3GAP2,PIK3CA,PRKAA1,RUBCN,TRAPPC8,GPSM1,TP53INP1,YOD1,NRBP2,LAMTOR4,SMURF1,TRIM13,DYNLL2
GO_TRANSFORMING_GROWTH_FACTOR_BETA_RECEPTOR_SIGNALING_PATHWAY	GO:0007179	159	Down	2.279777852923722e-4	0.01735462748910114	1	CREBBP,ITGA3,STRAP,FUT8,HSPA5,LTBP1,DKK3,HIPK2,RHOA,PRKCZ,TGFBR3,FERMT2,ITGA8,DNM2,ITGB5,NLK,PXN,LTBP4,GLG1,TGFB2,BAMBI,HSP90AB1,SIRT1,TAB1,EP300,SNW1,PPM1A,FERMT1,SPINT3,SMAD7,PARD6A,STUB1,ARHGEF18,TGFB1,CAV2,CAV1,TGFBR1,ENG,BMPR1A,PBLD,MTMR4,SMURF2,SNX25,FOLR1,CBL,GCNT2,ZNF451,DUSP22,LOX,SMAD5,USP9Y,ACVR1,STK11,CREB1,ONECUT2,LTBP2,TGFB3,GOT1,SMAD9,FMOD,GIPC1,PMEPA1,USP9X,CITED1,GDF5,ID1,PIN1,WF…	ENG,DUSP22,LTBP2,GIPC1	CREBBP,NLK,BAMBI,SIRT1,EP300,PPM1A,SMAD7,CBL,STK11,PMEPA1,CDKN1C,FURIN,SMAD4,PRDM16,PARD3,DAB2,HPGD,SMAD3,VASN,FAM89B,ZBTB7A,BCL9L,TRIM33,SMURF1
GO_CELL_JUNCTION_ASSEMBLY	GO:0034329	216	Down	2.285934169000815e-4	0.01735462748910114	5	CD9,SNAI2,PRKCH,MYOC,VCL,CDH1,CTNNA1,GPM6B,ARHGAP6,LAMA3,PKP2,LAMC2,HDAC7,CDH3,VMP1,LIMCH1,PKN2,SLK,COL17A1,MYO9A,RHOA,ROCK1,CBFB,TESK2,CDC42,MAP4K4,WDR1,PRKACA,ACTN1,LIMS2,MPP5,FERMT2,CLASP1,FSCN1,ACTB,DLG1,CAMSAP3,ACTN2,TNS1,OPHN1,EPB41L3,GRHL2,COL16A1,CTTN,WNT11,TRIP6,SLC9A1,ITGA6,SORBS1,ABL1,NRP1,ARVCF,PPM1F,SH3BP1,SMAD7,ARHGEF7,PARD6A,TJP1,IKBKB,LSR,CAV1,RAPGEF1,CDH23,CNTNAP1,DUSP3,RAPGEF2,C…	CDH3,DUSP22,CDH13,PTPRO,GPBAR1,KRT14,FBF1,TNF	VCL,CDH1,GPM6B,VMP1,DLG1,ABL1,ARVCF,SMAD7,IKBKB,RAPGEF2,SRF,RAC1,IQGAP1,PARD3,MMP14,RUNX1,FZD5,CLDN1,HIPK1,SMAD3,PDCD6IP,PEAK1,JUP,LAMB3,OCLN,CTNND1
GO_LUNG_EPITHELIUM_DEVELOPMENT	GO:0060428	35	Down	2.3867719682881854e-4	0.017938978113654	3	PKD1,FGFR2,FGF10,CDC42,GRHL2,TMEM38B,HOXA5,AIMP2,AGR2,ERRFI1,CREB1,SRSF6,SPDEF,BMP4,SOX9,THRA,MAP2K2,KLF2,FOXP2,FOXA1,FOXJ1,NKX2-1,YAP1,ASCL1,FGF7,GATA6,RCN3,NFIB,THRB,SAV1,SHH,RBPJ,MAP2K1,WNT7B,ADAMTSL2	SPDEF,FOXJ1	PKD1,SOX9,FOXA1,GATA6,NFIB,THRB,SAV1,WNT7B
GO_HUMORAL_IMMUNE_RESPONSE_MEDIATED_BY_CIRCULATING_IMMUNOGLOBULIN	GO:0002455	73	Up	2.4456043197470346e-4	0.01795847258930935	11	C6,BCL3,FCGR2B,PTPRC,FCER2,C5,C1QBP,HPX,CD81,PTPN6,C7,CD46,CLU,C4BPA,C4BPB,C3,FOXJ1,C1RL,SUSD4,SERPING1,C8A,C1QC,C1R,C2,C1QB,C1QA,EXO1,HLA-DQB1,C1S,ZP3,CD55,CR1,CFI,IGKC,IGKV4-1,IGLV1-51,IGLV1-47,IGLV1-44,IGLV1-40,IGLV2-23,IGLV3-21,IGLV2-14,IGLV2-11,IGLV3-1,IGLC2,IGLC3,TRBC1,TRBC2,TRDC,IGHA2,IGHG4,IGHG2,IGHA1,IGHG1,IGHG3,IGHD,IGHM,IGHV3-7,IGHV3-23,IGHV3-33,IGHV4-39,IGHV3-48,IGHV4-59,C4B,IGHV3-74,…	C7,FOXJ1,CFI,IGLV1-51,IGLV1-40,TRBC2,IGHD,IGHV3-48,TNF,IGKV1-39,IGLL5
GO_PROTEIN_ACYLATION	GO:0043543	215	Down	2.456368737110804e-4	0.01795847258930935	1	MSL3,CREBBP,BRCA1,SNAI2,ZDHHC6,PHF20,JADE2,RSF1,HHAT,ATG5,SPHK2,SPI1,ING3,MBD3,JADE1,RAPGEF3,SRCAP,GSK3B,KAT6A,ZMPSTE24,NCOA1,NOS1,DLD,BRPF3,SIRT1,ZDHHC8,SMARCB1,EP300,BRD1,PPM1A,RPS6KA5,MRGBP,NAA10,JADE3,PORCN,ZDHHC15,MAPK3,CTCF,KAT8,ZDHHC2,PIH1D1,CLIP3,OGDH,ABHD17B,GATA3,KAT2A,NAT9,PPARGC1A,NAA40,NAA25,ING4,ZNF451,BRD8,EHHADH,KAT2B,KANSL3,POLE4,ATF2,PARK7,DR1,KMT2A,SET,DLST,SUPT7L,KANSL1,EPC1,T…	DSCC1	CREBBP,MBD3,SRCAP,KAT6A,NCOA1,SIRT1,ZDHHC8,EP300,BRD1,PPM1A,JADE3,MAPK3,DR1,NCOA3,USP22,PRKAA1,ABHD17C,IRF4,ARRB1,SMAD4,OGT,GOLGA7B,AUTS2,TAOK1,TADA2B,MSL2,PER1,MUC1,ZDHHC17
GO_REGULATION_OF_UBIQUITIN_DEPENDENT_PROTEIN_CATABOLIC_PROCESS	GO:2000058	142	Down	2.461046669370494e-4	0.01795847258930935	1	GCLC,ANKIB1,HFE,NUB1,RNF14,UFL1,PIAS1,RNF19A,CLEC16A,MAPK9,HERPUD1,HIPK2,SIRT2,CSNK2A2,TRIB2,CHFR,ARAF,UBE2K,SENP1,KEAP1,PSEN1,GSK3B,AURKA,WAC,HSP90AB1,RBX1,TRIB3,CSNK2A1,USP14,SMAD7,PSMD10,CCDC22,N4BP1,AXIN1,STUB1,SGTA,GSK3A,CAV1,DVL1,SUFU,FBXW7,USP5,CSNK1A1,UBE3A,PDCL3,SUMO1,NFE2L2,PARK7,RNF19B,UCHL5,RAD23B,CLU,PTK2B,RPL5,GIPC1,RPL23,QRICH2,CBFA2T3,DDA1,LATS1,HSPBP1,UBQLN1,MDM2,DNAJB2,IL33,RNF1…	UCHL5,GIPC1,PANO1	ANKIB1,WAC,SMAD7,N4BP1,AXIN1,FBXW7,RPL23,RNF217,TLK2,OGT,RNF144A,DAB2,ZER1,ARIH1,TRIB1,USP7,SMURF1,CSNK1E,CEBPA
GO_NEGATIVE_REGULATION_OF_LIPID_KINASE_ACTIVITY	GO:0090219	4	Down	2.5290985366664616e-4	0.018076048971265166	1	PPP2R5A,PIK3IP1,DAB2IP,RUBCN		PIK3IP1,RUBCN
GO_PRI_MIRNA_TRANSCRIPTION_BY_RNA_POLYMERASE_II	GO:0061614	41	Down	2.529417986432058e-4	0.018076048971265166	1	SPI1,HDAC4,SREBF1,NFATC3,TGFB2,PDGFB,HIF1A,YY1,NFATC4,KLF5,TGFB1,BMPR1A,DDX5,PPARD,SRF,NR3C1,BMP4,SOX9,BMP2,SMARCA4,PPARG,ETS1,IL10,KLF4,SMAD6,TP53,SMAD4,NFIB,GNL3,SMAD3,STAT3,ATOH8,FOS,RELA,FOSL1,JUN,GATA2,LILRB4,PPARA,TEAD1,SREBF2	PPARG,LILRB4	SREBF1,YY1,SRF,SOX9,SMAD4,NFIB,SMAD3,PPARA
GO_REGULATION_OF_PROTEIN_CATABOLIC_PROCESS	GO:0042176	352	Down	2.549309727187477e-4	0.018076048971265166	1	GCLC,ANKIB1,CYP51A1,MYCBP2,OSBPL7,RHBDF1,MYLIP,PKD1,HFE,FYN,PSMC4,NUB1,RNF14,UFL1,TNFRSF1B,SNX1,PIAS1,RNF19A,GABARAPL2,TIMP2,CLEC16A,CDH1,NEDD4L,MAPK9,HERPUD1,USP13,HIPK2,CTSA,ATXN3,ROCK1,SIRT2,ERLEC1,VPS35,NEDD4,PTPN3,CSNK2A2,TRIB2,PRKACA,CHFR,DERL2,NSF,RAB7A,ARAF,LAMP3,UBE2K,NRDC,ITCH,SENP1,OPHN1,KEAP1,PSEN1,HSP90AA1,LRP2,NFE2L1,GSK3B,XPO1,HACE1,AURKA,EDEM2,IRAK3,PSME1,EZR,WAC,TREM2,HSP90AB1,DE…	CYP51A1,IFNG,UCHL5,GIPC1,AGAP2,SORL1,GPC3,GRIN2C,TNF,PANO1	ANKIB1,RHBDF1,MYLIP,PKD1,TIMP2,CDH1,WAC,SMAD7,N4BP1,AXIN1,ABCA2,FBXW7,EPHA4,TNFAIP3,SOX9,RPL23,APOE,FURIN,RNF217,TLK2,OGT,ADAM8,RNF144A,DAB2,LPCAT1,USP25,ZER1,TIPARP,ARIH1,SMAD3,TRIB1,SNX33,YOD1,PTTG1IP,USP7,MDM4,SMURF1,CSNK1E,CEBPA,EGLN2,F8A3
GO_APICAL_JUNCTION_ASSEMBLY	GO:0043297	60	Down	2.5959924804997754e-4	0.018235027554613377	5	SNAI2,PRKCH,VCL,CTNNA1,PKN2,RHOA,ROCK1,CBFB,WDR1,PRKACA,MPP5,DLG1,GRHL2,WNT11,PARD6A,TJP1,IKBKB,SRF,ECT2,STRN,PARD6B,SNAI1,POF1B,ACTN4,CRB3,RAMP2,NPHP4,ROCK2,APC,MARVELD3,TBCD,EPHA2,RAB13,NPHP1,MTDH,PARD3,ESAM,MPP7,DLG5,GJA1,MARVELD2,RHOC,F11R,RUNX1,FZD5,CLDN1,PRKCI,MICALL2,CLDN3,PDCD6IP,FRMPD2,PARD6G,GPBAR1,CLDN5,FBF1,OCLN,MYO1C,ARL2,TNF,PECAM1	GPBAR1,FBF1,TNF	VCL,DLG1,IKBKB,SRF,PARD3,RUNX1,FZD5,CLDN1,PDCD6IP,OCLN
GO_REGULATION_OF_MUSCLE_HYPERTROPHY	GO:0014743	48	Down	2.6739971308455807e-4	0.0186090392920698	3	JARID2,IGF1,TNFRSF1B,ATP2B4,CTDP1,TNFRSF1A,ROCK1,MEF2A,LMCD1,EDN1,SLC9A1,YY1,HAMP,GSK3A,MTPN,GLRX3,IGFBP5,ERRFI1,RGS2,NR4A3,BECN1,PIN1,PARP2,ROCK2,IL6ST,P2RX4,AGT,CDK9,PDE5A,PPP3CA,SMAD4,PARP1,CAMK2D,NOTCH1,PAK1,FOXO1,AKAP6,PRKCA,TRIM63,PDE9A,G6PD,LMNA,PI16,SMAD3,PTK2,PPARA,DDX39B,MTOR		JARID2,CTDP1,YY1,SMAD4,SMAD3,PPARA
GO_CELLULAR_DEFENSE_RESPONSE	GO:0006968	42	Up	2.8341310659120406e-4	0.0195082656546771	12	TYROBP,CD5L,LGALS3BP,TCIRG1,RAB23,CCR6,ITK,GNLY,IL1RL2,NCF2,PTK2B,CCR2,BECN1,ADORA2A,LBP,LSP1,LILRB2,VEZF1,KLRG1,BCL10,DCDC2,ITGB1,LY96,NCF1,CCR5,FCMR,TRAT1,MNDA,ZNF148,CD300C,CX3CR1,ADORA2B,RELA,CCR9,FOSL1,PRF1,CXCR2,SH2D1A,C5AR1,SPN,HLA-G,CLEC5A	CD5L,CCR2,LSP1,LILRB2,FCMR,CD300C
GO_NUCLEOTIDE_BINDING_DOMAIN_LEUCINE_RICH_REPEAT_CONTAINING_RECEPTOR_SIGNALING_PATHWAY	GO:0035872	34	Down	2.8551213704290597e-4	0.0195082656546771	1	BIRC3,TAB2,CASP8,ITCH,CYLD,TAB1,NFKBIA,XIAP,RIPK2,NOD1,MAP2K6,BIRC2,TNFAIP3,SLC46A2,IRAK2,PTPN22,MAP3K7,TLR4,RPS27A,UBC,OTULIN,TAB3,NOD2,UBB,RNF34,RELA,TRAF6,UBE2N,IRAK1,HSPA1B,HSPA1A,UBA52,UBE2V1,IKBKG	SLC46A2	BIRC3,TAB2,NFKBIA,TNFAIP3,IRAK2,OTULIN,TAB3
GO_PROTEIN_MODIFICATION_BY_SMALL_PROTEIN_CONJUGATION	GO:0032446	792	Down	2.963158982181663e-4	0.020064056675745387	1	GCLC,ANKIB1,KDM1A,CDC27,MYCBP2,FBXL3,ASB4,PAF1,MYLIP,PSMB1,CRY1,UBE3C,SPRTN,FYN,RNF216,BRCA1,UBR7,PSMC4,NUB1,RNF14,UFL1,WWTR1,RNF10,BIRC3,UBR2,NUP160,UBA6,PIAS1,RNF19A,CUL3,PHF23,PSMA4,DCUN1D1,JADE2,CUL7,HSPA5,TPR,TSPAN17,ERCC8,NEDD4L,MAPK9,HERPUD1,ANAPC4,CUL1,RC3H2,ATG5,NDC1,UNKL,U2AF2,RNF4,BTBD1,HMG20B,ASB1,CBFB,HDAC4,PSME4,NUP133,NEDD4,RNF126,CDC42,RAD18,SEL1L,HLTF,LNX1,UBE2D1,CHFR,FBXW11,TSG1…	SPRTN,RNF216,CDC23,PSMA6,FBXO5,KLHL18,TRIM6,FBXL18,PSMC3,URM1,KIAA1586	ANKIB1,FBXL3,MYLIP,BIRC3,CUL3,PSME4,LNX1,WAC,SIRT1,ABL1,PPIL2,SMAD7,MIB1,N4BP1,AXIN1,UBE2W,UBE2R2,TNKS2,FBXW7,CBL,PHC1,ARRDC3,CBLB,IFIH1,FBXO2,TNFAIP3,IRF2BPL,RBBP6,ZMIZ2,USP22,NUP153,RPL23,TRIM28,TRAF3,PER2,RNF38,ARRB1,FBXO11,NPEPPS,CBX4,WDTC1,SPOPL,FEM1C,RNF217,OGT,ASB6,RNF144A,AMN1,OTULIN,SH3RF1,RUSC1,DTX3L,FBXO33,ARIH1,CUL5,BMI1,FEM1B,PRKCE,TRIM8,MALT1,HECTD4,TNKS,RNF213,MSL2,TSPYL5,PTTG1IP,S…
GO_NEGATIVE_REGULATION_OF_RHO_PROTEIN_SIGNAL_TRANSDUCTION	GO:0035024	20	Down	3.0780200100280334e-4	0.020655712853009555	1	ITGA3,MYOC,CUL3,RASIP1,MET,KANK1,TNFAIP1,KCTD10,BCL6,STMN1,ABL2,ITGB1,FLCN,ARHGAP35,DLC1,ARHGAP42,SCAI,HEG1,KCTD13,CCDC125		CUL3,ABL2,ARHGAP35
GO_PROTEIN_ACETYLATION	GO:0006473	175	Down	3.1655501103427445e-4	0.02105511029144785	1	MSL3,CREBBP,BRCA1,SNAI2,PHF20,JADE2,RSF1,ATG5,SPHK2,SPI1,ING3,MBD3,JADE1,RAPGEF3,SRCAP,GSK3B,KAT6A,ZMPSTE24,NCOA1,NOS1,BRPF3,SIRT1,SMARCB1,EP300,BRD1,RPS6KA5,MRGBP,NAA10,JADE3,MAPK3,CTCF,KAT8,PIH1D1,GATA3,KAT2A,NAT9,PPARGC1A,NAA40,NAA25,ING4,ZNF451,BRD8,EHHADH,KAT2B,KANSL3,POLE4,ATF2,PARK7,DR1,KMT2A,SET,SUPT7L,KANSL1,EPC1,TAF12,NAA50,NAA60,MORF4L2,NCOA3,USP22,SOX4,GTF3C4,IL1B,YEATS4,POR,LIF,HAT1,…	DSCC1	CREBBP,MBD3,SRCAP,KAT6A,NCOA1,SIRT1,EP300,BRD1,JADE3,MAPK3,DR1,NCOA3,USP22,PRKAA1,IRF4,ARRB1,SMAD4,OGT,AUTS2,TAOK1,TADA2B,MSL2,PER1,MUC1
GO_ACTIVATION_OF_JUN_KINASE_ACTIVITY	GO:0007257	32	Down	3.2648915433188436e-4	0.021318274463692697	1	MAP3K9,SPAG9,MAP4K5,MAP2K4,MAP3K13,HACD3,MAP2K7,MUL1,CD40LG,MAP4K1,WNT5A,PKN1,MAP3K10,ERN2,MDFIC,DBNL,DAB2IP,RIPK1,MAPK8IP3,MAP3K12,MAP3K6,TAOK1,SYK,MAP4K2,MAP3K2,MAP3K11,ERN1,WNT7B,PTPN1,MAP3K5,DAXX,ERCC6	CD40LG,MAP4K1	MAP4K5,MAP2K4,MAP3K13,MAP3K10,MAPK8IP3,TAOK1,MAP3K2,WNT7B,MAP3K5
GO_STEROID_HORMONE_MEDIATED_SIGNALING_PATHWAY	GO:0043401	156	Down	3.2680640192065736e-4	0.021318274463692697	1	FKBP4,CRY1,PPP5C,BRCA1,KDM5D,CALCOCO1,RNF14,UFL1,NR1H3,PIAS1,LMO3,RNF4,PLPP1,RHOA,CBFB,RORA,NEDD4,TP63,RARB,PIAS2,UBA5,PGR,NCOA1,DNAJA1,ESR1,HDAC6,SIRT1,JAK2,DDX17,RBFOX2,EP300,BMP7,RHOXF1,AXIN1,UBE2I,TRIP4,UBR5,CCNE1,DDX5,UFSP2,PPARGC1A,VDR,CNOT2,RWDD1,PPARD,NR3C1,UBE3A,FOXP1,KDM3A,FHL2,PARK7,HDAC1,ARID1A,TCF21,NR4A3,GPAM,UFM1,NR2C1,CRY2,DDX54,NR4A1,NCOA3,PMEPA1,SCGB2A1,CNOT1,BMP4,MED1,THRA,NR1D…	PPP5C,PPARG,ESR2,CALR	NCOA1,SIRT1,DDX17,EP300,AXIN1,FOXP1,KDM3A,NCOA3,PMEPA1,FOXA1,THRB,DAB2,RUNX1,NR2F6,PGRMC2,PAQR8,NR2C2,ZBTB7A,PER1,PPARA,NCOR2,EGLN2
GO_REGULATION_OF_MACROAUTOPHAGY	GO:0016241	161	Down	3.2902073413895066e-4	0.021318274463692697	1	POLDIP2,DCN,CAPN1,RB1CC1,RRAGD,IFT88,ATP6V0A1,CLEC16A,PHF23,ATP6V1H,VPS13D,USP36,GNAI3,TBC1D25,VPS35,NEDD4,PRKACA,TIGAR,SESN1,RRAGB,SNX5,SPTLC1,EXOC1,SCFD1,HDAC6,WAC,SIRT1,SH3GLB1,HMOX1,MTMR3,ATP6V1D,SPTLC2,HIF1A,CHMP4B,PIM2,MAPK3,NPRL3,TSC2,RIPK2,BNIP3L,CDC37,NOD1,RHEB,PRKAG2,MAPK8,TBC1D12,IFT20,LAMTOR3,GAPDH,PRKAB1,EPM2A,ATP6V0E1,NPRL2,ATP6V1A,PIKFYVE,HTRA2,RAB3GAP1,ATP6V1B1,QSOX1,LAMTOR2,MFN2,…	UCHL1,PRKAG1	RB1CC1,ATP6V0A1,WAC,SIRT1,PIM2,MAPK3,TBC1D12,RAB3GAP2,PIK3CA,PRKAA1,RUBCN,GPSM1,NRBP2,LAMTOR4,SMURF1,TRIM13
GO_B_CELL_MEDIATED_IMMUNITY	GO:0019724	133	Up	3.327239847774465e-4	0.021337335628965403	11	BTK,ERCC1,CD74,POU2F2,C6,PARP3,TP53BP1,BCL3,TFRC,FCGR2B,TBX21,MLH1,UNG,IL4R,THOC1,RIF1,PTPRC,MSH2,CD40,SLA2,TLR8,CD40LG,NBN,FCER2,IL27RA,TGFB1,C5,EXOSC3,C1QBP,SUPT6H,HPX,CD81,TCIRG1,PTPN6,RNF8,CCR6,C7,BCL6,MSH6,MAD2L2,CD46,TNFSF4,CLU,IL13RA2,C4BPA,C4BPB,C3,FGL2,FOXJ1,NDFIP1,SWAP70,IL10,C1RL,CD27,GCNT3,BCL10,XCL1,SUSD4,HSPD1,SERPING1,CD226,BATF,C8A,PAXIP1,FCER1G,C1QC,C1R,TNFSF13,PRKCD,RNF168,C2,ST…	BTK,UNG,MSH2,CD40LG,C7,FOXJ1,XCL1,TNFSF13,CFI,IGLV1-51,IGLV1-40,TRBC2,IGHD,IGHV3-48,TNF,IGKV1-39,IGLL5	IL4R
GO_PHOSPHATIDYLCHOLINE_BIOSYNTHETIC_PROCESS	GO:0006656	34	Down	3.3499276266869577e-4	0.021337335628965403	1	SLC44A1,CSNK2A2,STARD7,ACHE,CHKB,CSNK2A1,LPIN2,CHKA,CHPT1,APOA1,FABP3,RAB38,ACSL3,SLC44A2,SLC27A1,LPIN3,PEMT,CEPT1,LPIN1,SLC44A5,PCTP,SLC44A3,LPCAT1,ABHD3,GPAT4,PCYT1A,CAPN2,CDS1,FABP5,MFSD2A,SLC44A4,CSNK2B,LCAT,STARD10		SLC44A1,ACHE,CHKA,LPIN1,LPCAT1,GPAT4,STARD10
GO_GLUCOSE_IMPORT	GO:0046323	48	Down	3.4103949281691565e-4	0.021539939731192757	4	ADIPOR2,IGF1,MEF2A,CLTCL1,SIRT6,OSBPL8,SORBS1,AKT2,GSK3A,GRB10,PRKAG2,RPS6KB1,SLC1A2,CREBL2,C2CD5,MAPK14,NFE2L2,STXBP3,RAP1A,RHOQ,RTN2,ARPP19,SESN2,SORT1,APPL2,AKT1,CAPN10,PIK3R1,GPC3,SLC25A27,PID1,APPL1,HK2,PEA15,PRKCI,KLF15,TSC1,RAB4B,IRS1,ASPSCR1,PLA2G1B,INSR,PTPN11,ITLN1,SLC2A4,IRS2,ENPP1,TNF	GPC3,TNF	RPS6KB1,RHOQ,ARPP19,HK2,INSR,IRS2
GO_REGULATION_OF_PEPTIDYL_THREONINE_PHOSPHORYLATION	GO:0010799	41	Down	3.4426387721756886e-4	0.021562394176393728	1	SIRT2,UBE2K,MAPK1,BMP7,SMAD7,AXIN1,CEMIP,RIPK2,TGFB1,GSK3A,CADM4,PRKAG2,PPP2R5D,WNT5A,EIF4G1,TRIM6,INPP5K,CHI3L1,CAB39,SPRY2,TRPC6,EGF,RPTOR,APP,CALM2,DGKQ,PARD3,TNKS1BP1,DMTN,CALM3,STOX1,SPRED1,PLK1,DDIT4,AZU1,SPHK1,SPRED3,WNK3,SPRED2,CALM1,S1PR2	TRIM6,TRPC6	SMAD7,AXIN1,CAB39,PARD3,TNKS1BP1,SPRED2
GO_POSITIVE_REGULATION_OF_CELLULAR_BIOSYNTHETIC_PROCESS	GO:0031328	1588	Down	3.5107431559522204e-4	0.021684872032920088	1	NFYA,PLXND1,CD38,KDM1A,DVL2,DHX33,CREBBP,KMT2E,ZFX,CX3CL1,KDM7A,ETV1,DBF4,PAF1,TEAD3,E2F2,SS18L2,NFIX,PKD1,MED24,POMT2,MLXIPL,CD4,AKAP8L,WIZ,DCN,TYROBP,BRCA1,MBTPS2,ELOVL5,CALCOCO1,PSMC4,RNF14,DDX11,SLC30A9,YAF2,WAS,IGF1,SLC11A1,WWTR1,PRDM11,CD74,HGF,MNAT1,SAMD4A,RUNX3,RNF10,HSF2,NR1H3,KPNA6,VIM,POU2F2,TBPL1,ARNTL2,BCLAF1,HMGB3,IKZF2,ARID4A,PIAS1,MAP2K3,NSMAF,RFC1,CDH1,PNKP,MED17,BARX2,HSPA5,RSF1…	PNKP,BARX2,RFC2,CDH3,TESC,CDC7,PHF5A,ACD,FOXF1,CRX,ENG,CREB3,SOX6,RFC5,IFNG,HAND1,NCL,KLF12,CCR2,ECD,GIPC1,CDK2,SPDEF,FOXJ1,PSMC3IP,PPARG,BEX1,AGAP2,HNRNPA1,DSCC1,FGF2,ESR2,CDH13,ZNF287,CREB3L4,ABT1,RBMX,TIRAP,CDC123,PFKM,ERG,PF4,PSMC3,CD3D,ROR2,PTAFR,SIX2,ZCCHC12,ETV4,ZNF613,RHOG,NHLH2,HCLS1,NOG,TLR7,CD3E,AIF1,TNF,MPV17L2,CCL5	PLXND1,CREBBP,PKD1,CDH1,TNIP3,CDON,MAP2K4,CDK13,KLF6,LRP6,NCK2,TCF3,SREBF1,NFKB2,SRCAP,KAT6A,NCOA1,NAT14,AGO1,BAMBI,WAC,SIRT1,ABL1,DDX17,TCF20,EP300,PPM1A,YY1,NFKBIA,JAG1,SMAD7,PIM2,MAPK3,NFAT5,HAS3,AXIN1,MAZ,IKBKB,MED26,PRKD2,AKNA,FUBP3,ABCA2,TNKS2,CPEB3,LARP4B,CSF3,RPS6KB1,MED13,HDAC5,FBXW7,CAPRIN2,SRF,CNOT6,POMC,KDM3A,MEF2D,PRDM2,DR1,IRF6,FOXO3,RAB3GAP2,IRF2BPL,RHOQ,NFYB,RDH10,ZMIZ2,NCOA3,USP2…
GO_NUCLEAR_EXPORT	GO:0051168	189	Down	3.5198967376480185e-4	0.021684872032920088	4	UPF1,PKD1,AKAP8L,NUP160,RANBP3,LSG1,TPR,THOC3,ZC3H11A,RIOK2,NDC1,U2AF2,SP100,NUP133,SMG6,CPSF1,PRKACA,NUP37,GTSE1,THOC1,RAPGEF3,STRADB,GSK3B,XPO1,YTHDC1,SEH1L,RBM22,RBM27,ALKBH5,NUP50,AAAS,NUP188,POLDIP3,THOC5,RANGAP1,PPM1A,SRSF5,PABPN1,RAE1,EMD,NUTF2,NUP93,TGFB1,LZTS2,CASC3,NUP88,YWHAE,SUPT6H,DDX25,NUP98,MAGOHB,DUSP16,NUP107,CPSF6,SRSF9,SRSF3,HSPA9,NUP155,NCBP2,DNAJC27,RPS15,SRSF7,PARK7,SRSF4,SM…	HNRNPA1,CALR	UPF1,PKD1,ZC3H11A,RBM27,ALKBH5,PPM1A,PABPN1,DUSP16,DNAJC27,SMG7,ATXN1,NUP153,XPO7,CTDSPL2,RBM26,NXF1,AHCYL1,MALT1,AGFG1,POM121,SMURF1
GO_REGULATION_OF_PROTEIN_DEACETYLATION	GO:0090311	40	Down	3.5689790295008895e-4	0.021808492996527387	1	AKAP8L,SPHK2,SREBF1,KDM5A,FRY,EP300,BEX4,AKAP8,PRKD2,ZNHIT1,MAPK8,IFNG,VEGFA,BCL6,PRKAA1,NEK3,JDP2,TP53,CAMK2D,DYRK1A,SKI,PINK1,CCAR2,CTBP1,ZBTB7B,PRKAA2,UCN,NIPBL,SPRED1,FNTA,ING2,SDR16C5,TADA3,BRMS1,PRKD1,MAPT,SPRED3,LRRK2,SPRED2,C6orf89	IFNG	SREBF1,EP300,PRKD2,PRKAA1,DYRK1A,ZBTB7B,SPRED2
GO_REGULATION_OF_GLUCOSE_METABOLIC_PROCESS	GO:0010906	93	Down	3.609868780908646e-4	0.021880462707507566	1	BAD,PDK4,PDK2,CRY1,IGF1,PPP1R3F,DGAT2,PDK3,RORA,FAM3A,ACACB,TIGAR,DUSP12,C1QTNF3,NFE2L1,GSK3B,ZMPSTE24,MAEA,SORBS1,SIRT1,EP300,MLYCD,AKT2,GSK3A,KAT2A,PPARGC1A,GPLD1,KAT2B,POMC,PASK,SLC25A12,LEPR,NLN,PFKFB2,GNMT,FOXA2,NR1D1,DYRK2,ARPP19,SESN2,RGN,INPP5K,PPP1R3D,KHK,NCOA2,TP53,FOXK2,PMAIP1,IGFBP4,SIK1,AKT1,RORC,DGKQ,IGFBP3,OGT,SOGA1,FOXO1,PDK1,RANBP2,PHKG2,SLC45A3,ADIPOR1,TFF3,FOXK1,FBP1,COX11,IGF2…	KHK	SIRT1,EP300,POMC,ARPP19,OGT,MIDN,INSR,IRS2,PPARA,PPP1CB
GO_PROTEIN_LOCALIZATION_TO_ENDOPLASMIC_RETICULUM	GO:0070972	132	Down	3.775003912277941e-4	0.022698343523744804	4	SEC62,RPS20,SEC63,HSPA5,SEC61A1,RPL18,TRAM2,SEC61A2,TRAM1,RPL31,BCAP29,RPS5,RAB10,PPP1R15A,RPL6,RPLP0,KDELR3,RPL3,PMM1,SRP54,CHMP4B,VAPA,SGTA,RPS16,RPS19,KDELR1,RPL18A,SEC61B,GBF1,RPL28,RPL19,RPL34,RPS13,RPS12,RPL24,SSR3,SPCS1,RPS15,RTN4,RAB3GAP1,RPL22,RPS25,SPCS2,ANKRD13C,RAB3GAP2,SEC16B,RPL21,RPL5,RPS10,RPL23,SPCS3,RPS4Y1,RPL36,RPL27,SEC61G,RPS15A,UBAC2,OS9,KDELR2,RPL35,RPS6,RPLP1,RPS24,SRP14,P…		RTN4,RAB3GAP2,RPL23,RPS11,SEC16A,TAPT1
GO_POSITIVE_REGULATION_OF_RIG_I_SIGNALING_PATHWAY	GO:1900246	6	Down	4.127377097432702e-4	0.024620131955796976	1	PUM2,DHX58,ANKRD17,PUM1,DDX60,ZCCHC3		PUM2,PUM1
GO_DNA_TEMPLATED_TRANSCRIPTION_INITIATION	GO:0006352	207	Down	4.318310053198818e-4	0.0254396826836841	1	POLR2J,CREBBP,TEAD3,E2F2,MED24,PSMC4,WWTR1,MNAT1,NR1H3,TBPL1,BCLAF1,MED17,POLR2B,RSF1,THRAP3,TAF2,TAF11,CBFB,POLR1A,RORA,NOTCH3,TEAD2,BAZ2A,RARB,GTF3C1,PGR,RRN3,BAX,PSMC5,NAT14,ESR1,POLR2E,POLRMT,MED15,SMARCB1,POLR2F,POLR3H,PSMC6,SNW1,MAPK3,POLR2C,TAF1C,MAZ,BRF2,PIH1D1,ERCC2,MED25,MED26,POLR2I,TAF6,SETX,TFAM,UBTF,MED13,MED31,PPARGC1A,CCND1,GTF2H1,GTF2H3,VDR,CAND1,PPARD,ZNF451,CCNC,E2F3,MED23,TBP,…	BRF2,CCND1,PPARG,ESR2,PSMC3,POLR1C	CREBBP,GTF3C1,NAT14,POLRMT,MAPK3,MAZ,MED26,MED13,SRF,DR1,SOX9,TRIM28,NOTCH2,THRB,NR2F6,MAML1,NR2C2,MED14,PPARA,TAF13,NCOA6,GTF2I
GO_TRANSCRIPTION_INITIATION_FROM_RNA_POLYMERASE_II_PROMOTER	GO:0006367	168	Down	4.3461563638148176e-4	0.0254396826836841	1	POLR2J,CREBBP,TEAD3,E2F2,MED24,PSMC4,WWTR1,MNAT1,NR1H3,MED17,POLR2B,THRAP3,TAF2,TAF11,CBFB,RORA,NOTCH3,TEAD2,RARB,PGR,BAX,PSMC5,ESR1,POLR2E,MED15,POLR2F,PSMC6,SNW1,POLR2C,MAZ,ERCC2,MED25,MED26,POLR2I,TAF6,MED13,MED31,PPARGC1A,CCND1,GTF2H1,GTF2H3,VDR,CAND1,PPARD,ZNF451,CCNC,E2F3,MED23,TBP,SRF,SUB1,NR3C1,KAT2B,NRBP1,DR1,CREB1,NR4A3,TAF12,NR2C1,NR4A1,ZNF45,MED20,CDKN1A,RUNX2,SOX9,GTF2F1,MED1,THRA,NR…	CCND1,PPARG,ESR2,PSMC3	CREBBP,MAZ,MED26,MED13,SRF,DR1,SOX9,TRIM28,NOTCH2,THRB,NR2F6,MAML1,NR2C2,MED14,PPARA,TAF13,GTF2I
GO_VACUOLAR_TRANSPORT	GO:0007034	130	Down	4.3663106255924016e-4	0.0254396826836841	4	M6PR,LAMP2,VPS41,GRN,CLEC16A,ZFYVE16,VPS13D,FAM160A2,USE1,AP3D1,VPS35,NEDD4,TSG101,CACNG4,RAB7A,CHMP2B,CHMP5,HOOK2,HMGXB4,VTI1B,CHMP4B,NDFIP2,MGRN1,MON1B,NAGPA,VPS18,SNX16,LEPROTL1,DENND3,TMEM106B,GOSR2,HSPA8,GNPTAB,ARSB,CHMP3,TRAK2,VPS4B,CLU,CCDC91,LRP1,VAMP7,BECN1,ATG14,VPS13C,CHMP2A,CHMP1A,RBSN,VPS25,NDFIP1,VPS4A,AP3B1,SORT1,HOOK1,TGFBRAP1,GCC2,SCYL2,VPS36,BIN1,KIF13A,SORL1,SPTBN5,SCARB2,VPS33…	SORL1	LAMP2,VPS41,VPS18,SNX16,DENND3,RHOB,TRAPPC8,DTX3L,GAK,TRAK1,LAMP1,SMURF1
GO_ACTIVIN_RECEPTOR_SIGNALING_PATHWAY	GO:0032924	30	Down	4.4097575115201784e-4	0.025495182658912048	1	ZC3H3,FGF10,FSTL3,FKBP1A,SMAD7,FGF9,TGFBR1,ACVR2B,ACVR1,TGIF2,ACVR2A,INHBA,ACVR1C,MEN1,FST,ACVR1B,ACVRL1,SKI,INHBB,TGFBR2,CITED2,DACT2,SHH,SMAD3,LEMD3,SMAD2,DAND5,MAGI2,BMPR2,CSNK2B		SMAD7,ACVR1B,SMAD3,BMPR2
GO_PROTEIN_K29_LINKED_DEUBIQUITINATION	GO:0035523	4	Down	4.454990081881734e-4	0.02556008050032299	1	ZRANB1,USP13,TNFAIP3,YOD1		TNFAIP3,YOD1
GO_HISTONE_METHYLATION	GO:0016571	115	Down	4.577363837045529e-4	0.02585765799009577	1	KDM1A,KMT2E,PAF1,JARID2,BRCA1,ARID4A,ARID4B,KMT2C,PRDM6,EED,RIF1,ATRX,MECOM,DNMT3B,SIRT1,SETD1A,SMARCB1,TTLL12,PRMT5,SNW1,SUV39H1,CTCF,SETD6,PIH1D1,DOT1L,FBL,EZH2,KDM4C,GATA3,EZH1,SUPT6H,KMT5B,PRDM4,PRMT8,PHF1,KDM3A,ASH1L,PRDM2,RLF,RBBP5,KMT2A,MYB,PHF19,PRMT1,ASH2L,DNMT1,ZNF304,PRMT7,KMT5C,DYDC2,MEN1,PWP1,SETDB2,RTF1,TET1,PRDM5,SETD1B,WDR61,SMAD4,BRD4,CARM1,PRDM16,MTF2,SETDB1,SMYD2,SETD7,KDM6A,OG…		JARID2,SIRT1,TTLL12,KDM3A,PRDM2,SMAD4,BRD4,PRDM16,KDM6A,OGT,AUTS2,WDR82,ZNF335,MLLT6
GO_EPITHELIAL_TO_MESENCHYMAL_TRANSITION	GO:0001837	115	Down	4.585986485600762e-4	0.02585765799009577	3	FUZ,WWTR1,PHLDB1,SNAI2,HGF,STRAP,CUL7,FOXC1,SERPINB3,FGFR2,TGFBR3,LRP6,TCOF1,CLASP1,GSK3B,WNT11,TGFB2,BAMBI,DDX17,HIF1A,BMP7,JAG1,FAM83D,SMAD7,RGCC,TGFB1,HPN,EZH2,TGFBR1,AKNA,ENG,PBLD,DDX5,COL1A1,MDK,GCNT2,BMP5,PPP2CA,WNT5A,EPB41L5,ACVR1,RTN4,LOXL3,TRIM62,MAD2L2,KLHL12,TGFB3,MSX2,GLIPR2,SNAI1,BMP4,SOX9,IL1B,FOXA2,BMP2,OVOL2,ELL3,FOXA1,OLFM1,TRIM28,LOXL2,HEY2,IL6,NKX2-1,DAB2IP,SDCBP,LEF1,TGFB1I1,S…	ENG,TIAM1,NOG	LRP6,BAMBI,DDX17,JAG1,SMAD7,AKNA,RTN4,SOX9,FOXA1,TRIM28,SMAD4,DAB2,SMAD3,VASN,BCL9L
GO_BROWN_FAT_CELL_DIFFERENTIATION	GO:0050873	31	Down	4.610066751826547e-4	0.02585765799009577	3	ADRB1,PTGS2,ITGA6,SIRT1,ZNF516,PPARGC1A,TRPV4,MAPK14,RGS2,ALDH6A1,ARL4A,FTO,NUDT7,PRDM16,DUSP10,PLAC8,HNRNPU,ZBTB7B,NAPEPLD,PEX11A,ADRB2,FABP4,LRG1,CEBPB,BNIP3,METRNL,SLC2A4,LAMB3,ERO1A,MTOR,CEBPA		SIRT1,PRDM16,DUSP10,ZBTB7B,LAMB3,CEBPA
GO_PEPTIDYL_SERINE_MODIFICATION	GO:0018209	262	Down	4.737187220755916e-4	0.026373851223112196	1	PKD1,MLXIPL,DYRK4,DCN,CLK1,HGF,CD44,PRKCH,VRK2,BAK1,MAPK9,FNIP2,ATP2B4,WNK1,HIPK2,PKN2,PRKCQ,PRKCZ,ROCK1,PDK3,MAST4,PFN2,CSNK2A2,NCK2,PRKACA,MARK2,PTGS2,MAP3K13,MARK3,ARAF,MKNK1,RAPGEF3,HSP90AA1,GSK3B,MAST2,BAX,NLK,AURKA,MAPKAPK5,NOS1,CLSPN,HDAC6,SH2D3C,IL11,HSP90AB1,CDC7,MAST3,MKNK2,OSM,MAPK1,PPM1F,PDGFB,GALNT16,VRK1,RPS6KA5,SGK2,STK4,RASSF2,CSNK2A1,SMAD7,NAA10,MAPK3,AXIN1,SGK3,RIPK2,IKBKB,MAP4K…	DYRK4,CDC7,SGK2,MAP4K1,IFNG,MAPKAP1,TRIM6,CDK2,HCLS1,TNF	PKD1,WNK1,MAST4,NCK2,MAP3K13,MARK3,NLK,MKNK2,SMAD7,MAPK3,AXIN1,IKBKB,DMPK,PRKD2,CSF3,RPS6KB1,CAPRIN2,PIK3CA,MAP3K10,PRKAA1,CAB39,ARRB1,GALNT1,TLK2,TNKS1BP1,DYRK1A,BRAF,MAPKAPK2,PAQR3,HIPK1,RICTOR,PRKCE,TNKS,RPS6KA3,CSNK1E
GO_CELLULAR_GLUCOSE_HOMEOSTASIS	GO:0001678	110	Down	4.8715762244503665e-4	0.02671237945901437	9	GCLC,CFTR,BAD,BAIAP3,NADK,MLXIPL,GCLM,CYBA,PHPT1,PDK3,NUCKS1,PRKACA,SRI,CPB2,AACS,OXCT1,NOX4,ICAM1,SIRT1,SMARCB1,LRP5L,LGALS1,XBP1,HIF1A,PCK2,CDK16,STX4,PIH1D1,PIK3R2,RAB11FIP2,PPP3CB,PPARGC1A,GPLD1,SRF,SLC29A1,HMGCR,STXBP3,RAP1A,KLF7,HMGN3,WDR35,GPR68,FKBP1B,ENY2,PIK3CA,LRP1,SOX4,FOXA2,NR1D1,SMARCA4,TRPM4,ZNF236,RAF1,PRKAA1,SERPINF1,MEN1,RAB11FIP5,RAC1,TRA2B,ARRB1,PPP3CA,IGF1R,POLG,FOXK2,MPC2,PI…	SERPINF1,ADCY8,TIAM1,HK3	CFTR,SIRT1,SRF,PIK3CA,PRKAA1,RAC1,ARRB1,IGF1R,HK2,PRKCE,IRS2
GO_P38MAPK_CASCADE	GO:0038066	39	Down	4.90021163946324e-4	0.02671237945901437	1	HGF,MAP2K3,DLG1,PHLPP1,CYLD,MAP3K4,EZR,GADD45B,SASH1,MAPK14,VEGFA,GADD45A,DUSP1,IL1B,BMP2,PRMT1,ZFP36,GADD45G,PTPN22,DAB2IP,MINK1,DUSP10,MFHAS1,XDH,NCF1,EMC10,MAPKAPK2,ZC3H12A,RELL2,ULK4,LGALS9,SPHK1,PER1,RELL1,ZFP36L1,MAP3K5,MAP3K3,PJA2,AGER	ULK4	DLG1,GADD45G,DUSP10,MFHAS1,MAPKAPK2,ZC3H12A,PER1,MAP3K5
GO_MIRNA_METABOLIC_PROCESS	GO:0010586	24	Down	4.904614642554527e-4	0.02671237945901437	1	RC3H2,KHSRP,AGO1,DDX17,DICER1,NFKB1,DROSHA,AGO2,XPO5,DGCR8,RAN,AGO4,RC3H1,PNPT1,TARBP2,PARN,DIS3L2,ZC3H12A,RELA,HRAS,PRKRA,BCDIN3D,SND1,TRIM71		AGO1,DDX17,ZC3H12A
GO_NUCLEAR_TRANSPORT	GO:0051169	320	Down	5.028983153094395e-4	0.02719268876162408	4	UPF1,PKD1,AKAP8L,RGPD5,KPNA6,NUP160,RANBP3,CDH1,LSG1,GEMIN8,TPR,THOC3,PPP1R12A,ZC3H11A,RIOK2,NDC1,U2AF2,TNPO3,DDX20,IPO5,SP100,HYAL2,NUP133,NEDD4,SMG6,CPSF1,PRKACA,PTGS2,NUP37,GTSE1,THOC1,RAPGEF3,PSEN1,STRADB,GEMIN5,GSK3B,XPO1,TNPO1,YTHDC1,SEH1L,IPO11,RBM22,MAVS,RBM27,ALKBH5,GEMIN2,NUP50,AAAS,NUP188,RAB18,SNRPD3,MAPK1,ANKRD54,POLDIP3,THOC5,RANGAP1,PPM1A,SRSF5,PABPN1,NFKBIA,RAE1,FERMT1,NXT2,EMD,FG…	IFNG,HNRNPA1,SIX2,PKIA,CALR,HCLS1,PRKAG1	UPF1,PKD1,RGPD5,CDH1,ZC3H11A,RBM27,ALKBH5,PPM1A,PABPN1,NFKBIA,DUSP16,CBLB,DNAJC27,SMG7,TARDBP,ATXN1,NUP153,RPL23,XPO7,TRIM28,IPO8,RANBP6,CTDSPL2,RBM26,NXF1,ZC3H12A,SMAD3,AHCYL1,MALT1,AGFG1,JUP,GEMIN4,PTTG1IP,KPNA4,POM121,NF1,SMURF1
GO_CELLULAR_RESPONSE_TO_HORMONE_STIMULUS	GO:0032870	538	Down	5.259765961734596e-4	0.02823742926314087	6	GCLC,CFLAR,TFPI,FKBP4,PDK4,PRKAR2B,PDK2,BAIAP2L1,ADIPOR2,CRY1,FYN,PIK3C2A,PPP5C,BRCA1,KDM5D,CALCOCO1,RNF14,UFL1,CPS1,ABCC2,GCLM,NR1H3,ATP6V0A1,PIAS1,TNC,ATP6V1H,HDAC9,LMO3,ARID1B,BCAR1,CYBA,ATP2B4,GNA15,RNF4,PRKCQ,FECH,PLPP1,PKM,RHOA,PRKCZ,ROCK1,CBFB,HDAC4,NUCKS1,RORA,NEDD4,ASNS,ATP2B1,ATP6AP1,PRKACA,SREBF1,TP63,RARB,ACTN2,PIAS2,ADCY2,GNB1,EDN1,CEACAM1,MEF2C,UBA5,AACS,PGR,GSK3B,REST,GSTP1,NCOA1,R…	PPP5C,HDAC9,FECH,PLOD3,PPARG,SERPINF1,SORL1,ESR2,PRKACB,ADCY8,KIT,CALR,PRKAR1B,AIF1	CFLAR,ATP6V0A1,TNC,SREBF1,GNB1,NCOA1,GNA11,SIRT1,DDX17,EP300,AXIN1,RPS6KB1,PPP1R9B,HDAC5,GAB1,PRLR,FOXP1,KDM3A,FOXO3,KLF9,RHOQ,ADCY7,PIK3CA,NCOA3,PMEPA1,FOSB,STAT5A,FOXA1,JUND,PRKAA1,LPIN1,TBC1D4,CPEB2,IGF1R,GATA6,WDTC1,OGT,UGCG,EIF4EBP2,THRB,AKR1C2,ACSL1,DAB2,GNAQ,RUNX1,NR2F6,ZBTB7B,ADCY9,PGRMC2,NSMF,AHCYL1,PAQR8,INSR,PRKCE,BAIAP2,NR2C2,ZBTB7A,PER1,FOXO4,SOCS3,SP1,IRS2,PPARA,NCOR2,EGLN2
GO_POSITIVE_REGULATION_OF_GLUCOSE_METABOLIC_PROCESS	GO:0010907	30	Down	5.312143323557849e-4	0.028247457531385432	1	IGF1,DGAT2,SORBS1,SIRT1,AKT2,KAT2A,PPARGC1A,GPLD1,KAT2B,SLC25A12,DYRK2,ARPP19,RGN,PMAIP1,AKT1,FOXO1,PHKG2,SLC45A3,IGF2,DDB1,IRS1,INSR,PTPN2,EPM2AIP1,IRS2,PPARA,WDR5,SRC,PPP1R3E,PPP4R3B		SIRT1,ARPP19,INSR,IRS2,PPARA
GO_CELLULAR_MACROMOLECULE_CATABOLIC_PROCESS	GO:0044265	1054	Down	5.336800119021729e-4	0.028247457531385432	1	GCLC,ANKIB1,CDC27,UPF1,RHBDD2,FBXL3,LAMP2,OSBPL7,AP2B1,RHBDF1,MYLIP,PSMB1,PKD1,RPS20,CSDE1,UBE3C,POMT2,HFE,RNF216,PSMC4,NUB1,RNF14,DNASE1L1,UFL1,SLC11A1,WWTR1,ZRANB1,SAMD4A,RNH1,UBR2,VIM,RNASET2,TNFRSF1B,ZCCHC8,UBA6,PIAS1,RNF19A,GABARAPL2,CUL3,USP2,EDC4,CLEC16A,PSMA4,AP2S1,CUL7,HSPA5,USP28,ERCC8,NEDD4L,JKAMP,MAPK9,HERPUD1,MRTO4,ANAPC4,THRAP3,CUL1,USP36,PUM2,USP13,YBX3,RPL18,GPC1,RNF4,CASP8,HIPK2,…	RNF216,CDC23,PSMA6,POP1,FBXO5,HBS1L,UCHL5,ERI3,GIPC1,CDK2,PPT1,PCYOX1L,TIRAP,DCP1B,UCHL1,FBXL18,TNFSF13,SPATA18,PSMC3,C17orf97,GET4,PANO1	ANKIB1,UPF1,FBXL3,LAMP2,RHBDF1,MYLIP,PKD1,CUL3,PUM2,PSME4,LNX1,TNRC6C,ALKBH5,AGO1,WAC,SIRT1,SMAD7,N4BP1,AXIN1,USP31,UBE2W,PPP2CB,DENND3,ABCA2,CPEB3,FBXW7,CBL,CNOT6,PCYOX1,EPHA4,FBXO2,SMG7,TNFAIP3,TARDBP,RBBP6,USP22,RPL23,APOE,HELZ2,PUM1,ARRB1,FBXO11,CNOT6L,FURIN,RPS11,SPOPL,RNF217,TLK2,OGT,TNKS1BP1,RNF144A,AMN1,USP12,PAN3,DAB2,USP43,USP25,ZER1,MAPKAPK2,DTX3L,ZC3H12A,USP49,FBXO33,ARIH1,CUL5,PDCD6I…
GO_REGULATION_OF_PROTEASOMAL_PROTEIN_CATABOLIC_PROCESS	GO:0061136	171	Down	5.389793550746505e-4	0.028285364256627255	1	GCLC,ANKIB1,OSBPL7,RHBDF1,PKD1,HFE,PSMC4,NUB1,RNF14,UFL1,PIAS1,RNF19A,GABARAPL2,CLEC16A,MAPK9,HERPUD1,USP13,ATXN3,SIRT2,ERLEC1,TRIB2,PRKACA,CHFR,DERL2,ARAF,LAMP3,UBE2K,SENP1,OPHN1,KEAP1,PSEN1,NFE2L1,GSK3B,AURKA,EDEM2,PSME1,WAC,TREM2,HSP90AB1,DERL3,RBX1,PSMC1,PSME2,TRIB3,USP14,SMAD7,PSMD10,FMR1,N4BP1,STUB1,RNF40,SGTA,GSK3A,CAV1,DVL1,FBXW7,USP5,BAG2,CSNK1A1,PSMD14,SUMO1,NFE2L2,PARK7,RNF19B,UCHL5,RA…	UCHL5,GIPC1,PANO1	ANKIB1,RHBDF1,PKD1,WAC,SMAD7,N4BP1,FBXW7,APOE,RNF217,TLK2,OGT,RNF144A,DAB2,USP25,ZER1,ARIH1,TRIB1,YOD1,USP7,CSNK1E,CEBPA,F8A3
GO_POSITIVE_REGULATION_OF_NUCLEOCYTOPLASMIC_TRANSPORT	GO:0046824	59	Down	5.41922891558585e-4	0.028285364256627255	1	CDH1,TPR,RIOK2,IPO5,HYAL2,NEDD4,PRKACA,PTGS2,GTSE1,RAPGEF3,PSEN1,GSK3B,RBM22,MAVS,RBM27,MAPK1,PPM1A,EMD,NUTF2,UBR5,TGFB1,PIK3R2,GLI3,YWHAE,ZPR1,IFNG,CPSF6,MAPK14,ECT2,NCBP2,NRDE2,TARDBP,KHDRBS1,IL1B,TRIM28,RAN,XPO4,CAMK1,MDM2,DHX9,ANP32B,CTDSPL2,RBM26,TP53,PIK3R1,TCF7L2,BAG3,ZC3H12A,PRKCD,SHH,SMAD3,HDAC3,JUP,SFN,DMAP1,HCLS1,GAS6,FLNA,EFCAB7	IFNG,HCLS1	CDH1,RBM27,PPM1A,TARDBP,TRIM28,CTDSPL2,RBM26,ZC3H12A,SMAD3,JUP
GO_NEGATIVE_REGULATION_OF_TRANSFORMING_GROWTH_FACTOR_BETA1_PRODUCTION	GO:0032911	5	Down	5.504152898338482e-4	0.02853049185097381	1	TYROBP,LAPTM4B,FURIN,GATA6,CD2AP		FURIN,GATA6
GO_MUSCLE_HYPERTROPHY	GO:0014896	68	Down	5.578038758143345e-4	0.02871543788096259	3	JARID2,IGF1,TNFRSF1B,MYOC,CYBA,ATP2B4,CTDP1,MAP2K4,TNFRSF1A,ROCK1,HDAC4,MEF2A,LMCD1,EDN1,MEF2C,SLC9A1,YY1,HAMP,GSK3A,MTPN,EZH2,GLRX3,CAMTA2,IGFBP5,ERRFI1,RGS2,NR4A3,BECN1,PIN1,PARP2,ROCK2,IL6ST,P2RX4,HEY2,AGT,CDK9,PDE5A,PPP3CA,GATA6,SMAD4,PARP1,CAMK2D,NOTCH1,PAK1,FOXO1,AKAP6,PRKCA,SORBS2,TTN,TIAM1,TRIM63,PDE9A,G6PD,LMNA,PDLIM5,KLF15,PI16,SMAD3,PTK2,AKAP13,TCAP,ATP2A2,AGTR2,PPARA,HDAC2,DDX39B,MTOR…	TIAM1	JARID2,CTDP1,MAP2K4,YY1,GATA6,SMAD4,SMAD3,PPARA
GO_PHOTOPERIODISM	GO:0009648	23	Down	5.811929656439628e-4	0.029681869722182185	12	FBXL3,CRY1,USP2,PER3,CRTC1,NMU,ID2,CRY2,PER2,BHLHE40,CLOCK,PML,TP53,SIK1,AGRP,NR2F6,PPP1CA,RBM4B,RBM4,PER1,MTA1,PPP1CC,PPP1CB		FBXL3,PER2,NR2F6,PER1,PPP1CB
GO_PROTEIN_MODIFICATION_BY_SMALL_PROTEIN_REMOVAL	GO:0070646	259	Down	5.847385337089892e-4	0.029681869722182185	1	CFTR,PSMB1,BRCA1,PSMC4,ZRANB1,BIRC3,USP2,PSMA4,USP28,TNIP3,USP36,USP13,ATXN3,RHOA,OTUD5,PSME4,POLB,UBE2D1,ACTB,SART3,USP33,ITCH,SENP1,KEAP1,CYLD,USP40,ATXN7L3,PSMC5,UIMC1,OTUB2,USP48,ESR1,PSME1,CLSPN,PSMD5,PSMD8,JOSD1,TAB1,EP300,PSMC6,PSMA3,HIF1A,PSMC1,PSMB5,YY1,PSMA6,NFKBIA,PSME2,PSMA7,ACTR5,USP14,SMAD7,PSMD10,USP11,PSMD7,USP10,USP31,CCP110,BABAM1,TFPT,USP42,PSMA2,TGFBR1,DDX58,GATA3,PSMD3,PSMD11…	PSMA6,UCHL5,UCHL1,CDC25A,PSMC3,INO80E	CFTR,BIRC3,TNIP3,OTUD5,PSME4,EP300,YY1,NFKBIA,SMAD7,USP31,IFIH1,TNFAIP3,USP22,TRAF3,SMAD4,ASXL2,OGT,USP12,OTULIN,USP43,USP25,ATXN7,ZC3H12A,OTUD4,USP49,OTUD1,SMAD3,NFRKB,TADA2B,YOD1,FOXO4,USP7,MDM4
GO_CELLULAR_RESPONSE_TO_PEPTIDE_HORMONE_STIMULUS	GO:0071375	252	Down	5.884245062007911e-4	0.029681869722182185	6	GCLC,CFLAR,PDK4,PRKAR2B,PDK2,BAIAP2L1,FYN,PIK3C2A,CPS1,ATP6V0A1,ATP6V1H,HDAC9,ARID1B,BCAR1,CYBA,PRKCQ,PKM,PRKCZ,ROCK1,NUCKS1,ATP2B1,ATP6AP1,PRKACA,SREBF1,ACTN2,ADCY2,EDN1,CEACAM1,GSK3B,GSTP1,RAB10,PXN,SLC9A1,OSBPL8,CDC6,SORBS1,CDC5L,SIRT1,JAK2,XBP1,RANGAP1,ATP6V1D,SRSF5,APEX1,PCK2,TRIB3,LPIN2,TSC2,EEF2K,CSK,ZNF106,CA2,AKT2,JAK3,PIK3R2,GSK3A,ATP6V0A4,CAV2,CAV1,GRB10,RARRES2,KANK1,RPS6KB1,HDAC5,PRK…	HDAC9,PPARG,SORL1,PRKACB,ADCY8,PRKAR1B	CFLAR,ATP6V0A1,SREBF1,SIRT1,RPS6KB1,HDAC5,GAB1,PRLR,FOXO3,RHOQ,ADCY7,PIK3CA,STAT5A,PRKAA1,LPIN1,TBC1D4,CPEB2,IGF1R,WDTC1,OGT,EIF4EBP2,ZBTB7B,ADCY9,AHCYL1,INSR,BAIAP2,FOXO4,SOCS3,SP1,IRS2
GO_REGULATION_OF_GLUCONEOGENESIS	GO:0006111	37	Down	6.062193413104178e-4	0.030375630461927337	1	PDK2,CRY1,DGAT2,FAM3A,C1QTNF3,MAEA,SIRT1,EP300,KAT2A,PPARGC1A,KAT2B,LEPR,NLN,GNMT,NR1D1,ARPP19,SESN2,FOXK2,SIK1,DGKQ,OGT,SOGA1,FOXO1,RANBP2,FOXK1,FBP1,DDB1,MST1,PTPN2,CLK2,PGP,PPARA,WDR5,SDHAF3,FAM3C,SLC35B4,PPP4R3B		SIRT1,EP300,ARPP19,OGT,PPARA
GO_NEGATIVE_REGULATION_OF_NOTCH_SIGNALING_PATHWAY	GO:0045746	34	Down	6.124846449194238e-4	0.030478524626968827	1	NOTCH3,CBFA2T2,TSPAN15,NFKBIA,BMP7,JAG1,LFNG,NEURL1,FBXW7,BCL6,DLL4,CHAC1,HEY2,ARRB1,EGF,RITA1,AKT1,EGFR,MMP14,GDPD5,HEY1,METTL3,HIF1AN,DLK2,EGFL7,ZBTB7A,GATA2,SLC35C1,JAG2,ARRDC1,WWP2,NRARP,YTHDF2,DLL1		CBFA2T2,NFKBIA,JAG1,FBXW7,ARRB1,MMP14,ZBTB7A
GO_REGULATION_OF_EPITHELIAL_CELL_PROLIFERATION_INVOLVED_IN_LUNG_MORPHOGENESIS	GO:2000794	7	Down	6.16383148390003e-4	0.030478524626968827	3	FGFR2,CDC42,SRSF6,SOX9,FOXP2,FGF7,NFIB		SOX9,NFIB
GO_DOUBLE_STRAND_BREAK_REPAIR_VIA_BREAK_INDUCED_REPLICATION	GO:0000727	11	Up	6.321055401821731e-4	0.031051668235354334	1	MCM2,MCM6,CDC45,CDC7,MCM5,MCM4,MCM3,GINS2,GINS4,MCM7,MUS81	CDC7,GINS2,GINS4
GO_HORMONE_MEDIATED_SIGNALING_PATHWAY	GO:0009755	176	Down	6.537793416047224e-4	0.031907828126630476	1	FKBP4,ADIPOR2,CRY1,PPP5C,BRCA1,KDM5D,CALCOCO1,RNF14,UFL1,NR1H3,PIAS1,LMO3,RNF4,PLPP1,RHOA,CBFB,RORA,NEDD4,TP63,RARB,PIAS2,UBA5,PGR,NCOA1,DNAJA1,ESR1,HDAC6,SIRT1,JAK2,DDX17,RBFOX2,EP300,BMP7,RHOXF1,AXIN1,UBE2I,TRIP4,UBR5,CCNE1,DDX5,UFSP2,PPARGC1A,VDR,CNOT2,RWDD1,PPARD,PRLR,NR3C1,UBE3A,FOXP1,KDM3A,FHL2,PARK7,HDAC1,ARID1A,TCF21,NR4A3,GPAM,UFM1,NR2C1,CRY2,DDX54,NR4A1,NCOA3,PMEPA1,SCGB2A1,CNOT1,BMP4,M…	PPP5C,PPARG,ESR2,CALR	NCOA1,SIRT1,DDX17,EP300,AXIN1,PRLR,FOXP1,KDM3A,NCOA3,PMEPA1,FOXA1,THRB,ACSL1,DAB2,RUNX1,NR2F6,PGRMC2,PAQR8,NR2C2,ZBTB7A,PER1,PPARA,NCOR2,EGLN2
GO_CELLULAR_RESPONSE_TO_STEROID_HORMONE_STIMULUS	GO:0071383	205	Down	6.659979059707651e-4	0.032161936659927524	6	CFLAR,TFPI,FKBP4,CRY1,PPP5C,BRCA1,KDM5D,CALCOCO1,RNF14,UFL1,ABCC2,NR1H3,PIAS1,LMO3,RNF4,FECH,PLPP1,RHOA,CBFB,RORA,NEDD4,ATP2B1,TP63,RARB,PIAS2,EDN1,UBA5,PGR,REST,GSTP1,NCOA1,DNAJA1,DNMT3B,ICAM1,TFAP4,ESR1,HDAC6,SIRT1,JAK2,DDX17,RBFOX2,EP300,PCK2,BMP7,RHOXF1,AXIN1,UBE2I,TRIP4,UBR5,CCNE1,URI1,RPS6KB1,DDX5,UFSP2,PPARGC1A,VDR,CNOT2,RWDD1,ADTRP,PPARD,NR3C1,UBE3A,FOXP1,KDM3A,FHL2,ERRFI1,PARK7,HDAC1,ARI…	PPP5C,FECH,PPARG,SERPINF1,ESR2,CALR	CFLAR,NCOA1,SIRT1,DDX17,EP300,AXIN1,RPS6KB1,FOXP1,KDM3A,KLF9,NCOA3,PMEPA1,FOXA1,THRB,DAB2,RUNX1,NR2F6,PGRMC2,PAQR8,NR2C2,ZBTB7A,PER1,PPARA,NCOR2,EGLN2
GO_NOTCH_SIGNALING_PATHWAY	GO:0007219	151	Down	6.858715170841431e-4	0.032161936659927524	1	PLXND1,CREBBP,CNTN1,SNAI2,FOXC1,EPN1,SPEN,YBX1,FGF10,SEL1L,EPN2,TP63,LLGL2,NLE1,NOTCH3,CBFA2T2,ITCH,SLC35C2,PSEN1,DTX2,TGFB2,IFT74,TSPAN15,MFNG,EP300,SNW1,NFKBIA,BMP7,POFUT1,JAG1,MIB1,NKAP,FCER2,RPS19,ETV2,CDK6,LFNG,NEURL1,ZMIZ1,TSPAN14,FBXW7,DTX4,MDK,CDKN1B,PERP,GMDS,WWC1,BCL6,KAT2B,PDCD10,HES1,STAT1,AAK1,CD46,APH1A,ITGB1BP1,GOT1,TBX2,SNAI1,SOX9,BMP2,DLGAP5,DLL4,CHAC1,FOXA1,LLGL1,NR0B2,POSTN,CNT…	MFNG,KIT	PLXND1,CREBBP,SPEN,LLGL2,CBFA2T2,EP300,NFKBIA,JAG1,MIB1,TSPAN14,FBXW7,PERP,SOX9,FOXA1,NOTCH2,ARRB1,ADAM10,MMP14,MAML1,ELF3,DTX3L,ZBTB7A,CEBPA
GO_DESMOSOME_ORGANIZATION	GO:0002934	9	Down	6.88032003673189e-4	0.032161936659927524	5	SNAI2,DSG2,PKP2,DSP,PERP,GRHL1,PRKCA,JUP,PKP3		DSG2,DSP,PERP,GRHL1,JUP
GO_REGULATION_OF_CHOLESTEROL_EFFLUX	GO:0010874	21	Down	6.892982444789357e-4	0.032161936659927524	4	PON1,NR1H3,ABCA7,PLA2G10,SIRT1,NFKBIA,PLTP,ABCA2,APOA1,LRP1,APOE,NR1H2,GPS2,EGF,LAMTOR1,TTC39B,ABCG1,SHH,ABCA1,PTCH1,SREBF2		SIRT1,NFKBIA,ABCA2,APOE
GO_CELLULAR_RESPONSE_TO_PEPTIDE	GO:1901653	306	Down	6.894354026526897e-4	0.032161936659927524	6	GCLC,CFLAR,PDK4,PRKAR2B,PDK2,BAIAP2L1,FYN,PIK3C2A,DDX11,IGF1,CPS1,VIM,ATP6V0A1,ATP6V1H,HDAC9,ARID1B,BCAR1,CYBA,PRKCQ,CACNB1,PKM,PRKCZ,ROCK1,NUCKS1,ATP2B1,ATP6AP1,PRKACA,SREBF1,FCGR2B,ACTN2,ADCY2,EDN1,CEACAM1,PSEN1,GSK3B,GSTP1,RAB10,AKR1B1,CHMP5,PXN,SLC9A1,ICAM1,OSBPL8,CDC6,SORBS1,TREM2,CDC5L,SIRT1,JAK2,XBP1,RANGAP1,ATP6V1D,LGMN,SRSF5,APEX1,PCK2,TRIB3,LPIN2,KLF5,SMPD3,TSC2,ABCC1,EEF2K,CSK,ZNF106,C…	HDAC9,AKR1B1,PPARG,SORL1,PRKACB,ADCY8,PRKAR1B	CFLAR,ATP6V0A1,SREBF1,SIRT1,RPS6KB1,PPP1R9B,HDAC5,GAB1,PRLR,EPHA4,FOXO3,RHOQ,ADCY7,PIK3CA,RPL23,STAT5A,PRKAA1,LPIN1,TBC1D4,CPEB2,IGF1R,WDTC1,OGT,EIF4EBP2,ZBTB7B,ADCY9,AHCYL1,INSR,KLF11,BAIAP2,FOXO4,SOCS3,SP1,IRS2,BACE1
GO_REGULATION_OF_BICELLULAR_TIGHT_JUNCTION_ASSEMBLY	GO:2000810	22	Down	6.911359028003885e-4	0.032161936659927524	1	SNAI2,PRKCH,ROCK1,CBFB,PRKACA,TJP1,IKBKB,SNAI1,NPHP4,ROCK2,EPHA2,NPHP1,GJA1,RUNX1,FZD5,CLDN1,CLDN3,GPBAR1,CLDN5,OCLN,MYO1C,TNF	GPBAR1,TNF	IKBKB,RUNX1,FZD5,CLDN1,OCLN
GO_NEGATIVE_REGULATION_OF_PHOSPHOLIPID_METABOLIC_PROCESS	GO:1903726	9	Down	6.932662521212615e-4	0.032161936659927524	1	PIK3IP1,PDGFB,ABCA2,APOC1,SLC27A1,DAB2IP,RUBCN,LPCAT1,PDGFA		PIK3IP1,ABCA2,RUBCN,LPCAT1
GO_POSITIVE_REGULATION_OF_EXTRACELLULAR_MATRIX_ASSEMBLY	GO:1901203	10	Down	6.933345222991577e-4	0.032161936659927524	1	PHLDB1,CLASP1,RGCC,TGFB1,SOX9,EMILIN1,PHLDB2,CLASP2,SMAD3,DAG1		SOX9,SMAD3
GO_HEPATICOBILIARY_SYSTEM_DEVELOPMENT	GO:0061008	125	Down	6.974980941415894e-4	0.032161936659927524	3	CFLAR,JARID2,PKD1,HFE,MKS1,HGF,CPS1,RB1CC1,SEC63,CUL3,PTCD2,PKM,TGFBR3,PTPN3,ASNS,CSNK2A2,LIMS2,ACAT1,RARB,CEACAM1,CPB2,AACS,ZMPSTE24,CAD,AURKA,XBP1,RHBDD3,HMOX1,ACO2,PRMT5,GNPNAT1,SRSF5,PCK2,RPGRIP1L,FGL1,DBP,HAMP,LSR,HPN,PTN,MET,COBL,EZH2,GLI3,FBXW7,CCND1,MDK,MAN2A1,HMGCS1,NPHP3,HES1,RAP1A,HMGCL,RPS6KA1,PROX1,TNFAIP3,PKD2,WDR35,ONECUT2,PIK3CA,CIT,SOX9,MED1,MPST,ALDH1A2,E2F8,ASS1,RGN,RARA,PCNA,K…	CCND1,SULF2	CFLAR,JARID2,PKD1,RB1CC1,CUL3,FBXW7,MAN2A1,TNFAIP3,PIK3CA,SOX9,KRAS,NOTCH2,GATA6,CLDN1,SMAD3,SP3,NF1,PHF2,CEBPA
GO_NEGATIVE_REGULATION_OF_MACROPHAGE_DERIVED_FOAM_CELL_DIFFERENTIATION	GO:0010745	9	Down	7.108729674664501e-4	0.03239443929184874	3	NR1H3,NFKBIA,NR1H2,PPARG,ITGAV,ABCA5,ABCG1,ABCA1,PPARA	PPARG	NFKBIA,ITGAV,ABCA5,PPARA
GO_REGULATION_OF_PROTEIN_MODIFICATION_BY_SMALL_PROTEIN_CONJUGATION_OR_REMOVAL	GO:1903320	206	Down	7.131694444770427e-4	0.03239443929184874	1	GCLC,KDM1A,MYCBP2,CRY1,SPRTN,FYN,BRCA1,UFL1,BIRC3,PIAS1,CUL3,PHF23,DCUN1D1,HSPA5,MAPK9,HERPUD1,ATG5,U2AF2,HMG20B,HDAC4,UBE2D1,CHFR,SART3,ITCH,TOLLIP,PSEN1,HSP90AA1,CDC14B,WDR70,DNAJA1,HUWE1,DNM1L,FKBP1A,MUL1,CAPN3,HSP90AB1,ABL1,TSPO,TRIB3,SMAD7,PSMD10,XIAP,NDFIP2,N4BP1,AXIN1,STUB1,UBE2I,RNF40,RIPK2,UBR5,PIAS4,FZR1,GSK3A,CAV1,AIMP2,LIMK1,TGFBR1,GTPBP4,UBE2S,CDK5RAP3,DCUN1D4,WFS1,FBXW7,BIRC2,SASH1,…	SPRTN,FBXO5	BIRC3,CUL3,ABL1,SMAD7,N4BP1,AXIN1,FBXW7,ARRDC3,FBXO2,TNFAIP3,RPL23,PER2,ARRB1,SPOPL,OGT,DTX3L,ZC3H12A,OTUD4,BMI1,FEM1B,PRKCE,MALT1,TSPYL5,PTTG1IP,ISG15,PELI1
GO_MACROMOLECULE_CATABOLIC_PROCESS	GO:0009057	1248	Down	7.15470585743333e-4	0.03239443929184874	1	GCLC,ANKIB1,CYP51A1,CDC27,UPF1,RHBDD2,MYCBP2,FBXL3,LAMP2,OSBPL7,AP2B1,RHBDF1,MYLIP,PSMB1,PKD1,RPS20,CSDE1,UBE3C,POMT2,IDS,HFE,FYN,LYPLA2,RNF216,DCN,PSMC4,NUB1,RNF14,DNASE1L1,UFL1,CAPN1,SLC11A1,WWTR1,ZRANB1,SAMD4A,RNH1,RB1CC1,UBR2,VIM,RNASET2,CD44,TNFRSF1B,SNX1,ZCCHC8,UBA6,PIAS1,RNF19A,GABARAPL2,TIMP2,CUL3,USP2,EDC4,VCAN,CLEC16A,CDH1,PSMA4,AP2S1,CUL7,PHKA2,HSPA5,USP28,ERCC8,NEDD4L,HEXB,JKAMP,MAPK9…	CYP51A1,RNF216,GPC4,PGM1,MTMR2,CDC23,PSMA6,POP1,IFNG,FBXO5,HBS1L,UCHL5,ERI3,GIPC1,CDK2,PPT1,AGAP2,SORL1,FGF2,PCYOX1L,GPC3,TIRAP,DCP1B,UCHL1,FBXL18,GRIN2C,TNFSF13,SPATA18,PSMC3,CSPG4,C17orf97,CTSE,TNF,GET4,PANO1	ANKIB1,UPF1,FBXL3,LAMP2,RHBDF1,MYLIP,PKD1,RB1CC1,TIMP2,CUL3,CDH1,PUM2,PHKA1,PSME4,LNX1,TNRC6C,ALKBH5,AGO1,WAC,SIRT1,PYGB,SMAD7,N4BP1,AXIN1,USP31,UBE2W,PPP2CB,DENND3,ABCA2,CPEB3,FBXW7,CBL,CNOT6,PCYOX1,EPHA4,FBXO2,SMG7,TNFAIP3,TARDBP,RBBP6,USP22,SOX9,RPL23,APOE,HELZ2,CHIA,PUM1,ABHD17C,ARRB1,FBXO11,CNOT6L,FURIN,RPS11,SPOPL,RNF217,TLK2,OGT,TNKS1BP1,ADAM8,RNF144A,AMN1,USP12,PAN3,DAB2,LPCAT1,USP43,USP2…
GO_REGULATION_OF_GLUCOSE_TRANSMEMBRANE_TRANSPORT	GO:0010827	58	Down	7.279454459005578e-4	0.03258103073995044	4	ADIPOR2,IGF1,MEF2A,CLTCL1,SIRT6,EDN1,OSBPL8,SORBS1,TRIB3,AKT2,CLIP3,GSK3A,GRB10,PRKAG2,RPS6KB1,SLC1A2,CREBL2,C2CD5,MAPK14,NFE2L2,STXBP3,RAP1A,SLC2A1,NR4A3,RHOQ,IL1B,C3,RTN2,ARPP19,INPP5K,APPL2,AKT1,CAPN10,PIK3R1,GPC3,EDNRA,SLC25A27,PID1,APPL1,BRAF,HK2,PEA15,PRKCI,KLF15,FABP5,STXBP4,PRKCB,IRS1,ASPSCR1,PLA2G1B,INSR,YES1,PTPN11,ITLN1,IRS2,FFAR4,ENPP1,TNF	GPC3,FFAR4,TNF	RPS6KB1,RHOQ,ARPP19,BRAF,HK2,INSR,IRS2
GO_NEGATIVE_REGULATION_OF_CELLULAR_RESPONSE_TO_TRANSFORMING_GROWTH_FACTOR_BETA_STIMULUS	GO:1903845	66	Down	7.282614641181045e-4	0.03258103073995044	1	CFLAR,STRAP,HSPA5,LTBP1,TGFBR3,DNM2,GLG1,BAMBI,SIRT1,PPM1A,SPINT3,SMAD7,STUB1,TGFB1,CAV2,CAV1,TGFBR1,PBLD,MTMR4,SMURF2,SNX25,ZNF451,ONECUT2,TGFB3,PMEPA1,PIN1,WFIKKN1,RASL11B,SNX6,NKX2-1,SKIL,SMAD6,EMILIN1,TGFB1I1,PDPK1,TP53,PRDM16,RPS27A,UBC,ADAM17,CD109,SKI,TGFBR2,HTRA1,FBN1,SMAD3,VASN,LDLRAD4,HTRA4,UBB,HTRA3,CHST11,NRROS,LEMD3,SMAD2,EID2,FAM89B,ZBTB7A,DAND5,BCL9L,VEPH1,ADAMTSL2,SMURF1,HSPA1A,UB…		CFLAR,BAMBI,SIRT1,PPM1A,SMAD7,PMEPA1,PRDM16,SMAD3,VASN,FAM89B,ZBTB7A,BCL9L,SMURF1
GO_SEGMENT_SPECIFICATION	GO:0007379	11	Down	7.421660002822865e-4	0.03293440204860114	3	DVL2,COBL,MTF2,OSR1,BMI1,IRX1,IRX2,MLLT3,IRX3,DLL1,MAFB		BMI1,IRX1,IRX2
GO_TRACHEA_CARTILAGE_DEVELOPMENT	GO:0060534	7	Down	7.449239420253052e-4	0.03293440204860114	3	LRP6,HOXA5,SRF,SOX9,RARA,RARG,WNT7B		LRP6,SRF,SOX9,WNT7B
GO_PROTEIN_DESTABILIZATION	GO:0031648	46	Down	7.538336082687962e-4	0.03313341169443434	9	CREBBP,FBXL3,MYLIP,CCDC88C,CUL3,ISOC2,VPS35,CHFR,FBXW11,SIRT6,MUL1,CAPN3,SIRT1,XBP1,EP300,CTSH,FBXW7,GGA3,BMP2,ID1,NR1D1,TRIM21,CDC73,MDM2,DERL1,SERF2,SNCA,GSN,FBXO4,KDM8,PYHIN1,SENP2,SOX17,PEX2,BTRC,PLK1,RNF139,PRNP,SERF1A,RAD23A,SIAH1,SRC,HTT,RNF5,SERF1B,PRKDC		CREBBP,FBXL3,MYLIP,CCDC88C,CUL3,SIRT1,EP300,FBXW7
GO_REGULATION_OF_CHOLESTEROL_BIOSYNTHETIC_PROCESS	GO:0045540	40	Down	7.613854117036709e-4	0.033270771827702265	1	NFYA,CYP51A1,MBTPS2,NFYC,IDI1,SREBF1,ACACB,FDFT1,SCD,SEC14L2,SQLE,ERLIN1,KPNB1,SC5D,MVK,HMGCS1,HMGCR,SCAP,GPAM,NFYB,POR,APOE,RAN,PRKAA1,MBTPS1,SOD1,ERLIN2,TM7SF2,GGPS1,ABCG1,LSS,FDPS,PMVK,MVD,FASN,ELOVL6,DHCR7,SP1,SREBF2,ACACA	CYP51A1	SREBF1,NFYB,APOE,PRKAA1,LSS,FASN,SP1
GO_ADHERENS_JUNCTION_ASSEMBLY	GO:0034333	10	Down	7.781253224775797e-4	0.03380572210255196	5	VCL,SMAD7,RAMP2,TBCD,DLG5,HIPK1,JAM3,CTNNB1,ZNF703,PIP5K1C		VCL,SMAD7,HIPK1
GO_REGULATION_OF_NUCLEAR_TRANSCRIBED_MRNA_CATABOLIC_PROCESS_DEADENYLATION_DEPENDENT_DECAY	GO:1900151	17	Down	7.896077795190759e-4	0.03410742569462859	1	PABPC1,TNRC6C,TNRC6A,TNRC6B,CPEB3,AGO2,CNOT1,ZFP36,TOB1,ZFP36L2,BTG2,POLR2G,DHX36,ZFP36L1,NANOS3,NANOS1,CNOT7		TNRC6C,CPEB3
GO_MESENCHYMAL_CELL_DIFFERENTIATION	GO:0048762	170	Down	7.974098394885954e-4	0.03424761344912162	3	SEMA3F,SEMA3G,FUZ,SEMA3B,WWTR1,PHLDB1,SNAI2,HGF,STRAP,CUL7,KITLG,FOXC1,SERPINB3,FGFR2,TGFBR3,LRP6,FGF10,TCOF1,CLASP1,SEMA3A,SEMA3C,FGFR1,EDN1,MEF2C,GSK3B,WNT11,EFNB1,SEMA6A,TGFB2,SEMA4G,BAMBI,NRP1,MAPK1,DDX17,HIF1A,BMP7,JAG1,FAM83D,SMAD7,RGCC,MAPK3,TGFB1,HPN,EZH2,TGFBR1,AKNA,ENG,BMPR1A,PBLD,DDX5,COL1A1,FOLR1,MDK,CORO1C,GCNT2,BMP5,FAM172A,PPP2CA,WNT5A,HES1,EPB41L5,ACVR1,RTN4,LOXL3,FN1,STAT1,TRIM62…	ENG,TIAM1,SIX2,NOG	LRP6,SEMA3C,BAMBI,DDX17,JAG1,SMAD7,MAPK3,AKNA,RTN4,RDH10,SOX9,FOXA1,TRIM28,SMAD4,DAB2,SMAD3,VASN,TAPT1,BCL9L
GO_DEVELOPMENTAL_GROWTH	GO:0048589	518	Down	8.062282009234563e-4	0.03434511484428425	3	SEMA3F,CFLAR,TNFRSF12A,IFRD1,CDKL3,PAFAH1B1,CACNA2D2,JARID2,CDKL5,CD9,SEMA3G,ERCC1,SEMA3B,IGF1,RUFY3,WWTR1,APBA2,VCL,RTN4R,TNC,ADRB1,WWC3,NEDD4L,FSTL4,FOXC1,CYFIP2,RC3H2,CTDP1,YBX3,NTN1,MAP2K4,ASPM,FGFR2,PKM,PRKCZ,FGFR3,TGFBR3,LRP6,FGF10,PRLH,EVC,MAP3K13,SEMA3A,SEMA3C,ACACB,RARB,SIRT6,FGFR1,MAP2,EDN1,FGF20,TP73,DNM2,RIMS1,RAB21,HSP90AA1,MEF2C,GSK3B,PALB2,ULK2,GRHL2,ZMPSTE24,ATRX,CTTN,WNT11,TMED2,…	FSTL4,SASH3,FGF2,CPNE9,GINS4,TIAM1,HCLS1,NOG,ANXA6,SHANK3	CFLAR,JARID2,VCL,TNC,CTDP1,MAP2K4,LRP6,MAP3K13,SEMA3C,RAB21,ADD1,GNAS,ABL1,EP300,YY1,TNKS2,RPS6KB1,SRF,RTN4,STK11,WDR11,RDH10,PIK3CA,RBBP6,SOX9,STAT5A,PTPN12,CDKN1C,APOE,TRIM28,NOTCH2,IQGAP1,GATA6,SMAD4,COL6A1,WDTC1,DUSP10,KDM6A,SLC25A25,SAV1,FZD7,AUTS2,GPAT4,SHANK2,FLVCR1,NPY1R,SMAD3,ALCAM,INSR,RAPH1,MEX3C,BASP1,TBL1XR1,CTC1,PLAG1,IST1,CSF1,PPARA,WNT7B,ARID2,SMURF1,BMPR2,DDR1
GO_REGULATION_OF_RAS_PROTEIN_SIGNAL_TRANSDUCTION	GO:0046578	212	Down	8.088192293025961e-4	0.03434511484428425	1	ALS2,ITGA3,FARP2,ARHGAP44,CYTH3,PLEKHG6,IGF1,MYOC,TIMP2,CUL3,TRIO,RTN4R,PREX2,KITLG,ARHGEF5,MCF2L2,RASGRF1,PSD,ARFGEF1,FGF10,MAP4K4,ARHGEF10L,ARHGEF1,P2RY10,OPHN1,DNM2,PLEKHG2,TGFB2,JAK2,ABL1,NRP1,MYO9B,CRKL,LZTR1,CYTH4,SGSM3,SOS2,ARFGAP1,FGD1,ARHGEF7,PPP2CB,ARHGEF10,ARHGEF18,RASAL3,CYTH2,RASIP1,CADM4,RASA4,MET,KANK1,RAPGEF1,DNMBP,GBF1,SHOC2,CYTH1,TNFAIP1,ARHGEF17,CBL,MADD,KCTD10,FOXM1,RASAL1,ARH…	RASGRF1,RASAL3,ARHGDIB,MAPKAP1,IQSEC3,ARHGEF6,TIAM1,KALRN,RASGRP4,LPAR1	TIMP2,CUL3,ABL1,SOS2,PPP2CB,DNMBP,CYTH1,CBL,ARHGEF26,APOE,KRAS,NOTCH2,RAC1,ARRB1,ABL2,RASA1,OGT,FARP1,OBSCN,RASA2,AUTS2,ARHGAP35,RASGRP1,FGD6,CSF1,IRS2,NF1,ARHGEF12
GO_POSITIVE_REGULATION_OF_COLD_INDUCED_THERMOGENESIS	GO:0120162	81	Down	8.250076726080205e-4	0.03471112040676543	1	KDM1A,YBX2,ADIPOR2,ADRB1,IL4R,SIRT6,ACHE,GNAS,CNOT3,FH,JAK2,SCD,OXT,ZNF516,DECR1,CAV1,GRB10,PPARGC1A,PRKAB1,VEGFA,PRLR,ACADL,KDM3A,EPAS1,ALMS1,LEPR,MFN2,MFAP2,ELOVL3,CCR2,CXCR4,G0S2,THRA,GADD45G,PRKAB2,PER2,KDM6B,PEMT,LPIN1,APC,CD36,APPL2,IRF4,HADH,IGF1R,PRDM16,PLAC8,PDGFC,OGT,LCN2,IL18,ACSL1,GJA1,PPARGC1B,GHRL,CPT2,ADIPOR1,ZBTB7B,HCRT,OMA1,FABP5,SYK,STAT6,BSCL2,ADRB2,FABP4,ELOVL6,KSR2,HDAC3,GATM…	CCR2,BSCL2,FFAR4	IL4R,ACHE,GNAS,PRLR,KDM3A,GADD45G,PER2,KDM6B,LPIN1,IRF4,IGF1R,PRDM16,OGT,ACSL1,ZBTB7B
GO_POSITIVE_REGULATION_OF_POSTTRANSCRIPTIONAL_GENE_SILENCING	GO:0060148	22	Down	8.345537256722332e-4	0.03471112040676543	1	PUM2,FMR1,TGFB1,DDX5,FXR1,EIF4G1,AGO2,XPO5,BMP4,MAP2K2,ZFP36,AJUBA,PUM1,DHX9,RIPK1,TP53,WTIP,LIMD1,EGFR,STAT3,MAP2K1,TRIM71		PUM2,PUM1,WTIP,LIMD1
GO_CELL_CELL_SIGNALING_BY_WNT	GO:0198738	444	Down	8.36391567903693e-4	0.03471112040676543	12	DVL2,ITGA3,AP2B1,PAF1,PSMB1,CELSR3,PKD1,MAPK8IP2,FUZ,MKS1,CALCOCO1,PSMC4,CCDC88C,WWTR1,SNAI2,ZRANB1,ADGRA2,MYOC,DEPDC1B,CUL3,PSMA4,AP2S1,DKK3,CUL1,CDK14,WNK1,PTPRU,CDH3,TLE2,ASPM,FGFR2,RHOA,CBFB,PSME4,IFT80,VPS35,LRP6,FGF10,CSNK2A2,CDC42,MARK2,FBXW11,NLE1,FERMT2,CELSR1,PTPN23,GPC4,JADE1,GNB1,TNRC6C,PSEN1,TCF7,GSK3B,CYLD,WNT11,NLK,PSMC5,TNRC6A,ESR1,PSME1,AGO1,LRRFIP2,PSMD5,BAMBI,ABL1,PSMD8,LRP5L,C…	CDH3,GPC4,CBY1,PSMA6,CPE,CCND1,RECK,BICC1,GPC3,PTPRO,TIAM1,PSMC3,ROR2,NOG,SULF2	PKD1,CCDC88C,CUL3,WNK1,PSME4,LRP6,GNB1,TNRC6C,NLK,AGO1,BAMBI,ABL1,DAAM1,PPM1A,AXIN1,TNKS2,CCNY,CAPRIN2,STK11,TNFAIP3,SOX9,APOE,PRKAA1,RAC1,TLE3,LIMD1,KDM6A,DAB2,OTULIN,FZD7,GNAQ,RUNX1,FZD5,SMAD3,TNKS,JUP,RNF213,TBL1XR1,AP2A2,BCL9L,WNT7B,CTNND1,SMURF1,CSNK1E
GO_ERBB2_SIGNALING_PATHWAY	GO:0038128	29	Down	8.419911250809755e-4	0.03471112040676543	1	MATK,MYOC,ERBB3,PTPN18,HSP90AA1,CPNE3,PTK6,STUB1,CDC37,GAB1,HBEGF,SOS1,PIK3CA,EREG,PTPN12,EGF,ERBB2,GRB7,PIK3R1,EGFR,PRKCA,NRG1,SHC1,CUL5,NRG4,BTC,GRB2,ERBB4,SRC		ERBB3,GAB1,PIK3CA,PTPN12,CUL5
GO_ERBB_SIGNALING_PATHWAY	GO:0038127	129	Down	8.44135906391941e-4	0.03471112040676543	1	WDR54,MATK,RHBDF1,PIK3C2A,PLAUR,MVP,GPRC5A,MYOC,BCAR1,EPN1,ERBB3,PTPN3,RNF126,CDC42,NCK2,PTPN18,TSG101,RAB7A,DGKD,CEACAM1,PSEN1,HSP90AA1,CPNE3,EPS15,SNX5,KIF16B,ABL1,MAPK1,LGMN,RPS6KA5,MMP9,PTK6,RASSF2,ARHGEF7,STUB1,TGFB1,CDC37,AGR2,SH3GL2,NEURL1,DUSP3,AREG,GAB1,FBXW7,CBL,HBEGF,CBLB,STAM2,RTN4,DOK1,EFEMP1,SOS1,ERRFI1,PTK2B,PIK3CA,PLCG1,EREG,SOX9,IFI6,EPS15L1,VIL1,HIP1,PTPN12,SNX6,RHBDF2,HIP1R,VPS…	WDR54,CDH13,EPGN	RHBDF1,ERBB3,NCK2,ABL1,GAB1,FBXW7,CBL,CBLB,RTN4,PIK3CA,SOX9,PTPN12,IQGAP1,PIGR,CUL5
GO_REGULATION_OF_FAT_CELL_DIFFERENTIATION	GO:0045598	103	Down	8.451483547682377e-4	0.03471112040676543	3	WWTR1,SNAI2,TRIO,LMO3,SIRT2,RORA,TRIB2,PTGS2,RUNX1T1,AAMDC,HDAC6,SIRT1,XBP1,STK4,TRIB3,JAG1,E2F1,HTR2A,KLF5,MEDAG,STK3,DKKL1,TGFB1,RARRES2,GATA3,ANKRD26,ZBTB16,WNT5B,TRPV4,CREBL2,PPARD,MAPK14,WNT5A,HES1,ID2,CREB1,MSX2,BMP2,NR1D1,ZFP36,TPH1,TRPM4,PPARG,GPS2,ARNTL,SORT1,IL6,ATAT1,TAF8,PTPRQ,WDFY2,JDP2,TGFB1I1,FTO,AKT1,CARM1,PRDM16,RORC,DUSP10,ASXL2,SFRP2,ADIRF,FOXO1,NOCT,SAV1,ZFP36L2,HNRNPU,WNT3A,W…	PPARG,TNF	SIRT1,JAG1,PRDM16,DUSP10,ASXL2,ADIRF,SAV1,ZBTB7B,ZC3H12A,SMAD3,MEX3C,CEBPA
GO_REGULATION_OF_NUCLEAR_TRANSCRIBED_MRNA_POLY_A_TAIL_SHORTENING	GO:0060211	12	Down	8.536741496059305e-4	0.034870733198033556	1	PABPC1,TNRC6C,TNRC6A,TNRC6B,CPEB3,AGO2,CNOT1,ZFP36,TOB1,BTG2,POLR2G,CNOT7		TNRC6C,CPEB3
GO_REGULATION_OF_SMALL_GTPASE_MEDIATED_SIGNAL_TRANSDUCTION	GO:0051056	306	Down	8.634414388061943e-4	0.034937715039346125	1	ALS2,ARHGAP33,ITGA3,FARP2,ARHGAP44,CYTH3,PLEKHG6,RHOBTB2,IGF1,RALBP1,FAM13B,ARHGAP31,MYOC,DEPDC1B,TIMP2,CUL3,TRIO,RTN4R,PREX2,ARAP2,ARHGAP6,KITLG,ARHGEF5,MCF2L2,GDI2,RASGRF1,PSD,CDON,ARFGEF1,MYO9A,RHOA,FGF10,CDC42,MAP4K4,ARHGAP10,RHOBTB1,ARHGEF10L,ARHGAP15,RAP1GAP,ARHGEF1,P2RY10,OPHN1,DNM2,ARHGAP28,GMIP,ARHGAP4,PLEKHG2,TGFB2,JAK2,ABL1,SYDE2,NRP1,MYO9B,CRKL,LZTR1,CYTH4,SH3BP1,SGSM3,SOS2,ARHGAP5,AR…	RASGRF1,RASAL3,ARHGDIB,MAPKAP1,IQSEC3,DEPDC7,ARHGEF6,STARD8,TIAM1,KALRN,TAGAP,RHOH,RASGRP4,RHOG,LPAR1	TIMP2,CUL3,CDON,RHOBTB1,ABL1,SOS2,ARHGAP5,PPP2CB,SIPA1L3,DNMBP,ARHGAP21,CYTH1,CBL,ARHGEF26,RHOQ,APOE,KRAS,NOTCH2,ARHGAP32,RAC1,ARRB1,ABL2,RHOB,RASA1,OGT,FARP1,OBSCN,RASA2,AUTS2,ARHGAP35,RASGRP1,RALGAPA1,FGD6,CSF1,IRS2,NF1,ARHGEF12
GO_NEGATIVE_REGULATION_OF_I_KAPPAB_KINASE_NF_KAPPAB_SIGNALING	GO:0043124	41	Down	8.681925004406345e-4	0.034937715039346125	1	ZMYND11,TNIP3,CASP8,RHOA,RORA,GSTP1,ESR1,SIRT1,ABL1,PPM1A,RIOK3,CCDC22,USP10,PYCARD,CARD8,STAT1,HDAC1,ASH1L,TNFAIP3,OPTN,NR1D1,TANK,DAB2IP,RIPK1,MAPKBP1,PPM1B,NLRP12,TNIP1,NLRX1,ZC3H12A,CARD19,NFKBID,NLRC3,RHOH,OTUD7A,PER1,TLE1,SIRPA,TRIM59,PPM1N,OTUD7B	NLRC3,RHOH	TNIP3,SIRT1,ABL1,PPM1A,TNFAIP3,MAPKBP1,ZC3H12A,PER1
GO_POSITIVE_REGULATION_OF_PROTEOLYSIS	GO:0045862	316	Down	8.692592751939496e-4	0.034937715039346125	1	GCLC,ANKIB1,BAD,CASP10,CFLAR,OSBPL7,FYN,PSMC4,NUB1,RNF14,BID,NLRP2,FAS,TNFRSF1B,BAK1,GRN,PIAS1,RNF19A,MAPK9,HERPUD1,CYFIP2,SERPINB3,USP13,CASP8,ATXN3,RHOA,PSME4,SIRT2,TRIB2,PDCD2,CHFR,FBXW11,PICALM,ENO1,GRAMD4,SART3,FBLN1,NRDC,SENP1,KEAP1,PSEN1,GSK3B,REST,BAX,AURKA,EDEM2,MUL1,TFAP4,NLRC4,NLRP1,PSME1,CAPN3,TREM2,SIRT1,JAK2,BCL2L13,TBC1D10A,PPM1F,MYH9,RBX1,LGMN,PSMC1,PSME2,TRIB3,SMAD7,PSMD10,CCDC22…	IFNG,IFT57,EGLN3,PPARG,LCK,DIABLO,TNF	ANKIB1,CFLAR,PSME4,SIRT1,SMAD7,MAPK3,AXIN1,BBC3,FBXW7,PERP,EPHA4,APOE,ARRB1,FURIN,RNF217,OGT,ADAM8,RNF144A,DAB2,MMP14,ZER1,ZC3H12A,ARIH1,SMAD3,COL4A3,MALT1,TRIB1,SNX33,BOK,IST1,MAP3K5,SMURF1,CSNK1E,CEBPA
GO_LYSOSOMAL_TRANSPORT	GO:0007041	94	Down	8.751349787432182e-4	0.034986779256563974	4	M6PR,LAMP2,VPS41,GRN,CLEC16A,ZFYVE16,FAM160A2,USE1,AP3D1,VPS35,NEDD4,TSG101,CACNG4,RAB7A,CHMP2B,CHMP5,HOOK2,HMGXB4,MGRN1,NAGPA,VPS18,SNX16,DENND3,TMEM106B,HSPA8,GNPTAB,ARSB,CHMP3,TRAK2,VPS4B,CLU,CCDC91,LRP1,VAMP7,ATG14,RBSN,VPS4A,AP3B1,SORT1,HOOK1,TGFBRAP1,GCC2,SCYL2,BIN1,KIF13A,SORL1,SPTBN5,SCARB2,VPS33A,VPS53,NPC1,MVB12A,SNX27,SNAPIN,LYST,ARF1,RHOB,VPS54,C9orf72,VPS51,VIPAS39,EPG5,PINK1,VPS11,D…	SORL1	LAMP2,VPS41,VPS18,SNX16,DENND3,RHOB,DTX3L,GAK,TRAK1,LAMP1
GO_WHITE_FAT_CELL_DIFFERENTIATION	GO:0050872	12	Down	8.870210364626169e-4	0.03527433920662978	3	SNAI2,FGF10,AACS,SIRT1,PPARG,PER2,PRDM16,CTBP1,FABP4,CTBP2,TBL1XR1,CEBPA	PPARG	SIRT1,PER2,PRDM16,CTBP2,TBL1XR1,CEBPA
GO_NEGATIVE_REGULATION_OF_CELLULAR_AMIDE_METABOLIC_PROCESS	GO:0034249	134	Down	8.98185796364654e-4	0.03553033918671968	1	UPF1,IGF1,SAMD4A,TPR,EIF2AK2,ABCA7,ROCK1,IGF2BP2,TNRC6C,EIF2AK1,CNOT3,KHSRP,TNRC6A,PUS7,AGO1,CIRBP,TNRC6B,PCIF1,CELF4,FMR1,EIF3E,CPEB3,CAPRIN2,CNOT2,GAPDH,RBM24,CPEB4,XRN1,FXR1,EIF4G1,NCL,IGFBP5,TIA1,RGS2,PAIP2,CLU,ORMDL2,AGO2,PAIP2B,CNOT1,GGA3,HNRNPR,AGO3,PIN1,METTL16,ZFP36,ATF4,ORMDL1,EIF2AK4,FXR2,ILF3,APOE,SESN2,RARA,PRKAA1,UNK,EIF2S1,ROCK2,PUM1,AGO4,SYNCRIP,CAPRIN1,RC3H1,EIF4E2,IREB2,BIN1,CPE…	NCL,SORL1,CALR,C8orf88	UPF1,TNRC6C,AGO1,CPEB3,CAPRIN2,APOE,PRKAA1,UNK,PUM1,CAPRIN1,CPEB2,CNOT6L,EIF4EBP2,CELF1,ZC3H12A,SAMD4B,MEX3D,PURA
GO_CELLULAR_PROTEIN_CATABOLIC_PROCESS	GO:0044257	702	Down	9.12226664062991e-4	0.035822319107695615	1	GCLC,ANKIB1,CDC27,RHBDD2,FBXL3,LAMP2,OSBPL7,AP2B1,RHBDF1,MYLIP,PSMB1,PKD1,UBE3C,POMT2,HFE,RNF216,PSMC4,NUB1,RNF14,UFL1,WWTR1,ZRANB1,UBR2,UBA6,PIAS1,RNF19A,GABARAPL2,CUL3,USP2,CLEC16A,PSMA4,AP2S1,CUL7,HSPA5,USP28,ERCC8,NEDD4L,JKAMP,MAPK9,HERPUD1,ANAPC4,CUL1,USP36,USP13,RNF4,CASP8,HIPK2,CTSA,ATXN3,PSME4,SIRT2,ERLEC1,VPS35,NEDD4,RNF126,CSNK2A2,SEL1L,TRIB2,PRKACA,LNX1,UBE2D1,CHFR,FBXW11,DERL2,TBX21,T…	RNF216,CDC23,PSMA6,FBXO5,UCHL5,GIPC1,CDK2,PPT1,PCYOX1L,UCHL1,FBXL18,SPATA18,PSMC3,C17orf97,GET4,PANO1	ANKIB1,FBXL3,LAMP2,RHBDF1,MYLIP,PKD1,CUL3,PSME4,LNX1,WAC,SIRT1,SMAD7,N4BP1,AXIN1,USP31,UBE2W,PPP2CB,DENND3,ABCA2,FBXW7,CBL,PCYOX1,EPHA4,FBXO2,TNFAIP3,RBBP6,USP22,RPL23,APOE,ARRB1,FBXO11,FURIN,SPOPL,RNF217,TLK2,OGT,RNF144A,AMN1,USP12,DAB2,USP43,USP25,ZER1,DTX3L,USP49,FBXO33,ARIH1,CUL5,PDCD6IP,TRIB1,RNF213,TBL1XR1,YOD1,NPLOC4,AP2A2,PTTG1IP,UBE2H,USP7,ISG15,PELI1,SMURF1,TRIM13,CSNK1E,RNF103,CEBPA,F8…
GO_NEGATIVE_REGULATION_OF_CELLULAR_CATABOLIC_PROCESS	GO:0031330	217	Down	9.195442284747834e-4	0.035822319107695615	1	POLDIP2,HFE,SLC11A1,HGF,GABARAPL2,TIMP2,CLEC16A,PHF23,THRAP3,TAB2,USP36,ATP2B4,YBX3,HIPK2,CTSA,YBX1,ELAVL1,KDM4A,ROCK1,SIRT2,ERLEC1,VPS35,PTPN3,PABPC1,CSNK2A2,DERL2,ACACB,LAMP3,TIGAR,SENP1,OPHN1,PSEN1,MTMR2,MT3,FUS,SCFD1,HNRNPC,WAC,TREM2,HSP90AB1,CIRBP,KLHL22,DERL3,TIMP3,HMOX1,TSPO,CSNK2A1,E2F1,CHMP4B,CST3,USP14,FMR1,TIMP1,N4BP1,TSC2,HERC1,BMF,LAPTM4B,MTMR9,SNRNP70,SGTA,RASIP1,GSK3A,NAMPT,PIK3CG,…	MTMR2,UCHL5,GIPC1,SORL1,TIRAP,PANO1	TIMP2,TAB2,WAC,N4BP1,BMF,EPHA4,TARDBP,PIK3CA,RPL23,FURIN,MCL1,RUBCN,TLK2,OGT,USP25,TAB3,MAPKAPK2,WDR6,YOD1,NRBP2,USP7,F8A3
GO_DNA_STRAND_ELONGATION_INVOLVED_IN_DNA_REPLICATION	GO:0006271	17	Up	9.204803705419627e-4	0.035822319107695615	1	LIG3,POLD3,GINS1,POLA1,MCM4,LIG1,POLD2,MCM3,GINS2,PCNA,RFC3,DNA2,GINS4,RFC4,MCM7,POLE,GINS3	POLD3,GINS2,GINS4
GO_MULTICELLULAR_ORGANISM_GROWTH	GO:0035264	127	Down	9.24631440512633e-4	0.035822319107695615	3	CACNA2D2,ERCC1,IGF1,WWTR1,APBA2,ADRB1,RC3H2,PRLH,RARB,PALB2,GRHL2,ZMPSTE24,ATRX,TMED2,ADD1,GNAS,ATRN,EZR,EP300,LGMN,SMPD3,PPP1R13L,ERCC2,FKBP8,HOXA5,APBA1,PLEKHA1,TNKS2,RAI1,KAT2A,SLC1A2,TNS2,GHR,PDE4D,STC2,WDR48,GPD2,HTRA2,SOS1,CREB1,GPAM,WDR11,PLS1,SOCS2,PIK3CA,RBBP6,STIL,SLC12A5,BBS2,MKKS,GDF5,STAT5A,KLF2,VIL1,CDKN1C,GAMT,GDF15,RARA,ATP8A2,UNC79,NOTCH2,CDK4,CCM2,XPA,TARBP2,CELA1,BBS4,FTO,AFG3L…		ADD1,GNAS,EP300,TNKS2,WDR11,PIK3CA,RBBP6,STAT5A,CDKN1C,NOTCH2,WDTC1,KDM6A,SLC25A25,GPAT4,FLVCR1,NPY1R,TBL1XR1,CTC1,PLAG1,CSF1
GO_BETA_CATENIN_TCF_COMPLEX_ASSEMBLY	GO:1904837	29	Down	9.397154569208318e-4	0.03622000704726652	5	CREBBP,TLE2,TCF7,EP300,TLE4,BCL9,HDAC1,RBBP5,SMARCA4,ASH2L,MEN1,CDC73,MYC,LEF1,TLE3,TCF7L2,TCF7L1,PYGO2,DACT1,LEO1,KMT2D,CTNNB1,AXIN2,PYGO1,KAT5,RUVBL1,BCL9L,TRRAP,TLE1		CREBBP,EP300,TLE3,BCL9L
GO_EMBRYONIC_PLACENTA_MORPHOGENESIS	GO:0060669	23	Down	9.502101855577052e-4	0.036326688326565576	3	FGFR2,GRHL2,NCOA1,BMP7,DNAJB6,BMP5,CDKN1C,TRIM28,IL10,LEF1,RSPO3,ADM,ST14,FZD5,SPINT1,IGF2,SPINT2,GRB2,SETD2,SOCS3,ZFP36L1,WNT7B,ZNF568		NCOA1,DNAJB6,CDKN1C,TRIM28,FZD5,SOCS3,WNT7B
GO_REGULATION_OF_SODIUM_ION_TRANSPORT	GO:0002028	68	Down	9.600833794924678e-4	0.036326688326565576	4	CNTN1,NEDD4L,PRSS8,PKP2,ATP2B4,WNK1,DRD4,ATP1B3,NEDD4,PTPN3,DLG1,DNM2,TESC,P2RX7,NOS1,FXYD5,FXYD3,SLC9A1,SNTA1,DMPK,SCN1B,RANGRF,SLC9A3R1,KLHL24,YWHAH,ATP1B2,ACTN4,P2RX4,SERPINE2,FXYD6,FXYD2,HECW2,SIK1,AKT1,ATP1B1,ARF1,OSR1,CAMK2D,STOM,FXYD4,ANK3,GPD1L,UTRN,CNKSR3,SPTBN4,ATP1A1,SLMAP,NOS3,WNK2,SCN3B,AHCYL1,PCSK9,ADRB2,KIF5B,PRKCE,NETO2,COMMD1,GLRX,PER1,SLC8A1,CHP1,WNK3,BPIFA1,STK39,DMD,FXYD7,FXYD…	TESC	WNK1,DLG1,DMPK,SCN1B,AHCYL1,PRKCE,PER1,MLLT6
GO_HISTONE_H4_ACETYLATION	GO:0043967	61	Down	9.615201325265054e-4	0.036326688326565576	1	MSL3,BRCA1,PHF20,JADE2,ATG5,SPI1,ING3,JADE1,ZMPSTE24,NCOA1,SIRT1,SMARCB1,EP300,JADE3,KAT8,PIH1D1,KAT2A,NAA40,ING4,BRD8,KANSL3,KMT2A,KANSL1,EPC1,NAA50,NAA60,MORF4L2,USP22,YEATS4,HAT1,KAT7,ACTL6A,IRF4,ARRB1,LEF1,BRCA2,KANSL2,KANSL1L,OGT,AUTS2,CTBP1,IWS1,MEAF6,APBB1,TADA3,HCFC1,KAT5,MSL2,RUVBL1,DMAP1,BEND3,PER1,RUVBL2,EP400,MUC1,MORF4L1,MCRS1,MSL1,WDR5,TRRAP,TRIM16		NCOA1,SIRT1,EP300,JADE3,USP22,IRF4,ARRB1,OGT,AUTS2,MSL2,PER1,MUC1
GO_ASTRAL_MICROTUBULE_ORGANIZATION	GO:0030953	7	Down	9.618162555862893e-4	0.036326688326565576	13	CLASP1,DLG1,EZR,RAB11A,KPNB1,NUMA1,CEP120		DLG1,NUMA1
GO_CELLULAR_RESPONSE_TO_VIRUS	GO:0098586	39	Down	9.733156298223966e-4	0.036577201368725665	8	TSPAN6,BIRC3,PUM2,RNF125,RIOK3,FMR1,DDX58,GBF1,C1QBP,DHX58,BIRC2,MAPK14,IFIH1,LGALS8,TRIM6,IRF3,IFI6,SEC14L1,ANKRD17,PUM1,DDX60,ARF1,TKFC,RRP1B,NLRX1,ADAR,ZC3H12A,VWCE,IL12A,LGALS9,PENK,NPLOC4,MAPK11,IRF7,GPATCH3,CHUK,ZCCHC3,LSM14A,IKBKE	TRIM6	BIRC3,PUM2,IFIH1,PUM1,ADAR,ZC3H12A,NPLOC4
GO_ATRIAL_CARDIAC_MUSCLE_TISSUE_DEVELOPMENT	GO:0003228	4	Up	9.852035363069956e-4	0.036839750143698405	3	ENG,PROX1,NOG,TREX1	ENG,NOG
GO_CHROMATIN_ORGANIZATION_INVOLVED_IN_REGULATION_OF_TRANSCRIPTION	GO:0034401	70	Down	0.001007151742257259	0.03747402225151267	1	MSL3,UBR2,ARID1B,SMARCD1,SIRT2,MBD3,EED,BAZ2A,SIRT6,RIF1,CDC45,SIRT1,HIRA,PABPC1L,SMCHD1,SUV39H1,DOT1L,EZH2,ZMIZ1,EZH1,HDAC5,NAA40,ASF1A,FAM172A,PCGF1,HDAC1,ARID1A,UBE2B,NRDE2,DNMT3A,ATAD2B,HELLS,ZMIZ2,MORF4L2,ZNFX1,HAT1,ELOF1,TRIM28,DNMT1,ZNF304,RRP8,MORC2,MBD2,PPHLN1,HMGA1,TET1,MBD1,SETDB1,POLE3,CHEK1,SMARCA5,ATAD2,CTBP1,KMT2D,CTNNB1,BMI1,MECP2,SIN3A,PPM1D,ATF7IP,PHF8,BEND3,MORF4L1,HMGB1,MPHOSP…		MBD3,SIRT1,HIRA,HDAC5,ZMIZ2,TRIM28,BMI1,PHF2
GO_PROTEIN_CATABOLIC_PROCESS	GO:0030163	833	Down	0.001030593952859258	0.038157360343301396	1	GCLC,ANKIB1,CYP51A1,CDC27,RHBDD2,MYCBP2,FBXL3,LAMP2,OSBPL7,AP2B1,RHBDF1,MYLIP,PSMB1,PKD1,UBE3C,POMT2,HFE,FYN,LYPLA2,RNF216,PSMC4,NUB1,RNF14,UFL1,WWTR1,ZRANB1,UBR2,TNFRSF1B,SNX1,UBA6,PIAS1,RNF19A,GABARAPL2,TIMP2,CUL3,USP2,CLEC16A,CDH1,PSMA4,AP2S1,CUL7,HSPA5,USP28,ERCC8,NEDD4L,JKAMP,MAPK9,HERPUD1,USE1,ANAPC4,CUL1,USP36,USP13,GPC1,RNF4,CASP8,HIPK2,CTSA,ATXN3,ROCK1,PSME4,SIRT2,ERLEC1,VPS35,NEDD4,PTPN…	CYP51A1,RNF216,CDC23,PSMA6,IFNG,FBXO5,UCHL5,GIPC1,CDK2,PPT1,AGAP2,SORL1,PCYOX1L,GPC3,UCHL1,FBXL18,GRIN2C,SPATA18,PSMC3,C17orf97,CTSE,TNF,GET4,PANO1	ANKIB1,FBXL3,LAMP2,RHBDF1,MYLIP,PKD1,TIMP2,CUL3,CDH1,PSME4,LNX1,WAC,SIRT1,SMAD7,N4BP1,AXIN1,USP31,UBE2W,PPP2CB,DENND3,ABCA2,FBXW7,CBL,PCYOX1,EPHA4,FBXO2,TNFAIP3,RBBP6,USP22,SOX9,RPL23,APOE,ABHD17C,ARRB1,FBXO11,FURIN,SPOPL,RNF217,TLK2,OGT,ADAM8,RNF144A,AMN1,USP12,DAB2,LPCAT1,USP43,USP25,ZER1,TIPARP,DTX3L,USP49,FBXO33,ARIH1,CUL5,TPP1,SMAD3,PDCD6IP,TRIB1,SNX33,RNF213,TBL1XR1,YOD1,NPLOC4,AP2A2,PTTG1I…
GO_SPLEEN_DEVELOPMENT	GO:0048536	27	Down	0.001045136215045201	0.03850609702097907	3	JARID2,RC3H2,BCL3,FGF10,POLB,NFKB2,PPP2R3C,ABL1,TCF21,PKN1,PCID2,RIPK3,RC3H1,SLC40A1,CDKN2B,ADAM17,BCL2L11,FLVCR1,RBM15,CITED2,EPB42,FADD,BCL2,CTC1,HOXB4,PBX1,PRKDC		JARID2,NFKB2,ABL1,FLVCR1,CTC1
GO_REGULATION_OF_PROTEASOMAL_UBIQUITIN_DEPENDENT_PROTEIN_CATABOLIC_PROCESS	GO:0032434	117	Down	0.00105415241998572	0.03864882726152523	1	GCLC,ANKIB1,HFE,NUB1,RNF14,UFL1,PIAS1,RNF19A,CLEC16A,MAPK9,HERPUD1,SIRT2,TRIB2,CHFR,ARAF,UBE2K,SENP1,KEAP1,PSEN1,GSK3B,AURKA,WAC,HSP90AB1,RBX1,TRIB3,USP14,SMAD7,PSMD10,N4BP1,STUB1,SGTA,GSK3A,CAV1,DVL1,USP5,CSNK1A1,SUMO1,NFE2L2,PARK7,RNF19B,UCHL5,RAD23B,CLU,GIPC1,CBFA2T3,DDA1,HSPBP1,UBQLN1,MDM2,DNAJB2,IL33,RNF144B,SDCBP,BBS7,PRICKLE1,DET1,CSNK1D,AKT1,RPL11,NKD2,PLK2,RNF217,GNA12,TLK2,TAF1,OGT,RNF1…	UCHL5,GIPC1,PANO1	ANKIB1,WAC,SMAD7,N4BP1,RNF217,TLK2,OGT,RNF144A,DAB2,ZER1,ARIH1,TRIB1,USP7,CSNK1E,CEBPA
GO_ENDOCRINE_SYSTEM_DEVELOPMENT	GO:0035270	80	Down	0.0010765579593875608	0.039278687489111196	3	BAD,GIPR,BAK1,CDH1,DKK3,FGF10,FSTL3,RFX3,GSK3B,WNT11,CRKL,MAPK1,TSPO,MAPK3,GSK3A,CDK6,HOXA5,RHEB,TGFBR1,GATA3,BMPR1A,MDK,BMP5,SRF,WNT5A,HES1,APOA1,CREB1,ONECUT2,SOX4,BMP4,SOX9,PAX8,FOXA2,BMP2,THRA,SIX1,MAP2K2,ALDH1A2,CDKN1C,MNX1,RAF1,ARNTL,MEN1,CLOCK,PDGFRA,ETS1,ANXA1,IL6,NKX2-1,ASCL1,PDPK1,GATA6,AKT1,SLC6A3,TBX19,SRD5A1,SIDT2,ARID5B,FOXO1,THRB,IL6R,WNT4,MSX1,HESX1,CITED2,SHH,SMAD3,RBPJ,MAP2K1,IN…	NOG	CDH1,MAPK3,SRF,SOX9,CDKN1C,GATA6,THRB,SMAD3,INSR,NF1
GO_MULTI_ORGANISM_CELLULAR_PROCESS	GO:0044764	35	Down	0.001085468660595958	0.03941247561854696	14	TSPAN6,CD4,LTF,BIRC3,PUM2,HYAL2,RNF125,RIOK3,DDX58,C1QBP,DHX58,BIRC2,IFIH1,CXCR4,ROMO1,IRF3,SEC14L1,ANKRD17,PUM1,FCHSD2,DDX60,TKFC,NLRX1,CCR5,NPLOC4,GAS6,IRF7,PPIA,FCHSD1,BPIFA1,GPATCH3,KRT6A,PI4KA,ZCCHC3,LSM14A		BIRC3,PUM2,IFIH1,PUM1,NPLOC4
GO_ESTABLISHMENT_OF_RNA_LOCALIZATION	GO:0051236	183	Down	0.001097532538352519	0.03963491278823001	4	UPF1,AKAP8L,MVP,ZC3H3,NUP160,TPR,THOC3,ZC3H11A,RIOK2,NDC1,U2AF2,NUP133,SMG6,CPSF1,SIDT1,IGF2BP2,NCBP3,NUP37,THOC1,XPO1,YTHDC1,SEH1L,KHSRP,RBM27,ALKBH5,NUP50,AAAS,NUP188,POLDIP3,THOC5,SRSF5,PABPN1,RAE1,NXT2,FMR1,NUTF2,NUP93,CASC3,NUP88,SUPT6H,DDX25,NUP98,MAGOHB,PARP11,NUP107,CPSF6,SRSF9,SRSF3,MRPL18,QKI,NUP155,NCBP2,RPS15,SRSF7,SRSF4,SFPQ,SMG7,SRSF11,CPSF3,GLE1,NRDE2,NUP43,ENY2,KHDRBS1,FYTTD1,HNRN…	HNRNPA1,HNRNPA1L2,CETN2	UPF1,ZC3H11A,RBM27,ALKBH5,PABPN1,QKI,SMG7,NUP153,XPO7,RBM26,NXF1,TNKS,AGFG1,PURA,POM121
GO_REGULATION_OF_MICROTUBULE_POLYMERIZATION	GO:0031113	42	Down	0.0011021416674747303	0.03963491278823001	1	FKBP4,GBA2,CLASP1,CAMSAP3,MAP2,MAPRE3,ABL1,NIN,MAPRE1,CLIP3,MET,RANGRF,SLAIN2,CDKN1B,STMN1,CAMSAP2,EML2,AKAP9,CAMSAP1,CLIP1,MAP1B,PSRC1,RAC1,CDK5RAP2,NUMA1,TBCD,SNCA,TERF1,PAK1,RPS3,DYRK1A,MECP2,CDK5R1,CDH5,FES,INPP5J,DRG1,MAPT,HSPA1B,HSPA1A,DCTN1,ARL2		ABL1,CAMSAP2,CAMSAP1,RAC1,NUMA1,DYRK1A
GO_POSITIVE_REGULATION_OF_CELL_MIGRATION_BY_VASCULAR_ENDOTHELIAL_GROWTH_FACTOR_SIGNALING_PATHWAY	GO:0038089	7	Down	0.0011245605569049084	0.04024855783665377	1	PRKD2,HSPB1,GAB1,VEGFA,KDR,PRKD1,MYO1C		PRKD2,GAB1
GO_HIPPO_SIGNALING	GO:0035329	37	Down	0.0011539919776670808	0.04080517888855815	1	DVL2,TEAD3,WWTR1,WWC3,TEAD2,MARK3,STK4,TJP1,STK3,YWHAE,WWC1,AMOTL2,MOB1A,TJP2,MOB3B,AMOT,AJUBA,LATS1,NPHP4,YAP1,WTIP,LIMD1,LATS2,DLG5,WWC2,SAV1,NEK8,CASP3,AMOTL1,DCHS1,YWHAB,MOB1B,NF2,TEAD1,FAT4,TEAD4,PJA2		MARK3,TJP2,WTIP,LIMD1,SAV1
GO_CANONICAL_WNT_SIGNALING_PATHWAY	GO:0060070	287	Down	0.0011607289608984777	0.04080517888855815	1	DVL2,PSMB1,MAPK8IP2,FUZ,MKS1,PSMC4,WWTR1,SNAI2,ADGRA2,CUL3,PSMA4,DKK3,CDK14,WNK1,PTPRU,CDH3,TLE2,ASPM,FGFR2,PSME4,VPS35,LRP6,FGF10,NLE1,JADE1,PSEN1,TCF7,GSK3B,CYLD,WNT11,PSMC5,PSME1,PSMD5,BAMBI,PSMD8,LRP5L,RBX1,PSMC6,PSMA3,PPM1A,GSKIP,PSMC1,PSMB5,CHD8,PSMA6,PSME2,STK4,PSMA7,GID8,FERMT1,PSMD10,TBL1X,XIAP,EMD,PORCN,FGF9,PSMD7,AXIN1,FZD3,STK3,UBR5,DKKL1,TLE6,PLEKHA4,GSK3A,CAV1,SFRP4,GLI3,PSMA2,TLE4,…	CDH3,PSMA6,RECK,BICC1,GPC3,PTPRO,PSMC3,ROR2,NOG,SULF2	CUL3,WNK1,PSME4,LRP6,BAMBI,PPM1A,AXIN1,TNKS2,CCNY,CAPRIN2,STK11,SOX9,APOE,TLE3,LIMD1,KDM6A,DAB2,OTULIN,FZD7,GNAQ,FZD5,SMAD3,TNKS,JUP,TBL1XR1,BCL9L,WNT7B,CTNND1,CSNK1E
GO_ERYTHROCYTE_HOMEOSTASIS	GO:0034101	106	Down	0.0011674144355909198	0.04080517888855815	11	SLC4A1,KMT2E,ARID4A,HIPK2,SPI1,ADGRF5,TGFBR3,JMJD6,SENP1,NFE2L1,ADD1,MAEA,JAK2,ANKRD54,HMOX1,RBFOX2,HIF1A,ACIN1,ERCC2,RPS19,DNASE2,JAK3,ETV2,CDK6,HOXA5,GATA3,HOXB6,SOX6,SLC11A2,SH2B3,TMEM14C,MAPK14,SMAP1,SRF,VEGFA,HSPA9,SMAD5,BCL6,STAT1,ID2,EPAS1,PRDX1,FOXO3,PTBP3,ACVR2A,INHBA,NCKAP1L,INHA,FAM210B,BMP4,MED1,THRA,PRMT1,KLF2,ZFP36,AMPD3,ETS1,ACVR1B,IREB2,RPS6,RPS24,TMOD3,RB1,ARNT,DYRK3,SLC25A38,LYA…	HOXB6,SOX6,NCKAP1L,KIT,AXL,HCLS1	ADD1,SRF,FOXO3,ACVR1B,MFHAS1,ADAR,FLVCR1,BPGM,SP3,ZBTB7A,ISG15
GO_POSITIVE_REGULATION_OF_MITOCHONDRION_ORGANIZATION	GO:0010822	112	Down	0.0011707124954307793	0.04080517888855815	1	BAD,PLAUR,DCN,BID,BAK1,VPS13D,USP36,ADCK1,CASP8,VPS35,CSNK2A2,TP63,TP73,GSK3B,DDHD2,HUWE1,BAX,DNM1L,PPP1R13B,MUL1,RNF31,HDAC6,TREM2,SH3GLB1,HPS4,FBXO7,BIK,MIEF1,GZMB,DDHD1,HIF1A,MMP9,E2F1,PYCARD,BMF,PDCD5,BBC3,CDC37,GSK3A,MAPK8,PPIF,YWHAE,UBE2D3,FBXW7,PPARGC1A,CAMKK2,FAM162A,TFDP2,HTRA2,PARK7,RHOU,MFN2,WDR35,PPP3CC,TNFSF10,ZNF205,OPTN,KDR,YWHAH,RAC2,VPS13C,HIP1R,PRKAA1,YWHAQ,HRK,CIDEB,NMT1,MGARP,…	GZMB	PPP1R13B,HPS4,BMF,BBC3,FBXW7,PRKAA1,NPEPPS,HK2,FZD5,BOK,SMURF1
GO_STRESS_ACTIVATED_PROTEIN_KINASE_SIGNALING_CASCADE	GO:0031098	246	Down	0.0011733103026430895	0.04080517888855815	1	DVL2,MAP3K9,PAFAH1B1,SPAG9,MAPK8IP2,MAP4K3,MAP4K5,CCDC88C,ZMYND11,HGF,RB1CC1,FAS,MAP2K3,FLT4,DTNBP1,ARHGEF5,MAPK9,CUL1,TAB2,EIF2AK2,SERPINB3,HIPK2,MAP2K4,RHOA,CDC42,MAP4K4,FCGR2B,FBXW11,MAP3K13,HACD3,SEMA3A,DLG1,TRAF4,MAP2K7,EDN1,ITCH,MAGI3,PHLPP1,RNF13,CYLD,ZMPSTE24,GSTP1,MECOM,MAP3K4,AKR1B1,DNAJA1,IGBP1,MUL1,EZR,TGFB2,SH2D3C,GADD45B,CRKL,MAPK1,TAB1,RASSF2,MID1,CD40LG,MAPK3,AXIN1,PYCARD,RIPK2,IK…	AKR1B1,CD40LG,MAP4K1,MAPK10,DUSP22,ARHGEF6,TIRAP,TIAM1,ULK4,ROR2,TNF	MAP4K3,MAP4K5,CCDC88C,RB1CC1,TAB2,MAP2K4,MAP3K13,DLG1,MAPK3,AXIN1,IKBKB,EPHA4,GADD45G,MAP3K10,IRAK2,MAPK8IP3,IGF1R,DUSP10,MFHAS1,SH3RF1,FZD7,TAB3,TAOK1,MAPKAPK2,FZD5,ZC3H12A,MAP3K2,RASGRP1,TRIB1,PER1,AIDA,WNT7B,MAP3K5
GO_HISTONE_H3_K36_DEMETHYLATION	GO:0070544	8	Down	0.0011741154331833432	0.04080517888855815	1	KDM7A,KDM4A,KDM2B,KDM4C,KDM4B,KDM8,PHF8,KDM2A		KDM2A
GO_COMPLEMENT_ACTIVATION	GO:0006956	82	Up	0.0011781165272508139	0.04080517888855815	1	CFH,C6,CD5L,CPB2,CD59,FCN1,RGCC,C5,C1QBP,VTN,CD81,C7,CD46,CLU,C4BPA,C4BPB,IL1B,C3,CFP,C5AR2,C1RL,FCN3,SUSD4,SERPING1,VSIG4,C8A,C1QC,C1R,C2,PHB,C3AR1,C1QB,C1QA,A2M,CD19,C1S,PROS1,CD55,C5AR1,CFD,CR1,CFI,IGKC,IGKV4-1,IGLV1-51,IGLV1-47,IGLV1-44,IGLV1-40,IGLV2-23,IGLV3-21,IGLV2-14,IGLV2-11,IGLV3-1,IGLC2,IGLC3,TRBC1,TRBC2,TRDC,IGHA2,IGHG4,IGHG2,IGHA1,IGHG1,IGHG3,IGHD,IGHM,IGHV3-7,IGHV3-23,IGHV3-33,IGHV…	CD5L,VTN,C7,C3AR1,CFI,IGLV1-51,IGLV1-40,TRBC2,IGHD,IGHV3-48,IGKV1-39,IGLL5
GO_MUSCLE_ORGAN_DEVELOPMENT	GO:0007517	279	Down	0.0011921665231407366	0.041102401779476036	3	CFLAR,ETV1,LUC7L,JARID2,DCN,IGF1,FHL1,MYOM2,USP2,XK,HDAC9,ELN,PTCD2,FOXC1,PKP2,CTDP1,YBX3,COL11A1,GPC1,CDON,BORCS8-MEF2B,BTBD1,HMG20B,ERBB3,MYLK,FGFR2,RHOA,HDAC4,MEF2A,SIRT2,TGFBR3,SPEG,EVC,SRI,SIRT6,FGFR1,EDN1,FGF20,TP73,MEF2C,LRP2,CCNT2,ACHE,FKBP1A,CAPN3,MYL6,TGFB2,DSP,SIRT1,MAPK1,DDX17,XBP1,CHKB,EP300,SIX4,YY1,MYOM1,SMAD7,EMD,TAZ,KLF5,FGF9,JPH1,TGFB1,MYH14,HAMP,GSK3A,MTPN,CAV2,CAV1,FKTN,TGFBR1…	HDAC9,COL11A1,ENG,SOX6,HAND1,FGF2,NOG	CFLAR,JARID2,CTDP1,CDON,ERBB3,ACHE,DSP,SIRT1,DDX17,EP300,YY1,SMAD7,RPS6KB1,MEF2D,EFNB2,FGFRL1,PRKAA1,ZFHX3,GATA6,SMAD4,SAV1,FZD7,ATF3,SMAD3,CHD2,BASP1,ZBTB18,FOXO4,BCL9L,PPARA,NF1,SVIL,SCX
GO_MODIFICATION_DEPENDENT_MACROMOLECULE_CATABOLIC_PROCESS	GO:0043632	579	Down	0.0011994993313678153	0.041166378879271694	1	GCLC,ANKIB1,CDC27,RHBDD2,FBXL3,MYLIP,PSMB1,UBE3C,HFE,RNF216,PSMC4,NUB1,RNF14,UFL1,WWTR1,ZRANB1,UBR2,UBA6,PIAS1,RNF19A,CUL3,USP2,CLEC16A,PSMA4,CUL7,HSPA5,USP28,ERCC8,NEDD4L,JKAMP,MAPK9,HERPUD1,ANAPC4,CUL1,USP36,USP13,RNF4,HIPK2,ATXN3,PSME4,SIRT2,ERLEC1,NEDD4,RNF126,CSNK2A2,SEL1L,TRIB2,LNX1,UBE2D1,CHFR,FBXW11,DERL2,TBX21,TSG101,EXOSC7,PTPN23,KLHL20,DNAJC10,USP33,UBE2A,ARAF,UBE2K,PPP2R5C,ITCH,TP53IN…	RNF216,CDC23,PSMA6,FBXO5,UCHL5,GIPC1,CDK2,PCYOX1L,UCHL1,FBXL18,PSMC3,C17orf97,PANO1	ANKIB1,FBXL3,MYLIP,CUL3,PSME4,LNX1,WAC,SIRT1,SMAD7,N4BP1,AXIN1,USP31,UBE2W,PPP2CB,FBXW7,CBL,PCYOX1,FBXO2,TNFAIP3,RBBP6,USP22,RPL23,ARRB1,FBXO11,SPOPL,RNF217,TLK2,OGT,RNF144A,AMN1,USP12,DAB2,USP43,USP25,ZER1,DTX3L,USP49,FBXO33,ARIH1,CUL5,TRIB1,RNF213,TBL1XR1,YOD1,NPLOC4,UBE2H,USP7,ISG15,PELI1,SMURF1,TRIM13,CSNK1E,RNF103,CEBPA
GO_ESTABLISHMENT_OF_ENDOTHELIAL_BARRIER	GO:0061028	41	Down	0.001223003415194568	0.041782243948192604	3	TNFRSF1A,ROCK1,RAPGEF3,ADD1,ICAM1,EZR,PPP1R16B,TJP1,IKBKB,PTPRS,ENG,RAPGEF1,RAPGEF2,VEGFA,PDE4D,RAP1A,TJP2,RAP2C,IL1B,RAP1B,ROCK2,RDX,MSN,MARVELD2,WNT7A,F11R,CLDN1,F2RL1,CLDN3,CTNNB1,FASN,CDH5,MYADM,CLDN5,PDE2A,WNT7B,SOX18,S1PR3,TNF,PECAM1,S1PR2	ENG,MYADM,TNF	ADD1,IKBKB,RAPGEF2,TJP2,CLDN1,FASN,WNT7B
GO_TRANSMEMBRANE_RECEPTOR_PROTEIN_SERINE_THREONINE_KINASE_SIGNALING_PATHWAY	GO:0007178	265	Down	0.0012473623681804177	0.042421608865357556	1	CREBBP,ITGA3,HFE,ZC3H3,WWTR1,STRAP,VIM,FUT8,ZFYVE16,HSPA5,LTBP1,DKK3,HIPK2,NEO1,RHOA,PRKCZ,TGFBR3,FGF10,FSTL3,UBE2D1,FERMT2,ITGA8,DNM2,LRP2,ITGB5,NLK,FKBP1A,PXN,LTBP4,CHRD,GLG1,TGFB2,BAMBI,HIVEP1,HSP90AB1,SIRT1,ABL1,TAB1,EP300,SNW1,PPM1A,BMP7,FERMT1,SPINT3,SMAD7,CHRDL1,XIAP,FGF9,MAPK3,NUP93,PARD6A,SMPD3,STUB1,ARHGEF18,AMH,TGFB1,MEGF8,ETV2,FKBP8,CAV2,CAV1,SFRP4,TGFBR1,ENG,BMPR1A,FBXL15,DKK1,PBLD,M…	ENG,DUSP22,LTBP2,GIPC1,SORL1,GPC3,RBPMS2,ROR2,ZCCHC12,NOG	CREBBP,NLK,BAMBI,SIRT1,ABL1,EP300,PPM1A,SMAD7,MAPK3,CBL,SPTBN1,STK11,PMEPA1,CDKN1C,NOTCH2,ACVR1B,NUMA1,CTDSPL2,FURIN,SMAD4,PRDM16,PARD3,DAB2,HPGD,SMAD3,VASN,FAM89B,ZBTB7A,BCL9L,TRIM33,SMURF1,BMPR2,SCX
GO_REGULATION_OF_CELL_SUBSTRATE_JUNCTION_ASSEMBLY	GO:0090109	58	Down	0.001268688628817611	0.04285390277604529	1	MYOC,GPM6B,ARHGAP6,LIMCH1,SLK,RHOA,ROCK1,MAP4K4,CLASP1,CAMSAP3,COL16A1,SLC9A1,ABL1,NRP1,PPM1F,DUSP3,CORO1C,DUSP22,VEGFA,EPB41L5,ITGB1BP1,TEK,LRP1,SDC4,MACF1,KDR,ROCK2,RAC1,THBS1,ACVRL1,IQGAP1,BCAS3,WDPCP,PHLDB2,PTPRJ,THY1,MMP14,DMTN,WNT4,CLASP2,DLC1,TSC1,GREM1,SMAD3,DAPK3,FAM107A,PTK2,LIMS1,PTEN,RHOD,PEAK1,RCC2,EFNA5,APOD,SRC,S100A10,LDB1,FMN1	DUSP22	GPM6B,ABL1,RAC1,IQGAP1,MMP14,SMAD3,PEAK1
GO_FAT_CELL_DIFFERENTIATION	GO:0045444	183	Down	0.0012714768918384912	0.04285390277604529	3	WWTR1,SNAI2,PIAS1,TRIO,ADRB1,LMO3,SIRT2,ADGRF5,RORA,FGF10,TRIB2,PRLH,SREBF1,PTGS2,SDF4,RUNX1T1,AACS,C1QTNF3,AAMDC,OSBPL8,ITGA6,HDAC6,IL11,SIRT1,CBY1,XBP1,EP300,STK4,TRIB3,JAG1,E2F1,ZNF516,HTR2A,KLF5,MEDAG,STK3,DKKL1,RETN,AKT2,CLIP3,TGFB1,RARRES2,GATA3,ANKRD26,PPARGC1A,ZBTB16,CCND1,WNT5B,TRPV4,CREBL2,PPARD,MAPK14,FBXO9,FAM120B,ARL6,WNT5A,HES1,ID2,ATF2,RGS2,CREB1,TRIM32,NR4A3,ALDH6A1,MSX2,BBS9,ARL4…	CBY1,CCND1,PPARG,BSCL2,FFAR4,TNF	SREBF1,SIRT1,EP300,JAG1,PER2,PRDM16,DUSP10,ASXL2,ADIRF,SAV1,ZBTB7B,ZC3H12A,SMAD3,CTBP2,MEX3C,TBL1XR1,ZBTB7A,LAMB3,CEBPA
GO_PRIMITIVE_STREAK_FORMATION	GO:0090009	5	Down	0.0012780430567602206	0.042882908993793836	3	LRP6,SRF,WNT5A,FOXA2,ETS2		LRP6,SRF
GO_ENDOTHELIAL_CELL_DEVELOPMENT	GO:0001885	54	Down	0.0012874582020041265	0.042974598345757856	3	TNFRSF1A,ROCK1,RAPGEF3,ADD1,ICAM1,EZR,PPP1R16B,TJP1,IKBKB,PTPRS,MET,PLOD3,ENG,RAPGEF1,RAPGEF2,VEGFA,PDE4D,ARHGEF26,RAP1A,TJP2,RAP2C,IL1B,ID1,RAP1B,GSTM3,ROCK2,CCM2,VEZF1,RDX,MSN,MARVELD2,WNT7A,F11R,STC1,CLDN1,F2RL1,CLDN3,CTNNB1,CLIC4,FASN,HEG1,CDH5,MYADM,COL18A1,CLDN5,PDE2A,WNT7B,SOX18,NOTCH4,S1PR3,TNF,GPX1,PECAM1,S1PR2	PLOD3,ENG,MYADM,TNF	ADD1,IKBKB,RAPGEF2,ARHGEF26,TJP2,CLDN1,FASN,WNT7B
GO_CELL_SUBSTRATE_JUNCTION_ORGANIZATION	GO:0150115	93	Down	0.0012969342033656013	0.042974598345757856	5	MYOC,GPM6B,ARHGAP6,LAMA3,LAMC2,LIMCH1,SLK,COL17A1,RHOA,ROCK1,TESK2,MAP4K4,ACTN1,FERMT2,CLASP1,CAMSAP3,ACTN2,TNS1,COL16A1,CTTN,TRIP6,SLC9A1,ITGA6,SORBS1,ABL1,NRP1,PPM1F,ARHGEF7,DUSP3,CORO1C,DUSP22,VEGFA,EPB41L5,FN1,ITGB1BP1,TEK,PTK2B,LRP1,SDC4,MACF1,KDR,AJUBA,LAMA5,ITGB4,ROCK2,LAMC1,RAC1,TLN1,THBS1,ACVRL1,IQGAP1,PDPK1,BCAS3,PIP5K1A,WDPCP,PHLDB2,PTPRJ,TAOK2,DST,PTPRK,THY1,WHAMM,MMP14,DMTN,ITGA5,WNT…	DUSP22,KRT14	GPM6B,ABL1,RAC1,IQGAP1,MMP14,SMAD3,PEAK1,LAMB3
GO_HISTONE_H3_K9_DEMETHYLATION	GO:0033169	12	Down	0.0013115541065811876	0.042974598345757856	1	KDM1A,KDM7A,KDM4A,HSF4,KDM4C,KDM3A,KDM3B,KDM4B,JMJD1C,PHF8,KDM4D,PHF2		KDM3A,PHF2
GO_GOLGI_TO_LYSOSOME_TRANSPORT	GO:0090160	7	Down	0.0013139823398285225	0.042974598345757856	4	CCDC91,RBSN,AP1G1,GAK,ANKFY1,LAMP1,AP4M1		GAK,LAMP1
GO_RESPONSE_TO_PEPTIDE_HORMONE	GO:0043434	343	Down	0.0013142364479652138	0.042974598345757856	6	GCLC,CFLAR,PDK4,PRKAR2B,PDK2,BAIAP2L1,CRY1,FYN,PIK3C2A,CPS1,ABCC2,ATP6V0A1,ATP6V1H,HDAC9,ARID1B,BCAR1,CYBA,PRKCQ,PKM,PRKCZ,ROCK1,NUCKS1,GAL,TGFBR3,LRP6,EIF2B3,ATP2B1,ATP6AP1,PRLH,PRKACA,SREBF1,PTGS2,ACTN2,ADCY2,EDN1,CEACAM1,GSK3B,GSTP1,RAB10,HADHA,CAD,PXN,SLC9A1,ICAM1,OSBPL8,CDC6,UPRT,SORBS1,CDC5L,SIRT1,JAK2,XBP1,RANGAP1,ATP6V1D,SRSF5,APEX1,PCK2,BMP7,TRIB3,OXT,LPIN2,TIMP1,TSC2,EEF2K,RNF40,CSK,ZNF…	HDAC9,EIF2B1,EIF2B4,PPARG,SORL1,KHK,PRKACB,ADCY8,PRKAR1B	CFLAR,ATP6V0A1,LRP6,SREBF1,SIRT1,RPS6KB1,HDAC5,GAB1,PRLR,FOXO3,RHOQ,ADCY7,PIK3CA,STAT5A,JUND,PRKAA1,LPIN1,TBC1D4,CPEB2,IGF1R,IQGAP1,WDTC1,OGT,EIF4EBP2,ZBTB7B,ADCY9,INPPL1,AHCYL1,STAT2,INSR,BAIAP2,FOXO4,SOCS3,SP1,IRS2,PPARA
GO_REGULATION_OF_NOTCH_SIGNALING_PATHWAY	GO:0008593	82	Down	0.0013150821739654481	0.042974598345757856	1	CREBBP,FGF10,EPN2,TP63,LLGL2,NOTCH3,CBFA2T2,SLC35C2,TGFB2,TSPAN15,MFNG,EP300,SNW1,NFKBIA,BMP7,POFUT1,JAG1,LFNG,NEURL1,ZMIZ1,TSPAN14,FBXW7,BCL6,KAT2B,PDCD10,HES1,AAK1,CD46,ITGB1BP1,DLL4,CHAC1,LLGL1,POSTN,CNTN6,IL6ST,HEY2,ARRB1,ADAM10,BMP2K,EGF,ASCL1,RITA1,AKT1,EGFR,NOTCH1,GAS2,MMP14,KIT,GDPD5,MAML1,POGLUT1,ELF3,PRKCI,HEY1,NOS3,METTL3,HIF1AN,MESP1,NOD2,RBPJ,STAT3,TSPAN5,ENHO,RFNG,ROBO1,DLK2,EGFL7,G…	MFNG,KIT	CREBBP,LLGL2,CBFA2T2,EP300,NFKBIA,JAG1,TSPAN14,FBXW7,ARRB1,ADAM10,MMP14,MAML1,ELF3,ZBTB7A
GO_CELLULAR_RESPONSE_TO_CALCIUM_ION	GO:0071277	59	Down	0.0013336631265653959	0.04320733608548315	12	SYT7,HSPA5,MEF2A,RASGRP2,EDN1,MEF2C,SLC25A24,CPNE3,ADD1,FUS,MCOLN1,CAPN3,LGMN,EEF2K,SYT17,RASA4,PPIF,RASAL1,GPLD1,WNT5A,ECT2,CACYBP,PKD2,SLC25A23,FOSB,JUND,PRKAA1,SYT11,ALOX5AP,CARF,CPNE8,IQGAP1,CPNE2,TRPM2,ITPKB,SYT2,CPNE9,CAMK2D,SYT8,ADCY8,BRAF,DMTN,ALOX15,PRKAA2,NCSTN,ADGRV1,ENDOG,CLIC4,NLGN1,FOS,RASA4B,JUNB,JUN,AKR1C3,RYR1,CPNE4,SYT15,SYT3,CPNE1	CPNE9,ADCY8	ADD1,FOSB,JUND,PRKAA1,IQGAP1,BRAF,SYT15
GO_MAMMARY_GLAND_EPITHELIUM_DEVELOPMENT	GO:0061180	62	Down	0.0013408871902251941	0.04320733608548315	3	ATP2C2,NTN1,FGFR2,LRP6,FGF10,PGR,BAX,ESR1,JAK2,MAPK1,LRP5L,HIF1A,FOXF1,AKT2,HOXA5,GATA3,WNT3,AREG,CCND1,VDR,WNT5A,RTN4,ID2,KDM5B,IRF6,MSX2,RREB1,MED1,LATS1,TBX3,ELF5,BRCA2,PML,AKT1,EPHA2,LRP5,WNT4,MSX1,PYGO2,BTRC,STAT6,AR,ROBO1,SOSTDC1,CEBPB,MST1,DEAF1,ERBB4,SCRIB,CSF1R,ZNF703,IQGAP3,CSF1,PTCH1,WNT7B,SRC,DDR1,LBH,PHB2,GPX1,ETV5,ORAI1	FOXF1,CCND1	LRP6,RTN4,IRF6,RREB1,DEAF1,CSF1,WNT7B,DDR1
GO_PROTEIN_LOCALIZATION_TO_NUCLEUS	GO:0034504	236	Down	0.001342855349479277	0.04320733608548315	4	TMEM98,PAF1,FYN,RGPD5,KPNA6,CDH1,TPR,TNPO3,ABCA7,IPO5,CLDN18,SP100,HYAL2,POLR1A,NUP133,BCL3,PTGS2,GTSE1,PSEN1,GSK3B,XPO1,TNPO1,IPO11,RBM22,MAVS,OSBPL8,NUP50,NUP188,MAPK1,CARD10,SUN2,RANGAP1,SIX4,NFKBIA,BMP7,FERMT1,NXT2,FGF9,KPNA3,NUTF2,NUP93,ARL2BP,TSC2,UBR5,TGFB1,TNPO2,PIK3R2,DNAJB6,GLI3,DVL1,LZTS2,SUFU,KPNB1,CDK5RAP3,NUP88,COL1A1,YWHAE,ZBTB16,ZPR1,NUP98,IFNG,NUP107,MAPK14,RAB23,BYSL,TMCO6,SKP1,…	IFNG,SIX2,PKIA,CALR,HCLS1,LILRB4	RGPD5,CDH1,CARD10,NFKBIA,DNAJB6,CBLB,STK11,TARDBP,NUP153,SOX9,RPL23,GLIS2,TRIM28,IPO8,RANBP6,MFHAS1,DTX3L,ZC3H12A,SUN1,SMAD3,TRIM8,JUP,ZBTB7A,PTTG1IP,KPNA4,POM121,NF1
GO_NEUROBLAST_PROLIFERATION	GO:0007405	45	Down	0.0013483199318166778	0.04320733608548315	3	KDM1A,CX3CL1,PAFAH1B1,TEAD3,CTNNA1,ASPM,FGFR2,EML1,NDE1,FGFR1,SMARCD3,RAB10,HIF1A,FZD3,NUMBL,PTN,GLI3,AKNA,VEGFA,ARHGEF2,DOCK7,ARTN,FGF13,NUMB,SOX5,DAGLA,LEF1,ASCL1,TP53,NOTCH1,WNT3A,RACGAP1,DISC1,HHIP,DAGLB,SHH,FRS2,CTNNB1,CX3CR1,ID4,FZD9,LRRK2,PLXNB2,NF1,ZNF335		AKNA,NUMB,NF1,ZNF335
GO_EMBRYONIC_CAMERA_TYPE_EYE_MORPHOGENESIS	GO:0048596	17	Down	0.0013509478419489807	0.04320733608548315	3	HIPK2,LRP6,KDM2B,BMP7,WNT5A,PROX1,ARID1A,TBX2,TFAP2A,ZEB1,FZD5,HIPK1,IHH,FRS2,SP3,ALDH1A3,PHACTR4		LRP6,FZD5,HIPK1,SP3
GO_REGULATION_OF_CHOLESTEROL_METABOLIC_PROCESS	GO:0090181	50	Down	0.0013615154404771107	0.04328774726724104	1	NFYA,CYP51A1,MBTPS2,DGAT2,NFYC,IDI1,SREBF1,ACADVL,ACACB,FDFT1,SCD,SEC14L2,LMF1,SQLE,ERLIN1,KPNB1,SC5D,MVK,HMGCS1,HMGCR,SCAP,ACADL,GPAM,NFYB,EPHX2,POR,LDLR,APOE,RAN,PRKAA1,MBTPS1,SOD1,DGKQ,ERLIN2,TM7SF2,GGPS1,TTC39B,LDLRAP1,ABCG1,LSS,FDPS,PMVK,MVD,FASN,ELOVL6,DHCR7,ARV1,SP1,SREBF2,ACACA	CYP51A1	SREBF1,NFYB,APOE,PRKAA1,LSS,FASN,SP1
GO_NODAL_SIGNALING_PATHWAY	GO:0038092	9	Down	0.0013649808544885745	0.04328774726724104	1	TGIF2,ACVR1C,ACVR1B,CITED2,DACT2,SHH,SMAD3,SMAD2,DAND5		ACVR1B,SMAD3
GO_REGULATION_OF_PEPTIDYL_SERINE_PHOSPHORYLATION	GO:0033135	106	Down	0.0013840353344686872	0.04370760325154056	1	MLXIPL,HGF,CD44,BAK1,FNIP2,ATP2B4,PFN2,NCK2,PTGS2,ARAF,RAPGEF3,HSP90AA1,BAX,NOS1,HDAC6,SH2D3C,IL11,HSP90AB1,OSM,PPM1F,STK4,RASSF2,SMAD7,AXIN1,RIPK2,PRKD2,TGFB1,GSK3A,CAV1,DKK1,CSF3,CAPRIN2,CREBL2,IFNG,VEGFA,PDE4D,PDCD10,WNT5A,EIF4G1,PLCL1,PARK7,DOCK7,MAD2L2,MAPKAP1,TRIM6,PIK3CA,RAMP3,SH2D3A,AKAP9,LIF,LATS1,RAF1,PRKAA1,INPP5K,CAMK1,PWP1,SPRY2,IL6,TXN,ARRB1,BCAR3,ARRB2,RPTOR,APP,AKT1,HAX1,SNCA,SFRP…	IFNG,MAPKAP1,TRIM6,HCLS1,TNF	NCK2,SMAD7,AXIN1,PRKD2,CSF3,CAPRIN2,PIK3CA,PRKAA1,ARRB1,TNKS1BP1,BRAF,PAQR3,RICTOR
GO_PROTEIN_AUTOPHOSPHORYLATION	GO:0046777	209	Down	0.001395840613629893	0.043846083278532365	1	FGR,MAP3K9,CDKL5,BTK,FYN,MVP,CLK1,VRK2,DAPK2,FLT4,ROS1,EIF2AK2,RIOK2,TNK2,SLK,PPP2R5A,FGFR2,FGFR3,PPP2R5B,PRKACA,MARK2,STK10,MAP3K13,TXK,MARK3,FGFR1,PPP2R5C,MKNK1,PTPRC,STK17B,GSK3B,ULK2,CAD,EIF2AK1,NLK,AURKA,MAPKAPK5,IRAK3,TRPM7,TYRO3,MYO3A,JAK2,ABL1,MKNK2,PDGFB,VRK1,STK4,PTK6,RASSF2,HCK,BMX,PIM2,STK24,FLT1,MAPK3,EEF2K,CSK,NBN,MAP4K1,DYRK1B,PRKD2,CAV1,ENG,TESK1,CAMKK2,FRK,MAK,PPP2R5D,VEGFA,TTK,C…	FGR,BTK,HCK,MAP4K1,ENG,SLA,KIT,LCK	TNK2,MAP3K13,MARK3,NLK,ABL1,MKNK2,PIM2,STK24,MAPK3,PRKD2,FRK,EPHA4,STK11,TRIM28,MAP3K10,ACVR1B,IGF1R,IQGAP1,TNKS1BP1,PPP2R5E,DYRK1A,TAOK1,MAPKAPK2,INSR,PEAK1,DDR1
GO_ESTABLISHMENT_OF_PROTEIN_LOCALIZATION_TO_MEMBRANE	GO:0090150	296	Down	0.0014089925735567845	0.043846083278532365	4	BAD,AGK,ARHGAP44,SEC62,RPS20,FYN,BID,ZDHHC6,SEC63,LRRC7,PEX3,HSPA5,GOPC,VAMP3,SEC61A1,RPL18,CASP8,TRAM2,SEC61A2,TRAM1,GRIPAP1,REEP1,VPS35,RPL31,TP63,NSF,TP73,HSP90AA1,RPS5,RAB10,BAX,PPP1R13B,RPL6,RPLP0,TIMM13,GGA1,MICALL1,TOMM22,RPL3,MIEF1,SAMM50,GZMB,TIMM9,SRP54,ARFRP1,E2F1,CHMP4B,UBL4A,ZDHHC15,GGA2,CSK,RAB11A,CEMIP,BMF,ZDHHC2,SGTA,PDCD5,RPS16,AKT2,BBC3,RPS19,RPL18A,SEC61B,MAPK8,RPL28,RPL19,YWHA…	GZMB,MAPK10,TCAF2,KCNE1,GET4	PPP1R13B,MICALL1,BMF,BBC3,SPTBN1,RAB3GAP2,RPL23,RPS11,SEC16A,PARD3,GOLGA7B,BRAF,AMN,PEX26
GO_LUNG_CELL_DIFFERENTIATION	GO:0060479	22	Down	0.0014099013772238898	0.043846083278532365	3	FGF10,GRHL2,TMEM38B,HOXA5,AIMP2,AGR2,CREB1,SPDEF,SOX9,THRA,KLF2,FOXA1,FOXJ1,NKX2-1,YAP1,ASCL1,GATA6,NFIB,THRB,SAV1,CTNNB1,RBPJ	SPDEF,FOXJ1	SOX9,FOXA1,GATA6,NFIB,THRB,SAV1
GO_IMMUNOGLOBULIN_PRODUCTION	GO:0002377	108	Up	0.0014117552093407175	0.043846083278532365	11	BTK,ERCC1,CD22,POU2F2,PARP3,POLQ,TRAF3IP2,TP53BP1,POLB,TCF3,TFRC,FCGR2B,TBX21,MLH1,UNG,IL4R,ITM2A,THOC1,RIF1,PTPRC,MSH2,XBP1,CD40,SAMHD1,CD40LG,TNFSF13B,STX4,NBN,IL27RA,GPI,TGFB1,EXOSC3,SUPT6H,HPX,TCIRG1,RNF8,CCR6,MSH3,BCL6,MSH6,MAD2L2,TNFSF4,SASH3,LAX1,PMS2,POLM,PKN1,IL13RA2,TRAF2,FGL2,VPREB3,DNAJB9,NDFIP1,CTNNBL1,SWAP70,IL6,IL10,IL33,RBP4,TMBIM6,GCNT3,XCL1,GALNT2,HSPD1,ATM,XRCC4,BATF,PAXIP1,MCM…	BTK,UNG,MSH2,CD40LG,GPI,SASH3,LAX1,XCL1,TNFSF13,POLL,IGLV1-51,IGLV1-40,IGLV3-10,TNF,IGKV1-39	TCF3,IL4R
GO_PROTEIN_TARGETING_TO_MEMBRANE	GO:0006612	181	Down	0.0014193403167995031	0.043847625355334645	4	SEC62,RPS20,FYN,ZDHHC6,SEC63,PEX3,HSPA5,SEC61A1,RPL18,TRAM2,SEC61A2,TRAM1,RPL31,RPS5,RPL6,RPLP0,MICALL1,RPL3,MIEF1,SRP54,CHMP4B,ZDHHC15,CEMIP,ZDHHC2,SGTA,RPS16,AKT2,RPS19,RPL18A,SEC61B,RPL28,RPL19,RPL34,RPS13,C2CD5,RPS12,ARL6,RPL24,SSR3,RPS15,ICMT,RPL22,RPS25,ITGB1BP1,PEX16,RPL21,RPL5,VAMP7,RPS10,SSR1,RPL23,RAB3IP,RPS4Y1,RPL36,RPL27,EXOC4,INPP5K,RPS15A,ZDHHC4,RTP4,RPL35,RPS6,SDCBP,RPLP1,RPS24,PEX…	TCAF2,KCNE1	MICALL1,RPL23,RPS11,PARD3,GOLGA7B,PEX26
GO_GLAND_MORPHOGENESIS	GO:0022612	105	Down	0.0014255962256182221	0.043847625355334645	3	CFLAR,PLXND1,BTBD7,CAPN1,SNAI2,HGF,CUL3,TNC,NTN1,FGFR2,LRP6,FGF10,POLB,CDC42,LIMS2,TP63,NTN4,SEMA3A,SEMA3C,FGFR1,CEACAM1,CPB2,PGR,BAX,ESR1,TGFB2,NRP1,LRP5L,XBP1,BMP7,LAMA1,ESRP2,FGL1,TGFB1,HPN,PTN,CAV1,GLI3,SLC9A3R1,AREG,FBXW7,MDK,VDR,WNT5A,PLXNA1,IGFBP5,KDM5B,RPS6KA1,PROX1,TNFAIP3,TGFB3,MSX2,TBX2,BMP4,SOX9,MED1,TWSG1,FOXA1,LAMA5,NOTCH2,TBX3,SULF1,FGF7,PML,EPHA2,EGFR,MSN,NFIB,NOTCH1,WNT3A,EDA,LRP…	NOG,SULF2,TGM2,TNF	CFLAR,PLXND1,CUL3,TNC,LRP6,SEMA3C,FBXW7,TNFAIP3,SOX9,FOXA1,NOTCH2,NFIB,ELF3,FEM1B,PLAG1,CSF1,DDR1
GO_NEGATIVE_REGULATION_OF_LIPID_LOCALIZATION	GO:1905953	33	Down	0.0014293065742492	0.043847625355334645	1	CRY1,ABHD5,NR1H3,PLA2G10,OSBPL8,NFKBIA,AKT2,ABCA2,NFKB1,PPARD,APOC1,NR1H2,PPARG,IL6,THBS1,ITGAV,EGF,AKT1,PLA2R1,TTC39B,ABCG1,SHH,ABCA1,PCSK9,PTPN2,PNPLA2,PTPN11,AGTR2,IRS2,PPARA,SREBF2,TNF,APOC2	PPARG,TNF	NFKBIA,ABCA2,ITGAV,IRS2,PPARA
GO_N_GLYCAN_PROCESSING	GO:0006491	13	Down	0.0014364772455080735	0.04388846738714911	1	FUT8,MGAT4A,GANAB,GNPTAB,MAN1A1,MAN2A1,ST8SIA4,MAN1C1,PRKCSH,MGAT4B,MAN1B1,MAN2A2,MAN1A2		MGAT4A,MAN1A1,MAN2A1,MGAT4B
GO_GLOMERULAR_EPITHELIAL_CELL_DEVELOPMENT	GO:0072310	9	Down	0.001460715727859373	0.0444483376947006	3	JAG1,BMP4,PODXL,FOXJ1,NOTCH2,IQGAP1,MYO1E,LAMB2,MAGI2	FOXJ1	JAG1,NOTCH2,IQGAP1
GO_WNT_SIGNALING_PATHWAY_INVOLVED_IN_MIDBRAIN_DOPAMINERGIC_NEURON_DIFFERENTIATION	GO:1904953	9	Down	0.0014941339779297133	0.04512682274628324	3	LRP6,WNT3,WNT5A,CSNK1D,WNT3A,FZD1,RYK,CTNNB1,CSNK1E		LRP6,CSNK1E
GO_CELLULAR_RESPONSE_TO_CARBOHYDRATE_STIMULUS	GO:0071322	106	Down	0.0014950211367515337	0.04512682274628324	6	GCLC,CFTR,BAD,BAIAP3,NADK,MLXIPL,GCLM,CYBA,PHPT1,CALCRL,MAP2K4,PDK3,PRKACA,SRI,CPB2,AACS,OXCT1,NOX4,ICAM1,SMARCB1,LRP5L,LGALS1,XBP1,HIF1A,PCK2,CDK16,STX4,PIH1D1,RAB11FIP2,PPP3CB,MAP2K6,PPARGC1A,GPLD1,SRF,SLC29A1,HMGCR,RAP1A,KLF7,HMGN3,WDR35,GPR68,FKBP1B,ENY2,PIK3CA,LRP1,SOX4,FOXA2,NR1D1,SMARCA4,TRPM4,ZNF236,RAF1,PRKAA1,SERPINF1,MEN1,RAB11FIP5,RAC1,TRA2B,ARRB1,PPP3CA,IGF1R,POLG,SLC2A5,MPC2,SYBU,SI…	SERPINF1,ADCY8,TIAM1	CFTR,MAP2K4,SRF,PIK3CA,PRKAA1,RAC1,ARRB1,IGF1R,PRKCE,IRS2
GO_NEGATIVE_REGULATION_OF_GENE_EXPRESSION_EPIGENETIC	GO:0045814	74	Down	0.0015119851446063301	0.0452326322491705	1	MSL3,JARID2,UBR2,SPI1,SIRT2,MBD3,EED,BAZ2A,SIRT6,RIF1,DNMT3B,CDC45,SIRT1,HIRA,SMCHD1,SUV39H1,RBBP7,DOT1L,EZH2,EZH1,HDAC5,NAA40,ASF1A,PHF1,FAM172A,PCGF1,HDAC1,ARID1A,UBE2B,PHF19,NRDE2,DNMT3A,ATAD2B,HELLS,EPC1,MORF4L2,ZNFX1,HAT1,TRIM28,DNMT1,ZNF304,RRP8,MORC2,MBD2,PPHLN1,HMGA1,CREBZF,TET1,AEBP2,MBD1,MTF2,SETDB1,POLE3,SMARCA5,ATAD2,CTBP1,RBBP4,KMT2D,BMI1,MECP2,SIN3A,PPM1D,ATF7IP,PHF8,BEND3,SUZ12,MOR…		JARID2,MBD3,SIRT1,HIRA,HDAC5,TRIM28,AEBP2,BMI1,PHF2
GO_CELL_CELL_JUNCTION_ASSEMBLY	GO:0007043	109	Down	0.001513171121653307	0.0452326322491705	5	CD9,SNAI2,PRKCH,VCL,CDH1,CTNNA1,PKP2,HDAC7,CDH3,PKN2,RHOA,ROCK1,CBFB,WDR1,PRKACA,MPP5,FSCN1,DLG1,EPB41L3,GRHL2,WNT11,ARVCF,SMAD7,PARD6A,TJP1,IKBKB,LSR,CAV1,CDH23,CNTNAP1,TRPV4,SRF,ECT2,STRN,GNPAT,PARD6B,CDH26,SNAI1,POF1B,IL1B,CDHR3,CDH15,ACE2,ACTN4,CRB3,RAMP2,NPHP4,ROCK2,APC,AGT,TLN1,CDH24,MARVELD3,CDH11,CDH13,TBCD,EPHA2,RAB13,NPHP1,PKP4,ANK2,MTDH,PARD3,ESAM,MPP7,DLG5,PTPRO,GJA1,MARVELD2,PRKCA,FL…	CDH3,CDH13,PTPRO,GPBAR1,FBF1,TNF	VCL,CDH1,DLG1,ARVCF,SMAD7,IKBKB,SRF,PARD3,RUNX1,FZD5,CLDN1,HIPK1,PDCD6IP,JUP,OCLN,CTNND1
GO_REGULATION_OF_DENDRITE_DEVELOPMENT	GO:0050773	128	Down	0.0015173636257256296	0.0452326322491705	3	SARM1,ARHGAP33,ARHGAP44,CDKL3,PAFAH1B1,CDKL5,SS18L2,CUL7,NEDD4L,FSTL4,RHOA,NEDD4,MAPK6,PAK3,RAB21,PSEN1,MEF2C,GSK3B,CTTN,DNM1L,CRKL,NFATC4,ZMYND8,BMP7,FMR1,PQBP1,FBXO31,EEF2K,ANKRD27,PTPRS,CRTC1,GSK3A,PTN,COBL,TMEM106B,EZH2,CPEB3,NEURL1,RAPGEF2,CAPRIN2,BMP5,DBN1,UBE3A,GORASP1,EPHA4,MARK1,CDC20,STK11,CAMSAP2,BCL11A,OBSL1,PREX1,VAMP7,RAB17,RAP2A,ID1,YWHAH,APOE,RTN4IP1,CAMK1,CAPRIN1,DBNL,DAB2IP,KIAA…	FSTL4,TRPC6,TIAM1,KALRN,HCLS1,LPAR1,SHANK3	RAB21,CPEB3,RAPGEF2,CAPRIN2,EPHA4,STK11,CAMSAP2,APOE,CAPRIN1,ADAM10,IQGAP1,ASAP1,SHANK2,NSMF,BAIAP2
GO_CELLULAR_RESPONSE_TO_ENDOGENOUS_STIMULUS	GO:0071495	1093	Down	0.0015225992494731421	0.0452326322491705	6	GCLC,CFTR,CFLAR,TFPI,FKBP4,KDM1A,PDK4,POLR2J,PRKAR2B,CREBBP,PDK2,ITGA3,BAIAP2L1,ADIPOR2,CRY1,FUZ,HFE,FYN,ANOS1,PTBP1,PIK3C2A,PPP5C,BRCA1,KDM5D,CALCOCO1,RNF14,DDX11,UFL1,IGF1,SNAI2,CPS1,STRAP,ABCC2,GCLM,UBR2,RRAGD,NR1H3,VIM,CD44,FUT8,ATP6V0A1,PIAS1,CDH1,ZFYVE16,TNC,CTNNA1,HSPA5,ATP6V1H,POLR2B,DTNBP1,HDAC9,LMO3,LTBP1,ARID1B,DKK3,BCAR1,RAD51,CYBA,KCNQ1,KIF1B,FOXC1,ATP2B4,GNA15,GPC1,RNF4,HIPK2,GNAI3,…	PPP5C,HDAC9,FECH,AKR1B1,CORO1A,PLOD3,ENG,SOX6,DUSP22,HRH2,NCL,LTBP2,GIPC1,PPARG,SERPINF1,HNRNPA1,SORL1,FGF2,ESR2,PRKACB,XCL1,GPC3,EME1,ADCY8,KIT,RBPMS2,ROR2,PTAFR,ZCCHC12,CALR,KCNE1,NOG,PRKAR1B,SULF2,AIF1,TNF,CCL5	CFTR,CFLAR,CREBBP,ATP6V0A1,CDH1,TNC,SREBF1,GNB1,NCOA1,NLK,GNAS,GNA11,BAMBI,SIRT1,ABL1,MICALL1,DDX17,EP300,PPM1A,SMAD7,MAPK3,AXIN1,PRKD2,CPEB3,RPS6KB1,PPP1R9B,HDAC5,GAB1,RAPGEF2,CBL,PRLR,FOXP1,KDM3A,EPHA4,STK11,FOXO3,KLF9,RHOQ,ADCY7,PIK3CA,NCOA3,PMEPA1,SOX9,RPL23,FOSB,STAT5A,FGFRL1,PTPN12,FOXA1,CDKN1C,JUND,PRKAA1,NOTCH2,LPIN1,TBC1D4,CPEB2,NUMA1,CTDSPL2,IGF1R,FURIN,IQGAP1,GATA6,SMAD4,COL6A1,PRDM16,…
GO_REGULATION_OF_EPITHELIAL_CELL_MIGRATION	GO:0010632	192	Down	0.001577905141102072	0.04577121057329205	3	KRIT1,ITGA3,PIK3C2A,DCN,ADGRA2,STRAP,GRN,MAP2K3,FLT4,HDAC9,BCAR1,HDAC7,SP100,RHOA,PFN2,FGF10,MAP4K4,VASH1,SCARB1,PTGS2,CLASP1,SEMA3A,PTPN23,FGFR1,EDN1,CEACAM1,MEF2C,APOH,ANGPT2,TGFB2,HDAC6,EPB41L4B,SIRT1,ABL1,NRP1,PPM1F,CARD10,SH3BP1,HMOX1,PDGFB,LGMN,HIF1A,MMP9,CD40,SRPX2,RGCC,RAB11A,CTSH,GPI,PRKD2,TGFB1,PTN,MET,HSPB1,GATA3,PBLD,PFN1,HDAC5,FBXW7,CORO1C,IFNG,SASH1,GPLD1,CCR6,SMOC2,VEGFA,SEMA5A,HBE…	HDAC9,GPI,IFNG,PPARG,SERPINF1,FGF2,CALR	EPB41L4B,SIRT1,ABL1,CARD10,PRKD2,HDAC5,FBXW7,FOXP1,RTN4,RREB1,SOX9,STAT5A,APOE,DUSP10,RHOB,ZC3H12A,PRKCE,PTPRM,JUP,SP1,NF1,BMPR2
GO_POST_EMBRYONIC_DEVELOPMENT	GO:0009791	73	Down	0.0015799028552613175	0.04577121057329205	3	ERCC1,BAK1,RC3H2,PRDM1,FGFR2,SEMA3C,PSEN1,ATRX,BAX,GNAS,ABL1,PPP1R13L,ERCC2,RAB3A,TGFBR1,GATA3,PLEKHA1,CCDC47,SOX6,C12orf57,ALDH5A1,VEGFA,ACVR2B,EFEMP1,ASH1L,MFAP2,KDM5B,SERP1,ACO1,AGO2,BMP4,PLAGL2,BCL11B,FOXP2,IREB2,KLF4,MYO7A,CELA1,ETNK2,CSRNP1,ATM,ARID5B,ITPR1,BCL2L11,NR4A2,MYO1E,MORC3,SCUBE1,FZD5,NPPC,PYGO2,STK36,TIPARP,INPPL1,SLC18A2,FBN1,SGPL1,MECP2,ATF5,SCN9A,TAPT1,PYGO1,CHST11,BCL2,DHCR7,…	SOX6	SEMA3C,GNAS,ABL1,PLAGL2,CSRNP1,FZD5,TIPARP,INPPL1,TAPT1
GO_STEM_CELL_PROLIFERATION	GO:0072089	94	Down	0.001580297183564956	0.04577121057329205	15	KDM1A,CX3CL1,PAFAH1B1,TEAD3,SNAI2,CTNNA1,KITLG,EIF2AK2,ASPM,FGFR2,EML1,PDCD2,NDE1,SART3,SIRT6,FGFR1,FBLN1,PTPRC,SMARCD3,RAB10,MECOM,HIF1A,FERMT1,NKAP,FZD3,NUMBL,PTN,GLI3,AKNA,RNF43,WNT3,NANOG,VEGFA,WNT5A,ARHGEF2,DOCK7,ARTN,EPCAM,OVOL2,CITED1,AGO3,FGF13,NES,NUMB,WNT2B,SOX5,DAGLA,TBX3,PIM1,YAP1,FGF2,LEF1,ETV6,ASCL1,TP53,SFRP2,NOTCH1,GJA1,HNRNPU,WNT3A,RUNX1,ACE,RACGAP1,DISC1,HMGB2,HHIP,DAGLB,SHH,SOX…	FGF2,SIX2	AKNA,NUMB,RUNX1,CTC1,WNT7B,NF1,ZNF335
GO_PROTEIN_POLYUBIQUITINATION	GO:0000209	284	Down	0.001581220389907369	0.04577121057329205	1	ANKIB1,CDC27,FBXL3,MYLIP,PSMB1,UBE3C,RNF216,BRCA1,PSMC4,RNF14,UBR2,RNF19A,CUL3,PSMA4,ERCC8,NEDD4L,ANAPC4,CUL1,RC3H2,UNKL,RNF4,CBFB,PSME4,NEDD4,RNF126,UBE2D1,CHFR,FBXW11,KLHL20,UBE2T,UBE2A,UBE2K,ITCH,UBE2D4,NFE2L1,HACE1,HUWE1,PSMC5,KLHL42,ANAPC5,PSME1,RNF31,HECTD1,RFFL,HDAC6,CDC23,PSMD5,PSMD8,FBXL19,CDC34,PPIL2,FBXO7,RBX1,PSMC6,PSMA3,PSMC1,PSMB5,PSMA6,PSME2,PSMA7,RNF125,PSMD10,XIAP,MGRN1,PSMD7,FBX…	RNF216,CDC23,PSMA6,TRIM6,FBXL18,PSMC3	ANKIB1,FBXL3,MYLIP,CUL3,PSME4,PPIL2,UBE2W,UBE2R2,TNKS2,FBXW7,CBL,FBXO2,TNFAIP3,RBBP6,FBXO11,NPEPPS,RNF217,RNF144A,RUSC1,DTX3L,ARIH1,TNKS,RNF213,UBE2H,PELI1,SMURF1
GO_REGULATION_OF_ANOIKIS	GO:2000209	22	Down	0.001582207978064234	0.04577121057329205	7	PDK4,SNAI2,CEACAM6,CEACAM5,CAV1,ANKRD13C,PIK3CA,ZNF304,MYBBP1A,PTRH2,SIK1,MCL1,NTRK2,NOTCH1,ITGB1,ITGA5,PTK2,BCL2,BRMS1,CHEK2,TLE1,SRC		CEACAM6,CEACAM5,PIK3CA,MCL1
GO_POSITIVE_REGULATION_OF_DENDRITE_MORPHOGENESIS	GO:0050775	35	Down	0.001584978491292306	0.04577121057329205	3	CDKL3,PAFAH1B1,CDKL5,SS18L2,CUL7,PAK3,RAB21,CTTN,DNM1L,FBXO31,EEF2K,ANKRD27,CAPRIN2,DBN1,EPHA4,OBSL1,VAMP7,CAPRIN1,DBNL,PARP6,ACTR2,PTPRD,TIAM1,LRP8,KALRN,ILK,DHX36,FBXW8,BAIAP2,ANAPC2,HCLS1,SS18L1,OPA1,BHLHB9,CUX1	TIAM1,KALRN,HCLS1	RAB21,CAPRIN2,EPHA4,CAPRIN1,BAIAP2
GO_POSITIVE_REGULATION_OF_PROTEIN_BINDING	GO:0032092	88	Down	0.0015863840502691499	0.04577121057329205	16	STPG1,PLXND1,PKD1,HFE,HIPK2,ADD2,MARK3,TRAF4,USP33,PSEN1,MEF2C,GSK3B,MAPRE3,ADD1,FKBP1A,BAMBI,HSP90AB1,ABL1,NRP1,MFNG,EP300,MMP9,STK4,TRIB3,MAPRE1,RIPK2,STK3,PPP2CB,CAV1,LFNG,CSF3,VTN,RAPGEF2,CAPRIN2,PPP2CA,CRBN,WNT5A,EPB41L5,PLCL1,EPHA4,PARK7,LRP1,BMP4,BMP2,TRAF2,PIN1,TICAM1,GNL3L,APOE,HIP1R,LGALS3,RAN,MEN1,DERL1,FLOT1,ARRB1,APP,RPL11,ANXA9,NVL,RALB,PLK2,TAF1,TCF7L2,TIRAP,WNT3A,PLCL2,TIAM1,SPPL3…	MFNG,VTN,TIRAP,TIAM1	PLXND1,PKD1,MARK3,ADD1,BAMBI,ABL1,EP300,PPP2CB,CSF3,RAPGEF2,CAPRIN2,EPHA4,APOE,ARRB1,DTX3L
GO_REGULATION_OF_CELLULAR_CARBOHYDRATE_METABOLIC_PROCESS	GO:0010675	112	Down	0.0015894722279690243	0.04577121057329205	1	BAD,PDK4,PDK2,CRY1,IGF1,PPP1R3F,DGAT2,PDK3,HDAC4,RORA,FAM3A,ACACB,SIRT6,TIGAR,DUSP12,C1QTNF3,NFE2L1,GSK3B,ZMPSTE24,MAEA,SORBS1,SIRT1,EP300,MLYCD,AKT2,GSK3A,KAT2A,PPARGC1A,GPLD1,KAT2B,POMC,PASK,SLC25A12,PLEK,LEPR,PTK2B,CD244,NLN,PFKFB2,GNMT,FOXA2,NR1D1,DYRK2,ARPP19,CBFA2T3,MAS1,SESN2,RGN,INPP5K,PPP1R3D,KHK,SCARB2,NCOA2,TP53,FOXK2,PMAIP1,IGFBP4,SIK1,AKT1,RORC,DGKQ,SNCA,IGFBP3,OGT,SOGA1,FOXO1,PDK1,R…	KHK,PTAFR,PGAM1	SIRT1,EP300,POMC,ARPP19,OGT,MIDN,INSR,PRKCE,IRS2,PPARA,PPP1CB
GO_LIPID_STORAGE	GO:0019915	59	Down	0.0015955371434542998	0.04577121057329205	4	CRY1,ABHD5,NR1H3,MSR1,HEXB,SOAT1,DGAT2,PLA2G10,SCARB1,ACACB,OSBPL8,SIRT1,NFKBIA,SQLE,CAV1,MEST,NFKB1,FBXW7,EHD1,PPARD,APOA1,ACVR1C,IL1B,ALKBH7,C3,FFAR2,APOE,NR1H2,PPARG,CD36,HILPDA,DYSF,IL6,ITGAV,FITM1,FTO,OSBPL11,PLIN2,TTC39B,ABCG1,ZC3H12A,STARD4,ABCA1,BSCL2,STAT5B,PTPN2,LPL,PNPLA2,NRIP1,DGAT1,PPARA,GM2A,FITM2,ENPP1,SREBF2,PLIN5,TNF,IKBKE,SMIM22	PPARG,BSCL2,TNF	SIRT1,NFKBIA,FBXW7,APOE,ITGAV,ZC3H12A,PPARA
GO_CELLULAR_RESPONSE_TO_NITROGEN_COMPOUND	GO:1901699	523	Down	0.0016226681589006332	0.04637252426728958	6	GCLC,CFTR,CFLAR,KDM1A,PDK4,PRKAR2B,PDK2,BAIAP2L1,FYN,PIK3C2A,BRCA1,DDX11,IGF1,CPS1,GCLM,UBR2,RRAGD,VIM,ATP6V0A1,CDH1,CTNNA1,HSPA5,ATP6V1H,DTNBP1,HDAC9,ARID1B,BCAR1,RAD51,CYBA,KCNQ1,ATP2B4,GNA15,GNAI3,IPO5,PRKCQ,CACNB1,PKM,PRKCZ,ROCK1,SIRT2,NUCKS1,VPS35,DRD4,GNB5,ATP2B1,ATP6AP1,PRKACA,SREBF1,FCGR2B,TMEM38A,PTGS2,ACTB,ACTN2,ADCY2,GNB1,EDN1,RAPGEF3,CEACAM1,DNM2,SESN1,PSEN1,MEF2C,GSK3B,RRAGB,SSH1,GST…	HDAC9,AKR1B1,HRH2,CDK2,PPARG,SORL1,PRKACB,ADCY8,PTAFR,KCNE1,PRKAR1B,AIF1,TNF	CFTR,CFLAR,ATP6V0A1,CDH1,SREBF1,GNB1,GNAS,GNA11,SIRT1,ABL1,MAPK3,CPEB3,RPS6KB1,PPP1R9B,HDAC5,GAB1,RAPGEF2,PRLR,IFIH1,EPHA4,FOXO3,RHOQ,ADCY7,PIK3CA,SOX9,RPL23,STAT5A,PRKAA1,LPIN1,TBC1D4,CPEB2,IGF1R,COL6A1,WDTC1,OGT,EIF4EBP2,GNAQ,ZBTB7B,ADCY9,NSMF,AHCYL1,INSR,KLF11,JUP,BAIAP2,FOXO4,SOCS3,SP1,IRS2,BACE1,LAMTOR4,MAP3K5
GO_HISTONE_H3_K4_TRIMETHYLATION	GO:0080182	13	Down	0.0016314343636883522	0.046446441960157785	1	KMT2E,ARID4A,KMT2A,RTF1,WDR61,OGT,WDR82,TET2,BEND3,TET3,ZNF335,CTR9,KMT2B		OGT,WDR82,ZNF335
GO_T_HELPER_17_TYPE_IMMUNE_RESPONSE	GO:0072538	23	Down	0.0016444758840128675	0.04653333717899859	11	RC3H2,PRKCQ,RORA,TBX21,IL12RB1,SMAD7,IL27RA,IL23A,LOXL3,LY9,RC3H1,IL6,IRF4,RORC,NFKBIZ,BATF,ZBTB7B,NLRP3,SLAMF6,ZC3H12A,NFKBID,STAT3,MALT1	IL12RB1	SMAD7,IRF4,NFKBIZ,ZBTB7B,ZC3H12A,MALT1
GO_TYPE_II_PNEUMOCYTE_DIFFERENTIATION	GO:0060510	5	Down	0.0016530148879486822	0.04653333717899859	3	FGF10,AIMP2,NKX2-1,GATA6,NFIB		GATA6,NFIB
GO_REGULATION_OF_LOW_DENSITY_LIPOPROTEIN_PARTICLE_RECEPTOR_CATABOLIC_PROCESS	GO:0032803	7	Down	0.0016530602749857137	0.04653333717899859	1	MYLIP,ABCA2,APOE,FURIN,ANXA9,PCSK9,ANXA2		MYLIP,ABCA2,APOE,FURIN
GO_REGULATION_OF_DEPHOSPHORYLATION	GO:0035303	185	Down	0.0016655274129513938	0.04663526252458281	1	PTBP1,BOD1L1,EIF2AK2,PPP1R12A,WNK1,RIMBP2,MTMR1,PPP2R5A,ROCK1,PPP2R5B,SMG6,PPP2R3A,NUAK1,CAMSAP3,PPP2R5C,MEF2C,PTPRC,DLG3,GSK3B,MTMR2,PPP1R15A,PHACTR3,FKBP1A,IGBP1,PPP2R3C,TGFB2,GPATCH2,HSP90AB1,JAK2,CABIN1,PPP6R2,MTMR3,PCIF1,PPP1R16B,CEP192,PCDH11X,IKBKB,SH2D4A,MTMR9,PPP1R37,DMPK,VRK3,PPP6R1,URI1,TGFB1,CD33,PPP2R1A,ELL,PTN,SHOC2,MTMR4,CDK5RAP3,PPP1R9B,YWHAE,PPP6R3,CSRNP2,IFNG,PHACTR1,GPLD1,ARFGE…	MTMR2,IFNG,NCKAP1L,LILRB2,PPP1R1B,PPP1R36,TNF	WNK1,IKBKB,DMPK,PPP1R9B,SMG7,ARPP19,RBM26,IQGAP1,MFHAS1,FARP1,PPP2R5E,PPP1R15B,NSMF,SMAD3,RCAN2,MYO1D
GO_REGULATION_OF_HUMORAL_IMMUNE_RESPONSE	GO:0002920	82	Up	0.001671596359591478	0.04663526252458281	11	CFH,C6,FCGR2B,CD5L,CPB2,PTPRC,CD59,PPP2R3C,PGC,FCER2,C5,C1QBP,VTN,HPX,CD81,PTPN6,C7,CD46,CLU,C4BPA,C4BPB,IL1B,C3,CCR7,CFP,FOXJ1,SPINK5,C5AR2,SUSD4,SERPING1,VSIG4,C8A,C1QC,C1R,C2,PHB,KLK7,C3AR1,C1QB,C1QA,A2M,CD19,C1S,SPNS2,PROS1,ZP3,CD55,C5AR1,CR1,CFI,IGKC,IGKV4-1,IGLV1-51,IGLV1-47,IGLV1-44,IGLV1-40,IGLV2-23,IGLV3-21,IGLV2-14,IGLV2-11,IGLV3-1,IGLC2,IGLC3,IGHG4,IGHG2,IGHG1,IGHG3,IGHV3-7,IGHV3-23,IG…	CD5L,VTN,C7,FOXJ1,C3AR1,CFI,IGLV1-51,IGLV1-40,IGHV3-48,TNF,IGKV1-39
GO_REGULATION_OF_GTPASE_ACTIVITY	GO:0043087	410	Down	0.0016752954871789992	0.04663526252458281	16	ALS2,PLXND1,ARHGAP33,DVL2,CX3CL1,ARHGAP44,PAFAH1B1,TRAPPC6A,CDKL5,PLEKHG6,RABGAP1,RGPD5,RALBP1,DEPDC1,RABEP1,FAM13B,ARHGAP31,RANBP3,DEPDC1B,RTN4R,ADRB1,PREX2,ARAP2,ARHGAP6,ARHGEF5,TBC1D22A,GDI2,RASGRF1,WNK1,TNK2,IPO5,TBC1D22B,ZC3H15,TBC1D1,ARFGEF1,MYO9A,EVI5,TBC1D25,RASGRP2,GNB5,MAP4K4,SNX13,ARHGAP10,ACAP1,LLGL2,PICALM,HACD3,ARHGEF10L,RASAL2,VPS9D1,ARHGAP15,PLXNA2,RAP1GAP,ARHGEF1,RAPGEF3,OPHN1,GS…	TBC1D22A,RASGRF1,CCL17,RASAL3,ARHGDIB,NCKAP1L,FOXJ1,ARHGEF6,STARD8,AGAP2,PLXNC1,XCL1,XCL2,TIAM1,KALRN,TAGAP,RHOH,RIN1,RHOG,ADAP2,CCL5,TBC1D3D	PLXND1,RGPD5,WNK1,TNK2,LLGL2,SBF1,ARHGAP5,SIPA1L3,ARHGAP21,TBC1D12,GIT1,ODAM,RAPGEF2,RIC8B,EPHA4,RAB3GAP2,ARHGAP32,TBC1D4,LRCH1,CPEB2,ARRB1,IQGAP1,SGSM2,TBCK,RASA1,ASAP1,RASA2,GNAQ,ARHGAP35,GPSM1,RICTOR,RASGRP1,AGFG1,RALGAPA1,SNX18,FGD6,NF1,ARHGEF12,CHML,DENND1B
GO_EMBRYONIC_PATTERN_SPECIFICATION	GO:0009880	44	Down	0.0016875833075063909	0.046733249085119444	3	SEMA3F,FGFR2,LRP6,FGF10,SEMA3A,TMED2,EFNB1,NRP1,BMP7,COBL,ZBTB16,SMAD5,WNT5A,EPB41L5,NRP2,SATB2,STIL,CITED1,TBX3,SMAD6,PCSK6,SMAD4,KDM6A,TBX6,DISP1,WNT7A,FZD5,IHH,SHH,FRS2,SMAD3,C2CD3,CTNNB1,CXXC4,SMAD1,SMAD2,BASP1,ERBB4,PLD6,RIPPLY3,PTCH1,PGAP1,NRARP,DLL1		LRP6,SMAD4,KDM6A,FZD5,SMAD3,BASP1
GO_MUSCLE_TISSUE_DEVELOPMENT	GO:0060537	280	Down	0.0016912511643364142	0.046733249085119444	3	CFLAR,IFRD1,LUC7L,JARID2,DCN,IGF1,MYOM2,DSG2,XK,HDAC9,ELN,PTCD2,FOXC1,PKP2,ATG5,CTDP1,YBX3,COL11A1,GPC1,CDON,HMG20B,ERBB3,MYLK,MAP2K4,FGFR2,RHOA,HDAC4,MEF2A,SIRT2,TGFBR3,CDC42,SEMA3C,DLG1,RARB,SIRT6,ACTN2,FGFR1,ITGA8,NEBL,EDN1,FGF20,TP73,MEF2C,LRP2,CCNT2,ZMPSTE24,NOX4,FKBP1A,SLC9A1,MYL6,TGFB2,DSP,MAPK1,DDX17,CBY1,EP300,SIX4,YY1,BMP7,MYOM1,SMAD7,EMD,TAZ,KLF5,FGF9,NDRG4,NPRL3,EYA1,PPP1R13L,TGFB1,MY…	HDAC9,COL11A1,CBY1,ENG,SOX6,HAND1,FGF2,PGM5,CALR,NOG	CFLAR,JARID2,DSG2,CTDP1,CDON,ERBB3,MAP2K4,SEMA3C,DLG1,DSP,DDX17,EP300,YY1,SMAD7,ZFAND5,RPS6KB1,SRF,MEF2D,EFNB2,SOX9,PRKAA1,KDM6B,GATA6,SMAD4,SAV1,FZD7,MAML1,ATF3,TIPARP,SMAD3,ZBTB18,BCL9L,PPARA,ARID2,NF1,SVIL,SCX
GO_RESPONSE_TO_PEPTIDE	GO:1901652	410	Down	0.0017139958945734846	0.04679065962049504	6	GCLC,CFLAR,PDK4,PRKAR2B,PDK2,BAIAP2L1,CRY1,FYN,PIK3C2A,DDX11,IGF1,CPS1,ABCC2,VIM,ATP6V0A1,ATP6V1H,HDAC9,ARID1B,BCAR1,CYBA,PRKCQ,CACNB1,PKM,PRKCZ,ROCK1,NUCKS1,GAL,TGFBR3,LRP6,EIF2B3,ATP2B1,ATP6AP1,PRLH,PRKACA,SREBF1,FCGR2B,PTGS2,ACTN2,ADCY2,EDN1,CEACAM1,PSEN1,GSK3B,GSTP1,RAB10,HADHA,CAD,AKR1B1,CHMP5,MMP2,PXN,SLC9A1,ICAM1,OSBPL8,NLRP1,CDC6,UPRT,SORBS1,TREM2,CDC5L,SIRT1,JAK2,XBP1,RANGAP1,ATP6V1D,LGM…	HDAC9,AKR1B1,EIF2B1,EIF2B4,PPARG,SORL1,KHK,PRKACB,ADCY8,PRKAR1B	CFLAR,ATP6V0A1,LRP6,SREBF1,SIRT1,NFKBIA,JAG1,RPS6KB1,PPP1R9B,HDAC5,GAB1,PRLR,EPHA4,TNFAIP3,FOXO3,RHOQ,ADCY7,PIK3CA,RPL23,STAT5A,JUND,PRKAA1,LPIN1,TBC1D4,CPEB2,IGF1R,IQGAP1,WDTC1,OGT,EIF4EBP2,ZBTB7B,ADCY9,INPPL1,AHCYL1,STAT2,INSR,KLF11,BAIAP2,FOXO4,SOCS3,SP1,IRS2,BACE1,PPARA
GO_POSITIVE_REGULATION_OF_PROTEIN_TARGETING_TO_MITOCHONDRION	GO:1903955	31	Down	0.0017174617887575452	0.04679065962049504	1	USP36,CSNK2A2,HUWE1,RNF31,SH3GLB1,HPS4,PDCD5,GSK3A,UBE2D3,FBXW7,HTRA2,RHOU,RAC2,PRKAA1,NPEPPS,SAE1,PINK1,UBE2J2,VPS11,FZD5,BAP1,MICALL2,ABLIM3,ATG13,ARIH2,UBE2L3,TOMM7,UBL5,SREBF2,HSPA1L,LEPROT		HPS4,FBXW7,PRKAA1,NPEPPS,FZD5
GO_LUNG_MORPHOGENESIS	GO:0060425	47	Down	0.0017197650040019555	0.04679065962049504	3	TNC,FGFR2,FGF10,CDC42,CELSR1,GRHL2,MAPK1,CTSZ,LAMA1,MAPK3,ESRP2,FOXF1,CTSH,HOXA5,PLOD3,SRF,TCF21,RDH10,SRSF6,BMP4,SOX9,ID1,MAP2K2,LIF,FOXP2,FOXA1,KRAS,WNT2B,SPRY2,NKX2-1,YAP1,SEC24B,FGF7,NFIB,DLG5,VANGL2,TGFBR2,SPRY1,HHIP,SHH,CTNNB1,MAP2K1,DAG1,NOG,WNT7B,STK40,TNF	FOXF1,PLOD3,NOG,TNF	TNC,MAPK3,SRF,RDH10,SOX9,FOXA1,KRAS,NFIB,WNT7B
GO_LENS_DEVELOPMENT_IN_CAMERA_TYPE_EYE	GO:0002088	50	Down	0.0017210388399044292	0.04679065962049504	3	VIM,CTNS,CDON,HIPK2,DLG1,CRYBG3,PDS5B,FZR1,TGFBR1,GATA3,CRYAB,WNT5B,CDKN1B,WNT5A,KDM5B,PROX1,BMP4,MED1,BFSP1,TBC1D20,CDKN1C,WNT2B,CDK4,SKIL,TMOD1,BCAR3,ABI2,EPHA2,MEIS1,TBC1D32,SHROOM2,SLC7A11,WNT7A,SKI,PYGO2,HIPK1,TGFBR2,FRS2,SMAD3,CTNNB1,ZEB2,SIX5,MAF,SLITRK6,NF2,WNT7B,NHS,TDRD7,CRYGS,CRYBB2		CTNS,CDON,DLG1,CDKN1C,HIPK1,SMAD3,WNT7B
GO_POSITIVE_REGULATION_OF_TRANSCRIPTION_OF_NOTCH_RECEPTOR_TARGET	GO:0007221	18	Down	0.0017244561887808845	0.04679065962049504	1	PLXND1,CREBBP,NOTCH3,EP300,SNW1,WWC1,KAT2B,STAT1,DLGAP5,NOTCH1,MAML1,RBM15,HEYL,RBPJ,MAML2,PBX1,MAML3,NOTCH4		PLXND1,CREBBP,EP300,MAML1
GO_POSITIVE_REGULATION_OF_CELLULAR_PROTEIN_LOCALIZATION	GO:1903829	295	Down	0.0017321633772361886	0.046830719220529476	1	BAD,ITGA3,AP2B1,MARK4,FYN,TYROBP,BID,RUFY3,PRKCH,CENPQ,CDH1,TPR,USP36,CROCC,RIOK2,CASP8,ABCA7,IPO5,HYAL2,CSNK2A2,CDC42,PRKACA,TP63,PTGS2,TSG101,GTSE1,DLG1,PCM1,TP73,SAR1A,RAPGEF3,EPB41L2,PSEN1,NDC80,GSK3B,CYLD,SSH1,RBM22,HUWE1,EDEM2,PPP1R13B,MAVS,RNF31,EZR,SORBS1,TREM2,HSP90AB1,SH3GLB1,MAPK1,CARD10,HPS4,MIEF1,GZMB,PPM1A,TM9SF4,E2F1,EMD,NUTF2,PARD6A,STX4,RAB11A,CEMIP,ZFAND1,UBR5,OAZ1,PDCD5,AKT2,CL…	GZMB,IFNG,SORL1,STAC,PCNT,TCAF2,RHOG,HCLS1,TNF	CDH1,DLG1,PPP1R13B,CARD10,HPS4,PPM1A,BBC3,PPP1R9B,FBXW7,SPTBN1,RTN4,RAB29,STK11,TARDBP,GLIS2,TRIM28,PRKAA1,ABHD17C,NUMA1,CTDSPL2,IQGAP1,NPEPPS,SEC16A,FZD5,DTX3L,ZC3H12A,SMAD3,PRKCE,TRIM8,SNX33,JUP
GO_NEGATIVE_REGULATION_OF_SMALL_GTPASE_MEDIATED_SIGNAL_TRANSDUCTION	GO:0051058	53	Down	0.0017506752016138323	0.04716155847788374	1	ITGA3,ARHGAP44,MYOC,TIMP2,CUL3,TGFB2,LZTR1,SH3BP1,PPP2CB,RASAL3,RASIP1,RASA4,MET,KANK1,RAPGEF1,TNFAIP1,KCTD10,RASAL1,BCL6,MFN2,STMN1,MAPKAP1,STAMBP,CGNL1,EPHB2,SPRY2,DAB2IP,ABL2,SLIT2,RASA1,ITGB1,FLCN,RASA2,ARHGAP35,ARHGAP25,SPRY1,DLC1,FBP1,ARHGAP12,ARHGAP42,RASA4B,SCAI,HEG1,TNK1,KCTD13,CCDC125,RASA3,SPRY4,NF1,SYNGAP1,STMN3,CD2AP,NUP62	RASAL3,MAPKAP1	TIMP2,CUL3,PPP2CB,ABL2,RASA1,RASA2,ARHGAP35,NF1
GO_NEGATIVE_REGULATION_OF_STRESS_ACTIVATED_PROTEIN_KINASE_SIGNALING_CASCADE	GO:0070303	41	Down	0.0017855631634786588	0.04792961691680571	1	PAFAH1B1,ZMYND11,SERPINB3,DLG1,ITCH,CYLD,GSTP1,MECOM,DNAJA1,IGBP1,EZR,FKTN,AMBP,DUSP3,HIPK3,FOXM1,DUSP1,MAPK8IP1,GPS2,MEN1,PTPN22,TAOK3,MYC,MARVELD3,NCOR1,AKT1,DUSP10,SFRP2,PDCD4,FOXO1,SH3RF2,PINK1,DUSP19,F2RL1,DACT1,PBK,HDAC3,PER1,AIDA,ZNF675,SIRPA		DLG1,DUSP10,PER1,AIDA
GO_REGULATION_OF_MIRNA_METABOLIC_PROCESS	GO:2000628	9	Down	0.0017932163902179546	0.04796375227358771	1	RC3H2,KHSRP,NFKB1,DROSHA,RC3H1,PNPT1,ZC3H12A,RELA,HRAS		ZC3H12A
GO_FOCAL_ADHESION_ASSEMBLY	GO:0048041	77	Down	0.001815582968136725	0.048272185251947736	5	MYOC,GPM6B,ARHGAP6,LIMCH1,SLK,RHOA,ROCK1,TESK2,MAP4K4,ACTN1,FERMT2,CLASP1,CAMSAP3,ACTN2,COL16A1,CTTN,TRIP6,SLC9A1,SORBS1,ABL1,NRP1,PPM1F,ARHGEF7,DUSP3,CORO1C,DUSP22,VEGFA,EPB41L5,ITGB1BP1,TEK,PTK2B,LRP1,SDC4,MACF1,KDR,AJUBA,LAMA5,ROCK2,RAC1,THBS1,ACVRL1,IQGAP1,PDPK1,BCAS3,PIP5K1A,WDPCP,PHLDB2,PTPRJ,TAOK2,PTPRK,THY1,WHAMM,MMP14,DMTN,WNT4,CLASP2,ITGA2,DLC1,TSC1,GREM1,SMAD3,DAPK3,FAM107A,PTK2,LIMS1,…	DUSP22	GPM6B,ABL1,RAC1,IQGAP1,MMP14,SMAD3,PEAK1
GO_POSITIVE_REGULATION_OF_CHOLESTEROL_METABOLIC_PROCESS	GO:0090205	5	Down	0.00181759292526626	0.048272185251947736	1	SREBF1,POR,PRKAA1,LDLRAP1,ABCG1		SREBF1,PRKAA1
GO_INTRACELLULAR_STEROID_HORMONE_RECEPTOR_SIGNALING_PATHWAY	GO:0030518	113	Down	0.0018402242181330794	0.04863641716676831	1	FKBP4,CRY1,PPP5C,BRCA1,KDM5D,CALCOCO1,RNF14,UFL1,PIAS1,LMO3,RNF4,PLPP1,RHOA,CBFB,NEDD4,TP63,PIAS2,UBA5,PGR,NCOA1,DNAJA1,ESR1,HDAC6,SIRT1,JAK2,DDX17,RBFOX2,EP300,RHOXF1,AXIN1,UBE2I,TRIP4,UBR5,CCNE1,DDX5,UFSP2,PPARGC1A,CNOT2,RWDD1,NR3C1,UBE3A,FOXP1,KDM3A,FHL2,PARK7,HDAC1,ARID1A,TCF21,GPAM,UFM1,CRY2,DDX54,NCOA3,PMEPA1,SCGB2A1,CNOT1,MED1,SMARCA4,RNF6,YWHAH,FOXA1,SAFB2,LATS1,RAN,WBP2,ARNTL,CDK7,CLOCK,…	PPP5C,ESR2,CALR	NCOA1,SIRT1,DDX17,EP300,AXIN1,FOXP1,KDM3A,NCOA3,PMEPA1,FOXA1,DAB2,RUNX1,ZBTB7A,PER1,NCOR2,EGLN2
GO_CELLULAR_RESPONSE_TO_STARVATION	GO:0009267	126	Down	0.001844249453503056	0.04863641716676831	12	PDK4,LAMP2,HFE,RRAGD,FAS,GABARAPL2,CLEC16A,HSPA5,EIF2AK2,ATG5,WIPI1,ASNS,SREBF1,USP33,PIK3C3,SESN1,CADPS2,RRAGB,SEH1L,GCN1,TNRC6A,COMT,SIRT1,SH3GLB1,MAPK1,DEPDC5,PICK1,XBP1,MTMR3,MAP1LC3A,STK24,MAPK3,WDR59,NPRL3,HNRNPL,TBL2,MAPK8,HSPA8,AMBRA1,ITFG2,DAP,CPEB4,NPRL2,NFE2L2,RRAGC,SLC2A1,KPTN,DNAJC15,CDKN1A,MAX,BECN1,ATG14,WDR24,ATF4,EIF2AK4,SESN2,RRP8,PRKAA1,MYBBP1A,PIK3C2B,EIF2S1,WNT2B,SLC38A2,STK2…	WIPI1,HNRNPA1	LAMP2,SREBF1,SIRT1,STK24,MAPK3,PRKAA1,ATF3,ZC3H12A,C12orf66,MAP3K5,BMPR2
GO_MRNA_TRANSPORT	GO:0051028	141	Down	0.0018675785765845455	0.049079442593040014	4	UPF1,AKAP8L,MVP,ZC3H3,NUP160,TPR,THOC3,ZC3H11A,NDC1,U2AF2,NUP133,SMG6,CPSF1,IGF2BP2,NCBP3,NUP37,THOC1,XPO1,YTHDC1,SEH1L,KHSRP,ALKBH5,NUP50,AAAS,NUP188,POLDIP3,THOC5,SRSF5,PABPN1,RAE1,NXT2,FMR1,NUTF2,NUP93,CASC3,NUP88,SUPT6H,DDX25,NUP98,MAGOHB,PARP11,NUP107,SRSF9,SRSF3,QKI,NUP155,NCBP2,SRSF7,SRSF4,SMG7,SRSF11,CPSF3,GLE1,NUP43,ENY2,FYTTD1,HNRNPA2B1,DDX39A,SRSF6,NUP153,UPF3B,NUP85,THOC2,SYMPK,PCID2,…	HNRNPA1,HNRNPA1L2,CETN2	UPF1,ZC3H11A,ALKBH5,PABPN1,QKI,SMG7,NUP153,XPO7,NXF1,TNKS,AGFG1,POM121
GO_NEURON_DIFFERENTIATION	GO:0030182	1015	Down	0.0018767572834068227	0.04910391344915375	3	SEMA3F,ALS2,CFLAR,SARM1,PLXND1,CD38,FKBP4,KDM1A,ARHGAP33,DVL2,MYCBP2,ITGA3,CX3CL1,TNFRSF12A,ETV1,FARP2,IFRD1,ARHGAP44,CDKL3,PROM1,PAFAH1B1,GAS7,MYLIP,SYN1,CDKL5,SPAG9,CELSR3,SS18L2,MAPK8IP2,RANBP9,SEMA3G,FYN,LYPLA2,MKS1,ANOS1,SEMA3B,RUFY3,CNTN1,HGF,NCDN,RUNX3,SPAST,NRXN3,VIM,GRN,IFT88,LRRC7,UBA6,GAB2,SLC4A7,MYOC,VCL,TIMP2,TBC1D23,TRIO,CDH1,RTN4R,TNC,CUL7,CTNNA1,HSPA5,GPM6B,PREX2,DTNBP1,XK,MAP4,HD…	GAS7,HDAC9,FSTL4,RASGRF1,MTMR2,RPGRIP1,P3H1,NCKAP1L,ZC4H2,PPT1,SERPINF1,DLG4,PLXNC1,TRPC6,CPNE9,ABT1,DOK2,PTPRO,UCHL1,TIAM1,KALRN,DRGX,ULK4,ROR2,RHOG,CALR,HCLS1,EFHC2,NOG,LRTOMT,LPAR1,ATL1,CD3E,TCTN1,SHANK3	CFLAR,PLXND1,MYLIP,RANBP9,VCL,TIMP2,CDH1,TNC,GPM6B,WNK1,NCKAP1,CDON,LRP6,NCK2,TCF3,MAP3K13,SEMA3C,FRYL,CBFA2T2,RAB21,NCOA1,ABL1,MICALL1,EP300,JAG1,MIB1,STK24,MAPK3,SCN1B,CPEB3,PPP1R9B,HDAC5,GAB1,RAPGEF2,CAPRIN2,UST,SRF,SPTBN1,RTN4,EPHA4,RAB29,STK11,CAMSAP2,PIK3CA,DOK4,EFNB2,SOX9,FOXA1,CDKN1C,APOE,ZSWIM6,CAMSAP1,ZSWIM4,UNK,NUMB,CAPRIN1,RAC1,ADAM10,MAPK8IP3,IQGAP1,ZFHX3,SMAD4,ABL2,NFIB,UGCG,PARD3,T…
GO_SKELETAL_MUSCLE_CELL_DIFFERENTIATION	GO:0035914	46	Down	0.001881576247120314	0.04910391344915375	3	GPC1,CDON,HMG20B,MEF2C,DDX17,SIX4,EMD,KLF5,DDX5,HLF,RBM24,BCL9,MEF2D,EGR1,EGR2,NLN,SIX1,HIVEP3,ARNTL,UQCC2,RB1,GTF3C5,NOTCH1,ANKRD1,WNT3A,ZNF689,BTG2,S100B,LEMD2,ATF3,EOMES,HEYL,SAP30,ANKRD2,COPS2,EEF2,FOS,FOXN2,AKIRIN1,NR1D2,NUPR1,TBX1,MAFF,BCL9L,KLHL41,SCX		CDON,DDX17,MEF2D,ATF3,BCL9L,SCX
GO_POSITIVE_REGULATION_OF_ESTABLISHMENT_OF_PROTEIN_LOCALIZATION_TO_MITOCHONDRION	GO:1903749	57	Down	0.0019080442617356158	0.04947739691544909	1	BAD,BID,USP36,CASP8,CSNK2A2,TP63,TP73,HUWE1,PPP1R13B,RNF31,SH3GLB1,HPS4,GZMB,E2F1,PDCD5,BBC3,GSK3A,MAPK8,YWHAE,UBE2D3,FBXW7,TFDP2,HTRA2,RHOU,PPP3CC,YWHAH,RAC2,PRKAA1,YWHAQ,NMT1,NPEPPS,TP53,PMAIP1,SAE1,TP53BP2,PINK1,UBE2J2,VPS11,FZD5,BAP1,MICALL2,YWHAZ,YWHAB,YWHAG,BCL2,ABLIM3,ATG13,SFN,ARIH2,UBE2L3,TOMM7,TFDP1,UBL5,SREBF2,HSPA1L,LEPROT,PPP3R1	GZMB	PPP1R13B,HPS4,BBC3,FBXW7,PRKAA1,NPEPPS,FZD5
GO_RESPONSE_TO_GROWTH_FACTOR	GO:0070848	574	Down	0.0019090533668813514	0.04947739691544909	6	GCLC,CFLAR,POLR2J,CREBBP,ITGA3,FUZ,HFE,FYN,ANOS1,PTBP1,DCN,SNAI2,HGF,ADGRA2,RUNX3,CPS1,STRAP,GCLM,CD44,TNFRSF1B,FUT8,MAP2K3,FLT4,ZFYVE16,TNC,HSPA5,POLR2B,TPR,LTBP1,DKK3,BCAR1,KIF1B,FOXC1,CYFIP2,GPC1,HIPK2,FGFR2,NEO1,RHOA,PRKCZ,ROCK1,HYAL2,FGFR3,SIRT2,PPP2R5B,TGFBR3,NEDD4,FGF10,FGF22,FSTL3,NDST1,EPN2,UBE2D1,PDE8A,FERMT2,FGFR1,ITGA8,EDN1,FGF20,DNM2,MEF2C,LRP2,ITGB5,GSTP1,CAD,CPNE3,NOX4,NLK,MT3,PXN,…	CORO1A,ENG,VTN,SOX6,DUSP22,NCL,LTBP2,GIPC1,HNRNPA1,SORL1,FGF2,XCL1,GPC3,RBPMS2,ROR2,ZCCHC12,NOG,SULF2,CCL5	CFLAR,CREBBP,TNC,NLK,BAMBI,SIRT1,ABL1,MICALL1,EP300,PPM1A,SMAD7,MAPK3,PRKD2,RPS6KB1,PPP1R9B,GAB1,RAPGEF2,CBL,STK11,PMEPA1,SOX9,FGFRL1,PTPN12,CDKN1C,NOTCH2,ACVR1B,NUMA1,CTDSPL2,FURIN,IQGAP1,ZFHX3,GATA6,SMAD4,PRDM16,PARD3,DAB2,MAPKAPK2,CLDN1,HPGD,SMAD3,VASN,INSR,BAIAP2,FAM89B,FAM20C,ZBTB7A,BCL9L,TRIM33,SPRED2,SMURF1,BMPR2,SCX
GO_POSITIVE_REGULATION_OF_DENDRITE_DEVELOPMENT	GO:1900006	66	Down	0.0019330963426686138	0.04992835777146839	3	CDKL3,PAFAH1B1,CDKL5,SS18L2,CUL7,MAPK6,PAK3,RAB21,PSEN1,CTTN,DNM1L,ZMYND8,BMP7,FMR1,FBXO31,EEF2K,ANKRD27,CRTC1,PTN,COBL,TMEM106B,EZH2,CPEB3,NEURL1,CAPRIN2,BMP5,DBN1,EPHA4,OBSL1,VAMP7,APOE,CAMK1,CAPRIN1,DBNL,DAB2IP,PARP6,ACTR2,LLPH,IQGAP1,ARF1,VLDLR,DLG5,PTPRD,C21orf91,TIAM1,LRP8,PPP1R9A,KALRN,SHANK2,ILK,NLGN1,DHX36,FBXW8,BAIAP2,ANAPC2,HCLS1,SS18L1,LPAR1,MTOR,OPA1,BHLHB9,FOXO6,ITSN1,SHANK3,CUX1,CY…	TIAM1,KALRN,HCLS1,LPAR1,SHANK3	RAB21,CPEB3,CAPRIN2,EPHA4,APOE,CAPRIN1,IQGAP1,SHANK2,BAIAP2
