# Supplementary material for: An integrated cell atlas of the lung in health and disease
Source: Nat Med. 2023 Jun 8;29(6):1563–77. doi: 10.1038/s41591-023-02327-2 (PMC10287567; doi:10.1038/s41591-023-02327-2)
Supplement: Supplementary file 5 — Gene set enrichment analysis results for modeling the effects of demographic variables on cell type-specific gene expression. [file 41591_2023_2327_MOESM5_ESM.zip › SuppT_X_covariate_modeling_gene_set_enrichment/AT2-sexfemale-GO_BP-Total.tsv]

GeneSet	GOID	NGenes	Direction	PValue	FDR	Cluster	Genes	DEUp	DEDown
GO_MITOCHONDRIAL_TRANSLATION	GO:0032543	132	Up	4.870795496653388e-20	3.6608898952846863e-16	1	LARS2,MRPS10,MRPL43,GATB,MRPS35,MRPS24,IARS2,MRPS34,MRPL22,NOA1,MTIF2,MRPL28,MRPS33,MRPS18A,ALKBH1,UQCC1,MTG2,CDK5RAP1,MRPS31,EARS2,SARS2,MRPL4,MRPL32,C1QBP,MRPL27,MRPL51,MTRF1L,MRPL18,MRPL2,MRPS30,MRPS27,MRPL3,MRPL19,MRPL37,WARS2,MRPS15,NSUN4,DARS2,FASTKD2,MRPS14,MTRF1,MTIF3,MTERF4,MRPS2,TSFM,FASTKD3,AARS2,MRPS7,MRPS26,MRPS12,MRPL34,QRSL1,MRPS25,PTCD3,MRPL35,ERAL1,DAP3,MRPS36,MRPL44,MRPS9,MRPL47…	GATB,MRPL22,MRPL28,MRPS33,CDK5RAP1,SARS2,MRPL4,C1QBP,MRPL27,MRPL51,MTRF1L,MRPL2,MRPL37,MRPS15,MTIF3,MTERF4,MRPS2,TSFM,MRPS7,MRPS26,MRPS12,MRPL34,QRSL1,ERAL1,MRPS9,MRPL47,MRPL15,TARS2,MRPL9,MRRF,MRPL49,MALSU1,MRPL17,MRPL55,MRPS18C,MRPL16,TRUB2,GFM1,MRPL13,CHCHD1,MRPL52,MRPL11,MRPS22,MRPL48,AURKAIP1,TUFM,MRPL14,MRPS16,SHMT2,MRPL54,COA3,MRPL40,MRPL21,MRPL20,MRPS6,MRPL45
GO_MITOCHONDRIAL_TRANSLATIONAL_TERMINATION	GO:0070126	88	Up	1.2491468328812182e-19	4.694293797967619e-16	1	MRPS10,MRPL43,MRPS35,MRPS24,MRPS34,MRPL22,MRPL28,MRPS33,MRPS18A,MRPS31,MRPL4,MRPL32,MRPL27,MRPL51,MTRF1L,MRPL18,MRPL2,MRPS30,MRPS27,MRPL3,MRPL19,MRPL37,MRPS15,MRPS14,MTRF1,MRPS2,MRPS7,MRPS26,MRPS12,MRPL34,MRPS25,PTCD3,MRPL35,ERAL1,DAP3,MRPS36,MRPL44,MRPS9,MRPL47,MRPL50,MRPL15,MRPL24,MRPL9,MRPS5,MRPS28,MRRF,MRPL49,MRPL39,OXA1L,MRPL17,MRPL10,MRPL55,MRPS18C,GFM2,MRPL16,MRPL1,MRPL36,MRPL13,CHCHD1,MRP…	MRPL22,MRPL28,MRPS33,MRPL4,MRPL27,MRPL51,MTRF1L,MRPL2,MRPL37,MRPS15,MRPS2,MRPS7,MRPS26,MRPS12,MRPL34,ERAL1,MRPS9,MRPL47,MRPL15,MRPL9,MRRF,MRPL49,MRPL17,MRPL55,MRPS18C,MRPL16,MRPL13,CHCHD1,MRPL52,MRPL11,MRPS22,MRPL48,AURKAIP1,MRPL14,MRPS16,MRPL54,MRPL40,MRPL21,MRPL20,MRPS6,MRPL45
GO_TRANSLATIONAL_TERMINATION	GO:0006415	103	Up	6.006382028796045e-18	1.5047989109477027e-14	1	UPF1,MRPS10,MRPL43,MRPS35,MRPS24,MRPS34,JMJD4,MRPL22,MRPL28,OGFOD1,MRPS33,MRPS18A,MRPS31,GSPT1,MRPL4,MRPL32,MRPL27,MRPL51,MTRF1L,MRPL18,MRPL2,MRPS30,MRPS27,MRPL3,MRPL19,MRPL37,MRPS15,GLE1,MRPS14,MTRF1,ETF1,MRPS2,MRPS7,MRPS26,MRPS12,MRPL34,C12orf65,MRPS25,PTCD3,MRPL35,EIF5A,ERAL1,DAP3,MRPS36,MRPL44,MRPS9,MRPL47,MRPL50,MRPL15,MRPL24,MRPL9,MRPS5,MRPS28,MRRF,MRPL49,MRPL39,OXA1L,N6AMT1,MRPL17,MRPL10,M…	JMJD4,MRPL22,MRPL28,MRPS33,MRPL4,MRPL27,MRPL51,MTRF1L,MRPL2,MRPL37,MRPS15,MRPS2,MRPS7,MRPS26,MRPS12,MRPL34,EIF5A,ERAL1,MRPS9,MRPL47,MRPL15,MRPL9,MRRF,MRPL49,MRPL17,MRPL55,MRPS18C,APEH,MRPL16,MRPL13,CHCHD1,MRPL52,TRMT112,MRPL11,MRPS22,MRPL48,AURKAIP1,MRPL14,MRPS16,MRPL54,MRPL40,MRPL21,MRPL20,MRPS6,MRPL45	UPF1
GO_MITOCHONDRIAL_GENE_EXPRESSION	GO:0140053	157	Up	3.6198499084339504e-17	6.801697977947393e-14	1	ELAC2,LARS2,TRIT1,MRPS10,MRPL43,GATB,MRPS35,MRPS24,IARS2,HSD17B10,TRNT1,MRPS34,MRPL22,NOA1,MTIF2,MRPL28,MRPS33,MRPS18A,POLRMT,ALKBH1,UQCC1,MTG2,CDK5RAP1,MRPS31,EARS2,SARS2,MRPL4,MRPL32,TFAM,C1QBP,MRPL27,MRPL51,MTRF1L,MRPL18,MRPL2,MRPS30,MRPS27,MRPL3,MRPL19,MRPL37,WARS2,MRPS15,NSUN4,DARS2,FASTKD2,FOXO3,MRPS14,MTRF1,MTERF2,MTIF3,MTERF4,MRPS2,TSFM,FASTKD3,AARS2,MRPS7,MRPS26,TRMT5,MTERF1,MRPS12,MRPL3…	GATB,HSD17B10,MRPL22,MRPL28,MRPS33,CDK5RAP1,SARS2,MRPL4,C1QBP,MRPL27,MRPL51,MTRF1L,MRPL2,MRPL37,MRPS15,MTIF3,MTERF4,MRPS2,TSFM,MRPS7,MRPS26,MRPS12,MRPL34,QRSL1,ERAL1,MRPS9,MRPL47,MRPL15,TARS2,MRPL9,MRRF,MRPL49,MALSU1,MRPL17,TFB2M,MRPL55,MRPS18C,MRPL16,TRUB2,GFM1,TEFM,MRPL13,CHCHD1,MRPL52,MRPL11,MRPS22,MRPL48,AURKAIP1,TUFM,MRPL14,MRPS16,SHMT2,MRPL54,COA3,MRPL40,MRPL21,MRPL20,MRPS6,MRPL45	TRMT10B
GO_ANAPHASE_PROMOTING_COMPLEX_DEPENDENT_CATABOLIC_PROCESS	GO:0031145	78	Up	3.9830972380381245e-16	5.987391768218909e-13	1	CDC27,PSMB1,PSMC4,CUL3,PSMA4,ANAPC4,PSME4,UBE2D1,PSMC5,AURKA,ANAPC5,PSME1,CDC23,PSMD5,PSMD8,PSMC6,PSMA3,PSMC1,PSMB5,PSMA6,PSME2,PSMA7,PSMD10,PSMD7,FBXO31,FZR1,PSMA2,UBE2S,PSMD3,PSMD11,ANAPC15,PSMD9,FBXO5,PSMD14,CDC20,CDK2,PSMF1,PSMB2,PSMA1,CDC16,PSME3,CCNB1,PSMB7,ANAPC11,PSMB6,PSMA5,RPS27A,UBC,ANAPC1,BUB3,BUB1B,PSMD4,PSMB4,PSMC2,PSMD6,MAD2L1,ANAPC10,PTTG1,PSMC3,ANAPC16,PLK1,UBE2E1,CDK1,UBB,PSMD1,…	PSMB1,PSMC4,PSMC5,AURKA,PSME1,PSMD8,PSMA3,PSMB5,PSME2,PSMA7,PSMD3,PSMD11,ANAPC15,CDC20,CDK2,PSMB2,CCNB1,PSMB7,PSMB6,PSMA5,RPS27A,MAD2L1,ANAPC10,PTTG1,CDK1,UBE2C,CDC26,AURKB,PSMD13,PSMB8,UBA52,PSMB9,PSMB3	FBXO31
GO_TRANSLATIONAL_ELONGATION	GO:0006414	124	Up	2.5489706690278524e-15	3.1930105914022232e-12	1	MRPS10,MRPL43,MRPS35,MRPS24,MRPS34,MRPL22,MRPL28,MRPS33,MRPS18A,GTPBP1,ALKBH1,MRPS31,EEF2K,EEF1D,MRPL4,MRPL32,CPEB3,MRPL27,DPH1,SEPSECS,MRPL51,MRPL18,HBS1L,MRPL2,MRPS30,MRPS27,ABTB1,MRPL3,EEF1B2,MRPL19,MRPL37,MRPS15,DPH5,MRPS14,MRPS2,TSFM,MRPS7,MRPS26,MRPS12,MRPL34,MRPS25,PTCD3,MRPL35,EEFSEC,EIF5A,ERAL1,DAP3,DPH2,MRPS36,DPH6,MRPL44,MRPS9,MRPL47,MRPL50,CPEB2,MRPL15,RPLP1,SECISBP2L,EIF4A3,MRPL24,MR…	MRPL22,MRPL28,MRPS33,EEF1D,MRPL4,MRPL27,MRPL51,MRPL2,MRPL37,MRPS15,MRPS2,TSFM,MRPS7,MRPS26,MRPS12,MRPL34,EIF5A,ERAL1,DPH2,MRPS9,MRPL47,MRPL15,MRPL9,SRP9,MRPL49,MRPL17,MRPL55,MRPS18C,MRPL16,GFM1,MRPL13,CHCHD1,MRPL52,MRPL11,MRPS22,MRPL48,AURKAIP1,TUFM,MRPL14,MRPS16,MRPL54,MRPL40,MRPL21,MRPL20,MRPS6,MRPL45	NEMF,LTN1
GO_COTRANSLATIONAL_PROTEIN_TARGETING_TO_MEMBRANE	GO:0006613	99	Up	4.3432650195957915e-14	4.6634256981831385e-11	2	SEC62,RPS20,SEC63,SEC61A1,RPL18,TRAM2,SEC61A2,TRAM1,RPL31,RPS5,RPL6,RPLP0,RPL3,SRP54,RPS16,RPS19,RPL18A,SEC61B,RPL28,RPL19,RPL34,RPS13,RPS12,RPL24,SSR3,RPS15,RPL22,RPS25,RPL21,RPL5,RPS10,SSR1,RPL23,RPS4Y1,RPL36,RPL27,RPS15A,RPL35,RPS6,RPLP1,RPS24,SRP14,RPS2,RPS11,RPL13A,RPL11,RPS8,SRP9,RPS27A,RPL32,RPS3A,RPL37,RPL10,RPL7,RPL7A,RPS3,SRP19,RPL30,ZFAND2B,RPL8,RPL26,RPL29,SSR2,RPL9,RPS14,RPL27A,RPL13…	RPL18,RPS5,RPLP0,RPL3,RPS19,RPL18A,RPL28,RPL19,RPL34,RPS15,RPL21,RPS15A,RPL35,RPS6,RPS2,RPL13A,SRP9,RPS27A,RPL32,RPS3A,RPL10,RPL7,RPL7A,RPS3,ZFAND2B,RPL8,SSR2,RPL9,RPS14,RPL27A,RPL13,RPSA,RPS9,RPL4,RPL15,RPS17,RPL35A,RPS23,RPL12,RPS4X,RPL23A,RPL10A,UBA52,RPS18	SEC62,RPS4Y1,SRPRA
GO_ATP_SYNTHESIS_COUPLED_ELECTRON_TRANSPORT	GO:0042773	81	Up	6.146138453519645e-13	5.774297077081707e-10	1	NDUFAB1,COX10,UQCRC1,COX15,BID,NDUFS1,NDUFB4,SDHA,COQ9,NDUFB2,DLD,NDUFB7,TAZ,NDUFC1,NDUFS8,COX6A1,NDUFS7,COX7A2L,PARK7,NDUFB3,NDUFA8,DNAJC15,NDUFA1,COX6B1,COX7C,UQCR11,NDUFA5,NDUFA10,COX4I2,COX4I1,COX7B,NDUFA2,CCNB1,COX5B,ISCU,NDUFB5,NDUFAF1,NDUFA9,UQCRC2,NDUFB10,SDHC,SNCA,NDUFS6,NDUFB11,NDUFB9,NDUFC2,UQCRB,PINK1,NDUFS2,NDUFV3,NDUFS4,UQCRQ,COX6C,NDUFB6,NDUFB8,NDUFV1,SDHAF2,COA6,NDUFS5,UQCRFS1,MEC…	UQCRC1,DLD,NDUFB7,NDUFS8,NDUFS7,COX7A2L,PARK7,NDUFA8,COX4I1,COX7B,CCNB1,COX5B,ISCU,NDUFB10,SDHC,NDUFS6,NDUFS2,NDUFV3,NDUFS4,NDUFB6,NDUFV1,CDK1,UQCRH,COX8A,COX5A,CYC1,NDUFA12,NDUFA4,NDUFS3	MECP2
GO_OXIDATIVE_PHOSPHORYLATION	GO:0006119	104	Up	1.1102030625112197e-12	8.770808826958674e-10	1	NDUFAB1,COX10,MLXIPL,UQCRC1,COX15,BID,NDUFS1,NDUFB4,RHOA,SDHA,COQ9,NDUFB2,DLD,MSH2,NDUFB7,ABCD1,TAZ,PGK1,PPIF,NDUFC1,NDUFS8,COX6A1,COX7A2,NDUFS7,COX7A2L,PARK7,NDUFB3,NDUFA8,DNAJC15,NDUFA1,SLC25A23,COX6B1,COX7C,UQCR11,NDUFA5,NDUFA10,COX4I2,COX4I1,COX7B,NDUFA2,CCNB1,COX5B,ISCU,NDUFB5,UQCC2,NDUFAF1,NDUFA9,UQCRC2,NDUFB10,SDHC,SNCA,NDUFS6,NDUFB11,NDUFB9,SURF1,NDUFC2,UQCRB,PINK1,NDUFS2,NDUFV3,COX7A1,AK…	UQCRC1,DLD,MSH2,NDUFB7,PPIF,NDUFS8,NDUFS7,COX7A2L,PARK7,NDUFA8,COX4I1,COX7B,CCNB1,COX5B,ISCU,NDUFB10,SDHC,NDUFS6,NDUFS2,NDUFV3,NDUFS4,NDUFB6,STOML2,NDUFV1,CDK1,TEFM,UQCRH,COX8A,DNAJC30,COX5A,CYC1,SHMT2,NDUFA12,NDUFA4,NDUFS3	COX7A1,ATP7A,MECP2
GO_ESTABLISHMENT_OF_PROTEIN_LOCALIZATION_TO_ENDOPLASMIC_RETICULUM	GO:0072599	110	Up	1.1669516800104674e-12	8.770808826958674e-10	2	SEC62,RPS20,SEC63,HSPA5,SEC61A1,RPL18,TRAM2,SEC61A2,TRAM1,RPL31,RPS5,RAB10,RPL6,RPLP0,RPL3,PMM1,SRP54,CHMP4B,SGTA,RPS16,RPS19,RPL18A,SEC61B,RPL28,RPL19,RPL34,RPS13,RPS12,RPL24,SSR3,SPCS1,RPS15,RAB3GAP1,RPL22,RPS25,SPCS2,RAB3GAP2,RPL21,RPL5,RPS10,RPL23,SPCS3,RPS4Y1,RPL36,RPL27,SEC61G,RPS15A,RPL35,RPS6,RPLP1,RPS24,SRP14,PMM2,RPS2,RPS11,RPL13A,RPL11,RPS8,SRP9,RPS27A,RPL32,RPS3A,RPL37,RPL10,RPL7,RPL7…	RPL18,RPS5,RPLP0,RPL3,RPS19,RPL18A,RPL28,RPL19,RPL34,SPCS1,RPS15,RPL21,RPS15A,RPL35,RPS6,RPS2,RPL13A,SRP9,RPS27A,RPL32,RPS3A,RPL10,RPL7,RPL7A,RPS3,ZFAND2B,RPL8,RPL9,RPS14,RPL27A,RPL13,RPSA,RPS9,RPL4,RPL15,RPS17,RPL35A,RPS23,RPL12,RPS4X,RPL23A,RPL10A,UBA52,RPS18	SEC62,RPS4Y1,SRPRA
GO_RESPIRATORY_ELECTRON_TRANSPORT_CHAIN	GO:0022904	98	Up	2.4746327168239225e-12	1.6908490454226002e-9	1	NDUFAB1,SLC25A13,COX10,UQCRC1,COX15,BID,NDUFS1,AIFM2,NDUFB4,SDHA,COQ9,NDUFB2,DLD,NDUFB7,TAZ,ETFB,NDUFC1,PPARGC1A,NDUFS8,COX6A1,ALDH5A1,GPD2,NDUFS7,SLC25A12,COX7A2L,PARK7,SDHB,NDUFB3,NDUFA8,DNAJC15,NDUFA1,COX6B1,COX7C,UQCR11,NDUFA5,NDUFA10,COX4I2,COX4I1,COX7B,NDUFA2,MYBBP1A,CCNB1,COX5B,ISCU,NDUFB5,NDUFAF1,NDUFA9,ETFA,UQCRC2,NDUFB10,SDHC,SNCA,NDUFS6,NDUFB11,NDUFB9,NDUFC2,UQCRB,PINK1,NDUFS2,NDUFV3,N…	UQCRC1,AIFM2,DLD,NDUFB7,NDUFS8,GPD2,NDUFS7,COX7A2L,PARK7,SDHB,NDUFA8,COX4I1,COX7B,CCNB1,COX5B,ISCU,ETFA,NDUFB10,SDHC,NDUFS6,NDUFS2,NDUFV3,NDUFS4,NDUFB6,NDUFV1,CDK1,UQCRH,COX8A,COX5A,CYC1,NDUFA12,NDUFA4,NDUFS3	MECP2
GO_RIBOSOME_ASSEMBLY	GO:0042255	54	Up	5.2035919453667986e-12	3.2591830884480717e-9	3	MRTO4,NLE1,MRPL22,RPS5,RPL6,RPLP0,RPL3,RPS19,C1QBP,NOP2,MDN1,BRIX1,RPL24,RPS15,NSUN4,FASTKD2,MTERF4,MRPS2,RPL5,RPS10,MRPS7,SBDS,PPAN,DHX30,ERAL1,NIP7,RSL24D1,RPL11,EIF2A,ABT1,RPL10,MTERF3,RPS14,RPL10L,RPSA,RPL38,MRPL11,RPS27,RRS1,NPM1,MRPS11,DDX28,RPS27L,RRP7A,RPF2,RPL12,RPL23A,DDX3X,RPS28,PWP2,EIF6,MRPL20,MPV17L2,BOP1	MRPL22,RPS5,RPLP0,RPL3,RPS19,C1QBP,RPS15,MTERF4,MRPS2,MRPS7,ERAL1,ABT1,RPL10,RPS14,RPSA,MRPL11,NPM1,RPL12,RPL23A,DDX3X,EIF6,MRPL20,BOP1
GO_REGULATION_OF_CELLULAR_AMINO_ACID_METABOLIC_PROCESS	GO:0006521	55	Up	1.3016143931821634e-11	7.525333676274723e-9	1	PSMB1,PSMC4,PSMA4,ATP2B4,PSME4,PSMC5,SIRT4,PSME1,COMT,PSMD5,PSMD8,PSMC6,PSMA3,PSMC1,PSMB5,PSMA6,PSME2,PSMA7,PSMD10,PSMD7,OAZ1,PSMA2,PSMD3,PSMD11,PSMD9,PSMD14,ODC1,PARK7,PSMF1,PSMB2,PSMA1,PSME3,PSMB7,PSMB6,PSMA5,OAZ3,SLC7A11,ACMSD,AZIN1,SLC7A7,PSMD4,PSMB4,PSMC2,PSMD6,PSMC3,PSMD1,PSMD2,OAZ2,NQO1,PSMD13,PSMD12,PSMB8,PSMB10,PSMB9,PSMB3	PSMB1,PSMC4,PSMC5,PSME1,PSMD8,PSMA3,PSMB5,PSME2,PSMA7,PSMD3,PSMD11,PARK7,PSMB2,PSMB7,PSMB6,PSMA5,OAZ3,SLC7A11,NQO1,PSMD13,PSMB8,PSMB9,PSMB3	ATP2B4,SLC7A7
GO_CELLULAR_RESPIRATION	GO:0045333	162	Up	3.301731730286557e-11	1.747128713846298e-8	1	NDUFAB1,SLC25A13,COX10,UQCRC1,MDH1,COX15,BID,NDUFS1,AIFM2,CS,NDUFB4,MTFR1,IDH3G,SDHA,ME2,NOA1,COQ9,NDUFB2,DLD,FH,NDUFB7,ACO2,HIF1A,NFATC4,IDH3B,SLC25A14,TAZ,ETFB,OGDH,NDUFC1,PPARGC1A,NDUFS8,TRPV4,IFNG,COX6A1,ALDH5A1,NNT,GPD2,NDUFS7,COQ10B,SLC25A12,COX7A2L,PARK7,SDHB,MTFR1L,NDUFB3,NDUFA8,NR4A3,DLST,IDE,DNAJC15,CAT,PIK3CA,ACO1,CISD1,NDUFA1,SLC25A23,PANK2,COX6B1,TRAP1,COX7C,UQCR11,NDUFA5,CBFA2T3,NDU…	UQCRC1,AIFM2,MTFR1,DLD,NDUFB7,IDH3B,SLC25A14,NDUFS8,GPD2,NDUFS7,COX7A2L,PARK7,SDHB,NDUFA8,CISD1,TRAP1,COX4I1,COX7B,CCNB1,BLOC1S1,COX5B,ISCU,ETFA,NDUFB10,SDHC,NDUFS6,MDH2,DLAT,ME3,NDUFS2,NDUFV3,NDUFS4,NDUFB6,NDUFV1,PRELID1,CDK1,UQCRH,COX8A,COX5A,CYC1,IDH2,SHMT2,NDUFA12,NDUFA4,NDUFS3,ADSL	CBFA2T3,MECP2
GO_MITOCHONDRIAL_RESPIRATORY_CHAIN_COMPLEX_ASSEMBLY	GO:0033108	86	Up	3.486818880747003e-11	1.747128713846298e-8	3	NDUFAF7,NDUFAB1,TTC19,NDUFS1,NDUFB4,BCS1L,TIMM21,NDUFB2,NDUFB7,SAMM50,UQCC1,NDUFAF5,TAZ,COA1,TFAM,NDUFC1,FOXRED1,NDUFS8,TIMMDC1,NDUFS7,NDUFB3,NDUFA8,NDUFAF4,FASTKD3,NDUFA1,NDUFA5,ECSIT,NDUFA10,SCO2,NDUFA2,SCO1,COX16,NDUFB5,UQCC2,NDUFAF1,COX17,NDUFA9,NDUFB10,NDUFS6,NDUFB11,NDUFB9,SURF1,NDUFC2,NUBPL,SDHAF4,OXA1L,NDUFAF6,UQCRB,NDUFS2,NDUFV3,COX18,NDUFAF2,NDUFS4,NDUFB6,NDUFB8,NDUFV1,SDHAF2,NDUFS5,NDU…	BCS1L,NDUFB7,NDUFS8,NDUFS7,NDUFA8,SCO2,SCO1,NDUFB10,NDUFS6,NDUFAF6,NDUFS2,NDUFV3,NDUFS4,NDUFB6,NDUFV1,TMEM126B,NDUFAF3,COX14,COA3,NDUFA12,NDUFS3
GO_PROTEIN_LOCALIZATION_TO_ENDOPLASMIC_RETICULUM	GO:0070972	132	Up	5.403406272381858e-11	2.5382500964513776e-8	2	SEC62,RPS20,SEC63,HSPA5,SEC61A1,RPL18,TRAM2,SEC61A2,TRAM1,RPL31,BCAP29,RPS5,RAB10,PPP1R15A,RPL6,RPLP0,KDELR3,RPL3,PMM1,SRP54,CHMP4B,VAPA,SGTA,RPS16,RPS19,KDELR1,RPL18A,SEC61B,GBF1,RPL28,RPL19,RPL34,RPS13,RPS12,RPL24,SSR3,SPCS1,RPS15,RTN4,RAB3GAP1,RPL22,RPS25,SPCS2,ANKRD13C,RAB3GAP2,SEC16B,RPL21,RPL5,RPS10,RPL23,SPCS3,RPS4Y1,RPL36,RPL27,SEC61G,RPS15A,UBAC2,OS9,KDELR2,RPL35,RPS6,RPLP1,RPS24,SRP14,P…	RPL18,RPS5,RPLP0,RPL3,RPS19,RPL18A,RPL28,RPL19,RPL34,SPCS1,RPS15,RPL21,RPS15A,UBAC2,KDELR2,RPL35,RPS6,RPS2,RPL13A,SRP9,RPS27A,RPL32,RPS3A,RPL10,RPL7,RPL7A,RPS3,RER1,ZFAND2B,RPL8,RPL9,RPS14,RPL27A,RPL13,RPSA,RPS9,RPL4,RPL15,RPS17,RPL35A,RPS23,GPAA1,RPL12,RPS4X,RPL23A,RPL10A,UBA52,RPS18	SEC62,RPS4Y1,MIA3,SRPRA,LRRK2
GO_NADH_DEHYDROGENASE_COMPLEX_ASSEMBLY	GO:0010257	55	Up	5.784252395991941e-11	2.5573200593103194e-8	3	NDUFAF7,NDUFAB1,NDUFS1,NDUFB4,BCS1L,TIMM21,NDUFB2,NDUFB7,NDUFAF5,TAZ,COA1,NDUFC1,FOXRED1,NDUFS8,TIMMDC1,NDUFS7,NDUFB3,NDUFA8,NDUFAF4,NDUFA1,NDUFA5,ECSIT,NDUFA10,NDUFA2,NDUFB5,NDUFAF1,NDUFA9,NDUFB10,NDUFS6,NDUFB11,NDUFB9,NDUFC2,NUBPL,OXA1L,NDUFAF6,NDUFS2,NDUFV3,NDUFAF2,NDUFS4,NDUFB6,NDUFB8,NDUFV1,NDUFS5,NDUFA3,TMEM126B,NDUFA11,ACAD9,NDUFAF3,NDUFV2,NDUFB1,NDUFA12,NDUFA6,NDUFA13,NDUFS3,NDUFA7	BCS1L,NDUFB7,NDUFS8,NDUFS7,NDUFA8,NDUFB10,NDUFS6,NDUFAF6,NDUFS2,NDUFV3,NDUFS4,NDUFB6,NDUFV1,TMEM126B,NDUFAF3,NDUFA12,NDUFS3
GO_MITOCHONDRIAL_ELECTRON_TRANSPORT_NADH_TO_UBIQUINONE	GO:0006120	46	Up	7.699849892014789e-11	3.215115099354619e-8	1	NDUFAB1,NDUFS1,NDUFB4,COQ9,NDUFB2,DLD,NDUFB7,NDUFC1,NDUFS8,NDUFS7,PARK7,NDUFB3,NDUFA8,DNAJC15,NDUFA1,NDUFA5,NDUFA10,NDUFA2,ISCU,NDUFB5,NDUFAF1,NDUFA9,NDUFB10,SNCA,NDUFS6,NDUFB11,NDUFB9,NDUFC2,PINK1,NDUFS2,NDUFV3,NDUFS4,NDUFB6,NDUFB8,NDUFV1,NDUFS5,NDUFA3,NDUFA11,NDUFV2,NDUFB1,NDUFA12,NDUFA6,NDUFA13,NDUFA4,NDUFS3,NDUFA7	DLD,NDUFB7,NDUFS8,NDUFS7,PARK7,NDUFA8,ISCU,NDUFB10,NDUFS6,NDUFS2,NDUFV3,NDUFS4,NDUFB6,NDUFV1,NDUFA12,NDUFA4,NDUFS3
GO_TRANSLATIONAL_INITIATION	GO:0006413	183	Up	9.658348798977476e-11	3.8206394512165636e-8	1	DHX33,RPS20,TPR,EIF2AK2,EIF4B,RPL18,DHX29,PABPC1,EIF2B3,NCK2,RPL31,EIF4G3,DDX1,RPS5,EIF3I,MTIF2,EIF2AK1,PPP1R15A,RPL6,RPLP0,EIF3L,RPL3,EIF3D,ALKBH1,EIF5,FMR1,DNAJC3,MTFMT,EIF3J,EIF3E,RPS16,RPS19,RPL18A,HSPB1,EIF3B,EIF4H,EIF3A,RPL28,RPL19,RPS6KB1,RPL34,EIF4G2,RPS13,EIF2B1,RPS12,RPL24,NCBP2,EIF1B,EIF4G1,EIF2B4,RPS15,RPL22,RPS25,GLE1,EIF2B2,PAIP2,COPS5,KHDRBS1,RPL21,MTIF3,RPL5,AGO2,PAIP2B,RPS10,MIF4…	RPL18,DDX1,RPS5,EIF3I,RPLP0,RPL3,RPS19,RPL18A,RPL28,RPL19,RPL34,EIF2B1,RPS15,EIF2B2,RPL21,MTIF3,MIF4GD,EIF2S3,EIF3G,RPS15A,RPL35,RPS6,RPS2,RPL13A,RPS27A,RPL32,RPS3A,RPL10,RPL7,RPL7A,EIF3M,RPS3,CDC123,RPL8,RPL9,RPS14,RPL27A,RPL13,POLR2G,RPSA,RPS9,PPP1CA,EIF1AX,RPL4,RPL15,RPS6KB2,NPM1,RPS17,RPL35A,RPS23,EIF4EBP1,RPL12,RPS4X,RPL23A,YTHDF2,RPL10A,DDX3X,UBA52,RPS18,MCTS1,EIF6	RPS4Y1,EIF3C,RXRA,EIF1AY
GO_RIBOSOMAL_LARGE_SUBUNIT_BIOGENESIS	GO:0042273	64	Up	1.4562160904506048e-10	5.472460067913373e-8	3	LAS1L,RPL26L1,NOP16,MRTO4,NLE1,DDX18,RPL6,RPLP0,PES1,SNU13,RPL3,GTPBP4,FTSJ3,NOP2,PAK1IP1,MDN1,BRIX1,RPL24,ZNHIT6,EBNA1BP2,FASTKD2,GTF3A,RPL5,PPAN,DHX30,NIP7,WDR74,RPL35,RSL24D1,WDR12,URB1,RPL11,NVL,NHP2,RPL7L1,RPL10,RPL7,SURF6,RPL7A,HEATR3,MALSU1,RPL26,NOL9,RPL10L,MRPL1,RSL1D1,RPL38,ZNF622,MRPL11,RRS1,NPM1,DDX28,RPL35A,RPL14,NOC2L,RPF2,RPL12,RPL23A,SDAD1,RPL10A,EIF6,MRPL20,BOP1,ZNHIT3	RPL26L1,RPLP0,RPL3,EBNA1BP2,GTF3A,RPL35,NHP2,RPL10,RPL7,RPL7A,MALSU1,MRPL11,NPM1,RPL35A,RPL12,RPL23A,RPL10A,EIF6,MRPL20,BOP1,ZNHIT3	SURF6
GO_CYTOPLASMIC_TRANSLATION	GO:0002181	92	Up	4.886547845227967e-10	1.748918743082543e-7	1	RPL26L1,YBX3,RPL18,ZC3H15,FTSJ1,RPL31,EIF3I,RPL6,RPLP0,EIF3L,EIF3D,EIF5,FMR1,GSPT1,EIF3J,EIF3E,RPL18A,EIF3B,EIF3A,CPEB3,RPL19,DRG2,DPH1,RWDD1,RBM24,CPEB4,RPL24,EIF4G1,RPL22,DPH5,ETF1,EIF2S2,RPL36,EIF2S3,EIF3G,UNK,DPH2,DPH6,DHX9,CPEB2,RPLP1,DENR,RPL13A,RPL11,EIF2D,RPL32,EIF3H,DPH7,EIF3M,DPH3,RPL30,EIF4A2,NCK1,RPL8,ZNF385A,EIF4A1,RPL26,RPL29,RPL22L1,RPL9,METTL3,EEF2,RPSA,CNBP,DNAJC24,RPS21,RPL38,RB…	RPL26L1,RPL18,EIF3I,RPLP0,RPL18A,RPL19,DRG2,RWDD1,EIF2S3,EIF3G,DPH2,RPL13A,RPL32,EIF3M,RPL8,RPL22L1,RPL9,RPSA,RPL15,RPL35A,DRG1,RPS23,HSPA14,EIF4EBP1,YTHDF2,RPL10A,MCTS1	EIF3C
GO_ELECTRON_TRANSPORT_CHAIN	GO:0022900	156	Up	9.839436049325532e-10	3.3615091521241224e-7	1	NDUFAB1,SLC25A13,CIAPIN1,COX10,CYB561,UQCRC1,COX15,BID,NDUFS1,GLRX2,HSD17B6,AIFM2,CYBA,AKR7A2,NDUFB4,ME1,MAOB,P4HA2,SDHA,ME2,AKR1B1,NOX4,COQ9,NDUFB2,DLD,PHGDH,NDUFB7,IDH3B,TAZ,GSR,DHDH,ETFB,GLRX3,NDUFC1,PPARGC1A,NDUFS8,ALDH2,COX6A1,ALDH5A1,COX7A2,GPD2,NDUFS7,SLC25A12,COX7A2L,PARK7,NCF2,SDHB,AKR1A1,NDUFB3,NDUFA8,DNAJC15,NQO2,NDUFA1,COX6B1,COX7C,UQCR11,POR,STEAP4,NDUFA5,NDUFA10,COX4I2,COX4I1,COX7B,…	CIAPIN1,UQCRC1,AIFM2,DLD,PHGDH,NDUFB7,IDH3B,GLRX3,NDUFS8,GPD2,NDUFS7,COX7A2L,PARK7,SDHB,NDUFA8,NQO2,COX4I1,COX7B,CCNB1,COX5B,ISCU,ETFA,NDUFB10,SDHC,NDUFS6,PTGES2,QDPR,NDUFS2,NDUFV3,NDUFS4,NDUFB6,COX11,NDUFV1,CDK1,GLRX,UQCRH,GPX2,COX8A,COX5A,CYC1,NQO1,NDUFA12,NDUFA4,NDUFS3	NCF2,NCF1,COX7A1,CYBB,MECP2
GO_AEROBIC_RESPIRATION	GO:0009060	75	Up	1.1328104608729538e-9	3.7018275756178787e-7	1	COX10,UQCRC1,MDH1,COX15,CS,MTFR1,IDH3G,SDHA,ME2,DLD,FH,ACO2,HIF1A,IDH3B,SLC25A14,OGDH,NDUFS8,TRPV4,COX6A1,NNT,NDUFS7,COX7A2L,SDHB,MTFR1L,DLST,IDE,CAT,ACO1,PANK2,COX6B1,COX7C,CBFA2T3,COX4I2,COX4I1,COX7B,PDHA1,BLOC1S1,COX5B,SUCLA2,IREB2,MDH1B,IDH1,UQCRC2,SIRT3,SDHC,MTFR2,MDH2,SURF1,DLAT,ME3,OXA1L,UQCRB,SUCLG1,UCN,COX6C,FXN,VCP,IDH3A,SDHAF2,PDHB,CYCS,SUCLG2,UQCRH,BNIP3,COX8A,COX5A,FAHD1,DHTKD1,IDH2,…	UQCRC1,MTFR1,DLD,IDH3B,SLC25A14,NDUFS8,NDUFS7,COX7A2L,SDHB,COX4I1,COX7B,BLOC1S1,COX5B,SDHC,MDH2,DLAT,ME3,UQCRH,COX8A,COX5A,IDH2,SHMT2,NDUFA4,ADSL	CBFA2T3
GO_PEPTIDE_BIOSYNTHETIC_PROCESS	GO:0043043	587	Up	2.8298545616002547e-9	8.862161202078132e-7	1	GCLC,UPF1,DHX33,YBX2,GGCT,RPS20,LARS2,SAMD4A,GCLM,VIM,RPL26L1,TPR,MRPS10,EIF2AK2,PUM2,MRPL43,GATB,YBX3,MRPS35,MRPS24,EIF4B,RPL18,HAGH,ZC3H15,ELAVL1,DHX29,RHOA,IARS2,ROCK1,FTSJ1,SRBD1,BCL3,PABPC1,EIF2B3,TCOF1,NCK2,RPL31,IGF2BP2,MRPS34,EIF4G3,TNRC6C,MKNK1,DDX1,JMJD4,MRPL22,GEMIN5,RPS5,NOA1,EIF3I,MTIF2,MGST2,EIF2AK1,MRPL28,PPP1R15A,OGFOD1,CNOT3,KHSRP,RPL6,MAPKAPK5,GCN1,RPLP0,MRPS33,PABPC4,TNRC6A,PUS…	GGCT,RPL26L1,GATB,RPL18,DDX1,JMJD4,MRPL22,RPS5,EIF3I,MRPL28,RPLP0,MRPS33,CIRBP,GGT5,RPL3,CDK5RAP1,RBM3,EEF1D,SARS2,MRPL4,RPS19,RPL18A,RPL28,RPL19,C1QBP,DRG2,MRPL27,RPL34,EIF2B1,MRPL51,RWDD1,MTRF1L,MRPL2,RPS15,FARSB,MRPL37,MRPS15,EIF2B2,RPL21,MTIF3,MTERF4,MRPS2,TSFM,MRPS7,MIF4GD,MRPS26,HNRNPR,TRAP1,MRPS12,MRPL34,QRSL1,EIF2S3,EIF3G,EIF5A,ERAL1,DPH2,CNDP2,RPS15A,CDK4,MRPS9,TACO1,MRPL47,RPL35,RPS6,MR…	UPF1,PUM2,IGF2BP2,PCSK5,MKNK2,HNRNPL,RGS2,METTL16,RPS4Y1,GGT2,ROCK2,LARP4,NEMF,TSC1,EIF3C,EIF4ENIF1,PURA,RXRA,DDX39B,EIF1AY,LTN1
GO_RIBOSOME_BIOGENESIS	GO:0042254	269	Up	3.8161540923705165e-9	1.147288566330272e-6	3	LAS1L,RPUSD1,TSR3,UTP18,TFB1M,RPL26L1,NOP16,MRTO4,NOP58,USP36,RIOK2,WDR3,WDR18,THUMPD1,RRP15,NLE1,EXOSC7,EXOSC5,MRPL22,XPO1,DIS3,RPS5,WBP11,RRN3,DIMT1,NOP14,DDX18,XRN2,RPL6,ESF1,RPLP0,PES1,SNU13,DDX17,RPL3,MTG2,NOP56,RBFA,RIOK3,SUV39H1,ERI1,PIH1D1,ERCC2,POP4,RPS16,FBL,RPS19,DDX49,GTPBP10,EXOSC3,NPM3,GTPBP4,NUP88,C1QBP,FTSJ3,UTP6,GAR1,FRG1,KRR1,NOP2,PAK1IP1,MDN1,BYSL,DROSHA,BRIX1,RPL24,RRP9,RPS15,…	RPUSD1,RPL26L1,EXOSC7,EXOSC5,MRPL22,RPS5,RPLP0,RPL3,RBFA,SUV39H1,ERI1,PIH1D1,POP4,FBL,RPS19,NPM3,C1QBP,GAR1,RPS15,EBNA1BP2,ERI3,EXOSC8,GTF3A,MTERF4,MRPS2,DDX54,RRP36,MRPS7,RAN,ERAL1,IMP4,RPL35,RPS6,RPS2,NHP2,ABT1,RPL10,RPL7,RPL7A,RPP30,MALSU1,TFB2M,RPS14,RPSA,RPS9,EXOSC1,POP7,TRMT112,MRPL11,NPM1,YBEY,RPS17,RPL35A,C1D,RPL12,RPL23A,RPL10A,DDX3X,EIF6,MRPL20,BOP1,ZNHIT3	DDX17,FCF1,METTL16,KRI1,SURF6,TSC1,CHD7,SART1,DDX47
GO_VIRAL_GENE_EXPRESSION	GO:0019080	191	Up	4.4978916338708195e-9	1.3002366738528108e-6	4	POLR2J,RPS20,PTBP1,NUP160,POLR2B,TPR,RSF1,NDC1,CTDP1,RPL18,TAF11,NUP133,NUCKS1,RPL31,NUP37,MID2,CCNT2,RPS5,REST,SEH1L,RPL6,RPLP0,TFAP4,NUP50,AAAS,NUP188,POLR2E,SMARCB1,EIF3L,POLR2F,RPL3,EIF3D,EP300,SNW1,RAE1,NELFCD,NUP93,POLR2C,MON1B,RPS16,POLR2I,RPS19,RPL18A,USF2,HPN,EIF3B,TRIM14,EIF3A,RPL28,RPL19,NUP88,RPL34,RPS13,NUP98,NUP107,RPS12,NUP155,RPL24,SPCS1,RPS15,RPL22,HDAC1,TRIM62,RPS25,TRIM32,NUP43…	NDC1,RPL18,RPS5,RPLP0,POLR2E,POLR2F,RPL3,POLR2C,POLR2I,RPS19,RPL18A,RPL28,RPL19,RPL34,SPCS1,RPS15,HDAC1,TRIM32,RPL21,EIF3G,RPS15A,MDFIC,RPL35,RPS6,TARBP2,RPS2,IFITM3,RPL13A,RPS27A,RPL32,RPS3A,RPL10,RPL7,RPL7A,RPS3,RPL8,RPL9,POLR2H,RPS14,RPL27A,RPL13,POLR2G,RPSA,RPS9,RPL4,RPL15,RPS17,RPL35A,RPS23,RPL12,RPS4X,RPL23A,RPL10A,NELFE,SUPT4H1,UBA52,RPS18,MCTS1	EP300,CCNT1,RPS4Y1,RANBP2,TRIM13,POM121C
GO_REGULATION_OF_CELLULAR_AMINE_METABOLIC_PROCESS	GO:0033238	69	Up	6.468573748464424e-9	1.8006592701280968e-6	1	PSMB1,PSMC4,PSMA4,ATP2B4,PSME4,VPS35,MAOB,DRD4,PSMC5,SIRT4,PSME1,COMT,PSMD5,PSMD8,PSMC6,PSMA3,PSMC1,PSMB5,PSMA6,PSME2,PSMA7,PSMD10,PSMD7,OAZ1,PSMA2,PSMD3,PSMD11,PSMD9,PSMD14,ODC1,PARK7,PDE1B,PSMF1,PSMB2,PNKD,PSMA1,PSME3,PSMB7,SLC6A3,PSMB6,PSMA5,OAZ3,SNCA,PAOX,SLC7A11,ACMSD,NR4A2,AZIN1,SLC7A7,PSMD4,PSMB4,ITGB2,PSMC2,PSMD6,HPRT1,PSMC3,ITGAM,GPR37,PSMD1,PSMD2,OAZ2,NQO1,ABAT,PSMD13,PSMD12,PSMB8,PSMB1…	PSMB1,PSMC4,PSMC5,PSME1,PSMD8,PSMA3,PSMB5,PSME2,PSMA7,PSMD3,PSMD11,PARK7,PSMB2,PSMB7,PSMB6,PSMA5,OAZ3,SLC7A11,NQO1,PSMD13,PSMB8,PSMB9,PSMB3	ATP2B4,SLC7A7
GO_AMIDE_BIOSYNTHETIC_PROCESS	GO:0043604	702	Up	1.3746758020218774e-8	3.6900226171415824e-6	1	GCLC,PDK4,UPF1,DHX33,PDK2,YBX2,AGK,GGCT,RPS20,LARS2,ELOVL5,SAMD4A,CPS1,GCLM,VIM,NSMAF,RPL26L1,TPR,MRPS10,EIF2AK2,PUM2,MRPL43,GATB,YBX3,MPC1,MRPS35,MRPS24,EIF4B,SPHK2,RPL18,HAGH,ZC3H15,ELAVL1,ELOVL1,TNFRSF1A,DHX29,RHOA,IARS2,ROCK1,PDK3,ACSL4,FTSJ1,SRBD1,BCL3,ASNS,PABPC1,EIF2B3,TCOF1,NCK2,RPL31,IGF2BP2,MRPS34,EIF4G3,ACAT1,ACACB,TNRC6C,MKNK1,DDX1,ARG2,JMJD4,MRPL22,GEMIN5,RPS5,NOA1,EIF3I,MTIF2,MGST2,…	GGCT,RPL26L1,GATB,RPL18,ASNS,DDX1,ARG2,JMJD4,MRPL22,RPS5,EIF3I,MRPL28,RPLP0,MRPS33,DLD,CIRBP,GGT5,RPL3,CDK5RAP1,RBM3,EEF1D,SARS2,MRPL4,RPS19,RPL18A,RPL28,RPL19,C1QBP,DRG2,MRPL27,RPL34,EIF2B1,MRPL51,RWDD1,MTRF1L,MRPL2,RPS15,FARSB,MRPL37,MRPS15,EIF2B2,RPL21,MTIF3,MTERF4,MRPS2,TSFM,ORMDL2,MRPS7,MIF4GD,MRPS26,HNRNPR,TRAP1,PPCS,MRPS12,ORMDL1,MRPL34,QRSL1,ASS1,EIF2S3,EIF3G,EIF5A,ERAL1,DPH2,PEMT,CNDP2,R…	PDK4,UPF1,PUM2,IGF2BP2,PCSK5,MKNK2,HNRNPL,RGS2,METTL16,RPS4Y1,GGT2,ROCK2,ACSL1,LARP4,NEMF,TSC1,EIF3C,EIF4ENIF1,PURA,RXRA,DDX39B,EIF1AY,LTN1
GO_NUCLEAR_TRANSCRIBED_MRNA_CATABOLIC_PROCESS_NONSENSE_MEDIATED_DECAY	GO:0000184	119	Up	1.59465354190546e-8	4.132902076193599e-6	1	UPF1,RPS20,RPL18,SMG6,PABPC1,RPL31,RPS5,RPL6,RPLP0,RPL3,GSPT1,EIF3E,RPS16,RPS19,PPP2R1A,RPL18A,SMG9,RPL28,RPL19,CASC3,RPL34,RPS13,MAGOHB,RPS12,PPP2CA,RPL24,NCBP2,EIF4G1,RPS15,RPL22,SMG7,RPS25,ETF1,RPL21,RPL5,RPS10,UPF3B,RPL23,RPS4Y1,RPL36,HELZ2,RPL27,CTIF,RPS15A,DHX34,NCBP1,RPL35,RPS6,RPLP1,RPS24,PARN,RPS2,EIF4A3,RPS11,RPL13A,RPL11,RPS8,RPS27A,RPL32,RPS3A,RPL37,RPL10,RPL7,RPL7A,RPS3,DCP1B,UPF2,NB…	RPL18,RPS5,RPLP0,RPL3,RPS19,PPP2R1A,RPL18A,RPL28,RPL19,RPL34,RPS15,RPL21,RPS15A,RPL35,RPS6,RPS2,RPL13A,RPS27A,RPL32,RPS3A,RPL10,RPL7,RPL7A,RPS3,RPL8,MAGOH,RPL9,RPS14,RPL27A,RPL13,RPSA,UPF3A,RPS9,RPL4,RPL15,RPS17,RPL35A,RPS23,RPL12,RPS4X,RPL23A,RPL10A,UBA52,RPS18	UPF1,SMG7,RPS4Y1,HELZ2,UPF2,NBAS,SMG1,PNRC2
GO_CELLULAR_AMINO_ACID_METABOLIC_PROCESS	GO:0006520	264	Up	1.3347304603049083e-7	3.34394471321723e-5	1	GCLC,PSMB1,AASS,IYD,LARS2,PSMC4,CPS1,GCLM,MRI1,CTNS,PSMA4,CTPS2,ATP2B4,ALDH18A1,GATB,BCAT1,OAT,IARS2,PSME4,ASNS,HSD17B10,ACAT1,MCCC1,SLC1A3,ARG2,BCKDHB,PLOD1,HAL,CAD,SEPHS1,ERO1B,NOX4,PSMC5,SIRT4,NOS1,DLD,PSME1,PHGDH,COMT,PSMD5,PSMD8,MTAP,GGT5,UPB1,GGT1,PRODH,GCAT,TXN2,PSMC6,PSMA3,GSTZ1,MTHFD1,PSMC1,PSMB5,PSMA6,PSME2,GSS,PSMA7,AHCY,PSMD10,SMS,PSMD7,CRYM,EARS2,BCKDK,FAH,SARS2,OAZ1,IL4I1,BCAT2,GCDH…	PSMB1,PSMC4,GATB,ASNS,HSD17B10,ARG2,PSMC5,DLD,PSME1,PHGDH,PSMD8,GGT5,GCAT,TXN2,PSMA3,PSMB5,PSME2,PSMA7,BCKDK,SARS2,PSMD3,PSMD11,FARSB,PARK7,CTH,GOT1,PRDX4,MTRR,PSMB2,MPST,TST,QRSL1,ASS1,PEMT,PSAT1,FPGS,PSMB7,PPA2,GCSH,PSMB6,PSMA5,TARS2,OAZ3,ENOPH1,PTS,SLC7A11,QDPR,GPT2,MSRA,FARSA,PPA1,NQO1,SHMT2,PYCR1,PSMD13,PSMB8,PSMB9,PSMB3	IYD,ATP2B4,SLC1A3,PCYOX1,MTR,KMO,CSAD,SLC7A7,ATP7A,MECP2
GO_NEGATIVE_REGULATION_OF_CELL_CYCLE_G2_M_PHASE_TRANSITION	GO:1902750	90	Up	1.4881624752047488e-7	3.608073923754481e-5	5	PSMB1,BRCA1,PSMC4,FHL1,PSMA4,FOXN3,CUL1,PSME4,CDC14B,ORC1,PSMC5,UIMC1,AURKA,PSME1,CLSPN,CDC6,PSMD5,PSMD8,RBX1,PSMC6,PSMA3,PSMC1,PSMB5,PSMA6,PSME2,PSMA7,PSMD10,PSMD7,NBN,FZR1,BABAM1,PSMA2,PSMD3,CDK5RAP3,PSMD11,PSMD9,SKP1,PSMD14,MIIP,SYF2,PSMF1,PSMB2,PSMA1,PSME3,VPS4A,TAOK3,RINT1,HUS1,PSMB7,PSMB6,PSMA5,DTL,ATM,CHEK1,TAOK2,RAD17,DONSON,PSMD4,PSMB4,NAE1,BRSK1,TAOK1,PSMC2,PSMD6,TOPBP1,CHMP4C,RAD21,PSM…	PSMB1,PSMC4,PSMC5,AURKA,PSME1,PSMD8,RBX1,PSMA3,PSMB5,PSME2,PSMA7,PSMD3,PSMD11,PSMB2,PSMB7,PSMB6,PSMA5,CDK1,AURKB,PSMD13,PSMB8,PSMB9,PSMB3	FHL1,UIMC1,ATM,TAOK1
GO_RIBONUCLEOPROTEIN_COMPLEX_BIOGENESIS	GO:0022613	391	Up	1.7847127636119005e-7	4.1918441035334515e-5	3	LAS1L,RBM5,GCFC2,RPUSD1,LUC7L,TSR3,UTP18,STRAP,TFB1M,RPL26L1,GEMIN8,NOP16,CELF2,MRTO4,NOP58,USP36,RIOK2,SFSWAP,DDX20,WDR3,WDR18,THUMPD1,RRP15,NLE1,CLNS1A,SART3,EXOSC7,XAB2,EXOSC5,DDX1,HSP90AA1,MRPL22,GEMIN5,XPO1,DIS3,NUFIP1,RPS5,YTHDC1,WBP11,EIF3I,RRN3,DIMT1,NOP14,DDX18,XRN2,RPL6,ESF1,RPLP0,GEMIN2,AGO1,SRPK1,HSP90AB1,SF3A1,SNRPD3,PES1,EIF3L,SNU13,DDX17,RPL3,EIF3D,PRMT5,SRSF5,EIF5,DICER1,PRPF6,MTG…	RPUSD1,RPL26L1,GEMIN8,EXOSC7,EXOSC5,DDX1,MRPL22,RPS5,EIF3I,RPLP0,RPL3,RBFA,SUV39H1,ERI1,PIH1D1,POP4,FBL,RPS19,PRPF31,NPM3,C1QBP,GAR1,RPS15,WDR77,EBNA1BP2,ERI3,EXOSC8,GTF3A,MTERF4,MRPS2,DDX54,RRP36,SNRPC,MRPS7,SNRPD2,SNRPB,LSM4,EIF2S3,EIF3G,RAN,ERAL1,IMP4,RPL35,RPS6,TARBP2,RPS2,TXNL4A,GEMIN7,RPL13A,NHP2,ABT1,RPL10,RPL7,RPL7A,RPP30,EIF3M,MALSU1,TFB2M,RPS14,RPSA,RPS9,EXOSC1,POP7,TRMT112,MRPL11,NPM1,…	RBM5,DDX17,CRNKL1,SF3A2,SETX,LUC7L3,USP4,FCF1,METTL16,KRI1,SCAF11,SURF6,ATM,TSC1,CHD7,ATR,SART1,EIF3C,DDX39B,DDX47
GO_PROTEIN_TARGETING_TO_MEMBRANE	GO:0006612	181	Up	1.994602907733591e-7	4.542859228644142e-5	2	SEC62,RPS20,FYN,ZDHHC6,SEC63,PEX3,HSPA5,SEC61A1,RPL18,TRAM2,SEC61A2,TRAM1,RPL31,RPS5,RPL6,RPLP0,MICALL1,RPL3,MIEF1,SRP54,CHMP4B,ZDHHC15,CEMIP,ZDHHC2,SGTA,RPS16,AKT2,RPS19,RPL18A,SEC61B,RPL28,RPL19,RPL34,RPS13,C2CD5,RPS12,ARL6,RPL24,SSR3,RPS15,ICMT,RPL22,RPS25,ITGB1BP1,PEX16,RPL21,RPL5,VAMP7,RPS10,SSR1,RPL23,RAB3IP,RPS4Y1,RPL36,RPL27,EXOC4,INPP5K,RPS15A,ZDHHC4,RTP4,RPL35,RPS6,SDCBP,RPLP1,RPS24,PEX…	RPL18,RPS5,RPLP0,RPL3,RPS19,RPL18A,RPL28,RPL19,RPL34,RPS15,ICMT,PEX16,RPL21,VAMP7,RPS15A,ZDHHC4,RPL35,RPS6,RPS2,RPL13A,SRP9,RPS27A,RPL32,ATG3,RPS3A,RPL10,RPL7,RPL7A,RPS3,ZFAND2B,RPL8,SSR2,RPL9,ZDHHC3,RPS14,RPL27A,RPL13,RPSA,RPS9,RPL4,RPL15,RPS17,RPL35A,RPS23,RPL12,RPS4X,RPL23A,RPL10A,FIS1,UBA52,RPS18	SEC62,RPS4Y1,PARD3,ANK3,NCF1,PRKCI,KCNE1,SRPRA,ZDHHC11
GO_CELLULAR_PROTEIN_COMPLEX_DISASSEMBLY	GO:0043624	200	Up	3.3025572618880666e-7	7.300594229514915e-5	3	UPF1,SCIN,SPAST,CAPG,MRPS10,LIMA1,MRPL43,MRPS35,MRPS24,KIF2A,SPTB,WDR1,NSF,CLASP1,MRPS34,ADD2,CAMSAP3,ACTN2,CAPZB,JMJD4,MRPL22,MRPL28,OGFOD1,ADD1,MRPS33,HDAC6,MRPS18A,SH3BP1,TRIOBP,SPEF1,MID1,MRPS31,GSPT1,MRPL4,NAPA,MTPN,MRPL32,SH3GL2,PPP1R9B,MRPL27,HSPA8,TRPV4,MRPL51,MTRF1L,MRPL18,MRPL2,SEMA5A,MRPS30,MRPS27,MRPL3,SPTBN1,MRPL19,PLEK,MRPL37,CAPZA1,ARHGEF2,DNAJC6,MRPS15,STMN1,CAMSAP2,GLE1,VPS4B,MRP…	JMJD4,MRPL22,MRPL28,MRPS33,MRPL4,MRPL27,MRPL51,MTRF1L,MRPL2,MRPL37,MRPS15,MRPS2,MRPS7,MRPS26,MRPS12,MRPL34,EIF5A,ERAL1,MRPS9,MRPL47,MRPL15,TRIM54,KATNB1,MRPL9,MRRF,MRPL49,MRPL17,MRPL55,MRPS18C,APEH,MRPL16,MRPL13,CHCHD1,MRPL52,CFL1,TRMT112,MRPL11,MRPS22,MRPL48,AURKAIP1,MRPL14,MRPS16,MRPL54,MRPL40,MRPL21,MRPL20,MRPS6,TWF2,MRPL45	UPF1,HDAC6,CAMSAP2,MICAL1,TAOK1
GO_RRNA_METABOLIC_PROCESS	GO:0016072	206	Up	4.6694657775673003e-7	9.757348964838062e-5	1	LAS1L,RPUSD1,TSR3,UTP18,TFB1M,MRTO4,NOP58,USP36,RIOK2,WDR3,WDR18,THUMPD1,RRP15,EXOSC7,EXOSC5,DIS3,WBP11,DIMT1,NOP14,DDX18,XRN2,ESF1,PES1,SNU13,DDX17,NOP56,RBFA,RIOK3,SUV39H1,ERI1,PIH1D1,ERCC2,POP4,RPS16,FBL,RPS19,DDX49,EXOSC3,NPM3,GTPBP4,FTSJ3,UTP6,GAR1,FRG1,KRR1,NOP2,MDN1,BYSL,DROSHA,XRN1,RRP9,RPS15,WDR75,NOL10,RPF1,ZNHIT6,EBNA1BP2,ERI3,NSUN4,HEATR1,FCF1,RCL1,WDR55,EXOSC8,UTP20,MTERF4,RPL5,DDX54…	RPUSD1,EXOSC7,EXOSC5,RBFA,SUV39H1,ERI1,PIH1D1,POP4,FBL,RPS19,NPM3,GAR1,RPS15,EBNA1BP2,ERI3,EXOSC8,MTERF4,DDX54,RRP36,IMP4,RPL35,RPS6,RPS2,NHP2,ABT1,RPL7,RPL7A,RPP30,TFB2M,RPS14,RPS9,EXOSC1,POP7,TRMT112,YBEY,RPS17,RPL35A,C1D,RPL10A,BOP1,ZNHIT3	DDX17,FCF1,METTL16,KRI1,CHD7,SART1,DDX47
GO_PEPTIDE_METABOLIC_PROCESS	GO:0006518	706	Up	4.673557247660594e-7	9.757348964838062e-5	1	GCLC,UPF1,DHX33,YBX2,GGCT,MGST1,RPS20,LARS2,IGF1,SAMD4A,GLRX2,GCLM,VIM,MIPEP,IFNGR1,RPL26L1,CTNS,TPR,MRPS10,EIF2AK2,PUM2,MRPL43,GATB,YBX3,MRPS35,MRPS24,EIF4B,RPL18,HAGH,ABCA7,ZC3H15,ELAVL1,DHX29,RHOA,IARS2,ROCK1,FTSJ1,SRBD1,BCL3,PABPC1,EIF2B3,TCOF1,NCK2,RPL31,TRHDE,IGF2BP2,PICALM,MRPS34,EIF4G3,TNRC6C,MKNK1,DDX1,PSEN1,JMJD4,MRPL22,GEMIN5,NFE2L1,RPS5,NOA1,GSTP1,EIF3I,MTIF2,MGST2,EIF2AK1,MRPL28,ERO1…	GGCT,RPL26L1,GATB,RPL18,DDX1,JMJD4,MRPL22,RPS5,GSTP1,EIF3I,MRPL28,RPLP0,MRPS33,CIRBP,GGT5,RPL3,CDK5RAP1,RBM3,EEF1D,SARS2,MRPL4,RPS19,RPL18A,RPL28,RPL19,C1QBP,DRG2,MRPL27,RPL34,EIF2B1,MRPL51,RWDD1,MTRF1L,MRPL2,SPCS1,RPS15,FARSB,MRPL37,PARK7,MRPS15,APH1A,EIF2B2,RPL21,MTIF3,MTERF4,MRPS2,TSFM,MRPS7,MIF4GD,MRPS26,HNRNPR,BECN1,TRAP1,PIN1,MRPS12,MRPL34,QRSL1,EIF2S3,EIF3G,EIF5A,ERAL1,DPH2,CNDP2,RPS15A,CD…	UPF1,PUM2,IGF2BP2,PCSK5,MKNK2,PCSK1N,CPQ,HNRNPL,PCSK4,RGS2,PCSK2,METTL16,RPS4Y1,GGT2,GSTM1,ROCK2,CPM,DYRK1A,ACE,LARP4,ERAP2,NEMF,TSC1,GSTA3,CHRNA7,EIF3C,EIF4ENIF1,PURA,GSAP,RXRA,MME,DDX39B,EIF1AY,LTN1,SPON1
GO_NUCLEAR_TRANSCRIBED_MRNA_CATABOLIC_PROCESS	GO:0000956	196	Up	6.670142075073474e-7	1.3549402117906008e-4	1	UPF1,RPS20,CSDE1,SAMD4A,EDC4,MRTO4,THRAP3,RPL18,SMG6,PABPC1,RPL31,EXOSC7,MLH1,EXOSC5,TNRC6C,CNOT4,DIS3,RPS5,CNOT3,RPL6,RPLP0,TNRC6A,AGO1,RPL3,TNRC6B,GSPT1,EIF3E,RPS16,RPS19,PPP2R1A,RPL18A,SMG9,LSM5,EXOSC3,CPEB3,MTPAP,RPL28,RPL19,CASC3,DDX5,RPL34,DCPS,DDX6,RPS13,MAGOHB,CNOT2,RPS12,HBS1L,CNOT6,PPP2CA,XRN1,RPL24,NCBP2,EIF4G1,RPS15,RPL22,SMG7,RPS25,EXOSC8,ETF1,RPL21,RPL5,EXOSC9,AGO2,RPS10,CNOT1,UPF3B…	RPL18,EXOSC7,EXOSC5,RPS5,RPLP0,RPL3,RPS19,PPP2R1A,RPL18A,LSM5,RPL28,RPL19,RPL34,DCPS,RPS15,EXOSC8,RPL21,LSM7,LSM4,RPS15A,RPL35,RPS6,WDR61,RPS2,RPL13A,RPS27A,RPL32,RPS3A,RPL10,RPL7,RPL7A,RPS3,RPL8,MAGOH,RPL9,RPS14,RPL27A,RPL13,POLR2G,RPSA,UPF3A,LSM3,RPS9,EXOSC1,RPL4,RPL15,RPS17,RPL35A,RPS23,RPL12,RPS4X,RPL23A,RPL10A,CNOT7,LSM2,UBA52,RPS18	UPF1,CNOT4,DDX6,SMG7,RPS4Y1,HELZ2,TNKS1BP1,ATM,UPF2,NBAS,SMG1,PNRC2
GO_TRNA_METABOLIC_PROCESS	GO:0006399	157	Up	7.633077627966396e-7	1.5097424066261956e-4	1	ELAC2,LARS2,NSUN2,METTL1,TRIT1,TARBP1,GATB,ADAT1,TRMT11,THUMPD1,IARS2,FTSJ1,CPSF1,HSD17B10,TRNT1,EXOSC7,DDX1,SEPHS1,METTL2A,TRMT6,PUS7,OSGEP,RTCB,TRMU,ALKBH1,CDK5RAP1,CSTF2,EARS2,MTFMT,POP1,SARS2,TRMT1,POP4,DUS4L,PTCD1,AIMP2,EXOSC3,TRDMT1,SEPSECS,ELP4,PUS3,HARS2,THG1L,THADA,FARSB,WARS2,DARS2,EXOSC8,TRMT1L,TRMT13,METTL8,EXOSC9,MOCS3,AARS2,RPP40,EEF1E1,DTD1,TRMT5,OSGEPL1,DTD2,GTPBP3,QRSL1,EXOSC2,GR…	GATB,HSD17B10,EXOSC7,DDX1,OSGEP,RTCB,CDK5RAP1,SARS2,POP4,FARSB,EXOSC8,DTD1,GTPBP3,QRSL1,PPA2,ELAC1,TARS2,TPRKB,RPP30,CPSF4,ELP6,C9orf64,URM1,PUSL1,POP7,TRMT112,FARSA,PSTK,PPA1,TSEN54,LAGE3,QTRT1	THADA,C2orf49,TRMT44,TRMT10B,BCDIN3D,NSUN6,TYW1B
GO_NUCLEOSIDE_MONOPHOSPHATE_BIOSYNTHETIC_PROCESS	GO:0009124	37	Up	8.195147441993377e-7	1.5793520044621084e-4	1	CAD,UPRT,PRPS2,CDADC1,DHODH,IMPDH1,LHPP,UMPS,DGUOK,AMPD2,PAICS,PPAT,DUT,DCTD,UCK1,AMPD3,RFK,ATIC,UCK2,PRPS1,ADK,DCK,GART,CMPK1,GMPS,HPRT1,TK2,TK1,TYMS,SHMT1,IMPDH2,PFAS,UPP1,ADA,UCKL1,APRT,ADSL	UMPS,DGUOK,DCTD,RFK,CMPK1,TK1,IMPDH2,APRT,ADSL
GO_PROTEASOMAL_UBIQUITIN_INDEPENDENT_PROTEIN_CATABOLIC_PROCESS	GO:0010499	20	Up	1.3946472500398839e-6	2.620542182824942e-4	1	PSMB1,PSMA4,PSME4,PSMA3,PSMB5,PSMA6,PSMA7,PSMA2,NFE2L2,PSMB2,PSMA1,PSMB7,PSMB6,PSMA5,PSMB4,ENC1,PSMB8,PSMB10,PSMB9,PSMB3	PSMB1,PSMA3,PSMB5,PSMA7,PSMB2,PSMB7,PSMB6,PSMA5,PSMB8,PSMB9,PSMB3
GO_ENERGY_DERIVATION_BY_OXIDATION_OF_ORGANIC_COMPOUNDS	GO:0015980	234	Up	1.4522752781912322e-6	2.6622685343622685e-4	1	NDUFAB1,SLC25A13,COX10,UQCRC1,MDH1,COX15,BID,IGF1,NDUFS1,RB1CC1,AIFM2,PHKA2,PPP1R3F,GYG2,CS,NDUFB4,MTFR1,PHKA1,IDH3G,PYGM,ADGRF5,PRLH,ACADVL,SDHA,TIGAR,PGM1,ME2,GSK3B,NOA1,MT3,GNAS,COQ9,NDUFB2,DLD,FH,SORBS1,NDUFB7,ACO2,PYGL,HIF1A,NFATC4,PYGB,IDH3B,SLC25A14,TAZ,PHKB,GYS1,AKT2,ETFB,GSK3A,OGDH,PRKAG2,NDUFC1,PPARGC1A,NDUFS8,TRPV4,IFNG,COX6A1,ALDH5A1,NNT,PCDH12,GBE1,POMC,GPD2,NDUFS7,COQ10B,PASK,SLC25A…	UQCRC1,AIFM2,MTFR1,DLD,NDUFB7,IDH3B,SLC25A14,NDUFS8,GPD2,NDUFS7,COX7A2L,PARK7,SDHB,NDUFA8,CISD1,TRAP1,COX4I1,COX7B,CCNB1,BLOC1S1,COX5B,ISCU,ETFA,NDUFB10,SDHC,NDUFS6,MDH2,DLAT,ME3,NDUFS2,NDUFV3,NDUFS4,PHKG1,NDUFB6,NDUFV1,PRELID1,CDK1,PPP1CA,UQCRH,COX8A,COX5A,CYC1,IDH2,SHMT2,NDUFA12,NDUFA4,NDUFS3,ADSL	RB1CC1,GYG2,CBFA2T3,MRAP2,MECP2,UGP2
GO_PROTEIN_DEMETHYLATION	GO:0006482	28	Down	1.6858390106402685e-6	3.0168490485648237e-4	1	KDM1A,KDM7A,JARID2,KDM5D,KDM4A,JMJD6,KDM5A,KDM2B,HSF4,KDM4C,KDM3A,KDM5B,UBE2B,KDM3B,KDM5C,KDM4B,KDM6B,KDM6A,KDM8,ALKBH4,KDM1B,JMJD1C,PHF8,KDM2A,UTY,KDM4D,PHF2,PPME1	UBE2B,KDM5C,KDM6A,ALKBH4	KDM5D,JMJD6,KDM5A,KDM3A,KDM5B,KDM2A,UTY,PHF2,PPME1
GO_NCRNA_PROCESSING	GO:0034470	336	Up	1.9365743053521574e-6	3.3849517393085617e-4	1	LAS1L,ELAC2,RPUSD1,TSR3,UTP18,TFB1M,NSUN2,METTL1,TRIT1,MRTO4,NOP58,USP36,RIOK2,TARBP1,WDR3,WDR18,ADAT1,TRMT11,THUMPD1,RRP15,FTSJ1,CPSF1,HSD17B10,TRNT1,EXOSC7,EXOSC5,DDX1,DIS3,WBP11,DIMT1,SEPHS1,SRRT,NOP14,METTL2A,DDX18,XRN2,ESF1,TRMT6,PUS7,OSGEP,AGO1,PES1,SNU13,DDX17,RTCB,TRMU,ALKBH1,DICER1,NOP56,CDK5RAP1,RBFA,RIOK3,CSTF2,SUV39H1,INTS6,USB1,MTFMT,INTS9,POP1,INTS10,ERI1,PIH1D1,ERCC2,TRMT1,POP4,RPS…	RPUSD1,HSD17B10,EXOSC7,EXOSC5,DDX1,OSGEP,RTCB,CDK5RAP1,RBFA,SUV39H1,USB1,ERI1,PIH1D1,POP4,FBL,RPS19,NPM3,GAR1,RPS15,EBNA1BP2,ERI3,EXOSC8,MTERF4,DDX54,RRP36,GTPBP3,IMP4,RPL35,RPS6,TARBP2,RPS2,ELAC1,TPRKB,NHP2,ABT1,RPL7,RPL7A,RPP30,CPSF4,TFB2M,ELP6,RPS14,C9orf64,URM1,PUSL1,RPS9,EXOSC1,POP7,TRMT112,PRKRA,TSEN54,YBEY,RPS17,RPL35A,LAGE3,C1D,RPL10A,QTRT1,BOP1,ZNHIT3	DDX17,INTS6,THADA,FCF1,METTL16,KRI1,C2orf49,INTS3,TRMT44,TRMT10B,SMAD3,CHD7,SART1,BCDIN3D,DDX47,NSUN6,TYW1B
GO_RIBOSOMAL_LARGE_SUBUNIT_ASSEMBLY	GO:0000027	26	Up	2.259951491343489e-6	3.8604080474858324e-4	3	MRTO4,NLE1,RPL6,RPLP0,RPL3,NOP2,MDN1,BRIX1,RPL24,FASTKD2,RPL5,PPAN,DHX30,RSL24D1,RPL11,RPL10,RPL10L,RPL38,MRPL11,RRS1,DDX28,RPF2,RPL12,RPL23A,MRPL20,BOP1	RPLP0,RPL3,RPL10,MRPL11,RPL12,RPL23A,MRPL20,BOP1
GO_GLYCOSYL_COMPOUND_BIOSYNTHETIC_PROCESS	GO:1901659	39	Up	2.661799787858309e-6	4.4030168448177127e-4	1	TYMP,CAD,PRTFDC1,MTAP,DHODH,NME3,NME4,IMPDH1,NME5,UMPS,AMD1,PUDP,UCK1,NT5E,NME7,UCK2,GUK1,ADK,DCK,CDA,TYW3,TYW5,GMPS,HPRT1,TK2,TK1,DTYMK,ADAL,LCMT2,NME6,IMPDH2,NME9,TRMT12,UPP1,ADA,UCKL1,APRT,NME1,NME2	PRTFDC1,UMPS,PUDP,GUK1,TK1,DTYMK,NME6,IMPDH2,APRT
GO_TRANSCRIPTION_COUPLED_NUCLEOTIDE_EXCISION_REPAIR	GO:0006283	73	Up	2.6947681594147787e-6	4.4030168448177127e-4	1	POLR2J,LIG3,ERCC1,MNAT1,AQR,RFC1,POLR2B,ERCC8,RFC2,POLD1,XRCC1,XAB2,POLD3,PPIE,POLR2E,POLR2F,RBX1,EP300,POLR2C,ERCC2,POLR2I,LIG1,RPA3,POLD2,PRPF19,GTF2H1,GTF2H3,RFC5,COPS7A,RPA2,COPS5,POLK,RPA1,PCNA,RFC3,CDK7,CCNH,ERCC5,XPA,COPS4,CUL4A,COPS3,RPS27A,POLR2D,COPS7B,GTF2H2,POLR2K,UBC,CUL4B,ERCC3,POLR2H,RFC4,UVSSA,COPS2,DDB1,POLR2G,COPS6,GPS1,UBB,POLD4,ERCC4,POLR2L,POLR2A,USP7,TCEA1,COPS8,ZNF830,HMGN1…	RFC2,POLR2E,POLR2F,RBX1,POLR2C,POLR2I,RPA3,GTF2H3,RFC5,RPA1,COPS3,RPS27A,POLR2H,RFC4,POLR2G,COPS6,COPS8,HMGN1,UBA52	EP300,POLK,UVSSA,ERCC6
GO_PYRIMIDINE_NUCLEOTIDE_METABOLIC_PROCESS	GO:0006220	57	Up	2.843153744620659e-6	4.5466262860784833e-4	1	AGPAT4,TBPL1,CTPS2,NTHL1,UNG,CAD,UPRT,CDS2,CDADC1,DHODH,NME3,NME4,CDIPT,NME5,OGG1,UMPS,GPAM,SMUG1,NT5C,DUT,MBD4,DCTD,UCK1,CMPK2,GPAT3,TDG,NEIL1,NME7,UCK2,TAMM41,PRPS1,AK3,ENPP3,NEIL2,AGPAT5,DCK,GPAT4,AGPAT3,CMPK1,CDS1,DTYMK,AGPAT2,CTPS1,NME6,LCLAT1,TYMS,SHMT1,DCTPP1,NME9,UPP1,GPAT2,ENTPD4,UCKL1,AGPAT1,NT5M,NME1,NME2	NTHL1,UNG,OGG1,UMPS,SMUG1,NT5C,DCTD,AGPAT5,CMPK1,DTYMK,NME6
GO_BASE_EXCISION_REPAIR	GO:0006284	41	Up	2.9124918895020527e-6	4.5604768836452977e-4	1	LIG3,POLQ,FAM168A,POLD1,NTHL1,POLB,XRCC1,UNG,SIRT6,HUWE1,APEX1,MPG,LIG1,RPA3,NEIL3,OGG1,RPA2,POLM,SMUG1,MBD4,PARP2,RPA1,PCNA,MUTYH,XPA,HMGA1,DNA2,TDG,NEIL1,POLG,TP53,RPS3,NEIL2,WRN,POLL,FEN1,APEX2,USP47,POLE,PRMT6,ERCC6	NTHL1,UNG,SIRT6,APEX1,MPG,RPA3,OGG1,SMUG1,RPA1,RPS3,APEX2,PRMT6	ERCC6
GO_SCF_DEPENDENT_PROTEASOMAL_UBIQUITIN_DEPENDENT_PROTEIN_CATABOLIC_PROCESS	GO:0031146	89	Up	3.0030398899106443e-6	4.606295471952735e-4	1	FBXL3,PSMB1,PSMC4,WWTR1,PSMA4,CUL1,PSME4,FBXW11,PSMC5,PSME1,PSMD5,PSMD8,RBX1,PSMC6,PSMA3,PSMC1,PSMB5,PSMA6,PSME2,PSMA7,PSMD10,PSMD7,FBXO31,PSMA2,FBXW4,FBXL15,CUL2,FBXL20,PSMD3,PSMD11,FBXW7,PSMD9,FBXO9,FBXL4,SKP1,RNF7,PSMD14,FBXO2,FBXO6,KIF14,FBXL5,LRRC29,PSMF1,PSMB2,FBXL12,FBXL16,PSMA1,PSME3,FBXO44,FBXL8,PSMB7,CUL4A,PSMB6,PSMA5,SKP2,FBXL17,FBXO38,AMN1,FBXO4,FBXL2,FBXL18,CUL4B,FBXW5,PSMD4,PSMB4,FB…	PSMB1,PSMC4,PSMC5,PSME1,PSMD8,RBX1,PSMA3,PSMB5,PSME2,PSMA7,FBXL15,PSMD3,PSMD11,RNF7,PSMB2,FBXL8,PSMB7,PSMB6,PSMA5,FBXL6,PSMD13,PSMB8,PSMB9,PSMB3	FBXW11,FBXO31,FBXW4,FBXL17
GO_ANTIGEN_PROCESSING_AND_PRESENTATION_OF_EXOGENOUS_PEPTIDE_ANTIGEN_VIA_MHC_CLASS_I	GO:0042590	72	Up	3.820514012730502e-6	5.74299666393649e-4	6	PSMB1,PSMC4,PSMA4,VAMP3,CYBA,PSME4,ITGB5,PSMC5,PSME1,SNAP23,PSMD5,PSMD8,NCF4,PSMC6,PSMA3,PSMC1,PSMB5,PSMA6,PSME2,PSMA7,PSMD10,PSMD7,IKBKB,PSMA2,PSMD3,PSMD11,PSMD9,CLEC4A,LNPEP,PSMD14,NCF2,VAMP8,PSMF1,PSMB2,PSMA1,PSME3,CD36,PSMB7,ITGAV,PSMB6,PSMA5,FCGR1A,NCF1,FCER1G,PSMD4,PSMB4,PSMC2,PSMD6,CYBB,PSMC3,B2M,PDIA3,TAP1,PSMD1,PSMD2,CALR,PSMD13,PSMD12,FCGR1B,PSMB8,TAP2,HLA-E,HLA-G,HLA-F,PSMB10,CHUK,IFI3…	PSMB1,PSMC4,PSMC5,PSME1,PSMD8,PSMA3,PSMB5,PSME2,PSMA7,PSMD3,PSMD11,PSMB2,PSMB7,PSMB6,PSMA5,PSMD13,PSMB8,TAP2,PSMB9,PSMB3	NCF2,FCGR1A,NCF1,CYBB
GO_CELLULAR_AMIDE_METABOLIC_PROCESS	GO:0043603	920	Up	4.1932433774623335e-6	6.179689651962137e-4	1	GCLC,PDK4,UPF1,DHX33,ACSM3,PDK2,YBX2,AGK,GGCT,AASS,MGST1,RPS20,LARS2,ELOVL5,IGF1,SAMD4A,CPS1,GLRX2,ABCC2,GCLM,VIM,MIPEP,IFNGR1,NSMAF,RPL26L1,CTNS,TPR,MRPS10,HEXB,GALC,EIF2AK2,PUM2,MRPL43,GATB,YBX3,MPC1,MRPS35,DGAT2,MRPS24,EIF4B,SPHK2,RPL18,HAGH,ABCA7,FAR2,ZC3H15,MTHFD2,ELAVL1,ELOVL1,TNFRSF1A,DHX29,RHOA,IARS2,ROCK1,PDK3,ACSL4,FTSJ1,SRBD1,BCL3,GBA2,ASNS,PABPC1,EIF2B3,TCOF1,NCK2,RPL31,TRHDE,IGF2BP2,…	GGCT,RPL26L1,GATB,DGAT2,RPL18,ASNS,DDX1,ARG2,JMJD4,MRPL22,RPS5,GSTP1,EIF3I,MRPL28,RPLP0,MRPS33,DLD,CIRBP,GGT5,RPL3,CDK5RAP1,RBM3,EEF1D,SARS2,MRPL4,RPS19,PPP2R1A,RPL18A,RPL28,RPL19,C1QBP,DRG2,MRPL27,RPL34,EIF2B1,MRPL51,RWDD1,MTRF1L,MRPL2,SPCS1,RPS15,FARSB,MRPL37,PARK7,MRPS15,APH1A,EIF2B2,PDZD11,RPL21,MTIF3,MTERF4,MRPS2,TSFM,ORMDL2,MTRR,MRPS7,MIF4GD,MRPS26,HNRNPR,BECN1,TRAP1,PPCS,PIN1,MRPS12,ORMDL1…	PDK4,UPF1,GALC,PUM2,IGF2BP2,PCSK5,MKNK2,PCSK1N,CPQ,HNRNPL,ITGB8,PCSK4,RGS2,PCSK2,METTL16,RPS4Y1,GGT2,HSD17B4,GSTM1,ROCK2,CPM,ACSL1,FUT6,DYRK1A,ACE,NAPEPLD,LARP4,ERAP2,FOLR2,NEMF,TSC1,ACSF2,GSTA3,CHRNA7,ACER2,EIF3C,ACOT1,EIF4ENIF1,PURA,GSAP,RXRA,MME,DDX39B,EIF1AY,LTN1,SPON1
GO_NCRNA_METABOLIC_PROCESS	GO:0034660	404	Up	4.393097607826017e-6	6.349715696234682e-4	1	LAS1L,ELAC2,RPUSD1,TSR3,UTP18,LARS2,TFB1M,ZCCHC8,NSUN2,METTL1,TRIT1,MRTO4,NOP58,USP36,RC3H2,RIOK2,TARBP1,GATB,WDR3,WDR18,ADAT1,TRMT11,THUMPD1,RRP15,IARS2,FTSJ1,CPSF1,HSD17B10,TRNT1,EXOSC7,RBM7,EXOSC5,FKBP6,DDX1,DIS3,WBP11,DIMT1,SEPHS1,SRRT,NOP14,METTL2A,DDX18,KHSRP,XRN2,ESF1,TRMT6,PUS7,OSGEP,AGO1,TDRD1,PES1,SNU13,DDX17,RTCB,TRMU,ALKBH1,DICER1,NOP56,CDK5RAP1,RBFA,RIOK3,CSTF2,SUV39H1,INTS6,USB1,EAR…	RPUSD1,GATB,HSD17B10,EXOSC7,EXOSC5,DDX1,OSGEP,RTCB,CDK5RAP1,RBFA,SUV39H1,USB1,ERI1,SARS2,PIH1D1,POP4,FBL,RPS19,NPM3,GAR1,RPS15,FARSB,EBNA1BP2,ERI3,EXOSC8,MTERF4,DDX54,RRP36,DTD1,GTPBP3,QRSL1,RAN,IMP4,RPL35,RPS6,PPA2,TARBP2,RPS2,ELAC1,TARS2,TPRKB,NHP2,ABT1,RPL7,RPL7A,RPP30,CPSF4,TFB2M,ELP6,RPS14,C9orf64,URM1,PUSL1,RPS9,EXOSC1,POP7,TRMT112,FARSA,PSTK,PRKRA,PPA1,TSEN54,YBEY,RPS17,RPL35A,LAGE3,C1D,RP…	ZCCHC8,DDX17,INTS6,THADA,FCF1,METTL16,KRI1,C2orf49,INTS3,TRMT44,TRMT10B,SMAD3,CHD7,SART1,BCDIN3D,DDX47,NSUN6,TYW1B
GO_RIBONUCLEOSIDE_MONOPHOSPHATE_BIOSYNTHETIC_PROCESS	GO:0009156	28	Up	4.77427648672067e-6	6.770464542300482e-4	1	CAD,UPRT,PRPS2,DHODH,IMPDH1,LHPP,UMPS,AMPD2,PAICS,PPAT,UCK1,AMPD3,RFK,ATIC,UCK2,PRPS1,ADK,GART,CMPK1,GMPS,HPRT1,IMPDH2,PFAS,UPP1,ADA,UCKL1,APRT,ADSL	UMPS,RFK,CMPK1,IMPDH2,APRT,ADSL
GO_PROTEIN_K11_LINKED_UBIQUITINATION	GO:0070979	27	Up	5.023897773052729e-6	6.992521418937836e-4	1	CDC27,ANAPC4,RNF4,UBE2T,UBE2A,UBE2D4,ANAPC5,CDC23,UBE2W,FZR1,UBE2S,UBE2D3,UBE2B,ANAPC13,CDC16,ANAPC11,ANAPC1,ANAPC10,UBE2E3,RNF26,UBE2C,ANAPC2,CDC26,UBE2E2,UBE2L3,UBE2H,ANAPC7	UBE2T,UBE2B,ANAPC13,ANAPC10,RNF26,UBE2C,CDC26	UBE2H
GO_DNA_DAMAGE_RESPONSE_DETECTION_OF_DNA_DAMAGE	GO:0042769	37	Up	6.475545693872958e-6	8.849127533663482e-4	7	RFC1,PNKP,RFC2,MRPS35,POLD1,RAD18,POLD3,DNAJA1,RBX1,RPA3,POLD2,RFC5,WDR48,RPA2,UBE2B,SOX4,MRPS26,RPA1,PCNA,RFC3,MRPS9,NEK1,CUL4A,DTL,PARP1,RPS27A,RPS3,UBC,CUL4B,USP1,RFC4,DDB1,UBB,POLD4,MRPS11,TREX1,UBA52	PNKP,RFC2,RBX1,RPA3,RFC5,UBE2B,MRPS26,RPA1,MRPS9,RPS27A,RPS3,RFC4,UBA52	DNAJA1
GO_HISTONE_H3_K4_DEMETHYLATION_TRIMETHYL_H3_K4_SPECIFIC	GO:0034721	5	Down	6.90598797842737e-6	9.268822436760735e-4	3	JARID2,KDM5D,KDM5A,KDM5B,KDM5C	KDM5C	KDM5D,KDM5A,KDM5B
GO_MITOTIC_SISTER_CHROMATID_SEGREGATION	GO:0000070	144	Up	7.991235040033514e-6	0.0010537214484367	5	MAD1L1,CDC27,ZNF207,NCAPD2,AKAP8L,TACC3,NCAPH2,CUL3,TUBG2,SPDL1,PHF23,TPR,ANAPC4,RIOK2,TRIP13,SMC1A,SPAG5,KIF22,NDC80,PIBF1,PDS5B,CHMP2B,ATRX,SEH1L,CHMP5,ZW10,ANAPC5,KIF4A,CDC6,CDC23,KLHL22,HIRA,CHMP4B,NAA10,RAB11A,AKAP8,AURKC,PPP2R1A,KPNB1,NCAPG,ANAPC15,FBXO5,TTK,IK,SMC4,PHF13,MAD2L2,CDC20,NEK2,NSL1,CENPF,KIF14,NEK6,VPS4B,SLF2,DUSP1,TEX14,NCAPH,NAA50,KIF18A,PDS5A,ZWINT,CENPK,KIF25,MSTO1,XRCC3,PC…	TRIP13,SMC1A,KLHL22,RAB11A,PPP2R1A,ANAPC15,MAD2L2,CDC20,NCAPH,ZWINT,MSTO1,BECN1,RAN,CCNB1,PSRC1,CDCA8,DSCC1,KIF23,KATNB1,NUF2,DSN1,NSMCE2,RACGAP1,MAD2L1,PTTG1,BUB1,CHMP6,CDC26,AURKB,LCMT1	PIBF1,PDS5B,ATRX,PHF13,SLF2,MAU2,POGZ,ATM,TTN,NIPBL
GO_NUCLEAR_TRANSCRIBED_MRNA_CATABOLIC_PROCESS_EXONUCLEOLYTIC	GO:0000291	35	Up	8.786558297000936e-6	0.0011386167613837764	1	EDC4,EXOSC7,EXOSC5,DIS3,LSM5,EXOSC3,DCPS,DDX6,HBS1L,CNOT6,EXOSC8,EXOSC9,LSM7,LSM4,EXOSC2,WDR61,NT5C3B,DIS3L2,DCP1B,CNOT8,LSM6,PATL1,POLR2G,LSM3,EXOSC1,DCP2,LSM1,EXOSC4,EDC3,TTC37,CNOT7,SKIV2L,LSM2,EXOSC6,DCP1A	EXOSC7,EXOSC5,LSM5,DCPS,EXOSC8,LSM7,LSM4,WDR61,POLR2G,LSM3,EXOSC1,CNOT7,LSM2	DDX6
GO_ALDITOL_METABOLIC_PROCESS	GO:0019400	16	Up	1.024166795177087e-5	0.0012771945689300913	1	DGAT2,AKR1B1,PCK2,GALK1,TPI1,GPD2,GOT1,COQ3,DYSF,MYOF,SORD,TKFC,COQ2,GK5,PGP,GK	DGAT2,GPD2,GOT1,COQ3,SORD,TKFC,COQ2,PGP	MYOF
GO_DEOXYRIBONUCLEOTIDE_METABOLIC_PROCESS	GO:0009262	33	Up	1.0308953933647466e-5	0.0012771945689300913	1	DERA,TBPL1,RRM2B,NTHL1,UNG,SAMHD1,CDADC1,NUDT1,OGG1,DGUOK,SMUG1,NT5C,DUT,MBD4,DCTD,CMPK2,NUDT15,TDG,NEIL1,GUK1,NEIL2,AK9,ADK,RRM1,DTYMK,RRM2,TYMS,SHMT1,DCTPP1,ADA,NUDT16,NT5M,NUDT18	NTHL1,UNG,NUDT1,OGG1,DGUOK,SMUG1,NT5C,DCTD,NUDT15,GUK1,DTYMK,RRM2
GO_POSITIVE_REGULATION_OF_TRANSLATION	GO:0045727	112	Up	1.036573559136982e-5	0.0012771945689300913	1	SAMD4A,VIM,YBX3,ELAVL1,DHX29,RHOA,BCL3,PABPC1,NCK2,JMJD4,PPP1R15A,CIRBP,MAPK1,POLDIP3,EIF3D,PCIF1,UQCC1,CDK5RAP1,FMR1,RBM3,DNAJC3,MAPK3,EIF3E,HNRNPL,CPEB3,LARP4B,RPS6KB1,C1QBP,MRPS27,FXR1,PASK,NSUN4,FASTKD2,SERP1,PTK2B,KHDRBS1,RPL5,FASTKD3,SOX4,UPF3B,MIF4GD,KRT17,EIF2AK4,FXR2,EIF2S3,HABP4,EIF5A,CTIF,NAT10,CDK4,DHX9,IL6,UQCC2,THBS1,HNRNPD,TARBP2,EIF4A3,ERBB2,POLR2D,RBMS3,EIF2B5,YTHDF1,CDC123,GUF1,…	JMJD4,CIRBP,CDK5RAP1,RBM3,C1QBP,MIF4GD,EIF2S3,EIF5A,CDK4,TARBP2,CDC123,TRUB2,POLR2G,UPF3A,RPS9,RPS6KB2,NPM1,COA3,RPS4X,YTHDF2,DDX3X,EIF6	HNRNPL,LARP4,EIF3C,RXRA,DDX39B
GO_RNA_CATABOLIC_PROCESS	GO:0006401	367	Up	1.31998142791785e-5	0.001600158131004929	1	UPF1,PSMB1,RPS20,CSDE1,PSMC4,SLC11A1,SAMD4A,RNH1,VIM,RNASET2,TNFRSF1B,ZCCHC8,EDC4,PSMA4,MRTO4,THRAP3,PUM2,YBX3,RPL18,YBX1,ELAVL1,ROCK1,PSME4,SMG6,PABPC1,RPL31,IGF2BP2,EXOSC7,RBM7,MLH1,EXOSC5,TNRC6C,CNOT4,XPO1,TNPO1,DIS3,RPS5,PSMC5,CNOT3,KHSRP,XRN2,RPL6,RPLP0,FUS,PCBP4,PABPC4,TNRC6A,ALKBH5,PSME1,HNRNPC,AGO1,PSMD5,PSMD8,CIRBP,HNRNPM,GTPBP1,RPL3,TNRC6B,PSMC6,PSMA3,ZC3H14,PSMC1,PSMB5,APEX1,PSMA6,PSME…	PSMB1,PSMC4,RPL18,EXOSC7,EXOSC5,RPS5,PSMC5,RPLP0,PSME1,PSMD8,CIRBP,RPL3,PSMA3,PSMB5,APEX1,PSME2,PSMA7,E2F1,RNASEH2A,RPS19,PPP2R1A,RPL18A,LSM5,RPL28,RPL19,PSMD3,PSMD11,RPL34,DCPS,RPS15,SET,EXOSC8,RPL21,HNRNPR,PSMB2,LSM7,LSM4,RPS15A,PSMB7,RPL35,RPS6,WDR61,RPS2,PSMB6,RPL13A,PSMA5,RPS27A,RPL32,RPS3A,RPL10,RPL7,RPL7A,RPS3,RPL8,MAGOH,RPL9,RPS14,RPL27A,RPL13,POLR2G,RPSA,UPF3A,LSM3,RPS9,EXOSC1,RNASEH2C,R…	UPF1,SLC11A1,ZCCHC8,PUM2,IGF2BP2,CNOT4,ZC3HAV1,DDX6,SMG7,METTL16,RPS4Y1,HELZ2,ROCK2,TNKS1BP1,ATM,UPF2,NBAS,SMG1,MEIOC,PNRC2,STK31,HSPA1A
GO_RIBOSOMAL_SMALL_SUBUNIT_ASSEMBLY	GO:0000028	16	Up	1.3895050899148072e-5	0.001657701627904713	3	RPS5,RPS19,RPS15,RPS10,MRPS7,ERAL1,ABT1,RPS14,RPSA,RPL38,RPS27,MRPS11,RPS27L,RRP7A,RPS28,PWP2	RPS5,RPS19,RPS15,MRPS7,ERAL1,ABT1,RPS14,RPSA
GO_MATURATION_OF_LSU_RRNA	GO:0000470	21	Up	1.9125250147294792e-5	0.002211916511864105	1	LAS1L,DDX18,PES1,SNU13,GTPBP4,FTSJ3,ZNHIT6,RPL35,WDR12,URB1,NHP2,RPL7L1,RPL7,RPL7A,NOL9,MRPL1,RSL1D1,RPF2,RPL10A,BOP1,ZNHIT3	RPL35,NHP2,RPL7,RPL7A,RPL10A,BOP1,ZNHIT3
GO_REGULATION_OF_TRANSCRIPTION_FROM_RNA_POLYMERASE_II_PROMOTER_IN_RESPONSE_TO_HYPOXIA	GO:0061418	71	Up	1.912913428301847e-5	0.002211916511864105	1	CREBBP,PSMB1,PSMC4,PSMA4,PSME4,SIRT2,PSMC5,PSME1,PSMD5,PSMD8,RBX1,EP300,PSMC6,PSMA3,HIF1A,PSMC1,PSMB5,PSMA6,PSME2,PSMA7,PSMD10,PSMD7,PSMA2,CUL2,PSMD3,PSMD11,PSMD9,VEGFA,PSMD14,EPAS1,NFE2L2,EGR1,HIF3A,PSMF1,PSMB2,PSMA1,EGLN3,PSME3,VHL,EGLN1,PSMB7,TP53,PSMB6,PSMA5,ARNT,RPS27A,LIMD1,NOTCH1,UBC,BACH1,PSMD4,PSMB4,PSMC2,PSMD6,CITED2,STOX1,PSMC3,HIF1AN,RBPJ,UBB,PSMD1,PSMD2,HIGD1A,PSMD13,PSMD12,PSMB8,PSM…	PSMB1,PSMC4,PSMC5,PSME1,PSMD8,RBX1,PSMA3,PSMB5,PSME2,PSMA7,PSMD3,PSMD11,PSMB2,PSMB7,PSMB6,PSMA5,RPS27A,PSMD13,PSMB8,UBA52,PSMB9,PSMB3	CREBBP,EP300,VEGFA,EPAS1,NOTCH1,BACH1,RBPJ
GO_METAPHASE_ANAPHASE_TRANSITION_OF_CELL_CYCLE	GO:0044784	55	Up	1.985263335230477e-5	0.002245603981777248	5	MAD1L1,CDC27,ZNF207,TACC3,CUL3,SPDL1,TPR,ANAPC4,RIOK2,TRIP13,NDC80,ZW10,ANAPC5,CDC6,CDC23,KLHL22,ANAPC15,FBXO5,TTK,IK,MAD2L2,CDC20,CENPF,NEK6,DUSP1,TEX14,XRCC3,PCID2,DLGAP5,PSMG2,CCNB1,APC,ESPL1,USP44,CDK5RAP2,HECW2,CENPE,RB1,ANAPC11,DYNC1LI1,ATM,ANAPC1,BUB3,NSMCE2,BUB1B,MAD2L1,RAD21,PLK1,CDT1,BUB1,CDC26,GEN1,AURKB,MAPK15,LCMT1	TRIP13,KLHL22,ANAPC15,MAD2L2,CDC20,CCNB1,NSMCE2,MAD2L1,BUB1,CDC26,AURKB,LCMT1	ATM,MAPK15
GO_NEGATIVE_REGULATION_OF_CELL_CYCLE_PHASE_TRANSITION	GO:1901988	220	Up	2.0018023786465623e-5	0.002245603981777248	5	MAD1L1,PSMB1,ZNF207,BRCA1,PSMC4,FHL1,SPDL1,PSMA4,TPR,FOXN3,CUL1,PSME4,TRIP13,GTSE1,JADE1,CNOT4,RBL1,NDC80,CDC14B,ORC1,ZW10,BAX,PSMC5,UIMC1,AURKA,CNOT3,PCBP4,PSME1,CLSPN,CDC6,PSMD5,PSMD8,KLHL22,SUSD2,FBXO7,RBX1,EP300,PSMC6,PSMA3,PSMC1,PSMB5,PSMA6,PSME2,PSMA7,E2F1,PSMD10,RGCC,PSMD7,FBXO31,RBL2,NBN,FZR1,BABAM1,CDK6,CASP2,EZH2,PSMA2,PSMD3,CDK5RAP3,PSMD11,CCL2,CCND1,ANAPC15,PSMD9,CDKN1B,CNOT2,FBXO5,TT…	PSMB1,PSMC4,TRIP13,PSMC5,AURKA,PSME1,PSMD8,KLHL22,RBX1,PSMA3,PSMB5,PSME2,PSMA7,E2F1,EZH2,PSMD3,PSMD11,ANAPC15,MAD2L2,GADD45A,CDC20,CDK2,PSMB2,PRMT1,CCNB1,CDK4,PSMB7,PSMB6,PSMA5,MAD2L1,BUB1,CDK1,TRIAP1,CTDSP2,AURKB,PSMD13,CNOT7,PSMB8,LCMT1,PSMB9,PSMB3	FHL1,CNOT4,UIMC1,EP300,FBXO31,GPNMB,NACC2,TNKS1BP1,ATM,TAOK1,SLFN11,OVOL1
GO_PYRIMIDINE_DEOXYRIBONUCLEOTIDE_METABOLIC_PROCESS	GO:0009219	19	Up	2.051505446006744e-5	0.00226751690179216	1	TBPL1,NTHL1,UNG,CDADC1,OGG1,SMUG1,NT5C,DUT,MBD4,DCTD,CMPK2,TDG,NEIL1,NEIL2,DTYMK,TYMS,SHMT1,DCTPP1,NT5M	NTHL1,UNG,OGG1,SMUG1,NT5C,DCTD,DTYMK
GO_HISTONE_H3_K27_DEMETHYLATION	GO:0071557	5	Down	2.2016301776244683e-5	0.002398181509423986	3	KDM7A,KDM6B,KDM6A,PHF8,UTY	KDM6A	UTY
GO_PSEUDOURIDINE_SYNTHESIS	GO:0001522	17	Up	2.2906112113969157e-5	0.002414216754762185	1	RPUSD1,PUS7,GAR1,PUS3,PUS7L,DKC1,NAF1,NHP2,RPUSD3,PUS10,RPUSD4,TRUB1,RPUSD2,TRUB2,PUSL1,PUS1,NOP10	RPUSD1,GAR1,NHP2,TRUB2,PUSL1
GO_ARTERY_MORPHOGENESIS	GO:0048844	52	Down	2.298877656745688e-5	0.002414216754762185	8	FOXC1,PRDM1,MYLK,ADGRF5,NOTCH3,LRP2,WNT11,TGFB2,NRP1,JAG1,SMAD7,NPRL3,FOXF1,EYA1,TGFBR1,ENG,BMPR1A,ZMIZ1,FOLR1,MDK,SRF,VEGFA,PDGFRB,HES1,PRRX1,PROX1,PKD2,TBX2,LRP1,SOX4,EFNB2,BMP4,SIX1,DLL4,LDLR,APOE,HEY2,SEC24B,ACVRL1,NOTCH1,ADAMTS9,HPGD,HEY1,RBPJ,COL3A1,CHD7,NOG,TBX1,ARID2,NF1,BMPR2,GJA5		LRP2,FOXF1,VEGFA,HES1,PRRX1,LRP1,LDLR,ACVRL1,NOTCH1,ADAMTS9,RBPJ,CHD7,ARID2,BMPR2
GO_PYRIMIDINE_CONTAINING_COMPOUND_BIOSYNTHETIC_PROCESS	GO:0072528	50	Up	2.312714294077665e-5	0.002414216754762185	1	CPS1,TYMP,AGPAT4,TBPL1,CTPS2,CAD,UPRT,CDS2,CDADC1,DHODH,NME3,NME4,NME5,UMPS,GPAM,DUT,DCTD,PUDP,UCK1,CMPK2,GPAT3,NME7,UCK2,TAMM41,PRPS1,AGPAT5,DCK,GPAT4,CDA,AGPAT3,CMPK1,CDS1,TK2,TK1,DTYMK,AGPAT2,CTPS1,NME6,LCLAT1,TYMS,SHMT1,NME9,UPP1,GPAT2,TPK1,UCKL1,MTOR,AGPAT1,NME1,NME2	UMPS,DCTD,PUDP,AGPAT5,CMPK1,TK1,DTYMK,NME6,TPK1
GO_PROTEASOME_ASSEMBLY	GO:0043248	12	Up	2.661885139981555e-5	0.0027215744860298965	3	PSMD5,PSMD10,PSMD11,PSMD9,PSMG2,ADRM1,POMP,OTUD6B,PSMD4,PSMG4,PSMG1,PSMD13	PSMD11,ADRM1,POMP,PSMG1,PSMD13
GO_NUCLEOSIDE_MONOPHOSPHATE_METABOLIC_PROCESS	GO:0009123	63	Up	2.707884279456507e-5	0.0027215744860298965	1	AK2,PNKP,DLG1,NT5C2,MAGI3,CAD,AK6,UPRT,GMPR2,PRPS2,CDADC1,DHODH,IMPDH1,AK1,LHPP,DNPH1,RAD50,UMPS,DGUOK,AMPD2,TJP2,PAICS,PPAT,DUT,DCTD,UCK1,MPP1,AMPD3,CMPK2,RFK,NT5E,ATIC,AK7,UCK2,GUK1,CASK,PRPS1,AK3,DLG2,AK9,LRGUK,ADK,DCK,GART,CMPK1,AK4,GMPS,AK8,HPRT1,TK2,TK1,DTYMK,TYMS,SHMT1,IMPDH2,PFAS,UPP1,ADA,UCKL1,CARD11,APRT,NT5M,ADSL	AK2,PNKP,GMPR2,DNPH1,UMPS,DGUOK,DCTD,RFK,GUK1,CMPK1,TK1,DTYMK,IMPDH2,APRT,ADSL	MAGI3,DLG2,AK8
GO_NEGATIVE_REGULATION_OF_METAPHASE_ANAPHASE_TRANSITION_OF_CELL_CYCLE	GO:1902100	36	Up	2.739749643120896e-5	0.0027215744860298965	5	MAD1L1,ZNF207,SPDL1,TPR,TRIP13,NDC80,ZW10,KLHL22,ANAPC15,FBXO5,TTK,IK,MAD2L2,CDC20,CENPF,DUSP1,TEX14,XRCC3,PCID2,PSMG2,CCNB1,APC,USP44,CDK5RAP2,DYNC1LI1,ATM,BUB3,BUB1B,MAD2L1,RAD21,PLK1,CDT1,BUB1,GEN1,AURKB,LCMT1	TRIP13,KLHL22,ANAPC15,MAD2L2,CDC20,CCNB1,MAD2L1,BUB1,AURKB,LCMT1	ATM
GO_AEROBIC_ELECTRON_TRANSPORT_CHAIN	GO:0019646	15	Up	2.751991231217032e-5	0.0027215744860298965	1	COX10,COX15,COX6A1,COX7A2L,COX6B1,COX7C,COX4I2,COX4I1,COX7B,COX5B,COX6C,CYCS,COX8A,COX5A,NDUFA4	COX7A2L,COX4I1,COX7B,COX5B,COX8A,COX5A,NDUFA4
GO_CYTOCHROME_COMPLEX_ASSEMBLY	GO:0017004	33	Up	2.8646419469068926e-5	0.002796188165318468	3	HCCS,COX10,TTC19,COX15,CYBA,BCS1L,TIMM21,UQCC1,COA1,FASTKD3,SCO2,SCO1,COX16,UQCC2,COX17,SURF1,OXA1L,UQCRB,COX18,COA6,SLC25A33,COX14,COA4,COA5,COA3,UQCR10,LYRM7,COX20,UQCC3,PET100,PET117,COX19,SMIM20	BCS1L,SCO2,SCO1,COX14,COA3
GO_REGULATION_OF_MITOCHONDRIAL_GENE_EXPRESSION	GO:0062125	26	Up	2.9663853367626628e-5	0.00285837848603951	1	ALKBH1,UQCC1,MTG2,CDK5RAP1,C1QBP,MRPS27,NSUN4,FASTKD2,TSFM,FASTKD3,PRKAA1,UQCC2,LRPPRC,MTG1,RMND1,MALSU1,RPUSD3,RPUSD4,TRUB2,TRMT10C,NSUN3,SHMT2,NGRN,COA3,CHCHD10,MPV17L2	CDK5RAP1,C1QBP,TSFM,MALSU1,TRUB2,SHMT2,COA3
GO_CHROMATIN_REMODELING_AT_CENTROMERE	GO:0031055	29	Up	3.0973348880579194e-5	0.0028991575207628806	3	CENPQ,RSF1,CENPM,RBBP7,CENPI,CENPT,OIP5,CENPA,HELLS,CENPL,CENPK,HJURP,MIS18BP1,NASP,CENPO,ITGB3BP,CENPC,POLE3,CENPU,CENPH,SMARCA5,MIS18A,RBBP4,CENPN,CENPV,RUVBL1,NPM1,CENPP,CENPW	CENPM,RBBP7,OIP5,CENPU,CENPH,MIS18A,CENPN,NPM1,CENPW
GO_RIBONUCLEOPROTEIN_COMPLEX_SUBUNIT_ORGANIZATION	GO:0071826	180	Up	3.115225909399698e-5	0.0028991575207628806	3	RBM5,GCFC2,LUC7L,STRAP,GEMIN8,CELF2,MRTO4,SFSWAP,DDX20,DHX8,NLE1,CLNS1A,SART3,XAB2,DDX1,HSP90AA1,GEMIN5,NUFIP1,RPS5,YTHDC1,EIF3I,RPL6,RPLP0,GEMIN2,AGO1,SRPK1,HSP90AB1,SF3A1,SNRPD3,TFIP11,EIF3L,SNU13,RPL3,EIF3D,PRMT5,SRSF5,EIF5,DICER1,PRPF6,CRNKL1,CELF4,EIF3J,ZFAND1,EIF3E,PIH1D1,SF3A2,RPS19,PRPF31,EIF3B,SETX,EIF3A,LUC7L3,PRPF19,PTGES3,CPSF6,NOP2,SRSF9,MDN1,BRIX1,USP4,RPL24,RPS15,SF3B1,WDR77,ZNHIT6…	GEMIN8,DDX1,RPS5,EIF3I,RPLP0,RPL3,PIH1D1,RPS19,PRPF31,RPS15,WDR77,SNRPC,MRPS7,SNRPD2,SNRPB,LSM4,EIF2S3,EIF3G,ERAL1,TARBP2,TXNL4A,GEMIN7,RPL13A,ABT1,RPL10,EIF3M,RPS14,RPSA,MRPL11,RUVBL2,RPL12,RPL23A,MCTS1,EIF6,MRPL20,BOP1,ZNHIT3	RBM5,CRNKL1,SF3A2,SETX,LUC7L3,USP4,SCAF11,ATM,ATR,SART1,EIF3C,DDX39B
GO_PYRIMIDINE_CONTAINING_COMPOUND_METABOLIC_PROCESS	GO:0072527	87	Up	3.129856459589154e-5	0.0028991575207628806	1	CPS1,TYMP,AGPAT4,TBPL1,CTPS2,NTHL1,UNG,CAD,UPRT,UPB1,MAPK1,APOBEC3H,ERH,CDS2,CDADC1,DHODH,NME3,NME4,CDIPT,NME5,OGG1,UMPS,SLC19A2,ALDH6A1,GPAM,NT5C3A,SMUG1,SLC25A19,NT5C,APOBEC3A,APOBEC3F,DUT,MBD4,DCTD,PUDP,UCK1,CMPK2,NT5E,SLC19A3,TET1,GPAT3,TDG,NEIL1,NME7,UCK2,TAMM41,PRPS1,AK3,ENPP3,NEIL2,AGPAT5,DCK,GPAT4,CDA,AGPAT3,CMPK1,CDS1,TK2,RRM1,TK1,DTYMK,TET2,AGPAT2,CTPS1,NME6,LCLAT1,TYMS,SHMT1,APOBEC3B,D…	NTHL1,UNG,ERH,OGG1,UMPS,SMUG1,NT5C,DCTD,PUDP,AGPAT5,CMPK1,TK1,DTYMK,NME6,TPK1	APOBEC3A,SLC19A3
GO_ATP_METABOLIC_PROCESS	GO:0046034	238	Up	3.1629978273357665e-5	0.0028991575207628806	1	BAD,AK2,NDUFAB1,SLC25A13,SLC4A1,COX10,NADK,MLXIPL,UQCRC1,COX15,BID,IGF1,NDUFS1,NUP160,CTNS,TPR,NDC1,SPHK2,NDUFB4,PFKP,PKM,RHOA,HDAC4,NUP133,SDHA,ENO1,NUP37,VPS9D1,SIRT6,TIGAR,PGM1,PSEN1,SEH1L,DNM1L,COQ9,P2RX7,NDUFB2,DLD,NUP50,AAAS,MSH2,NUP188,TREM2,NDUFB7,TSPO,HIF1A,RAE1,ABCD1,TAZ,PGK1,HTR2A,NUP93,GPI,TGFB1,OGDH,PRKAG2,AK1,PPIF,GALK1,ENO3,NUP88,MYH3,ALDOC,NDUFC1,PPARGC1A,HSPA8,NUP98,NDUFS8,IFNG,N…	AK2,UQCRC1,NDC1,SIRT6,DLD,MSH2,NDUFB7,TSPO,PPIF,NDUFS8,NDUFS7,COX7A2L,PARK7,NDUFA8,COX4I1,COX7B,CCNB1,COX5B,ISCU,NDUFB10,SDHC,GUK1,NDUFS6,NDUFS2,NDUFV3,JMJD8,NDUFS4,NDUFB6,STOML2,NUDT5,NDUFV1,CDK1,PGAM1,TEFM,UQCRH,COX8A,DNAJC30,COX5A,CYC1,PRKAG1,SHMT2,NDUFA12,NDUFA4,NDUFS3,EIF6	VPS9D1,TREM2,ENO3,CBFA2T3,FOXK2,RANBP2,HK3,COX7A1,ATP7A,LDHC,MECP2,FAM20C,ZBTB7A,ZBTB20,HSPA1A,POM121C
GO_GENERATION_OF_PRECURSOR_METABOLITES_AND_ENERGY	GO:0006091	430	Up	3.2040932466714105e-5	0.0029014415472267854	1	NDUFAB1,SLC25A13,SLC4A1,CIAPIN1,CROT,COX10,CYB561,MLXIPL,UQCRC1,GIPR,MDH1,COX15,BID,IGF1,NDUFS1,RB1CC1,GLRX2,DERA,HSD17B6,NUP160,AIFM2,PHKA2,TPR,H6PD,PPP1R3F,CYBA,AKR7A2,GYG2,NDC1,CS,SPHK2,NDUFB4,CYB5R4,ME1,MTFR1,FECH,PFKP,PHKA1,PKM,RHOA,IDH3G,HDAC4,PYGM,ADGRF5,NUP133,MAOB,PRLH,P4HA2,ACADVL,SDHA,ENO1,NUP37,ACAT1,SIRT6,TIGAR,RUNX1T1,PGM1,PSEN1,AACS,ME2,GSK3B,OXCT1,SLC27A5,NOA1,SEH1L,AKR1B1,NOX4,MT…	CIAPIN1,UQCRC1,AIFM2,NDC1,MTFR1,SIRT6,SLC27A5,DLD,PHGDH,MSH2,NDUFB7,IDH3B,SLC25A14,GLRX3,PPIF,NDUFS8,GPD2,NDUFS7,COX7A2L,PARK7,SDHB,NDUFA8,CISD1,NQO2,TRAP1,PGLS,COX4I1,COX7B,CCNB1,BLOC1S1,COX5B,ISCU,ALDH1B1,ETFA,NDUFB10,SDHC,NDUFS6,MDH2,PTGES2,DLAT,ME3,QDPR,NDUFS2,NDUFV3,FDXR,JMJD8,NDUFS4,PHKG1,NDUFB6,STOML2,COX11,NDUFV1,PRELID1,CDK1,PGAM1,TEFM,PPP1CA,GLRX,UQCRH,GPX2,COX8A,DNAJC30,COX5A,CYC1,NQO1…	RB1CC1,GYG2,ENO3,PPARD,NCF2,CBFA2T3,MRAP2,FOXK2,RANBP2,NCF1,HK3,COX7A1,CYBB,ATP7A,MECP2,UGP2,ZBTB7A,ZBTB20,ADH1B,POM121C
GO_NUCLEOTIDE_EXCISION_REPAIR_DNA_INCISION	GO:0033683	40	Up	3.7159561045974254e-5	0.0032931524871715506	1	ERCC1,RFC1,RFC2,POLD1,NTHL1,POLD3,RBX1,ERCC2,RPA3,POLD2,GTF2H1,GTF2H3,RFC5,OGG1,RPA2,POLK,CHD1L,RPA1,PCNA,RFC3,DDB2,BIVM,ERCC5,XPA,CUL4A,PARP1,RPS27A,GTF2H2,UBC,CUL4B,ERCC3,RFC4,DDB1,UBB,POLD4,ERCC4,FAN1,GTF2H4,UBA52,GTF2H5	RFC2,NTHL1,RBX1,RPA3,GTF2H3,RFC5,OGG1,RPA1,RPS27A,RFC4,UBA52	POLK
GO_MITOCHONDRION_ORGANIZATION	GO:0007005	461	Up	3.724294324236054e-5	0.0032931524871715506	3	GCLC,STPG1,BAD,NDUFAF7,POLDIP2,NDUFAB1,SLC25A5,LIG3,AGK,GGCT,COX10,DNAJC11,TTC19,PLAUR,DCN,BID,IGF1,HGF,NDUFS1,RB1CC1,ALAS1,GCLM,TYMP,TOMM34,MIPEP,TFB1M,BAK1,GABARAPL2,CLEC16A,AIFM2,VPS13D,PTCD2,HEBP2,FNIP2,USP36,ATG5,ADCK1,CASP8,NDUFB4,ATG2B,MTFR1,MEF2A,VPS35,FUNDC1,WIPI1,CSNK2A2,SREBF1,HSD17B10,MARK2,TP63,BCS1L,LMAN1,TIMM21,TIGAR,TP73,DNM2,HSP90AA1,GSK3B,CTTN,DDHD2,HUWE1,BAX,DNM1L,PPP1R13B,P2RX…	POLDIP2,GGCT,AIFM2,MTFR1,FUNDC1,HSD17B10,BCS1L,CTTN,NDUFB7,TIMM13,TOMM22,TSPO,TIMM9,E2F1,SSBP1,CHCHD2,CHCHD3,PPIF,NDUFS8,FAM162A,NDUFS7,COX7A2L,PARK7,NDUFA8,MTERF4,ZNF205,MSTO1,BECN1,SCO2,SCO1,TIMM10,NDUFB10,SAE1,JTB,HAX1,ATG3,NDUFS6,TIMM8B,NDUFAF6,NDUFS2,CHCHD6,CALM3,NDUFV3,TFB2M,CHCHD4,NDUFS4,NDUFB6,STOML2,PRDX3,PHB,NDUFV1,SLC25A6,PRELID1,TRIAP1,TMEM126B,PARL,TMEM70,TIMM22,NDUFAF3,COX14,RNF41,C…	DCN,RB1CC1,VPS13D,MEF2A,DNM2,HDAC6,TREM2,MAP1LC3A,BBC3,PITRM1,ADGRG6,MAN2A1,TRAK2,EPAS1,AKT3,OPTN,NMT1,PPRC1,FEZ1,COX7A1,ATP7A,TRAK1,LRRK2,SREBF2,HSPA1A,HSPA1L
GO_PROTEIN_TARGETING	GO:0006605	399	Up	3.795942005056389e-5	0.003317476756977188	2	M6PR,CROT,LAMP2,AGK,SEC62,RPS20,FYN,BID,AGPS,ZDHHC6,TOMM34,SEC63,MIPEP,PEX3,ZFYVE16,HSPA5,VPS13D,HOMER3,USP36,SEC61A1,ACAA1,RPL18,AP3D1,TRAM2,SEC61A2,TRAM1,NEDD4,RAB27A,CSNK2A2,RPL31,SREBF1,UBE2D1,LMAN1,TIMM21,RAB7A,HSP90AA1,AP4E1,RPS5,ZFAND6,HUWE1,ACOX3,RPL6,RPLP0,SIRT4,RNF31,CRAT,SH3GLB1,TIMM13,HPS4,MICALL1,TOMM22,FBXO7,TSPO,RPL3,SYNGR1,MIEF1,SAMM50,PMM1,AP4S1,VTI1B,TIMM9,SRP54,CHMP4B,ACOT8,ZDH…	M6PR,RPL18,RPS5,RPLP0,CRAT,TIMM13,TOMM22,TSPO,RPL3,TIMM9,RPS19,RPL18A,RPL28,RPL19,RPL34,SPCS1,RPS15,ICMT,PEX16,RPL21,MTERF4,VAMP7,BECN1,AP1M2,HACL1,RPS15A,TIMM10,ZDHHC4,RPL35,RPS6,KATNB1,RPS2,SAE1,RPL13A,HAX1,SRP9,RPS27A,RPL32,ATG3,RPS3A,RPL10,RPL7,RPL7A,RPS3,TIMM8B,PEX10,ZFAND2B,RPL8,SSR2,CHCHD4,RPL9,ZDHHC3,MON1A,RPS14,PEX2,RPL27A,RPL13,RPSA,SLC25A6,RPS9,RPL4,RPL15,PARL,TIMM22,RPS17,RPL35A,RPS23…	SEC62,VPS13D,AP4E1,SNX16,PITRM1,TRAK2,RPS4Y1,HSD17B4,GCC2,PARD3,ANK3,NCF1,PRKCI,STXBP4,KCNE1,TRAK1,SRPRA,ZDHHC11,LRRK2,VPS13A,SREBF2,HSPA1L
GO_AMINO_ACID_ACTIVATION	GO:0043038	30	Up	3.9447689325513266e-5	0.003407917620351238	1	LARS2,GATB,IARS2,EARS2,SARS2,AIMP2,HARS2,FARSB,WARS2,DARS2,AARS2,EEF1E1,QRSL1,CARS2,VARS2,NARS2,PPA2,YARS2,TARS2,FARS2,RARS2,AASDH,PARS2,AIMP1,DALRD3,FARSA,PPA1,MARS2,GATC,AARSD1	GATB,SARS2,FARSB,QRSL1,PPA2,TARS2,FARSA,PPA1
GO_ESTABLISHMENT_OF_PROTEIN_LOCALIZATION_TO_MEMBRANE	GO:0090150	296	Up	4.113037970601692e-5	0.0035129083394366267	2	BAD,AGK,ARHGAP44,SEC62,RPS20,FYN,BID,ZDHHC6,SEC63,LRRC7,PEX3,HSPA5,GOPC,VAMP3,SEC61A1,RPL18,CASP8,TRAM2,SEC61A2,TRAM1,GRIPAP1,REEP1,VPS35,RPL31,TP63,NSF,TP73,HSP90AA1,RPS5,RAB10,BAX,PPP1R13B,RPL6,RPLP0,TIMM13,GGA1,MICALL1,TOMM22,RPL3,MIEF1,SAMM50,GZMB,TIMM9,SRP54,ARFRP1,E2F1,CHMP4B,UBL4A,ZDHHC15,GGA2,CSK,RAB11A,CEMIP,BMF,ZDHHC2,SGTA,PDCD5,RPS16,AKT2,BBC3,RPS19,RPL18A,SEC61B,MAPK8,RPL28,RPL19,YWHA…	RPL18,RPS5,RPLP0,TIMM13,TOMM22,RPL3,TIMM9,ARFRP1,E2F1,RAB11A,RPS19,RPL18A,RPL28,RPL19,RPL34,RPS15,ICMT,PEX16,RPL21,VAMP7,RPS15A,TIMM10,ZDHHC4,RPL35,RPS6,LRRC1,RPS2,RPL13A,SRP9,RPS27A,RPL32,ATG3,RPS3A,RPL10,RPL7,RPL7A,RPS3,ZFAND2B,CALM3,RPL8,SSR2,RPL9,ZDHHC3,RPS14,RPL27A,STX3,RPL13,RPSA,RPS9,RPL4,RPL15,TIMM22,RPS17,RPL35A,RPS23,RPL12,RPS4X,RPL23A,RPL10A,FIS1,UBA52,RPS18,CD24	SEC62,BBC3,GORASP1,OPTN,MACF1,RPS4Y1,CLIP1,NMT1,PARD3,ANK3,NCF1,CNST,PRKCI,AMN,KCNE1,SRPRA,ZDHHC11
GO_NUCLEOBASE_CONTAINING_SMALL_MOLECULE_BIOSYNTHETIC_PROCESS	GO:0034404	94	Up	5.2395350040847886e-5	0.004424757875359693	1	DERA,TYMP,ENTPD2,NTHL1,PDE4A,PDE8A,ACAT1,UNG,NT5C2,CAD,ACOT7,PRTFDC1,MTAP,SAMHD1,ABCD1,DHODH,NME3,MLYCD,NME4,PDE4C,NUDT1,IMPDH1,DNPH1,NUDT12,NME5,PDE8B,PDE4D,OGG1,UMPS,PDE1A,SMUG1,AMD1,NT5C,ITPA,DUT,MBD4,PUDP,UCK1,AMPD3,NT5E,NUDT15,PDE5A,TDG,NEIL1,NUDT7,NME7,UCK2,GUK1,ENPP3,NEIL2,ADK,DCK,XDH,CDA,PDE9A,GMPS,VCP,NUDT5,HPRT1,NUDT13,TK2,TK1,ENTPD3,DTYMK,ADAL,HINT1,NUDT9,PDE7B,NME6,SMPDL3A,NUDT4,CNP,I…	NTHL1,UNG,PRTFDC1,NUDT1,DNPH1,OGG1,UMPS,SMUG1,NT5C,ITPA,PUDP,NUDT15,GUK1,NUDT5,TK1,DTYMK,HINT1,NME6,SMPDL3A,IMPDH2,APRT,GPX1	PDE8A,PDE4D,PDE7A
GO_CYTOPLASMIC_TRANSLATIONAL_INITIATION	GO:0002183	30	Up	5.750481928856771e-5	0.004802291353031943	1	EIF3I,EIF3L,EIF3D,EIF5,EIF3J,EIF3E,EIF3B,EIF3A,EIF4G1,EIF2S2,EIF2S3,EIF3G,DENR,RPL13A,EIF2D,EIF3H,EIF3M,EIF4A2,NCK1,EIF4A1,METTL3,RBM4,EIF3F,EIF3K,EIF3C,EIF4EBP1,YTHDF2,MTOR,EIF3CL,MCTS1	EIF3I,EIF2S3,EIF3G,RPL13A,EIF3M,EIF4EBP1,YTHDF2,MCTS1	EIF3C
GO_NEGATIVE_REGULATION_OF_NUCLEAR_DIVISION	GO:0051784	55	Up	6.0707994022928334e-5	0.005014080033805817	3	MAD1L1,ZNF207,SPDL1,TPR,TRIP13,NDC80,ATRX,ZW10,KLHL22,BMP7,NAA10,RGCC,PRKAR1A,ANAPC15,FBXO5,TTK,IK,RAD1,MAD2L2,CDC20,CENPF,DUSP1,TEX14,KIF25,BMP4,XRCC3,PCID2,LIF,PSMG2,CCNB1,APC,USP44,CDK5RAP2,TOM1L1,DYNC1LI1,ATM,CHEK1,BUB3,FBXO43,BUB1B,MAD2L1,PTTG1,RAD21,PLK1,CDT1,BUB1,NME6,MTBP,TNKS,TOM1L2,AURKAIP1,GEN1,AURKB,LCMT1,PTTG2	TRIP13,KLHL22,ANAPC15,MAD2L2,CDC20,CCNB1,TOM1L1,MAD2L1,PTTG1,BUB1,NME6,AURKAIP1,AURKB,LCMT1	ATRX,LIF,ATM
GO_HEMATOPOIETIC_STEM_CELL_DIFFERENTIATION	GO:0060218	75	Up	6.196163290759077e-5	0.00506199601014622	8	PSMB1,PSMC4,PSMA4,FOXC1,EIF2AK2,CBFB,PSME4,TCF3,ITCH,TP73,XRCC5,PSMC5,PUS7,PSME1,PSMD5,ABL1,PSMD8,SETD1A,OSM,PSMC6,PSMA3,PSMC1,PSMB5,PSMA6,PSME2,PSMA7,PSMD10,PSMD7,ERCC2,CDK6,PSMA2,GATA3,PSMD3,PSMD11,PSMD9,SRF,HSPA9,PSMD14,NFE2L2,KMT2A,MYB,PSMF1,PSMB2,PSMA1,PSME3,LMO2,PSMB7,YAP1,LMBR1L,TCF12,TP53,PSMB6,PSMA5,BATF,RUNX1,PSMD4,PSMB4,ACE,PSMC2,PSMD6,METTL3,PSMC3,PSMD1,PSMD2,GATA2,HOXB4,PSMD13,PSMD12…	PSMB1,PSMC4,PSMC5,PSME1,PSMD8,PSMA3,PSMB5,PSME2,PSMA7,PSMD3,PSMD11,PSMB2,PSMB7,PSMB6,PSMA5,PSMD13,YTHDF2,PSMB8,PSMB9,PSMB3	KMT2A,ACE
GO_DNA_REPLICATION_INDEPENDENT_NUCLEOSOME_ORGANIZATION	GO:0034724	36	Up	6.341148442744925e-5	0.005124738892007619	3	CENPQ,RSF1,ATRX,SUPT16H,CABIN1,HIRA,CENPM,RBBP7,CENPI,CENPT,OIP5,ASF1B,ASF1A,CENPA,UBN1,CENPL,CENPK,HJURP,HAT1,MIS18BP1,NASP,CENPO,ITGB3BP,CENPC,POLE3,CENPU,CENPH,SMARCA5,MIS18A,RBBP4,CENPN,RUVBL1,NPM1,CENPP,IPO4,CENPW	CENPM,RBBP7,OIP5,ASF1B,ASF1A,CENPU,CENPH,MIS18A,CENPN,NPM1,CENPW	ATRX
GO_NEGATIVE_REGULATION_OF_CHROMOSOME_SEGREGATION	GO:0051985	43	Up	6.570922628139075e-5	0.005253941965222691	5	MAD1L1,ZNF207,SPDL1,TPR,WAPL,TRIP13,NDC80,ATRX,ZW10,KLHL22,NAA10,ANAPC15,FBXO5,TTK,IK,MAD2L2,CDC20,CENPF,DUSP1,TEX14,XRCC3,PCID2,PSMG2,CCNB1,APC,ESPL1,USP44,CDK5RAP2,DYNC1LI1,ATM,BUB3,BUB1B,MAD2L1,PTTG1,RAD21,PLK1,CDT1,BUB1,TNKS,GEN1,AURKB,LCMT1,PTTG2	TRIP13,KLHL22,ANAPC15,MAD2L2,CDC20,CCNB1,MAD2L1,PTTG1,BUB1,AURKB,LCMT1	ATRX,ATM
GO_REGULATION_OF_CHROMOSOME_SEPARATION	GO:1905818	60	Up	6.936163247749384e-5	0.005487600312640461	5	MAD1L1,CDC27,ZNF207,TACC3,CUL3,SPDL1,TPR,ANAPC4,RIOK2,CSNK2A2,TRIP13,NDC80,ZW10,ANAPC5,CDC6,CDC23,KLHL22,CSNK2A1,ANAPC15,FBXO5,TTK,IK,MAD2L2,CDC20,CENPF,NEK6,DUSP1,TEX14,XRCC3,PCID2,DLGAP5,PSMG2,CCNB1,APC,ESPL1,USP44,CDK5RAP2,NUMA1,HECW2,CENPE,RB1,ANAPC11,DYNC1LI1,ATM,ANAPC1,BUB3,NSMCE2,BUB1B,MAD2L1,PTTG1,RAD21,PLK1,CDT1,BUB1,CDC26,GEN1,AURKB,MAPK15,LCMT1,PTTG2	TRIP13,KLHL22,ANAPC15,MAD2L2,CDC20,CCNB1,NSMCE2,MAD2L1,PTTG1,BUB1,CDC26,AURKB,LCMT1	CSNK2A1,ATM,MAPK15
GO_INTERLEUKIN_1_MEDIATED_SIGNALING_PATHWAY	GO:0070498	96	Up	7.195282336344202e-5	0.005591331705924745	7	PSMB1,PSMC4,VRK2,PSMA4,CUL1,TAB2,PSME4,FBXW11,TOLLIP,PSMC5,IRAK3,PSME1,PSMD5,PSMD8,TAB1,RBX1,PSMC6,PSMA3,PSMC1,RPS6KA5,PSMB5,PSMA6,NFKBIA,PSME2,PSMA7,PSMD10,MAPK3,PSMD7,RIPK2,IKBKB,NOD1,PSMA2,MAP3K8,PSMD3,PSMD11,NFKB1,PSMD9,SKP1,IL1A,PSMD14,IL1R2,IL1R1,IL1RL2,EGR1,IL1B,PSMF1,PSMB2,PSMA1,PSME3,IRAK2,MAP3K7,IL6,IL1RN,PSMB7,PELI2,PSMB6,PSMA5,RPS27A,UBC,TAB3,PSMD4,PSMB4,SQSTM1,PSMC2,RPS6KA4,PSMD6,OTU…	PSMB1,PSMC4,TOLLIP,PSMC5,PSME1,PSMD8,RBX1,PSMA3,PSMB5,PSME2,PSMA7,MAP3K8,PSMD3,PSMD11,PSMB2,PSMB7,PSMB6,PSMA5,RPS27A,RPS6KA4,IRAK1,PSMD13,PSMB8,UBA52,PSMB9,PSMB3	TAB2,FBXW11,IRAK3,RPS6KA5,IL1RL2,TRAF6,UBE2V1
GO_HISTONE_H3_K4_DEMETHYLATION	GO:0034720	7	Down	7.216061408657535e-5	0.005591331705924745	3	KDM1A,JARID2,KDM5D,KDM5A,KDM5B,KDM5C,KDM1B	KDM5C	KDM5D,KDM5A,KDM5B
GO_PROTEIN_DENEDDYLATION	GO:0000338	10	Up	7.361160544670568e-5	0.005645559454463672	1	COPS7A,COPS5,TOR1A,COPS4,COPS3,COPS7B,COPS2,COPS6,GPS1,COPS8	TOR1A,COPS3,COPS6,COPS8
GO_TRNA_PROCESSING	GO:0008033	119	Up	7.903830445255217e-5	0.0059600359907592305	1	ELAC2,NSUN2,METTL1,TRIT1,TARBP1,ADAT1,TRMT11,THUMPD1,FTSJ1,CPSF1,HSD17B10,TRNT1,DDX1,SEPHS1,METTL2A,TRMT6,PUS7,OSGEP,RTCB,TRMU,ALKBH1,CDK5RAP1,CSTF2,MTFMT,POP1,TRMT1,POP4,DUS4L,PTCD1,TRDMT1,ELP4,PUS3,THG1L,THADA,TRMT1L,TRMT13,METTL8,MOCS3,AARS2,RPP40,TRMT5,OSGEPL1,GTPBP3,GRSF1,ELP3,THUMPD3,ANKRD16,ELP2,MTO1,NAT10,C2orf49,TRMO,ALKBH8,THUMPD2,SSB,ELAC1,DUS3L,CTU1,TPRKB,TRMT10A,FARS2,CDKAL1,RPP30,TR…	HSD17B10,DDX1,OSGEP,RTCB,CDK5RAP1,POP4,GTPBP3,ELAC1,TPRKB,RPP30,CPSF4,ELP6,C9orf64,URM1,PUSL1,POP7,TRMT112,TSEN54,LAGE3,QTRT1	THADA,C2orf49,TRMT44,TRMT10B,BCDIN3D,NSUN6,TYW1B
GO_ESTABLISHMENT_OF_PROTEIN_LOCALIZATION_TO_MITOCHONDRIAL_MEMBRANE	GO:0090151	15	Up	7.929797752473697e-5	0.0059600359907592305	2	AGK,HSP90AA1,TIMM13,TOMM22,SAMM50,TIMM9,PDCD5,ROMO1,TIMM10,OXA1L,CALM3,COX18,HSPA4,TIMM22,NDUFA13	TIMM13,TOMM22,TIMM9,TIMM10,CALM3,TIMM22
GO_NUCLEOBASE_BIOSYNTHETIC_PROCESS	GO:0046112	19	Up	8.512925037171631e-5	0.0063349648098398	1	CPS1,CTPS2,CAD,MTHFD1,DHODH,UMPS,MTHFD1L,PAICS,PPAT,PRPS1,GART,CMPK1,GMPS,HPRT1,CTPS1,SHMT1,ADA,MTOR,APRT	UMPS,CMPK1,APRT
GO_ORGANONITROGEN_COMPOUND_BIOSYNTHETIC_PROCESS	GO:1901566	1504	Up	9.054907920871846e-5	0.006672224307183608	1	DPM1,GCLC,HS3ST1,AK2,PDK4,SLC25A13,UPF1,DHX33,PDK2,YBX2,AGK,ALDH3B1,GGCT,COX10,PIGQ,NADK,AASS,MGST1,ST3GAL1,RPS20,POMT2,CD4,LARS2,DCN,TYROBP,EXTL3,ELOVL5,SLC25A39,PGM3,COX15,XYLT2,CHDH,IGF1,CD74,SAMD4A,CPS1,ZDHHC6,ALAS1,GCLM,TYMP,VIM,AGPAT4,B4GALT7,TBPL1,ALG1,CHPF2,FUT8,NSMAF,RPL26L1,MRI1,VCAN,CTPS2,TPR,MRPS10,HHAT,EIF2AK2,PUM2,MRPL43,SOAT1,ATG5,ATP2B4,ALDH18A1,GATB,YBX3,PIGV,MPC1,BCAT1,MRPS35,MR…	DPM1,AK2,GGCT,SLC25A39,ALG1,CHPF2,RPL26L1,GATB,RPL18,COASY,ASNS,DDX1,SLC35C2,ARG2,JMJD4,MRPL22,RPS5,GSTP1,EIF3I,MRPL28,RPLP0,MRPS33,DLD,PHGDH,PRTFDC1,CIRBP,GGT5,SRRD,TSPO,RPL3,GMPR2,CDK5RAP1,ALG13,RBM3,EEF1D,TUSC3,SARS2,MRPL4,RPS19,RPL18A,RPL28,RPL19,PNPO,C1QBP,DRG2,MRPL27,RPL34,EIF2B1,MRPL51,RWDD1,MTRF1L,MRPL2,UMPS,DGUOK,RPS15,FARSB,MRPL37,PARK7,CTH,MRPS15,EIF2B2,GOT1,ALG5,RPL21,MTIF3,MTERF4,MRP…	PDK4,UPF1,CD4,DCN,HHAT,PUM2,ATP2B4,IGF2BP2,VPS9D1,SLC1A3,PTPRC,TREM2,JAK2,PCSK5,MKNK2,TRIP11,CSNK2A1,HNRNPL,CLIP3,LFNG,C1GALT1,OGN,CHKA,SLC11A2,MAN2A1,GORASP1,TRAK2,EDEM3,SLC35D1,RGS2,MTR,KMO,MUC5B,APOA1,FABP3,INHBA,SDC4,METTL16,ADCY4,RPS4Y1,GUCY2D,GGT2,GSTM1,ROCK2,LPIN1,NMT1,HS6ST1,PARP9,LUM,CSAD,NLRP12,HSPG2,ACSL1,NMT2,FUT6,PANK4,NPR2,LARP4,ASGR2,ADCY9,SDC3,INHBB,ATP7A,FOLR2,NEMF,TSC1,LDHC,B4GA…
GO_CELLULAR_NITROGEN_COMPOUND_CATABOLIC_PROCESS	GO:0044270	520	Up	9.408224311462264e-5	0.00686526348785926	1	ENPP4,UPF1,PSMB1,RPS20,CSDE1,PSMC4,DNASE1L1,SLC11A1,SAMD4A,RNH1,DERA,TYMP,VIM,RNASET2,TNFRSF1B,ZCCHC8,EDC4,PSMA4,MRTO4,THRAP3,ENTPD2,PUM2,YBX3,RPL18,NTHL1,YBX1,PDE4A,ELAVL1,ROCK1,PSME4,SMG6,PABPC1,RPL31,PDE8A,IGF2BP2,ACAT1,EXOSC7,RBM7,MLH1,UNG,NT5C2,EXOSC5,TNRC6C,CNOT4,XPO1,TNPO1,DIS3,RPS5,HAL,BAX,PSMC5,CNOT3,KHSRP,XRN2,RPL6,RPLP0,FUS,BLVRB,PCBP4,PABPC4,TNRC6A,ALKBH5,PSME1,HNRNPC,AGO1,PSMD5,ACOT7…	PSMB1,PSMC4,RPL18,NTHL1,EXOSC7,UNG,EXOSC5,RPS5,PSMC5,RPLP0,PSME1,PSMD8,CIRBP,RPL3,PSMA3,PSMB5,APEX1,PSME2,PSMA7,E2F1,ERI1,RNASEH2A,RPS19,PPP2R1A,RPL18A,NUDT1,LSM5,RPL28,RPL19,PSMD3,PSMD11,RPL34,DCPS,DNPH1,OGG1,RPS15,ERI3,SET,EXOSC8,RPL21,SMUG1,NT5C,ITPA,HNRNPR,PSMB2,MPST,TST,LSM7,LSM4,RPS15A,NUDT15,PSMB7,RPL35,RPS6,WDR61,RPS2,PSMB6,RPL13A,PSMA5,RPS27A,RPL32,RPS3A,RPL10,RPL7,RPL7A,RPS3,RPL8,MAGOH,…	UPF1,SLC11A1,ZCCHC8,PUM2,PDE8A,IGF2BP2,CNOT4,ZC3HAV1,DDX6,PDE4D,SMG7,KMO,APAF1,METTL16,APOBEC3A,RPS4Y1,HELZ2,ROCK2,TNKS1BP1,ATM,UPF2,NBAS,SMG1,MEIOC,PNRC2,STK31,HSPA1A,PDE7A,DNASE1
GO_PROTEIN_CONTAINING_COMPLEX_DISASSEMBLY	GO:0032984	296	Up	1.0269117802294764e-4	0.007421412442504563	3	DVL2,UPF1,LAMP2,SCIN,VTA1,SPAST,GABARAPL2,CLEC16A,PHF23,CAPG,MRPS10,LIMA1,MRPL43,MRPS35,MRPS24,SMARCD1,DHX8,TBC1D25,KIF2A,LRP6,SPTB,WDR1,SMARCE1,NSF,CLASP1,MRPS34,TSG101,ADD2,CAMSAP3,ACTN2,CAPZB,JMJD4,SMARCD3,MRPL22,GSK3B,CHMP2B,ZMPSTE24,CHMP5,MRPL28,OGFOD1,ADD1,MRPS33,IRAK3,MCOLN1,SUPT16H,HDAC6,MRPS18A,SNAP29,SMARCB1,SH3BP1,TRIOBP,TFIP11,SPEF1,MAP1LC3A,MID1,MRPS31,AXIN1,GSPT1,ZFAND1,MRPL4,NAPA,G…	JMJD4,MRPL22,MRPL28,MRPS33,MRPL4,MRPL27,MRPL51,MTRF1L,MRPL2,MRPL37,MRPS15,SET,MRPS2,MRPS7,MRPS26,MRPS12,MRPL34,EIF5A,ERAL1,MRPS9,MRPL47,MRPL15,TRIM54,KATNB1,MRPL9,MRRF,MRPL49,MRPL17,MRPL55,MRPS18C,APEH,MRPL16,MRPL13,PPP1CA,CHCHD1,MRPL52,CFL1,TRMT112,MRPL11,MRPS22,MRPL48,AURKAIP1,MRPL14,MRPS16,MRPL54,MRPL40,MRPL21,MRPL20,MRPS6,TWF2,MRPL45	UPF1,LRP6,IRAK3,HDAC6,MAP1LC3A,SETX,CAMSAP2,MICAL1,TAOK1,IST1,AMER1,ARID2
GO_SISTER_CHROMATID_SEGREGATION	GO:0000819	169	Up	1.0937617874714303e-4	0.007759466391537277	5	MAD1L1,CDC27,ZNF207,NCAPD2,AKAP8L,DDX11,TACC3,NCAPH2,CUL3,TUBG2,SPDL1,PHF23,TPR,ANAPC4,RIOK2,WAPL,STAG3,TRIP13,SMC1A,SPAG5,TOP2B,KIF22,NDC80,PIBF1,PDS5B,CHMP2B,ATRX,SEH1L,CHMP5,ZW10,ANAPC5,KIF4A,CDC6,CDC23,KLHL22,HIRA,REC8,CHMP4B,STAG2,NAA10,CTCF,RAB11A,AKAP8,AURKC,PPP2R1A,SMC3,RAD51C,KPNB1,FBXW7,NCAPG,ANAPC15,FBXO5,TTK,IK,SMC4,PHF13,SFPQ,MAD2L2,CDC20,NEK2,NSL1,CENPF,STAG1,KIF14,NEK6,VPS4B,SLF2,D…	TRIP13,SMC1A,KLHL22,RAB11A,PPP2R1A,RAD51C,ANAPC15,MAD2L2,CDC20,NCAPH,ZWINT,MSTO1,BECN1,RAN,CCNB1,PSRC1,CDCA8,DSCC1,KIF23,KATNB1,NUF2,DSN1,NSMCE2,RACGAP1,MAD2L1,PTTG1,BUB1,CHMP6,CDC26,AURKB,LCMT1,PHB2	DDX11,PIBF1,PDS5B,ATRX,STAG2,PHF13,SLF2,MAU2,LATS1,POGZ,ATM,TTN,NIPBL,MAPK15
GO_ERROR_FREE_TRANSLESION_SYNTHESIS	GO:0070987	19	Up	1.0943366651183493e-4	0.007759466391537277	1	SPRTN,RFC1,RFC2,RPA3,RFC5,RPA2,RPA1,PCNA,RFC3,REV1,RPS27A,UBC,RCHY1,RFC4,VCP,UBB,POLH,NPLOC4,UBA52	RFC2,RPA3,RFC5,RPA1,RPS27A,RCHY1,RFC4,UBA52	REV1
GO_POSITIVE_REGULATION_OF_MITOCHONDRIAL_TRANSLATION	GO:0070131	16	Up	1.1186702853155249e-4	0.007857874639655595	1	UQCC1,CDK5RAP1,C1QBP,MRPS27,NSUN4,FASTKD2,FASTKD3,UQCC2,RMND1,RPUSD3,RPUSD4,TRUB2,TRMT10C,NGRN,COA3,MPV17L2	CDK5RAP1,C1QBP,TRUB2,COA3
GO_TRICARBOXYLIC_ACID_CYCLE	GO:0006099	32	Up	1.1669137202836971e-4	0.008086445157616962	1	MDH1,CS,IDH3G,SDHA,ME2,DLD,FH,ACO2,IDH3B,OGDH,NNT,SDHB,DLST,ACO1,PDHA1,SUCLA2,IREB2,MDH1B,IDH1,SDHC,MDH2,DLAT,ME3,SUCLG1,IDH3A,SDHAF2,PDHB,SUCLG2,FAHD1,DHTKD1,IDH2,SDHD	DLD,IDH3B,SDHB,SDHC,MDH2,DLAT,ME3,IDH2
GO_CELLULAR_METABOLIC_COMPOUND_SALVAGE	GO:0043094	29	Up	1.1727282093936253e-4	0.008086445157616962	1	TYMP,MRI1,PRTFDC1,MTAP,GMPR2,DGUOK,AMPD2,PUDP,UCK1,AMPD3,GMPR,UCK2,ENOPH1,NAPRT,APIP,ADK,DCK,CDA,PDXK,HPRT1,TK2,TK1,ADAL,ADI1,UPP1,ADA,UCKL1,PNP,APRT	PRTFDC1,GMPR2,DGUOK,PUDP,ENOPH1,TK1,APRT
GO_MITOCHONDRIAL_RESPIRATORY_CHAIN_COMPLEX_IV_ASSEMBLY	NA	20	Up	1.2289071102310176e-4	0.008396787127723935	NA	BCS1L,TIMM21,COA1,FASTKD3,SCO2,SCO1,COX16,COX17,SURF1,OXA1L,COX18,COX14,COA4,COA5,COA3,COX20,PET100,PET117,COX19,SMIM20	BCS1L,SCO2,SCO1,COX14,COA3
GO_RESPIRATORY_CHAIN_COMPLEX_IV_ASSEMBLY	GO:0008535	23	Up	1.2548786121119025e-4	0.008478110851235496	3	COX10,COX15,BCS1L,TIMM21,COA1,FASTKD3,SCO2,SCO1,COX16,COX17,SURF1,OXA1L,COX18,COA6,COX14,COA4,COA5,COA3,COX20,PET100,PET117,COX19,SMIM20	BCS1L,SCO2,SCO1,COX14,COA3
GO_MITOTIC_METAPHASE_PLATE_CONGRESSION	GO:0007080	43	Up	1.2633693658041186e-4	0.008478110851235496	5	MAD1L1,CUL3,SPDL1,KIF22,NDC80,PIBF1,CHMP2B,SEH1L,CHMP5,ZW10,CDC23,CHMP4B,RAB11A,KPNB1,KIF14,VPS4B,KIF18A,BECN1,CHMP2A,CHMP1A,VPS4A,CCNB1,PSRC1,CDCA8,CENPE,KIF2C,NUF2,CENPC,BOD1,CDCA5,CHMP7,HNRNPU,CHMP4C,CDT1,MIS12,CHMP6,RRS1,CHAMP1,NUP62,KIFC1,PINX1,CHMP4A,CHMP1B	RAB11A,BECN1,CCNB1,PSRC1,CDCA8,NUF2,CHMP6	PIBF1
GO_NCRNA_3_END_PROCESSING	GO:0043628	32	Up	1.2856614127196474e-4	0.008551355024779531	1	ELAC2,HSD17B10,TRNT1,EXOSC7,EXOSC5,INTS6,USB1,ERI1,FBL,PTCD1,EXOSC3,INTS2,ERI3,EXOSC8,EXOSC9,EXOSC2,DKC1,TOE1,SSB,INTS12,PARN,ELAC1,INTS7,POLR3K,INTS1,INTS8,EXOSC10,RPS21,TRMT10C,EXOSC4,INTS5,EXOSC6	HSD17B10,EXOSC7,EXOSC5,USB1,ERI1,FBL,ERI3,EXOSC8,ELAC1	INTS6
GO_DEOXYRIBOSE_PHOSPHATE_CATABOLIC_PROCESS	GO:0046386	20	Up	1.4196440428944346e-4	0.009330709873081253	1	DERA,NTHL1,UNG,SAMHD1,NUDT1,OGG1,SMUG1,NT5C,DUT,MBD4,NUDT15,TDG,NEIL1,NEIL2,PGM2,DCTPP1,ADA,NUDT16,NT5M,NUDT18	NTHL1,UNG,NUDT1,OGG1,SMUG1,NT5C,NUDT15
GO_REGULATION_OF_DNA_DIRECTED_DNA_POLYMERASE_ACTIVITY	GO:1900262	7	Up	1.42766316578545e-4	0.009330709873081253	1	RFC2,RFC5,CHTF18,RFC3,DSCC1,RFC4,CHTF8	RFC2,RFC5,DSCC1,RFC4
GO_RIBOSOME_DISASSEMBLY	GO:0032790	8	Up	1.5334196511032253e-4	0.009935501808355035	3	MTIF2,MTIF3,DENR,EIF2D,MRRF,PELO,GFM2,MCTS1	MTIF3,MRRF,MCTS1
GO_COFACTOR_BIOSYNTHETIC_PROCESS	NA	204	Up	1.5650002285724128e-4	0.010053454459786542	NA	GCLC,PDK4,CIAPIN1,PDK2,GGCT,COX10,NADK,FYN,ELOVL5,SLC25A39,COX15,ALAS1,GCLM,MAT2B,CTNS,CYBA,MPC1,HAGH,ELOVL1,FECH,PDK3,COASY,ACSL4,MAOB,PTGS2,ACAT1,MOCOS,ACACB,CPOX,NFE2L1,MGST2,COQ9,PDPR,DLD,NUBP2,ACOT7,SCD,TECR,GGT5,GGT1,SLC25A1,SRRD,HSCB,TSPO,GSTZ1,MTHFD1,GSS,MLYCD,NUBP1,QPRT,ACSBG1,GCDH,NAMPT,NMRK1,GLRX3,PNPO,PDHX,COQ5,SLC11A2,TMEM14C,NUDT12,HSPA9,COQ10B,ABCB6,KYNU,NFE2L2,SPR,KMO,AKR1A1,COQ6,…	CIAPIN1,GGCT,SLC25A39,COASY,DLD,NUBP2,GGT5,SRRD,HSCB,TSPO,GLRX3,PNPO,ZNF205,UROD,PPCS,COQ3,CNDP2,RFK,PSAT1,ISCU,FPGS,MPC2,PDSS1,DLAT,PTS,SLC7A11,QDPR,FLAD1,FDXR,ISCA2,GGT6,MMADHC,COQ2,IDH2,UROS,TPK1,HMBS	PDK4,SLC11A2,KMO,METTL16,DUOX1,PARP9,DUOXA1,ACSL1,PANK4,CYBB
GO_REGULATION_OF_CELL_CYCLE_G2_M_PHASE_TRANSITION	GO:1902749	194	Up	1.6228474638851933e-4	0.01033671316827213	5	PRKAR2B,PAFAH1B1,PSMB1,BRCA1,PSMC4,FHL1,PSMA4,OFD1,FOXN3,SDCCAG8,CUL1,MTA3,PSME4,PRKACA,HMMR,NDE1,CLASP1,GTSE1,DYNC1I2,PCM1,HSP90AA1,CDC14B,SMARCD3,ORC1,PSMC5,UIMC1,AURKA,TPX2,DYNLL1,PSME1,HAUS4,CLSPN,CDC6,PSMD5,CDC7,PSMD8,RBX1,PSMC6,PSMA3,PSMC1,PSMB5,PSMA6,PSME2,NINL,PSMA7,CDC25B,MAPRE1,CEP76,CEP192,PSMD10,PSMD7,CCP110,RAB11A,CEP152,NBN,FZR1,BABAM1,PPP2R1A,CEP41,PSMA2,PSMD3,RAD51C,CDK5RAP3,PSMD1…	PSMB1,PSMC4,PSMC5,AURKA,PSME1,PSMD8,RBX1,PSMA3,PSMB5,PSME2,PSMA7,RAB11A,PPP2R1A,PSMD3,RAD51C,PSMD11,CDK2,PSMB2,CCNB1,CDK4,PSMB7,DCTN3,PSMB6,PSMA5,HAUS1,CDK1,PKIA,SSNA1,AURKB,NPM1,PSMD13,PSMB8,PSMB9,PSMB3	FHL1,DYNC1I2,PCM1,UIMC1,CEP70,HSPA2,AKAP9,ATM,TAOK1,MECP2,CTC1,HAUS7
GO_PROTEIN_DNA_COMPLEX_SUBUNIT_ORGANIZATION	GO:0071824	192	Up	1.676428939476341e-4	0.010588268831179982	3	RAD52,PAF1,PSMC4,MNAT1,CENPQ,PIAS1,RSF1,RAD51,RNF4,TAF11,SMARCD1,PSME4,MCM2,SMARCE1,ACTR6,SART3,MCM6,BAZ2A,SRCAP,SMARCD3,KAT6A,ATRX,RRN3,PSMC5,ESR1,SUPT16H,CDC45,SMARCB1,CABIN1,HIRA,CENPM,DMC1,MCM5,RBX1,PSMC6,SMARCA1,RBBP7,CENPI,CENPT,CTCF,TAF1C,OIP5,BRF2,MCM4,PIH1D1,ERCC2,ASF1B,GRWD1,TAF6,RPA3,ZNHIT1,UBTF,SMARCD2,SUPT6H,GTF2H1,GTF2H3,CAND1,ASF1A,MCM3,RNF8,GMNN,TBP,SENP6,CENPA,TAF1B,DR1,ARID1A,CE…	PSMC4,PSMC5,ESR1,CENPM,RBX1,RBBP7,OIP5,PIH1D1,ASF1B,TAF6,RPA3,GTF2H3,ASF1A,SET,TAF12,RPA1,ANP32B,RPS27A,CENPU,CENPH,MIS18A,CENPN,MCM7,NAP1L5,NPM1,PTMA,HMGB1,CENPW,UBA52,HNF1B	KAT6A,ATRX,POGZ,KAT6B,SETD2,TSPYL2,ARID2,BRD2
GO_BASE_EXCISION_REPAIR_AP_SITE_FORMATION	GO:0006285	10	Up	1.7021493962479482e-4	0.010618296751827398	1	NTHL1,UNG,MPG,OGG1,SMUG1,MBD4,MUTYH,TDG,NEIL1,NEIL2	NTHL1,UNG,MPG,OGG1,SMUG1
GO_NUCLEOTIDE_EXCISION_REPAIR	GO:0006289	108	Up	1.7094384073591207e-4	0.010618296751827398	1	RAD52,POLR2J,LIG3,ERCC1,SLC30A9,MNAT1,AQR,RFC1,PNKP,POLR2B,ERCC8,RFC2,POLD1,NTHL1,ATXN3,XRCC1,XAB2,POLD3,PPIE,SIRT1,POLR2E,POLR2F,RBX1,EP300,RBBP8,POLR2C,ERCC2,POLR2I,LIG1,RPA3,POLD2,NEIL3,PRPF19,GTF2H1,GTF2H3,RFC5,COPS7A,OGG1,RPA2,RAD23B,COPS5,POLK,USP45,CHD1L,RPA1,PCNA,RFC3,CDK7,CCNH,DDB2,BIVM,ERCC5,HUS1,BRIP1,XPA,COPS4,BRCA2,CUL4A,NEIL1,COPS3,TP53,PARP1,RPS27A,POLR2D,COPS7B,GTF2H2,CETN2,POLR2K…	PNKP,RFC2,NTHL1,POLR2E,POLR2F,RBX1,POLR2C,POLR2I,RPA3,GTF2H3,RFC5,OGG1,RPA1,COPS3,RPS27A,POLR2H,RFC4,POLR2G,COPS6,RAD23A,COPS8,HMGN1,UBA52	EP300,POLK,RNF111,UVSSA,SLX4,ERCC6
GO_MITOCHONDRIAL_TRANSPORT	GO:0006839	217	Up	1.732901479955597e-4	0.010675809445365793	2	GCLC,STPG1,BAD,SLC25A13,SLC25A5,AGK,BID,TOMM34,MIPEP,BAK1,MCUR1,HEBP2,USP36,MPC1,CASP8,VPS35,CSNK2A2,SREBF1,TP63,LMAN1,TIMM21,ACACB,TP73,PSEN1,HSP90AA1,GSK3B,SLC25A24,HUWE1,BAX,PPP1R13B,SLC8B1,SIRT4,SLC9A1,MUL1,RNF31,TMEM14A,SH3GLB1,TIMM13,SLC25A1,HPS4,TOMM22,FBXO7,TSPO,SAMM50,GZMB,TIMM9,E2F1,SLC25A14,SLC25A15,BMF,GDAP1,BNIP3L,TIMM44,PDCD5,TIMM50,BBC3,GSK3A,PMPCB,PRKAG2,MAPK8,MICU1,SFXN3,PITRM1,P…	TIMM13,TOMM22,TSPO,TIMM9,E2F1,SLC25A14,PPIF,MTERF4,ZNF205,TST,MTX2,TIMM10,COX5B,SAE1,MPC2,HAX1,TIMM8B,CPT2,CHCHD4,STOML2,SLC25A6,PARL,DNAJC30,TIMM22,CYC1,SLC25A10,BLOC1S2,DNAJC19,FIS1	BBC3,PITRM1,NMT1,LRRK2,SLC25A29,SREBF2,HSPA1A,HSPA1L
GO_PYRIMIDINE_NUCLEOTIDE_BIOSYNTHETIC_PROCESS	GO:0006221	41	Up	1.761431479138691e-4	0.010740341370610132	1	AGPAT4,TBPL1,CTPS2,CAD,UPRT,CDS2,CDADC1,DHODH,NME3,NME4,NME5,UMPS,GPAM,DUT,DCTD,UCK1,CMPK2,GPAT3,NME7,UCK2,TAMM41,PRPS1,AGPAT5,GPAT4,AGPAT3,CMPK1,CDS1,DTYMK,AGPAT2,CTPS1,NME6,LCLAT1,TYMS,SHMT1,NME9,UPP1,GPAT2,UCKL1,AGPAT1,NME1,NME2	UMPS,DCTD,AGPAT5,CMPK1,DTYMK,NME6
GO_CELLULAR_MODIFIED_AMINO_ACID_BIOSYNTHETIC_PROCESS	GO:0042398	45	Up	1.771956266572188e-4	0.010740341370610132	1	GCLC,GGCT,CHDH,GCLM,HAGH,PLOD1,MGST2,GGT5,GGT1,MTHFD1,GSS,PLOD3,NFE2L2,PARK7,ACADM,MTHFD1L,CHAC1,GAMT,SLC27A1,GGT7,CKMT2,GCH1,CNDP2,MTHFS,FPGS,ATIC,ALDH9A1,CHAC2,SLC7A11,PLOD2,PTDSS1,GART,ALDH7A1,CKB,GGT6,GATM,CARNS1,PTDSS2,SHMT1,OPLAH,TMLHE,PLSCR1,CKMT1A,DHFR,CKMT1B	GGCT,GGT5,PARK7,GAMT,CNDP2,FPGS,ALDH9A1,SLC7A11,GGT6,CKMT1B
GO_GLIAL_CELL_ACTIVATION	GO:0061900	46	Down	2.1337877181474416e-4	0.012830038791676936	6	CX3CL1,TYROBP,IFNGR1,GRN,CST7,PSEN1,PTPRC,TREM2,JAK2,TLR8,NAMPT,CTSC,IFNG,CLU,LRP1,IL1B,NR1D1,ADORA2A,LDLR,SYT11,IL6,IL33,TLR2,APP,SNCA,EGFR,ATM,ITGB2,TLR3,ITGAM,FPR2,AZU1,C1QA,TLR6,SPHK1,JUN,BACE2,MAPT,LRRK2,TLR7,TRPV1,C5AR1,AGER,AIF1,TNF,CCL3		PTPRC,TREM2,JAK2,LRP1,ADORA2A,LDLR,ATM,C1QA,LRRK2,TRPV1,C5AR1
GO_ARTERY_DEVELOPMENT	GO:0060840	76	Down	2.172746042153986e-4	0.012853490899822533	8	PLXND1,AP2B1,ADAMTS6,LTBP1,FOXC1,PRDM1,MYLK,ADGRF5,NDST1,NOTCH3,DNM2,LRP2,WNT11,HECTD1,TGFB2,NRP1,TAB1,JAG1,SMAD7,NPRL3,FOXF1,EYA1,GLI3,TGFBR1,ENG,BMPR1A,SUFU,ZMIZ1,FOLR1,MDK,SRF,VEGFA,LOX,PDGFRB,HES1,ACVR2B,SNX17,PRRX1,PROX1,PKD2,TBX2,LRP1,SOX4,EFNB2,BMP4,SIX1,DLL4,LOXL1,LDLR,APOE,MYH10,HEY2,SMAD6,SEC24B,PRICKLE1,ACVRL1,NOTCH1,ADAMTS9,HPGD,HEY1,SHH,DCTN5,NKX3-1,RBPJ,COL3A1,LUZP1,ROBO1,CHD7,NOG,T…	SNX17	AP2B1,DNM2,LRP2,FOXF1,VEGFA,HES1,PRRX1,LRP1,LDLR,ACVRL1,NOTCH1,ADAMTS9,NKX3-1,RBPJ,CHD7,ARID2,BMPR2
GO_REGULATION_OF_ESTABLISHMENT_OF_PLANAR_POLARITY	GO:0090175	104	Up	2.1788737425612836e-4	0.012853490899822533	8	DVL2,AP2B1,PSMB1,CELSR3,MKS1,PSMC4,PSMA4,AP2S1,RHOA,PSME4,CDC42,CELSR1,GPC4,WNT11,PSMC5,PSME1,PSMD5,ABL1,PSMD8,PSMC6,PSMA3,DAAM1,PSMC1,PSMB5,PSMA6,PSME2,PSMA7,PSMD10,PARD6A,PSMD7,FZD3,PLEKHA4,PSMA2,DVL1,DKK1,PSMD3,PFN1,PSMD11,SMURF2,PSMD9,PTK7,NPHP3,WNT5A,PSMD14,PSMF1,PSMB2,PSMA1,PSME3,ANKRD6,RAC1,PSMB7,SEC24B,PRICKLE1,NKD1,CLTC,ARRB2,PSMB6,ARHGEF19,PSMA5,CELSR2,SFRP2,RSPO3,GPC3,DAB2,WNT7A,FZD7,T…	PSMB1,PSMC4,AP2S1,CDC42,PSMC5,PSME1,PSMD8,PSMA3,PSMB5,PSME2,PSMA7,PARD6A,PSMD3,PFN1,PSMD11,PSMB2,PSMB7,PSMB6,PSMA5,AP2M1,PSMD13,PSMB8,PSMB9,PSMB3	AP2B1,DAAM1,WNT5A,FZD7,TIAM1,MLLT3
GO_NEGATIVE_REGULATION_OF_CELL_CYCLE_PROCESS	GO:0010948	301	Up	2.1889925960315117e-4	0.012853490899822533	5	MAD1L1,PSMB1,MLXIPL,ZNF207,BRCA1,PSMC4,YAF2,FHL1,SPDL1,PSMA4,TPR,RAD51,FOXN3,CUL1,WAPL,PSME4,PPP2R5B,FGF10,TRIP13,EED,GTSE1,JADE1,CNOT4,RBL1,NDC80,CDC14B,ATRX,ORC1,ZW10,BAX,PSMC5,UIMC1,AURKA,CNOT3,CCNK,PCBP4,TFAP4,ZNF268,PSME1,CLSPN,CDC6,CBX5,PSMD5,HSP90AB1,CDC7,PSMD8,KLHL22,SUSD2,FBXO7,RBX1,EP300,L3MBTL2,PSMC6,PSMA3,PSMC1,PSMB5,PSMA6,PSME2,BMP7,PSMA7,E2F1,RBBP8,PSMD10,NAA10,RBBP7,RGCC,PSMD7,FBXO…	PSMB1,PSMC4,TRIP13,PSMC5,AURKA,PSME1,PSMD8,KLHL22,RBX1,PSMA3,PSMB5,PSME2,PSMA7,E2F1,RBBP7,EZH2,PSMD3,PSMD11,ANAPC15,MAD2L2,GADD45A,CDC20,CDK2,PSMB2,PRMT1,CCNB1,CDK4,PSMB7,TOM1L1,PSMB6,PSMA5,MAD2L1,PTTG1,BUB1,CDK1,TRIAP1,RRM2,NME6,CTDSP2,AURKAIP1,AURKB,NPM1,PSMD13,CNOT7,PSMB8,LCMT1,PSMB9,PCGF2,PSMB3	FHL1,CNOT4,ATRX,UIMC1,EP300,FBXO31,BCL6,KAT2B,APAF1,LIF,GPNMB,NACC2,TNKS1BP1,ATM,TAOK1,SLFN11,OVOL1,PHC3,MGA,EVI2B,PPP1R10
GO_CYTOKINETIC_PROCESS	GO:0032506	39	Up	2.228286854258628e-4	0.012982793795820036	5	ANLN,SPAST,RHOA,CHMP2B,CHMP5,MYH9,CHMP4B,KIF20A,ECT2,RTKN,CHMP3,VPS4B,ANXA11,SNX9,CHMP2A,CHMP1A,VPS4A,SPIRE1,KIF23,CEP55,KIF20B,ARF1,BIN3,CHMP7,MITD1,ALKBH4,RACGAP1,CHMP4C,CNTROB,PDCD6IP,SNX33,CHMP6,SNX18,AURKB,KLHDC8B,SPIRE2,NUP62,CHMP4A,CHMP1B	KIF20A,KIF23,CEP55,KIF20B,MITD1,ALKBH4,RACGAP1,CHMP6,SNX18,AURKB
GO_MACROPHAGE_ACTIVATION	GO:0042116	82	Down	2.303649670078078e-4	0.013318639169466797	6	SLC7A2,CX3CL1,TYROBP,SLC11A1,CD74,NR1H3,IFNGR1,GRN,SBNO2,ADGRF5,RORA,PLA2G10,JMJD6,FCGR2B,IL4R,CST7,PTPRC,CD200,TREM2,JAK2,TLR8,NAMPT,CTSC,IFNG,WNT5A,FOXP1,IL1RL1,CLU,CD93,NR1D1,EDN2,TICAM1,LBP,LDLR,SYT11,HAVCR2,DYSF,IL6,IL10,TLR4,IL33,TLR2,THBS1,CRTC3,APP,HSPD1,SNCA,MFHAS1,ATM,VSIG4,ITGB2,ZC3H12A,TLR3,CSF2,SYK,TNIP2,ITGAM,FPR2,PRKCE,AZU1,C1QA,TLR1,TLR6,SPHK1,JUN,TMEM106A,MAPT,LRRK2,MYO18A,TLR7,T…		SLC11A1,JMJD6,PTPRC,TREM2,JAK2,WNT5A,EDN2,LDLR,ATM,VSIG4,CSF2,C1QA,LRRK2,TRPV1,C5AR1
GO_ASTROCYTE_DEVELOPMENT	GO:0014002	33	Down	2.34313649296081e-4	0.01344352204663622	8	VIM,IFNGR1,GRN,PSEN1,MT3,TREM2,CDK6,IFNG,LRP1,IL1B,NR1D1,ADORA2A,LDLR,KRAS,TSPAN2,IL6,TLR4,APP,S100A8,EIF2B5,EGFR,ROR2,FPR2,LAMB2,C1QA,BACE2,ROR1,MAPT,NF1,C5AR1,DLL1,AGER,TNF		TREM2,LRP1,ADORA2A,LDLR,LAMB2,C1QA,C5AR1
GO_RIBOSOMAL_SMALL_SUBUNIT_BIOGENESIS	GO:0042274	64	Up	2.3739830548582283e-4	0.01345037015587129	3	TSR3,RIOK2,RPS5,NOP14,RIOK3,ERCC2,RPS16,RPS19,UTP6,BYSL,RPS15,NOL10,HEATR1,RCL1,UTP20,RRP36,RPS10,RIOK1,MRPS7,EMG1,KRI1,NGDN,NOL11,UTP3,ERAL1,NAT10,LTV1,RPS6,RPS24,UTP4,NOB1,RPS8,ABT1,NOM1,UTP23,SURF6,DHX37,SRFBP1,TSR2,FAM207A,HELQ,LSM6,RPS14,DCAF13,BMS1,BTRC,TSR1,RPSA,RPS21,RPS7,RPL38,RPS27,RRS1,NPM1,MRPS11,RPS17,TBL3,RPS27L,RRP7A,WDR46,RPS28,PWP2,GTF2H5,DDX52	RPS5,RPS19,RPS15,RRP36,MRPS7,ERAL1,RPS6,ABT1,RPS14,RPSA,NPM1,RPS17	KRI1,SURF6
GO_REGULATION_OF_TRANSLATIONAL_FIDELITY	GO:0006450	15	Up	2.3887012154236194e-4	0.01345037015587129	9	LARS2,IARS2,RPS5,CDK5RAP1,AARS2,DTD1,DTD2,EIF2S3,VARS2,TARS2,RPS9,HSPA14,YRDC,GATC,AARSD1	RPS5,CDK5RAP1,DTD1,EIF2S3,TARS2,RPS9,HSPA14
GO_GLYCOSYL_COMPOUND_METABOLIC_PROCESS	GO:1901657	110	Up	2.406650524010342e-4	0.01345037015587129	1	FUCA2,ENPP4,DERA,TYMP,AKR7A2,GNAI3,RHOA,GBA2,DLG1,NT5C2,MAGI3,CAD,AKR1B1,UPRT,PRTFDC1,MTAP,UPB1,GTPBP1,APOBEC3H,ERH,GMPR2,AHCY,PRPS2,GLA,CDADC1,DHODH,NME3,NME4,IMPDH1,RAB23,DNPH1,NME5,UMPS,DGUOK,AKR1A1,TJP2,RHOQ,NT5C3A,AMD1,OARD1,GNMT,NT5C,PPAT,APOBEC3A,APOBEC3F,PUDP,UCK1,MPP1,RAN,PEMT,MACROD1,AMPD3,NT5E,ATIC,PRPSAP2,NME7,UCK2,GUK1,ABHD10,CBR4,CASK,PRPS1,AK3,DLG2,AKR1C2,LRGUK,ADK,DCK,CDA,AK4,TYW3…	PRTFDC1,ERH,GMPR2,DNPH1,UMPS,DGUOK,NT5C,PUDP,RAN,PEMT,MACROD1,PRPSAP2,GUK1,TK1,DTYMK,NME6,IMPDH2,APRT	MAGI3,APOBEC3A,DLG2,MACROD2,LRRK2
GO_OLIGOSACCHARIDE_LIPID_INTERMEDIATE_BIOSYNTHETIC_PROCESS	GO:0006490	20	Up	2.4159126810040235e-4	0.01345037015587129	1	ALG1,ALG9,ALG6,ALG13,DHDDS,ALG2,SRD5A3,MPDU1,ALG10,NUS1,ALG8,DOLPP1,MVD,DPAGT1,ALG14,DOLK,ALG10B,ALG12,ALG3,ALG11	ALG1,ALG13,SRD5A3,ALG14,DOLK
GO_ORGANIC_CYCLIC_COMPOUND_CATABOLIC_PROCESS	GO:1901361	557	Up	2.4445794668185835e-4	0.013509896523976819	1	ENPP4,UPF1,PSMB1,RPS20,CSDE1,PSMC4,DNASE1L1,SLC11A1,SAMD4A,RNH1,DERA,HSD17B6,TYMP,VIM,RNASET2,TNFRSF1B,ZCCHC8,CYP46A1,EDC4,PSMA4,MRTO4,THRAP3,ENTPD2,PUM2,YBX3,ACAA1,RPL18,NTHL1,YBX1,PDE4A,ELAVL1,ROCK1,PSME4,MAOB,SMG6,PABPC1,RPL31,SCARB1,PDE8A,IGF2BP2,SCARF1,ACAT1,EXOSC7,RBM7,MLH1,UNG,NT5C2,EXOSC5,TNRC6C,MOXD1,CNOT4,XPO1,TNPO1,DIS3,RPS5,HAL,HSD17B14,BAX,PSMC5,MT3,CNOT3,KHSRP,XRN2,RPL6,RPLP0,FUS,BL…	PSMB1,PSMC4,RPL18,NTHL1,EXOSC7,UNG,EXOSC5,RPS5,PSMC5,RPLP0,PSME1,PSMD8,CIRBP,RPL3,PSMA3,PSMB5,APEX1,PSME2,PSMA7,E2F1,STS,ERI1,RNASEH2A,RPS19,PPP2R1A,RPL18A,NUDT1,LSM5,RPL28,RPL19,PSMD3,PSMD11,RPL34,DCPS,DNPH1,OGG1,SNX17,RPS15,ERI3,SET,EXOSC8,RPL21,SMUG1,NT5C,ITPA,HNRNPR,PSMB2,LSM7,LSM4,RPS15A,NUDT15,PSMB7,RPL35,RPS6,WDR61,RPS2,PSMB6,RPL13A,PSMA5,RPS27A,RPL32,RPS3A,RPL10,RPL7,RPL7A,RPS3,QDPR,RPL8,…	UPF1,SLC11A1,ZCCHC8,PUM2,PDE8A,IGF2BP2,SCARF1,CNOT4,ZC3HAV1,DDX6,PDE4D,SMG7,KMO,APAF1,TRERF1,METTL16,APOBEC3A,RPS4Y1,HELZ2,ROCK2,TNKS1BP1,ATM,UPF2,NBAS,SMG1,MEIOC,PNRC2,STK31,HSPA1A,PDE7A,DNASE1
GO_MITOCHONDRIAL_TRANSMEMBRANE_TRANSPORT	GO:1990542	69	Up	2.510208156151733e-4	0.013771331753019287	2	SLC25A13,MCUR1,MPC1,TIMM21,ACACB,SLC8B1,SLC25A1,SLC25A15,TIMM44,TIMM50,PRKAG2,MICU1,SFXN3,GRPEL1,CPT1A,MRPL18,SLC25A36,SLC25A12,DNAJC15,MRS2,SLC25A23,ROMO1,TIMM17B,TST,TOMM40,PRKAB2,TIMM17A,COX5B,PNPT1,AFG3L2,MPC2,PSEN2,HSPD1,SLC25A38,SLC25A37,SLC25A28,MCU,SFXN2,CPT2,TOMM40L,PRKAA2,CHCHD4,GRPEL2,SLC25A32,MID1IP1,STOML2,MICU2,LETM1,SLC25A33,TOMM20,UCP3,UCP2,DNAJC30,SLC25A22,SLC25A20,CYC1,SLC25A18,…	TST,COX5B,MPC2,CPT2,CHCHD4,STOML2,DNAJC30,CYC1,DNAJC19	SLC25A29
GO_HISTONE_EXCHANGE	GO:0043486	39	Up	2.5837691402687426e-4	0.014043853470285927	3	CENPQ,RSF1,PSME4,ACTR6,SRCAP,CENPM,RBBP7,CENPI,CENPT,OIP5,ZNHIT1,RNF8,CENPA,CENPL,CENPK,HJURP,PIWIL1,MIS18BP1,NASP,CENPO,SYCP3,ITGB3BP,ANP32E,CENPC,POLE3,CENPU,CENPH,SMARCA5,MIS18A,RBBP4,VPS72,CENPN,RUVBL1,DMAP1,SPTY2D1,NPM1,PTMA,CENPP,CENPW	CENPM,RBBP7,OIP5,CENPU,CENPH,MIS18A,CENPN,NPM1,PTMA,CENPW
GO_NEGATIVE_REGULATION_OF_MITOTIC_CELL_CYCLE	GO:0045930	289	Up	2.5972533693051407e-4	0.014043853470285927	5	MAD1L1,PSMB1,ZNF207,BRCA1,PSMC4,FHL1,TIMP2,SPDL1,PSMA4,YTHDC2,TPR,FOXN3,FOXC1,CUL1,PSME4,PTPN3,TRIP13,CHFR,NLE1,TIPIN,GTSE1,DLG1,TOP2B,JADE1,FAP,CDC14A,CNOT4,RBL1,NDC80,CDC14B,ATRX,ORC1,ZW10,BAX,PSMC5,AURKA,CNOT3,PCBP4,PSME1,CLSPN,CDC6,MSH2,PSMD5,ABL1,PSMD8,KLHL22,FBXO7,RBX1,EP300,PSMC6,PSMA3,PSMC1,PSMB5,PSMA6,PSME2,BMP7,PSMA7,E2F1,PSMD10,NAA10,RGCC,PSMD7,FBXO31,RBL2,TRIM35,FZD3,NBN,TGFB1,CDK6,CA…	PSMB1,PSMC4,TRIP13,TIPIN,PSMC5,AURKA,PSME1,MSH2,PSMD8,KLHL22,RBX1,PSMA3,PSMB5,PSME2,PSMA7,E2F1,EZH2,PSMD3,PSMD11,SLC9A3R1,ANAPC15,MAD2L2,GADD45A,CDC20,ZWINT,CDK2,PSMB2,PRMT1,CCNB1,CDK4,PSMB7,RPS6,NABP2,TOM1L1,PSMB6,PSMA5,MAD2L1,PTTG1,BUB1,CDK1,TRIAP1,NME6,ZWILCH,CTDSP2,AURKAIP1,AURKB,PSMD13,CNOT7,PSMB8,LCMT1,PSMB9,PSMB3	FHL1,TIMP2,CNOT4,ATRX,EP300,FBXO31,BCL6,CDKN1C,GPNMB,INTS3,MCPH1,NACC2,TNKS1BP1,ATM,EME1,TAOK1,SMAD3,NKX3-1,SLFN11,OVOL1,MEIOC,PPP1R10
GO_RIBONUCLEOSIDE_MONOPHOSPHATE_METABOLIC_PROCESS	GO:0009161	45	Up	2.692262028959433e-4	0.014453601006899354	1	AK2,DLG1,NT5C2,MAGI3,CAD,UPRT,GMPR2,PRPS2,DHODH,IMPDH1,AK1,LHPP,UMPS,AMPD2,TJP2,PAICS,PPAT,UCK1,MPP1,AMPD3,RFK,NT5E,ATIC,UCK2,GUK1,CASK,PRPS1,AK3,DLG2,AK9,LRGUK,ADK,GART,CMPK1,AK4,GMPS,HPRT1,IMPDH2,PFAS,UPP1,ADA,UCKL1,CARD11,APRT,ADSL	AK2,GMPR2,UMPS,RFK,GUK1,CMPK1,IMPDH2,APRT,ADSL	MAGI3,DLG2
GO_REGULATION_OF_HEMATOPOIETIC_PROGENITOR_CELL_DIFFERENTIATION	GO:1901532	79	Up	2.770103517395603e-4	0.014766026976415143	8	PSMB1,PSMC4,PSMA4,KITLG,FOXC1,EIF2AK2,CBFB,PSME4,TCF3,PDCD2,ITCH,TP73,PSMC5,PUS7,PSME1,PSMD5,ABL1,PSMD8,SETD1A,OSM,PSMC6,PSMA3,PSMC1,PSMB5,PSMA6,PSME2,PSMA7,PSMD10,PSMD7,CDK6,PSMA2,GATA3,PSMD3,PSMD11,PSMD9,HSPA9,HES1,PSMD14,SOS1,NFE2L2,KMT2A,MYB,PSMF1,PSMB2,ZBTB1,PSMA1,PSME3,DPF2,LMO2,PSMB7,YAP1,TCF12,PSMB6,PSMA5,NOTCH1,FLCN,RUNX1,PSMD4,PSMB4,PSMC2,PSMD6,METTL3,PSMC3,NUDT21,PSMD1,DHX36,PSMD2,GATA…	PSMB1,PSMC4,PSMC5,PSME1,PSMD8,PSMA3,PSMB5,PSME2,PSMA7,PSMD3,PSMD11,PSMB2,PSMB7,PSMB6,PSMA5,PSMD13,YTHDF2,PSMB8,PSMB9,PSMB3	HES1,KMT2A,NOTCH1
GO_GLYCOLIPID_BIOSYNTHETIC_PROCESS	GO:0009247	51	Up	2.8181098841990063e-4	0.014916136541999811	1	DPM1,PIGQ,PIGV,ST3GAL6,PIGB,PIGS,PIGH,PIGU,FA2H,PIGL,ST3GAL4,ST8SIA4,ST3GAL5,ST6GALNAC5,B4GALT6,PIGZ,PIGT,GAL3ST1,A4GALT,PRKAA1,PIGC,ST6GALNAC4,DPM2,PIGK,PIGM,SCCPDH,PYURF,UGCG,GBGT1,PGAP2,PIGF,MPPE1,ST3GAL2,B4GALT5,B4GALT3,ST6GALNAC6,PGAP3,PIGX,PIGA,PIGO,PIGG,UGT8,B3GNT5,DPM3,ST6GALNAC3,PIGP,PGAP1,PIGN,GPAA1,B3GALT4,PIGW	DPM1,ST6GALNAC4,DPM2,PYURF,PGAP2,B4GALT3,UGT8,GPAA1
GO_ALPHA_AMINO_ACID_BIOSYNTHETIC_PROCESS	GO:1901607	53	Up	2.8762702310617424e-4	0.015117515424237801	1	AASS,CPS1,MRI1,ATP2B4,ALDH18A1,BCAT1,OAT,ASNS,PLOD1,CAD,SEPHS1,PHGDH,MTAP,GGT1,MTHFD1,BCAT2,PLOD3,ACCS,GLS,SLC25A12,PARK7,CTH,MTR,GOT1,MTRR,GOT2,ASL,ASS1,SERINC3,PSAT1,GLS2,GLUL,ASNSD1,PYCR2,THNSL2,ENOPH1,PSPH,GLUD1,APIP,AASDHPPT,PLOD2,CBS,NAGS,MTHFD2L,SERINC5,SRR,SHMT1,MTHFR,SEPHS2,SHMT2,ADI1,GLUD2,PYCR1	ASNS,PHGDH,PARK7,CTH,GOT1,MTRR,ASS1,PSAT1,ENOPH1,SHMT2,PYCR1	ATP2B4,MTR
GO_CARBOHYDRATE_DERIVATIVE_TRANSPORT	GO:1901264	64	Up	2.9636544698580155e-4	0.015468629857953364	2	SLC25A5,RALBP1,CYBA,ATG5,PLA2G10,SCARB1,SLC35C2,SLC25A24,SLC35E4,SLC25A17,ABCD1,SLC35A2,PLEKHA8,AGR2,SLC29A1,SLC35D1,SLC35A3,VAMP8,NPC2,SLC17A5,SLC10A7,SLC35B1,SLC35B3,SLC25A19,SLC25A23,LBP,SLC35D2,TMEM241,SLC37A2,SYTL2,SLC37A4,SLC28A2,SLC35A5,GLTP,G6PC3,GUK1,VLDLR,SLC25A25,SLC25A4,GJA1,SLC35B2,ABCG1,SLC37A1,ADORA1,RFT1,SLC35A1,SLC29A4,MFSD2A,SLC25A6,SLC50A1,SLC33A1,GJB1,PRKCE,SLC29A2,P2RY2,SLC35…	SLC35C2,AGR2,SLC35B1,GUK1,SLC35B2,SLC37A1,RFT1,SLC25A6,GJB1,SLC35C1	SLC35D1
GO_RNA_CAPPING	GO:0036260	33	Up	3.0378783792216435e-4	0.015746685447055084	1	POLR2J,MNAT1,POLR2B,NCBP3,POLR2E,POLR2F,RNMT,POLR2C,ERCC2,POLR2I,GTF2H1,GTF2H3,RNGTT,NCBP2,GTF2F1,CDK7,CCNH,NCBP1,CMTR1,TGS1,POLR2D,GTF2H2,POLR2K,ERCC3,POLR2H,POLR2G,POLR2L,CMTR2,POLR2A,GTF2F2,SUPT5H,GTF2H4,GTF2H5	POLR2E,POLR2F,POLR2C,POLR2I,GTF2H3,POLR2H,POLR2G
GO_ANTIGEN_PROCESSING_AND_PRESENTATION_OF_PEPTIDE_ANTIGEN_VIA_MHC_CLASS_I	GO:0002474	93	Up	3.1163446498983774e-4	0.016042771499065894	6	PSMB1,HFE,PSMC4,PSMA4,VAMP3,CYBA,PSME4,ITGB5,PSMC5,PSME1,SNAP23,PSMD5,PSMD8,NCF4,PSMC6,PSMA3,PSMC1,PSMB5,PSMA6,PSME2,SEC23A,PSMA7,PSMD10,PSMD7,IKBKB,FCGRT,PSMA2,PSMD3,PSMD11,PSMD9,CLEC4A,LNPEP,SEC24A,PSMD14,NCF2,VAMP8,IDE,PSMF1,PSMB2,CANX,PSMA1,PSME3,CD36,PSMB7,ITGAV,SEC31A,SEC24B,TAPBPL,PSMB6,PSMA5,FCGR1A,SEC24D,SAR1B,MR1,SEC13,NCF1,FCER1G,PSMD4,PSMB4,ACE,AZGP1,PSMC2,PSMD6,ERAP1,ERAP2,CYBB,PSMC3…	PSMB1,PSMC4,PSMC5,PSME1,PSMD8,PSMA3,PSMB5,PSME2,PSMA7,PSMD3,PSMD11,PSMB2,PSMB7,PSMB6,PSMA5,PSMD13,PSMB8,TAP2,PSMB9,PSMB3	NCF2,SEC31A,FCGR1A,NCF1,ACE,ERAP2,CYBB,MICB
GO_ASTROCYTE_ACTIVATION	GO:0048143	20	Down	3.2680526381460644e-4	0.01670930859068423	6	IFNGR1,GRN,PSEN1,TREM2,IFNG,LRP1,IL1B,NR1D1,ADORA2A,LDLR,IL6,APP,EGFR,FPR2,C1QA,BACE2,MAPT,C5AR1,AGER,TNF		TREM2,LRP1,ADORA2A,LDLR,C1QA,C5AR1
GO_PURINE_NUCLEOSIDE_BIOSYNTHETIC_PROCESS	GO:0042451	21	Up	3.2987302862796133e-4	0.016752200561944305	1	PRTFDC1,MTAP,NME3,NME4,IMPDH1,NME5,AMD1,NT5E,NME7,GUK1,ADK,GMPS,HPRT1,ADAL,NME6,IMPDH2,NME9,ADA,APRT,NME1,NME2	PRTFDC1,GUK1,NME6,IMPDH2,APRT
GO_CHROMOSOME_SEGREGATION	GO:0007059	276	Up	3.347328262193816e-4	0.016884912227281022	5	MAD1L1,CDC27,SLC25A5,ZNF207,NCAPD2,AKAP8L,BRCA1,DDX11,TACC3,NCAPH2,CENPQ,CUL3,TUBG2,SPDL1,PHF23,TPR,ANAPC4,PUM2,RIOK2,NDC1,WAPL,STAG3,SIRT2,CSNK2A2,CDC42,RAD18,TRIP13,SMC1A,NDE1,NUP37,MLH1,SPAG5,TOP2B,KIF22,NDC80,PIBF1,PDS5B,CHMP2B,ATRX,SEH1L,CHMP5,ZW10,ANAPC5,BIRC5,KIF4A,CDC6,CDC23,SRPK1,KLHL22,TOP3B,HIRA,DMC1,CCNB1IP1,REC8,CSNK2A1,CHMP4B,FAM83D,RIOK3,STAG2,NAA10,BEX4,CENPT,CTCF,UBE2I,RAB11A,OIP…	NDC1,CDC42,TRIP13,SMC1A,BIRC5,KLHL22,CCNB1IP1,BEX4,RAB11A,OIP5,PPP2R1A,RAD51C,ANAPC15,MAD2L2,CDC20,UBE2B,NCAPH,ZWINT,MSTO1,BECN1,RAN,CCNB1,PSRC1,CDCA8,DSCC1,KIF23,KATNB1,NUF2,NTMT1,RPS3,DSN1,SPC25,NSMCE2,MIS18A,RACGAP1,MAD2L1,PTTG1,CENPN,BUB1,CHMP6,CDC26,AURKB,SKA2,CENPW,LCMT1,PHB2,DDX3X	DDX11,PUM2,PIBF1,PDS5B,ATRX,CSNK2A1,STAG2,PHF13,SLF2,MAU2,LATS1,POGZ,ATM,EME1,TTN,HFM1,NIPBL,MEIOC,MAPK15,SLX4
GO_MITOTIC_NUCLEAR_DIVISION	GO:0140014	247	Up	3.399842285422706e-4	0.017035476411491373	5	MAD1L1,CDC27,ZNF207,NCAPD2,AKAP8L,ANLN,TACC3,IGF1,SPAST,NCAPH2,CUL3,TUBG2,SPDL1,PHF23,CUL7,TPR,ANAPC4,RIOK2,CTDP1,CDK13,RHOA,KIF2A,SIRT2,CDC42,TRIP13,SMC1A,NDE1,CLASP1,SPAG5,EDN1,CDC14A,KIF22,NDC80,CDC14B,NFE2L1,PIBF1,PDS5B,CHMP2B,ATRX,SEH1L,CHMP5,ZW10,AURKA,TPX2,NSFL1C,ANAPC5,BIRC5,KIF4A,CDC6,CDC23,AAAS,MISP,RANBP1,KLHL22,HIRA,PDGFB,PRMT5,MYBL2,BMP7,KIF3B,CHMP4B,CEP192,STAG2,NAA10,RGCC,SMPD3,RAB…	CDC42,TRIP13,SMC1A,AURKA,BIRC5,RANBP1,KLHL22,RAB11A,PPP2R1A,ANAPC15,MAD2L2,CDC20,NCAPH,ZWINT,MSTO1,BECN1,PIN1,RAN,CCNB1,PSRC1,CDCA8,DSCC1,KIF23,KIF20B,KATNB1,TOM1L1,NUF2,DSN1,NSMCE2,NPM2,RACGAP1,MAD2L1,PTTG1,CCDC8,BUB1,NME6,UBE2C,AURKAIP1,CHMP6,CDC26,AURKB,DRG1,MZT1,LCMT1,PHB2	CDK13,PIBF1,PDS5B,ATRX,STAG2,PHF13,SLF2,CDKN1C,MAU2,POGZ,ATM,TTN,LRP5,NIPBL,HSPA1A
GO_NEUROINFLAMMATORY_RESPONSE	GO:0150076	54	Down	3.504387379424599e-4	0.017443030161427342	6	CX3CL1,TYROBP,IGF1,IFNGR1,TNFRSF1B,GRN,PTGS2,CST7,PSEN1,PTPRC,CD200,TREM2,JAK2,MMP9,TLR8,NAMPT,CTSC,IFNG,CLU,LRP1,IL1B,NR1D1,ADORA2A,LDLR,SYT11,IL6,IL33,TLR2,APP,SNCA,EGFR,ATM,IL18,ADCY8,ITGB2,TLR3,ITGAM,FPR2,AZU1,C1QA,TLR6,NUPR1,SPHK1,JUN,BACE2,MAPT,LRRK2,TLR7,TRPV1,C5AR1,AGER,AIF1,TNF,CCL3		PTPRC,TREM2,JAK2,LRP1,ADORA2A,LDLR,ATM,C1QA,LRRK2,TRPV1,C5AR1
GO_PROTON_TRANSMEMBRANE_TRANSPORT	GO:1902600	103	Up	3.552769279937247e-4	0.017567509150005493	2	COX10,COX15,ATP2C1,ATP6V0A1,ATP6V1H,SPHK2,ATP2C2,SLC9A7,DRD4,ATP6AP1,CLCN4,ATP2A3,VPS9D1,SLC25A3,SLC46A1,SLC4A11,TESC,SLC9A1,ATP6V1D,SLC25A14,ATP6V0A4,PPIF,SLC9A3R1,CLCN3,SLC2A9,SLC15A3,TCIRG1,SLC11A2,COX6A1,COX7A2,NNT,ATP6V0E1,ATP6V1A,NDUFS7,SLC9A2,COX7A2L,ATP6V1B1,PARK7,ATP6V0B,SLC17A5,HVCN1,SLC36A1,COX6B1,COX7C,ATP6V1F,ACTN4,COX4I2,ATP6V1E1,COX4I1,COX7B,SLC9A5,COX5B,SLC2A8,ATP6V1G1,COX17,SLC15…	SLC25A3,SLC25A14,PPIF,SLC9A3R1,ATP6V0E1,NDUFS7,COX7A2L,PARK7,ATP6V0B,ATP6V1F,ATP6V1E1,COX4I1,COX7B,COX5B,ATP6V1G1,ATP6V0D1,STOML2,MFSD3,COX8A,DNAJC30,COX5A,CYC1,NDUFA4,PHB2	ATP6V0A1,VPS9D1,SLC11A2,COX7A1,ATP7A
GO_SERINE_FAMILY_AMINO_ACID_METABOLIC_PROCESS	GO:0009069	29	Up	3.6494379988971973e-4	0.017927566012883228	1	GCLC,GCLM,SEPHS1,PHGDH,GGT1,GCAT,MTHFD1,SEPSECS,CTH,MPST,TST,SERINC3,PSAT1,SDS,BAAT,SDSL,CSAD,GCSH,THNSL2,AMT,PSPH,SLC7A11,GART,CBS,SERINC5,SRR,SHMT1,SEPHS2,SHMT2	PHGDH,GCAT,CTH,MPST,TST,PSAT1,GCSH,SLC7A11,SHMT2	CSAD
GO_COMPLEMENT_ACTIVATION	GO:0006956	82	Down	3.6887427297686186e-4	0.018002980751260347	6	CFH,C6,CD5L,CPB2,CD59,FCN1,RGCC,C5,C1QBP,VTN,CD81,C7,CD46,CLU,C4BPA,C4BPB,IL1B,C3,CFP,C5AR2,C1RL,FCN3,SUSD4,SERPING1,VSIG4,C8A,C1QC,C1R,C2,PHB,C3AR1,C1QB,C1QA,A2M,CD19,C1S,PROS1,CD55,C5AR1,CFD,CR1,CFI,IGKC,IGKV4-1,IGLV1-51,IGLV1-47,IGLV1-44,IGLV1-40,IGLV2-23,IGLV3-21,IGLV2-14,IGLV2-11,IGLV3-1,IGLC2,IGLC3,TRBC1,TRBC2,TRDC,IGHA2,IGHG4,IGHG2,IGHA1,IGHG1,IGHG3,IGHD,IGHM,IGHV3-7,IGHV3-23,IGHV3-33,IGHV…	C1QBP,PHB	C7,CFP,SERPING1,VSIG4,C1QC,C3AR1,C1QB,C1QA,A2M,C5AR1,CFD,IGLV1-40,IGLV2-23,IGLV2-14,IGHD,C4B,CFB,C4A,IGLL5
GO_PTERIDINE_CONTAINING_COMPOUND_BIOSYNTHETIC_PROCESS	GO:0042559	13	Up	3.745447332916635e-4	0.018158752228694047	1	MTHFD1,SPR,MTHFD1L,GCH1,PCBD2,MTHFS,FPGS,ATIC,PTS,QDPR,GART,PCBD1,DHFR	FPGS,PTS,QDPR
GO_CENTROMERE_COMPLEX_ASSEMBLY	GO:0034508	37	Up	3.7760131564779754e-4	0.018158752228694047	3	CENPQ,RSF1,RNF4,CENPM,RBBP7,CENPI,CENPT,OIP5,SENP6,CENPA,CENPF,HELLS,CENPL,CENPK,HJURP,MIS18BP1,NASP,CENPO,CENPE,RB1,ITGB3BP,POGZ,CENPC,POLE3,CENPU,CENPH,SMARCA5,MIS18A,RBBP4,CENPN,CENPV,MIS12,TRAPPC12,RUVBL1,NPM1,CENPP,CENPW	CENPM,RBBP7,OIP5,CENPU,CENPH,MIS18A,CENPN,NPM1,CENPW	POGZ
GO_METAPHASE_PLATE_CONGRESSION	GO:0051310	55	Up	3.793140100991173e-4	0.018158752228694047	5	MAD1L1,CENPQ,CUL3,SPDL1,MLH1,SPAG5,KIF22,NDC80,PIBF1,CHMP2B,SEH1L,CHMP5,ZW10,CDC23,CHMP4B,FAM83D,RAB11A,KPNB1,TTL,CENPF,KIF14,VPS4B,KIF18A,BECN1,CHMP2A,CHMP1A,VPS4A,CCNB1,PSRC1,CDCA8,NUMA1,CENPE,KIF2C,NUF2,CENPC,BOD1,CDCA5,CHMP7,HNRNPU,SPICE1,CHMP4C,GEM,CDT1,MIS12,TRAPPC12,CHMP6,RRS1,MEIOC,DYNC1H1,CHAMP1,NUP62,KIFC1,PINX1,CHMP4A,CHMP1B	RAB11A,BECN1,CCNB1,PSRC1,CDCA8,NUF2,CHMP6	PIBF1,MEIOC
GO_POSITIVE_REGULATION_OF_TELOMERASE_RNA_LOCALIZATION_TO_CAJAL_BODY	GO:1904874	15	Up	3.901469481556545e-4	0.018559142166695564	2	CCT4,TCP1,DKC1,CCT7,SHQ1,NAF1,NHP2,CCT6A,CCT5,CCT8,CCT3,CCT2,RUVBL1,NOP10,RUVBL2	CCT7,NHP2,RUVBL2
GO_TRNA_THREONYLCARBAMOYLADENOSINE_METABOLIC_PROCESS	GO:0070525	14	Up	3.9945343246529705e-4	0.018882339612636304	1	TRIT1,HSD17B10,OSGEP,CDK5RAP1,TRMT5,CTAG2,OSGEPL1,MTO1,TPRKB,TRMT61B,TP53RK,TRMT10C,PUS1,LAGE3	HSD17B10,OSGEP,CDK5RAP1,TPRKB,LAGE3
GO_NUCLEOSIDE_TRIPHOSPHATE_METABOLIC_PROCESS	GO:0009141	80	Up	4.02734531210597e-4	0.018918454603617796	1	SLC25A13,TBPL1,CTPS2,RRM2B,SPHK2,GNAI3,PKM,RHOA,ENO1,VPS9D1,CAD,TREM2,GTPBP1,SAMHD1,TAZ,NME3,NME4,TGFB1,NUDT1,IMPDH1,PRKAG2,AK1,PPARGC1A,RAB23,NME5,DGUOK,SLC25A12,RHOQ,ITPA,DUT,UCK1,RAN,AMPD3,CMPK2,COX5B,NUDT15,AK7,NME7,UCK2,GUK1,PARP1,AK3,ALDOA,PID1,ENPP3,FLCN,AK9,ADK,PINK1,CMPK1,AK4,SUCLG1,VCP,STOML2,AK8,LDHC,ENTPD3,DTYMK,STAT3,MFN1,CTPS1,NME6,SMPDL3A,DNAJC30,TYMS,IMPDH2,CYC1,GIMAP7,DCTPP1,NME9…	NUDT1,DGUOK,ITPA,RAN,COX5B,NUDT15,GUK1,CMPK1,STOML2,DTYMK,NME6,SMPDL3A,DNAJC30,IMPDH2,CYC1	VPS9D1,TREM2,AK8,LDHC,LRRK2
GO_POSITIVE_REGULATION_OF_CELLULAR_AMIDE_METABOLIC_PROCESS	GO:0034250	135	Up	4.1242513304403814e-4	0.01925333726682603	1	SAMD4A,VIM,IFNGR1,NSMAF,YBX3,SPHK2,ELAVL1,TNFRSF1A,DHX29,RHOA,BCL3,PABPC1,NCK2,PICALM,JMJD4,PPP1R15A,CIRBP,MAPK1,POLDIP3,EIF3D,PCIF1,UQCC1,CDK5RAP1,FMR1,RBM3,DNAJC3,MAPK3,SMPD3,EIF3E,HNRNPL,GSK3A,ABCA2,CPEB3,LARP4B,RPS6KB1,C1QBP,IFNG,MRPS27,FXR1,PASK,NFE2L2,EPHA4,NSUN4,FASTKD2,SERP1,CLU,PTK2B,KHDRBS1,RPL5,FASTKD3,SOX4,UPF3B,MIF4GD,KRT17,EIF2AK4,FXR2,EIF2S3,HABP4,EIF5A,CTIF,ROCK2,NAT10,CDK4,SMPD2,…	JMJD4,CIRBP,CDK5RAP1,RBM3,C1QBP,MIF4GD,EIF2S3,EIF5A,CDK4,TARBP2,CDC123,TRUB2,POLR2G,UPF3A,RPS9,RPS6KB2,NPM1,COA3,RPS4X,YTHDF2,DDX3X,EIF6	HNRNPL,ROCK2,LARP4,CHRNA7,EIF3C,GSAP,RXRA,DDX39B
GO_PROTEIN_TARGETING_TO_MITOCHONDRION	GO:0006626	94	Up	4.210720230730421e-4	0.019476634355274726	2	AGK,BID,TOMM34,MIPEP,USP36,CSNK2A2,SREBF1,LMAN1,TIMM21,HSP90AA1,HUWE1,SIRT4,RNF31,SH3GLB1,TIMM13,HPS4,TOMM22,FBXO7,TSPO,SAMM50,TIMM9,GDAP1,BNIP3L,TIMM44,PDCD5,TIMM50,GSK3A,PMPCB,PITRM1,UBE2D3,GRPEL1,FBXW7,AIP,HTRA2,RHOU,MFN2,DNAJC15,MTERF4,ROMO1,TIMM17B,RAC2,TOMM40,TIMM10B,PRKAA1,TIMM17A,TIMM10,MGARP,UQCRC2,NPEPPS,SAE1,HAX1,HSPD1,IMMP1L,TIMM8B,BAG3,OXA1L,BAG4,PINK1,TOMM40L,UBE2J2,VPS11,FZD5,CHCHD…	TIMM13,TOMM22,TSPO,TIMM9,MTERF4,TIMM10,SAE1,HAX1,TIMM8B,CHCHD4,SLC25A6,PARL,TIMM22,DNAJC19,FIS1	PITRM1,LRRK2,SREBF2,HSPA1L
GO_PYRIMIDINE_NUCLEOSIDE_BIOSYNTHETIC_PROCESS	GO:0046134	14	Up	4.2239108567187074e-4	0.019476634355274726	1	TYMP,CAD,DHODH,UMPS,PUDP,UCK1,UCK2,DCK,CDA,TK2,TK1,DTYMK,UPP1,UCKL1	UMPS,PUDP,TK1,DTYMK
GO_PROTEIN_INSERTION_INTO_MITOCHONDRIAL_INNER_MEMBRANE	GO:0045039	9	Up	4.3469716443842056e-4	0.019921852975116883	2	AGK,TIMM13,TIMM9,ROMO1,TIMM10,OXA1L,COX18,TIMM22,NDUFA13	TIMM13,TIMM9,TIMM10,TIMM22
GO_NUCLEOBASE_CONTAINING_SMALL_MOLECULE_INTERCONVERSION	GO:0015949	28	Up	4.3758521026351536e-4	0.019932669335397463	1	AK2,CTPS2,RRM2B,AK6,GMPR2,NME3,NME4,GSR,AK1,DUT,DCTD,GMPR,AK7,GUK1,AK9,CMPK1,AK4,AK8,NUDT13,RRM1,DTYMK,CTPS1,RRM2,GLRX,TYMS,TXNRD1,NME1,NME2	AK2,GMPR2,DCTD,GUK1,CMPK1,DTYMK,RRM2,GLRX	AK8
GO_NUCLEOSIDE_METABOLIC_PROCESS	GO:0009116	91	Up	4.4440766948689064e-4	0.02001356718391225	1	ENPP4,DERA,TYMP,GNAI3,RHOA,DLG1,NT5C2,MAGI3,CAD,UPRT,PRTFDC1,MTAP,UPB1,GTPBP1,APOBEC3H,ERH,GMPR2,AHCY,PRPS2,CDADC1,DHODH,NME3,NME4,IMPDH1,RAB23,DNPH1,NME5,UMPS,DGUOK,TJP2,RHOQ,NT5C3A,AMD1,OARD1,GNMT,NT5C,PPAT,APOBEC3A,APOBEC3F,PUDP,UCK1,MPP1,RAN,PEMT,MACROD1,AMPD3,NT5E,ATIC,PRPSAP2,NME7,UCK2,GUK1,CASK,PRPS1,AK3,DLG2,LRGUK,ADK,DCK,CDA,AK4,GMPS,HPRT1,TK2,TK1,PTGDR,DTYMK,ADAL,MFN1,NME6,MACROD2,IMPDH…	PRTFDC1,ERH,GMPR2,DNPH1,UMPS,DGUOK,NT5C,PUDP,RAN,PEMT,MACROD1,PRPSAP2,GUK1,TK1,DTYMK,NME6,IMPDH2,APRT	MAGI3,APOBEC3A,DLG2,MACROD2,LRRK2
GO_CHROMOSOME_LOCALIZATION	GO:0050000	67	Up	4.462533843521939e-4	0.02001356718391225	2	MAD1L1,CENPQ,CUL3,SPDL1,NDE1,MLH1,SPAG5,KIF22,NDC80,PIBF1,CHMP2B,SEH1L,CHMP5,ZW10,CDC23,CHMP4B,FAM83D,RAB11A,KPNB1,NUP98,TTL,ACTR3,CENPF,KIF14,UBE2B,VPS4B,KIF18A,BECN1,DLGAP5,CHMP2A,CHMP1A,VPS4A,CCNB1,PSRC1,CDCA8,NUMA1,ACTR2,CENPE,KATNB1,KIF2C,NUF2,CENPC,BOD1,CDCA5,CHMP7,TERF1,ATM,HNRNPU,SPICE1,CHMP4C,SUN1,GEM,NDEL1,MEI1,CDT1,MIS12,TRAPPC12,CHMP6,RRS1,MEIOC,DYNC1H1,CHAMP1,NUP62,KIFC1,PINX1,CHMP4A…	RAB11A,UBE2B,BECN1,CCNB1,PSRC1,CDCA8,KATNB1,NUF2,CHMP6	PIBF1,ATM,MEIOC
GO_REGULATION_OF_SISTER_CHROMATID_SEGREGATION	GO:0033045	77	Up	4.4734955919335524e-4	0.02001356718391225	5	MAD1L1,CDC27,ZNF207,DDX11,TACC3,CUL3,SPDL1,TPR,ANAPC4,RIOK2,WAPL,TRIP13,NDC80,ATRX,ZW10,ANAPC5,CDC6,CDC23,KLHL22,NAA10,CTCF,ANAPC15,FBXO5,TTK,IK,SFPQ,MAD2L2,CDC20,CENPF,NEK6,SLF2,DUSP1,TEX14,XRCC3,PCID2,BECN1,DLGAP5,PSMG2,SLF1,CCNB1,APC,ESPL1,USP44,CDK5RAP2,NUMA1,HECW2,CENPE,RB1,ANAPC11,DYNC1LI1,CDCA5,HDAC8,ATM,ANAPC1,HNRNPU,BUB3,NSMCE2,BUB1B,MAD2L1,NIPBL,PTTG1,RAD21,PLK1,CDT1,CTNNB1,FEN1,AXIN2,B…	TRIP13,KLHL22,ANAPC15,MAD2L2,CDC20,BECN1,CCNB1,NSMCE2,MAD2L1,PTTG1,BUB1,CDC26,AURKB,LCMT1	DDX11,ATRX,SLF2,ATM,NIPBL,MAPK15
GO_QUINONE_METABOLIC_PROCESS	GO:1901661	26	Up	4.541875436859605e-4	0.020199251942862005	1	AKR7A2,AKR1B1,COQ9,COQ5,HMGCR,COQ10B,AKR1A1,COQ6,UBIAD1,COQ3,COQ10A,NDUFA9,CBR4,PDSS1,AKR1C2,CBR3,FDXR,PDSS2,COQ4,COQ7,CYP4F11,COQ2,AKR1C1,AKR1C3,PPTC7,CRYZL1	COQ3,PDSS1,FDXR,COQ2,CRYZL1
GO_ESTABLISHMENT_OF_PROTEIN_LOCALIZATION_TO_ORGANELLE	GO:0072594	513	Up	4.6153647719029576e-4	0.020405342132719193	2	BAD,M6PR,CROT,LAMP2,AP2B1,AGK,SEC62,RPS20,BID,RGPD5,AGPS,TOMM34,SEC63,KPNA6,MIPEP,LRRC7,PEX3,CDH1,ZFYVE16,HSPA5,TPR,TSPAN17,VPS13D,USP36,SEC61A1,ACAA1,RPL18,CASP8,TNPO3,AP3D1,IPO5,TRAM2,SEC61A2,TRAM1,HYAL2,NUP133,DRD4,NEDD4,CSNK2A2,RPL31,SREBF1,UBE2D1,TP63,PTGS2,TSG101,LMAN1,TIMM21,CACNG4,RAB7A,LAMP3,TP73,OPHN1,DNM2,PSEN1,HSP90AA1,TNPO1,RPS5,RAB10,EPS15,DNAJA1,IPO11,RBM22,ZFAND6,HUWE1,ACOX3,BAX,P…	M6PR,TSPAN17,RPL18,RPS5,RPLP0,CRAT,TIMM13,TOMM22,TSPO,RPL3,TIMM9,FERMT1,E2F1,ACD,RAB11A,PIH1D1,RPS19,RPL18A,RPL28,RPL19,RPL34,SPCS1,RPS15,PEX16,RPL21,MTERF4,CSE1L,VAMP7,BECN1,HACL1,VPS25,RAN,RPS15A,TIMM10,MDFIC,CCT7,AGT,RPL35,RPS6,LRRC1,NABP2,RPS2,SAE1,RPL13A,HAX1,SRP9,RPS27A,RPL32,RPS3A,RPL10,RPL7,RPL7A,RPS3,TIMM8B,PEX10,ZFAND2B,SNF8,CALM3,VPS28,RPL8,CHCHD4,RPL9,MON1A,RPS14,PEX2,RPL27A,RPL13,RPS…	AP2B1,SEC62,CDH1,VPS13D,DNM2,DNAJA1,MAVS,SNX16,BBC3,PITRM1,CD68,RPS4Y1,IPO8,ARNTL,HSD17B4,GCC2,VPS36,NMT1,PIK3R1,ATM,RANBP2,NIPBL,SMAD3,SIX2,ATR,SRPRA,KPNA4,LRRK2,VPS13A,SREBF2,HSPA1L,PPP1R10,TXNIP,POM121C
GO_GPI_ANCHOR_METABOLIC_PROCESS	GO:0006505	30	Up	4.875622376368367e-4	0.021429928526774646	1	DPM1,PIGQ,PIGV,PIGB,PIGS,PIGH,PIGU,PIGL,GPLD1,PIGZ,PIGT,PIGC,DPM2,PIGK,PIGM,PYURF,PGAP2,PIGF,MPPE1,PGAP3,PIGX,PIGA,PIGO,PIGG,DPM3,PIGP,PGAP1,PIGN,GPAA1,PIGW	DPM1,DPM2,PYURF,PGAP2,GPAA1
GO_NUCLEOTIDE_EXCISION_REPAIR_DNA_DAMAGE_RECOGNITION	GO:0000715	23	Up	5.025734524684453e-4	0.021879808904299643	1	RBX1,COPS7A,RAD23B,COPS5,DDB2,XPA,COPS4,CUL4A,COPS3,PARP1,RPS27A,COPS7B,CETN2,UBC,XPC,CUL4B,COPS2,DDB1,COPS6,GPS1,UBB,COPS8,UBA52	RBX1,COPS3,RPS27A,COPS6,COPS8,UBA52
GO_MITOCHONDRIAL_ACETYL_COA_BIOSYNTHETIC_PROCESS_FROM_PYRUVATE	GO:0061732	6	Up	5.072747721724594e-4	0.021879808904299643	1	MPC1,DLD,PDHX,PDHA1,MPC2,PDHB	DLD,MPC2
GO_DEPYRIMIDINATION	GO:0045008	8	Up	5.092315151178801e-4	0.021879808904299643	1	NTHL1,UNG,OGG1,SMUG1,MBD4,TDG,NEIL1,NEIL2	NTHL1,UNG,OGG1,SMUG1
GO_NUCLEOSIDE_DIPHOSPHATE_BIOSYNTHETIC_PROCESS	GO:0009133	7	Up	5.09442064695641e-4	0.021879808904299643	1	AK2,AK1,CMPK2,GUK1,AK3,AK4,DTYMK	AK2,GUK1,DTYMK
GO_PYRIMIDINE_NUCLEOTIDE_CATABOLIC_PROCESS	GO:0006244	13	Up	5.355933411529165e-4	0.022872270182416592	1	NTHL1,UNG,OGG1,SMUG1,NT5C,DUT,MBD4,TDG,NEIL1,NEIL2,DCTPP1,ENTPD4,NT5M	NTHL1,UNG,OGG1,SMUG1,NT5C
GO_LEUKOCYTE_ACTIVATION_INVOLVED_IN_INFLAMMATORY_RESPONSE	GO:0002269	40	Down	5.418835695025101e-4	0.023010152024750655	6	CX3CL1,TYROBP,IFNGR1,GRN,CST7,PTPRC,TREM2,JAK2,TLR8,NAMPT,CTSC,IFNG,CLU,NR1D1,LDLR,SYT11,IL6,IL33,TLR2,APP,SNCA,ATM,ITGB2,TLR3,ITGAM,FPR2,AZU1,C1QA,TLR6,SPHK1,JUN,MAPT,LRRK2,TLR7,TRPV1,C5AR1,AGER,AIF1,TNF,CCL3		PTPRC,TREM2,JAK2,LDLR,ATM,C1QA,LRRK2,TRPV1,C5AR1
GO_DICARBOXYLIC_ACID_METABOLIC_PROCESS	GO:0043648	81	Up	5.499431832840377e-4	0.02322119643574622	1	GCLC,MDH1,GCLM,ALDH18A1,OAT,ME1,MTHFD2,SDHA,SLC46A1,ME2,HAL,L2HGDH,DLD,FH,GGT1,PRODH,MTHFD1,ACOT8,QPRT,OGDH,PHYH,ASPA,AADAT,FOLR1,ALDH5A1,NIT2,GLS,SLC25A12,KYNU,KMO,SDHB,DLST,GOT1,MTHFD1L,MTRR,GOT2,GAD1,ASS1,ACLY,MRPS36,GLS2,GLUL,ALDH1L2,SUCLA2,MTHFS,FPGS,GRHPR,ATIC,MDH1B,IDH1,AMDHD1,ALDH1L1,MDH2,ADHFE1,GLUD1,SLC7A11,ME3,ACMSD,ALDH4A1,NAGS,HAAO,SUCLG1,MTHFD2L,SLC25A32,FOLR2,GPT2,SUCLG2,SLC19A1,AC…	DLD,SDHB,GOT1,MTRR,ASS1,FPGS,GRHPR,MDH2,SLC7A11,ME3,GPT2,IDH2,SHMT2	KMO,FOLR2
GO_PYRIMIDINE_RIBONUCLEOTIDE_METABOLIC_PROCESS	GO:0009218	21	Up	5.537460191722204e-4	0.023251145698873793	1	CTPS2,CAD,UPRT,DHODH,NME3,NME4,NME5,UMPS,UCK1,NME7,UCK2,AK3,CMPK1,CTPS1,NME6,NME9,UPP1,ENTPD4,UCKL1,NME1,NME2	UMPS,CMPK1,NME6
GO_NUCLEOBASE_METABOLIC_PROCESS	GO:0009112	31	Up	5.570380059829942e-4	0.0232594314053788	1	KDM1A,CPS1,TYMP,CTPS2,CAD,MAPK1,MTHFD1,GMPR2,DHODH,UMPS,ALDH6A1,MTHFD1L,PAICS,PPAT,GMPR,AOX1,PRPS1,XDH,CDA,GART,CMPK1,GMPS,HPRT1,RRM1,CTPS1,TYMS,SHMT1,DPYD,ADA,MTOR,APRT	GMPR2,UMPS,CMPK1,APRT
GO_RNA_MODIFICATION	GO:0009451	140	Up	5.617575707506731e-4	0.02332690553459701	1	RPUSD1,TSR3,TFB1M,NSUN2,METTL1,TRIT1,TARBP1,TRMT11,THUMPD1,FTSJ1,JMJD6,HSD17B10,DIMT1,SEPHS1,METTL2A,TRMT6,PUS7,ALKBH5,OSGEP,TRMT2A,APOBEC3H,TRMU,ALKBH1,PCIF1,CDK5RAP1,RNMT,MTFMT,TRMT1,FBL,DUS4L,CBLL1,TRDMT1,FTSJ3,GAR1,ELP4,PUS3,NOP2,THG1L,THADA,NSUN4,TRMT1L,MTERF4,TRMT13,ZC3H13,METTL8,MOCS3,AARS2,EMG1,TRMT5,METTL16,APOBEC3A,APOBEC3F,OSGEPL1,PUS7L,GTPBP3,NSUN5,DKC1,ELP3,THUMPD3,ANKRD16,ELP2,MTO1,…	RPUSD1,HSD17B10,OSGEP,TRMT2A,CDK5RAP1,FBL,GAR1,MTERF4,GTPBP3,TPRKB,NHP2,WTAP,TFB2M,ELP6,C9orf64,ALKBH3,TRUB2,URM1,PUSL1,TRMT112,QTRT1	JMJD6,THADA,METTL16,APOBEC3A,TRMT44,TRMT10B,BCDIN3D,NSUN6
GO_CHROMOSOME_SEPARATION	GO:0051304	82	Up	5.706717539026726e-4	0.023566862100727955	5	MAD1L1,CDC27,ZNF207,NCAPD2,TACC3,NCAPH2,CUL3,SPDL1,TPR,ANAPC4,RIOK2,CSNK2A2,TRIP13,MLH1,TOP2B,NDC80,ZW10,ANAPC5,CDC6,CDC23,KLHL22,CSNK2A1,PPP2R1A,RECQL5,ANAPC15,FBXO5,TTK,IK,MAD2L2,CDC20,CENPF,NEK6,DUSP1,TEX14,NCAPH,XRCC3,PCID2,DLGAP5,PSMG2,TOP2A,CCNB1,APC,ESPL1,USP44,CDK5RAP2,NUMA1,HECW2,CENPE,RB1,ANAPC11,DIS3L2,DYNC1LI1,ATM,NCAPD3,ANAPC1,BUB3,EME1,NSMCE2,BUB1B,M1AP,MEIOB,HFM1,SMARCAD1,MAD2L1,PT…	TRIP13,KLHL22,PPP2R1A,ANAPC15,MAD2L2,CDC20,NCAPH,CCNB1,NSMCE2,MAD2L1,PTTG1,BUB1,CDC26,AURKB,LCMT1	CSNK2A1,ATM,EME1,HFM1,MAPK15,SLX4
GO_REGULATION_OF_AXON_GUIDANCE	GO:1902667	37	Down	5.769918621870201e-4	0.02369765484261007	8	SEMA3F,MYCBP2,SEMA3G,SEMA3B,SEMA3A,SEMA3C,SEMA6A,SEMA4G,NRP1,MEGF8,CXCL12,WNT3,VEGFA,SEMA5A,WNT5A,ZSWIM6,PLXNA3,ZSWIM4,SEMA4F,TUBB2B,SEMA6D,SEMA7A,SEMA6C,SLIT2,YTHDF1,PTPRO,WNT3A,ZSWIM5,RYK,SEMA6B,SEMA4C,SEMA3E,SEMA4B,SEMA4D,SEMA4A,BMPR2,ZSWIM8		SEMA3F,MEGF8,WNT3,VEGFA,WNT5A,ZSWIM6,PTPRO,BMPR2,ZSWIM8
GO_NUCLEAR_CHROMOSOME_SEGREGATION	GO:0098813	220	Up	5.814548117533924e-4	0.023751165027926617	5	MAD1L1,CDC27,ZNF207,NCAPD2,AKAP8L,DDX11,TACC3,NCAPH2,CENPQ,CUL3,TUBG2,SPDL1,PHF23,TPR,ANAPC4,RIOK2,NDC1,WAPL,STAG3,SIRT2,CDC42,TRIP13,SMC1A,MLH1,SPAG5,TOP2B,KIF22,NDC80,PIBF1,PDS5B,CHMP2B,ATRX,SEH1L,CHMP5,ZW10,ANAPC5,KIF4A,CDC6,CDC23,KLHL22,HIRA,DMC1,CCNB1IP1,REC8,CHMP4B,FAM83D,STAG2,NAA10,CTCF,RAB11A,AKAP8,AURKC,CCNE1,PPP2R1A,SMC3,RAD51C,KPNB1,FBXW7,NCAPG,ANAPC15,FBXO5,TTK,IK,SMC4,ECT2,TTL,ACTR3…	NDC1,CDC42,TRIP13,SMC1A,KLHL22,CCNB1IP1,RAB11A,PPP2R1A,RAD51C,ANAPC15,MAD2L2,CDC20,UBE2B,NCAPH,ZWINT,MSTO1,BECN1,RAN,CCNB1,PSRC1,CDCA8,DSCC1,KIF23,KATNB1,NUF2,DSN1,NSMCE2,RACGAP1,MAD2L1,PTTG1,BUB1,CHMP6,CDC26,AURKB,LCMT1,PHB2	DDX11,PIBF1,PDS5B,ATRX,STAG2,PHF13,SLF2,MAU2,LATS1,POGZ,ATM,EME1,TTN,HFM1,NIPBL,MEIOC,MAPK15,SLX4
GO_TRNA_5_END_PROCESSING	GO:0099116	14	Up	5.973109204882451e-4	0.024167387131461413	1	HSD17B10,POP1,POP4,THG1L,RPP40,SSB,RPP30,RPP38,RPP14,POP5,POP7,TRMT10C,RPP25,RPP21	HSD17B10,POP4,RPP30,POP7
GO_PURINE_NUCLEOSIDE_MONOPHOSPHATE_BIOSYNTHETIC_PROCESS	GO:0009127	17	Up	5.98075306872249e-4	0.024167387131461413	1	PRPS2,IMPDH1,LHPP,AMPD2,PAICS,PPAT,AMPD3,ATIC,ADK,GART,GMPS,HPRT1,IMPDH2,PFAS,ADA,APRT,ADSL	IMPDH2,APRT,ADSL
GO_INNER_MITOCHONDRIAL_MEMBRANE_ORGANIZATION	GO:0007007	26	Up	6.01784644907647e-4	0.024187237385699868	3	AGK,DNAJC11,ADCK1,TIMM13,SAMM50,TIMM9,TAZ,CHCHD3,ROMO1,IMMT,TIMM10,AFG3L2,APOOL,OXA1L,PINK1,CHCHD6,OMA1,COX18,LETM1,TIMM22,TMEM11,APOO,NDUFA13,OPA1,UQCC3,CHCHD10	TIMM13,TIMM9,CHCHD3,TIMM10,CHCHD6,TIMM22
GO_PYRIMIDINE_NUCLEOSIDE_TRIPHOSPHATE_METABOLIC_PROCESS	GO:0009147	21	Up	6.185731926277015e-4	0.024578246870198557	1	TBPL1,CTPS2,CAD,NME3,NME4,NME5,DUT,UCK1,CMPK2,NME7,UCK2,AK3,DTYMK,CTPS1,NME6,TYMS,DCTPP1,NME9,UCKL1,NME1,NME2	DTYMK,NME6
GO_HISTONE_SERINE_PHOSPHORYLATION	GO:0035404	9	Up	6.252381686189719e-4	0.024578246870198557	1	AURKA,VRK1,RPS6KA5,AURKC,PRKAA1,CCNB1,RPS6KA4,PRKAA2,AURKB	AURKA,VRK1,CCNB1,RPS6KA4,AURKB	RPS6KA5
GO_NEGATIVE_REGULATION_OF_UBIQUITIN_PROTEIN_LIGASE_ACTIVITY	GO:1904667	9	Up	6.285588931828982e-4	0.024578246870198557	1	FBXO5,BAG2,MAD2L2,RPL5,RPL23,USP44,RPL11,MAD2L1,RPS7	MAD2L2,MAD2L1
GO_MRNA_METABOLIC_PROCESS	GO:0016071	764	Up	6.295438100558863e-4	0.024578246870198557	1	RBM5,KDM1A,UPF1,POLR2J,GCFC2,PAF1,LUC7L,PSMB1,CDK11A,RPS20,CSDE1,AKAP8L,PTBP1,PSMC4,ZC3H3,SLC11A1,MNAT1,SAMD4A,AQR,RNH1,STRAP,VIM,ZCCHC8,EDC4,PSMA4,GEMIN8,POLR2B,CELF2,PTCD2,THOC3,MRTO4,THRAP3,PUM2,ZC3H11A,YBX3,CCAR1,SNRNP40,SFSWAP,RPL18,U2AF2,SUGP2,DDX20,CDK13,YBX1,ELAVL1,DHX8,ROCK1,GPKOW,PSME4,PHRF1,SMG6,JMJD6,PABPC1,RPL31,DAZAP1,CPSF1,PRKACA,SREBF1,IGF2BP2,CLNS1A,NCBP3,SART3,EXOSC7,RBM7,MLH1,G…	PSMB1,PSMC4,GEMIN8,THOC3,RPL18,EXOSC7,EXOSC5,DDX1,RPS5,PSMC5,RPLP0,PSME1,PSMD8,CIRBP,POLR2E,POLR2F,RPL3,PSMA3,PSMB5,APEX1,PSME2,PSMA7,E2F1,PQBP1,HTATSF1,RBM3,POLR2C,POLR2I,RPS19,PPP2R1A,PRPF31,RPL18A,BUD31,LSM5,RPL28,RPL19,PSMD3,C1QBP,PSMD11,RPL34,DCPS,PRPF40B,GTF2H3,SRSF3,SF3B6,RPS15,WDR77,BCAS2,SET,EXOSC8,RPL21,SNRPC,SNRPD2,SNRPB,HNRNPR,PSMB2,LSM8,LSM7,LSM4,CCNB1,RPS15A,PSMB7,RPL35,RPS6,PPIL1,W…	RBM5,UPF1,SLC11A1,ZCCHC8,PUM2,ZC3H11A,CDK13,JMJD6,IGF2BP2,CNOT4,DDX17,RBM23,CRNKL1,HNRNPL,SF3A2,CACTIN,ZC3HAV1,SETX,LUC7L3,DDX6,PPARD,PRPF4B,USP4,SMG7,RBM25,RBBP6,METTL16,CCNT1,RPS4Y1,HELZ2,RBM39,PRPF38B,ROCK2,RNASEL,SCAF11,MBNL2,ZNF473,TNKS1BP1,ATM,UPF2,NBAS,CWF19L2,SMG1,DYRK1A,SON,CWC22,SOX17,SART1,ZBTB7A,MEIOC,RNPC3,PNRC2,C5AR1,DDX39B,HSPA1A,DDX47,RNASE4
GO_REGULATION_OF_CHROMOSOME_SEGREGATION	GO:0051983	95	Up	6.307156979707065e-4	0.024578246870198557	5	MAD1L1,CDC27,ZNF207,DDX11,TACC3,CUL3,SPDL1,TPR,ANAPC4,PUM2,RIOK2,WAPL,SIRT2,CSNK2A2,CDC42,RAD18,TRIP13,SPAG5,NDC80,ATRX,ZW10,ANAPC5,CDC6,CDC23,KLHL22,CSNK2A1,NAA10,CTCF,ANAPC15,FBXO5,TTK,IK,ECT2,TTL,SFPQ,MAD2L2,CDC20,NEK2,CENPF,NEK6,SLF2,DUSP1,TEX14,XRCC3,PCID2,BECN1,DLGAP5,PSMG2,KNSTRN,SLF1,CCNB1,PUM1,APC,ESPL1,USP44,CDK5RAP2,NUMA1,HECW2,CENPE,RB1,ANAPC11,KIF2C,DYNC1LI1,CDCA5,HDAC8,MKI67,ATM,ANA…	CDC42,TRIP13,KLHL22,ANAPC15,MAD2L2,CDC20,BECN1,CCNB1,NSMCE2,RACGAP1,MAD2L1,PTTG1,BUB1,CDC26,AURKB,LCMT1	DDX11,PUM2,ATRX,CSNK2A1,SLF2,ATM,NIPBL,MAPK15
GO_EPITHELIAL_TO_MESENCHYMAL_TRANSITION_INVOLVED_IN_ENDOCARDIAL_CUSHION_FORMATION	GO:0003198	16	Down	6.311338006849815e-4	0.024578246870198557	8	SNAI2,TGFB2,TGFBR1,ENG,ACVR1,MSX2,SNAI1,HEY2,SMAD4,NOTCH1,MSX1,TGFBR2,HEYL,TMEM100,RBPJ,NOG		SNAI1,NOTCH1,TGFBR2,HEYL,TMEM100,RBPJ
GO_CELL_CYCLE_G2_M_PHASE_TRANSITION	GO:0044839	246	Up	6.493033890969118e-4	0.02515548594047623	5	PRKAR2B,FBXL3,PAFAH1B1,PSMB1,AKAP8L,BRCA1,PSMC4,MNAT1,FHL1,PSMA4,OFD1,FOXN3,SDCCAG8,CUL1,MTA3,CDK14,PPP1R12A,TAF2,PSME4,PRKACA,HMMR,FBXW11,NDE1,CLASP1,GTSE1,PPP1R12B,DYNC1I2,PCM1,DNM2,HSP90AA1,CDC14B,SMARCD3,ORC1,PSMC5,UIMC1,AURKA,TPX2,DYNLL1,PSME1,HAUS4,CLSPN,CDC6,PSMD5,CDC7,PSMD8,RBX1,PSMC6,PSMA3,PSMC1,PSMB5,PSMA6,PSME2,NINL,PSMA7,CDC25B,MAPRE1,CEP76,CEP192,PSMD10,PSMD7,CCP110,RAB11A,CEP152,NBN…	PSMB1,PSMC4,PSMC5,AURKA,PSME1,PSMD8,RBX1,PSMA3,PSMB5,PSME2,PSMA7,RAB11A,PPP2R1A,FBXL15,PSMD3,RAD51C,PSMD11,FOXM1,CDK2,PSMB2,CCNB1,CDK4,FBXL8,PSMB7,DCTN3,PSMB6,PSMA5,CCNA2,HAUS1,CCNB2,CALM3,CDK1,PKIA,SSNA1,AURKB,NPM1,PSMD13,PSMB8,LCMT1,PSMB9,PSMB3	FHL1,PPP1R12A,FBXW11,DYNC1I2,PCM1,DNM2,UIMC1,CCNY,CEP70,OPTN,HSPA2,AKAP9,LATS1,ATM,BACH1,TAOK1,MECP2,PPM1D,CTC1,HAUS7,PPME1
GO_IRON_SULFUR_CLUSTER_ASSEMBLY	GO:0016226	19	Up	6.603910616774717e-4	0.02545384215163014	3	CIAPIN1,NUBP2,HSCB,NUBP1,GLRX3,HSPA9,ISCA1,ISCU,CIAO1,NUBPL,MMS19,FXN,ISCA2,NFU1,BOLA2B,IBA57,BOLA2,NDOR1,NFS1	CIAPIN1,NUBP2,HSCB,GLRX3,ISCU,ISCA2
GO_NUCLEOTIDE_EXCISION_REPAIR_PREINCISION_COMPLEX_ASSEMBLY	GO:0006294	29	Up	6.68641886107199e-4	0.025640369469294426	1	MNAT1,RBX1,ERCC2,RPA3,GTF2H1,GTF2H3,RPA2,RAD23B,CHD1L,RPA1,CDK7,CCNH,DDB2,ERCC5,XPA,CUL4A,PARP1,RPS27A,GTF2H2,CETN2,UBC,XPC,CUL4B,ERCC3,DDB1,UBB,GTF2H4,UBA52,GTF2H5	RBX1,RPA3,GTF2H3,RPA1,RPS27A,UBA52
GO_AMINE_METABOLIC_PROCESS	GO:0009308	115	Up	6.770916342112727e-4	0.025824183678163245	1	GDE1,PSMB1,PSMC4,CHDH,ABCC2,PSMA4,ATP2B4,PSME4,VPS35,MAOB,DRD4,SLC44A1,MOXD1,PSMC5,SMOX,SIRT4,PSME1,COMT,DHPS,PSMD5,PSMD8,HDAC10,PSMC6,PSMA3,PSMC1,PSMB5,PSMA6,PSME2,PSMA7,PSMD10,SMS,PSMD7,OAZ1,GCDH,PSMA2,PSMD3,PSMD11,AADAT,CHKA,PSMD9,PSMD14,ODC1,KYNU,PARK7,SRM,AGMAT,KMO,PDE1B,SARDH,AMD1,PSMF1,PSMB2,PNKD,PSMA1,TPH1,SAT1,IDO1,PSME3,AOC3,AOC2,DDC,DMGDH,PSMB7,NAAA,HDC,CYP1A1,SAT2,SLC6A3,PSMB6,AZIN2,P…	PSMB1,PSMC4,PSMC5,PSME1,PSMD8,PSMA3,PSMB5,PSME2,PSMA7,PSMD3,PSMD11,PARK7,PSMB2,PSMB7,PSMB6,PSMA5,OAZ3,SLC7A11,NQO1,PSMD13,PSMB8,PSMB9,PSMB3	ATP2B4,CHKA,KMO,AOC3,SLC7A7,NAPEPLD,ATP7A,MECP2
GO_RRNA_MODIFICATION	GO:0000154	29	Up	6.812698303519715e-4	0.025824183678163245	1	RPUSD1,TSR3,TFB1M,THUMPD1,DIMT1,FBL,FTSJ3,GAR1,NOP2,NSUN4,MTERF4,EMG1,METTL16,NSUN5,DKC1,NAT10,RRNAD1,NAF1,NHP2,TFB2M,RPUSD2,ZCCHC4,METTL15,TRMT61B,TRMT112,NSUN3,NOP10,FDXACB1,MRM1	RPUSD1,FBL,GAR1,MTERF4,NHP2,TFB2M,TRMT112	METTL16
GO_CELL_REDOX_HOMEOSTASIS	GO:0045454	65	Up	6.837430218140615e-4	0.025824183678163245	9	GCLC,KRIT1,SLC11A1,ERP44,GLRX2,CYBA,PDIA5,DNAJC10,ERO1B,TXNDC16,NOS1,DLD,TXNL1,TXN2,NCF4,APEX1,GSR,GLRX3,NNT,TXNDC15,TXNDC9,NFE2L2,DNAJC16,QSOX1,NCF2,PRDX1,PRDX6,TXNDC12,HVCN1,PRDX4,TMX4,PRDX5,RAC2,SCO2,TXN,TMX1,SH3BGRL3,PDIA6,PTGES2,TXNDC11,PDIA4,NCF1,NOS3,CYBB,QSOX2,PRDX3,TMX3,PDIA3,NXN,PRDX2,GLRX,DDIT3,NQO1,NME9,GLRX5,TXNRD2,P4HB,NHLRC2,TXNRD3,ERO1A,TXNRD1,TMX2,GPX1,TXNDC5,EGLN2	DLD,TXNL1,TXN2,APEX1,GLRX3,TXNDC9,TXNDC12,PRDX4,SCO2,TMX1,PTGES2,PRDX3,PRDX2,GLRX,NQO1,TMX2,GPX1	SLC11A1,NCF2,NCF1,CYBB
GO_REGULATION_OF_TRANSLATIONAL_INITIATION	GO:0006446	73	Up	7.288420044129848e-4	0.027389882525839966	1	TPR,EIF2AK2,EIF4B,DHX29,NCK2,EIF4G3,DDX1,MTIF2,EIF2AK1,PPP1R15A,ALKBH1,EIF5,FMR1,DNAJC3,EIF3E,HSPB1,EIF3B,EIF4H,RPS6KB1,EIF4G2,EIF2B1,NCBP2,EIF1B,EIF4G1,GLE1,EIF2B2,PAIP2,KHDRBS1,AGO2,PAIP2B,MIF4GD,ATF4,EIF2AK4,HABP4,EIF2S1,CTIF,NCBP1,RPL13A,POLR2D,EIF2B5,EIF3H,EIF4EBP2,YTHDF1,CDC123,UHMK1,BANK1,IMPACT,LARP1,EIF4A2,NCK1,EIF5B,PPP1R15B,METTL3,POLR2G,EIF2AK3,PAIP1,PPP1CA,EIF1,RBM4,RPS6KB2,EIF3K,NPM…	DDX1,EIF2B1,EIF2B2,MIF4GD,RPL13A,CDC123,POLR2G,PPP1CA,RPS6KB2,NPM1,EIF4EBP1,YTHDF2,DDX3X	RXRA
GO_PTERIDINE_CONTAINING_COMPOUND_METABOLIC_PROCESS	GO:0042558	29	Up	7.43134540354011e-4	0.02778805574776491	1	MTHFD2,SLC46A1,MTHFD1,FOLR1,SPR,MTR,MTHFD1L,MTRR,GCH1,PCBD2,ALDH1L2,MTHFS,FPGS,GGH,ATIC,ALDH1L1,PTS,QDPR,GART,MTHFD2L,SLC25A32,FOLR2,PCBD1,SLC19A1,TYMS,SHMT1,MTHFR,SHMT2,DHFR	MTRR,FPGS,GGH,PTS,QDPR,SHMT2	MTR,FOLR2
GO_FORMATION_OF_TRANSLATION_PREINITIATION_COMPLEX	GO:0001731	7	Up	7.542560687631028e-4	0.028064300063482577	1	EIF5,EIF2S2,EIF2S3,DENR,RPL13A,EIF2D,MCTS1	EIF2S3,RPL13A,MCTS1
GO_CELLULAR_PROTEIN_CONTAINING_COMPLEX_ASSEMBLY	GO:0034622	848	Up	7.642662986684106e-4	0.028296677343801844	3	RAD52,NDUFAF7,RBM5,FKBP4,NDUFAB1,ZMYND10,HCCS,DHX33,GCFC2,AP2B1,BAIAP2L1,COX10,VPS41,SCIN,LUC7L,MAPK8IP2,RANBP9,ZNF207,TTC19,PIK3C2A,ANLN,PSMC4,COX15,WAS,MNAT1,NDUFS1,STRAP,CENPQ,PIAS1,TMSB10,MYOM2,TUBG2,DNAH5,CAPG,AP2S1,GEMIN8,ARHGAP6,RSF1,CELF2,VAMP3,ELN,RAD51,CYBA,TTC17,MRTO4,EIF2AK2,NDC1,NCKAP1,SFSWAP,EIF4B,RNF4,DDX20,TAF11,NDUFB4,ARFGEF1,RHOA,SIRT2,TGFBR3,PFN2,SPTB,GBA2,NCK2,NDE1,MCM2,NLE1,P…	PSMC4,MYOM2,AP2S1,GEMIN8,NDC1,PFN2,BCS1L,DDX1,RPS5,EIF3I,CTTN,PSMC5,FKBP1A,RPLP0,ESR1,NDUFB7,CENPM,RPL3,RBX1,RBBP7,CORO1A,STUB1,OIP5,PIH1D1,ASF1B,RPS19,PRPF31,TAF6,RPA3,PFN1,PSMD11,NDUFS8,ARPC3,GTF2H3,ASF1A,RPS15,NDUFS7,COX7A2L,WDR77,SET,NDUFA8,TAF12,VAMP7,SNRPC,MRPS7,SNRPD2,SNRPB,MKKS,CDC42EP1,SCO2,LSM4,ADRM1,EIF2S3,EIF3G,RPA1,ERAL1,POMP,SCO1,PSRC1,DBNL,ANP32B,ARPC5L,TARBP2,NDUFB10,TXNL4A,GEMIN7…	RBM5,AP2B1,WAS,DNAH5,ARHGAP6,TTC17,KAT6A,ATRX,HDAC6,JAK2,NIN,HCK,TM9SF4,CRNKL1,MEFV,SF3A2,CLIP3,CCDC114,MET,COBL,SETX,LUC7L3,USP4,CAMSAP2,NCKAP1L,AKAP9,CLIP1,LATS1,DIAPH1,SCAF11,POGZ,ARHGAP18,ATM,AHCTF1,GBP5,TMSB4Y,TTN,WHAMM,TIAM1,KAT6B,FCHO2,DYRK1A,CATIP,PPP1R9A,COX7A1,RIC3,SMAD3,DNAAF3,MECP2,ATR,SART1,EIF3C,TSPYL2,KANK3,DDX39B,UNC13B,BRD2,HSPA1A
GO_NUCLEOSIDE_SALVAGE	GO:0043174	15	Up	7.722968812179072e-4	0.028453839996244075	1	TYMP,PRTFDC1,MTAP,PUDP,UCK1,UCK2,ADK,DCK,CDA,HPRT1,TK2,TK1,UPP1,UCKL1,APRT	PRTFDC1,PUDP,TK1,APRT
GO_RRNA_PSEUDOURIDINE_SYNTHESIS	GO:0031118	7	Up	7.768881586959276e-4	0.02848337268662728	1	RPUSD1,GAR1,DKC1,NAF1,NHP2,RPUSD2,NOP10	RPUSD1,GAR1,NHP2
GO_DNA_REPAIR	GO:0006281	479	Up	8.094772213519771e-4	0.02953413007612359	1	RAD52,KDM1A,RECQL,UPF1,POLR2J,LIG3,REV3L,SPRTN,PPP5C,BRCA1,ERCC1,DDX11,SLC30A9,WAS,MNAT1,AQR,ASTE1,RFC1,BOD1L1,PNKP,PARP3,TDP1,POLR2B,USP28,RRM2B,ERCC8,RFC2,RAD51,POLQ,FAM168A,POLD1,TMEM161A,PMS1,NTHL1,ATXN3,TP53BP1,PSME4,NUCKS1,FGF10,POLB,RAD18,TRIP13,ZFYVE26,SMC1A,XRCC1,MCM2,MCM6,MLH1,UNG,XAB2,UBE2T,SIRT6,POLD3,UBE2A,TIGAR,TP73,XRCC5,KIF22,DDX1,RIF1,EXD2,CDC14B,WDR70,PALB2,PDS5B,PPIE,ZMPSTE24,A…	PNKP,RFC2,NTHL1,TRIP13,SMC1A,UNG,UBE2T,SIRT6,DDX1,MSH2,POLR2E,POLR2F,RBX1,APEX1,POLR2C,MPG,STUB1,RNASEH2A,POLR2I,NUDT1,RPA3,NSMCE4A,RAD51C,FOXM1,GTF2H3,RFC5,ASF1A,FANCE,OGG1,SUMO1,PARK7,MAD2L2,GADD45A,UBE2B,CDK2,SMUG1,AP5S1,RPA1,NABP2,FANCI,COPS3,RPS27A,SSRP1,RPS3,PPP4C,INO80C,NSMCE2,FAAP20,RCHY1,POLR2H,RFC4,EXO5,PTTG1,ALKBH3,MCM7,OTUB1,POLR2G,COPS6,APEX2,INO80E,CDK1,RHNO1,ENDOV,MAGEF1,RAD23A,NPM…	UPF1,REV3L,DDX11,WAS,BOD1L1,RIF1,PDS5B,ATRX,UIMC1,EP300,PARP4,SETX,INO80B,SLF2,TRIM25,POLK,REV1,EPC2,PARP9,INTS3,TNKS1BP1,ATM,EME1,BACH1,SMG1,RNF111,ANKLE1,TAOK1,DTX3L,UVSSA,ATRIP,NIPBL,RNF169,KDM2A,ATR,ZBTB7A,MEIOC,SETD2,SLX4,ERCC6,UBE2V1
GO_DOLICHOL_METABOLIC_PROCESS	GO:0019348	5	Up	8.216736136832188e-4	0.02983429410842064	1	DPM1,SRD5A3,DPM2,NUS1,DPAGT1	DPM1,SRD5A3,DPM2
GO_L_SERINE_BIOSYNTHETIC_PROCESS	GO:0006564	7	Up	8.291964649629954e-4	0.029962695339720548	1	PHGDH,SERINC3,PSAT1,PSPH,SERINC5,SRR,SHMT2	PHGDH,PSAT1,SHMT2
GO_CELL_CYCLE_DNA_REPLICATION	GO:0044786	60	Up	8.645081623407196e-4	0.0310892026227409	1	UPF1,DBF4,WIZ,POLA2,RFC1,RFC2,RAD51,POLD1,MCM2,TIPIN,MCM6,POLD3,FGFR1,ZMPSTE24,ATRX,CDC45,CDC7,MCM5,POLE2,GINS1,POLA1,MCM4,LIG1,RPA3,POLD2,ZPR1,RFC5,FBXO5,MCM3,GMNN,BCL6,POLE4,RPA2,INO80,E2F8,RPA1,TERF2,PCNA,RFC3,ORC3,DNA2,BRCA2,PRIM2,TERF1,POLE3,DONSON,DBF4B,SENP2,RFC4,E2F7,MCM7,CDT1,FEN1,POLD4,ATAD5,POLE,CHEK2,PRIM1,ZNF830,RTEL1	RFC2,TIPIN,RPA3,RFC5,POLE4,RPA1,RFC4,MCM7,PRIM1	UPF1,FGFR1,ATRX,BCL6
GO_POSTREPLICATION_REPAIR	GO:0006301	49	Up	8.894466139007555e-4	0.03183371785751466	1	REV3L,SPRTN,BRCA1,RFC1,RFC2,POLD1,RAD18,POLD3,UBE2A,MSH2,POLE2,POLI,USP10,RPA3,POLD2,RFC5,MAD2L2,RPA2,UBE2B,TRIM25,POLK,ZBTB1,POLN,RPA1,PCNA,RFC3,REV1,WDR33,DTL,RPS27A,UBC,USP43,UBE2L6,FAAP20,RCHY1,RFC4,PRIMPOL,VCP,UBE2V2,NSMCE1,UBB,POLH,POLD4,UBE2N,PARP10,NPLOC4,ISG15,UBA52,UBE2V1	RFC2,MSH2,RPA3,RFC5,MAD2L2,UBE2B,RPA1,RPS27A,FAAP20,RCHY1,RFC4,UBA52	REV3L,TRIM25,POLK,REV1,UBE2V1
GO_MONOSACCHARIDE_CATABOLIC_PROCESS	GO:0046365	56	Up	9.033218623081979e-4	0.03217709534174605	1	BAD,FUT8,PFKP,PKM,ENO1,TIGAR,PGM1,XYLB,PGK1,DHDH,GPI,GALK1,ENO3,ALDOC,GAPDH,TPI1,ENO2,SLC25A12,GALE,AKR1A1,PFKFB2,KHK,SORD,TP53,FOXK2,PFKL,GALM,TKFC,ALDOA,PFKM,FUT6,HK1,GALK2,ADPGK,HK2,HK3,LRP5,FOXK1,ALDH1A1,PGM2L1,CRYL1,NUDT5,GLYCTK,PGM2,DCXR,GLB1,RBKS,PGAM1,BPGM,FUT10,FUT1,FUT2,FUT4,RPE,GALT,RPEL1	GALE,SORD,GALM,TKFC,NUDT5,GLYCTK,PGAM1,FUT1,FUT2	ENO3,FOXK2,FUT6,HK3,LRP5
GO_PROTEASOMAL_PROTEIN_CATABOLIC_PROCESS	GO:0010498	442	Up	9.217109813464846e-4	0.03255092345850943	1	GCLC,ANKIB1,CDC27,RHBDD2,FBXL3,OSBPL7,RHBDF1,PSMB1,PKD1,POMT2,HFE,RNF216,PSMC4,NUB1,RNF14,UFL1,WWTR1,UBR2,PIAS1,RNF19A,GABARAPL2,CUL3,CLEC16A,PSMA4,HSPA5,ERCC8,NEDD4L,JKAMP,MAPK9,HERPUD1,ANAPC4,CUL1,USP13,RNF4,ATXN3,PSME4,SIRT2,ERLEC1,NEDD4,RNF126,SEL1L,TRIB2,PRKACA,UBE2D1,CHFR,FBXW11,DERL2,TBX21,KLHL20,DNAJC10,UBE2A,ARAF,LAMP3,UBE2K,PPP2R5C,ITCH,SENP1,OPHN1,KEAP1,PSEN1,PCNP,NFE2L1,GSK3B,HACE1,PS…	RHBDD2,PSMB1,PSMC4,HERPUD1,RNF126,PPP2R5C,PSMC5,AURKA,PSME1,PSMD8,KLHL22,RBX1,PSMA3,PSMB5,PSME2,PSMA7,TRIB3,STUB1,UBXN8,FBXL15,PSMD3,PSMD11,ANAPC15,SPSB2,RNF7,SUMO1,PARK7,CDC20,UBE2B,CDK2,RBCK1,PSMB2,DDA1,SCO1,HSPBP1,CCNB1,UBAC2,FBXL8,NUDT15,TOR1A,PSMB7,BBS7,PSMB6,PSMA5,RPS27A,ZFAND2B,RCHY1,MAD2L1,ANAPC10,PTTG1,CAMLG,TMUB1,PBK,CDK1,COMMD1,KCTD13,UBE2C,CDC26,AURKB,RAD23A,RNF41,FBXL6,PSMD13,FAM122A…	PKD1,UBR2,FBXW11,TREM2,FBXO31,FBXW4,EDEM3,TRIM25,CBFA2T3,ARNTL,RCN3,TMF1,FBXL17,RNF217,NEMF,UBXN2A,SOCS4,UBE2H,LRRK2,DDI2,LTN1,HSPA1A,TRIM13
GO_AORTA_MORPHOGENESIS	GO:0035909	27	Down	9.224782725735109e-4	0.03255092345850943	8	MYLK,TGFB2,JAG1,NPRL3,EYA1,ENG,BMPR1A,SRF,PDGFRB,HES1,PROX1,TBX2,LRP1,SOX4,EFNB2,SIX1,DLL4,HEY2,SEC24B,ACVRL1,NOTCH1,ADAMTS9,HEY1,RBPJ,COL3A1,CHD7,TBX1		HES1,LRP1,ACVRL1,NOTCH1,ADAMTS9,RBPJ,CHD7
GO_U4_SNRNA_3_END_PROCESSING	GO:0034475	8	Up	9.628116088844893e-4	0.03381538342231693	1	EXOSC7,EXOSC5,EXOSC3,EXOSC8,EXOSC9,EXOSC2,EXOSC4,EXOSC6	EXOSC7,EXOSC5,EXOSC8
GO_ALDITOL_CATABOLIC_PROCESS	GO:0019405	6	Up	9.734803767331559e-4	0.03400757523778738	1	TPI1,GPD2,SORD,TKFC,GK5,GK	GPD2,SORD,TKFC
GO_ATTACHMENT_OF_SPINDLE_MICROTUBULES_TO_KINETOCHORE	GO:0008608	29	Up	9.776483842402e-4	0.03400757523778738	5	MAD1L1,ZNF207,SIRT2,CDC42,SPAG5,NDC80,SEH1L,AURKC,ECT2,NEK2,TEX14,BECN1,KNSTRN,CCNB1,APC,CENPE,RB1,KIF2C,NUF2,CENPC,BOD1,HNRNPU,BUB3,RACGAP1,CDT1,MIS12,AURKB,RCC2,CHAMP1	CDC42,BECN1,CCNB1,NUF2,RACGAP1,AURKB
GO_SPLICEOSOMAL_SNRNP_ASSEMBLY	GO:0000387	38	Up	9.81857880069167e-4	0.03400757523778738	1	STRAP,GEMIN8,DDX20,CLNS1A,SART3,GEMIN5,GEMIN2,SNRPD3,PRMT5,PRPF6,PRPF31,PRPF19,USP4,WDR77,PRPF3,COIL,SNRPC,SNRPD2,SNRPB,LSM4,AAR2,PRMT7,TGS1,SNRPF,GEMIN7,SNRPG,GEMIN6,SRSF12,SNRPD1,CD2BP2,SNUPN,SMN1,PRPF8,SART1,GEMIN4,SNRPE,SRSF10,SMN2	GEMIN8,PRPF31,WDR77,SNRPC,SNRPD2,SNRPB,LSM4,GEMIN7	USP4,SART1
GO_RNA_PROCESSING	GO:0006396	825	Up	0.0010037208703158704	0.034478038228460045	1	LAS1L,RBM5,KDM1A,RBM6,POLR2J,GCFC2,PAF1,ELAC2,RPUSD1,LUC7L,TSR3,CDK11A,AKAP8L,UTP18,PTBP1,CLK1,ZC3H3,MNAT1,AQR,STRAP,TFB1M,ZCCHC8,NSUN2,METTL1,TRIT1,GEMIN8,POLR2B,CELF2,PTCD2,THOC3,MRTO4,THRAP3,NOP58,USP36,PUM2,ZC3H11A,RIOK2,TARBP1,CCAR1,SNRNP40,SFSWAP,U2AF2,SUGP2,DDX20,WDR3,WDR18,ADAT1,CDK13,YBX1,ELAVL1,TRMT11,THUMPD1,RRP15,DHX8,GPKOW,FTSJ1,PHRF1,JMJD6,PABPC1,DAZAP1,CPSF1,PRKACA,HSD17B10,TRNT1,C…	RPUSD1,GEMIN8,THOC3,HSD17B10,EXOSC7,EXOSC5,DDX1,ESR1,OSGEP,CIRBP,POLR2E,TRMT2A,POLR2F,RTCB,CDK5RAP1,RBFA,SUV39H1,PQBP1,HTATSF1,RBM3,POLR2C,USB1,ERI1,PIH1D1,POP4,FBL,POLR2I,RPS19,PPP2R1A,PRPF31,BUD31,LSM5,NPM3,C1QBP,GAR1,DCPS,PRPF40B,GTF2H3,SRSF3,SF3B6,RPS15,WDR77,BCAS2,EBNA1BP2,ERI3,EXOSC8,MTERF4,DDX54,RRP36,SNRPC,SNRPD2,SNRPB,HNRNPR,LSM8,GTPBP3,LSM7,LSM4,CCNB1,IMP4,RPL35,RPS6,PPIL1,RTCA,TARBP2,R…	RBM5,ZCCHC8,PUM2,ZC3H11A,CDK13,JMJD6,ZNF638,DDX17,ZC3H7B,RBM23,CRNKL1,INTS6,HNRNPL,SF3A2,PRX,CACTIN,SETX,LUC7L3,PRPF4B,CLK4,USP4,THADA,FCF1,RBM25,RBBP6,AHNAK,METTL16,CCNT1,KRI1,RBM39,ZFC3H1,PRPF38B,RNASEL,C2orf49,SCAF11,MBNL2,ZNF473,INTS3,PIK3R1,CWF19L2,TRMT44,DYRK1A,SON,CWC22,TRMT10B,SMAD3,CHD7,SART1,CLK2,ZBTB7A,CLK3,RNPC3,BCDIN3D,DDX39B,HSPA1A,DDX47,NSUN6,RMRP,TYW1B
GO_POLYPRENOL_METABOLIC_PROCESS	GO:0016093	7	Up	0.0010046155364599187	0.034478038228460045	1	DPM1,DHDDS,SRD5A3,DPM2,NUS1,DPAGT1,AKR1C3	DPM1,SRD5A3,DPM2
GO_ASPARTATE_FAMILY_AMINO_ACID_METABOLIC_PROCESS	GO:0009066	43	Up	0.001019309376691468	0.03476116672353524	1	AASS,MRI1,ASNS,PLOD1,DLD,PHGDH,MTAP,GCAT,MTHFD1,SMS,CRYM,GCDH,OGDH,PLOD3,ASPA,AADAT,NIT2,MTR,DLST,GOT1,MTRR,GNMT,GOT2,ASS1,SDS,ASNSD1,SDSL,THNSL2,ENOPH1,APIP,AASDHPPT,MAT1A,PLOD2,ASRGL1,MTHFD2L,ALDH7A1,PHYKPL,MSRA,MTHFR,ADI1,SLC25A21,HYKK,DDO	ASNS,DLD,PHGDH,GCAT,GOT1,MTRR,ASS1,ENOPH1,MSRA	MTR
GO_DEOXYRIBONUCLEOSIDE_TRIPHOSPHATE_METABOLIC_PROCESS	GO:0009200	17	Up	0.0010221152003594052	0.03476116672353524	1	TBPL1,RRM2B,SAMHD1,NUDT1,DGUOK,ITPA,DUT,CMPK2,NUDT15,GUK1,AK9,ADK,DTYMK,TYMS,DCTPP1,ADA,NUDT16	NUDT1,DGUOK,ITPA,NUDT15,GUK1,DTYMK
GO_HEME_BIOSYNTHETIC_PROCESS	GO:0006783	20	Up	0.0010306945000167962	0.03489504442399207	1	COX10,SLC25A39,COX15,ALAS1,FECH,CPOX,NFE2L1,SRRD,TSPO,SLC11A2,TMEM14C,UROD,IREB2,PPOX,SLC25A38,ALAD,FXN,IBA57,UROS,HMBS	SLC25A39,SRRD,TSPO,UROD,UROS,HMBS	SLC11A2
GO_POSTTRANSCRIPTIONAL_REGULATION_OF_GENE_EXPRESSION	GO:0010608	519	Up	0.0010551264855546845	0.03541201687143931	1	UPF1,POLR2J,YBX2,PSMB1,PSMC4,MATR3,SLC11A1,SAMD4A,VIM,TNFRSF1B,NUP160,PSMA4,POLR2B,TPR,THRAP3,EIF2AK2,PUM2,RC3H2,NDC1,YBX3,EIF4B,YBX1,ELAVL1,DHX29,RHOA,ROCK1,PSME4,NUP133,BCL3,PABPC1,TCOF1,NCK2,IGF2BP2,EIF4G3,NUP37,EXOSC7,EXOSC5,TNRC6C,MKNK1,DDX1,JMJD4,GEMIN5,XPO1,TNPO1,DIS3,YTHDC1,ZMPSTE24,SEH1L,MTIF2,EIF2AK1,PPP1R15A,SRRT,PSMC5,OGFOD1,CNOT3,KHSRP,MAPKAPK5,GCN1,FUS,PCBP4,PABPC4,TNRC6A,PUS7,ALKBH…	PSMB1,PSMC4,NDC1,EXOSC7,EXOSC5,DDX1,JMJD4,PSMC5,ESR1,PSME1,PSMD8,CIRBP,POLR2E,POLR2F,PSMA3,PSMB5,APEX1,PSME2,PSMA7,CDK5RAP1,E2F1,RBM3,POLR2C,POLR2I,PSMD3,C1QBP,PSMD11,EIF2B1,SET,EIF2B2,EXOSC8,TSFM,MIF4GD,HNRNPR,PSMB2,TRAP1,EIF2S3,RAN,EIF5A,DPH2,CDK4,TACO1,PSMB7,TARBP2,PSMB6,RPL13A,PSMA5,SRP9,RPS27A,RPL10,RPS3,CDC123,MALSU1,MAGOH,POLR2H,RPS14,TRUB2,POLR2G,UPF3A,RPS9,EXOSC1,MRPL13,PPP1CA,RPS6KB2,PR…	UPF1,SLC11A1,PUM2,IGF2BP2,MKNK2,ZC3H7B,HNRNPL,RGS2,METTL16,IPO8,ROCK2,PARP9,RANBP2,ACE,LARP4,NEMF,TSC1,SMAD3,MEIOC,EIF3C,EIF4ENIF1,PURA,RXRA,BCDIN3D,TDRD7,HELZ,DDX39B,LTN1,HSPA1A,NEAT1,RMRP,POM121C
GO_NUCLEOTIDE_EXCISION_REPAIR_DNA_GAP_FILLING	GO:0006297	23	Up	0.001055387410750719	0.03541201687143931	1	LIG3,RFC1,RFC2,POLD1,XRCC1,POLD3,LIG1,RPA3,POLD2,RFC5,RPA2,POLK,RPA1,PCNA,RFC3,RPS27A,UBC,RFC4,UBB,LIG4,POLD4,POLE,UBA52	RFC2,RPA3,RFC5,RPA1,RPS27A,RFC4,UBA52	POLK
GO_CORONARY_VASCULATURE_MORPHOGENESIS	GO:0060977	13	Down	0.0010714048101119562	0.03578968245689539	8	TGFBR3,LRP2,NRP1,TGFBR1,VEGFA,PDGFRB,HEY2,SEC24B,NOTCH1,SPRED1,SETD2,TBX1,ARID2		LRP2,VEGFA,NOTCH1,SPRED1,SETD2,ARID2
GO_POSITIVE_REGULATION_OF_TRANSCRIPTION_INITIATION_FROM_RNA_POLYMERASE_II_PROMOTER	GO:0060261	16	Up	0.0010821763077794454	0.03598954481978014	1	PSMC4,PSMC5,ESR1,PSMC6,CAND1,SRF,SUB1,CREB1,GTF2B,TP53,TAF1,PAXIP1,PSMC2,PSMC3,DHX36,HNF1B	PSMC4,PSMC5,ESR1,SUB1,HNF1B
GO_ALPHA_AMINO_ACID_METABOLIC_PROCESS	GO:1901605	156	Up	0.001121811021452119	0.03700198972176709	1	GCLC,AASS,IYD,CPS1,GCLM,MRI1,CTPS2,ATP2B4,ALDH18A1,BCAT1,OAT,ASNS,ACAT1,MCCC1,ARG2,PLOD1,HAL,CAD,SEPHS1,ERO1B,NOX4,SIRT4,NOS1,DLD,PHGDH,COMT,MTAP,GGT1,PRODH,GCAT,GSTZ1,MTHFD1,AHCY,SMS,CRYM,FAH,IL4I1,BCAT2,GCDH,OGDH,HIBADH,PLOD3,ASPA,BLMH,AADAT,SEPSECS,ACCS,ALDH5A1,HGD,NIT2,GLS,ODC1,SLC25A12,KYNU,PARK7,CTH,AGMAT,MTR,KMO,HMGCL,ALDH8A1,DLST,ALDH6A1,GOT1,PRDX4,SARDH,MTRR,GNMT,GOT2,ASL,PPAT,MPST,TST,G…	ASNS,ARG2,DLD,PHGDH,GCAT,PARK7,CTH,GOT1,PRDX4,MTRR,MPST,TST,ASS1,PEMT,PSAT1,FPGS,GCSH,ENOPH1,SLC7A11,QDPR,GPT2,MSRA,SHMT2,PYCR1	IYD,ATP2B4,MTR,KMO,CSAD,SLC7A7,ATP7A,MECP2
GO_PEPTIDYL_TYROSINE_AUTOPHOSPHORYLATION	GO:0038083	33	Down	0.0011224658936352975	0.03700198972176709	1	FGR,FYN,ROS1,TNK2,TXK,ABL1,PTK6,HCK,MAPK3,CAV1,FRK,VEGFA,ITK,PTK2B,KDR,TEC,IGF1R,IQGAP1,EGFR,FER,SLA,DYRK1A,ACE,GREM1,PTK2,INSR,TNK1,YES1,FES,LCK,SRC,DDR1,LYN		ROS1,HCK,VEGFA,TEC,DYRK1A,ACE
GO_DNA_REPLICATION_INITIATION	GO:0006270	35	Up	0.0011453931092627358	0.037592902223662544	1	POLA2,WDR18,MCM10,MCM2,MCM6,ORC1,ORC6,CDC45,CDC6,CDC34,MCM5,POLE2,POLA1,NBN,MCM4,CCNE1,MCM3,POLE4,ORC2,ORC4,CDK2,WRNIP1,ORC3,PRIM2,POLE3,LRWD1,ORC5,MCM7,CDT1,CCNE2,POLE,MCMDC2,PURA,PRIM1,RPA4	POLE4,CDK2,MCM7,PRIM1	PURA
GO_PROTEIN_N_LINKED_GLYCOSYLATION	GO:0006487	72	Up	0.0011809305247928996	0.038590755758014926	1	DPM1,ST3GAL1,PGM3,B4GALT7,ALG1,FUT8,MGAT4A,ST6GAL1,LMAN1,B4GALT1,ALG9,ALG6,DERL3,PMM1,ALG13,MAGT1,UGGT2,TUSC3,GORASP1,MOGS,MAN1C1,DHDDS,RPN2,ALG2,ALG5,SRD5A3,GAL3ST1,MGAT3,MPDU1,DAD1,MGAT1,GFPT2,TMEM258,TMEM165,STT3A,UGGT1,DPM2,ALG10,PMM2,ASGR1,MGAT5,NUS1,ALG8,MGAT4B,ASGR2,SYVN1,KRTCAP2,STT3B,RPN1,VCP,B4GALNT2,DOLPP1,MVD,MGAT2,B3GALNT1,DPAGT1,ALG14,DOLK,ALG10B,DPM3,MCFD2,ALG12,NUDT14,UBE2G2,ENTPD…	DPM1,ALG1,ALG13,TUSC3,ALG5,SRD5A3,DAD1,DPM2,ALG14,DOLK,MCFD2,NUDT14,OSTC	GORASP1,ASGR2,B4GALNT2
GO_RRNA_3_END_PROCESSING	GO:0031125	9	Up	0.0011961834504160636	0.03870005373649399	1	EXOSC7,ERI1,EXOSC3,ERI3,EXOSC8,EXOSC9,EXOSC2,EXOSC10,RPS21	EXOSC7,ERI1,ERI3,EXOSC8
GO_REGULATION_OF_CELL_CYCLE_PHASE_TRANSITION	GO:1901987	406	Up	0.00119890015529013	0.03870005373649399	5	MAD1L1,CDC27,PRKAR2B,KMT2E,DBF4,PAF1,PAFAH1B1,PSMB1,PKD1,ZNF207,ANLN,BRCA1,PSMC4,BID,FHL1,CUL3,SPDL1,PSMA4,OFD1,TPR,FOXN3,ANAPC4,SDCCAG8,CUL1,MTA3,ATP2B4,RIOK2,PSME4,SIRT2,FGF10,TRIP13,PRKACA,UBE2D1,HMMR,NDE1,CLASP1,GTSE1,DYNC1I2,JADE1,PCM1,CDC14A,CNOT4,HSP90AA1,RBL1,NDC80,CDC14B,SMARCD3,ORC1,ZW10,BAX,PSMC5,UIMC1,AURKA,CNOT3,TPX2,DYNLL1,ANAPC5,PCBP4,TFAP4,PSME1,HAUS4,CLSPN,CDC45,CDC6,CDC23,PSMD5,…	PSMB1,PSMC4,TRIP13,PSMC5,AURKA,PSME1,PSMD8,KLHL22,RBX1,PSMA3,PSMB5,APEX1,PSME2,PSMA7,E2F1,RAB11A,PPP2R1A,EZH2,PSMD3,RAD51C,PSMD11,ANAPC15,MAD2L2,GADD45A,CDC20,CDK2,PSMB2,PRMT1,CCNB1,CDK4,PSMB7,DCTN3,TMEM14B,PSMB6,PSMA5,HAUS1,NSMCE2,NPM2,MAD2L1,ANAPC10,BUB1,CDK1,TRIAP1,PKIA,PLRG1,UBE2C,CTDSP2,SSNA1,CDC26,AURKB,NPM1,PSMD13,CNOT7,PSMB8,LCMT1,PHB2,DDX3X,PSMB9,PSMB3	PKD1,FHL1,ATP2B4,DYNC1I2,PCM1,CNOT4,UIMC1,EP300,FBXO31,CEP70,HSPA2,AKAP9,CDKN1C,ANKRD17,GPNMB,NACC2,TNKS1BP1,ATM,TAOK1,STXBP4,MECP2,SLFN11,OVOL1,CTC1,MAPK15,HAUS7
GO_CELL_CYCLE_PHASE_TRANSITION	GO:0044770	548	Up	0.0011997339575498822	0.03870005373649399	5	MAD1L1,CDC27,UPF1,PRKAR2B,KMT2E,FBXL3,DBF4,PAF1,PAFAH1B1,PSMB1,PKD1,ZNF207,AKAP8L,ANLN,BRCA1,PSMC4,TACC3,POLA2,BID,MNAT1,SPAST,FHL1,PIAS1,CUL3,SPDL1,PSMA4,OFD1,TPR,FOXN3,ANAPC4,SDCCAG8,CUL1,MTA3,CDK14,PPP1R12A,ATP2B4,RIOK2,CTDP1,BCAT1,TAF2,MCM10,PSME4,SIRT2,FGF10,TRIP13,PRKACA,UBE2D1,HMMR,FBXW11,NDE1,MCM2,CLASP1,TIPIN,GTSE1,MCM6,PPP1R12B,DYNC1I2,JADE1,PCM1,CDC14A,DNM2,CNOT4,HSP90AA1,RBL1,NDC80,PT…	PSMB1,PSMC4,TRIP13,TIPIN,PSMC5,AURKA,PSME1,PSMD8,KLHL22,RBX1,CDKN3,PSMA3,PSMB5,APEX1,PSME2,PSMA7,E2F1,RAB11A,PPP2R1A,RPA3,EZH2,FBXL15,PSMD3,RAD51C,PSMD11,ANAPC15,FOXM1,POLE4,MAD2L2,GADD45A,CDC20,PPP6C,CDK2,PSMB2,PRMT1,RPA1,CCNB1,CDK4,FBXL8,PSMB7,DCTN3,RPS6,TMEM14B,PSMB6,PSMA5,CCNA2,HAUS1,NSMCE2,CCNB2,NPM2,CALM3,MAD2L1,ANAPC10,MCM7,BUB1,CDK1,TRIAP1,PKIA,PLRG1,RRM2,CKS1B,UBE2C,CTDSP2,SSNA1,CDC26,AU…	UPF1,PKD1,FHL1,PPP1R12A,ATP2B4,FBXW11,DYNC1I2,PCM1,DNM2,CNOT4,PTPRC,UIMC1,EP300,FBXO31,CCNY,CEP70,INHBA,OPTN,HSPA2,AKAP9,CDKN1C,LATS1,ANKRD17,GPNMB,CCNG2,NACC2,TNKS1BP1,ATM,LATS2,BACH1,TAOK1,STXBP4,MECP2,PPM1D,SLFN11,OVOL1,CTC1,MAPK15,HAUS7,PPME1
GO_PROTEIN_TRANSMEMBRANE_TRANSPORT	GO:0071806	57	Up	0.0012048712845050017	0.03870005373649399	2	SEC62,SEC63,HSPA5,SEC61A1,TRAM2,SEC61A2,TRAM1,TIMM21,TOMM22,SRP54,LONP2,TIMM44,TIMM50,AKT2,SEC61B,PEX12,GRPEL1,HSPA8,C2CD5,PEX7,PEX5L,DNAJC15,CLU,PEX16,PEX6,RTN2,ROMO1,TIMM17B,PEX1,TOMM40,SEC61G,TIMM17A,PEX5,PEX14,MCL1,HSPD1,PEX10,ZFAND2B,TOMM40L,AZGP1,PEX13,CHCHD4,GRPEL2,PEX2,TOMM20,TRAM1L1,TIMM22,BCR,BLOC1S3,TOMM7,TOMM20L,TIMM23B,DNAJC19,DNLZ,PEX26,PAM16,TIMM23	TOMM22,PEX16,PEX10,ZFAND2B,CHCHD4,PEX2,TIMM22,DNAJC19	SEC62
GO_NUCLEOSIDE_TRIPHOSPHATE_BIOSYNTHETIC_PROCESS	GO:0009142	53	Up	0.0012148170891175477	0.03885346911407442	1	SLC25A13,TBPL1,CTPS2,SPHK2,PKM,ENO1,VPS9D1,CAD,TREM2,TAZ,NME3,NME4,TGFB1,IMPDH1,PRKAG2,AK1,PPARGC1A,NME5,SLC25A12,UCK1,CMPK2,COX5B,AK7,NME7,UCK2,PARP1,ALDOA,PID1,FLCN,AK9,ADK,PINK1,CMPK1,AK4,SUCLG1,VCP,STOML2,AK8,LDHC,DTYMK,STAT3,CTPS1,NME6,DNAJC30,TYMS,IMPDH2,CYC1,NME9,UCKL1,UQCC3,TMSB4X,NME1,NME2	COX5B,CMPK1,STOML2,DTYMK,NME6,DNAJC30,IMPDH2,CYC1	VPS9D1,TREM2,AK8,LDHC
GO_PYRIMIDINE_NUCLEOSIDE_TRIPHOSPHATE_BIOSYNTHETIC_PROCESS	GO:0009148	18	Up	0.001223443494271478	0.03896356484298487	1	TBPL1,CTPS2,CAD,NME3,NME4,NME5,UCK1,CMPK2,NME7,UCK2,DTYMK,CTPS1,NME6,TYMS,NME9,UCKL1,NME1,NME2	DTYMK,NME6
GO_MITOTIC_CELL_CYCLE_CHECKPOINT	GO:0007093	153	Up	0.0012529490158051538	0.039734872585618294	5	MAD1L1,ZNF207,BRCA1,SPDL1,TPR,FOXN3,TRIP13,CHFR,TIPIN,GTSE1,DLG1,TOP2B,CNOT4,NDC80,ORC1,ZW10,BAX,AURKA,CNOT3,PCBP4,CLSPN,CDC6,MSH2,KLHL22,EP300,E2F1,RGCC,FBXO31,RBL2,NBN,TGFB1,CASP2,CDK5RAP3,CCND1,ANAPC15,CDKN1B,CNOT2,TTK,IK,CNOT6,TFDP2,RPL24,NEK11,ATF2,ARID3A,MAD2L2,GADD45A,CDC20,SYF2,CENPF,RPA2,PLAGL1,DCLRE1B,DUSP1,TEX14,ZWINT,CDK2,MAD2L1BP,CDKN1A,SOX4,CNOT1,XRCC3,PCID2,PRMT1,PSMG2,E2F8,STK33,T…	TRIP13,TIPIN,AURKA,MSH2,KLHL22,E2F1,ANAPC15,MAD2L2,GADD45A,CDC20,ZWINT,CDK2,PRMT1,CCNB1,RPS6,NABP2,MAD2L1,BUB1,CDK1,TRIAP1,ZWILCH,AURKB,CNOT7,LCMT1	CNOT4,EP300,FBXO31,INTS3,TNKS1BP1,ATM,EME1,TAOK1,PPP1R10
GO_MITOCHONDRIAL_RIBOSOME_ASSEMBLY	GO:0061668	7	Up	0.0012661785357322753	0.03998570535531001	3	FASTKD2,MTERF4,MRPS2,DHX30,MTERF3,DDX28,MPV17L2	MTERF4,MRPS2
GO_NOTCH_SIGNALING_INVOLVED_IN_HEART_DEVELOPMENT	GO:0061314	11	Down	0.0013139627391402266	0.04132110438233449	8	SNAI2,JAG1,SNAI1,DLL4,NOTCH2,HEY2,NOTCH1,HEYL,HEY1,RBPJ,GALNT11		SNAI1,NOTCH2,NOTCH1,HEYL,RBPJ
GO_PROTEIN_COFACTOR_LINKAGE	NA	11	Up	0.0013241201840628537	0.041413998216939786	NA	NDUFAB1,NNAT,CTH,LIAS,GAD1,GCSH,LIPT1,SDHAF2,LIPT2,GLRX5,HMBS	CTH,GCSH,HMBS
GO_PROTEIN_LOCALIZATION_TO_MITOCHONDRION	GO:0070585	132	Up	0.0013279368773659512	0.041413998216939786	2	BAD,AGK,BID,TOMM34,MIPEP,USP36,CASP8,CSNK2A2,SREBF1,TP63,LMAN1,TIMM21,TP73,HSP90AA1,DNAJA1,HUWE1,BAX,DNM1L,PPP1R13B,SIRT4,RNF31,SH3GLB1,TIMM13,HPS4,TOMM22,FBXO7,TSPO,SAMM50,GZMB,TIMM9,E2F1,BMF,GDAP1,BNIP3L,TIMM44,PDCD5,TIMM50,BBC3,GSK3A,PMPCB,MAPK8,PITRM1,YWHAE,UBE2D3,GRPEL1,FBXW7,MTCH2,AIP,TFDP2,HTRA2,RHOU,MFN2,DNAJC15,PPP3CC,MTERF4,ROMO1,TIMM17B,YWHAH,RAC2,TOMM40,TIMM10B,PRKAA1,YWHAQ,TIMM17A,TI…	TIMM13,TOMM22,TSPO,TIMM9,E2F1,MTCH2,MTERF4,TIMM10,SAE1,HAX1,TIMM8B,CALM3,CHCHD4,SLC25A6,PARL,TIMM22,DNAJC19,FIS1	DNAJA1,BBC3,PITRM1,NMT1,LRRK2,SREBF2,HSPA1L
GO_RETROGRADE_VESICLE_MEDIATED_TRANSPORT_GOLGI_TO_ENDOPLASMIC_RETICULUM	GO:0006890	80	Up	0.0013518713966961242	0.041986220733752355	2	ARF5,COPZ2,USE1,ATP9A,KIF2A,NSF,KIFAP3,KIF22,KIF3C,TMED2,ZW10,ERGIC2,KIF4A,SCFD1,ARCN1,PICK1,KDELR3,ARFGAP1,KIF3B,COG4,NAPA,KDELR1,COPE,GBF1,COPZ1,GOLPH3,ERGIC1,BNIP1,KIF18A,COPA,ERGIC3,TMEM115,KLC1,COPB1,KIF1C,KIF3A,ARF3,TMED7,RINT1,COG3,KDELR2,KIF23,RAB1A,KIF11,CENPE,SCYL1,KIF2C,GOLPH3L,SURF4,ARFGAP2,NBAS,RAB6B,RER1,COPG2,RACGAP1,KIF15,ATP9B,TMED3,ARF4,COG7,STX18,LMAN2,TMED10,RAB33B,RAB1B,KLC2,…	ARF5,USE1,TMED2,COPE,KDELR2,KIF23,SCYL1,RER1,RACGAP1,TMED3	KIFAP3,NBAS,RAB33B
GO_MESENCHYME_MORPHOGENESIS	GO:0072132	44	Down	0.0013661639272693087	0.042255506491177465	8	SNAI2,FOXC1,FGFR1,WNT11,TGFB2,BMP7,FOXF1,TGFBR1,ENG,BMPR1A,ACTA2,BMP5,WNT5A,ACVR1,MSX2,TBX2,SNAI1,SOX9,BMP2,EXOC4,HEY2,MDM2,MYC,LEF1,ACVRL1,SMAD4,OSR1,NOTCH1,WNT3A,ACTG2,MSX1,TGFBR2,HEYL,HEY1,NOS3,TMEM100,DCHS1,SMAD3,RBPJ,ROBO1,SMAD2,NOG,ROBO2,MDM4		FGFR1,FOXF1,WNT5A,SNAI1,ACVRL1,NOTCH1,TGFBR2,HEYL,TMEM100,SMAD3,RBPJ
GO_SPINDLE_ELONGATION	GO:0051231	9	Up	0.00137272471298085	0.04228442189657405	5	KIF4A,AURKC,PPP2R1A,NUMA1,KIF23,RACGAP1,AURKB,PRC1,MAP10	PPP2R1A,KIF23,RACGAP1,AURKB
GO_CLEAVAGE_INVOLVED_IN_RRNA_PROCESSING	GO:0000469	21	Up	0.0013928544137784677	0.04272936234268965	1	EXOSC7,NOP14,ERI1,EXOSC3,ERI3,RCL1,EXOSC8,UTP20,EXOSC9,RRP36,KRI1,EXOSC2,NOB1,NHP2,ABT1,UTP23,NOL9,EXOSC10,RPS21,RRS1,BOP1	EXOSC7,ERI1,ERI3,EXOSC8,RRP36,NHP2,ABT1,BOP1	KRI1
GO_NUCLEIC_ACID_PHOSPHODIESTER_BOND_HYDROLYSIS	GO:0090305	266	Up	0.0014151955506911799	0.04323825105282483	1	LAS1L,ELAC2,REV3L,ERCC1,ANGEL1,DNASE1L1,RNASET2,ASTE1,RFC1,EDC4,PNKP,TDP1,RFC2,POLD1,NTHL1,SMG6,CPSF1,EXOSC7,REXO2,EXOSC5,POLD3,N4BP2,REXO1,DDX1,EXD2,DIS3,BAX,NOP14,XRN2,AGO1,CECR2,RBX1,DICER1,APEX1,SAMHD1,RBBP8,CSTF2,USB1,POP1,ERI1,ERCC2,RNASEH2A,POP4,POLR2I,DNASE2,RPA3,POLD2,EXOSC3,KPNB1,DCPS,GTF2H1,GTF2H3,ENDOU,RFC5,CNOT2,CPSF6,TDP2,CNOT6,DROSHA,RAD1,RAD50,OGG1,KPNA1,XRN1,NCBP2,TSNAX,ERI3,RPA2…	PNKP,RFC2,NTHL1,EXOSC7,REXO2,EXOSC5,DDX1,RBX1,APEX1,USB1,ERI1,RNASEH2A,POP4,POLR2I,RPA3,DCPS,GTF2H3,RFC5,OGG1,ERI3,EXOSC8,RRP36,RPA1,ELAC1,RPS27A,NHP2,ABT1,RPP30,CPSF4,RFC4,EXO5,APEX2,EXOSC1,POP7,ENDOV,TSEN54,YBEY,HMGB1,CNOT7,TSN,UBA52,BOP1	REV3L,REXO1,ENDOU,APAF1,POLK,KRI1,HELZ2,RNASEL,EME1,ANKLE1,PNRC2,STK31,DNASE1,RNASE4
GO_HOMOPHILIC_CELL_ADHESION_VIA_PLASMA_MEMBRANE_ADHESION_MOLECULES	GO:0007156	97	Down	0.0014279967739140838	0.04345272774387957	10	CELSR3,PKD1,CDH1,DSG2,PIK3CB,CDH3,CD84,TRO,SDK2,PVR,CELSR1,PTPN23,CEACAM1,IGSF9B,PCDHB4,FAT1,IGSF9,CEACAM6,PCDH11X,CEACAM5,CDH23,PCDHB2,PCDHB5,PCDH12,PCDH17,PCDHB14,CDH26,CDHR3,PALLD,CDH15,VSTM2L,CNTN6,DSC2,PCDH10,CLSTN3,AMIGO2,CDH24,CDH11,CDH13,CELSR2,HMCN1,CNTN4,SDK1,CDHR1,ESAM,MPZL2,ITGB1,ROBO4,ROBO3,PCDH1,NPTN,CLSTN2,NEXN,CADM3,DCHS1,CDH16,ROBO1,CDH2,EMB,CLSTN1,PCDHB1,BSG,PTPRM,PCDHB9,CDH5,AM…	CDH3,CDH15,EMB	PKD1,CDH1,DSG2,PTPN23,FAT1,CDHR3,AMIGO2,CADM3,PCDHA13,PCDHA12
GO_G_PROTEIN_COUPLED_RECEPTOR_SIGNALING_PATHWAY_INVOLVED_IN_HEART_PROCESS	GO:0086103	9	Down	0.0014415427025399768	0.04368804416246155	7	ATP2B4,NOS1,CAV1,PDE4D,GNAI2,RGS2,RAMP3,AKAP13,SRC		ATP2B4,PDE4D,RGS2,AKAP13
GO_CELLULAR_RESPONSE_TO_LIPOPROTEIN_PARTICLE_STIMULUS	GO:0071402	28	Down	0.0014505942363661655	0.043785808355534535	7	CD9,SMPD3,CD81,ADTRP,HMGCS1,TICAM1,CD68,LDLR,APOE,PPARG,CD36,TLR4,CDH13,NPC1,AKT1,ITGB1,ADAM17,MIA3,FCER1G,ABCG1,ITGB2,SYK,ABCA1,SOCS5,MYD88,TLR6,LPL,SREBF2		CD68,LDLR,MIA3,SREBF2
GO_NADPH_REGENERATION	GO:0006740	17	Up	0.0014597575285848206	0.04388615033937405	1	DERA,H6PD,TIGAR,NNT,PGLS,IDH1,PGD,RPIA,G6PD,TKT,PGM2,RBKS,PGAM1,TALDO1,SHPK,RPE,RPEL1	PGLS,PGAM1
GO_POSITIVE_REGULATION_OF_TOR_SIGNALING	GO:0032008	31	Up	0.0014687425973799022	0.043980356023535234	7	RRAGD,CLEC16A,RRAGB,SEH1L,TREM2,KLHL22,TELO2,WDR59,PIH1D1,RHEB,LAMTOR3,GOLPH3,LAMTOR2,RRAGC,PIK3CA,WDR24,LAMTOR5,RPTOR,LAMTOR1,FLCN,RRAGA,SEC13,SIK3,RICTOR,MIOS,MLST8,HDAC3,SMCR8,SLC38A9,GAS6,LAMTOR4	KLHL22,PIH1D1,RHEB,WDR24,LAMTOR5,LAMTOR1,MLST8,LAMTOR4	TREM2,SIK3
GO_MATURATION_OF_5_8S_RRNA	GO:0000460	25	Up	0.0014949327717086152	0.04456296937236229	1	LAS1L,EXOSC7,NOP14,PES1,ERI1,EXOSC3,FTSJ3,ERI3,RCL1,EXOSC8,UTP20,EXOSC9,KRI1,EXOSC2,MPHOSPH6,WDR12,URB1,ABT1,NOL9,EXOSC10,RPS21,EXOSC4,RRS1,C1D,BOP1	EXOSC7,ERI1,ERI3,EXOSC8,ABT1,C1D,BOP1	KRI1
GO_CYCLIC_NUCLEOTIDE_METABOLIC_PROCESS	GO:0009187	28	Down	0.0015072651101354514	0.04456296937236229	1	PDE4A,RORA,PDE8A,ADCY2,PTHLH,PDE4C,PDE8B,PDE4D,PDE1A,AMPD2,ADCY7,ADCY4,GUCY2D,ADCY3,PDE5A,EPHA2,ADCY8,NPR2,PDE9A,ADCY9,NPPC,NPR1,PDE7B,CNP,ADCY6,PDE4B,PDE2A,PDE7A		PDE8A,PDE4D,ADCY4,GUCY2D,NPR2,ADCY9,NPR1,PDE7A
GO_NUCLEOSIDE_PHOSPHATE_BIOSYNTHETIC_PROCESS	GO:1901293	214	Up	0.0015111592478882327	0.04456296937236229	1	AK2,PDK4,SLC25A13,PDK2,NADK,ELOVL5,AGPAT4,TBPL1,PNKP,CTPS2,RRM2B,MPC1,SPHK2,ME1,ELOVL1,PKM,PDK3,COASY,ACSL4,PTGS2,ENO1,ACAT1,VPS9D1,ACACB,ADCY2,CAD,AK6,NOS1,PDPR,DLD,UPRT,TREM2,ACOT7,SCD,TECR,MAPK1,SLC25A1,GSTZ1,MTHFD1,CDS2,PRPS2,TAZ,CDADC1,DHODH,NME3,MLYCD,NME4,QPRT,ACSBG1,TGFB1,GCDH,NAMPT,IMPDH1,PRKAG2,NMRK1,AK1,LHPP,PPARGC1A,PDHX,NUDT12,NME5,RAD50,UMPS,DGUOK,SLC25A12,KYNU,AMPD2,KMO,ELOVL3,GPAM…	AK2,PNKP,COASY,DLD,UMPS,DGUOK,PPCS,DCTD,RFK,COX5B,PAPSS1,PRPSAP2,MPC2,GUK1,DLAT,AGPAT5,SLC35B2,FLAD1,CMPK1,STOML2,TK1,DTYMK,RRM2,NME6,DNAJC30,IMPDH2,CYC1,IDH2,APRT,ADSL	PDK4,VPS9D1,TREM2,KMO,ADCY4,GUCY2D,PARP9,ACSL1,PANK4,NPR2,ADCY9,AK8,LDHC,NPR1,PAPSS2
GO_RIBONUCLEOSIDE_TRIPHOSPHATE_BIOSYNTHETIC_PROCESS	GO:0009201	43	Up	0.001511915538844117	0.04456296937236229	1	SLC25A13,CTPS2,SPHK2,PKM,ENO1,VPS9D1,CAD,TREM2,TAZ,NME3,NME4,TGFB1,IMPDH1,PRKAG2,PPARGC1A,NME5,SLC25A12,UCK1,COX5B,NME7,UCK2,PARP1,ALDOA,PID1,FLCN,AK9,PINK1,AK4,VCP,STOML2,LDHC,STAT3,CTPS1,NME6,DNAJC30,IMPDH2,CYC1,NME9,UCKL1,UQCC3,TMSB4X,NME1,NME2	COX5B,STOML2,NME6,DNAJC30,IMPDH2,CYC1	VPS9D1,TREM2,LDHC
GO_PROTEIN_MATURATION_BY_IRON_SULFUR_CLUSTER_TRANSFER	GO:0097428	11	Up	0.0015323556071074789	0.04498900290242114	1	HSCB,GLRX3,ISCA1,CIAO1,MMS19,ISCA2,NFU1,BOLA2B,MAGEF1,BOLA2,CISD3	HSCB,GLRX3,ISCA2,MAGEF1,CISD3
GO_POSITIVE_REGULATION_OF_OXIDATIVE_PHOSPHORYLATION	GO:1903862	8	Up	0.0015616109720018368	0.045643346081358886	1	PGK1,PARK7,CCNB1,ISCU,PINK1,VCP,CDK1,NUPR1	PARK7,CCNB1,ISCU,CDK1
GO_PIGMENT_BIOSYNTHETIC_PROCESS	GO:0046148	48	Up	0.0015696543161819504	0.045643346081358886	1	COX10,SLC25A39,COX15,ALAS1,CTNS,CDH3,FECH,CPOX,NFE2L1,DDT,SRRD,TSPO,MTHFD1,GPR143,OCA2,RAPGEF2,SLC11A2,TMEM14C,WNT5A,MTHFD1L,GIPC1,CITED1,UROD,PAICS,PPAT,IREB2,PPOX,SLC25A38,TRPC1,PRPS1,ALAD,SLC7A11,APPL1,GART,GMPS,FXN,HPRT1,ZEB2,SHMT1,IBA57,PMEL,SLC24A5,UROS,ADA,MYO5A,APRT,HMBS,MC1R	SLC25A39,CDH3,DDT,SRRD,TSPO,UROD,SLC7A11,UROS,APRT,HMBS	SLC11A2,WNT5A,ZEB2
GO_VIRAL_TRANSLATION	GO:0019081	14	Up	0.001572861446922825	0.045643346081358886	4	PTBP1,EIF3L,EIF3D,EIF3B,EIF3A,EIF2AK4,EIF3G,DHX9,SSB,DENR,EIF2D,EIF3F,PCBP2,MCTS1	EIF3G,MCTS1
GO_RESPONSE_TO_INTERLEUKIN_12	GO:0070671	48	Up	0.0016377408723798794	0.04734330921848913	7	RALA,CNN2,CDC42,RPLP0,JAK2,IL12RB1,MTAP,PSME2,RIPK2,TYK2,AIP,IFNG,SOD2,HSPA9,LMNB1,CAPZA1,TCP1,HNRNPA2B1,RAP1B,SNRPA1,CA1,LCP1,IL10,STAT4,SOD1,ARF1,MSN,GSTO1,PDCD4,HNRNPDL,JAK1,IL12A,BOLA2B,HNRNPF,CFL1,PITPNA,TALDO1,PAK2,PLCB1,ANXA2,BOLA2,P4HB,PPIA,CD47,SERPINB2,SIRPA,MIF,GSTA2	CDC42,RPLP0,PSME2,LMNB1,CA1,HNRNPDL,CFL1,PPIA	JAK2,PDCD4,SIRPA
GO_CELL_SUBSTRATE_JUNCTION_ORGANIZATION	GO:0150115	93	Down	0.001662969527908881	0.04788611043212889	3	MYOC,GPM6B,ARHGAP6,LAMA3,LAMC2,LIMCH1,SLK,COL17A1,RHOA,ROCK1,TESK2,MAP4K4,ACTN1,FERMT2,CLASP1,CAMSAP3,ACTN2,TNS1,COL16A1,CTTN,TRIP6,SLC9A1,ITGA6,SORBS1,ABL1,NRP1,PPM1F,ARHGEF7,DUSP3,CORO1C,DUSP22,VEGFA,EPB41L5,FN1,ITGB1BP1,TEK,PTK2B,LRP1,SDC4,MACF1,KDR,AJUBA,LAMA5,ITGB4,ROCK2,LAMC1,RAC1,TLN1,THBS1,ACVRL1,IQGAP1,PDPK1,BCAS3,PIP5K1A,WDPCP,PHLDB2,PTPRJ,TAOK2,DST,PTPRK,THY1,WHAMM,MMP14,DMTN,ITGA5,WNT…	CTTN,TRIP6	ARHGAP6,LIMCH1,TNS1,ARHGEF7,VEGFA,FN1,LRP1,SDC4,MACF1,LAMA5,ROCK2,TLN1,ACVRL1,PIP5K1A,WDPCP,WHAMM,ITGA5,WNT4,TSC1,SMAD3,PEAK1,PLEC
GO_ADENYLATE_CYCLASE_ACTIVATING_G_PROTEIN_COUPLED_RECEPTOR_SIGNALING_PATHWAY	GO:0007189	73	Down	0.001669260368975222	0.04788611043212889	7	ADRB1,PTGER3,ATP2B4,CALCRL,ADGRL1,ADCY2,GNB1,GNAS,PTHLH,NOS1,APLP1,GSK3A,SLC9A3R1,RAPGEF2,ADGRD1,ADGRG6,ARRDC3,PDE4D,GNAI2,ADGRL2,GNA13,ADCY7,PTGFR,RAMP3,ADGRE5,PTGER2,OPRL1,S1PR4,ADGRE2,ADM2,ADORA2A,ADCY4,ADGRE3,RAMP2,RAMP1,MRAP2,ADCY3,GPR65,GNAL,GPR161,ADGRG7,ADM,ADRA2A,ADGRF1,PRKCA,ADCY8,GNAQ,PTGIR,PTGER1,ADCY9,ADGRL4,PF4,GPER1,ABCA1,CXCL10,ADRB2,ADORA2B,AKAP13,PTGER4,ADGRG2,ADCY6,ADGRE1,UCN3,…	SLC9A3R1	ATP2B4,CALCRL,APLP1,ADGRD1,ADGRG6,PDE4D,ADGRE5,OPRL1,ADORA2A,ADCY4,MRAP2,ADCY9,AKAP13,ADGRG2
GO_CYCLIC_NUCLEOTIDE_BIOSYNTHETIC_PROCESS	GO:0009190	12	Down	0.0016771057428898077	0.04792823864471405	1	ADCY2,AMPD2,ADCY7,ADCY4,GUCY2D,ADCY3,ADCY8,NPR2,ADCY9,NPPC,NPR1,ADCY6		ADCY4,GUCY2D,NPR2,ADCY9,NPR1
GO_MITOCHONDRIAL_RNA_METABOLIC_PROCESS	GO:0000959	42	Up	0.0016883669723441771	0.04806729607628347	1	ELAC2,TRIT1,HSD17B10,TRNT1,POLRMT,CDK5RAP1,EARS2,SARS2,TFAM,WARS2,DARS2,FOXO3,SLIRP,MTERF2,MTERF4,AARS2,TRMT5,MTERF1,PRKAA1,GRSF1,MTO1,TBRG4,PNPT1,LRPPRC,FASTKD1,YARS2,TARS2,TRMT10A,PPARGC1B,MTERF3,SUPV3L1,TFB2M,TRMT10B,TRMT61B,SLC25A33,TEFM,TRMT10C,PDE12,PUS1,FASTKD5,CHCHD10,MRPL12	HSD17B10,CDK5RAP1,SARS2,MTERF4,TARS2,TFB2M,TEFM	TRMT10B
GO_COMPLEMENT_ACTIVATION_ALTERNATIVE_PATHWAY	GO:0006957	10	Down	0.0017255012082111791	0.04893912106005744	6	CFH,C5,C7,C3,CFP,VSIG4,C8A,CFD,CR1,CFB		C7,CFP,VSIG4,CFD,CFB
