# Supplementary material for: An integrated cell atlas of the lung in health and disease
Source: Nat Med. 2023 Jun 8;29(6):1563–77. doi: 10.1038/s41591-023-02327-2 (PMC10287567; doi:10.1038/s41591-023-02327-2)
Supplement: Supplementary file 5 — Gene set enrichment analysis results for modeling the effects of demographic variables on cell type-specific gene expression. [file 41591_2023_2327_MOESM5_ESM.zip › SuppT_X_covariate_modeling_gene_set_enrichment/Secretory-age-GO_BP-Total.tsv]

GeneSet	GOID	NGenes	Direction	PValue	FDR	Cluster	Genes	DEUp	DEDown
GO_METANEPHRIC_S_SHAPED_BODY_MORPHOGENESIS	GO:0072284	3	Up	1.8521782231449296e-7	8.566400605401827e-4	1	PKD2,BMP4,PAX8	PKD2,BMP4
GO_VACUOLAR_TRANSPORT	GO:0007034	131	Up	2.278601038808838e-7	8.566400605401827e-4	2	M6PR,LAMP2,VPS41,EHD3,GRN,CLEC16A,ZFYVE16,VPS13D,FAM160A2,USE1,AP3D1,VPS35,NEDD4,TSG101,RAB7A,CHMP2B,CHMP5,HOOK2,HMGXB4,VTI1B,CHMP4B,NDFIP2,MGRN1,MON1B,NAGPA,VPS18,SNX16,LEPROTL1,DENND3,TMEM106B,GOSR2,HSPA8,GNPTAB,ARSB,CHMP3,TRAK2,VPS4B,CLU,CCDC91,LRP1,VAMP7,BECN1,ATG14,VPS13C,CHMP2A,CHMP1A,RBSN,VPS25,NDFIP1,VPS4A,AP3B1,SORT1,HOOK1,TGFBRAP1,GCC2,SCYL2,VPS36,BIN1,KIF13A,SORL1,SPTBN5,SCARB2,VPS33A,…	HOOK1,VPS36,SNX27,CHMP4C,LRRK2
GO_LYSOSOMAL_TRANSPORT	GO:0007041	96	Up	3.8129939745545855e-7	9.55663389822531e-4	2	M6PR,LAMP2,VPS41,EHD3,GRN,CLEC16A,ZFYVE16,FAM160A2,USE1,AP3D1,VPS35,NEDD4,TSG101,RAB7A,CHMP2B,CHMP5,HOOK2,HMGXB4,MGRN1,NAGPA,VPS18,SNX16,DENND3,TMEM106B,HSPA8,GNPTAB,ARSB,CHMP3,TRAK2,VPS4B,CLU,CCDC91,LRP1,VAMP7,ATG14,RBSN,VPS4A,AP3B1,SORT1,HOOK1,TGFBRAP1,GCC2,SCYL2,BIN1,KIF13A,SORL1,SPTBN5,SCARB2,VPS33A,VPS53,NPC1,MVB12A,CACNG8,SNX27,SNAPIN,LYST,ARF1,RHOB,VPS54,C9orf72,VPS51,VIPAS39,EPG5,PINK1,VP…	HOOK1,SNX27,LRRK2
GO_REGULATION_OF_MRNA_PROCESSING	GO:0050684	127	Up	1.9092701166851163e-6	0.0035889505018388474	3	RBM5,PAF1,CDK11A,PTBP1,ZC3H3,CELF2,PTCD2,THRAP3,SFSWAP,U2AF2,JMJD6,DAZAP1,SART3,RBM7,MBNL3,SNRPA,YTHDC1,REST,PAPOLA,SRPK1,CIRBP,DDX17,RBFOX2,SNW1,SRSF5,ZC3H14,PABPN1,CELF4,FMR1,RBM3,RNF40,HNRNPL,SNRNP70,CPEB3,C1QBP,DDX5,SUPT6H,PRPF19,NUP98,CPSF6,SRSF9,SRSF3,RBM24,KHDRBS2,FAM172A,FXR1,NCBP2,NCL,SRSF7,TIA1,SRSF4,PRDX6,RBM25,KHDRBS1,HNRNPA2B1,SMU1,RBM19,SRSF6,RBM42,NSRP1,METTL16,FXR2,CCNT1,SAFB2,KHD…	CELF2,RBFOX2,MBNL2	KHDRBS2,CELF5
GO_RESPONSE_TO_ENDOPLASMIC_RETICULUM_STRESS	GO:0034976	262	Up	4.1874826536623575e-6	0.006155345174333409	4	CFTR,RHBDD2,POMT2,MBTPS2,EXTL3,DDX11,UFL1,ERP44,BAK1,CUL7,HSPA5,JKAMP,HERPUD1,EIF2AK2,USP13,RASGRF1,PDIA5,ATXN3,ERLEC1,PPP2R5B,WIPI1,ASNS,NCK2,SEL1L,ACADVL,DERL2,MYDGF,DNAJC10,UBE2K,UBA5,NFE2L1,GSK3B,PPP1R15A,BAX,ADD1,EDEM2,ERP29,DNAJB11,SIRT1,DERL3,KDELR3,XBP1,FOXRED2,EP300,PSMC6,ARFGAP1,TRIB3,HM13,USP14,SRPX,DNAJC3,UGGT2,STUB1,BFAR,UBXN8,PPP2CB,SGTA,BBC3,PIK3R2,GSK3A,CAV1,FKBP14,AGR2,TBL2,SEC61…	DDX11,TBL2,UBE4A,NRBF2,CREB3L2,LRRK2,MAP3K5	SEC61B,RNF175
GO_ALTERNATIVE_MRNA_SPLICING_VIA_SPLICEOSOME	GO:0000380	70	Up	4.91183282963166e-6	0.006155345174333409	3	RBM5,KDM1A,PTBP1,CELF2,THRAP3,SFSWAP,CDK13,SART3,RBM7,MBNL3,REST,HNRNPM,DDX17,RBFOX2,SRSF5,CELF4,FMR1,PQBP1,ESRP2,HNRNPL,DDX5,SRSF9,SRSF3,RBM24,FAM172A,FXR1,SRSF7,SRSF4,SFPQ,RBM25,KHDRBS1,SMU1,RBM19,SRSF6,NSRP1,FXR2,RBM17,ZC3H10,HNRNPA1,DHX9,SRSF1,TRA2B,MBNL2,WTAP,RBMX,CELF1,SAP18,MBNL1,HNRNPU,SREK1,SRSF12,DYRK1A,CELF5,SRSF2,MAGOH,RBM15,SCNM1,SLU7,RBFOX3,RBM4B,RBM4,RSRC1,ZBTB7A,RBM10,RBM11,SRSF10…	CELF2,RBFOX2,MBNL2	CELF5
GO_ENDOSOME_TO_LYSOSOME_TRANSPORT	GO:0008333	50	Up	5.85937409240004e-6	0.006293804828679414	2	M6PR,VPS41,CLEC16A,FAM160A2,TSG101,RAB7A,CHMP2B,CHMP5,HOOK2,HMGXB4,MGRN1,VPS18,SNX16,DENND3,CHMP3,TRAK2,VPS4B,VAMP7,ATG14,SORT1,HOOK1,TGFBRAP1,SCYL2,BIN1,KIF13A,VPS33A,MVB12A,SNX27,SNAPIN,LYST,RHOB,VIPAS39,EPG5,VPS11,DTX3L,VCP,VPS39,AKTIP,UBXN6,RILP,HOOK3,ADRB2,STX8,MTM1,TRAK1,GPRASP1,RAB12,VPS16,PCDHGA3,RAB7B	HOOK1,SNX27
GO_REGULATION_OF_MRNA_METABOLIC_PROCESS	GO:1903311	293	Up	1.58274238562605e-5	0.012862881313434287	3	RBM5,UPF1,PAF1,PSMB1,CDK11A,PTBP1,PSMC4,ZC3H3,SLC11A1,SAMD4A,VIM,PSMA4,CELF2,PTCD2,THRAP3,PUM2,YBX3,SFSWAP,U2AF2,YBX1,ELAVL1,ROCK1,PSME4,JMJD6,PABPC1,DAZAP1,IGF2BP2,SART3,EXOSC7,RBM7,MBNL3,SNRPA,EXOSC5,TNRC6C,PKP1,XPO1,TNPO1,DIS3,YTHDC1,REST,PSMC5,KHSRP,FUS,PAPOLA,PCBP4,PABPC4,TNRC6A,ALKBH5,PSME1,HNRNPC,PSMD5,SRPK1,PSMD8,CIRBP,HNRNPM,DDX17,GTPBP1,RBFOX2,TNRC6B,PSMC6,PSMA3,SNW1,SRSF5,ZC3H14,PSMC1,…	CELF2,RBFOX2,PSMD10,PSMD11,EXOSC9,MBNL2,YWHAB,SECISBP2,PSMD12	KHDRBS2,CELF5,PSMB9
GO_GOLGI_ORGANIZATION	GO:0007030	123	Up	1.9179864228760872e-5	0.012862881313434287	5	EHD3,PI4K2B,CUL7,VMP1,GOLGA5,ARFGEF1,CDC42,CLASP1,LMAN1,CAMSAP3,DNM2,ATP8B1,HACE1,TMED2,ZW10,NSFL1C,TMED1,MAPK1,PRMT5,VRK1,TRIP11,ARHGEF7,MAPK3,COG4,ATP8B4,RAB2A,SEC23IP,GBF1,ARHGAP21,GOLPH3,CSNK1A1,PDCD10,GORASP1,LMAN2L,STK25,GORASP2,PLEKHM2,RAB29,BLZF1,TMED5,VAMP4,CAMSAP2,ATL2,SEC16B,ARL1,CIT,OPTN,OBSL1,STX16,TBC1D20,MAP2K2,AKAP9,ATP8B3,SYNE1,RBSN,HOOK1,TMED7,COG2,STX6,GCC2,COG3,STX17,TJAP1,FHD…	TBC1D20,HOOK1,COG2,STX17,KIFC3,BAG5,GOLGA2,TRAPPC12,LRRK2,GOLGA8N
GO_REGULATION_OF_MRNA_SPLICING_VIA_SPLICEOSOME	GO:0048024	90	Up	1.9192916114216055e-5	0.012862881313434287	3	RBM5,PTBP1,CELF2,THRAP3,SFSWAP,U2AF2,JMJD6,DAZAP1,SART3,RBM7,MBNL3,YTHDC1,REST,SRPK1,CIRBP,DDX17,RBFOX2,SNW1,SRSF5,CELF4,FMR1,RBM3,HNRNPL,SNRNP70,C1QBP,DDX5,PRPF19,NUP98,SRSF9,SRSF3,RBM24,KHDRBS2,FAM172A,FXR1,NCL,SRSF7,TIA1,SRSF4,PRDX6,RBM25,KHDRBS1,HNRNPA2B1,SMU1,RBM19,SRSF6,RBM42,NSRP1,METTL16,FXR2,KHDRBS3,RBM17,SRPK2,ZC3H10,HNRNPA1,SRSF1,TRA2B,C9orf78,NCBP1,MBNL2,SF3B4,WTAP,RBMX,CELF1,SAP18,MB…	CELF2,RBFOX2,MBNL2	KHDRBS2,CELF5
GO_RNA_PROCESSING	GO:0006396	833	Up	2.031353645119982e-5	0.012862881313434287	3	LAS1L,RBM5,KDM1A,RBM6,POLR2J,GCFC2,PAF1,ELAC2,RPUSD1,LUC7L,TSR3,CDK11A,AKAP8L,UTP18,PTBP1,CLK1,ZC3H3,MNAT1,AQR,STRAP,TFB1M,ZCCHC8,NSUN2,METTL1,TRIT1,GEMIN8,POLR2B,CELF2,PTCD2,THOC3,MRTO4,THRAP3,NOP58,USP36,PUM2,ZC3H11A,RIOK2,TARBP1,CCAR1,SNRNP40,SFSWAP,U2AF2,SUGP2,DDX20,WDR3,WDR18,ADAT1,CDK13,YBX1,ELAVL1,TRMT11,THUMPD1,RRP15,DHX8,GPKOW,FTSJ1,PHRF1,JMJD6,PABPC1,DAZAP1,CPSF1,PRKACA,HSD17B10,TRNT1,C…	METTL1,CELF2,RBFOX2,POP1,ESRP1,DHX15,WDR75,RBBP6,EXOSC9,BMP4,PRKRIP1,TGS1,MBNL2,RBMS1,AHNAK2	SNRPD3,KHDRBS2,THG1L,NGDN,M1AP,CELF5
GO_POSITIVE_REGULATION_OF_CYCLIN_DEPENDENT_PROTEIN_KINASE_ACTIVITY	GO:1904031	30	Up	2.0528604303924915e-5	0.012862881313434287	3	PKD1,MNAT1,CCNT2,MAPRE3,CCNK,CDC6,HSP90AB1,PDGFB,PSMD10,RGCC,CCNY,CCND1,CDKN1B,CCND3,PKD2,CCND2,CKS2,CDKN1A,CCNT1,CCNB1,PSRC1,AKT1,EGFR,ADAM17,CCNYL1,SPDYA,STOX1,CKS1B,CDK5R1,SRC	CCNK,PSMD10,PKD2
GO_VACUOLE_ORGANIZATION	GO:0007033	153	Up	2.374127038338989e-5	0.013731585539439121	5	VPS41,SYT7,RB1CC1,GRN,IFT88,GABARAPL2,PHF23,HEXB,FAM160A2,ATG5,VMP1,ATG2B,VPS35,WIPI1,RAB7A,PIK3C3,TP53INP2,PSEN1,ULK2,ATG16L1,CHMP5,MT3,NSFL1C,P2RX7,SCFD1,HOOK2,SH3GLB1,HPS4,MTMR3,CHMP4B,MAP1LC3A,SRPX,CLN5,CORO1A,NPRL3,NAGPA,SPG11,VPS18,LAPTM4B,TMEM106B,HPS1,TBC1D12,NAGLU,IFT20,RAB34,ATG2A,AMBRA1,GNPTAB,RAB23,FIG4,TFEB,MAN2A1,ARSB,NPRL2,PIKFYVE,RAB3GAP1,MFN2,STX12,RAB3GAP2,RAB14,VPS4B,ATG101,NDP…	MAN2A1,HOOK1,STX17,LRRK2
GO_REGULATION_OF_RNA_SPLICING	GO:0043484	126	Up	2.575529767343638e-5	0.013832434514754867	3	RBM5,PTBP1,CLK1,CELF2,THRAP3,SFSWAP,U2AF2,JMJD6,DAZAP1,SART3,RBM7,MBNL3,YTHDC1,REST,RBM22,FUS,SRPK1,CIRBP,DDX17,RBFOX2,SNW1,SRSF5,CELF4,FMR1,PQBP1,RBM3,ESRP2,ESRP1,HNRNPL,SNRNP70,PRX,SETX,C1QBP,DDX5,ZPR1,PRPF19,RPS13,NUP98,SRSF9,SRSF3,RBM24,KHDRBS2,CLK4,FAM172A,FXR1,NCL,SRSF7,TIA1,SRSF4,PTBP2,PRDX6,PTBP3,RBM25,KHDRBS1,HNRNPA2B1,SMU1,RBM19,SRSF6,AHNAK,RBM42,NSRP1,METTL16,FXR2,HABP4,KHDRBS3,RBM38,R…	CELF2,RBFOX2,ESRP1,MBNL2,AHNAK2	KHDRBS2,CELF5
GO_UBIQUITIN_DEPENDENT_ERAD_PATHWAY	GO:0030433	73	Up	2.9055178969063272e-5	0.014538311501246503	4	RHBDD2,HSPA5,JKAMP,HERPUD1,ERLEC1,SEL1L,DERL2,DNAJC10,EDEM2,DERL3,FOXRED2,PSMC6,USP14,STUB1,UBXN8,SGTA,CAV1,SEC61B,ERLIN1,CCDC47,WFS1,UBE4A,FAF2,AUP1,NFE2L2,EDEM3,FBXO2,FBXO6,TRIM25,DNAJB9,UBE4B,FBXO44,EDEM1,UBQLN1,OS9,DNAJB2,DERL1,RNF121,RNF185,UBXN4,RNF175,ERLIN2,DNAJB12,AMFR,UBE2J2,FBXO27,SYVN1,ANKZF1,STT3B,DNAJB14,TMUB1,TMEM67,VCP,HSP90B1,TMUB2,TMEM129,DNAJC18,USP19,MAN1B1,YOD1,NPLOC4,UBE2G2,…	UBE4A	SEC61B,RNF175
GO_NCRNA_PROCESSING	GO:0034470	338	Up	3.093669158397979e-5	0.014538311501246503	3	LAS1L,ELAC2,RPUSD1,TSR3,UTP18,TFB1M,NSUN2,METTL1,TRIT1,MRTO4,NOP58,USP36,RIOK2,TARBP1,WDR3,WDR18,ADAT1,TRMT11,THUMPD1,RRP15,FTSJ1,CPSF1,HSD17B10,TRNT1,EXOSC7,EXOSC5,DDX1,DIS3,WBP11,DIMT1,SEPHS1,SRRT,NOP14,METTL2A,DDX18,XRN2,ESF1,TRMT6,PUS7,OSGEP,AGO1,PES1,SNU13,DDX17,RTCB,TRMU,ALKBH1,DICER1,NOP56,CDK5RAP1,RBFA,RIOK3,CSTF2,SUV39H1,INTS6,USB1,MTFMT,INTS9,POP1,INTS10,ERI1,PIH1D1,ERCC2,TRMT1,POP4,RPS…	METTL1,POP1,WDR75,EXOSC9	THG1L,NGDN
GO_CYTOSOLIC_TRANSPORT	GO:0016482	140	Up	3.5549949234863924e-5	0.015120287987529022	2	BAIAP3,SPAG9,HEATR5B,SYT7,EHD3,SNX1,TBC1D23,VAMP3,FAM160A2,KIF1B,MON2,EVI5,VPS35,CLTCL1,RNF126,WIPI1,RAB7A,PTPN23,KLHL20,MAP2,PIK3C3,RAB21,ERC1,EPS15,MTMR2,SNX5,KIF16B,EZR,HOOK2,TBC1D10A,MAPK1,GGA1,VTI1B,ARFRP1,EEA1,CLN5,CORO1A,MAPK3,TMEM87A,SNX16,PLEKHJ1,STX10,TBC1D17,ANKRD27,WDR91,SNX8,AP1S1,YKT6,RIC1,RGP1,GBF1,GOSR2,GOSR1,VPS29,SNX3,PIKFYVE,CHMP3,RAB29,RAB14,ARL1,VPS26A,CCDC91,RAB9B,RAB9A,STX1…	HOOK1,LRRK2
GO_ERAD_PATHWAY	GO:0036503	92	Up	3.6196992123357146e-5	0.015120287987529022	3	RHBDD2,POMT2,HSPA5,JKAMP,HERPUD1,USP13,ATXN3,ERLEC1,SEL1L,DERL2,DNAJC10,EDEM2,DERL3,FOXRED2,PSMC6,HM13,USP14,UGGT2,STUB1,UBXN8,SGTA,CAV1,SEC61B,ERLIN1,CCDC47,WFS1,UBE4A,FAF2,AUP1,NFE2L2,EDEM3,FBXO2,FBXO6,TRIM25,SDF2L1,DNAJB9,UBE4B,FBXO44,EDEM1,UBAC2,UBQLN1,OS9,DNAJB2,UGGT1,TOR1A,DERL1,RNF121,RNF185,RCN3,UBXN4,RHBDD1,RNF175,ERLIN2,DNAJB12,USP25,AMFR,UBE2J2,FBXO27,UBXN1,SYVN1,ANKZF1,STT3B,DNAJB14,T…	UBE4A	SEC61B,RNF175
GO_NEGATIVE_REGULATION_OF_NEURON_DEATH	GO:1901215	170	Up	3.84534006994255e-5	0.015217427360998967	6	GCLC,CRLF1,AP2B1,CX3CL1,TFAP2B,FYN,PPP5C,ISL1,GCLM,TNFRSF1B,GRN,HIPK2,ERBB3,MAP2K4,RHOA,ROCK1,VPS35,TIGAR,FGF20,PSEN1,MEF2C,GSK3B,REST,BAX,MT3,KDM2B,CD200,TYRO3,MSH2,HSP90AB1,SIRT1,JAK2,NRP1,FBXO7,HMOX1,LGMN,ALKBH1,SIX4,HIF1A,PSMC1,NFATC4,ADNP,DNAJC5,CHMP4B,CORO1A,TOX3,PTPRZ1,UNC5B,CSF3,CCL2,WFS1,PPARGC1A,ZPR1,CBL,MDK,AMBRA1,NCOA7,SOD2,CPEB4,EIF4G1,HTRA2,PARK7,KIF14,CREB1,SET,NR4A3,TGFB3,PTK2B,PI…	GCLM,NRP1,CBL,GABRB3,LRRK2
GO_METANEPHRIC_LOOP_OF_HENLE_DEVELOPMENT	GO:0072236	3	Up	5.2831498550535805e-5	0.019319077630451584	1	PKD1,PKD2,WNT7B	PKD2
GO_INTERLEUKIN_1_MEDIATED_SIGNALING_PATHWAY	GO:0070498	96	Up	5.3956726990222534e-5	0.019319077630451584	4	PSMB1,PSMC4,VRK2,PSMA4,CUL1,TAB2,PSME4,FBXW11,TOLLIP,PSMC5,IRAK3,PSME1,PSMD5,PSMD8,TAB1,RBX1,PSMC6,PSMA3,PSMC1,RPS6KA5,PSMB5,PSMA6,NFKBIA,PSME2,PSMA7,PSMD10,MAPK3,PSMD7,RIPK2,IKBKB,NOD1,PSMA2,MAP3K8,PSMD3,PSMD11,NFKB1,PSMD9,SKP1,IL1A,PSMD14,IL1R2,IL1R1,IL1RL2,EGR1,IL1B,PSMF1,PSMB2,PSMA1,PSME3,IRAK2,MAP3K7,IL6,IL1RN,PSMB7,PELI2,PSMB6,PSMA5,RPS27A,UBC,TAB3,PSMD4,PSMB4,SQSTM1,PSMC2,RPS6KA4,PSMD6,OTU…	VRK2,PSMD10,PSMD11,PSMD12	PSMB9
GO_ENDOSOME_ORGANIZATION	GO:0007032	73	Up	5.791109818897385e-5	0.01979243396740429	5	ALS2,VTA1,PI4K2B,FAM160A2,RAB27A,TSG101,RAB7A,PIK3C3,CHMP2B,CHMP5,SNX10,HOOK2,CHMP4B,RAB11A,VPS18,LAPTM4B,PLEKHJ1,DNM1,CLCN3,CORO1C,RAB5B,SNX3,STAM2,CHMP3,EXOC8,VPS4B,ARFGEF2,RAB22A,CHMP2A,CHMP1A,VPS25,VPS4A,HOOK1,STX6,TMEM127,VPS36,STAM,DNAJC13,USP8,SCARB2,VPS37B,MVB12A,CHMP7,LAMTOR1,PI4K2A,VPS37A,SYNJ1,SNF8,VPS11,VPS28,SQSTM1,CHMP4C,PLEKHF1,AKTIP,RILP,VPS37C,HOOK3,USP50,PDCD6IP,TMCC1,RNF26,SNX3…	HOOK1,VPS36,CHMP4C
GO_POSITIVE_REGULATION_OF_TELOMERASE_RNA_LOCALIZATION_TO_CAJAL_BODY	GO:1904874	15	Up	6.317403886475756e-5	0.020050052977743003	2	CCT4,TCP1,DKC1,CCT7,SHQ1,NAF1,NHP2,CCT6A,CCT5,CCT8,CCT3,CCT2,RUVBL1,NOP10,RUVBL2	CCT5
GO_MACROAUTOPHAGY	GO:0016236	274	Up	6.746344581246648e-5	0.020050052977743003	3	POLDIP2,LAMP2,VTA1,DCN,CAPN1,RB1CC1,RRAGD,IFT88,ATP6V0A1,GABARAPL2,CLEC16A,PHF23,ATP6V1H,VPS13D,USP36,ATG5,VMP1,GNAI3,ATG2B,TBC1D25,VPS35,FUNDC1,NEDD4,WIPI1,CSNK2A2,PRKACA,TSG101,RAB7A,PIK3C3,TIGAR,TP53INP2,SESN1,PSEN1,ULK2,RRAGB,CHMP2B,ATG16L1,NSFL1C,DYNLL1,SNX5,SPTLC1,MCOLN1,EXOC1,SCFD1,HDAC6,WAC,SIRT1,SH3GLB1,SNAP29,TOMM22,HMOX1,MTMR3,HDAC10,ATP6V1D,SPTLC2,HIF1A,CSNK2A1,CHMP4B,MAP1LC3A,PIM2,MA…	VPS36,STX17,CHMP4C,LRRK2	KDR
GO_REGULATION_OF_DNA_TEMPLATED_TRANSCRIPTION_ELONGATION	GO:0032784	47	Up	6.910049559499117e-5	0.020050052977743003	3	PAF1,ZMYND11,CDK13,THOC1,CCNT2,CCNK,SUPT16H,THOC5,NELFCD,HTATSF1,ELL,EZH2,RECQL5,SUPT6H,RNF8,TSFM,GTF2F1,ELL3,CCNT1,EAPP,CDC73,CDK9,RTF1,WDR61,BRD4,HNRNPU,CCAR2,ZNF326,WDR43,RNF168,SHH,LEO1,CDK12,TCEA2,ALYREF,NELFA,GTF2F2,NELFB,SUPT5H,DDX39B,LDB1,CTR9,NELFE,HMGN1,SCAF8,SUPT4H1,ERCC6	CCNK
GO_NEGATIVE_REGULATION_OF_LIPASE_ACTIVITY	GO:0060192	13	Up	6.966127328748124e-5	0.020050052977743003	7	HDAC9,ABL1,RGS2,POR,APOC1,SORT1,ANXA1,BICD1,PLA2R1,ANGPTL4,PLIN5,ANXA8L1,ANXA8	PLA2R1
GO_RENAL_SYSTEM_VASCULATURE_MORPHOGENESIS	GO:0061438	6	Up	7.199779630257495e-5	0.020050052977743003	1	NOTCH3,NRP1,PKD2,BMP4,NOTCH2,PDGFRA	NRP1,PKD2,BMP4
GO_MODIFICATION_DEPENDENT_MACROMOLECULE_CATABOLIC_PROCESS	GO:0043632	581	Up	8.044460067669635e-5	0.02054436694514629	3	GCLC,ANKIB1,HECW1,CDC27,RHBDD2,FBXL3,MYLIP,PSMB1,UBE3C,HFE,RNF216,PSMC4,NUB1,RNF14,UFL1,WWTR1,ZRANB1,UBR2,UBA6,PIAS1,RNF19A,CUL3,USP2,CLEC16A,PSMA4,CUL7,HSPA5,USP28,ERCC8,NEDD4L,JKAMP,MAPK9,HERPUD1,ANAPC4,CUL1,USP36,USP13,RNF4,HIPK2,ATXN3,PSME4,SIRT2,ERLEC1,NEDD4,RNF126,CSNK2A2,SEL1L,TRIB2,LNX1,UBE2D1,CHFR,FBXW11,DERL2,TSG101,EXOSC7,PTPN23,KLHL20,DNAJC10,USP33,UBE2A,ARAF,UBE2K,PPP2R5C,ITCH,TP53IN…	MAEA,PSMD10,PSMD11,USP46,UBE4A,CBL,RBBP6,EXOSC9,VPS36,RNF111,BAG5,ARIH1,LRRK2,PSMD12	SEC61B,FBXL4,FBXL5,RBCK1,RNF175,FBXO8,ISG15,FHIT,UBD,PSMB9
GO_TELOMERASE_RNA_LOCALIZATION	GO:0090672	19	Up	8.421727176634406e-5	0.02054436694514629	2	CCT4,TCP1,DKC1,CCT7,PARN,WRAP53,SHQ1,NAF1,NHP2,CCT6A,CCT5,CCT8,CCT3,CCT2,EXOSC10,DCP2,RUVBL1,NOP10,RUVBL2	CCT5
GO_PROTEIN_CATABOLIC_PROCESS	GO:0030163	834	Up	8.575633838377574e-5	0.02054436694514629	3	GCLC,ANKIB1,CYP51A1,HECW1,CDC27,RHBDD2,MYCBP2,FBXL3,LAMP2,OSBPL7,AP2B1,NOS2,RHBDF1,MYLIP,PSMB1,PKD1,UBE3C,POMT2,HFE,FYN,LYPLA2,RNF216,PSMC4,NUB1,RNF14,UFL1,WWTR1,ZRANB1,UBR2,TNFRSF1B,SNX1,UBA6,PIAS1,RNF19A,GABARAPL2,TIMP2,CUL3,USP2,CLEC16A,CDH1,PSMA4,AP2S1,CUL7,HSPA5,USP28,ERCC8,NEDD4L,JKAMP,MAPK9,HERPUD1,USE1,ANAPC4,CUL1,USP36,USP13,GPC1,RNF4,CASP8,HIPK2,CTSA,ATXN3,ROCK1,PSME4,SIRT2,ERLEC1,VPS35…	MAEA,SGSM3,PSMD10,PSMD11,USP46,UBE4A,CBL,RBBP6,TRIM24,VPS36,YME1L1,RNF111,CHMP4C,CTSB,BAG5,ARIH1,ENC1,LRRK2,PSMD12	SEC61B,CTSC,FBXL4,FBXL5,RBCK1,RNF175,FBXO8,ISG15,FHIT,UBD,PSMB9
GO_PROTEASOMAL_PROTEIN_CATABOLIC_PROCESS	GO:0010498	444	Up	8.603517283057449e-5	0.02054436694514629	3	GCLC,ANKIB1,HECW1,CDC27,RHBDD2,FBXL3,OSBPL7,RHBDF1,PSMB1,PKD1,POMT2,HFE,RNF216,PSMC4,NUB1,RNF14,UFL1,WWTR1,UBR2,PIAS1,RNF19A,GABARAPL2,CUL3,CLEC16A,PSMA4,HSPA5,ERCC8,NEDD4L,JKAMP,MAPK9,HERPUD1,ANAPC4,CUL1,USP13,RNF4,ATXN3,PSME4,SIRT2,ERLEC1,NEDD4,RNF126,SEL1L,TRIB2,PRKACA,UBE2D1,CHFR,FBXW11,DERL2,KLHL20,DNAJC10,UBE2A,ARAF,LAMP3,UBE2K,PPP2R5C,ITCH,SENP1,OPHN1,KEAP1,PSEN1,PCNP,NFE2L1,GSK3B,HACE1,PS…	MAEA,PSMD10,PSMD11,UBE4A,BAG5,ARIH1,ENC1,LRRK2,PSMD12	SEC61B,FBXL4,FBXL5,RBCK1,RNF175,FHIT,PSMB9
GO_PROTEIN_LOCALIZATION_TO_NUCLEUS	GO:0034504	239	Up	8.795564696080446e-5	0.02054436694514629	2	TMEM98,PAF1,FYN,RGPD5,KPNA6,CDH1,TPR,NGFR,TNPO3,ABCA7,IPO5,CLDN18,SP100,HYAL2,POLR1A,NUP133,BCL3,PTGS2,GTSE1,PSEN1,GSK3B,XPO1,TNPO1,IPO11,RBM22,MAVS,OSBPL8,NUP50,NUP188,MAPK1,CARD10,SUN2,RANGAP1,SIX4,NFKBIA,BMP7,FERMT1,NXT2,FGF9,KPNA3,NUTF2,NUP93,ARL2BP,TSC2,UBR5,TGFB1,TNPO2,PIK3R2,DNAJB6,GLI3,DVL1,LZTS2,SUFU,KPNB1,CDK5RAP3,NUP88,COL1A1,YWHAE,ZBTB16,ZPR1,NUP98,NUP107,MAPK14,RAB23,BYSL,TMCO6,SKP1,…	BMP4,NUP85,CCT5,KPNA4,LRRK2	GBP2,LILRB4,MCRS1
GO_PROCESS_UTILIZING_AUTOPHAGIC_MECHANISM	GO:0061919	457	Up	9.258338688855677e-5	0.02054436694514629	8	BAD,POLDIP2,LAMP2,OSBPL7,VPS41,VTA1,DCN,CAPN1,RB1CC1,RRAGD,IFT88,ATP6V0A1,GABARAPL2,DAPK2,CLEC16A,PHF23,ATP6V1H,VPS13D,PIK3CB,TAB2,USP36,ATG5,USP13,VMP1,CTSA,GNAI3,KDM4A,CD84,ATG2B,ROCK1,TBC1D25,SIRT2,VPS35,FUNDC1,NEDD4,WIPI1,CSNK2A2,PRKACA,SREBF1,MARK2,TSG101,RAB7A,USP33,LAMP3,PIK3C3,TIGAR,TP53INP2,TOLLIP,KEAP1,SESN1,MID2,PSEN1,HSP90AA1,GSK3B,ULK2,RRAGB,CHMP2B,ZMPSTE24,CTTN,ATG16L1,MT3,DNM1L,NSF…	VPS36,STX17,NRBF2,CHMP4C,GOLGA2,LRRK2	EVA1A,KDR
GO_POSITIVE_REGULATION_OF_TRANSLATION	GO:0045727	114	Up	1.01349151593723e-4	0.02054436694514629	3	SAMD4A,VIM,YBX3,ELAVL1,DHX29,RHOA,BCL3,PABPC1,NCK2,JMJD4,PPP1R15A,CIRBP,MAPK1,POLDIP3,EIF3D,PCIF1,UQCC1,CDK5RAP1,FMR1,RBM3,DNAJC3,MAPK3,EIF3E,HNRNPL,CPEB3,LARP4B,RPS6KB1,C1QBP,MRPS27,FXR1,PASK,NSUN4,FASTKD2,SERP1,PTK2B,KHDRBS1,RPL5,FASTKD3,SOX4,UPF3B,MIF4GD,KRT17,EIF2AK4,FXR2,EIF2S3,HABP4,LIN28A,EIF5A,CTIF,NAT10,CDK4,DHX9,IL6,UQCC2,THBS1,HNRNPD,TARBP2,EIF4A3,ERBB2,POLR2D,RBMS3,EIF2B5,YTHDF1,CDC12…	RPS6KB1,PTAFR
GO_NUCLEAR_TRANSPORT	GO:0051169	324	Up	1.0148696369306636e-4	0.02054436694514629	2	UPF1,PKD1,AKAP8L,RGPD5,KPNA6,NUP160,RANBP3,CDH1,LSG1,GEMIN8,TPR,THOC3,PPP1R12A,ZC3H11A,RIOK2,NDC1,U2AF2,TNPO3,DDX20,IPO5,SP100,HYAL2,NUP133,NEDD4,SMG6,CPSF1,PRKACA,PTGS2,NUP37,GTSE1,THOC1,RAPGEF3,PSEN1,STRADB,GEMIN5,GSK3B,XPO1,TNPO1,YTHDC1,SEH1L,IPO11,RBM22,MAVS,RBM27,ALKBH5,GEMIN2,NUP50,AAAS,NUP188,RAB18,SNRPD3,MAPK1,ANKRD54,POLDIP3,THOC5,RANGAP1,PPM1A,SRSF5,PABPN1,NFKBIA,RAE1,FERMT1,NXT2,EMD,FG…	BMP4,NUP85,KPNA4,LRRK2	SNRPD3
GO_S_SHAPED_BODY_MORPHOGENESIS	GO:0072050	5	Up	1.0467591642750454e-4	0.02054436694514629	1	HES1,PKD2,BMP4,PAX8,HES5	PKD2,BMP4
GO_CEREBELLAR_PURKINJE_CELL_LAYER_FORMATION	GO:0021694	6	Up	1.1339763940967996e-4	0.02054436694514629	1	RORA,HERC1,AGTPBP1,FAIM2,ATP7A,LDB1	RORA,ATP7A
GO_RESPONSE_TO_TOPOLOGICALLY_INCORRECT_PROTEIN	GO:0035966	184	Up	1.1376886862988255e-4	0.02054436694514629	4	RHBDD2,POMT2,MBTPS2,EXTL3,DDX11,ERP44,BAK1,CUL3,CUL7,HSPA5,JKAMP,HERPUD1,EIF2AK2,TM7SF3,PDIA5,ATXN3,PPP2R5B,RNF126,WIPI1,ASNS,NCK2,ACADVL,DERL2,MYDGF,HSP90AA1,DNAJA1,PPP1R15A,BAX,ADD1,EDEM2,DNAJB11,HDAC6,HSP90AB1,DERL3,RNF215,KDELR3,XBP1,EP300,ARFGAP1,DNAJC3,UGGT2,STUB1,BFAR,UBE2W,COMP,GSK3A,FKBP14,HSPB1,AGR2,TBL2,CREB3,GOSR2,CDK5RAP3,CCL2,TMEM33,WFS1,HSPA8,DNAJC4,CCND1,PACRG,HSPA9,FAF2,THBS4,HSP…	DDX11,TBL2,CREB3L2
GO_PROTEIN_IMPORT	GO:0017038	173	Up	1.1973324083552669e-4	0.02054436694514629	2	LAMP2,RGPD5,KPNA6,PEX3,CDH1,TPR,ARHGEF5,TNPO3,IPO5,HYAL2,NUP133,PTGS2,TIMM21,PSEN1,HSP90AA1,TNPO1,IPO11,RBM22,MAVS,NUP50,NUP188,MAPK1,TOMM22,SAMM50,NFKBIA,FERMT1,NXT2,FGF9,KPNA3,NUTF2,NUP93,LONP2,TSC2,UBR5,TIMM44,PDCD5,TIMM50,TGFB1,TNPO2,PIK3R2,GLI3,SUFU,KPNB1,NUP88,PEX12,GRPEL1,ZPR1,HSPA8,NUP98,NUP107,MAPK14,RAB23,PEX7,TMCO6,NUP155,KPNA1,ECT2,CBLB,PEX5L,IPO13,DNAJC15,FAM53C,CLU,TARDBP,PEX16,CSE1…	BMP4,NUP85,KPNA4,LRRK2
GO_CELLULAR_PROTEIN_CATABOLIC_PROCESS	GO:0044257	704	Up	1.248696325189898e-4	0.02054436694514629	3	GCLC,ANKIB1,HECW1,CDC27,RHBDD2,FBXL3,LAMP2,OSBPL7,AP2B1,RHBDF1,MYLIP,PSMB1,PKD1,UBE3C,POMT2,HFE,RNF216,PSMC4,NUB1,RNF14,UFL1,WWTR1,ZRANB1,UBR2,UBA6,PIAS1,RNF19A,GABARAPL2,CUL3,USP2,CLEC16A,PSMA4,AP2S1,CUL7,HSPA5,USP28,ERCC8,NEDD4L,JKAMP,MAPK9,HERPUD1,ANAPC4,CUL1,USP36,USP13,RNF4,CASP8,HIPK2,CTSA,ATXN3,PSME4,SIRT2,ERLEC1,VPS35,NEDD4,RNF126,CSNK2A2,SEL1L,TRIB2,PRKACA,LNX1,UBE2D1,CHFR,FBXW11,DERL2,T…	MAEA,PSMD10,PSMD11,USP46,UBE4A,CBL,RBBP6,VPS36,YME1L1,RNF111,CHMP4C,CTSB,BAG5,ARIH1,ENC1,LRRK2,PSMD12	SEC61B,CTSC,FBXL4,FBXL5,RBCK1,RNF175,FBXO8,ISG15,FHIT,UBD,PSMB9
GO_MRNA_PROCESSING	GO:0006397	462	Up	1.2593677960724432e-4	0.02054436694514629	3	RBM5,KDM1A,POLR2J,GCFC2,PAF1,LUC7L,CDK11A,AKAP8L,PTBP1,ZC3H3,MNAT1,AQR,STRAP,ZCCHC8,GEMIN8,POLR2B,CELF2,PTCD2,THOC3,THRAP3,ZC3H11A,CCAR1,SNRNP40,SFSWAP,U2AF2,SUGP2,DDX20,CDK13,YBX1,ELAVL1,DHX8,GPKOW,PHRF1,JMJD6,PABPC1,DAZAP1,CPSF1,PRKACA,CLNS1A,NCBP3,SART3,RBM7,GPATCH1,MBNL3,XAB2,SNRPA,THOC1,DDX1,GEMIN5,YTHDC1,PPIE,REST,WBP11,CHERP,RBM22,SRRT,SF3B2,KHSRP,XRN2,FUS,PAPOLA,PDCD7,RBM27,ALKBH5,HNRNPC,…	CELF2,RBFOX2,ESRP1,DHX15,RBBP6,PRKRIP1,TGS1,MBNL2	SNRPD3,KHDRBS2,CELF5
GO_REGULATION_OF_PROTEIN_FOLDING	GO:1903332	11	Up	1.3201344118528034e-4	0.02054436694514629	9	GRN,HSPA5,ST13,SNRNP70,SGTA,PDCD5,PDCL3,DNAJB2,PDCL,BAG5,SGTB	BAG5
GO_PROTEIN_TARGETING_TO_VACUOLE	GO:0006623	37	Up	1.3309440938933935e-4	0.02054436694514629	2	M6PR,LAMP2,ZFYVE16,VPS13D,AP3D1,NEDD4,RAB7A,VTI1B,MON1B,NAGPA,SNX16,GOSR2,HSPA8,GNPTAB,CLU,VAMP7,BECN1,VPS13C,VPS4A,AP3B1,GCC2,SORL1,SCARB2,VPS37B,VTI1A,TRAPPC8,VPS37A,MON1A,VPS37C,VPS37D,AP3M1,HGS,PIK3R4,VPS13A,SMURF1,AP4M1,NCOA4
GO_ENDOSOMAL_TRANSPORT	GO:0016197	203	Up	1.388575318188465e-4	0.02054436694514629	2	ALS2,VPS50,ARHGAP44,BAIAP3,SPAG9,HEATR5B,VTA1,EHD3,WAS,EHD2,SNX1,LRRC7,TBC1D23,CLEC16A,ZFYVE16,VAMP3,AP5M1,AP3D1,EVI5,GRIPAP1,VPS35,CLTCL1,RNF126,PICALM,TSG101,RAB7A,PTPN23,ERC1,CHMP2B,RAB10,EPS15,CHMP5,DNM1L,SNX5,RAB11FIP3,CMTM6,TBC1D10A,GGA1,MICALL1,TOM1,VTI1B,ARFRP1,CHMP4B,CCDC22,EEA1,CLN5,NDRG4,RAB11A,EHD4,TMEM87A,LAPTM4B,LEPROTL1,PLEKHJ1,STX10,TBC1D17,ANKRD27,SNX8,AP1S1,YKT6,RIC1,RGP1,GBF1,G…	VPS36,SNX27,CHMP4C,SNX18,LRRK2
GO_CELLULAR_RESPONSE_TO_FLUID_SHEAR_STRESS	GO:0071498	18	Up	1.3923310355772218e-4	0.02054436694514629	4	PTGS2,MEF2C,CA2,TFPI2,NFE2L2,PKD2,PTK2B,KLF2,ASS1,KLF4,MAP2K5,MAPK7,MTSS1,HAS2,SOCS5,HDAC3,SRC,SREBF2	PKD2
GO_REGULATION_OF_TELOMERE_MAINTENANCE_VIA_TELOMERE_LENGTHENING	GO:1904356	59	Up	1.4087369514869126e-4	0.02054436694514629	3	PNKP,SMG6,MAP2K7,XRCC5,MAP3K4,MAPKAPK5,HNRNPC,TINF2,MAPK1,MAPK3,ACD,TNKS2,XRN1,CCT4,SMG7,NEK2,TCP1,HNRNPA2B1,POT1,GNL3L,DKC1,SLX1A,TERF2,NAT10,HNRNPA1,PKIB,CCT7,PIF1,PARN,PARP1,NAF1,CCT6A,HMBOX1,TERF1,ATM,CCT5,NEK7,FBXO4,HNRNPU,CCT8,CCT3,CCT2,CTNNB1,EXOSC10,DCP2,TNKS,DHX36,ATR,ERCC4,CTC1,AURKB,MAPK15,SLX1B,SLX4,SRC,SMG5,PINX1,TEN1,RTEL1	CCT5
GO_CELLULAR_RESPONSE_TO_ANTIBIOTIC	GO:0071236	121	Up	1.4189786018373193e-4	0.02054436694514629	4	CFTR,PPP5C,DDX11,HSPA5,SPI1,PDE8A,ADCY2,MEF2C,SLC9A1,HDAC6,SIRT1,ABL1,PDGFB,APEX1,MAP1LC3A,SMPD3,MET,EZH2,AHR,SETX,PLEKHA1,PPIF,CDKN1B,TIMELESS,XRN1,PDCD10,ECT2,STK25,NFE2L2,PARK7,PLA2G4A,ID3,TNFAIP3,MYB,NR4A3,DNMT3A,EGR1,CLU,ADCY7,ITPR2,RPL23,BECN1,TRAP1,KLF2,GNAI1,RIPK3,PRKAA1,KDM6B,PCNA,OSER1,STK26,ETS1,ANXA1,HNRNPA1,MDM2,IL6,IL10,TXN,KLF4,RIPK1,TRPC6,FDX1,ADCY3,CYP1B1,ACTR2,TP53,CBX8,RHOB,KCN…	DDX11,ATP7A,PAWR,LRRK2,MAP3K5
GO_CELLULAR_RESPONSE_TO_TOPOLOGICALLY_INCORRECT_PROTEIN	GO:0035967	148	Up	1.4298338871281992e-4	0.02054436694514629	4	RHBDD2,POMT2,MBTPS2,EXTL3,DDX11,BAK1,CUL3,CUL7,HSPA5,HERPUD1,EIF2AK2,TM7SF3,PDIA5,ATXN3,PPP2R5B,RNF126,WIPI1,ASNS,NCK2,ACADVL,DERL2,MYDGF,PPP1R15A,BAX,ADD1,DNAJB11,HDAC6,DERL3,KDELR3,XBP1,EP300,ARFGAP1,DNAJC3,UGGT2,STUB1,BFAR,UBE2W,GSK3A,FKBP14,AGR2,TBL2,CREB3,GOSR2,CDK5RAP3,CCL2,TMEM33,WFS1,HSPA8,CCND1,PACRG,HSPA9,NFE2L2,CTH,ZBTB17,ATF6,SERP1,COPS5,HERPUD2,OPTN,VAPB,KLHDC3,SSR1,HSPA2,CANX,SDF2L1…	DDX11,TBL2,CREB3L2
GO_RESPONSE_TO_HEPATOCYTE_GROWTH_FACTOR	GO:0035728	16	Up	1.4531914833949928e-4	0.02054436694514629	4	GCLC,GCLM,BCAR1,SIRT2,NRP1,LGMN,GAB1,CREB1,MED1,VIL1,APPL2,IL10,APPL1,CRK,RELA,TDGF1	GCLM,NRP1
GO_CEREBELLAR_PURKINJE_CELL_LAYER_DEVELOPMENT	GO:0021680	17	Up	1.4601579482079264e-4	0.02054436694514629	1	HSPA5,SEZ6,RORA,ARCN1,HERC1,NAGLU,B4GALT2,KIF14,MYH10,AGTPBP1,FAIM2,RERE,UQCRQ,ATP7A,SPTBN2,DLL1,LDB1	RORA,ATP7A
GO_CYTOPLASMIC_SEQUESTERING_OF_PROTEIN	GO:0051220	24	Up	1.483828350226383e-4	0.02054436694514629	2	PKD1,GOPC,SRI,KEAP1,NFKBIA,PSMD10,CCDC22,SUFU,MDFI,DBN1,PKD2,MXI1,LATS1,DZIP1,IL10,G3BP2,NFKBIE,TONSL,YWHAB,FAF1,FLNA,NFKBIL1,TMSB4X,GET4	PSMD10,PKD2,YWHAB
GO_POSITIVE_REGULATION_OF_CELLULAR_AMIDE_METABOLIC_PROCESS	GO:0034250	136	Up	1.5078922970515187e-4	0.02054436694514629	3	SAMD4A,VIM,IFNGR1,NSMAF,YBX3,SPHK2,ELAVL1,TNFRSF1A,DHX29,RHOA,BCL3,PABPC1,NCK2,PICALM,JMJD4,PPP1R15A,CIRBP,MAPK1,POLDIP3,EIF3D,PCIF1,UQCC1,CDK5RAP1,FMR1,RBM3,DNAJC3,MAPK3,SMPD3,EIF3E,HNRNPL,GSK3A,ABCA2,CPEB3,LARP4B,RPS6KB1,C1QBP,MRPS27,FXR1,PASK,NFE2L2,EPHA4,NSUN4,FASTKD2,SERP1,CLU,PTK2B,KHDRBS1,RPL5,FASTKD3,SOX4,UPF3B,MIF4GD,KRT17,EIF2AK4,FXR2,EIF2S3,HABP4,LIN28A,EIF5A,CTIF,ROCK2,NAT10,CDK4,SMPD…	RPS6KB1,PTAFR
GO_POSITIVE_REGULATION_OF_CELLULAR_RESPONSE_TO_TRANSFORMING_GROWTH_FACTOR_BETA_STIMULUS	GO:1903846	27	Up	1.5399292184016926e-4	0.02054436694514629	4	CREBBP,HIPK2,TGFBR3,ITGA8,HSP90AB1,EP300,SNW1,FERMT1,STK11,GOT1,GIPC1,CITED1,CDKN1C,MEN1,SDCBP,THBS1,TGFB1I1,SMAD4,CDKN2B,ADAM17,DAB2,FLCN,RNF111,CITED2,ING2,NPNT,LRG1	RNF111
GO_IMPORT_INTO_NUCLEUS	GO:0051170	146	Up	1.5602230068034961e-4	0.02054436694514629	2	RGPD5,KPNA6,CDH1,GEMIN8,TPR,TNPO3,DDX20,IPO5,HYAL2,NUP133,PTGS2,PSEN1,GEMIN5,TNPO1,IPO11,RBM22,MAVS,GEMIN2,NUP50,NUP188,RAB18,SNRPD3,MAPK1,NFKBIA,FERMT1,NXT2,FGF9,KPNA3,NUTF2,NUP93,TSC2,UBR5,TGFB1,TNPO2,PIK3R2,GLI3,SUFU,KPNB1,NUP88,HTATIP2,ZPR1,NUP98,NUP107,MAPK14,BACH2,RAB23,TMCO6,NUP155,KPNA1,ECT2,CBLB,IPO13,FAM53C,TARDBP,CSE1L,CDKN1A,NUP153,BMP4,NUP85,MED1,RPL23,SNRPD2,SNRPB,NUP214,SMO,RPAIN,T…	BMP4,NUP85,KPNA4,LRRK2	SNRPD3
GO_ESTABLISHMENT_OF_PROTEIN_LOCALIZATION_TO_VACUOLE	GO:0072666	43	Up	1.5718768435187181e-4	0.02054436694514629	2	M6PR,LAMP2,ZFYVE16,VPS13D,AP3D1,NEDD4,RAB7A,VTI1B,MON1B,NAGPA,SNX16,GOSR2,HSPA8,GNPTAB,TNFAIP3,CLU,VAMP7,BECN1,VPS13C,VPS25,VPS4A,AP3B1,GCC2,VPS36,SORL1,SCARB2,VPS37B,CACNG8,VTI1A,TRAPPC8,VPS37A,SNF8,VPS28,MON1A,VPS37C,VPS37D,AP3M1,HGS,PIK3R4,VPS13A,SMURF1,AP4M1,NCOA4	VPS36
GO_INTRACELLULAR_TRANSPORT	GO:0046907	1563	Up	1.59166188734888e-4	0.02054436694514629	2	FGR,SNX11,M6PR,ALS2,ARF5,VPS50,UPF1,COPZ2,CROT,LAMP2,AP2B1,AGK,VPS41,ARHGAP44,PAFAH1B1,NOS2,TRAPPC6A,BAIAP3,SPAG9,PKD1,HEATR5B,SEC62,RPS20,VTA1,BTK,FYN,AKAP8L,SYT7,RABGAP1,EHD3,CCDC88C,WAS,BID,RGPD5,RUFY3,AGPS,CD74,SPAST,ZDHHC6,EHD2,TOMM34,SEC63,KPNA6,MIPEP,SNX1,ANK1,NUP160,RANBP3,IFT88,LRRC7,GAB2,PEX3,TBC1D23,CUL3,CLEC16A,CDH1,ZFYVE16,RAB27B,LSG1,AP2S1,HSPA5,GEMIN8,TPR,DTNBP1,C12orf4,GOPC,VPS13D…	CROT,LRP6,SGSM3,BLOC1S6,CBL,MAK,TNNC1,BMP4,NUP85,TBC1D20,HOOK1,COG2,VPS36,STX17,SNX27,CHMP4C,YWHAB,GOLGA2,SRP68,TRAPPC12,ABLIM3,SNX18,CREB3L2,AP1S2,KPNA4,CHM,LRRK2,SYNRG	SNRPD3,SEC61B,CTSC,HPCA,SGPP1,RAMP1,RAB40B,ITGAM,S100A13
GO_RNA_LOCALIZATION	GO:0006403	220	Up	1.5918528212398826e-4	0.02054436694514629	2	UPF1,AKAP8L,MVP,ZC3H3,NUP160,TPR,THOC3,NOP58,ZC3H11A,RIOK2,NDC1,U2AF2,NUP133,SMG6,CPSF1,SIDT1,IGF2BP2,NCBP3,NUP37,THOC1,XPO1,YTHDC1,SEH1L,KHSRP,RBM27,ALKBH5,NUP50,AAAS,NUP188,POLDIP3,THOC5,SRSF5,YY1,PABPN1,RAE1,PRPF6,NXT2,FMR1,NUTF2,NUP93,PIH1D1,FBL,EXOSC3,CASC3,NUP88,SUPT6H,DDX25,NUP98,MAGOHB,PARP11,NUP107,CPSF6,SRSF9,SRSF3,MRPL18,QKI,NUP155,NCBP2,RPS15,CCT4,SRSF7,SRSF4,SFPQ,SMG7,SRSF11,ZNHIT6,C…	NUP85,CCT5
GO_POSITIVE_REGULATION_OF_GTPASE_ACTIVITY	GO:0043547	347	Up	1.6019218880270527e-4	0.02054436694514629	7	ALS2,ARHGAP33,DVL2,CX3CL1,CCL26,ARHGAP44,CDKL5,PLEKHG6,RABGAP1,RGPD5,RALBP1,DEPDC1,RABEP1,FAM13B,ARHGAP31,RANBP3,DEPDC1B,RTN4R,ADRB1,PREX2,ARAP2,ARHGAP6,ARHGEF5,TBC1D22A,GDI2,RASGRF1,TBC1D22B,ZC3H15,TBC1D1,ARFGEF1,MYO9A,EVI5,TBC1D25,RASGRP2,GNB5,MAP4K4,SNX13,ARHGAP10,ACAP1,LLGL2,PICALM,HACD3,ARHGEF10L,RASAL2,VPS9D1,ARHGAP15,RGS11,RAP1GAP,ARHGEF1,RAPGEF3,OPHN1,GSK3B,SMAP2,DNM1L,ASAP3,DOCK9,ARHGAP2…	NRP1,SGSM3,TBC1D20,ARHGAP22,VAV1,GAPVD1,RABEP2,SNX18,CHM,LRRK2	GNB5
GO_CELLULAR_RESPONSE_TO_CHEMICAL_STRESS	GO:0062197	304	Up	1.6120729482160275e-4	0.02054436694514629	4	RAD52,BAD,CFLAR,PDK2,ALDH3B1,NOX1,MGST1,BTK,FYN,PPP5C,GLRX2,FAS,VRK2,FUT8,MAPK9,CYBA,ATG5,YBX3,TMEM161A,MYLK,SIRT2,PDE8A,PTGS2,XRCC5,DNM2,KEAP1,NFE2L1,REST,GSTP1,SLC25A24,AKR1B1,DNAJA1,NOX4,MMP2,MT3,DNMT3B,PXN,CAPN3,HDAC6,SIRT1,JAK2,ABL1,MAPK1,PRODH,FBXO7,HMOX1,TSPO,NCF4,HIF1A,GSKIP,APEX1,DHRS2,MMP9,BMP7,MAP1LC3A,ADNP2,ABCD1,STK24,MAPK3,SMPD3,BRF2,GSR,RELB,CAV1,MET,HSPB1,EZH2,SETX,MAPK8,PLEKHA1,M…	VRK2,PKD2,PLA2R1,ATP7A,BAG5,PAWR,LRRK2,VKORC1L1,MAP3K5	ARNT
GO_RNA_3_END_PROCESSING	GO:0031123	128	Up	1.7173066934930473e-4	0.02152071504729037	3	PAF1,ELAC2,ZC3H3,THOC3,ZC3H11A,U2AF2,PABPC1,CPSF1,HSD17B10,TRNT1,EXOSC7,SNRPA,EXOSC5,THOC1,PAPOLA,POLDIP3,THOC5,SRSF5,ZC3H14,PABPN1,PABPC1L,CSTF1,RPRD1B,CSTF2,INTS6,USB1,RNF40,ERI1,FBL,PTCD1,EXOSC3,CPEB3,MTPAP,CASC3,INTS2,MAGOHB,CPSF6,SRSF9,SRSF3,NCBP2,PAPOLG,SRSF7,SRSF4,SRSF11,ERI3,CPSF3,EXOSC8,DDX39A,EXOSC9,SRSF6,UPF3B,THOC2,SYMPK,CCNT1,EXOSC2,DKC1,THOC6,LIN28A,GRSF1,TOE1,SRRM1,CCNB1,CDC73,SRSF…	EXOSC9
GO_RNA_METHYLATION	GO:0001510	70	Up	1.864410301639051e-4	0.022128792194701	3	TFB1M,NSUN2,METTL1,TARBP1,TRMT11,FTSJ1,HSD17B10,DIMT1,METTL2A,TRMT6,TRMT2A,PCIF1,RNMT,TRMT1,FBL,CBLL1,TRDMT1,FTSJ3,NOP2,THADA,NSUN4,TRMT1L,MTERF4,TRMT13,ZC3H13,METTL8,EMG1,TRMT5,METTL16,GTPBP3,NSUN5,THUMPD3,MTO1,TRMO,CMTR1,TGS1,ALKBH8,THUMPD2,RRNAD1,TRMT10A,METTL14,WTAP,MEPCE,TRMT44,WDR4,TYW3,HENMT1,RBM15,TFB2M,METTL2B,TRMT10B,METTL3,TRMT61A,ZCCHC4,LCMT2,METTL15,TRMT61B,TRMT112,TRMT10C,NSUN3,CMTR…	METTL1,TGS1
GO_CILIARY_BASAL_BODY_PLASMA_MEMBRANE_DOCKING	GO:0097711	93	Up	1.9050531109816846e-4	0.022128792194701	2	PRKAR2B,MARK4,PAFAH1B1,MKS1,OFD1,CC2D2A,SDCCAG8,PRKACA,NDE1,CLASP1,DYNC1I2,PCM1,HSP90AA1,DYNLL1,HAUS4,NINL,MAPRE1,CEP76,CEP192,RPGRIP1L,CCP110,RAB11A,CEP152,PPP2R1A,CEP41,B9D1,YWHAE,CEP164,CEP72,CEP70,ALMS1,NEK2,CNTRL,TCTN3,CEP89,B9D2,CEP250,RAB3IP,TUBA4A,AKAP9,TTBK2,HAUS8,TUBG1,NPHP4,CEP162,AHI1,ODF2,CDK5RAP2,DCTN3,HAUS2,ACTR1A,NEDD1,CSNK1D,CEP131,PLK4,NPHP1,CETN2,HAUS6,CEP78,SCLT1,CENPJ,HAUS1,P…	CDK5RAP2,HAUS6,CEP97	HAUS8
GO_MICROTUBULE_NUCLEATION	GO:0007020	26	Up	1.9089424719484903e-4	0.022128792194701	5	RANBP9,TUBG2,NDE1,CLASP1,NIN,CEP192,RANGRF,SLAIN2,EML2,TUBGCP3,AKAP9,TUBGCP6,TUBGCP2,TUBG1,TUBGCP4,CSNK1D,CENPJ,CLASP2,NDEL1,GOLGA2,MECP2,HSPA1B,HSPA1A,DCTN1,MZT1,TUBGCP5	SLAIN2,GOLGA2
GO_REGULATION_OF_INTRACELLULAR_PROTEIN_TRANSPORT	GO:0033157	210	Up	1.9130462543909222e-4	0.022128792194701	2	ARHGAP44,FYN,AKAP8L,RUFY3,CDH1,TPR,USP36,RIOK2,IPO5,SP100,HYAL2,GRIPAP1,ERLEC1,CSNK2A2,CDC42,PRKACA,SREBF1,DERL2,PTGS2,LMAN1,GTSE1,PCM1,SAR1A,RAPGEF3,PSEN1,GSK3B,XPO1,RBM22,HUWE1,EDEM2,MAVS,SIRT4,RNF31,SH3GLB1,DERL3,MAPK1,HPS4,MIEF1,RANGAP1,PPM1A,FERMT1,TM9SF4,EMD,NUTF2,CEMIP,ZFAND1,UBR5,BNIP3L,NUCB1,OAZ1,PDCD5,AKT2,TGFB1,PIK3R2,GSK3A,GLI3,SUFU,YWHAE,SUPT6H,UBE2D3,FBXW7,ZPR1,CD81,C2CD5,MAPK14,RAB…	BMP4,ABLIM3,LRRK2	HPCA,ITGAM
GO_REGULATION_OF_OXIDATIVE_STRESS_INDUCED_CELL_DEATH	GO:1903201	56	Up	1.9202452674988782e-4	0.022128792194701	4	NOX1,FYN,PDE8A,REST,HDAC6,SIRT1,FBXO7,HIF1A,MET,HSPB1,FBXW7,NCOA7,SOD2,VNN1,NME5,HTRA2,LANCL1,NFE2L2,PARK7,SFPQ,NR4A3,TRAP1,ATF4,STK26,UBQLN1,IL10,TXN,TLR4,RIPK1,NOL3,TP53,SOD1,AKT1,MCL1,PARP1,NONO,MMP3,SLC7A11,FZD1,PINK1,OXR1,TSC1,BAG5,MAPK7,ENDOG,CTNNB1,GPR37L1,GPR37,TLR6,PAWR,PYCR1,P4HB,LRRK2,ATG7,PSAP,GPX1	BAG5,PAWR,LRRK2
GO_NEGATIVE_REGULATION_OF_NEURON_APOPTOTIC_PROCESS	GO:0043524	119	Up	1.942412933701644e-4	0.022128792194701	6	GCLC,CRLF1,CX3CL1,TFAP2B,FYN,ISL1,GCLM,GRN,HIPK2,ERBB3,MAP2K4,RHOA,ROCK1,FGF20,PSEN1,MEF2C,BAX,MT3,KDM2B,TYRO3,MSH2,HSP90AB1,JAK2,NRP1,HMOX1,LGMN,ALKBH1,SIX4,HIF1A,NFATC4,ADNP,DNAJC5,CORO1A,TOX3,PTPRZ1,UNC5B,CCL2,WFS1,PPARGC1A,ZPR1,MDK,AMBRA1,SOD2,CPEB4,PARK7,KIF14,SET,NR4A3,TGFB3,PTK2B,PIK3CA,LRP1,STAMBP,CITED1,SIX1,PIN1,SNX6,APOE,PPT1,VSTM2L,KRAS,CHL1,AGAP2,FAIM2,STXBP1,ARRB1,MAP3K12,PDPK1,ARRB…	GCLM,NRP1,GABRB3
GO_CENTROSOME_DUPLICATION	GO:0051298	61	Up	2.0737389305731943e-4	0.02322485421640177	5	BRCA1,NDE1,WDR62,USP33,XPO1,CHMP2B,CHMP5,CHMP4B,CEP76,CEP192,NUBP1,CCP110,CEP152,ARHGEF10,TRIM37,KAT2A,CHORDC1,MDM1,CEP72,KAT2B,CHMP3,ALMS1,PKD2,VPS4B,CDK2,STIL,XRCC3,CHMP2A,CHMP1A,ROCK2,CDK5RAP2,BRCA2,CEP131,PLK4,PLK2,CETN2,CENPJ,SASS6,FBXW5,CCNF,SPICE1,POC1A,CHMP4C,TMEM67,CEP295,C2CD3,SAC3D1,CEP120,CNTROB,PDCD6IP,CEP135,CKAP5,RTTN,GEN1,CEP295NL,NPM1,CEP63,KIAA0753,NUP62,RBM14,CHMP1B	PKD2,CDK5RAP2,CHMP4C,RTTN
GO_RIBONUCLEOPROTEIN_COMPLEX_BIOGENESIS	GO:0022613	394	Up	2.1198942141960705e-4	0.02322485421640177	5	LAS1L,RBM5,GCFC2,RPUSD1,LUC7L,TSR3,UTP18,STRAP,TFB1M,RPL26L1,GEMIN8,NOP16,CELF2,MRTO4,NOP58,USP36,RIOK2,SFSWAP,DDX20,WDR3,WDR18,THUMPD1,RRP15,NLE1,CLNS1A,SART3,EXOSC7,XAB2,EXOSC5,DDX1,HSP90AA1,MRPL22,GEMIN5,XPO1,DIS3,NUFIP1,RPS5,YTHDC1,WBP11,EIF3I,RRN3,DIMT1,NOP14,DDX18,XRN2,RPL6,ESF1,RPLP0,GEMIN2,AGO1,SRPK1,HSP90AB1,SF3A1,SNRPD3,PES1,EIF3L,SNU13,DDX17,RPL3,EIF3D,PRMT5,SRSF5,EIF5,DICER1,PRPF6,MTG…	CELF2,WDR75,EXOSC9,TGS1,SURF6	SNRPD3,NGDN,CELF5
GO_REGULATION_OF_GTPASE_ACTIVITY	GO:0043087	414	Up	2.140318164220667e-4	0.02322485421640177	7	ALS2,PLXND1,ARHGAP33,DVL2,CX3CL1,CCL26,ARHGAP44,PAFAH1B1,TRAPPC6A,CDKL5,PLEKHG6,RABGAP1,RGPD5,RALBP1,DEPDC1,RABEP1,FAM13B,ARHGAP31,RANBP3,DEPDC1B,RTN4R,ADRB1,PREX2,ARAP2,ARHGAP6,ARHGEF5,TBC1D22A,GDI2,RASGRF1,WNK1,TNK2,IPO5,TBC1D22B,ZC3H15,TBC1D1,NGEF,ARFGEF1,MYO9A,EVI5,TBC1D25,RASGRP2,GNB5,MAP4K4,SNX13,ARHGAP10,ACAP1,LLGL2,PICALM,HACD3,ARHGEF10L,RASAL2,VPS9D1,ARHGAP15,RGS11,PLXNA2,RAP1GAP,ARHGEF1…	WNK1,NRP1,SGSM3,TBC1D20,ARHGAP22,VAV1,GAPVD1,RABEP2,SNX18,CHM,LRRK2	GNB5
GO_TRNA_METHYLATION	GO:0030488	37	Up	2.162175548807187e-4	0.02322485421640177	3	NSUN2,METTL1,TARBP1,TRMT11,FTSJ1,HSD17B10,METTL2A,TRMT6,TRMT1,TRDMT1,THADA,TRMT1L,TRMT13,METTL8,TRMT5,GTPBP3,THUMPD3,MTO1,TRMO,ALKBH8,THUMPD2,TRMT10A,TRMT44,WDR4,TYW3,METTL2B,TRMT10B,TRMT61A,LCMT2,TRMT61B,TRMT112,TRMT10C,NSUN3,TRMT12,BCDIN3D,METTL6,NSUN6	METTL1
GO_CELL_CELL_ADHESION_INVOLVED_IN_GASTRULATION	GO:0070586	9	Up	2.207467401781371e-4	0.023377390695766376	1	WNK1,IL10,IL1RN,KLF4,MAP2K5,MAPK7,RIC8A,MYADM,MBP	WNK1
GO_MAINTENANCE_OF_PROTEIN_LOCATION	GO:0045185	94	Up	2.262135077552126e-4	0.023623602289047824	2	SCIN,PKD1,CD4,TMSB10,HSPA5,GOPC,VPS13D,LTBP1,SYNE2,SPAG4,SP100,BCL3,SRI,KEAP1,EPB41L3,EZR,KDELR3,SUN2,TSPO,RANGAP1,NFKBIA,PSMD10,CCDC22,ARL2BP,KDELR1,CAV1,SUFU,MDFI,GOLPH3,SKP1,DBN1,PARK7,ANKRD13C,PKD2,SUPT7L,MXI1,SRGN,VPS13C,SYNE1,LATS1,DZIP1,OS9,FLNB,KDELR2,IL10,TXN,TLN1,TAF8,SORL1,BARD1,G3BP2,FBN2,BBS4,PML,AKT1,IGSF11,NFKBIE,GSN,ANK3,TWF1,HNRNPU,TMSB4Y,HK1,RER1,TMSB15B,NBL1,PINK1,MORC3,HK2,SPT…	PSMD10,PKD2,YWHAB	EPB41L3
GO_ERBB_SIGNALING_PATHWAY	GO:0038127	129	Up	2.3197214360426264e-4	0.023893130791239052	4	WDR54,RHBDF1,PIK3C2A,PLAUR,MVP,GPRC5A,BCAR1,EPN1,ERBB3,PTPN3,RNF126,CDC42,NCK2,PTPN18,TSG101,RAB7A,DGKD,CEACAM1,PSEN1,HSP90AA1,CPNE3,EPS15,SNX5,KIF16B,ABL1,MAPK1,LGMN,RPS6KA5,MMP9,PTK6,RASSF2,ARHGEF7,STUB1,TGFB1,CDC37,AGR2,NEURL1,DUSP3,AREG,GAB1,FBXW7,CBL,HBEGF,CBLB,STAM2,RTN4,DOK1,EFEMP1,SOS1,ERRFI1,PTK2B,PIK3CA,PLCG1,EREG,SOX9,IFI6,EPS15L1,VIL1,HIP1,PTPN12,SNX6,RHBDF2,HIP1R,VPS25,AGT,SPRY2,STAM…	CBL	NRG2
GO_POSITIVE_REGULATION_OF_CHROMOSOME_ORGANIZATION	GO:2001252	163	Up	2.3704839244806337e-4	0.024086038686716063	5	KDM1A,KMT2E,PAF1,JARID2,PAX7,AKAP8L,BRCA1,ERCC1,DDX11,ISL1,SNAI2,CUL3,PNKP,TPR,ANAPC4,PRDM6,SPHK2,SREBF1,EED,SART3,MAP2K7,SIRT6,XRCC5,RIF1,ATRX,MAP3K4,DNMT3B,MAPKAPK5,ANAPC5,NOS1,SIRT1,SMARCB1,MAPK1,SNW1,RPS6KA5,FMR1,MAPK3,ACD,RNF40,NBN,PIH1D1,AKAP8,PRKD2,GATA3,TNKS2,KAT2A,PPARGC1A,PHF1,VEGFA,RAD50,BCL6,CCT4,SFPQ,NEK2,KMT2A,MYB,PHF19,SLF2,TCP1,HNRNPA2B1,IL1B,BECN1,DLGAP5,LIF,POT1,TRIM28,DNMT1,DKC…	DDX11,CCT5,LRRK2
GO_INTRACELLULAR_PROTEIN_TRANSPORT	GO:0006886	1058	Up	2.412785083211628e-4	0.024158752564158115	2	SNX11,M6PR,ARF5,UPF1,COPZ2,CROT,LAMP2,AP2B1,AGK,VPS41,ARHGAP44,NOS2,PKD1,SEC62,RPS20,FYN,AKAP8L,RABGAP1,BID,RGPD5,RUFY3,AGPS,CD74,ZDHHC6,TOMM34,SEC63,KPNA6,MIPEP,SNX1,NUP160,RANBP3,IFT88,LRRC7,PEX3,CDH1,ZFYVE16,RAB27B,AP2S1,HSPA5,TPR,VPS13D,HERPUD1,HOMER3,THOC3,TBC1D22A,USP36,SEC61A1,ZC3H11A,RIOK2,NDC1,ACAA1,APPBP2,RPL18,U2AF2,NGFR,TNPO3,CTSA,AP3D1,IPO5,TRAM2,TBC1D22B,SEC61A2,TBC1D1,SP100,TRAM1,E…	CROT,SGSM3,MAK,BMP4,NUP85,VPS36,STX17,SNX27,YWHAB,SRP68,ABLIM3,AP1S2,KPNA4,CHM,LRRK2,SYNRG	SEC61B,HPCA,RAMP1,RAB40B,ITGAM
GO_POSITIVE_REGULATION_OF_PROTEIN_SERINE_THREONINE_KINASE_ACTIVITY	GO:0071902	288	Up	2.471483992780581e-4	0.024158752564158115	3	ALS2,DVL2,MAP3K14,MAP3K9,DBF4,SPAG9,PKD1,MAP4K3,LTF,MAP4K5,IGF1,CD74,MNAT1,MAP2K3,KITLG,ARHGEF5,PIK3CB,TAB2,EIF2AK2,ATP2B4,MAP2K4,RHOA,DRD4,MAP3K13,HACD3,MAP2K7,PAK3,FGFR1,EDN1,TP73,PSEN1,PTPRC,CCNT2,MAPRE3,MAP3K4,NOX4,MAPKAPK5,P2RX7,ERP29,CCNK,MUL1,TF,CDC6,MAP3K1,HSP90AB1,SIRT1,JAK2,GADD45B,CRKL,MAPK1,PDGFB,TAB1,TELO2,CD40,STK4,PSMD10,FLT1,RGCC,MAPK3,CSK,CEMIP,RIPK2,STK3,MAP4K1,PIH1D1,TGFB1,PIK3…	MAP4K5,CCNK,PSMD10,DKK1,PKD2,BMP4,DBNL,MAP3K2,LRRK2,MAP3K5	PAK3,TF,C5
GO_GOLGI_VESICLE_TRANSPORT	GO:0048193	332	Up	2.4740310512570484e-4	0.024158752564158115	2	ARF5,COPZ2,TRAPPC6A,CYTH3,EHD3,SPAST,OSBPL5,SNX1,ANK1,RABEP1,GABARAPL2,CUL3,GOPC,VAMP3,USE1,TRAPPC3,ATP9A,MON2,AP3D1,GOLGA5,KIF2A,SPTB,EXOC5,WIPI1,NSF,LMAN1,BCAP29,SEC31B,KIFAP3,KLHL20,DYNC1I2,CAPZB,SAR1A,KIF22,DNM2,KIF3C,RAB10,CD59,SCAMP1,DDHD2,EPS15,TMED2,ZW10,ERGIC2,DYNLL1,KIF16B,GOLGA3,KIF4A,EXOC1,SCFD1,SNAP23,SEC22C,ARCN1,TMED1,GGA1,PICK1,KDELR3,CNIH1,VTI1B,SEC23A,CTSZ,ARFGAP1,ARFRP1,SEC23B,…	TBC1D20,COG2,STX17,SCAMP2,GOLGA2,TRAPPC12,CREB3L2,LRRK2	CTSC
GO_REGULATION_OF_LIPID_STORAGE	GO:0010883	38	Up	2.635200170007377e-4	0.02492241374738053	2	ABHD5,NR1H3,MSR1,PLA2G10,SCARB1,ACACB,OSBPL8,SIRT1,NFKBIA,MEST,NFKB1,FBXW7,EHD1,PPARD,ALKBH7,C3,NR1H2,PPARG,CD36,HILPDA,IL6,ITGAV,FITM1,FTO,OSBPL11,TTC39B,ABCG1,ZC3H12A,ABCA1,PTPN2,LPL,PNPLA2,PPARA,FITM2,SREBF2,PLIN5,TNF,IKBKE	ITGAV,TTC39B
GO_REGULATION_OF_ORGANELLE_ASSEMBLY	GO:1902115	173	Up	2.656266006505475e-4	0.02492241374738053	5	ZMYND10,MARK4,CDKL5,FUZ,BRCA1,IFT88,PHF23,TPR,MAP4,ARHGEF5,MAPK9,SDCCAG8,SYNE2,ATG5,CROCC,RNF4,RHOA,SMC1A,TSG101,FSCN1,SPAG5,EDN1,VDAC3,DNM2,MEF2C,CYLD,CHMP2B,CHMP5,KIF9,SCFD1,EZR,SH3GLB1,MTMR3,KCTD17,CDKL1,HCK,CHMP4B,CEP76,STAG2,NPRL3,CCP110,RP1,PTPRS,SMC3,TBC1D12,TRIM37,KAT2A,IFT20,TBC1D30,MDM1,CNOT2,MAK,SENP6,CNOT6,KAT2B,NPRL2,PIKFYVE,CCDC88A,RAB3GAP1,SDC1,ALMS1,WRAP73,ARHGEF2,STAG1,RAB3GAP2,V…	MAK,CDK5RAP2,G3BP1,CHMP4C,TRAPPC12,RABEP2,CEP97,LRRK2
GO_ENDOPLASMIC_RETICULUM_UNFOLDED_PROTEIN_RESPONSE	GO:0030968	112	Up	2.744882676057189e-4	0.02492241374738053	4	RHBDD2,MBTPS2,EXTL3,DDX11,BAK1,CUL7,HSPA5,HERPUD1,EIF2AK2,PDIA5,PPP2R5B,WIPI1,ASNS,NCK2,ACADVL,DERL2,MYDGF,PPP1R15A,BAX,ADD1,DNAJB11,DERL3,KDELR3,XBP1,EP300,ARFGAP1,DNAJC3,STUB1,BFAR,GSK3A,FKBP14,AGR2,TBL2,CREB3,GOSR2,CDK5RAP3,CCL2,TMEM33,WFS1,CCND1,NFE2L2,CTH,ZBTB17,ATF6,SERP1,COPS5,HERPUD2,VAPB,KLHDC3,SSR1,CANX,ATF4,DNAJB9,EIF2S1,EDEM1,ERN2,DAB2IP,DERL1,TLN1,PARP6,PREB,PARP16,SEC31A,MBTPS1,HDGF…	DDX11,TBL2,CREB3L2
GO_NEGATIVE_REGULATION_OF_PROTEIN_TYROSINE_KINASE_ACTIVITY	GO:0061099	26	Up	2.772147070526286e-4	0.02492241374738053	3	IBTK,MVP,GPRC5A,HYAL2,TSG101,PSEN1,PTPRC,PTK6,CAV1,CBL,DUSP22,CBLB,ERRFI1,SNX6,SH3BP5,VPS25,CBLC,ZFYVE28,SOCS5,SH3BP5L,PTPN2,CHMP6,SOCS4,ZGPAT,SRCIN1,GGNBP2	CBL
GO_MRNA_3_END_PROCESSING	GO:0031124	93	Up	2.7979014878060635e-4	0.02492241374738053	3	PAF1,ZC3H3,THOC3,ZC3H11A,U2AF2,PABPC1,CPSF1,SNRPA,THOC1,PAPOLA,POLDIP3,THOC5,SRSF5,ZC3H14,PABPN1,PABPC1L,CSTF1,RPRD1B,CSTF2,RNF40,CPEB3,MTPAP,CASC3,MAGOHB,CPSF6,SRSF9,SRSF3,NCBP2,PAPOLG,SRSF7,SRSF4,SRSF11,CPSF3,DDX39A,SRSF6,UPF3B,THOC2,SYMPK,CCNT1,THOC6,GRSF1,SRRM1,CCNB1,CDC73,SRSF1,WDR33,CDK9,NCBP1,PNPT1,BARD1,DHX38,RPRD1A,EIF4A3,APP,ZNF473,POLR2D,FIP1L1,TUT1,CPSF7,RNF20,LSM11,SSU72,U2AF1,CHTOP,…
GO_REGULATION_OF_ERBB_SIGNALING_PATHWAY	GO:1901184	84	Up	2.8028691269502734e-4	0.02492241374738053	4	WDR54,RHBDF1,PLAUR,GPRC5A,EPN1,PTPN3,RNF126,CDC42,NCK2,PTPN18,TSG101,RAB7A,CEACAM1,PSEN1,EPS15,SNX5,LGMN,MMP9,PTK6,ARHGEF7,AGR2,NEURL1,DUSP3,AREG,FBXW7,CBL,HBEGF,CBLB,STAM2,RTN4,DOK1,SOS1,ERRFI1,EREG,IFI6,EPS15L1,HIP1,PTPN12,SNX6,RHBDF2,HIP1R,VPS25,AGT,SPRY2,STAM,DAB2IP,EGF,CDH13,ERBB2,MVB12A,APP,AKT1,CBLC,EGFR,SH3KBP1,PTPRJ,ADRA2A,FER,ADAM17,NCF1,ZFYVE28,SHKBP1,SHC1,TGFA,SPRY1,GPER1,RBPJ,AFAP1L2…	CBL
GO_NUCLEAR_EXPORT	GO:0051168	191	Up	2.812390420160248e-4	0.02492241374738053	2	UPF1,PKD1,AKAP8L,NUP160,RANBP3,LSG1,TPR,THOC3,ZC3H11A,RIOK2,NDC1,U2AF2,SP100,NUP133,SMG6,CPSF1,PRKACA,NUP37,GTSE1,THOC1,RAPGEF3,STRADB,GSK3B,XPO1,YTHDC1,SEH1L,RBM22,RBM27,ALKBH5,NUP50,AAAS,NUP188,POLDIP3,THOC5,RANGAP1,PPM1A,SRSF5,PABPN1,RAE1,EMD,NUTF2,NUP93,TGFB1,LZTS2,CASC3,NUP88,YWHAE,SUPT6H,DDX25,NUP98,MAGOHB,DUSP16,NUP107,CPSF6,SRSF9,SRSF3,HSPA9,NUP155,NCBP2,DNAJC27,RPS15,SRSF7,PARK7,SRSF4,SM…	NUP85
GO_CELLULAR_MACROMOLECULE_CATABOLIC_PROCESS	GO:0044265	1061	Up	2.8475980310556923e-4	0.02492241374738053	3	GCLC,ANKIB1,HECW1,CDC27,UPF1,RHBDD2,FBXL3,LAMP2,OSBPL7,AP2B1,RHBDF1,MYLIP,PSMB1,PKD1,RPS20,CSDE1,UBE3C,POMT2,HFE,RNF216,PSMC4,NUB1,RNF14,DNASE1L1,UFL1,SLC11A1,WWTR1,ZRANB1,SAMD4A,RNH1,UBR2,VIM,RNASET2,TNFRSF1B,ZCCHC8,UBA6,PIAS1,RNF19A,GABARAPL2,CUL3,USP2,EDC4,CLEC16A,PSMA4,AP2S1,CUL7,HSPA5,USP28,ERCC8,NEDD4L,JKAMP,MAPK9,HERPUD1,MRTO4,ANAPC4,THRAP3,CUL1,USP36,PUM2,USP13,YBX3,RPL18,GPC1,RNF4,CASP8,…	MAEA,PSMD10,POP1,PSMD11,USP46,UBE4A,CBL,ETF1,RBBP6,EXOSC9,VPS36,YME1L1,RNF111,CHMP4C,CTSB,BAG5,ARIH1,YWHAB,ENC1,SECISBP2,LRRK2,PSMD12	SEC61B,CTSC,FBXL4,FBXL5,RBCK1,RNF175,FBXO8,ISG15,FHIT,UBD,PSMB9
GO_REGULATION_OF_PROTEIN_IMPORT	GO:1904589	53	Up	2.8772784063146585e-4	0.02492241374738053	2	CDH1,TPR,ARHGEF5,IPO5,HYAL2,PTGS2,PSEN1,RBM22,MAVS,MAPK1,FERMT1,NUTF2,UBR5,PDCD5,TGFB1,PIK3R2,GLI3,SUFU,ZPR1,HSPA8,MAPK14,RAB23,ECT2,TARDBP,BMP4,SMO,TRIM28,RAN,CD36,MDFIC,NUP54,NUP58,PIK3R1,BAG3,ANGPT1,ZC3H12A,PRKCD,SHH,NOLC1,CHP2,SMAD3,PKIG,PKIA,HDAC3,JUP,DMAP1,HCLS1,CHP1,APOD,NF1,FLNA,EFCAB7,NUP62	BMP4
GO_REGULATION_OF_TELOMERE_MAINTENANCE	GO:0032204	77	Up	2.9129759732282736e-4	0.02492241374738053	3	UPF1,ERCC1,PNKP,SMG6,XRCC1,MAP2K7,SIRT6,XRCC5,ATRX,MAP3K4,MAPKAPK5,HNRNPC,TINF2,MAPK1,MAPK3,ACD,NBN,TNKS2,RAD50,XRN1,CCT4,SMG7,NEK2,YLPM1,TCP1,HNRNPA2B1,POT1,GNL3L,DKC1,SLX1A,TERF2,NAT10,HNRNPA1,PKIB,CCT7,MYC,HNRNPD,NABP2,PIF1,PML,PARN,PARP1,NAF1,CCT6A,HDAC8,HMBOX1,TERF1,ATM,CCT5,NEK7,FBXO4,HNRNPU,CCT8,SMG1,CCT3,GNL3,CCT2,TERF2IP,CTNNB1,EXOSC10,DCP2,TNKS,DHX36,ATR,ERCC4,CTC1,AURKB,MAPK15,SLX1B,US…	CCT5
GO_RIBOSOME_BIOGENESIS	GO:0042254	271	Up	2.9783451829254627e-4	0.02492241374738053	5	LAS1L,RPUSD1,TSR3,UTP18,TFB1M,RPL26L1,NOP16,MRTO4,NOP58,USP36,RIOK2,WDR3,WDR18,THUMPD1,RRP15,NLE1,EXOSC7,EXOSC5,MRPL22,XPO1,DIS3,RPS5,WBP11,RRN3,DIMT1,NOP14,DDX18,XRN2,RPL6,ESF1,RPLP0,PES1,SNU13,DDX17,RPL3,MTG2,NOP56,RBFA,RIOK3,SUV39H1,ERI1,PIH1D1,ERCC2,POP4,RPS16,FBL,RPS19,DDX49,GTPBP10,EXOSC3,NPM3,GTPBP4,NUP88,C1QBP,FTSJ3,UTP6,GAR1,FRG1,KRR1,NOP2,PAK1IP1,MDN1,BYSL,DROSHA,BRIX1,RPL24,RRP9,RPS15,…	WDR75,EXOSC9,SURF6	NGDN
GO_CELL_DEATH_IN_RESPONSE_TO_OXIDATIVE_STRESS	GO:0036473	74	Up	2.99238402906731e-4	0.02492241374738053	4	NOX1,FYN,PDE8A,REST,HDAC6,SIRT1,JAK2,PRODH,FBXO7,HIF1A,GSKIP,STK24,MET,HSPB1,FBXW7,NCOA7,SOD2,VNN1,NME5,PDCD10,HTRA2,LANCL1,STK25,NFE2L2,PARK7,SFPQ,NR4A3,TRAP1,ATF4,STK26,UBQLN1,IL10,TXN,TLR4,RIPK1,CYP1B1,PML,NOL3,TP53,SOD1,AKT1,MCL1,PARP1,ARL6IP5,NONO,SIGMAR1,MMP3,SLC7A11,PDK1,FZD1,PINK1,TBC1D24,PRKCD,OXR1,MELK,TSC1,BAG5,MAPK7,ENDOG,CTNNB1,GPR37L1,GPR37,BCL2,ZNF622,TLR6,PAWR,PYCR1,DIABLO,P4HB,LR…	BAG5,PAWR,LRRK2,MAP3K5
GO_REGULATION_OF_PROTEIN_STABILITY	GO:0031647	253	Up	3.074680364300975e-4	0.02492241374738053	10	CREBBP,FBXL3,LAMP2,MYLIP,ZNF207,WIZ,TYROBP,CCDC88C,IGF1,GRN,CUL3,USP2,USP28,PER3,NEDD4L,USP36,USP13,ISOC2,CTSA,VPS35,ATP1B3,PFN2,SEL1L,SREBF1,CHFR,FBXW11,GTSE1,USP33,SIRT6,HSP90AA1,NLK,MT3,AURKA,TESC,MUL1,CMTM6,TF,CAPN3,HDAC6,HSP90AB1,SIRT1,SH3GLB1,MAPK1,HPS4,XBP1,FBXO7,EP300,TELO2,STK4,RASSF2,SMAD7,TBL1X,PIM2,STUB1,PYCARD,CTSH,STK3,MTMR9,CDC37,CDC37L1,DVL1,GTPBP4,PFN1,KAT2A,WFS1,FBXW7,PPARGC1A,C…	TRIM24,CCT5,BAG5,NAA16,LRRK2	TF
GO_NCRNA_METABOLIC_PROCESS	GO:0034660	406	Up	3.077049230707625e-4	0.02492241374738053	3	LAS1L,ELAC2,RPUSD1,TSR3,UTP18,LARS2,TFB1M,ZCCHC8,NSUN2,METTL1,TRIT1,MRTO4,NOP58,USP36,RC3H2,RIOK2,TARBP1,GATB,WDR3,WDR18,ADAT1,TRMT11,THUMPD1,RRP15,IARS2,FTSJ1,CPSF1,HSD17B10,TRNT1,EXOSC7,RBM7,EXOSC5,FKBP6,DDX1,DIS3,WBP11,DIMT1,SEPHS1,SRRT,NOP14,METTL2A,DDX18,KHSRP,XRN2,ESF1,TRMT6,PUS7,OSGEP,AGO1,TDRD1,PES1,SNU13,DDX17,RTCB,TRMU,ALKBH1,DICER1,NOP56,CDK5RAP1,RBFA,RIOK3,CSTF2,SUV39H1,INTS6,USB1,EAR…	METTL1,POP1,WDR75,EXOSC9	THG1L,NGDN
GO_RNA_EXPORT_FROM_NUCLEUS	GO:0006405	132	Up	3.095385798438687e-4	0.02492241374738053	2	UPF1,AKAP8L,NUP160,TPR,THOC3,ZC3H11A,RIOK2,NDC1,U2AF2,NUP133,SMG6,CPSF1,NUP37,THOC1,XPO1,YTHDC1,SEH1L,RBM27,ALKBH5,NUP50,AAAS,NUP188,POLDIP3,THOC5,SRSF5,PABPN1,RAE1,NUP93,CASC3,NUP88,SUPT6H,DDX25,NUP98,MAGOHB,NUP107,CPSF6,SRSF9,SRSF3,NUP155,NCBP2,RPS15,SRSF7,SRSF4,SMG7,SRSF11,CPSF3,GLE1,NRDE2,NUP43,ENY2,KHDRBS1,FYTTD1,HNRNPA2B1,DDX39A,SRSF6,XPO5,NUP153,UPF3B,NUP85,THOC2,SYMPK,PCID2,NUP214,THOC6,N…	NUP85
GO_MRNA_METABOLIC_PROCESS	GO:0016071	773	Up	3.156163441768692e-4	0.02492241374738053	3	RBM5,KDM1A,UPF1,POLR2J,GCFC2,PAF1,LUC7L,PSMB1,CDK11A,RPS20,CSDE1,AKAP8L,PTBP1,PSMC4,ZC3H3,SLC11A1,MNAT1,SAMD4A,AQR,RNH1,STRAP,VIM,ZCCHC8,EDC4,PSMA4,GEMIN8,POLR2B,CELF2,PTCD2,THOC3,MRTO4,THRAP3,PUM2,ZC3H11A,YBX3,CCAR1,SNRNP40,SFSWAP,RPL18,U2AF2,SUGP2,DDX20,CDK13,YBX1,ELAVL1,DHX8,ROCK1,GPKOW,PSME4,PHRF1,SMG6,JMJD6,PABPC1,RPL31,DAZAP1,CPSF1,PRKACA,SREBF1,IGF2BP2,CLNS1A,NCBP3,SART3,EXOSC7,RBM7,MLH1,G…	CELF2,RBFOX2,PSMD10,ESRP1,PSMD11,DHX15,ETF1,RBBP6,EXOSC9,PRKRIP1,TGS1,MBNL2,YWHAB,SECISBP2,PSMD12	SNRPD3,KHDRBS2,ARNT,CELF5,PSMB9
GO_VESICLE_MEDIATED_TRANSPORT_BETWEEN_ENDOSOMAL_COMPARTMENTS	GO:0098927	40	Up	3.1725446018502046e-4	0.02492241374738053	2	FAM160A2,RAB7A,PTPN23,PIK3C3,RAB21,MTMR2,KIF16B,EZR,HOOK2,MAPK1,EEA1,CORO1A,MAPK3,SNX16,ANKRD27,WDR91,SNX3,CHMP3,BECN1,MAP2K2,HOOK1,SORL1,RDX,DNAJC13,RAB5A,MSN,SNX12,DAB2,SNF8,VPS11,LMTK2,AKTIP,RILP,WDR81,HOOK3,MAP2K1,STX8,MYO1D,SRC,EMP2	HOOK1
GO_REGULATION_OF_GENE_EXPRESSION_EPIGENETIC	GO:0040029	255	Up	3.1746385477727894e-4	0.02492241374738053	3	UPF1,POLR2J,MSL3,JARID2,BAZ1B,BRCA1,UBR2,NUP160,ARID4A,POLR2B,TPR,ARID1B,KCNQ1,ARID4B,PUM2,NDC1,SPHK2,ELAVL1,SMARCD1,SPI1,HDAC4,POLR1A,SIRT2,NUP133,MBD3,EED,NUP37,ACTB,BAZ2A,SIRT6,TNRC6C,RIF1,YTHDC1,ZMPSTE24,SEH1L,SRRT,TFAP2C,DNMT3B,TNRC6A,ESR1,AGO1,NUP50,CDC45,HDAC6,AAAS,NUP188,SIRT1,POLR2E,HIRA,POLR2F,TNRC6B,EP300,ZC3H7B,DICER1,PABPC1L,RAE1,SMCHD1,SUV39H1,RBBP7,FMR1,NUP93,CTCF,POLR2C,TAF1C,DOT1…	MSL3,BMP4,NUP85,POLE3
GO_RRNA_METABOLIC_PROCESS	GO:0016072	207	Up	3.192271149479899e-4	0.02492241374738053	3	LAS1L,RPUSD1,TSR3,UTP18,TFB1M,MRTO4,NOP58,USP36,RIOK2,WDR3,WDR18,THUMPD1,RRP15,EXOSC7,EXOSC5,DIS3,WBP11,DIMT1,NOP14,DDX18,XRN2,ESF1,PES1,SNU13,DDX17,NOP56,RBFA,RIOK3,SUV39H1,ERI1,PIH1D1,ERCC2,POP4,RPS16,FBL,RPS19,DDX49,EXOSC3,NPM3,GTPBP4,FTSJ3,UTP6,GAR1,FRG1,KRR1,NOP2,MDN1,BYSL,DROSHA,XRN1,RRP9,RPS15,WDR75,NOL10,RPF1,ZNHIT6,EBNA1BP2,ERI3,NSUN4,HEATR1,FCF1,RCL1,WDR55,EXOSC8,UTP20,MTERF4,RPL5,DDX54…	WDR75,EXOSC9	NGDN
GO_TELOMERE_MAINTENANCE_VIA_TELOMERE_LENGTHENING	GO:0010833	76	Up	3.215153788397275e-4	0.02492241374738053	3	RFC1,PNKP,RAD51,SMG6,MAP2K7,XRCC5,HSP90AA1,MAP3K4,MAPKAPK5,HNRNPC,TINF2,HSP90AB1,MAPK1,TELO2,MAPK3,ACD,TNKS2,GAR1,PTGES3,RAD50,XRN1,CCT4,SMG7,NEK2,DCLRE1B,TCP1,HNRNPA2B1,POT1,GNL3L,DKC1,SLX1A,RPA1,TERF2,NAT10,HNRNPA1,PKIB,CCT7,PIF1,PARN,WRAP53,PARP1,NAF1,NHP2,CCT6A,HMBOX1,TERF1,TNKS1BP1,ATM,CCT5,NEK7,FBXO4,HNRNPU,CCT8,CCT3,CCT2,TERF2IP,CTNNB1,EXOSC10,DCP2,TNKS,DHX36,ATR,ERCC4,CTC1,AURKB,ZSCAN4,MA…	CCT5
GO_CHROMATIN_ORGANIZATION	GO:0006325	623	Up	3.453436628699957e-4	0.026430674818222054	5	KDM1A,MSL3,CREBBP,KMT2E,KDM7A,PAF1,JARID2,PAX7,BAZ1B,SCMH1,AKAP8L,MBTD1,PPP5C,BRCA1,KDM5D,DDX11,ZMYND11,ISL1,SNAI2,UBR2,PHF20,BRD9,CENPQ,ARID4A,JADE2,TPR,HDAC9,RSF1,ARID1B,ARID4B,USP36,KMT2C,ATG5,MTA3,HDAC7,PRDM6,SPHK2,EYA2,HMG20B,SMARCD1,KDM4A,SPI1,HDAC4,PSME4,SIRT2,NUCKS1,JMJD6,ING3,MBD3,HLTF,SREBF1,MCM2,TP63,SMARCE1,KDM5A,EED,ACTR6,ACTB,SART3,BAZ2A,SIRT6,JADE1,UBE2A,RIF1,SMARCA2,SRCAP,RBL1,RSB…	MSL3,DDX11,BRD9,KAT6A,DNAJC2,HP1BP3,TAF5L,POLE3,PRMT2,SFMBT1,EHMT1,LRRK2	BAHD1,M1AP,RCCD1,MCRS1
GO_RNA_SPLICING	GO:0008380	404	Up	3.4800329924245026e-4	0.026430674818222054	3	RBM5,KDM1A,POLR2J,GCFC2,LUC7L,AKAP8L,PTBP1,CLK1,AQR,STRAP,ZCCHC8,GEMIN8,POLR2B,CELF2,THOC3,THRAP3,CCAR1,SNRNP40,SFSWAP,U2AF2,SUGP2,DDX20,CDK13,YBX1,ELAVL1,DHX8,GPKOW,JMJD6,PABPC1,DAZAP1,CPSF1,CLNS1A,ZNF638,SART3,RBM7,GPATCH1,MBNL3,XAB2,SNRPA,THOC1,DDX1,GEMIN5,YTHDC1,PPIE,REST,WBP11,CHERP,RBM22,SRRT,SF3B2,KHSRP,FUS,PAPOLA,PDCD7,HNRNPC,GEMIN2,CWF19L1,SRPK1,CDC5L,HNRNPH3,CIRBP,HNRNPM,POLR2E,SF3A1,SN…	CELF2,RBFOX2,ESRP1,DHX15,PRKRIP1,TGS1,MBNL2,AHNAK2	SNRPD3,KHDRBS2,CELF5
GO_POSTTRANSCRIPTIONAL_REGULATION_OF_GENE_EXPRESSION	GO:0010608	526	Up	3.582295546838533e-4	0.0268896706999557	3	UPF1,POLR2J,YBX2,PSMB1,PSMC4,MATR3,SLC11A1,SAMD4A,VIM,TNFRSF1B,NUP160,PSMA4,POLR2B,TPR,THRAP3,EIF2AK2,PUM2,RC3H2,NDC1,YBX3,EIF4B,YBX1,ELAVL1,DHX29,RHOA,ROCK1,PSME4,NUP133,BCL3,PABPC1,TCOF1,NCK2,IGF2BP2,EIF4G3,NUP37,EXOSC7,EXOSC5,TNRC6C,MKNK1,DDX1,JMJD4,GEMIN5,XPO1,TNPO1,DIS3,YTHDC1,ZMPSTE24,SEH1L,MTIF2,EIF2AK1,PPP1R15A,SRRT,PSMC5,OGFOD1,CNOT3,KHSRP,MAPKAPK5,GCN1,FUS,PCBP4,PABPC4,TNRC6A,PUS7,ALKBH…	OGFOD1,PSMD10,RPS6KB1,PSMD11,ETF1,EXOSC9,BMP4,NUP85,ILF3,DPH2,DPH7,YWHAB,PTAFR,ENC1,SECISBP2,PSMD12	EIF2B2,NGDN,GRM5,PSMB9
GO_PROTEIN_FOLDING	GO:0006457	187	Up	3.662095990571945e-4	0.0268896706999557	9	FKBP4,NUDCD3,CD74,ERP44,GRN,HSPA5,DNAJC25,GNAI3,PDIA5,NFYC,DNAJA2,GNB5,CSNK2A2,LMAN1,DNAJC10,FKBP6,GNB1,HSP90AA1,PPIE,DNAJA1,ERO1B,PDRG1,FKBP1A,ERP29,GANAB,LTBP4,NUDC,DNAJB11,FKBP5,HSP90AB1,PPIL2,ST13,PSMC1,PFDN4,DNAJC5,CSNK2A1,RP2,DNAJC3,DNAJA3,SNRNP70,SGTA,PDCD5,CDC37,DNAJC2,DNAJB6,HSPB1,CDC37L1,BAG1,PPIF,RGS9,WFS1,GRPEL1,CRYAB,HSPA8,DNAJC4,CHORDC1,AIP,MLEC,PTGES3,GNB3,BAG2,HSPA9,PFDN1,TTC1,GNA…	DNAJC2,CCT5,BAG5	GNB5
GO_POSITIVE_REGULATION_OF_ORGANELLE_ORGANIZATION	GO:0010638	549	Up	3.6775908235225127e-4	0.0268896706999557	5	BAD,KDM1A,ZMYND10,KMT2E,CX3CL1,BAIAP2L1,CCL26,PAF1,SCIN,MARK4,JARID2,PAX7,FUZ,AKAP8L,SYT7,PLAUR,DCN,BRCA1,ERCC1,DDX11,WAS,BID,ISL1,IGF1,SNAI2,SPAST,ANK1,BAK1,GRN,STAP1,CUL3,CLEC16A,PNKP,TPR,VPS13D,ARHGEF5,MAPK9,ANAPC4,USP36,CROCC,PRDM6,NCKAP1,SPHK2,ADCK1,CASP8,LIMCH1,RHOA,SYT1,NAV3,SIRT2,VPS35,PFN2,CSNK2A2,CDC42,NCK2,WDR1,SREBF1,TP63,CLASP1,EED,LMAN1,ARHGEF10L,FSCN1,DLG1,SART3,SPAG5,MAP2K7,SIRT6,…	DDX11,NRP1,SLAIN2,ACTR3,CDK5RAP2,G3BP1,CCT5,YWHAB,ABLIM3,LRRK2,FMN1	TNFSF10,KDR
GO_RESPONSE_TO_LEUCINE	GO:0043201	12	Up	3.6835165342405065e-4	0.0268896706999557	4	UBR2,RRAGD,PIK3C3,SESN1,KLHL22,RPS6KB1,PPARGC1A,SESN2,RPTOR,SESN3,UBR1,MTOR	RPS6KB1
GO_COVALENT_CHROMATIN_MODIFICATION	GO:0016569	417	Up	3.7638897874819085e-4	0.02696727504740718	3	KDM1A,MSL3,CREBBP,KMT2E,KDM7A,PAF1,JARID2,PAX7,BAZ1B,AKAP8L,PPP5C,BRCA1,KDM5D,ISL1,SNAI2,UBR2,PHF20,ARID4A,JADE2,HDAC9,RSF1,ARID4B,USP36,KMT2C,ATG5,MTA3,HDAC7,PRDM6,SPHK2,EYA2,KDM4A,SPI1,HDAC4,SIRT2,JMJD6,ING3,MBD3,SREBF1,KDM5A,EED,SART3,BAZ2A,SIRT6,JADE1,UBE2A,RIF1,SRCAP,WDR70,KAT6A,ZMPSTE24,REST,NCOA1,ATRX,MECOM,HUWE1,ATXN7L3,UIMC1,MT3,AURKA,DNMT3B,KDM2B,NOS1,RCOR1,TBL1Y,HDAC6,WAC,BRPF3,SIRT1,J…	MSL3,KAT6A,TAF5L,POLE3,PRMT2,EHMT1,LRRK2	MCRS1
GO_LOOP_OF_HENLE_DEVELOPMENT	GO:0072070	9	Up	3.7658782816568084e-4	0.02696727504740718	1	PKD1,JAG1,PKD2,IRX1,IRX2,IRX3,WNT7B,HES5,DLL1	PKD2
GO_REGULATION_OF_HETEROTYPIC_CELL_CELL_ADHESION	GO:0034114	19	Up	3.808711242295585e-4	0.027016697953604254	11	CD44,WNK1,CEACAM6,BMP7,GCNT2,IL1B,IL10,IL1RN,KLF4,FLOT1,MAP2K5,SKAP1,ALOX15,MAPK7,MYADM,LCK,MBP,AGER,TNF	CD44,WNK1
GO_REGULATION_OF_ESTABLISHMENT_OF_PROTEIN_LOCALIZATION_TO_CHROMOSOME	GO:0070202	12	Up	3.9201999980379587e-4	0.027547648397427488	2	CCT4,TCP1,DKC1,CCT7,WRAP53,CCT6A,TERF1,CCT5,CCT8,CCT3,SPIDR,CCT2	CCT5
GO_LAMELLIPODIUM_ORGANIZATION	GO:0097581	68	Up	4.0558016596130633e-4	0.02794885950397624	5	WAS,PLEKHO1,CD44,SNX1,VCL,NCKAP1,HDAC4,CDC42,NCK2,FSCN1,CAPZB,DNM2,CTTN,ABLIM1,ARHGEF7,KANK1,CORO1C,GOLPH3,CCDC88A,RREB1,NUP85,VIL1,RAC2,AJUBA,ARHGEF6,ARFIP2,WASF3,VAV3,ARHGEF4,RAC1,ABI1,ENPP2,CDH13,EPHA2,SLIT2,BIN3,ITGB1,TWF1,FER,WHAMM,KIT,NCK1,WASF2,AUTS2,DMTN,VAV2,PDPN,ARPC5,ARPC2,ABLIM2,ATP7A,S1PR1,CORO1B,RHOD,ABLIM3,AKIRIN1,SH2B1,SPATA13,PARVB,SRC,PLXNB3,MTOR,SNX2,ARPIN,TWF2,BRK1,SRGAP2,CYFI…	CD44,VCL,NUP85,ATP7A,ABLIM3
GO_METANEPHRIC_DISTAL_TUBULE_DEVELOPMENT	GO:0072235	4	Up	4.1639178632727186e-4	0.02794885950397624	1	PKD1,CALB1,PKD2,PAX8	PKD2
GO_LYTIC_VACUOLE_ORGANIZATION	GO:0080171	59	Up	4.169318655177799e-4	0.02794885950397624	5	SYT7,GRN,HEXB,FAM160A2,VPS35,RAB7A,CHMP5,MT3,P2RX7,HOOK2,HPS4,SRPX,CLN5,CORO1A,NAGPA,SPG11,VPS18,LAPTM4B,TMEM106B,HPS1,NAGLU,RAB34,GNPTAB,TFEB,ARSB,RAB14,BECN1,TMEM175,CLN6,PPT1,ACP2,HOOK1,TMEM165,CCDC115,MYO7A,SCARB2,VPS33A,RAB20,MBTPS1,SNAPIN,LYST,ARF1,LAMTOR1,TPCN2,MFSD8,ABCA1,TPP1,AKTIP,HOOK3,GAA,CLVS1,GBA,CLN8,CLN3,LRRK2,ZKSCAN3,TREX1,TMEM199,RAB7B	HOOK1,LRRK2
GO_MACROMOLECULE_CATABOLIC_PROCESS	GO:0009057	1253	Up	4.192953921566014e-4	0.02794885950397624	3	GCLC,ANKIB1,CYP51A1,HECW1,CDC27,UPF1,RHBDD2,MYCBP2,FBXL3,LAMP2,OSBPL7,AP2B1,NOS2,RHBDF1,MYLIP,PSMB1,PKD1,RPS20,CSDE1,UBE3C,POMT2,IDS,HFE,FYN,LYPLA2,RNF216,DCN,PSMC4,NUB1,RNF14,DNASE1L1,UFL1,CAPN1,SLC11A1,WWTR1,ZRANB1,SAMD4A,RNH1,RB1CC1,UBR2,VIM,RNASET2,CD44,TNFRSF1B,SNX1,ZCCHC8,UBA6,PIAS1,RNF19A,GABARAPL2,TIMP2,CUL3,USP2,EDC4,VCAN,CLEC16A,CDH1,PSMA4,AP2S1,CUL7,PHKA2,HSPA5,USP28,ERCC8,NEDD4L,HEXB,…	CD44,MAEA,SGSM3,PSMD10,POP1,PSMD11,USP46,UBE4A,CBL,ETF1,RBBP6,TRIM24,EXOSC9,VPS36,YME1L1,RNF111,CHMP4C,CTSB,BAG5,ARIH1,YWHAB,ENC1,SECISBP2,LRRK2,PSMD12	SEC61B,CTSC,FBXL4,FBXL5,RBCK1,RNF175,FBXO8,ISG15,FHIT,UBD,PSMB9
GO_RNA_SPLICING_VIA_TRANSESTERIFICATION_REACTIONS	GO:0000375	322	Up	4.200650864440901e-4	0.02794885950397624	3	RBM5,KDM1A,POLR2J,GCFC2,LUC7L,PTBP1,AQR,STRAP,ZCCHC8,GEMIN8,POLR2B,CELF2,THRAP3,CCAR1,SNRNP40,SFSWAP,U2AF2,DDX20,CDK13,YBX1,ELAVL1,DHX8,GPKOW,JMJD6,PABPC1,DAZAP1,CPSF1,CLNS1A,SART3,RBM7,GPATCH1,MBNL3,XAB2,SNRPA,DDX1,GEMIN5,YTHDC1,PPIE,REST,WBP11,CHERP,RBM22,SRRT,SF3B2,KHSRP,FUS,PAPOLA,PDCD7,HNRNPC,GEMIN2,CWF19L1,SRPK1,CDC5L,HNRNPH3,CIRBP,HNRNPM,POLR2E,SF3A1,SNRPD3,TFIP11,SNU13,POLR2F,DDX17,ZMAT5,…	CELF2,RBFOX2,DHX15,TGS1,MBNL2	SNRPD3,KHDRBS2,CELF5
GO_CELLULAR_MACROMOLECULE_LOCALIZATION	GO:0070727	1745	Up	4.28204161671068e-4	0.02794885950397624	2	BAD,SNX11,M6PR,ARF5,KDM1A,SLC4A1,DVL2,UPF1,COPZ2,CROT,ITGAL,ITGA3,LAMP2,TMEM98,AP2B1,AGK,PAF1,VPS41,ARHGAP44,SCIN,MARK4,NOS2,PAX6,ADAM22,PKD1,SEC62,RPS20,CD4,HFE,FYN,AKAP8L,ANLN,RABGAP1,CEP68,TYROBP,EHD3,BID,RGPD5,NUDCD3,RUFY3,AGPS,CD74,ZDHHC6,EHD2,RRAGD,TOMM34,SEC63,KPNA6,MIPEP,PRKCH,SNX1,ANK1,RABEP1,NUP160,CENPQ,RANBP3,IFT88,LRRC7,TMSB10,PEX3,VCL,CDH1,ZFYVE16,SPDL1,RAB27B,PARP3,SPATA7,AP2S1,CTN…	CROT,VCL,LRP6,NRP1,SGSM3,USP46,MAK,BMP4,NUP85,PPFIA1,VPS36,STX17,SNX27,CCT5,YWHAB,SRP68,TSPAN5,TRAPPC12,ABLIM3,EXOC3,AP1S2,KPNA4,CHM,LRRK2,SYNRG	EPB41L3,PALM,SEC61B,HPCA,RAMP1,RAB40B,GBP2,ITGAM,EXOC3L1,LILRB4,MAGI2,MCRS1,COLQ
GO_AUTOPHAGOSOME_ORGANIZATION	GO:1905037	88	Up	4.31568582424315e-4	0.02794885950397624	3	RB1CC1,IFT88,GABARAPL2,PHF23,ATG5,VMP1,ATG2B,WIPI1,RAB7A,PIK3C3,TP53INP2,PSEN1,ULK2,ATG16L1,NSFL1C,SCFD1,SH3GLB1,MTMR3,CHMP4B,MAP1LC3A,NPRL3,TBC1D12,IFT20,ATG2A,AMBRA1,RAB23,NPRL2,PIKFYVE,RAB3GAP1,MFN2,STX12,RAB3GAP2,ATG101,BECN1,ATG14,EMC6,TBC1D14,PIK3C2B,UBQLN1,STX17,RAB1A,GABARAPL1,MAP1LC3B,WDR45B,RALB,RAB5A,ATG3,ATG12,C9orf72,LRSAM1,FEZ1,PIP4K2A,BAG3,TRAPPC8,WIPI2,PINK1,ATP13A2,TP53INP1,TMEM4…	STX17,LRRK2
GO_NEGATIVE_REGULATION_OF_MICROTUBULE_POLYMERIZATION_OR_DEPOLYMERIZATION	GO:0031111	31	Up	4.3206129888533686e-4	0.02794885950397624	5	FKBP4,NAV3,CLASP1,CAMSAP3,MAP2,HDAC6,SPEF1,MAPRE1,MID1,CLIP3,ARHGEF2,STMN1,CAMSAP2,EML2,TTBK2,FGF13,CAMSAP1,MAP1B,APC,CKAP2,KATNB1,TBCD,SNCA,DYRK1A,TAOK1,CLASP2,MID1IP1,CDH5,MAP6D1,CIB1,INPP5J	CKAP2
GO_TOR_SIGNALING	GO:0031929	100	Up	4.3329913112613805e-4	0.02794885950397624	4	UBR2,RRAGD,CLEC16A,FNIP2,ARAF,SESN1,RRAGB,ZMPSTE24,SEH1L,MAPKAPK5,RFFL,TREM2,SIRT1,KLHL22,DEPDC5,HIF1A,TELO2,TTI1,FAM83D,WDR59,NPRL3,TSC2,PIH1D1,GSK3A,RHEB,GATA3,RPS6KB1,LAMTOR3,ITFG2,FBXO9,EPM2A,GOLPH3,NPRL2,CCDC88A,LAMTOR2,RRAGC,STK11,KPTN,MAPKAP1,PIK3CA,WDR24,SH3BP4,SESN2,LIN28A,PRKAA1,ARNTL,LAMTOR5,PRR5L,TMEM127,RPS6,GPAT3,RPTOR,AKT1,DYRK3,DGKQ,TBCK,TBC1D7,GNA12,C9orf72,EIF4EBP2,SESN3,ATM,LAM…	RPS6KB1,GPAT3
GO_ENDOMEMBRANE_SYSTEM_ORGANIZATION	GO:0010256	373	Up	4.349004604289427e-4	0.02794885950397624	5	ALS2,SLC4A1,BAIAP2L1,PAFAH1B1,BAIAP3,NOX1,VTA1,AKAP8L,SYT7,EHD3,SPAST,EHD2,TBPL1,PI4K2B,ZPBP,CUL7,DTNBP1,FAM160A2,SEC61A1,SPAG4,VMP1,ABCA7,AP3D1,TRAM2,GOLGA5,ARFGEF1,REEP1,RAB27A,CDC42,MPP5,TMEM38A,CLASP1,TSG101,LMAN1,RAB7A,SEC31B,CAMSAP3,PIK3C3,DNM2,PTPRC,ATP8B1,EPB41L3,CHMP2B,ZMPSTE24,RAB10,HACE1,CHMP5,SNX10,TMED2,ZW10,RFX2,NSFL1C,P2RX7,TGFB2,HOOK2,TMEM38B,SH3GLB1,TMED1,RAB18,MAPK1,PLA2G3,MICAL…	TBC1D20,HOOK1,COG2,VPS36,STX17,KIFC3,CHMP4C,BAG5,GOLGA2,TRAPPC12,LRRK2,GOLGA8N	EPB41L3,ANO7,SPTSSB
GO_VACUOLAR_ACIDIFICATION	GO:0007035	21	Up	4.4433798160841754e-4	0.028313366811132976	10	SLC11A1,GRN,ATP6V0A1,ATP6V1H,ROGDI,CLN5,DMXL2,ATP6V0A4,TCIRG1,ATP6V0E1,CLN6,PPT1,CCDC115,SNAPIN,ATP6V0D1,CLIC4,ATP6V0E2,DMXL1,ATP6V0A2,CLN3,TMEM199
GO_REGULATION_OF_CELLULAR_CATABOLIC_PROCESS	GO:0031329	743	Up	4.7220376001453387e-4	0.02983448890023575	3	GCLC,ANKIB1,BAD,POLDIP2,UPF1,OSBPL7,RHBDF1,MYLIP,PSMB1,PKD1,MLXIPL,HFE,ABHD5,DCN,PSMC4,NUB1,RNF14,UFL1,CAPN1,IGF1,SLC11A1,SAMD4A,RB1CC1,RRAGD,VIM,TNFRSF1B,IFT88,ATP6V0A1,PIAS1,RNF19A,GABARAPL2,DAPK2,TIMP2,CLEC16A,PHF23,PSMA4,ATP6V1H,VPS13D,MAPK9,HERPUD1,PIK3CB,THRAP3,TAB2,USP36,PUM2,ATG5,USP13,ATP2B4,YBX3,HIPK2,CTSA,GNAI3,YBX1,ELAVL1,KDM4A,ATXN3,ROCK1,TBC1D25,PSME4,SIRT2,ERLEC1,VPS35,NEDD4,PTPN3,…	PSMD10,PSMD11,EXOSC9,BAG5,ARIH1,YWHAB,GOLGA2,SECISBP2,LRRK2,PSMD12	CTSC,FBXL5,KDR,ARNT,FHIT,PSMB9
GO_POSITIVE_REGULATION_OF_CHROMOSOME_SEGREGATION	GO:0051984	27	Up	4.761455869169158e-4	0.02983448890023575	12	DDX11,CUL3,ANAPC4,SIRT2,RAD18,ANAPC5,CDC6,SFPQ,SLF2,BECN1,DLGAP5,SLF1,CCNB1,ESPL1,NUMA1,RB1,ANAPC11,HNRNPU,NSMCE2,SMC6,NIPBL,RAD21,CDT1,FEN1,RCC2,MAPK15,SMC5	DDX11
GO_CEREBELLAR_PURKINJE_CELL_LAYER_MORPHOGENESIS	GO:0021692	9	Up	4.8416143287492914e-4	0.030015379495741908	1	RORA,HERC1,KIF14,AGTPBP1,FAIM2,ATP7A,SPTBN2,DLL1,LDB1	RORA,ATP7A
GO_NEGATIVE_REGULATION_OF_T_CELL_DIFFERENTIATION_IN_THYMUS	GO:0033085	6	Up	4.883445826968156e-4	0.030015379495741908	1	BMP4,FOXJ1,ERBB2,ZC3H8,NFKBID,PTPN2	BMP4
GO_REGULATION_OF_NUCLEOCYTOPLASMIC_TRANSPORT	GO:0046822	100	Up	4.910083359457713e-4	0.030015379495741908	2	AKAP8L,CDH1,TPR,PPP1R12A,RIOK2,IPO5,SP100,HYAL2,NEDD4,PRKACA,PTGS2,GTSE1,RAPGEF3,PSEN1,GSK3B,XPO1,RBM22,MAVS,RBM27,AAAS,MAPK1,RANGAP1,PPM1A,FERMT1,EMD,NUTF2,UBR5,TGFB1,PIK3R2,GLI3,SUFU,YWHAE,SUPT6H,ZPR1,CPSF6,MAPK14,RAB23,ECT2,NCBP2,DNAJC27,PARK7,NRDE2,TARDBP,KHDRBS1,XPO5,NUP153,BMP4,IL1B,NUP214,SMO,TRIM28,RAN,XPO4,CAMK1,CD36,MDFIC,MDM2,DHX9,TXN,ANP32B,CTDSPL2,BARD1,NUP54,NUP58,RBM26,TP53,PIK3R1,…	BMP4
GO_DNA_GEOMETRIC_CHANGE	GO:0032392	107	Up	4.96315997577431e-4	0.030034514913614144	5	RECQL,DDX11,MNAT1,HMGB3,ERCC8,RFC2,RAD51,POLQ,MCM2,MCM6,XRCC5,DDX1,ATRX,RAD54L,CDC45,MCM5,RBX1,CHD8,GINS1,SMARCA1,NBN,MCM4,ERCC2,SSBP1,SETX,RECQL5,GTF2H1,GTF2H3,RFC5,CHD4,MCM9,MCM3,ASCC3,RAD50,RAD23B,ZRANB3,HNRNPA2B1,CHD6,MCM8,HELB,CHTF18,MTERF1,POT1,GINS2,TOP2A,CHD1L,RPA1,IGHMBP2,RFC3,DDB2,ANXA1,DHX9,BRIP1,XPA,DSCC1,HMGA1,DNA2,SMARCAL1,CUL4A,PIF1,TP53,PARP1,RPS27A,DQX1,GTF2H2,G3BP1,CETN2,GINS4,U…	RECQL,DDX11,IGHMBP2,G3BP1	GINS2
GO_MICROTUBULE_POLYMERIZATION_OR_DEPOLYMERIZATION	GO:0031109	102	Up	4.993103290599505e-4	0.030034514913614144	5	FKBP4,RANBP9,ZNF207,SPAST,TUBG2,NAV3,KIF2A,GBA2,NDE1,CLASP1,CAMSAP3,MAP2,MAPRE3,HDAC6,ABL1,NIN,SPEF1,MAPRE1,CEP192,MID1,CLIP3,MET,RANGRF,SLAIN2,CRYAB,TRPV4,CDKN1B,FBXO5,ARHGEF2,STMN1,CAMSAP2,KIF18A,EML2,TUBGCP3,AKAP9,TUBGCP6,TTBK2,MAP7D3,FGF13,MAP1S,CAMSAP1,TUBGCP2,CLIP1,TUBG1,MAP1B,PSRC1,APC,CKAP2,RAC1,CDK5RAP2,NUMA1,TUBGCP4,KATNB1,CSNK1D,TBCD,KIF2C,ANKRD53,SNCA,TERF1,PAK1,RPS3,CENPJ,CCSAP,SKA1,…	SLAIN2,CKAP2,CDK5RAP2,GOLGA2,NCKAP5L
GO_RESPONSE_TO_STEROL	GO:0036314	25	Up	5.039473575272256e-4	0.03007285858132706	4	OSBPL7,GRAMD1B,RORA,LRP6,AACS,NFE2L1,GRAMD1A,TGFB1,TGFBR1,ABCA2,GPLD1,HMGCS1,INHBA,SMO,RORC,LRP8,PMVK,TGFBR2,ABCA1,DAG1,SMAD2,GRAMD1C,PTCH1,INSIG1,CCL3	RORA,LRP6
GO_NEGATIVE_REGULATION_OF_CELLULAR_CATABOLIC_PROCESS	GO:0031330	222	Up	5.086135458576714e-4	0.030112324813415997	3	POLDIP2,HFE,SLC11A1,GABARAPL2,TIMP2,CLEC16A,PHF23,THRAP3,TAB2,USP36,ATP2B4,YBX3,HIPK2,CTSA,YBX1,ELAVL1,KDM4A,ROCK1,SIRT2,ERLEC1,VPS35,PTPN3,PABPC1,CSNK2A2,DERL2,ACACB,LAMP3,TIGAR,SENP1,OPHN1,PSEN1,PKP1,MTMR2,MT3,FUS,SCFD1,HNRNPC,WAC,TREM2,HSP90AB1,CIRBP,KLHL22,DERL3,TIMP3,HMOX1,TSPO,CSNK2A1,E2F1,CHMP4B,CST3,USP14,FMR1,TIMP1,N4BP1,TSC2,HERC1,BMF,LAPTM4B,MTMR9,SNRNP70,SGTA,RASIP1,GSK3A,NAMPT,PIK3CG…	BAG5,GOLGA2,SECISBP2,LRRK2	FHIT
GO_REGULATION_OF_RESPONSE_TO_ENDOPLASMIC_RETICULUM_STRESS	GO:1905897	78	Up	5.232546887569563e-4	0.03073712503721527	4	BAK1,HSPA5,HERPUD1,USP13,ATXN3,ERLEC1,NCK2,DERL2,NFE2L1,PPP1R15A,BAX,EDEM2,ERP29,SIRT1,DERL3,XBP1,USP14,DNAJC3,BFAR,SGTA,CAV1,AGR2,CREB3,TMEM33,WFS1,NFE2L2,PARK7,TXNDC12,ATF6,CLU,COPS5,SPOP,DNAJB9,SERINC3,EDEM1,UBAC2,UBQLN1,OS9,DAB2IP,RNF185,TMBIM6,PMAIP1,MANF,PIK3R1,HYOU1,BCL2L11,USP25,CREB3L1,NCK1,PPP1R15B,UBXN1,SYVN1,RNF183,BCL2L1,USP19,EIF2AK3,BRSK2,DDIT3,PTPN2,NUPR1,BOK,ERN1,GRINA,YOD1,TMEM2…	LRRK2
GO_NEGATIVE_REGULATION_OF_GENE_EXPRESSION_EPIGENETIC	GO:0045814	75	Up	5.294309857045901e-4	0.030858849469091572	3	MSL3,JARID2,UBR2,SPI1,SIRT2,MBD3,EED,BAZ2A,SIRT6,RIF1,DNMT3B,CDC45,SIRT1,HIRA,SMCHD1,SUV39H1,RBBP7,DOT1L,EZH2,EZH1,HDAC5,NAA40,AICDA,ASF1A,PHF1,FAM172A,PCGF1,HDAC1,ARID1A,UBE2B,PHF19,NRDE2,DNMT3A,ATAD2B,HELLS,EPC1,MORF4L2,ZNFX1,HAT1,TRIM28,DNMT1,ZNF304,RRP8,MORC2,MBD2,PPHLN1,HMGA1,CREBZF,TET1,AEBP2,MBD1,MTF2,SETDB1,POLE3,SMARCA5,ATAD2,CTBP1,RBBP4,KMT2D,BMI1,MECP2,SIN3A,PPM1D,ATF7IP,PHF8,BEND3,SUZ…	MSL3,POLE3
GO_REGULATION_OF_PROTEIN_LOCALIZATION_TO_CHROMOSOME_TELOMERIC_REGION	GO:1904814	13	Up	5.350355201282119e-4	0.030913651750865672	2	CCT4,TCP1,GNL3L,DKC1,CCT7,WRAP53,CCT6A,TERF1,CCT5,CCT8,CCT3,GNL3,CCT2	CCT5
GO_SIGNAL_TRANSDUCTION_IN_RESPONSE_TO_DNA_DAMAGE	GO:0042770	124	Up	5.385940124169973e-4	0.030913651750865672	4	KDM1A,BRCA1,BID,SNAI2,CD74,CD44,HIPK2,SP100,BCL3,RPS6KA6,GTSE1,CNOT4,CDC14B,ZMPSTE24,ATRX,BAX,UIMC1,AURKA,CNOT3,PCBP4,TFAP4,CDC5L,SIRT1,ABL1,EP300,E2F1,PSMD10,RGCC,USP10,RBL2,NBN,NDRG1,FZR1,BABAM1,CASP2,DDX5,PRPF19,FOXM1,CDKN1B,CNOT2,ING4,MAPK14,CNOT6,TFDP2,ARID3A,MAD2L2,GADD45A,PLAGL1,TWIST1,CDK2,SNAI1,CDKN1A,SOX4,EEF1E1,CNOT1,PRMT1,E2F8,STK33,SESN2,PCNA,CASP9,CCNB1,RINT1,MDM2,CNOT6L,BRCA2,PML,T…	CD44,PSMD10,PLA2R1,ATAD5
GO_REGULATION_OF_PROTEIN_SERINE_THREONINE_KINASE_ACTIVITY	GO:0071900	442	Up	5.461170890278871e-4	0.030916805582289784	3	ALS2,DVL2,PRKAR2B,MAP3K14,MAP3K9,DBF4,SPAG9,PKD1,MAP4K3,LTF,MAP4K5,IGF1,CD74,MNAT1,MAP2K3,DTNBP1,KITLG,ARHGEF5,PIK3CB,TAB2,EIF2AK2,SERPINB3,ATP2B4,IPO5,MAP2K4,RHOA,HYAL2,DRD4,LRP6,TRIB2,MAP3K13,TSG101,HACD3,ACTB,MAP2K7,PAK3,FGFR1,EDN1,TP73,PSEN1,PTPRC,CCNT2,GSTP1,MAPRE3,MAP3K4,DNAJA1,NOX4,MAPKAPK5,P2RX7,ERP29,CCNK,IRAK3,MUL1,TFAP4,TF,CDC6,MAP3K1,HSP90AB1,SIRT1,JAK2,ABL1,GADD45B,CRKL,MAPK1,FBXO7,P…	MAP4K5,LRP6,CCNK,PSMD10,DKK1,PKD2,BMP4,DBNL,MAP3K2,LRRK2,MAP3K5	PAK3,TF,C5
GO_POSITIVE_REGULATION_OF_TELOMERE_MAINTENANCE_VIA_TELOMERE_LENGTHENING	GO:1904358	36	Up	5.483850447324057e-4	0.030916805582289784	3	PNKP,MAP2K7,XRCC5,MAP3K4,MAPKAPK5,MAPK1,MAPK3,ACD,TNKS2,CCT4,NEK2,TCP1,HNRNPA2B1,POT1,DKC1,HNRNPA1,PKIB,CCT7,PARN,NAF1,CCT6A,HMBOX1,ATM,CCT5,NEK7,FBXO4,CCT8,CCT3,CCT2,CTNNB1,TNKS,DHX36,ATR,AURKB,MAPK15,RTEL1	CCT5
GO_IRE1_MEDIATED_UNFOLDED_PROTEIN_RESPONSE	GO:0036498	63	Up	5.509844325078909e-4	0.030916805582289784	4	EXTL3,DDX11,BAK1,CUL7,HSPA5,PDIA5,PPP2R5B,WIPI1,ACADVL,MYDGF,BAX,ADD1,DNAJB11,KDELR3,XBP1,ARFGAP1,DNAJC3,BFAR,GSK3A,FKBP14,AGR2,GOSR2,TMEM33,WFS1,ZBTB17,SERP1,COPS5,VAPB,KLHDC3,SSR1,DNAJB9,EDEM1,ERN2,DAB2IP,TLN1,PREB,PARP16,SEC31A,HDGF,PDIA6,SRPRB,HYOU1,BCL2L11,CXXC1,TATDN2,ATP6V0D1,SHC1,LMNA,SYVN1,EXTL2,TPP1,YIF1A,CTDSP2,ERN1,SRPRA,TSPYL2,PTPN1,GFPT1,FICD,DCTN1,SULT1A4,PLA2G4B,SULT1A3	DDX11
GO_REGULATION_OF_INTRACELLULAR_TRANSPORT	GO:0032386	314	Up	5.566383917213727e-4	0.031002696795207417	2	FGR,ARHGAP44,FYN,AKAP8L,RUFY3,EHD2,GAB2,CDH1,TPR,C12orf4,USP36,PPP1R12A,RIOK2,SPHK2,IPO5,CD84,SP100,HYAL2,GRIPAP1,REEP1,ERLEC1,NEDD4,CSNK2A2,CDC42,PRKACA,SREBF1,DERL2,PTGS2,LMAN1,GTSE1,PTPN23,SPAG5,STXBP2,IL4R,MAP2,PCM1,SAR1A,RAPGEF3,RAB21,PSEN1,GSK3B,XPO1,RBM22,HUWE1,MTMR2,EDEM2,MAVS,SIRT4,RBM27,RNF31,SCFD1,EZR,UNC13D,AAAS,SH3GLB1,DERL3,MAPK1,HPS4,NEFH,HMOX1,MIEF1,RANGAP1,PPM1A,FERMT1,TM9SF4,EMD…	TNNC1,BMP4,TBC1D20,ABLIM3,LRRK2	HPCA,ITGAM
GO_REGULATION_OF_AUTOPHAGY	GO:0010506	299	Up	5.632001859551141e-4	0.031101866783959622	3	BAD,POLDIP2,OSBPL7,DCN,CAPN1,RB1CC1,RRAGD,IFT88,ATP6V0A1,DAPK2,CLEC16A,PHF23,ATP6V1H,VPS13D,PIK3CB,TAB2,USP36,ATG5,USP13,CTSA,GNAI3,KDM4A,ROCK1,TBC1D25,SIRT2,VPS35,NEDD4,CSNK2A2,PRKACA,SREBF1,USP33,LAMP3,TIGAR,TP53INP2,KEAP1,SESN1,MID2,GSK3B,ULK2,RRAGB,ZMPSTE24,CTTN,MT3,DNM1L,SNX5,SPTLC1,MUL1,EXOC1,SCFD1,HDAC6,WAC,TREM2,SIRT1,ABL1,SH3GLB1,KLHL22,XBP1,FBXO7,HMOX1,TSPO,MTMR3,EP300,ATP6V1D,SPTLC2,HI…	GOLGA2,LRRK2	KDR
GO_POSITIVE_REGULATION_OF_PROTEIN_MODIFICATION_BY_SMALL_PROTEIN_CONJUGATION_OR_REMOVAL	GO:1903322	120	Up	5.696767290032004e-4	0.031101866783959622	3	KDM1A,MYCBP2,CRY1,SPRTN,BRCA1,BIRC3,PIAS1,CUL3,PHF23,DCUN1D1,HSPA5,MAPK9,HDAC4,UBE2D1,CHFR,SART3,TOLLIP,CDC14B,HUWE1,FKBP1A,MUL1,RASD2,TRIB3,SMAD7,PSMD10,XIAP,NDFIP2,AXIN1,STUB1,UBE2I,RNF40,RIPK2,PIAS4,FZR1,GSK3A,CAV1,AIMP2,UBE2S,CDK5RAP3,DCUN1D4,WFS1,FBXW7,BIRC2,ARRDC3,UBE3A,WDR48,GORASP1,CDC20,MASTL,RWDD3,NMI,PIN1,TICAM1,NDFIP1,PIAS3,HSPBP1,PTPN22,UBQLN1,TANK,CDK9,DERL1,ARRB1,DCUN1D5,RAB1A,PRIC…	PSMD10,RNF111,GOLGA2,LRRK2	ARNT
GO_EPIDERMAL_GROWTH_FACTOR_RECEPTOR_SIGNALING_PATHWAY	GO:0007173	109	Up	5.70828250590029e-4	0.031101866783959622	4	WDR54,RHBDF1,PIK3C2A,PLAUR,GPRC5A,BCAR1,EPN1,PTPN3,RNF126,CDC42,NCK2,TSG101,RAB7A,DGKD,CEACAM1,PSEN1,EPS15,SNX5,KIF16B,ABL1,RPS6KA5,MMP9,PTK6,RASSF2,ARHGEF7,TGFB1,AGR2,NEURL1,DUSP3,AREG,GAB1,FBXW7,CBL,HBEGF,CBLB,STAM2,DOK1,EFEMP1,SOS1,ERRFI1,PTK2B,PIK3CA,PLCG1,EREG,SOX9,IFI6,EPS15L1,VIL1,HIP1,PTPN12,SNX6,RHBDF2,HIP1R,VPS25,AGT,SPRY2,STAM,DAB2IP,PLCE1,EGF,IQGAP1,CDH13,PDPK1,GAREM1,GRB7,MVB12A,APP,…	CBL
GO_POSITIVE_REGULATION_OF_UBIQUITIN_DEPENDENT_PROTEIN_CATABOLIC_PROCESS	GO:2000060	89	Up	5.818148408425999e-4	0.031472415743133156	3	GCLC,ANKIB1,NUB1,RNF14,PIAS1,RNF19A,MAPK9,HERPUD1,SIRT2,TRIB2,CHFR,KEAP1,PSEN1,GSK3B,AURKA,RBX1,TRIB3,SMAD7,PSMD10,CCDC22,AXIN1,STUB1,SGTA,GSK3A,CAV1,DVL1,FBXW7,USP5,CSNK1A1,SUMO1,NFE2L2,RNF19B,CLU,PTK2B,CBFA2T3,DDA1,HSPBP1,UBQLN1,MDM2,DNAJB2,IL33,RNF144B,BBS7,EGF,PRICKLE1,DET1,CSNK1D,AKT1,PLK2,RNF217,TAF1,RNF144A,DAB2,SH3RF2,ZER1,ZYG11B,DISC1,PYHIN1,RCHY1,RNF180,VCP,ARIH1,PLK1,FBXO22,UBE2V2,PTK2…	PSMD10,ARIH1,LRRK2
GO_RNA_DEPENDENT_DNA_BIOSYNTHETIC_PROCESS	GO:0006278	66	Up	5.928716163450149e-4	0.03150428614949666	3	RFC1,PNKP,SMG6,MAP2K7,XRCC5,HSP90AA1,MAP3K4,MAPKAPK5,HNRNPC,TINF2,HSP90AB1,MAPK1,TELO2,MAPK3,ACD,TNKS2,GAR1,PTGES3,RAD50,XRN1,CCT4,SMG7,NEK2,TCP1,POT1,TEP1,GNL3L,DKC1,RPA1,TERF2,NAT10,HNRNPA1,PKIB,CCT7,PIF1,PARN,WRAP53,NAF1,NHP2,CCT6A,HMBOX1,TERF1,TNKS1BP1,ATM,CCT5,NEK7,FBXO4,HNRNPU,CCT8,CCT3,CCT2,TERF2IP,CTNNB1,EXOSC10,DCP2,TNKS,ATR,CTC1,AURKB,MAPK15,NOP10,PPIA,SRC,SMG5,PINX1,TEN1	CCT5
GO_NEGATIVE_REGULATION_OF_PROTEIN_EXIT_FROM_ENDOPLASMIC_RETICULUM	GO:0070862	10	Up	5.932874598105378e-4	0.03150428614949666	2	ERLEC1,DERL2,DERL3,UBAC2,OS9,YOD1,UBE2G2,INSIG1,SVIP,UBE2J1
GO_FC_RECEPTOR_SIGNALING_PATHWAY	GO:0038093	175	Up	5.980446918612794e-4	0.03150428614949666	4	FGR,PSMB1,BTK,FYN,PSMC4,WAS,GAB2,PSMA4,LCP2,MAPK9,PIK3CB,CUL1,CYFIP2,TAB2,NCKAP1,ELMO2,MAP2K4,PSME4,CDC42,NFATC3,FBXW11,ACTB,MAP2K7,HSP90AA1,PTPRC,LAT2,PSMC5,PSME1,MAP3K1,PSMD5,HSP90AB1,ABL1,PSMD8,MAPK1,TAB1,GRAP2,PSMC6,PSMA3,PSMC1,PSMB5,PSMA6,PSME2,NFATC2,PSMA7,HCK,PSMD10,MAPK3,PSMD7,IKBKB,PIK3R2,WASL,PSMA2,LIMK1,RAPGEF1,MAPK8,PPP3CB,PSMD3,PSMD11,NFKB1,MAPK10,PSMD9,ARPC3,ITK,SKP1,ACTR3,PSMD14,SO…	PSMD10,PSMD11,ACTR3,VAV1,PSMD12	CD3G,PSMB9
GO_STRESS_ACTIVATED_PROTEIN_KINASE_SIGNALING_CASCADE	GO:0031098	249	Up	5.991638408535738e-4	0.03150428614949666	4	DVL2,MAP3K9,PAFAH1B1,NOX1,SPAG9,MAPK8IP2,MAP4K3,MAP4K5,CCDC88C,ZMYND11,RB1CC1,FAS,MAP2K3,DTNBP1,ARHGEF5,MAPK9,CUL1,TAB2,EIF2AK2,SERPINB3,HIPK2,MAP2K4,RHOA,CDC42,MAP4K4,FBXW11,MAP3K13,HACD3,SEMA3A,DLG1,TRAF4,MAP2K7,EDN1,ITCH,MAGI3,PHLPP1,RNF13,CYLD,ZMPSTE24,GSTP1,MECOM,MAP3K4,AKR1B1,DNAJA1,IGBP1,MUL1,TF,EZR,TGFB2,SH2D3C,GADD45B,CRKL,MAPK1,TAB1,RASSF2,MID1,MAPK3,AXIN1,PYCARD,RIPK2,SFRP1,IKBKB,STK3,…	MAP4K5,DKK1,DBNL,SH3RF1,MAP3K2,MAP3K5	TF
GO_REGULATION_OF_CELLULAR_PROTEIN_LOCALIZATION	GO:1903827	487	Up	6.127365155383013e-4	0.031994207363420055	2	BAD,KDM1A,ITGA3,TMEM98,AP2B1,ARHGAP44,MARK4,HFE,FYN,AKAP8L,TYROBP,BID,RUFY3,PRKCH,CENPQ,CDH1,GPM6B,TPR,GOPC,NEDD4L,USP36,CROCC,RIOK2,WAPL,GPC1,CASP8,NGFR,ABCA7,IPO5,PPP2R5A,CLDN18,SP100,PRKCZ,HYAL2,GRIPAP1,POLR1A,ERLEC1,VPS35,KCNAB2,DRD4,CSNK2A2,CDC42,PRKACA,SREBF1,DERL2,TP63,PTGS2,PICALM,TSG101,LMAN1,GTSE1,ACTB,DLG1,ANKRD13A,GPC4,MAP2,PCM1,TP53INP2,TP73,SAR1A,RAPGEF3,OPHN1,EPB41L2,STX7,PSEN1,HSP…	USP46,BMP4,PPFIA1,CCT5,YWHAB,TRAPPC12,ABLIM3,LRRK2	HPCA,ITGAM,LILRB4,MCRS1
GO_REGULATION_OF_CATABOLIC_PROCESS	GO:0009894	877	Up	6.209936817533452e-4	0.03209439758195978	3	GCLC,ANKIB1,CYP51A1,BAD,HECW1,POLDIP2,UPF1,MYCBP2,OSBPL7,NOS2,RHBDF1,MYLIP,PSMB1,PKD1,MLXIPL,HFE,FYN,ABHD5,DCN,PSMC4,NUB1,RNF14,UFL1,CAPN1,IGF1,SLC11A1,SAMD4A,RB1CC1,RRAGD,VIM,TNFRSF1B,SNX1,NUP160,IFT88,ATP6V0A1,PIAS1,RNF19A,GABARAPL2,DAPK2,TIMP2,CLEC16A,CDH1,PHF23,PSMA4,ATP6V1H,TPR,VPS13D,NEDD4L,MAPK9,HERPUD1,PIK3CB,THRAP3,TAB2,USP36,PUM2,ATG5,USP13,ATP2B4,NDC1,YBX3,HIPK2,CTSA,GNAI3,YBX1,ELAVL1,…	SGSM3,PSMD10,PSMD11,EXOSC9,NUP85,BAG5,ARIH1,YWHAB,GOLGA2,SECISBP2,LRRK2,PSMD12	CTSC,FBXL5,KDR,ARNT,FHIT,PSMB9
GO_ORGANELLE_DISASSEMBLY	GO:1903008	94	Up	6.386971743136149e-4	0.03209439758195978	5	SPAST,RB1CC1,GABARAPL2,CLEC16A,VPS13D,USP36,ATG5,ATG2B,FUNDC1,WIPI1,CSNK2A2,SREBF1,MARK2,TIGAR,CTTN,MTIF2,DNM1L,KIF9,MUL1,HDAC6,FBXO7,TSPO,HIF1A,VRK1,MAP1LC3A,TSC2,ZFAND1,BNIP3L,CDC37,GSK3A,GBF1,FBXW7,PPARGC1A,ATG2A,AMBRA1,CAMKK2,HTRA2,PARK7,MFN2,MTIF3,OPTN,KLC1,BECN1,ATG14,VPS13C,USP30,GABARAPL1,DENR,MAP1LC3B,TP53,WDR45B,CTSK,DYRK3,EIF2D,HAX1,ATG3,CISD2,ATG12,MRRF,PELO,WIPI2,PINK1,ATP13A2,HK2,SQ…	GOLGA2
GO_REGULATION_OF_CHROMOSOME_ORGANIZATION	GO:0033044	307	Up	6.438050429950889e-4	0.03209439758195978	5	MAD1L1,KDM1A,CDC27,UPF1,KMT2E,PAF1,JARID2,PAX7,ZNF207,AKAP8L,BRCA1,ERCC1,DDX11,TACC3,ISL1,SNAI2,MNAT1,CUL3,PNKP,SPDL1,TPR,ANAPC4,ATG5,RIOK2,PRDM6,WAPL,SPHK2,RNF4,SPI1,SMG6,TRIP13,SREBF1,XRCC1,MCM2,KDM5A,EED,SART3,MAP2K7,SIRT6,XRCC5,RIF1,NDC80,WDR70,ZMPSTE24,ATRX,MAP3K4,ZW10,DNMT3B,MAPKAPK5,ANAPC5,NOS1,HNRNPC,TINF2,CDC45,CDC6,CDC23,SIRT1,SETD1A,KLHL22,SMARCB1,MAPK1,HIRA,SNW1,RPS6KA5,METTL4,NAA10,F…	DDX11,CDK5RAP2,CCT5,TRAPPC12,LRRK2
GO_REGULATION_OF_RAS_PROTEIN_SIGNAL_TRANSDUCTION	GO:0046578	207	Up	6.442276578734267e-4	0.03209439758195978	4	ALS2,ITGA3,FARP2,ARHGAP44,CYTH3,PLEKHG6,IGF1,TIMP2,CUL3,TRIO,RTN4R,PREX2,KITLG,ARHGEF5,MCF2L2,RASGRF1,PSD,NGEF,ARFGEF1,MAP4K4,ARHGEF10L,ARHGEF1,OPHN1,DNM2,PLEKHG2,TGFB2,JAK2,ABL1,NRP1,MYO9B,CRKL,LZTR1,CYTH4,SGSM3,SOS2,ARFGAP1,FGD1,ARHGEF7,PPP2CB,ARHGEF10,ARHGEF18,RASAL3,CYTH2,RASIP1,CADM4,RASA4,MET,KANK1,RAPGEF1,DNMBP,GBF1,SHOC2,CYTH1,TNFAIP1,ARHGEF17,CBL,MADD,KCTD10,FOXM1,RASAL1,ARHGDIB,ARFGEF3,…	NRP1,SGSM3,CBL,VAV1	FBXO8
GO_ENTRY_OF_BACTERIUM_INTO_HOST_CELL	GO:0035635	15	Up	6.443772689027681e-4	0.03209439758195978	13	FUCA2,CDH1,CBLL1,CAV1,MET,CBL,EXOC2,ITGAV,CTNNB1,CXCL8,GRB2,EXOC7,SRC,CTNND1,KRT6A	CBL,ITGAV
GO_HISTONE_DEACETYLATION	GO:0016575	71	Up	6.447118637105247e-4	0.03209439758195978	3	MSL3,AKAP8L,HDAC9,MTA3,HDAC7,SPHK2,HDAC4,SIRT2,SREBF1,KDM5A,BAZ2A,SIRT6,REST,RCOR1,TBL1Y,HDAC6,SIRT1,HDAC10,BRMS1L,TBL1X,AKAP8,PRKD2,MIER2,ZNHIT1,MAPK8,HDAC5,SUDS3,VEGFA,BCL6,HDAC1,SFPQ,MORF4L2,SIN3B,PER2,PRDM5,JDP2,TP53,SIRT3,CAMK2D,HDAC8,NACC2,MTA2,SKI,ELK4,PINK1,CTBP1,ZBTB7B,SMARCAD1,HDAC11,UCN,SAP30,NIPBL,SAP30L,PHB,ING2,SIN3A,SDR16C5,TADA3,HDAC3,BRMS1,TBL1XR1,PER1,MTA1,PRKD1,MORF4L1,SIRT7,LR…	MSL3,LRRK2
GO_CORTICOSTERONE_SECRETION	GO:0035934	2	Down	6.497511025972235e-4	0.03209439758195978	2	POMC,CRHR1		POMC
GO_CELL_PROJECTION_ASSEMBLY	GO:0030031	502	Up	6.523840852773176e-4	0.03209439758195978	5	ZMYND10,PRKAR2B,RALA,ARHGAP44,MARK4,PAFAH1B1,CDKL5,CELSR3,FUZ,MKS1,ANLN,EHD3,WAS,NUDCD3,WWTR1,IFT88,SH3YL1,VCL,STAP1,DNAH5,OFD1,MAP4,CC2D2A,ARID1B,SDCCAG8,SYNE2,CYFIP2,ATG5,CROCC,NCKAP1,NTN1,MYLK,ROCK1,HDAC4,IFT80,PFN2,EXOC5,CFAP20,CDC42,NCK2,PRKACA,NDE1,CLASP1,FSCN1,PLD1,KIFAP3,PTPN23,RAP1GAP,DYNC1I2,CAPZB,VDAC3,PCM1,CDC14A,OPHN1,DNM2,RABL2B,RFX3,HSP90AA1,CDC14B,HSPB11,ATP8B1,TNPO1,PIBF1,CYLD,KI…	RALA,VCL,NRP1,MAK,ACTR3,FAM98A,NUP85,DBNL,CDK5RAP2,HAUS6,UBXN10,ATP7A,ABLIM3,RABEP2,CEP97	PALM,HAUS8
GO_POST_GOLGI_VESICLE_MEDIATED_TRANSPORT	GO:0006892	95	Up	6.603359835192839e-4	0.03209439758195978	2	EHD3,OSBPL5,RABEP1,GOPC,VAMP3,MON2,AP3D1,EXOC5,WIPI1,NSF,KLHL20,DNM2,RAB10,SCAMP1,EPS15,KIF16B,EXOC1,SCFD1,SNAP23,GGA1,VTI1B,ARFRP1,CCDC22,RP2,GGA2,STX4,CSK,GBF1,SORCS1,GOSR2,RAB34,KRT18,EXOC2,GOLPH3,SPTBN1,SCAMP3,EXOC8,BLZF1,VAMP8,RAB14,LYPLA1,CCDC91,OPTN,ACSL3,ARFGEF2,VAMP7,BBS2,C16orf70,GGA3,CCDC93,MACF1,MYO1B,VPS13C,RBSN,EXOC4,LLGL1,SORT1,KIF13A,SORL1,PREPL,ARL3,EXOC6,AP1AR,SCAMP2,GOLPH3L,VPS…	SCAMP2
GO_LAMELLIPODIUM_ASSEMBLY	GO:0030032	52	Up	6.653254195936791e-4	0.03209439758195978	5	WAS,VCL,NCKAP1,HDAC4,CDC42,NCK2,FSCN1,CAPZB,DNM2,ABLIM1,ARHGEF7,GOLPH3,CCDC88A,NUP85,RAC2,AJUBA,ARHGEF6,ARFIP2,WASF3,VAV3,ARHGEF4,RAC1,CDH13,EPHA2,SLIT2,BIN3,ITGB1,TWF1,FER,WHAMM,KIT,NCK1,WASF2,AUTS2,DMTN,VAV2,ARPC2,ABLIM2,ATP7A,S1PR1,RHOD,ABLIM3,AKIRIN1,SH2B1,SPATA13,PARVB,PLXNB3,MTOR,TWF2,BRK1,SRGAP2,CYFIP1	VCL,NUP85,ATP7A,ABLIM3
GO_REGULATION_OF_CELL_CYCLE_PHASE_TRANSITION	GO:1901987	409	Up	6.663091586402706e-4	0.03209439758195978	14	MAD1L1,CDC27,PRKAR2B,KMT2E,DBF4,PAF1,PAFAH1B1,PSMB1,PKD1,ZNF207,ANLN,BRCA1,PSMC4,BID,FHL1,CUL3,SPDL1,PSMA4,MYO16,OFD1,TPR,FOXN3,ANAPC4,SDCCAG8,CUL1,MTA3,ATP2B4,RIOK2,PSME4,SIRT2,TRIP13,PRKACA,UBE2D1,HMMR,NDE1,CLASP1,GTSE1,DYNC1I2,JADE1,PCM1,CDC14A,CNOT4,HSP90AA1,RBL1,NDC80,CDC14B,SMARCD3,ORC1,ZW10,BAX,PSMC5,UIMC1,AURKA,CNOT3,TPX2,DYNLL1,ANAPC5,PCBP4,TFAP4,PSME1,HAUS4,CLSPN,CDC45,CDC6,CDC23,PSMD5,…	PSMD10,PSMD11,PKD2,CDK5RAP2,HAUS6,PRMT2,CHMP4C,ATAD5,PSMD12	RAD51C,HAUS8,FOXO4,UBD,PSMB9
GO_EPIBOLY	GO:0090504	25	Up	6.66476478408251e-4	0.03209439758195978	1	CD44,RHOA,CLASP1,CEACAM1,MEGF8,HBEGF,PDCD10,MSX2,RREB1,AJUBA,TOR1A,ACVRL1,PHLDB2,ADAM17,RHOC,ARHGAP35,ITGA5,PDPN,CLASP2,PTEN,CD151,FLNA,MTOR,DDR1,MMP12	CD44
GO_POSITIVE_REGULATION_OF_CATALYTIC_ACTIVITY	GO:0043085	1205	Up	6.740395564819461e-4	0.03209439758195978	7	FGR,BAD,ALS2,CASP10,CFLAR,CAMKK1,ARHGAP33,DVL2,PRKAR2B,MAP3K14,CX3CL1,MAP3K9,CCL26,DBF4,ARHGAP44,NOS2,SELE,CDKL5,SPAG9,PLEKHG6,PKD1,CD4,FYN,ABHD5,RABGAP1,MAP4K3,LTF,MAP4K5,DDX11,GPRC5A,BID,RGPD5,IGF1,RALBP1,SLC11A1,CD74,MNAT1,NLRP2,GCLM,DEPDC1,NR1H3,FAS,RABEP1,BAK1,GRN,FAM13B,ARHGAP31,RANBP3,MAP2K3,GABARAPL2,DEPDC1B,NSMAF,STAP1,TIMP2,RFC1,PNKP,RTN4R,DCUN1D1,LCP2,ADRB1,PREX2,ARAP2,ARHGAP6,KITLG,RF…	MAP4K5,DDX11,GCLM,WNK1,CCNK,NRP1,SGSM3,PSMD10,DKK1,PKD2,BMP4,TBC1D20,ARHGAP22,DBNL,VAV1,GAPVD1,ATP7A,YWHAB,GOLGA2,PTAFR,MAP3K2,RABEP2,SNX18,CHM,LRRK2,MAP3K5	GNB5,PAK3,TF,C5,TNFSF10,HPCA,AIM2,GRM5,ITGAM,MAGI2
GO_POSITIVE_REGULATION_OF_TRANSCRIPTION_BY_RNA_POLYMERASE_I	GO:0045943	21	Up	6.74413461623839e-4	0.03209439758195978	3	DHX33,DDX11,SMARCB1,PIH1D1,UBTF,NCL,WDR75,HEATR1,RASL11A,IPPK,SMARCA4,ATF4,NOL11,PWP1,ERBB2,TAF1,WDR43,UTP15,EIF2AK3,PHF8,MTOR	DDX11,WDR75
GO_ACTIVATION_OF_MAPKK_ACTIVITY	GO:0000186	42	Up	6.852639908043678e-4	0.03209940398989585	3	MAP3K14,MAP3K9,EIF2AK2,MAP3K13,PSEN1,MAP3K4,MAP3K1,JAK2,GADD45B,CRKL,MAPK1,MAPK3,TGFBR1,RAPGEF1,MAP3K8,LAMTOR3,LAMTOR2,BMP4,MAP3K10,RAF1,KIDINS220,TAOK3,MAP3K7,RIPK1,EGF,MAP3K12,MAP3K6,EGFR,TAOK2,TNIK,BRAF,TAOK1,FRS2,CRK,ADAM9,MAP3K2,MAP3K11,F2R,LRRK2,MAP3K5,MAP3K3,ERCC6	BMP4,MAP3K2,LRRK2,MAP3K5
GO_POSITIVE_REGULATION_OF_ESTABLISHMENT_OF_PROTEIN_LOCALIZATION_TO_TELOMERE	GO:1904851	10	Up	6.855120706760839e-4	0.03209940398989585	2	CCT4,TCP1,DKC1,CCT7,WRAP53,CCT6A,CCT5,CCT8,CCT3,CCT2	CCT5
GO_CHROMOSOME_ORGANIZATION	GO:0051276	1009	Up	6.893486082615195e-4	0.03209940398989585	5	MAD1L1,KDM1A,RECQL,CDC27,UPF1,MSL3,CREBBP,KMT2E,KDM7A,PAF1,JARID2,PAX7,BAZ1B,ZNF207,NCAPD2,SCMH1,AKAP8L,MBTD1,PPP5C,BRCA1,ERCC1,KDM5D,DDX11,TACC3,POLA2,ZMYND11,ISL1,SNAI2,MNAT1,UBR2,PHF20,NCAPH2,BRD9,HMGB3,CENPQ,ARID4A,RFC1,CUL3,TUBG2,PNKP,SPDL1,PHF23,PARP3,JADE2,TPR,HDAC9,RSF1,ERCC8,RFC2,ARID1B,RAD51,POLQ,ANAPC4,ARID4B,USP36,KMT2C,ATG5,MTA3,RIOK2,NDC1,HDAC7,PRDM6,WAPL,POLD1,SPHK2,RNF4,EYA2,HMG20…	RECQL,MSL3,DDX11,BRD9,KAT6A,DNAJC2,HP1BP3,IGHMBP2,TAF5L,CDK5RAP2,G3BP1,POLE3,CCT5,NCAPD3,PRMT2,SFMBT1,CHMP4C,TRAPPC12,EHMT1,LRRK2	POLE2,REC8,RAD51C,GINS2,BAHD1,M1AP,SYCE2,RCCD1,MCRS1
GO_REGULATION_OF_ORGANELLE_ORGANIZATION	GO:0033043	1109	Up	6.91595085298993e-4	0.03209940398989585	5	GCLC,BAD,MAD1L1,FKBP4,KDM1A,ZMYND10,CDC27,UPF1,SLC25A5,KMT2E,MYCBP2,CX3CL1,BAIAP2L1,CCL26,PAF1,VPS41,ARHGAP44,SCIN,MARK4,PAFAH1B1,JARID2,CDKL5,PKD1,RHOBTB2,PAX7,ZNF207,FUZ,AKAP8L,SYT7,PLAUR,ANLN,DCN,BRCA1,ERCC1,EHD3,DDX11,TACC3,WAS,BID,ISL1,IGF1,PHLDB1,SNAI2,MNAT1,SPAST,ANK1,BAK1,GRN,IFT88,TMSB10,STAP1,CUL3,CLEC16A,PNKP,SPDL1,PHF23,PARP3,CAPG,CUL7,GPM6B,TPR,ARHGAP6,MAP4,VPS13D,ELN,ARHGEF5,LIMA1,M…	DDX11,NRP1,PSMD10,SLAIN2,MAK,ACTR3,BMP4,PPFIA1,CKAP2,DBNL,CDK5RAP2,G3BP1,CCT5,CHMP4C,YWHAB,TRAPPC12,ABLIM3,RABEP2,CEP97,LRRK2,FMN1	PAK3,TNFSF10,KDR,BST2
GO_NEGATIVE_REGULATION_OF_ERBB_SIGNALING_PATHWAY	GO:1901185	49	Up	7.00004711295706e-4	0.03229040137565897	4	GPRC5A,EPN1,PTPN3,RNF126,CDC42,PTPN18,TSG101,RAB7A,PSEN1,EPS15,SNX5,LGMN,ARHGEF7,DUSP3,AREG,CBL,HBEGF,CBLB,STAM2,ERRFI1,EREG,EPS15L1,PTPN12,SNX6,VPS25,SPRY2,STAM,DAB2IP,EGF,ERBB2,CBLC,EGFR,SH3KBP1,PTPRJ,ZFYVE28,TGFA,SPRY1,SOCS5,BTC,PTPN2,CHMP6,GRB2,SOCS4,EPGN,HGS,ZGPAT,NUP62,ITGA1,RNF115	CBL
GO_NEGATIVE_REGULATION_OF_CELL_CYCLE_PHASE_TRANSITION	GO:1901988	222	Up	7.157622626003555e-4	0.03251171416734412	14	MAD1L1,PSMB1,ZNF207,BRCA1,PSMC4,FHL1,SPDL1,PSMA4,MYO16,TPR,FOXN3,CUL1,PSME4,TRIP13,GTSE1,JADE1,CNOT4,RBL1,NDC80,CDC14B,ORC1,ZW10,BAX,PSMC5,UIMC1,AURKA,CNOT3,PCBP4,PSME1,CLSPN,CDC6,PSMD5,PSMD8,KLHL22,SUSD2,FBXO7,RBX1,EP300,PSMC6,PSMA3,PSMC1,PSMB5,PSMA6,PSME2,PSMA7,E2F1,PSMD10,RGCC,PSMD7,FBXO31,RBL2,NBN,FZR1,BABAM1,CDK6,CASP2,EZH2,PSMA2,PSMD3,CDK5RAP3,PSMD11,CCL2,CCND1,ANAPC15,PSMD9,CDKN1B,CNOT2,FB…	PSMD10,PSMD11,PKD2,CDK5RAP2,PRMT2,CHMP4C,PSMD12	FOXO4,PSMB9
GO_POSITIVE_REGULATION_OF_SUPRAMOLECULAR_FIBER_ORGANIZATION	GO:1902905	170	Up	7.158416256324917e-4	0.03251171416734412	5	CX3CL1,BAIAP2L1,CCL26,SCIN,WAS,SPAST,ARHGEF5,NCKAP1,LIMCH1,RHOA,NAV3,PFN2,CDC42,NCK2,WDR1,CLASP1,ARHGEF10L,DLG1,EDN1,RAPGEF3,PSEN1,CTTN,NOX4,PXN,ICAM1,ABL1,NRP1,PPM1F,PICK1,NIN,HCK,MAPRE1,RGCC,CORO1A,PYCARD,SFRP1,ARHGEF10,MET,WASL,ACTR3C,LIMK1,TGFBR1,TESK1,CSF3,PFN1,SLAIN2,TRPV4,ARPC3,CDKN1B,WASF1,SEMA5A,ACTR3,PLEK,ITGB1BP1,TGFB3,CLU,SORBS3,PTK2B,NCKAP1L,SDC4,VASP,DSTN,ID1,CCR7,VIL1,AKAP9,CDC42EP…	NRP1,SLAIN2,ACTR3,CDK5RAP2,FMN1
GO_REGULATION_OF_INTERLEUKIN_1_MEDIATED_SIGNALING_PATHWAY	GO:2000659	7	Up	7.21839523961622e-4	0.03251171416734412	4	VRK2,IL1R2,IL1R1,IL6,IL1RN,OTUD4,ZNF675	VRK2
GO_DNA_CONFORMATION_CHANGE	GO:0071103	222	Up	7.329049418388813e-4	0.03251171416734412	5	RECQL,PAF1,NCAPD2,AKAP8L,DDX11,MNAT1,NCAPH2,HMGB3,CENPQ,PHF23,TPR,RSF1,ERCC8,RFC2,RAD51,POLQ,WAPL,PSME4,MCM2,SART3,MCM6,TOP2B,SIRT6,XRCC5,DDX1,KAT6A,ATRX,RAD54L,CDC45,SRPK1,ABL1,CABIN1,TOP3B,HIRA,CENPM,MCM5,RBX1,ACIN1,CHD8,GINS1,SMCHD1,NAA10,SMARCA1,RBBP7,CENPI,CENPT,CTCF,OIP5,NBN,MCM4,ERCC2,ASF1B,AKAP8,GRWD1,SSBP1,SETX,RECQL5,NCAPG,GTF2H1,GTF2H3,RFC5,CHD4,ASF1A,MCM9,MCM3,RNF8,ASCC3,RAD50,SMC4,CE…	RECQL,DDX11,KAT6A,HP1BP3,IGHMBP2,G3BP1,POLE3,NCAPD3	GINS2,BAHD1,M1AP
GO_FC_EPSILON_RECEPTOR_SIGNALING_PATHWAY	GO:0038095	110	Up	7.345592057867253e-4	0.03251171416734412	4	PSMB1,BTK,PSMC4,GAB2,PSMA4,LCP2,MAPK9,PIK3CB,CUL1,TAB2,MAP2K4,PSME4,NFATC3,FBXW11,MAP2K7,LAT2,PSMC5,PSME1,MAP3K1,PSMD5,PSMD8,MAPK1,TAB1,GRAP2,PSMC6,PSMA3,PSMC1,PSMB5,PSMA6,PSME2,NFATC2,PSMA7,PSMD10,MAPK3,PSMD7,IKBKB,PIK3R2,PSMA2,MAPK8,PPP3CB,PSMD3,PSMD11,NFKB1,MAPK10,PSMD9,ITK,SKP1,PSMD14,SOS1,NR4A3,PIK3CA,PLCG1,PSMF1,PSMB2,PSMA1,NFATC1,PSME3,VAV3,MAP3K7,TEC,RAC1,PSMB7,PPP3CA,PDPK1,VAV1,PSMB6,BCL…	PSMD10,PSMD11,VAV1,PSMD12	PSMB9
GO_RAP_PROTEIN_SIGNAL_TRANSDUCTION	GO:0032486	14	Up	7.363318574021921e-4	0.03251171416734412	4	TIMP2,RAPGEF3,SGSM3,RAPGEF1,RAPGEF2,CBL,RAP1A,KIF14,RAP2C,RAP2A,RAP1B,RDX,PLK2,RAP2B	SGSM3,CBL
GO_POSITIVE_REGULATION_OF_NOTCH_SIGNALING_PATHWAY	GO:0045747	41	Up	7.378767476540984e-4	0.03251171416734412	4	CREBBP,EPN2,TP63,SLC35C2,TGFB2,MFNG,EP300,SNW1,JAG1,LFNG,ZMIZ1,TSPAN14,KAT2B,PDCD10,HES1,AAK1,ITGB1BP1,DLL4,BMP2K,NOTCH1,KIT,MAML1,POGLUT1,ELF3,PRKCI,NOS3,MESP1,NOD2,RBPJ,STAT3,TSPAN5,ENHO,RFNG,ROBO1,MAML2,JAG2,ROBO2,MAML3,HES5,DLL1,NOTCH4	POGLUT1,TSPAN5
GO_PROTEIN_LOCALIZATION_TO_NUCLEOPLASM	GO:1990173	11	Up	7.393939516712123e-4	0.03251171416734412	2	CCT4,TCP1,DKC1,CCT7,WRAP53,CCT6A,CCT5,TBRG1,CCT8,CCT3,CCT2	CCT5
GO_REGULATION_OF_APOPTOTIC_SIGNALING_PATHWAY	GO:2001233	357	Up	7.471928501820664e-4	0.032526011109517944	4	GCLC,BAD,CFLAR,KDM1A,SLC25A5,CX3CL1,TNFRSF12A,NOX1,MAPK8IP2,FYN,PLAUR,BRCA1,ZMYND11,BID,IL20RA,IGF1,SNAI2,CD74,RB1CC1,GCLM,FAS,CD44,BCLAF1,BAK1,DAPK2,CTNNA1,RRM2B,MAPK9,HERPUD1,TRAF1,YBX3,CASP8,TMEM161A,EYA2,GNAI3,SP100,HYAL2,MNT,CSNK2A2,NCK2,TP63,NLE1,PTGS2,ENO1,FGFR1,TP73,PSEN1,PTPRC,STRADB,GSK3B,CYLD,GSTP1,RRN3,CTTN,DNAJA1,BAX,DNM1L,PPP1R13B,ERP29,ICAM1,MUL1,TFAP4,ITGA6,ZC3HC1,RFFL,TMEM14A,SIR…	GCLM,CD44,NRP1,PSMD10,RPS6KB1,G0S2,BMP4,ITGAV,SH3RF1,BAG5,YWHAB,ATAD5,LRRK2	CTSC,TNFSF10,RBCK1
GO_REGULATION_OF_TRANSCRIPTION_BY_RNA_POLYMERASE_I	GO:0006356	27	Up	7.48370783607741e-4	0.032526011109517944	3	DHX33,DDX11,ZMPSTE24,SMARCB1,TAF1C,PIH1D1,UBTF,NCL,WDR75,HEATR1,RASL11A,MED1,IPPK,SMARCA4,ATF4,NOL11,PWP1,ERBB2,TAF1,POLR2K,WDR43,UTP15,EIF2AK3,PHF8,POLR2L,FLNA,MTOR	DDX11,WDR75
GO_PROTEIN_MODIFICATION_BY_SMALL_PROTEIN_CONJUGATION_OR_REMOVAL	GO:0070647	976	Up	7.530673921503161e-4	0.032542032882633486	3	GCLC,CFTR,ANKIB1,HECW1,KLHL13,KDM1A,CDC27,MYCBP2,FBXL3,ASB4,PAF1,MYLIP,PSMB1,CRY1,UBE3C,SPRTN,FYN,RNF216,BRCA1,UBR7,PSMC4,NUB1,RNF14,UFL1,WWTR1,ZRANB1,RNF10,BIRC3,UBR2,NUP160,UBA6,PIAS1,RNF19A,CUL3,USP2,PHF23,PSMA4,DCUN1D1,JADE2,CUL7,HSPA5,TPR,USP28,TSPAN17,ERCC8,NEDD4L,TNIP3,MAPK9,HERPUD1,ANAPC4,CUL1,USP36,RC3H2,ATG5,USP13,NDC1,UNKL,U2AF2,RNF4,BTBD1,HMG20B,ASB1,ATXN3,RHOA,CBFB,HDAC4,OTUD5,PSME4,…	MAEA,PSMD10,PSMD11,USP46,UBE4A,CBL,RBBP6,TRIM24,NUP85,HERC3,SH3RF1,RNF111,BAG5,ARIH1,GOLGA2,ENC1,LRRK2,PSMD12	OTUB2,FBXL4,FBXL5,RBCK1,RAB40B,ARNT,RNF175,ASB16,FOXO4,ISG15,MCRS1,UBD,PSMB9
GO_REGULATION_OF_CELLULAR_AMIDE_METABOLIC_PROCESS	GO:0034248	368	Up	7.639785235816872e-4	0.03282488296463261	3	PDK4,UPF1,PDK2,YBX2,IGF1,SAMD4A,VIM,IFNGR1,NSMAF,TPR,EIF2AK2,PUM2,YBX3,EIF4B,SPHK2,ABCA7,ELAVL1,TNFRSF1A,DHX29,RHOA,ROCK1,PDK3,BCL3,PABPC1,TCOF1,NCK2,IGF2BP2,PICALM,EIF4G3,TIGAR,TNRC6C,MKNK1,DDX1,JMJD4,GEMIN5,MTIF2,EIF2AK1,PPP1R15A,OGFOD1,CNOT3,KHSRP,MAPKAPK5,GCN1,PDPR,TNRC6A,PUS7,AGO1,CIRBP,MKNK2,MAPK1,POLDIP3,EIF3D,TNRC6B,GSTZ1,ALKBH1,EIF5,PCIF1,UQCC1,MTG2,CDK5RAP1,CELF4,FMR1,RBM3,DNAJC3,MAPK3,…	OGFOD1,RPS6KB1,ETF1,ILF3,DPH2,DPH7,PTAFR,ENC1,SECISBP2	EIF2B2,NGDN,GRM5
GO_PROTEIN_MODIFICATION_BY_SMALL_PROTEIN_CONJUGATION	GO:0032446	810	Up	7.726122955447817e-4	0.03291936876084429	3	GCLC,ANKIB1,HECW1,KLHL13,KDM1A,CDC27,MYCBP2,FBXL3,ASB4,PAF1,MYLIP,PSMB1,CRY1,UBE3C,SPRTN,FYN,RNF216,BRCA1,UBR7,PSMC4,NUB1,RNF14,UFL1,WWTR1,RNF10,BIRC3,UBR2,NUP160,UBA6,PIAS1,RNF19A,CUL3,PHF23,PSMA4,DCUN1D1,JADE2,CUL7,HSPA5,TPR,TSPAN17,ERCC8,NEDD4L,MAPK9,HERPUD1,ANAPC4,CUL1,RC3H2,ATG5,NDC1,UNKL,U2AF2,RNF4,BTBD1,HMG20B,ASB1,CBFB,HDAC4,PSME4,NUP133,NEDD4,RNF126,CDC42,RAD18,SEL1L,HLTF,LNX1,UBE2D1,CHF…	MAEA,PSMD10,PSMD11,UBE4A,CBL,RBBP6,TRIM24,NUP85,HERC3,SH3RF1,RNF111,BAG5,ARIH1,GOLGA2,ENC1,LRRK2,PSMD12	FBXL4,FBXL5,RBCK1,RAB40B,ARNT,RNF175,ASB16,ISG15,UBD,PSMB9
GO_RESPONSE_TO_NITROGEN_COMPOUND	GO:1901698	866	Up	7.77811050026969e-4	0.03291936876084429	4	GCLC,CFTR,BAD,AOC1,CFLAR,KDM1A,PDK4,PRKAR2B,RHBDD2,PDK2,BAIAP2L1,MGST1,CRY1,POMT2,UQCRC1,CD9,FYN,PIK3C2A,PPP5C,BRCA1,DDX11,UFL1,IGF1,CPS1,ABCC2,GCLM,UBR2,RRAGD,VIM,ATP6V0A1,CDH1,CTNNA1,HSPA5,ATP6V1H,DTNBP1,HDAC9,RRM2B,ARID1B,JKAMP,BCAR1,HERPUD1,RAD51,CYBA,KCNQ1,USP13,ATP2B4,GNA15,NGFR,GNAI3,IPO5,ATXN3,CACNB1,PKM,RHOA,PRKCZ,ROCK1,SIRT2,ERLEC1,NUCKS1,VPS35,ABCC9,GAL,FUNDC1,DRD4,TGFBR3,GNB5,LRP6,ASN…	DDX11,GCLM,LRP6,RPS6KB1,DHX15,UBE4A,PKD2,STC1,ATP7A,GABRB3,PTAFR,LRRK2,MAP3K5	GNB5,PALM,APLP1,SEC61B,EIF2B2,TNFSF10,HPCA,ATP6V1F,RNF175,ADAMTS13,HPRT1,GRM5,AMIGO1,FOXO4
GO_ENDOPLASMIC_RETICULUM_TO_GOLGI_VESICLE_MEDIATED_TRANSPORT	GO:0006888	187	Up	7.829546798131563e-4	0.03291936876084429	2	COPZ2,TRAPPC6A,SPAST,ANK1,CUL3,GOPC,TRAPPC3,SPTB,NSF,LMAN1,BCAP29,SEC31B,DYNC1I2,CAPZB,SAR1A,CD59,DDHD2,TMED2,ZW10,ERGIC2,DYNLL1,SCFD1,SEC22C,ARCN1,TMED1,KDELR3,CNIH1,VTI1B,SEC23A,CTSZ,ARFGAP1,SEC23B,VAPA,COG4,LMF1,DCTN6,PPP6R1,NAPA,KDELR1,COPE,BET1,YKT6,SEC23IP,GBF1,GOSR2,GOSR1,RANGRF,AREG,CTSC,PPP6R3,FOLR1,COPZ1,SEC24A,ERGIC1,COL7A1,TFG,GORASP1,LMAN2L,NRBP1,SPTBN1,PROC,CAPZA1,KLHL12,TMED5,PPP6C…	TBC1D20,COG2,STX17,GOLGA2,TRAPPC12,CREB3L2,LRRK2	CTSC
GO_CELLULAR_RESPONSE_TO_HYDROGEN_PEROXIDE	GO:0070301	79	Up	7.905719990831701e-4	0.03291936876084429	4	PPP5C,PDE8A,HDAC6,SIRT1,ABL1,APEX1,MAP1LC3A,SMPD3,MET,EZH2,SETX,PLEKHA1,PPIF,PDCD10,ECT2,STK25,NFE2L2,PARK7,TNFAIP3,MYB,NR4A3,BECN1,TRAP1,KLF2,RIPK3,PRKAA1,KDM6B,PCNA,OSER1,STK26,ETS1,ANXA1,MDM2,IL6,IL10,TXN,KLF4,RIPK1,TRPC6,CYP1B1,TP53,CBX8,RHOB,SIGMAR1,LCN2,RPS3,FOXO1,IMPACT,AIFM1,MAPK13,PINK1,ANKZF1,PRKCD,FXN,MAPK7,STAT6,ENDOG,AXL,GPR37L1,CDK1,GPR37,PDGFD,RELA,NET1,BNIP3,PAWR,NQO1,PYCR1,HSF1,L…	PAWR,LRRK2,MAP3K5
GO_CILIUM_ORGANIZATION	GO:0044782	336	Up	7.912523375752991e-4	0.03291936876084429	5	ZMYND10,PRKAR2B,MARK4,PAFAH1B1,CDKL5,CELSR3,FUZ,MKS1,EHD3,NUDCD3,WWTR1,IFT88,DNAH5,OFD1,MAP4,CC2D2A,TTC17,SDCCAG8,SYNE2,ATG5,CROCC,IFT80,EXOC5,CFAP20,PRKACA,NDE1,CLASP1,KIFAP3,PTPN23,DYNC1I2,VDAC3,PCM1,CDC14A,DNM2,RABL2B,RFX3,HSP90AA1,CDC14B,HSPB11,TNPO1,PIBF1,CYLD,KIF3C,SNX10,RFX2,DYNLL1,CFAP61,HAUS4,TEKT2,HDAC6,IFT74,ABLIM1,SNAP29,PLA2G3,CBY1,TTLL1,IFT27,KCTD17,CDKL1,CDKN3,ATP6V1D,KIAA0586,TRIP…	MAK,ACTR3,PKD2,CDK5RAP2,HAUS6,UBXN10,ABLIM3,RTTN,RABEP2,CEP97	HAUS8
GO_GENE_SILENCING	GO:0016458	206	Up	7.924465681224652e-4	0.03291936876084429	3	POLR2J,MSL3,SCMH1,UBR2,NUP160,POLR2B,TPR,KCNQ1,PUM2,NDC1,ELAVL1,SIRT2,NUP133,PABPC1,MBD3,EED,NUP37,BAZ2A,SIRT6,FKBP6,TNRC6C,RIF1,SRCAP,ZMPSTE24,SEH1L,SRRT,CNOT3,TNRC6A,ESR1,AGO1,NUP50,CDC45,AAAS,NUP188,TDRD1,SIRT1,POLR2E,HIRA,POLR2F,DDX17,TNRC6B,ZC3H7B,DICER1,RAE1,SMCHD1,SUV39H1,FMR1,NUP93,POLR2C,ERI1,DOT1L,POLR2I,TGFB1,EZH2,NUP88,DDX5,EZH1,HDAC5,NAA40,SOX6,NUP98,NUP107,CNOT2,AICDA,ASF1A,CNOT6,DR…	MSL3,BMP4,NUP85,POLE3
GO_NEGATIVE_REGULATION_OF_PHOSPHOLIPASE_ACTIVITY	GO:0010519	7	Up	8.129905278406859e-4	0.03350123724487483	7	ABL1,RGS2,ANXA1,BICD1,PLA2R1,ANXA8L1,ANXA8	PLA2R1
GO_PEPTIDYL_SERINE_MODIFICATION	GO:0018209	266	Up	8.153645984588502e-4	0.03350123724487483	3	PKD1,MLXIPL,DYRK4,DCN,CLK1,CD44,PRKCH,VRK2,BAK1,MAPK9,FNIP2,ATP2B4,WNK1,HIPK2,PKN2,PRKCZ,ROCK1,PDK3,MAST4,PFN2,CSNK2A2,NCK2,PRKACA,MARK2,PTGS2,MAP3K13,MARK3,ARAF,MKNK1,RAPGEF3,HSP90AA1,GSK3B,MAST2,BAX,NLK,AURKA,MAPKAPK5,NOS1,CLSPN,HDAC6,SH2D3C,IL11,HSP90AB1,CDC7,MAST3,MKNK2,OSM,MAPK1,PPM1F,PDGFB,GALNT16,VRK1,RPS6KA5,SGK2,STK4,RASSF2,CSNK2A1,SMAD7,NAA10,MAPK3,AXIN1,SGK3,RIPK2,IKBKB,MAP4K1,DMPK,VRK…	CD44,VRK2,WNK1,DKK1,RPS6KB1,POGLUT1,LRRK2	MAST1
GO_NEGATIVE_REGULATION_OF_CELL_CYCLE_PROCESS	GO:0010948	303	Up	8.261674619866502e-4	0.03376061492759577	14	MAD1L1,PSMB1,MLXIPL,ZNF207,BRCA1,PSMC4,YAF2,FHL1,SPDL1,PSMA4,MYO16,TPR,RAD51,FOXN3,CUL1,WAPL,PSME4,PPP2R5B,TRIP13,EED,GTSE1,JADE1,CNOT4,RBL1,NDC80,CDC14B,ATRX,ORC1,ZW10,BAX,PSMC5,UIMC1,AURKA,CNOT3,CCNK,PCBP4,TFAP4,ZNF268,PSME1,CLSPN,CDC6,CBX5,PSMD5,HSP90AB1,CDC7,PSMD8,KLHL22,SUSD2,FBXO7,RBX1,EP300,L3MBTL2,PSMC6,PSMA3,PSMC1,PSMB5,PSMA6,PSME2,BMP7,PSMA7,E2F1,RBBP8,PSMD10,NAA10,RBBP7,RGCC,PSMD7,FBXO…	CCNK,PSMD10,PSMD11,PKD2,BMP4,CDK5RAP2,PRMT2,CHMP4C,EHMT1,PSMD12	FOXO4,HLA-G,PSMB9
GO_CONTRACTILE_ACTIN_FILAMENT_BUNDLE_ASSEMBLY	GO:0030038	84	Up	8.324011325204148e-4	0.03383148170497837	5	WAS,CUL3,ARHGAP6,ELN,ARHGEF5,LIMCH1,RHOA,ROCK1,PFN2,CDC42,CLASP1,ARHGEF10L,RAPGEF3,ITGB5,NOX4,ASAP3,ARHGAP28,PXN,SLC9A1,SORBS1,ABL1,NRP1,PPM1F,RGCC,CORO2B,SFRP1,ARHGEF10,MET,LIMK1,TGFBR1,TESK1,PFN1,TNFAIP1,PHACTR1,SRF,ALMS1,STMN1,ITGB1BP1,TGFB3,SORBS3,PTK2B,SDC4,MKKS,PPFIA1,INPP5K,ROCK2,FHOD1,RAC1,FHDC1,ARRB1,GPR65,TPM1,BBS4,PHLDB2,PIK3R1,EPHA1,FAM171A1,PAK1,RHOC,BAG4,WASF2,PPP1R9A,ZYX,WNT4,CLASP…	NRP1,PPFIA1
GO_NEGATIVE_REGULATION_OF_LIPID_STORAGE	GO:0010888	16	Up	8.442746803313798e-4	0.034129576996836795	2	ABHD5,NR1H3,OSBPL8,NFKBIA,PPARD,NR1H2,PPARG,IL6,ITGAV,TTC39B,ABCG1,ABCA1,PTPN2,PNPLA2,PPARA,TNF	ITGAV,TTC39B
GO_REGULATION_OF_MRNA_CATABOLIC_PROCESS	GO:0061013	181	Up	8.499927219140194e-4	0.034176980085943914	3	UPF1,PSMB1,PSMC4,SLC11A1,SAMD4A,VIM,PSMA4,THRAP3,PUM2,YBX3,YBX1,ELAVL1,ROCK1,PSME4,PABPC1,IGF2BP2,EXOSC7,EXOSC5,TNRC6C,PKP1,XPO1,TNPO1,DIS3,PSMC5,KHSRP,FUS,PCBP4,PABPC4,TNRC6A,ALKBH5,PSME1,HNRNPC,PSMD5,PSMD8,CIRBP,HNRNPM,GTPBP1,TNRC6B,PSMC6,PSMA3,ZC3H14,PSMC1,PSMB5,APEX1,PSMA6,PSME2,PSMA7,E2F1,PSMD10,FMR1,PSMD7,MYEF2,ZC3HAV1,HSPB1,PSMA2,EXOSC3,CPEB3,PSMD3,PSMD11,HSPA8,PSMD9,MAPK14,RBM24,XRN1,FXR1…	PSMD10,PSMD11,EXOSC9,YWHAB,SECISBP2,PSMD12	PSMB9
GO_REGULATION_OF_PROTEIN_MODIFICATION_BY_SMALL_PROTEIN_CONJUGATION_OR_REMOVAL	GO:1903320	206	Up	8.554702953361447e-4	0.034214261439534426	3	GCLC,KDM1A,MYCBP2,CRY1,SPRTN,FYN,BRCA1,UFL1,BIRC3,PIAS1,CUL3,PHF23,DCUN1D1,HSPA5,MAPK9,HERPUD1,ATG5,U2AF2,HMG20B,HDAC4,UBE2D1,CHFR,SART3,ITCH,TOLLIP,PSEN1,HSP90AA1,CDC14B,WDR70,DNAJA1,HUWE1,DNM1L,FKBP1A,MUL1,CAPN3,HSP90AB1,ABL1,TSPO,RASD2,TRIB3,SMAD7,PSMD10,XIAP,NDFIP2,N4BP1,AXIN1,STUB1,UBE2I,RNF40,RIPK2,UBR5,PIAS4,FZR1,GSK3A,CAV1,AIMP2,LIMK1,TGFBR1,GTPBP4,UBE2S,CDK5RAP3,DCUN1D4,WFS1,FBXW7,BIRC2,…	PSMD10,RNF111,BAG5,GOLGA2,LRRK2	ARNT,ISG15
GO_ESTABLISHMENT_OF_PROTEIN_LOCALIZATION_TO_ORGANELLE	GO:0072594	517	Up	8.716574617042838e-4	0.034675355286615535	2	BAD,M6PR,CROT,LAMP2,AP2B1,AGK,NOS2,SEC62,RPS20,BID,RGPD5,AGPS,TOMM34,SEC63,KPNA6,MIPEP,LRRC7,PEX3,CDH1,ZFYVE16,HSPA5,TPR,TSPAN17,VPS13D,USP36,SEC61A1,ACAA1,RPL18,CASP8,TNPO3,AP3D1,IPO5,TRAM2,SEC61A2,TRAM1,HYAL2,NUP133,DRD4,NEDD4,CSNK2A2,RPL31,SREBF1,UBE2D1,TP63,PTGS2,TSG101,LMAN1,TIMM21,RAB7A,LAMP3,TP73,OPHN1,DNM2,PSEN1,HSP90AA1,TNPO1,RPS5,RAB10,EPS15,DNAJA1,IPO11,RBM22,ZFAND6,HUWE1,ACOX3,BAX,PPP…	CROT,USP46,BMP4,NUP85,VPS36,CCT5,YWHAB,SRP68,ABLIM3,KPNA4,LRRK2	SEC61B,HPCA
GO_PROTEIN_LOCALIZATION_TO_PHAGOPHORE_ASSEMBLY_SITE	GO:0034497	12	Up	8.958624778564887e-4	0.034675355286615535	3	WIPI1,PIK3C3,MFN2,STX17,WDR45B,TRAPPC8,WIPI2,ATG13,PACS2,ATG9B,WDR45,ATG9A	STX17
GO_INSULIN_RECEPTOR_SIGNALING_PATHWAY	GO:0008286	116	Up	9.001202176792271e-4	0.034675355286615535	4	PDK4,PDK2,BAIAP2L1,PIK3C2A,ATP6V0A1,ATP6V1H,BCAR1,PRKCZ,NUCKS1,ATP6AP1,SREBF1,GSK3B,OSBPL8,SORBS1,SIRT1,ATP6V1D,TSC2,ZNF106,AKT2,PIK3R2,GSK3A,ATP6V0A4,CAV2,GRB10,RARRES2,KANK1,RPS6KB1,GAB1,TCIRG1,C2CD5,GPLD1,CCND3,ATP6V0E1,GNAI2,ATP6V1A,GRB14,SOS1,ATP6V1B1,ATP6V0B,PIK3R3,FOXO3,RHOQ,IDE,PIK3CA,NCOA5,IL1B,ATP6V1F,ATP6V1E1,PTPRE,PRKAA1,INPP5K,PTPRA,KL,APC,CDK4,AGT,SLC2A8,ATP6V1G1,SORL1,IGF1R,AKT1,AT…	RPS6KB1	ATP6V1F,FOXO4
GO_MICROTUBULE_POLYMERIZATION	GO:0046785	69	Up	9.009118298725694e-4	0.034675355286615535	5	FKBP4,RANBP9,ZNF207,TUBG2,NAV3,GBA2,NDE1,CLASP1,CAMSAP3,MAP2,MAPRE3,ABL1,NIN,MAPRE1,CEP192,CLIP3,MET,RANGRF,SLAIN2,TRPV4,CDKN1B,FBXO5,STMN1,CAMSAP2,EML2,TUBGCP3,AKAP9,TUBGCP6,MAP7D3,FGF13,CAMSAP1,TUBGCP2,CLIP1,TUBG1,MAP1B,PSRC1,RAC1,CDK5RAP2,NUMA1,TUBGCP4,CSNK1D,TBCD,ANKRD53,SNCA,TERF1,PAK1,RPS3,CENPJ,DYRK1A,TPPP3,CLASP2,NDEL1,GOLGA2,MECP2,TPPP,CKAP5,CDK5R1,TPPP2,CDH5,FES,INPP5J,DRG1,MAPT,HSPA1B,…	SLAIN2,CDK5RAP2,GOLGA2
GO_MICROTUBULE_ORGANIZING_CENTER_ORGANIZATION	GO:0031023	124	Up	9.028613303867839e-4	0.034675355286615535	5	MARK4,PAFAH1B1,CEP68,BRCA1,CNTLN,SDCCAG8,PPP1R12A,CROCC,NDE1,CLASP1,TUBE1,WDR62,USP33,PCM1,XPO1,CHMP2B,CHMP5,AURKA,NSFL1C,HAUS4,RANBP1,NIN,KIF3B,CHMP4B,CEP76,CEP192,PARD6A,NUBP1,CCP110,CEP152,ARHGEF10,TRIM37,KAT2A,CHORDC1,MDM1,CEP72,KAT2B,CHMP3,ALMS1,GADD45A,SSX2IP,NEK2,PKD2,VPS4B,CDK2,STIL,PARD6B,KIF25,CEP250,XRCC3,UXT,CEP85,CHMP2A,CHMP1A,HAUS8,KIF3A,ROCK2,KIAA1614,GCC2,ODF2,CDK5RAP2,HAUS2,KIF11…	PKD2,CDK5RAP2,HAUS6,CHMP4C,GOLGA2,RTTN	HAUS8
GO_CHROMATIN_ORGANIZATION_INVOLVED_IN_REGULATION_OF_TRANSCRIPTION	GO:0034401	72	Up	9.038607810873645e-4	0.034675355286615535	3	MSL3,UBR2,ARID1B,SMARCD1,SIRT2,MBD3,EED,BAZ2A,SIRT6,RIF1,CDC45,SIRT1,HIRA,PABPC1L,SMCHD1,SUV39H1,DOT1L,EZH2,ZMIZ1,EZH1,HDAC5,NAA40,AICDA,ASF1A,FAM172A,PCGF1,HDAC1,PADI2,ARID1A,UBE2B,NRDE2,DNMT3A,ATAD2B,HELLS,ZMIZ2,MORF4L2,ZNFX1,HAT1,ELOF1,TRIM28,DNMT1,ZNF304,RRP8,MORC2,MBD2,PPHLN1,HMGA1,TET1,MBD1,SETDB1,POLE3,CHEK1,SMARCA5,ATAD2,CTBP1,KMT2D,CTNNB1,BMI1,MECP2,SIN3A,PPM1D,ATF7IP,PHF8,BEND3,MORF4L1,…	MSL3,POLE3
GO_REGULATION_OF_MACROAUTOPHAGY	GO:0016241	162	Up	9.169090146302263e-4	0.034675355286615535	3	POLDIP2,DCN,CAPN1,RB1CC1,RRAGD,IFT88,ATP6V0A1,CLEC16A,PHF23,ATP6V1H,VPS13D,USP36,GNAI3,TBC1D25,VPS35,NEDD4,PRKACA,TIGAR,SESN1,RRAGB,SNX5,SPTLC1,EXOC1,SCFD1,HDAC6,WAC,SIRT1,SH3GLB1,HMOX1,MTMR3,ATP6V1D,SPTLC2,HIF1A,CHMP4B,PIM2,MAPK3,NPRL3,TSC2,RIPK2,BNIP3L,CDC37,NOD1,RHEB,PRKAG2,MAPK8,TBC1D12,IFT20,LAMTOR3,GAPDH,PRKAB1,EPM2A,ATP6V0E1,NPRL2,ATP6V1A,PIKFYVE,HTRA2,RAB3GAP1,ATP6V1B1,QSOX1,LAMTOR2,MFN2,…	LRRK2	KDR
GO_PROTEIN_LOCALIZATION_TO_CHROMOSOME_TELOMERIC_REGION	GO:0070198	27	Up	9.18884382350813e-4	0.034675355286615535	2	XRCC5,ATRX,TINF2,ACD,TNKS2,CCT4,TCP1,POT1,GNL3L,DKC1,TERF2,CCT7,NABP2,BRCA2,WRAP53,CCT6A,TERF1,ATM,CCT5,CCT8,CCT3,GNL3,CCT2,TERF2IP,TNKS,ATR,PINX1	CCT5
GO_REGULATION_OF_TOR_SIGNALING	GO:0032006	82	Up	9.19248713687183e-4	0.034675355286615535	4	UBR2,RRAGD,CLEC16A,FNIP2,ARAF,SESN1,RRAGB,ZMPSTE24,SEH1L,MAPKAPK5,RFFL,TREM2,SIRT1,KLHL22,DEPDC5,HIF1A,TELO2,TTI1,FAM83D,WDR59,NPRL3,TSC2,PIH1D1,GSK3A,RHEB,LAMTOR3,ITFG2,FBXO9,EPM2A,GOLPH3,NPRL2,LAMTOR2,RRAGC,STK11,KPTN,PIK3CA,WDR24,SH3BP4,SESN2,LIN28A,PRKAA1,ARNTL,LAMTOR5,TMEM127,GPAT3,RPTOR,DYRK3,DGKQ,TBCK,TBC1D7,GNA12,C9orf72,SESN3,ATM,LAMTOR1,FLCN,DEPTOR,RRAGA,SEC13,UBR1,SIK3,PRKAA2,RICTOR,MI…	GPAT3
GO_REGULATION_OF_SMALL_GTPASE_MEDIATED_SIGNAL_TRANSDUCTION	GO:0051056	300	Up	9.214080258047548e-4	0.034675355286615535	4	ALS2,ARHGAP33,ITGA3,FARP2,ARHGAP44,CYTH3,PLEKHG6,RHOBTB2,IGF1,RALBP1,FAM13B,ARHGAP31,DEPDC1B,TIMP2,CUL3,TRIO,RTN4R,PREX2,ARAP2,ARHGAP6,KITLG,ARHGEF5,MCF2L2,GDI2,RASGRF1,PSD,CDON,NGEF,ARFGEF1,MYO9A,RHOA,CDC42,MAP4K4,ARHGAP10,RHOBTB1,ARHGEF10L,ARHGAP15,RAP1GAP,ARHGEF1,OPHN1,DNM2,ARHGAP28,GMIP,ARHGAP4,PLEKHG2,TGFB2,JAK2,ABL1,SYDE2,NRP1,MYO9B,CRKL,LZTR1,CYTH4,SH3BP1,SGSM3,SOS2,ARHGAP5,ARFGAP1,FGD1,AR…	NRP1,SGSM3,CBL,ARHGAP22,VAV1	FBXO8
GO_NEGATIVE_REGULATION_OF_CATABOLIC_PROCESS	GO:0009895	265	Up	9.233725743798828e-4	0.034675355286615535	3	CYP51A1,POLDIP2,MYCBP2,NOS2,HFE,FYN,SLC11A1,GABARAPL2,TIMP2,CLEC16A,PHF23,THRAP3,TAB2,USP36,ATP2B4,YBX3,HIPK2,CTSA,YBX1,ELAVL1,KDM4A,ROCK1,HDAC4,SIRT2,ERLEC1,VPS35,PTPN3,PABPC1,CSNK2A2,DERL2,ACACB,SIRT6,LAMP3,TIGAR,SENP1,OPHN1,PSEN1,PKP1,MTMR2,MT3,FUS,IRAK3,SCFD1,HNRNPC,WAC,TREM2,HSP90AB1,CIRBP,KLHL22,DERL3,TIMP3,HMOX1,TSPO,CSNK2A1,E2F1,CHMP4B,CST3,USP14,FMR1,TIMP1,N4BP1,TSC2,HERC1,BMF,LAPTM4B,MT…	BAG5,GOLGA2,SECISBP2,LRRK2	FHIT
GO_DISACCHARIDE_METABOLIC_PROCESS	GO:0005984	8	Up	9.254468389579576e-4	0.034675355286615535	15	B4GALT1,SLC2A1,IDUA,BRAF,FBP1,GAA,GANC,MGAM	GANC
GO_PROTEIN_EXIT_FROM_ENDOPLASMIC_RETICULUM	GO:0032527	41	Up	9.316213162354834e-4	0.034675355286615535	2	HERPUD1,ERLEC1,SEL1L,DERL2,SAR1A,EDEM2,DERL3,HM13,TM9SF4,SEC61B,RANGRF,CD81,TMEM30A,FAF2,AUP1,SEC16B,EDEM1,UBAC2,OS9,GCC2,DERL1,SORL1,PREB,RHBDD1,SEC16A,SAR1B,SEC13,SYVN1,VCP,HSP90B1,TMEM129,BRSK2,YOD1,TMEM30B,NPLOC4,UBE2G2,BCAP31,SLC51B,INSIG1,SVIP,UBE2J1		SEC61B
GO_POSITIVE_REGULATION_OF_CATABOLIC_PROCESS	GO:0009896	383	Up	9.385438154854821e-4	0.034675355286615535	3	GCLC,ANKIB1,BAD,HECW1,UPF1,OSBPL7,MYLIP,MLXIPL,ABHD5,DCN,PSMC4,NUB1,RNF14,IGF1,TNFRSF1B,SNX1,PIAS1,RNF19A,CLEC16A,VPS13D,NEDD4L,MAPK9,HERPUD1,PIK3CB,ATG5,USP13,GNAI3,ATXN3,ROCK1,SIRT2,VPS35,NEDD4,PABPC1,TRIB2,CHFR,NSF,RAB7A,NRDC,TNRC6C,ITCH,TP53INP2,KEAP1,SESN1,MID2,PSEN1,HSP90AA1,LRP2,GSK3B,ULK2,HACE1,BAX,AURKA,KHSRP,EDEM2,P2RX7,SPTLC1,MUL1,TNRC6A,EZR,HDAC6,WAC,TREM2,SIRT1,SH3GLB1,GGA1,FBXO7,GTP…	SGSM3,PSMD10,ARIH1,LRRK2	CTSC,FBXL5,KDR,ARNT
GO_RESPONSE_TO_INSULIN	GO:0032868	222	Up	9.407375509142842e-4	0.034675355286615535	4	GCLC,CFLAR,PDK4,PDK2,BAIAP2L1,CRY1,PIK3C2A,ATP6V0A1,ATP6V1H,HDAC9,BCAR1,PKM,PRKCZ,NUCKS1,GAL,ATP2B1,ATP6AP1,SREBF1,CEACAM1,GSK3B,GSTP1,RAB10,HADHA,CAD,SLC9A1,ICAM1,OSBPL8,UPRT,SORBS1,SIRT1,XBP1,ATP6V1D,SRSF5,PCK2,TRIB3,LPIN2,TSC2,EEF2K,ZNF106,RETN,AKT2,PIK3R2,GSK3A,ATP6V0A4,CAV2,GRB10,RARRES2,KANK1,RPS6KB1,HDAC5,GAB1,TCIRG1,TRPV4,C2CD5,GPLD1,CCND3,ATP6V0E1,KAT2B,GNAI2,ATP6V1A,SCAP,GRB14,STAT1,SOS…	RPS6KB1	TNFSF10,ATP6V1F,FOXO4
GO_MRNA_EXPORT_FROM_NUCLEUS	GO:0006406	107	Up	9.422868063657195e-4	0.034675355286615535	3	UPF1,AKAP8L,NUP160,TPR,THOC3,ZC3H11A,NDC1,U2AF2,NUP133,SMG6,CPSF1,NUP37,THOC1,YTHDC1,SEH1L,ALKBH5,NUP50,AAAS,NUP188,POLDIP3,THOC5,SRSF5,PABPN1,RAE1,NUP93,CASC3,NUP88,SUPT6H,DDX25,NUP98,MAGOHB,NUP107,SRSF9,SRSF3,NUP155,NCBP2,SRSF7,SRSF4,SMG7,SRSF11,CPSF3,GLE1,NUP43,ENY2,FYTTD1,HNRNPA2B1,DDX39A,SRSF6,NUP153,UPF3B,NUP85,THOC2,SYMPK,PCID2,NUP214,THOC6,NUP210,EIF5A,NXT1,SRRM1,SRSF1,WDR33,NCBP1,NUP54,N…	NUP85
GO_PROTEIN_LOCALIZATION_TO_ORGANELLE	GO:0033365	859	Up	9.461720939651883e-4	0.034675355286615535	2	BAD,M6PR,CROT,LAMP2,TMEM98,AP2B1,AGK,PAF1,MARK4,NOS2,PAX6,ADAM22,SEC62,RPS20,FYN,ANLN,CEP68,BID,RGPD5,NUDCD3,AGPS,TOMM34,SEC63,KPNA6,MIPEP,RABEP1,CENPQ,LRRC7,PEX3,CDH1,ZFYVE16,SPDL1,PARP3,SPATA7,CNTLN,HSPA5,TPR,TSPAN17,CC2D2A,VPS13D,USP36,SEC61A1,CROCC,ACAA1,WAPL,RPL18,CASP8,NGFR,TNPO3,ABCA7,AP3D1,IPO5,TRAM2,SEC61A2,YBX1,CLDN18,SP100,TRAM1,PRKCZ,HYAL2,POLR1A,NUP133,VPS35,BCL3,DRD4,NEDD4,CNGB1,CSN…	CROT,NRP1,USP46,BMP4,NUP85,VPS36,CCT5,YWHAB,SRP68,TRAPPC12,ABLIM3,KPNA4,LRRK2	SEC61B,HPCA,GBP2,LILRB4,MCRS1
GO_CELLULAR_RESPONSE_TO_OXYGEN_LEVELS	GO:0071453	200	Up	9.500097338798776e-4	0.034675355286615535	4	BAD,CFLAR,CREBBP,NOX1,PSMB1,PSMC4,FAS,PSMA4,HIPK2,PDK3,PSME4,SIRT2,RORA,ATP6AP1,PTGS2,ENO1,TIGAR,GNB1,EDN1,KCNK2,PSMC5,MT3,DNM1L,DNMT3B,SIRT4,SLC9A1,ICAM1,PSME1,PSMD5,SIRT1,PSMD8,PICK1,HMOX1,RBX1,EP300,PSMC6,PSMA3,HIF1A,PSMC1,PSMB5,PSMA6,PSME2,BMP7,PSMA7,E2F1,PSMD10,SUV39H1,PGK1,RGCC,PSMD7,STUB1,EEF2K,SFRP1,NDRG1,BNIP3L,NAMPT,PTN,CAV1,CHCHD2,PSMA2,TBL2,CA9,CUL2,PSMD3,PSMD11,PPARGC1A,B3GAT1,CBL,PS…	RORA,PSMD10,TBL2,PSMD11,CBL,HP1BP3,STC1,ATP7A,PSMD12	ARNT,PSMB9
GO_CELLULAR_RESPONSE_TO_INSULIN_STIMULUS	GO:0032869	178	Up	9.571002788146968e-4	0.034718176881580756	4	GCLC,CFLAR,PDK4,PDK2,BAIAP2L1,PIK3C2A,ATP6V0A1,ATP6V1H,HDAC9,BCAR1,PKM,PRKCZ,NUCKS1,ATP2B1,ATP6AP1,SREBF1,CEACAM1,GSK3B,GSTP1,RAB10,SLC9A1,OSBPL8,SORBS1,SIRT1,XBP1,ATP6V1D,SRSF5,PCK2,TRIB3,LPIN2,TSC2,EEF2K,ZNF106,AKT2,PIK3R2,GSK3A,ATP6V0A4,CAV2,GRB10,RARRES2,KANK1,RPS6KB1,HDAC5,GAB1,TCIRG1,C2CD5,GPLD1,CCND3,ATP6V0E1,KAT2B,GNAI2,ATP6V1A,GRB14,STAT1,SOS1,ATP6V1B1,ERRFI1,ATP6V0B,PIK3R3,FOXO3,RHOQ,ID…	RPS6KB1	ATP6V1F,FOXO4
GO_MACROMOLECULE_METHYLATION	GO:0043414	248	Up	9.604177139737728e-4	0.034718176881580756	3	NDUFAF7,KDM1A,KMT2E,PAF1,JARID2,PAX7,BRCA1,TFB1M,ARID4A,NSUN2,METTL1,ARID4B,KMT2C,TARBP1,PRDM6,SPI1,TRMT11,METTL22,FTSJ1,MBD3,HSD17B10,EED,BAZ2A,FKBP6,RIF1,GRHL2,ZMPSTE24,ATRX,MECOM,DIMT1,GNAS,METTL2A,DNMT3B,TRMT6,TDRD1,SIRT1,SETD1A,TRMT2A,SMARCB1,SNRPD3,PICK1,TTLL12,PRMT5,VCPKMT,SNW1,PCIF1,METTL4,RNMT,SUV39H1,CTCF,SETD6,GSPT1,PIH1D1,DOT1L,TRMT1,FBL,RAB3D,GSK3A,CBLL1,EZH2,KDM4C,GATA3,TRDMT1,FTSJ3…	METTL1,FAM98A,ETF1,TGS1,PRMT2,EHMT1	SNRPD3
GO_REGULATION_OF_UBIQUITIN_DEPENDENT_PROTEIN_CATABOLIC_PROCESS	GO:2000058	141	Up	9.678448554064452e-4	0.03476161703014307	3	GCLC,ANKIB1,HFE,NUB1,RNF14,UFL1,PIAS1,RNF19A,CLEC16A,MAPK9,HERPUD1,HIPK2,SIRT2,CSNK2A2,TRIB2,CHFR,ARAF,UBE2K,SENP1,KEAP1,PSEN1,GSK3B,AURKA,WAC,HSP90AB1,RBX1,TRIB3,CSNK2A1,USP14,SMAD7,PSMD10,CCDC22,N4BP1,AXIN1,STUB1,SGTA,GSK3A,CAV1,DVL1,SUFU,FBXW7,USP5,CSNK1A1,UBE3A,PDCL3,SUMO1,NFE2L2,PARK7,RNF19B,UCHL5,RAD23B,CLU,PTK2B,RPL5,GIPC1,RPL23,QRICH2,CBFA2T3,DDA1,LATS1,HSPBP1,UBQLN1,MDM2,DNAJB2,IL33,RNF1…	PSMD10,BAG5,ARIH1,LRRK2	FHIT
GO_POSITIVE_REGULATION_OF_TRANSFERASE_ACTIVITY	GO:0051347	561	Up	9.708657502766385e-4	0.03476161703014307	7	FGR,BAD,ALS2,CAMKK1,DVL2,PRKAR2B,MAP3K14,MAP3K9,DBF4,SPAG9,PKD1,CD4,FYN,MAP4K3,LTF,MAP4K5,GPRC5A,IGF1,SLC11A1,CD74,MNAT1,MAP2K3,STAP1,PNKP,DCUN1D1,LCP2,KITLG,RFC2,ARHGEF5,PIK3CB,TAB2,EIF2AK2,ATP2B4,WNK1,ERBB3,MAP2K4,SLK,RHOA,PRKCZ,FGFR3,DRD4,CDC42,MAP4K4,PRKACA,MARK2,STK10,MAP3K13,HACD3,DLG1,TRAF4,MAP2K7,PAK3,FGFR1,TIGAR,ADCY2,EDN1,TP73,XRCC5,CHRNA3,PSEN1,HSP90AA1,PTPRC,CDC14B,DUSP12,STRADB,CCNT2…	MAP4K5,WNK1,CCNK,PSMD10,DKK1,PKD2,BMP4,DBNL,GOLGA2,MAP3K2,LRRK2,MAP3K5	PAK3,TF,C5,GRM5
GO_GLYCOPROTEIN_CATABOLIC_PROCESS	GO:0006516	20	Up	0.0010016658700330726	0.03567319751703197	3	GPC1,EDEM2,CST3,MANBA,EDEM3,FBXO2,FBXO6,FBXO44,EDEM1,NGLY1,FBXO27,STT3B,ADAMTS9,HPSE,MAN1B1,SGSH,NCCRP1,NEU4,MMP12,FBXO17
GO_CELLULAR_RESPONSE_TO_STARVATION	GO:0009267	128	Up	0.0010058143202035879	0.03567319751703197	4	AOC1,PDK4,LAMP2,HFE,RRAGD,FAS,GABARAPL2,CLEC16A,HSPA5,EIF2AK2,ATG5,WIPI1,ASNS,SREBF1,USP33,PIK3C3,SESN1,CADPS2,RRAGB,SEH1L,GCN1,TNRC6A,COMT,SIRT1,SH3GLB1,MAPK1,DEPDC5,PICK1,XBP1,MTMR3,MAP1LC3A,STK24,MAPK3,WDR59,NPRL3,SFRP1,HNRNPL,TBL2,MAPK8,HSPA8,AMBRA1,ITFG2,DAP,CPEB4,NPRL2,NFE2L2,RRAGC,SLC2A1,KPTN,DNAJC15,CDKN1A,MAX,BECN1,ATG14,WDR24,ATF4,EIF2AK4,SESN2,RRP8,PRKAA1,MYBBP1A,PIK3C2B,EIF2S1,WNT2B,S…	TBL2,FADS1,LRRK2,MAP3K5
GO_MITOTIC_CYTOKINESIS	GO:0000281	68	Up	0.001020297491707767	0.03599069767170784	14	TTC19,ANLN,SPAST,CUL7,RHOA,ROCK1,ZFYVE26,CHMP2B,CHMP5,KIF4A,EFHC1,CHMP4B,LZTS2,UNC119,RAB35,KIF20A,ECT2,RTKN,CENPA,SPTBN1,CHMP3,STMN1,VPS4B,CIT,STAMBP,SNX9,CHMP2A,CHMP1A,VPS4A,MYH10,ROCK2,APC,ESPL1,CKAP2,NUSAP1,KIF23,ARL3,CEP55,KIF20B,USP8,BBS4,JTB,ARF1,RHOB,ANKRD53,RASA1,CHMP7,INCENP,ANK3,TRIM36,RHOC,MITD1,SON,RACGAP1,MAP9,CHMP4C,PLK1,CNTROB,PDCD6IP,DCDC1,CFL1,SNX33,CHMP6,SNX18,KLHDC8B,NUP62,CHM…	CKAP2,CHMP4C,SNX18
GO_MEMBRANE_PROTEIN_PROTEOLYSIS	GO:0033619	52	Up	0.0010243395799634895	0.03599069767170784	3	SPPL2B,MBTPS2,TNFRSF1B,TIMP2,NGFR,ROCK1,PTPN3,NRDC,PSEN1,P2RX7,TIMP3,MYH9,HM13,TIMP1,CTSH,TGFB1,NFKB1,SH3D19,GPLD1,APH1A,IL1B,APOE,SNX9,NAPSA,IL10,ADAM10,SPPL2A,APH1B,FURIN,MBTPS1,PSEN2,RHBDD1,RBMX,ADRA2A,ADAM8,ADAM17,TIMP4,SPPL3,NCSTN,ERAP1,PACSIN3,ADAM9,RELA,DAG1,SNX33,TRAF6,PARL,BACE2,BACE1,LRIG2,PSENEN,TNF
GO_REGULATION_OF_CELLULAR_RESPONSE_TO_INSULIN_STIMULUS	GO:1900076	57	Up	0.0010305848347444307	0.03604170870903895	4	BAIAP2L1,PRKCZ,NUCKS1,ATP2B1,OSBPL8,SORBS1,SIRT1,TSC2,GSK3A,GRB10,KANK1,RPS6KB1,GPLD1,CCND3,GNAI2,GRB14,NCOA5,IL1B,PTPRE,PRKAA1,INPP5K,CDK4,AGT,APPL2,SORL1,USO1,PIK3R1,OGT,SESN3,PAK1,PID1,NCK1,ADIPOR1,ZBTB7B,PRKCD,GKAP1,TSC1,VWA2,PRKCB,ENHO,IRS1,SIK2,MZB1,RELA,ESRRA,PTPN2,LPL,TRIM72,PTPN11,SOCS3,SOCS1,PTPN1,SRC,ENPP1,MYO1C,OPA1,BGLAP	RPS6KB1
GO_POSITIVE_REGULATION_OF_PROTEIN_METABOLIC_PROCESS	GO:0051247	1394	Up	0.00103606048033988	0.03606545718368313	3	GCLC,ANKIB1,BAD,HECW1,ALS2,CASP10,CFLAR,KDM1A,CAMKK1,DVL2,DHX33,PRKAR2B,KMT2E,MYCBP2,CRLF1,OSBPL7,MAP3K14,CX3CL1,MAP3K9,CCL26,DBF4,PAF1,MYLIP,NOX1,JARID2,SPAG9,CRY1,PKD1,MAPK8IP2,PAX7,POMT2,SPRTN,CD4,HFE,FYN,AKAP8L,PTBP1,PLAUR,MAP4K3,TYROBP,BRCA1,LTF,MAP4K5,PSMC4,NUB1,RNF14,GPRC5A,BID,ISL1,IGF1,CNTN1,SLC11A1,MARCO,SNAI2,CD74,MNAT1,SAMD4A,NLRP2,RB1CC1,BIRC3,NR1H3,VIM,FAS,CD44,IFNGR1,TNFRSF1B,SNX1,…	MAP4K5,CD44,WNK1,CCNK,NRP1,SGSM3,PSMD10,DKK1,RPS6KB1,PKD2,BMP4,DBNL,SH3RF1,RNF111,ARIH1,GOLGA2,PTAFR,MAP3K2,PAWR,LRRK2,MAP3K5	PAK3,TF,C5,CTSC,FBXL5,TNFSF10,KDR,RAMP1,KLB,EPHA7,ARNT,AIM2,GRM5,MAGI2
GO_POSITIVE_REGULATION_OF_RESPONSE_TO_WOUNDING	GO:1903036	54	Up	0.001043589377375554	0.036160131467681066	4	ENPP4,GRN,MYLK,ARFGEF1,SCARF1,CAPN3,XBP1,PTN,SERPINE1,KANK1,MDK,PPARD,SMOC2,HBEGF,PLEK,NFE2L2,F3,FKBP1B,CXCR4,LRP1,RREB1,SOX15,F12,ANXA1,CD36,TLR4,THBS1,DUOX1,DUOX2,NTRK3,ADRA2A,F11R,USF1,DMTN,PLPP3,PDPN,CLDN1,TGFBR2,CLDN3,ATP7A,NDEL1,SERPINF2,PRDX2,PRKCE,CLEC7A,HPSE,SELP,HRAS,FOXC2,ANO6,THBD,F2R,CLDN4,MTOR	ENPP4,ATP7A
GO_CELLULAR_RESPONSE_TO_PEPTIDE_HORMONE_STIMULUS	GO:0071375	250	Up	0.0010505633215605655	0.03620777891756028	4	GCLC,CFLAR,PDK4,PRKAR2B,PDK2,BAIAP2L1,FYN,PIK3C2A,CPS1,ATP6V0A1,ATP6V1H,HDAC9,ARID1B,BCAR1,CYBA,PKM,PRKCZ,ROCK1,NUCKS1,ATP2B1,ATP6AP1,PRKACA,SREBF1,ADCY2,EDN1,CEACAM1,GSK3B,GSTP1,RAB10,PXN,SLC9A1,OSBPL8,CDC6,SORBS1,CDC5L,SIRT1,JAK2,XBP1,RANGAP1,ATP6V1D,SRSF5,APEX1,PCK2,TRIB3,LPIN2,TSC2,EEF2K,CSK,ZNF106,CA2,AKT2,JAK3,PIK3R2,GSK3A,ATP6V0A4,CAV2,CAV1,GRB10,RARRES2,KANK1,RPS6KB1,HDAC5,PRKAR1A,NFKB1,G…	RPS6KB1	ATP6V1F,FOXO4
GO_CELLULAR_RESPONSE_TO_REACTIVE_OXYGEN_SPECIES	GO:0034614	138	Up	0.001054595502453212	0.03620777891756028	4	CFLAR,PDK2,BTK,PPP5C,GLRX2,MAPK9,PDE8A,DNM2,MMP2,MT3,PXN,HDAC6,SIRT1,ABL1,MAPK1,APEX1,MMP9,BMP7,MAP1LC3A,MAPK3,SMPD3,MET,EZH2,SETX,MAPK8,PLEKHA1,PPIF,SOD3,CAMKK2,SOD2,PDCD10,ECT2,MPV17,STK25,NFE2L2,PARK7,MTR,PRDX1,TNFAIP3,MYB,PKD2,NR4A3,CDK2,ROMO1,PRDX5,BECN1,TRAP1,TRAF2,KLF2,RIPK3,RGN,GCH1,PRKAA1,KDM6B,PCNA,OSER1,AGAP3,STK26,PDGFRA,ETS1,ANXA1,CD36,MDM2,IL6,IL10,TXN,KLF4,RIPK1,TRPC6,CYP1B1,HNRNPD…	PKD2,ATP7A,PAWR,LRRK2,MAP3K5
GO_DNA_TEMPLATED_TRANSCRIPTION_ELONGATION	GO:0006354	100	Up	0.0010641772275381638	0.03637067533572479	3	POLR2J,PAF1,ZMYND11,MNAT1,POLR2B,CTDP1,CDK13,POLR1A,AFF4,THOC1,CCNT2,CCNK,SUPT16H,POLR2E,POLR2F,THOC5,NELFCD,HTATSF1,POLR2C,TAF1C,ERCC2,POLR2I,ELL,EZH2,UBTF,RECQL5,SUPT6H,ELP4,GTF2H1,GTF2H3,RNF8,TBP,NCBP2,TAF1B,ELL2,ENY2,TSFM,POLR1B,GTF2F1,PCID2,ELL3,CCNT1,EAPP,ELOF1,MLLT1,ADRM1,CDK7,CDC73,CCNH,ELP2,CDK9,NCBP1,POLR1E,RTF1,WDR61,BRD4,TAF1A,POLR2D,EAF1,EAF2,GTF2H2,POLR2K,SSRP1,HNRNPU,CCAR2,ZNF326,E…	CCNK
GO_NEGATIVE_REGULATION_OF_ORGANELLE_ASSEMBLY	GO:1902116	36	Up	0.0010736840427455403	0.036529548947528134	5	BRCA1,PHF23,MAP4,DNM2,SCFD1,CHMP4B,CCP110,TRIM37,KAT2A,TBC1D30,MDM1,MAK,KAT2B,ARHGEF2,ODF2L,BECN1,STYXL1,CHMP2A,CDK5RAP2,TCHP,SMAD4,EVI5L,TBC1D7,FEZ1,PINK1,FEZ2,MTM1,NUPR1,SMCR8,CEP97,CDK10,LRRK2,PATL2,RBM14,CHMP4A,SEC22B	MAK,CDK5RAP2,CEP97,LRRK2
GO_PROTEIN_PHOSPHORYLATION	GO:0006468	1611	Up	0.00108675741879804	0.03680778843217325	3	SCYL3,FGR,ALS2,CFLAR,CAMKK1,PDK4,DVL2,DHX33,PRKAR2B,WDR54,IBTK,PDK2,CRLF1,MAP3K14,CX3CL1,MAP3K9,CCL26,DBF4,CDKL3,MARK4,PAFAH1B1,PAX6,NOX1,PSMB1,CDKL5,CDK11A,SPAG9,CELSR3,CRY1,ST3GAL1,PKD1,MAPK8IP2,MLXIPL,BAZ1B,RANBP9,DYRK4,CD4,BTK,HFE,FYN,AKAP8L,PLAUR,PPP5C,MAP4K3,LTF,MAP4K5,PSMC4,MVP,CLK1,GPRC5A,CCDC88C,ZMYND11,ISL1,IGF1,CNTN1,SLC11A1,WWTR1,MARCO,PRDM11,CD74,MNAT1,RUNX3,RB1CC1,STRAP,FAS,CD44,PRK…	MAP4K5,CD44,VRK2,WNK1,LRP6,RPS6KA2,CCNK,NRP1,PSMD10,DKK1,RPS6KB1,PSMD11,CBL,MAK,PKD2,TRIM24,BMP4,PRKRIP1,ILF3,DBNL,ITGAV,SH3RF1,YWHAB,MAP3K2,LRRK2,STK40,PSMD12,MAP3K5	PAK3,TF,MAST1,C5,KDR,KLB,EPHA7,APIP,NRG2,NPR2,TSSK3,GRM5,PSMB9
GO_REGULATION_OF_PROTEASOMAL_UBIQUITIN_DEPENDENT_PROTEIN_CATABOLIC_PROCESS	GO:0032434	116	Up	0.0011130948969327562	0.037530764708687867	3	GCLC,ANKIB1,HFE,NUB1,RNF14,UFL1,PIAS1,RNF19A,CLEC16A,MAPK9,HERPUD1,SIRT2,TRIB2,CHFR,ARAF,UBE2K,SENP1,KEAP1,PSEN1,GSK3B,AURKA,WAC,HSP90AB1,RBX1,TRIB3,USP14,SMAD7,PSMD10,N4BP1,STUB1,SGTA,GSK3A,CAV1,DVL1,USP5,CSNK1A1,SUMO1,NFE2L2,PARK7,RNF19B,UCHL5,RAD23B,CLU,GIPC1,CBFA2T3,DDA1,HSPBP1,UBQLN1,MDM2,DNAJB2,IL33,RNF144B,SDCBP,BBS7,PRICKLE1,DET1,CSNK1D,AKT1,RPL11,PLK2,RNF217,GNA12,TLK2,TAF1,OGT,RNF144A,D…	PSMD10,BAG5,ARIH1,LRRK2	FHIT
GO_LIPID_STORAGE	GO:0019915	58	Up	0.0011216965700602277	0.03756045346019593	2	CRY1,ABHD5,NR1H3,MSR1,HEXB,SOAT1,DGAT2,PLA2G10,SCARB1,ACACB,OSBPL8,SIRT1,NFKBIA,SQLE,CAV1,MEST,NFKB1,FBXW7,EHD1,PPARD,ACVR1C,IL1B,ALKBH7,C3,FFAR2,APOE,NR1H2,PPARG,CD36,HILPDA,DYSF,IL6,ITGAV,FITM1,FTO,OSBPL11,PLIN2,TTC39B,ABCG1,ZC3H12A,STARD4,ABCA1,BSCL2,STAT5B,PTPN2,LPL,PNPLA2,NRIP1,DGAT1,PPARA,GM2A,FITM2,ENPP1,SREBF2,PLIN5,TNF,IKBKE,SMIM22	ITGAV,TTC39B
GO_POSITIVE_REGULATION_OF_CELLULAR_CATABOLIC_PROCESS	GO:0031331	329	Up	0.0011239662227083501	0.03756045346019593	3	GCLC,ANKIB1,BAD,UPF1,OSBPL7,MLXIPL,ABHD5,DCN,PSMC4,NUB1,RNF14,IGF1,TNFRSF1B,PIAS1,RNF19A,CLEC16A,VPS13D,MAPK9,HERPUD1,PIK3CB,ATG5,USP13,GNAI3,ATXN3,ROCK1,SIRT2,VPS35,PABPC1,TRIB2,CHFR,NRDC,TNRC6C,ITCH,TP53INP2,KEAP1,SESN1,MID2,PSEN1,HSP90AA1,LRP2,GSK3B,ULK2,BAX,AURKA,KHSRP,EDEM2,P2RX7,SPTLC1,MUL1,TNRC6A,EZR,HDAC6,WAC,TREM2,SIRT1,SH3GLB1,FBXO7,GTPBP1,HMOX1,TNRC6B,RBX1,SPTLC2,HIF1A,PSMC1,TRIB3,SMAD…	PSMD10,ARIH1,LRRK2	CTSC,FBXL5,KDR,ARNT
GO_POSITIVE_REGULATION_OF_AXON_EXTENSION	GO:0045773	38	Up	0.0011309540814791995	0.037598780369245646	5	TNFRSF12A,PAFAH1B1,CDKL5,RUFY3,NTN1,MAP3K13,CTTN,NRP1,ADNP,RAB11A,MEGF8,LIMK1,SRF,VEGFA,SEMA5A,DBN1,FN1,LRP1,MACF1,MAP1B,DBNL,SEMA7A,NTRK3,GOLGA4,PAK1,ZFYVE27,DISC1,ILK,NDEL1,ANAPC2,CDH4,HCLS1,MAPT,SHTN1,GDI1,BMPR2,TWF2,CYFIP1	NRP1,DBNL
GO_REGULATION_OF_CELL_CYCLE_G1_S_PHASE_TRANSITION	GO:1902806	152	Up	0.0011370284618186395	0.037598780369245646	14	KMT2E,PAF1,PKD1,BID,FHL1,MYO16,ATP2B4,GTSE1,JADE1,CNOT4,RBL1,BAX,AURKA,CNOT3,PCBP4,PSME1,CDC45,CDC6,SUSD2,FBXO7,EP300,APEX1,PSME2,E2F1,FAM83D,RGCC,FBXO31,RBL2,CCNE1,CDK6,CASP2,EZH2,CCL2,FBXW7,CCND1,CDKN1B,CNOT2,PTPN6,CCND3,CNOT6,TFDP2,HYAL1,EIF4G1,ID2,ARID3A,GADD45A,RPA2,KIF14,PLAGL1,PKD2,CCND2,ECD,CDKN2C,CDK2,BTN2A2,CDKN1A,SOX4,CNOT1,PRMT1,INO80,E2F8,CDKN2D,PSME3,ANKRD17,PCNA,MEN1,CCNB1,CDC73,AN…	PKD2,PRMT2
GO_NEGATIVE_REGULATION_OF_PROTEIN_FOLDING	GO:1903333	6	Up	0.0011442008234941814	0.037598780369245646	9	ST13,SNRNP70,PDCD5,PDCL3,PDCL,BAG5	BAG5
GO_CELL_CYCLE_PHASE_TRANSITION	GO:0044770	550	Up	0.0011451151355974536	0.037598780369245646	14	MAD1L1,CDC27,UPF1,PRKAR2B,KMT2E,FBXL3,USH1C,DBF4,PAF1,PAFAH1B1,PSMB1,PKD1,ZNF207,AKAP8L,ANLN,BRCA1,PSMC4,TACC3,POLA2,BID,MNAT1,SPAST,FHL1,PIAS1,CUL3,SPDL1,PSMA4,MYO16,OFD1,TPR,FOXN3,ANAPC4,SDCCAG8,CUL1,MTA3,CDK14,PPP1R12A,ATP2B4,RIOK2,CTDP1,BCAT1,TAF2,MCM10,PSME4,SIRT2,TRIP13,PRKACA,UBE2D1,HMMR,FBXW11,NDE1,MCM2,CLASP1,TIPIN,GTSE1,MCM6,PPP1R12B,DYNC1I2,JADE1,PCM1,CDC14A,DNM2,CNOT4,HSP90AA1,RBL1,ND…	TAF2,PSMD10,RPS6KB1,PSMD11,PKD2,CDK5RAP2,HAUS6,POLE3,PRMT2,CHMP4C,ATAD5,PSMD12	POLE2,RAD51C,HAUS8,FOXO4,UBD,PSMB9
GO_TRANSCRIPTION_BY_RNA_POLYMERASE_I	GO:0006360	55	Up	0.0011535556838916888	0.037711239944267866	3	DHX33,DDX11,MNAT1,POLR1A,TCOF1,BAZ2A,ZMPSTE24,RRN3,POLR2E,SMARCB1,POLR2F,MAPK3,TAF1C,PIH1D1,ERCC2,UBTF,GTF2H1,GTF2H3,TBP,NCL,WDR75,TAF1B,HEATR1,RASL11A,TTF1,POLR1B,MED1,IPPK,SMARCA4,ATF4,NOL11,CDK7,CCNH,PWP1,POLR1E,ERBB2,TAF1A,GTF2H2,TAF1,POLR2K,ERCC3,WDR43,POLR2H,UTP15,TAF1D,POLR1C,EIF2AK3,PHF8,POLR2L,POLR1D,FLNA,MTOR,GTF2H4,ERCC6,GTF2H5	DDX11,WDR75
GO_TRNA_MODIFICATION	GO:0006400	80	Up	0.0011700453673568112	0.03808472345089118	3	NSUN2,METTL1,TRIT1,TARBP1,TRMT11,THUMPD1,FTSJ1,HSD17B10,SEPHS1,METTL2A,TRMT6,PUS7,OSGEP,TRMU,ALKBH1,CDK5RAP1,MTFMT,TRMT1,DUS4L,TRDMT1,ELP4,PUS3,THG1L,THADA,TRMT1L,TRMT13,METTL8,MOCS3,AARS2,TRMT5,OSGEPL1,GTPBP3,ELP3,THUMPD3,ANKRD16,ELP2,MTO1,NAT10,TRMO,ALKBH8,THUMPD2,SSB,DUS3L,CTU1,TPRKB,TRMT10A,CDKAL1,DPH3,TRMT44,WDR4,TYW3,PUS10,TYW5,ELP6,METTL2B,C9orf64,TRMT10B,TRUB1,TRMT61A,URM1,DUS2,LCMT2,DUS1…	METTL1	THG1L
GO_REGULATION_OF_CELLULAR_RESPONSE_TO_STRESS	GO:0080135	639	Up	0.0011753853555232314	0.03809363141456542	4	RAD52,BAD,FKBP4,KDM1A,DVL2,CREBBP,MAP3K9,PAFAH1B1,NOX1,SPAG9,CRY1,MAPK8IP2,FYN,BRCA1,ERCC1,MAP4K5,DDX11,ZMYND11,WAS,BID,SNAI2,CD74,RB1CC1,FAS,CD44,BCLAF1,NUP160,BAK1,GRN,FUT8,RTN4R,PARP3,HSPA5,TPR,DTNBP1,ERCC8,ARHGEF5,HERPUD1,RAD51,POLQ,FAM168A,EIF2AK2,SERPINB3,USP13,CAMK2B,NDC1,YBX3,HIPK2,TMEM161A,EYA2,MAP2K4,ATXN3,TP53BP1,ERLEC1,NUP133,CDC42,NCK2,MAP4K4,VASH1,DERL2,XRCC1,PDE8A,PTGS2,MAP3K13,NUA…	MAP4K5,DDX11,CD44,PSMD10,DNAJC2,DKK1,NUP85,DBNL,PLA2R1,SH3RF1,BAG5,MAP3K2,ATAD5,PAWR,LRRK2,MAP3K5	TF,HLA-G
GO_TRNA_PROCESSING	GO:0008033	119	Up	0.0011852056493490083	0.038247044109249756	3	ELAC2,NSUN2,METTL1,TRIT1,TARBP1,ADAT1,TRMT11,THUMPD1,FTSJ1,CPSF1,HSD17B10,TRNT1,DDX1,SEPHS1,METTL2A,TRMT6,PUS7,OSGEP,RTCB,TRMU,ALKBH1,CDK5RAP1,CSTF2,MTFMT,POP1,TRMT1,POP4,DUS4L,PTCD1,TRDMT1,ELP4,PUS3,THG1L,THADA,TRMT1L,TRMT13,METTL8,MOCS3,AARS2,RPP40,TRMT5,OSGEPL1,GTPBP3,GRSF1,ELP3,THUMPD3,ANKRD16,ELP2,MTO1,NAT10,C2orf49,TRMO,ALKBH8,THUMPD2,SSB,ELAC1,DUS3L,CTU1,TPRKB,TRMT10A,FARS2,CDKAL1,RPP30,TR…	METTL1,POP1	THG1L
GO_CELLULAR_RESPONSE_TO_OSMOTIC_STRESS	GO:0071470	38	Up	0.0011959554579649481	0.038318531556385656	4	BAD,YBX3,MYLK,PTGS2,XRCC5,AKR1B1,CAPN3,TSPO,RELB,MICU1,MAPK10,TRPV4,EFHD1,ERRFI1,ARHGEF2,SLC2A1,PKD2,SERPINB6,SLC25A23,DYSF,CAB39,SLC12A6,MBIP,AQP5,CASP3,BDKRB2,LETM1,LRRC8E,LRRC8C,LRRC8D,OXSR1,SLC2A4,ZFP36L1,XRCC6,STK39,RCSD1,DDX3X,AQP1	PKD2
GO_REGULATION_OF_CELL_PROJECTION_ASSEMBLY	GO:0060491	153	Up	0.0012000136874980643	0.038318531556385656	5	ZMYND10,RALA,ARHGAP44,MARK4,CDKL5,FUZ,ANLN,WAS,IFT88,SH3YL1,STAP1,MAP4,SDCCAG8,SYNE2,ATG5,CROCC,NCKAP1,HDAC4,PFN2,CDC42,FSCN1,PLD1,RAP1GAP,CAPZB,VDAC3,DNM2,ATP8B1,CYLD,P2RX7,ICAM1,NRP1,PALM,KCTD17,CDKL1,PLEK2,ZMYND8,PPP1R16B,FMR1,KLF5,CCP110,RP1,CAV1,COBL,WASL,TGFBR1,KANK1,NEURL1,PFN1,IFT20,CORO1C,TBC1D30,MAK,SRF,DPYSL3,FXR1,CCDC88A,WRAP73,TGFB3,RHOQ,FAM98A,ODF2L,RAB17,CCR7,CDC42EP1,RAC2,PODXL,FX…	RALA,NRP1,MAK,FAM98A,ATP7A,RABEP2,CEP97	PALM
GO_ESTABLISHMENT_OF_RNA_LOCALIZATION	GO:0051236	187	Up	0.001202709595332759	0.038318531556385656	2	UPF1,AKAP8L,MVP,ZC3H3,NUP160,TPR,THOC3,ZC3H11A,RIOK2,NDC1,U2AF2,NUP133,SMG6,CPSF1,SIDT1,IGF2BP2,NCBP3,NUP37,THOC1,XPO1,YTHDC1,SEH1L,KHSRP,RBM27,ALKBH5,NUP50,AAAS,NUP188,POLDIP3,THOC5,SRSF5,PABPN1,RAE1,NXT2,FMR1,NUTF2,NUP93,CASC3,NUP88,SUPT6H,DDX25,NUP98,MAGOHB,PARP11,NUP107,CPSF6,SRSF9,SRSF3,MRPL18,QKI,NUP155,NCBP2,RPS15,SRSF7,SRSF4,SFPQ,SMG7,SRSF11,CPSF3,GLE1,NRDE2,NUP43,ENY2,KHDRBS1,FYTTD1,HNRN…	NUP85
GO_NEGATIVE_REGULATION_OF_CELL_CYCLE_G1_S_PHASE_TRANSITION	GO:1902807	100	Up	0.001224727570513379	0.03876228940397354	14	FHL1,MYO16,GTSE1,JADE1,CNOT4,RBL1,BAX,AURKA,CNOT3,PCBP4,SUSD2,FBXO7,EP300,E2F1,RGCC,FBXO31,RBL2,CDK6,CASP2,EZH2,CCL2,CCND1,CDKN1B,CNOT2,CNOT6,TFDP2,ARID3A,GADD45A,RPA2,PLAGL1,PKD2,CDKN2C,CDK2,BTN2A2,CDKN1A,SOX4,CNOT1,PRMT1,E2F8,CDKN2D,PCNA,MEN1,CCNB1,CDC73,CDK4,MDM2,GPNMB,KLF4,RIPK1,CNOT6L,RB1,PML,TP53,CARM1,CTDSP1,CTDSPL,PLK2,CDKN2B,CDKN2A,NACC2,TNKS1BP1,ATM,CNOT8,CDC25C,CNOT11,BTG2,PRMT2,ZNF385…	PKD2,PRMT2
GO_CYTOSKELETON_DEPENDENT_CYTOKINESIS	GO:0061640	79	Up	0.0012269483811870865	0.03876228940397354	14	TTC19,ANLN,SPAST,CUL7,RHOA,ROCK1,ZFYVE26,CHMP2B,CHMP5,KIF4A,EFHC1,CHMP4B,LZTS2,UNC119,RAB35,KIF20A,ECT2,ROPN1B,RTKN,ACTR3,CENPA,SPTBN1,CHMP3,STMN1,VPS4B,CIT,STAMBP,SNX9,CHMP2A,CHMP1A,VPS4A,MYH10,SPIRE1,ROCK2,APC,ESPL1,CKAP2,DCTN3,NUSAP1,KIF23,ACTR2,ARL3,CEP55,KIF20B,USP8,BBS4,JTB,ARF1,RHOB,ANKRD53,RASA1,BIN3,CHMP7,INCENP,ANK3,TRIM36,RHOC,MITD1,SON,ALKBH4,RACGAP1,MAP9,CHMP4C,PLK1,CNTROB,PDCD6IP,DC…	ACTR3,CKAP2,CHMP4C,SNX18
GO_CEREBELLAR_CORTEX_FORMATION	GO:0021697	13	Up	0.0012519506234654593	0.03900237106950636	1	RORA,OPHN1,HERC1,MTPN,AGTPBP1,FAIM2,CDK5,ATP7A,MAP2K1,KNDC1,PTPN11,DLL1,LDB1	RORA,ATP7A
GO_POSITIVE_REGULATION_OF_CELLULAR_BIOSYNTHETIC_PROCESS	GO:0031328	1614	Up	0.0012521883914901662	0.03900237106950636	3	NFYA,PLXND1,CD38,KDM1A,DVL2,DHX33,MEOX1,CREBBP,KMT2E,ZFX,CX3CL1,DLX6,KDM7A,ETV1,DBF4,PAF1,NOS2,PAX6,TEAD3,E2F2,TFAP2B,SS18L2,NFIX,PKD1,MED24,PAX7,POMT2,MLXIPL,CD4,AKAP8L,WIZ,DCN,TYROBP,BRCA1,MBTPS2,ELOVL5,CALCOCO1,PSMC4,RNF14,DDX11,SLC30A9,YAF2,WAS,ISL1,IGF1,SLC11A1,WWTR1,PRDM11,CD74,MNAT1,SAMD4A,RUNX3,RNF10,HSF2,NR1H3,KPNA6,VIM,POU2F2,TBPL1,ARNTL2,BCLAF1,HMGB3,IKZF2,ARID4A,PIAS1,MAP2K3,NSMAF,RFC…	DDX11,TAF2,RORA,LRP6,ACTN1,KAT6A,CCNK,DNAJC2,RPS6KB1,MAK,ACTR3,WDR75,PKD2,TRIM24,EXOSC9,BMP4,NUP85,OVOL2,ILF3,CASZ1,TAF5L,CKAP2,CDK5RAP2,NCOA2,CCT5,RNF111,PRMT2,GOLGA2,PTAFR,MAP3K2,NAA16,ABLIM3,ATAD5,PAWR,CREB3L2,MAP3K5	CD38,PAK3,TF,POMC,RAMP1,HNF1A,ARNT,ING1,ZNF382,SOX12,FOXO4,MCRS1,RORB,SPIB
GO_NEGATIVE_REGULATION_OF_SMALL_GTPASE_MEDIATED_SIGNAL_TRANSDUCTION	GO:0051058	52	Up	0.0012535926081848803	0.03900237106950636	4	ITGA3,ARHGAP44,TIMP2,CUL3,TGFB2,LZTR1,SH3BP1,PPP2CB,RASAL3,RASIP1,RASA4,MET,KANK1,RAPGEF1,TNFAIP1,KCTD10,RASAL1,BCL6,MFN2,STMN1,MAPKAP1,STAMBP,CGNL1,EPHB2,SPRY2,DAB2IP,ABL2,SLIT2,RASA1,ITGB1,FLCN,RASA2,ARHGAP35,ARHGAP25,SPRY1,DLC1,FBP1,ARHGAP12,ARHGAP42,SPRY3,SCAI,HEG1,TNK1,KCTD13,CCDC125,RASA3,SPRY4,NF1,SYNGAP1,STMN3,CD2AP,NUP62
GO_PROTEIN_POLYUBIQUITINATION	GO:0000209	289	Up	0.0012552964222397314	0.03900237106950636	3	ANKIB1,HECW1,CDC27,FBXL3,MYLIP,PSMB1,UBE3C,RNF216,BRCA1,PSMC4,RNF14,UBR2,RNF19A,CUL3,PSMA4,ERCC8,NEDD4L,ANAPC4,CUL1,RC3H2,UNKL,RNF4,CBFB,PSME4,NEDD4,RNF126,UBE2D1,CHFR,FBXW11,KLHL20,UBE2T,UBE2A,UBE2K,ITCH,UBE2D4,NFE2L1,HACE1,HUWE1,PSMC5,KLHL42,ANAPC5,PSME1,RNF31,HECTD1,RFFL,HDAC6,CDC23,PSMD5,PSMD8,FBXL19,CDC34,PPIL2,FBXO7,RBX1,PSMC6,PSMA3,PSMC1,PSMB5,PSMA6,PSME2,PSMA7,RNF125,PSMD10,XIAP,MGRN1,PSM…	PSMD10,PSMD11,UBE4A,CBL,RBBP6,RNF111,ARIH1,PSMD12	FBXL4,FBXL5,RBCK1,PSMB9
GO_MEMBRANE_DOCKING	GO:0022406	171	Up	0.0012632685389400492	0.03908854380366349	16	CFTR,PRKAR2B,MARK4,PAFAH1B1,MKS1,OFD1,CC2D2A,VAMP3,SDCCAG8,SYT1,ROCK1,EXOC5,PRKACA,NDE1,NSF,CLASP1,RAB7A,STXBP2,DYNC1I2,PCM1,STX7,HSP90AA1,RAB10,DYNLL1,ICAM1,HAUS4,SCFD1,EZR,SNAP29,VTI1B,NINL,SNPH,MAPRE1,CEP76,CEP192,NDRG4,RPGRIP1L,STX4,CCP110,RAB11A,CEP152,VPS18,BLOC1S6,STX10,RAB3D,PPP2R1A,RAB3A,CAV2,STX1A,MOSPD3,CEP41,YKT6,B9D1,YWHAE,CEP164,STX2,BVES,SNX3,CEP72,CEP70,PLEK,ALMS1,STXBP3,NEK2,STX1…	BLOC1S6,CDK5RAP2,STX17,HAUS6,CEP97	HAUS8,ESYT3
GO_EPIDERMAL_CELL_DIFFERENTIATION	GO:0009913	197	Up	0.0012865690575153928	0.03962924892083246	1	CYP26B1,USH1C,PAFAH1B1,PAX6,CAPN1,PRKCH,SLC4A7,DSG2,PRSS8,FOXC1,MCOLN3,PKP2,CDH3,ROCK1,CBFB,TP63,TSG101,FOSL2,FGFR1,KEAP1,PKP1,GRHL2,SULT2B1,TGM1,KRT31,DSP,IFT74,TRIOBP,STK4,JAG1,FA2H,TGM5,ESRP1,ASAH1,ERCC2,CNFN,EZH2,KRT23,SLC9A3R1,FOXN1,EXPH5,CYP27B1,KRT18,VDR,PERP,WNT5A,HES1,ERRFI1,HDAC1,MYCL,PTCH2,IRF6,KLF7,PPL,MSX2,CSTA,PI3,NCOA3,SRSF6,EREG,BMP4,MED1,TGM3,OVOL2,CAPNS1,SGPP1,BCL11B,ZFP36,KRT17…	ESRP1,BMP4,OVOL2,SCEL,TMEM79	SGPP1
GO_REGULATION_OF_SUPRAMOLECULAR_FIBER_ORGANIZATION	GO:1902903	293	Up	0.0012912842114116176	0.03962924892083246	5	FKBP4,CX3CL1,BAIAP2L1,CCL26,SCIN,WAS,SPAST,TMSB10,CAPG,ARHGAP6,ELN,ARHGEF5,LIMA1,NCKAP1,LIMCH1,ARFGEF1,RHOA,NAV3,ROCK1,PFN2,SPTB,GBA2,CDC42,NCK2,WDR1,CLASP1,ARHGEF10L,ADD2,DLG1,CAMSAP3,PAK3,CAPZB,MAP2,EDN1,RAPGEF3,PSEN1,MEF2C,MAPRE3,CTTN,NOX4,ADD1,ASAP3,ARHGAP28,PXN,SLC9A1,ICAM1,PLEKHG2,HDAC6,ABL1,NRP1,PPM1F,SH3BP1,TRIOBP,PICK1,CHADL,NIN,SPEF1,HCK,MAPRE1,MID1,RGCC,CORO1A,COTL1,PYCARD,CORO2B,SFRP1…	NRP1,SLAIN2,ACTR3,PPFIA1,CKAP2,DBNL,CDK5RAP2,FMN1	PAK3
GO_REGULATION_OF_PROTEIN_MODIFICATION_PROCESS	GO:0031399	1517	Up	0.001341042199737712	0.0408945148529811	3	FGR,GCLC,ALS2,CFLAR,KDM1A,CAMKK1,DVL2,DHX33,PRKAR2B,WDR54,KMT2E,IBTK,MYCBP2,CRLF1,MAP3K14,CX3CL1,MAP3K9,CCL26,DBF4,PAF1,PAFAH1B1,PAX6,NOX1,JARID2,SPAG9,CELSR3,CRY1,PKD1,MAPK8IP2,PAX7,POMT2,MLXIPL,RANBP9,SPRTN,CD4,HFE,FYN,AKAP8L,PTBP1,PLAUR,PPP5C,MAP4K3,BRCA1,LTF,MAP4K5,MVP,GPRC5A,UFL1,CCDC88C,ZMYND11,ISL1,IGF1,CNTN1,SLC11A1,WWTR1,MARCO,PRDM11,SNAI2,CD74,MNAT1,RB1CC1,BIRC3,STRAP,FAS,CD44,VRK2,BAK1…	MAP4K5,CD44,VRK2,WNK1,LRP6,CCNK,NRP1,PSMD10,DKK1,CBL,PKD2,BMP4,PRKRIP1,DBNL,SH3RF1,RNF111,BAG5,YWHAB,GOLGA2,MAP3K2,LRRK2,STK40,MAP3K5	PAK3,TF,C5,KDR,RAMP1,KLB,EPHA7,ARNT,APIP,GRM5,MAGI2,ISG15
GO_NEGATIVE_REGULATION_OF_KINASE_ACTIVITY	GO:0033673	214	Up	0.0013433894359205123	0.0408945148529811	3	PRKAR2B,IBTK,MVP,GPRC5A,WWTR1,DTNBP1,SERPINB3,WNK1,IPO5,PPP2R5A,HYAL2,LRP6,TRIB2,TSG101,CEACAM1,PSEN1,PTPRC,GSTP1,DNAJA1,TESC,IRAK3,TFAP4,SIRT1,ABL1,GADD45B,PPM1F,PIK3IP1,FBXO7,GSKIP,BMP7,PTK6,TRIB3,CDK5RAP1,DNAJC3,TSC2,PYCARD,CSK,SFRP1,RASIP1,PPP2R1A,CAV1,HSPB1,PRKAG2,TESK1,DVL1,CDK5RAP3,DUSP3,PRKAR1A,CHORDC1,CBL,HIPK3,CORO1C,SH2B3,DUSP16,CDKN1B,PTPN6,STK38,DUSP22,HMGCR,PPP2CA,KAT2B,PRKAR2A,NPRL…	WNK1,LRP6,CBL,BMP4,PRKRIP1
GO_CELL_CYCLE	GO:0007049	1607	Up	0.0013558394031693572	0.040953582462083665	14	MAD1L1,KLHL13,CYP26B1,POLDIP2,CDC27,UPF1,LIG3,PRKAR2B,KMT2E,FBXL3,RALA,USH1C,DBF4,PAF1,CDKL3,MARK4,CCDC124,PAFAH1B1,GAS7,PAX6,E2F2,PSMB1,CDKL5,CDK11A,CRY1,PKD1,MLXIPL,ZNF207,NCAPD2,AKAP8L,TTC19,ANLN,WIZ,RABGAP1,PPP5C,CEP68,BRCA1,ERCC1,PSMC4,DDX11,TACC3,POLA2,YAF2,ZMYND11,BID,IGF1,PRDM11,MNAT1,RUNX3,SPAST,FHL1,RB1CC1,UBR2,RRAGD,NCAPH2,BAK1,CENPQ,PIAS1,TIMP2,RFC1,CUL3,USP2,TUBG2,NSUN2,SPDL1,PHF23,P…	RALA,DDX11,TAF2,LRP6,RPS6KA2,CCNK,MAEA,SGSM3,PSMD10,RPS6KB1,PSMD11,ACTR3,PKD2,BMP4,CKAP2,CDK5RAP2,TMEM8B,HAUS6,POLE3,NCAPD3,PRMT2,HPGD,CHMP4C,GOLGA2,TRAPPC12,ATAD5,RTTN,SNX18,EHMT1,CEP97,PSMD12,GOLGA8N	POLE2,REC8,RAD51C,HAUS8,THAP1,ING1,M1AP,NPR2,SYCE2,RHNO1,FOXO4,MAGI2,HLA-G,UBD,PSMB9
GO_SIGNAL_TRANSDUCTION_BY_P53_CLASS_MEDIATOR	GO:0072331	251	Up	0.0013603147918233769	0.040953582462083665	4	KDM1A,PDK2,E2F2,BRCA1,SNAI2,CD74,PHF20,CD44,USP28,RRM2B,RFC2,TAF2,HIPK2,TAF11,SP100,BCL3,CSNK2A2,MBD3,RPS6KA6,TP63,NUAK1,GTSE1,TP73,CNOT4,KAT6A,ZMPSTE24,ATRX,RRN3,BAX,AURKA,CNOT3,TPX2,PPP1R13B,MAPKAPK5,CDIP1,PCBP4,TFAP4,SUPT16H,RFFL,MSH2,SIRT1,EP300,PRMT5,SNW1,CSNK2A1,E2F1,RBBP8,PSMD10,RBBP7,RGCC,USP10,RBL2,PYCARD,NBN,NDRG1,PPP1R13L,CASP2,TAF6,RPA3,PRKAG2,CDK5RAP3,DDX5,TMEM109,FOXM1,CDKN1B,RFC5,C…	CD44,TAF2,KAT6A,PSMD10,TRIM24,PLA2R1,ATAD5,EHMT1	RHNO1,FHIT
GO_PROTEIN_DEMETHYLATION	GO:0006482	29	Up	0.0013632733137858	0.040953582462083665	3	KDM1A,KDM7A,JARID2,KDM5D,KDM4A,JMJD6,KDM5A,KDM2B,HSF4,KDM4C,KDM3A,KDM5B,UBE2B,KDM3B,KDM5C,KDM4B,KDM6B,KDM6A,KDM8,ALKBH4,KDM1B,HR,JMJD1C,PHF8,KDM2A,UTY,KDM4D,PHF2,PPME1
GO_NEGATIVE_REGULATION_OF_APOPTOTIC_SIGNALING_PATHWAY	GO:2001234	198	Up	0.0013671165311853971	0.040953582462083665	4	GCLC,CFLAR,KDM1A,SLC25A5,CX3CL1,MAPK8IP2,FYN,PLAUR,BRCA1,ZMYND11,BID,IGF1,SNAI2,CD74,RB1CC1,GCLM,FAS,CD44,CTNNA1,RRM2B,HERPUD1,YBX3,CASP8,TMEM161A,EYA2,GNAI3,MNT,CSNK2A2,NLE1,PTGS2,ENO1,PSEN1,STRADB,GSTP1,RRN3,CTTN,DNAJA1,BAX,ICAM1,ITGA6,ZC3HC1,RFFL,TMEM14A,SIRT1,NRP1,XBP1,HMOX1,HIF1A,MMP9,CSNK2A1,PSMD10,TRADD,MAZ,SGK3,EYA1,IL7,TNFRSF10A,PIH1D1,URI1,MEIS3,HSPB1,SERPINE1,TGFBR1,CREB3,UNC5B,PPIF,RP…	GCLM,CD44,NRP1,PSMD10,RPS6KB1,BMP4,ITGAV,SH3RF1,BAG5,ATAD5,LRRK2	TNFSF10
GO_REGULATION_OF_CELL_CYCLE	GO:0051726	1070	Up	0.0013760059139767426	0.041056303441234634	14	MAD1L1,KLHL13,POLDIP2,CDC27,PRKAR2B,KMT2E,FBXL3,DBF4,PAF1,CDKL3,MARK4,PAFAH1B1,GAS7,E2F2,PSMB1,CDKL5,CDK11A,CRY1,PKD1,MLXIPL,ZNF207,ANLN,WIZ,BRCA1,PSMC4,DDX11,TACC3,YAF2,BID,IGF1,PRDM11,MNAT1,RUNX3,SPAST,FHL1,RRAGD,BAK1,TIMP2,CUL3,USP2,NSUN2,SPDL1,PSMA4,MYO16,PARP3,CUL7,OFD1,YTHDC2,TPR,USP28,RAD51,FOXN3,ANAPC4,SDCCAG8,FOXC1,CUL1,MTA3,CDK14,ATP2B4,RIOK2,CDK17,WAPL,RNF4,HIPK2,IPO5,PKN2,CDK13,ASPM,F…	DDX11,LRP6,RPS6KA2,CCNK,MAEA,SGSM3,PSMD10,RPS6KB1,PSMD11,PKD2,BMP4,CDK5RAP2,TMEM8B,HAUS6,PRMT2,HPGD,CHMP4C,ATAD5,EHMT1,CEP97,PSMD12	RAD51C,HAUS8,THAP1,NPR2,RHNO1,FOXO4,MAGI2,HLA-G,UBD,PSMB9
GO_POSITIVE_REGULATION_OF_HYDROLASE_ACTIVITY	GO:0051345	645	Up	0.00139465396102086	0.04136524263268191	7	BAD,ALS2,CASP10,CFLAR,ARHGAP33,DVL2,CX3CL1,CCL26,ARHGAP44,SELE,CDKL5,PLEKHG6,FYN,ABHD5,RABGAP1,DDX11,BID,RGPD5,RALBP1,NLRP2,DEPDC1,NR1H3,FAS,RABEP1,BAK1,GRN,FAM13B,ARHGAP31,RANBP3,GABARAPL2,DEPDC1B,RTN4R,ADRB1,PREX2,ARAP2,ARHGAP6,ARHGEF5,TBC1D22A,CYFIP2,SERPINB3,GDI2,PPP1R12A,RASGRF1,GNA15,CASP8,NGFR,LPAR2,TBC1D22B,ZC3H15,TBC1D1,FGFR2,ARFGEF1,MYO9A,EVI5,RHOA,PRKCZ,FGFR3,TBC1D25,RASGRP2,PSME4,DNAJ…	DDX11,NRP1,SGSM3,TBC1D20,ARHGAP22,VAV1,GAPVD1,PTAFR,RABEP2,SNX18,CHM,LRRK2,MAP3K5	GNB5,TNFSF10,HPCA,AIM2,MAGI2
GO_NEGATIVE_REGULATION_OF_PHOSPHORYLATION	GO:0042326	390	Up	0.0014028892478663633	0.04136524263268191	3	PRKAR2B,IBTK,PAFAH1B1,PAX6,MLXIPL,RANBP9,PPP5C,MVP,GPRC5A,ZMYND11,WWTR1,STRAP,BAK1,STAP1,DTNBP1,LMO3,SERPINB3,WNK1,IPO5,PPP2R5A,RHOA,PRKCZ,HYAL2,HDAC4,SIRT2,LRP6,NCK2,TRIB2,RPS6KA6,TSG101,DLG1,DNAJC10,SIRT6,FBLN1,TIGAR,ITCH,CEACAM1,PSEN1,PTPRC,PIBF1,CYLD,GSTP1,MECOM,DNAJA1,BAX,DYNLL1,TESC,P2RX7,PEBP1,IGBP1,IRAK3,TFAP4,SEMA6A,EZR,SIRT1,ABL1,GADD45B,CRKL,PPM1F,PIK3IP1,FBXO7,TIMP3,BDKRB1,GSKIP,BMP7,…	WNK1,LRP6,PSMD10,DKK1,CBL,BMP4,PRKRIP1,LRRK2
GO_DISTAL_TUBULE_DEVELOPMENT	GO:0072017	9	Up	0.0014029341678400765	0.04136524263268191	1	TFAP2B,PKD1,JAG1,CALB1,PKD2,PAX8,WNK4,KLHL3,NOTCH1	PKD2
GO_NEGATIVE_REGULATION_OF_PROTEIN_MODIFICATION_PROCESS	GO:0031400	523	Up	0.001408365755282161	0.04136524263268191	3	GCLC,KDM1A,PRKAR2B,IBTK,PAFAH1B1,PAX6,JARID2,CRY1,MLXIPL,RANBP9,FYN,PPP5C,BRCA1,MVP,GPRC5A,UFL1,ZMYND11,WWTR1,STRAP,BAK1,BOD1L1,PNKP,DTNBP1,LMO3,SERPINB3,ATG5,ATP2B4,WNK1,SPHK2,U2AF2,HMG20B,IPO5,SPI1,PRKCZ,ROCK1,HYAL2,SIRT2,LRP6,NCK2,TRIB2,RPS6KA6,XRCC1,KDM5A,FRY,TSG101,DLG1,DNAJC10,FBLN1,ITCH,CEACAM1,PSEN1,PTPRC,GSK3B,PIBF1,CYLD,GSTP1,MECOM,DNAJA1,PPP1R15A,BAX,PHACTR3,DNMT3B,FKBP1A,TESC,P2RX7,PE…	WNK1,LRP6,PSMD10,DKK1,CBL,BMP4,PRKRIP1,BAG5,YWHAB,LRRK2	ISG15
GO_REGULATION_OF_CYTOPLASMIC_TRANSPORT	GO:1903649	22	Up	0.0014472273617895817	0.04220122700145791	2	PTPN23,MAP2,RAB21,MTMR2,EZR,MAPK1,MAPK3,SNX3,CHMP3,RAB29,MAP2K2,SORL1,RDX,DNAJC13,MSN,SNX12,DAB2,VPS11,TRIM46,MAP2K1,LRRK2,SRC	LRRK2
GO_NCRNA_TRANSCRIPTION	GO:0098781	95	Up	0.0014480538058752681	0.04220122700145791	3	POLR2J,DDX11,SNAPC1,POU2F2,POLR2B,TAF11,TCOF1,GTF3C1,CCNT2,SRRT,CCNK,POLR2E,SMARCB1,POLR2F,RPRD1B,INTS6,POLR2C,INTS9,INTS10,PIH1D1,SNAPC2,POLR2I,ELL,TAF6,SPIN1,NPM3,INTS2,TBP,NCBP2,NCL,GTF3C2,TAF1B,ELL2,GTF3C3,GTF3A,RPAP2,GTF3C4,POLR1B,GTF2F1,IPPK,SMARCA4,ELL3,ICE2,CCNT1,NOL11,USPL1,CDK7,PWP1,CDK9,NCBP1,POLR1E,TAF8,GTF2B,INTS12,NABP2,GTF2A2,RPRD1A,TP53,POU2F1,INTS7,INTS3,ZC3H8,POLR2D,POLR2K,GTF3C…	DDX11,CCNK
GO_RESPONSE_TO_THYROID_HORMONE	GO:0097066	21	Up	0.0014618453767798938	0.04232209545895676	4	GCLC,GCLM,AKR1B1,CRLS1,CTSH,PPARGC1A,KLF9,MED1,SIX1,CTSL,LMO2,RDX,KIT,CTSS,ANXA5,CTSB,SLC26A5,TOMM20,GBA,ANXA2,GAS2L1	GCLM,CTSB
GO_RESPONSE_TO_PEPTIDE_HORMONE	GO:0043434	339	Up	0.0014674957404166335	0.04232209545895676	4	GCLC,CFLAR,PDK4,PRKAR2B,PDK2,BAIAP2L1,CRY1,FYN,PIK3C2A,CPS1,ABCC2,ATP6V0A1,ATP6V1H,HDAC9,ARID1B,BCAR1,CYBA,PKM,PRKCZ,ROCK1,NUCKS1,GAL,TGFBR3,LRP6,EIF2B3,ATP2B1,ATP6AP1,PRKACA,SREBF1,PTGS2,ADCY2,EDN1,CEACAM1,GSK3B,GSTP1,RAB10,HADHA,CAD,PXN,SLC9A1,ICAM1,OSBPL8,CDC6,UPRT,SORBS1,CDC5L,SIRT1,JAK2,XBP1,RANGAP1,ATP6V1D,SRSF5,APEX1,PCK2,BMP7,TRIB3,OXT,LPIN2,PHEX,TIMP1,TSC2,EEF2K,RNF40,CSK,ZNF106,CA2,RETN…	LRP6,RPS6KB1	EIF2B2,TNFSF10,ATP6V1F,FOXO4
GO_RESPONSE_TO_ANTIBIOTIC	GO:0046677	267	Up	0.0014690872343114396	0.04232209545895676	4	CFTR,BAD,AOC1,KDM1A,FYN,PPP5C,DDX11,GLRX2,BAK1,TNC,HSPA5,CASP8,CYB5R4,SPI1,CLDN18,FGFR2,FECH,RHOA,HYAL2,MAOB,DRD4,POLB,PDE8A,ADCY2,EDN1,SDF4,SLC1A3,HSP90AA1,MEF2C,AACS,OXCT1,GSTP1,SLC9A1,ICAM1,HDAC6,SIRT1,JAK2,ABL1,HMOX1,PDGFB,APEX1,MAP1LC3A,STK24,SMPD3,PPP2CB,HAMP,MET,EZH2,AHR,SETX,GATA3,PLEKHA1,PPIF,CSF3,RPS6KB1,COL1A1,USP46,AREG,CRYAB,CCND1,BIRC2,CBL,CDKN1B,TIMELESS,SPARC,HMGCR,OGG1,UBE3A,XRN1…	DDX11,RPS6KB1,USP46,CBL,HPGD,ATP7A,PAWR,EHMT1,KPNA4,LRRK2,MAP3K5
GO_NEGATIVE_REGULATION_OF_RESPONSE_TO_OXIDATIVE_STRESS	GO:1902883	40	Up	0.001477874295890005	0.0424127359954082	4	FYN,PDE8A,REST,SIRT1,FBXO7,HIF1A,MET,HSPB1,NCOA7,SOD2,VNN1,NME5,HTRA2,NFE2L2,PARK7,NR4A3,TRAP1,ATF4,GGT7,IL10,TXN,NOL3,AKT1,NONO,SLC7A11,FZD1,PINK1,OXR1,TSC1,BAG5,MAPK7,CTNNB1,GPR37L1,GPR37,MCTP1,PYCR1,LRRK2,ATG7,PSAP,GPX1	BAG5,LRRK2
GO_REGULATION_OF_CILIUM_ASSEMBLY	GO:1902017	48	Up	0.0014953974903864889	0.042606730706493075	5	ZMYND10,MARK4,CDKL5,FUZ,IFT88,MAP4,SDCCAG8,SYNE2,ATG5,CROCC,VDAC3,DNM2,CYLD,KCTD17,CDKL1,CCP110,RP1,IFT20,TBC1D30,MAK,CCDC88A,WRAP73,ODF2L,DZIP1,DYNC2LI1,MNS1,TCHP,BBS4,EVI5L,ATG3,TBC1D7,DCDC2,CENPJ,SAXO1,ARHGAP35,ATMIN,CEP120,TAPT1,CNTROB,HAP1,CEP135,RABEP2,MAPK15,CEP97,CDK10,IFT140,HTT,CCDC151	MAK,RABEP2,CEP97
GO_NEGATIVE_REGULATION_OF_MRNA_PROCESSING	GO:0050686	30	Up	0.0014959671374536736	0.042606730706493075	3	PTBP1,SFSWAP,U2AF2,ZC3H14,CELF4,RNF40,HNRNPL,C1QBP,SRSF9,SRSF7,SRSF4,HNRNPA2B1,SRSF6,RBM42,CCNT1,CDK9,BARD1,RBMX,SAP18,SRSF12,RNF20,DYRK1A,HNRNPK,NPM1,RBM10,SRSF10,SUPT5H,CTR9,NELFE,RNPS1
GO_MULTIVESICULAR_BODY_ORGANIZATION	GO:0036257	31	Up	0.0015168547934202334	0.04279197806903329	5	VTA1,RAB27A,TSG101,CHMP2B,CHMP5,CHMP4B,RAB11A,STAM2,CHMP3,VPS4B,CHMP2A,CHMP1A,VPS25,VPS4A,VPS36,STAM,VPS37B,MVB12A,CHMP7,VPS37A,SNF8,VPS28,CHMP4C,VPS37C,PDCD6IP,CHMP6,VPS37D,IST1,HGS,CHMP4A,CHMP1B	VPS36,CHMP4C
GO_POSITIVE_REGULATION_OF_STRIATED_MUSCLE_CONTRACTION	GO:0045989	10	Up	0.0015172275490172673	0.04279197806903329	12	KCNQ1,RGS2,ACE2,TRPM4,GSTO1,RNF207,ATP1A1,UCN,ATP2A1,NOS1AP
GO_REGULATION_OF_PROTEASOMAL_PROTEIN_CATABOLIC_PROCESS	GO:0061136	170	Up	0.0015195449054969926	0.04279197806903329	3	GCLC,ANKIB1,OSBPL7,RHBDF1,PKD1,HFE,PSMC4,NUB1,RNF14,UFL1,PIAS1,RNF19A,GABARAPL2,CLEC16A,MAPK9,HERPUD1,USP13,ATXN3,SIRT2,ERLEC1,TRIB2,PRKACA,CHFR,DERL2,ARAF,LAMP3,UBE2K,SENP1,OPHN1,KEAP1,PSEN1,NFE2L1,GSK3B,AURKA,EDEM2,PSME1,WAC,TREM2,HSP90AB1,DERL3,RBX1,PSMC1,PSME2,TRIB3,USP14,SMAD7,PSMD10,FMR1,N4BP1,STUB1,RNF40,SGTA,GSK3A,CAV1,DVL1,FBXW7,USP5,BAG2,CSNK1A1,PSMD14,SUMO1,NFE2L2,PARK7,RNF19B,UCHL5,RA…	PSMD10,BAG5,ARIH1,LRRK2	FHIT
GO_NEGATIVE_REGULATION_OF_RESPONSE_TO_ENDOPLASMIC_RETICULUM_STRESS	GO:1903573	39	Up	0.0015332200672051445	0.04288080308712841	4	HSPA5,HERPUD1,ERLEC1,NCK2,DERL2,PPP1R15A,DERL3,XBP1,USP14,DNAJC3,BFAR,SGTA,CREB3,WFS1,PARK7,TXNDC12,CLU,DNAJB9,UBAC2,OS9,TMBIM6,HYOU1,USP25,CREB3L1,NCK1,PPP1R15B,UBXN1,SYVN1,BCL2L1,GRINA,YOD1,UBE2G2,LRRK2,PTPN1,SVIP,UBE2J1,OPA1,HSPA1A,ATF6B	LRRK2
GO_NEURON_DEATH	GO:0070997	297	Up	0.0015416728184606794	0.04288080308712841	6	GCLC,BAD,SARM1,CRLF1,AP2B1,CX3CL1,TFAP2B,FYN,PPP5C,TYROBP,BID,ISL1,GCLM,TNFRSF1B,GRN,HSPA5,CASP8,NGFR,HIPK2,ERBB3,MAP2K4,RHOA,ROCK1,HDAC4,VPS35,POLB,CDC42,TP63,PICALM,PAK3,TIGAR,FGF20,PSEN1,MEF2C,GSK3B,REST,SSH1,BAX,MT3,PPP1R13B,KDM2B,SLC9A1,NLRP1,CD200,TYRO3,TGFB2,MSH2,HSP90AB1,SIRT1,JAK2,ABL1,NRP1,CDC34,FBXO7,HMOX1,LGMN,ALKBH1,SIX4,HIF1A,PSMC1,NFATC4,MYBL2,ADNP,DNAJC5,CTSZ,CHMP4B,XIAP,CORO1A,TO…	GCLM,NRP1,DKK1,CBL,BAG5,GABRB3,LRRK2,MAP3K5	SARM1,PAK3,EPHA7,DPYSL4,ITGAM
GO_REGULATION_OF_EPIDERMAL_GROWTH_FACTOR_ACTIVATED_RECEPTOR_ACTIVITY	GO:0007176	26	Up	0.0015460787095823143	0.04288080308712841	3	GPRC5A,NCK2,TSG101,PSEN1,NEURL1,FBXW7,CBL,CBLB,ERRFI1,EREG,SNX6,VPS25,EGF,APP,CBLC,ADRA2A,ADAM17,NCF1,ZFYVE28,SHC1,TGFA,SOCS5,CHMP6,SOCS4,EPGN,ZGPAT	CBL
GO_CELL_CYCLE_G1_S_PHASE_TRANSITION	GO:0044843	239	Up	0.0015504753632544015	0.04288080308712841	14	KMT2E,DBF4,PAF1,PKD1,POLA2,BID,MNAT1,FHL1,PIAS1,CUL3,MYO16,CUL1,ATP2B4,BCAT1,MCM10,MCM2,GTSE1,MCM6,JADE1,CNOT4,RBL1,ORC1,BAX,AURKA,CNOT3,PCBP4,ORC6,PSME1,CDC45,CDC6,CDC7,CDC34,SUSD2,FBXO7,MCM5,EP300,POLE2,CDKN3,APEX1,PSME2,E2F1,FAM83D,RBBP8,POLA1,PIM2,RGCC,FBXO31,GSPT1,RBL2,MCM4,CCNE1,CDK6,CASP2,RPA3,EZH2,CUL2,RPS6KB1,CCL2,FBXW7,ZPR1,CCND1,CDKN1B,CNOT2,PTPN6,FBXO5,MCM3,GMNN,CCND3,CNOT6,TFDP2,HYAL…	RPS6KB1,PKD2,POLE3,PRMT2	POLE2
GO_POSITIVE_REGULATION_OF_TELOMERE_MAINTENANCE	GO:0032206	49	Up	0.0015512140497006153	0.04288080308712841	3	ERCC1,PNKP,MAP2K7,SIRT6,XRCC5,ATRX,MAP3K4,MAPKAPK5,MAPK1,MAPK3,ACD,NBN,TNKS2,RAD50,CCT4,NEK2,TCP1,HNRNPA2B1,POT1,DKC1,SLX1A,HNRNPA1,PKIB,CCT7,HNRNPD,NABP2,PML,PARN,NAF1,CCT6A,HMBOX1,ATM,CCT5,NEK7,FBXO4,CCT8,CCT3,GNL3,CCT2,CTNNB1,TNKS,DHX36,ATR,AURKB,MAPK15,SLX1B,SLX4,PPP1R10,RTEL1	CCT5
GO_HIPPO_SIGNALING	GO:0035329	37	Up	0.0015812551962104068	0.04343917694174575	4	DVL2,TEAD3,WWTR1,WWC3,TEAD2,MARK3,STK4,TJP1,STK3,YWHAE,WWC1,AMOTL2,MOB1A,TJP2,MOB3B,AMOT,AJUBA,LATS1,NPHP4,YAP1,WTIP,LIMD1,LATS2,DLG5,WWC2,SAV1,NEK8,CASP3,AMOTL1,DCHS1,YWHAB,MOB1B,NF2,TEAD1,FAT4,TEAD4,PJA2	WWC2,YWHAB
GO_PROTEIN_DEGLYCOSYLATION	GO:0006517	27	Up	0.001582967745981957	0.04343917694174575	3	MAN2B2,AGA,SEL1L,DERL2,EDEM2,UGGT2,MAN2B1,MAN1A1,MAN2A1,PARK7,EDEM3,MAN1C1,EDEM1,OS9,UGGT1,RNF185,NGLY1,AMFR,SYVN1,ENGASE,RNF139,MAN1B1,MAN2A2,MAN1A2,RNF5,TRIM13,RNF103	MAN2A1
GO_REGULATION_OF_TRANSFERASE_ACTIVITY	GO:0051338	833	Up	0.0016034662499941057	0.04377452579466543	7	FGR,BAD,ALS2,CAMKK1,DVL2,PRKAR2B,IBTK,MAP3K14,MAP3K9,DBF4,SPAG9,PKD1,CD4,FYN,MAP4K3,LTF,MAP4K5,MVP,GPRC5A,IGF1,SLC11A1,WWTR1,CD74,MNAT1,MAP2K3,STAP1,PNKP,PARP3,DCUN1D1,LCP2,DTNBP1,KITLG,RFC2,PPP1R3F,ARHGEF5,PIK3CB,PHPT1,TAB2,EIF2AK2,SERPINB3,ATP2B4,WNK1,IPO5,ERBB3,MAP2K4,SLK,PPP2R5A,RHOA,PRKCZ,HYAL2,FGFR3,DRD4,LRP6,SMG6,CDC42,NCK2,MAP4K4,TRIB2,PRKACA,MARK2,STK10,MAP3K13,TSG101,HACD3,ACTB,DLG1,TRA…	MAP4K5,WNK1,LRP6,CCNK,PSMD10,DKK1,CBL,PKD2,BMP4,PRKRIP1,DBNL,NRBF2,BAG5,GOLGA2,MAP3K2,LRRK2,MAP3K5	PAK3,TF,C5,GRM5,SPTSSB
GO_VESICLE_ORGANIZATION	GO:0016050	295	Up	0.0016068319084090515	0.04377452579466543	5	SNX11,ALS2,VPS41,PAFAH1B1,TRAPPC6A,BAIAP3,VTA1,SYT7,TBPL1,CUL3,PI4K2B,ZFYVE16,ZPBP,DTNBP1,VAMP3,FAM160A2,TRAPPC3,AP3D1,GNAI3,SYT1,RAB27A,AP1M1,PICALM,NSF,TSG101,LMAN1,RAB7A,SEC31B,PIK3C3,SAR1A,DNM2,STX7,CHMP2B,CD59,EPS15,CHMP5,SNX10,TMED2,RFX2,P2RX7,SCFD1,SNAP23,HOOK2,SNAP29,PLA2G3,HPS4,CNIH1,VTI1B,SEC23A,CTSZ,SEC23B,CHMP4B,ASIP,VAPA,GPR143,SRPX,SYP,EEA1,ZDHHC15,CORO1A,STX4,RAB11A,SPG11,VPS18,BLO…	BLOC1S6,TBC1D20,HOOK1,VPS36,STX17,CHMP4C,GOLGA2	CTSC
GO_ACTIVATION_OF_GTPASE_ACTIVITY	GO:0090630	80	Up	0.0016129608859709965	0.0437828624607073	7	RABGAP1,TBC1D22A,RASGRF1,TBC1D22B,TBC1D1,EVI5,TBC1D25,TBC1D2,SYDE2,CRKL,TBC1D10A,SGSM3,RANGAP1,ARHGEF10,TBC1D17,SYDE1,AKT2,TBC1D13,RAPGEF1,TBC1D12,TBC1D9,CORO1C,TBC1D30,NEDD9,WNT5A,ECT2,DOCK7,PTK2B,TBC1D15,CCR7,USP6,FOXJ1,ARHGEF16,TBC1D5,TBC1D14,TBC1D8B,TBC1D4,CCL21,GRTP1,GPR65,NTRK3,SGSM2,BCAS3,EVI5L,EPHA2,PIP5K1A,ADPRH,TBCK,TBC1D7,EPHA1,USP6NL,RABGAP1L,TIAM1,ABR,TSC1,ARHGAP42,NDEL1,SGSM1,CRK,TB…	SGSM3
GO_POSITIVE_REGULATION_OF_REACTIVE_OXYGEN_SPECIES_BIOSYNTHETIC_PROCESS	GO:1903428	41	Up	0.0016197608956248948	0.04380928839641577	3	CYBA,HDAC4,RAB27A,PTGS2,EDN1,DNM2,HSP90AA1,ICAM1,HSP90AB1,JAK2,PARK7,PKD2,CLU,PTK2B,ZNF205,IL1B,KLF2,TICAM1,ASS1,P2RX4,CD36,AGT,KLF4,TLR4,DUOXA1,DUOXA2,AKT1,DDAH1,ITGB2,SMAD3,INSR,CLEC7A,TLR6,GRIN1,TRPV1,MTOR,NOS1AP,AIF1,DDAH2,TNF,HBB	PKD2
GO_PROTEIN_LOCALIZATION_TO_VACUOLE	GO:0072665	56	Up	0.0016367049625421392	0.0439900279797592	2	M6PR,LAMP2,ZFYVE16,VPS13D,AP3D1,NEDD4,RAB7A,SH3GLB1,VTI1B,MON1B,NAGPA,SNX16,GOSR2,HSPA8,CD81,GNPTAB,RTN4,GBP1,KPTN,TNFAIP3,CLU,VAMP7,GGA3,BECN1,VPS13C,SH3BP4,VPS25,VPS4A,AP3B1,RNF128,LAMTOR5,ROCK2,GCC2,VPS36,SORL1,SCARB2,VPS37B,CACNG8,VTI1A,TRAPPC8,VPS37A,SNF8,VPS28,MON1A,VPS37C,C12orf66,VPS37D,AP3M1,HGS,LAMTOR4,PIK3R4,VPS13A,SZT2,SMURF1,AP4M1,NCOA4	VPS36
GO_NUCLEOBASE_CONTAINING_COMPOUND_TRANSPORT	GO:0015931	228	Up	0.001642662888946739	0.0439900279797592	2	UPF1,SLC25A5,AKAP8L,MVP,ZC3H3,NUP160,TPR,THOC3,ZC3H11A,RIOK2,NDC1,U2AF2,NUP133,SMG6,CPSF1,SIDT1,IGF2BP2,NCBP3,NUP37,THOC1,SLC35C2,XPO1,YTHDC1,SEH1L,SLC25A24,KHSRP,P2RX7,RBM27,ALKBH5,NUP50,AAAS,NUP188,SLC35E4,POLDIP3,THOC5,SLC25A17,SRSF5,PABPN1,RAE1,NXT2,ABCD1,FMR1,SLC35A2,NUTF2,NUP93,CASC3,NUP88,SUPT6H,DDX25,NUP98,MAGOHB,PARP11,NUP107,CPSF6,SRSF9,SRSF3,MRPL18,QKI,SLC29A1,NUP155,SLC25A36,NCBP2,RPS…	NUP85,SLC28A3
GO_CELLULAR_RESPONSE_TO_STEROL	GO:0036315	18	Up	0.0016487743853258914	0.0439900279797592	4	OSBPL7,GRAMD1B,RORA,LRP6,AACS,NFE2L1,GRAMD1A,GPLD1,HMGCS1,INHBA,SMO,RORC,LRP8,ABCA1,DAG1,GRAMD1C,PTCH1,INSIG1	RORA,LRP6
GO_POSITIVE_REGULATION_OF_NUCLEOBASE_CONTAINING_COMPOUND_METABOLIC_PROCESS	GO:0045935	1527	Up	0.0016519569512331472	0.0439900279797592	3	NFYA,PLXND1,CD38,KDM1A,DVL2,UPF1,DHX33,MEOX1,CREBBP,KMT2E,ZFX,CX3CL1,DLX6,KDM7A,ETV1,PAF1,NOS2,PAX6,TEAD3,E2F2,TFAP2B,SS18L2,NFIX,PKD1,MED24,PAX7,MLXIPL,CD4,AKAP8L,DCN,BRCA1,ERCC1,MBTPS2,CALCOCO1,PSMC4,RNF14,DDX11,SLC30A9,YAF2,WAS,ISL1,IGF1,SLC11A1,WWTR1,PRDM11,CD74,MNAT1,RUNX3,RNF10,HSF2,NR1H3,KPNA6,TNFRSF1B,POU2F2,TBPL1,ARNTL2,BCLAF1,HMGB3,IKZF2,ARID4A,PIAS1,MAP2K3,RFC1,CDH1,PNKP,PARP3,MED17,BA…	DDX11,TAF2,RORA,LRP6,ACTN1,KAT6A,CCNK,DNAJC2,MAK,ACTR3,WDR75,PKD2,TRIM24,EXOSC9,BMP4,NUP85,OVOL2,ILF3,CASZ1,TAF5L,CKAP2,CDK5RAP2,NCOA2,CCT5,RNF111,PRMT2,MAP3K2,NAA16,ABLIM3,ATAD5,CREB3L2,MAP3K5	CD38,PAK3,TF,POMC,HNF1A,ARNT,ING1,ZNF382,SOX12,FOXO4,MCRS1,RORB,SPIB
GO_REGULATION_OF_TRANSCRIPTION_ELONGATION_FROM_RNA_POLYMERASE_II_PROMOTER	GO:0034243	29	Up	0.0016627447544945112	0.0439900279797592	3	PAF1,ZMYND11,CDK13,SUPT16H,NELFCD,ELL,EZH2,RECQL5,SUPT6H,RNF8,GTF2F1,EAPP,CDC73,CDK9,RTF1,WDR61,BRD4,HNRNPU,WDR43,RNF168,SHH,LEO1,CDK12,NELFA,GTF2F2,NELFB,CTR9,NELFE,SUPT4H1
GO_RUFFLE_ASSEMBLY	GO:0097178	37	Up	0.0016644102742273137	0.0439900279797592	5	SH3YL1,STAP1,PFN2,SNX10,ICAM1,CAV1,COBL,KANK1,PFN1,CORO1C,ARHGEF26,FAM98A,AIF1L,EPS8L1,INPP5K,RAC1,DBNL,RDX,DEF8,PIP5K1A,WDPCP,EPS8,BAG4,INPPL1,ARF6,NDEL1,NLGN1,HRAS,RHOG,EPS8L2,RCC2,TACSTD2,EVL,EPS8L3,AIF1,PLEKHM1,CYFIP1	FAM98A,DBNL
GO_REGULATION_OF_STRESS_ACTIVATED_PROTEIN_KINASE_SIGNALING_CASCADE	GO:0070302	198	Up	0.0016673969908540193	0.0439900279797592	4	DVL2,MAP3K9,PAFAH1B1,NOX1,SPAG9,MAPK8IP2,MAP4K5,ZMYND11,RB1CC1,FAS,DTNBP1,ARHGEF5,EIF2AK2,SERPINB3,HIPK2,MAP2K4,CDC42,MAP4K4,MAP3K13,HACD3,SEMA3A,DLG1,TRAF4,MAP2K7,EDN1,ITCH,MAGI3,PHLPP1,RNF13,CYLD,ZMPSTE24,GSTP1,MECOM,MAP3K4,DNAJA1,IGBP1,MUL1,TF,EZR,TGFB2,GADD45B,MAPK1,RASSF2,MID1,MAPK3,AXIN1,PYCARD,RIPK2,SFRP1,STK3,MAP4K1,NOD1,FKTN,RAPGEF1,DKK1,DUSP3,HIPK3,TRPV4,FOXM1,LTBR,FZD10,TPD52L1,SASH1,D…	MAP4K5,DKK1,DBNL,SH3RF1,MAP3K2,MAP3K5	TF
GO_NEGATIVE_REGULATION_OF_MRNA_METABOLIC_PROCESS	GO:1903312	73	Up	0.0016735857823144621	0.043998921318959584	3	PTBP1,SLC11A1,THRAP3,YBX3,SFSWAP,U2AF2,YBX1,ELAVL1,PABPC1,PKP1,FUS,HNRNPC,CIRBP,ZC3H14,E2F1,CELF4,FMR1,RNF40,HNRNPL,C1QBP,SRSF9,MAPK14,RBM24,SRSF7,SRSF4,TARDBP,HNRNPA2B1,SRSF6,RBM42,METTL16,ZFP36,CCNT1,RBM38,DHX34,SYNCRIP,DHX9,CDK9,BARD1,HNRNPD,TOB1,RBMX,TIRAP,SAP18,NOCT,NBAS,BOLL,HNRNPU,SRSF12,LARP1,RNF20,DYRK1A,IGF2BP1,MAPKAPK2,HNRNPK,GDNF,AXIN2,PAIP1,MYD88,ANGEL2,HNRNPA0,MEIOC,NPM1,RBM10,PKP3,…	SECISBP2
GO_POSITIVE_REGULATION_OF_TELOMERASE_ACTIVITY	GO:0051973	35	Up	0.00171604903615095	0.04495809304118116	3	PNKP,MAP2K7,XRCC5,HSP90AA1,GRHL2,MAP3K4,MAPKAPK5,HSP90AB1,MAPK1,MAPK3,ACD,PTGES3,CCT4,NEK2,TCP1,HNRNPA2B1,POT1,DKC1,PKIB,KLF4,MYC,HNRNPD,PARN,WRAP53,NVL,NAF1,HMBOX1,NEK7,CCT2,GREM1,CTNNB1,PARM1,TNKS,AURKB,MAPK15
GO_CYTOSKELETON_DEPENDENT_INTRACELLULAR_TRANSPORT	GO:0030705	169	Up	0.0017324322470911003	0.04502844055124979	2	PAFAH1B1,CCDC88C,SPAST,IFT88,RAB27B,DTNBP1,KIF1B,SYNE2,AP3D1,PRKCZ,IFT80,AP3M2,CDC42,NDE1,KIFAP3,CAMSAP3,MAP2,PCM1,RABL2B,RAB21,HSPB11,TNPO1,KIF3C,DYNLL1,KIF4A,HOOK2,IFT74,SUN2,NEFH,IFT27,HIF1A,TRIP11,IFT52,KIF3B,CLUAP1,AP3B2,SPG11,BLOC1S6,KLC3,TTC26,HSPB1,WASL,APBA1,ARHGAP21,IFT20,HSPA8,MAK,IFT57,ACTR1B,CCDC88A,TRAK2,SFPQ,SSX2IP,KIF17,IFT46,KIF14,MREG,WDR35,IFT43,IFT81,TUBA1B,TTC21B,VAMP7,DYNLRB…	BLOC1S6,MAK,HOOK1
GO_ESTABLISHMENT_OF_PROTEIN_LOCALIZATION_TO_TELOMERE	GO:0070200	17	Up	0.0017401050795267286	0.04502844055124979	2	ACD,CCT4,TCP1,POT1,DKC1,CCT7,NABP2,BRCA2,WRAP53,CCT6A,TERF1,ATM,CCT5,CCT8,CCT3,CCT2,ATR	CCT5
GO_POSITIVE_REGULATION_OF_PROTEIN_MODIFICATION_PROCESS	GO:0031401	984	Up	0.001743198807545286	0.04502844055124979	3	ALS2,CFLAR,KDM1A,CAMKK1,DVL2,DHX33,PRKAR2B,KMT2E,MYCBP2,CRLF1,MAP3K14,CX3CL1,MAP3K9,CCL26,DBF4,PAF1,NOX1,JARID2,SPAG9,CRY1,PKD1,MAPK8IP2,PAX7,POMT2,SPRTN,CD4,HFE,FYN,AKAP8L,PTBP1,PLAUR,MAP4K3,BRCA1,LTF,MAP4K5,GPRC5A,ISL1,IGF1,CNTN1,SLC11A1,MARCO,SNAI2,CD74,MNAT1,RB1CC1,BIRC3,FAS,CD44,PIAS1,MAP2K3,STAP1,TIMP2,CUL3,PHF23,DCUN1D1,LCP2,HSPA5,KITLG,ARHGEF5,MAPK9,PIK3CB,FNIP2,TAB2,EIF2AK2,PPP1R12A,ATP2…	MAP4K5,CD44,WNK1,CCNK,NRP1,PSMD10,DKK1,PKD2,BMP4,DBNL,SH3RF1,RNF111,GOLGA2,MAP3K2,LRRK2,MAP3K5	PAK3,TF,C5,KDR,RAMP1,KLB,EPHA7,ARNT,GRM5,MAGI2
GO_POSITIVE_REGULATION_OF_MOLECULAR_FUNCTION	GO:0044093	1496	Up	0.0017432580378554266	0.04502844055124979	7	FGR,STPG1,CFTR,BAD,ALS2,CASP10,CFLAR,PLXND1,KDM1A,CAMKK1,ARHGAP33,DVL2,DHX33,PRKAR2B,PON1,MAP3K14,CX3CL1,MAP3K9,CCL26,DBF4,ARHGAP44,NOS2,PAX6,SELE,CDKL5,SPAG9,PLEKHG6,PKD1,CD4,BTK,HFE,FYN,ABHD5,PLAUR,RABGAP1,MAP4K3,MBTPS2,LTF,MAP4K5,EHD3,DDX11,GPRC5A,BID,RGPD5,ISL1,IGF1,RALBP1,SLC11A1,CD74,MNAT1,NLRP2,GCLM,DEPDC1,NR1H3,FAS,PRKCH,RABEP1,BAK1,GRN,FAM13B,ARHGAP31,RANBP3,MAP2K3,GABARAPL2,DEPDC1B,NSMA…	MAP4K5,DDX11,GCLM,WNK1,LRP6,CCNK,NRP1,SGSM3,PSMD10,DKK1,PKD2,BMP4,TBC1D20,ARHGAP22,DBNL,VAV1,GAPVD1,ATP7A,YWHAB,GOLGA2,PTAFR,MAP3K2,RABEP2,SNX18,CHM,LRRK2,MAP3K5,TRIM26	GNB5,PAK3,TF,C5,TNFSF10,HPCA,RBCK1,AIM2,GRM5,ITGAM,AMIGO1,MAGI2
GO_TOXIN_TRANSPORT	GO:1901998	34	Up	0.0017497382607206916	0.04502844055124979	2	ATP6V0A1,HSPA5,LRP6,DNAJA1,SLC7A8,SCFD1,NRP1,GGA1,TRIP4,DNAJC17,DNM1,COPZ1,CCT4,ARID1A,CD274,TCP1,CCT6B,CCT7,ADAM10,SLC22A3,MTMR12,CCT5,CCT8,RAB28,ABCG1,CRTC2,LRP5,ANTXR2,CCT3,CCT2,ANTXR1,RAB43,BNIP3,COPB2	LRP6,NRP1,CCT5
GO_MYELOID_LEUKOCYTE_MEDIATED_IMMUNITY	GO:0002444	482	Up	0.0017546659238617088	0.04502844055124979	17	FGR,FUCA2,ENPP4,AOC1,KMT2E,ITGAL,LAMP2,ALDH3B1,PSMB1,MGST1,MMP25,PRSS3,BTK,PLAUR,TYROBP,LTF,ALOX5,MVP,DNASE1L1,CAPN1,SLC11A1,SERPINB1,ERP44,DERA,RNASET2,CD44,TNFRSF1B,GRN,LRRC7,GAB2,ATP6V0A1,VCL,TIMP2,AGA,C12orf4,HEXB,CYBA,HEBP2,SERPINB3,GDI2,ATP11B,SLC2A3,ACAA1,SPHK2,CTSA,CNN2,CDK13,CD84,PKM,RHOA,ROCK1,ATP11A,KCNAB2,RAB27A,WDR1,STK10,AP1M1,PLD1,RAB7A,STXBP2,IL4R,TOLLIP,XRCC5,CEACAM1,PGM1,DDX1,PS…	ENPP4,CD44,VCL,PSMD11,CBL,DBNL,ITGAV,CTSB,PTAFR,PSMD12	CTSC,BST2,ITGAM,CLEC12A,S100A13
GO_MICROTUBULE_CYTOSKELETON_ORGANIZATION_INVOLVED_IN_MITOSIS	GO:1902850	128	Up	0.0017698009708780984	0.045262358843647696	5	PAFAH1B1,PAX6,PKD1,ZNF207,TACC3,SPAST,TUBG2,SPDL1,PARP3,TPR,MAP4,EML1,RHOA,KIF2A,SMC1A,NDE1,CLASP1,WDR62,NDC80,PIBF1,CHMP2B,CHMP5,ZW10,AURKA,TPX2,NSFL1C,BIRC5,KIF4A,AAAS,EFHC1,MISP,SUN2,MYBL2,RAE1,KIF3B,CHMP4B,CEP192,STAG2,RAB11A,ARHGEF10,AURKC,FSD1,BCCIP,SMC3,KPNB1,CEP126,TTK,ACTR1B,CENPA,WRAP73,ARHGEF2,TBCE,CDC20,STMN1,NEK2,STAG1,VPS4B,GPSM2,STIL,MSTO1,SBDS,GNAI1,CHMP2A,CHMP1A,TUBG1,ACTR10,RAN,…	CDK5RAP2,CHMP4C,GOLGA2,CEP97
GO_POSITIVE_REGULATION_OF_APOPTOTIC_SIGNALING_PATHWAY	GO:2001235	162	Up	0.0017798607629993734	0.04536533246438064	4	BAD,TNFRSF12A,NOX1,PLAUR,BID,IL20RA,FAS,BCLAF1,BAK1,CTNNA1,MAPK9,CASP8,HYAL2,NCK2,TP63,TP73,PTPRC,GSK3B,CYLD,BAX,DNM1L,PPP1R13B,TFAP4,SIRT1,JAK2,TIMP3,BIK,GZMB,NFATC4,MMP9,STK4,E2F1,SRPX,PYCARD,CTSH,BMF,SFRP1,STK3,PDCD5,PIAS4,BBC3,PPP2R1A,GSK3A,CAV1,CASP2,TGFBR1,MAPK8,PPIF,YWHAE,SLC9A3R1,FBXW7,CTSC,LTBR,TPD52L1,FAM162A,TFDP2,HTRA2,PARK7,SFPQ,WDR35,APAF1,PPP3CC,SPOP,TNFSF10,ZNF205,INHBA,G0S2,RBCK1…	G0S2,YWHAB	CTSC,TNFSF10,RBCK1
GO_LATE_ENDOSOME_TO_LYSOSOME_TRANSPORT	GO:1902774	7	Up	0.0017924470697547798	0.045531788910426314	2	VPS41,VPS35,SNAPIN,ARF1,C9orf72,VPS39,LRRK2	LRRK2
GO_CIRCADIAN_REGULATION_OF_GENE_EXPRESSION	GO:0032922	56	Up	0.0018225035711336658	0.04613940859041762	3	MYCBP2,CRY1,USP2,PER3,NGFR,RORA,KDM5A,HUWE1,SIRT1,PRMT5,RELB,NAMPT,AHR,RAI1,PPARGC1A,ID2,HDAC1,KMT2A,EGR1,CRY2,BHLHE41,NR1D1,ATF4,PER2,MYBBP1A,ARNTL,BHLHE40,CLOCK,NCOA2,PML,ZFHX3,CSNK1D,RORC,OGT,DRD2,NOCT,HNRNPU,KDM8,CIART,NPAS2,HDAC3,PPP1CA,KDM2A,RBM4B,PER1,MAGED1,NRIP1,MTA1,PPP1CC,PPARA,HDAC2,GFPT1,TOP1,LGR4,PPP1CB,CSNK1E	RORA,BHLHE41,NCOA2
GO_DNA_DAMAGE_RESPONSE_SIGNAL_TRANSDUCTION_BY_P53_CLASS_MEDIATOR	GO:0030330	102	Up	0.0018312052347915276	0.04620413476643455	4	KDM1A,BRCA1,SNAI2,CD74,CD44,HIPK2,SP100,BCL3,RPS6KA6,GTSE1,CNOT4,ZMPSTE24,ATRX,BAX,AURKA,CNOT3,PCBP4,TFAP4,SIRT1,EP300,E2F1,PSMD10,RGCC,USP10,RBL2,NBN,NDRG1,CASP2,DDX5,FOXM1,CDKN1B,CNOT2,ING4,CNOT6,TFDP2,ARID3A,GADD45A,PLAGL1,TWIST1,CDK2,SNAI1,CDKN1A,SOX4,EEF1E1,CNOT1,PRMT1,E2F8,SESN2,PCNA,CCNB1,MDM2,CNOT6L,BRCA2,PML,TP53,PMAIP1,CARM1,DYRK3,SMYD2,PLK2,TNKS1BP1,ATM,PLA2R1,CNOT8,BATF,PAXIP1,DYRK1A,…	CD44,PSMD10,PLA2R1
GO_POSITIVE_REGULATION_OF_PROTEOLYSIS	GO:0045862	313	Up	0.0018633192121669873	0.04665340093047905	3	GCLC,ANKIB1,BAD,CASP10,CFLAR,OSBPL7,FYN,PSMC4,NUB1,RNF14,BID,NLRP2,FAS,TNFRSF1B,BAK1,GRN,PIAS1,RNF19A,MAPK9,HERPUD1,CYFIP2,SERPINB3,USP13,CASP8,NGFR,ATXN3,RHOA,PSME4,SIRT2,TRIB2,PDCD2,CHFR,FBXW11,PICALM,ENO1,GRAMD4,SART3,FBLN1,NRDC,SENP1,KEAP1,PSEN1,GSK3B,REST,BAX,AURKA,EDEM2,MUL1,TFAP4,NLRP1,PSME1,CAPN3,TREM2,SIRT1,JAK2,BCL2L13,TBC1D10A,PPM1F,MYH9,RBX1,LGMN,PSMC1,PSME2,TRIB3,SMAD7,PSMD10,CCDC22,…	PSMD10,ARIH1,LRRK2,MAP3K5	CTSC,TNFSF10,AIM2
GO_MRNA_TRANSPORT	GO:0051028	144	Up	0.0018657145445327573	0.04665340093047905	2	UPF1,AKAP8L,MVP,ZC3H3,NUP160,TPR,THOC3,ZC3H11A,NDC1,U2AF2,NUP133,SMG6,CPSF1,IGF2BP2,NCBP3,NUP37,THOC1,XPO1,YTHDC1,SEH1L,KHSRP,ALKBH5,NUP50,AAAS,NUP188,POLDIP3,THOC5,SRSF5,PABPN1,RAE1,NXT2,FMR1,NUTF2,NUP93,CASC3,NUP88,SUPT6H,DDX25,NUP98,MAGOHB,PARP11,NUP107,SRSF9,SRSF3,QKI,NUP155,NCBP2,SRSF7,SRSF4,SMG7,SRSF11,CPSF3,GLE1,NUP43,ENY2,FYTTD1,HNRNPA2B1,DDX39A,SRSF6,NUP153,UPF3B,NUP85,THOC2,SYMPK,PCID2,…	NUP85
GO_NEGATIVE_REGULATION_OF_AUTOPHAGY	GO:0010507	74	Up	0.0018693313512697098	0.04665340093047905	3	POLDIP2,CLEC16A,PHF23,TAB2,USP36,CTSA,KDM4A,SIRT2,TIGAR,MT3,SCFD1,TREM2,KLHL22,HMOX1,TSPO,CHMP4B,TSC2,HERC1,BMF,MTMR9,SNRNP70,RASIP1,NAMPT,MET,EIF4G2,IL10RA,DAP,EIF4G1,HTRA2,QSOX1,LEPR,PIK3CA,KIF25,BECN1,TBC1D14,PTPN22,USP30,HTR2B,IL10,NPC1,TP53,FOXK2,AKT1,MCL1,RUBCN,SNCA,TLK2,FEZ1,RRAGA,TAB3,PINK1,UBQLN4,DAPL1,FOXK1,TSC1,GOLGA2,STAT3,PTK2,FEZ2,MTM1,BCL2,NUPR1,SMCR8,WDR6,RNF41,NRBP2,LRRK2,ZKSCAN3…	GOLGA2,LRRK2
GO_POSITIVE_REGULATION_OF_CELLULAR_COMPONENT_ORGANIZATION	GO:0051130	1031	Up	0.001879999017792896	0.04665340093047905	5	BAD,CFLAR,PLXND1,KDM1A,ZMYND10,DVL2,DHX33,ABCB4,KMT2E,ITGA3,AP2B1,CX3CL1,TNFRSF12A,RALA,BAIAP2L1,CCL26,PAF1,SCIN,CDKL3,MARK4,PAFAH1B1,SELE,NOX1,JARID2,CDKL5,SS18L2,MAPK8IP2,PAX7,FUZ,HFE,FYN,AKAP8L,SYT7,PLAUR,ANLN,DCN,TYROBP,BRCA1,ERCC1,PSMC4,DDX11,WAS,BID,ISL1,IGF1,RUFY3,CNTN1,PHLDB1,SNAI2,SPAST,EHD2,ANK1,BAK1,GRN,LRRC7,STAP1,CUL3,CLEC16A,PNKP,CUL7,HSPA5,TPR,VPS13D,NEDD4L,ARHGEF5,MAPK9,FNIP2,ANAP…	RALA,DDX11,NRP1,SLAIN2,CBL,ACTR3,FAM98A,DBNL,CDK5RAP2,G3BP1,CCT5,ATP7A,YWHAB,ENC1,ABLIM3,CREB3L2,LRRK2,FMN1	PAK3,TF,PALM,TNFSF10,KDR,ATP8A2,AIM2,AMIGO1,MAGI2
GO_POSITIVE_REGULATION_OF_DNA_TEMPLATED_TRANSCRIPTION_ELONGATION	GO:0032786	29	Up	0.001884463381717842	0.04665340093047905	3	PAF1,CDK13,THOC1,CCNT2,CCNK,SUPT16H,THOC5,ELL,SUPT6H,GTF2F1,ELL3,CCNT1,EAPP,CDC73,CDK9,RTF1,WDR61,BRD4,LEO1,CDK12,ALYREF,GTF2F2,SUPT5H,DDX39B,CTR9,HMGN1,SCAF8,SUPT4H1,ERCC6	CCNK
GO_NEGATIVE_REGULATION_OF_PHOSPHORUS_METABOLIC_PROCESS	GO:0010563	487	Up	0.0018862393779579241	0.04665340093047905	3	PRKAR2B,IBTK,PAFAH1B1,PAX6,MLXIPL,RANBP9,PPP5C,SLC7A14,MVP,GPRC5A,ZMYND11,WWTR1,STRAP,BAK1,STAP1,BOD1L1,DTNBP1,LMO3,SERPINB3,WNK1,IPO5,PPP2R5A,RHOA,PRKCZ,ROCK1,HYAL2,HDAC4,SIRT2,LRP6,NCK2,TRIB2,RPS6KA6,TSG101,DLG1,CAMSAP3,DNAJC10,SIRT6,FBLN1,TIGAR,ITCH,CEACAM1,PSEN1,PTPRC,DLG3,GSK3B,PIBF1,CYLD,GSTP1,MECOM,DNAJA1,PPP1R15A,BAX,PHACTR3,FKBP1A,DYNLL1,TESC,P2RX7,PEBP1,IGBP1,IRAK3,TFAP4,SEMA6A,EZR,TGFB…	WNK1,LRP6,PSMD10,DKK1,CBL,BMP4,PRKRIP1,YWHAB,LRRK2	HPCA
GO_ER_NUCLEUS_SIGNALING_PATHWAY	GO:0006984	44	Up	0.0019250870195596961	0.046982319504006116	4	MBTPS2,HSPA5,HERPUD1,ASNS,NCK2,ARHGEF10L,GSK3B,PPP1R15A,XBP1,AGR2,ERLIN1,CCDC47,CCL2,TMEM33,WFS1,FBXW7,SCAP,NFE2L2,ATF6,INSIG2,ATF4,EIF2S1,MBTPS1,TP53,TMCO1,EIF2A,ERLIN2,ATG10,BCL2L11,NCK1,PPP1R15B,ZBTB7B,ATF3,HSP90B1,CXCL8,EIF2AK3,ATP2A2,DDIT3,PTPN2,BOK,CALR,INSIG1,PTPN1,ATF6B
GO_POSITIVE_REGULATION_OF_RNA_METABOLIC_PROCESS	GO:0051254	1395	Up	0.0019258883262786468	0.046982319504006116	3	NFYA,PLXND1,CD38,KDM1A,DVL2,UPF1,DHX33,MEOX1,CREBBP,KMT2E,ZFX,CX3CL1,DLX6,KDM7A,ETV1,PAF1,PAX6,TEAD3,E2F2,TFAP2B,SS18L2,NFIX,PKD1,MED24,PAX7,MLXIPL,CD4,AKAP8L,DCN,BRCA1,MBTPS2,CALCOCO1,PSMC4,RNF14,DDX11,SLC30A9,YAF2,WAS,ISL1,IGF1,SLC11A1,WWTR1,PRDM11,CD74,MNAT1,RUNX3,RNF10,HSF2,NR1H3,KPNA6,TNFRSF1B,POU2F2,TBPL1,ARNTL2,BCLAF1,HMGB3,IKZF2,ARID4A,PIAS1,MAP2K3,RFC1,CDH1,MED17,BARX2,HSPA5,RSF1,ARID1B,…	DDX11,TAF2,RORA,LRP6,ACTN1,KAT6A,CCNK,DNAJC2,MAK,ACTR3,WDR75,PKD2,TRIM24,EXOSC9,BMP4,NUP85,OVOL2,ILF3,CASZ1,TAF5L,CKAP2,CDK5RAP2,NCOA2,RNF111,PRMT2,MAP3K2,NAA16,ABLIM3,CREB3L2,MAP3K5	CD38,TF,POMC,HNF1A,ARNT,ING1,ZNF382,SOX12,FOXO4,MCRS1,RORB,SPIB
GO_REGULATION_OF_KINASE_ACTIVITY	GO:0043549	736	Up	0.0019281046566785893	0.046982319504006116	3	FGR,BAD,ALS2,CAMKK1,DVL2,PRKAR2B,IBTK,MAP3K14,MAP3K9,DBF4,SPAG9,PKD1,CD4,FYN,MAP4K3,LTF,MAP4K5,MVP,GPRC5A,IGF1,SLC11A1,WWTR1,CD74,MNAT1,MAP2K3,STAP1,LCP2,DTNBP1,KITLG,ARHGEF5,PIK3CB,TAB2,EIF2AK2,SERPINB3,ATP2B4,WNK1,IPO5,ERBB3,MAP2K4,SLK,PPP2R5A,RHOA,PRKCZ,HYAL2,FGFR3,DRD4,LRP6,CDC42,NCK2,MAP4K4,TRIB2,PRKACA,MARK2,STK10,MAP3K13,TSG101,HACD3,ACTB,DLG1,TRAF4,MAP2K7,PAK3,FGFR1,TIGAR,ADCY2,EDN1,TP73,…	MAP4K5,WNK1,LRP6,CCNK,PSMD10,DKK1,CBL,PKD2,BMP4,PRKRIP1,DBNL,NRBF2,MAP3K2,LRRK2,MAP3K5	PAK3,TF,C5,GRM5
GO_PEPTIDYL_AMINO_ACID_MODIFICATION	GO:0018193	1060	Up	0.0019307367928251132	0.046982319504006116	3	DPM1,FGR,NDUFAF7,FKBP4,KDM1A,NDUFAB1,DVL2,MSL3,CREBBP,KMT2E,IBTK,CRLF1,NOS2,JARID2,PKD1,MLXIPL,BAZ1B,DYRK4,CD4,BTK,FYN,DCN,QPCTL,BRCA1,MVP,CLK1,GPRC5A,ISL1,IGF1,CNTN1,SNAI2,CD74,ZDHHC6,PHF20,CD44,PRKCH,VRK2,NUP160,BAK1,ARID4A,FUT8,PIAS1,MAP2K3,STAP1,JADE2,TPR,HDAC9,RSF1,KITLG,MAPK9,FNIP2,NNAT,ARID4B,EIF2AK2,KMT2C,ATG5,ATP2B4,NDC1,STYK1,WNK1,PRDM6,TNK2,LTK,SPHK2,HIPK2,HMG20B,PKN2,ERBB3,MAP2K4,TIE1…	MSL3,CD44,VRK2,WNK1,KAT6A,OGFOD1,NRP1,DKK1,RPS6KB1,CBL,NUP85,DPH2,TAF5L,POLE3,DPH7,PRMT2,POGLUT1,ATP7A,NAA16,EHMT1,LRRK2,VKORC1L1	MAST1,KDR,EPHA7,ARNT,GRM5,MCRS1
GO_POSITIVE_REGULATION_OF_WOUND_HEALING	GO:0090303	45	Up	0.0019392988057523256	0.046982319504006116	4	ENPP4,MYLK,ARFGEF1,CAPN3,XBP1,SERPINE1,KANK1,PPARD,SMOC2,HBEGF,PLEK,NFE2L2,F3,CXCR4,RREB1,SOX15,F12,ANXA1,CD36,TLR4,THBS1,DUOX1,DUOX2,ADRA2A,F11R,USF1,DMTN,PLPP3,PDPN,CLDN1,TGFBR2,CLDN3,SERPINF2,PRDX2,PRKCE,CLEC7A,HPSE,SELP,HRAS,FOXC2,ANO6,THBD,F2R,CLDN4,MTOR	ENPP4
GO_REGULATION_OF_CELL_CYCLE_PROCESS	GO:0010564	676	Up	0.0019401768221199277	0.046982319504006116	14	MAD1L1,KLHL13,CDC27,PRKAR2B,KMT2E,DBF4,PAF1,MARK4,PAFAH1B1,PSMB1,PKD1,MLXIPL,ZNF207,ANLN,WIZ,BRCA1,PSMC4,DDX11,TACC3,YAF2,BID,IGF1,SPAST,FHL1,CUL3,SPDL1,PSMA4,MYO16,PARP3,CUL7,OFD1,TPR,RAD51,FOXN3,ANAPC4,SDCCAG8,CUL1,MTA3,ATP2B4,RIOK2,WAPL,RNF4,PKN2,CDK13,RHOA,PSME4,SIRT2,PPP2R5B,CSNK2A2,CDC42,TRIP13,PRKACA,ZFYVE26,UBE2D1,SMC1A,HMMR,NDE1,CLASP1,EED,TIPIN,GTSE1,SPAG5,DYNC1I2,JADE1,FGFR1,PIK3C3,EDN…	DDX11,CCNK,PSMD10,PSMD11,PKD2,BMP4,CDK5RAP2,HAUS6,PRMT2,CHMP4C,ATAD5,EHMT1,CEP97,PSMD12	RAD51C,HAUS8,RHNO1,FOXO4,HLA-G,UBD,PSMB9
GO_ORGANELLE_ASSEMBLY	GO:0070925	727	Up	0.0019432772131594495	0.046982319504006116	5	CFLAR,ZMYND10,PRKAR2B,FARP2,MARK4,PAFAH1B1,TRAPPC6A,CDKL5,CELSR3,VTA1,ZNF207,FUZ,MKS1,SYT7,ANLN,BRCA1,EHD3,NUDCD3,WWTR1,RB1CC1,TBPL1,IFT88,GABARAPL2,MYOM2,DNAH5,PHF23,ZPBP,OFD1,TPR,MAP4,CC2D2A,ARHGEF5,MAPK9,MRTO4,SDCCAG8,SYNE2,PUM2,ATG5,CROCC,VMP1,RNF4,ASPM,ATG2B,RHOA,MEF2A,KIF2A,IFT80,EXOC5,WIPI1,CFAP20,WDR1,PRKACA,SMC1A,NDE1,NLE1,CLASP1,TSG101,FSCN1,WDR62,RAB7A,KIFAP3,PTPN23,MLH1,SPAG5,DYNC1I2,…	OGFOD1,MAK,ACTR3,TBC1D20,VPS36,DBNL,CDK5RAP2,STX17,G3BP1,HAUS6,UBXN10,CHMP4C,GOLGA2,TRAPPC12,ABLIM3,RTTN,RABEP2,CEP97,LRRK2,GOLGA8N	HAUS8
GO_REGULATION_OF_PROTEIN_CATABOLIC_PROCESS	GO:0042176	351	Up	0.0019517177170417634	0.04703514587960583	3	GCLC,ANKIB1,CYP51A1,HECW1,MYCBP2,OSBPL7,NOS2,RHBDF1,MYLIP,PKD1,HFE,FYN,PSMC4,NUB1,RNF14,UFL1,TNFRSF1B,SNX1,PIAS1,RNF19A,GABARAPL2,TIMP2,CLEC16A,CDH1,NEDD4L,MAPK9,HERPUD1,USP13,HIPK2,CTSA,ATXN3,ROCK1,SIRT2,ERLEC1,VPS35,NEDD4,PTPN3,CSNK2A2,TRIB2,PRKACA,CHFR,DERL2,NSF,RAB7A,ARAF,LAMP3,UBE2K,NRDC,ITCH,SENP1,OPHN1,KEAP1,PSEN1,HSP90AA1,LRP2,NFE2L1,GSK3B,XPO1,HACE1,AURKA,EDEM2,IRAK3,PSME1,EZR,WAC,TREM2,…	SGSM3,PSMD10,BAG5,ARIH1,LRRK2	CTSC,FBXL5,FHIT
GO_CELL_SUBSTRATE_JUNCTION_ORGANIZATION	GO:0150115	91	Up	0.0019703828743134815	0.047257687050156566	5	GPM6B,ARHGAP6,LAMA3,LAMC2,LIMCH1,SLK,COL17A1,RHOA,ROCK1,TESK2,MAP4K4,ACTN1,FERMT2,CLASP1,CAMSAP3,TNS1,COL16A1,CTTN,TRIP6,SLC9A1,ITGA6,SORBS1,ABL1,NRP1,PPM1F,ARHGEF7,CORO2B,SFRP1,DUSP3,CORO1C,DUSP22,VEGFA,EPB41L5,FN1,ITGB1BP1,PTK2B,LRP1,SDC4,MACF1,KDR,AJUBA,LAMA5,ITGB4,ROCK2,LAMC1,RAC1,TLN1,THBS1,ACVRL1,IQGAP1,PDPK1,BCAS3,PIP5K1A,WDPCP,PHLDB2,PTPRJ,TAOK2,DST,PTPRK,WHAMM,MMP14,DMTN,ITGA5,WNT4,CLASP…	ACTN1,NRP1,FMN1	KDR
GO_CELLULAR_RESPONSE_TO_LEUCINE	GO:0071233	9	Up	0.0019735222414881183	0.047257687050156566	4	UBR2,RRAGD,SESN1,KLHL22,SESN2,RPTOR,SESN3,UBR1,MTOR
GO_CELLULAR_RESPONSE_TO_HEAT	GO:0034605	120	Up	0.0019955364501944746	0.04763313831432462	4	FKBP4,CREBBP,HSF2,NUP160,HSPA5,TPR,CAMK2B,NDC1,ATXN3,NUP133,PRKACA,PTGS2,NUP37,HSP90AA1,GSK3B,SEH1L,NUP50,AAAS,NUP188,HSP90AB1,SIRT1,MAPK1,HMOX1,EP300,RAE1,SLC52A3,RBBP7,HSF4,MAPK3,NUP93,STUB1,DNAJC2,DNAJB6,RPA3,BAG1,NUP88,YWHAE,CRYAB,HSPA8,CHORDC1,NUP98,PTGES3,TRPV4,NUP107,ST8SIA1,BAG2,HSPA9,NUP155,FGF1,IL1A,HTRA2,PDCL3,SUMO1,RPA2,NUP43,HSPH1,CDKN1A,NUP153,NUP85,HSPA2,NUP214,ANO1,DNAJB1,NUP210,R…	DNAJC2,NUP85,BAG5
GO_POSITIVE_REGULATION_OF_KINASE_ACTIVITY	GO:0033674	489	Up	0.0020200731520149447	0.04806623427215307	3	FGR,BAD,ALS2,CAMKK1,DVL2,PRKAR2B,MAP3K14,MAP3K9,DBF4,SPAG9,PKD1,CD4,FYN,MAP4K3,LTF,MAP4K5,GPRC5A,IGF1,SLC11A1,CD74,MNAT1,MAP2K3,STAP1,LCP2,KITLG,ARHGEF5,PIK3CB,TAB2,EIF2AK2,ATP2B4,WNK1,ERBB3,MAP2K4,SLK,RHOA,PRKCZ,FGFR3,DRD4,CDC42,MAP4K4,PRKACA,MARK2,STK10,MAP3K13,HACD3,DLG1,TRAF4,MAP2K7,PAK3,FGFR1,TIGAR,ADCY2,EDN1,TP73,XRCC5,CHRNA3,PSEN1,HSP90AA1,PTPRC,DUSP12,STRADB,CCNT2,DLG3,PIBF1,MAPRE3,MAP3K4…	MAP4K5,WNK1,CCNK,PSMD10,DKK1,PKD2,BMP4,DBNL,MAP3K2,LRRK2,MAP3K5	PAK3,TF,C5,GRM5
GO_ESTABLISHMENT_OF_CELL_POLARITY	GO:0030010	129	Up	0.002035191210361247	0.04827319467099753	18	KRIT1,CYP26B1,PAFAH1B1,PAX6,CYTH3,PKD1,RUFY3,SPDL1,MAP4,SDCCAG8,ARFGEF1,MYO9A,RHOA,PRKCZ,ROCK1,CDC42,MPP5,MARK2,NDE1,LLGL2,CLASP1,FSCN1,SPAG5,CAMSAP3,MAP2,OPHN1,HSP90AA1,NDC80,GSK3B,RAB10,ZW10,NSFL1C,HSP90AB1,MISP,CRKL,SH3BP1,MYH9,FERMT1,LAMA1,SIPA1L3,DOCK8,KANK1,GATA3,RAB11FIP2,GBF1,BCCIP,CYTH1,SLC9A3R1,UST,PTK7,GOLPH3,WWC1,AMOTL2,WNT5A,HES1,FRMD4B,ACTR1B,CENPA,PARD3B,ARHGEF2,DOCK7,STK11,PTK2B,G…	CDK5RAP2,SNX27
GO_POSITIVE_REGULATION_OF_PROTEIN_POLYMERIZATION	GO:0032273	112	Up	0.0020868399786483226	0.04934260943225389	5	BAIAP2L1,CCL26,SCIN,WAS,NCKAP1,RHOA,NAV3,PFN2,NCK2,CLASP1,DLG1,HSP90AA1,CTTN,ICAM1,PICK1,NIN,HCK,MAPRE1,CORO1A,PYCARD,MET,WASL,ACTR3C,CSF3,PFN1,SLAIN2,ARPC3,CDKN1B,WASF1,ACTR3,PTK2B,NCKAP1L,VASP,CCR7,VIL1,AKAP9,CDC42EP1,BAIAP2L2,SNX9,ARPC1B,GMFG,CLIP1,HIP1R,MAP1B,ACTR3B,PSRC1,SPIRE1,RAC1,BIN1,CDK5RAP2,ARPC5L,CCL21,FCHSD2,NUMA1,ACTR2,ABI2,AP1AR,ARF1,ANKRD53,IQGAP2,TERF1,GSN,PAK1,RPS3,CDC42EP2,FER,…	SLAIN2,ACTR3,CDK5RAP2,FMN1
GO_CELL_CYCLE_PROCESS	GO:0022402	1186	Up	0.0021001678475969926	0.04937981521275744	14	MAD1L1,KLHL13,CYP26B1,CDC27,UPF1,PRKAR2B,KMT2E,FBXL3,USH1C,DBF4,PAF1,MARK4,PAFAH1B1,GAS7,PAX6,PSMB1,PKD1,MLXIPL,ZNF207,NCAPD2,AKAP8L,TTC19,ANLN,WIZ,CEP68,BRCA1,ERCC1,PSMC4,DDX11,TACC3,POLA2,YAF2,BID,IGF1,MNAT1,SPAST,FHL1,UBR2,RRAGD,NCAPH2,CENPQ,PIAS1,RFC1,CUL3,TUBG2,NSUN2,SPDL1,PHF23,PSMA4,MYO16,PARP3,CUL7,CNTLN,OFD1,YTHDC2,TPR,MAP4,RFC2,RAD51,FOXN3,ANAPC4,SDCCAG8,CUL1,MTA3,CDK14,PPP1R12A,CROCC,A…	DDX11,TAF2,CCNK,SGSM3,PSMD10,RPS6KB1,PSMD11,ACTR3,PKD2,BMP4,CKAP2,CDK5RAP2,HAUS6,POLE3,NCAPD3,PRMT2,CHMP4C,GOLGA2,TRAPPC12,ATAD5,RTTN,SNX18,EHMT1,CEP97,PSMD12,GOLGA8N	POLE2,REC8,RAD51C,HAUS8,M1AP,SYCE2,RHNO1,FOXO4,MAGI2,HLA-G,UBD,PSMB9
GO_RESPONSE_TO_HYDROGEN_PEROXIDE	GO:0042542	120	Up	0.002102812451085222	0.04937981521275744	4	BAD,FYN,PPP5C,GLRX2,BAK1,PDE8A,HDAC6,SIRT1,ABL1,HMOX1,APEX1,MAP1LC3A,STK24,SMPD3,PPP2CB,MET,EZH2,SETX,PLEKHA1,PPIF,COL1A1,AREG,CRYAB,UBE3A,PDCD10,ECT2,STAT1,STK25,SDC1,NFE2L2,PARK7,TNFAIP3,MYB,NR4A3,FKBP1B,DUSP1,PTK2B,CAT,BECN1,TRAP1,KLF2,RIPK3,PRKAA1,KDM6B,PCNA,OSER1,LDHA,STK26,ETS1,ANXA1,MDM2,IL6,IL10,TXN,KLF4,APTX,RIPK1,TRPC6,CYP1B1,TP53,CBX8,SOD1,RHOB,STAR,SIGMAR1,LCN2,RPS3,FOXO1,IMPACT,AIFM1…	PAWR,KPNA4,LRRK2,MAP3K5
GO_PROTEIN_STABILIZATION	GO:0050821	158	Up	0.002108115531758896	0.04937981521275744	10	LAMP2,ZNF207,WIZ,TYROBP,IGF1,GRN,USP2,PER3,USP36,USP13,ATP1B3,PFN2,SEL1L,GTSE1,USP33,HSP90AA1,NLK,MT3,TESC,MUL1,HSP90AB1,HPS4,EP300,TELO2,STK4,RASSF2,SMAD7,TBL1X,PIM2,STK3,MTMR9,CDC37,CDC37L1,DVL1,GTPBP4,PFN1,WFS1,FBXW7,PPARGC1A,CRYAB,PTGES3,CREBL2,GAPDH,BAG2,PDCD10,RTN4,CCT4,PDCL3,AAK1,SUMO1,EPHA4,PARK7,P3H1,TSPAN1,STX12,IFT46,CREB1,UBE2B,TCP1,CLU,RPL5,USP9X,PEX6,CDKN1A,SOX4,RPL23,MCM8,NCLN,PIN1…	CCT5,BAG5,NAA16
GO_REGULATION_OF_EXTRINSIC_APOPTOTIC_SIGNALING_PATHWAY	GO:2001236	135	Up	0.0021189687157394566	0.049479893706971964	4	GCLC,CFLAR,CX3CL1,TNFRSF12A,FYN,BRCA1,ZMYND11,BID,IGF1,SNAI2,RB1CC1,GCLM,FAS,CTNNA1,TRAF1,CASP8,EYA2,SP100,HYAL2,FGFR1,PTPRC,STRADB,CYLD,GSTP1,CTTN,ICAM1,ITGA6,ZC3HC1,RFFL,NRP1,TIMP3,HMOX1,STK4,SRPX,TRADD,PYCARD,STX4,SGK3,EYA1,SFRP1,STK3,IL7,TNFRSF10A,PPP2R1A,CAV1,SERPINE1,TGFBR1,UNC5B,RPS6KB1,MADD,LTBR,EYA4,IL1A,ACVR1,HTRA2,BIRC6,PARK7,ARHGEF2,TNFAIP3,TNFRSF10B,TNFSF10,INHBA,G0S2,BMP4,IL1B,RBCK1…	GCLM,NRP1,RPS6KB1,G0S2,BMP4,ITGAV,SH3RF1	TNFSF10,RBCK1
GO_REGULATION_OF_NK_T_CELL_DIFFERENTIATION	GO:0051136	5	Up	0.002139718932861422	0.0498097419696131	1	PRDM1,AP3D1,ZBTB16,AP3B1,TGFBR2
GO_ESTABLISHMENT_OR_MAINTENANCE_OF_CELL_POLARITY	GO:0007163	200	Up	0.0021466101710836023	0.04981593171721484	18	KRIT1,CYP26B1,PAFAH1B1,PAX6,CYTH3,PKD1,RHOBTB2,RUFY3,ANK1,LRRC7,SPDL1,CTNNA1,MAP4,SDCCAG8,ARFGEF1,MYO9A,RHOA,PRKCZ,ROCK1,CDC42,WDR1,MPP5,RHOBTB1,MARK2,NDE1,LLGL2,CLASP1,FSCN1,DLG1,SPAG5,CAMSAP3,MAP2,OPHN1,HSP90AA1,NDC80,DLG3,GSK3B,FAT1,RAB10,ZW10,NSFL1C,SLC9A1,HSP90AB1,MISP,CRKL,SH3BP1,MYH9,FERMT1,LAMA1,PARD6A,RPGRIP1L,RHOV,LIN7B,SIPA1L3,FSCN3,DOCK8,KANK1,GATA3,RAB11FIP2,GBF1,BCCIP,CYTH1,RND2,SLC…	ACTR3,CDK5RAP2,SNX27	CD3G
