# Supplementary material for: An integrated cell atlas of the lung in health and disease
Source: Nat Med. 2023 Jun 8;29(6):1563–77. doi: 10.1038/s41591-023-02327-2 (PMC10287567; doi:10.1038/s41591-023-02327-2)
Supplement: Supplementary file 5 — Gene set enrichment analysis results for modeling the effects of demographic variables on cell type-specific gene expression. [file 41591_2023_2327_MOESM5_ESM.zip › SuppT_X_covariate_modeling_gene_set_enrichment/EC_venous-age-GO_BP-Total.tsv]

GeneSet	GOID	NGenes	Direction	PValue	FDR	Cluster	Genes	DEUp	DEDown
GO_RIBONUCLEOPROTEIN_COMPLEX_BIOGENESIS	GO:0022613	386	Up	2.877138983240732e-10	1.4135779219775247e-6	1	LAS1L,RBM5,GCFC2,RPUSD1,LUC7L,TSR3,UTP18,STRAP,TFB1M,RPL26L1,GEMIN8,NOP16,CELF2,MRTO4,NOP58,USP36,RIOK2,SFSWAP,DDX20,WDR3,WDR18,THUMPD1,RRP15,NLE1,CLNS1A,SART3,EXOSC7,XAB2,EXOSC5,DDX1,HSP90AA1,MRPL22,GEMIN5,XPO1,DIS3,NUFIP1,RPS5,YTHDC1,WBP11,EIF3I,RRN3,DIMT1,NOP14,DDX18,XRN2,RPL6,ESF1,RPLP0,GEMIN2,AGO1,SRPK1,HSP90AB1,SF3A1,SNRPD3,PES1,EIF3L,SNU13,DDX17,RPL3,EIF3D,PRMT5,SRSF5,EIF5,DICER1,PRPF6,MTG…	LAS1L,TSR3,GEMIN8,WBP11,HSP90AB1,PES1,NOP56,EXOSC3,PRPF19,HEATR1,WDR55,DDX54,DDX27,MPHOSPH10,RIOK1,GNL3L,EXOSC2,SRPK2,NAT10,IMP4,NOB1,EIF4A3,NVL,RBMX,SURF6,SRFBP1,TSR2,NSA2,SLU7,PRPF18,BMS1,NOLC1,SNRPD1,POP5,METTL15,RSL1D1,ATR,RUVBL1,DDX10,RUVBL2,SF3A3,EIF3C,SRSF10,NOC2L,RPF2,ISY1	MPHOSPH6,PIH1D2,FDXACB1
GO_RNA_PROCESSING	GO:0006396	809	Up	3.7770953159052093e-10	1.4135779219775247e-6	2	LAS1L,RBM5,KDM1A,RBM6,POLR2J,GCFC2,PAF1,ELAC2,RPUSD1,LUC7L,TSR3,CDK11A,AKAP8L,UTP18,PTBP1,CLK1,ZC3H3,MNAT1,AQR,STRAP,TFB1M,ZCCHC8,NSUN2,METTL1,TRIT1,GEMIN8,POLR2B,CELF2,PTCD2,THOC3,MRTO4,THRAP3,NOP58,USP36,PUM2,ZC3H11A,RIOK2,TARBP1,CCAR1,SNRNP40,SFSWAP,U2AF2,SUGP2,DDX20,WDR3,WDR18,ADAT1,CDK13,YBX1,ELAVL1,TRMT11,THUMPD1,RRP15,DHX8,GPKOW,FTSJ1,PHRF1,JMJD6,PABPC1,DAZAP1,CPSF1,PRKACA,HSD17B10,TRNT1,C…	LAS1L,KDM1A,TSR3,GEMIN8,U2AF2,WBP11,METTL2A,FUS,CDC5L,PES1,PHF5A,RBM23,SNW1,PNN,NOP56,CDK5RAP1,INTS6,EXOSC3,HSPA8,PRPF19,GTF2H1,SRSF3,IK,NCBP2,NCL,SRSF7,SRSF4,HEATR1,WDR55,KHDRBS1,DDX54,ZC3H13,DDX27,MPHOSPH10,RIOK1,UPF3B,BMP4,NSRP1,EXOSC2,SNRPA1,ZRANB2,ELP3,SRPK2,NAT10,C2orf49,IMP4,RIPK1,SLTM,PARN,DHX38,NCOR1,NOB1,EIF4A3,NVL,FIP1L1,RBMX,SRFBP1,CWF19L2,TSR2,SAFB,CPSF4,ELP6,NSA2,TRA2A,SLU7,PRPF18,B…	DHX35,RBM38,MPHOSPH6,PIH1D2,USP49,FDXACB1
GO_RNA_SPLICING	GO:0008380	391	Up	8.776149135035162e-10	2.189649209191273e-6	2	RBM5,KDM1A,POLR2J,GCFC2,LUC7L,AKAP8L,PTBP1,CLK1,AQR,STRAP,ZCCHC8,GEMIN8,POLR2B,CELF2,THOC3,THRAP3,CCAR1,SNRNP40,SFSWAP,U2AF2,SUGP2,DDX20,CDK13,YBX1,ELAVL1,DHX8,GPKOW,JMJD6,PABPC1,DAZAP1,CPSF1,CLNS1A,ZNF638,SART3,RBM7,GPATCH1,MBNL3,XAB2,SNRPA,THOC1,DDX1,GEMIN5,YTHDC1,PPIE,REST,WBP11,CHERP,RBM22,SRRT,SF3B2,KHSRP,FUS,PAPOLA,PDCD7,HNRNPC,GEMIN2,CWF19L1,SRPK1,CDC5L,HNRNPH3,CIRBP,HNRNPM,POLR2E,SF3A1,SN…	KDM1A,GEMIN8,U2AF2,WBP11,FUS,CDC5L,PHF5A,SNW1,PNN,HSPA8,PRPF19,SRSF3,IK,NCBP2,NCL,SRSF7,SRSF4,KHDRBS1,ZC3H13,MPHOSPH10,UPF3B,NSRP1,SNRPA1,ZRANB2,SRPK2,C2orf49,DHX38,EIF4A3,FIP1L1,RBMX,CWF19L2,CPSF4,TRA2A,SLU7,PRPF18,SNRPD1,CLK3,SF3A3,RNPC3,SRSF10,ISY1,TAF15	DHX35,RBM38,USP49
GO_RRNA_METABOLIC_PROCESS	GO:0016072	204	Up	1.4690596979583512e-9	2.2340450535215258e-6	2	LAS1L,RPUSD1,TSR3,UTP18,TFB1M,MRTO4,NOP58,USP36,RIOK2,WDR3,WDR18,THUMPD1,RRP15,EXOSC7,EXOSC5,DIS3,WBP11,DIMT1,NOP14,DDX18,XRN2,ESF1,PES1,SNU13,DDX17,NOP56,RBFA,RIOK3,SUV39H1,ERI1,PIH1D1,ERCC2,POP4,RPS16,FBL,RPS19,DDX49,EXOSC3,NPM3,GTPBP4,FTSJ3,UTP6,GAR1,FRG1,KRR1,NOP2,MDN1,BYSL,DROSHA,XRN1,RRP9,RPS15,WDR75,NOL10,RPF1,ZNHIT6,EBNA1BP2,ERI3,NSUN4,HEATR1,FCF1,RCL1,WDR55,EXOSC8,UTP20,MTERF4,RPL5,DDX54…	LAS1L,TSR3,WBP11,PES1,NOP56,EXOSC3,HEATR1,WDR55,DDX54,DDX27,MPHOSPH10,RIOK1,EXOSC2,NAT10,IMP4,NOB1,EIF4A3,NVL,SRFBP1,TSR2,NSA2,BMS1,NOLC1,POP5,METTL15,RSL1D1,DDX10,RPF2	MPHOSPH6,PIH1D2,FDXACB1
GO_RNA_SPLICING_VIA_TRANSESTERIFICATION_REACTIONS	GO:0000375	314	Up	1.4923480651446399e-9	2.2340450535215258e-6	2	RBM5,KDM1A,POLR2J,GCFC2,LUC7L,PTBP1,AQR,STRAP,ZCCHC8,GEMIN8,POLR2B,CELF2,THRAP3,CCAR1,SNRNP40,SFSWAP,U2AF2,DDX20,CDK13,YBX1,ELAVL1,DHX8,GPKOW,JMJD6,PABPC1,DAZAP1,CPSF1,CLNS1A,SART3,RBM7,GPATCH1,MBNL3,XAB2,SNRPA,DDX1,GEMIN5,YTHDC1,PPIE,REST,WBP11,CHERP,RBM22,SRRT,SF3B2,KHSRP,FUS,PAPOLA,PDCD7,HNRNPC,GEMIN2,CWF19L1,SRPK1,CDC5L,HNRNPH3,CIRBP,HNRNPM,POLR2E,SF3A1,SNRPD3,TFIP11,SNU13,POLR2F,DDX17,ZMAT5,…	KDM1A,GEMIN8,U2AF2,WBP11,FUS,CDC5L,PHF5A,SNW1,PNN,HSPA8,PRPF19,SRSF3,IK,NCBP2,NCL,SRSF7,SRSF4,KHDRBS1,MPHOSPH10,UPF3B,NSRP1,SNRPA1,SRPK2,DHX38,EIF4A3,FIP1L1,RBMX,CWF19L2,CPSF4,TRA2A,SLU7,PRPF18,SNRPD1,SF3A3,RNPC3,SRSF10,ISY1	DHX35,USP49
GO_RIBOSOME_BIOGENESIS	GO:0042254	268	Up	2.743138016175952e-9	3.2061849657881814e-6	1	LAS1L,RPUSD1,TSR3,UTP18,TFB1M,RPL26L1,NOP16,MRTO4,NOP58,USP36,RIOK2,WDR3,WDR18,THUMPD1,RRP15,NLE1,EXOSC7,EXOSC5,MRPL22,XPO1,DIS3,RPS5,WBP11,RRN3,DIMT1,NOP14,DDX18,XRN2,RPL6,ESF1,RPLP0,PES1,SNU13,DDX17,RPL3,MTG2,NOP56,RBFA,RIOK3,SUV39H1,ERI1,PIH1D1,ERCC2,POP4,RPS16,FBL,RPS19,DDX49,GTPBP10,EXOSC3,NPM3,GTPBP4,NUP88,C1QBP,FTSJ3,UTP6,GAR1,FRG1,KRR1,NOP2,PAK1IP1,MDN1,BYSL,DROSHA,BRIX1,RPL24,RRP9,RPS15,…	LAS1L,TSR3,WBP11,PES1,NOP56,EXOSC3,HEATR1,WDR55,DDX54,DDX27,MPHOSPH10,RIOK1,GNL3L,EXOSC2,NAT10,IMP4,NOB1,EIF4A3,NVL,SURF6,SRFBP1,TSR2,NSA2,BMS1,NOLC1,POP5,METTL15,RSL1D1,DDX10,NOC2L,RPF2	MPHOSPH6,PIH1D2,FDXACB1
GO_MRNA_PROCESSING	GO:0006397	444	Up	2.9984361737498024e-9	3.2061849657881814e-6	2	RBM5,KDM1A,POLR2J,GCFC2,PAF1,LUC7L,CDK11A,AKAP8L,PTBP1,ZC3H3,MNAT1,AQR,STRAP,ZCCHC8,GEMIN8,POLR2B,CELF2,PTCD2,THOC3,THRAP3,ZC3H11A,CCAR1,SNRNP40,SFSWAP,U2AF2,SUGP2,DDX20,CDK13,YBX1,ELAVL1,DHX8,GPKOW,PHRF1,JMJD6,PABPC1,DAZAP1,CPSF1,PRKACA,CLNS1A,NCBP3,SART3,RBM7,GPATCH1,MBNL3,XAB2,SNRPA,THOC1,DDX1,GEMIN5,YTHDC1,PPIE,REST,WBP11,CHERP,RBM22,SRRT,SF3B2,KHSRP,XRN2,FUS,PAPOLA,PDCD7,RBM27,ALKBH5,HNRNPC,…	KDM1A,GEMIN8,U2AF2,WBP11,FUS,CDC5L,PHF5A,RBM23,SNW1,PNN,HSPA8,PRPF19,GTF2H1,SRSF3,IK,NCBP2,NCL,SRSF7,SRSF4,KHDRBS1,ZC3H13,UPF3B,NSRP1,SNRPA1,ZRANB2,SRPK2,SLTM,DHX38,EIF4A3,FIP1L1,RBMX,CWF19L2,SAFB,CPSF4,TRA2A,SLU7,PRPF18,SNRPD1,SF3A3,RNPC3,SRSF10,ISY1	DHX35,RBM38,USP49
GO_REGULATION_OF_MRNA_PROCESSING	GO:0050684	120	Up	3.7182072294614645e-9	3.478847639064883e-6	2	RBM5,PAF1,CDK11A,PTBP1,ZC3H3,CELF2,PTCD2,THRAP3,SFSWAP,U2AF2,JMJD6,DAZAP1,SART3,RBM7,MBNL3,SNRPA,YTHDC1,REST,PAPOLA,SRPK1,CIRBP,DDX17,RBFOX2,SNW1,SRSF5,ZC3H14,PABPN1,FMR1,RBM3,RNF40,HNRNPL,SNRNP70,CPEB3,C1QBP,DDX5,SUPT6H,PRPF19,NUP98,CPSF6,SRSF9,SRSF3,KHDRBS2,FAM172A,FXR1,NCBP2,NCL,SRSF7,TIA1,SRSF4,PRDX6,RBM25,KHDRBS1,HNRNPA2B1,SMU1,RBM19,SRSF6,RBM42,NSRP1,METTL16,FXR2,CCNT1,SAFB2,KHDRBS3,CCNB1,C…	U2AF2,SNW1,PRPF19,SRSF3,NCBP2,NCL,SRSF7,SRSF4,KHDRBS1,NSRP1,SRPK2,SLTM,RBMX,SAFB,CPSF4,TRA2A,SRSF10
GO_NCRNA_PROCESSING	GO:0034470	336	Up	1.0644076307611083e-8	8.85232346249655e-6	2	LAS1L,ELAC2,RPUSD1,TSR3,UTP18,TFB1M,NSUN2,METTL1,TRIT1,MRTO4,NOP58,USP36,RIOK2,TARBP1,WDR3,WDR18,ADAT1,TRMT11,THUMPD1,RRP15,FTSJ1,CPSF1,HSD17B10,TRNT1,EXOSC7,EXOSC5,DDX1,DIS3,WBP11,DIMT1,SEPHS1,SRRT,NOP14,METTL2A,DDX18,XRN2,ESF1,TRMT6,PUS7,OSGEP,AGO1,PES1,SNU13,DDX17,RTCB,TRMU,ALKBH1,DICER1,NOP56,CDK5RAP1,RBFA,RIOK3,CSTF2,SUV39H1,INTS6,USB1,MTFMT,INTS9,POP1,INTS10,ERI1,PIH1D1,ERCC2,TRMT1,POP4,RPS…	LAS1L,TSR3,WBP11,METTL2A,PES1,NOP56,CDK5RAP1,INTS6,EXOSC3,HEATR1,WDR55,DDX54,DDX27,MPHOSPH10,RIOK1,EXOSC2,ELP3,NAT10,C2orf49,IMP4,PARN,NOB1,EIF4A3,NVL,SRFBP1,TSR2,CPSF4,ELP6,NSA2,BMS1,NOLC1,POP5,METTL15,RSL1D1,CTU2,DDX10,RPF2,NSUN6,RPP21	MPHOSPH6,PIH1D2,FDXACB1
GO_REGULATION_OF_MRNA_SPLICING_VIA_SPLICEOSOME	GO:0048024	84	Up	1.4209773806037012e-8	1.0636015693818704e-5	2	RBM5,PTBP1,CELF2,THRAP3,SFSWAP,U2AF2,JMJD6,DAZAP1,SART3,RBM7,MBNL3,YTHDC1,REST,SRPK1,CIRBP,DDX17,RBFOX2,SNW1,SRSF5,FMR1,RBM3,HNRNPL,SNRNP70,C1QBP,DDX5,PRPF19,NUP98,SRSF9,SRSF3,KHDRBS2,FAM172A,FXR1,NCL,SRSF7,TIA1,SRSF4,PRDX6,RBM25,KHDRBS1,HNRNPA2B1,SMU1,RBM19,SRSF6,RBM42,NSRP1,METTL16,FXR2,KHDRBS3,RBM17,SRPK2,ZC3H10,HNRNPA1,SRSF1,TRA2B,C9orf78,NCBP1,MBNL2,SF3B4,WTAP,RBMX,CELF1,SAP18,MBNL1,HNRNPU,S…	U2AF2,SNW1,PRPF19,SRSF3,NCL,SRSF7,SRSF4,KHDRBS1,NSRP1,SRPK2,RBMX,TRA2A,SRSF10
GO_MRNA_METABOLIC_PROCESS	GO:0016071	745	Up	1.793988234993859e-8	1.2207274489935486e-5	2	RBM5,KDM1A,UPF1,POLR2J,GCFC2,PAF1,LUC7L,PSMB1,CDK11A,RPS20,CSDE1,AKAP8L,PTBP1,PSMC4,ZC3H3,SLC11A1,MNAT1,SAMD4A,AQR,RNH1,STRAP,VIM,ZCCHC8,EDC4,PSMA4,GEMIN8,POLR2B,CELF2,PTCD2,THOC3,MRTO4,THRAP3,PUM2,ZC3H11A,YBX3,CCAR1,SNRNP40,SFSWAP,RPL18,U2AF2,SUGP2,DDX20,CDK13,YBX1,ELAVL1,DHX8,ROCK1,GPKOW,PSME4,PHRF1,SMG6,JMJD6,PABPC1,RPL31,DAZAP1,CPSF1,PRKACA,SREBF1,IGF2BP2,CLNS1A,NCBP3,SART3,EXOSC7,RBM7,MLH1,G…	KDM1A,GEMIN8,U2AF2,SMG6,CNOT4,WBP11,FUS,CDC5L,PHF5A,RBM23,SNW1,PSMC1,APEX1,PNN,EXOSC3,HSPA8,PRPF19,DDX6,GTF2H1,SRSF3,IK,NCBP2,NCL,SRSF7,SRSF4,KHDRBS1,ZC3H13,UPF3B,PCID2,NSRP1,EXOSC2,SNRPA1,ZRANB2,SRPK2,SLTM,ANP32A,PARN,DHX38,EIF4A3,SERBP1,DIS3L2,FIP1L1,RBMX,UBC,CWF19L2,LARP1,CNOT8,BTG2,SAFB,CPSF4,PSMD6,TRA2A,SLU7,PRPF18,YWHAB,SNRPD1,SF3A3,RNPC3,SRSF10,ISY1,TAF15	IGF2BP2,DHX35,EREG,RBM38,IGF2BP1,MAPKAPK2,USP49,POU5F1
GO_REGULATION_OF_RNA_SPLICING	GO:0043484	115	Up	2.2107586780026734e-8	1.2784591684751663e-5	2	RBM5,PTBP1,CLK1,CELF2,THRAP3,SFSWAP,U2AF2,JMJD6,DAZAP1,SART3,RBM7,MBNL3,YTHDC1,REST,RBM22,FUS,SRPK1,CIRBP,DDX17,RBFOX2,SNW1,SRSF5,FMR1,PQBP1,RBM3,HNRNPL,SNRNP70,PRX,SETX,C1QBP,DDX5,ZPR1,PRPF19,RPS13,NUP98,SRSF9,SRSF3,KHDRBS2,CLK4,FAM172A,FXR1,NCL,SRSF7,TIA1,SRSF4,PTBP2,PRDX6,PTBP3,RBM25,KHDRBS1,HNRNPA2B1,SMU1,RBM19,SRSF6,AHNAK,RBM42,NSRP1,METTL16,FXR2,HABP4,KHDRBS3,RBM38,RBM17,SRPK2,ZC3H10,HNRNPA…	U2AF2,FUS,SNW1,PRPF19,SRSF3,NCL,SRSF7,SRSF4,KHDRBS1,NSRP1,SRPK2,RBMX,TRA2A,CLK3,SRSF10	RBM38
GO_RNA_LOCALIZATION	GO:0006403	215	Up	2.2204367655547312e-8	1.2784591684751663e-5	3	UPF1,AKAP8L,MVP,ZC3H3,NUP160,TPR,THOC3,NOP58,ZC3H11A,RIOK2,NDC1,U2AF2,NUP133,SMG6,CPSF1,IGF2BP2,NCBP3,NUP37,THOC1,XPO1,YTHDC1,SEH1L,KHSRP,RBM27,ALKBH5,NUP50,AAAS,NUP188,POLDIP3,THOC5,SRSF5,YY1,PABPN1,RAE1,PRPF6,NXT2,FMR1,NUTF2,NUP93,PIH1D1,FBL,EXOSC3,CASC3,NUP88,SUPT6H,NUP98,MAGOHB,PARP11,NUP107,CPSF6,SRSF9,SRSF3,MRPL18,QKI,NUP155,NCBP2,RPS15,CCT4,SRSF7,SRSF4,SFPQ,SMG7,SRSF11,ZNHIT6,CPSF3,GLE1,NR…	NUP160,TPR,U2AF2,SMG6,EXOSC3,SRSF3,NCBP2,SRSF7,SRSF4,KHDRBS1,UPF3B,PCID2,EXOSC2,RFTN1,PARN,DHX38,EIF4A3,FIP1L1,CPSF4,SLU7,PRPF18,ATR,RUVBL1,RUVBL2	IGF2BP2,IGF2BP1,MCM3AP,RANBP17,EIF5AL1
GO_NCRNA_METABOLIC_PROCESS	GO:0034660	391	Up	2.4985271802606243e-8	1.3358197103036266e-5	2	LAS1L,ELAC2,RPUSD1,TSR3,UTP18,LARS2,TFB1M,ZCCHC8,NSUN2,METTL1,TRIT1,MRTO4,NOP58,USP36,RC3H2,RIOK2,TARBP1,GATB,WDR3,WDR18,ADAT1,TRMT11,THUMPD1,RRP15,IARS2,FTSJ1,CPSF1,HSD17B10,TRNT1,EXOSC7,RBM7,EXOSC5,DDX1,DIS3,WBP11,DIMT1,SEPHS1,SRRT,NOP14,METTL2A,DDX18,KHSRP,XRN2,ESF1,TRMT6,PUS7,OSGEP,AGO1,PES1,SNU13,DDX17,RTCB,TRMU,ALKBH1,DICER1,NOP56,CDK5RAP1,RBFA,RIOK3,CSTF2,SUV39H1,INTS6,USB1,EARS2,MTFMT,INT…	LAS1L,TSR3,WBP11,METTL2A,PES1,NOP56,CDK5RAP1,INTS6,EXOSC3,HEATR1,WDR55,DDX54,DDX27,MPHOSPH10,RIOK1,EXOSC2,ELP3,NAT10,C2orf49,IMP4,PARN,NOB1,EIF4A3,NVL,DIS3L2,SRFBP1,TSR2,CPSF4,ELP6,NSA2,BMS1,NOLC1,POP5,METTL15,RSL1D1,CTU2,DDX10,RPF2,NSUN6,RPP21,AARSD1	MPHOSPH6,PIH1D2,PARS2,FDXACB1
GO_REGULATION_OF_MRNA_METABOLIC_PROCESS	GO:1903311	277	Up	3.073300367899692e-8	1.5335768835819463e-5	2	RBM5,UPF1,PAF1,PSMB1,CDK11A,PTBP1,PSMC4,ZC3H3,SLC11A1,SAMD4A,VIM,PSMA4,CELF2,PTCD2,THRAP3,PUM2,YBX3,SFSWAP,U2AF2,YBX1,ELAVL1,ROCK1,PSME4,JMJD6,PABPC1,DAZAP1,IGF2BP2,SART3,EXOSC7,RBM7,MBNL3,SNRPA,EXOSC5,TNRC6C,XPO1,TNPO1,DIS3,YTHDC1,REST,PSMC5,KHSRP,FUS,PAPOLA,PCBP4,PABPC4,TNRC6A,ALKBH5,PSME1,HNRNPC,PSMD5,SRPK1,PSMD8,CIRBP,HNRNPM,DDX17,GTPBP1,RBFOX2,TNRC6B,PSMC6,PSMA3,SNW1,SRSF5,ZC3H14,PSMC1,PSMB5…	U2AF2,FUS,SNW1,PSMC1,APEX1,EXOSC3,HSPA8,PRPF19,SRSF3,NCBP2,NCL,SRSF7,SRSF4,KHDRBS1,PCID2,NSRP1,EXOSC2,SRPK2,SLTM,ANP32A,PARN,SERBP1,RBMX,UBC,LARP1,CNOT8,BTG2,SAFB,CPSF4,PSMD6,TRA2A,YWHAB,SRSF10,TAF15	IGF2BP2,RBM38,IGF2BP1,MAPKAPK2
GO_RIBOSOMAL_SMALL_SUBUNIT_BIOGENESIS	GO:0042274	64	Up	4.552985719136242e-8	2.1299436317334233e-05	1	TSR3,RIOK2,RPS5,NOP14,RIOK3,ERCC2,RPS16,RPS19,UTP6,BYSL,RPS15,NOL10,HEATR1,RCL1,UTP20,RRP36,RPS10,RIOK1,MRPS7,EMG1,KRI1,NGDN,NOL11,UTP3,ERAL1,NAT10,LTV1,RPS6,RPS24,UTP4,NOB1,RPS8,ABT1,NOM1,UTP23,SURF6,DHX37,SRFBP1,TSR2,FAM207A,HELQ,LSM6,RPS14,DCAF13,BMS1,BTRC,TSR1,RPSA,RPS21,RPS7,RPL38,RPS27,RRS1,NPM1,MRPS11,RPS17,TBL3,RPS27L,RRP7A,WDR46,RPS28,PWP2,GTF2H5,DDX52	TSR3,HEATR1,RIOK1,NAT10,NOB1,SURF6,SRFBP1,TSR2,BMS1
GO_RNA_3_END_PROCESSING	GO:0031123	125	Up	5.116338159841525e-8	2.1714237519933913e-5	2	PAF1,ELAC2,ZC3H3,THOC3,ZC3H11A,U2AF2,PABPC1,CPSF1,HSD17B10,TRNT1,EXOSC7,SNRPA,EXOSC5,THOC1,PAPOLA,POLDIP3,THOC5,SRSF5,ZC3H14,PABPN1,CSTF1,RPRD1B,CSTF2,INTS6,USB1,RNF40,ERI1,FBL,PTCD1,EXOSC3,CPEB3,MTPAP,CASC3,INTS2,MAGOHB,CPSF6,SRSF9,SRSF3,NCBP2,PAPOLG,SRSF7,SRSF4,SRSF11,ERI3,CPSF3,EXOSC8,DDX39A,EXOSC9,SRSF6,UPF3B,THOC2,SYMPK,CCNT1,EXOSC2,DKC1,THOC6,GRSF1,TOE1,SRRM1,CCNB1,CDC73,SRSF1,WDR33,CDK9,NC…	U2AF2,INTS6,EXOSC3,SRSF3,NCBP2,SRSF7,SRSF4,UPF3B,EXOSC2,PARN,DHX38,EIF4A3,FIP1L1,CPSF4,SLU7
GO_MRNA_EXPORT_FROM_NUCLEUS	GO:0006406	104	Up	5.221860726236612e-8	2.1714237519933913e-5	3	UPF1,AKAP8L,NUP160,TPR,THOC3,ZC3H11A,NDC1,U2AF2,NUP133,SMG6,CPSF1,NUP37,THOC1,YTHDC1,SEH1L,ALKBH5,NUP50,AAAS,NUP188,POLDIP3,THOC5,SRSF5,PABPN1,RAE1,NUP93,CASC3,NUP88,SUPT6H,NUP98,MAGOHB,NUP107,SRSF9,SRSF3,NUP155,NCBP2,SRSF7,SRSF4,SMG7,SRSF11,CPSF3,GLE1,NUP43,ENY2,FYTTD1,HNRNPA2B1,DDX39A,SRSF6,NUP153,UPF3B,NUP85,THOC2,SYMPK,PCID2,NUP214,THOC6,EIF5A,NXT1,SRRM1,SRSF1,WDR33,NCBP1,NUP54,NUP58,DHX38,EI…	NUP160,TPR,U2AF2,SMG6,SRSF3,NCBP2,SRSF7,SRSF4,UPF3B,PCID2,DHX38,EIF4A3,FIP1L1,CPSF4,SLU7	MCM3AP
GO_RNA_EXPORT_FROM_NUCLEUS	GO:0006405	129	Up	7.228867584530444e-8	2.8477933615900198e-5	3	UPF1,AKAP8L,NUP160,TPR,THOC3,ZC3H11A,RIOK2,NDC1,U2AF2,NUP133,SMG6,CPSF1,NUP37,THOC1,XPO1,YTHDC1,SEH1L,RBM27,ALKBH5,NUP50,AAAS,NUP188,POLDIP3,THOC5,SRSF5,PABPN1,RAE1,NUP93,CASC3,NUP88,SUPT6H,NUP98,MAGOHB,NUP107,CPSF6,SRSF9,SRSF3,NUP155,NCBP2,RPS15,SRSF7,SRSF4,SMG7,SRSF11,CPSF3,GLE1,NRDE2,NUP43,ENY2,KHDRBS1,FYTTD1,HNRNPA2B1,DDX39A,SRSF6,XPO5,NUP153,UPF3B,NUP85,THOC2,SYMPK,PCID2,NUP214,THOC6,RAN,EIF…	NUP160,TPR,U2AF2,SMG6,SRSF3,NCBP2,SRSF7,SRSF4,KHDRBS1,UPF3B,PCID2,DHX38,EIF4A3,FIP1L1,CPSF4,SLU7	MCM3AP
GO_RIBONUCLEOPROTEIN_COMPLEX_SUBUNIT_ORGANIZATION	GO:0071826	175	Up	1.5240816041493158e-7	5.7038754035288146e-5	1	RBM5,GCFC2,LUC7L,STRAP,GEMIN8,CELF2,MRTO4,SFSWAP,DDX20,DHX8,NLE1,CLNS1A,SART3,XAB2,DDX1,HSP90AA1,GEMIN5,NUFIP1,RPS5,YTHDC1,EIF3I,RPL6,RPLP0,GEMIN2,AGO1,SRPK1,HSP90AB1,SF3A1,SNRPD3,TFIP11,EIF3L,SNU13,RPL3,EIF3D,PRMT5,SRSF5,EIF5,DICER1,PRPF6,CRNKL1,EIF3J,ZFAND1,EIF3E,PIH1D1,SF3A2,RPS19,PRPF31,EIF3B,SETX,EIF3A,LUC7L3,PRPF19,PTGES3,CPSF6,NOP2,SRSF9,MDN1,BRIX1,USP4,RPL24,RPS15,SF3B1,WDR77,ZNHIT6,PRPF3…	GEMIN8,HSP90AB1,PRPF19,SRPK2,RBMX,SLU7,PRPF18,SNRPD1,KIF5B,ATR,RUVBL1,RUVBL2,SF3A3,EIF3C,SRSF10,RPF2,ISY1	PIH1D2
GO_RIBOSOMAL_LARGE_SUBUNIT_BIOGENESIS	GO:0042273	63	Up	1.8152915368551304e-7	6.4702176920765e-5	1	LAS1L,RPL26L1,NOP16,MRTO4,NLE1,DDX18,RPL6,RPLP0,PES1,SNU13,RPL3,GTPBP4,FTSJ3,NOP2,PAK1IP1,MDN1,BRIX1,RPL24,ZNHIT6,EBNA1BP2,FASTKD2,GTF3A,RPL5,PPAN,DHX30,NIP7,WDR74,RPL35,RSL24D1,WDR12,URB1,RPL11,NVL,NHP2,RPL7L1,RPL10,RPL7,SURF6,RPL7A,HEATR3,MALSU1,RPL26,NOL9,MRPL1,RSL1D1,RPL38,ZNF622,MRPL11,RRS1,NPM1,DDX28,RPL35A,RPL14,NOC2L,RPF2,RPL12,RPL23A,SDAD1,RPL10A,EIF6,MRPL20,BOP1,ZNHIT3	LAS1L,PES1,NVL,SURF6,RSL1D1,NOC2L,RPF2
GO_RNA_DEPENDENT_DNA_BIOSYNTHETIC_PROCESS	GO:0006278	60	Up	5.027589321452055e-7	1.6901176639779811e-4	2	RFC1,PNKP,SMG6,MAP2K7,XRCC5,HSP90AA1,MAP3K4,MAPKAPK5,HNRNPC,TINF2,HSP90AB1,MAPK1,TELO2,MAPK3,ACD,TNKS2,GAR1,PTGES3,RAD50,XRN1,CCT4,SMG7,TCP1,POT1,TEP1,GNL3L,DKC1,RPA1,TERF2,NAT10,HNRNPA1,PKIB,CCT7,PARN,WRAP53,NAF1,NHP2,CCT6A,HMBOX1,TERF1,TNKS1BP1,ATM,CCT5,NEK7,FBXO4,HNRNPU,CCT8,CCT3,CCT2,TERF2IP,CTNNB1,EXOSC10,DCP2,TNKS,ATR,CTC1,NOP10,PPIA,SMG5,PINX1	RFC1,SMG6,HSP90AB1,GNL3L,NAT10,PARN,ATR
GO_ESTABLISHMENT_OF_RNA_LOCALIZATION	GO:0051236	182	Up	5.250289582486532e-7	1.6901176639779811e-4	3	UPF1,AKAP8L,MVP,ZC3H3,NUP160,TPR,THOC3,ZC3H11A,RIOK2,NDC1,U2AF2,NUP133,SMG6,CPSF1,IGF2BP2,NCBP3,NUP37,THOC1,XPO1,YTHDC1,SEH1L,KHSRP,RBM27,ALKBH5,NUP50,AAAS,NUP188,POLDIP3,THOC5,SRSF5,PABPN1,RAE1,NXT2,FMR1,NUTF2,NUP93,CASC3,NUP88,SUPT6H,NUP98,MAGOHB,PARP11,NUP107,CPSF6,SRSF9,SRSF3,MRPL18,QKI,NUP155,NCBP2,RPS15,SRSF7,SRSF4,SFPQ,SMG7,SRSF11,CPSF3,GLE1,NRDE2,NUP43,ENY2,KHDRBS1,FYTTD1,HNRNPA2B1,DDX39A…	NUP160,TPR,U2AF2,SMG6,SRSF3,NCBP2,SRSF7,SRSF4,KHDRBS1,UPF3B,PCID2,RFTN1,DHX38,EIF4A3,FIP1L1,CPSF4,SLU7,ATR	IGF2BP2,IGF2BP1,MCM3AP,RANBP17,EIF5AL1
GO_MATURATION_OF_SSU_RRNA	GO:0030490	45	Up	5.419214954638817e-7	1.6901176639779811e-4	2	TSR3,RIOK2,NOP14,RIOK3,ERCC2,RPS16,RPS19,UTP6,BYSL,NOL10,HEATR1,RCL1,UTP20,RRP36,RIOK1,KRI1,NGDN,NOL11,UTP3,NAT10,UTP4,NOB1,RPS8,ABT1,UTP23,DHX37,SRFBP1,TSR2,FAM207A,HELQ,LSM6,RPS14,DCAF13,BMS1,BTRC,TSR1,RPS21,RRS1,MRPS11,TBL3,WDR46,RPS28,PWP2,GTF2H5,DDX52	TSR3,HEATR1,RIOK1,NAT10,NOB1,SRFBP1,TSR2,BMS1
GO_MRNA_3_END_PROCESSING	GO:0031124	92	Up	6.268440561146377e-7	1.876771104007225e-4	2	PAF1,ZC3H3,THOC3,ZC3H11A,U2AF2,PABPC1,CPSF1,SNRPA,THOC1,PAPOLA,POLDIP3,THOC5,SRSF5,ZC3H14,PABPN1,CSTF1,RPRD1B,CSTF2,RNF40,CPEB3,MTPAP,CASC3,MAGOHB,CPSF6,SRSF9,SRSF3,NCBP2,PAPOLG,SRSF7,SRSF4,SRSF11,CPSF3,DDX39A,SRSF6,UPF3B,THOC2,SYMPK,CCNT1,THOC6,GRSF1,SRRM1,CCNB1,CDC73,SRSF1,WDR33,CDK9,NCBP1,PNPT1,BARD1,DHX38,RPRD1A,EIF4A3,APP,ZNF473,POLR2D,FIP1L1,TUT1,CPSF7,RNF20,LSM11,SSU72,U2AF1,CHTOP,CPSF4,U2…	U2AF2,SRSF3,NCBP2,SRSF7,SRSF4,UPF3B,DHX38,EIF4A3,FIP1L1,CPSF4,SLU7
GO_ALTERNATIVE_MRNA_SPLICING_VIA_SPLICEOSOME	GO:0000380	63	Up	7.176288334229902e-7	2.065943006988877e-4	2	RBM5,KDM1A,PTBP1,CELF2,THRAP3,SFSWAP,CDK13,SART3,RBM7,MBNL3,REST,HNRNPM,DDX17,RBFOX2,SRSF5,FMR1,PQBP1,HNRNPL,DDX5,SRSF9,SRSF3,FAM172A,FXR1,SRSF7,SRSF4,SFPQ,RBM25,KHDRBS1,SMU1,RBM19,SRSF6,NSRP1,FXR2,RBM17,ZC3H10,HNRNPA1,DHX9,SRSF1,TRA2B,MBNL2,WTAP,RBMX,CELF1,SAP18,MBNL1,HNRNPU,SREK1,DYRK1A,SRSF2,MAGOH,RBM15,SCNM1,SLU7,RBM4B,RBM4,RSRC1,ZBTB7A,RBM10,SRSF10,RNPS1,RBM15B,SRSF8,RBM8A	KDM1A,SRSF3,SRSF7,SRSF4,KHDRBS1,NSRP1,RBMX,SLU7,SRSF10
GO_NUCLEAR_EXPORT	GO:0051168	185	Up	1.137650436667785e-6	3.1538198216512483e-4	3	UPF1,PKD1,AKAP8L,NUP160,RANBP3,LSG1,TPR,THOC3,ZC3H11A,RIOK2,NDC1,U2AF2,SP100,NUP133,SMG6,CPSF1,PRKACA,NUP37,THOC1,RAPGEF3,STRADB,GSK3B,XPO1,YTHDC1,SEH1L,RBM22,RBM27,ALKBH5,NUP50,AAAS,NUP188,POLDIP3,THOC5,RANGAP1,PPM1A,SRSF5,PABPN1,RAE1,EMD,NUTF2,NUP93,TGFB1,LZTS2,CASC3,NUP88,YWHAE,SUPT6H,NUP98,MAGOHB,DUSP16,NUP107,CPSF6,SRSF9,SRSF3,HSPA9,NUP155,NCBP2,DNAJC27,RPS15,SRSF7,PARK7,SRSF4,SMG7,SRSF11,CP…	NUP160,TPR,U2AF2,SMG6,SRSF3,HSPA9,NCBP2,SRSF7,SRSF4,KHDRBS1,UPF3B,PCID2,DHX38,EIF4A3,FIP1L1,CPSF4,SLU7	IL1B,MCM3AP,XPO6,RANBP17
GO_TELOMERE_MAINTENANCE_VIA_TELOMERE_LENGTHENING	GO:0010833	66	Up	1.227790489110407e-6	3.235037960231487e-4	2	RFC1,PNKP,SMG6,MAP2K7,XRCC5,HSP90AA1,MAP3K4,MAPKAPK5,HNRNPC,TINF2,HSP90AB1,MAPK1,TELO2,MAPK3,ACD,TNKS2,GAR1,PTGES3,RAD50,XRN1,CCT4,SMG7,DCLRE1B,TCP1,HNRNPA2B1,POT1,GNL3L,DKC1,SLX1A,RPA1,TERF2,NAT10,HNRNPA1,PKIB,CCT7,PARN,WRAP53,PARP1,NAF1,NHP2,CCT6A,HMBOX1,TERF1,TNKS1BP1,ATM,CCT5,NEK7,FBXO4,HNRNPU,CCT8,CCT3,CCT2,TERF2IP,CTNNB1,EXOSC10,DCP2,TNKS,DHX36,ATR,ERCC4,CTC1,NOP10,SLX4,SMG5,ZBTB48,PINX1	RFC1,SMG6,HSP90AB1,GNL3L,NAT10,PARN,ATR	SLX4
GO_REGULATION_OF_TELOMERE_MAINTENANCE	GO:0032204	69	Up	1.2533881208645706e-6	3.235037960231487e-4	2	UPF1,ERCC1,PNKP,SMG6,XRCC1,MAP2K7,SIRT6,XRCC5,ATRX,MAP3K4,MAPKAPK5,HNRNPC,TINF2,MAPK1,MAPK3,ACD,NBN,TNKS2,RAD50,XRN1,CCT4,SMG7,YLPM1,TCP1,HNRNPA2B1,POT1,GNL3L,DKC1,SLX1A,TERF2,NAT10,HNRNPA1,PKIB,CCT7,MYC,HNRNPD,NABP2,PML,PARN,PARP1,NAF1,CCT6A,HDAC8,HMBOX1,TERF1,ATM,CCT5,NEK7,FBXO4,HNRNPU,CCT8,SMG1,CCT3,GNL3,CCT2,TERF2IP,CTNNB1,EXOSC10,DCP2,TNKS,DHX36,ATR,ERCC4,CTC1,USP7,SLX4,SMG5,PPP1R10,PINX1	SMG6,GNL3L,NAT10,PARN,ATR,PPP1R10	SIRT6,SLX4
GO_REGULATION_OF_TELOMERE_MAINTENANCE_VIA_TELOMERE_LENGTHENING	GO:1904356	51	Up	2.5049358448336748e-6	6.249814932860018e-4	2	PNKP,SMG6,MAP2K7,XRCC5,MAP3K4,MAPKAPK5,HNRNPC,TINF2,MAPK1,MAPK3,ACD,TNKS2,XRN1,CCT4,SMG7,TCP1,HNRNPA2B1,POT1,GNL3L,DKC1,SLX1A,TERF2,NAT10,HNRNPA1,PKIB,CCT7,PARN,PARP1,NAF1,CCT6A,HMBOX1,TERF1,ATM,CCT5,NEK7,FBXO4,HNRNPU,CCT8,CCT3,CCT2,CTNNB1,EXOSC10,DCP2,TNKS,DHX36,ATR,ERCC4,CTC1,SLX4,SMG5,PINX1	SMG6,GNL3L,NAT10,PARN,ATR	SLX4
GO_REGULATION_OF_TELOMERASE_ACTIVITY	GO:0051972	38	Up	3.48168353136704e-6	8.406581042671707e-4	2	PNKP,PARP3,SMG6,MAP2K7,XRCC5,HSP90AA1,MAP3K4,MAPKAPK5,HSP90AB1,MAPK1,PARP4,MAPK3,ACD,PTGES3,CCT4,TCP1,HNRNPA2B1,POT1,DKC1,PPARG,MEN1,PKIB,KLF4,MYC,HNRNPD,PARN,WRAP53,TP53,NVL,NAF1,HMBOX1,TERF1,NEK7,CCT2,CTNNB1,PARM1,TNKS,PINX1	SMG6,HSP90AB1,MEN1,PARN,NVL
GO_POSITIVE_REGULATION_OF_RNA_SPLICING	GO:0033120	28	Up	3.7829509059039702e-6	8.848558603341005e-4	2	THRAP3,U2AF2,DAZAP1,RBM22,CIRBP,SNW1,SRSF5,RBM3,SNRNP70,SETX,ZPR1,PRPF19,NUP98,NCL,PRDX6,HABP4,TRA2B,NCBP1,SF3B4,HNRNPLL,PIK3R1,RBMX,DYRK1A,TRA2A,ERN1,POLR2A,HSPA1A,RBMXL1	U2AF2,SNW1,PRPF19,NCL,RBMX,TRA2A
GO_MRNA_TRANSPORT	GO:0051028	141	Up	4.9438617109635004e-06	0.0011213577244412667	3	UPF1,AKAP8L,MVP,ZC3H3,NUP160,TPR,THOC3,ZC3H11A,NDC1,U2AF2,NUP133,SMG6,CPSF1,IGF2BP2,NCBP3,NUP37,THOC1,XPO1,YTHDC1,SEH1L,KHSRP,ALKBH5,NUP50,AAAS,NUP188,POLDIP3,THOC5,SRSF5,PABPN1,RAE1,NXT2,FMR1,NUTF2,NUP93,CASC3,NUP88,SUPT6H,NUP98,MAGOHB,PARP11,NUP107,SRSF9,SRSF3,QKI,NUP155,NCBP2,SRSF7,SRSF4,SMG7,SRSF11,CPSF3,GLE1,NUP43,ENY2,FYTTD1,HNRNPA2B1,DDX39A,SRSF6,NUP153,UPF3B,NUP85,THOC2,SYMPK,PCID2,NUP214…	NUP160,TPR,U2AF2,SMG6,SRSF3,NCBP2,SRSF7,SRSF4,UPF3B,PCID2,DHX38,EIF4A3,FIP1L1,CPSF4,SLU7	IGF2BP2,IGF2BP1,MCM3AP,RANBP17,EIF5AL1
GO_RNA_CATABOLIC_PROCESS	GO:0006401	357	Up	5.36013689965235e-6	0.0011512672672404673	2	UPF1,PSMB1,RPS20,CSDE1,PSMC4,SLC11A1,SAMD4A,RNH1,VIM,RNASET2,TNFRSF1B,ZCCHC8,EDC4,PSMA4,MRTO4,THRAP3,PUM2,YBX3,RPL18,YBX1,ELAVL1,ROCK1,PSME4,SMG6,PABPC1,RPL31,IGF2BP2,EXOSC7,RBM7,MLH1,EXOSC5,TNRC6C,CNOT4,XPO1,TNPO1,DIS3,RPS5,PSMC5,CNOT3,KHSRP,XRN2,RPL6,RPLP0,FUS,PCBP4,PABPC4,TNRC6A,ALKBH5,PSME1,HNRNPC,AGO1,PSMD5,PSMD8,CIRBP,HNRNPM,GTPBP1,RPL3,TNRC6B,PSMC6,PSMA3,ZC3H14,PSMC1,PSMB5,APEX1,PSMA6,PSME…	SMG6,CNOT4,FUS,PSMC1,APEX1,EXOSC3,HSPA8,DDX6,NCBP2,UPF3B,PCID2,EXOSC2,ANP32A,PARN,EIF4A3,SERBP1,DIS3L2,UBC,LARP1,CNOT8,BTG2,PSMD6,PRPF18,YWHAB,TAF15	IGF2BP2,RBM38,IGF2BP1,MAPKAPK2,RNASE6
GO_NUCLEAR_TRANSCRIBED_MRNA_CATABOLIC_PROCESS	GO:0000956	194	Up	5.383347275005525e-6	0.0011512672672404673	2	UPF1,RPS20,CSDE1,SAMD4A,EDC4,MRTO4,THRAP3,RPL18,SMG6,PABPC1,RPL31,EXOSC7,MLH1,EXOSC5,TNRC6C,CNOT4,DIS3,RPS5,CNOT3,RPL6,RPLP0,TNRC6A,AGO1,RPL3,TNRC6B,GSPT1,EIF3E,RPS16,RPS19,PPP2R1A,RPL18A,SMG9,LSM5,EXOSC3,CPEB3,MTPAP,RPL28,RPL19,CASC3,DDX5,RPL34,DCPS,DDX6,RPS13,MAGOHB,CNOT2,RPS12,HBS1L,CNOT6,PPP2CA,XRN1,RPL24,NCBP2,EIF4G1,RPS15,RPL22,SMG7,RPS25,EXOSC8,ETF1,RPL21,RPL5,EXOSC9,AGO2,RPS10,CNOT1,UPF3B…	SMG6,CNOT4,EXOSC3,DDX6,NCBP2,UPF3B,PCID2,EXOSC2,PARN,EIF4A3,DIS3L2,CNOT8,BTG2,PRPF18
GO_NUCLEOBASE_CONTAINING_COMPOUND_TRANSPORT	GO:0015931	215	Up	5.926852945869929e-6	0.0012001219735486245	3	UPF1,SLC25A5,AKAP8L,MVP,ZC3H3,NUP160,TPR,THOC3,ZC3H11A,RIOK2,NDC1,U2AF2,NUP133,SMG6,CPSF1,IGF2BP2,NCBP3,NUP37,THOC1,SLC35C2,XPO1,YTHDC1,SEH1L,SLC25A24,KHSRP,P2RX7,RBM27,ALKBH5,NUP50,AAAS,NUP188,SLC35E4,POLDIP3,THOC5,SLC25A17,SRSF5,PABPN1,RAE1,NXT2,ABCD1,FMR1,SLC35A2,NUTF2,NUP93,CASC3,NUP88,SUPT6H,NUP98,MAGOHB,PARP11,NUP107,CPSF6,SRSF9,SRSF3,MRPL18,QKI,SLC29A1,NUP155,SLC25A36,NCBP2,RPS15,SRSF7,SRS…	NUP160,TPR,U2AF2,SMG6,SLC35C2,SRSF3,NCBP2,SRSF7,SRSF4,KHDRBS1,UPF3B,PCID2,RFTN1,RIPK1,DHX38,EIF4A3,FIP1L1,SLC25A4,CPSF4,SLU7	IGF2BP2,SLC35E4,IGF2BP1,MCM3AP,SLC35A4,RANBP17,EIF5AL1
GO_MRNA_CIS_SPLICING_VIA_SPLICEOSOME	GO:0045292	29	Up	5.932466669512239e-6	0.0012001219735486245	2	SFSWAP,WBP11,RBM22,SRSF5,DCPS,PRPF40B,SRSF9,SRSF3,NCBP2,SRSF7,SRSF4,WBP4,RBM19,SRSF6,SNRPC,SRSF1,NCBP1,SNRNP200,CWC15,SRSF2,PSIP1,RBM4B,RBM4,DDX23,SART1,PRPF39,SRSF10,PRPF40A,SRSF8	WBP11,SRSF3,NCBP2,SRSF7,SRSF4,SRSF10
GO_POSITIVE_REGULATION_OF_MRNA_SPLICING_VIA_SPLICEOSOME	GO:0048026	16	Up	6.727158018143018e-6	0.0013250730991000129	2	THRAP3,DAZAP1,CIRBP,SNW1,RBM3,SNRNP70,PRPF19,NUP98,NCL,PRDX6,TRA2B,NCBP1,SF3B4,RBMX,TRA2A,RBMXL1	SNW1,PRPF19,NCL,RBMX,TRA2A
GO_NEGATIVE_REGULATION_OF_MRNA_PROCESSING	GO:0050686	28	Up	7.163190812157578e-6	0.0013747816212563969	2	PTBP1,SFSWAP,U2AF2,ZC3H14,RNF40,HNRNPL,C1QBP,SRSF9,SRSF7,SRSF4,HNRNPA2B1,SRSF6,RBM42,CCNT1,CDK9,BARD1,RBMX,SAP18,RNF20,DYRK1A,HNRNPK,NPM1,RBM10,SRSF10,SUPT5H,CTR9,NELFE,RNPS1	U2AF2,SRSF7,SRSF4,RBMX,SRSF10
GO_NUCLEAR_RETENTION_OF_PRE_MRNA_AT_THE_SITE_OF_TRANSCRIPTION	GO:0071033	5	Up	7.722391165835224e-6	0.0014439878022194789	2	EXOSC3,PCID2,EXOSC2,PRPF18,EXOSC10	EXOSC3,PCID2,EXOSC2,PRPF18
GO_MATURATION_OF_LSU_RRNA	GO:0000470	21	Up	7.909619223914313e-6	0.0014439878022194789	2	LAS1L,DDX18,PES1,SNU13,GTPBP4,FTSJ3,ZNHIT6,RPL35,WDR12,URB1,NHP2,RPL7L1,RPL7,RPL7A,NOL9,MRPL1,RSL1D1,RPF2,RPL10A,BOP1,ZNHIT3	LAS1L,PES1,RSL1D1,RPF2
GO_POSITIVE_REGULATION_OF_MRNA_METABOLIC_PROCESS	GO:1903313	62	Up	8.701842933037508e-6	0.0015507927227091847	2	UPF1,PAF1,THRAP3,ROCK1,PABPC1,DAZAP1,TNRC6C,KHSRP,TNRC6A,CIRBP,GTPBP1,TNRC6B,SNW1,RBM3,SNRNP70,ZC3HAV1,CPEB3,PRPF19,NUP98,NCBP2,NCL,PRDX6,AGO2,CNOT1,HNRNPR,METTL16,ZFP36,CCNB1,ROCK2,CDC73,PUM1,PRR5L,RC3H1,TRA2B,NCBP1,PNPT1,HNRNPD,CNOT6L,FTO,TOB1,SF3B4,METTL14,RBMX,ZFP36L2,MOV10,CNOT8,BTG2,ZC3H12A,TRA2A,METTL3,LEO1,NUDT21,POLR2G,DHX36,MEX3D,HSF1,ZFP36L1,YTHDF3,YTHDF2,CNOT7,GIGYF2,RBMXL1	SNW1,PRPF19,NCBP2,NCL,RBMX,CNOT8,BTG2,TRA2A
GO_NEGATIVE_REGULATION_OF_MRNA_SPLICING_VIA_SPLICEOSOME	GO:0048025	19	Up	1.0179506675806524e-5	0.0017719443597305079	2	PTBP1,SFSWAP,U2AF2,HNRNPL,C1QBP,SRSF9,SRSF7,SRSF4,HNRNPA2B1,SRSF6,RBM42,RBMX,SAP18,DYRK1A,HNRNPK,NPM1,RBM10,SRSF10,RNPS1	U2AF2,SRSF7,SRSF4,RBMX,SRSF10
GO_REGULATION_OF_DNA_BIOSYNTHETIC_PROCESS	GO:2000278	86	Up	1.3140120415349849e-5	0.0022353136661112188	2	HGF,PNKP,PARP3,RFC2,SMG6,MAP2K7,PAK3,XRCC5,HSP90AA1,MAP3K4,MAPKAPK5,HNRNPC,TINF2,HSP90AB1,MAPK1,PDGFB,PARP4,RGCC,MAPK3,ACD,PRKD2,DNAJC2,TNKS2,PTGES3,RFC5,XRN1,CCT4,SMG7,DUSP1,TCP1,PTK2B,HNRNPA2B1,CDKN1A,CHTF18,POT1,GNL3L,DKC1,PPARG,TERF2,RFC3,MEN1,NAT10,HNRNPA1,PKIB,CCT7,KLF4,DSCC1,MYC,HNRNPD,FGF2,ACVRL1,PARN,ARRB2,WRAP53,TP53,NVL,NAF1,CCT6A,HMBOX1,TERF1,ANKRD1,ATM,CCT5,NEK7,FBXO4,GJA1,HNRNPU,CCT…	SMG6,HSP90AB1,PDGFB,GNL3L,MEN1,NAT10,PARN,NVL,ATR
GO_REGULATION_OF_MRNA_CATABOLIC_PROCESS	GO:0061013	171	Up	1.3590880852767973e-5	0.00224420247492903	2	UPF1,PSMB1,PSMC4,SLC11A1,SAMD4A,VIM,PSMA4,THRAP3,PUM2,YBX3,YBX1,ELAVL1,ROCK1,PSME4,PABPC1,IGF2BP2,EXOSC7,EXOSC5,TNRC6C,XPO1,TNPO1,DIS3,PSMC5,KHSRP,FUS,PCBP4,PABPC4,TNRC6A,ALKBH5,PSME1,HNRNPC,PSMD5,PSMD8,CIRBP,HNRNPM,GTPBP1,TNRC6B,PSMC6,PSMA3,ZC3H14,PSMC1,PSMB5,APEX1,PSMA6,PSME2,PSMA7,PSMD10,FMR1,PSMD7,MYEF2,ZC3HAV1,HSPB1,PSMA2,EXOSC3,CPEB3,PSMD3,PSMD11,HSPA8,PSMD9,MAPK14,XRN1,FXR1,EIF4G1,PSMD14,S…	FUS,PSMC1,APEX1,EXOSC3,HSPA8,PCID2,EXOSC2,ANP32A,PARN,SERBP1,UBC,LARP1,CNOT8,BTG2,PSMD6,YWHAB,TAF15	IGF2BP2,RBM38,IGF2BP1,MAPKAPK2
GO_NUCLEAR_TRANSPORT	GO:0051169	301	Up	1.4025036979645858e-5	0.00224420247492903	3	UPF1,PKD1,AKAP8L,RGPD5,KPNA6,NUP160,RANBP3,CDH1,LSG1,GEMIN8,TPR,THOC3,PPP1R12A,ZC3H11A,RIOK2,NDC1,U2AF2,TNPO3,DDX20,IPO5,SP100,HYAL2,NUP133,NEDD4,SMG6,CPSF1,PRKACA,PTGS2,NUP37,THOC1,RAPGEF3,PSEN1,STRADB,GEMIN5,GSK3B,XPO1,TNPO1,YTHDC1,SEH1L,IPO11,RBM22,MAVS,RBM27,ALKBH5,GEMIN2,NUP50,AAAS,NUP188,RAB18,SNRPD3,MAPK1,ANKRD54,POLDIP3,THOC5,RANGAP1,PPM1A,SRSF5,PABPN1,NFKBIA,RAE1,NXT2,EMD,KPNA3,NUTF2,NUP…	NUP160,GEMIN8,TPR,U2AF2,TNPO3,SMG6,SRSF3,HSPA9,TMCO6,NCBP2,SRSF7,SRSF4,KHDRBS1,UPF3B,BMP4,PCID2,PRICKLE1,ANP32A,DHX38,EIF4A3,FIP1L1,CPSF4,SLU7,NOLC1,SNRPD1,HDAC3,DMAP1,PPP1R10,TXNIP	RGPD5,IL1B,CABP1,MCM3AP,XPO6,RANBP17
GO_PROTEIN_FOLDING	GO:0006457	180	Up	1.4091852547984559e-5	0.00224420247492903	4	FKBP4,NUDCD3,CD74,ERP44,GRN,HSPA5,DNAJC25,GNAI3,PDIA5,NFYC,DNAJA2,GNB5,CSNK2A2,LMAN1,DNAJC10,GNB1,HSP90AA1,PPIE,DNAJA1,ERO1B,PDRG1,FKBP1A,ERP29,GANAB,LTBP4,NUDC,DNAJB11,FKBP5,HSP90AB1,PPIL2,ST13,PSMC1,PFDN4,DNAJC5,CSNK2A1,RP2,DNAJC3,DNAJA3,SNRNP70,SGTA,PDCD5,CDC37,DNAJC2,DNAJB6,HSPB1,CDC37L1,BAG1,PPIF,RGS9,WFS1,GRPEL1,CRYAB,HSPA8,DNAJC4,CHORDC1,AIP,MLEC,PTGES3,BAG2,HSPA9,PFDN1,TTC1,GNAI2,GNB4,NKT…	DNAJC25,NUDC,HSP90AB1,PSMC1,CSNK2A1,HSPA8,HSPA9,PDCL3,HSPA2,TOR1A,NGLY1,PEX19,DNAJC7,RUVBL2,CSNK2B	CLGN,RIC3,PPIC
GO_RNA_SURVEILLANCE	GO:0071025	15	Up	1.4672148887466862e-5	0.002287938217139364	2	EXOSC7,EXOSC5,EXOSC3,XRN1,EXOSC8,EXOSC9,PCID2,EXOSC2,PELO,SUPV3L1,PRPF18,EXOSC10,EXOSC4,DXO,EXOSC6	EXOSC3,PCID2,EXOSC2,PRPF18
GO_POSITIVE_REGULATION_OF_MRNA_PROCESSING	GO:0050685	25	Up	1.8533053746506716e-5	0.002831018516175567	2	PAF1,THRAP3,DAZAP1,CIRBP,SNW1,RBM3,SNRNP70,CPEB3,PRPF19,NUP98,NCBP2,NCL,PRDX6,CCNB1,CDC73,TRA2B,NCBP1,SF3B4,RBMX,TRA2A,LEO1,NUDT21,DHX36,HSF1,RBMXL1	SNW1,PRPF19,NCBP2,NCL,RBMX,TRA2A
GO_TRNA_METABOLIC_PROCESS	GO:0006399	157	Up	1.9767265940627537e-5	0.002959159711311942	2	ELAC2,LARS2,NSUN2,METTL1,TRIT1,TARBP1,GATB,ADAT1,TRMT11,THUMPD1,IARS2,FTSJ1,CPSF1,HSD17B10,TRNT1,EXOSC7,DDX1,SEPHS1,METTL2A,TRMT6,PUS7,OSGEP,RTCB,TRMU,ALKBH1,CDK5RAP1,CSTF2,EARS2,MTFMT,POP1,SARS2,TRMT1,POP4,DUS4L,PTCD1,AIMP2,EXOSC3,TRDMT1,SEPSECS,ELP4,PUS3,HARS2,THG1L,THADA,FARSB,WARS2,DARS2,EXOSC8,TRMT1L,TRMT13,METTL8,EXOSC9,MOCS3,AARS2,RPP40,EEF1E1,DTD1,TRMT5,OSGEPL1,DTD2,GTPBP3,QRSL1,EXOSC2,GR…	METTL2A,CDK5RAP1,EXOSC3,EXOSC2,ELP3,NAT10,C2orf49,CPSF4,ELP6,POP5,CTU2,NSUN6,RPP21,AARSD1	PARS2
GO_RNA_PHOSPHODIESTER_BOND_HYDROLYSIS	GO:0090501	126	Up	2.6119046372454777e-5	0.0038333541587808623	2	ELAC2,ANGEL1,RNASET2,SMG6,CPSF1,EXOSC7,REXO2,EXOSC5,EXD2,DIS3,NOP14,XRN2,AGO1,DICER1,APEX1,SAMHD1,CSTF2,USB1,POP1,ERI1,RNASEH2A,POP4,POLR2I,EXOSC3,DCPS,ENDOU,CNOT2,CPSF6,CNOT6,DROSHA,XRN1,NCBP2,TSNAX,ERI3,PPP1R8,CPSF3,RCL1,EXOSC8,UTP20,EXOSC9,AGO2,RRP36,RPP40,CNOT1,AGO3,DGCR8,KRI1,RNASE1,HELZ2,EXOSC2,TOE1,PAN2,RNASEL,MRPL44,RNASEH2B,NCBP1,PNPT1,DBR1,CNOT6L,PARN,NOB1,ELAC1,ISG20L2,DIS3L2,FIP1L1,NH…	SMG6,APEX1,EXOSC3,NCBP2,EXOSC2,PARN,NOB1,DIS3L2,FIP1L1,CNOT8,CPSF4,POP5,RPP21	RNASE6
GO_CLEAVAGE_INVOLVED_IN_RRNA_PROCESSING	GO:0000469	21	Up	3.504816049970018e-5	0.005035730786703465	2	EXOSC7,NOP14,ERI1,EXOSC3,ERI3,RCL1,EXOSC8,UTP20,EXOSC9,RRP36,KRI1,EXOSC2,NOB1,NHP2,ABT1,UTP23,NOL9,EXOSC10,RPS21,RRS1,BOP1	EXOSC3,EXOSC2,NOB1
GO_SPLICEOSOMAL_COMPLEX_ASSEMBLY	GO:0000245	50	Up	3.565714518307063e-5	0.005035730786703465	2	RBM5,GCFC2,LUC7L,CELF2,SFSWAP,DDX1,YTHDC1,GEMIN2,SRPK1,SF3A1,SRSF5,PRPF6,CRNKL1,SF3A2,SETX,LUC7L3,PRPF19,SRSF9,SF3B1,PTBP2,SRSF6,SNRPC,SNRPD2,SRPK2,SRSF1,NCBP1,SCAF11,NOL3,TXNL4A,SNRPG,SNRNP200,LUC7L2,RBMX,CELF1,GEMIN6,SLU7,PSIP1,SNRPD1,SF1,USP39,ZRSR2,SMN1,DDX23,SNRPE,SF3A3,PRPF39,SRSF10,DDX39B,SMN2,ISY1	PRPF19,SRPK2,RBMX,SLU7,SNRPD1,SF3A3,SRSF10,ISY1
GO_POSITIVE_REGULATION_OF_TELOMERASE_ACTIVITY	GO:0051973	30	Up	3.7527243375710185e-5	0.005174360262122684	2	PNKP,MAP2K7,XRCC5,HSP90AA1,MAP3K4,MAPKAPK5,HSP90AB1,MAPK1,MAPK3,ACD,PTGES3,CCT4,TCP1,HNRNPA2B1,POT1,DKC1,PKIB,KLF4,MYC,HNRNPD,PARN,WRAP53,NVL,NAF1,HMBOX1,NEK7,CCT2,CTNNB1,PARM1,TNKS	HSP90AB1,PARN,NVL
GO_TELOMERE_ORGANIZATION	GO:0032200	124	Up	3.8021351291482646e-5	0.005174360262122684	1	UPF1,ERCC1,POLA2,RFC1,PNKP,PARP3,RFC2,POLD1,SP100,SMG6,XRCC1,MAP2K7,SIRT6,POLD3,XRCC5,RIF1,HSP90AA1,ATRX,MAP3K4,MAPKAPK5,HNRNPC,TINF2,HSP90AB1,MAPK1,TFIP11,POLE2,TELO2,APEX1,POLA1,MAPK3,ACD,NBN,DOT1L,RPA3,POLD2,TNKS2,RAD51C,GAR1,PTGES3,RFC5,RAD50,XRN1,POLE4,CCT4,SMG7,RPA2,DCLRE1B,YLPM1,TCP1,HNRNPA2B1,XRCC3,POT1,TEP1,GNL3L,DKC1,SLX1A,RPA1,TERF2,PCNA,RFC3,NAT10,HNRNPA1,PKIB,CCT7,HUS1,MYC,SMARCAL1,H…	RFC1,SMG6,HSP90AB1,APEX1,GNL3L,NAT10,PARN,ATR,PPP1R10	SIRT6,RAD51C,SLX4,DCLRE1A
GO_PROTEIN_CONTAINING_COMPLEX_LOCALIZATION	GO:0031503	240	Up	4.244757274087683e-5	0.005588950265474386	3	FKBP4,UPF1,AP2B1,ARHGAP44,AKAP8L,TYROBP,NUP160,IFT88,TPR,THOC3,ZC3H11A,RIOK2,NDC1,U2AF2,AP3D1,PRKCZ,GRIPAP1,IFT80,NUP133,VPS35,SMG6,CPSF1,NUP37,DLG1,KIFAP3,PCM1,THOC1,OPHN1,DNM2,STX7,RABL2B,HSPB11,DLG3,XPO1,TNPO1,YTHDC1,KIF3C,SEH1L,EPS15,DYNLL1,BIRC5,EXOC1,ALKBH5,EZR,NUP50,AAAS,NUP188,IFT74,STX1B,POLDIP3,THOC5,IFT27,SRSF5,TRIP11,PABPN1,IFT52,RAE1,KIF3B,SMAD7,NUP93,CLUAP1,RAB11A,TTC26,WASL,CASC3,N…	AP2B1,NUP160,TPR,U2AF2,SMG6,SRSF3,IFT57,NCBP2,SRSF7,SRSF4,IFT43,UPF3B,PCID2,ARL3,DHX38,EIF4A3,FIP1L1,CPSF4,SLU7,KIF5B,ATR	DLG3,BIRC5,IFT27,WDR35,DYNLRB1,MCM3AP,KLHL21
GO_DNA_TEMPLATED_TRANSCRIPTION_ELONGATION	GO:0006354	98	Up	4.256114430621777e-5	0.005588950265474386	2	POLR2J,PAF1,ZMYND11,MNAT1,POLR2B,CTDP1,CDK13,POLR1A,AFF4,THOC1,CCNT2,CCNK,SUPT16H,POLR2E,POLR2F,THOC5,NELFCD,HTATSF1,POLR2C,TAF1C,ERCC2,POLR2I,ELL,EZH2,UBTF,RECQL5,SUPT6H,ELP4,GTF2H1,GTF2H3,RNF8,TBP,NCBP2,TAF1B,ELL2,ENY2,TSFM,POLR1B,GTF2F1,PCID2,CCNT1,EAPP,ELOF1,MLLT1,ADRM1,CDK7,CDC73,CCNH,ELP2,CDK9,NCBP1,POLR1E,RTF1,WDR61,BRD4,TAF1A,POLR2D,EAF1,EAF2,GTF2H2,POLR2K,SSRP1,HNRNPU,CCAR2,ZNF326,ERCC3,…	NELFCD,GTF2H1,RNF8,NCBP2,PCID2,TAF1D,MLLT3
GO_MATURATION_OF_SSU_RRNA_FROM_TRICISTRONIC_RRNA_TRANSCRIPT_SSU_RRNA_5_8S_RRNA_LSU_RRNA	GO:0000462	33	Up	4.9040672305133546e-5	0.0062661916625994536	2	NOP14,ERCC2,RPS16,RPS19,UTP6,BYSL,NOL10,HEATR1,RCL1,UTP20,RRP36,KRI1,NGDN,UTP3,UTP4,RPS8,ABT1,UTP23,DHX37,TSR2,FAM207A,RPS14,DCAF13,BMS1,BTRC,TSR1,RPS21,RRS1,MRPS11,TBL3,WDR46,PWP2,GTF2H5	HEATR1,TSR2,BMS1
GO_POSTTRANSCRIPTIONAL_REGULATION_OF_GENE_EXPRESSION	GO:0010608	500	Up	4.939282673258086e-5	0.0062661916625994536	2	UPF1,POLR2J,PSMB1,PSMC4,MATR3,SLC11A1,SAMD4A,VIM,TNFRSF1B,NUP160,PSMA4,POLR2B,TPR,THRAP3,EIF2AK2,PUM2,RC3H2,NDC1,YBX3,EIF4B,YBX1,ELAVL1,DHX29,RHOA,ROCK1,PSME4,NUP133,BCL3,PABPC1,TCOF1,NCK2,IGF2BP2,EIF4G3,NUP37,EXOSC7,EXOSC5,TNRC6C,MKNK1,DDX1,JMJD4,GEMIN5,XPO1,TNPO1,DIS3,YTHDC1,ZMPSTE24,SEH1L,MTIF2,EIF2AK1,PPP1R15A,SRRT,PSMC5,OGFOD1,CNOT3,KHSRP,MAPKAPK5,GCN1,FUS,PCBP4,PABPC4,TNRC6A,PUS7,ALKBH5,PSM…	NUP160,TPR,MTIF2,FUS,PSMC1,APEX1,CDK5RAP1,EXOSC3,HSPA8,NCBP2,NCL,KHDRBS1,UPF3B,BMP4,PCID2,EXOSC2,NAT10,CDK4,RIPK1,SECISBP2L,ANP32A,PARN,NCOR1,EIF4A3,SERBP1,UBC,LARP1,CNOT8,USP16,EIF5B,BTG2,PSMD6,NOLC1,YWHAB,CNBP,SHMT2,EIF3C,TAF15	IGF2BP2,RPS6KA1,KRT17,RBM38,IL6,IGF2BP1,MAPKAPK2,PPP1CA,TYMS,RPS6KA3,KLHL25,DAPK1,POU5F1,EIF5AL1
GO_POSITIVE_REGULATION_OF_TELOMERE_MAINTENANCE_VIA_TELOMERE_LENGTHENING	GO:1904358	32	Up	5.1788883366181974e-5	0.006460663199931201	2	PNKP,MAP2K7,XRCC5,MAP3K4,MAPKAPK5,MAPK1,MAPK3,ACD,TNKS2,CCT4,TCP1,HNRNPA2B1,POT1,DKC1,HNRNPA1,PKIB,CCT7,PARN,NAF1,CCT6A,HMBOX1,ATM,CCT5,NEK7,FBXO4,CCT8,CCT3,CCT2,CTNNB1,TNKS,DHX36,ATR	PARN,ATR
GO_REGULATION_OF_TRANSCRIPTION_ELONGATION_FROM_RNA_POLYMERASE_II_PROMOTER	GO:0034243	28	Up	6.0628777525499e-5	0.0074394491766944255	2	PAF1,ZMYND11,CDK13,SUPT16H,NELFCD,ELL,EZH2,RECQL5,SUPT6H,RNF8,GTF2F1,EAPP,CDC73,CDK9,RTF1,WDR61,BRD4,HNRNPU,WDR43,RNF168,LEO1,CDK12,NELFA,GTF2F2,NELFB,CTR9,NELFE,SUPT4H1	NELFCD,RNF8
GO_REGULATION_OF_DNA_TEMPLATED_TRANSCRIPTION_ELONGATION	GO:0032784	45	Up	6.498043515571217e-5	0.00784481543775009	2	PAF1,ZMYND11,CDK13,THOC1,CCNT2,CCNK,SUPT16H,THOC5,NELFCD,HTATSF1,ELL,EZH2,RECQL5,SUPT6H,RNF8,TSFM,GTF2F1,CCNT1,EAPP,CDC73,CDK9,RTF1,WDR61,BRD4,HNRNPU,CCAR2,ZNF326,WDR43,RNF168,LEO1,CDK12,TCEA2,ALYREF,NELFA,GTF2F2,NELFB,SUPT5H,DDX39B,LDB1,CTR9,NELFE,HMGN1,SCAF8,SUPT4H1,ERCC6	NELFCD,RNF8
GO_CELLULAR_NITROGEN_COMPOUND_CATABOLIC_PROCESS	GO:0044270	478	Up	7.092674679568877e-5	0.00834237419470103	2	ENPP4,UPF1,PSMB1,RPS20,CSDE1,PSMC4,DNASE1L1,DPEP1,SLC11A1,SAMD4A,RNH1,DERA,TYMP,VIM,RNASET2,TNFRSF1B,ZCCHC8,EDC4,PSMA4,MRTO4,THRAP3,PUM2,YBX3,RPL18,NTHL1,YBX1,PDE4A,ELAVL1,ROCK1,PSME4,SMG6,PABPC1,RPL31,PDE8A,IGF2BP2,ACAT1,EXOSC7,RBM7,MLH1,UNG,NT5C2,EXOSC5,TNRC6C,CNOT4,XPO1,TNPO1,DIS3,RPS5,BAX,PSMC5,CNOT3,KHSRP,XRN2,RPL6,RPLP0,FUS,BLVRB,PCBP4,PABPC4,TNRC6A,ALKBH5,PSME1,HNRNPC,AGO1,PSMD5,ACOT7,PSMD…	SMG6,NT5C2,CNOT4,FUS,PSMC1,APEX1,EXOSC3,HSPA8,DDX6,PDE10A,NCBP2,UPF3B,PCID2,EXOSC2,ANP32A,PARN,EIF4A3,SERBP1,DIS3L2,UBC,LARP1,CNOT8,BTG2,PSMD6,PRPF18,YWHAB,PDE7B,AFMID,TAF15	IGF2BP2,UPB1,RBM38,IL6,IGF2BP1,MAPKAPK2,RNASE6,ST20,TET3,ENTPD7,APOBEC3D
GO_POSITIVE_REGULATION_OF_TRANSLATION	GO:0045727	109	Up	7.133092163805824e-5	0.00834237419470103	2	SAMD4A,VIM,YBX3,ELAVL1,DHX29,RHOA,BCL3,PABPC1,NCK2,JMJD4,PPP1R15A,CIRBP,MAPK1,POLDIP3,EIF3D,PCIF1,UQCC1,CDK5RAP1,FMR1,RBM3,DNAJC3,MAPK3,EIF3E,HNRNPL,CPEB3,LARP4B,RPS6KB1,C1QBP,MRPS27,FXR1,PASK,NSUN4,FASTKD2,SERP1,PTK2B,KHDRBS1,RPL5,FASTKD3,SOX4,UPF3B,MIF4GD,KRT17,EIF2AK4,FXR2,EIF2S3,HABP4,EIF5A,CTIF,NAT10,CDK4,DHX9,IL6,UQCC2,THBS1,HNRNPD,TARBP2,EIF4A3,ERBB2,POLR2D,RBMS3,EIF2B5,YTHDF1,CDC123,GUF1,…	CDK5RAP1,KHDRBS1,UPF3B,NAT10,CDK4,EIF4A3,LARP1,USP16,CNBP,EIF3C	KRT17,IL6,EIF5AL1
GO_RESPONSE_TO_HEAT	GO:0009408	138	Up	7.252781252958335e-5	0.008351856565906637	5	GCLC,FKBP4,CREBBP,HSF2,NUP160,HSPA5,TPR,NDC1,ATXN3,NUP133,DNAJA2,EIF2B3,PRKACA,PTGS2,NUP37,MAP2K7,HSP90AA1,GSK3B,SEH1L,DNAJA1,NOS1,NUP50,AAAS,NUP188,HSP90AB1,SIRT1,MAPK1,HMOX1,EP300,RAE1,SLC52A3,RBBP7,HSF4,MAPK3,NUP93,STUB1,DNAJA3,DNAJC2,TFEC,DNAJB6,RPA3,BAG1,CXCL12,RPS6KB1,NUP88,YWHAE,CRYAB,HSPA8,CHORDC1,NUP98,PTGES3,EIF2B1,NUP107,BAG2,HSPA9,NUP155,EIF2B4,HTRA2,PDCL3,SUMO1,RPA2,EIF2B2,NUP43,LRP1…	NUP160,TPR,EIF2B3,HSP90AB1,CXCL12,HSPA8,HSPA9,PDCL3,HSPA2,SLU7,DNAJC7,ATR	MAPKAPK2,TP53INP1
GO_TRANSCRIPTION_ELONGATION_FROM_RNA_POLYMERASE_II_PROMOTER	GO:0006368	74	Up	7.884550024561785e-5	0.008941796505128023	2	POLR2J,PAF1,ZMYND11,MNAT1,POLR2B,CTDP1,CDK13,AFF4,CCNT2,CCNK,SUPT16H,POLR2E,POLR2F,NELFCD,POLR2C,ERCC2,POLR2I,ELL,EZH2,RECQL5,SUPT6H,ELP4,GTF2H1,GTF2H3,RNF8,NCBP2,ELL2,ENY2,GTF2F1,PCID2,CCNT1,EAPP,ELOF1,MLLT1,ADRM1,CDK7,CDC73,CCNH,ELP2,CDK9,NCBP1,RTF1,WDR61,BRD4,POLR2D,EAF1,EAF2,GTF2H2,POLR2K,SSRP1,HNRNPU,ERCC3,IWS1,WDR43,POLR2H,PBRM1,RNF168,LEO1,CDK12,POLR2G,MLLT3,POLR2L,POLR2A,SETD2,NELFA,TCEA1…	NELFCD,GTF2H1,RNF8,NCBP2,PCID2,MLLT3
GO_NEGATIVE_REGULATION_OF_RNA_SPLICING	GO:0033119	24	Up	9.583517859601435e-5	0.010623420324570991	2	PTBP1,SFSWAP,U2AF2,HNRNPL,C1QBP,RPS13,SRSF9,SRSF7,SRSF4,PTBP2,PTBP3,HNRNPA2B1,SRSF6,RBM42,TMBIM6,RBMX,SAP18,DYRK1A,HNRNPK,NPM1,RBM10,SRSF10,RPS26,RNPS1	U2AF2,SRSF7,SRSF4,RBMX,SRSF10
GO_MATURATION_OF_5_8S_RRNA_FROM_TRICISTRONIC_RRNA_TRANSCRIPT_SSU_RRNA_5_8S_RRNA_LSU_RRNA	GO:0000466	21	Up	9.712898864570841e-5	0.010623420324570991	2	EXOSC7,NOP14,PES1,ERI1,EXOSC3,FTSJ3,ERI3,RCL1,EXOSC8,UTP20,EXOSC9,KRI1,EXOSC2,WDR12,URB1,ABT1,NOL9,EXOSC10,RPS21,RRS1,BOP1	PES1,EXOSC3,EXOSC2
GO_CHAPERONE_MEDIATED_PROTEIN_FOLDING	GO:0061077	53	Up	9.793132964534381e-5	0.010623420324570991	4	FKBP4,CD74,HSPA5,FKBP1A,FKBP5,ST13,DNAJC5,CSNK2A1,SGTA,PDCD5,HSPB1,BAG1,HSPA8,CHORDC1,PTGES3,HSPA9,PDCL3,HSPE1,P3H1,FKBP1B,HSPH1,CLU,TRAP1,HSPA2,DNAJB1,DNAJB2,TOR1B,TOR1A,DNAJB5,UNC45A,DNAJB12,HSPA13,PDIA4,DFFA,TOR2A,DNAJB4,PEX19,DNAJB14,CCT2,PPIB,DNAJC7,CRTAP,DNAJC18,DNAJC24,PPID,HSPA6,GAK,HSPA14,SGTB,ERO1A,HSPA1B,HSPA1A,HSPA1L	CSNK2A1,HSPA8,HSPA9,PDCL3,HSPA2,TOR1A,PEX19,DNAJC7
GO_TRNA_PROCESSING	GO:0008033	119	Up	1.1193689866281873e-4	0.011969252664159975	2	ELAC2,NSUN2,METTL1,TRIT1,TARBP1,ADAT1,TRMT11,THUMPD1,FTSJ1,CPSF1,HSD17B10,TRNT1,DDX1,SEPHS1,METTL2A,TRMT6,PUS7,OSGEP,RTCB,TRMU,ALKBH1,CDK5RAP1,CSTF2,MTFMT,POP1,TRMT1,POP4,DUS4L,PTCD1,TRDMT1,ELP4,PUS3,THG1L,THADA,TRMT1L,TRMT13,METTL8,MOCS3,AARS2,RPP40,TRMT5,OSGEPL1,GTPBP3,GRSF1,ELP3,THUMPD3,ANKRD16,ELP2,MTO1,NAT10,C2orf49,TRMO,ALKBH8,THUMPD2,SSB,ELAC1,DUS3L,CTU1,TPRKB,TRMT10A,FARS2,CDKAL1,RPP30,TR…	METTL2A,CDK5RAP1,ELP3,NAT10,C2orf49,CPSF4,ELP6,POP5,CTU2,NSUN6,RPP21
GO_POSITIVE_REGULATION_OF_DOPAMINE_SECRETION	GO:0033603	2	Up	1.1793848110507965e-4	0.012433373677063679	3	CXCL12,PINK1	CXCL12
GO_CHAPERONE_COFACTOR_DEPENDENT_PROTEIN_REFOLDING	GO:0051085	28	Up	1.2795819129953292e-4	0.013302320303847277	4	CD74,HSPA5,ST13,BAG1,HSPA8,PTGES3,HSPA9,HSPE1,HSPH1,HSPA2,DNAJB1,TOR1B,TOR1A,DNAJB5,DNAJB12,HSPA13,TOR2A,DNAJB4,DNAJB14,DNAJC7,DNAJC18,HSPA6,GAK,HSPA14,ERO1A,HSPA1B,HSPA1A,HSPA1L	HSPA8,HSPA9,HSPA2,TOR1A,DNAJC7
GO_NUCLEAR_TRANSCRIBED_MRNA_CATABOLIC_PROCESS_NONSENSE_MEDIATED_DECAY	GO:0000184	119	Up	1.3277538781444545e-4	0.013404041693266271	2	UPF1,RPS20,RPL18,SMG6,PABPC1,RPL31,RPS5,RPL6,RPLP0,RPL3,GSPT1,EIF3E,RPS16,RPS19,PPP2R1A,RPL18A,SMG9,RPL28,RPL19,CASC3,RPL34,RPS13,MAGOHB,RPS12,PPP2CA,RPL24,NCBP2,EIF4G1,RPS15,RPL22,SMG7,RPS25,ETF1,RPL21,RPL5,RPS10,UPF3B,RPL23,RPS4Y1,RPL36,HELZ2,RPL27,CTIF,RPS15A,DHX34,NCBP1,RPL35,RPS6,RPLP1,RPS24,PARN,RPS2,EIF4A3,RPS11,RPL13A,RPL11,RPS8,RPS27A,RPL32,RPS3A,RPL37,RPL10,RPL7,RPL7A,RPS3,DCP1B,UPF2,NB…	SMG6,NCBP2,UPF3B,PARN,EIF4A3
GO_MRNA_SPLICE_SITE_SELECTION	GO:0006376	25	Up	1.333192641476796e-4	0.013404041693266271	2	LUC7L,CELF2,SFSWAP,YTHDC1,SF3A1,SRSF5,SF3A2,SETX,LUC7L3,SRSF9,PTBP2,SRSF6,SNRPC,SRSF1,NOL3,LUC7L2,RBMX,CELF1,SLU7,PSIP1,SF1,SF3A3,PRPF39,SRSF10,ISY1	RBMX,SLU7,SF3A3,SRSF10,ISY1
GO_POSITIVE_REGULATION_OF_TELOMERE_MAINTENANCE	GO:0032206	44	Up	1.3430903500266805e-4	0.013404041693266271	2	ERCC1,PNKP,MAP2K7,SIRT6,XRCC5,ATRX,MAP3K4,MAPKAPK5,MAPK1,MAPK3,ACD,NBN,TNKS2,RAD50,CCT4,TCP1,HNRNPA2B1,POT1,DKC1,SLX1A,HNRNPA1,PKIB,CCT7,HNRNPD,NABP2,PML,PARN,NAF1,CCT6A,HMBOX1,ATM,CCT5,NEK7,FBXO4,CCT8,CCT3,GNL3,CCT2,CTNNB1,TNKS,DHX36,ATR,SLX4,PPP1R10	PARN,ATR,PPP1R10	SIRT6,SLX4
GO_PROTEIN_LOCALIZATION_TO_CHROMOSOME_TELOMERIC_REGION	GO:0070198	27	Up	1.4742264238812184e-4	0.014516951957977331	3	XRCC5,ATRX,TINF2,ACD,TNKS2,CCT4,TCP1,POT1,GNL3L,DKC1,TERF2,CCT7,NABP2,BRCA2,WRAP53,CCT6A,TERF1,ATM,CCT5,CCT8,CCT3,GNL3,CCT2,TERF2IP,TNKS,ATR,PINX1	GNL3L,ATR
GO_DNA_DAMAGE_RESPONSE_DETECTION_OF_DNA_DAMAGE	GO:0042769	36	Up	1.495625728316193e-4	0.014516951957977331	5	RFC1,PNKP,RFC2,MRPS35,POLD1,RAD18,POLD3,DNAJA1,RBX1,RPA3,POLD2,RFC5,WDR48,RPA2,UBE2B,SOX4,MRPS26,RPA1,PCNA,RFC3,MRPS9,NEK1,CUL4A,DTL,PARP1,RPS27A,RPS3,UBC,CUL4B,USP1,RFC4,DDB1,UBB,POLD4,MRPS11,UBA52	RFC1,MRPS9,UBC
GO_CELLULAR_RESPONSE_TO_HEAT	GO:0034605	111	Up	1.5127885807912248e-4	0.014516951957977331	5	FKBP4,CREBBP,HSF2,NUP160,HSPA5,TPR,NDC1,ATXN3,NUP133,PRKACA,PTGS2,NUP37,HSP90AA1,GSK3B,SEH1L,NUP50,AAAS,NUP188,HSP90AB1,SIRT1,MAPK1,HMOX1,EP300,RAE1,SLC52A3,RBBP7,HSF4,MAPK3,NUP93,STUB1,DNAJC2,TFEC,DNAJB6,RPA3,BAG1,NUP88,YWHAE,CRYAB,HSPA8,CHORDC1,NUP98,PTGES3,NUP107,BAG2,HSPA9,NUP155,HTRA2,PDCL3,SUMO1,RPA2,NUP43,HSPH1,CDKN1A,NUP153,NUP85,HSPA2,NUP214,DNAJB1,RPA1,EIF2S1,THBS1,MYOF,NUP54,NUP58,TP53…	NUP160,TPR,HSP90AB1,HSPA8,HSPA9,PDCL3,HSPA2,SLU7,DNAJC7,ATR	MAPKAPK2
GO_DE_NOVO_PROTEIN_FOLDING	GO:0006458	36	Up	1.6470192185487228e-4	0.015604985887135684	4	CD74,HSPA5,FKBP1A,ST13,DNAJC2,BAG1,HSPA8,PTGES3,HSPA9,HSPE1,FKBP1B,HSPH1,HSPA2,DNAJB1,UGGT1,TOR1B,TOR1A,DNAJB5,HSPD1,DNAJB12,HSPA13,TOR2A,DNAJB4,CHCHD4,DNAJB14,CCT2,DNAJC7,DNAJC18,HSPA6,GAK,ENTPD5,HSPA14,ERO1A,HSPA1B,HSPA1A,HSPA1L	HSPA8,HSPA9,HSPA2,TOR1A,DNAJC7
GO_PEPTIDE_BIOSYNTHETIC_PROCESS	GO:0043043	560	Up	1.6705013258021492e-4	0.01562962802953636	2	GCLC,UPF1,DHX33,GGCT,RPS20,LARS2,SAMD4A,GCLM,VIM,RPL26L1,TPR,MRPS10,EIF2AK2,PUM2,MRPL43,GATB,YBX3,MRPS35,MRPS24,EIF4B,RPL18,HAGH,ZC3H15,ELAVL1,DHX29,RHOA,IARS2,ROCK1,FTSJ1,SRBD1,BCL3,PABPC1,EIF2B3,TCOF1,NCK2,RPL31,IGF2BP2,MRPS34,EIF4G3,TNRC6C,MKNK1,DDX1,JMJD4,MRPL22,GEMIN5,RPS5,NOA1,EIF3I,MTIF2,MGST2,EIF2AK1,MRPL28,PPP1R15A,OGFOD1,CNOT3,KHSRP,RPL6,MAPKAPK5,GCN1,RPLP0,MRPS33,PABPC4,TNRC6A,PUS7,AGO…	TPR,EIF2B3,MTIF2,CDK5RAP1,MRPS31,DRG2,NCBP2,NCL,KHDRBS1,UPF3B,MRPL35,NAT10,CDK4,MRPS9,SECISBP2L,EIF4A3,LARP1,CNOT8,USP16,EIF5B,BTG2,NOLC1,CNBP,SHMT2,EIF3C,AARSD1	IGF2BP2,RPS6KA1,KRT17,IL6,IGF2BP1,PARS2,PPP1CA,TYMS,RPS6KA3,KLHL25,DAPK1,EIF5AL1
GO_HISTONE_H2B_UBIQUITINATION	GO:0033523	12	Up	1.7355367028313787e-4	0.016037644716904775	1	PAF1,WDR70,WAC,RNF40,RNF8,CDC73,CDK9,RNF20,DTX3L,LEO1,UBE2E1,CTR9	WDR70,RNF8
GO_SNORNA_METABOLIC_PROCESS	GO:0016074	12	Up	2.160512406704548e-4	0.01972126263924822	2	EXOSC5,FBL,EXOSC3,RNF113A,EXOSC2,DKC1,PARN,NOLC1,EXOSC10,EXOSC4,NUDT16,EXOSC6	EXOSC3,EXOSC2,PARN,NOLC1
GO_NEGATIVE_REGULATION_OF_TELOMERE_MAINTENANCE_VIA_TELOMERASE	GO:0032211	15	Up	2.2394387665762577e-4	0.020190069389384096	2	HNRNPC,TINF2,ACD,XRN1,POT1,GNL3L,TERF2,NAT10,HNRNPA1,TERF1,HNRNPU,EXOSC10,DCP2,CTC1,PINX1	GNL3L,NAT10
GO_REGULATION_OF_TRANSCRIPTION_FROM_RNA_POLYMERASE_II_PROMOTER_IN_RESPONSE_TO_HYPOXIA	GO:0061418	70	Up	2.2658194104318823e-4	0.020190069389384096	2	CREBBP,PSMB1,PSMC4,PSMA4,PSME4,SIRT2,PSMC5,PSME1,PSMD5,PSMD8,RBX1,EP300,PSMC6,PSMA3,HIF1A,PSMC1,PSMB5,PSMA6,PSME2,PSMA7,PSMD10,PSMD7,PSMA2,CUL2,PSMD3,PSMD11,PSMD9,VEGFA,PSMD14,EPAS1,NFE2L2,EGR1,HIF3A,PSMF1,PSMB2,PSMA1,EGLN3,PSME3,VHL,EGLN1,PSMB7,TP53,PSMB6,PSMA5,ARNT,RPS27A,LIMD1,NOTCH1,UBC,BACH1,PSMD4,PSMB4,PSMC2,PSMD6,CITED2,PSMC3,HIF1AN,RBPJ,UBB,PSMD1,PSMD2,HIGD1A,PSMD13,PSMD12,PSMB8,PSMB10,UB…	PSMC1,UBC,PSMD6
GO_TELOMERASE_RNA_LOCALIZATION	GO:0090672	19	Up	2.3138629098854222e-4	0.02030316271369675	3	CCT4,TCP1,DKC1,CCT7,PARN,WRAP53,SHQ1,NAF1,NHP2,CCT6A,CCT5,CCT8,CCT3,CCT2,EXOSC10,DCP2,RUVBL1,NOP10,RUVBL2	PARN,RUVBL1,RUVBL2
GO_DNA_BIOSYNTHETIC_PROCESS	GO:0071897	154	Up	2.3327615141989586e-4	0.02030316271369675	2	LIG3,REV3L,SPRTN,POLA2,HGF,RFC1,PNKP,PARP3,RFC2,POLD1,SMG6,POLB,MAP2K7,PAK3,POLD3,XRCC5,HSP90AA1,MAP3K4,MAPKAPK5,HNRNPC,TINF2,HSP90AB1,SIRT1,MAPK1,PDGFB,POLE2,TELO2,POLI,POLA1,PARP4,RGCC,MAPK3,ACD,USP10,CHRAC1,PRKD2,LIG1,DNAJC2,RPA3,POLD2,TNKS2,GAR1,PTGES3,RFC5,LOX,RAD50,XRN1,POLE4,CCT4,MAD2L2,SMG7,CENPF,RPA2,DUSP1,TCP1,PTK2B,TRIM25,POLK,HNRNPA2B1,POLM,WRNIP1,CDKN1A,ZBTB1,CHTF18,POT1,CDKN2D,TEP1,…	RFC1,SMG6,HSP90AB1,PDGFB,USP10,CHRAC1,WRNIP1,GNL3L,MEN1,NAT10,PARN,NVL,UBC,TK2,ATR	POLN,TK1,LIG4,TYMS
GO_ORGANIC_CYCLIC_COMPOUND_CATABOLIC_PROCESS	GO:1901361	505	Up	2.451141952238604e-4	0.021088273002880402	2	ENPP4,UPF1,PSMB1,RPS20,CSDE1,PSMC4,DNASE1L1,SLC11A1,SAMD4A,RNH1,DERA,HSD17B6,TYMP,VIM,RNASET2,TNFRSF1B,ZCCHC8,CYP46A1,EDC4,PSMA4,MRTO4,THRAP3,PUM2,YBX3,ACAA1,RPL18,NTHL1,YBX1,PDE4A,ELAVL1,ROCK1,PSME4,MAOB,SMG6,PABPC1,RPL31,SCARB1,PDE8A,IGF2BP2,SCARF1,ACAT1,EXOSC7,RBM7,MLH1,UNG,NT5C2,EXOSC5,TNRC6C,CNOT4,XPO1,TNPO1,DIS3,RPS5,HSD17B14,BAX,PSMC5,CNOT3,KHSRP,XRN2,RPL6,RPLP0,FUS,BLVRB,PCBP4,PABPC4,TNRC…	SMG6,NT5C2,CNOT4,FUS,PSMC1,APEX1,EXOSC3,HSPA8,DDX6,PDE10A,NCBP2,UPF3B,PCID2,EXOSC2,ANP32A,PARN,EIF4A3,SERBP1,DIS3L2,UBC,LARP1,CNOT8,BTG2,PSMD6,PRPF18,YWHAB,PDE7B,AFMID,TAF15	HSD17B6,IGF2BP2,UPB1,RBM38,IL6,CYP1A1,CYP39A1,IGF2BP1,MAPKAPK2,RNASE6,ST20,TET3,ENTPD7,APOBEC3D
GO_NCRNA_3_END_PROCESSING	GO:0043628	32	Up	2.5262810773044237e-4	0.021487743026845016	2	ELAC2,HSD17B10,TRNT1,EXOSC7,EXOSC5,INTS6,USB1,ERI1,FBL,PTCD1,EXOSC3,INTS2,ERI3,EXOSC8,EXOSC9,EXOSC2,DKC1,TOE1,SSB,INTS12,PARN,ELAC1,INTS7,POLR3K,INTS1,INTS8,EXOSC10,RPS21,TRMT10C,EXOSC4,INTS5,EXOSC6	INTS6,EXOSC3,EXOSC2,PARN
GO_RNA_PHOSPHODIESTER_BOND_HYDROLYSIS_EXONUCLEOLYTIC	GO:0090503	41	Up	2.61787260451411e-4	0.022016602746952937	2	ANGEL1,EXOSC7,REXO2,EXOSC5,EXD2,DIS3,XRN2,USB1,ERI1,EXOSC3,DCPS,CNOT2,CNOT6,XRN1,ERI3,EXOSC8,EXOSC9,CNOT1,EXOSC2,TOE1,PAN2,PNPT1,CNOT6L,PARN,ISG20L2,DIS3L2,NOCT,PAN3,CNOT8,ZC3H12A,DIS3L,EXOSC1,EXOSC10,ISG20,DCP2,ANGEL2,PDE12,EXOSC4,ERI2,CNOT7,EXOSC6	EXOSC3,EXOSC2,PARN,DIS3L2,CNOT8
GO_NCRNA_CATABOLIC_PROCESS	GO:0034661	25	Up	2.6901943283488627e-4	0.022200727115879657	2	ZCCHC8,EXOSC7,RBM7,EXOSC5,DIS3,POP1,EXOSC3,DROSHA,XRN1,EXOSC8,EXOSC9,EXOSC2,PNPT1,PARN,DIS3L2,PELO,SLFN13,DEDD2,ZC3H12A,DIS3L,EXOSC10,EXOSC4,SND1,NUDT16,EXOSC6	EXOSC3,EXOSC2,PARN,DIS3L2
GO_NEGATIVE_REGULATION_OF_MRNA_METABOLIC_PROCESS	GO:1903312	65	Up	2.69908639618577e-4	0.022200727115879657	2	PTBP1,SLC11A1,THRAP3,YBX3,SFSWAP,U2AF2,YBX1,ELAVL1,PABPC1,FUS,HNRNPC,CIRBP,ZC3H14,FMR1,RNF40,HNRNPL,C1QBP,SRSF9,MAPK14,SRSF7,SRSF4,TARDBP,HNRNPA2B1,SRSF6,RBM42,METTL16,ZFP36,CCNT1,RBM38,DHX34,SYNCRIP,DHX9,CDK9,BARD1,HNRNPD,TOB1,VIP,RBMX,TIRAP,SAP18,NOCT,NBAS,HNRNPU,LARP1,RNF20,DYRK1A,IGF2BP1,MAPKAPK2,HNRNPK,AXIN2,PAIP1,MYD88,ANGEL2,HNRNPA0,NPM1,RBM10,SECISBP2,SRSF10,SUPT5H,CTR9,MTOR,NELFE,RNPS1,D…	U2AF2,FUS,SRSF7,SRSF4,RBMX,LARP1,SRSF10,TAF15	RBM38,IGF2BP1,MAPKAPK2
GO_TRANSLATIONAL_INITIATION	GO:0006413	180	Up	3.1772222102511855e-4	0.025816767085734754	2	DHX33,RPS20,TPR,EIF2AK2,EIF4B,RPL18,DHX29,PABPC1,EIF2B3,NCK2,RPL31,EIF4G3,DDX1,RPS5,EIF3I,MTIF2,EIF2AK1,PPP1R15A,RPL6,RPLP0,EIF3L,RPL3,EIF3D,ALKBH1,EIF5,FMR1,DNAJC3,MTFMT,EIF3J,EIF3E,RPS16,RPS19,RPL18A,HSPB1,EIF3B,EIF4H,EIF3A,RPL28,RPL19,RPS6KB1,RPL34,EIF4G2,RPS13,EIF2B1,RPS12,RPL24,NCBP2,EIF1B,EIF4G1,EIF2B4,RPS15,RPL22,RPS25,GLE1,EIF2B2,PAIP2,COPS5,KHDRBS1,RPL21,MTIF3,RPL5,AGO2,PAIP2B,RPS10,MIF4…	TPR,EIF2B3,MTIF2,NCBP2,KHDRBS1,LARP1,EIF5B,EIF3C	PPP1CA,KLHL25
GO_BETA_CATENIN_TCF_COMPLEX_ASSEMBLY	GO:1904837	27	Up	3.2076945076464023e-4	0.025816767085734754	1	CREBBP,TLE2,TCF7,EP300,TLE4,BCL9,HDAC1,RBBP5,SMARCA4,ASH2L,MEN1,CDC73,MYC,LEF1,TLE3,TCF7L2,TCF7L1,PYGO2,LEO1,KMT2D,CTNNB1,AXIN2,KAT5,RUVBL1,BCL9L,TRRAP,TLE1	RBBP5,MEN1,RUVBL1
GO_POSITIVE_REGULATION_OF_DNA_BIOSYNTHETIC_PROCESS	GO:2000573	56	Up	3.4073161172689113e-4	0.027131660784848723	2	HGF,PNKP,RFC2,MAP2K7,PAK3,XRCC5,HSP90AA1,MAP3K4,MAPKAPK5,HSP90AB1,MAPK1,PDGFB,RGCC,MAPK3,ACD,PRKD2,TNKS2,PTGES3,RFC5,CCT4,TCP1,PTK2B,HNRNPA2B1,CHTF18,POT1,DKC1,RFC3,HNRNPA1,PKIB,CCT7,KLF4,DSCC1,MYC,HNRNPD,FGF2,PARN,ARRB2,WRAP53,NVL,NAF1,CCT6A,HMBOX1,ATM,CCT5,NEK7,FBXO4,CCT8,CCT3,RFC4,CCT2,CTNNB1,CHTF8,PARM1,TNKS,ATR,DDX39B	HSP90AB1,PDGFB,PARN,NVL,ATR
GO_REGULATION_OF_PROTEIN_LOCALIZATION_TO_CHROMOSOME_TELOMERIC_REGION	GO:1904814	13	Up	3.462625373229212e-4	0.027262643717893394	3	CCT4,TCP1,GNL3L,DKC1,CCT7,WRAP53,CCT6A,TERF1,CCT5,CCT8,CCT3,GNL3,CCT2	GNL3L
GO_NEGATIVE_REGULATION_OF_TELOMERE_MAINTENANCE	GO:0032205	29	Up	3.496611619128612e-4	0.027262643717893394	2	ERCC1,SMG6,XRCC1,XRCC5,HNRNPC,TINF2,ACD,NBN,TNKS2,RAD50,XRN1,POT1,GNL3L,SLX1A,TERF2,NAT10,HNRNPA1,PARP1,TERF1,ATM,HNRNPU,TERF2IP,EXOSC10,DCP2,TNKS,ERCC4,CTC1,SLX4,PINX1	SMG6,GNL3L,NAT10	SLX4
GO_SPLICEOSOMAL_CONFORMATIONAL_CHANGES_TO_GENERATE_CATALYTIC_CONFORMATION	GO:0000393	5	Up	3.547921315775634e-4	0.027377516544928475	2	XAB2,PRPF19,SNRNP200,PRPF18,ISY1	PRPF19,PRPF18,ISY1
GO_COMPLEMENT_RECEPTOR_MEDIATED_SIGNALING_PATHWAY	GO:0002430	6	Down	3.7260445653255423e-4	0.028458615889246617	6	C5AR2,FPR2,FPR1,C3AR1,CMKLR1,C5AR1		C5AR2,FPR2,FPR1,C3AR1
GO_NEGATIVE_REGULATION_OF_DNA_BIOSYNTHETIC_PROCESS	GO:2000279	26	Up	4.0068865960892635e-4	0.030294491082553675	2	PARP3,HNRNPC,TINF2,ACD,DNAJC2,XRN1,DUSP1,POT1,GNL3L,PPARG,TERF2,MEN1,NAT10,HNRNPA1,ACVRL1,TP53,TERF1,ANKRD1,GJA1,HNRNPU,EXOSC10,DCP2,CTC1,BMPR2,PINX1,DACH1	GNL3L,MEN1,NAT10
GO_CYTOPLASMIC_TRANSLATION	GO:0002181	90	Up	4.0507059570432544e-4	0.030319534088468755	2	RPL26L1,YBX3,RPL18,ZC3H15,FTSJ1,RPL31,EIF3I,RPL6,RPLP0,EIF3L,EIF3D,EIF5,FMR1,GSPT1,EIF3J,EIF3E,RPL18A,EIF3B,EIF3A,CPEB3,RPL19,DRG2,DPH1,RWDD1,CPEB4,RPL24,EIF4G1,RPL22,DPH5,ETF1,EIF2S2,RPL36,EIF2S3,EIF3G,UNK,DPH2,DPH6,DHX9,CPEB2,RPLP1,DENR,RPL13A,RPL11,EIF2D,RPL32,EIF3H,DPH7,EIF3M,DPH3,RPL30,EIF4A2,NCK1,RPL8,ZNF385A,EIF4A1,RPL26,RPL29,RPL22L1,RPL9,METTL3,EEF2,RPSA,CNBP,DNAJC24,RPS21,RPL38,RBM4,RPL…	DRG2,CNBP,EIF3C
GO_NUCLEAR_TRANSCRIBED_MRNA_CATABOLIC_PROCESS_EXONUCLEOLYTIC_3_5	GO:0034427	10	Up	4.3740315779441957e-4	0.032415471644467626	2	EXOSC7,EXOSC5,EXOSC3,EXOSC8,EXOSC9,EXOSC2,DIS3L2,EXOSC4,SKIV2L,EXOSC6	EXOSC3,EXOSC2,DIS3L2
GO_MATURATION_OF_5_8S_RRNA	GO:0000460	25	Up	4.7173309723001446e-4	0.03461688463496723	2	LAS1L,EXOSC7,NOP14,PES1,ERI1,EXOSC3,FTSJ3,ERI3,RCL1,EXOSC8,UTP20,EXOSC9,KRI1,EXOSC2,MPHOSPH6,WDR12,URB1,ABT1,NOL9,EXOSC10,RPS21,EXOSC4,RRS1,C1D,BOP1	LAS1L,PES1,EXOSC3,EXOSC2	MPHOSPH6
GO_POLYADENYLATION_DEPENDENT_RNA_CATABOLIC_PROCESS	GO:0043633	7	Up	4.7998521021072626e-4	0.03488047862550763	2	EXOSC7,EXOSC3,EXOSC8,EXOSC9,EXOSC2,PNPT1,EXOSC10	EXOSC3,EXOSC2
GO_MACROMOLECULE_METHYLATION	GO:0043414	227	Up	4.982186199689327e-4	0.035857368946802505	7	NDUFAF7,KDM1A,KMT2E,PAF1,JARID2,BRCA1,TFB1M,ARID4A,NSUN2,METTL1,ARID4B,KMT2C,TARBP1,SPI1,TRMT11,METTL22,FTSJ1,MBD3,HSD17B10,EED,BAZ2A,RIF1,ZMPSTE24,ATRX,MECOM,DIMT1,GNAS,METTL2A,DNMT3B,TRMT6,SIRT1,SETD1A,TRMT2A,SMARCB1,SNRPD3,PICK1,TTLL12,PRMT5,VCPKMT,SNW1,PCIF1,METTL4,RNMT,SUV39H1,CTCF,SETD6,GSPT1,PIH1D1,DOT1L,TRMT1,FBL,RAB3D,GSK3A,CBLL1,EZH2,KDM4C,GATA3,TRDMT1,FTSJ3,EZH1,SUPT6H,KMT5B,PRDM4,NOP2…	KDM1A,MECOM,METTL2A,VCPKMT,SNW1,KMT5B,RBBP5,FAM98A,ZC3H13,MEN1,BTG2,METTL15,DMAP1,SETD4,NSUN6	BRCA1,SUZ12,TET3,FDXACB1
GO_HETEROTYPIC_CELL_CELL_ADHESION	GO:0034113	45	Down	5.10939796752442e-4	0.03642270836849551	8	CD44,DSG2,WNK1,PTPRC,CEACAM6,NRCAM,CD200,DSP,MADCAM1,GCNT2,PERP,ITGA4,CD58,CD2,APOA1,IL1B,DSC2,IL1RN,KLF4,FLOT1,MAP2K5,ITGAV,ITGAX,ITGB1,THY1,CXADR,CD1D,ITGB2,ITGA5,ALOX15,VCAM1,NFASC,JAM3,MAPK7,JUP,MYADM,IZUMO1,LCK,GLDN,CD47,PARVA,MBP,SIRPA,AGER,ITGB3		WNK1,NRCAM,IL1B,DSC2,IL1RN,ALOX15,LCK,GLDN
GO_SNORNA_3_END_PROCESSING	GO:0031126	9	Up	5.306336747071107e-4	0.037175694074486225	2	EXOSC5,FBL,EXOSC3,EXOSC2,DKC1,PARN,EXOSC10,EXOSC4,EXOSC6	EXOSC3,EXOSC2,PARN
GO_NUCLEIC_ACID_PHOSPHODIESTER_BOND_HYDROLYSIS	GO:0090305	242	Up	5.314361076780263e-4	0.037175694074486225	2	LAS1L,ELAC2,REV3L,ERCC1,ANGEL1,DNASE1L1,RNASET2,ASTE1,RFC1,EDC4,PNKP,TDP1,RFC2,POLD1,NTHL1,SMG6,CPSF1,EXOSC7,REXO2,EXOSC5,POLD3,N4BP2,REXO1,DDX1,EXD2,DIS3,BAX,NOP14,XRN2,AGO1,CECR2,RBX1,DICER1,APEX1,SAMHD1,RBBP8,CSTF2,USB1,POP1,ERI1,ERCC2,RNASEH2A,POP4,POLR2I,DNASE2,RPA3,POLD2,EXOSC3,KPNB1,DCPS,GTF2H1,GTF2H3,ENDOU,RFC5,CNOT2,CPSF6,TDP2,CNOT6,DROSHA,RAD1,RAD50,OGG1,KPNA1,XRN1,NCBP2,TSNAX,ERI3,RPA2…	LAS1L,RFC1,SMG6,APEX1,EXOSC3,GTF2H1,NCBP2,EXOSC2,PARN,NOB1,DIS3L2,FIP1L1,UBC,CNOT8,CPSF4,POP5,RPP21	IL6,RNASE6,ST20,PGAP1,DCLRE1A
GO_MATURATION_OF_LSU_RRNA_FROM_TRICISTRONIC_RRNA_TRANSCRIPT_SSU_RRNA_5_8S_RRNA_LSU_RRNA	GO:0000463	14	Up	5.54458341409301e-4	0.0384270433837835	2	DDX18,PES1,GTPBP4,FTSJ3,ZNHIT6,RPL35,WDR12,URB1,RPL7L1,RPL7,NOL9,RPF2,BOP1,ZNHIT3	PES1,RPF2
GO_AMIDE_BIOSYNTHETIC_PROCESS	GO:0043604	666	Up	5.667010223325636e-4	0.03891520323081871	2	GCLC,PDK4,UPF1,DHX33,PDK2,AGK,GGCT,RPS20,LARS2,ELOVL5,SAMD4A,GCLM,VIM,NSMAF,OTC,RPL26L1,TPR,MRPS10,EIF2AK2,PUM2,MRPL43,GATB,YBX3,MPC1,MRPS35,MRPS24,EIF4B,SPHK2,RPL18,HAGH,ZC3H15,ELAVL1,ELOVL1,TNFRSF1A,DHX29,RHOA,IARS2,ROCK1,PDK3,ACSL4,FTSJ1,SRBD1,BCL3,ASNS,PABPC1,EIF2B3,TCOF1,NCK2,RPL31,IGF2BP2,MRPS34,EIF4G3,ACAT1,ACACB,TNRC6C,MKNK1,DDX1,ARG2,JMJD4,MRPL22,GEMIN5,RPS5,NOA1,EIF3I,MTIF2,MGST2,EIF2AK…	OTC,TPR,ASNS,EIF2B3,MTIF2,CDK5RAP1,MRPS31,DRG2,NCBP2,NCL,KHDRBS1,UPF3B,MRPL35,NAT10,CDK4,MRPS9,ST6GALNAC4,SECISBP2L,EIF4A3,HSD17B12,NMRAL1,LARP1,CNOT8,USP16,EIF5B,BTG2,NOLC1,CNBP,SHMT2,EIF3C,AARSD1	IGF2BP2,RPS6KA1,KRT17,IL6,IGF2BP1,PARS2,SGMS2,ELOVL7,PPP1CA,TYMS,RPS6KA3,KLHL25,DAPK1,HACD2,EIF5AL1
GO_ESTABLISHMENT_OF_PROTEIN_LOCALIZATION_TO_CHROMOSOME	GO:0070199	23	Up	5.733788328536597e-4	0.03901582330826948	3	ACD,PIH1D1,CCT4,TCP1,POT1,DKC1,CCT7,NABP2,BRCA2,WRAP53,CCT6A,TERF1,ATM,CCT5,CCT8,LRWD1,CCT3,NIPBL,SPIDR,CCT2,ATR,SGF29,RUVBL2	ATR,RUVBL2
GO_INTRACELLULAR_PROTEIN_TRANSPORT	GO:0006886	981	Up	5.93239278525787e-4	0.0400035675654551	3	SNX11,M6PR,ARF5,UPF1,COPZ2,CROT,LAMP2,AP2B1,AGK,VPS41,ARHGAP44,PKD1,SEC62,RPS20,FYN,AKAP8L,RABGAP1,BID,RGPD5,RUFY3,AGPS,CD74,ZDHHC6,TOMM34,SEC63,KPNA6,MIPEP,SNX1,NUP160,RANBP3,IFT88,PEX3,CDH1,ZFYVE16,AP2S1,HSPA5,TPR,VPS13D,HERPUD1,HOMER3,THOC3,TBC1D22A,USP36,SEC61A1,ZC3H11A,RIOK2,NDC1,ACAA1,APPBP2,RPL18,U2AF2,TNPO3,CTSA,AP3D1,IPO5,TRAM2,TBC1D22B,SEC61A2,TBC1D1,SP100,TRAM1,EVI5,HYAL2,TBC1D25,GRIPA…	CROT,AP2B1,RABGAP1,NUP160,TPR,U2AF2,TNPO3,TBC1D1,ERLEC1,SMG6,GGA1,TIMM44,C17orf75,HSPA8,STX2,GNPTAB,SRSF3,HSPA9,TMCO6,IFT57,NCBP2,SRSF7,SRSF4,IFT43,UPF3B,BMP4,PCID2,RFTN1,NAPG,GCC2,ARL3,PRICKLE1,PMM2,DHX38,EIF4A3,FIP1L1,STOM,B3GAT3,UBC,VTI1A,TYSND1,ATP13A2,UBE2J2,CPSF4,SYVN1,PEX19,SLU7,NOLC1,YWHAB,HSPA4,KIF5B,HDAC3,ARIH2,DMAP1,COPB2,PIK3R4,AP2A1,PPP1R10,TXNIP	RGPD5,AP2S1,IFT27,RAB40AL,VPS18,WDR35,SEC16B,IL1B,DYNLRB1,USP6,TMED7,RAB15,SYTL1,GOLGA7,AP1S3,CABP1,ZDHHC1,MCM3AP,VPS11,SYTL3,MTCL1,XPO6,TBC1D10C,ACOT4,BCR,RANBP17
GO_RNA_MODIFICATION	GO:0009451	137	Up	6.179677864603998e-4	0.041299007871929395	2	RPUSD1,TSR3,TFB1M,NSUN2,METTL1,TRIT1,TARBP1,TRMT11,THUMPD1,FTSJ1,JMJD6,HSD17B10,DIMT1,SEPHS1,METTL2A,TRMT6,PUS7,ALKBH5,OSGEP,TRMT2A,TRMU,ALKBH1,PCIF1,CDK5RAP1,RNMT,MTFMT,TRMT1,FBL,DUS4L,CBLL1,TRDMT1,FTSJ3,GAR1,ELP4,PUS3,NOP2,THG1L,THADA,NSUN4,TRMT1L,MTERF4,TRMT13,ZC3H13,METTL8,MOCS3,AARS2,EMG1,TRMT5,METTL16,APOBEC3F,OSGEPL1,PUS7L,GTPBP3,NSUN5,DKC1,ELP3,THUMPD3,ANKRD16,ELP2,MTO1,NAT10,TRMO,CMTR1,T…	TSR3,METTL2A,CDK5RAP1,ZC3H13,ELP3,NAT10,PARN,ELP6,METTL15,CTU2,NSUN6	RBM47,APOBEC3D,FDXACB1
GO_CELL_CELL_ADHESION_VIA_PLASMA_MEMBRANE_ADHESION_MOLECULES	GO:0098742	125	Down	6.687309075789707e-4	0.04404709519003052	8	ITGAL,CX3CL1,SELE,PKD1,CLDN11,ATP2C1,CDH1,DSG2,PIK3CB,WNK1,CLDN18,ADGRL1,PVR,CELSR1,KIFAP3,PTPN23,CEACAM1,PCDHB4,FAT1,CEACAM6,FXYD5,ICAM1,TGFB2,PCDH11Y,ARVCF,MAG,CLDN15,CDH23,MAPK14,MDGA1,PCDHB2,PCDHB3,PCDHB5,PCDHB7,PCDHB15,PCDH12,ACVR1,APOA1,PCDH17,EPCAM,PCDHB10,PCDHB14,PCDHB12,CDH26,BMP2,FLRT3,LRFN3,FGFRL1,CDHR3,LRRC4,PALLD,AJUBA,DSC2,CLDN10,CD164,IL1RN,KLF4,MAP2K5,PCDH10,CLSTN3,AMIGO2,CDH24,CD…	PVR	WNK1,CLDN15,MDGA1,PCDHB3,PCDHB12,CDHR3,DSC2,CLDN10,IL1RN,HMCN1,CLDN3,EMB,CLDN5,PCDHB13,PCDHGA5,PCDHGA6
GO_POSITIVE_REGULATION_OF_TELOMERASE_RNA_LOCALIZATION_TO_CAJAL_BODY	GO:1904874	15	Up	6.810846369733537e-4	0.04404709519003052	3	CCT4,TCP1,DKC1,CCT7,SHQ1,NAF1,NHP2,CCT6A,CCT5,CCT8,CCT3,CCT2,RUVBL1,NOP10,RUVBL2	RUVBL1,RUVBL2
GO_HISTONE_H2A_ACETYLATION	GO:0043968	16	Up	6.815081981806006e-4	0.04404709519003052	1	MSL3,SPHK2,ING3,NAA40,BRD8,EPC1,MORF4L2,YEATS4,ACTL6A,MEAF6,RUVBL1,DMAP1,RUVBL2,EP400,MORF4L1,TRRAP	BRD8,RUVBL1,DMAP1,RUVBL2,EP400
GO_POSITIVE_REGULATION_OF_CELLULAR_AMIDE_METABOLIC_PROCESS	GO:0034250	129	Up	6.826269929249886e-4	0.04404709519003052	2	SAMD4A,VIM,IFNGR1,NSMAF,YBX3,SPHK2,ELAVL1,TNFRSF1A,DHX29,RHOA,BCL3,PABPC1,NCK2,PICALM,JMJD4,PPP1R15A,CIRBP,MAPK1,POLDIP3,EIF3D,PCIF1,UQCC1,CDK5RAP1,FMR1,RBM3,DNAJC3,MAPK3,EIF3E,HNRNPL,GSK3A,ABCA2,CPEB3,LARP4B,RPS6KB1,C1QBP,MRPS27,FXR1,PASK,NFE2L2,EPHA4,NSUN4,FASTKD2,SERP1,CLU,PTK2B,KHDRBS1,RPL5,FASTKD3,SOX4,UPF3B,MIF4GD,KRT17,EIF2AK4,FXR2,EIF2S3,HABP4,EIF5A,CTIF,ROCK2,NAT10,CDK4,SMPD2,DHX9,IL6,UQ…	CDK5RAP1,KHDRBS1,UPF3B,NAT10,CDK4,EIF4A3,LARP1,USP16,CNBP,EIF3C	KRT17,IL6,EIF5AL1
GO_REGULATION_OF_CELLULAR_RESPONSE_TO_HEAT	GO:1900034	73	Up	7.106239254300342e-4	0.04546171010122911	5	FKBP4,CREBBP,NUP160,TPR,NDC1,NUP133,NUP37,HSP90AA1,GSK3B,SEH1L,NUP50,AAAS,NUP188,HSP90AB1,SIRT1,MAPK1,EP300,RAE1,MAPK3,NUP93,DNAJC2,DNAJB6,RPA3,BAG1,NUP88,YWHAE,CRYAB,HSPA8,CHORDC1,NUP98,PTGES3,NUP107,BAG2,NUP155,RPA2,NUP43,HSPH1,NUP153,NUP85,NUP214,DNAJB1,RPA1,NUP54,NUP58,RPTOR,CAMK2D,CAMK2G,ATM,BAG3,HSPB8,RANBP2,NUP205,BAG4,SEC13,CCAR2,IER5,MAPKAPK2,NUP35,BAG5,MLST8,DNAJC7,CD34,ATR,HSF1,POM121,…	NUP160,TPR,HSP90AB1,HSPA8,DNAJC7,ATR	MAPKAPK2
GO_BONE_TRABECULA_MORPHOGENESIS	GO:0061430	8	Down	7.391009612119268e-4	0.04688280249721417	9	SBNO2,MMP2,SFRP1,COL1A1,PPARGC1B,PLXNB1,THBS3,SEMA4D		SFRP1,PPARGC1B,PLXNB1
GO_RNA_SPLICING_VIA_ENDONUCLEOLYTIC_CLEAVAGE_AND_LIGATION	GO:0000394	15	Up	7.523970144203984e-4	0.047325139940644384	2	CPSF1,DDX1,RTCB,CSTF2,C2orf49,TRPT1,TSEN2,CPSF4,TSEN34,FAM98B,CLP1,ZBTB8OS,ERN1,TSEN54,TSEN15	C2orf49,CPSF4
GO_TRNA_MODIFICATION	GO:0006400	80	Up	7.782323062120916e-4	0.0482394388697914	2	NSUN2,METTL1,TRIT1,TARBP1,TRMT11,THUMPD1,FTSJ1,HSD17B10,SEPHS1,METTL2A,TRMT6,PUS7,OSGEP,TRMU,ALKBH1,CDK5RAP1,MTFMT,TRMT1,DUS4L,TRDMT1,ELP4,PUS3,THG1L,THADA,TRMT1L,TRMT13,METTL8,MOCS3,AARS2,TRMT5,OSGEPL1,GTPBP3,ELP3,THUMPD3,ANKRD16,ELP2,MTO1,NAT10,TRMO,ALKBH8,THUMPD2,SSB,DUS3L,CTU1,TPRKB,TRMT10A,CDKAL1,DPH3,TRMT44,WDR4,TYW3,PUS10,TYW5,ELP6,METTL2B,C9orf64,TRMT10B,TRUB1,TRMT61A,URM1,DUS2,LCMT2,DUS1…	METTL2A,CDK5RAP1,ELP3,NAT10,ELP6,CTU2,NSUN6
GO_CELLULAR_MACROMOLECULE_CATABOLIC_PROCESS	GO:0044265	995	Up	7.79822592283869e-4	0.0482394388697914	2	GCLC,ANKIB1,CDC27,UPF1,RHBDD2,FBXL3,LAMP2,OSBPL7,AP2B1,RHBDF1,MYLIP,PSMB1,PKD1,RPS20,CSDE1,UBE3C,POMT2,HFE,RNF216,PSMC4,NUB1,RNF14,DNASE1L1,UFL1,SLC11A1,WWTR1,ZRANB1,SAMD4A,RNH1,UBR2,VIM,RNASET2,TNFRSF1B,ZCCHC8,UBA6,PIAS1,RNF19A,GABARAPL2,CUL3,EDC4,CLEC16A,PSMA4,AP2S1,CUL7,HSPA5,USP28,ERCC8,NEDD4L,JKAMP,MAPK9,HERPUD1,MRTO4,ANAPC4,THRAP3,CUL1,USP36,PUM2,USP13,YBX3,RPL18,RNF4,CASP8,HIPK2,CTSA,YBX1,…	AP2B1,NUB1,UBR2,ERLEC1,SMG6,RNF126,FBXW11,NRDC,CNOT4,FUS,HSP90AB1,PSMC1,APEX1,CSNK2A1,USP10,EXOSC3,HSPA8,PRPF19,DDX6,RNF8,NCBP2,PDCL3,UPF3B,PCID2,EXOSC2,TOR1A,RIPK1,RNF144B,USP8,PRICKLE1,ANP32A,PARN,EIF4A3,SERBP1,DIS3L2,UBC,NGLY1,LARP1,CNOT8,USP16,ATP13A2,BTG2,UBE2J2,SYVN1,PSMD6,PRPF18,YWHAB,MAN1B1,ARIH2,AP2A1,TAF15	AP2S1,IGF2BP2,AURKA,FBXL19,ACR,DENND3,USP35,USP6,RBM38,IL6,ADAMTS7,ANAPC11,FBXO10,RNF144A,NTAN1,IGF2BP1,VPS11,TRIM58,MAPKAPK2,USP49,RNASE6,OTUD7A,UBE2C,ST20,KLHL25,CHEK2,AMER1
GO_VIRAL_GENE_EXPRESSION	GO:0019080	188	Up	8.002488694811193e-4	0.04909723596775555	10	POLR2J,RPS20,PTBP1,NUP160,POLR2B,TPR,RSF1,NDC1,CTDP1,RPL18,TAF11,NUP133,NUCKS1,RPL31,NUP37,MID2,CCNT2,RPS5,REST,SEH1L,RPL6,RPLP0,TFAP4,NUP50,AAAS,NUP188,POLR2E,SMARCB1,EIF3L,POLR2F,RPL3,EIF3D,EP300,SNW1,RAE1,NELFCD,NUP93,POLR2C,MON1B,RPS16,POLR2I,RPS19,RPL18A,USF2,HPN,EIF3B,TRIM14,EIF3A,RPL28,RPL19,NUP88,RPL34,RPS13,NUP98,NUP107,RPS12,NUP155,RPL24,SPCS1,RPS15,RPL22,HDAC1,TRIM62,RPS25,TRIM32,NUP43…	NUP160,TPR,NUCKS1,SNW1,NELFCD	MID2
