# Supplementary material for: An integrated cell atlas of the lung in health and disease
Source: Nat Med. 2023 Jun 8;29(6):1563–77. doi: 10.1038/s41591-023-02327-2 (PMC10287567; doi:10.1038/s41591-023-02327-2)
Supplement: Supplementary file 5 — Gene set enrichment analysis results for modeling the effects of demographic variables on cell type-specific gene expression. [file 41591_2023_2327_MOESM5_ESM.zip › SuppT_X_covariate_modeling_gene_set_enrichment/Alveolar_macrophages-age-GO_BP-Total.tsv]

GeneSet	GOID	NGenes	Direction	PValue	FDR	Cluster	Genes	DEUp	DEDown
GO_COTRANSLATIONAL_PROTEIN_TARGETING_TO_MEMBRANE	GO:0006613	98	Down	4.07804403920566e-60	3.0654657042708946e-56	1	SEC62,RPS20,SEC63,SEC61A1,RPL18,TRAM2,SEC61A2,TRAM1,RPL31,RPS5,RPL6,RPLP0,RPL3,SRP54,RPS16,RPS19,RPL18A,SEC61B,RPL28,RPL19,RPL34,RPS13,RPS12,RPL24,SSR3,RPS15,RPL22,RPS25,RPL21,RPL5,RPS10,SSR1,RPL23,RPS4Y1,RPL36,RPL27,RPS15A,RPL35,RPS6,RPLP1,RPS24,SRP14,RPS2,RPS11,RPL13A,RPL11,RPS8,SRP9,RPS27A,RPL32,RPS3A,RPL37,RPL10,RPL7,RPL7A,RPS3,SRP19,RPL30,ZFAND2B,RPL8,RPL26,RPL29,SSR2,RPL9,RPS14,RPL27A,RPL13…	SRPRA	RPS20,RPL18,RPL31,RPS5,RPL6,RPLP0,RPL3,RPS16,RPS19,RPL18A,SEC61B,RPL28,RPL19,RPL34,RPS13,RPS12,RPL24,RPS15,RPL22,RPS25,RPL21,RPL5,RPL23,RPL36,RPL27,RPS15A,RPL35,RPS6,RPLP1,RPS24,SRP14,RPS2,RPS11,RPL13A,RPL11,RPS8,RPS27A,RPL32,RPS3A,RPL37,RPL10,RPL7,RPL7A,RPS3,RPL30,RPL8,RPL29,RPL9,RPS14,RPL27A,RPL13,RPSA,RPS9,RPS21,RPS7,RPL38,RPL4,RPL15,RPLP2,RPS27,RPS17,RPL35A,RPS23,RPL14,RPS26,RPL37A,RPL12,RPS4…
GO_ESTABLISHMENT_OF_PROTEIN_LOCALIZATION_TO_ENDOPLASMIC_RETICULUM	GO:0072599	109	Down	2.7269112926192647e-54	1.0249096093309506e-50	1	SEC62,RPS20,SEC63,HSPA5,SEC61A1,RPL18,TRAM2,SEC61A2,TRAM1,RPL31,RPS5,RAB10,RPL6,RPLP0,RPL3,PMM1,SRP54,CHMP4B,SGTA,RPS16,RPS19,RPL18A,SEC61B,RPL28,RPL19,RPL34,RPS13,RPS12,RPL24,SSR3,SPCS1,RPS15,RAB3GAP1,RPL22,RPS25,SPCS2,RAB3GAP2,RPL21,RPL5,RPS10,RPL23,SPCS3,RPS4Y1,RPL36,RPL27,SEC61G,RPS15A,RPL35,RPS6,RPLP1,RPS24,SRP14,PMM2,RPS2,RPS11,RPL13A,RPL11,RPS8,SRP9,RPS27A,RPL32,RPS3A,RPL37,RPL10,RPL7,RPL7…	HSPA5,SRPRA	RPS20,RPL18,RPL31,RPS5,RPL6,RPLP0,RPL3,RPS16,RPS19,RPL18A,SEC61B,RPL28,RPL19,RPL34,RPS13,RPS12,RPL24,SPCS1,RPS15,RPL22,RPS25,RPL21,RPL5,RPL23,RPL36,RPL27,SEC61G,RPS15A,RPL35,RPS6,RPLP1,RPS24,SRP14,RPS2,RPS11,RPL13A,RPL11,RPS8,RPS27A,RPL32,RPS3A,RPL37,RPL10,RPL7,RPL7A,RPS3,RPL30,RPL8,RPL29,RPL9,RPS14,RPL27A,RPL13,RPSA,RPS9,RPS21,RPS7,RPL38,RPL4,RPL15,RPLP2,RPS27,RPS17,RPL35A,RPS23,RPL14,RPS26,RPL3…
GO_NUCLEAR_TRANSCRIBED_MRNA_CATABOLIC_PROCESS_NONSENSE_MEDIATED_DECAY	GO:0000184	120	Down	8.575011286309429e-44	2.148611994639599e-40	1	UPF1,RPS20,RPL18,SMG6,PABPC1,RPL31,RPS5,RPL6,RPLP0,RPL3,GSPT1,EIF3E,RPS16,RPS19,PPP2R1A,RPL18A,SMG9,RPL28,RPL19,CASC3,RPL34,RPS13,MAGOHB,RPS12,PPP2CA,RPL24,NCBP2,EIF4G1,RPS15,RPL22,SMG7,RPS25,ETF1,RPL21,RPL5,RPS10,UPF3B,RPL23,RPS4Y1,RPL36,HELZ2,RPL27,CTIF,RPS15A,DHX34,NCBP1,RPL35,RPS6,RPLP1,RPS24,PARN,RPS2,EIF4A3,RPS11,RPL13A,RPL11,RPS8,RPS27A,RPL32,RPS3A,RPL37,PNLDC1,RPL10,RPL7,RPL7A,RPS3,DCP1B,…		RPS20,RPL18,RPL31,RPS5,RPL6,RPLP0,RPL3,EIF3E,RPS16,RPS19,RPL18A,RPL28,RPL19,RPL34,RPS13,RPS12,RPL24,RPS15,RPL22,RPS25,RPL21,RPL5,RPL23,RPL36,RPL27,RPS15A,RPL35,RPS6,RPLP1,RPS24,RPS2,RPS11,RPL13A,RPL11,RPS8,RPS27A,RPL32,RPS3A,RPL37,RPL10,RPL7,RPL7A,RPS3,RPL30,RPL8,RPL29,RPL9,RPS14,RPL27A,RPL13,RPSA,RPS9,RPS21,RPS7,RPL38,RPL4,RPL15,RPLP2,RPS27,RPS17,RPL35A,RPS23,RPL14,RPS26,RPL37A,RPL12,RPS4X,RPL23…
GO_PROTEIN_LOCALIZATION_TO_ENDOPLASMIC_RETICULUM	GO:0070972	131	Down	3.6038470086912177e-41	6.772529491082971e-38	1	SEC62,RPS20,SEC63,HSPA5,SEC61A1,RPL18,TRAM2,SEC61A2,TRAM1,RPL31,BCAP29,RPS5,RAB10,PPP1R15A,RPL6,RPLP0,KDELR3,RPL3,PMM1,SRP54,CHMP4B,VAPA,SGTA,RPS16,RPS19,KDELR1,RPL18A,SEC61B,GBF1,RPL28,RPL19,RPL34,RPS13,RPS12,RPL24,SSR3,SPCS1,RPS15,RTN4,RAB3GAP1,RPL22,RPS25,SPCS2,ANKRD13C,RAB3GAP2,SEC16B,RPL21,RPL5,RPS10,RPL23,SPCS3,RPS4Y1,RPL36,RPL27,SEC61G,RPS15A,UBAC2,OS9,KDELR2,RPL35,RPS6,RPLP1,RPS24,SRP14,P…	HSPA5,GBF1,UBAC2,OS9,ANK2,SRPRA,INSIG1	RPS20,RPL18,RPL31,RPS5,RPL6,RPLP0,RPL3,VAPA,RPS16,RPS19,RPL18A,SEC61B,RPL28,RPL19,RPL34,RPS13,RPS12,RPL24,SPCS1,RPS15,RPL22,RPS25,RPL21,RPL5,RPL23,RPL36,RPL27,SEC61G,RPS15A,RPL35,RPS6,RPLP1,RPS24,SRP14,RPS2,RPS11,RPL13A,RPL11,RPS8,RPS27A,RPL32,RPS3A,RPL37,RPL10,RPL7,RPL7A,RPS3,RPL30,RPL8,RPL29,RPL9,RPS14,RPL27A,RPL13,RPSA,RPS9,RPS21,RPS7,RPL38,RPL4,RPL15,RPLP2,RPS27,RPS17,RPL35A,RPS23,RPL14,RPS26…
GO_TRANSLATIONAL_INITIATION	GO:0006413	183	Down	3.3217282244712065e-37	4.993886212670012e-34	1	DHX33,RPS20,TPR,EIF2AK2,EIF4B,RPL18,DHX29,PABPC1,EIF2B3,NCK2,RPL31,EIF4G3,DDX1,RPS5,EIF3I,MTIF2,EIF2AK1,PPP1R15A,RPL6,RPLP0,EIF3L,RPL3,EIF3D,ALKBH1,EIF5,FMR1,DNAJC3,MTFMT,EIF3J,EIF3E,RPS16,RPS19,RPL18A,HSPB1,EIF3B,EIF4H,EIF3A,RPL28,RPL19,RPS6KB1,RPL34,EIF4G2,RPS13,EIF2B1,RPS12,RPL24,NCBP2,EIF1B,EIF4G1,EIF2B4,RPS15,RPL22,RPS25,GLE1,EIF2B2,PAIP2,COPS5,KHDRBS1,RPL21,MTIF3,RPL5,AGO2,PAIP2B,RPS10,MIF4…	DNAJC3,EIF4H,EIF2AK4	DHX33,RPS20,RPL18,RPL31,RPS5,RPL6,RPLP0,RPL3,EIF3E,RPS16,RPS19,RPL18A,RPL28,RPL19,RPL34,RPS13,RPS12,RPL24,EIF1B,RPS15,RPL22,RPS25,RPL21,MTIF3,RPL5,RPL23,RPL36,EIF3G,RPL27,RPS15A,RPL35,RPS6,RPLP1,RPS24,RPS2,RPS11,RPL13A,RPL11,RPS8,RPS27A,RPL32,EIF2A,RPS3A,RPL37,RPL10,RPL7,RPL7A,EIF4EBP2,EIF3M,RPS3,RPL30,RPL8,RPL29,RPL9,RPS14,RPL27A,RPL13,POLR2G,RPSA,RPS9,RPS21,RPS7,PPP1CA,RPL38,EIF1AX,EIF1,RPL4,RP…
GO_ATP_SYNTHESIS_COUPLED_ELECTRON_TRANSPORT	GO:0042773	81	Down	1.8927520599384823e-32	2.3713028724262617e-29	1	NDUFAB1,COX10,UQCRC1,COX15,BID,NDUFS1,NDUFB4,SDHA,COQ9,NDUFB2,DLD,NDUFB7,TAZ,NDUFC1,NDUFS8,COX6A1,NDUFS7,COX7A2L,PARK7,NDUFB3,NDUFA8,DNAJC15,NDUFA1,COX6B1,COX7C,UQCR11,NDUFA5,NDUFA10,COX4I2,COX4I1,COX7B,NDUFA2,CCNB1,COX5B,ISCU,NDUFB5,NDUFAF1,NDUFA9,UQCRC2,NDUFB10,SDHC,SNCA,NDUFS6,NDUFB11,NDUFB9,NDUFC2,UQCRB,PINK1,NDUFS2,NDUFV3,NDUFS4,UQCRQ,COX6C,NDUFB6,NDUFB8,NDUFV1,SDHAF2,COA6,NDUFS5,UQCRFS1,MEC…		NDUFAB1,NDUFB4,NDUFB2,NDUFB7,COX7A2L,NDUFB3,NDUFA8,DNAJC15,NDUFA1,COX6B1,COX7C,UQCR11,NDUFA5,NDUFA10,COX4I1,COX7B,NDUFA2,COX5B,ISCU,NDUFB5,NDUFB10,SDHC,NDUFS6,NDUFB11,NDUFB9,UQCRB,NDUFS4,UQCRQ,COX6C,NDUFB6,COA6,NDUFS5,UQCRFS1,CDK1,CYCS,UQCRH,COX8A,NDUFV2,COX5A,NDUFB1,UQCR10,NDUFA12,NDUFA6,NDUFA4,NDUFS3
GO_OXIDATIVE_PHOSPHORYLATION	GO:0006119	104	Down	7.7444509963554995e-31	8.31643401994347e-28	1	NDUFAB1,COX10,MLXIPL,UQCRC1,COX15,BID,NDUFS1,NDUFB4,RHOA,SDHA,COQ9,NDUFB2,DLD,MSH2,NDUFB7,ABCD1,TAZ,PGK1,PPIF,NDUFC1,NDUFS8,COX6A1,COX7A2,NDUFS7,COX7A2L,PARK7,NDUFB3,NDUFA8,DNAJC15,NDUFA1,SLC25A23,COX6B1,COX7C,UQCR11,NDUFA5,NDUFA10,COX4I2,COX4I1,COX7B,NDUFA2,CCNB1,COX5B,ISCU,NDUFB5,UQCC2,NDUFAF1,NDUFA9,UQCRC2,NDUFB10,SDHC,SNCA,NDUFS6,NDUFB11,NDUFB9,SURF1,NDUFC2,UQCRB,PINK1,NDUFS2,NDUFV3,COX7A1,AK…	MLXIPL,SLC25A23,VCP	NDUFAB1,NDUFB4,NDUFB2,NDUFB7,ABCD1,PGK1,PPIF,COX7A2,COX7A2L,NDUFB3,NDUFA8,DNAJC15,NDUFA1,COX6B1,COX7C,UQCR11,NDUFA5,NDUFA10,COX4I1,COX7B,NDUFA2,COX5B,ISCU,NDUFB5,UQCC2,NDUFB10,SDHC,NDUFS6,NDUFB11,NDUFB9,UQCRB,AK4,NDUFS4,UQCRQ,COX6C,NDUFB6,STOML2,COA6,NDUFS5,UQCRFS1,CDK1,CYCS,UQCRH,COX8A,DNAJC30,NDUFV2,COX5A,NDUFB1,UQCR10,NDUFA12,NDUFA6,NDUFA4,NDUFS3,CHCHD10
GO_PROTEIN_TARGETING_TO_MEMBRANE	GO:0006612	179	Down	4.817339053226633e-28	4.526492207888075e-25	1	SEC62,RPS20,FYN,ZDHHC6,SEC63,PEX3,HSPA5,SEC61A1,RPL18,TRAM2,SEC61A2,TRAM1,RPL31,RPS5,RPL6,RPLP0,MICALL1,RPL3,MIEF1,SRP54,CHMP4B,ZDHHC15,CEMIP,ZDHHC2,SGTA,RPS16,AKT2,RPS19,RPL18A,SEC61B,RPL28,RPL19,RPL34,RPS13,C2CD5,RPS12,ARL6,RPL24,SSR3,RPS15,ICMT,RPL22,RPS25,ITGB1BP1,PEX16,RPL21,RPL5,VAMP7,RPS10,SSR1,RPL23,RAB3IP,RPS4Y1,RPL36,RPL27,EXOC4,INPP5K,RPS15A,ZDHHC4,RTP4,RPL35,RPS6,SDCBP,RPLP1,RPS24,PEX…	HSPA5,PARD3,ANK3,ZDHHC7,MIEF2,KCNE1,SRPRA,ZDHHC11,ZDHHC11B	RPS20,RPL18,RPL31,RPS5,RPL6,RPLP0,MICALL1,RPL3,MIEF1,RPS16,RPS19,RPL18A,SEC61B,RPL28,RPL19,RPL34,RPS13,RPS12,RPL24,RPS15,RPL22,RPS25,ITGB1BP1,RPL21,RPL5,RPL23,RPL36,RPL27,RPS15A,ZDHHC4,RPL35,RPS6,RPLP1,RPS24,SRP14,RPS2,RPS11,RPL13A,RPL11,RPS8,RPS27A,RPL32,RPS3A,RPL37,RPL10,RPL7,RPL7A,RPS3,RPL30,ZDHHC12,RPL8,RPL29,RPL9,RPS14,RPL27A,RPL13,RPSA,MFF,RPS9,RPS21,RPS7,RPL38,RPL4,RPL15,RPLP2,RPS27,RPS17,…
GO_RESPIRATORY_ELECTRON_TRANSPORT_CHAIN	GO:0022904	98	Down	9.577994095667514e-28	7.999753513014744e-25	1	NDUFAB1,SLC25A13,COX10,UQCRC1,COX15,BID,NDUFS1,AIFM2,NDUFB4,SDHA,COQ9,NDUFB2,DLD,NDUFB7,TAZ,ETFB,NDUFC1,PPARGC1A,NDUFS8,COX6A1,ALDH5A1,GPD2,NDUFS7,SLC25A12,COX7A2L,PARK7,SDHB,NDUFB3,NDUFA8,DNAJC15,NDUFA1,COX6B1,COX7C,UQCR11,NDUFA5,NDUFA10,COX4I2,COX4I1,COX7B,NDUFA2,MYBBP1A,CCNB1,COX5B,ISCU,NDUFB5,NDUFAF1,NDUFA9,ETFA,UQCRC2,NDUFB10,SDHC,SNCA,NDUFS6,NDUFB11,NDUFB9,NDUFC2,UQCRB,PINK1,NDUFS2,NDUFV3,N…	ETFDH	NDUFAB1,NDUFB4,NDUFB2,NDUFB7,ALDH5A1,COX7A2L,SDHB,NDUFB3,NDUFA8,DNAJC15,NDUFA1,COX6B1,COX7C,UQCR11,NDUFA5,NDUFA10,COX4I1,COX7B,NDUFA2,COX5B,ISCU,NDUFB5,ETFA,NDUFB10,SDHC,NDUFS6,NDUFB11,NDUFB9,UQCRB,NDUFS4,UQCRQ,COX6C,NDUFB6,COA6,NDUFS5,UQCRFS1,CDK1,CYCS,UQCRH,COX8A,NDUFV2,COX5A,NDUFB1,UQCR10,NDUFA12,NDUFA6,NDUFA4,NDUFS3
GO_VIRAL_GENE_EXPRESSION	GO:0019080	190	Down	2.6029141470363997e-27	1.9566105643272617e-24	1	POLR2J,RPS20,PTBP1,NUP160,POLR2B,TPR,RSF1,NDC1,CTDP1,RPL18,TAF11,NUP133,NUCKS1,RPL31,NUP37,MID2,CCNT2,RPS5,REST,SEH1L,RPL6,RPLP0,TFAP4,NUP50,AAAS,NUP188,POLR2E,SMARCB1,EIF3L,POLR2F,RPL3,EIF3D,EP300,SNW1,RAE1,NELFCD,NUP93,POLR2C,MON1B,RPS16,POLR2I,RPS19,RPL18A,USF2,HPN,EIF3B,TRIM14,EIF3A,RPL28,RPL19,NUP88,RPL34,RPS13,NUP98,NUP107,RPS12,NUP155,RPL24,SPCS1,RPS15,RPL22,HDAC1,TRIM62,RPS25,TRIM32,NUP43…	SNW1,NUP93,NUP88,NUP98,EIF2AK4,SUPT5H	RPS20,RPL18,RPL31,RPS5,RPL6,RPLP0,NUP50,POLR2F,RPL3,RPS16,POLR2I,RPS19,RPL18A,RPL28,RPL19,RPL34,RPS13,RPS12,RPL24,SPCS1,RPS15,RPL22,RPS25,RPL21,RPL5,RPL23,RPL36,EIF3G,RPL27,RPS15A,RPL35,RPS6,RPLP1,RPS24,RPS2,RPS11,RPL13A,RPL11,RPS8,RPS27A,RPL32,RPS3A,RPL37,RPL10,RPL7,POLR2K,RPL7A,RPS3,RPL30,RPL8,RPL29,RPL9,RPS14,RPL27A,RPL13,POLR2G,RPSA,RPS9,RPS21,RPS7,RPL38,RPL4,RPL15,EIF3F,RPLP2,POLR2L,RPS27,RP…
GO_NUCLEAR_TRANSCRIBED_MRNA_CATABOLIC_PROCESS	GO:0000956	197	Down	2.4615700798307536e-26	1.6821474809170705e-23	1	UPF1,RPS20,CSDE1,SAMD4A,EDC4,MRTO4,THRAP3,RPL18,SMG6,PABPC1,RPL31,EXOSC7,MLH1,EXOSC5,TNRC6C,CNOT4,DIS3,RPS5,CNOT3,RPL6,RPLP0,TNRC6A,AGO1,RPL3,TNRC6B,GSPT1,EIF3E,RPS16,RPS19,PPP2R1A,RPL18A,SMG9,LSM5,EXOSC3,CPEB3,MTPAP,RPL28,RPL19,CASC3,DDX5,RPL34,DCPS,DDX6,RPS13,MAGOHB,CNOT2,RPS12,HBS1L,CNOT6,PPP2CA,XRN1,RPL24,NCBP2,EIF4G1,RPS15,RPL22,SMG7,RPS25,EXOSC8,ETF1,RPL21,RPL5,EXOSC9,AGO2,RPS10,CNOT1,UPF3B…	DDX6,BTG2,SAMD4B	RPS20,RPL18,RPL31,EXOSC7,RPS5,RPL6,RPLP0,RPL3,EIF3E,RPS16,RPS19,RPL18A,LSM5,EXOSC3,RPL28,RPL19,RPL34,RPS13,RPS12,RPL24,RPS15,RPL22,RPS25,RPL21,RPL5,RPL23,RPL36,RPL27,RPS15A,RPL35,RPS6,RPLP1,RPS24,WDR61,RPS2,RPS11,RPL13A,RPL11,RPS8,RPS27A,RPL32,RPS3A,RPL37,RPL10,RPL7,RPL7A,RPS3,RPL30,RPL8,RPL29,RPL9,LSM6,RPS14,RPL27A,RPL13,POLR2G,RPSA,LSM3,RPS9,RPS21,RPS7,RPL38,RPL4,RPL15,LSM1,RPLP2,RPS27,RPS17,RP…
GO_MITOCHONDRIAL_ELECTRON_TRANSPORT_NADH_TO_UBIQUINONE	GO:0006120	46	Down	5.440395096806963e-25	3.407954161891495e-22	1	NDUFAB1,NDUFS1,NDUFB4,COQ9,NDUFB2,DLD,NDUFB7,NDUFC1,NDUFS8,NDUFS7,PARK7,NDUFB3,NDUFA8,DNAJC15,NDUFA1,NDUFA5,NDUFA10,NDUFA2,ISCU,NDUFB5,NDUFAF1,NDUFA9,NDUFB10,SNCA,NDUFS6,NDUFB11,NDUFB9,NDUFC2,PINK1,NDUFS2,NDUFV3,NDUFS4,NDUFB6,NDUFB8,NDUFV1,NDUFS5,NDUFA3,NDUFA11,NDUFV2,NDUFB1,NDUFA12,NDUFA6,NDUFA13,NDUFA4,NDUFS3,NDUFA7		NDUFAB1,NDUFB4,NDUFB2,NDUFB7,NDUFB3,NDUFA8,DNAJC15,NDUFA1,NDUFA5,NDUFA10,NDUFA2,ISCU,NDUFB5,NDUFB10,NDUFS6,NDUFB11,NDUFB9,NDUFS4,NDUFB6,NDUFS5,NDUFV2,NDUFB1,NDUFA12,NDUFA6,NDUFA4,NDUFS3
GO_MITOCHONDRIAL_TRANSLATIONAL_TERMINATION	GO:0070126	88	Down	1.3121668349183738e-22	7.587352383139552e-20	1	MRPS10,MRPL43,MRPS35,MRPS24,MRPS34,MRPL22,MRPL28,MRPS33,MRPS18A,MRPS31,MRPL4,MRPL32,MRPL27,MRPL51,MTRF1L,MRPL18,MRPL2,MRPS30,MRPS27,MRPL3,MRPL19,MRPL37,MRPS15,MRPS14,MTRF1,MRPS2,MRPS7,MRPS26,MRPS12,MRPL34,MRPS25,PTCD3,MRPL35,ERAL1,DAP3,MRPS36,MRPL44,MRPS9,MRPL47,MRPL50,MRPL15,MRPL24,MRPL9,MRPS5,MRPS28,MRRF,MRPL49,MRPL39,OXA1L,MRPL17,MRPL10,MRPL55,MRPS18C,GFM2,MRPL16,MRPL1,MRPL36,MRPL13,CHCHD1,MRP…		MRPL28,MRPS33,MRPL32,MRPL51,MRPL3,MRPL37,MRPS15,MRPS14,MRPS12,MRPL34,MRPS25,MRPL35,MRPS36,MRPL47,MRPL50,MRPL15,MRPL17,MRPL55,MRPS18C,MRPL36,MRPL13,CHCHD1,MRPL52,MRPL57,MRPL11,MRPS11,MRPL41,MRPL54,MRPL21,MRPL20,MRPL33,MRPS6,MRPL12,MRPS21,MRPL45
GO_CYTOPLASMIC_TRANSLATION	GO:0002181	92	Down	3.62939876632683e-22	1.9487278947484846e-19	1	RPL26L1,YBX3,RPL18,ZC3H15,FTSJ1,RPL31,EIF3I,RPL6,RPLP0,EIF3L,EIF3D,EIF5,FMR1,GSPT1,EIF3J,EIF3E,RPL18A,EIF3B,EIF3A,CPEB3,RPL19,DRG2,DPH1,RWDD1,RBM24,CPEB4,RPL24,EIF4G1,RPL22,DPH5,ETF1,EIF2S2,RPL36,EIF2S3,EIF3G,UNK,DPH2,DPH6,DHX9,CPEB2,RPLP1,DENR,RPL13A,RPL11,EIF2D,RPL32,EIF3H,DPH7,EIF3M,DPH3,RPL30,EIF4A2,NCK1,RPL8,ZNF385A,EIF4A1,RPL26,RPL29,RPL22L1,RPL9,METTL3,EEF2,RPSA,CNBP,DNAJC24,RPS21,RPL38,RB…		RPL26L1,RPL18,ZC3H15,RPL31,RPL6,RPLP0,EIF3E,RPL18A,RPL19,RWDD1,RPL24,RPL22,RPL36,EIF3G,RPLP1,RPL13A,RPL11,RPL32,EIF3M,DPH3,RPL30,RPL8,RPL29,RPL9,RPSA,RPS21,RPL38,RPL15,EIF3F,EIF3K,RPL35A,RPS23,RPS26,RPL10A,RPL39,RPL41,TMA7,MCTS1,RPS28
GO_MITOCHONDRIAL_RESPIRATORY_CHAIN_COMPLEX_ASSEMBLY	GO:0033108	86	Down	2.099574849517382e-21	1.0521669429214773e-18	2	NDUFAF7,NDUFAB1,TTC19,NDUFS1,NDUFB4,BCS1L,TIMM21,NDUFB2,NDUFB7,SAMM50,UQCC1,NDUFAF5,TAZ,COA1,TFAM,NDUFC1,FOXRED1,NDUFS8,TIMMDC1,NDUFS7,NDUFB3,NDUFA8,NDUFAF4,FASTKD3,NDUFA1,NDUFA5,ECSIT,NDUFA10,SCO2,NDUFA2,SCO1,COX16,NDUFB5,UQCC2,NDUFAF1,COX17,NDUFA9,NDUFB10,NDUFS6,NDUFB11,NDUFB9,SURF1,NDUFC2,NUBPL,SDHAF4,OXA1L,NDUFAF6,UQCRB,NDUFS2,NDUFV3,COX18,NDUFAF2,NDUFS4,NDUFB6,NDUFB8,NDUFV1,SDHAF2,NDUFS5,NDU…		NDUFAB1,NDUFB4,NDUFB2,NDUFB7,SAMM50,NDUFAF5,TFAM,NDUFB3,NDUFA8,NDUFA1,NDUFA5,NDUFA10,NDUFA2,NDUFB5,UQCC2,COX17,NDUFB10,NDUFS6,NDUFB11,NDUFB9,UQCRB,NDUFS4,NDUFB6,NDUFS5,TMEM126B,NDUFAF3,NDUFV2,COX14,COA5,NDUFB1,COA3,UQCR10,NDUFA12,NDUFA6,COX20,NDUFS3,SMIM20
GO_TRANSLATIONAL_TERMINATION	GO:0006415	103	Down	2.900261244695391e-20	1.3625789860234534e-17	2	UPF1,MRPS10,MRPL43,MRPS35,MRPS24,MRPS34,JMJD4,MRPL22,MRPL28,OGFOD1,MRPS33,MRPS18A,MRPS31,GSPT1,MRPL4,MRPL32,MRPL27,MRPL51,MTRF1L,MRPL18,MRPL2,MRPS30,MRPS27,MRPL3,MRPL19,MRPL37,MRPS15,GLE1,MRPS14,MTRF1,ETF1,MRPS2,MRPS7,MRPS26,MRPS12,MRPL34,C12orf65,MRPS25,PTCD3,MRPL35,EIF5A,ERAL1,DAP3,MRPS36,MRPL44,MRPS9,MRPL47,MRPL50,MRPL15,MRPL24,MRPL9,MRPS5,MRPS28,MRRF,MRPL49,MRPL39,OXA1L,N6AMT1,MRPL17,MRPL10,M…		MRPL28,MRPS33,MRPL32,MRPL51,MRPL3,MRPL37,MRPS15,MRPS14,MRPS12,MRPL34,MRPS25,MRPL35,MRPS36,MRPL47,MRPL50,MRPL15,MRPL17,MRPL55,MRPS18C,MRPL36,MRPL13,CHCHD1,MRPL52,TRMT112,MRPL57,MRPL11,MRPS11,MRPL41,MRPL54,MRPL21,MRPL20,MRPL33,MRPS6,MRPL12,MRPS21,MRPL45
GO_ELECTRON_TRANSPORT_CHAIN	GO:0022900	156	Down	3.5386180304642255e-20	1.5646936314705637e-17	1	NDUFAB1,SLC25A13,CIAPIN1,COX10,CYB561,UQCRC1,COX15,BID,NDUFS1,GLRX2,HSD17B6,AIFM2,CYBA,AKR7A2,NDUFB4,ME1,MAOB,P4HA2,SDHA,ME2,AKR1B1,COQ9,NDUFB2,DLD,PHGDH,NDUFB7,IDH3B,TAZ,GSR,DHDH,ETFB,GLRX3,NDUFC1,PPARGC1A,NDUFS8,ALDH2,COX6A1,ALDH5A1,COX7A2,GPD2,NDUFS7,SLC25A12,COX7A2L,PARK7,NCF2,SDHB,AKR1A1,NDUFB3,NDUFA8,DNAJC15,NQO2,NDUFA1,COX6B1,COX7C,UQCR11,POR,STEAP4,NDUFA5,NDUFA10,COX4I2,COX4I1,COX7B,IDO1,…	MAOB,DMGDH,LOXL2,CYBB,ETFDH	NDUFAB1,GLRX2,AKR7A2,NDUFB4,NDUFB2,NDUFB7,ALDH5A1,COX7A2,COX7A2L,SDHB,NDUFB3,NDUFA8,DNAJC15,NDUFA1,COX6B1,COX7C,UQCR11,NDUFA5,NDUFA10,COX4I1,COX7B,AOC2,NDUFA2,COX5B,ISCU,NDUFB5,FDX1,ETFA,NDUFB10,SH3BGRL3,SDHC,NDUFS6,NDUFB11,NDUFB9,QDPR,UQCRB,NDUFS4,UQCRQ,COX6C,NDUFB6,CYB5A,COA6,NDUFS5,UQCRFS1,CDK1,CYCS,GLRX,UQCRH,COX8A,NDUFV2,COX5A,NDUFB1,UQCR10,NDUFA12,NDUFA6,NDUFA4,ADH5,NDUFS3
GO_NADH_DEHYDROGENASE_COMPLEX_ASSEMBLY	GO:0010257	55	Down	7.580107250644358e-20	3.1655370112829796e-17	2	NDUFAF7,NDUFAB1,NDUFS1,NDUFB4,BCS1L,TIMM21,NDUFB2,NDUFB7,NDUFAF5,TAZ,COA1,NDUFC1,FOXRED1,NDUFS8,TIMMDC1,NDUFS7,NDUFB3,NDUFA8,NDUFAF4,NDUFA1,NDUFA5,ECSIT,NDUFA10,NDUFA2,NDUFB5,NDUFAF1,NDUFA9,NDUFB10,NDUFS6,NDUFB11,NDUFB9,NDUFC2,NUBPL,OXA1L,NDUFAF6,NDUFS2,NDUFV3,NDUFAF2,NDUFS4,NDUFB6,NDUFB8,NDUFV1,NDUFS5,NDUFA3,TMEM126B,NDUFA11,ACAD9,NDUFAF3,NDUFV2,NDUFB1,NDUFA12,NDUFA6,NDUFA13,NDUFS3,NDUFA7		NDUFAB1,NDUFB4,NDUFB2,NDUFB7,NDUFAF5,NDUFB3,NDUFA8,NDUFA1,NDUFA5,NDUFA10,NDUFA2,NDUFB5,NDUFB10,NDUFS6,NDUFB11,NDUFB9,NDUFS4,NDUFB6,NDUFS5,TMEM126B,NDUFAF3,NDUFV2,NDUFB1,NDUFA12,NDUFA6,NDUFS3
GO_TRANSLATIONAL_ELONGATION	GO:0006414	125	Down	1.0603770639110282e-19	4.195186520746947e-17	1	MRPS10,MRPL43,MRPS35,MRPS24,MRPS34,MRPL22,MRPL28,MRPS33,MRPS18A,GTPBP1,ALKBH1,MRPS31,EEF2K,EEF1D,MRPL4,MRPL32,CPEB3,MRPL27,DPH1,SEPSECS,MRPL51,MRPL18,HBS1L,MRPL2,MRPS30,MRPS27,ABTB1,MRPL3,EEF1B2,MRPL19,MRPL37,MRPS15,DPH5,MRPS14,MRPS2,TSFM,MRPS7,MRPS26,MRPS12,MRPL34,MRPS25,PTCD3,MRPL35,EEFSEC,EIF5A,ERAL1,DAP3,DPH2,MRPS36,DPH6,MRPL44,MRPS9,MRPL47,MRPL50,CPEB2,MRPL15,RPLP1,SECISBP2L,EIF4A3,MRPL24,MR…		MRPL28,MRPS33,EEF1D,MRPL32,MRPL51,MRPL3,EEF1B2,MRPL37,MRPS15,MRPS14,MRPS12,MRPL34,MRPS25,MRPL35,MRPS36,MRPL47,MRPL50,MRPL15,RPLP1,DPH3,RPL30,EEF1A1,MRPL17,MRPL55,MRPS18C,MRPL36,MRPL13,CHCHD1,MRPL52,MRPL57,MRPL11,RPLP2,MRPS11,MRPL41,MRPL54,MRPL21,MRPL20,MRPL33,MRPS6,MRPL12,MRPS21,MRPL45
GO_CELLULAR_RESPIRATION	GO:0045333	162	Down	2.3482474073766662e-17	8.8258878806252e-15	1	NDUFAB1,SLC25A13,COX10,UQCRC1,MDH1,COX15,BID,NDUFS1,AIFM2,CS,NDUFB4,MTFR1,IDH3G,SDHA,ME2,NOA1,COQ9,NDUFB2,DLD,FH,NDUFB7,ACO2,HIF1A,NFATC4,IDH3B,SLC25A14,TAZ,ETFB,OGDH,NDUFC1,PPARGC1A,NDUFS8,TRPV4,IFNG,COX6A1,ALDH5A1,NNT,GPD2,NDUFS7,COQ10B,SLC25A12,COX7A2L,PARK7,SDHB,MTFR1L,NDUFB3,NDUFA8,NR4A3,DLST,IDE,DNAJC15,CAT,PIK3CA,ACO1,CISD1,NDUFA1,SLC25A23,PANK2,COX6B1,TRAP1,COX7C,UQCR11,NDUFA5,CBFA2T3,NDU…	TRPV4,SLC25A23,PNPT1,PRDM16,VCP,ETFDH	NDUFAB1,NDUFB4,IDH3G,NDUFB2,NDUFB7,ALDH5A1,COX7A2L,SDHB,NDUFB3,NDUFA8,DNAJC15,CISD1,NDUFA1,COX6B1,COX7C,UQCR11,NDUFA5,NDUFA10,COX4I1,COX7B,NDUFA2,COX5B,ISCU,NDUFB5,ETFA,NDUFB10,SDHC,NDUFS6,NDUFB11,NDUFB9,UQCRB,NDUFS4,UQCRQ,COX6C,NDUFB6,COA6,PDHB,NDUFS5,UQCRFS1,PRELID1,CDK1,CYCS,UQCRH,COX8A,NDUFV2,COX5A,NDUFB1,UQCR10,NDUFA12,NDUFA6,NDUFA4,NDUFS3,ADSL
GO_PEPTIDE_BIOSYNTHETIC_PROCESS	GO:0043043	588	Down	9.521290920789874e-17	3.408168754837023e-14	1	GCLC,UPF1,DHX33,GGCT,RPS20,LARS2,SAMD4A,GCLM,VIM,RPL26L1,TPR,MRPS10,EIF2AK2,PUM2,MRPL43,GATB,YBX3,MRPS35,MRPS24,EIF4B,RPL18,HAGH,ZC3H15,ELAVL1,DHX29,RHOA,IARS2,ROCK1,FTSJ1,SRBD1,BCL3,PABPC1,EIF2B3,TCOF1,NCK2,RPL31,IGF2BP2,MRPS34,EIF4G3,TNRC6C,MKNK1,DDX1,JMJD4,MRPL22,GEMIN5,RPS5,NOA1,EIF3I,MTIF2,MGST2,EIF2AK1,MRPL28,PPP1R15A,OGFOD1,CNOT3,KHSRP,RPL6,MAPKAPK5,GCN1,RPLP0,MRPS33,PABPC4,TNRC6A,PUS7,AGO…	TCOF1,MKNK1,PCSK5,CDK5RAP1,DNAJC3,HNRNPL,EIF4H,HARS2,RGS2,RRBP1,HNRNPR,KRT17,EIF2AK4,FARS2,CDKAL1,GGTLC1,BTG2,STAT3,RBM4B,SAMD4B	DHX33,GGCT,RPS20,VIM,RPL26L1,RPL18,ZC3H15,ELAVL1,RPL31,RPS5,MGST2,MRPL28,RPL6,RPLP0,MRPS33,PABPC4,MKNK2,RPL3,EIF3E,EEF1D,RPS16,RPS19,RPL18A,MTPN,MRPL32,RPL28,RPL19,C1QBP,RPL34,RPS13,MRPL51,RWDD1,RPS12,RPL24,MRPL3,EIF1B,EEF1B2,RPS15,MRPL37,RPL22,MRPS15,RPS25,MRPS14,SERP1,ZNF706,RPL21,MTIF3,RPL5,RPL23,MRPS12,RPL36,MRPL34,EIF3G,MRPS25,RPL27,MRPL35,MRPS36,RPS15A,CDK4,IL6,MRPL47,MRPL50,RPL35,RPS6,UQCC…
GO_RNA_CATABOLIC_PROCESS	GO:0006401	371	Down	2.3287298541413514e-16	7.956846506172972e-14	1	UPF1,PSMB1,RPS20,CSDE1,PSMC4,SLC11A1,SAMD4A,RNH1,VIM,RNASET2,TNFRSF1B,ZCCHC8,EDC4,PSMA4,MRTO4,THRAP3,PUM2,YBX3,RPL18,YBX1,ELAVL1,ROCK1,PSME4,SMG6,PABPC1,RPL31,IGF2BP2,EXOSC7,RBM7,MLH1,EXOSC5,TNRC6C,CNOT4,XPO1,TNPO1,DIS3,RPS5,PSMC5,CNOT3,KHSRP,XRN2,RPL6,RPLP0,FUS,PCBP4,PABPC4,TNRC6A,ALKBH5,PSME1,HNRNPC,AGO1,PSMD5,PSMD8,CIRBP,HNRNPM,GTPBP1,RPL3,TNRC6B,PSMC6,PSMA3,ZC3H14,PSMC1,PSMB5,APEX1,PSMA6,PSME…	SLC11A1,DDX6,HNRNPR,PNPT1,UBC,RBM46,BTG2,SAMD4B,MEIOC	RPS20,VIM,PSMA4,RPL18,YBX1,ELAVL1,RPL31,EXOSC7,RPS5,RPL6,RPLP0,PABPC4,RPL3,APEX1,PSMA7,PSMD10,EIF3E,RPS16,RPS19,RPL18A,LSM5,EXOSC3,RPL28,RPL19,RPL34,RPS13,RPS12,RPL24,RPS15,RPL22,RPS25,SLIRP,RPL21,RPL5,RPL23,PSMB2,RPL36,RPL27,RPS15A,RNASEH2B,RPL35,RPS6,RPLP1,RPS24,WDR61,RPS2,RPS11,RPL13A,RPL11,RPS8,RPS27A,RPL32,RPS3A,RPL37,RPL10,RPL7,RPL7A,RPS3,CARHSP1,RPL30,RPL8,RPL29,RPL9,LSM6,RPS14,RPL27A,RPL1…
GO_MITOCHONDRIAL_TRANSLATION	GO:0032543	132	Down	3.25817152414684e-16	1.0648554498700781e-13	1	LARS2,MRPS10,MRPL43,GATB,MRPS35,MRPS24,IARS2,MRPS34,MRPL22,NOA1,MTIF2,MRPL28,MRPS33,MRPS18A,ALKBH1,UQCC1,MTG2,CDK5RAP1,MRPS31,EARS2,SARS2,MRPL4,MRPL32,C1QBP,MRPL27,MRPL51,MTRF1L,MRPL18,MRPL2,MRPS30,MRPS27,MRPL3,MRPL19,MRPL37,WARS2,MRPS15,NSUN4,DARS2,FASTKD2,MRPS14,MTRF1,MTIF3,MTERF4,MRPS2,TSFM,FASTKD3,AARS2,MRPS7,MRPS26,MRPS12,MRPL34,QRSL1,MRPS25,PTCD3,MRPL35,ERAL1,DAP3,MRPS36,MRPL44,MRPS9,MRPL47…	CDK5RAP1	MRPL28,MRPS33,MRPL32,C1QBP,MRPL51,MRPL3,MRPL37,MRPS15,MRPS14,MTIF3,MRPS12,MRPL34,MRPS25,MRPL35,MRPS36,MRPL47,MRPL50,UQCC2,MRPL15,MRPL17,MRPL55,MRPS18C,MRPL36,MRPL13,CHCHD1,MRPL52,MRPL57,MRPL11,MRPS11,MRPL41,MRPL54,COA3,MRPL21,MRPL20,MRPL33,MRPS6,MRPL12,MRPS21,MRPL45
GO_AEROBIC_ELECTRON_TRANSPORT_CHAIN	GO:0019646	15	Down	1.935059119841668e-15	6.060766418270756e-13	1	COX10,COX15,COX6A1,COX7A2L,COX6B1,COX7C,COX4I2,COX4I1,COX7B,COX5B,COX6C,CYCS,COX8A,COX5A,NDUFA4		COX7A2L,COX6B1,COX7C,COX4I1,COX7B,COX5B,COX6C,CYCS,COX8A,COX5A,NDUFA4
GO_ESTABLISHMENT_OF_PROTEIN_LOCALIZATION_TO_MEMBRANE	GO:0090150	296	Down	2.0447856586789185e-15	6.148261518515773e-13	1	BAD,AGK,ARHGAP44,SEC62,RPS20,FYN,BID,ZDHHC6,SEC63,LRRC7,PEX3,HSPA5,GOPC,VAMP3,SEC61A1,RPL18,CASP8,TRAM2,SEC61A2,TRAM1,GRIPAP1,REEP1,VPS35,FRMPD1,RPL31,TP63,NSF,TP73,HSP90AA1,RPS5,RAB10,BAX,PPP1R13B,RPL6,RPLP0,STX1B,TIMM13,GGA1,MICALL1,TOMM22,RPL3,MIEF1,SAMM50,GZMB,TIMM9,SRP54,ARFRP1,E2F1,CHMP4B,UBL4A,ZDHHC15,GGA2,CSK,RAB11A,CEMIP,BMF,ZDHHC2,SGTA,PDCD5,RPS16,AKT2,BBC3,RPS19,RPL18A,SEC61B,MAPK8,RPL…	LRRC7,HSPA5,TP73,MAPK10,PARD3,ANK3,ZDHHC7,CNST,CLSTN1,MAL,MIEF2,KCNE1,SRPRA,ZDHHC11,ZDHHC11B,CD24	BAD,RPS20,RPL18,RPL31,RPS5,RPL6,RPLP0,TIMM13,MICALL1,TOMM22,RPL3,MIEF1,SAMM50,RAB11A,PDCD5,RPS16,RPS19,RPL18A,SEC61B,RPL28,RPL19,RAB34,RPL34,RPS13,RPS12,RPL24,RPS15,RPL22,RPS25,ITGB1BP1,LYPLA1,RPL21,RPL5,RPL23,ROMO1,RPL36,RPL27,YWHAQ,RPS15A,ZDHHC4,RPL35,RPS6,RPLP1,RPS24,SRP14,RPS2,RPS11,RPL13A,RPL11,RPS8,RPS27A,RPL32,RPS3A,RPL37,RPL10,RPL7,RPL7A,RPS3,RPL30,ZDHHC12,RPL8,RPL29,RPL9,RPS14,RPL27A,RPL…
GO_RIBOSOME_ASSEMBLY	GO:0042255	54	Down	3.913105568786823e-15	1.1313390215604059e-12	2	MRTO4,NLE1,MRPL22,RPS5,RPL6,RPLP0,RPL3,RPS19,C1QBP,NOP2,MDN1,BRIX1,RPL24,RPS15,NSUN4,FASTKD2,MTERF4,MRPS2,RPL5,RPS10,MRPS7,SBDS,PPAN,DHX30,ERAL1,NIP7,RSL24D1,RPL11,EIF2A,ABT1,RPL10,MTERF3,RPS14,RPL10L,RPSA,RPL38,MRPL11,RPS27,RRS1,NPM1,MRPS11,DDX28,RPS27L,RRP7A,RPF2,RPL12,RPL23A,DDX3X,RPS28,PWP2,EIF6,MRPL20,MPV17L2,BOP1	MDN1	RPS5,RPL6,RPLP0,RPL3,RPS19,C1QBP,RPL24,RPS15,RPL5,DHX30,RPL11,EIF2A,RPL10,RPS14,RPSA,RPL38,MRPL11,RPS27,NPM1,MRPS11,RPS27L,RPL12,RPL23A,RPS28,EIF6,MRPL20
GO_PROTEIN_TARGETING	GO:0006605	396	Down	7.372833734207414e-15	2.05265152518656e-12	1	M6PR,CROT,LAMP2,AGK,SEC62,RPS20,FYN,BID,AGPS,ZDHHC6,TOMM34,SEC63,MIPEP,PEX3,ZFYVE16,HSPA5,VPS13D,HOMER3,USP36,SEC61A1,ACAA1,RPL18,AP3D1,TRAM2,SEC61A2,TRAM1,NEDD4,RAB27A,CSNK2A2,RPL31,SREBF1,UBE2D1,LMAN1,TIMM21,RAB7A,HSP90AA1,AP4E1,RPS5,ZFAND6,HUWE1,ACOX3,RPL6,RPLP0,SIRT4,RNF31,CRAT,SH3GLB1,TIMM13,HPS4,MICALL1,TOMM22,FBXO7,TSPO,RPL3,SYNGR1,MIEF1,SAMM50,PMM1,AP4S1,VTI1B,TIMM9,SRP54,HAO1,CHMP4B,ACOT…	HSPA5,RNF31,GDAP1,NUCB1,TIMM44,AP4B1,OS9,MGARP,PEX14,HSPD1,PARD3,PAOX,UBC,ANK3,AKAP6,ZDHHC7,HAP1,MIEF2,PIPOX,KCNE1,SRPRA,ZDHHC11,SREBF2,ZDHHC11B	RPS20,HOMER3,RPL18,CSNK2A2,RPL31,RPS5,ZFAND6,RPL6,RPLP0,SH3GLB1,TIMM13,MICALL1,TOMM22,FBXO7,TSPO,RPL3,MIEF1,SAMM50,ACOT8,PDCD5,RPS16,RPS19,RPL18A,SEC61B,PHYH,RPL28,RPL19,RPL34,RPS13,RPS12,RPL24,SPCS1,RPS15,SCP2,RPL22,RPS25,ITGB1BP1,DNAJC15,RPL21,RPL5,RPL23,ROMO1,BECN1,RPL36,RPL27,UBE2D2,SEC61G,YWHAQ,TIMM17A,RPS15A,ZDHHC4,RPL35,RPS6,RPLP1,RPS24,SRP14,RPS2,RPS11,RPL13A,RPL11,RPS8,HAX1,RPS27A,RPL32,…
GO_PEPTIDE_METABOLIC_PROCESS	GO:0006518	704	Down	3.179214524053947e-14	8.535055563326257e-12	1	GCLC,UPF1,DHX33,GGCT,MGST1,RPS20,LARS2,IGF1,SAMD4A,GLRX2,GCLM,VIM,MIPEP,IFNGR1,RPL26L1,CTNS,TPR,MRPS10,EIF2AK2,PUM2,MRPL43,GATB,YBX3,MRPS35,MRPS24,EIF4B,RPL18,HAGH,ABCA7,ZC3H15,ELAVL1,DHX29,RHOA,IARS2,ROCK1,FTSJ1,SRBD1,BCL3,PABPC1,EIF2B3,TCOF1,NCK2,RPL31,TRHDE,IGF2BP2,PICALM,MRPS34,EIF4G3,TNRC6C,MKNK1,DDX1,PSEN1,JMJD4,MRPL22,GEMIN5,NFE2L1,RPS5,NOA1,GSTP1,EIF3I,MTIF2,MGST2,EIF2AK1,MRPL28,ERO1B,PPP…	IFNGR1,TCOF1,MKNK1,CPXM1,PCSK5,CDK5RAP1,DNAJC3,CTSH,HNRNPL,EIF4H,HARS2,RGS2,CPXM2,RRBP1,HNRNPR,KRT17,EIF2AK4,FARS2,CDKAL1,GGTLC1,BTG2,PCSK7,PGLYRP2,CPA3,STAT3,HAP1,RBM4B,SAMD4B	DHX33,GGCT,MGST1,RPS20,GLRX2,VIM,RPL26L1,RPL18,ZC3H15,ELAVL1,RPL31,RPS5,MGST2,MRPL28,RPL6,RPLP0,MRPS33,PABPC4,MKNK2,RPL3,GSTZ1,EIF3E,EEF1D,RPS16,RPS19,RPL18A,ETHE1,MTPN,MRPL32,RPL28,RPL19,C1QBP,RPL34,RPS13,MRPL51,RWDD1,ALDH5A1,RPS12,RPL24,MRPL3,EIF1B,SPCS1,EEF1B2,RPS15,MRPL37,RPL22,MRPS15,APH1A,RPS25,MRPS14,SERP1,ZNF706,RPL21,MTIF3,RPL5,RPL23,BECN1,MRPS12,APOE,RPL36,MRPL34,EIF3G,MRPS25,RPL27,MRPL…
GO_AMIDE_BIOSYNTHETIC_PROCESS	GO:0043604	706	Down	1.4168715387105072e-13	3.672628743616166e-11	1	GCLC,PDK4,UPF1,DHX33,PDK2,AGK,GGCT,RPS20,LARS2,ELOVL5,SAMD4A,CPS1,GCLM,VIM,NSMAF,OTC,RPL26L1,TPR,MRPS10,EIF2AK2,PUM2,MRPL43,GATB,YBX3,MPC1,MRPS35,MRPS24,EIF4B,SPHK2,RPL18,HAGH,ZC3H15,ELAVL1,ELOVL1,TNFRSF1A,DHX29,RHOA,IARS2,ROCK1,PDK3,ACSL4,FTSJ1,SRBD1,BCL3,ASNS,PABPC1,EIF2B3,TCOF1,NCK2,RPL31,IGF2BP2,MRPS34,EIF4G3,ACAT1,ACACB,TNRC6C,MKNK1,DDX1,ARG2,JMJD4,MRPL22,GEMIN5,RPS5,NOA1,EIF3I,MTIF2,MGST2,E…	CPS1,OTC,SPHK2,TCOF1,MKNK1,PDPR,PCSK5,CDK5RAP1,DNAJC3,SMPD3,HNRNPL,EIF4H,HARS2,RGS2,RRBP1,HNRNPR,KRT17,EIF2AK4,FARS2,CDKAL1,GGTLC1,SAMD8,BTG2,PM20D1,DEGS2,STAT3,B3GALT1,RBM4B,SAMD4B,CERS1	DHX33,GGCT,RPS20,VIM,NSMAF,RPL26L1,MPC1,RPL18,ZC3H15,ELAVL1,RPL31,RPS5,MGST2,MRPL28,RPL6,RPLP0,MRPS33,PABPC4,SCD,MKNK2,RPL3,GSTZ1,EIF3E,EEF1D,RPS16,RPS19,RPL18A,MTPN,MRPL32,RPL28,RPL19,C1QBP,RPL34,RPS13,MRPL51,RWDD1,RPS12,RPL24,MRPL3,EIF1B,EEF1B2,RPS15,MRPL37,RPL22,MRPS15,RPS25,MRPS14,SERP1,ZNF706,RPL21,MTIF3,RPL5,RPL23,PPCS,MRPS12,RPL36,MRPL34,EIF3G,MRPS25,RPL27,MRPL35,MRPS36,RPS15A,CDK4,IL6,MRP…
GO_MITOCHONDRIAL_GENE_EXPRESSION	GO:0140053	157	Down	2.217617540199216e-13	5.5566103498925025e-11	1	ELAC2,LARS2,TRIT1,MRPS10,MRPL43,GATB,MRPS35,MRPS24,IARS2,HSD17B10,TRNT1,MRPS34,MRPL22,NOA1,MTIF2,MRPL28,MRPS33,MRPS18A,POLRMT,ALKBH1,UQCC1,MTG2,CDK5RAP1,MRPS31,EARS2,SARS2,MRPL4,MRPL32,TFAM,C1QBP,MRPL27,MRPL51,MTRF1L,MRPL18,MRPL2,MRPS30,MRPS27,MRPL3,MRPL19,MRPL37,WARS2,MRPS15,NSUN4,DARS2,FASTKD2,FOXO3,MRPS14,MTRF1,MTERF2,MTIF3,MTERF4,MRPS2,TSFM,FASTKD3,AARS2,MRPS7,MRPS26,TRMT5,MTERF1,MRPS12,MRPL3…	ELAC2,CDK5RAP1,PNPT1	MRPL28,MRPS33,MRPL32,TFAM,C1QBP,MRPL51,MRPL3,MRPL37,MRPS15,MRPS14,MTIF3,MRPS12,MRPL34,MRPS25,MRPL35,MRPS36,MRPL47,MRPL50,UQCC2,MRPL15,MRPL17,MRPL55,MRPS18C,MRPL36,MRPL13,CHCHD1,MRPL52,MRPL57,MRPL11,MRPS11,MRPL41,MRPL54,COA3,MRPL21,MRPL20,MRPL33,MRPS6,CHCHD10,MRPL12,MRPS21,MRPL45
GO_RIBOSOMAL_SMALL_SUBUNIT_ASSEMBLY	GO:0000028	16	Down	1.7108725216125096e-12	4.1485899177294305e-10	2	RPS5,RPS19,RPS15,RPS10,MRPS7,ERAL1,ABT1,RPS14,RPSA,RPL38,RPS27,MRPS11,RPS27L,RRP7A,RPS28,PWP2		RPS5,RPS19,RPS15,RPS14,RPSA,RPL38,RPS27,MRPS11,RPS27L,RPS28
GO_ATP_METABOLIC_PROCESS	GO:0046034	238	Down	1.1855339982291994e-11	2.7848934577152788e-9	1	BAD,AK2,NDUFAB1,SLC25A13,SLC4A1,COX10,NADK,MLXIPL,UQCRC1,COX15,BID,IGF1,NDUFS1,NUP160,CTNS,TPR,NDC1,SPHK2,NDUFB4,PFKP,PKM,RHOA,HDAC4,NUP133,SDHA,ENO1,NUP37,VPS9D1,SIRT6,TIGAR,PGM1,PSEN1,SEH1L,DNM1L,COQ9,P2RX7,NDUFB2,DLD,NUP50,AAAS,MSH2,NUP188,TREM2,NDUFB7,TSPO,HIF1A,RAE1,ABCD1,TAZ,PGK1,HTR2A,NUP93,GPI,TGFB1,OGDH,PRKAG2,AK1,PPIF,GALK1,ENO3,NUP88,MYH3,ALDOC,NDUFC1,PPARGC1A,HSPA8,NUP98,NDUFS8,IFNG,N…	MLXIPL,SPHK2,NUP93,NUP88,NUP98,PFKFB4,PRKAG3,SLC25A23,HK1,VCP,LDHC,STAT3,INSR	BAD,NDUFAB1,NDUFB4,NDUFB2,NUP50,NDUFB7,TSPO,ABCD1,PGK1,PPIF,COX7A2,COX7A2L,NDUFB3,NDUFA8,DNAJC15,NDUFA1,COX6B1,COX7C,UQCR11,NDUFA5,NDUFA10,COX4I1,COX7B,NDUFA2,LDHA,COX5B,ISCU,NDUFB5,UQCC2,OLA1,NDUFB10,SDHC,GUK1,NDUFS6,NDUFB11,NDUFB9,UQCRB,AK4,NDUFS4,UQCRQ,COX6C,NDUFB6,STOML2,NUDT5,COA6,NDUFS5,UQCRFS1,CDK1,CYCS,UQCRH,COX8A,DNAJC30,NDUFV2,COX5A,NDUFB1,UQCR10,NDUFA12,NDUFA6,NDUFA4,TMSB4X,NDUFS3,EIF6…
GO_RIBOSOMAL_LARGE_SUBUNIT_BIOGENESIS	GO:0042273	64	Down	1.623682170416614e-11	3.6985511742489963e-9	2	LAS1L,RPL26L1,NOP16,MRTO4,NLE1,DDX18,RPL6,RPLP0,PES1,SNU13,RPL3,GTPBP4,FTSJ3,NOP2,PAK1IP1,MDN1,BRIX1,RPL24,ZNHIT6,EBNA1BP2,FASTKD2,GTF3A,RPL5,PPAN,DHX30,NIP7,WDR74,RPL35,RSL24D1,WDR12,URB1,RPL11,NVL,NHP2,RPL7L1,RPL10,RPL7,SURF6,RPL7A,HEATR3,MALSU1,RPL26,NOL9,RPL10L,MRPL1,RSL1D1,RPL38,ZNF622,MRPL11,RRS1,NPM1,DDX28,RPL35A,RPL14,NOC2L,RPF2,RPL12,RPL23A,SDAD1,RPL10A,EIF6,MRPL20,BOP1,ZNHIT3	MDN1,SURF6,NOC2L	RPL26L1,RPL6,RPLP0,RPL3,RPL24,GTF3A,RPL5,DHX30,RPL35,RPL11,NHP2,RPL10,RPL7,RPL7A,RPL38,MRPL11,NPM1,RPL35A,RPL14,RPL12,RPL23A,RPL10A,EIF6,MRPL20,ZNHIT3
GO_AEROBIC_RESPIRATION	GO:0009060	75	Down	1.8194397756785865e-11	4.02256729228704e-9	1	COX10,UQCRC1,MDH1,COX15,CS,MTFR1,IDH3G,SDHA,ME2,DLD,FH,ACO2,HIF1A,IDH3B,SLC25A14,OGDH,NDUFS8,TRPV4,COX6A1,NNT,NDUFS7,COX7A2L,SDHB,MTFR1L,DLST,IDE,CAT,ACO1,PANK2,COX6B1,COX7C,CBFA2T3,COX4I2,COX4I1,COX7B,PDHA1,BLOC1S1,COX5B,SUCLA2,IREB2,MDH1B,IDH1,UQCRC2,SIRT3,SDHC,MTFR2,MDH2,SURF1,DLAT,ME3,OXA1L,UQCRB,SUCLG1,UCN,COX6C,FXN,VCP,IDH3A,SDHAF2,PDHB,CYCS,SUCLG2,UQCRH,BNIP3,COX8A,COX5A,FAHD1,DHTKD1,IDH2,…	TRPV4,VCP	IDH3G,COX7A2L,SDHB,COX6B1,COX7C,COX4I1,COX7B,COX5B,SDHC,UQCRB,COX6C,PDHB,CYCS,UQCRH,COX8A,COX5A,UQCR10,NDUFA4,ADSL
GO_CELLULAR_NITROGEN_COMPOUND_CATABOLIC_PROCESS	GO:0044270	525	Down	2.732458582949282e-11	5.8685403337227864e-9	1	ENPP4,UPF1,PSMB1,RPS20,CSDE1,PSMC4,DNASE1L1,SLC11A1,SAMD4A,RNH1,DERA,TYMP,VIM,RNASET2,TNFRSF1B,ZCCHC8,EDC4,PSMA4,MRTO4,THRAP3,PUM2,YBX3,RPL18,NTHL1,YBX1,PDE4A,ELAVL1,ROCK1,PSME4,SMG6,PABPC1,RPL31,PDE8A,IGF2BP2,ACAT1,EXOSC7,RBM7,MLH1,UNG,NT5C2,EXOSC5,TNRC6C,CNOT4,XPO1,TNPO1,DIS3,RPS5,HAL,BAX,PSMC5,CNOT3,KHSRP,XRN2,RPL6,RPLP0,FUS,BLVRB,PCBP4,PABPC4,TNRC6A,ALKBH5,PSME1,HNRNPC,AGO1,PSMD5,ACOT7,PSMD8,…	SLC11A1,NT5C2,DNASE2,PDE4C,DDX6,ACADL,HNRNPR,MGAT1,DMGDH,PNPT1,ENTPD1,HDC,UBC,TDO2,RBM46,BTG2,PDE9A,PM20D1,VCP,PDE7B,SAMD4B,MEIOC	RPS20,VIM,PSMA4,RPL18,YBX1,ELAVL1,RPL31,EXOSC7,RPS5,RPL6,RPLP0,PABPC4,RPL3,APEX1,PSMA7,PSMD10,ABCD1,EIF3E,RPS16,RPS19,RPL18A,NUDT1,LSM5,BLVRA,EXOSC3,RPL28,RPL19,RPL34,RPS13,RPS12,PDE8B,RPL24,RPS15,RPL22,RPS25,SLIRP,RPL21,RPL5,SMUG1,RPL23,PSMB2,DUT,RPL36,RPL27,RPS15A,RNASEH2B,IL6,RPL35,RPS6,RPLP1,DNASE2B,RPS24,WDR61,RPS2,RPS11,RPL13A,RPL11,RPS8,RPS27A,RPL32,RPS3A,RPL37,RPL10,RPL7,RPL7A,RPS3,HNMT,C…
GO_ENERGY_DERIVATION_BY_OXIDATION_OF_ORGANIC_COMPOUNDS	GO:0015980	234	Down	4.062816741624021e-11	8.483387068552158e-9	1	NDUFAB1,SLC25A13,COX10,UQCRC1,MDH1,COX15,BID,IGF1,NDUFS1,RB1CC1,AIFM2,PHKA2,PPP1R3F,CS,NDUFB4,MTFR1,PHKA1,IDH3G,PYGM,ADGRF5,ACADVL,SDHA,TIGAR,PGM1,ME2,GSK3B,NOA1,MT3,GNAS,COQ9,NDUFB2,DLD,FH,SORBS1,NDUFB7,ACO2,PYGL,HIF1A,NFATC4,PYGB,IDH3B,SLC25A14,TAZ,PHKB,GYS1,AKT2,ETFB,GSK3A,OGDH,PRKAG2,NDUFC1,PPARGC1A,NDUFS8,TRPV4,IFNG,COX6A1,ALDH5A1,NNT,PCDH12,GBE1,POMC,GPD2,NDUFS7,COQ10B,PRKAG3,PASK,SLC25A12,…	TRPV4,PRKAG3,GNMT,SLC25A23,PNPT1,PRDM16,VCP,IGF2,INSR,ETFDH,PPP1R3B,PPP1R3E	NDUFAB1,NDUFB4,IDH3G,NDUFB2,NDUFB7,ALDH5A1,POMC,COX7A2L,SDHB,NDUFB3,NDUFA8,DNAJC15,CISD1,NDUFA1,COX6B1,COX7C,UQCR11,NDUFA5,NDUFA10,COX4I1,COX7B,NDUFA2,COX5B,ISCU,NDUFB5,ETFA,NDUFB10,SDHC,NDUFS6,NDUFB11,NDUFB9,UQCRB,GYG1,NDUFS4,UQCRQ,COX6C,NDUFB6,COA6,PDHB,NDUFS5,UQCRFS1,PRELID1,PGM2,CDK1,CYCS,PPP1CA,UQCRH,COX8A,NDUFV2,COX5A,NDUFB1,UQCR10,NDUFA12,NDUFA6,NDUFA4,NDUFS3,ADSL
GO_CELLULAR_AMIDE_METABOLIC_PROCESS	GO:0043603	923	Down	8.037006096884713e-11	1.632815535953578e-8	1	GCLC,PDK4,UPF1,DHX33,ACSM3,PDK2,AGK,GGCT,AASS,MGST1,RPS20,LARS2,ELOVL5,IGF1,SAMD4A,CPS1,GLRX2,GCLM,VIM,MIPEP,IFNGR1,NSMAF,OTC,RPL26L1,CTNS,TPR,MRPS10,HEXB,GALC,EIF2AK2,PUM2,MRPL43,GATB,YBX3,MPC1,MRPS35,DGAT2,MRPS24,EIF4B,SPHK2,RPL18,HAGH,ABCA7,FAR2,ZC3H15,MTHFD2,ELAVL1,ELOVL1,TNFRSF1A,DHX29,RHOA,IARS2,ROCK1,PDK3,ACSL4,FTSJ1,SRBD1,BCL3,GBA2,ASNS,PABPC1,EIF2B3,TCOF1,NCK2,RPL31,TRHDE,IGF2BP2,PICALM,…	ACSM3,CPS1,IFNGR1,OTC,SPHK2,TCOF1,MKNK1,CPXM1,PDPR,PCSK5,CDK5RAP1,GLA,DNAJC3,SMPD3,PLA2G15,CTSH,HNRNPL,EIF4H,MVK,HARS2,RGS2,CPXM2,RRBP1,HNRNPR,KRT17,EIF2AK4,FARS2,CDKAL1,GGTLC1,TDO2,SAMD8,BTG2,PCSK7,PGLYRP2,PM20D1,CPA3,FOLR2,DEGS2,STAT3,B3GALT1,HAP1,RBM4B,SAMD4B,PIPOX,CERS1	DHX33,GGCT,MGST1,RPS20,GLRX2,VIM,NSMAF,RPL26L1,MPC1,RPL18,ZC3H15,ELAVL1,RPL31,RPS5,MGST2,MRPL28,RPL6,RPLP0,MRPS33,PABPC4,SCD,MKNK2,RPL3,GSTZ1,ACOT8,ABCD1,EIF3E,EEF1D,RPS16,RPS19,RPL18A,ETHE1,MTPN,MRPL32,RPL28,RPL19,C1QBP,RPL34,RPS13,MRPL51,RWDD1,ALDH5A1,ACOT13,RPS12,NIT2,RPL24,MRPL3,EIF1B,SPCS1,EEF1B2,RPS15,MRPL37,RPL22,MRPS15,APH1A,RPS25,MRPS14,PDZD11,SERP1,ZNF706,RPL21,MTIF3,RPL5,RPL23,BECN1,PP…
GO_ORGANIC_CYCLIC_COMPOUND_CATABOLIC_PROCESS	GO:1901361	560	Down	1.1274428133525653e-10	2.2302599020976932e-8	1	ENPP4,UPF1,PSMB1,RPS20,CSDE1,PSMC4,DNASE1L1,SLC11A1,SAMD4A,RNH1,DERA,HSD17B6,TYMP,VIM,RNASET2,TNFRSF1B,ZCCHC8,CYP46A1,EDC4,PSMA4,MRTO4,THRAP3,PUM2,YBX3,ACAA1,RPL18,NTHL1,YBX1,PDE4A,ELAVL1,ROCK1,PSME4,MAOB,SMG6,PABPC1,RPL31,SCARB1,PDE8A,IGF2BP2,SCARF1,ACAT1,EXOSC7,RBM7,MLH1,UNG,NT5C2,EXOSC5,TNRC6C,MOXD1,CNOT4,XPO1,TNPO1,DIS3,RPS5,HAL,HSD17B14,BAX,PSMC5,MT3,CNOT3,KHSRP,XRN2,RPL6,RPLP0,FUS,BLVRB,PCB…	SLC11A1,MAOB,NT5C2,DNASE2,PDE4C,PON3,SULT1E1,DDX6,HNRNPR,MGAT1,PNPT1,ENTPD1,HDC,CYP39A1,UBC,TDO2,RBM46,BTG2,PDE9A,VCP,PDE7B,SAMD4B,MEIOC,SULT1A3	RPS20,VIM,PSMA4,RPL18,YBX1,ELAVL1,RPL31,EXOSC7,RPS5,RPL6,RPLP0,PABPC4,RPL3,GSTZ1,APEX1,PSMA7,PSMD10,ABCD1,FAH,EIF3E,RPS16,RPS19,RPL18A,NUDT1,LSM5,BLVRA,EXOSC3,RPL28,RPL19,RPL34,RPS13,RPS12,PDE8B,RPL24,SNX17,RPS15,RPL22,RPS25,SLIRP,RPL21,RPL5,SMUG1,RPL23,PSMB2,DUT,APOE,RPL36,RPL27,RPS15A,RNASEH2B,IL6,RPL35,RPS6,RPLP1,DNASE2B,RPS24,WDR61,RPS2,RPS11,RPL13A,RPL11,RPS8,RPS27A,RPL32,RPS3A,RPL37,RPL10,R…
GO_PROTON_TRANSMEMBRANE_TRANSPORT	GO:1902600	101	Down	9.593786534639673e-10	1.8491408559201647e-7	1	COX10,COX15,ATP2C1,ATP6V0A1,ATP6V1H,SPHK2,ATP2C2,SLC9A7,DRD4,ATP6AP1,CLCN4,ATP2A3,VPS9D1,SLC25A3,SLC46A1,SLC4A11,TESC,SLC9A1,ATP6V1D,SLC25A14,SLC17A7,PPIF,SLC9A3R1,CLCN3,SLC2A9,SLC15A3,TCIRG1,SLC11A2,COX6A1,COX7A2,NNT,ATP6V0E1,ATP6V1A,NDUFS7,COX7A2L,PARK7,ATP6V0B,SLC17A5,HVCN1,SLC36A1,COX6B1,COX7C,ATP6V1F,ACTN4,COX4I2,ATP6V1E1,COX4I1,COX7B,SLC9A5,COX5B,SLC2A8,ATP6V1G1,COX17,SLC15A4,ATP6V1C2,SLC30…	SPHK2,TCIRG1,PM20D1,SLC15A2,SLC2A10	SLC25A3,PPIF,SLC11A2,COX7A2,ATP6V0E1,COX7A2L,COX6B1,COX7C,ATP6V1F,ATP6V1E1,COX4I1,COX7B,COX5B,ATP6V1G1,COX17,COX6C,STOML2,CYB5A,COX8A,DNAJC30,COX5A,NDUFA4,TMSB4X,PHB2,CHCHD10
GO_ESTABLISHMENT_OF_PROTEIN_LOCALIZATION_TO_ORGANELLE	GO:0072594	511	Down	1.7365864792493172e-9	3.2634801411292797e-7	1	BAD,M6PR,CROT,LAMP2,AP2B1,AGK,SEC62,RPS20,BID,RGPD5,AGPS,TOMM34,SEC63,KPNA6,MIPEP,LRRC7,PEX3,CDH1,ZFYVE16,HSPA5,TPR,TSPAN17,VPS13D,USP36,SEC61A1,ACAA1,RPL18,CASP8,TNPO3,AP3D1,IPO5,TRAM2,SEC61A2,TRAM1,HYAL2,NUP133,DRD4,NEDD4,CSNK2A2,RPL31,SREBF1,UBE2D1,TP63,PTGS2,TSG101,LMAN1,TIMM21,RAB7A,LAMP3,TP73,OPHN1,DNM2,PSEN1,HSP90AA1,TNPO1,RPS5,RAB10,EPS15,DNAJA1,IPO11,RBM22,ZFAND6,HUWE1,ACOX3,BAX,PPP1R13B…	RGPD5,LRRC7,CDH1,HSPA5,TP73,RNF31,FGF9,NUP93,GDAP1,TIMM44,NUP88,NUP98,CDKN1A,LAMP5,AGT,MGARP,PEX14,HSPD1,PIK3R1,PAOX,UBC,HK1,MX1,LMNA,STAT3,PIPOX,SRPRA,MX2,SREBF2,PPP1R10	BAD,RPS20,RPL18,CSNK2A2,RPL31,RPS5,ZFAND6,RPL6,RPLP0,NUP50,SH3GLB1,TIMM13,TOMM22,FBXO7,TSPO,RPL3,SAMM50,ACOT8,RAB11A,PIH1D1,PDCD5,RPS16,RPS19,RPL18A,SEC61B,PHYH,RPL28,RPL19,RPL34,RPS13,RPS12,RPL24,SPCS1,RPS15,CCT4,SCP2,RPL22,RPS25,DNAJC15,RPL21,RPL5,RPL23,ROMO1,BECN1,RPL36,RPL27,UBE2D2,RAN,SEC61G,YWHAQ,TIMM17A,RPS15A,RPL35,RPS6,RPLP1,RPS24,SRP14,RPS2,RPS11,RPL13A,RPL11,RPS8,HAX1,RPS27A,RPL32,RPS3…
GO_CYTOCHROME_COMPLEX_ASSEMBLY	GO:0017004	33	Down	1.8010038144832144e-9	3.301986749626908e-7	2	HCCS,COX10,TTC19,COX15,CYBA,BCS1L,TIMM21,UQCC1,COA1,FASTKD3,SCO2,SCO1,COX16,UQCC2,COX17,SURF1,OXA1L,UQCRB,COX18,COA6,SLC25A33,COX14,COA4,COA5,COA3,UQCR10,LYRM7,COX20,UQCC3,PET100,PET117,COX19,SMIM20		UQCC2,COX17,UQCRB,COA6,COX14,COA5,COA3,UQCR10,COX20,SMIM20
GO_RIBOSOME_BIOGENESIS	GO:0042254	269	Down	2.170470948743635e-9	3.8846262194537866e-7	2	LAS1L,RPUSD1,TSR3,UTP18,TFB1M,RPL26L1,NOP16,MRTO4,NOP58,USP36,RIOK2,WDR3,WDR18,THUMPD1,RRP15,NLE1,EXOSC7,EXOSC5,MRPL22,XPO1,DIS3,RPS5,WBP11,RRN3,DIMT1,NOP14,DDX18,XRN2,RPL6,ESF1,RPLP0,PES1,SNU13,DDX17,RPL3,MTG2,NOP56,RBFA,RIOK3,SUV39H1,ERI1,PIH1D1,ERCC2,POP4,RPS16,FBL,RPS19,DDX49,GTPBP10,EXOSC3,NPM3,GTPBP4,NUP88,C1QBP,FTSJ3,UTP6,GAR1,FRG1,KRR1,NOP2,PAK1IP1,MDN1,BYSL,DROSHA,BRIX1,RPL24,RRP9,RPS15,…	NUP88,MDN1,WDR55,DDX27,GNL3L,GNL2,WDR36,RRNAD1,SURF6,WDR43,BMS1,METTL15,NOC2L	RPL26L1,EXOSC7,RPS5,RPL6,RPLP0,RPL3,PIH1D1,RPS16,RPS19,EXOSC3,C1QBP,RPL24,RPS15,GTF3A,RPL5,RRP36,RPL27,DHX30,RAN,MPHOSPH6,RPL35,RPS6,RPS24,CUL4A,RPS2,RPL11,ZNF593,RPS8,EIF2A,NHP2,RPL10,RPL7,RPL7A,LSM6,NSA2,RPS14,RPSA,RPS9,MRPL36,RPS21,RPS7,RPL38,TRMT112,MRPL11,RPS27,NPM1,MRPS11,NOP10,YBEY,RPS17,RPL35A,RPS27L,RPL14,RPL12,RPL23A,RPL10A,RPS28,EIF6,MRPL20,GTF2H5,ZNHIT3
GO_ANAPHASE_PROMOTING_COMPLEX_DEPENDENT_CATABOLIC_PROCESS	GO:0031145	79	Down	7.998483977541947e-9	1.3982466060275075e-6	1	CDC27,PSMB1,PSMC4,CUL3,PSMA4,ANAPC4,PSME4,UBE2D1,PSMC5,AURKA,ANAPC5,PSME1,CDC23,PSMD5,PSMD8,PSMC6,PSMA3,PSMC1,PSMB5,PSMA6,PSME2,PSMA7,PSMD10,PSMD7,FBXO31,FZR1,PSMA2,UBE2S,PSMD3,PSMD11,ANAPC15,PSMD9,FBXO5,PSMD14,CDC20,CDK2,PSMF1,PSMB2,PSMA1,CDC16,PSME3,CCNB1,PSMB7,ANAPC11,PSMB6,PSMA5,RPS27A,UBC,ANAPC1,BUB3,PSMA8,BUB1B,PSMD4,PSMB4,PSMC2,PSMD6,MAD2L1,ANAPC10,PTTG1,PSMC3,ANAPC16,PLK1,UBE2E1,CDK1,UBB,…	UBC	CUL3,PSMA4,PSMA7,PSMD10,ANAPC15,PSMB2,ANAPC11,RPS27A,ANAPC10,ANAPC16,UBE2E1,CDK1,CDC26,UBA52
GO_MITOCHONDRIAL_ELECTRON_TRANSPORT_UBIQUINOL_TO_CYTOCHROME_C	GO:0006122	13	Down	1.5505215428388853e-8	2.6489250994363412e-6	1	UQCRC1,UQCR11,UQCRC2,UQCRB,UQCRQ,UQCRFS1,MECP2,CYCS,UQCRH,CYC1,UQCR10,UQCC3,UQCRHL		UQCR11,UQCRB,UQCRQ,UQCRFS1,CYCS,UQCRH,UQCR10
GO_RIBONUCLEOPROTEIN_COMPLEX_BIOGENESIS	GO:0022613	390	Down	2.6579745930738135e-8	4.4399988924746345e-6	2	LAS1L,RBM5,GCFC2,RPUSD1,LUC7L,TSR3,UTP18,STRAP,TFB1M,RPL26L1,GEMIN8,NOP16,CELF2,MRTO4,NOP58,USP36,RIOK2,SFSWAP,DDX20,WDR3,WDR18,THUMPD1,RRP15,NLE1,CLNS1A,SART3,EXOSC7,XAB2,EXOSC5,DDX1,HSP90AA1,MRPL22,GEMIN5,XPO1,DIS3,NUFIP1,RPS5,YTHDC1,WBP11,EIF3I,RRN3,DIMT1,NOP14,DDX18,XRN2,RPL6,ESF1,RPLP0,GEMIN2,AGO1,SRPK1,HSP90AB1,SF3A1,SNRPD3,PES1,EIF3L,SNU13,DDX17,RPL3,EIF3D,PRMT5,SRSF5,EIF5,DICER1,PRPF6,MTG…	NUP88,MDN1,SF3B1,WDR55,DDX27,GNL3L,AAR2,PRMT7,CDC73,GNL2,WDR36,RRNAD1,SURF6,WDR43,BMS1,METTL15,NOC2L	RPL26L1,CLNS1A,EXOSC7,RPS5,RPL6,RPLP0,SNRPD3,RPL3,EIF3E,PIH1D1,RPS16,RPS19,EXOSC3,C1QBP,RPL24,RPS15,WDR77,GTF3A,RPL5,RRP36,SNRPC,SNRPD2,EIF3G,RPL27,DHX30,RAN,MPHOSPH6,RPL35,RPS6,RPS24,SNRPF,CUL4A,RPS2,RPL13A,RPL11,ZNF593,RPS8,SNRPG,EIF2A,NHP2,RPL10,RPL7,RPL7A,EIF3M,LSM6,NSA2,RPS14,NUDT21,RPSA,RPS9,MRPL36,RPS21,RPS7,RPL38,TRMT112,MRPL11,EIF3F,RPS27,EIF3K,NPM1,MRPS11,SNRPE,NOP10,YBEY,RPS17,RPL35A,R…
GO_RIBOSOMAL_LARGE_SUBUNIT_ASSEMBLY	GO:0000027	26	Down	3.8961521830493674e-8	6.366820860865673e-6	2	MRTO4,NLE1,RPL6,RPLP0,RPL3,NOP2,MDN1,BRIX1,RPL24,FASTKD2,RPL5,PPAN,DHX30,RSL24D1,RPL11,RPL10,RPL10L,RPL38,MRPL11,RRS1,DDX28,RPF2,RPL12,RPL23A,MRPL20,BOP1	MDN1	RPL6,RPLP0,RPL3,RPL24,RPL5,DHX30,RPL11,RPL10,RPL38,MRPL11,RPL12,RPL23A,MRPL20
GO_REGULATION_OF_OXIDATIVE_PHOSPHORYLATION	GO:0002082	25	Down	4.454466612864686e-8	7.124303304022094e-6	1	MLXIPL,RHOA,ABCD1,PGK1,PPIF,COX7A2,COX7A2L,PARK7,DNAJC15,SLC25A23,CCNB1,ISCU,UQCC2,SNCA,PINK1,COX7A1,AK4,ATP7A,VCP,CDK1,SLC25A33,PDE12,NUPR1,DNAJC30,SHMT2	MLXIPL,SLC25A23,VCP	ABCD1,PGK1,PPIF,COX7A2,COX7A2L,DNAJC15,ISCU,UQCC2,AK4,CDK1,DNAJC30
GO_RIBOSOMAL_SMALL_SUBUNIT_BIOGENESIS	GO:0042274	64	Down	4.720343326341138e-8	7.392254330022153e-6	2	TSR3,RIOK2,RPS5,NOP14,RIOK3,ERCC2,RPS16,RPS19,UTP6,BYSL,RPS15,NOL10,HEATR1,RCL1,UTP20,RRP36,RPS10,RIOK1,MRPS7,EMG1,KRI1,NGDN,NOL11,UTP3,ERAL1,NAT10,LTV1,RPS6,RPS24,UTP4,NOB1,RPS8,ABT1,NOM1,UTP23,SURF6,DHX37,SRFBP1,TSR2,FAM207A,HELQ,LSM6,RPS14,DCAF13,BMS1,BTRC,TSR1,RPSA,RPS21,RPS7,RPL38,RPS27,RRS1,NPM1,MRPS11,RPS17,TBL3,RPS27L,RRP7A,WDR46,RPS28,PWP2,GTF2H5,DDX52	SURF6,BMS1	RPS5,RPS16,RPS19,RPS15,RRP36,RPS6,RPS24,RPS8,LSM6,RPS14,RPSA,RPS21,RPS7,RPL38,RPS27,NPM1,MRPS11,RPS17,RPS27L,RPS28,GTF2H5
GO_RIBONUCLEOPROTEIN_COMPLEX_SUBUNIT_ORGANIZATION	GO:0071826	179	Down	4.866701829385581e-8	7.4659178880594715e-6	2	RBM5,GCFC2,LUC7L,STRAP,GEMIN8,CELF2,MRTO4,SFSWAP,DDX20,DHX8,NLE1,CLNS1A,SART3,XAB2,DDX1,HSP90AA1,GEMIN5,NUFIP1,RPS5,YTHDC1,EIF3I,RPL6,RPLP0,GEMIN2,AGO1,SRPK1,HSP90AB1,SF3A1,SNRPD3,TFIP11,EIF3L,SNU13,RPL3,EIF3D,PRMT5,SRSF5,EIF5,DICER1,PRPF6,CRNKL1,CELF4,EIF3J,ZFAND1,EIF3E,PIH1D1,SF3A2,RPS19,PRPF31,EIF3B,SETX,EIF3A,LUC7L3,PRPF19,PTGES3,CPSF6,NOP2,SRSF9,MDN1,BRIX1,USP4,RPL24,RPS15,SF3B1,WDR77,ZNHIT6…	MDN1,SF3B1,AAR2,PRMT7,CDC73,VCP	CLNS1A,RPS5,RPL6,RPLP0,SNRPD3,RPL3,ZFAND1,EIF3E,PIH1D1,RPS19,RPL24,RPS15,WDR77,RPL5,SNRPC,SNRPD2,EIF3G,DHX30,SNRPF,RPL13A,RPL11,SNRPG,RPL10,EIF3M,RPS14,NUDT21,RPSA,RPL38,MRPL11,EIF3F,RPS27,EIF3K,MRPS11,SNRPE,RPS27L,RPL12,RPL23A,MCTS1,RPS28,EIF6,MRPL20,ZNHIT3,TAF9
GO_GENERATION_OF_PRECURSOR_METABOLITES_AND_ENERGY	GO:0006091	431	Down	5.4380290449164705e-8	8.175532866127422e-6	1	NDUFAB1,SLC25A13,SLC4A1,CIAPIN1,CROT,COX10,CYB561,MLXIPL,UQCRC1,MDH1,COX15,BID,IGF1,NDUFS1,RB1CC1,GLRX2,DERA,HSD17B6,NUP160,AIFM2,PHKA2,TPR,H6PD,PPP1R3F,CYBA,AKR7A2,NDC1,CS,SPHK2,NDUFB4,CYB5R4,ME1,MTFR1,FECH,PFKP,PHKA1,PKM,RHOA,IDH3G,HDAC4,PYGM,ADGRF5,NUP133,MAOB,P4HA2,ACADVL,SDHA,ENO1,NUP37,ACAT1,SIRT6,TIGAR,RUNX1T1,PGM1,PSEN1,AACS,ME2,GSK3B,OXCT1,SLC27A5,NOA1,SEH1L,AKR1B1,MT3,GNAS,COQ9,P2RX7,ND…	MLXIPL,SPHK2,MAOB,NUP93,NUP88,NUP98,TRPV4,PPARD,PFKFB4,PRKAG3,GNMT,SLC25A23,DMGDH,LOXL2,PNPT1,PRDM16,HK1,CYBB,VCP,IGF2,STAT3,INSR,ETFDH,PPP1R3B,PPP1R3E,ADH1C	NDUFAB1,GLRX2,AKR7A2,NDUFB4,IDH3G,NDUFB2,NUP50,NDUFB7,ABCD1,PGK1,PPIF,ALDH5A1,COX7A2,POMC,COX7A2L,SDHB,NDUFB3,NDUFA8,DNAJC15,CISD1,NDUFA1,COX6B1,COX7C,UQCR11,NDUFA5,PGLS,NDUFA10,COX4I1,COX7B,AOC2,NDUFA2,LDHA,COX5B,ISCU,NDUFB5,UQCC2,FDX1,COX17,ETFA,NDUFB10,SH3BGRL3,SDHC,NDUFS6,NDUFB11,NDUFB9,QDPR,UQCRB,AK4,GYG1,NDUFS4,UQCRQ,COX6C,NDUFB6,STOML2,CYB5A,COA6,PDHB,NDUFS5,UQCRFS1,PRELID1,PGM2,CDK1,CYCS,…
GO_CELLULAR_PROTEIN_COMPLEX_DISASSEMBLY	GO:0043624	197	Down	8.882279795274552e-8	1.3091783768838983e-5	2	UPF1,SCIN,SPAST,CAPG,MRPS10,LIMA1,MRPL43,MRPS35,MRPS24,NAV3,KIF2A,WDR1,NSF,CLASP1,MRPS34,CAMSAP3,CAPZB,JMJD4,MRPL22,MRPL28,OGFOD1,ADD1,MRPS33,HDAC6,MRPS18A,SH3BP1,TRIOBP,SPEF1,MID1,MRPS31,GSPT1,MRPL4,NAPA,MTPN,MRPL32,PPP1R9B,MRPL27,HSPA8,TRPV4,MRPL51,MTRF1L,MRPL18,MRPL2,SEMA5A,MRPS30,MRPS27,MRPL3,APC2,SPTBN1,MRPL19,PLEK,MRPL37,CAPZA1,ARHGEF2,DNAJC6,MRPS15,STMN1,CAMSAP2,GLE1,VPS4B,MRPS14,MTRF1,ETF…	SCIN,MID1,TRPV4,AVIL,PEX14	MRPL28,MRPS33,MTPN,MRPL32,MRPL51,MRPL3,MRPL37,MRPS15,STMN1,MRPS14,DSTN,MRPS12,MRPL34,MRPS25,MRPL35,MRPS36,MRPL47,MRPL50,MRPL15,RDX,MRPL17,MRPL55,MRPS18C,MRPL36,MRPL13,CHCHD1,MRPL52,TRMT112,MRPL57,MRPL11,MRPS11,MRPL41,MRPL54,MRPL21,MRPL20,MRPL33,MRPS6,MRPL12,MRPS21,MRPL45
GO_RESPIRATORY_CHAIN_COMPLEX_IV_ASSEMBLY	GO:0008535	23	Down	9.38737387016717e-8	1.3570171035008966e-5	2	COX10,COX15,BCS1L,TIMM21,COA1,FASTKD3,SCO2,SCO1,COX16,COX17,SURF1,OXA1L,COX18,COA6,COX14,COA4,COA5,COA3,COX20,PET100,PET117,COX19,SMIM20		COX17,COA6,COX14,COA5,COA3,COX20,SMIM20
GO_PROTEASOMAL_UBIQUITIN_INDEPENDENT_PROTEIN_CATABOLIC_PROCESS	GO:0010499	21	Down	1.9628295924744145e-7	2.7838849144585233e-5	1	PSMB1,PSMA4,PSME4,PSMA3,PSMB5,PSMA6,PSMA7,PSMA2,NFE2L2,PSMB2,PSMA1,PSMB7,PSMB6,PSMA5,PSMA8,PSMB4,ENC1,PSMB8,PSMB10,PSMB9,PSMB3		PSMA4,PSMA7,PSMB2
GO_PROTEIN_LOCALIZATION_TO_MEMBRANE	GO:0072657	543	Down	2.7933678561397643e-7	3.8884715138152976e-5	1	BAD,SLC4A1,ITGAL,ITGA3,AP2B1,AGK,ARHGAP44,SEC62,RPS20,FYN,EHD3,BID,ZDHHC6,EHD2,SEC63,PRKCH,ANK1,RABEP1,LRRC7,PEX3,CDH1,HSPA5,GOPC,TSPAN17,VAMP3,PKP2,SEC61A1,RPL18,GPC1,CASP8,ATP2C2,AP3D1,TRAM2,SEC61A2,PPP2R5A,TRAM1,TNFRSF1A,PRKCZ,ROCK1,GRIPAP1,REEP1,TTC7A,VPS35,ATP1B3,LRP6,EXOC5,FRMPD1,RPL31,MPP5,TP63,FERMT2,PICALM,NSF,ACTB,DLG1,GPC4,TM9SF3,TP73,STX7,HSP90AA1,EPB41L3,DLG3,RPS5,SSH1,EFR3B,RAB10,TM…	LRRC7,CDH1,HSPA5,TP73,TSPAN15,RAB3A,MAPK10,NRXN2,STXBP1,RAB15,EPHA2,ANK2,PIK3R1,PARD3,ANK3,ZDHHC7,LHFPL4,CNST,RAB3B,ARL13B,CLSTN1,MAL,MIEF2,MYADM,KCNE1,SRPRA,GRIN2A,ZDHHC11,SYNGAP1,ZDHHC11B,GPC2,CD24	BAD,RPS20,RPL18,ATP1B3,RPL31,RPS5,RPL6,RPLP0,SH3GLB1,TIMM13,MICALL1,TOMM22,RPL3,MIEF1,SAMM50,RAB11A,PDCD5,RPS16,RPS19,RPL18A,SEC61B,RPL28,RPL19,RAB34,RPL34,CD81,RPS13,RPS12,RPL24,RPS15,RPL22,RAP1A,RPS25,RAB32,VAMP8,ITGB1BP1,CRIPT,PDZD11,LYPLA1,RPL21,RPL5,RAP2A,RPL23,ROMO1,APOE,RPL36,RPL27,YWHAQ,RPS15A,ZDHHC4,RPL35,RPS6,RDX,RPLP1,RPS24,SRP14,RPS2,RPS11,RPL13A,RPL11,RPS8,RAB13,RPS27A,RPL32,RPS3A,RP…
GO_MITOCHONDRION_ORGANIZATION	GO:0007005	462	Down	2.9807775926928284e-7	4.073910029867635e-5	2	GCLC,STPG1,BAD,NDUFAF7,POLDIP2,NDUFAB1,SLC25A5,LIG3,AGK,GGCT,COX10,DNAJC11,TTC19,PLAUR,DCN,BID,IGF1,HGF,NDUFS1,RB1CC1,ALAS1,GCLM,TYMP,TOMM34,MIPEP,TFB1M,BAK1,GABARAPL2,CLEC16A,AIFM2,VPS13D,PTCD2,HEBP2,FNIP2,USP36,ATG5,ADCK1,CASP8,EYA2,NDUFB4,ATG2B,MTFR1,MEF2A,VPS35,FUNDC1,WIPI1,CSNK2A2,SREBF1,HSD17B10,MARK2,TP63,BCS1L,LMAN1,TIMM21,TIGAR,TP73,DNM2,HSP90AA1,GSK3B,CTTN,DDHD2,HUWE1,BAX,DNM1L,PPP1R13B…	TP73,MUL1,RNF31,GDAP1,TIMM44,RAB3A,CEP89,TNFSF10,OPA3,HRK,MGARP,PNPT1,RHOT2,HSPD1,CXADR,MPV17L,MX1,CCAR2,LMNA,STAT3,HAP1,TOP3A,MIEF2,ERBB4,ATG9B,MX2,ATAD3A,SREBF2	BAD,NDUFAB1,SLC25A5,GGCT,GABARAPL2,NDUFB4,CSNK2A2,NDUFB2,SH3GLB1,NDUFB7,TIMM13,TOMM22,FBXO7,TSPO,MIEF1,SAMM50,NDUFAF5,PSMD10,PYCARD,PDCD5,SSBP1,CHCHD2,TFAM,PPIF,COX7A2,FAM162A,COX7A2L,RAB32,NDUFB3,NDUFA8,SLIRP,DNAJC15,NDUFA1,ALKBH7,ROMO1,BECN1,NDUFA5,NDUFA10,NDUFA2,YWHAQ,TIMM17A,NDUFB5,UQCC2,COX17,NDUFB10,JTB,HAX1,NDUFS6,DYNLT1,NDUFB11,NDUFB9,TIMM8B,UQCRB,NDUFS4,NDUFB6,STOML2,PRDX3,NDUFS5,MFF,SLC…
GO_MRNA_METABOLIC_PROCESS	GO:0016071	765	Down	3.73923009665894e-7	5.01924868510451e-5	1	RBM5,KDM1A,UPF1,POLR2J,GCFC2,PAF1,LUC7L,PSMB1,CDK11A,RPS20,CSDE1,AKAP8L,PTBP1,PSMC4,ZC3H3,SLC11A1,MNAT1,SAMD4A,AQR,RNH1,STRAP,VIM,ZCCHC8,EDC4,PSMA4,GEMIN8,POLR2B,CELF2,PTCD2,THOC3,MRTO4,THRAP3,PUM2,ZC3H11A,YBX3,CCAR1,SNRNP40,SFSWAP,RPL18,U2AF2,SUGP2,DDX20,CDK13,YBX1,ELAVL1,DHX8,ROCK1,GPKOW,PSME4,PHRF1,SMG6,JMJD6,PABPC1,RPL31,DAZAP1,CPSF1,PRKACA,SREBF1,IGF2BP2,CLNS1A,NCBP3,SART3,EXOSC7,RBM7,MLH1,G…	SLC11A1,JMJD6,THOC1,SRRT,SNW1,ACIN1,PNN,PABPC1L,ESRP2,HNRNPL,CLASRP,DDX6,NUP98,PPARD,SF3B1,SRSF7,RBM25,HNRNPA2B1,HNRNPR,SAFB2,AAR2,RBM39,PRMT7,CDC73,PNPT1,DBR1,MBNL2,FIP1L1,UBC,RBM46,CCAR2,BTG2,U2AF1L4,SNIP1,STAT3,RBM4B,RSRC1,SAMD4B,MEIOC,SUPT5H,C5AR1,DHX16	RPS20,VIM,PSMA4,RPL18,YBX1,ELAVL1,RPL31,CLNS1A,EXOSC7,RPS5,RPL6,RPLP0,PABPC4,SNRPD3,POLR2F,RPL3,PHF5A,APEX1,PABPN1,PSMA7,PSMD10,EIF3E,RPS16,POLR2I,RPS19,RPL18A,LSM5,EXOSC3,RPL28,RPL19,C1QBP,RPL34,RPS13,RPS12,RPL24,SF3B6,RPS15,RPL22,WDR77,PRDX6,RPS25,RPL21,RPL5,SNRPC,RPL23,SNRPD2,SNRPB2,RALY,PSMB2,LSM8,RPL36,RPL27,RPS15A,RPL35,RPS6,RPLP1,RPS24,ZCRB1,SNRPF,WDR61,RPS2,RPS11,RPL13A,RPL11,RPS8,RPS27A,…
GO_RRNA_METABOLIC_PROCESS	GO:0016072	205	Down	5.723604213665737e-7	7.455013064860466e-5	1	LAS1L,RPUSD1,TSR3,UTP18,TFB1M,MRTO4,NOP58,USP36,RIOK2,WDR3,WDR18,THUMPD1,RRP15,EXOSC7,EXOSC5,DIS3,WBP11,DIMT1,NOP14,DDX18,XRN2,ESF1,PES1,SNU13,DDX17,NOP56,RBFA,RIOK3,SUV39H1,ERI1,PIH1D1,ERCC2,POP4,RPS16,FBL,RPS19,DDX49,EXOSC3,NPM3,GTPBP4,FTSJ3,UTP6,GAR1,FRG1,KRR1,NOP2,MDN1,BYSL,DROSHA,XRN1,RRP9,RPS15,WDR75,NOL10,RPF1,ZNHIT6,EBNA1BP2,ERI3,NSUN4,HEATR1,FCF1,RCL1,WDR55,EXOSC8,UTP20,MTERF4,RPL5,DDX54…	MDN1,WDR55,DDX27,WDR36,RRNAD1,WDR43,BMS1,METTL15	EXOSC7,PIH1D1,RPS16,RPS19,EXOSC3,RPS15,RPL5,RRP36,RPL27,MPHOSPH6,RPL35,RPS6,RPS24,RPS2,RPL11,RPS8,NHP2,RPL7,RPL7A,NIFK,LSM6,NSA2,RPS14,RPS9,RPS21,RPS7,TRMT112,RPS27,MRPS11,NOP10,YBEY,RPS17,RPL35A,RPL14,RPL10A,RPS28,GTF2H5,ZNHIT3
GO_PROTEIN_TARGETING_TO_MITOCHONDRION	GO:0006626	94	Down	5.752171847304869e-7	7.455013064860466e-5	2	AGK,BID,TOMM34,MIPEP,USP36,CSNK2A2,SREBF1,LMAN1,TIMM21,HSP90AA1,HUWE1,SIRT4,RNF31,SH3GLB1,TIMM13,HPS4,TOMM22,FBXO7,TSPO,SAMM50,TIMM9,GDAP1,BNIP3L,TIMM44,PDCD5,TIMM50,GSK3A,PMPCB,PITRM1,UBE2D3,GRPEL1,FBXW7,AIP,HTRA2,RHOU,MFN2,DNAJC15,MTERF4,ROMO1,TIMM17B,RAC2,TOMM40,TIMM10B,PRKAA1,TIMM17A,TIMM10,MGARP,UQCRC2,NPEPPS,SAE1,HAX1,HSPD1,IMMP1L,TIMM8B,BAG3,OXA1L,BAG4,PINK1,TOMM40L,UBE2J2,VPS11,FZD5,CHCHD…	RNF31,GDAP1,TIMM44,MGARP,HSPD1,SREBF2	CSNK2A2,SH3GLB1,TIMM13,TOMM22,FBXO7,TSPO,SAMM50,PDCD5,DNAJC15,ROMO1,TIMM17A,HAX1,TIMM8B,MFF,SLC25A6,TOMM20,UBE2L3,TOMM7,UBL5,DNAJC19,FIS1
GO_MITOCHONDRIAL_RESPIRATORY_CHAIN_COMPLEX_IV_ASSEMBLY	NA	20	Down	6.234872034201985e-7	7.943649674762089e-5	NA	BCS1L,TIMM21,COA1,FASTKD3,SCO2,SCO1,COX16,COX17,SURF1,OXA1L,COX18,COX14,COA4,COA5,COA3,COX20,PET100,PET117,COX19,SMIM20		COX17,COX14,COA5,COA3,COX20,SMIM20
GO_HUMORAL_IMMUNE_RESPONSE_MEDIATED_BY_CIRCULATING_IMMUNOGLOBULIN	GO:0002455	81	Up	7.540890332698299e-7	9.44747877181552e-5	1	C8B,C6,BCL3,FCGR2B,PTPRC,FCER2,C5,C1QBP,CD81,PTPN6,C7,C9,CD46,CLU,C4BPA,C4BPB,C3,FOXJ1,C1RL,SUSD4,SERPING1,C8A,C1QC,C1R,C2,C1QB,C1QA,EXO1,C8G,HLA-DQB1,C1S,ZP3,CD55,CR1,CFI,IGKC,IGKV4-1,IGLV6-57,IGLV1-51,IGLV1-47,IGLV1-44,IGLV1-40,IGLV3-25,IGLV2-23,IGLV3-21,IGLV2-14,IGLV2-11,IGLV3-1,IGLC2,IGLC3,TRBC1,TRBC2,TRDC,IGHA2,IGHG4,IGHG2,IGHA1,IGHG1,IGHG3,IGHD,IGHM,IGHV2-5,IGHV3-7,IGHV1-18,IGHV3-21,IGHV3-2…	C1RL,C8A,CFI,IGKC,IGLV6-57,IGLV1-51,IGLV1-47,IGLV2-23,IGLV3-21,IGLV2-11,IGHA2,IGHG4,IGHG1,IGHG3,IGHD,IGHV2-5,IGHV1-18,IGHV3-21,IGHV3-23,IGHV4-39,IGKV1-17,IGKV1-39,IGKV1-12,IGKV1-5,IGKV3-15,IGLV2-8	C1QBP,CD81
GO_REGULATION_OF_CELLULAR_AMINO_ACID_METABOLIC_PROCESS	GO:0006521	56	Down	1.189685623386857e-6	1.466043742786722e-4	1	PSMB1,PSMC4,PSMA4,ATP2B4,PSME4,PSMC5,SIRT4,PSME1,COMT,PSMD5,PSMD8,PSMC6,PSMA3,PSMC1,PSMB5,PSMA6,PSME2,PSMA7,PSMD10,PSMD7,OAZ1,PSMA2,PSMD3,PSMD11,PSMD9,PSMD14,ODC1,PARK7,PSMF1,PSMB2,PSMA1,PSME3,PSMB7,PSMB6,PSMA5,OAZ3,SLC7A11,PSMA8,AZIN1,SLC7A7,PSMD4,PSMB4,PSMC2,PSMD6,PSMC3,ATCAY,PSMD1,PSMD2,OAZ2,NQO1,PSMD13,PSMD12,PSMB8,PSMB10,PSMB9,PSMB3		PSMA4,PSMA7,PSMD10,OAZ1,PSMB2,SLC7A7
GO_NEGATIVE_REGULATION_OF_UBIQUITIN_PROTEIN_LIGASE_ACTIVITY	GO:1904667	9	Down	1.339312735658037e-6	1.6238086828937844e-4	1	FBXO5,BAG2,MAD2L2,RPL5,RPL23,USP44,RPL11,MAD2L1,RPS7		MAD2L2,RPL5,RPL23,RPL11,RPS7
GO_PROTEIN_NEDDYLATION	GO:0045116	14	Down	1.3778713067917635e-6	1.6440410497069343e-4	1	DCUN1D1,RBX1,DCUN1D4,RNF7,RPL5,NEDD8,UBE2M,DCUN1D5,RPL11,UBA3,DCUN1D2,NAE1,UBE2F,DCUN1D3		RBX1,RNF7,RPL5,DCUN1D5,RPL11
GO_NUCLEAR_TRANSCRIBED_MRNA_CATABOLIC_PROCESS_EXONUCLEOLYTIC	GO:0000291	35	Down	1.5930040118408918e-6	1.8710329932824976e-4	1	EDC4,EXOSC7,EXOSC5,DIS3,LSM5,EXOSC3,DCPS,DDX6,HBS1L,CNOT6,EXOSC8,EXOSC9,LSM7,LSM4,EXOSC2,WDR61,NT5C3B,DIS3L2,DCP1B,CNOT8,LSM6,PATL1,POLR2G,LSM3,EXOSC1,DCP2,LSM1,EXOSC4,EDC3,TTC37,CNOT7,SKIV2L,LSM2,EXOSC6,DCP1A	DDX6	EXOSC7,LSM5,EXOSC3,WDR61,LSM6,POLR2G,LSM3,LSM1,CNOT7,LSM2
GO_COMPLEMENT_ACTIVATION	GO:0006956	94	Up	1.9363792532038353e-6	2.2393481302051125e-4	1	CFH,C8B,C6,CD5L,CPB2,CD59,FCN1,RGCC,C5,C1QBP,VTN,CD81,C7,C9,CD46,COLEC11,CLU,C4BPA,C4BPB,IL1B,C3,CFP,C5AR2,C1RL,FCN3,SUSD4,SERPING1,VSIG4,C8A,C1QC,C1R,C2,PHB,KRT1,C3AR1,C1QB,C1QA,A2M,C8G,CD19,C1S,PROS1,CD55,C5AR1,CR1L,CFD,CR1,CFI,IGKC,IGKV4-1,IGLV6-57,IGLV1-51,IGLV1-47,IGLV1-44,IGLV1-40,IGLV3-25,IGLV2-23,IGLV3-21,IGLV2-14,IGLV2-11,IGLV3-1,IGLC2,IGLC3,TRBC1,TRBC2,TRDC,IGHA2,IGHG4,IGHG2,IGHA1,IGHG1…	CPB2,CFP,C1RL,C8A,KRT1,C5AR1,CFI,IGKC,IGLV6-57,IGLV1-51,IGLV1-47,IGLV2-23,IGLV3-21,IGLV2-11,IGHA2,IGHG4,IGHG1,IGHG3,IGHD,IGHV2-5,IGHV1-18,IGHV3-21,IGHV3-23,IGHV4-39,IGKV1-17,IGKV1-39,IGKV1-12,IGKV1-5,IGKV3-15,IGLV2-8	CD59,C1QBP,CD81
GO_CELLULAR_MACROMOLECULE_CATABOLIC_PROCESS	GO:0044265	1053	Down	2.2471734756526045e-6	2.559394396436459e-4	1	GCLC,ANKIB1,CDC27,UPF1,RHBDD2,FBXL3,LAMP2,OSBPL7,AP2B1,RHBDF1,MYLIP,PSMB1,PKD1,RPS20,CSDE1,UBE3C,POMT2,HFE,RNF216,PSMC4,NUB1,RNF14,DNASE1L1,UFL1,SLC11A1,WWTR1,ZRANB1,SAMD4A,RNH1,UBR2,VIM,RNASET2,TNFRSF1B,ZCCHC8,UBA6,PIAS1,RNF19A,GABARAPL2,CUL3,USP2,EDC4,CLEC16A,PSMA4,AP2S1,CUL7,HSPA5,USP28,ERCC8,NEDD4L,JKAMP,MAPK9,HERPUD1,MRTO4,ANAPC4,THRAP3,CUL1,USP36,PUM2,USP13,YBX3,RPL18,GPC1,RNF4,CASP8,HIPK2,…	SLC11A1,USP2,HSPA5,FBXW11,LRP2,FOXRED2,TRPC4AP,DNAJC3,CTSH,DNASE2,WDR91,ERLIN1,CDK5RAP3,CCDC47,WFS1,DDX6,TCIRG1,USP35,HNRNPR,PRKCG,USP6,FBXO44,UBAC2,FBXO21,OS9,MDM2,RIPK1,PNPT1,CSNK1D,UBC,RBM46,FBXL2,UBXN11,CCAR2,BTG2,FBXO27,DISC1,VCP,HSP90B1,FBXL14,TRIB1,RNF213,GLMN,SAMD4B,MEIOC,LYG2	RPS20,WWTR1,VIM,GABARAPL2,CUL3,PSMA4,AP2S1,CUL7,USP13,RPL18,YBX1,ELAVL1,CSNK2A2,RPL31,EXOSC7,UBE2A,UBE2K,RPS5,SNX5,RPL6,RPLP0,PABPC4,FBXO7,RPL3,RBX1,APEX1,PSMA7,TRIB3,PSMD10,EIF3E,RPS16,RPS19,RPL18A,LSM5,SEC61B,EXOSC3,RPL28,RPL19,RPL34,ANAPC15,CD81,RPS13,RPS12,RNF7,RPL24,RPS15,PDCL3,SUMO1,RPL22,RNF19B,RPS25,UCHL3,UBE2B,SLIRP,RPL21,RPL5,CLTA,CLPP,RPL23,RBCK1,PSMB2,APOE,RPL36,DDA1,RPL27,UBE2D2,RPS1…
GO_ORGANONITROGEN_COMPOUND_BIOSYNTHETIC_PROCESS	GO:1901566	1500	Down	2.6426648295077157e-6	2.9649121676730595e-4	1	DPM1,GCLC,HS3ST1,AK2,PDK4,SLC25A13,UPF1,DHX33,PDK2,AGK,ALDH3B1,GGCT,COX10,PIGQ,NADK,AASS,MGST1,ST3GAL1,RPS20,POMT2,CD4,LARS2,DCN,TYROBP,EXTL3,ELOVL5,SLC25A39,PGM3,COX15,XYLT2,CHDH,IGF1,CD74,SAMD4A,CPS1,ZDHHC6,ALAS1,GCLM,TYMP,VIM,AGPAT4,B4GALT7,TBPL1,ALG1,CHPF2,FUT8,NSMAF,OTC,RPL26L1,MRI1,VCAN,CTPS2,TPR,MRPS10,HHAT,EIF2AK2,PUM2,MRPL43,SOAT1,ATG5,ATP2B4,ALDH18A1,GATB,YBX3,PIGV,MPC1,BCAT1,MRPS35,MRP…	XYLT2,CPS1,AGPAT4,ALG1,OTC,SPHK2,GSTO2,TCOF1,ADCY2,MKNK1,PLOD1,NOS1,PDPR,TGFB2,PCSK5,CDK5RAP1,GUCY2F,DNAJC3,SMPD3,HNRNPL,C1GALT1,PLOD3,EIF4H,ST8SIA1,HARS2,HBEGF,SDC1,AMPD2,RGS2,AGMAT,EGR1,B4GALT4,PTGIS,RRBP1,HNRNPR,TMEM115,KRT17,EIF2AK4,GALNT15,MGAT1,GLCE,BMPR1B,HDC,PLPP2,NLRP12,FARS2,CDKAL1,CSGALNACT1,PAOX,GGTLC1,SERP2,ZDHHC7,SAMD8,PANK4,BTG2,TLR3,ADCY1,VCP,FOLR2,NOXRED1,LDHC,GOLGA2,DOLPP1,DEGS2…	DHX33,GGCT,MGST1,RPS20,TYROBP,VIM,NSMAF,RPL26L1,MPC1,RPL18,ZC3H15,ELAVL1,CSNK2A2,RPL31,RPS5,MGST2,MRPL28,RPL6,RPLP0,MRPS33,PABPC4,SCD,MKNK2,TSPO,RPL3,GSTZ1,ACOT8,VAPA,SMS,NME4,EIF3E,EEF1D,OAZ1,RPS16,RPS19,RPL18A,MTPN,MRPL32,RPL28,RPL19,C1QBP,RPL34,RPS13,SLC11A2,MRPL51,RWDD1,TMEM14C,RPS12,RPL24,MRPL3,EIF1B,EEF1B2,RPS15,MRPL37,RPL22,MRPS15,RPS25,MRPS14,SERP1,ZNF706,RPL21,MTIF3,RPL5,NMI,RPL23,PPCS,S…
GO_PROTEIN_LOCALIZATION_TO_MITOCHONDRION	GO:0070585	132	Down	3.292103943555337e-6	3.6392272564272747e-4	1	BAD,AGK,BID,TOMM34,MIPEP,USP36,CASP8,CSNK2A2,SREBF1,TP63,LMAN1,TIMM21,TP73,HSP90AA1,DNAJA1,HUWE1,BAX,DNM1L,PPP1R13B,SIRT4,RNF31,SH3GLB1,TIMM13,HPS4,TOMM22,FBXO7,TSPO,SAMM50,GZMB,TIMM9,E2F1,BMF,GDAP1,BNIP3L,TIMM44,PDCD5,TIMM50,BBC3,GSK3A,PMPCB,MAPK8,PITRM1,YWHAE,UBE2D3,GRPEL1,FBXW7,MTCH2,AIP,TFDP2,HTRA2,RHOU,MFN2,DNAJC15,PPP3CC,MTERF4,ROMO1,TIMM17B,YWHAH,RAC2,TOMM40,TIMM10B,PRKAA1,YWHAQ,TIMM17A,TI…	TP73,RNF31,GDAP1,TIMM44,MGARP,HSPD1,HK1,SREBF2	BAD,CSNK2A2,SH3GLB1,TIMM13,TOMM22,FBXO7,TSPO,SAMM50,PDCD5,MTCH2,DNAJC15,ROMO1,YWHAQ,TIMM17A,HAX1,TIMM8B,MFF,SLC25A6,TOMM20,UBE2L3,TOMM7,TFDP1,UBL5,DNAJC19,FIS1
GO_INTERSPECIES_INTERACTION_BETWEEN_ORGANISMS	GO:0044419	844	Down	4.32557336185811e-6	4.712367385664843e-4	1	CFH,FUCA2,BAD,CFLAR,UPF1,SLC25A5,POLR2J,CREBBP,AP2B1,PSMB1,RPS20,VTA1,CD4,FYN,RNF216,PTBP1,LTF,DDX11,ZMYND11,CD74,KPNA6,VIM,VRK2,NUP160,CDH1,PSMA4,AP2S1,CUL7,YTHDC2,ATP6V1H,POLR2B,TPR,RSF1,NEDD4L,THOC3,CUL1,EIF2AK2,SERPINB3,ATG5,NDC1,CTDP1,NCKAP1,WAPL,RPL18,CASP8,HIPK2,TAF11,IPO5,PKN2,SPEN,CDK13,KDM4A,SP100,TRAM1,TNFRSF1A,RHOA,HYAL2,NUP133,NUCKS1,VPS35,NEDD4,PABPC1,CDC42,RPL31,TFRC,FCGR2B,AP1M1,P…	CDH1,SPEN,SP100,TP73,THOC1,ATG16L1,OAS1,PCSK5,SNW1,NUP93,EIF4H,CXCL12,GBF1,NUP88,DDX6,NUP98,SELPLG,MSH6,TRIM6,FLT3,CD93,EIF2AK4,MDM2,RIPK1,EPHA2,HSPD1,ACKR3,PIK3R1,UBC,FBXL2,CXADR,ELMO1,MX1,CD1D,PGLYRP2,VCP,STAT3,INSR,CSF1R,IFIT1,SUPT5H,CFI,DEFA3	BAD,SLC25A5,RPS20,VIM,PSMA4,AP2S1,CUL7,RPL18,RPL31,ULK2,RPS5,CHMP5,DYNLL1,RPL6,RPLP0,NUP50,RANBP1,LGALS1,POLR2F,RPL3,RBX1,PABPN1,PSMA7,ACOT8,VAPA,RPS16,POLR2I,RPS19,RPL18A,HAMP,CREB3,RPL28,RPL19,C1QBP,RPL34,HTATIP2,CD81,RPS13,VPS29,RPS12,SNX3,TUSC2,RPL24,SPCS1,RPS15,PDCL3,SUMO1,RPL22,RPS25,VAMP8,RPL21,RPL5,RAB9A,RPL23,RBCK1,ROMO1,PSMB2,BECN1,APOE,RPL36,EIF3G,RPL27,RAN,LAMTOR5,RPS15A,RAC1,RPL35,DE…
GO_PROTEIN_CONTAINING_COMPLEX_DISASSEMBLY	GO:0032984	294	Down	4.854993196957831e-6	5.213569123076003e-4	2	DVL2,UPF1,LAMP2,SCIN,VTA1,SPAST,GABARAPL2,CLEC16A,PHF23,CAPG,MRPS10,LIMA1,MRPL43,MRPS35,MRPS24,SMARCD1,DHX8,NAV3,TBC1D25,KIF2A,LRP6,WDR1,SMARCE1,NSF,CLASP1,MRPS34,TSG101,CAMSAP3,CAPZB,JMJD4,SMARCD3,MRPL22,GSK3B,CHMP2B,ZMPSTE24,CHMP5,MRPL28,OGFOD1,ADD1,MRPS33,IRAK3,MCOLN1,SUPT16H,HDAC6,MRPS18A,SNAP29,SMARCB1,SH3BP1,TRIOBP,TFIP11,SPEF1,MAP1LC3A,MID1,MRPS31,AXIN1,GSPT1,ZFAND1,MRPL4,NAPA,GRWD1,MTPN,C…	DVL2,SCIN,MID1,GRWD1,TRPV4,SNX14,AVIL,PEX14,VCP,FRAT1,INSR,TECPR1	GABARAPL2,CHMP5,MRPL28,MRPS33,ZFAND1,MTPN,MRPL32,SMARCD2,MRPL51,MRPL3,MRPL37,MRPS15,STMN1,VAMP8,MRPS14,RPL23,DSTN,MRPS12,MRPL34,MRPS25,MRPL35,MRPS36,MRPL47,MRPL50,MRPL15,RDX,SNAPIN,MRPL17,MRPL55,MRPS18C,MRPL36,MRPL13,PPP1CA,CHCHD1,MRPL52,TRMT112,MRPL57,MRPL11,MRPS11,MRPL41,MRPL54,MRPL21,MRPL20,MRPL33,MRPS6,CHCHD10,MRPL12,MRPS21,MRPL45
GO_NUCLEOSIDE_MONOPHOSPHATE_METABOLIC_PROCESS	GO:0009123	63	Down	5.3086930711980546e-6	5.620485326224757e-4	1	AK2,PNKP,DLG1,NT5C2,MAGI3,CAD,AK6,UPRT,GMPR2,PRPS2,CDADC1,DHODH,IMPDH1,AK1,LHPP,DNPH1,RAD50,UMPS,DGUOK,AMPD2,TJP2,PAICS,PPAT,DUT,DCTD,UCK1,MPP1,AMPD3,CMPK2,RFK,NT5E,ATIC,AK7,UCK2,GUK1,CASK,PRPS1,AK3,DLG2,AK9,LRGUK,ADK,DCK,GART,CMPK1,AK4,GMPS,AK8,HPRT1,TK2,TK1,DTYMK,TYMS,SHMT1,IMPDH2,PFAS,UPP1,ADA,UCKL1,CARD11,APRT,NT5M,ADSL	NT5C2,AMPD2,AK7	AK6,DUT,GUK1,AK4,HPRT1,TK2,APRT,ADSL
GO_ESTABLISHMENT_OF_PROTEIN_LOCALIZATION_TO_MITOCHONDRIAL_MEMBRANE	GO:0090151	15	Down	7.140676860247679e-6	7.455064994233583e-4	2	AGK,HSP90AA1,TIMM13,TOMM22,SAMM50,TIMM9,PDCD5,ROMO1,TIMM10,OXA1L,CALM3,COX18,HSPA4,TIMM22,NDUFA13		TIMM13,TOMM22,SAMM50,PDCD5,ROMO1
GO_MITOCHONDRIAL_TRANSPORT	GO:0006839	217	Down	7.433900183481617e-6	7.65488050400429e-4	1	GCLC,STPG1,BAD,SLC25A13,SLC25A5,AGK,BID,TOMM34,MIPEP,BAK1,MCUR1,HEBP2,USP36,MPC1,CASP8,EYA2,VPS35,CSNK2A2,SREBF1,TP63,LMAN1,TIMM21,ACACB,TP73,PSEN1,HSP90AA1,GSK3B,SLC25A24,HUWE1,BAX,PPP1R13B,SLC8B1,SIRT4,SLC9A1,MUL1,RNF31,TMEM14A,SH3GLB1,TIMM13,SLC25A1,HPS4,TOMM22,FBXO7,TSPO,SAMM50,GZMB,TIMM9,E2F1,SLC25A14,SLC25A15,BMF,GDAP1,BNIP3L,TIMM44,PDCD5,TIMM50,BBC3,GSK3A,PMPCB,PRKAG2,MAPK8,MICU1,SFXN3,PIT…	TP73,SLC8B1,MUL1,RNF31,GDAP1,TIMM44,SLC25A23,MGARP,PNPT1,RHOT2,HSPD1,MPV17L,STAT3,SREBF2	BAD,SLC25A5,MCUR1,MPC1,CSNK2A2,SH3GLB1,TIMM13,TOMM22,FBXO7,TSPO,SAMM50,PDCD5,PPIF,TMEM14C,DNAJC15,ALKBH7,ROMO1,YWHAQ,TIMM17A,COX5B,MPC2,HAX1,DYNLT1,TIMM8B,STOML2,MFF,SLC25A6,TOMM20,DNAJC30,SMDT1,UBE2L3,BLOC1S2,TOMM7,TFDP1,UBL5,DNAJC19,FIS1,CHCHD10
GO_REGULATION_OF_MITOCHONDRIAL_ATP_SYNTHESIS_COUPLED_ELECTRON_TRANSPORT	GO:1905446	7	Down	7.960775478046993e-6	8.086641793037736e-4	1	PARK7,DNAJC15,CCNB1,ISCU,SNCA,PINK1,CDK1		DNAJC15,ISCU,CDK1
GO_PROTEIN_IMPORT_INTO_MITOCHONDRIAL_MATRIX	GO:0030150	19	Down	8.746593092088207e-6	8.76641870309694e-4	2	TIMM21,TIMM44,TIMM50,GRPEL1,DNAJC15,ROMO1,TIMM17B,TOMM40,TIMM17A,TOMM40L,GRPEL2,TOMM20,TOMM7,TOMM20L,TIMM23B,DNAJC19,DNLZ,PAM16,TIMM23	TIMM44	DNAJC15,ROMO1,TIMM17A,TOMM20,TOMM7,DNAJC19
GO_PROTEIN_K48_LINKED_UBIQUITINATION	GO:0070936	54	Down	1.7928932895526354e-5	0.0017604110467836758	1	RNF216,NEDD4L,RNF4,RNF126,UBE2D1,UBE2T,UBE2A,UBE2K,ITCH,UBE2D4,HACE1,RFFL,CDC34,BFAR,UBR5,UBE2R2,UBE2D3,BIRC2,RNF8,TRIM38,UBE3A,TNFAIP3,RNF146,UBE2B,NMI,RNF6,UBE2D2,UBE2G1,UBE2Q2,SKP2,FBXO38,KLHL3,AMFR,SYVN1,DTX3L,IFI27,TRIM44,RNF187,UBE2E3,UBE2E1,RNF34,UBE2C,RNF152,ARIH2,UBE2E2,TTC3,UBE2G2,ZNRF1,UBE2H,PELI1,TOPORS,RNF5,NHLRC4,RNF115		UBE2A,UBE2K,UBE2B,NMI,UBE2D2,UBE2E1,UBE2E2,RNF5
GO_NUCLEOSIDE_TRIPHOSPHATE_METABOLIC_PROCESS	GO:0009141	78	Down	1.8032679340473997e-5	0.0017604110467836758	1	SLC25A13,TBPL1,CTPS2,RRM2B,SPHK2,GNAI3,PKM,RHOA,ENO1,VPS9D1,CAD,TREM2,GTPBP1,SAMHD1,TAZ,NME3,NME4,TGFB1,NUDT1,IMPDH1,PRKAG2,AK1,PPARGC1A,RAB23,NME5,DGUOK,SLC25A12,RHOQ,ITPA,DUT,UCK1,RAN,AMPD3,CMPK2,COX5B,NUDT15,AK7,NME7,UCK2,GUK1,PARP1,AK3,ALDOA,PID1,ENPP3,FLCN,AK9,ADK,PINK1,CMPK1,AK4,SUCLG1,VCP,STOML2,AK8,LDHC,DTYMK,STAT3,MFN1,CTPS1,NME6,SMPDL3A,DNAJC30,TYMS,IMPDH2,CYC1,GIMAP7,DCTPP1,LRRK2,ADA,E…	SPHK2,AK7,VCP,LDHC,STAT3	NME4,NUDT1,DUT,RAN,COX5B,GUK1,AK4,STOML2,SMPDL3A,DNAJC30,TMSB4X
GO_DEOXYRIBONUCLEOTIDE_METABOLIC_PROCESS	GO:0009262	33	Down	1.8442399071373295e-5	0.0017773271002501675	1	DERA,TBPL1,RRM2B,NTHL1,UNG,SAMHD1,CDADC1,NUDT1,OGG1,DGUOK,SMUG1,NT5C,DUT,MBD4,DCTD,CMPK2,NUDT15,TDG,NEIL1,GUK1,NEIL2,AK9,ADK,RRM1,DTYMK,RRM2,TYMS,SHMT1,DCTPP1,ADA,NUDT16,NT5M,NUDT18		NUDT1,SMUG1,DUT,GUK1
GO_DEOXYRIBONUCLEOSIDE_MONOPHOSPHATE_METABOLIC_PROCESS	GO:0009162	12	Down	1.992910904088924e-5	0.0018962925653210685	1	CDADC1,DNPH1,DGUOK,DUT,DCTD,GUK1,DCK,TK2,TK1,TYMS,SHMT1,NT5M		DUT,GUK1,TK2
GO_CYTOPLASMIC_TRANSLATIONAL_INITIATION	GO:0002183	30	Down	2.1067623092400945e-5	0.001979566534819724	1	EIF3I,EIF3L,EIF3D,EIF5,EIF3J,EIF3E,EIF3B,EIF3A,EIF4G1,EIF2S2,EIF2S3,EIF3G,DENR,RPL13A,EIF2D,EIF3H,EIF3M,EIF4A2,NCK1,EIF4A1,METTL3,RBM4,EIF3F,EIF3K,EIF3C,EIF4EBP1,YTHDF2,MTOR,EIF3CL,MCTS1		EIF3E,EIF3G,RPL13A,EIF3M,EIF3F,EIF3K,MCTS1
GO_MITOCHONDRIAL_ACETYL_COA_BIOSYNTHETIC_PROCESS_FROM_PYRUVATE	GO:0061732	6	Down	2.212018041735508e-5	0.0020528073604599768	1	MPC1,DLD,PDHX,PDHA1,MPC2,PDHB		MPC1,MPC2,PDHB
GO_PROTEIN_LOCALIZATION_TO_ORGANELLE	GO:0033365	844	Down	2.2420201190629686e-5	0.0020549747326420757	1	BAD,M6PR,CROT,LAMP2,TMEM98,AP2B1,AGK,PAF1,MARK4,SEC62,RPS20,FYN,ANLN,CEP68,BID,RGPD5,NUDCD3,AGPS,TOMM34,SEC63,KPNA6,MIPEP,RABEP1,CENPQ,LRRC7,PEX3,CDH1,ZFYVE16,SPDL1,PARP3,SPATA7,CNTLN,HSPA5,TPR,TSPAN17,CC2D2A,VPS13D,USP36,SEC61A1,CROCC,ACAA1,WAPL,RPL18,CASP8,NGFR,TNPO3,ABCA7,AP3D1,IPO5,TRAM2,SEC61A2,YBX1,CLDN18,SP100,TRAM1,PRKCZ,HYAL2,POLR1A,NUP133,VPS35,BCL3,DRD4,NEDD4,CSNK2A2,RPL31,SREBF1,UBE2D…	RGPD5,LRRC7,CDH1,HSPA5,NGFR,SP100,TP73,PIBF1,ESR1,RNF31,BMP7,MID1,FGF9,NUP93,GDAP1,TULP2,TIMM44,TTC26,GBF1,CDK5RAP3,NUP88,NUP98,RAB35,CDKN1A,LAMP5,GNL3L,DCLK1,UBAC2,OS9,MDM2,AGT,KAT7,MGARP,NUMA1,CSNK1D,PEX14,HSPD1,ANK2,PIK3R1,PAOX,UBC,HK1,MX1,LMNA,LEMD2,DISC1,C2CD3,STAT3,TCTN2,ARL13B,TRAPPC12,MTBP,C12orf66,PIPOX,SRPRA,MX2,INSIG1,SREBF2,PPP1R10	BAD,RPS20,RPL18,YBX1,CSNK2A2,RPL31,RPS5,SNX10,ZFAND6,RPL6,RPLP0,NUP50,SH3GLB1,TIMM13,MICALL1,TOMM22,FBXO7,TSPO,RPL3,SAMM50,ACOT8,VAPA,RAB11A,PIH1D1,PDCD5,RPS16,RPS19,RPL18A,SEC61B,PHYH,RPL28,RPL19,RPL34,MTCH2,CD81,RPS13,RPS12,RPL24,SPCS1,RPS15,CCT4,SUMO1,SCP2,RPL22,RAP1A,RPS25,CRIPT,DNAJC15,RPL21,RPL5,RPL23,ROMO1,BECN1,RPL36,RPL27,UBE2D2,RAN,SEC61G,LAMTOR5,YWHAQ,TIMM17A,RPS15A,COG3,TXN,RPL35,RPS6…
GO_PHAGOCYTOSIS_RECOGNITION	GO:0006910	35	Up	2.269028905271947e-5	0.0020549747326420757	1	JMJD6,SCARB1,FCN1,CD36,MFGE8,FCN3,COLEC12,CLEC7A,ADGRB1,PEAR1,IGKC,IGLC2,IGLC3,TRBC1,TRBC2,TRDC,IGHA2,IGHG4,IGHG2,IGHA1,IGHG1,IGHG3,IGHD,IGHM,IGHV2-5,IGHV3-7,IGHV1-18,IGHV3-21,IGHV3-23,IGHV3-33,IGHV4-39,IGHV4-59,IGHV3-74,IGHV3-72,IGLL5	JMJD6,ADGRB1,IGKC,IGHA2,IGHG4,IGHG1,IGHG3,IGHD,IGHV2-5,IGHV1-18,IGHV3-21,IGHV3-23,IGHV4-39
GO_NUCLEOBASE_CONTAINING_SMALL_MOLECULE_INTERCONVERSION	GO:0015949	28	Down	2.4729323209870685e-5	0.002212980030578547	1	AK2,CTPS2,RRM2B,AK6,GMPR2,NME3,NME4,GSR,AK1,DUT,DCTD,GMPR,AK7,GUK1,AK9,CMPK1,AK4,AK8,NUDT13,RRM1,DTYMK,CTPS1,RRM2,GLRX,TYMS,TXNRD1,NME1,NME2	AK7	AK6,NME4,DUT,GUK1,AK4,GLRX
GO_NUCLEOSIDE_MONOPHOSPHATE_BIOSYNTHETIC_PROCESS	GO:0009124	37	Down	2.696917032020017e-5	0.00238502650937582	1	CAD,UPRT,PRPS2,CDADC1,DHODH,IMPDH1,LHPP,UMPS,DGUOK,AMPD2,PAICS,PPAT,DUT,DCTD,UCK1,AMPD3,RFK,ATIC,UCK2,PRPS1,ADK,DCK,GART,CMPK1,GMPS,HPRT1,TK2,TK1,TYMS,SHMT1,IMPDH2,PFAS,UPP1,ADA,UCKL1,APRT,ADSL	AMPD2	DUT,HPRT1,TK2,APRT,ADSL
GO_CELLULAR_PROTEIN_CONTAINING_COMPLEX_ASSEMBLY	GO:0034622	851	Down	2.8955012116221332e-5	0.0025308700706701834	2	RAD52,NDUFAF7,RBM5,FKBP4,NDUFAB1,ZMYND10,HCCS,DHX33,GCFC2,AP2B1,BAIAP2L1,CCL26,COX10,VPS41,SCIN,LUC7L,MAPK8IP2,RANBP9,ZNF207,TTC19,PIK3C2A,ANLN,PSMC4,COX15,WAS,MNAT1,NDUFS1,STRAP,CENPQ,PIAS1,TMSB10,MYOM2,TUBG2,DNAH5,CAPG,AP2S1,GEMIN8,ARHGAP6,RSF1,CELF2,VAMP3,ELN,RAD51,CYBA,TTC17,MRTO4,EIF2AK2,NDC1,NCKAP1,SFSWAP,EIF4B,RNF4,DDX20,TAF11,NDUFB4,ARFGEF1,RHOA,NAV3,SIRT2,TGFBR3,PFN2,GBA2,NCK2,NDE1,MCM2,…	SCIN,WAS,TUBG2,ARHGAP6,NDE1,CADPS2,KAT6A,ESR1,MYOM1,NUP93,GRWD1,RAB3A,COBL,NUP98,TRPV4,MDN1,SENP6,PRLR,SF3B1,TAF1B,TRIM6,PILRB,DNAH8,CDC42EP1,TUBGCP2,AAR2,PRMT7,CDC73,AVIL,STXBP1,NUMA1,CSNK1D,HSPD1,UBC,XPC,TTN,CATIP,PPP1R9A,PADI4,NPHS1,RIC3,NDEL1,GOLGA2,TRAPPC12,MYADM,BBS10,DCTN1,NAP1L4	NDUFAB1,DHX33,RANBP9,TMSB10,AP2S1,NDUFB4,CLNS1A,UBE2K,RPS5,FKBP1A,RPL6,RPLP0,NDUFB2,NDUFB7,SNRPD3,RPL3,SAMM50,RBX1,NDUFAF5,PSMD10,RBBP7,PYCARD,EIF3E,PIH1D1,RPS19,MTPN,RPA3,TFAM,ARPC3,ASF1A,GMNN,COX7A2,RPL24,RPS15,COX7A2L,WDR77,STMN1,NDUFB3,NDUFA8,RPL5,CLTA,SNRPC,NDUFA1,SNRPD2,MKKS,NDUFA5,PSMG2,NDUFA10,GMFG,EIF3G,NDUFA2,CHD1L,DHX30,POMP,MBD2,RAC1,NDUFB5,ANP32B,UQCC2,RDX,COX17,SNRPF,CUL4A,GTF2A2,ND…
GO_GLUTATHIONE_METABOLIC_PROCESS	GO:0006749	46	Down	3.260949026374273e-5	0.0028175349231328055	1	GCLC,GGCT,MGST1,GLRX2,GCLM,CTNS,HAGH,NFE2L1,GSTP1,MGST2,GGT5,GGT1,GSTZ1,GSS,GSR,ETHE1,ALDH5A1,NFE2L2,PARK7,GLO1,CHAC1,GGT7,MMACHC,CNDP2,GSTT2B,GSTM1,GSTM5,GSTM3,IDH1,SOD1,CHAC2,PTGES,GGTLC1,SLC7A11,G6PD,HPGDS,GPX4,GGT6,GSTM4,GSTA4,OPLAH,GSTK1,GSTM2,GPX1,GSTA1,GSTA2	GGTLC1	GGCT,MGST1,GLRX2,MGST2,GSTZ1,ETHE1,ALDH5A1,SOD1,CHAC2,GPX4,GPX1
GO_FORMATION_OF_CYTOPLASMIC_TRANSLATION_INITIATION_COMPLEX	GO:0001732	16	Down	3.333729680942406e-5	0.002836073401718547	2	EIF3I,EIF3L,EIF3D,EIF5,EIF3J,EIF3E,EIF3B,EIF3A,EIF2S2,EIF3G,EIF3H,EIF3M,EIF3F,EIF3K,EIF3C,EIF3CL		EIF3E,EIF3G,EIF3M,EIF3F,EIF3K
GO_MACROMOLECULE_CATABOLIC_PROCESS	GO:0009057	1249	Down	3.357862614779176e-5	0.002836073401718547	1	GCLC,ANKIB1,CYP51A1,CDC27,UPF1,RHBDD2,MYCBP2,FBXL3,LAMP2,OSBPL7,AP2B1,RHBDF1,MYLIP,PSMB1,PKD1,RPS20,CSDE1,UBE3C,POMT2,IDS,HFE,FYN,LYPLA2,RNF216,DCN,PSMC4,NUB1,RNF14,DNASE1L1,UFL1,CAPN1,SLC11A1,WWTR1,ZRANB1,SAMD4A,RNH1,RB1CC1,UBR2,VIM,RNASET2,CD44,TNFRSF1B,SNX1,ZCCHC8,UBA6,PIAS1,RNF19A,GABARAPL2,TIMP2,CUL3,USP2,EDC4,VCAN,CLEC16A,CDH1,PSMA4,AP2S1,CUL7,PHKA2,HSPA5,USP28,ERCC8,NEDD4L,HEXB,JKAMP,MAPK9…	CYP51A1,SLC11A1,USP2,CDH1,HSPA5,PTPN3,FBXW11,CEACAM1,LRP2,FOXRED2,SGSM3,TRPC4AP,DNAJC3,CTSH,DNASE2,WDR91,ERLIN1,CDK5RAP3,CCDC47,WFS1,DDX6,TCIRG1,PRSS16,SDC1,USP35,HNRNPR,PRKCG,USP6,FBXO44,UBAC2,FBXO21,OS9,MDM2,AOAH,RIPK1,PNPT1,CSNK1D,UBC,RBM46,FBXL2,UBXN11,CCAR2,BTG2,PGLYRP2,FBXO27,DISC1,VCP,HSP90B1,FBXL14,PPP1R3B,TRIB1,RNF213,GLMN,SAMD4B,MEIOC,ADGRB1,GRIN2A,LYG2,LRIG2,GPRASP1,GPC2	RPS20,WWTR1,VIM,GABARAPL2,CUL3,PSMA4,AP2S1,CUL7,USP13,RPL18,YBX1,ELAVL1,CSNK2A2,RPL31,EXOSC7,UBE2A,UBE2K,RPS5,SNX5,RPL6,RPLP0,PABPC4,SH3GLB1,FBXO7,RPL3,RBX1,APEX1,PSMA7,TRIB3,PSMD10,EIF3E,OAZ1,RPS16,RPS19,RPL18A,LSM5,SEC61B,EXOSC3,RPL28,RPL19,RPL34,ANAPC15,CD81,RPS13,RPS12,SNX3,RNF7,RPL24,RPS15,PDCL3,SUMO1,RPL22,RNF19B,MAD2L2,RPS25,UCHL3,UBE2B,SLIRP,LYPLA1,RPL21,RPL5,CLTA,CLPP,RPL23,RBCK1,PSMB2,B…
GO_REGULATION_OF_UBIQUITIN_PROTEIN_TRANSFERASE_ACTIVITY	GO:0051438	49	Down	3.4265238164718725e-5	0.0028619088364910074	1	DCUN1D1,PSEN1,CDC14B,DNM1L,ABL1,TRIB3,SMAD7,AXIN1,STUB1,FZR1,LIMK1,UBE2S,DCUN1D4,FBXW7,FBXO5,BAG2,ARRDC3,GORASP1,PARK7,MAD2L2,CDC20,MASTL,RPL5,RPL23,PIN1,USP44,DCUN1D5,RAB1A,ARRDC4,RPS2,FEM1A,RPL11,DCUN1D2,PINK1,DTX3L,MAD2L1,CDC20B,BAG5,PLK1,GOLGA2,BMI1,FEM1B,PTEN,RPS7,UBE2C,UBE2N,UBE2L3,DCUN1D3,TOPORS	CDC20B,GOLGA2	TRIB3,MAD2L2,RPL5,RPL23,DCUN1D5,RPS2,RPL11,RPS7,UBE2L3
GO_REGULATION_OF_TRANSCRIPTION_FROM_RNA_POLYMERASE_II_PROMOTER_IN_RESPONSE_TO_HYPOXIA	GO:0061418	72	Down	3.4857531775617425e-5	0.0028793853445858923	1	CREBBP,PSMB1,PSMC4,PSMA4,PSME4,SIRT2,PSMC5,PSME1,PSMD5,PSMD8,RBX1,EP300,PSMC6,PSMA3,HIF1A,PSMC1,PSMB5,PSMA6,PSME2,PSMA7,PSMD10,PSMD7,PSMA2,CUL2,PSMD3,PSMD11,PSMD9,VEGFA,PSMD14,EPAS1,NFE2L2,EGR1,HIF3A,PSMF1,PSMB2,PSMA1,EGLN3,PSME3,VHL,EGLN1,PSMB7,TP53,PSMB6,PSMA5,ARNT,RPS27A,LIMD1,NOTCH1,UBC,PSMA8,BACH1,PSMD4,PSMB4,PSMC2,PSMD6,CITED2,STOX1,PSMC3,HIF1AN,RBPJ,UBB,PSMD1,PSMD2,HIGD1A,PSMD13,PSMD12,PSM…	EGR1,UBC	PSMA4,RBX1,PSMA7,PSMD10,PSMB2,RPS27A,UBA52
GO_INTERLEUKIN_1_MEDIATED_SIGNALING_PATHWAY	GO:0070498	98	Down	3.7484814077692405e-5	0.003044707621614592	1	PSMB1,PSMC4,VRK2,PSMA4,CUL1,TAB2,PSME4,FBXW11,TOLLIP,PSMC5,IRAK3,PSME1,PSMD5,PSMD8,TAB1,RBX1,PSMC6,PSMA3,PSMC1,RPS6KA5,PSMB5,PSMA6,NFKBIA,PSME2,PSMA7,PSMD10,MAPK3,PSMD7,RIPK2,IKBKB,NOD1,PSMA2,MAP3K8,PSMD3,PSMD11,NFKB1,PSMD9,SKP1,IL1A,PSMD14,IL1R2,IL1R1,IL1RL2,EGR1,IL1B,PSMF1,PSMB2,PSMA1,PSME3,IRAK2,MAP3K7,IL6,IL1RN,PSMB7,PELI2,PSMB6,PSMA5,RPS27A,ST18,UBC,PSMA8,TAB3,PSMD4,PSMB4,SQSTM1,PSMC2,RPS6KA…	FBXW11,EGR1,ST18,UBC	PSMA4,RBX1,PSMA7,PSMD10,PSMB2,IL6,RPS27A,IRAK1,UBA52
GO_GLYCOSYL_COMPOUND_BIOSYNTHETIC_PROCESS	GO:1901659	37	Down	3.766899146071e-5	0.003044707621614592	1	TYMP,CAD,MTAP,DHODH,NME3,NME4,IMPDH1,NME5,UMPS,AMD1,PUDP,UCK1,NT5E,NME7,UCK2,GUK1,ADK,DCK,CDA,TYW3,TYW5,GMPS,HPRT1,TK2,TK1,DTYMK,ADAL,LCMT2,NME6,IMPDH2,TRMT12,UPP1,ADA,UCKL1,APRT,NME1,NME2		NME4,GUK1,TYW3,HPRT1,TK2,APRT
GO_DEOXYRIBONUCLEOSIDE_TRIPHOSPHATE_METABOLIC_PROCESS	GO:0009200	17	Down	3.8888411501528725e-5	0.0031098318006062913	1	TBPL1,RRM2B,SAMHD1,NUDT1,DGUOK,ITPA,DUT,CMPK2,NUDT15,GUK1,AK9,ADK,DTYMK,TYMS,DCTPP1,ADA,NUDT16		NUDT1,DUT,GUK1
GO_REGULATION_OF_CELLULAR_AMINE_METABOLIC_PROCESS	GO:0033238	68	Down	4.047365019920604e-5	0.003202530826815071	1	PSMB1,PSMC4,PSMA4,ATP2B4,PSME4,VPS35,MAOB,DRD4,PSMC5,SIRT4,PSME1,COMT,PSMD5,PSMD8,PSMC6,PSMA3,PSMC1,PSMB5,PSMA6,PSME2,PSMA7,PSMD10,PSMD7,OAZ1,PSMA2,PSMD3,PSMD11,PSMD9,PSMD14,ODC1,PARK7,PDE1B,PSMF1,PSMB2,PNKD,PSMA1,PSME3,PSMB7,PSMB6,PSMA5,OAZ3,SNCA,PAOX,SLC7A11,NR4A2,PSMA8,AZIN1,SLC7A7,PSMD4,PSMB4,ITGB2,PSMC2,PSMD6,HPRT1,PSMC3,ATCAY,ITGAM,PSMD1,PSMD2,OAZ2,NQO1,ABAT,PSMD13,PSMD12,PSMB8,PSMB10,PSMB9…	MAOB,PAOX	PSMA4,PSMA7,PSMD10,OAZ1,PSMB2,SLC7A7,HPRT1
GO_REGULATION_OF_MITOCHONDRIAL_ELECTRON_TRANSPORT_NADH_TO_UBIQUINONE	GO:1902956	5	Down	4.378958736398495e-5	0.0034288159189070294	1	PARK7,DNAJC15,ISCU,SNCA,PINK1		DNAJC15,ISCU
GO_POSITIVE_REGULATION_OF_TOR_SIGNALING	GO:0032008	31	Down	4.810139969322347e-5	0.0037276105308655756	1	RRAGD,CLEC16A,RRAGB,SEH1L,TREM2,KLHL22,TELO2,WDR59,PIH1D1,RHEB,LAMTOR3,GOLPH3,LAMTOR2,RRAGC,PIK3CA,WDR24,LAMTOR5,RPTOR,LAMTOR1,FLCN,RRAGA,SEC13,SIK3,RICTOR,MIOS,MLST8,HDAC3,SMCR8,SLC38A9,GAS6,LAMTOR4		RRAGD,PIH1D1,RHEB,LAMTOR2,LAMTOR5,LAMTOR4
GO_NEGATIVE_REGULATION_OF_UBIQUITIN_PROTEIN_TRANSFERASE_ACTIVITY	GO:0051444	16	Down	5.390644193862198e-5	0.004134844122985933	1	PSEN1,ABL1,SMAD7,LIMK1,FBXO5,BAG2,PARK7,MAD2L2,RPL5,RPL23,USP44,RPL11,DTX3L,MAD2L1,BAG5,RPS7		MAD2L2,RPL5,RPL23,RPL11,RPS7
GO_REGULATION_OF_HUMORAL_IMMUNE_RESPONSE	GO:0002920	88	Up	5.808591019893197e-5	0.004410422090559309	1	CFH,C8B,C6,FCGR2B,CD5L,CPB2,PTPRC,CD59,PPP2R3C,PGC,FCER2,C5,C1QBP,VTN,CD81,PTPN6,C7,C9,CD46,CLU,C4BPA,C4BPB,IL1B,C3,CCR7,CFP,FOXJ1,SPINK5,C5AR2,SUSD4,SERPING1,VSIG4,C8A,C1QC,C1R,C2,PHB,C3AR1,C1QB,C1QA,A2M,C8G,CD19,C1S,SPNS2,PROS1,ZP3,CD55,C5AR1,CR1L,CR1,CFI,IGKC,IGKV4-1,IGLV6-57,IGLV1-51,IGLV1-47,IGLV1-44,IGLV1-40,IGLV3-25,IGLV2-23,IGLV3-21,IGLV2-14,IGLV2-11,IGLV3-1,IGLC2,IGLC3,IGHG4,IGHG2,IGHG1,…	CPB2,CFP,C8A,C5AR1,CFI,IGKC,IGLV6-57,IGLV1-51,IGLV1-47,IGLV2-23,IGLV3-21,IGLV2-11,IGHG4,IGHG1,IGHG3,IGHV2-5,IGHV3-23,IGHV4-39,IGKV1-17,IGKV1-39,IGKV1-12,IGKV1-5,IGKV3-15,IGLV2-8	CD59,C1QBP,CD81
GO_PURINE_NUCLEOSIDE_TRIPHOSPHATE_METABOLIC_PROCESS	GO:0009144	57	Down	6.473146487566857e-5	0.0048658642147040064	1	SLC25A13,SPHK2,GNAI3,PKM,RHOA,ENO1,VPS9D1,TREM2,GTPBP1,SAMHD1,TAZ,NME3,NME4,TGFB1,NUDT1,IMPDH1,PRKAG2,PPARGC1A,RAB23,NME5,DGUOK,SLC25A12,RHOQ,ITPA,RAN,AMPD3,COX5B,NUDT15,NME7,GUK1,PARP1,AK3,ALDOA,PID1,FLCN,AK9,ADK,PINK1,AK4,VCP,STOML2,LDHC,STAT3,MFN1,NME6,DNAJC30,IMPDH2,CYC1,GIMAP7,LRRK2,ADA,NUDT16,OPA1,UQCC3,TMSB4X,NME1,NME2	SPHK2,VCP,LDHC,STAT3	NME4,NUDT1,RAN,COX5B,GUK1,AK4,STOML2,DNAJC30,TMSB4X
GO_RRNA_CONTAINING_RIBONUCLEOPROTEIN_COMPLEX_EXPORT_FROM_NUCLEUS	GO:0071428	14	Down	6.568901215834988e-5	0.004888953508854614	1	RIOK2,XPO1,NUP88,RPS15,RAN,LTV1,ZNF593,ABCE1,TSC1,NMD3,RRS1,NPM1,SDAD1,EIF6	NUP88	RPS15,RAN,ZNF593,NPM1,EIF6
GO_RELEASE_OF_CYTOCHROME_C_FROM_MITOCHONDRIA	GO:0001836	54	Down	6.662197226662375e-5	0.004909778093413831	2	BAD,GGCT,PLAUR,BID,IGF1,HGF,BAK1,BAX,DNM1L,BIK,MMP9,PSMD10,PYCARD,BMF,PDCD5,TIMM50,BBC3,PPIF,SOD2,FAM162A,WDR35,CLU,TNFSF10,IFI6,HRK,CIDEB,NOL3,ARRB2,TP53,PMAIP1,AKT1,BCL2L11,PINK1,LMNA,GPER1,FXN,MOAP1,MFF,PRELID1,TRIAP1,BCL2L1,BCL2,SFN,BNIP3,BOK,JUN,HIGD1A,PLA2G6,OPA1,MLLT11,FIS1,PAM16,GPX1,CHCHD10	TNFSF10,HRK,LMNA	BAD,GGCT,PSMD10,PYCARD,PDCD5,PPIF,FAM162A,MFF,PRELID1,FIS1,GPX1,CHCHD10
GO_POSITIVE_REGULATION_OF_TRANSLATION	GO:0045727	114	Down	6.836554535914863e-5	0.004989357324900196	1	SAMD4A,VIM,YBX3,ELAVL1,DHX29,RHOA,BCL3,PABPC1,NCK2,JMJD4,PPP1R15A,CIRBP,MAPK1,POLDIP3,EIF3D,PCIF1,UQCC1,CDK5RAP1,FMR1,RBM3,DNAJC3,MAPK3,EIF3E,HNRNPL,CPEB3,LARP4B,RPS6KB1,C1QBP,MRPS27,FXR1,PASK,NSUN4,FASTKD2,SERP1,PTK2B,KHDRBS1,RPL5,FASTKD3,SOX4,UPF3B,MIF4GD,KRT17,EIF2AK4,FXR2,EIF2S3,HABP4,EIF5A,CTIF,NAT10,CDK4,DHX9,IL6,UQCC2,THBS1,HNRNPD,TARBP2,EIF4A3,ERBB2,POLR2D,RBMS3,EIF2B5,YTHDF1,CDC123,GUF1,…	CDK5RAP1,DNAJC3,HNRNPL,KRT17,EIF2AK4	VIM,ELAVL1,EIF3E,C1QBP,SERP1,RPL5,CDK4,IL6,UQCC2,RPL30,POLR2G,RPS9,NPM1,COA3,RPS27L,RPS4X,EIF6
GO_NUCLEOTIDE_EXCISION_REPAIR_DNA_DUPLEX_UNWINDING	GO:0000717	22	Down	7.64596246396199e-5	0.0055264134463079125	1	RBX1,ERCC2,GTF2H1,GTF2H3,RAD23B,CHD1L,DDB2,XPA,CUL4A,PARP1,RPS27A,GTF2H2,CETN2,UBC,XPC,CUL4B,ERCC3,DDB1,UBB,GTF2H4,UBA52,GTF2H5	UBC,XPC	RBX1,CHD1L,CUL4A,RPS27A,UBA52,GTF2H5
GO_PROTEASOME_ASSEMBLY	GO:0043248	12	Down	8.549861151060176e-5	0.0061208863116685094	2	PSMD5,PSMD10,PSMD11,PSMD9,PSMG2,ADRM1,POMP,OTUD6B,PSMD4,PSMG4,PSMG1,PSMD13		PSMD10,PSMG2,POMP,PSMG4,PSMG1
GO_PROTEIN_TRANSMEMBRANE_IMPORT_INTO_INTRACELLULAR_ORGANELLE	GO:0044743	33	Down	8.935350221853133e-5	0.006285761622529534	1	TIMM21,LONP2,TIMM44,TIMM50,PEX12,GRPEL1,PEX7,DNAJC15,PEX16,PEX6,ROMO1,TIMM17B,PEX1,TOMM40,TIMM17A,PEX5,PEX14,HSPD1,PEX10,TOMM40L,PEX13,CHCHD4,GRPEL2,PEX2,TOMM20,TOMM7,TOMM20L,TIMM23B,DNAJC19,DNLZ,PEX26,PAM16,TIMM23	TIMM44,PEX14,HSPD1	DNAJC15,ROMO1,TIMM17A,TOMM20,TOMM7,DNAJC19
GO_NEGATIVE_REGULATION_OF_CELL_CYCLE_G2_M_PHASE_TRANSITION	GO:1902750	92	Down	8.947405795006787e-5	0.006285761622529534	1	PSMB1,BRCA1,PSMC4,FHL1,PSMA4,FOXN3,CUL1,PSME4,CDC14B,ORC1,PSMC5,UIMC1,AURKA,PSME1,CLSPN,CDC6,PSMD5,PSMD8,RBX1,PSMC6,PSMA3,PSMC1,PSMB5,PSMA6,PSME2,PSMA7,PSMD10,PSMD7,NBN,FZR1,BABAM1,PSMA2,PSMD3,CDK5RAP3,PSMD11,PSMD9,SKP1,PSMD14,MIIP,SYF2,PSMF1,PSMB2,PSMA1,PSME3,VPS4A,TAOK3,RINT1,HUS1,PSMB7,TICRR,PSMB6,PSMA5,DTL,ATM,CHEK1,TAOK2,RAD17,PSMA8,DONSON,PSMD4,PSMB4,NAE1,BRSK1,TAOK1,PSMC2,PSMD6,TOPBP1,CHMP…	CDK5RAP3	PSMA4,RBX1,PSMA7,PSMD10,PSMB2,CDK1,GPR132
GO_GUANOSINE_CONTAINING_COMPOUND_METABOLIC_PROCESS	GO:1901068	36	Down	9.668432605299335e-5	0.006729408138336583	1	GNAI3,RHOA,DLG1,MAGI3,GTPBP1,GMPR2,NME3,NME4,IMPDH1,RAB23,NME5,DGUOK,TJP2,RHOQ,MPP1,RAN,AMPD3,NME7,GUK1,CASK,AK3,DLG2,LRGUK,AK4,GMPS,HPRT1,MFN1,NME6,IMPDH2,GIMAP7,LRRK2,CARD11,OPA1,NME1,NME2,NUDT18		NME4,RAN,GUK1,AK4,HPRT1
GO_COFACTOR_METABOLIC_PROCESS	NA	371	Down	1.0169993851531448e-4	0.007013563649721275	NA	GCLC,PDK4,ACSM3,CIAPIN1,MPO,CROT,PDK2,GGCT,COX10,NADK,AASS,MGST1,FYN,ELOVL5,SLC25A39,COX15,ALAS1,GLRX2,GCLM,MRI1,MAT2B,CTNS,CYBA,AKR7A2,SLC2A3,MPC1,DGAT2,HAGH,FAR2,GSTO2,MTHFD2,ELOVL1,FECH,PDK3,COASY,ACSL4,MAOB,PTGS2,ACAT1,MOCOS,SLC46A1,ACACB,MCCC1,CPOX,HSP90AA1,NFE2L1,GSTP1,AKR1B1,MGST2,EIF2AK1,MT3,COQ9,SLC23A2,BLVRB,PDPR,DLD,VNN3,HDAC6,NUBP2,ACOT7,SCD,TECR,GGT5,GGT1,SLC25A1,SRRD,HSCB,CYB5R3,HMO…	ACSM3,SLC2A3,GSTO2,MAOB,PDPR,MVK,PTGIS,GNMT,DUOX1,GGTLC1,TDO2,MPV17L,PANK4,CYBB,VCP,FOLR2,LPO,STAT3,CTRB2,NADSYN1,PIPOX	GGCT,MGST1,GLRX2,AKR7A2,MPC1,MGST2,SCD,HSCB,TSPO,GSTZ1,ACOT8,ABCD1,ETHE1,BLVRA,COQ5,SLC11A2,TMEM14C,ALDH5A1,ACOT13,PRDX6,PDZD11,PRDX4,PPCS,ISCA1,ISCU,RAC1,GGH,GCHFR,SOD1,MPC2,CHAC2,GSTO1,APIP,PTS,QDPR,DBI,MTHFD2L,PRDX3,HACD1,PCBD1,CYB5A,COQ4,GPX4,MMADHC,PDHB,AHCYL1,NFU1,ACOT4,ACOT1,AKR1C3,GPX3,DHFR,GPX1
GO_SEQUESTERING_OF_IRON_ION	GO:0097577	4	Down	1.0320903608944351e-4	0.00705293022076679	1	SRI,FTL,LCN2,FTH1		SRI,FTL,FTH1
GO_NEGATIVE_REGULATION_OF_RELEASE_OF_CYTOCHROME_C_FROM_MITOCHONDRIA	GO:0090201	17	Down	1.1109789284359802e-4	0.007523629373921858	2	IGF1,HGF,PSMD10,PPIF,CLU,NOL3,ARRB2,AKT1,LMNA,FXN,PRELID1,TRIAP1,BCL2L1,HIGD1A,OPA1,PAM16,GPX1	LMNA	PSMD10,PPIF,PRELID1,GPX1
GO_PHOSPHOLIPID_EFFLUX	GO:0033700	7	Down	1.2119516371461044e-4	0.008134143264667203	1	ABCA7,APOA1,APOE,APOC1,ABCG1,ABCA1,APOC2		APOE,APOC1,ABCA1
GO_BOX_C_D_SNORNP_ASSEMBLY	GO:0000492	9	Down	1.251191410250058e-4	0.008323191000751936	2	NUFIP1,SNU13,PIH1D1,ZNHIT6,PIH1D2,RUVBL1,RUVBL2,ZNHIT3,TAF9		PIH1D1,ZNHIT3,TAF9
GO_PHAGOSOME_MATURATION	GO:0090382	40	Down	1.3211025679882933e-4	0.008711164915410527	2	ATP6V0A1,ATP6V1H,RAB7A,P2RX7,ATP6V1D,SRPX,CORO1A,SPG11,RAB34,TCIRG1,ATP6V0E1,ATP6V1A,ATP6V0B,MREG,RAB32,RAB14,RAB38,TMEM175,ATP6V1F,ATP6V1E1,SYT11,ATP6V1G1,MYO7A,RAB20,ATP6V1C2,ATP6V1B2,ATP6V0D2,ATP6V1C1,SLAMF8,ATP6V0D1,RAB31,ATP6V0E2,RAB43,RAB39A,ATP6V0A2,ATP6V0C,UNC13B,ATP6V1G2,ATP6V1E2,RAB7B	TCIRG1	RAB34,ATP6V0E1,MREG,RAB32,ATP6V1F,ATP6V1E1,ATP6V1G1
GO_MATURATION_OF_LSU_RRNA	GO:0000470	21	Down	1.3517611841008e-4	0.008835816365987577	2	LAS1L,DDX18,PES1,SNU13,GTPBP4,FTSJ3,ZNHIT6,RPL35,WDR12,URB1,NHP2,RPL7L1,RPL7,RPL7A,NOL9,MRPL1,RSL1D1,RPF2,RPL10A,BOP1,ZNHIT3		RPL35,NHP2,RPL7,RPL7A,RPL10A,ZNHIT3
GO_INTRACELLULAR_PROTEIN_TRANSPORT	GO:0006886	1042	Down	1.4382948398634443e-4	0.009272927598360787	1	SNX11,M6PR,ARF5,UPF1,COPZ2,CROT,LAMP2,AP2B1,AGK,VPS41,ARHGAP44,PKD1,SEC62,RPS20,FYN,AKAP8L,RABGAP1,BID,RGPD5,RUFY3,AGPS,CD74,ZDHHC6,TOMM34,SEC63,KPNA6,MIPEP,SNX1,NUP160,RANBP3,IFT88,LRRC7,PEX3,CDH1,ZFYVE16,RAB27B,AP2S1,HSPA5,TPR,VPS13D,HERPUD1,HOMER3,THOC3,TBC1D22A,USP36,SEC61A1,ZC3H11A,RIOK2,NDC1,ACAA1,APPBP2,RPL18,U2AF2,NGFR,TNPO3,CTSA,AP3D1,IPO5,TRAM2,TBC1D22B,SEC61A2,TBC1D1,SP100,TRAM1,EVI5,H…	RGPD5,LRRC7,CDH1,RAB27B,HSPA5,NGFR,SP100,THOC1,RABL2B,RNF31,TBC1D10A,SGSM3,FGF9,NUP93,GDAP1,NUCB1,TIMM44,RAB3A,TTC26,NUP88,NUP98,RAB35,SRSF7,HNRNPA2B1,CDKN1A,RAB17,USP6,AP4B1,UBAC2,OS9,MDM2,AGT,MGARP,GRTP1,RAB15,PEX14,HSPD1,FIP1L1,PIK3R1,PARD3,PAOX,UBC,ANK3,AKAP6,ZDHHC7,RPGR,LCA5L,TMED4,MCM3AP,PCNT,LMNA,U2AF1L4,RANBP3L,VCP,NDEL1,HSP90B1,STAT3,DDX19A,RAB3B,MYRIP,HAP1,TOM1L2,MIEF2,PIPOX,KCNE1,TMEM3…	RPS20,AP2S1,HOMER3,RPL18,CSNK2A2,RPL31,HSPB11,RPS5,ZFAND6,DYNLL1,SNX5,RPL6,RPLP0,NUP50,SH3GLB1,RAB18,TIMM13,MICALL1,TOMM22,FBXO7,TSPO,RPL3,MIEF1,SAMM50,PABPN1,ACOT8,RAB11A,ZFAND1,OAZ1,PDCD5,RPS16,RPS19,RPL18A,SEC61B,PHYH,RPL28,RPL19,RAB34,TBC1D9,RPL34,CD81,RPS13,VPS29,RPS12,PDCD10,RPL24,SPCS1,SNX17,RPS15,SCP2,RPL22,RPS25,RAB32,ITGB1BP1,ENY2,DNAJC15,RPL21,RPL5,CLTA,RAB9A,RPL23,DYNLRB1,ROMO1,BECN1,…
GO_REGULATION_OF_RELEASE_OF_CYTOCHROME_C_FROM_MITOCHONDRIA	GO:0090199	45	Down	1.4536848806084274e-4	0.009272927598360787	2	BAD,PLAUR,BID,IGF1,HGF,BAK1,BAX,DNM1L,BIK,MMP9,PSMD10,PYCARD,BMF,PDCD5,BBC3,PPIF,FAM162A,WDR35,CLU,TNFSF10,HRK,CIDEB,NOL3,ARRB2,TP53,PMAIP1,AKT1,BCL2L11,PINK1,LMNA,GPER1,FXN,MOAP1,MFF,PRELID1,TRIAP1,BCL2L1,BNIP3,HIGD1A,PLA2G6,OPA1,MLLT11,PAM16,GPX1,CHCHD10	TNFSF10,HRK,LMNA	BAD,PSMD10,PYCARD,PDCD5,PPIF,FAM162A,MFF,PRELID1,GPX1,CHCHD10
GO_PROTEIN_MATURATION_BY_IRON_SULFUR_CLUSTER_TRANSFER	GO:0097428	11	Down	1.4556411555229117e-4	0.009272927598360787	1	HSCB,GLRX3,ISCA1,CIAO1,MMS19,ISCA2,NFU1,BOLA2B,MAGEF1,BOLA2,CISD3		HSCB,ISCA1,NFU1,CISD3
GO_POSITIVE_REGULATION_OF_INTRINSIC_APOPTOTIC_SIGNALING_PATHWAY	GO:2001244	53	Down	1.7012636895430688e-4	0.010746553911172477	1	BAD,BID,IL20RA,BCLAF1,NCK2,BAX,DNM1L,SIRT1,BMF,PIAS4,BBC3,CAV1,SLC9A3R1,FBXW7,PARK7,SFPQ,SPOP,PLAGL2,BECN1,STYXL1,RIPK3,SERINC3,SKIL,TP53,PMAIP1,SOD1,RPL11,MCL1,S100A8,NACC2,RPS3,BCL2L11,FLCN,NCK1,RPL26,MSX1,S100A9,PLEKHF1,NKX3-1,UBB,BCL2L1,BCL2,RPS7,RAD9A,DDIT3,PTPN2,NUPR1,BOK,PRKRA,LCK,BCAP31,SIAH1,FIS1	IL20RA	BAD,BECN1,SOD1,RPL11,RPS3,RPS7,FIS1
GO_NUCLEOTIDE_EXCISION_REPAIR_DNA_INCISION_3_TO_LESION	GO:0006295	22	Down	1.7189675929040385e-4	0.010767899496549714	1	ERCC1,RBX1,ERCC2,RPA3,GTF2H1,GTF2H3,RPA2,CHD1L,RPA1,DDB2,BIVM,ERCC5,XPA,CUL4A,PARP1,GTF2H2,CUL4B,ERCC3,DDB1,ERCC4,GTF2H4,GTF2H5		RBX1,RPA3,CHD1L,CUL4A,GTF2H5
GO_PHAGOSOME_ACIDIFICATION	GO:0090383	25	Down	1.753922368202879e-4	0.010896061522133092	2	ATP6V0A1,ATP6V1H,RAB7A,ATP6V1D,TCIRG1,ATP6V0E1,ATP6V1A,ATP6V0B,RAB38,ATP6V1F,ATP6V1E1,ATP6V1G1,RAB20,ATP6V1C2,ATP6V1B2,ATP6V0D2,ATP6V1C1,SLAMF8,ATP6V0D1,ATP6V0E2,RAB39A,ATP6V0A2,ATP6V0C,ATP6V1G2,ATP6V1E2	TCIRG1	ATP6V0E1,ATP6V1F,ATP6V1E1,ATP6V1G1
GO_NUCLEOTIDE_EXCISION_REPAIR_PREINCISION_COMPLEX_ASSEMBLY	GO:0006294	29	Down	1.8191564318078594e-4	0.011208687621229245	2	MNAT1,RBX1,ERCC2,RPA3,GTF2H1,GTF2H3,RPA2,RAD23B,CHD1L,RPA1,CDK7,CCNH,DDB2,ERCC5,XPA,CUL4A,PARP1,RPS27A,GTF2H2,CETN2,UBC,XPC,CUL4B,ERCC3,DDB1,UBB,GTF2H4,UBA52,GTF2H5	UBC,XPC	RBX1,RPA3,CHD1L,CUL4A,RPS27A,UBA52,GTF2H5
GO_NCRNA_PROCESSING	GO:0034470	336	Down	1.8520714014133403e-4	0.011318716036117138	1	LAS1L,ELAC2,RPUSD1,TSR3,UTP18,TFB1M,NSUN2,METTL1,TRIT1,MRTO4,NOP58,USP36,RIOK2,TARBP1,WDR3,WDR18,ADAT1,TRMT11,THUMPD1,RRP15,FTSJ1,CPSF1,HSD17B10,TRNT1,EXOSC7,EXOSC5,DDX1,DIS3,WBP11,DIMT1,SEPHS1,SRRT,NOP14,METTL2A,DDX18,XRN2,ESF1,TRMT6,PUS7,OSGEP,AGO1,PES1,SNU13,DDX17,RTCB,TRMU,ALKBH1,DICER1,NOP56,CDK5RAP1,RBFA,RIOK3,CSTF2,SUV39H1,INTS6,USB1,MTFMT,INTS9,POP1,INTS10,ERI1,PIH1D1,ERCC2,TRMT1,POP4,RPS…	ELAC2,TARBP1,SRRT,CDK5RAP1,MDN1,WDR55,HNRNPA2B1,DDX27,WDR36,RRNAD1,FARS2,CDKAL1,TRMT44,WDR4,WDR43,BMS1,METTL15,TYW1B	EXOSC7,PIH1D1,RPS16,RPS19,EXOSC3,THG1L,RPS15,RPL5,RRP36,RPL27,MPHOSPH6,RPL35,RPS6,RPS24,RPS2,ELAC1,RPL11,RPS8,TPRKB,NHP2,RPL7,RPL7A,DPH3,TYW3,LSM6,NSA2,RPS14,DUS1L,PUSL1,RPS9,RPS21,RPS7,TRMT112,ZBTB8OS,RPS27,MRPS11,NOP10,YBEY,RPS17,RPL35A,RPL14,LAGE3,RPL10A,TSEN15,RPS28,GTF2H5,ZNHIT3
GO_SCF_DEPENDENT_PROTEASOMAL_UBIQUITIN_DEPENDENT_PROTEIN_CATABOLIC_PROCESS	GO:0031146	89	Down	1.9147410295087175e-4	0.01160734541840083	1	FBXL3,PSMB1,PSMC4,WWTR1,PSMA4,CUL1,PSME4,FBXW11,PSMC5,PSME1,PSMD5,PSMD8,RBX1,PSMC6,PSMA3,PSMC1,PSMB5,PSMA6,PSME2,PSMA7,PSMD10,PSMD7,FBXO31,PSMA2,FBXW4,FBXL15,CUL2,FBXL20,PSMD3,PSMD11,FBXW7,PSMD9,FBXO9,FBXL4,SKP1,RNF7,PSMD14,FBXO2,FBXO6,KIF14,FBXL5,LRRC29,PSMF1,PSMB2,FBXL12,PSMA1,PSME3,FBXO44,FBXL8,PSMB7,CUL4A,PSMB6,PSMA5,SKP2,FBXL17,FBXO38,AMN1,FBXO4,FBXL2,PSMA8,FBXL18,CUL4B,FBXW5,PSMD4,PSMB4,FBX…	FBXW11,FBXO44,FBXL2,FBXO27,FBXL14	WWTR1,PSMA4,RBX1,PSMA7,PSMD10,RNF7,PSMB2,CUL4A,FBXO33
GO_DEOXYRIBONUCLEOSIDE_MONOPHOSPHATE_BIOSYNTHETIC_PROCESS	GO:0009157	9	Down	1.930722200186521e-4	0.011610591023041664	1	CDADC1,DGUOK,DUT,DCTD,DCK,TK2,TK1,TYMS,SHMT1		DUT,TK2
GO_PROTEIN_INSERTION_INTO_MITOCHONDRIAL_INNER_MEMBRANE	GO:0045039	9	Down	1.9856191896055594e-4	0.011845951943067453	2	AGK,TIMM13,TIMM9,ROMO1,TIMM10,OXA1L,COX18,TIMM22,NDUFA13		TIMM13,ROMO1
GO_RESPONSE_TO_INTERLEUKIN_1	GO:0070555	184	Down	2.101872266498431e-4	0.012440766793124966	1	GCLC,TFPI,CD38,UPF1,CX3CL1,CCL26,SELE,PSMB1,PSMC4,VRK2,PSMA4,YTHDC2,CYBA,CUL1,TAB2,HYAL2,HDAC4,PSME4,RORA,FBXW11,EDN1,TOLLIP,PSMC5,IGBP1,ICAM1,IRAK3,PSME1,PSMD5,PSMD8,TAB1,RBX1,PSMC6,PSMA3,HIF1A,PSMC1,RPS6KA5,PSMB5,YY1,PSMA6,NFKBIA,PSME2,CD40,PSMA7,PSMD10,MAPK3,CCL22,CCL17,PSMD7,USP10,PYCARD,RIPK2,SFRP1,IKBKB,CACTIN,NOD1,CCL24,PSMA2,MAP3K8,PSMD3,PSMD11,CCL7,CCL2,CCL8,NFKB1,PSMD9,SKP1,HYAL1,IL1A,C…	FBXW11,EGR1,PTGIS,KLF2,ST18,UBC,CCL14	PSMA4,RBX1,PSMA7,PSMD10,PYCARD,PSMB2,IL6,RPS27A,HNMT,IRAK1,UBA52,TAF9,CCL18,CCL3L3
GO_DEOXYRIBOSE_PHOSPHATE_CATABOLIC_PROCESS	GO:0046386	20	Down	2.1840096446550157e-4	0.012825937889743557	1	DERA,NTHL1,UNG,SAMHD1,NUDT1,OGG1,SMUG1,NT5C,DUT,MBD4,NUDT15,TDG,NEIL1,NEIL2,PGM2,DCTPP1,ADA,NUDT16,NT5M,NUDT18		NUDT1,SMUG1,DUT,PGM2
GO_PROTEIN_INSERTION_INTO_MITOCHONDRIAL_MEMBRANE	GO:0051204	44	Down	2.214994665468022e-4	0.012852315579219684	2	BAD,AGK,BID,CASP8,TP63,TP73,HSP90AA1,BAX,PPP1R13B,TIMM13,TOMM22,SAMM50,GZMB,TIMM9,E2F1,BMF,PDCD5,BBC3,MAPK8,YWHAE,TFDP2,PPP3CC,ROMO1,YWHAH,YWHAQ,TIMM10,NMT1,TP53,PMAIP1,TP53BP2,BCL2L11,OXA1L,COX18,YWHAZ,MOAP1,YWHAB,YWHAG,HSPA4,BCL2,SFN,TIMM22,NDUFA13,TFDP1,PPP3R1	TP73	BAD,TIMM13,TOMM22,SAMM50,PDCD5,ROMO1,YWHAQ,TFDP1
GO_TETRAHYDROBIOPTERIN_METABOLIC_PROCESS	GO:0046146	7	Down	2.2226965881316468e-4	0.012852315579219684	1	SPR,GCH1,PCBD2,PTS,QDPR,PCBD1,DHFR		PTS,QDPR,PCBD1,DHFR
GO_CELLULAR_COMPONENT_DISASSEMBLY	GO:0022411	484	Down	2.2701624253130564e-4	0.013026573245097896	2	DVL2,UPF1,LAMP2,CX3CL1,SCIN,PAFAH1B1,VTA1,AKAP8L,CAPN1,SNAI2,SPAST,RB1CC1,CD44,GABARAPL2,TIMP2,TLL1,CLEC16A,PHF23,CAPG,MRPS10,VPS13D,LIMA1,USP36,MRPL43,ATG5,MRPS35,MRPS24,SMARCD1,ATG2B,DHX8,NAV3,TBC1D25,KIF2A,FUNDC1,LRP6,WIPI1,CSNK2A2,WDR1,SREBF1,MARK2,SMARCE1,NSF,CLASP1,MRPS34,TSG101,FSCN1,CAMSAP3,CAPZB,FAP,TIGAR,JMJD4,SMARCD3,MRPL22,GSK3B,CHMP2B,ZMPSTE24,CTTN,MTIF2,CHMP5,MRPL28,BAX,MMP2,OGFOD1,…	DVL2,SCIN,TLL1,MUL1,ACIN1,MID1,GRWD1,DNASE2,GBF1,CDK5RAP3,TRPV4,SNX14,AVIL,PEX14,ADAMTS5,VCP,FRAT1,NDEL1,GOLGA2,CTRB2,INSR,TPSAB1,ATG9B,SREBF2,DCTN1,TECPR1	GABARAPL2,CSNK2A2,CHMP5,MRPL28,MRPS33,FBXO7,TSPO,ZFAND1,MTPN,MRPL32,SMARCD2,DUSP3,MRPL51,MRPL3,MRPL37,MRPS15,STMN1,VAMP8,MRPS14,MTIF3,RPL23,DSTN,BECN1,MRPS12,MRPL34,MRPS25,MRPL35,MRPS36,IL6,MRPL47,MRPL50,MRPL15,RDX,DNASE2B,SNAPIN,HAX1,MRPL17,MRPL55,MRPS18C,CDK1,MRPL36,MRPL13,PPP1CA,CHCHD1,MRPL52,TRMT112,MRPL57,MRPL11,ST20,MRPS11,MRPL41,MRPL54,TOMM7,MRPL21,VDAC1,FIS1,MCTS1,MRPL20,MRPL33,MRPS6,CHCH…
GO_NUCLEOSIDE_DIPHOSPHATE_BIOSYNTHETIC_PROCESS	GO:0009133	7	Down	2.3119673253738465e-4	0.01316595332184485	1	AK2,AK1,CMPK2,GUK1,AK3,AK4,DTYMK		GUK1,AK4
GO_PROTEIN_K11_LINKED_UBIQUITINATION	GO:0070979	27	Down	2.3480042010608833e-4	0.013270637277725308	1	CDC27,ANAPC4,RNF4,UBE2T,UBE2A,UBE2D4,ANAPC5,CDC23,UBE2W,FZR1,UBE2S,UBE2D3,UBE2B,ANAPC13,CDC16,ANAPC11,ANAPC1,ANAPC10,UBE2E3,RNF26,UBE2C,ANAPC2,CDC26,UBE2E2,UBE2L3,UBE2H,ANAPC7		UBE2A,UBE2B,ANAPC11,ANAPC10,CDC26,UBE2E2,UBE2L3
GO_ATP_SYNTHESIS_COUPLED_PROTON_TRANSPORT	GO:0015986	5	Down	2.465277677720323e-4	0.013829471868226617	1	VPS9D1,COX5B,STOML2,DNAJC30,CYC1		COX5B,STOML2,DNAJC30
GO_SPLICEOSOMAL_SNRNP_ASSEMBLY	GO:0000387	38	Down	2.501346926252801e-4	0.013915916406297375	2	STRAP,GEMIN8,DDX20,CLNS1A,SART3,GEMIN5,GEMIN2,SNRPD3,PRMT5,PRPF6,PRPF31,PRPF19,USP4,WDR77,PRPF3,COIL,SNRPC,SNRPD2,SNRPB,LSM4,AAR2,PRMT7,TGS1,SNRPF,GEMIN7,SNRPG,GEMIN6,SRSF12,SNRPD1,CD2BP2,SNUPN,SMN1,PRPF8,SART1,GEMIN4,SNRPE,SRSF10,SMN2	AAR2,PRMT7	CLNS1A,SNRPD3,WDR77,SNRPC,SNRPD2,SNRPF,SNRPG,SNRPE
GO_B_CELL_MEDIATED_IMMUNITY	GO:0019724	144	Up	2.5228335587396464e-4	0.013915916406297375	1	BTK,ERCC1,CD74,C8B,POU2F2,C6,PARP3,TP53BP1,BCL3,TFRC,FCGR2B,TBX21,MLH1,UNG,IL4R,THOC1,RIF1,PTPRC,MSH2,CD40,SLA2,TLR8,CD40LG,NBN,FCER2,IL27RA,TGFB1,C5,EXOSC3,C1QBP,SUPT6H,CD81,TCIRG1,PTPN6,AICDA,RNF8,CCR6,C7,C9,BCL6,MSH6,MAD2L2,CD46,TNFSF4,CLU,C4BPA,C4BPB,CD70,C3,FGL2,FOXJ1,NDFIP1,SWAP70,IL10,C1RL,CD27,GCNT3,BCL10,XCL1,SUSD4,HSPD1,SERPING1,CD226,BATF,C8A,PAXIP1,FCER1G,C1QC,C1R,TNFSF13,PRKCD,RNF168…	TP53BP1,THOC1,TCIRG1,MSH6,C1RL,HSPD1,C8A,INPP5D,HLA-E,CFI,IGKC,IGLV6-57,IGLV1-51,IGLV1-47,IGLV2-23,IGLV3-21,IGLV2-11,IGHA2,IGHG4,IGHG1,IGHG3,IGHD,IGHV2-5,IGHV1-18,IGHV3-21,IGHV3-23,IGHV4-39,IGKV1-17,IGKV1-39,IGKV1-12,IGKV1-5,IGKV3-15,IGLV2-8	EXOSC3,C1QBP,CD81,MAD2L2
GO_NEGATIVE_REGULATION_OF_UBIQUITIN_DEPENDENT_PROTEIN_CATABOLIC_PROCESS	GO:2000059	46	Down	2.536225286234855e-4	0.013915916406297375	1	HFE,CLEC16A,HIPK2,CSNK2A2,SENP1,PSEN1,WAC,HSP90AB1,CSNK2A1,USP14,N4BP1,SGTA,SUFU,PDCL3,PARK7,UCHL5,RPL5,GIPC1,RPL23,QRICH2,SDCBP,PML,RPL11,TLK2,TAF1,OGT,CCAR2,UBXN1,RYBP,CAMLG,SHH,BAG5,MAP1A,PBK,MTM1,RPS7,SMARCC1,USP7,FHIT,SVIP,DDRGK1,STYX,BAG6,TRIM39,TAF9,PANO1	CCAR2	CSNK2A2,PDCL3,RPL5,RPL23,RPL11,UBXN1,CAMLG,RPS7,TAF9
GO_PURINE_NUCLEOSIDE_MONOPHOSPHATE_METABOLIC_PROCESS	GO:0009126	34	Down	2.683262048709313e-4	0.014616000594310077	1	AK2,DLG1,NT5C2,MAGI3,GMPR2,PRPS2,IMPDH1,AK1,LHPP,AMPD2,TJP2,PAICS,PPAT,MPP1,AMPD3,NT5E,ATIC,GUK1,CASK,AK3,DLG2,AK9,LRGUK,ADK,GART,AK4,GMPS,HPRT1,IMPDH2,PFAS,ADA,CARD11,APRT,ADSL	NT5C2,AMPD2	GUK1,AK4,HPRT1,APRT,ADSL
GO_OXIDATION_REDUCTION_PROCESS	GO:0055114	820	Down	2.7583738356977384e-4	0.014899160140762379	1	CYP51A1,CYP26B1,KDM1A,NDUFAB1,PDK4,SLC25A13,HCCS,CIAPIN1,MPO,CROT,KDM7A,ALDH3B1,COX10,ADIPOR2,FMO3,CYB561,AASS,MGST1,IYD,UQCRC1,STAB1,TTC19,ALOX5,KDM5D,MDH1,COX15,BID,CHDH,IGF1,AGPS,NDUFS1,RB1CC1,GLRX2,DERA,HSD17B6,CYP46A1,AIFM2,RETSAT,PHKA2,CP,RRM2B,H6PD,PPP1R3F,CYBA,MSMO1,AKR7A2,TBXAS1,ALDH18A1,ACAA1,DGAT2,CS,FAR2,PDIA5,NDUFB4,CYB5R4,GSTO2,ME1,MTHFD2,KDM4A,MTFR1,PFKP,PHKA1,PKM,IDH3G,PYGM,ADGRF5…	CYP51A1,CYP26B1,KDM7A,FMO3,GSTO2,MAOB,JMJD6,PLOD1,NOS1,PDPR,FOXRED2,SQLE,PLOD3,TRPV4,PPARD,ACADL,KDM3A,PRKAG3,QSOX1,P4HA1,PTGIS,GNMT,SLC25A23,ALDH1A2,LOXL1,DMGDH,LOXL2,FADS2,RDH5,DUOX1,PNPT1,RDH12,PRDM16,CYP39A1,PAOX,P4HA3,TDO2,ACOXL,OXNAD1,HK1,FRRS1,RDH13,CYBB,VCP,NOXRED1,ENOX2,LDHC,PDIA3,IGF2,LPO,DEGS2,FAXDC2,INSR,ETFDH,PPP1R3B,PIPOX,SDR42E2,CYP4F12,CYP4F3,TRABD2A,BCO2,IFI30,PPP1R3E,ADH1C,TYW1B	NDUFAB1,MGST1,GLRX2,AKR7A2,NDUFB4,IDH3G,FTL,NDUFB2,TXNL1,SCD,NDUFB7,APEX1,NDUFAF5,ACOT8,ABCD1,PGK1,DECR1,ETHE1,BLVRA,PHYH,HTATIP2,LDHB,ALDH5A1,COX7A2,TP53I3,POMC,COX7A2L,SCP2,SDHB,PRDX6,NDUFB3,NDUFA8,DNAJC15,CISD1,PRDX4,NDUFA1,ALKBH7,COX6B1,COX7C,UQCR11,GFER,ECHS1,SRD5A3,NDUFA5,TXNDC17,PGLS,NDUFA10,COX4I1,COX7B,AOC2,NDUFA2,MRPS36,LDHA,COX5B,ISCU,NDUFB5,TXN,FDX1,HADH,ETFA,NDUFB10,SOD1,SH3BGRL3,ALD…
GO_NCRNA_METABOLIC_PROCESS	GO:0034660	402	Down	2.774886816159017e-4	0.014899160140762379	1	LAS1L,ELAC2,RPUSD1,TSR3,UTP18,LARS2,TFB1M,ZCCHC8,NSUN2,METTL1,TRIT1,MRTO4,NOP58,USP36,RC3H2,RIOK2,TARBP1,GATB,WDR3,WDR18,ADAT1,TRMT11,THUMPD1,RRP15,IARS2,FTSJ1,CPSF1,HSD17B10,TRNT1,MOV10L1,EXOSC7,RBM7,EXOSC5,FKBP6,DDX1,DIS3,WBP11,DIMT1,SEPHS1,SRRT,NOP14,METTL2A,DDX18,KHSRP,XRN2,ESF1,TRMT6,PUS7,OSGEP,AGO1,TDRD1,PES1,SNU13,DDX17,RTCB,TRMU,ALKBH1,DICER1,NOP56,CDK5RAP1,RBFA,RIOK3,CSTF2,SUV39H1,INTS6,…	ELAC2,TARBP1,SRRT,TDRD1,CDK5RAP1,MDN1,HARS2,WDR55,HNRNPA2B1,DDX27,WDR36,PNPT1,RRNAD1,FARS2,CDKAL1,TRMT44,WDR4,WDR43,BMS1,METTL15,TDRKH,GPAT2,TYW1B	EXOSC7,PIH1D1,RPS16,RPS19,EXOSC3,THG1L,RPS15,RPL5,RRP36,DTD2,RPL27,RAN,MPHOSPH6,RPL35,RPS6,RPS24,RPS2,ELAC1,RPL11,RPS8,TPRKB,NHP2,RPL7,RPL7A,DPH3,NIFK,TYW3,AIMP1,LSM6,NSA2,RPS14,DUS1L,PUSL1,RPS9,RPS21,RPS7,TRMT112,ZBTB8OS,RPS27,PPA1,MRPS11,NOP10,YBEY,RPS17,RPL35A,RPL14,LAGE3,RPL10A,TSEN15,RPS28,GTF2H5,ZNHIT3
GO_CELL_CELL_ADHESION_VIA_PLASMA_MEMBRANE_ADHESION_MOLECULES	GO:0098742	143	Up	2.815518884871144e-4	0.015010110253600276	1	ITGAL,CX3CL1,SELE,CELSR3,PKD1,CLDN11,CD6,ATP2C1,CDH1,DSG2,PIK3CB,WNK1,CDH3,CD84,CLDN18,ADGRL1,PVR,CELSR1,KIFAP3,PTPN23,GPC4,CEACAM1,PCDHB4,FAT1,CEACAM6,FXYD5,ICAM1,CD209,TGFB2,PCDH11Y,ARVCF,CDH20,PCDH11X,PTPRS,CLDN15,CDH23,MAPK14,MDGA1,PCDH12,ACVR1,IGSF21,APOA1,PCDH17,EPCAM,PCDHB14,CDH26,CEACAM8,BMP2,FLRT3,MMP24,LRFN3,FGFRL1,CDHR3,LRRC4,PALLD,AJUBA,VSTM2L,CRB1,DSC2,CLDN10,CD164,IL10,IL1RN,KLF4,MA…	CDH1,CD84,CEACAM1,TGFB2,PCDH11Y,PCDH11X,IGSF21,CDH26,FLRT3,MMP24,CRB1,DSC2,CLDN10,PTPRF,HMCN1,LRRC4C,TENM4,GRID2,CXADR,MAPK7,PCDH7,CLSTN1,PCDHB1,SELP,MYADM,PCDH9,NTNG2,MBP,PCDHGC3,PCDHGA12,PCDHGB6,PCDHGA10,PCDHB16	AMIGO2,LRFN4
GO_GLYCOSYL_COMPOUND_METABOLIC_PROCESS	GO:1901657	110	Down	2.9207084024786295e-4	0.01546124300100835	1	FUCA2,ENPP4,DERA,TYMP,AKR7A2,GNAI3,RHOA,GBA2,DLG1,NT5C2,MAGI3,CAD,AKR1B1,UPRT,MTAP,UPB1,GTPBP1,APOBEC3H,ERH,GMPR2,AHCY,PRPS2,GLA,CDADC1,DHODH,NME3,NME4,IMPDH1,AICDA,RAB23,DNPH1,NME5,UMPS,DGUOK,AKR1A1,TJP2,RHOQ,NT5C3A,AMD1,OARD1,GNMT,NT5C,PPAT,APOBEC3A,APOBEC3F,PUDP,UCK1,MPP1,RAN,PEMT,MACROD1,AMPD3,NT5E,ATIC,PRPSAP2,NME7,UCK2,GUK1,ABHD10,CBR4,CASK,PRPS1,DPYS,AK3,DLG2,AKR1C2,LRGUK,ADK,DCK,CDA,AK4,T…	NT5C2,GLA,GNMT,MACROD2	AKR7A2,ERH,NME4,OARD1,RAN,GUK1,AK4,TYW3,HPRT1,TK2,AKR1C3,APRT
GO_RIBONUCLEOSIDE_MONOPHOSPHATE_METABOLIC_PROCESS	GO:0009161	45	Down	3.0395407260235067e-4	0.015977781564698392	1	AK2,DLG1,NT5C2,MAGI3,CAD,UPRT,GMPR2,PRPS2,DHODH,IMPDH1,AK1,LHPP,UMPS,AMPD2,TJP2,PAICS,PPAT,UCK1,MPP1,AMPD3,RFK,NT5E,ATIC,UCK2,GUK1,CASK,PRPS1,AK3,DLG2,AK9,LRGUK,ADK,GART,CMPK1,AK4,GMPS,HPRT1,IMPDH2,PFAS,UPP1,ADA,UCKL1,CARD11,APRT,ADSL	NT5C2,AMPD2	GUK1,AK4,HPRT1,APRT,ADSL
GO_TRANSCRIPTION_COUPLED_NUCLEOTIDE_EXCISION_REPAIR	GO:0006283	73	Down	3.081291725538561e-4	0.01608477076449539	1	POLR2J,LIG3,ERCC1,MNAT1,AQR,RFC1,POLR2B,ERCC8,RFC2,POLD1,XRCC1,XAB2,POLD3,PPIE,POLR2E,POLR2F,RBX1,EP300,POLR2C,ERCC2,POLR2I,LIG1,RPA3,POLD2,PRPF19,GTF2H1,GTF2H3,RFC5,COPS7A,RPA2,COPS5,POLK,RPA1,PCNA,RFC3,CDK7,CCNH,ERCC5,XPA,COPS4,CUL4A,COPS3,RPS27A,POLR2D,COPS7B,GTF2H2,POLR2K,UBC,CUL4B,ERCC3,POLR2H,RFC4,UVSSA,COPS2,DDB1,POLR2G,COPS6,GPS1,UBB,POLD4,ERCC4,POLR2L,POLR2A,USP7,TCEA1,COPS8,ZNF830,HMGN1…	POLD3,LIG1,UBC	POLR2F,RBX1,POLR2I,RPA3,CUL4A,COPS3,RPS27A,POLR2K,POLR2G,POLR2L,UBA52,GTF2H5
GO_POSITIVE_REGULATION_OF_INTRINSIC_APOPTOTIC_SIGNALING_PATHWAY_BY_P53_CLASS_MEDIATOR	GO:1902255	5	Down	3.1954221631899546e-4	0.0165655092418613	1	RPL11,RPL26,MSX1,UBB,RPS7		RPL11,RPS7
GO_PURINE_NUCLEOSIDE_DIPHOSPHATE_BIOSYNTHETIC_PROCESS	GO:0009136	5	Down	3.318098035467224e-4	0.01708365954288159	1	AK2,AK1,GUK1,AK3,AK4		GUK1,AK4
GO_MITOCHONDRIAL_TRANSMEMBRANE_TRANSPORT	GO:1990542	69	Down	3.551793508620617e-4	0.01816247061517087	1	SLC25A13,MCUR1,MPC1,TIMM21,ACACB,SLC8B1,SLC25A1,SLC25A15,TIMM44,TIMM50,PRKAG2,MICU1,SFXN3,GRPEL1,CPT1A,MRPL18,SLC25A36,SLC25A12,DNAJC15,MRS2,SLC25A23,ROMO1,TIMM17B,TST,TOMM40,PRKAB2,TIMM17A,COX5B,PNPT1,AFG3L2,MPC2,PSEN2,HSPD1,SLC25A38,SLC25A37,SLC25A28,MCU,SFXN2,CPT2,TOMM40L,PRKAA2,CHCHD4,GRPEL2,SLC25A32,MID1IP1,STOML2,MICU2,LETM1,SLC25A33,TOMM20,UCP3,UCP2,DNAJC30,SLC25A22,SLC25A20,CYC1,SLC25A18,…	SLC8B1,TIMM44,SLC25A23,PNPT1,HSPD1	MCUR1,MPC1,DNAJC15,ROMO1,TIMM17A,COX5B,MPC2,STOML2,TOMM20,DNAJC30,SMDT1,TOMM7,DNAJC19
GO_COFACTOR_BIOSYNTHETIC_PROCESS	NA	202	Down	3.614528536290972e-4	0.018321249990844345	NA	GCLC,PDK4,CIAPIN1,PDK2,GGCT,COX10,NADK,FYN,ELOVL5,SLC25A39,COX15,ALAS1,GCLM,MAT2B,CTNS,CYBA,MPC1,HAGH,ELOVL1,FECH,PDK3,COASY,ACSL4,MAOB,PTGS2,ACAT1,MOCOS,ACACB,CPOX,NFE2L1,MGST2,COQ9,PDPR,DLD,NUBP2,ACOT7,SCD,TECR,GGT5,GGT1,SLC25A1,SRRD,HSCB,TSPO,GSTZ1,MTHFD1,GSS,MLYCD,NUBP1,QPRT,ACSBG1,GCDH,NAMPT,NMRK1,GLRX3,PNPO,PDHX,COQ5,SLC11A2,TMEM14C,NUDT12,HSPA9,COQ10B,ABCB6,KYNU,NFE2L2,SPR,KMO,AKR1A1,COQ6,…	MAOB,PDPR,PTGIS,DUOX1,MPV17L,PANK4,CYBB,STAT3,NADSYN1	GGCT,MPC1,MGST2,SCD,HSCB,TSPO,GSTZ1,COQ5,SLC11A2,TMEM14C,PPCS,ISCA1,ISCU,SOD1,MPC2,CHAC2,PTS,QDPR,HACD1,PCBD1,COQ4,MMADHC,PDHB,NFU1,DHFR
GO_POSTTRANSCRIPTIONAL_REGULATION_OF_GENE_EXPRESSION	GO:0010608	524	Down	3.6315900607101337e-4	0.018321249990844345	1	UPF1,POLR2J,PSMB1,PSMC4,MATR3,SLC11A1,SAMD4A,VIM,TNFRSF1B,NUP160,PSMA4,POLR2B,TPR,THRAP3,EIF2AK2,PUM2,RC3H2,NDC1,YBX3,EIF4B,YBX1,ELAVL1,DHX29,RHOA,ROCK1,PSME4,NUP133,BCL3,PABPC1,TCOF1,NCK2,MOV10L1,IGF2BP2,EIF4G3,NUP37,EXOSC7,EXOSC5,TNRC6C,MKNK1,DDX1,JMJD4,GEMIN5,XPO1,TNPO1,DIS3,YTHDC1,ZMPSTE24,SEH1L,MTIF2,EIF2AK1,PPP1R15A,SRRT,PSMC5,OGFOD1,CNOT3,KHSRP,MAPKAPK5,GCN1,FUS,PCBP4,PABPC4,TNRC6A,PUS7,AL…	MATR3,SLC11A1,TCOF1,MKNK1,SRRT,ESR1,CDK5RAP1,DNAJC3,NUP93,HNRNPL,EIF4H,NUP88,NUP98,RGS2,HNRNPA2B1,HNRNPR,KRT17,EIF2AK4,RIPK1,UBC,RBM46,BTG2,SNIP1,STAT3,RBM4B,SAMD4B,MEIOC	VIM,PSMA4,YBX1,ELAVL1,EXOSC7,PABPC4,NUP50,MKNK2,POLR2F,APEX1,PSMA7,PSMD10,EIF3E,POLR2I,MTPN,EXOSC3,C1QBP,EIF1B,RPL22,SERP1,ZNF706,RPL5,PSMB2,RAN,CDK4,IL6,UQCC2,RPLP1,RPL13A,RPS27A,EIF2A,RPL10,POLR2K,EIF4EBP2,RPS3,CARHSP1,DPH3,RPL30,RPS14,NUDT21,POLR2G,RPS9,MRPL13,PPP1CA,RPL38,EIF1,POLR2L,HNRNPA0,EIF3K,NPM1,COA3,RPS27L,RPS4X,CNOT7,UBA52,DHFR,EIF6,DND1
GO_NUCLEOBASE_CONTAINING_SMALL_MOLECULE_BIOSYNTHETIC_PROCESS	GO:0034404	92	Down	3.6817699379127037e-4	0.01845057641552653	1	DERA,TYMP,NTHL1,PDE4A,PDE8A,ACAT1,UNG,NT5C2,CAD,ACOT7,MTAP,SAMHD1,ABCD1,DHODH,NME3,MLYCD,NME4,PDE4C,NUDT1,IMPDH1,PDE10A,DNPH1,NUDT12,NME5,PDE8B,PDE4D,OGG1,UMPS,PDE1A,GDA,NUDT10,SMUG1,AMD1,NT5C,ITPA,DUT,MBD4,PUDP,UCK1,AMPD3,NT5E,NUDT15,PDE5A,TDG,NEIL1,NUDT7,NME7,UCK2,GUK1,ENPP3,NEIL2,ADK,DCK,CDA,PDE9A,GMPS,VCP,NUDT5,HPRT1,NUDT13,TK2,TK1,DTYMK,ADAL,HINT1,NUDT9,PDE7B,NME6,SMPDL3A,NUDT4,CNP,IMPDH2,DC…	NT5C2,PDE4C,PDE9A,VCP,PDE7B	ABCD1,NME4,NUDT1,PDE8B,SMUG1,DUT,GUK1,NUDT5,HPRT1,TK2,HINT1,SMPDL3A,APRT,GPX1
GO_PROTEIN_LIPID_COMPLEX_ASSEMBLY	GO:0065005	22	Down	3.857730205801718e-4	0.019103518392292372	2	SOAT1,ABCA7,PRKACA,APOB,ZDHHC8,APOA1,ACSL3,PLAGL2,APOE,APOC1,SNX9,NR1H2,BIN1,PRKACB,ARF1,ABCA1,BMP1,DGAT1,P4HB,APOM,LCAT,APOC2		APOE,APOC1,ABCA1
GO_HISTONE_MRNA_METABOLIC_PROCESS	GO:0008334	22	Down	3.862890509017481e-4	0.019103518392292372	1	UPF1,SNRPD3,MTPAP,XRN1,NCBP2,CPSF3,SNRPB,NCBP1,SSB,SNRPF,ZNF473,SNRPG,ATM,LSM11,SLBP,CPSF2,EXOSC10,DCP2,LSM1,EXOSC4,LSM10,SNRPE		SNRPD3,SNRPF,SNRPG,LSM1,SNRPE
GO_NUCLEOSIDE_PHOSPHATE_BIOSYNTHETIC_PROCESS	GO:1901293	214	Down	4.013005136779851e-4	0.01971618275370859	1	AK2,PDK4,SLC25A13,PDK2,NADK,ELOVL5,AGPAT4,TBPL1,PNKP,CTPS2,RRM2B,MPC1,SPHK2,ME1,ELOVL1,PKM,PDK3,COASY,ACSL4,PTGS2,ENO1,ACAT1,VPS9D1,ACACB,ADCY2,CAD,AK6,NOS1,PDPR,DLD,UPRT,TREM2,ACOT7,SCD,TECR,MAPK1,SLC25A1,GSTZ1,MTHFD1,CDS2,GUCY2F,PRPS2,TAZ,CDADC1,DHODH,NME3,MLYCD,NME4,QPRT,ACSBG1,TGFB1,GCDH,NAMPT,IMPDH1,PRKAG2,NMRK1,AK1,LHPP,RCVRN,PPARGC1A,PDHX,NUDT12,NME5,RAD50,UMPS,DGUOK,SLC25A12,KYNU,AMPD2,KM…	AGPAT4,SPHK2,ADCY2,NOS1,PDPR,GUCY2F,AMPD2,PTGIS,AK7,PANK4,ADCY1,VCP,LDHC,STAT3,NADSYN1,GPAT2	MPC1,AK6,SCD,GSTZ1,NME4,PPCS,DUT,COX5B,MPC2,GUK1,PRPSAP1,AK4,MTHFD2L,STOML2,HPRT1,HACD1,TK2,PDHB,DNAJC30,APRT,TMSB4X,ADSL
GO_REGULATION_OF_TRANSLATIONAL_INITIATION	GO:0006446	73	Down	4.3700515675679073e-4	0.021330959502212962	1	TPR,EIF2AK2,EIF4B,DHX29,NCK2,EIF4G3,DDX1,MTIF2,EIF2AK1,PPP1R15A,ALKBH1,EIF5,FMR1,DNAJC3,EIF3E,HSPB1,EIF3B,EIF4H,RPS6KB1,EIF4G2,EIF2B1,NCBP2,EIF1B,EIF4G1,GLE1,EIF2B2,PAIP2,KHDRBS1,AGO2,PAIP2B,MIF4GD,ATF4,EIF2AK4,HABP4,EIF2S1,CTIF,NCBP1,RPL13A,POLR2D,EIF2B5,EIF3H,EIF4EBP2,YTHDF1,CDC123,UHMK1,BANK1,IMPACT,LARP1,EIF4A2,NCK1,EIF5B,PPP1R15B,METTL3,POLR2G,EIF2AK3,PAIP1,PPP1CA,EIF1,RBM4,RPS6KB2,EIF3K,NPM…	DNAJC3,EIF4H,EIF2AK4	EIF3E,EIF1B,RPL13A,EIF4EBP2,POLR2G,PPP1CA,EIF1,EIF3K,NPM1
GO_POSITIVE_REGULATION_OF_MITOCHONDRIAL_ATP_SYNTHESIS_COUPLED_ELECTRON_TRANSPORT	GO:1905448	5	Down	4.4811011256104907e-4	0.02173189494271875	1	PARK7,CCNB1,ISCU,PINK1,CDK1		ISCU,CDK1
GO_REGULATION_OF_MRNA_CATABOLIC_PROCESS	GO:0061013	180	Down	4.591187378627824e-4	0.022123048413554714	1	UPF1,PSMB1,PSMC4,SLC11A1,SAMD4A,VIM,PSMA4,THRAP3,PUM2,YBX3,YBX1,ELAVL1,ROCK1,PSME4,PABPC1,IGF2BP2,EXOSC7,EXOSC5,TNRC6C,XPO1,TNPO1,DIS3,PSMC5,KHSRP,FUS,PCBP4,PABPC4,TNRC6A,ALKBH5,PSME1,HNRNPC,PSMD5,PSMD8,CIRBP,HNRNPM,GTPBP1,TNRC6B,PSMC6,PSMA3,ZC3H14,PSMC1,PSMB5,APEX1,PSMA6,PSME2,PSMA7,E2F1,PSMD10,FMR1,PSMD7,MYEF2,ZC3HAV1,HSPB1,PSMA2,EXOSC3,CPEB3,PSMD3,PSMD11,HSPA8,PSMD9,MAPK14,RBM24,XRN1,FXR1,EIF4…	SLC11A1,HNRNPR,PNPT1,UBC,RBM46,BTG2,SAMD4B,MEIOC	VIM,PSMA4,YBX1,ELAVL1,EXOSC7,PABPC4,APEX1,PSMA7,PSMD10,EXOSC3,PSMB2,RPS27A,CARHSP1,POLR2G,HNRNPA0,NPM1,CNOT7,UBA52,DND1
GO_GLOBAL_GENOME_NUCLEOTIDE_EXCISION_REPAIR	GO:0070911	26	Down	4.700666316459161e-4	0.02250631127440988	1	ERCC1,RBX1,ERCC2,GTF2H1,GTF2H3,RAD23B,USP45,CHD1L,DDB2,XPA,CUL4A,PARP1,RPS27A,GTF2H2,CETN2,UBC,XPC,RNF111,CUL4B,ERCC3,DDB1,UBB,ERCC4,GTF2H4,UBA52,GTF2H5	UBC,XPC	RBX1,CHD1L,CUL4A,RPS27A,UBA52,GTF2H5
GO_MITOCHONDRIAL_MEMBRANE_ORGANIZATION	GO:0007006	103	Down	4.8259212549215557e-4	0.022959778527370463	2	GCLC,STPG1,BAD,SLC25A5,AGK,DNAJC11,BID,BAK1,HEBP2,ADCK1,CASP8,EYA2,TP63,TP73,HSP90AA1,GSK3B,BAX,PPP1R13B,SLC9A1,MUL1,TMEM14A,TIMM13,TOMM22,SAMM50,GZMB,TIMM9,E2F1,TAZ,BMF,BNIP3L,PDCD5,TIMM50,BBC3,GSK3A,CHCHD3,MAPK8,PPIF,YWHAE,TFDP2,ATF2,MFN2,PPP3CC,ZNF205,ALKBH7,ROMO1,RHOT1,YWHAH,HIP1R,IMMT,YWHAQ,TIMM10,NMT1,RHOT2,AFG3L2,TP53,PMAIP1,TP53BP2,SNCA,DYNLT1,BCL2L11,APOOL,OXA1L,MPV17L,PINK1,HK2,THEM4,CH…	TP73,MUL1,RHOT2,MPV17L,STAT3	BAD,SLC25A5,TIMM13,TOMM22,SAMM50,PDCD5,PPIF,ALKBH7,ROMO1,YWHAQ,DYNLT1,TOMM20,BLOC1S2,TFDP1,CHCHD10
GO_ANTIGEN_PROCESSING_AND_PRESENTATION_OF_EXOGENOUS_PEPTIDE_ANTIGEN_VIA_MHC_CLASS_I	GO:0042590	73	Down	5.094783924282169e-4	0.024086472175364193	1	PSMB1,PSMC4,PSMA4,VAMP3,CYBA,PSME4,ITGB5,PSMC5,PSME1,SNAP23,PSMD5,PSMD8,NCF4,PSMC6,PSMA3,PSMC1,PSMB5,PSMA6,PSME2,PSMA7,PSMD10,PSMD7,IKBKB,PSMA2,PSMD3,PSMD11,PSMD9,CLEC4A,LNPEP,PSMD14,NCF2,VAMP8,PSMF1,PSMB2,PSMA1,PSME3,CD36,PSMB7,ITGAV,PSMB6,PSMA5,FCGR1A,PSMA8,NCF1,FCER1G,PSMD4,PSMB4,PSMC2,PSMD6,CYBB,PSMC3,B2M,PDIA3,TAP1,PSMD1,PSMD2,CALR,PSMD13,PSMD12,FCGR1B,PSMB8,TAP2,HLA-E,HLA-G,HLA-F,PSMB10,CHU…	CYBB,PDIA3,HLA-E,IFI30	PSMA4,PSMA7,PSMD10,VAMP8,PSMB2
GO_RIBOSE_PHOSPHATE_BIOSYNTHETIC_PROCESS	GO:0046390	146	Down	5.319493099822034e-4	0.024991643519601394	1	AK2,PDK4,SLC25A13,PDK2,ELOVL5,CTPS2,MPC1,SPHK2,ELOVL1,PKM,PDK3,COASY,ACSL4,ENO1,ACAT1,VPS9D1,ACACB,ADCY2,CAD,PDPR,DLD,UPRT,TREM2,ACOT7,SCD,TECR,SLC25A1,PYGL,GSTZ1,GUCY2F,PRPS2,TAZ,DHODH,NME3,MLYCD,NME4,ACSBG1,TGFB1,GCDH,IMPDH1,PRKAG2,AK1,PPARGC1A,PDHX,NME5,UMPS,SLC25A12,AMPD2,ELOVL3,PANK3,ADCY7,ACSL3,SLC35B3,PANK2,PPCS,PAICS,PPAT,ADCY4,ACSBG2,UCK1,ACSS2,PPT1,ACLY,PDHA1,GUCY2D,AMPD3,RFK,COX5B,ADCY…	SPHK2,ADCY2,PDPR,GUCY2F,AMPD2,PANK4,ADCY1,VCP,LDHC,STAT3	MPC1,SCD,GSTZ1,NME4,PPCS,COX5B,MPC2,GUK1,PRPSAP1,AK4,STOML2,HPRT1,HACD1,PDHB,DNAJC30,APRT,TMSB4X,ADSL
GO_CELLULAR_KETONE_METABOLIC_PROCESS	GO:0042180	194	Down	5.41006837577511e-4	0.02525930682031149	1	PDK4,PDK2,ADIPOR2,PSMB1,MLXIPL,BRCA1,ELOVL5,PSMC4,CD74,NR1H3,CYP46A1,PSMA4,DKK3,AKR7A2,ATP2B4,DGAT2,HAGH,PDK3,PSME4,SREBF1,ACADVL,DHRS9,PTGS2,ACACB,CEACAM1,NFE2L1,PIBF1,OXCT1,REST,AKR1B1,PSMC5,COQ9,SIRT4,PDPR,PSME1,COMT,PSMD5,SIRT1,PSMD8,PSMC6,PSMA3,GSTZ1,PSMC1,PSMB5,PSMA6,PSME2,PSMA7,TRIB3,PSMD10,ABCD1,LONP2,PSMD7,MLYCD,LHB,OAZ1,AKT2,CAV1,PSMA2,PRKAG2,ERLIN1,PSMD3,PSMD11,AADAT,PPARGC1A,CPT1A,PSM…	MLXIPL,CEACAM1,PIBF1,PDPR,ERLIN1,ACADL,EGR1,TDO2,INSIG1	NR1H3,PSMA4,AKR7A2,GSTZ1,PSMA7,TRIB3,PSMD10,ABCD1,OAZ1,COQ5,PSMB2,APOC1,DGKQ,ADM,SLC7A7,FABP5,COQ4,AKR1C3,EIF6
GO_VIRAL_TRANSLATION	GO:0019081	14	Down	5.999840548244368e-4	0.0277615317131908	1	PTBP1,EIF3L,EIF3D,EIF3B,EIF3A,EIF2AK4,EIF3G,DHX9,SSB,DENR,EIF2D,EIF3F,PCBP2,MCTS1	EIF2AK4	EIF3G,EIF3F,MCTS1
GO_HOMOPHILIC_CELL_ADHESION_VIA_PLASMA_MEMBRANE_ADHESION_MOLECULES	GO:0007156	70	Up	6.061810171589047e-4	0.0277615317131908	1	CELSR3,PKD1,CDH1,DSG2,PIK3CB,CDH3,CD84,PVR,CELSR1,PTPN23,CEACAM1,PCDHB4,FAT1,CEACAM6,PCDH11Y,CDH20,PCDH11X,CDH23,PCDH12,IGSF21,PCDH17,PCDHB14,CDH26,CDHR3,PALLD,VSTM2L,DSC2,CLSTN3,AMIGO2,CDH24,CDH11,CDH13,CELSR2,HMCN1,SDK1,ESAM,MPZL2,ITGB1,ROBO4,ROBO3,PCDH1,NPTN,NEXN,CADM3,FAT3,DCHS1,PCDH7,ROBO1,EMB,CLSTN1,PCDHB1,BSG,PTPRM,CDH5,AMIGO1,CADM1,PCDH9,CDHR4,PCDH18,FAT4,PLXNB2,PCDHGC3,PCDHGA12,PCDHGB6,P…	CDH1,CD84,CEACAM1,PCDH11Y,PCDH11X,IGSF21,CDH26,DSC2,HMCN1,PCDH7,CLSTN1,PCDHB1,PCDH9,PCDHGC3,PCDHGA12,PCDHGB6,PCDHGA10,PCDHB16	AMIGO2
GO_PROTEIN_CONTAINING_COMPLEX_ASSEMBLY	GO:0065003	1466	Down	6.067013447005187e-4	0.0277615317131908	2	RAD52,BAD,NDUFAF7,RBM5,FKBP4,NDUFAB1,ZMYND10,HCCS,SKAP2,DHX33,CREBBP,GCFC2,AP2B1,CX3CL1,BAIAP2L1,CCL26,FARP2,COX10,VPS41,SCIN,TRAPPC6A,CD79B,LUC7L,AASS,MGST1,PKD1,MAPK8IP2,RANBP9,ZNF207,HFE,TTC19,PIK3C2A,ANLN,WIZ,PPP5C,ERCC1,EHD3,PSMC4,COX15,CCDC88C,WAS,BID,CD74,MNAT1,SPAST,NDUFS1,BIRC3,STRAP,FAS,KCNG1,CENPQ,PIAS1,TMSB10,CUL3,MYOM2,OTC,TUBG2,DNAH5,CAPG,AP2S1,CTNNA1,GEMIN8,ARHGAP6,GOPC,RSF1,CELF2,…	SCIN,WAS,OTC,TUBG2,ARHGAP6,TP53BP1,JMJD6,NDE1,TP73,CADPS2,KAT6A,ATG16L1,ESR1,MYOM1,DGKH,NUP93,EHD4,KCNA7,GRWD1,RAB3A,COBL,SLC1A1,CXCL12,NUP98,TRPV4,MDN1,SENP6,PRLR,COL7A1,HES1,ACADL,SF3B1,TAF1B,TRIM6,PILRB,GNMT,DNAH8,CDC42EP1,RNF112,ALDH1A2,TUBGCP2,AAR2,JCHAIN,PRMT7,TRPM1,CDC73,HRK,AVIL,MDM2,STXBP1,RIPK1,NUMA1,PNPT1,CSNK1D,PEX14,HSPD1,SIGMAR1,PARD3,UBC,MAGI1,TDO2,XPC,TTN,FANCC,CATIP,PPP1R9A,PADI4…	BAD,NDUFAB1,DHX33,MGST1,RANBP9,TMSB10,CUL3,AP2S1,NDUFB4,ELAVL1,CLNS1A,UBE2K,RPS5,CD59,FKBP1A,RPL6,RPLP0,NDUFB2,SH3GLB1,NDUFB7,SNRPD3,HSCB,RPL3,SAMM50,ST13,RBX1,CNIH1,NDUFAF5,PSMD10,RBBP7,PYCARD,DECR1,EIF3E,KCTD9,PIH1D1,RPS19,BET1,MTPN,RPA3,TFAM,ARPC3,ASF1A,HINT3,ALDH5A1,ACOT13,GMNN,COX7A2,THG1L,RPL24,RPS15,COX7A2L,SUMO1,WDR77,STMN1,NDUFB3,ITGB1BP1,NDUFA8,PDZD11,DNAJC15,RPL5,CLTA,SNRPC,NDUFA1,CLPP…
GO_SEQUESTERING_OF_METAL_ION	GO:0051238	9	Down	6.093724534623497e-4	0.0277615317131908	1	AP3D1,SRI,FTL,SLC30A4,S100A8,LCN2,SLC30A7,S100A9,FTH1		SRI,FTL,FTH1
GO_REGULATION_OF_DEOXYRIBONUCLEASE_ACTIVITY	GO:0032070	10	Down	6.279051847632808e-4	0.028433513697985434	1	DDX11,SIRT1,PCNA,AKT1,GZMA,RPS3,DFFA,PRKCD,NPM1,HMGB1		RPS3,NPM1
GO_ANTIGEN_PROCESSING_AND_PRESENTATION_OF_PEPTIDE_ANTIGEN_VIA_MHC_CLASS_I	GO:0002474	94	Down	6.35656893614163e-4	0.028612172870045888	1	PSMB1,HFE,PSMC4,PSMA4,VAMP3,CYBA,PSME4,ITGB5,PSMC5,PSME1,SNAP23,PSMD5,PSMD8,NCF4,PSMC6,PSMA3,PSMC1,PSMB5,PSMA6,PSME2,SEC23A,PSMA7,PSMD10,PSMD7,IKBKB,FCGRT,PSMA2,PSMD3,PSMD11,PSMD9,CLEC4A,LNPEP,SEC24A,PSMD14,NCF2,VAMP8,IDE,PSMF1,PSMB2,CANX,PSMA1,PSME3,CD36,PSMB7,ITGAV,SEC31A,SEC24B,TAPBPL,PSMB6,PSMA5,FCGR1A,SEC24D,SAR1B,MR1,PSMA8,SEC13,NCF1,FCER1G,PSMD4,PSMB4,ACE,AZGP1,PSMC2,PSMD6,ERAP1,ERAP2,CYBB…	CYBB,PDIA3,HLA-E,IFI30	PSMA4,PSMA7,PSMD10,VAMP8,PSMB2
GO_DNA_DAMAGE_RESPONSE_DETECTION_OF_DNA_DAMAGE	GO:0042769	37	Down	6.803033606518667e-4	0.030439525964405252	1	RFC1,PNKP,RFC2,MRPS35,POLD1,RAD18,POLD3,DNAJA1,RBX1,RPA3,POLD2,RFC5,WDR48,RPA2,UBE2B,SOX4,MRPS26,RPA1,PCNA,RFC3,MRPS9,NEK1,CUL4A,DTL,PARP1,RPS27A,RPS3,UBC,CUL4B,USP1,RFC4,DDB1,UBB,POLD4,MRPS11,TREX1,UBA52	POLD3,UBC	RBX1,RPA3,UBE2B,CUL4A,RPS27A,RPS3,MRPS11,UBA52
GO_INTRACELLULAR_TRANSPORT	GO:0046907	1540	Down	7.036524070876727e-4	0.03129795943241441	1	FGR,SNX11,M6PR,ALS2,ARF5,VPS50,UPF1,COPZ2,CROT,LAMP2,AP2B1,AGK,VPS41,ARHGAP44,PAFAH1B1,TRAPPC6A,BAIAP3,SPAG9,PKD1,HEATR5B,SEC62,RPS20,VTA1,BTK,FYN,AKAP8L,RABGAP1,EHD3,CCDC88C,WAS,BID,RGPD5,RUFY3,AGPS,CD74,SPAST,ZDHHC6,EHD2,TOMM34,SEC63,KPNA6,MIPEP,SNX1,ANK1,NUP160,RANBP3,IFT88,LRRC7,GAB2,PEX3,TBC1D23,CUL3,CLEC16A,CDH1,ZFYVE16,RAB27B,LSG1,AP2S1,HSPA5,GEMIN8,TPR,DTNBP1,C12orf4,GOPC,VPS13D,VAMP3,FAM…	WAS,RGPD5,LRRC7,CDH1,RAB27B,LSG1,HSPA5,SPHK2,NGFR,CD84,SP100,NDE1,THOC1,RABL2B,ERC1,LAT2,RNF31,HOOK2,TBC1D10A,SGSM3,FGF9,NUP93,EHD4,GDAP1,NUCB1,TIMM44,RAB3A,WDR91,TTC26,GBF1,NUP88,NUP98,RAB35,COL7A1,SRSF7,SEC22A,HNRNPA2B1,CDKN1A,RAB17,TMEM115,USP6,DCLK1,AP4B1,UBAC2,OS9,MDM2,AGT,STXBP1,MGARP,NUMA1,GRTP1,RAB15,LMAN1L,RHOT2,VPS53,CSNK1D,PEX14,HSPD1,FIP1L1,ANK2,PIK3R1,PARD3,PAOX,UBC,ANK3,AKAP6,ZDHHC7…	RPS20,CUL3,AP2S1,HOMER3,RPL18,CSNK2A2,RPL31,HSPB11,RPS5,CD59,CHMP5,ZFAND6,DYNLL1,SNX5,RPL6,RPLP0,NUP50,SH3GLB1,RAB18,TIMM13,RANBP1,SNRPD3,MICALL1,TOMM22,FBXO7,TSPO,RPL3,MIEF1,SAMM50,CNIH1,PABPN1,ACOT8,VAPA,ABCD1,RAB11A,ZFAND1,LEPROTL1,OAZ1,PDCD5,RPS16,RPS19,RPL18A,BET1,SEC61B,PHYH,RPL28,RPL19,RAB34,TBC1D9,RPL34,HTATIP2,CD81,RPS13,VPS29,RPS12,SNX3,PDCD10,RPL24,SPCS1,SNX17,RPS15,SCP2,RPL22,RPS25,MR…
GO_MONOCYTE_CHEMOTAXIS	GO:0002548	53	Down	7.086161859471092e-4	0.03133334041037894	1	CX3CL1,CCL26,PDGFB,LGMN,FLT1,CCL22,CCL17,RPS19,CCL24,SERPINE1,CREB3,CXCL12,CCL7,CCL2,CCL8,CCL20,DUSP1,CCR2,MOSPD2,LGALS3,ANXA1,IL6,CCL21,TNFRSF11A,XCL1,XCL2,SLIT2,PLA2G7,PTPRO,SLAMF8,NBL1,IL6R,S100A12,CCR1,GREM1,CXCL10,FPR2,CCL19,ANO6,CCL13,S100A14,CXCL17,HMGB1,AIF1,LYN,CCL5,CCL23,CCL4,CCL18,CCL15,CCL3L3,CCL14,CCL3	CXCL12,CCL14	RPS19,CREB3,MOSPD2,IL6,PLA2G7,CCL18,CCL3L3
GO_GUANOSINE_CONTAINING_COMPOUND_BIOSYNTHETIC_PROCESS	GO:1901070	12	Down	7.199304663964186e-4	0.031647469683636714	1	NME3,NME4,IMPDH1,NME5,NME7,GUK1,GMPS,HPRT1,NME6,IMPDH2,NME1,NME2		NME4,GUK1,HPRT1
GO_POSITIVE_REGULATION_OF_CELLULAR_AMIDE_METABOLIC_PROCESS	GO:0034250	136	Down	7.266242613058326e-4	0.03170952291933457	1	SAMD4A,VIM,IFNGR1,NSMAF,YBX3,SPHK2,ELAVL1,TNFRSF1A,DHX29,RHOA,BCL3,PABPC1,NCK2,PICALM,JMJD4,PPP1R15A,CIRBP,MAPK1,POLDIP3,EIF3D,PCIF1,UQCC1,CDK5RAP1,FMR1,RBM3,DNAJC3,MAPK3,SMPD3,EIF3E,HNRNPL,GSK3A,ABCA2,CPEB3,LARP4B,RPS6KB1,C1QBP,IFNG,MRPS27,FXR1,PASK,NFE2L2,EPHA4,NSUN4,FASTKD2,SERP1,CLU,PTK2B,KHDRBS1,RPL5,FASTKD3,SOX4,UPF3B,MIF4GD,KRT17,EIF2AK4,FXR2,EIF2S3,HABP4,EIF5A,CTIF,ROCK2,NAT10,CDK4,SMPD2,…	IFNGR1,SPHK2,CDK5RAP1,DNAJC3,SMPD3,HNRNPL,KRT17,EIF2AK4	VIM,NSMAF,ELAVL1,EIF3E,C1QBP,SERP1,RPL5,CDK4,IL6,UQCC2,RPL30,POLR2G,RPS9,NPM1,COA3,RPS27L,RPS4X,EIF6
GO_ARP2_3_COMPLEX_MEDIATED_ACTIN_NUCLEATION	GO:0034314	30	Down	7.297788299913371e-4	0.03170952291933457	2	WAS,NCKAP1,PICK1,WASL,ACTR3C,ARPC3,WASF1,ACTR3,ARPC1B,GMFG,HIP1R,ACTR3B,ARPC5L,FCHSD2,ACTR2,ABI2,AP1AR,ARF1,IQGAP2,JMY,WHAMM,ARPC5,ARPC2,CORO1B,GMFB,TRIM27,ARPC4,ARPC1A,BRK1,CYFIP1	WAS	ARPC3,GMFG,ARPC2,CORO1B,ARPC1A,BRK1
GO_NEGATIVE_REGULATION_OF_CELL_CYCLE_PHASE_TRANSITION	GO:1901988	222	Down	7.51620273904329e-4	0.032009164801388844	1	MAD1L1,PSMB1,ZNF207,BRCA1,PSMC4,FHL1,SPDL1,PSMA4,TPR,FOXN3,CUL1,PSME4,TRIP13,GTSE1,JADE1,CNOT4,RBL1,NDC80,CDC14B,ORC1,ZW10,BAX,PSMC5,UIMC1,AURKA,CNOT3,PCBP4,PSME1,CLSPN,CDC6,PSMD5,PSMD8,KLHL22,SUSD2,FBXO7,RBX1,EP300,PSMC6,PSMA3,PSMC1,PSMB5,PSMA6,PSME2,PSMA7,E2F1,PSMD10,RGCC,PSMD7,FBXO31,RBL2,NBN,FZR1,BABAM1,CDK6,CASP2,EZH2,PSMA2,PSMD3,CDK5RAP3,PSMD11,CCL2,CCND1,ANAPC15,PSMD9,CDKN1B,CNOT2,FBXO5,TT…	CDK5RAP3,BTN2A2,CDKN1A,CDC73,MDM2,RIPK1,BTG2	PSMA4,FBXO7,RBX1,PSMA7,PSMD10,ANAPC15,MAD2L2,TEX14,PSMB2,PSMG2,CDK4,CTDSPL,BRD7,CDK1,GPR132,RPS27L,ZNF655,TFDP1,CNOT7
GO_TRICARBOXYLIC_ACID_CYCLE	GO:0006099	32	Down	7.517892765842799e-4	0.032009164801388844	1	MDH1,CS,IDH3G,SDHA,ME2,DLD,FH,ACO2,IDH3B,OGDH,NNT,SDHB,DLST,ACO1,PDHA1,SUCLA2,IREB2,MDH1B,IDH1,SDHC,MDH2,DLAT,ME3,SUCLG1,IDH3A,SDHAF2,PDHB,SUCLG2,FAHD1,DHTKD1,IDH2,SDHD		IDH3G,SDHB,SDHC,PDHB
GO_GLUTATHIONE_DERIVATIVE_METABOLIC_PROCESS	GO:1901685	20	Down	7.527323478874634e-4	0.032009164801388844	1	MGST1,GSTO2,GSTP1,MGST2,GSTZ1,AKR1A1,GSTT2B,GSTM1,GSTM5,GSTM3,ESD,MGST3,GSTO1,HPGDS,GSTM4,GSTA4,GSTK1,GSTM2,GSTA1,GSTA2	GSTO2	MGST1,MGST2,GSTZ1,ESD,MGST3,GSTO1
GO_NUCLEOTIDE_EXCISION_REPAIR_DNA_INCISION	GO:0033683	40	Down	7.553683570227168e-4	0.032009164801388844	1	ERCC1,RFC1,RFC2,POLD1,NTHL1,POLD3,RBX1,ERCC2,RPA3,POLD2,GTF2H1,GTF2H3,RFC5,OGG1,RPA2,POLK,CHD1L,RPA1,PCNA,RFC3,DDB2,BIVM,ERCC5,XPA,CUL4A,PARP1,RPS27A,GTF2H2,UBC,CUL4B,ERCC3,RFC4,DDB1,UBB,POLD4,ERCC4,FAN1,GTF2H4,UBA52,GTF2H5	POLD3,UBC	RBX1,RPA3,CHD1L,CUL4A,RPS27A,UBA52,GTF2H5
GO_NUCLEOTIDE_EXCISION_REPAIR_DNA_DAMAGE_RECOGNITION	GO:0000715	23	Down	7.598088581333601e-4	0.032009164801388844	1	RBX1,COPS7A,RAD23B,COPS5,DDB2,XPA,COPS4,CUL4A,COPS3,PARP1,RPS27A,COPS7B,CETN2,UBC,XPC,CUL4B,COPS2,DDB1,COPS6,GPS1,UBB,COPS8,UBA52	UBC,XPC	RBX1,CUL4A,COPS3,RPS27A,UBA52
GO_PROTEIN_TRANSMEMBRANE_TRANSPORT	GO:0071806	55	Down	7.633849041351919e-4	0.032009164801388844	1	SEC62,SEC63,HSPA5,SEC61A1,TRAM2,SEC61A2,TRAM1,TIMM21,TOMM22,SRP54,LONP2,TIMM44,TIMM50,AKT2,SEC61B,PEX12,GRPEL1,HSPA8,C2CD5,PEX7,DNAJC15,CLU,PEX16,PEX6,RTN2,ROMO1,TIMM17B,PEX1,TOMM40,SEC61G,TIMM17A,PEX5,PEX14,MCL1,HSPD1,PEX10,ZFAND2B,TOMM40L,AZGP1,PEX13,CHCHD4,GRPEL2,PEX2,TOMM20,TIMM22,BCR,BLOC1S3,TOMM7,TOMM20L,TIMM23B,DNAJC19,DNLZ,PEX26,PAM16,TIMM23	HSPA5,TIMM44,PEX14,HSPD1	TOMM22,SEC61B,DNAJC15,ROMO1,SEC61G,TIMM17A,TOMM20,TOMM7,DNAJC19
GO_POSITIVE_REGULATION_OF_OXIDATIVE_PHOSPHORYLATION	GO:1903862	8	Down	7.698076668439622e-4	0.032009164801388844	1	PGK1,PARK7,CCNB1,ISCU,PINK1,VCP,CDK1,NUPR1	VCP	PGK1,ISCU,CDK1
GO_PURINE_CONTAINING_COMPOUND_BIOSYNTHETIC_PROCESS	GO:0072522	150	Down	7.707408313225196e-4	0.032009164801388844	1	AK2,PDK4,SLC25A13,PDK2,ELOVL5,MPC1,SPHK2,ELOVL1,PKM,PDK3,COASY,ACSL4,ENO1,ACAT1,VPS9D1,ACACB,ADCY2,NOS1,PDPR,DLD,TREM2,ACOT7,SCD,TECR,MTAP,SLC25A1,GSTZ1,MTHFD1,GMPR2,GUCY2F,PRPS2,TAZ,NME3,MLYCD,NME4,ACSBG1,TGFB1,GCDH,IMPDH1,PRKAG2,AK1,RCVRN,PPARGC1A,PDHX,NME5,DGUOK,SLC25A12,AMPD2,ELOVL3,PANK3,MTHFD1L,ADCY7,AMD1,ACSL3,SLC35B3,PANK2,PPCS,PAICS,PPAT,ADCY4,ACSBG2,ACSS2,PPT1,ACLY,PDHA1,GUCY2D,AMPD3,NT…	SPHK2,ADCY2,NOS1,PDPR,GUCY2F,AMPD2,PANK4,ADCY1,VCP,LDHC,STAT3	MPC1,SCD,GSTZ1,NME4,PPCS,COX5B,MPC2,GUK1,PRPSAP1,AK4,MTHFD2L,STOML2,HPRT1,HACD1,PDHB,DNAJC30,APRT,TMSB4X,ADSL
GO_SULFUR_COMPOUND_METABOLIC_PROCESS	GO:0006790	312	Down	7.928838365834286e-4	0.032584155009928534	1	GCLC,PDK4,ACSM3,CIAPIN1,PDK2,GGCT,TKTL1,AASS,MGST1,ST3GAL1,IDS,DCN,ELOVL5,XYLT2,CPS1,GLRX2,GCLM,CHPF2,MRI1,MAT2B,VCAN,CTNS,HEXB,MPC1,DGAT2,HAGH,ST3GAL6,FAR2,GSTO2,ELOVL1,PDK3,ACSL4,NDST1,ACAT1,ACACB,MCCC1,NFE2L1,GSTP1,MGST2,B4GALT1,SULT2B1,PDPR,DLD,PHGDH,COMT,NUBP2,ACOT7,SCD,TECR,MTAP,GGT5,GGT1,SLC25A1,HSCB,TXN2,GSTZ1,MTHFD1,GSS,AHCY,ACOT8,ABCD1,SMS,MLYCD,NUBP1,XYLT1,ACSBG1,GSR,GCDH,ETHE1,OGDH,OG…	ACSM3,XYLT2,CPS1,GSTO2,PDPR,SULT1E1,MVK,B4GALT4,GNMT,GLCE,CSGALNACT1,GGTLC1,TDO2,LPO,PIPOX,SULT1C2,SULT1A3	GGCT,MGST1,GLRX2,MPC1,MGST2,SCD,HSCB,GSTZ1,ACOT8,ABCD1,SMS,ETHE1,ALDH5A1,ACOT13,PDZD11,PPCS,TPST2,ISCA1,ISCU,ESD,SOD1,MPC2,MGST3,CHAC2,GSTO1,APIP,DBI,MTHFD2L,HACD1,NDST2,GPX4,PDHB,AHCYL1,NFU1,ACOT4,ADO,BGN,ACOT1,GPX1
GO_AMINE_METABOLIC_PROCESS	GO:0009308	112	Down	7.932553368121487e-4	0.032584155009928534	1	GDE1,PSMB1,PSMC4,CHDH,PSMA4,ATP2B4,PSME4,VPS35,MAOB,DRD4,SLC44A1,MOXD1,PSMC5,SMOX,SIRT4,PSME1,COMT,DHPS,PSMD5,PSMD8,HDAC10,PSMC6,PSMA3,PSMC1,PSMB5,PSMA6,PSME2,PSMA7,PSMD10,SMS,PSMD7,OAZ1,GCDH,PSMA2,PSMD3,PSMD11,AADAT,CHKA,PSMD9,PSMD14,ODC1,KYNU,PARK7,SRM,AGMAT,KMO,PDE1B,SARDH,AMD1,PSMF1,PSMB2,PNKD,PSMA1,TPH1,SAT1,IDO1,PSME3,AOC3,AOC2,DMGDH,PSMB7,NAAA,HDC,CYP1A1,SAT2,PSMB6,AZIN2,PSMA5,OAZ3,SNCA,PA…	MAOB,AGMAT,DMGDH,HDC,PAOX,TDO2,SULT1C2	PSMA4,PSMA7,PSMD10,SMS,OAZ1,PSMB2,AOC2,NAAA,HNMT,SLC7A7,HPRT1
GO_PURINE_NUCLEOSIDE_BIOSYNTHETIC_PROCESS	GO:0042451	19	Down	8.143543716630671e-4	0.033269031585822145	1	MTAP,NME3,NME4,IMPDH1,NME5,AMD1,NT5E,NME7,GUK1,ADK,GMPS,HPRT1,ADAL,NME6,IMPDH2,ADA,APRT,NME1,NME2		NME4,GUK1,HPRT1,APRT
GO_NUCLEOSIDE_TRIPHOSPHATE_BIOSYNTHETIC_PROCESS	GO:0009142	52	Down	8.684657533055774e-4	0.03528787604107041	1	SLC25A13,TBPL1,CTPS2,SPHK2,PKM,ENO1,VPS9D1,CAD,TREM2,TAZ,NME3,NME4,TGFB1,IMPDH1,PRKAG2,AK1,PPARGC1A,NME5,SLC25A12,UCK1,CMPK2,COX5B,AK7,NME7,UCK2,PARP1,ALDOA,PID1,FLCN,AK9,ADK,PINK1,CMPK1,AK4,SUCLG1,VCP,STOML2,AK8,LDHC,DTYMK,STAT3,CTPS1,NME6,DNAJC30,TYMS,IMPDH2,CYC1,UCKL1,UQCC3,TMSB4X,NME1,NME2	SPHK2,AK7,VCP,LDHC,STAT3	NME4,COX5B,AK4,STOML2,DNAJC30,TMSB4X
GO_DNA_REPLICATION_INDEPENDENT_NUCLEOSOME_ORGANIZATION	GO:0034724	36	Down	8.888248181665094e-4	0.0359209470868691	2	CENPQ,RSF1,ATRX,SUPT16H,CABIN1,HIRA,CENPM,RBBP7,CENPI,CENPT,OIP5,ASF1B,ASF1A,CENPA,UBN1,CENPL,CENPK,HJURP,HAT1,MIS18BP1,NASP,CENPO,ITGB3BP,CENPC,POLE3,CENPU,CENPH,SMARCA5,MIS18A,RBBP4,CENPN,RUVBL1,NPM1,CENPP,IPO4,CENPW		RBBP7,ASF1A,ITGB3BP,MIS18A,NPM1,CENPW
GO_PURINE_DEOXYRIBONUCLEOTIDE_METABOLIC_PROCESS	GO:0009151	10	Down	9.072084455877197e-4	0.03646783895980154	1	SAMHD1,NUDT1,DGUOK,NUDT15,GUK1,AK9,ADK,ADA,NUDT16,NUDT18		NUDT1,GUK1
GO_SMALL_NUCLEOLAR_RIBONUCLEOPROTEIN_COMPLEX_ASSEMBLY	GO:0000491	11	Down	9.332274909303012e-4	0.037314207709165284	2	NUFIP1,SNU13,PIH1D1,ZNHIT6,SHQ1,NAF1,PIH1D2,RUVBL1,RUVBL2,ZNHIT3,TAF9		PIH1D1,ZNHIT3,TAF9
GO_COENZYME_METABOLIC_PROCESS	NA	223	Down	9.728940961046963e-4	0.03869441756835451	NA	GCLC,PDK4,ACSM3,CROT,PDK2,NADK,AASS,ELOVL5,MRI1,MAT2B,SLC2A3,MPC1,DGAT2,FAR2,GSTO2,MTHFD2,ELOVL1,PDK3,COASY,ACSL4,PTGS2,ACAT1,MOCOS,SLC46A1,ACACB,MCCC1,COQ9,SLC23A2,PDPR,DLD,VNN3,ACOT7,SCD,TECR,SLC25A1,CYB5R3,GSTZ1,MTHFD1,AHCY,ACOT8,ABCD1,MLYCD,QPRT,ACSBG1,GCDH,NAMPT,OGDH,NMRK1,PNPO,AADAT,FOLR1,PDHX,COQ5,MVK,VNN1,VNN2,ACOT13,NUDT12,HMGCS1,HMGCR,PCCB,COQ10B,KYNU,SPR,KMO,HMGCL,SLC2A1,AKR1A1,ACOT2,D…	ACSM3,SLC2A3,GSTO2,PDPR,MVK,PTGIS,GNMT,TDO2,PANK4,VCP,FOLR2,NADSYN1,PIPOX	MPC1,SCD,GSTZ1,ACOT8,ABCD1,COQ5,ACOT13,PDZD11,PPCS,GGH,MPC2,GSTO1,APIP,PTS,QDPR,DBI,MTHFD2L,HACD1,PCBD1,CYB5A,COQ4,MMADHC,PDHB,AHCYL1,ACOT4,ACOT1,DHFR
GO_PROTEIN_INSERTION_INTO_MEMBRANE	GO:0051205	53	Down	0.001015968396674683	0.04019491809370312	2	BAD,AGK,BID,CASP8,TRAM2,REEP1,TP63,TP73,HSP90AA1,BAX,PPP1R13B,TIMM13,TOMM22,SAMM50,GZMB,TIMM9,E2F1,UBL4A,BMF,SGTA,PDCD5,BBC3,MAPK8,YWHAE,TFDP2,PPP3CC,ROMO1,YWHAH,YWHAQ,TIMM10,NMT1,RTP4,TP53,PMAIP1,TP53BP2,EGFR,BCL2L11,OXA1L,COX18,YWHAZ,MOAP1,YWHAB,YWHAG,HSPA4,BCL2,MAL,SFN,TIMM22,NDUFA13,TFDP1,BAG6,PPP3R1,GET4	TP73,MAL	BAD,TIMM13,TOMM22,SAMM50,PDCD5,ROMO1,YWHAQ,TFDP1
GO_REGULATION_OF_CELLULAR_AMIDE_METABOLIC_PROCESS	GO:0034248	366	Down	0.0010254047089719297	0.040355849200743435	1	PDK4,UPF1,PDK2,IGF1,SAMD4A,VIM,IFNGR1,NSMAF,TPR,EIF2AK2,PUM2,YBX3,EIF4B,SPHK2,ABCA7,ELAVL1,TNFRSF1A,DHX29,RHOA,ROCK1,PDK3,BCL3,PABPC1,TCOF1,NCK2,IGF2BP2,PICALM,EIF4G3,TIGAR,TNRC6C,MKNK1,DDX1,JMJD4,GEMIN5,MTIF2,EIF2AK1,PPP1R15A,OGFOD1,CNOT3,KHSRP,MAPKAPK5,GCN1,PDPR,TNRC6A,PUS7,AGO1,CIRBP,MKNK2,MAPK1,POLDIP3,EIF3D,TNRC6B,GSTZ1,ALKBH1,EIF5,PCIF1,UQCC1,MTG2,CDK5RAP1,CELF4,FMR1,RBM3,DNAJC3,MAPK3,SMPD3…	IFNGR1,SPHK2,TCOF1,MKNK1,PDPR,CDK5RAP1,DNAJC3,SMPD3,HNRNPL,EIF4H,RGS2,HNRNPR,KRT17,EIF2AK4,SAMD8,BTG2,STAT3,HAP1,RBM4B,SAMD4B	VIM,NSMAF,ELAVL1,MKNK2,GSTZ1,EIF3E,MTPN,C1QBP,EIF1B,RPL22,SERP1,ZNF706,RPL5,APOE,CDK4,IL6,UQCC2,RPLP1,RPL13A,EIF2A,RPL10,EIF4EBP2,RPS3,DPH3,RPL30,RPS14,POLR2G,RPS9,MRPL13,PPP1CA,RPL38,EIF1,EIF3K,NPM1,COA3,RPS27L,RPS4X,CNOT7,DHFR,EIF6
GO_NADP_METABOLIC_PROCESS	GO:0006739	30	Down	0.0010329943381702875	0.040442804375135685	1	NADK,DERA,H6PD,ME1,KCNAB2,TIGAR,ME2,FMO2,NUDT12,NNT,TP53I3,PGLS,IDH1,PGD,NOCT,NADK2,RPIA,G6PD,TKT,NUDT13,PGM2,DCXR,RBKS,PGAM1,TALDO1,IDH2,NUDT17,SHPK,RPE,RPEL1		TP53I3,PGLS,PGM2
GO_B_CELL_RECEPTOR_SIGNALING_PATHWAY	GO:0050853	79	Up	0.0010597021404499768	0.04118926893543065	1	CD38,CD79B,BTK,CD22,PRKCH,STAP1,BCAR1,CBFB,FCGR2B,MEF2C,PTPRC,LAT2,BAX,ABL1,MAPK1,NFATC2,CD79A,PLEKHA1,ELF2,LPXN,CD81,PTPN6,ITK,FOXP1,ELF1,NCKAP1L,RFTN1,GPS2,VAV3,PTPN22,TEC,BLK,CMTM3,PLCL2,MS4A1,RUNX1,FCRL3,MNDA,CTLA4,SYK,PRKCB,CD300A,GCSAML,PIK3CD,BCL2,KLHL6,GCSAM,CD19,LCK,SLC39A10,PLCG2,LIME1,IGKC,IGLC2,IGLC3,TRBC1,TRBC2,TRDC,IGHA2,IGHG4,IGHG2,IGHA1,IGHG1,IGHG3,IGHD,IGHM,IGHV2-5,IGHV3-7,IGHV1-…	LAT2,PTPN22,BLK,GCSAML,PLCG2,IGKC,IGHA2,IGHG4,IGHG1,IGHG3,IGHD,IGHV2-5,IGHV1-18,IGHV3-21,IGHV3-23,IGHV4-39	CD81
GO_NUCLEOTIDE_EXCISION_REPAIR	GO:0006289	108	Down	0.0010630195787513033	0.04118926893543065	1	RAD52,POLR2J,LIG3,ERCC1,SLC30A9,MNAT1,AQR,RFC1,PNKP,POLR2B,ERCC8,RFC2,POLD1,NTHL1,ATXN3,XRCC1,XAB2,POLD3,PPIE,SIRT1,POLR2E,POLR2F,RBX1,EP300,RBBP8,POLR2C,ERCC2,POLR2I,LIG1,RPA3,POLD2,NEIL3,PRPF19,GTF2H1,GTF2H3,RFC5,COPS7A,OGG1,RPA2,RAD23B,COPS5,POLK,USP45,CHD1L,RPA1,PCNA,RFC3,CDK7,CCNH,DDB2,BIVM,ERCC5,HUS1,BRIP1,XPA,COPS4,BRCA2,CUL4A,NEIL1,COPS3,TP53,PARP1,RPS27A,POLR2D,COPS7B,GTF2H2,CETN2,POLR2K…	POLD3,LIG1,UBC,XPC,FANCC	POLR2F,RBX1,POLR2I,RPA3,CHD1L,CUL4A,COPS3,RPS27A,POLR2K,POLR2G,POLE,POLR2L,UBA52,GTF2H5
GO_NUCLEOSIDE_METABOLIC_PROCESS	GO:0009116	91	Down	0.0010714501198436932	0.04130302846597458	1	ENPP4,DERA,TYMP,GNAI3,RHOA,DLG1,NT5C2,MAGI3,CAD,UPRT,MTAP,UPB1,GTPBP1,APOBEC3H,ERH,GMPR2,AHCY,PRPS2,CDADC1,DHODH,NME3,NME4,IMPDH1,AICDA,RAB23,DNPH1,NME5,UMPS,DGUOK,TJP2,RHOQ,NT5C3A,AMD1,OARD1,GNMT,NT5C,PPAT,APOBEC3A,APOBEC3F,PUDP,UCK1,MPP1,RAN,PEMT,MACROD1,AMPD3,NT5E,ATIC,PRPSAP2,NME7,UCK2,GUK1,CASK,PRPS1,DPYS,AK3,DLG2,LRGUK,ADK,DCK,CDA,AK4,GMPS,HPRT1,TK2,TK1,PTGDR,DTYMK,ADAL,MFN1,NME6,MACROD2,IM…	NT5C2,GNMT,MACROD2	ERH,NME4,OARD1,RAN,GUK1,AK4,HPRT1,TK2,APRT
GO_S_ADENOSYLMETHIONINE_CYCLE	GO:0033353	7	Down	0.0010775027471172098	0.04132442933714319	1	MRI1,AHCY,MTRR,ENOPH1,APIP,AHCYL2,AHCYL1		APIP,AHCYL1
GO_DEOXYRIBOSE_PHOSPHATE_BIOSYNTHETIC_PROCESS	GO:0046385	10	Down	0.0010862456441499031	0.04144826653337473	1	TBPL1,CDADC1,DUT,DCTD,CMPK2,GUK1,ADK,DTYMK,TYMS,SHMT1		DUT,GUK1
GO_THIOESTER_METABOLIC_PROCESS	GO:0035383	92	Down	0.0011155168510880206	0.04190548153980285	1	PDK4,ACSM3,PDK2,AASS,ELOVL5,MPC1,DGAT2,FAR2,ELOVL1,PDK3,ACSL4,ACAT1,ACACB,PDPR,DLD,ACOT7,SCD,TECR,SLC25A1,GSTZ1,ACOT8,ABCD1,MLYCD,ACSBG1,GCDH,OGDH,AADAT,PDHX,MVK,ACOT13,HMGCS1,KYNU,HMGCL,ACOT2,DLST,ELOVL3,GPAM,ACOT9,ACSL3,MCEE,PPCS,ACSBG2,ACSS2,PPT1,ACLY,PDHA1,HSD17B4,HMGCS2,SUCLA2,NUDT7,MPC2,SCD5,SNCA,CBR4,HSD17B12,DLAT,OXSM,ACSL1,TDO2,PDK1,ACSS1,DBI,GPAT4,THEM4,ACOT11,PMVK,SUCLG1,ELOVL7,ACSL6,P…	ACSM3,PDPR,MVK,TDO2,PIPOX	MPC1,SCD,GSTZ1,ACOT8,ABCD1,ACOT13,PPCS,MPC2,DBI,HACD1,PDHB,ACOT4,ACOT1
GO_AMINOGLYCOSIDE_ANTIBIOTIC_METABOLIC_PROCESS	GO:0030647	7	Down	0.001115688463904995	0.04190548153980285	1	AKR7A2,AKR1B1,AKR1A1,CBR4,AKR1C2,AKR1C1,AKR1C3		AKR7A2,AKR1C3
GO_PROTEASOMAL_PROTEIN_CATABOLIC_PROCESS	GO:0010498	440	Down	0.0011178392715822303	0.04190548153980285	1	GCLC,ANKIB1,CDC27,RHBDD2,FBXL3,OSBPL7,RHBDF1,PSMB1,PKD1,POMT2,HFE,RNF216,PSMC4,NUB1,RNF14,UFL1,WWTR1,UBR2,PIAS1,RNF19A,GABARAPL2,CUL3,CLEC16A,PSMA4,HSPA5,ERCC8,NEDD4L,JKAMP,MAPK9,HERPUD1,ANAPC4,CUL1,USP13,RNF4,ATXN3,PSME4,SIRT2,ERLEC1,NEDD4,RNF126,SEL1L,TRIB2,PRKACA,UBE2D1,CHFR,FBXW11,DERL2,TBX21,KLHL20,DNAJC10,UBE2A,ARAF,LAMP3,UBE2K,PPP2R5C,ITCH,SENP1,OPHN1,KEAP1,PSEN1,PCNP,NFE2L1,GSK3B,HACE1,PS…	HSPA5,FBXW11,FOXRED2,ERLIN1,CCDC47,WFS1,PRKCG,FBXO44,UBAC2,OS9,MDM2,CSNK1D,UBC,FBXL2,UBXN11,CCAR2,FBXO27,VCP,HSP90B1,FBXL14,TRIB1,GLMN	WWTR1,GABARAPL2,CUL3,PSMA4,USP13,UBE2A,UBE2K,RBX1,PSMA7,TRIB3,PSMD10,SEC61B,ANAPC15,RNF7,SUMO1,RNF19B,UBE2B,RBCK1,PSMB2,APOE,DDA1,DERL1,CUL4A,GID4,ANAPC11,RPL11,RPS27A,GNA12,UBXN1,ANAPC10,CAMLG,FBXO33,ANAPC16,UBE2V2,UBE2E1,CDK1,COMMD1,CDC26,UBQLN2,SUMO2,SGTB,RNF5,UBA52,GPX1,TAF9
GO_DEOXYRIBONUCLEOSIDE_TRIPHOSPHATE_CATABOLIC_PROCESS	GO:0009204	8	Down	0.0011205270439670577	0.04190548153980285	1	SAMHD1,NUDT1,ITPA,DUT,NUDT15,DCTPP1,ADA,NUDT16		NUDT1,DUT
GO_REGULATION_OF_UBIQUITIN_PROTEIN_LIGASE_ACTIVITY	GO:1904666	22	Down	0.0011543994675019707	0.04295851879808076	1	CDC14B,DNM1L,FZR1,UBE2S,FBXO5,BAG2,GORASP1,MAD2L2,CDC20,MASTL,RPL5,RPL23,USP44,RAB1A,RPL11,MAD2L1,CDC20B,PLK1,GOLGA2,PTEN,RPS7,UBE2C	CDC20B,GOLGA2	MAD2L2,RPL5,RPL23,RPL11,RPS7
GO_PURINE_NUCLEOSIDE_METABOLIC_PROCESS	GO:0042278	53	Down	0.0011674511726505186	0.04323019933405886	1	ENPP4,GNAI3,RHOA,DLG1,NT5C2,MAGI3,MTAP,GTPBP1,GMPR2,AHCY,NME3,NME4,IMPDH1,RAB23,NME5,DGUOK,TJP2,RHOQ,AMD1,OARD1,GNMT,MPP1,RAN,PEMT,MACROD1,AMPD3,NT5E,NME7,GUK1,CASK,AK3,DLG2,LRGUK,ADK,AK4,GMPS,HPRT1,PTGDR,ADAL,MFN1,NME6,MACROD2,IMPDH2,GIMAP7,LRRK2,ADA,CARD11,PNP,OPA1,APRT,NME1,NME2,NUDT18	NT5C2,GNMT,MACROD2	NME4,OARD1,RAN,GUK1,AK4,HPRT1,APRT
GO_IRES_DEPENDENT_VIRAL_TRANSLATIONAL_INITIATION	GO:0075522	10	Down	0.0011760746042482739	0.043336043137913116	1	PTBP1,EIF3D,EIF3B,EIF3A,SSB,DENR,EIF2D,EIF3F,PCBP2,MCTS1		EIF3F,MCTS1
GO_APOPTOTIC_MITOCHONDRIAL_CHANGES	GO:0008637	110	Down	0.001203594530375967	0.044133756511395825	2	GCLC,STPG1,BAD,SLC25A5,GGCT,PLAUR,BID,IGF1,HGF,NDUFS1,GCLM,BAK1,AIFM2,CASP8,EYA2,VPS35,TP63,TP73,GSK3B,BAX,DNM1L,PPP1R13B,MUL1,TMEM14A,BIK,GZMB,MMP9,E2F1,PSMD10,PIM2,PYCARD,BMF,PPP2CB,BNIP3L,PDCD5,TIMM50,BBC3,GSK3A,MAPK8,PPIF,YWHAE,SOD2,FAM162A,TFDP2,ATF2,WDR35,IFIT2,CLU,PPP3CC,TNFSF10,ZNF205,IFI6,RHOT1,YWHAH,HIP1R,YWHAQ,HRK,CIDEB,NMT1,NOL3,RHOT2,ARRB2,TP53,PMAIP1,AKT1,TP53BP2,JTB,HSPD1,ATG3,SLC2…	TP73,MUL1,TNFSF10,HRK,RHOT2,HSPD1,MPV17L,CCAR2,LMNA,ERBB4	BAD,SLC25A5,GGCT,PSMD10,PYCARD,PDCD5,PPIF,FAM162A,YWHAQ,JTB,MFF,PRELID1,BLOC1S2,TFDP1,FIS1,GPX1,CHCHD10
GO_NEGATIVE_REGULATION_OF_CALCIUM_MEDIATED_SIGNALING	GO:0050849	26	Down	0.0012226391405246765	0.04443407700124293	1	CD22,HOMER3,ATP2B4,SRI,GSK3B,SLA2,HOMER2,FHL2,PLEK,PKD2,FKBP1B,DYRK2,CALM2,GSTO1,ITPR1,CLIC2,RCAN1,CALM3,MAPK7,PRNP,TBC1D10C,MYOZ1,CHP1,CALM1,MTOR,GSTM2	MAPK7	HOMER3,SRI,CALM2,GSTO1
GO_COENZYME_BIOSYNTHETIC_PROCESS	NA	129	Down	0.0012236070159980428	0.04443407700124293	NA	PDK4,PDK2,NADK,ELOVL5,MAT2B,MPC1,ELOVL1,PDK3,COASY,ACSL4,PTGS2,ACAT1,MOCOS,ACACB,COQ9,PDPR,DLD,ACOT7,SCD,TECR,SLC25A1,GSTZ1,MTHFD1,MLYCD,QPRT,ACSBG1,GCDH,NAMPT,NMRK1,PNPO,PDHX,COQ5,NUDT12,COQ10B,KYNU,SPR,KMO,AKR1A1,COQ6,ELOVL3,PANK3,MTHFD1L,UBIAD1,LIAS,SLC25A16,ACSL3,PTGIS,MOCS3,MOCS1,PANK2,PPCS,METTL16,ACSBG2,RGN,ACSS2,IDO1,PPT1,ACLY,PDHA1,GCH1,COQ3,PCBD2,RFK,COQ10A,MTHFS,FPGS,ATIC,PARP9,PARP16,…	PDPR,PTGIS,PANK4,NADSYN1	MPC1,SCD,GSTZ1,COQ5,PPCS,MPC2,PTS,QDPR,HACD1,PCBD1,COQ4,MMADHC,PDHB,DHFR
GO_THIOESTER_BIOSYNTHETIC_PROCESS	GO:0035384	50	Down	0.0012764283611210062	0.046129384569935594	1	PDK4,PDK2,ELOVL5,MPC1,ELOVL1,PDK3,ACSL4,ACAT1,ACACB,PDPR,DLD,SCD,TECR,SLC25A1,GSTZ1,MLYCD,ACSBG1,GCDH,PDHX,ELOVL3,ACSL3,PPCS,ACSBG2,ACSS2,PPT1,ACLY,PDHA1,MPC2,SCD5,SNCA,CBR4,HSD17B12,DLAT,ACSL1,PDK1,ACSS1,ELOVL7,ACSL6,PDP1,HACD1,PDHB,FASN,ELOVL6,PDP2,ACSF3,ACSL5,HSD17B8,HACD2,PPT2,ACACA	PDPR	MPC1,SCD,GSTZ1,PPCS,MPC2,HACD1,PDHB
GO_REGULATION_OF_CELLULAR_KETONE_METABOLIC_PROCESS	GO:0010565	145	Down	0.0013168062063987798	0.04736091987320396	1	PDK4,PDK2,ADIPOR2,PSMB1,MLXIPL,BRCA1,ELOVL5,PSMC4,CD74,NR1H3,PSMA4,DKK3,ATP2B4,DGAT2,PDK3,PSME4,SREBF1,ACADVL,PTGS2,ACACB,CEACAM1,NFE2L1,PIBF1,REST,PSMC5,SIRT4,PDPR,PSME1,COMT,PSMD5,SIRT1,PSMD8,PSMC6,PSMA3,GSTZ1,PSMC1,PSMB5,PSMA6,PSME2,PSMA7,TRIB3,PSMD10,ABCD1,LONP2,PSMD7,MLYCD,OAZ1,AKT2,CAV1,PSMA2,PRKAG2,ERLIN1,PSMD3,PSMD11,PPARGC1A,CPT1A,PSMD9,SCAP,CLCN2,PSMD14,ACADL,ODC1,PARK7,PROX1,APOA1,CNR1…	MLXIPL,CEACAM1,PIBF1,PDPR,ERLIN1,ACADL,EGR1,INSIG1	NR1H3,PSMA4,GSTZ1,PSMA7,TRIB3,PSMD10,ABCD1,OAZ1,PSMB2,APOC1,DGKQ,ADM,SLC7A7,FABP5,AKR1C3,EIF6
GO_TERTIARY_ALCOHOL_METABOLIC_PROCESS	GO:1902644	11	Down	0.0013298746713669856	0.04756881808991285	1	DKK3,AKR7A2,REST,AKR1B1,AKR1A1,BMP2,DGKQ,CBR4,AKR1C2,AKR1C1,AKR1C3		AKR7A2,DGKQ,AKR1C3
GO_PROTEIN_POLYUBIQUITINATION	GO:0000209	286	Down	0.0013369067325642104	0.04756881808991285	1	ANKIB1,CDC27,FBXL3,MYLIP,PSMB1,UBE3C,RNF216,BRCA1,PSMC4,RNF14,UBR2,RNF19A,CUL3,PSMA4,ERCC8,NEDD4L,ANAPC4,CUL1,RC3H2,UNKL,RNF4,CBFB,PSME4,NEDD4,RNF126,UBE2D1,CHFR,FBXW11,KLHL20,UBE2T,UBE2A,UBE2K,ITCH,UBE2D4,NFE2L1,HACE1,HUWE1,PSMC5,KLHL42,ANAPC5,PSME1,RNF31,HECTD1,RFFL,HDAC6,CDC23,PSMD5,PSMD8,FBXL19,CDC34,PPIL2,FBXO7,RBX1,PSMC6,PSMA3,PSMC1,PSMB5,PSMA6,PSME2,PSMA7,RNF125,PSMD10,XIAP,MGRN1,PSMD7,FBX…	FBXW11,RNF31,TRIM6,FBXO44,PTPN22,FBXO21,MDM2,UBC,FBXO27,FBXL14,RNF213	CUL3,PSMA4,UBE2A,UBE2K,FBXO7,RBX1,PSMA7,PSMD10,RNF19B,UBE2B,NMI,RBCK1,PSMB2,UBE2D2,DYSF,ANAPC11,RPS27A,ANAPC10,UBE2V2,UBE2E1,CDC26,ZNRF2,UBE2E2,UBE2L3,RNF5,UBA52
GO_NADPH_REGENERATION	GO:0006740	17	Down	0.0013415710303394338	0.04756881808991285	1	DERA,H6PD,TIGAR,NNT,PGLS,IDH1,PGD,RPIA,G6PD,TKT,PGM2,RBKS,PGAM1,TALDO1,SHPK,RPE,RPEL1		PGLS,PGM2
GO_REGULATION_OF_CELL_CYCLE_G2_M_PHASE_TRANSITION	GO:1902749	196	Down	0.0013703321548102104	0.04836050144464015	1	PRKAR2B,PAFAH1B1,PSMB1,BRCA1,PSMC4,FHL1,PSMA4,OFD1,FOXN3,SDCCAG8,CUL1,MTA3,PSME4,PRKACA,HMMR,NDE1,CLASP1,GTSE1,DYNC1I2,PCM1,HSP90AA1,CDC14B,SMARCD3,ORC1,PSMC5,UIMC1,AURKA,TPX2,DYNLL1,PSME1,HAUS4,CLSPN,CDC6,PSMD5,CDC7,PSMD8,RBX1,PSMC6,PSMA3,PSMC1,PSMB5,PSMA6,PSME2,NINL,PSMA7,CDC25B,MAPRE1,CEP76,CEP192,PSMD10,PSMD7,CCP110,RAB11A,CEP152,NBN,FZR1,BABAM1,PPP2R1A,CEP41,PSMA2,PSMD3,RAD51C,CDK5RAP3,PSMD1…	OFD1,NDE1,CDK5RAP3,CNTRL,CSNK1D,PCNT,PBX1,DCTN1	PSMA4,DYNLL1,HAUS4,RBX1,PSMA7,PSMD10,RAB11A,PSMB2,CDK4,RNASEH2B,DCTN3,HAUS1,CEP57,CDK1,NPM1,GPR132,TUBB
GO_REGULATION_OF_MITOCHONDRION_ORGANIZATION	GO:0010821	172	Down	0.0013964678544955414	0.04905256477683637	2	GCLC,BAD,SLC25A5,PLAUR,DCN,BID,IGF1,HGF,BAK1,CLEC16A,VPS13D,FNIP2,USP36,ADCK1,CASP8,VPS35,CSNK2A2,SREBF1,TP63,LMAN1,TIGAR,TP73,GSK3B,CTTN,DDHD2,HUWE1,BAX,DNM1L,PPP1R13B,SIRT4,MUL1,RNF31,HDAC6,TREM2,TMEM14A,SH3GLB1,HPS4,FBXO7,BIK,TSPO,MIEF1,GZMB,DDHD1,HIF1A,MMP9,E2F1,PSMD10,DHODH,TSC2,PYCARD,BMF,BNIP3L,PDCD5,BBC3,CDC37,GSK3A,MAPK8,PPIF,VAT1,YWHAE,UBE2D3,FBXW7,PPARGC1A,CAMKK2,GOLPH3,FAM162A,TFDP2,M…	TP73,MUL1,RNF31,TNFSF10,HRK,MGARP,RHOT2,MPV17L,LMNA,MIEF2,SREBF2	BAD,SLC25A5,CSNK2A2,SH3GLB1,FBXO7,TSPO,MIEF1,PSMD10,PYCARD,PDCD5,PPIF,FAM162A,YWHAQ,HAX1,MFF,PRELID1,UBE2L3,TOMM7,TFDP1,UBL5,VDAC1,FIS1,GPX1,CHCHD10
GO_LATE_ENDOSOME_TO_VACUOLE_TRANSPORT	GO:0045324	16	Down	0.0014044516539640202	0.0491035492225467	1	CHMP2B,LEPROTL1,CHMP3,BECN1,CHMP2A,CHMP1A,VPS25,VPS36,TMEM50B,CHMP7,SNF8,VPS28,TMEM50A,PIK3R4,LEPROT,CHMP1B		LEPROTL1,BECN1
GO_POSITIVE_REGULATION_OF_UBIQUITIN_PROTEIN_TRANSFERASE_ACTIVITY	GO:0051443	30	Down	0.0014200199627675257	0.04941800953760875	1	DCUN1D1,CDC14B,TRIB3,AXIN1,STUB1,FZR1,UBE2S,DCUN1D4,FBXW7,ARRDC3,GORASP1,CDC20,MASTL,PIN1,DCUN1D5,RAB1A,ARRDC4,RPS2,DCUN1D2,PINK1,CDC20B,PLK1,GOLGA2,BMI1,PTEN,UBE2C,UBE2N,UBE2L3,DCUN1D3,TOPORS	CDC20B,GOLGA2	TRIB3,DCUN1D5,RPS2,UBE2L3
