# Supplementary material for: An integrated cell atlas of the lung in health and disease
Source: Nat Med. 2023 Jun 8;29(6):1563–77. doi: 10.1038/s41591-023-02327-2 (PMC10287567; doi:10.1038/s41591-023-02327-2)
Supplement: Supplementary file 5 — Gene set enrichment analysis results for modeling the effects of demographic variables on cell type-specific gene expression. [file 41591_2023_2327_MOESM5_ESM.zip › SuppT_X_covariate_modeling_gene_set_enrichment/Transitional_Club-AT2_cells-age-GO_BP-Total.tsv]

GeneSet	GOID	NGenes	Direction	PValue	FDR	Cluster	Genes	DEUp	DEDown
GO_REGULATION_OF_MRNA_SPLICING_VIA_SPLICEOSOME	GO:0048024	86	Up	2.953743575719031e-7	0.0013727390595104079	1	RBM5,PTBP1,CELF2,THRAP3,SFSWAP,U2AF2,JMJD6,DAZAP1,SART3,RBM7,MBNL3,YTHDC1,REST,SRPK1,CIRBP,DDX17,RBFOX2,SNW1,SRSF5,CELF4,FMR1,RBM3,HNRNPL,SNRNP70,C1QBP,DDX5,PRPF19,NUP98,SRSF9,SRSF3,KHDRBS2,FAM172A,FXR1,NCL,SRSF7,TIA1,SRSF4,PRDX6,RBM25,KHDRBS1,HNRNPA2B1,SMU1,RBM19,SRSF6,RBM42,NSRP1,METTL16,FXR2,KHDRBS3,RBM17,SRPK2,ZC3H10,HNRNPA1,SRSF1,TRA2B,C9orf78,NCBP1,MBNL2,SF3B4,WTAP,RBMX,CELF1,SAP18,MBNL1,HN…	PTBP1,RBFOX2,HNRNPL,NCL,HNRNPA2B1,SRSF1,MBNL1,HNRNPU,RBM15	KHDRBS3
GO_POSITIVE_REGULATION_OF_TELOMERASE_RNA_LOCALIZATION_TO_CAJAL_BODY	GO:1904874	15	Up	4.896538423767475e-7	0.0013727390595104079	2	CCT4,TCP1,DKC1,CCT7,SHQ1,NAF1,NHP2,CCT6A,CCT5,CCT8,CCT3,CCT2,RUVBL1,NOP10,RUVBL2	CCT7,CCT3,CCT2,RUVBL1
GO_PROTEIN_LOCALIZATION_TO_NUCLEOPLASM	GO:1990173	11	Up	5.501960158358348e-7	0.0013727390595104079	2	CCT4,TCP1,DKC1,CCT7,WRAP53,CCT6A,CCT5,TBRG1,CCT8,CCT3,CCT2	CCT7,CCT3,CCT2
GO_REGULATION_OF_ESTABLISHMENT_OF_PROTEIN_LOCALIZATION_TO_CHROMOSOME	GO:0070202	12	Up	1.2548648697739744e-6	0.0018641171538816977	2	CCT4,TCP1,DKC1,CCT7,WRAP53,CCT6A,TERF1,CCT5,CCT8,CCT3,SPIDR,CCT2	CCT7,CCT3,CCT2
GO_ALTERNATIVE_MRNA_SPLICING_VIA_SPLICEOSOME	GO:0000380	66	Up	1.3838021399966008e-6	0.0018641171538816977	1	RBM5,KDM1A,PTBP1,CELF2,THRAP3,SFSWAP,CDK13,SART3,RBM7,MBNL3,REST,HNRNPM,DDX17,RBFOX2,SRSF5,CELF4,FMR1,PQBP1,ESRP2,HNRNPL,DDX5,SRSF9,SRSF3,FAM172A,FXR1,SRSF7,SRSF4,SFPQ,RBM25,KHDRBS1,SMU1,RBM19,SRSF6,NSRP1,FXR2,RBM17,ZC3H10,HNRNPA1,DHX9,SRSF1,TRA2B,MBNL2,WTAP,RBMX,CELF1,SAP18,MBNL1,HNRNPU,SREK1,DYRK1A,SRSF2,MAGOH,RBM15,SCNM1,SLU7,RBM4B,RBM4,RSRC1,ZBTB7A,RBM10,RBM11,SRSF10,RNPS1,RBM15B,SRSF8,RBM8A	PTBP1,RBFOX2,HNRNPL,SFPQ,SRSF1,MBNL1,HNRNPU,RBM15
GO_REGULATION_OF_PROTEIN_LOCALIZATION_TO_CHROMOSOME_TELOMERIC_REGION	GO:1904814	13	Up	1.5237398737691055e-6	0.0018641171538816977	2	CCT4,TCP1,GNL3L,DKC1,CCT7,WRAP53,CCT6A,TERF1,CCT5,CCT8,CCT3,GNL3,CCT2	CCT7,CCT3,CCT2
GO_POSITIVE_REGULATION_OF_ESTABLISHMENT_OF_PROTEIN_LOCALIZATION_TO_TELOMERE	GO:1904851	10	Up	1.7433293356275063e-6	0.0018641171538816977	2	CCT4,TCP1,DKC1,CCT7,WRAP53,CCT6A,CCT5,CCT8,CCT3,CCT2	CCT7,CCT3,CCT2
GO_RNA_LOCALIZATION	GO:0006403	213	Up	3.2171431721689572e-6	0.0025704646130880076	2	UPF1,AKAP8L,MVP,ZC3H3,NUP160,TPR,THOC3,NOP58,ZC3H11A,RIOK2,NDC1,U2AF2,NUP133,SMG6,CPSF1,SIDT1,IGF2BP2,NCBP3,NUP37,THOC1,XPO1,YTHDC1,SEH1L,KHSRP,RBM27,ALKBH5,NUP50,AAAS,NUP188,POLDIP3,THOC5,SRSF5,YY1,PABPN1,RAE1,PRPF6,NXT2,FMR1,NUTF2,NUP93,PIH1D1,FBL,EXOSC3,CASC3,NUP88,SUPT6H,NUP98,MAGOHB,PARP11,NUP107,CPSF6,SRSF9,SRSF3,MRPL18,QKI,NUP155,NCBP2,RPS15,CCT4,SRSF7,SRSF4,SFPQ,SMG7,SRSF11,ZNHIT6,CPSF3,G…	SFPQ,HNRNPA2B1,DDX39A,RFTN1,THOC6,RAN,CCT7,SRSF1,FLOT1,HNRNPU,CCT3,SLBP,CCT2,RUVBL1	U2AF1L4
GO_REGULATION_OF_MRNA_PROCESSING	GO:0050684	122	Up	3.228504042193205e-6	0.0025704646130880076	1	RBM5,PAF1,CDK11A,PTBP1,ZC3H3,CELF2,PTCD2,THRAP3,SFSWAP,U2AF2,JMJD6,DAZAP1,SART3,RBM7,MBNL3,SNRPA,YTHDC1,REST,PAPOLA,SRPK1,CIRBP,DDX17,RBFOX2,SNW1,SRSF5,ZC3H14,PABPN1,CELF4,FMR1,RBM3,RNF40,HNRNPL,SNRNP70,CPEB3,C1QBP,DDX5,SUPT6H,PRPF19,NUP98,CPSF6,SRSF9,SRSF3,KHDRBS2,FAM172A,FXR1,NCBP2,NCL,SRSF7,TIA1,SRSF4,PRDX6,RBM25,KHDRBS1,HNRNPA2B1,SMU1,RBM19,SRSF6,RBM42,NSRP1,METTL16,FXR2,CCNT1,SAFB2,KHDRBS3,C…	PTBP1,RBFOX2,HNRNPL,NCL,HNRNPA2B1,SRSF1,MBNL1,HNRNPU,RBM15	KHDRBS3
GO_TELOMERASE_RNA_LOCALIZATION	GO:0090672	19	Up	3.6170673491723544e-6	0.0025704646130880076	2	CCT4,TCP1,DKC1,CCT7,PARN,WRAP53,SHQ1,NAF1,NHP2,CCT6A,CCT5,CCT8,CCT3,CCT2,EXOSC10,DCP2,RUVBL1,NOP10,RUVBL2	CCT7,CCT3,CCT2,RUVBL1
GO_RNA_SPLICING_VIA_TRANSESTERIFICATION_REACTIONS	GO:0000375	315	Up	3.940706987916654e-6	0.0025704646130880076	1	RBM5,KDM1A,POLR2J,GCFC2,LUC7L,PTBP1,AQR,STRAP,ZCCHC8,GEMIN8,POLR2B,CELF2,THRAP3,CCAR1,SNRNP40,SFSWAP,U2AF2,DDX20,CDK13,YBX1,ELAVL1,DHX8,GPKOW,JMJD6,PABPC1,DAZAP1,CPSF1,CLNS1A,SART3,RBM7,GPATCH1,MBNL3,XAB2,SNRPA,DDX1,GEMIN5,YTHDC1,PPIE,REST,WBP11,CHERP,RBM22,SRRT,SF3B2,KHSRP,FUS,PAPOLA,PDCD7,HNRNPC,GEMIN2,CWF19L1,SRPK1,CDC5L,HNRNPH3,CIRBP,HNRNPM,POLR2E,SF3A1,SNRPD3,TFIP11,SNU13,POLR2F,DDX17,ZMAT5,…	PTBP1,FUS,RBFOX2,PRMT5,PNN,HTATSF1,HNRNPL,PRPF31,DHX40,NCL,SFPQ,HNRNPA2B1,DDX39A,SRSF1,PPIL1,LUC7L2,MBNL1,HNRNPU,RBM15,PRPF8,PUF60,SF3B3	KHDRBS3,U2AF1L4
GO_REGULATION_OF_RNA_SPLICING	GO:0043484	118	Up	4.120985351644101e-6	0.0025704646130880076	1	RBM5,PTBP1,CLK1,CELF2,THRAP3,SFSWAP,U2AF2,JMJD6,DAZAP1,SART3,RBM7,MBNL3,YTHDC1,REST,RBM22,FUS,SRPK1,CIRBP,DDX17,RBFOX2,SNW1,SRSF5,CELF4,FMR1,PQBP1,RBM3,ESRP2,ESRP1,HNRNPL,SNRNP70,PRX,SETX,C1QBP,DDX5,ZPR1,PRPF19,RPS13,NUP98,SRSF9,SRSF3,KHDRBS2,CLK4,FAM172A,FXR1,NCL,SRSF7,TIA1,SRSF4,PTBP2,PRDX6,PTBP3,RBM25,KHDRBS1,HNRNPA2B1,SMU1,RBM19,SRSF6,AHNAK,RBM42,NSRP1,METTL16,FXR2,HABP4,KHDRBS3,RBM38,RBM17,S…	PTBP1,FUS,RBFOX2,HNRNPL,NCL,HNRNPA2B1,SRSF1,TMBIM6,MBNL1,HNRNPU,RBM15	KHDRBS3
GO_RNA_SPLICING	GO:0008380	393	Up	9.507507185341616e-6	0.005474130098637077	1	RBM5,KDM1A,POLR2J,GCFC2,LUC7L,AKAP8L,PTBP1,CLK1,AQR,STRAP,ZCCHC8,GEMIN8,POLR2B,CELF2,THOC3,THRAP3,CCAR1,SNRNP40,SFSWAP,U2AF2,SUGP2,DDX20,CDK13,YBX1,ELAVL1,DHX8,GPKOW,JMJD6,PABPC1,DAZAP1,CPSF1,CLNS1A,ZNF638,SART3,RBM7,GPATCH1,MBNL3,XAB2,SNRPA,THOC1,DDX1,GEMIN5,YTHDC1,PPIE,REST,WBP11,CHERP,RBM22,SRRT,SF3B2,KHSRP,FUS,PAPOLA,PDCD7,HNRNPC,GEMIN2,CWF19L1,SRPK1,CDC5L,HNRNPH3,CIRBP,HNRNPM,POLR2E,SF3A1,SN…	PTBP1,FUS,RBFOX2,PRMT5,PNN,HTATSF1,HNRNPL,PRPF31,DHX40,NCL,SFPQ,HNRNPA2B1,DDX39A,RBM39,THOC6,SRSF1,PPIL1,TMBIM6,LUC7L2,NONO,MBNL1,HNRNPU,TSEN2,RBM15,PRPF8,PUF60,SF3B3,TAF15	KHDRBS3,U2AF1L4,LSM10
GO_REGULATION_OF_MRNA_METABOLIC_PROCESS	GO:1903311	279	Up	1.3439349180070894e-5	0.007185252043773617	1	RBM5,UPF1,PAF1,PSMB1,CDK11A,PTBP1,PSMC4,ZC3H3,SLC11A1,SAMD4A,VIM,PSMA4,CELF2,PTCD2,THRAP3,PUM2,YBX3,SFSWAP,U2AF2,YBX1,ELAVL1,ROCK1,PSME4,JMJD6,PABPC1,DAZAP1,IGF2BP2,SART3,EXOSC7,RBM7,MBNL3,SNRPA,EXOSC5,TNRC6C,XPO1,TNPO1,DIS3,YTHDC1,REST,PSMC5,KHSRP,FUS,PAPOLA,PCBP4,PABPC4,TNRC6A,ALKBH5,PSME1,HNRNPC,PSMD5,SRPK1,PSMD8,CIRBP,HNRNPM,DDX17,GTPBP1,RBFOX2,TNRC6B,PSMC6,PSMA3,SNW1,SRSF5,ZC3H14,PSMC1,PSMB5…	PTBP1,FUS,PSMD5,RBFOX2,HNRNPL,EIF4G1,NCL,HNRNPA2B1,SRSF1,ANP32A,MBNL1,HNRNPU,RBM15,YWHAB,PSMD2,TAF15	KHDRBS3,PRR5L,PSMB9
GO_MRNA_PROCESSING	GO:0006397	449	Up	2.4712342630174934e-5	0.012331458972457292	1	RBM5,KDM1A,POLR2J,GCFC2,PAF1,LUC7L,CDK11A,AKAP8L,PTBP1,ZC3H3,MNAT1,AQR,STRAP,ZCCHC8,GEMIN8,POLR2B,CELF2,PTCD2,THOC3,THRAP3,ZC3H11A,CCAR1,SNRNP40,SFSWAP,U2AF2,SUGP2,DDX20,CDK13,YBX1,ELAVL1,DHX8,GPKOW,PHRF1,JMJD6,PABPC1,DAZAP1,CPSF1,PRKACA,CLNS1A,NCBP3,SART3,RBM7,GPATCH1,MBNL3,XAB2,SNRPA,THOC1,DDX1,GEMIN5,YTHDC1,PPIE,REST,WBP11,CHERP,RBM22,SRRT,SF3B2,KHSRP,XRN2,FUS,PAPOLA,PDCD7,RBM27,ALKBH5,HNRNPC,…	PTBP1,FUS,RBFOX2,PRMT5,PNN,HTATSF1,HNRNPL,PRPF31,DHX40,NCL,SFPQ,HNRNPA2B1,DDX39A,RBM39,THOC6,SRSF1,PPIL1,LUC7L2,NONO,MBNL1,HNRNPU,TSEN2,RBM15,SLBP,PRPF8,PUF60,SF3B3	KHDRBS3,CDK7,U2AF1L4,LSM10
GO_ANTIMICROBIAL_HUMORAL_RESPONSE	GO:0019730	53	Down	3.655795033654755e-5	0.016096160968521213	3	LTF,SLC11A1,BCL3,FAM3A,BPIFB2,CXCL2,LYZ,PPP2R3C,PGC,RPS19,RARRES2,PF4V1,GAPDH,GNLY,PDZD11,CLU,PI3,SLPI,CXCL6,ROMO1,BPIFB1,BPIFA2,JCHAIN,SFTPD,SPINK5,S100A8,LCN2,RPL30,SPON2,PGLYRP4,S100A9,S100A12,CXCL3,CXCL5,CXCL1,LEAP2,DEFB1,ATP7A,CXCL10,RNASE6,CXCL8,PLA2G1B,DEFB4A,ITLN1,PLA2G6,DMBT1,PLA2G2A,BPIFA1,HMGN2,RPL39,HLA-E,IGHA1,IGHM	PGC	BPIFB2,PI3,CXCL6,BPIFB1,SPINK5,LCN2,SPON2,PGLYRP4,CXCL5,DEFB1,DEFB4A,BPIFA1
GO_TELOMERE_MAINTENANCE_VIA_TELOMERE_LENGTHENING	GO:0010833	67	Up	3.9008963417734184e-5	0.016096160968521213	4	RFC1,PNKP,SMG6,MAP2K7,XRCC5,HSP90AA1,MAP3K4,MAPKAPK5,HNRNPC,TINF2,HSP90AB1,MAPK1,TELO2,MAPK3,ACD,TNKS2,GAR1,PTGES3,RAD50,XRN1,CCT4,SMG7,DCLRE1B,TCP1,HNRNPA2B1,POT1,GNL3L,DKC1,RPA1,TERF2,NAT10,HNRNPA1,PKIB,CCT7,PARN,WRAP53,PARP1,NAF1,NHP2,CCT6A,HMBOX1,TERF1,TNKS1BP1,ATM,CCT5,NEK7,FBXO4,HNRNPU,CCT8,CCT3,CCT2,TERF2IP,CTNNB1,EXOSC10,DCP2,TNKS,DHX36,ATR,ERCC4,CTC1,MAPK15,NOP10,SLX4,SRC,SMG5,ZBTB48,PIN…	HSP90AB1,HNRNPA2B1,CCT7,PARP1,HNRNPU,CCT3,CCT2	PKIB,ERCC4
GO_ESTABLISHMENT_OF_PROTEIN_LOCALIZATION_TO_TELOMERE	GO:0070200	17	Up	4.023594970527334e-5	0.016096160968521213	2	ACD,CCT4,TCP1,POT1,DKC1,CCT7,NABP2,BRCA2,WRAP53,CCT6A,TERF1,ATM,CCT5,CCT8,CCT3,CCT2,ATR	CCT7,CCT3,CCT2
GO_CHROMATIN_ASSEMBLY_OR_DISASSEMBLY	GO:0006333	92	Up	4.0858658437127996e-5	0.016096160968521213	4	PAF1,BAZ1B,CENPQ,TPR,RSF1,SMARCD1,MCM2,SMARCE1,SART3,SIRT6,SMARCD3,KAT6A,ATRX,SUPT16H,SMARCB1,CABIN1,HIRA,CENPM,SMCHD1,SMARCA1,RBBP7,CENPT,CTCF,ASF1B,GRWD1,SMARCD2,ASF1A,ARID1A,UBN1,SET,HELLS,CENPL,NAA60,CENPK,SOX9,HP1BP3,SMARCA4,HAT1,MIS18BP1,MAP1S,NASP,ANP32B,HMGA1,SMARCC2,BAHD1,CDAN1,TP53,ITGB3BP,CENPC,SHPRH,TLK2,HDAC8,CDKN2A,POLE3,MTA2,HIRIP3,CENPU,SUV39H2,CENPH,SMARCA5,KAT6B,GATAD1,MIS18A,CH…	NASP,MTA2,CENPU,CHD3,RUVBL1,NOC2L,BRD2	NAP1L5
GO_ESTABLISHMENT_OF_RNA_LOCALIZATION	GO:0051236	180	Up	5.5414197577738534e-5	0.020408541191217388	2	UPF1,AKAP8L,MVP,ZC3H3,NUP160,TPR,THOC3,ZC3H11A,RIOK2,NDC1,U2AF2,NUP133,SMG6,CPSF1,SIDT1,IGF2BP2,NCBP3,NUP37,THOC1,XPO1,YTHDC1,SEH1L,KHSRP,RBM27,ALKBH5,NUP50,AAAS,NUP188,POLDIP3,THOC5,SRSF5,PABPN1,RAE1,NXT2,FMR1,NUTF2,NUP93,CASC3,NUP88,SUPT6H,NUP98,MAGOHB,PARP11,NUP107,CPSF6,SRSF9,SRSF3,MRPL18,QKI,NUP155,NCBP2,RPS15,SRSF7,SRSF4,SFPQ,SMG7,SRSF11,CPSF3,GLE1,NRDE2,NUP43,ENY2,KHDRBS1,FYTTD1,HNRNPA2B1,…	SFPQ,HNRNPA2B1,DDX39A,RFTN1,THOC6,RAN,SRSF1,FLOT1,HNRNPU,SLBP	U2AF1L4
GO_POSITIVE_REGULATION_OF_TELOMERE_MAINTENANCE_VIA_TELOMERE_LENGTHENING	GO:1904358	33	Up	5.72584321998083e-5	0.020408541191217388	4	PNKP,MAP2K7,XRCC5,MAP3K4,MAPKAPK5,MAPK1,MAPK3,ACD,TNKS2,CCT4,TCP1,HNRNPA2B1,POT1,DKC1,HNRNPA1,PKIB,CCT7,PARN,NAF1,CCT6A,HMBOX1,ATM,CCT5,NEK7,FBXO4,CCT8,CCT3,CCT2,CTNNB1,TNKS,DHX36,ATR,MAPK15	HNRNPA2B1,CCT7,CCT3,CCT2	PKIB
GO_DNA_CONFORMATION_CHANGE	GO:0071103	189	Up	6.043749958405342e-5	0.020562485653938176	4	RECQL,PAF1,NCAPD2,AKAP8L,DDX11,MNAT1,NCAPH2,HMGB3,CENPQ,PHF23,TPR,RSF1,ERCC8,RFC2,WAPL,PSME4,MCM2,SART3,MCM6,TOP2B,SIRT6,XRCC5,DDX1,KAT6A,ATRX,SRPK1,ABL1,CABIN1,TOP3B,HIRA,CENPM,MCM5,RBX1,ACIN1,CHD8,SMCHD1,NAA10,SMARCA1,RBBP7,CENPT,CTCF,NBN,MCM4,ERCC2,ASF1B,AKAP8,GRWD1,SSBP1,SETX,RECQL5,GTF2H1,GTF2H3,RFC5,CHD4,ASF1A,MCM9,MCM3,RNF8,ASCC3,RAD50,SMC4,PHF13,ASH1L,UBN1,RAD23B,SET,HELLS,CENPL,ZRANB3,NA…	NCAPH2,CHD4,MCM3,HNRNPA2B1,NASP,PARP1,CENPU,SUPV3L1,MCM7,CHD3,RUVBL1,NOC2L,HMGB1,BRD2	MCPH1,NAP1L5,ERCC6
GO_NUCLEAR_EXPORT	GO:0051168	185	Up	7.066519895640664e-5	0.02299691366037842	2	UPF1,PKD1,AKAP8L,NUP160,RANBP3,LSG1,TPR,THOC3,ZC3H11A,RIOK2,NDC1,U2AF2,SP100,NUP133,SMG6,CPSF1,PRKACA,NUP37,THOC1,RAPGEF3,STRADB,GSK3B,XPO1,YTHDC1,SEH1L,RBM22,RBM27,ALKBH5,NUP50,AAAS,NUP188,POLDIP3,THOC5,RANGAP1,PPM1A,SRSF5,PABPN1,RAE1,EMD,NUTF2,NUP93,TGFB1,LZTS2,CASC3,NUP88,YWHAE,SUPT6H,NUP98,MAGOHB,DUSP16,NUP107,CPSF6,SRSF9,SRSF3,HSPA9,NUP155,NCBP2,DNAJC27,RPS15,SRSF7,PARK7,SRSF4,SMG7,SRSF11,CP…	YWHAE,HSPA9,HNRNPA2B1,DDX39A,THOC6,RAN,CAMK1,SRSF1,BAG3,SLBP,AKAP13,SFN,CALR	IL1B,RITA1,U2AF1L4
GO_PRE_REPLICATIVE_COMPLEX_ASSEMBLY_INVOLVED_IN_CELL_CYCLE_DNA_REPLICATION	GO:1902299	7	Up	8.22934160365124e-5	0.025665259126387306	4	MCM2,MCM6,MCM5,MCM4,MCM3,ORC3,MCM7	MCM3,MCM7
GO_ESTABLISHMENT_OF_PROTEIN_LOCALIZATION_TO_CHROMOSOME	GO:0070199	23	Up	1.1615956983113708e-4	0.033215012252868964	2	ACD,PIH1D1,CCT4,TCP1,POT1,DKC1,CCT7,NABP2,BRCA2,WRAP53,CCT6A,TERF1,ATM,CCT5,CCT8,LRWD1,CCT3,NIPBL,SPIDR,CCT2,ATR,SGF29,RUVBL2	CCT7,CCT3,CCT2
GO_DETECTION_OF_CHEMICAL_STIMULUS_INVOLVED_IN_SENSORY_PERCEPTION_OF_TASTE	GO:0050912	4	Down	1.1731404274515438e-4	0.033215012252868964	5	RTP4,PIP,AZGP1,PIGR		PIP
GO_RNA_EXPORT_FROM_NUCLEUS	GO:0006405	129	Up	1.2237376403409245e-4	0.033215012252868964	2	UPF1,AKAP8L,NUP160,TPR,THOC3,ZC3H11A,RIOK2,NDC1,U2AF2,NUP133,SMG6,CPSF1,NUP37,THOC1,XPO1,YTHDC1,SEH1L,RBM27,ALKBH5,NUP50,AAAS,NUP188,POLDIP3,THOC5,SRSF5,PABPN1,RAE1,NUP93,CASC3,NUP88,SUPT6H,NUP98,MAGOHB,NUP107,CPSF6,SRSF9,SRSF3,NUP155,NCBP2,RPS15,SRSF7,SRSF4,SMG7,SRSF11,CPSF3,GLE1,NRDE2,NUP43,ENY2,KHDRBS1,FYTTD1,HNRNPA2B1,DDX39A,SRSF6,XPO5,NUP153,UPF3B,NUP85,THOC2,SYMPK,PCID2,NUP214,THOC6,NUP210,…	HNRNPA2B1,DDX39A,THOC6,RAN,SRSF1,SLBP	U2AF1L4
GO_DNA_GEOMETRIC_CHANGE	GO:0032392	91	Up	1.242512148403916e-4	0.033215012252868964	4	RECQL,DDX11,MNAT1,HMGB3,ERCC8,RFC2,MCM2,MCM6,XRCC5,DDX1,ATRX,MCM5,RBX1,CHD8,SMARCA1,NBN,MCM4,ERCC2,SSBP1,SETX,RECQL5,GTF2H1,GTF2H3,RFC5,CHD4,MCM9,MCM3,ASCC3,RAD50,RAD23B,ZRANB3,HNRNPA2B1,CHD6,MCM8,HELB,CHTF18,MTERF1,POT1,GINS2,TOP2A,CHD1L,RPA1,IGHMBP2,RFC3,DDB2,ANXA1,DHX9,XPA,HMGA1,SMARCAL1,CUL4A,TP53,PARP1,RPS27A,GTF2H2,G3BP1,CETN2,GINS4,UBC,CHD1,XPC,SUPV3L1,CUL4B,SMARCAD1,ERCC3,HELQ,RFC4,RAD54L…	CHD4,MCM3,HNRNPA2B1,PARP1,SUPV3L1,MCM7,CHD3,RUVBL1,HMGB1	ERCC6
GO_RNA_DEPENDENT_DNA_BIOSYNTHETIC_PROCESS	GO:0006278	62	Up	1.4664047045962137e-4	0.03641854368977355	1	RFC1,PNKP,SMG6,MAP2K7,XRCC5,HSP90AA1,MAP3K4,MAPKAPK5,HNRNPC,TINF2,HSP90AB1,MAPK1,TELO2,MAPK3,ACD,TNKS2,GAR1,PTGES3,RAD50,XRN1,CCT4,SMG7,TCP1,POT1,TEP1,GNL3L,DKC1,RPA1,TERF2,NAT10,HNRNPA1,PKIB,CCT7,PARN,WRAP53,NAF1,NHP2,CCT6A,HMBOX1,TERF1,TNKS1BP1,ATM,CCT5,NEK7,FBXO4,HNRNPU,CCT8,CCT3,CCT2,TERF2IP,CTNNB1,EXOSC10,DCP2,TNKS,ATR,CTC1,MAPK15,NOP10,PPIA,SRC,SMG5,PINX1	HSP90AB1,CCT7,HNRNPU,CCT3,CCT2	TEP1,PKIB
GO_ADENYLATE_CYCLASE_INHIBITING_DOPAMINE_RECEPTOR_SIGNALING_PATHWAY	GO:0007195	2	Up	1.488688167002845e-4	0.03641854368977355	5	PRMT5,FLNA	PRMT5,FLNA
GO_ANTIMICROBIAL_HUMORAL_IMMUNE_RESPONSE_MEDIATED_BY_ANTIMICROBIAL_PEPTIDE	GO:0061844	27	Down	1.5403746873614144e-4	0.03641854368977355	3	LTF,FAM3A,CXCL2,PGC,RPS19,PF4V1,GAPDH,GNLY,CXCL6,ROMO1,SPINK5,RPL30,PGLYRP4,S100A9,S100A12,CXCL3,CXCL5,CXCL1,DEFB1,CXCL10,RNASE6,CXCL8,PLA2G1B,DEFB4A,BPIFA1,HMGN2,RPL39	PGC	CXCL6,SPINK5,PGLYRP4,CXCL5,DEFB1,DEFB4A,BPIFA1
GO_ADENYLATE_CYCLASE_ACTIVATING_ADRENERGIC_RECEPTOR_SIGNALING_PATHWAY_INVOLVED_IN_HEART_PROCESS	GO:0086023	4	Up	1.5775233416929948e-4	0.03641854368977355	5	ATP2B4,PDE4D,GNAI2,AKAP13	PDE4D,AKAP13
GO_DNA_REPLICATION	GO:0006260	212	Up	1.605627176703443e-4	0.03641854368977355	1	RECQL,UPF1,LIG3,DBF4,NFIX,REV3L,WIZ,BRCA1,DDX11,POLA2,RFC1,BOD1L1,PNKP,RRM2B,RFC2,WAPL,POLD1,WDR18,MAP2K4,NUCKS1,POLB,CDC42,MCM2,TIPIN,MCM6,POLD3,FGFR1,THOC1,EXD2,ZMPSTE24,ATRX,ORC6,SUPT16H,CLSPN,CDC6,CDC34,MCM5,CINP,SAMHD1,POLI,RBBP8,POLA1,RBBP7,DNAJA3,NBN,MCM4,RNASEH2A,GRWD1,LIG1,PPP2R1A,DNAJC2,SSBP1,RPA3,POLD2,GTPBP4,SMC3,RECQL5,TNFAIP1,ZPR1,CDK2AP1,RFC5,TIMELESS,ING4,MCM9,FBXO5,MCM3,GMNN,MSH3…	BOD1L1,POLD1,DNAJA3,POLD2,MCM3,PCNA,NASP,NFIC,MMS22L,SSRP1,MCM7,ING5,SIN3A	POLB,POLE4
GO_CHROMATIN_ASSEMBLY	GO:0031497	71	Up	1.776766382743241e-4	0.03911498933774459	4	PAF1,CENPQ,TPR,RSF1,MCM2,SART3,SIRT6,KAT6A,ATRX,CABIN1,HIRA,CENPM,SMCHD1,SMARCA1,RBBP7,CENPT,CTCF,ASF1B,GRWD1,ASF1A,UBN1,SET,HELLS,CENPL,NAA60,CENPK,SOX9,HP1BP3,HAT1,MIS18BP1,NASP,ANP32B,HMGA1,BAHD1,CDAN1,TP53,ITGB3BP,CENPC,SHPRH,CDKN2A,POLE3,CENPU,CENPH,SMARCA5,KAT6B,GATAD1,MIS18A,CHAF1B,RBBP4,HMGB2,CENPN,CENPV,CHAF1A,RUVBL1,NAP1L5,PARP10,SPTY2D1,TSPYL5,NPM1,TSPYL2,SMYD3,NAP1L1,TSPYL4,CENPP,NOC2…	NASP,CENPU,RUVBL1,NOC2L,BRD2	NAP1L5
GO_POSITIVE_REGULATION_OF_TYPE_2_IMMUNE_RESPONSE	GO:0002830	11	Down	1.8642703292581601e-4	0.039868752612849515	3	CD74,PRKCZ,IL4R,CD81,CD86,IDO1,RARA,RSAD2,IL6,IL33,IL18		CD86,IDO1,RSAD2,IL6
GO_NEGATIVE_REGULATION_OF_MRNA_SPLICING_VIA_SPLICEOSOME	GO:0048025	20	Up	1.9365809040042598e-4	0.040264744629088564	1	PTBP1,SFSWAP,U2AF2,CELF4,HNRNPL,C1QBP,SRSF9,SRSF7,SRSF4,HNRNPA2B1,SRSF6,RBM42,RBMX,SAP18,DYRK1A,HNRNPK,NPM1,RBM10,SRSF10,RNPS1	PTBP1,HNRNPL,HNRNPA2B1
GO_DOUBLE_STRAND_BREAK_REPAIR_VIA_BREAK_INDUCED_REPLICATION	GO:0000727	9	Up	2.1107294076124427e-4	0.04098356317431919	1	MCM2,MCM6,MCM5,MCM4,MCM3,GINS2,GINS4,MCM7,MUS81	MCM3,MCM7
GO_PROTEIN_DNA_COMPLEX_SUBUNIT_ORGANIZATION	GO:0071824	176	Up	2.1326768126545925e-4	0.04098356317431919	4	RAD52,PAF1,PSMC4,MNAT1,CENPQ,PIAS1,RSF1,RNF4,TAF11,SMARCD1,PSME4,MCM2,SMARCE1,ACTR6,SART3,MCM6,BAZ2A,SRCAP,SMARCD3,KAT6A,ATRX,RRN3,PSMC5,SUPT16H,SMARCB1,CABIN1,HIRA,CENPM,MCM5,RBX1,PSMC6,SMARCA1,RBBP7,CENPT,CTCF,TAF1C,BRF2,MCM4,PIH1D1,ERCC2,ASF1B,GRWD1,TAF6,RPA3,ZNHIT1,UBTF,SMARCD2,SUPT6H,GTF2H1,GTF2H3,CAND1,ASF1A,MCM3,RNF8,GMNN,TBP,SENP6,TAF1B,DR1,ARID1A,CENPF,RPA2,CREB1,UBN1,GTF3C3,RAD23B,SET,H…	MCM3,CENPF,NASP,PARP1,CENPU,MCM7,RUVBL1,HMGB1,BRD2	CDK7,NAP1L5
GO_MRNA_CIS_SPLICING_VIA_SPLICEOSOME	GO:0045292	29	Up	2.1670087199159087e-4	0.04098356317431919	1	SFSWAP,WBP11,RBM22,SRSF5,DCPS,PRPF40B,SRSF9,SRSF3,NCBP2,SRSF7,SRSF4,WBP4,RBM19,SRSF6,SNRPC,SRSF1,NCBP1,SNRNP200,CWC15,SRSF2,PSIP1,RBM4B,RBM4,DDX23,SART1,PRPF39,SRSF10,PRPF40A,SRSF8	SRSF1
GO_TELOMERE_ORGANIZATION	GO:0032200	124	Up	2.1901703767171244e-4	0.04098356317431919	4	UPF1,ERCC1,POLA2,RFC1,PNKP,PARP3,RFC2,POLD1,SP100,SMG6,XRCC1,MAP2K7,SIRT6,POLD3,XRCC5,RIF1,HSP90AA1,ATRX,MAP3K4,MAPKAPK5,HNRNPC,TINF2,HSP90AB1,MAPK1,TFIP11,TELO2,APEX1,POLA1,MAPK3,ACD,NBN,DOT1L,RPA3,POLD2,TNKS2,RAD51C,GAR1,PTGES3,RFC5,RAD50,XRN1,POLE4,CCT4,SMG7,RPA2,DCLRE1B,YLPM1,TCP1,HNRNPA2B1,XRCC3,POT1,TEP1,GNL3L,DKC1,RPA1,TERF2,PCNA,RFC3,NAT10,HNRNPA1,PKIB,CCT7,HUS1,MYC,SMARCAL1,HNRNPD,NABP2,…	POLD1,HSP90AB1,POLD2,HNRNPA2B1,PCNA,CCT7,PARP1,HNRNPU,CCT3,CCT2	POLE4,TEP1,PKIB,ERCC4
GO_PROTEIN_STABILIZATION	GO:0050821	148	Up	2.7551054198335877e-4	0.04920058899228794	6	LAMP2,ZNF207,WIZ,TYROBP,GRN,PER3,USP36,USP13,ATP1B3,PFN2,SEL1L,USP33,HSP90AA1,NLK,MT3,TESC,MUL1,HSP90AB1,HPS4,EP300,TELO2,STK4,SMAD7,TBL1X,PIM2,STK3,MTMR9,CDC37,CDC37L1,DVL1,GTPBP4,PFN1,WFS1,FBXW7,PPARGC1A,CRYAB,PTGES3,CREBL2,GAPDH,BAG2,PDCD10,RTN4,CCT4,PDCL3,AAK1,SUMO1,EPHA4,PARK7,P3H1,TSPAN1,STX12,IFT46,CREB1,UBE2B,TCP1,CLU,RPL5,USP9X,PEX6,CDKN1A,SOX4,RPL23,MCM8,NCLN,PIN1,HIP1,SMO,HIP1R,FLOT2,Z…	USP13,ATP1B3,HSP90AB1,SOX4,CCT7,FLOT1,ATP1B1,BAG3,PLPP3,CCT3,CCT2,CALR,FLNA	PIM2,CDK7,FKBPL
GO_REGULATION_OF_DNA_TOPOISOMERASE_ATP_HYDROLYZING_ACTIVITY	GO:2000371	5	Up	2.7607544925532313e-4	0.04920058899228794	7	DHX9,HNRNPU,SETMAR,PLSCR1,UHRF1	HNRNPU
GO_STEROL_BIOSYNTHETIC_PROCESS	GO:0016126	65	Up	2.8532728249471565e-4	0.04966685370867318	1	NFYA,CFTR,CYP51A1,MBTPS2,MSMO1,NFYC,IDI1,SREBF1,ACACB,FDFT1,SCD,SEC14L2,CYB5R3,SQLE,PRKAG2,ERLIN1,KPNB1,SC5D,MVK,HMGCS1,HMGCR,SCAP,DHCR24,GPAM,ACAT2,NFYB,INSIG2,POR,APOE,ACLY,HSD17B7,RAN,PRKAA1,HMGCS2,CH25H,MBTPS1,SOD1,LBR,EBP,NSDHL,ERLIN2,TM7SF2,GGPS1,CYB5R1,ABCG1,G6PD,LSS,FDPS,PRKAA2,PMVK,CYB5R2,ACAA2,MVD,FASN,CNBP,FAXDC2,ELOVL6,DHCR7,ARV1,SP1,INSIG1,CES1,SREBF2,PLPP6,ACACA	CYP51A1,SCD,HMGCR,DHCR24,RAN,CH25H,CYB5R1,FASN	PLPP6
