# Supplementary material for: An integrated cell atlas of the lung in health and disease
Source: Nat Med. 2023 Jun 8;29(6):1563–77. doi: 10.1038/s41591-023-02327-2 (PMC10287567; doi:10.1038/s41591-023-02327-2)
Supplement: Supplementary file 5 — Gene set enrichment analysis results for modeling the effects of demographic variables on cell type-specific gene expression. [file 41591_2023_2327_MOESM5_ESM.zip › SuppT_X_covariate_modeling_gene_set_enrichment/Secretory-sexfemale-GO_BP-Total.tsv]

GeneSet	GOID	NGenes	Direction	PValue	FDR	Cluster	Genes	DEUp	DEDown
GO_HISTONE_H3_K4_DEMETHYLATION	GO:0034720	7	Down	1.1379784605763612e-8	5.963731492834506e-5	1	KDM1A,JARID2,KDM5D,KDM5A,KDM5B,KDM5C,KDM1B		KDM5D
GO_PROTEIN_DEMETHYLATION	GO:0006482	29	Down	1.586309746730817e-8	5.963731492834506e-5	1	KDM1A,KDM7A,JARID2,KDM5D,KDM4A,JMJD6,KDM5A,KDM2B,HSF4,KDM4C,KDM3A,KDM5B,UBE2B,KDM3B,KDM5C,KDM4B,KDM6B,KDM6A,KDM8,ALKBH4,KDM1B,HR,JMJD1C,PHF8,KDM2A,UTY,KDM4D,PHF2,PPME1	KDM6A	KDM5D,UTY
GO_HISTONE_H3_K4_DEMETHYLATION_TRIMETHYL_H3_K4_SPECIFIC	GO:0034721	5	Down	2.4735179872325394e-8	6.199460582000488e-5	1	JARID2,KDM5D,KDM5A,KDM5B,KDM5C		KDM5D
GO_INTERFERON_GAMMA_MEDIATED_SIGNALING_PATHWAY	GO:0060333	76	Down	4.5478756559166243e-7	8.548869264209275e-4	2	NR1H3,CD44,IFNGR1,PIAS1,CAMK2B,SP100,TXK,OAS1,ICAM1,HSP90AB1,JAK2,HCK,MID1,CDC37,HPX,OAS3,OAS2,TRIM38,STAT1,SUMO1,TRIM62,GBP1,IRF6,TRIM25,NMI,MT2A,IRF1,MED1,IRF3,IRF5,NR1H2,TRIM21,PPARG,TRIM5,TRIM22,OASL,PARP9,PML,NLRC5,IRF8,TP53,CAMK2D,CAMK2G,NCAM1,IFNGR2,JAK1,GBP2,PRKCD,B2M,TRIM68,IRF2,PTAFR,TRIM8,PARP14,PTPN2,HLA-DQB1,CIITA,SOCS3,SOCS1,IRF7,HLA-DRB1,HLA-DQA1,HLA-DRB5,HLA-DRA,HLA-E,TRIM31,HLA-G…	HLA-DRB5	OAS1,GBP1,IRF1,TRIM21,PARP9,NLRC5,GBP2,PRKCD,HLA-E,HLA-G
GO_HISTONE_H3_K27_DEMETHYLATION	GO:0071557	5	Down	1.6348695341939253e-6	0.0024585168055208245	1	KDM7A,KDM6B,KDM6A,PHF8,UTY	KDM6A	UTY
GO_PHAGOCYTOSIS_RECOGNITION	GO:0006910	23	Up	9.892167894147213e-6	0.012396535066015483	2	JMJD6,SCARB1,FCN1,TULP1,IGLL1,CD36,MFGE8,FCN3,MEGF10,COLEC12,TUB,CLEC7A,IGKC,IGLC2,IGLC3,TRBC1,TRBC2,TRDC,IGHG4,IGHA1,IGHG1,IGHG3,IGHM	MFGE8,TRBC2,TRDC,IGHM
GO_RESPONSE_TO_TYPE_I_INTERFERON	GO:0034340	79	Down	2.005091784195741e-5	0.02153755017909682	2	SP100,IFI35,IP6K2,UBE2K,MAVS,OAS1,MUL1,HSP90AB1,TTLL12,SAMHD1,CACTIN,TYK2,CDC37,OAS3,OAS2,PTPN6,WNT5A,STAT1,IRF6,IFIT3,IFIT2,EGR1,TRIM6,ZBP1,IRF1,IRF3,IFI6,IRF5,BST2,XAF1,RSAD2,OASL,RNASEL,NLRC5,IRF8,IFITM3,IFNAR1,MX1,IFNAR2,ADAR,JAK1,GBP2,DCST1,ABCE1,METTL3,IFI27,FADD,IRF2,TRIM56,STAT2,ISG20,MYD88,PTPN2,PTPN11,SCRIB,SETD2,SHMT2,MX2,TBK1,IRAK1,USP18,IFITM2,IRF7,YTHDF3,IFIT1,IFITM1,ISG15,PTPN1,YTH…	IFITM2	OAS1,IRF1,RNASEL,NLRC5,GBP2,IFITM1,HLA-E,HLA-G
GO_ANTIGEN_PROCESSING_AND_PRESENTATION_OF_ENDOGENOUS_ANTIGEN	GO:0019883	17	Down	3.216457824269807e-5	0.02884798397056046	2	HFE,CD74,ATG5,FCGRT,IDE,AZGP1,ERAP1,ERAP2,B2M,TAP1,TAP2,MICB,MICA,HLA-E,HLA-G,HLA-F,TAPBP		TAP2,HLA-E,HLA-G
GO_ANTIGEN_PROCESSING_AND_PRESENTATION_OF_EXOGENOUS_PEPTIDE_ANTIGEN_VIA_MHC_CLASS_I_TAP_INDEPENDENT	GO:0002480	5	Down	3.453010449993937e-5	0.02884798397056046	2	LNPEP,B2M,HLA-E,HLA-G,HLA-F		HLA-E,HLA-G
