# Supplementary material for: An integrated cell atlas of the lung in health and disease
Source: Nat Med. 2023 Jun 8;29(6):1563–77. doi: 10.1038/s41591-023-02327-2 (PMC10287567; doi:10.1038/s41591-023-02327-2)
Supplement: Supplementary file 5 — Gene set enrichment analysis results for modeling the effects of demographic variables on cell type-specific gene expression. [file 41591_2023_2327_MOESM5_ESM.zip › SuppT_X_covariate_modeling_gene_set_enrichment/Smooth_muscle-sexfemale-GO_BP-Total.tsv]

GeneSet	GOID	NGenes	Direction	PValue	FDR	Cluster	Genes	DEUp	DEDown
GO_REGULATION_OF_CELLULAR_AMINO_ACID_METABOLIC_PROCESS	GO:0006521	51	Up	4.164024762047315e-7	0.00310136564277284	1	PSMB1,PSMC4,PSMA4,ATP2B4,PSME4,PSMC5,PSME1,COMT,PSMD5,PSMD8,PSMC6,PSMA3,PSMC1,PSMB5,PSMA6,PSME2,PSMA7,PSMD10,PSMD7,OAZ1,PSMA2,PSMD3,PSMD11,PSMD9,PSMD14,ODC1,PARK7,PSMF1,PSMB2,PSMA1,PSME3,PSMB7,PSMB6,PSMA5,AZIN1,SLC7A7,PSMD4,PSMB4,PSMC2,PSMD6,PSMC3,PSMD1,PSMD2,OAZ2,NQO1,PSMD13,PSMD12,PSMB8,PSMB10,PSMB9,PSMB3	PSMB1,PSMB5,PSMD3,ODC1,PARK7,PSMB6,PSMD4,PSMB4,PSMD2,PSMD13,PSMB3	PSME4
GO_REGULATION_OF_CELLULAR_AMINE_METABOLIC_PROCESS	GO:0033238	60	Up	1.1691907641672006e-6	0.0036246956332673737	1	PSMB1,PSMC4,PSMA4,ATP2B4,PSME4,VPS35,MAOB,PSMC5,PSME1,COMT,PSMD5,PSMD8,PSMC6,PSMA3,PSMC1,PSMB5,PSMA6,PSME2,PSMA7,PSMD10,PSMD7,OAZ1,PSMA2,PSMD3,PSMD11,PSMD9,PSMD14,ODC1,PARK7,PDE1B,PSMF1,PSMB2,PNKD,PSMA1,PSME3,PSMB7,PSMB6,PSMA5,PAOX,NR4A2,AZIN1,SLC7A7,PSMD4,PSMB4,ITGB2,PSMC2,PSMD6,HPRT1,PSMC3,PSMD1,PSMD2,OAZ2,NQO1,DRD1,PSMD13,PSMD12,PSMB8,PSMB10,PSMB9,PSMB3	PSMB1,PSMB5,PSMD3,ODC1,PARK7,PSMB6,PSMD4,PSMB4,PSMD2,PSMD13,PSMB3	PSME4,VPS35
GO_MITOCHONDRIAL_ELECTRON_TRANSPORT_NADH_TO_UBIQUINONE	GO:0006120	45	Up	1.4600009263966329e-6	0.0036246956332673737	2	NDUFAB1,NDUFS1,NDUFB4,COQ9,NDUFB2,DLD,NDUFB7,NDUFC1,NDUFS8,NDUFS7,PARK7,NDUFB3,NDUFA8,DNAJC15,NDUFA1,NDUFA5,NDUFA10,NDUFA2,ISCU,NDUFB5,NDUFAF1,NDUFA9,NDUFB10,NDUFS6,NDUFB11,NDUFB9,NDUFC2,PINK1,NDUFS2,NDUFV3,NDUFS4,NDUFB6,NDUFB8,NDUFV1,NDUFS5,NDUFA3,NDUFA11,NDUFV2,NDUFB1,NDUFA12,NDUFA6,NDUFA13,NDUFA4,NDUFS3,NDUFA7	NDUFAB1,NDUFS8,NDUFS7,PARK7,NDUFA2,NDUFB10,NDUFB9,NDUFS3
GO_MITOCHONDRIAL_TRANSLATIONAL_TERMINATION	GO:0070126	88	Up	7.065959113350085e-6	0.013156815869057857	3	MRPS10,MRPL43,MRPS35,MRPS24,MRPS34,MRPL22,MRPL28,MRPS33,MRPS18A,MRPS31,MRPL4,MRPL32,MRPL27,MRPL51,MTRF1L,MRPL18,MRPL2,MRPS30,MRPS27,MRPL3,MRPL19,MRPL37,MRPS15,MRPS14,MTRF1,MRPS2,MRPS7,MRPS26,MRPS12,MRPL34,MRPS25,PTCD3,MRPL35,ERAL1,DAP3,MRPS36,MRPL44,MRPS9,MRPL47,MRPL50,MRPL15,MRPL24,MRPL9,MRPS5,MRPS28,MRRF,MRPL49,MRPL39,OXA1L,MRPL17,MRPL10,MRPL55,MRPS18C,GFM2,MRPL16,MRPL1,MRPL36,MRPL13,CHCHD1,MRP…	MRPL43,MRPS34,MRPL28,MRPL37,MRPS14,MRPS26,MRPS9,MRPL9,MRPL49,MRPL10,MRPL57,AURKAIP1,MRPL41,MRPS16,MRPL40	MRPS24,MRPS31,MRPS5
GO_ANAPHASE_PROMOTING_COMPLEX_DEPENDENT_CATABOLIC_PROCESS	GO:0031145	70	Up	1.299595773307185e-5	0.019358778639183827	2	CDC27,PSMB1,PSMC4,CUL3,PSMA4,ANAPC4,PSME4,UBE2D1,PSMC5,AURKA,ANAPC5,PSME1,CDC23,PSMD5,PSMD8,PSMC6,PSMA3,PSMC1,PSMB5,PSMA6,PSME2,PSMA7,PSMD10,PSMD7,FBXO31,FZR1,PSMA2,UBE2S,PSMD3,PSMD11,ANAPC15,PSMD9,FBXO5,PSMD14,CDK2,PSMF1,PSMB2,PSMA1,CDC16,PSME3,PSMB7,ANAPC11,PSMB6,PSMA5,RPS27A,UBC,ANAPC1,BUB3,PSMD4,PSMB4,PSMC2,PSMD6,ANAPC10,PTTG1,PSMC3,ANAPC16,UBE2E1,UBB,PSMD1,PSMD2,ANAPC2,CDC26,PSMD13,ANAPC7,PS…	PSMB1,PSMB5,PSMD3,PSMB6,PSMD4,PSMB4,PSMD2,PSMD13,PSMB3	PSME4,CDK2
GO_ANTIGEN_PROCESSING_AND_PRESENTATION_OF_EXOGENOUS_PEPTIDE_ANTIGEN_VIA_MHC_CLASS_I	GO:0042590	65	Up	1.638409965529442e-5	0.019993374059030167	4	PSMB1,PSMC4,PSMA4,VAMP3,CYBA,PSME4,ITGB5,PSMC5,PSME1,SNAP23,PSMD5,PSMD8,PSMC6,PSMA3,PSMC1,PSMB5,PSMA6,PSME2,PSMA7,PSMD10,PSMD7,IKBKB,PSMA2,PSMD3,PSMD11,PSMD9,LNPEP,PSMD14,NCF2,VAMP8,PSMF1,PSMB2,PSMA1,PSME3,CD36,PSMB7,ITGAV,PSMB6,PSMA5,FCER1G,PSMD4,PSMB4,PSMC2,PSMD6,PSMC3,B2M,PDIA3,TAP1,PSMD1,PSMD2,CALR,PSMD13,PSMD12,PSMB8,TAP2,HLA-E,HLA-F,PSMB10,CHUK,IFI30,TAPBP,PSMB9,SEC22B,IKBKG,PSMB3	PSMB1,PSMB5,PSMD3,PSMB6,PSMD4,PSMB4,PSMD2,PSMD13,IKBKG,PSMB3	PSME4
GO_NADH_DEHYDROGENASE_COMPLEX_ASSEMBLY	GO:0010257	55	Up	1.8790765093073465e-5	0.019993374059030167	3	NDUFAF7,NDUFAB1,NDUFS1,NDUFB4,BCS1L,TIMM21,NDUFB2,NDUFB7,NDUFAF5,TAZ,COA1,NDUFC1,FOXRED1,NDUFS8,TIMMDC1,NDUFS7,NDUFB3,NDUFA8,NDUFAF4,NDUFA1,NDUFA5,ECSIT,NDUFA10,NDUFA2,NDUFB5,NDUFAF1,NDUFA9,NDUFB10,NDUFS6,NDUFB11,NDUFB9,NDUFC2,NUBPL,OXA1L,NDUFAF6,NDUFS2,NDUFV3,NDUFAF2,NDUFS4,NDUFB6,NDUFB8,NDUFV1,NDUFS5,NDUFA3,TMEM126B,NDUFA11,ACAD9,NDUFAF3,NDUFV2,NDUFB1,NDUFA12,NDUFA6,NDUFA13,NDUFS3,NDUFA7	NDUFAB1,BCS1L,NDUFS8,NDUFS7,NDUFA2,NDUFB10,NDUFB9,NDUFAF3,NDUFS3
GO_TRANSLATIONAL_TERMINATION	GO:0006415	103	Up	2.9137485138835052e-5	0.026279740881470327	3	UPF1,MRPS10,MRPL43,MRPS35,MRPS24,MRPS34,JMJD4,MRPL22,MRPL28,OGFOD1,MRPS33,MRPS18A,MRPS31,GSPT1,MRPL4,MRPL32,MRPL27,MRPL51,MTRF1L,MRPL18,MRPL2,MRPS30,MRPS27,MRPL3,MRPL19,MRPL37,MRPS15,GLE1,MRPS14,MTRF1,ETF1,MRPS2,MRPS7,MRPS26,MRPS12,MRPL34,C12orf65,MRPS25,PTCD3,MRPL35,EIF5A,ERAL1,DAP3,MRPS36,MRPL44,MRPS9,MRPL47,MRPL50,MRPL15,MRPL24,MRPL9,MRPS5,MRPS28,MRRF,MRPL49,MRPL39,OXA1L,N6AMT1,MRPL17,MRPL10,M…	MRPL43,MRPS34,MRPL28,MRPL37,MRPS14,MRPS26,EIF5A,MRPS9,MRPL9,MRPL49,MRPL10,MRPL57,AURKAIP1,MRPL41,MRPS16,MRPL40	MRPS24,MRPS31,MRPS5,N6AMT1
GO_TRANSLATIONAL_ELONGATION	GO:0006414	122	Up	3.175586304151892e-5	0.026279740881470327	3	MRPS10,MRPL43,MRPS35,MRPS24,MRPS34,MRPL22,MRPL28,MRPS33,MRPS18A,GTPBP1,ALKBH1,MRPS31,EEF2K,EEF1D,MRPL4,MRPL32,MRPL27,DPH1,MRPL51,MRPL18,HBS1L,MRPL2,MRPS30,MRPS27,ABTB1,MRPL3,EEF1B2,MRPL19,MRPL37,MRPS15,DPH5,MRPS14,MRPS2,TSFM,MRPS7,MRPS26,MRPS12,MRPL34,MRPS25,PTCD3,MRPL35,EEFSEC,EIF5A,ERAL1,DAP3,DPH2,MRPS36,DPH6,MRPL44,MRPS9,MRPL47,MRPL50,CPEB2,MRPL15,RPLP1,SECISBP2L,EIF4A3,MRPL24,MRPL9,SRP9,MRPS5…	MRPL43,MRPS34,MRPL28,EEF1D,MRPL37,MRPS14,MRPS26,EIF5A,MRPS9,MRPL9,SRP9,MRPL49,MRPL10,MRPL57,AURKAIP1,MRPL41,MRPS16,MRPL40	MRPS24,MRPS31,MRPS5,DNAJC24
GO_AMINE_METABOLIC_PROCESS	GO:0009308	85	Up	4.628122188628542e-5	0.03447025406090538	1	GDE1,PSMB1,PSMC4,PSMA4,ATP2B4,PSME4,VPS35,MAOB,SLC44A1,PSMC5,SMOX,PSME1,COMT,DHPS,PSMD5,PSMD8,HDAC10,PSMC6,PSMA3,PSMC1,PSMB5,PSMA6,PSME2,PSMA7,PSMD10,SMS,PSMD7,OAZ1,GCDH,PSMA2,PSMD3,PSMD11,CHKA,PSMD9,PSMD14,ODC1,PARK7,SRM,PDE1B,AMD1,PSMF1,PSMB2,PNKD,PSMA1,SAT1,PSME3,AOC3,PSMB7,NAAA,SAT2,PSMB6,PSMA5,PAOX,HNMT,NR4A2,AZIN1,SLC7A7,PSMD4,PSMB4,ITGB2,NAPEPLD,PSMC2,VCAM1,HAAO,PSMD6,ALDH7A1,ATP7A,HPRT1,P…	PSMB1,PSMB5,PSMD3,ODC1,PARK7,PSMB6,PSMD4,PSMB4,PSMD2,PSMD13,PSMB3	PSME4,VPS35
GO_REGULATION_OF_TRANSCRIPTION_FROM_RNA_POLYMERASE_II_PROMOTER_IN_RESPONSE_TO_HYPOXIA	GO:0061418	71	Up	6.182282838412382e-5	0.04185967507317766	2	CREBBP,PSMB1,PSMC4,PSMA4,PSME4,SIRT2,PSMC5,PSME1,PSMD5,PSMD8,RBX1,EP300,PSMC6,PSMA3,HIF1A,PSMC1,PSMB5,PSMA6,PSME2,PSMA7,PSMD10,PSMD7,PSMA2,CUL2,PSMD3,PSMD11,PSMD9,VEGFA,PSMD14,EPAS1,NFE2L2,EGR1,HIF3A,PSMF1,PSMB2,PSMA1,EGLN3,PSME3,VHL,EGLN1,PSMB7,TP53,PSMB6,PSMA5,ARNT,RPS27A,LIMD1,NOTCH1,UBC,BACH1,PSMD4,PSMB4,PSMC2,PSMD6,CITED2,STOX1,PSMC3,HIF1AN,RBPJ,UBB,PSMD1,PSMD2,HIGD1A,PSMD13,PSMD12,PSMB8,PSM…	PSMB1,PSMB5,PSMD3,PSMB6,PSMD4,PSMB4,HIF1AN,PSMD2,PSMD13,PSMB3	PSME4,HIF3A,BACH1
