# Supplementary material for: An integrated cell atlas of the lung in health and disease
Source: Nat Med. 2023 Jun 8;29(6):1563–77. doi: 10.1038/s41591-023-02327-2 (PMC10287567; doi:10.1038/s41591-023-02327-2)
Supplement: Supplementary file 5 — Gene set enrichment analysis results for modeling the effects of demographic variables on cell type-specific gene expression. [file 41591_2023_2327_MOESM5_ESM.zip › SuppT_X_covariate_modeling_gene_set_enrichment/Alveolar_macrophages-anatomical_region_ccf_score-GO_BP-Total.tsv]

GeneSet	GOID	NGenes	Direction	PValue	FDR	Cluster	Genes	DEUp	DEDown
GO_COTRANSLATIONAL_PROTEIN_TARGETING_TO_MEMBRANE	GO:0006613	98	Up	8.583484459252548e-56	6.45220526802014e-52	1	SEC62,RPS20,SEC63,SEC61A1,RPL18,TRAM2,SEC61A2,TRAM1,RPL31,RPS5,RPL6,RPLP0,RPL3,SRP54,RPS16,RPS19,RPL18A,SEC61B,RPL28,RPL19,RPL34,RPS13,RPS12,RPL24,SSR3,RPS15,RPL22,RPS25,RPL21,RPL5,RPS10,SSR1,RPL23,RPS4Y1,RPL36,RPL27,RPS15A,RPL35,RPS6,RPLP1,RPS24,SRP14,RPS2,RPS11,RPL13A,RPL11,RPS8,SRP9,RPS27A,RPL32,RPS3A,RPL37,RPL10,RPL7,RPL7A,RPS3,SRP19,RPL30,ZFAND2B,RPL8,RPL26,RPL29,SSR2,RPL9,RPS14,RPL27A,RPL13…	RPL18,TRAM1,RPS5,RPL6,RPLP0,RPS16,RPL18A,RPL28,RPL19,RPL34,RPS13,RPS12,RPL24,SSR3,RPS15,RPL22,RPS25,RPL5,RPL23,RPL36,RPS15A,RPL35,RPS6,RPLP1,RPS24,RPL13A,RPL11,RPS8,RPL32,RPS3A,RPL37,RPL10,RPL7A,RPS3,RPL30,RPL8,RPL29,RPL9,RPS14,RPSA,RPS7,SRP72,RPLP2,RPL35A,RPS23,RPL14,RPL37A,RPL12,RPS4X,RPL39,UBA52,RPS28
GO_ESTABLISHMENT_OF_PROTEIN_LOCALIZATION_TO_ENDOPLASMIC_RETICULUM	GO:0072599	109	Up	7.161931597849576e-51	2.691811991051763e-47	1	SEC62,RPS20,SEC63,HSPA5,SEC61A1,RPL18,TRAM2,SEC61A2,TRAM1,RPL31,RPS5,RAB10,RPL6,RPLP0,RPL3,PMM1,SRP54,CHMP4B,SGTA,RPS16,RPS19,RPL18A,SEC61B,RPL28,RPL19,RPL34,RPS13,RPS12,RPL24,SSR3,SPCS1,RPS15,RAB3GAP1,RPL22,RPS25,SPCS2,RAB3GAP2,RPL21,RPL5,RPS10,RPL23,SPCS3,RPS4Y1,RPL36,RPL27,SEC61G,RPS15A,RPL35,RPS6,RPLP1,RPS24,SRP14,PMM2,RPS2,RPS11,RPL13A,RPL11,RPS8,SRP9,RPS27A,RPL32,RPS3A,RPL37,RPL10,RPL7,RPL7…	RPL18,TRAM1,RPS5,RPL6,RPLP0,RPS16,RPL18A,RPL28,RPL19,RPL34,RPS13,RPS12,RPL24,SSR3,RPS15,RPL22,RPS25,RPL5,RPL23,RPL36,RPS15A,RPL35,RPS6,RPLP1,RPS24,RPL13A,RPL11,RPS8,RPL32,RPS3A,RPL37,RPL10,RPL7A,RPS3,RPL30,RPL8,RPL29,RPL9,RPS14,RPSA,RPS7,SRP72,RPLP2,RPL35A,RPS23,RPL14,RPL37A,RPL12,RPS4X,RPL39,UBA52,RPS28
GO_PROTEIN_LOCALIZATION_TO_ENDOPLASMIC_RETICULUM	GO:0070972	131	Up	5.549432129910059e-44	1.3905027106844638e-40	1	SEC62,RPS20,SEC63,HSPA5,SEC61A1,RPL18,TRAM2,SEC61A2,TRAM1,RPL31,BCAP29,RPS5,RAB10,PPP1R15A,RPL6,RPLP0,KDELR3,RPL3,PMM1,SRP54,CHMP4B,VAPA,SGTA,RPS16,RPS19,KDELR1,RPL18A,SEC61B,GBF1,RPL28,RPL19,RPL34,RPS13,RPS12,RPL24,SSR3,SPCS1,RPS15,RTN4,RAB3GAP1,RPL22,RPS25,SPCS2,ANKRD13C,RAB3GAP2,SEC16B,RPL21,RPL5,RPS10,RPL23,SPCS3,RPS4Y1,RPL36,RPL27,SEC61G,RPS15A,UBAC2,OS9,KDELR2,RPL35,RPS6,RPLP1,RPS24,SRP14,P…	RPL18,TRAM1,RPS5,RPL6,RPLP0,RPS16,RPL18A,RPL28,RPL19,RPL34,RPS13,RPS12,RPL24,SSR3,RPS15,RPL22,RPS25,RPL5,RPL23,RPL36,RPS15A,RPL35,RPS6,RPLP1,RPS24,RPL13A,RPL11,RPS8,RPL32,RPS3A,RPL37,RPL10,RPL7A,RPS3,RPL30,RPL8,RPL29,RPL9,RPS14,RPSA,RPS7,SRP72,RPLP2,RPL35A,RPS23,RPL14,RPL37A,RPL12,RPS4X,RPL39,UBA52,RPS28
GO_NUCLEAR_TRANSCRIBED_MRNA_CATABOLIC_PROCESS_NONSENSE_MEDIATED_DECAY	GO:0000184	120	Up	1.8495063182042285e-41	3.4756847484852964e-38	2	UPF1,RPS20,RPL18,SMG6,PABPC1,RPL31,RPS5,RPL6,RPLP0,RPL3,GSPT1,EIF3E,RPS16,RPS19,PPP2R1A,RPL18A,SMG9,RPL28,RPL19,CASC3,RPL34,RPS13,MAGOHB,RPS12,PPP2CA,RPL24,NCBP2,EIF4G1,RPS15,RPL22,SMG7,RPS25,ETF1,RPL21,RPL5,RPS10,UPF3B,RPL23,RPS4Y1,RPL36,HELZ2,RPL27,CTIF,RPS15A,DHX34,NCBP1,RPL35,RPS6,RPLP1,RPS24,PARN,RPS2,EIF4A3,RPS11,RPL13A,RPL11,RPS8,RPS27A,RPL32,RPS3A,RPL37,PNLDC1,RPL10,RPL7,RPL7A,RPS3,DCP1B,…	RPL18,RPS5,RPL6,RPLP0,RPS16,RPL18A,RPL28,RPL19,RPL34,RPS13,RPS12,RPL24,RPS15,RPL22,RPS25,RPL5,RPL23,RPL36,RPS15A,RPL35,RPS6,RPLP1,RPS24,RPL13A,RPL11,RPS8,RPL32,RPS3A,RPL37,RPL10,RPL7A,RPS3,RPL30,RPL8,RPL29,RPL9,RPS14,RPSA,RPS7,RPLP2,RPL35A,RPS23,RPL14,RPL37A,RPL12,RPS4X,RPL39,UBA52,RPS28	UPF1,SMG8
GO_TRANSLATIONAL_INITIATION	GO:0006413	183	Up	1.134337430847325e-37	1.7053628935358685e-34	2	DHX33,RPS20,TPR,EIF2AK2,EIF4B,RPL18,DHX29,PABPC1,EIF2B3,NCK2,RPL31,EIF4G3,DDX1,RPS5,EIF3I,MTIF2,EIF2AK1,PPP1R15A,RPL6,RPLP0,EIF3L,RPL3,EIF3D,ALKBH1,EIF5,FMR1,DNAJC3,MTFMT,EIF3J,EIF3E,RPS16,RPS19,RPL18A,HSPB1,EIF3B,EIF4H,EIF3A,RPL28,RPL19,RPS6KB1,RPL34,EIF4G2,RPS13,EIF2B1,RPS12,RPL24,NCBP2,EIF1B,EIF4G1,EIF2B4,RPS15,RPL22,RPS25,GLE1,EIF2B2,PAIP2,COPS5,KHDRBS1,RPL21,MTIF3,RPL5,AGO2,PAIP2B,RPS10,MIF4…	RPL18,RPS5,RPL6,RPLP0,RPS16,RPL18A,RPL28,RPL19,RPL34,RPS13,RPS12,RPL24,RPS15,RPL22,RPS25,RPL5,RPL23,RPL36,RPS15A,RPL35,RPS6,RPLP1,RPS24,RPL13A,RPL11,RPS8,RPL32,EIF2A,RPS3A,RPL37,RPL10,EIF3H,RPL7A,RPS3,RPL30,RPL8,RPL29,RPL9,RPS14,RPSA,RPS7,EIF1AX,RPLP2,RPL35A,RPS23,RPL14,RPL37A,RPL12,RPS4X,YTHDF2,RPL39,UBA52,RPS28	PAIP2B,EIF3C,EIF3CL
GO_VIRAL_GENE_EXPRESSION	GO:0019080	190	Up	5.91446078625268e-32	7.409833621710233e-29	3	POLR2J,RPS20,PTBP1,NUP160,POLR2B,TPR,RSF1,NDC1,CTDP1,RPL18,TAF11,NUP133,NUCKS1,RPL31,NUP37,MID2,CCNT2,RPS5,REST,SEH1L,RPL6,RPLP0,TFAP4,NUP50,AAAS,NUP188,POLR2E,SMARCB1,EIF3L,POLR2F,RPL3,EIF3D,EP300,SNW1,RAE1,NELFCD,NUP93,POLR2C,MON1B,RPS16,POLR2I,RPS19,RPL18A,USF2,HPN,EIF3B,TRIM14,EIF3A,RPL28,RPL19,NUP88,RPL34,RPS13,NUP98,NUP107,RPS12,NUP155,RPL24,SPCS1,RPS15,RPL22,HDAC1,TRIM62,RPS25,TRIM32,NUP43…	RPL18,RPS5,RPL6,RPLP0,RPS16,RPL18A,RPL28,RPL19,RPL34,RPS13,RPS12,RPL24,RPS15,RPL22,RPS25,RPL5,RPL23,RPL36,RPS15A,RPL35,RPS6,RPLP1,RPS24,RPL13A,RPL11,RPS8,RPL32,RPS3A,RPL37,RPL10,RPL7A,RPS3,RPL30,RPL8,RPL29,RPL9,RPS14,RPSA,RPS7,RPLP2,RPL35A,RPS23,RPL14,PCBP2,RPL37A,RPL12,RPS4X,RPL39,UBA52,RPS28	HPN
GO_PROTEIN_TARGETING_TO_MEMBRANE	GO:0006612	179	Up	1.874487706771374e-31	2.0129320131143454e-28	1	SEC62,RPS20,FYN,ZDHHC6,SEC63,PEX3,HSPA5,SEC61A1,RPL18,TRAM2,SEC61A2,TRAM1,RPL31,RPS5,RPL6,RPLP0,MICALL1,RPL3,MIEF1,SRP54,CHMP4B,ZDHHC15,CEMIP,ZDHHC2,SGTA,RPS16,AKT2,RPS19,RPL18A,SEC61B,RPL28,RPL19,RPL34,RPS13,C2CD5,RPS12,ARL6,RPL24,SSR3,RPS15,ICMT,RPL22,RPS25,ITGB1BP1,PEX16,RPL21,RPL5,VAMP7,RPS10,SSR1,RPL23,RAB3IP,RPS4Y1,RPL36,RPL27,EXOC4,INPP5K,RPS15A,ZDHHC4,RTP4,RPL35,RPS6,SDCBP,RPLP1,RPS24,PEX…	RPL18,TRAM1,RPS5,RPL6,RPLP0,RPS16,RPL18A,RPL28,RPL19,RPL34,RPS13,RPS12,RPL24,SSR3,RPS15,RPL22,RPS25,RPL5,RPL23,RPL36,RPS15A,RPL35,RPS6,RPLP1,RPS24,RPL13A,RPL11,RPS8,RPL32,RPS3A,RPL37,RPL10,GOLGA7,RPL7A,RPS3,RPL30,RPL8,RPL29,RPL9,ZDHHC3,RPS14,RPSA,RPS7,SRP72,RPLP2,RPL35A,RPS23,RPL14,RPL37A,RPL12,RPS4X,RPL39,GDI1,FIS1,UBA52,RPS28	CEMIP,PARD3,ANK3,MTCL1,CDK5R1
GO_NUCLEAR_TRANSCRIBED_MRNA_CATABOLIC_PROCESS	GO:0000956	197	Up	1.181068726194672e-28	1.1097617018506687e-25	2	UPF1,RPS20,CSDE1,SAMD4A,EDC4,MRTO4,THRAP3,RPL18,SMG6,PABPC1,RPL31,EXOSC7,MLH1,EXOSC5,TNRC6C,CNOT4,DIS3,RPS5,CNOT3,RPL6,RPLP0,TNRC6A,AGO1,RPL3,TNRC6B,GSPT1,EIF3E,RPS16,RPS19,PPP2R1A,RPL18A,SMG9,LSM5,EXOSC3,CPEB3,MTPAP,RPL28,RPL19,CASC3,DDX5,RPL34,DCPS,DDX6,RPS13,MAGOHB,CNOT2,RPS12,HBS1L,CNOT6,PPP2CA,XRN1,RPL24,NCBP2,EIF4G1,RPS15,RPL22,SMG7,RPS25,EXOSC8,ETF1,RPL21,RPL5,EXOSC9,AGO2,RPS10,CNOT1,UPF3B…	CSDE1,RPL18,RPS5,RPL6,RPLP0,RPS16,RPL18A,RPL28,RPL19,RPL34,RPS13,RPS12,RPL24,RPS15,RPL22,RPS25,RPL5,RPL23,RPL36,RPS15A,RPL35,RPS6,RPLP1,RPS24,RPL13A,RPL11,RPS8,RPL32,RPS3A,RPL37,RPL10,RPL7A,RPS3,RPL30,RPL8,RPL29,RPL9,RPS14,RPSA,RPS7,RPLP2,RPL35A,RPS23,RPL14,RPL37A,RPL12,RPS4X,RPL39,UBA52,RPS28	UPF1,EDC4,SMG8,NANOS3
GO_CYTOPLASMIC_TRANSLATION	GO:0002181	92	Up	1.3678033346671924e-25	1.1424197407436984e-22	2	RPL26L1,YBX3,RPL18,ZC3H15,FTSJ1,RPL31,EIF3I,RPL6,RPLP0,EIF3L,EIF3D,EIF5,FMR1,GSPT1,EIF3J,EIF3E,RPL18A,EIF3B,EIF3A,CPEB3,RPL19,DRG2,DPH1,RWDD1,RBM24,CPEB4,RPL24,EIF4G1,RPL22,DPH5,ETF1,EIF2S2,RPL36,EIF2S3,EIF3G,UNK,DPH2,DPH6,DHX9,CPEB2,RPLP1,DENR,RPL13A,RPL11,EIF2D,RPL32,EIF3H,DPH7,EIF3M,DPH3,RPL30,EIF4A2,NCK1,RPL8,ZNF385A,EIF4A1,RPL26,RPL29,RPL22L1,RPL9,METTL3,EEF2,RPSA,CNBP,DNAJC24,RPS21,RPL38,RB…	RPL18,RPL6,RPLP0,RPL18A,RPL19,RWDD1,RPL24,RPL22,RPL36,RPLP1,RPL13A,RPL11,RPL32,EIF3H,RPL30,RPL8,RPL29,RPL9,EEF2,RPSA,RPL35A,RPS23,YTHDF2,RPL39,RPS28	DPH1,RBM24,EIF3C,EIF3CL
GO_RNA_CATABOLIC_PROCESS	GO:0006401	371	Up	1.444648623948293e-21	1.0859423706219318e-18	2	UPF1,PSMB1,RPS20,CSDE1,PSMC4,SLC11A1,SAMD4A,RNH1,VIM,RNASET2,TNFRSF1B,ZCCHC8,EDC4,PSMA4,MRTO4,THRAP3,PUM2,YBX3,RPL18,YBX1,ELAVL1,ROCK1,PSME4,SMG6,PABPC1,RPL31,IGF2BP2,EXOSC7,RBM7,MLH1,EXOSC5,TNRC6C,CNOT4,XPO1,TNPO1,DIS3,RPS5,PSMC5,CNOT3,KHSRP,XRN2,RPL6,RPLP0,FUS,PCBP4,PABPC4,TNRC6A,ALKBH5,PSME1,HNRNPC,AGO1,PSMD5,PSMD8,CIRBP,HNRNPM,GTPBP1,RPL3,TNRC6B,PSMC6,PSMA3,ZC3H14,PSMC1,PSMB5,APEX1,PSMA6,PSME…	CSDE1,VIM,RPL18,RPS5,RPL6,RPLP0,RPS16,RPL18A,RPL28,RPL19,RPL34,RPS13,RPS12,RPL24,RPS15,RPL22,RPS25,RPL5,RPL23,RPL36,RPS15A,RPL35,RPS6,RPLP1,RPS24,RPL13A,RPL11,SERBP1,RPS8,RPL32,RPS3A,RPL37,RPL10,RPL7A,RPS3,RPL30,RPL8,RPL29,RPL9,RPS14,RPSA,RPS7,RPLP2,RPL35A,RPS23,RPL14,RPL37A,RPL12,RPS4X,YTHDF2,RPL39,UBA52,RPS28	UPF1,EDC4,MYEF2,RBM24,METTL16,FXR2,RBM46,SMG8,AXIN2,MEIOC,AEN,PKP3,NANOS3,STK31
GO_PEPTIDE_BIOSYNTHETIC_PROCESS	GO:0043043	588	Up	2.28341942961289e-20	1.560405804763645e-17	2	GCLC,UPF1,DHX33,GGCT,RPS20,LARS2,SAMD4A,GCLM,VIM,RPL26L1,TPR,MRPS10,EIF2AK2,PUM2,MRPL43,GATB,YBX3,MRPS35,MRPS24,EIF4B,RPL18,HAGH,ZC3H15,ELAVL1,DHX29,RHOA,IARS2,ROCK1,FTSJ1,SRBD1,BCL3,PABPC1,EIF2B3,TCOF1,NCK2,RPL31,IGF2BP2,MRPS34,EIF4G3,TNRC6C,MKNK1,DDX1,JMJD4,MRPL22,GEMIN5,RPS5,NOA1,EIF3I,MTIF2,MGST2,EIF2AK1,MRPL28,PPP1R15A,OGFOD1,CNOT3,KHSRP,RPL6,MAPKAPK5,GCN1,RPLP0,MRPS33,PABPC4,TNRC6A,PUS7,AGO…	VIM,MRPS35,RPL18,RHOA,RPS5,RPL6,RPLP0,EEF1D,RPS16,RPL18A,RPL28,RPL19,RPL34,RPS13,RWDD1,RPS12,RPL24,EEF1B2,NCL,RPS15,RPL22,RPS25,RPL5,RPL23,RPL36,MRPS25,RPS15A,CDK4,RPL35,RPS6,RPLP1,RSL24D1,RPS24,RPL13A,RPL11,RPS8,RPL32,EIF2A,RPS3A,RPL37,RPL10,EIF3H,RPL7A,RPS3,RPL30,EEF1A1,RPL8,RPL29,RPL9,RPS14,EEF2,RPSA,RPS7,MRPL57,EIF1AX,RPLP2,RPL35A,RPS23,RPL14,RPL37A,RPL12,RPS4X,YTHDF2,RPL39,UBA52,RPS28	UPF1,DPH1,RBM24,PAIP2B,PIWIL1,METTL16,KRT17,FXR2,GRB7,GGTLC1,AIRE,UCN,ITGA2,RPL10L,ZNF540,EIF3C,PRR16,NANOS3,PIWIL2,ELANE,EIF3CL,DIO2,PDF,RPS4Y2
GO_PROTEIN_TARGETING	GO:0006605	396	Up	1.9805942444055027e-19	1.2406772445996804e-16	1	M6PR,CROT,LAMP2,AGK,SEC62,RPS20,FYN,BID,AGPS,ZDHHC6,TOMM34,SEC63,MIPEP,PEX3,ZFYVE16,HSPA5,VPS13D,HOMER3,USP36,SEC61A1,ACAA1,RPL18,AP3D1,TRAM2,SEC61A2,TRAM1,NEDD4,RAB27A,CSNK2A2,RPL31,SREBF1,UBE2D1,LMAN1,TIMM21,RAB7A,HSP90AA1,AP4E1,RPS5,ZFAND6,HUWE1,ACOX3,RPL6,RPLP0,SIRT4,RNF31,CRAT,SH3GLB1,TIMM13,HPS4,MICALL1,TOMM22,FBXO7,TSPO,RPL3,SYNGR1,MIEF1,SAMM50,PMM1,AP4S1,VTI1B,TIMM9,SRP54,HAO1,CHMP4B,ACOT…	RPL18,TRAM1,UBE2D1,RPS5,RPL6,RPLP0,RPS16,RPL18A,RPL28,RPL19,RPL34,RPS13,RPS12,RPL24,SSR3,RPS15,RPL22,RPS25,RPL5,RPL23,RPL36,UBE2D2,RPS15A,RPL35,RPS6,RPLP1,RPS24,RPL13A,RPL11,RPS8,RPL32,RPS3A,RPL37,RPL10,GOLGA7,RPL7A,RPS3,RPL30,RPL8,RPL29,RPL9,ZDHHC3,RPS14,RPSA,SLC25A6,RPS7,SRP72,RPLP2,RPL35A,RPS23,RPL14,RPL37A,RPL12,RPS4X,RPL39,GDI1,FIS1,UBA52,RPS28	AGK,CSNK2A2,SIRT4,CEMIP,AP1M2,AKAP12,MGARP,SLC27A2,PARD3,ANK3,AP1S3,ACOX2,MTCL1,ABLIM3,CDK5R1,RASSF9,DNLZ
GO_ESTABLISHMENT_OF_PROTEIN_LOCALIZATION_TO_MEMBRANE	GO:0090150	296	Up	7.60089265957811e-19	4.395070009388358e-16	1	BAD,AGK,ARHGAP44,SEC62,RPS20,FYN,BID,ZDHHC6,SEC63,LRRC7,PEX3,HSPA5,GOPC,VAMP3,SEC61A1,RPL18,CASP8,TRAM2,SEC61A2,TRAM1,GRIPAP1,REEP1,VPS35,FRMPD1,RPL31,TP63,NSF,TP73,HSP90AA1,RPS5,RAB10,BAX,PPP1R13B,RPL6,RPLP0,STX1B,TIMM13,GGA1,MICALL1,TOMM22,RPL3,MIEF1,SAMM50,GZMB,TIMM9,SRP54,ARFRP1,E2F1,CHMP4B,UBL4A,ZDHHC15,GGA2,CSK,RAB11A,CEMIP,BMF,ZDHHC2,SGTA,PDCD5,RPS16,AKT2,BBC3,RPS19,RPL18A,SEC61B,MAPK8,RPL…	RPL18,TRAM1,RPS5,RPL6,RPLP0,RPS16,RPL18A,RPL28,RPL19,RPL34,RPS13,RPS12,RPL24,SSR3,RPS15,RPL22,RPS25,RPL5,RPL23,RPL36,RPS15A,RPL35,RPS6,RPLP1,RPS24,RPL13A,RPL11,RPS8,RPL32,RPS3A,RPL37,RPL10,GOLGA7,RPL7A,RPS3,RPL30,RPL8,RPL29,RPL9,ZDHHC3,RPS14,RPSA,RPS7,SRP72,RPLP2,RPL35A,RPS23,RPL14,RPL37A,RPL12,RPS4X,RPL39,GDI1,FIS1,UBA52,RPS28	AGK,ARHGAP44,TP63,TP73,CEMIP,MAPK10,GRIP2,PARD3,ANK3,PKDCC,RAPSN,AMN,MTCL1,NSG1,CPLX1,MAL,BBS1,CDK5R1,COLQ,GET4,CD24
GO_ATP_SYNTHESIS_COUPLED_ELECTRON_TRANSPORT	GO:0042773	81	Up	2.1796611371058363e-18	1.1703223405446122e-15	2	NDUFAB1,COX10,UQCRC1,COX15,BID,NDUFS1,NDUFB4,SDHA,COQ9,NDUFB2,DLD,NDUFB7,TAZ,NDUFC1,NDUFS8,COX6A1,NDUFS7,COX7A2L,PARK7,NDUFB3,NDUFA8,DNAJC15,NDUFA1,COX6B1,COX7C,UQCR11,NDUFA5,NDUFA10,COX4I2,COX4I1,COX7B,NDUFA2,CCNB1,COX5B,ISCU,NDUFB5,NDUFAF1,NDUFA9,UQCRC2,NDUFB10,SDHC,SNCA,NDUFS6,NDUFB11,NDUFB9,NDUFC2,UQCRB,PINK1,NDUFS2,NDUFV3,NDUFS4,UQCRQ,COX6C,NDUFB6,NDUFB8,NDUFV1,SDHAF2,COA6,NDUFS5,UQCRFS1,MEC…	UQCRC1,NDUFS8,COX7C,COX4I1,NDUFB11
GO_OXIDATIVE_PHOSPHORYLATION	GO:0006119	104	Up	7.15694173537831e-18	3.586582068322584e-15	2	NDUFAB1,COX10,MLXIPL,UQCRC1,COX15,BID,NDUFS1,NDUFB4,RHOA,SDHA,COQ9,NDUFB2,DLD,MSH2,NDUFB7,ABCD1,TAZ,PGK1,PPIF,NDUFC1,NDUFS8,COX6A1,COX7A2,NDUFS7,COX7A2L,PARK7,NDUFB3,NDUFA8,DNAJC15,NDUFA1,SLC25A23,COX6B1,COX7C,UQCR11,NDUFA5,NDUFA10,COX4I2,COX4I1,COX7B,NDUFA2,CCNB1,COX5B,ISCU,NDUFB5,UQCC2,NDUFAF1,NDUFA9,UQCRC2,NDUFB10,SDHC,SNCA,NDUFS6,NDUFB11,NDUFB9,SURF1,NDUFC2,UQCRB,PINK1,NDUFS2,NDUFV3,COX7A1,AK…	UQCRC1,RHOA,NDUFS8,COX7C,COX4I1,NDUFB11	SLC25A23
GO_PEPTIDE_METABOLIC_PROCESS	GO:0006518	704	Up	1.12889217480747e-17	5.303676548767345e-15	2	GCLC,UPF1,DHX33,GGCT,MGST1,RPS20,LARS2,IGF1,SAMD4A,GLRX2,GCLM,VIM,MIPEP,IFNGR1,RPL26L1,CTNS,TPR,MRPS10,EIF2AK2,PUM2,MRPL43,GATB,YBX3,MRPS35,MRPS24,EIF4B,RPL18,HAGH,ABCA7,ZC3H15,ELAVL1,DHX29,RHOA,IARS2,ROCK1,FTSJ1,SRBD1,BCL3,PABPC1,EIF2B3,TCOF1,NCK2,RPL31,TRHDE,IGF2BP2,PICALM,MRPS34,EIF4G3,TNRC6C,MKNK1,DDX1,PSEN1,JMJD4,MRPL22,GEMIN5,NFE2L1,RPS5,NOA1,GSTP1,EIF3I,MTIF2,MGST2,EIF2AK1,MRPL28,ERO1B,PPP…	VIM,MRPS35,RPL18,RHOA,RPS5,RPL6,RPLP0,EEF1D,RPS16,RPL18A,RPL28,RPL19,RPL34,RPS13,RWDD1,RPS12,RPL24,EEF1B2,NCL,RPS15,RPL22,RPS25,RPL5,RPL23,RPL36,MRPS25,RPS15A,CDK4,RPL35,RPS6,RPLP1,RSL24D1,RPS24,RPL13A,RPL11,RPS8,RPL32,EIF2A,RPS3A,RPL37,RPL10,EIF3H,RPL7A,RPS3,RPL30,EEF1A1,RPL8,RPL29,RPL9,RPS14,EEF2,RPSA,RPS7,MRPL57,EIF1AX,RPLP2,RPL35A,RPS23,RPL14,RPL37A,RPL12,RPS4X,YTHDF2,RPL39,UBA52,RPS28	UPF1,CPXM1,LHB,DPH1,RBM24,PCSK4,EPHA4,CPXM2,PAIP2B,PIWIL1,METTL16,KRT17,FXR2,GRB7,PTGES,GGTLC1,AIRE,PGLYRP2,UCN,ITGA2,RPL10L,ZNF540,EIF3C,PRR16,NANOS3,PIWIL2,ELANE,EIF3CL,DIO2,GSTM2,GSTA1,PDF,RPS4Y2
GO_RIBONUCLEOPROTEIN_COMPLEX_BIOGENESIS	GO:0022613	390	Up	1.9357696087915514e-17	8.46714685243702e-15	4	LAS1L,RBM5,GCFC2,RPUSD1,LUC7L,TSR3,UTP18,STRAP,TFB1M,RPL26L1,GEMIN8,NOP16,CELF2,MRTO4,NOP58,USP36,RIOK2,SFSWAP,DDX20,WDR3,WDR18,THUMPD1,RRP15,NLE1,CLNS1A,SART3,EXOSC7,XAB2,EXOSC5,DDX1,HSP90AA1,MRPL22,GEMIN5,XPO1,DIS3,NUFIP1,RPS5,YTHDC1,WBP11,EIF3I,RRN3,DIMT1,NOP14,DDX18,XRN2,RPL6,ESF1,RPLP0,GEMIN2,AGO1,SRPK1,HSP90AB1,SF3A1,SNRPD3,PES1,EIF3L,SNU13,DDX17,RPL3,EIF3D,PRMT5,SRSF5,EIF5,DICER1,PRPF6,MTG…	RPS5,RPL6,RPLP0,RPS16,RPL24,RPS15,WDR77,RPL5,RPL35,RPS6,RSL24D1,RPS24,RPL13A,RPL11,RPS8,EIF2A,RPL10,EIF3H,RPL7A,RPS14,RPSA,RPS7,RPL35A,RPL14,RPL12,RPS28	METTL16,RRP8,RPL10L,EIF3C,EIF3CL,DDX47,PWP2
GO_AMIDE_BIOSYNTHETIC_PROCESS	GO:0043604	706	Up	2.0275195336419633e-17	8.46714685243702e-15	2	GCLC,PDK4,UPF1,DHX33,PDK2,AGK,GGCT,RPS20,LARS2,ELOVL5,SAMD4A,CPS1,GCLM,VIM,NSMAF,OTC,RPL26L1,TPR,MRPS10,EIF2AK2,PUM2,MRPL43,GATB,YBX3,MPC1,MRPS35,MRPS24,EIF4B,SPHK2,RPL18,HAGH,ZC3H15,ELAVL1,ELOVL1,TNFRSF1A,DHX29,RHOA,IARS2,ROCK1,PDK3,ACSL4,FTSJ1,SRBD1,BCL3,ASNS,PABPC1,EIF2B3,TCOF1,NCK2,RPL31,IGF2BP2,MRPS34,EIF4G3,ACAT1,ACACB,TNRC6C,MKNK1,DDX1,ARG2,JMJD4,MRPL22,GEMIN5,RPS5,NOA1,EIF3I,MTIF2,MGST2,E…	VIM,MPC1,MRPS35,RPL18,RHOA,RPS5,RPL6,RPLP0,EEF1D,RPS16,RPL18A,RPL28,RPL19,RPL34,RPS13,RWDD1,RPS12,RPL24,EEF1B2,NCL,RPS15,RPL22,RPS25,RPL5,RPL23,RPL36,MRPS25,RPS15A,CDK4,RPL35,RPS6,RPLP1,RSL24D1,RPS24,RPL13A,RPL11,RPS8,RPL32,EIF2A,RPS3A,RPL37,RPL10,EIF3H,RPL7A,RPS3,NMRAL1,RPL30,EEF1A1,RPL8,RPL29,RPL9,RPS14,SPTSSA,EEF2,RPSA,RPS7,MRPL57,EIF1AX,RPLP2,RPL35A,RPS23,RPL14,RPL37A,RPL12,RPS4X,YTHDF2,RPL39…	UPF1,AGK,OTC,CERS4,DPH1,RBM24,B4GALT6,PAIP2B,PIWIL1,METTL16,GAL3ST1,KRT17,FXR2,ACSBG2,ASS1,GRB7,SCD5,GGTLC1,AIRE,UCN,ITGA2,RPL10L,ELOVL6,ZNF540,PDP2,ST6GALNAC3,EIF3C,PRR16,NANOS3,ASAH2,PIWIL2,ELANE,EIF3CL,DIO2,CERS1,PDF,RPS4Y2
GO_MRNA_METABOLIC_PROCESS	GO:0016071	765	Up	2.462284960624466e-17	9.741576867902165e-15	2	RBM5,KDM1A,UPF1,POLR2J,GCFC2,PAF1,LUC7L,PSMB1,CDK11A,RPS20,CSDE1,AKAP8L,PTBP1,PSMC4,ZC3H3,SLC11A1,MNAT1,SAMD4A,AQR,RNH1,STRAP,VIM,ZCCHC8,EDC4,PSMA4,GEMIN8,POLR2B,CELF2,PTCD2,THOC3,MRTO4,THRAP3,PUM2,ZC3H11A,YBX3,CCAR1,SNRNP40,SFSWAP,RPL18,U2AF2,SUGP2,DDX20,CDK13,YBX1,ELAVL1,DHX8,ROCK1,GPKOW,PSME4,PHRF1,SMG6,JMJD6,PABPC1,RPL31,DAZAP1,CPSF1,PRKACA,SREBF1,IGF2BP2,CLNS1A,NCBP3,SART3,EXOSC7,RBM7,MLH1,G…	CSDE1,VIM,RPL18,RPS5,RPL6,RPLP0,PQBP1,RPS16,HNRNPUL1,RPL18A,RPL28,RPL19,RPL34,RPS13,RPS12,RPL24,NCL,RPS15,RPL22,WDR77,RPS25,RPL5,RPL23,RPL36,RPS15A,RBM17,C9orf78,RPL35,RPS6,RPLP1,RPS24,RPL13A,RPL11,SERBP1,RPS8,RPL32,RPS3A,RPL37,NONO,RPL10,RPL7A,RPS3,RPL30,RPL8,RPL29,RPL9,RPS14,HNRNPK,RPSA,PCBP1,HNRNPA3,RPS7,RPLP2,RPL35A,RPS23,RPL14,PCBP2,RPL37A,RPL12,RPS4X,YTHDF2,RPL39,UBA52,RPS28	UPF1,EDC4,MYEF2,PPARGC1A,RBM24,KHDRBS2,WDR83,SYMPK,METTL16,FXR2,KHDRBS3,PABPC3,RBM46,SMG8,AXIN2,MEIOC,PKP3,NANOS3,DDX47
GO_RIBOSOME_BIOGENESIS	GO:0042254	269	Up	5.699611247921333e-17	2.142198887531233e-14	4	LAS1L,RPUSD1,TSR3,UTP18,TFB1M,RPL26L1,NOP16,MRTO4,NOP58,USP36,RIOK2,WDR3,WDR18,THUMPD1,RRP15,NLE1,EXOSC7,EXOSC5,MRPL22,XPO1,DIS3,RPS5,WBP11,RRN3,DIMT1,NOP14,DDX18,XRN2,RPL6,ESF1,RPLP0,PES1,SNU13,DDX17,RPL3,MTG2,NOP56,RBFA,RIOK3,SUV39H1,ERI1,PIH1D1,ERCC2,POP4,RPS16,FBL,RPS19,DDX49,GTPBP10,EXOSC3,NPM3,GTPBP4,NUP88,C1QBP,FTSJ3,UTP6,GAR1,FRG1,KRR1,NOP2,PAK1IP1,MDN1,BYSL,DROSHA,BRIX1,RPL24,RRP9,RPS15,…	RPS5,RPL6,RPLP0,RPS16,RPL24,RPS15,RPL5,RPL35,RPS6,RSL24D1,RPS24,RPL11,RPS8,EIF2A,RPL10,RPL7A,RPS14,RPSA,RPS7,RPL35A,RPL14,RPL12,RPS28	METTL16,RRP8,RPL10L,DDX47,PWP2
GO_MITOCHONDRIAL_TRANSLATIONAL_TERMINATION	GO:0070126	88	Up	2.7604629845998164e-16	9.8811429786842e-14	2	MRPS10,MRPL43,MRPS35,MRPS24,MRPS34,MRPL22,MRPL28,MRPS33,MRPS18A,MRPS31,MRPL4,MRPL32,MRPL27,MRPL51,MTRF1L,MRPL18,MRPL2,MRPS30,MRPS27,MRPL3,MRPL19,MRPL37,MRPS15,MRPS14,MTRF1,MRPS2,MRPS7,MRPS26,MRPS12,MRPL34,MRPS25,PTCD3,MRPL35,ERAL1,DAP3,MRPS36,MRPL44,MRPS9,MRPL47,MRPL50,MRPL15,MRPL24,MRPL9,MRPS5,MRPS28,MRRF,MRPL49,MRPL39,OXA1L,MRPL17,MRPL10,MRPL55,MRPS18C,GFM2,MRPL16,MRPL1,MRPL36,MRPL13,CHCHD1,MRP…	MRPS35,MRPS25,MRPL57
GO_TRANSLATIONAL_TERMINATION	GO:0006415	103	Up	3.841191868322919e-16	1.2768365031006972e-13	2	UPF1,MRPS10,MRPL43,MRPS35,MRPS24,MRPS34,JMJD4,MRPL22,MRPL28,OGFOD1,MRPS33,MRPS18A,MRPS31,GSPT1,MRPL4,MRPL32,MRPL27,MRPL51,MTRF1L,MRPL18,MRPL2,MRPS30,MRPS27,MRPL3,MRPL19,MRPL37,MRPS15,GLE1,MRPS14,MTRF1,ETF1,MRPS2,MRPS7,MRPS26,MRPS12,MRPL34,C12orf65,MRPS25,PTCD3,MRPL35,EIF5A,ERAL1,DAP3,MRPS36,MRPL44,MRPS9,MRPL47,MRPL50,MRPL15,MRPL24,MRPL9,MRPS5,MRPS28,MRRF,MRPL49,MRPL39,OXA1L,N6AMT1,MRPL17,MRPL10,M…	MRPS35,MRPS25,MRPL57	UPF1
GO_TRANSLATIONAL_ELONGATION	GO:0006414	125	Up	3.906776582588271e-16	1.2768365031006972e-13	2	MRPS10,MRPL43,MRPS35,MRPS24,MRPS34,MRPL22,MRPL28,MRPS33,MRPS18A,GTPBP1,ALKBH1,MRPS31,EEF2K,EEF1D,MRPL4,MRPL32,CPEB3,MRPL27,DPH1,SEPSECS,MRPL51,MRPL18,HBS1L,MRPL2,MRPS30,MRPS27,ABTB1,MRPL3,EEF1B2,MRPL19,MRPL37,MRPS15,DPH5,MRPS14,MRPS2,TSFM,MRPS7,MRPS26,MRPS12,MRPL34,MRPS25,PTCD3,MRPL35,EEFSEC,EIF5A,ERAL1,DAP3,DPH2,MRPS36,DPH6,MRPL44,MRPS9,MRPL47,MRPL50,CPEB2,MRPL15,RPLP1,SECISBP2L,EIF4A3,MRPL24,MR…	MRPS35,EEF1D,EEF1B2,MRPS25,RPLP1,RPL30,EEF1A1,EEF2,MRPL57,RPLP2	DPH1,DIO2
GO_RIBOSOME_ASSEMBLY	GO:0042255	54	Up	5.373140844257375e-16	1.6829124885951117e-13	4	MRTO4,NLE1,MRPL22,RPS5,RPL6,RPLP0,RPL3,RPS19,C1QBP,NOP2,MDN1,BRIX1,RPL24,RPS15,NSUN4,FASTKD2,MTERF4,MRPS2,RPL5,RPS10,MRPS7,SBDS,PPAN,DHX30,ERAL1,NIP7,RSL24D1,RPL11,EIF2A,ABT1,RPL10,MTERF3,RPS14,RPL10L,RPSA,RPL38,MRPL11,RPS27,RRS1,NPM1,MRPS11,DDX28,RPS27L,RRP7A,RPF2,RPL12,RPL23A,DDX3X,RPS28,PWP2,EIF6,MRPL20,MPV17L2,BOP1	RPS5,RPL6,RPLP0,RPL24,RPS15,RPL5,RSL24D1,RPL11,EIF2A,RPL10,RPS14,RPSA,RPL12,RPS28	RPL10L,PWP2
GO_RESPIRATORY_ELECTRON_TRANSPORT_CHAIN	GO:0022904	98	Up	1.0775100718614731e-15	3.2398572840730777e-13	2	NDUFAB1,SLC25A13,COX10,UQCRC1,COX15,BID,NDUFS1,AIFM2,NDUFB4,SDHA,COQ9,NDUFB2,DLD,NDUFB7,TAZ,ETFB,NDUFC1,PPARGC1A,NDUFS8,COX6A1,ALDH5A1,GPD2,NDUFS7,SLC25A12,COX7A2L,PARK7,SDHB,NDUFB3,NDUFA8,DNAJC15,NDUFA1,COX6B1,COX7C,UQCR11,NDUFA5,NDUFA10,COX4I2,COX4I1,COX7B,NDUFA2,MYBBP1A,CCNB1,COX5B,ISCU,NDUFB5,NDUFAF1,NDUFA9,ETFA,UQCRC2,NDUFB10,SDHC,SNCA,NDUFS6,NDUFB11,NDUFB9,NDUFC2,UQCRB,PINK1,NDUFS2,NDUFV3,N…	UQCRC1,NDUFS8,SDHB,COX7C,COX4I1,NDUFB11	PPARGC1A
GO_ESTABLISHMENT_OF_PROTEIN_LOCALIZATION_TO_ORGANELLE	GO:0072594	511	Up	1.2361872962038721e-15	3.574007655986349e-13	1	BAD,M6PR,CROT,LAMP2,AP2B1,AGK,SEC62,RPS20,BID,RGPD5,AGPS,TOMM34,SEC63,KPNA6,MIPEP,LRRC7,PEX3,CDH1,ZFYVE16,HSPA5,TPR,TSPAN17,VPS13D,USP36,SEC61A1,ACAA1,RPL18,CASP8,TNPO3,AP3D1,IPO5,TRAM2,SEC61A2,TRAM1,HYAL2,NUP133,DRD4,NEDD4,CSNK2A2,RPL31,SREBF1,UBE2D1,TP63,PTGS2,TSG101,LMAN1,TIMM21,RAB7A,LAMP3,TP73,OPHN1,DNM2,PSEN1,HSP90AA1,TNPO1,RPS5,RAB10,EPS15,DNAJA1,IPO11,RBM22,ZFAND6,HUWE1,ACOX3,BAX,PPP1R13B…	RPL18,TRAM1,UBE2D1,RPS5,RPL6,RPLP0,RPS16,RPL18A,RPL28,RPL19,RPL34,RPS13,RPS12,RPL24,SSR3,RPS15,RPL22,RPS25,RPL5,RPL23,RPL36,UBE2D2,RPS15A,RPL35,RPS6,RPLP1,RPS24,RPL13A,RPL11,RPS8,RPL32,RPS3A,RPL37,RPL10,RPL7A,RPS3,RPL30,RPL8,RPL29,RPL9,RPS14,RPSA,SLC25A6,RPS7,SRP72,RPLP2,RPL35A,RPS23,RPL14,RPL37A,RPL12,RPS4X,RPL39,FIS1,PHB2,UBA52,RPS28	AGK,DRD4,CSNK2A2,TP63,TP73,SIRT4,FERMT1,BMP4,LAMP5,MGARP,SLC27A2,CACNG8,ANGPT1,SHH,SMAD3,ACOX2,GSG1L,ABLIM3,RGPD6,RGPD2,RANBP17,DNLZ
GO_RIBOSOMAL_LARGE_SUBUNIT_BIOGENESIS	GO:0042273	64	Up	2.0531808344891682e-15	5.716207530687066e-13	4	LAS1L,RPL26L1,NOP16,MRTO4,NLE1,DDX18,RPL6,RPLP0,PES1,SNU13,RPL3,GTPBP4,FTSJ3,NOP2,PAK1IP1,MDN1,BRIX1,RPL24,ZNHIT6,EBNA1BP2,FASTKD2,GTF3A,RPL5,PPAN,DHX30,NIP7,WDR74,RPL35,RSL24D1,WDR12,URB1,RPL11,NVL,NHP2,RPL7L1,RPL10,RPL7,SURF6,RPL7A,HEATR3,MALSU1,RPL26,NOL9,RPL10L,MRPL1,RSL1D1,RPL38,ZNF622,MRPL11,RRS1,NPM1,DDX28,RPL35A,RPL14,NOC2L,RPF2,RPL12,RPL23A,SDAD1,RPL10A,EIF6,MRPL20,BOP1,ZNHIT3	RPL6,RPLP0,RPL24,RPL5,RPL35,RSL24D1,RPL11,RPL10,RPL7A,RPL35A,RPL14,RPL12	RPL10L
GO_AEROBIC_RESPIRATION	GO:0009060	75	Up	2.2804006576986884e-15	6.122061337114658e-13	2	COX10,UQCRC1,MDH1,COX15,CS,MTFR1,IDH3G,SDHA,ME2,DLD,FH,ACO2,HIF1A,IDH3B,SLC25A14,OGDH,NDUFS8,TRPV4,COX6A1,NNT,NDUFS7,COX7A2L,SDHB,MTFR1L,DLST,IDE,CAT,ACO1,PANK2,COX6B1,COX7C,CBFA2T3,COX4I2,COX4I1,COX7B,PDHA1,BLOC1S1,COX5B,SUCLA2,IREB2,MDH1B,IDH1,UQCRC2,SIRT3,SDHC,MTFR2,MDH2,SURF1,DLAT,ME3,OXA1L,UQCRB,SUCLG1,UCN,COX6C,FXN,VCP,IDH3A,SDHAF2,PDHB,CYCS,SUCLG2,UQCRH,BNIP3,COX8A,COX5A,FAHD1,DHTKD1,IDH2,…	UQCRC1,NDUFS8,SDHB,COX7C,COX4I1	UCN
GO_RIBONUCLEOPROTEIN_COMPLEX_SUBUNIT_ORGANIZATION	GO:0071826	179	Up	1.1176414598498217e-14	2.8970037426521066e-12	4	RBM5,GCFC2,LUC7L,STRAP,GEMIN8,CELF2,MRTO4,SFSWAP,DDX20,DHX8,NLE1,CLNS1A,SART3,XAB2,DDX1,HSP90AA1,GEMIN5,NUFIP1,RPS5,YTHDC1,EIF3I,RPL6,RPLP0,GEMIN2,AGO1,SRPK1,HSP90AB1,SF3A1,SNRPD3,TFIP11,EIF3L,SNU13,RPL3,EIF3D,PRMT5,SRSF5,EIF5,DICER1,PRPF6,CRNKL1,CELF4,EIF3J,ZFAND1,EIF3E,PIH1D1,SF3A2,RPS19,PRPF31,EIF3B,SETX,EIF3A,LUC7L3,PRPF19,PTGES3,CPSF6,NOP2,SRSF9,MDN1,BRIX1,USP4,RPL24,RPS15,SF3B1,WDR77,ZNHIT6…	RPS5,RPL6,RPLP0,RPL24,RPS15,WDR77,RPL5,RSL24D1,RPL13A,RPL11,RPL10,EIF3H,RPS14,RPSA,RPL12,RPS28	RPL10L,EIF3C,EIF3CL,PWP2
GO_CELLULAR_NITROGEN_COMPOUND_CATABOLIC_PROCESS	GO:0044270	525	Up	1.3413069810906815e-14	3.360868192286218e-12	2	ENPP4,UPF1,PSMB1,RPS20,CSDE1,PSMC4,DNASE1L1,SLC11A1,SAMD4A,RNH1,DERA,TYMP,VIM,RNASET2,TNFRSF1B,ZCCHC8,EDC4,PSMA4,MRTO4,THRAP3,PUM2,YBX3,RPL18,NTHL1,YBX1,PDE4A,ELAVL1,ROCK1,PSME4,SMG6,PABPC1,RPL31,PDE8A,IGF2BP2,ACAT1,EXOSC7,RBM7,MLH1,UNG,NT5C2,EXOSC5,TNRC6C,CNOT4,XPO1,TNPO1,DIS3,RPS5,HAL,BAX,PSMC5,CNOT3,KHSRP,XRN2,RPL6,RPLP0,FUS,BLVRB,PCBP4,PABPC4,TNRC6A,ALKBH5,PSME1,HNRNPC,AGO1,PSMD5,ACOT7,PSMD8,…	CSDE1,VIM,RPL18,RPS5,RPL6,RPLP0,RPS16,RPL18A,RPL28,RPL19,RPL34,RPS13,RPS12,RPL24,RPS15,RPL22,RPS25,RPL5,RPL23,RPL36,RPS15A,RPL35,RPS6,RPLP1,RPS24,RPL13A,RPL11,SERBP1,RPS8,RPL32,RPS3A,RPL37,RPL10,RPL7A,RPS3,RPL30,RPL8,RPL29,RPL9,RPS14,RPSA,RPS7,SMPDL3A,RPLP2,RPL35A,RPS23,RPL14,HMGB1,RPL37A,RPL12,RPS4X,YTHDF2,RPL39,UBA52,RPS28	UPF1,EDC4,CYP2D6,APOBEC3H,MYEF2,AADAT,RBM24,PDE1A,GDA,NUDT10,METTL16,FXR2,RGN,ALDH1L1,DPYS,RBM46,SMG8,DNASE1L2,AXIN2,MEIOC,AEN,PKP3,NANOS3,STK31,ENPP1,NT5M,TREX1,DNASE1,PDXP,APOBEC3D
GO_CELLULAR_AMIDE_METABOLIC_PROCESS	GO:0043603	923	Up	1.8135411963080563e-14	4.397544894402471e-12	2	GCLC,PDK4,UPF1,DHX33,ACSM3,PDK2,AGK,GGCT,AASS,MGST1,RPS20,LARS2,ELOVL5,IGF1,SAMD4A,CPS1,GLRX2,GCLM,VIM,MIPEP,IFNGR1,NSMAF,OTC,RPL26L1,CTNS,TPR,MRPS10,HEXB,GALC,EIF2AK2,PUM2,MRPL43,GATB,YBX3,MPC1,MRPS35,DGAT2,MRPS24,EIF4B,SPHK2,RPL18,HAGH,ABCA7,FAR2,ZC3H15,MTHFD2,ELAVL1,ELOVL1,TNFRSF1A,DHX29,RHOA,IARS2,ROCK1,PDK3,ACSL4,FTSJ1,SRBD1,BCL3,GBA2,ASNS,PABPC1,EIF2B3,TCOF1,NCK2,RPL31,TRHDE,IGF2BP2,PICALM,…	VIM,MPC1,MRPS35,RPL18,RHOA,RPS5,RPL6,RPLP0,EEF1D,RPS16,RPL18A,RPL28,RPL19,RPL34,RPS13,RWDD1,RPS12,RPL24,EEF1B2,NCL,RPS15,RPL22,RPS25,RPL5,RPL23,RPL36,MRPS25,RPS15A,CDK4,RPL35,RPS6,RPLP1,RSL24D1,RPS24,RPL13A,RPL11,RPS8,RPL32,EIF2A,RPS3A,RPL37,RPL10,EIF3H,RPL7A,RPS3,NMRAL1,RPL30,EEF1A1,RPL8,RPL29,RPL9,RPS14,SPTSSA,EEF2,RPSA,PGAM1,RPS7,MRPL57,EIF1AX,RPLP2,RPL35A,RPS23,RPL14,RPL37A,RPL12,RPS4X,YTHDF2…	UPF1,AGK,OTC,CPXM1,CERS4,LHB,DPH1,AADAT,RBM24,PCSK4,EPHA4,B4GALT6,CPXM2,PAIP2B,PIWIL1,METTL16,GAL3ST1,KRT17,FXR2,ACSBG2,ASS1,HMGCS2,GRB7,ALDH1L1,SCD5,PTGES,GGTLC1,FUT6,AIRE,PGLYRP2,UCN,ITGA2,RPL10L,ELOVL6,FUT3,ZNF540,PDP2,ST6GALNAC3,EIF3C,PRR16,NANOS3,ASAH2,PIWIL2,ELANE,EIF3CL,DIO2,GSTM2,CERS1,GSTA1,PDF,RPS4Y2
GO_RRNA_METABOLIC_PROCESS	GO:0016072	205	Up	3.394804005698371e-14	7.97460678463583e-12	2	LAS1L,RPUSD1,TSR3,UTP18,TFB1M,MRTO4,NOP58,USP36,RIOK2,WDR3,WDR18,THUMPD1,RRP15,EXOSC7,EXOSC5,DIS3,WBP11,DIMT1,NOP14,DDX18,XRN2,ESF1,PES1,SNU13,DDX17,NOP56,RBFA,RIOK3,SUV39H1,ERI1,PIH1D1,ERCC2,POP4,RPS16,FBL,RPS19,DDX49,EXOSC3,NPM3,GTPBP4,FTSJ3,UTP6,GAR1,FRG1,KRR1,NOP2,MDN1,BYSL,DROSHA,XRN1,RRP9,RPS15,WDR75,NOL10,RPF1,ZNHIT6,EBNA1BP2,ERI3,NSUN4,HEATR1,FCF1,RCL1,WDR55,EXOSC8,UTP20,MTERF4,RPL5,DDX54…	RPS16,RPS15,RPL5,RPL35,RPS6,RPS24,RPL11,RPS8,RPL7A,RPS14,RPS7,RPL35A,RPL14,RPS28	METTL16,RRP8,DDX47,PWP2
GO_CELLULAR_RESPIRATION	GO:0045333	162	Up	3.53819269453221e-14	8.059574086302612e-12	2	NDUFAB1,SLC25A13,COX10,UQCRC1,MDH1,COX15,BID,NDUFS1,AIFM2,CS,NDUFB4,MTFR1,IDH3G,SDHA,ME2,NOA1,COQ9,NDUFB2,DLD,FH,NDUFB7,ACO2,HIF1A,NFATC4,IDH3B,SLC25A14,TAZ,ETFB,OGDH,NDUFC1,PPARGC1A,NDUFS8,TRPV4,IFNG,COX6A1,ALDH5A1,NNT,GPD2,NDUFS7,COQ10B,SLC25A12,COX7A2L,PARK7,SDHB,MTFR1L,NDUFB3,NDUFA8,NR4A3,DLST,IDE,DNAJC15,CAT,PIK3CA,ACO1,CISD1,NDUFA1,SLC25A23,PANK2,COX6B1,TRAP1,COX7C,UQCR11,NDUFA5,CBFA2T3,NDU…	UQCRC1,NDUFS8,SDHB,COX7C,COX4I1,NDUFB11	NFATC4,PPARGC1A,SLC25A23,PRDM16,SDHAF4,UCN,TREX1
GO_MITOCHONDRIAL_TRANSLATION	GO:0032543	132	Up	4.466042500681977e-14	9.873894552243065e-12	2	LARS2,MRPS10,MRPL43,GATB,MRPS35,MRPS24,IARS2,MRPS34,MRPL22,NOA1,MTIF2,MRPL28,MRPS33,MRPS18A,ALKBH1,UQCC1,MTG2,CDK5RAP1,MRPS31,EARS2,SARS2,MRPL4,MRPL32,C1QBP,MRPL27,MRPL51,MTRF1L,MRPL18,MRPL2,MRPS30,MRPS27,MRPL3,MRPL19,MRPL37,WARS2,MRPS15,NSUN4,DARS2,FASTKD2,MRPS14,MTRF1,MTIF3,MTERF4,MRPS2,TSFM,FASTKD3,AARS2,MRPS7,MRPS26,MRPS12,MRPL34,QRSL1,MRPS25,PTCD3,MRPL35,ERAL1,DAP3,MRPS36,MRPL44,MRPS9,MRPL47…	MRPS35,MRPS25,MRPL57
GO_MITOCHONDRIAL_GENE_EXPRESSION	GO:0140053	157	Up	8.83371775523082e-14	1.8972301818877164e-11	2	ELAC2,LARS2,TRIT1,MRPS10,MRPL43,GATB,MRPS35,MRPS24,IARS2,HSD17B10,TRNT1,MRPS34,MRPL22,NOA1,MTIF2,MRPL28,MRPS33,MRPS18A,POLRMT,ALKBH1,UQCC1,MTG2,CDK5RAP1,MRPS31,EARS2,SARS2,MRPL4,MRPL32,TFAM,C1QBP,MRPL27,MRPL51,MTRF1L,MRPL18,MRPL2,MRPS30,MRPS27,MRPL3,MRPL19,MRPL37,WARS2,MRPS15,NSUN4,DARS2,FASTKD2,FOXO3,MRPS14,MTRF1,MTERF2,MTIF3,MTERF4,MRPS2,TSFM,FASTKD3,AARS2,MRPS7,MRPS26,TRMT5,MTERF1,MRPS12,MRPL3…	MRPS35,TFAM,MRPS25,MRPL57
GO_MITOCHONDRIAL_ELECTRON_TRANSPORT_NADH_TO_UBIQUINONE	GO:0006120	46	Up	3.277175449178135e-13	6.842924403186678e-11	2	NDUFAB1,NDUFS1,NDUFB4,COQ9,NDUFB2,DLD,NDUFB7,NDUFC1,NDUFS8,NDUFS7,PARK7,NDUFB3,NDUFA8,DNAJC15,NDUFA1,NDUFA5,NDUFA10,NDUFA2,ISCU,NDUFB5,NDUFAF1,NDUFA9,NDUFB10,SNCA,NDUFS6,NDUFB11,NDUFB9,NDUFC2,PINK1,NDUFS2,NDUFV3,NDUFS4,NDUFB6,NDUFB8,NDUFV1,NDUFS5,NDUFA3,NDUFA11,NDUFV2,NDUFB1,NDUFA12,NDUFA6,NDUFA13,NDUFA4,NDUFS3,NDUFA7	NDUFS8,NDUFB11
GO_RIBOSOMAL_SMALL_SUBUNIT_BIOGENESIS	GO:0042274	64	Up	4.871033067360726e-13	9.89609609928394e-11	4	TSR3,RIOK2,RPS5,NOP14,RIOK3,ERCC2,RPS16,RPS19,UTP6,BYSL,RPS15,NOL10,HEATR1,RCL1,UTP20,RRP36,RPS10,RIOK1,MRPS7,EMG1,KRI1,NGDN,NOL11,UTP3,ERAL1,NAT10,LTV1,RPS6,RPS24,UTP4,NOB1,RPS8,ABT1,NOM1,UTP23,SURF6,DHX37,SRFBP1,TSR2,FAM207A,HELQ,LSM6,RPS14,DCAF13,BMS1,BTRC,TSR1,RPSA,RPS21,RPS7,RPL38,RPS27,RRS1,NPM1,MRPS11,RPS17,TBL3,RPS27L,RRP7A,WDR46,RPS28,PWP2,GTF2H5,DDX52	RPS5,RPS16,RPS15,RPS6,RPS24,RPS8,RPS14,RPSA,RPS7,RPS28	PWP2
GO_ORGANIC_CYCLIC_COMPOUND_CATABOLIC_PROCESS	GO:1901361	560	Up	5.426280191350708e-13	1.0734038999574545e-10	2	ENPP4,UPF1,PSMB1,RPS20,CSDE1,PSMC4,DNASE1L1,SLC11A1,SAMD4A,RNH1,DERA,HSD17B6,TYMP,VIM,RNASET2,TNFRSF1B,ZCCHC8,CYP46A1,EDC4,PSMA4,MRTO4,THRAP3,PUM2,YBX3,ACAA1,RPL18,NTHL1,YBX1,PDE4A,ELAVL1,ROCK1,PSME4,MAOB,SMG6,PABPC1,RPL31,SCARB1,PDE8A,IGF2BP2,SCARF1,ACAT1,EXOSC7,RBM7,MLH1,UNG,NT5C2,EXOSC5,TNRC6C,MOXD1,CNOT4,XPO1,TNPO1,DIS3,RPS5,HAL,HSD17B14,BAX,PSMC5,MT3,CNOT3,KHSRP,XRN2,RPL6,RPLP0,FUS,BLVRB,PCB…	CSDE1,VIM,RPL18,RPS5,RPL6,RPLP0,RPS16,RPL18A,RPL28,RPL19,RPL34,RPS13,RPS12,RPL24,RPS15,RPL22,RPS25,RPL5,RPL23,RPL36,RPS15A,RPL35,RPS6,RPLP1,RPS24,RPL13A,RPL11,SERBP1,RPS8,RPL32,RPS3A,RPL37,RPL10,RPL7A,RPS3,RPL30,RPL8,RPL29,RPL9,RPS14,RPSA,RPS7,SMPDL3A,RPLP2,RPL35A,RPS23,RPL14,HMGB1,RPL37A,RPL12,RPS4X,YTHDF2,RPL39,UBA52,RPS28	UPF1,EDC4,MT3,APOBEC3H,MYEF2,SULT1E1,AADAT,CYP27B1,RBM24,HGD,PDE1A,GDA,NUDT10,METTL16,FXR2,RGN,CYP19A1,CYP1A1,ALDH1L1,CYP39A1,DPYS,RBM46,SMG8,DNASE1L2,AXIN2,CEL,MEIOC,AEN,PKP3,NANOS3,STK31,ENPP1,NT5M,DIO2,TREX1,DNASE1,PDXP,APOBEC3D
GO_NADH_DEHYDROGENASE_COMPLEX_ASSEMBLY	GO:0010257	55	Up	7.237987702616144e-13	1.3950757323221938e-10	4	NDUFAF7,NDUFAB1,NDUFS1,NDUFB4,BCS1L,TIMM21,NDUFB2,NDUFB7,NDUFAF5,TAZ,COA1,NDUFC1,FOXRED1,NDUFS8,TIMMDC1,NDUFS7,NDUFB3,NDUFA8,NDUFAF4,NDUFA1,NDUFA5,ECSIT,NDUFA10,NDUFA2,NDUFB5,NDUFAF1,NDUFA9,NDUFB10,NDUFS6,NDUFB11,NDUFB9,NDUFC2,NUBPL,OXA1L,NDUFAF6,NDUFS2,NDUFV3,NDUFAF2,NDUFS4,NDUFB6,NDUFB8,NDUFV1,NDUFS5,NDUFA3,TMEM126B,NDUFA11,ACAD9,NDUFAF3,NDUFV2,NDUFB1,NDUFA12,NDUFA6,NDUFA13,NDUFS3,NDUFA7	NDUFS8,NDUFB11
GO_ELECTRON_TRANSPORT_CHAIN	GO:0022900	156	Up	1.0486494375685947e-12	1.9524186737999958e-10	2	NDUFAB1,SLC25A13,CIAPIN1,COX10,CYB561,UQCRC1,COX15,BID,NDUFS1,GLRX2,HSD17B6,AIFM2,CYBA,AKR7A2,NDUFB4,ME1,MAOB,P4HA2,SDHA,ME2,AKR1B1,COQ9,NDUFB2,DLD,PHGDH,NDUFB7,IDH3B,TAZ,GSR,DHDH,ETFB,GLRX3,NDUFC1,PPARGC1A,NDUFS8,ALDH2,COX6A1,ALDH5A1,COX7A2,GPD2,NDUFS7,SLC25A12,COX7A2L,PARK7,NCF2,SDHB,AKR1A1,NDUFB3,NDUFA8,DNAJC15,NQO2,NDUFA1,COX6B1,COX7C,UQCR11,POR,STEAP4,NDUFA5,NDUFA10,COX4I2,COX4I1,COX7B,IDO1,…	UQCRC1,NDUFS8,SDHB,COX7C,COX4I1,NDUFB11	PPARGC1A,LOXL2,CYP19A1,GPX2
GO_INTERSPECIES_INTERACTION_BETWEEN_ORGANISMS	GO:0044419	844	Up	1.064908415934546e-12	1.9524186737999958e-10	3	CFH,FUCA2,BAD,CFLAR,UPF1,SLC25A5,POLR2J,CREBBP,AP2B1,PSMB1,RPS20,VTA1,CD4,FYN,RNF216,PTBP1,LTF,DDX11,ZMYND11,CD74,KPNA6,VIM,VRK2,NUP160,CDH1,PSMA4,AP2S1,CUL7,YTHDC2,ATP6V1H,POLR2B,TPR,RSF1,NEDD4L,THOC3,CUL1,EIF2AK2,SERPINB3,ATG5,NDC1,CTDP1,NCKAP1,WAPL,RPL18,CASP8,HIPK2,TAF11,IPO5,PKN2,SPEN,CDK13,KDM4A,SP100,TRAM1,TNFRSF1A,RHOA,HYAL2,NUP133,NUCKS1,VPS35,NEDD4,PABPC1,CDC42,RPL31,TFRC,FCGR2B,AP1M1,P…	FUCA2,VIM,RPL18,SP100,TRAM1,RHOA,RPS5,RPL6,RPLP0,RPS16,RPL18A,RPL28,RPL19,RPL34,RPS13,RPS12,RPL24,RPS15,RPL22,RPS25,RPL5,RPL23,RPL36,RPS15A,RPL35,RPS6,RPLP1,RPS24,ASGR1,RPL13A,RPL11,RPS8,RPL32,RPS3A,RPL37,RPL10,RPL7A,RPS3,RPL30,RPL8,RPL29,RPL9,RPS14,HNRNPK,RPSA,SLC25A6,PCBP1,RPS7,RPLP2,RAD23A,RPL35A,RPS23,RPL14,PCBP2,RPL37A,RPL12,RPS4X,RPL39,UBA52,RPS28	UPF1,CD4,LTF,DDX11,SERPINB3,FKBP6,TP73,APOBEC3H,SLC10A1,CLEC4M,HPN,MPDZ,ULBP1,HAVCR1,TRIM25,FLT3,CXCL6,CDHR3,AP1M2,OASL,TAF1,AP1S3,PGLYRP2,MXRA8,GFI1,INHBB,CLDN1,ITGA2,F2RL1,SMAD3,KRT19,AZU1,AEN,CADM1,ELANE,BPIFA1,CFI,CLDN9,IRGM,DEFA3,APOBEC3D
GO_MITOCHONDRIAL_RESPIRATORY_CHAIN_COMPLEX_ASSEMBLY	GO:0033108	86	Up	1.2018294216290054e-12	2.150988514853627e-10	4	NDUFAF7,NDUFAB1,TTC19,NDUFS1,NDUFB4,BCS1L,TIMM21,NDUFB2,NDUFB7,SAMM50,UQCC1,NDUFAF5,TAZ,COA1,TFAM,NDUFC1,FOXRED1,NDUFS8,TIMMDC1,NDUFS7,NDUFB3,NDUFA8,NDUFAF4,FASTKD3,NDUFA1,NDUFA5,ECSIT,NDUFA10,SCO2,NDUFA2,SCO1,COX16,NDUFB5,UQCC2,NDUFAF1,COX17,NDUFA9,NDUFB10,NDUFS6,NDUFB11,NDUFB9,SURF1,NDUFC2,NUBPL,SDHAF4,OXA1L,NDUFAF6,UQCRB,NDUFS2,NDUFV3,COX18,NDUFAF2,NDUFS4,NDUFB6,NDUFB8,NDUFV1,SDHAF2,NDUFS5,NDU…	TFAM,NDUFS8,NDUFB11	SDHAF4
GO_RNA_SPLICING	GO:0008380	399	Up	4.384203279732621e-12	7.664199082267469e-10	2	RBM5,KDM1A,POLR2J,GCFC2,LUC7L,AKAP8L,PTBP1,CLK1,AQR,STRAP,ZCCHC8,GEMIN8,POLR2B,CELF2,THOC3,THRAP3,CCAR1,SNRNP40,SFSWAP,U2AF2,SUGP2,DDX20,CDK13,YBX1,ELAVL1,DHX8,GPKOW,JMJD6,PABPC1,DAZAP1,CPSF1,CLNS1A,ZNF638,SART3,RBM7,GPATCH1,MBNL3,XAB2,SNRPA,THOC1,DDX1,GEMIN5,YTHDC1,PPIE,REST,WBP11,CHERP,RBM22,SRRT,SF3B2,KHSRP,FUS,PAPOLA,PDCD7,HNRNPC,GEMIN2,CWF19L1,SRPK1,CDC5L,HNRNPH3,CIRBP,HNRNPM,POLR2E,SF3A1,SN…	PQBP1,HNRNPUL1,RPS13,NCL,WDR77,RBM17,C9orf78,NONO,HNRNPK,PCBP1,HNRNPA3,PCBP2	PPARGC1A,RBM24,KHDRBS2,WDR83,SYMPK,METTL16,FXR2,KHDRBS3,DDX47
GO_RNA_SPLICING_VIA_TRANSESTERIFICATION_REACTIONS	GO:0000375	320	Up	5.314971137787357e-12	9.080145009715356e-10	2	RBM5,KDM1A,POLR2J,GCFC2,LUC7L,PTBP1,AQR,STRAP,ZCCHC8,GEMIN8,POLR2B,CELF2,THRAP3,CCAR1,SNRNP40,SFSWAP,U2AF2,DDX20,CDK13,YBX1,ELAVL1,DHX8,GPKOW,JMJD6,PABPC1,DAZAP1,CPSF1,CLNS1A,SART3,RBM7,GPATCH1,MBNL3,XAB2,SNRPA,DDX1,GEMIN5,YTHDC1,PPIE,REST,WBP11,CHERP,RBM22,SRRT,SF3B2,KHSRP,FUS,PAPOLA,PDCD7,HNRNPC,GEMIN2,CWF19L1,SRPK1,CDC5L,HNRNPH3,CIRBP,HNRNPM,POLR2E,SF3A1,SNRPD3,TFIP11,SNU13,POLR2F,DDX17,ZMAT5,…	PQBP1,HNRNPUL1,NCL,WDR77,RBM17,C9orf78,HNRNPK,PCBP1,HNRNPA3,PCBP2	RBM24,KHDRBS2,WDR83,SYMPK,METTL16,FXR2,KHDRBS3
GO_RIBOSOMAL_LARGE_SUBUNIT_ASSEMBLY	GO:0000027	26	Up	6.919311000533166e-12	1.1558324620223957e-9	4	MRTO4,NLE1,RPL6,RPLP0,RPL3,NOP2,MDN1,BRIX1,RPL24,FASTKD2,RPL5,PPAN,DHX30,RSL24D1,RPL11,RPL10,RPL10L,RPL38,MRPL11,RRS1,DDX28,RPF2,RPL12,RPL23A,MRPL20,BOP1	RPL6,RPLP0,RPL24,RPL5,RSL24D1,RPL11,RPL10,RPL12	RPL10L
GO_CELLULAR_MACROMOLECULE_CATABOLIC_PROCESS	GO:0044265	1053	Up	7.786066690516212e-12	1.2644698273642654e-9	2	GCLC,ANKIB1,CDC27,UPF1,RHBDD2,FBXL3,LAMP2,OSBPL7,AP2B1,RHBDF1,MYLIP,PSMB1,PKD1,RPS20,CSDE1,UBE3C,POMT2,HFE,RNF216,PSMC4,NUB1,RNF14,DNASE1L1,UFL1,SLC11A1,WWTR1,ZRANB1,SAMD4A,RNH1,UBR2,VIM,RNASET2,TNFRSF1B,ZCCHC8,UBA6,PIAS1,RNF19A,GABARAPL2,CUL3,USP2,EDC4,CLEC16A,PSMA4,AP2S1,CUL7,HSPA5,USP28,ERCC8,NEDD4L,JKAMP,MAPK9,HERPUD1,MRTO4,ANAPC4,THRAP3,CUL1,USP36,PUM2,USP13,YBX3,RPL18,GPC1,RNF4,CASP8,HIPK2,…	CSDE1,VIM,RPL18,ERLEC1,UBE2D1,RPS5,RPL6,RPLP0,RPS16,RPL18A,RPL28,RPL19,RPL34,RPS13,RPS12,RPL24,RPS15,RPL22,RPS25,RPL5,CLPP,RPL23,RPL36,UBE2D2,RPS15A,RPL35,RPS6,RPLP1,RPS24,ARRB2,RPL13A,RPL11,SERBP1,RPS8,RPL32,RPS3A,RPL37,RPL10,RPL7A,RPS3,RPL30,RPL8,RPL29,RPL9,RPS14,RPSA,RPS7,RPLP2,RAD23A,RPL35A,RPS23,RPL14,HMGB1,PCBP2,RPL37A,RPL12,RPS4X,YTHDF2,RPL39,UBA52,RPS28	UPF1,RHBDF1,PKD1,USP2,EDC4,GPC1,CSNK2A2,LNX1,FBXL19,ACR,MYEF2,LAPTM4B,TRIM2,RBM24,EPHA4,FBXO2,USP35,TRIM25,PRKCG,METTL16,FXR2,RGN,LYG1,NKD2,KLHL3,TAF1,VLDLR,RBM46,USP43,FBXL18,FBXO27,DISC1,SPATA18,RNF180,SHH,DACT1,SMG8,DNASE1L2,AXIN2,OTUD7A,UBQLNL,MEIOC,AEN,ZNRF3,PKP3,NANOS3,STK31,TREX1,DNASE1,RNF148,GET4,OTUD7B,FBXO17
GO_RNA_PROCESSING	GO:0006396	822	Up	7.90609044647073e-12	1.2644698273642654e-9	2	LAS1L,RBM5,KDM1A,RBM6,POLR2J,GCFC2,PAF1,ELAC2,RPUSD1,LUC7L,TSR3,CDK11A,AKAP8L,UTP18,PTBP1,CLK1,ZC3H3,MNAT1,AQR,STRAP,TFB1M,ZCCHC8,NSUN2,METTL1,TRIT1,GEMIN8,POLR2B,CELF2,PTCD2,THOC3,MRTO4,THRAP3,NOP58,USP36,PUM2,ZC3H11A,RIOK2,TARBP1,CCAR1,SNRNP40,SFSWAP,U2AF2,SUGP2,DDX20,WDR3,WDR18,ADAT1,CDK13,YBX1,ELAVL1,TRMT11,THUMPD1,RRP15,DHX8,GPKOW,FTSJ1,PHRF1,JMJD6,PABPC1,DAZAP1,CPSF1,PRKACA,HSD17B10,TRNT1,C…	PQBP1,RPS16,HNRNPUL1,RPS13,NCL,RPS15,WDR77,RPL5,RBM17,C9orf78,RPL35,RPS6,RPS24,RPL11,RPS8,NONO,RPL7A,RPS14,HNRNPK,PCBP1,HNRNPA3,RPS7,RPL35A,RPL14,PCBP2,RPS28	TARBP1,PPARGC1A,RBM24,KHDRBS2,WDR83,BMP4,SYMPK,METTL16,FXR2,KHDRBS3,RRP8,TRMT44,M1AP,SMAD3,PIWIL2,ADAT3,DDX47,PWP2,RMRP
GO_ATP_METABOLIC_PROCESS	GO:0046034	238	Up	2.488925893812985e-11	3.89776165495671e-9	2	BAD,AK2,NDUFAB1,SLC25A13,SLC4A1,COX10,NADK,MLXIPL,UQCRC1,COX15,BID,IGF1,NDUFS1,NUP160,CTNS,TPR,NDC1,SPHK2,NDUFB4,PFKP,PKM,RHOA,HDAC4,NUP133,SDHA,ENO1,NUP37,VPS9D1,SIRT6,TIGAR,PGM1,PSEN1,SEH1L,DNM1L,COQ9,P2RX7,NDUFB2,DLD,NUP50,AAAS,MSH2,NUP188,TREM2,NDUFB7,TSPO,HIF1A,RAE1,ABCD1,TAZ,PGK1,HTR2A,NUP93,GPI,TGFB1,OGDH,PRKAG2,AK1,PPIF,GALK1,ENO3,NUP88,MYH3,ALDOC,NDUFC1,PPARGC1A,HSPA8,NUP98,NDUFS8,IFNG,N…	AK2,UQCRC1,RHOA,NDUFS8,COX7C,COX4I1,NDUFB11,PGAM1	PPARGC1A,PRKAG3,SLC25A23,PFKFB1,PRKAA2,ENO4,ENPP1,TREX1
GO_PROTEIN_LOCALIZATION_TO_ORGANELLE	GO:0033365	844	Up	2.7413196479052203e-11	4.205408121082355e-9	1	BAD,M6PR,CROT,LAMP2,TMEM98,AP2B1,AGK,PAF1,MARK4,SEC62,RPS20,FYN,ANLN,CEP68,BID,RGPD5,NUDCD3,AGPS,TOMM34,SEC63,KPNA6,MIPEP,RABEP1,CENPQ,LRRC7,PEX3,CDH1,ZFYVE16,SPDL1,PARP3,SPATA7,CNTLN,HSPA5,TPR,TSPAN17,CC2D2A,VPS13D,USP36,SEC61A1,CROCC,ACAA1,WAPL,RPL18,CASP8,NGFR,TNPO3,ABCA7,AP3D1,IPO5,TRAM2,SEC61A2,YBX1,CLDN18,SP100,TRAM1,PRKCZ,HYAL2,POLR1A,NUP133,VPS35,BCL3,DRD4,NEDD4,CSNK2A2,RPL31,SREBF1,UBE2D…	RPL18,SP100,TRAM1,UBE2D1,RPS5,RPL6,RPLP0,RPS16,RPL18A,RPL28,RPL19,RPL34,MTCH2,RPS13,RPS12,RPL24,SSR3,RPS15,RPL22,RPS25,RPL5,RPL23,RPL36,UBE2D2,RPS15A,RPL35,RPS6,RPLP1,RPS24,RPL13A,RPL11,RPS8,RPL32,RPS3A,RPL37,RPL10,RPL7A,RPS3,RPL30,RPL8,RPL29,ARL5A,RPL9,ZDHHC3,RPS14,RPSA,SLC25A6,RPS7,SRP72,RPLP2,RPL35A,RPS23,RPL14,RPL37A,RPL12,RPS4X,RPL39,FIS1,PHB2,UBA52,RPS28	AGK,CROCC,NGFR,DRD4,CSNK2A2,TP63,TP73,SIRT4,RAB11FIP3,FERMT1,TULP2,RTKN,WDR35,BMP4,SOX9,LAMP5,SIX1,LIF,DCLK1,MGARP,TRIM29,SLC27A2,CACNG8,TBC1D32,INPP5E,DLG2,ANGPT1,DISC1,MSX1,SHH,SMAD3,ACOX2,GSG1L,PYGO1,ABLIM3,BBS1,MAPK15,RGPD6,RGPD2,RANBP17,DNLZ,GET4,OTUD7B
GO_ANAPHASE_PROMOTING_COMPLEX_DEPENDENT_CATABOLIC_PROCESS	GO:0031145	79	Up	3.3881289663604436e-11	5.093713088026291e-9	2	CDC27,PSMB1,PSMC4,CUL3,PSMA4,ANAPC4,PSME4,UBE2D1,PSMC5,AURKA,ANAPC5,PSME1,CDC23,PSMD5,PSMD8,PSMC6,PSMA3,PSMC1,PSMB5,PSMA6,PSME2,PSMA7,PSMD10,PSMD7,FBXO31,FZR1,PSMA2,UBE2S,PSMD3,PSMD11,ANAPC15,PSMD9,FBXO5,PSMD14,CDC20,CDK2,PSMF1,PSMB2,PSMA1,CDC16,PSME3,CCNB1,PSMB7,ANAPC11,PSMB6,PSMA5,RPS27A,UBC,ANAPC1,BUB3,PSMA8,BUB1B,PSMD4,PSMB4,PSMC2,PSMD6,MAD2L1,ANAPC10,PTTG1,PSMC3,ANAPC16,PLK1,UBE2E1,CDK1,UBB,…	UBE2D1,UBA52
GO_REGULATION_OF_MRNA_METABOLIC_PROCESS	GO:1903311	290	Up	5.063660530173156e-11	7.46343847162973e-9	2	RBM5,UPF1,PAF1,PSMB1,CDK11A,PTBP1,PSMC4,ZC3H3,SLC11A1,SAMD4A,VIM,PSMA4,CELF2,PTCD2,THRAP3,PUM2,YBX3,SFSWAP,U2AF2,YBX1,ELAVL1,ROCK1,PSME4,JMJD6,PABPC1,DAZAP1,IGF2BP2,SART3,EXOSC7,RBM7,MBNL3,SNRPA,EXOSC5,TNRC6C,XPO1,TNPO1,DIS3,YTHDC1,REST,PSMC5,KHSRP,FUS,PAPOLA,PCBP4,PABPC4,TNRC6A,ALKBH5,PSME1,HNRNPC,PSMD5,SRPK1,PSMD8,CIRBP,HNRNPM,DDX17,GTPBP1,RBFOX2,TNRC6B,PSMC6,PSMA3,SNW1,SRSF5,ZC3H14,PSMC1,PSMB5…	VIM,NCL,RBM17,C9orf78,SERBP1,HNRNPK,YTHDF2,UBA52	UPF1,MYEF2,RBM24,KHDRBS2,METTL16,FXR2,KHDRBS3,RBM46,AXIN2,MEIOC,PKP3,NANOS3
GO_INTRACELLULAR_PROTEIN_TRANSPORT	GO:0006886	1042	Up	6.169325908918593e-11	8.918235164873282e-9	1	SNX11,M6PR,ARF5,UPF1,COPZ2,CROT,LAMP2,AP2B1,AGK,VPS41,ARHGAP44,PKD1,SEC62,RPS20,FYN,AKAP8L,RABGAP1,BID,RGPD5,RUFY3,AGPS,CD74,ZDHHC6,TOMM34,SEC63,KPNA6,MIPEP,SNX1,NUP160,RANBP3,IFT88,LRRC7,PEX3,CDH1,ZFYVE16,RAB27B,AP2S1,HSPA5,TPR,VPS13D,HERPUD1,HOMER3,THOC3,TBC1D22A,USP36,SEC61A1,ZC3H11A,RIOK2,NDC1,ACAA1,APPBP2,RPL18,U2AF2,NGFR,TNPO3,CTSA,AP3D1,IPO5,TRAM2,TBC1D22B,SEC61A2,TBC1D1,SP100,TRAM1,EVI5,H…	RPL18,SP100,TRAM1,ERLEC1,UBE2D1,RPS5,RPL6,RPLP0,RAB2A,STX10,RPS16,RPL18A,RPL28,RPL19,RPL34,RPS13,RPS12,RPL24,SSR3,RPS15,RPL22,RPS25,RPL5,RPL23,RPL36,UBE2D2,RPS15A,ANP32B,RPL35,RPS6,RPLP1,RPS24,RPL13A,RPL11,RPS8,RAB13,RPL32,RPS3A,RPL37,RPL10,GOLGA7,RPL7A,RPS3,RPL30,RPL8,RPL29,ARL5A,RPL9,ZDHHC3,RPS14,RPSA,SLC25A6,RPS7,SRP72,RPLP2,RPL35A,RPS23,RPL14,RPL37A,RPL12,RPS4X,RPL39,GDI1,FIS1,PHB2,UBA52,RPS28	UPF1,AGK,ARHGAP44,PKD1,NGFR,CSNK2A2,SIRT4,RPH3A,RAB36,FERMT1,CEMIP,WDR35,RAB9B,RAB17,BMP4,SYMPK,AP1M2,AKAP12,RAB25,LCA5,MGARP,GRTP1,SLC27A2,GRIP2,PARD3,DLG2,ANK3,AP1S3,RAB3C,ANGPT1,ANKLE1,RANBP3L,SHH,SMAD3,ACOX2,MTCL1,DYNLRB2,NSG1,RAB3B,SH3TC2,ABLIM3,CDK5R1,TMEM30B,RGPD6,RGPD2,RASSF9,RANBP17,DNLZ,RAB6C,TICAM2,STRADA,CD24,RAB7B
GO_MRNA_PROCESSING	GO:0006397	454	Up	7.316132576564971e-11	1.0376484637365828e-8	2	RBM5,KDM1A,POLR2J,GCFC2,PAF1,LUC7L,CDK11A,AKAP8L,PTBP1,ZC3H3,MNAT1,AQR,STRAP,ZCCHC8,GEMIN8,POLR2B,CELF2,PTCD2,THOC3,THRAP3,ZC3H11A,CCAR1,SNRNP40,SFSWAP,U2AF2,SUGP2,DDX20,CDK13,YBX1,ELAVL1,DHX8,GPKOW,PHRF1,JMJD6,PABPC1,DAZAP1,CPSF1,PRKACA,CLNS1A,NCBP3,SART3,RBM7,GPATCH1,MBNL3,XAB2,SNRPA,THOC1,DDX1,GEMIN5,YTHDC1,PPIE,REST,WBP11,CHERP,RBM22,SRRT,SF3B2,KHSRP,XRN2,FUS,PAPOLA,PDCD7,RBM27,ALKBH5,HNRNPC,…	PQBP1,HNRNPUL1,NCL,WDR77,RBM17,C9orf78,NONO,HNRNPK,PCBP1,HNRNPA3,PCBP2	PPARGC1A,RBM24,KHDRBS2,WDR83,SYMPK,METTL16,FXR2,KHDRBS3,DDX47
GO_POSTTRANSCRIPTIONAL_REGULATION_OF_GENE_EXPRESSION	GO:0010608	524	Up	1.2016094680525797e-10	1.672684883583563e-8	2	UPF1,POLR2J,PSMB1,PSMC4,MATR3,SLC11A1,SAMD4A,VIM,TNFRSF1B,NUP160,PSMA4,POLR2B,TPR,THRAP3,EIF2AK2,PUM2,RC3H2,NDC1,YBX3,EIF4B,YBX1,ELAVL1,DHX29,RHOA,ROCK1,PSME4,NUP133,BCL3,PABPC1,TCOF1,NCK2,MOV10L1,IGF2BP2,EIF4G3,NUP37,EXOSC7,EXOSC5,TNRC6C,MKNK1,DDX1,JMJD4,GEMIN5,XPO1,TNPO1,DIS3,YTHDC1,ZMPSTE24,SEH1L,MTIF2,EIF2AK1,PPP1R15A,SRRT,PSMC5,OGFOD1,CNOT3,KHSRP,MAPKAPK5,GCN1,FUS,PCBP4,PABPC4,TNRC6A,PUS7,AL…	VIM,RHOA,NCL,RPL22,RPL5,CDK4,RPLP1,RPL13A,SERBP1,EIF2A,RPL10,EIF3H,RPS3,RPL30,RPS14,EEF2,RPS4X,YTHDF2,UBA52	UPF1,MOV10L1,MYEF2,DPH1,RBM24,PAIP2B,PIWIL1,BMP4,METTL16,KRT17,FXR2,AJUBA,GRB7,RBM46,AIRE,UCN,ITGA2,SMAD3,AXIN2,ZNF540,MEIOC,EIF3C,PRR16,NANOS3,PIWIL2,DIO2,RMRP
GO_NCRNA_PROCESSING	GO:0034470	336	Up	2.9212791500032515e-10	3.9925918855589896e-8	2	LAS1L,ELAC2,RPUSD1,TSR3,UTP18,TFB1M,NSUN2,METTL1,TRIT1,MRTO4,NOP58,USP36,RIOK2,TARBP1,WDR3,WDR18,ADAT1,TRMT11,THUMPD1,RRP15,FTSJ1,CPSF1,HSD17B10,TRNT1,EXOSC7,EXOSC5,DDX1,DIS3,WBP11,DIMT1,SEPHS1,SRRT,NOP14,METTL2A,DDX18,XRN2,ESF1,TRMT6,PUS7,OSGEP,AGO1,PES1,SNU13,DDX17,RTCB,TRMU,ALKBH1,DICER1,NOP56,CDK5RAP1,RBFA,RIOK3,CSTF2,SUV39H1,INTS6,USB1,MTFMT,INTS9,POP1,INTS10,ERI1,PIH1D1,ERCC2,TRMT1,POP4,RPS…	RPS16,RPS15,RPL5,RPL35,RPS6,RPS24,RPL11,RPS8,RPL7A,RPS14,RPS7,RPL35A,RPL14,RPS28	TARBP1,METTL16,RRP8,TRMT44,SMAD3,ADAT3,DDX47,PWP2
GO_ENERGY_DERIVATION_BY_OXIDATION_OF_ORGANIC_COMPOUNDS	GO:0015980	234	Up	2.9957342773152196e-10	4.0212383147461616e-8	2	NDUFAB1,SLC25A13,COX10,UQCRC1,MDH1,COX15,BID,IGF1,NDUFS1,RB1CC1,AIFM2,PHKA2,PPP1R3F,CS,NDUFB4,MTFR1,PHKA1,IDH3G,PYGM,ADGRF5,ACADVL,SDHA,TIGAR,PGM1,ME2,GSK3B,NOA1,MT3,GNAS,COQ9,NDUFB2,DLD,FH,SORBS1,NDUFB7,ACO2,PYGL,HIF1A,NFATC4,PYGB,IDH3B,SLC25A14,TAZ,PHKB,GYS1,AKT2,ETFB,GSK3A,OGDH,PRKAG2,NDUFC1,PPARGC1A,NDUFS8,TRPV4,IFNG,COX6A1,ALDH5A1,NNT,PCDH12,GBE1,POMC,GPD2,NDUFS7,COQ10B,PRKAG3,PASK,SLC25A12,…	UQCRC1,NDUFS8,SDHB,COX7C,COX4I1,MYC,NDUFB11,CALM1	PHKA2,PPP1R3F,PHKA1,PYGM,MT3,NFATC4,PPARGC1A,PRKAG3,GNMT,SLC25A23,GFPT2,PRDM16,SDHAF4,UCN,IRS1,ADRB3,ENPP1,TREX1
GO_MACROMOLECULE_CATABOLIC_PROCESS	GO:0009057	1249	Up	3.9967805389221215e-10	5.270841984399577e-8	2	GCLC,ANKIB1,CYP51A1,CDC27,UPF1,RHBDD2,MYCBP2,FBXL3,LAMP2,OSBPL7,AP2B1,RHBDF1,MYLIP,PSMB1,PKD1,RPS20,CSDE1,UBE3C,POMT2,IDS,HFE,FYN,LYPLA2,RNF216,DCN,PSMC4,NUB1,RNF14,DNASE1L1,UFL1,CAPN1,SLC11A1,WWTR1,ZRANB1,SAMD4A,RNH1,RB1CC1,UBR2,VIM,RNASET2,CD44,TNFRSF1B,SNX1,ZCCHC8,UBA6,PIAS1,RNF19A,GABARAPL2,TIMP2,CUL3,USP2,EDC4,VCAN,CLEC16A,CDH1,PSMA4,AP2S1,CUL7,PHKA2,HSPA5,USP28,ERCC8,NEDD4L,HEXB,JKAMP,MAPK9…	CSDE1,VIM,RPL18,ERLEC1,UBE2D1,RPS5,RPL6,RPLP0,RPS16,RPL18A,RPL28,RPL19,RPL34,RPS13,RPS12,RPL24,RPS15,RPL22,RPS25,RPL5,CLPP,RPL23,RPL36,UBE2D2,RPS15A,RPL35,RPS6,RPLP1,RPS24,ARRB2,RPL13A,RPL11,SERBP1,RPS8,RPL32,RPS3A,RPL37,RPL10,RPL7A,RPS3,RPL30,EEF1A1,RPL8,RPL29,RPL9,RPS14,RPSA,RPS7,RPLP2,RAD23A,RPL35A,RPS23,RPL14,HMGB1,PCBP2,RPL37A,RPL12,RPS4X,YTHDF2,CALM1,RPL39,UBA52,RPS28	UPF1,RHBDF1,PKD1,USP2,EDC4,PHKA2,GPC1,PHKA1,PYGM,PTPN3,CSNK2A2,LNX1,CEACAM1,APOB,FBXL19,ACR,CEMIP,MYEF2,LAPTM4B,OGN,TRIM2,RBM24,CSPG5,APC2,SDC1,EPHA4,FBXO2,USP35,TRIM25,FMOD,SOX9,PRKCG,OMD,METTL16,FXR2,RGN,SERPINE2,NKD1,CTRL,RNF165,LYG1,NKD2,KLHL3,TAF1,VLDLR,RBM46,USP43,FBXL18,PGLYRP2,FBXO27,GRIN2C,DISC1,SPATA18,RNF180,SHH,DACT1,PACSIN3,SMAD3,SMG8,DNASE1L2,AXIN2,OTUD7A,SYNPO2,UBQLNL,MEIOC,AEN,ADG…
GO_PROTEIN_LOCALIZATION_TO_MEMBRANE	GO:0072657	543	Up	7.580966706336683e-10	9.825194264057387e-8	1	BAD,SLC4A1,ITGAL,ITGA3,AP2B1,AGK,ARHGAP44,SEC62,RPS20,FYN,EHD3,BID,ZDHHC6,EHD2,SEC63,PRKCH,ANK1,RABEP1,LRRC7,PEX3,CDH1,HSPA5,GOPC,TSPAN17,VAMP3,PKP2,SEC61A1,RPL18,GPC1,CASP8,ATP2C2,AP3D1,TRAM2,SEC61A2,PPP2R5A,TRAM1,TNFRSF1A,PRKCZ,ROCK1,GRIPAP1,REEP1,TTC7A,VPS35,ATP1B3,LRP6,EXOC5,FRMPD1,RPL31,MPP5,TP63,FERMT2,PICALM,NSF,ACTB,DLG1,GPC4,TM9SF3,TP73,STX7,HSP90AA1,EPB41L3,DLG3,RPS5,SSH1,EFR3B,RAB10,TM…	RPL18,TRAM1,ATP1B3,RPS5,RPL6,RPLP0,RPS16,RPL18A,RPL28,RPL19,RPL34,RPS13,RPS12,RPL24,SSR3,RPS15,RPL22,RPS25,RPL5,RPL23,RPL36,RPS15A,RPL35,RPS6,RPLP1,RPS24,RPL13A,RPL11,RPS8,RAB13,RPL32,RPS3A,RPL37,RPL10,GOLGA7,RPL7A,RPS3,RPL30,RPL8,RPL29,ARL5A,RPL9,ZDHHC3,RPS14,RPSA,RPS7,SRP72,RPLP2,RPL35A,RPS23,RPL14,RPL37A,RPL12,RPS4X,RPL39,GDI1,FIS1,UBA52,RPS28	AGK,ARHGAP44,GPC1,ATP2C2,LRP6,TP63,TP73,DLG3,EFR3B,CEMIP,PTN,AGR2,MAPK10,NRXN2,DPP6,LAMA5,STAC2,CACNG8,GRIP2,NKD2,PARD3,DLG2,ANK3,RAB3C,LHFPL4,SPTBN4,GRIN2C,PKDCC,NFASC,RAPSN,AMN,SCN3B,MTCL1,NSG1,CPLX1,AR,RAB3B,NLGN2,MAL,BBS1,CDK5R1,PKP3,SYNGAP1,COLQ,GPC2,GET4,CD24
GO_INTRACELLULAR_TRANSPORT	GO:0046907	1540	Up	1.486129763500883e-9	1.8934300732603625e-7	1	FGR,SNX11,M6PR,ALS2,ARF5,VPS50,UPF1,COPZ2,CROT,LAMP2,AP2B1,AGK,VPS41,ARHGAP44,PAFAH1B1,TRAPPC6A,BAIAP3,SPAG9,PKD1,HEATR5B,SEC62,RPS20,VTA1,BTK,FYN,AKAP8L,RABGAP1,EHD3,CCDC88C,WAS,BID,RGPD5,RUFY3,AGPS,CD74,SPAST,ZDHHC6,EHD2,TOMM34,SEC63,KPNA6,MIPEP,SNX1,ANK1,NUP160,RANBP3,IFT88,LRRC7,GAB2,PEX3,TBC1D23,CUL3,CLEC16A,CDH1,ZFYVE16,RAB27B,LSG1,AP2S1,HSPA5,GEMIN8,TPR,DTNBP1,C12orf4,GOPC,VPS13D,VAMP3,FAM…	RPL18,SP100,TRAM1,ERLEC1,UBE2D1,RPS5,RPL6,RPLP0,RAB2A,LEPROTL1,STX10,RPS16,RPL18A,RPL28,RPL19,RPL34,RPS13,RPS12,RPL24,SSR3,RPS15,RPL22,RPS25,RPL5,RPL23,RPL36,UBE2D2,RPS15A,ANP32B,RPL35,RPS6,RPLP1,RPS24,RPL13A,RPL11,RPS8,RAB13,RPL32,RPS3A,RPL37,RPL10,GOLGA7,RPL7A,RPS3,RPL30,RPL8,RPL29,ARL5A,RPL9,ZDHHC3,RPS14,TRAPPC2L,RPSA,SLC25A6,RPS7,TMEM167A,SRP72,RPLP2,RPL35A,RPS23,RPL14,RPL37A,RPL12,RPS4X,RPL3…	UPF1,AGK,ARHGAP44,PAFAH1B1,BAIAP3,PKD1,NGFR,NTN1,LRP6,CSNK2A2,SIRT4,RPH3A,RAB11FIP3,PLA2G3,RAB36,FERMT1,CEMIP,LAPTM4B,BACH2,WWC1,COL7A1,CSPG5,WDR35,RAB9B,RAB17,BMP4,SYMPK,F10,AP1M2,AKAP12,RAB25,DCLK1,MYBPC3,HOOK1,LCA5,MGARP,GRTP1,SLC27A2,TINAGL1,GRIP2,SYBU,PARD3,DLG2,ANK3,AP1S3,RAB3C,ANGPT1,ANKLE1,SPTBN4,PRKAA2,BBS5,TGFA,RANBP3L,SHH,SMAD3,MYO5B,CD300A,ACOX2,MTCL1,DYNLRB2,NSG1,RAB3B,SH3TC2,MAP6,TM…
GO_ORGANONITROGEN_COMPOUND_BIOSYNTHETIC_PROCESS	GO:1901566	1500	Up	1.5751462780621558e-9	1.973395762032204e-7	2	DPM1,GCLC,HS3ST1,AK2,PDK4,SLC25A13,UPF1,DHX33,PDK2,AGK,ALDH3B1,GGCT,COX10,PIGQ,NADK,AASS,MGST1,ST3GAL1,RPS20,POMT2,CD4,LARS2,DCN,TYROBP,EXTL3,ELOVL5,SLC25A39,PGM3,COX15,XYLT2,CHDH,IGF1,CD74,SAMD4A,CPS1,ZDHHC6,ALAS1,GCLM,TYMP,VIM,AGPAT4,B4GALT7,TBPL1,ALG1,CHPF2,FUT8,NSMAF,OTC,RPL26L1,MRI1,VCAN,CTPS2,TPR,MRPS10,HHAT,EIF2AK2,PUM2,MRPL43,SOAT1,ATG5,ATP2B4,ALDH18A1,GATB,YBX3,PIGV,MPC1,BCAT1,MRPS35,MRP…	AK2,VIM,MPC1,MRPS35,RPL18,RHOA,RPS5,RPL6,RPLP0,SMS,EEF1D,RPS16,RPL18A,RPL28,RPL19,RPL34,RPS13,RWDD1,RPS12,RPL24,EEF1B2,NCL,RPS15,RPL22,RPS25,RPL5,RPL23,RPL36,MRPS25,RPS15A,CDK4,RPL35,RPS6,RPLP1,RSL24D1,RPS24,ASGR1,RPL13A,RPL11,RPS8,RPL32,EIF2A,RPS3A,RPL37,RPL10,GOLGA7,EIF3H,RPL7A,RPS3,NMRAL1,RPL30,EEF1A1,WIPI2,RPL8,RPL29,GMPS,RPL9,ZDHHC3,RPS14,HNRNPK,SPTSSA,EEF2,RPSA,RPS7,MRPL57,EIF1AX,RPLP2,RPL3…	UPF1,AGK,CD4,OTC,GPC1,GSTO2,ST6GALNAC1,CSNK2A2,APOB,MT3,NOS1,CERS4,TGFB2,GUCY2F,DHODH,CEMIP,HAS1,LFNG,OGN,ASPA,DPH1,PPARGC1A,RBM24,NME5,CSPG5,GALNT3,CHST10,SDC1,MUC5B,B4GALT6,FMOD,HS3ST2,NECAB1,PAIP2B,PIWIL1,OMD,PLA2G5,METTL16,GAL3ST1,KRT17,TPH1,FXR2,CDO1,FOXJ1,ACSBG2,ASS1,GALNT15,GFPT2,GUCY2D,GALNT5,BMPR1B,GRB7,PLPP2,SLC44A3,MUC4,SCD5,CSGALNACT1,GGTLC1,SERP2,PANK1,CHST9,ANGPT1,PXYLP1,FUT6,NMNAT2…
GO_MITOCHONDRION_ORGANIZATION	GO:0007005	462	Up	3.3125604571057794e-9	4.0820519600105156e-7	4	GCLC,STPG1,BAD,NDUFAF7,POLDIP2,NDUFAB1,SLC25A5,LIG3,AGK,GGCT,COX10,DNAJC11,TTC19,PLAUR,DCN,BID,IGF1,HGF,NDUFS1,RB1CC1,ALAS1,GCLM,TYMP,TOMM34,MIPEP,TFB1M,BAK1,GABARAPL2,CLEC16A,AIFM2,VPS13D,PTCD2,HEBP2,FNIP2,USP36,ATG5,ADCK1,CASP8,EYA2,NDUFB4,ATG2B,MTFR1,MEF2A,VPS35,FUNDC1,WIPI1,CSNK2A2,SREBF1,HSD17B10,MARK2,TP63,BCS1L,LMAN1,TIMM21,TIGAR,TP73,DNM2,HSP90AA1,GSK3B,CTTN,DDHD2,HUWE1,BAX,DNM1L,PPP1R13B…	CHCHD3,TFAM,VAT1,NDUFS8,ARRB2,NDUFB11,WIPI2,SLC25A6,TMEM70,FIS1,PHB2	AGK,EYA2,CSNK2A2,TP63,TP73,SIRT4,BIK,DHODH,MYH14,PPARGC1A,WDR35,HIP1R,HRK,MGARP,SDHAF4,SPATA18,ATCAY,ABLIM3,ERBB4,ATG9B,SLC4A5,ATP2A1,MAP1LC3C,DNLZ
GO_REGULATION_OF_MRNA_CATABOLIC_PROCESS	GO:0061013	180	Up	3.5934350425586195e-9	4.332873512437702e-7	2	UPF1,PSMB1,PSMC4,SLC11A1,SAMD4A,VIM,PSMA4,THRAP3,PUM2,YBX3,YBX1,ELAVL1,ROCK1,PSME4,PABPC1,IGF2BP2,EXOSC7,EXOSC5,TNRC6C,XPO1,TNPO1,DIS3,PSMC5,KHSRP,FUS,PCBP4,PABPC4,TNRC6A,ALKBH5,PSME1,HNRNPC,PSMD5,PSMD8,CIRBP,HNRNPM,GTPBP1,TNRC6B,PSMC6,PSMA3,ZC3H14,PSMC1,PSMB5,APEX1,PSMA6,PSME2,PSMA7,E2F1,PSMD10,FMR1,PSMD7,MYEF2,ZC3HAV1,HSPB1,PSMA2,EXOSC3,CPEB3,PSMD3,PSMD11,HSPA8,PSMD9,MAPK14,RBM24,XRN1,FXR1,EIF4…	VIM,SERBP1,YTHDF2,UBA52	UPF1,MYEF2,RBM24,METTL16,FXR2,RBM46,AXIN2,MEIOC,PKP3,NANOS3
GO_NCRNA_METABOLIC_PROCESS	GO:0034660	402	Up	3.6313826165168984e-9	4.332873512437702e-7	2	LAS1L,ELAC2,RPUSD1,TSR3,UTP18,LARS2,TFB1M,ZCCHC8,NSUN2,METTL1,TRIT1,MRTO4,NOP58,USP36,RC3H2,RIOK2,TARBP1,GATB,WDR3,WDR18,ADAT1,TRMT11,THUMPD1,RRP15,IARS2,FTSJ1,CPSF1,HSD17B10,TRNT1,MOV10L1,EXOSC7,RBM7,EXOSC5,FKBP6,DDX1,DIS3,WBP11,DIMT1,SEPHS1,SRRT,NOP14,METTL2A,DDX18,KHSRP,XRN2,ESF1,TRMT6,PUS7,OSGEP,AGO1,TDRD1,PES1,SNU13,DDX17,RTCB,TRMU,ALKBH1,DICER1,NOP56,CDK5RAP1,RBFA,RIOK3,CSTF2,SUV39H1,INTS6,…	RPS16,RPS15,RPL5,RPL35,RPS6,RPS24,RPL11,RPS8,RPL7A,RPS14,RPS7,RPL35A,RPL14,RPS28	TARBP1,MOV10L1,FKBP6,PIWIL1,METTL16,RRP8,TRMT44,SMAD3,EXD1,PIWIL2,ADAT3,DDX47,PWP2
GO_CELLULAR_PROTEIN_CONTAINING_COMPLEX_ASSEMBLY	GO:0034622	851	Up	4.75546683179584e-9	5.585444402282708e-7	4	RAD52,NDUFAF7,RBM5,FKBP4,NDUFAB1,ZMYND10,HCCS,DHX33,GCFC2,AP2B1,BAIAP2L1,CCL26,COX10,VPS41,SCIN,LUC7L,MAPK8IP2,RANBP9,ZNF207,TTC19,PIK3C2A,ANLN,PSMC4,COX15,WAS,MNAT1,NDUFS1,STRAP,CENPQ,PIAS1,TMSB10,MYOM2,TUBG2,DNAH5,CAPG,AP2S1,GEMIN8,ARHGAP6,RSF1,CELF2,VAMP3,ELN,RAD51,CYBA,TTC17,MRTO4,EIF2AK2,NDC1,NCKAP1,SFSWAP,EIF4B,RNF4,DDX20,TAF11,NDUFB4,ARFGEF1,RHOA,NAV3,SIRT2,TGFBR3,PFN2,GBA2,NCK2,NDE1,MCM2,…	RHOA,RPS5,RPL6,RPLP0,COTL1,TFAM,NDUFS8,RPL24,RPS15,WDR77,RPL5,ANP32B,RSL24D1,TMOD3,RPL13A,RPL11,ARHGAP18,NDUFB11,RPL10,EIF3H,RPS3,RBBP4,ARPC2,RPS14,CENPN,RPSA,TMEM70,HMGB1,RPL12,UBA52,RPS28	BAIAP2L1,SCIN,TUBG2,DNAH5,NAV3,PFN2,PAK3,DMC1,MYOM1,CCDC114,COBL,WASF1,SGIP1,FMOD,DNAH8,SOX9,HIP1R,ACTR3B,HEY2,CCDC65,SLIT2,TAF1,SDHAF4,ANGPT1,DRC1,TMSB15B,PPP1R9A,SPTBN4,NPHS1,ALOX15,LMOD1,CFAP100,C9orf24,RPL10L,SMAD3,PRRT2,CDC42EP5,NLRC3,NSG1,ARMC4,CCDC63,CDK5R1,TBPL2,EIF3C,C15orf62,EIF3CL,SETSIP,PWP2,PTGES3L
GO_ANTIGEN_PROCESSING_AND_PRESENTATION_OF_PEPTIDE_ANTIGEN	GO:0048002	178	Up	5.720358492757841e-9	6.533093658573749e-7	5	AP2B1,PSMB1,HFE,PSMC4,SLC11A1,CD74,PSMA4,AP2S1,VAMP3,CYBA,KIF26A,KIF2A,PSME4,FCGR2B,AP1M1,RAB7A,KIFAP3,DYNC1I2,CAPZB,KIF22,DNM2,ITGB5,KIF3C,PSMC5,DYNLL1,LAG3,CD209,KIF4A,PSME1,SNAP23,PSMD5,TREM2,PSMD8,AP1B1,NCF4,PSMC6,PSMA3,LGMN,PSMC1,PSMB5,PSMA6,PSME2,SEC23A,PSMA7,KIF3B,PSMD10,PSMD7,PYCARD,IKBKB,DCTN6,FCGRT,CLEC4M,AP1S1,PSMA2,PSMD3,PSMD11,PSMD9,CLEC4A,LNPEP,SEC24A,ACTR1B,PSMD14,CAPZA1,NCF2,CTSD,…	PDIA3	KIF26A,CLEC4M,AP1M2,AP1S3,AZGP1
GO_CYTOPLASMIC_TRANSLATIONAL_INITIATION	GO:0002183	30	Up	5.736120546306604e-9	6.533093658573749e-7	2	EIF3I,EIF3L,EIF3D,EIF5,EIF3J,EIF3E,EIF3B,EIF3A,EIF4G1,EIF2S2,EIF2S3,EIF3G,DENR,RPL13A,EIF2D,EIF3H,EIF3M,EIF4A2,NCK1,EIF4A1,METTL3,RBM4,EIF3F,EIF3K,EIF3C,EIF4EBP1,YTHDF2,MTOR,EIF3CL,MCTS1	RPL13A,EIF3H,YTHDF2	EIF3C,EIF3CL
GO_MYELOID_LEUKOCYTE_MEDIATED_IMMUNITY	GO:0002444	495	Up	5.959034010966698e-9	6.685680397080101e-7	5	FGR,FUCA2,ENPP4,MPO,KMT2E,ITGAL,LAMP2,ALDH3B1,PSMB1,MGST1,MMP25,BTK,PLAUR,TYROBP,LTF,ALOX5,MVP,DNASE1L1,CAPN1,SLC11A1,SERPINB1,ERP44,DERA,RNASET2,CD44,TNFRSF1B,GRN,LRRC7,GAB2,ATP6V0A1,VCL,TIMP2,AGA,C12orf4,HEXB,CYBA,HEBP2,SERPINB3,GDI2,ATP11B,SLC2A3,ACAA1,SPHK2,CTSA,CNN2,CDK13,CD84,PKM,RHOA,ROCK1,ATP11A,KCNAB2,RAB27A,WDR1,FCGR2B,STK10,AP1M1,PLD1,RAB7A,STXBP2,IL4R,TOLLIP,XRCC5,CEACAM1,PGM1,DDX1,PS…	FUCA2,GDI2,RHOA,WDR1,COTL1,PDAP1,VAT1,GOLGA7,SURF4,EEF1A1,EEF2,PGAM1,HMGB1	MPO,LTF,SERPINB3,CEACAM1,DSP,PLA2G3,CRISPLD2,FRK,RAB9B,CXCL6,CFP,ADGRE3,SLC27A2,NFASC,F2RL1,CD300A,AZU1,FCAR,ELANE,DNASE1,TXNDC5,TICAM2,MGAM
GO_TRICARBOXYLIC_ACID_CYCLE	GO:0006099	32	Up	6.981771317712965e-9	7.717937499301229e-7	2	MDH1,CS,IDH3G,SDHA,ME2,DLD,FH,ACO2,IDH3B,OGDH,NNT,SDHB,DLST,ACO1,PDHA1,SUCLA2,IREB2,MDH1B,IDH1,SDHC,MDH2,DLAT,ME3,SUCLG1,IDH3A,SDHAF2,PDHB,SUCLG2,FAHD1,DHTKD1,IDH2,SDHD	SDHB
GO_REGULATION_OF_CELLULAR_AMIDE_METABOLIC_PROCESS	GO:0034248	366	Up	8.89048093109001e-9	9.685470312899074e-7	2	PDK4,UPF1,PDK2,IGF1,SAMD4A,VIM,IFNGR1,NSMAF,TPR,EIF2AK2,PUM2,YBX3,EIF4B,SPHK2,ABCA7,ELAVL1,TNFRSF1A,DHX29,RHOA,ROCK1,PDK3,BCL3,PABPC1,TCOF1,NCK2,IGF2BP2,PICALM,EIF4G3,TIGAR,TNRC6C,MKNK1,DDX1,JMJD4,GEMIN5,MTIF2,EIF2AK1,PPP1R15A,OGFOD1,CNOT3,KHSRP,MAPKAPK5,GCN1,PDPR,TNRC6A,PUS7,AGO1,CIRBP,MKNK2,MAPK1,POLDIP3,EIF3D,TNRC6B,GSTZ1,ALKBH1,EIF5,PCIF1,UQCC1,MTG2,CDK5RAP1,CELF4,FMR1,RBM3,DNAJC3,MAPK3,SMPD3…	VIM,RHOA,NCL,RPL22,RPL5,CDK4,RPLP1,RPL13A,EIF2A,RPL10,EIF3H,RPS3,RPL30,RPS14,EEF2,PGAM1,RPS4X,YTHDF2	UPF1,DPH1,RBM24,EPHA4,PAIP2B,PIWIL1,METTL16,KRT17,FXR2,GRB7,AIRE,UCN,ITGA2,ZNF540,PDP2,EIF3C,PRR16,NANOS3,PIWIL2,DIO2
GO_REGULATION_OF_CELLULAR_AMINE_METABOLIC_PROCESS	GO:0033238	68	Up	1.0174368188568374e-8	1.092581795335264e-6	2	PSMB1,PSMC4,PSMA4,ATP2B4,PSME4,VPS35,MAOB,DRD4,PSMC5,SIRT4,PSME1,COMT,PSMD5,PSMD8,PSMC6,PSMA3,PSMC1,PSMB5,PSMA6,PSME2,PSMA7,PSMD10,PSMD7,OAZ1,PSMA2,PSMD3,PSMD11,PSMD9,PSMD14,ODC1,PARK7,PDE1B,PSMF1,PSMB2,PNKD,PSMA1,PSME3,PSMB7,PSMB6,PSMA5,OAZ3,SNCA,PAOX,SLC7A11,NR4A2,PSMA8,AZIN1,SLC7A7,PSMD4,PSMB4,ITGB2,PSMC2,PSMD6,HPRT1,PSMC3,ATCAY,ITGAM,PSMD1,PSMD2,OAZ2,NQO1,ABAT,PSMD13,PSMD12,PSMB8,PSMB10,PSMB9…	PNKD,SLC7A7	DRD4,SIRT4,ATCAY
GO_REGULATION_OF_CELLULAR_AMINO_ACID_METABOLIC_PROCESS	GO:0006521	56	Up	1.699025098339086e-8	1.7988129104528042e-6	2	PSMB1,PSMC4,PSMA4,ATP2B4,PSME4,PSMC5,SIRT4,PSME1,COMT,PSMD5,PSMD8,PSMC6,PSMA3,PSMC1,PSMB5,PSMA6,PSME2,PSMA7,PSMD10,PSMD7,OAZ1,PSMA2,PSMD3,PSMD11,PSMD9,PSMD14,ODC1,PARK7,PSMF1,PSMB2,PSMA1,PSME3,PSMB7,PSMB6,PSMA5,OAZ3,SLC7A11,PSMA8,AZIN1,SLC7A7,PSMD4,PSMB4,PSMC2,PSMD6,PSMC3,ATCAY,PSMD1,PSMD2,OAZ2,NQO1,PSMD13,PSMD12,PSMB8,PSMB10,PSMB9,PSMB3	SLC7A7	SIRT4,ATCAY
GO_ANTIGEN_PROCESSING_AND_PRESENTATION	GO:0019882	213	Up	1.8511360121512946e-8	1.9326374171307336e-6	5	AP2B1,PSMB1,HFE,PSMC4,WAS,SLC11A1,CD74,PSMA4,AP2S1,VAMP3,CYBA,ATG5,AP3D1,KIF26A,KIF2A,PSME4,RAB27A,FCGR2B,AP1M1,RAB7A,KIFAP3,DYNC1I2,CAPZB,KIF22,DNM2,ITGB5,KIF3C,RAB10,PSMC5,DYNLL1,LAG3,ICAM1,CD209,KIF4A,PSME1,SNAP23,PSMD5,TREM2,PSMD8,AP1B1,NCF4,PSMC6,PSMA3,LGMN,PSMC1,PSMB5,PSMA6,PSME2,SEC23A,PSMA7,KIF3B,PSMD10,PSMD7,PYCARD,CTSH,IKBKB,DCTN6,RELB,FCGRT,CLEC4M,NOD1,AP1S1,PSMA2,PSMD3,PSMD11,RAB34,PS…	PDIA3	KIF26A,CLEC4M,AP1M2,AP1S3,RAB3C,AZGP1,RAB3B,TREX1
GO_GENERATION_OF_PRECURSOR_METABOLITES_AND_ENERGY	GO:0006091	431	Up	1.8895717011381898e-8	1.9457411612953112e-6	2	NDUFAB1,SLC25A13,SLC4A1,CIAPIN1,CROT,COX10,CYB561,MLXIPL,UQCRC1,MDH1,COX15,BID,IGF1,NDUFS1,RB1CC1,GLRX2,DERA,HSD17B6,NUP160,AIFM2,PHKA2,TPR,H6PD,PPP1R3F,CYBA,AKR7A2,NDC1,CS,SPHK2,NDUFB4,CYB5R4,ME1,MTFR1,FECH,PFKP,PHKA1,PKM,RHOA,IDH3G,HDAC4,PYGM,ADGRF5,NUP133,MAOB,P4HA2,ACADVL,SDHA,ENO1,NUP37,ACAT1,SIRT6,TIGAR,RUNX1T1,PGM1,PSEN1,AACS,ME2,GSK3B,OXCT1,SLC27A5,NOA1,SEH1L,AKR1B1,MT3,GNAS,COQ9,P2RX7,ND…	UQCRC1,RHOA,NDUFS8,SDHB,COX7C,COX4I1,MYC,NDUFB11,PGAM1,CALM1,PHB2	PHKA2,PPP1R3F,PHKA1,PYGM,RUNX1T1,MT3,NFATC4,ASIP,PPARGC1A,PRKAG3,GNMT,SLC25A23,VGF,GFPT2,LOXL2,HMGCS2,CYP19A1,PRDM16,SDHAF4,PFKFB1,PRKAA2,UCN,IRS1,GPX2,ENO4,ADRB3,ENPP1,OXCT2,TREX1,ADH1C
GO_RNA_LOCALIZATION	GO:0006403	219	Up	2.117952251664015e-8	2.1294537670528733e-6	1	UPF1,AKAP8L,MVP,ZC3H3,NUP160,TPR,THOC3,NOP58,ZC3H11A,RIOK2,NDC1,U2AF2,NUP133,SMG6,CPSF1,SIDT1,IGF2BP2,NCBP3,NUP37,THOC1,XPO1,YTHDC1,SEH1L,KHSRP,RBM27,ALKBH5,NUP50,AAAS,NUP188,POLDIP3,THOC5,SRSF5,YY1,PABPN1,RAE1,PRPF6,NXT2,FMR1,NUTF2,NUP93,PIH1D1,FBL,EXOSC3,CASC3,NUP88,SUPT6H,NUP98,MAGOHB,PARP11,NUP107,CPSF6,SRSF9,SRSF3,MRPL18,QKI,NUP155,NCBP2,RPS15,CCT4,SRSF7,SRSF4,SFPQ,SMG7,SRSF11,ZNHIT6,CPSF3,G…	RPS15,HNRNPA3	UPF1,SYMPK,RFTN2,RANBP17
GO_REGULATION_OF_TRANSCRIPTION_FROM_RNA_POLYMERASE_II_PROMOTER_IN_RESPONSE_TO_HYPOXIA	GO:0061418	72	Up	2.1246379210983836e-8	2.1294537670528733e-6	2	CREBBP,PSMB1,PSMC4,PSMA4,PSME4,SIRT2,PSMC5,PSME1,PSMD5,PSMD8,RBX1,EP300,PSMC6,PSMA3,HIF1A,PSMC1,PSMB5,PSMA6,PSME2,PSMA7,PSMD10,PSMD7,PSMA2,CUL2,PSMD3,PSMD11,PSMD9,VEGFA,PSMD14,EPAS1,NFE2L2,EGR1,HIF3A,PSMF1,PSMB2,PSMA1,EGLN3,PSME3,VHL,EGLN1,PSMB7,TP53,PSMB6,PSMA5,ARNT,RPS27A,LIMD1,NOTCH1,UBC,PSMA8,BACH1,PSMD4,PSMB4,PSMC2,PSMD6,CITED2,STOX1,PSMC3,HIF1AN,RBPJ,UBB,PSMD1,PSMD2,HIGD1A,PSMD13,PSMD12,PSM…	RBPJ,UBA52
GO_REGULATION_OF_MRNA_PROCESSING	GO:0050684	125	Up	2.190168648802667e-8	2.166249701717059e-6	2	RBM5,PAF1,CDK11A,PTBP1,ZC3H3,CELF2,PTCD2,THRAP3,SFSWAP,U2AF2,JMJD6,DAZAP1,SART3,RBM7,MBNL3,SNRPA,YTHDC1,REST,PAPOLA,SRPK1,CIRBP,DDX17,RBFOX2,SNW1,SRSF5,ZC3H14,PABPN1,CELF4,FMR1,RBM3,RNF40,HNRNPL,SNRNP70,CPEB3,C1QBP,DDX5,SUPT6H,PRPF19,NUP98,CPSF6,SRSF9,SRSF3,RBM24,KHDRBS2,FAM172A,FXR1,NCBP2,NCL,SRSF7,TIA1,SRSF4,PRDX6,RBM25,KHDRBS1,HNRNPA2B1,SMU1,RBM19,SRSF6,RBM42,NSRP1,METTL16,FXR2,CCNT1,SAFB2,KHD…	NCL,RBM17,C9orf78,HNRNPK	RBM24,KHDRBS2,METTL16,FXR2,KHDRBS3
GO_REGULATION_OF_TRANSLATIONAL_INITIATION	GO:0006446	73	Up	2.3040843340063112e-8	2.2493249271072e-6	2	TPR,EIF2AK2,EIF4B,DHX29,NCK2,EIF4G3,DDX1,MTIF2,EIF2AK1,PPP1R15A,ALKBH1,EIF5,FMR1,DNAJC3,EIF3E,HSPB1,EIF3B,EIF4H,RPS6KB1,EIF4G2,EIF2B1,NCBP2,EIF1B,EIF4G1,GLE1,EIF2B2,PAIP2,KHDRBS1,AGO2,PAIP2B,MIF4GD,ATF4,EIF2AK4,HABP4,EIF2S1,CTIF,NCBP1,RPL13A,POLR2D,EIF2B5,EIF3H,EIF4EBP2,YTHDF1,CDC123,UHMK1,BANK1,IMPACT,LARP1,EIF4A2,NCK1,EIF5B,PPP1R15B,METTL3,POLR2G,EIF2AK3,PAIP1,PPP1CA,EIF1,RBM4,RPS6KB2,EIF3K,NPM…	RPL13A,EIF3H,YTHDF2	PAIP2B
GO_PROTEIN_CONTAINING_COMPLEX_DISASSEMBLY	GO:0032984	294	Up	2.5342109758084712e-8	2.4365552210675693e-6	4	DVL2,UPF1,LAMP2,SCIN,VTA1,SPAST,GABARAPL2,CLEC16A,PHF23,CAPG,MRPS10,LIMA1,MRPL43,MRPS35,MRPS24,SMARCD1,DHX8,NAV3,TBC1D25,KIF2A,LRP6,WDR1,SMARCE1,NSF,CLASP1,MRPS34,TSG101,CAMSAP3,CAPZB,JMJD4,SMARCD3,MRPL22,GSK3B,CHMP2B,ZMPSTE24,CHMP5,MRPL28,OGFOD1,ADD1,MRPS33,IRAK3,MCOLN1,SUPT16H,HDAC6,MRPS18A,SNAP29,SMARCB1,SH3BP1,TRIOBP,TFIP11,SPEF1,MAP1LC3A,MID1,MRPS31,AXIN1,GSPT1,ZFAND1,MRPL4,NAPA,GRWD1,MTPN,C…	MRPS35,WDR1,SMARCE1,RPL23,MRPS25,MYC,TMOD3,MRPL57	UPF1,SCIN,NAV3,LRP6,APC2,PLEKHH2,SPTBN4,LMOD1,F2RL1,NCKAP5,MAP6D1,KIF19,MAP1LC3C,STMND1,IRGM,PDXP,MICAL3
GO_RIBOSOMAL_SMALL_SUBUNIT_ASSEMBLY	GO:0000028	16	Up	2.5607005782138882e-8	2.4365552210675693e-6	4	RPS5,RPS19,RPS15,RPS10,MRPS7,ERAL1,ABT1,RPS14,RPSA,RPL38,RPS27,MRPS11,RPS27L,RRP7A,RPS28,PWP2	RPS5,RPS15,RPS14,RPSA,RPS28	PWP2
GO_ANTIGEN_PROCESSING_AND_PRESENTATION_OF_PEPTIDE_ANTIGEN_VIA_MHC_CLASS_I	GO:0002474	94	Up	3.1496677661693324e-8	2.959506574786859e-6	5	PSMB1,HFE,PSMC4,PSMA4,VAMP3,CYBA,PSME4,ITGB5,PSMC5,PSME1,SNAP23,PSMD5,PSMD8,NCF4,PSMC6,PSMA3,PSMC1,PSMB5,PSMA6,PSME2,SEC23A,PSMA7,PSMD10,PSMD7,IKBKB,FCGRT,PSMA2,PSMD3,PSMD11,PSMD9,CLEC4A,LNPEP,SEC24A,PSMD14,NCF2,VAMP8,IDE,PSMF1,PSMB2,CANX,PSMA1,PSME3,CD36,PSMB7,ITGAV,SEC31A,SEC24B,TAPBPL,PSMB6,PSMA5,FCGR1A,SEC24D,SAR1B,MR1,PSMA8,SEC13,NCF1,FCER1G,PSMD4,PSMB4,ACE,AZGP1,PSMC2,PSMD6,ERAP1,ERAP2,CYBB…	PDIA3	AZGP1
GO_ANTIGEN_PROCESSING_AND_PRESENTATION_OF_EXOGENOUS_PEPTIDE_ANTIGEN_VIA_MHC_CLASS_I	GO:0042590	73	Up	3.499255203293315e-8	3.2473952300192402e-6	5	PSMB1,PSMC4,PSMA4,VAMP3,CYBA,PSME4,ITGB5,PSMC5,PSME1,SNAP23,PSMD5,PSMD8,NCF4,PSMC6,PSMA3,PSMC1,PSMB5,PSMA6,PSME2,PSMA7,PSMD10,PSMD7,IKBKB,PSMA2,PSMD3,PSMD11,PSMD9,CLEC4A,LNPEP,PSMD14,NCF2,VAMP8,PSMF1,PSMB2,PSMA1,PSME3,CD36,PSMB7,ITGAV,PSMB6,PSMA5,FCGR1A,PSMA8,NCF1,FCER1G,PSMD4,PSMB4,PSMC2,PSMD6,CYBB,PSMC3,B2M,PDIA3,TAP1,PSMD1,PSMD2,CALR,PSMD13,PSMD12,FCGR1B,PSMB8,TAP2,HLA-E,HLA-G,HLA-F,PSMB10,CHU…	PDIA3
GO_PROTEASOMAL_PROTEIN_CATABOLIC_PROCESS	GO:0010498	440	Up	3.57843963009702e-8	3.2803817926145486e-6	2	GCLC,ANKIB1,CDC27,RHBDD2,FBXL3,OSBPL7,RHBDF1,PSMB1,PKD1,POMT2,HFE,RNF216,PSMC4,NUB1,RNF14,UFL1,WWTR1,UBR2,PIAS1,RNF19A,GABARAPL2,CUL3,CLEC16A,PSMA4,HSPA5,ERCC8,NEDD4L,JKAMP,MAPK9,HERPUD1,ANAPC4,CUL1,USP13,RNF4,ATXN3,PSME4,SIRT2,ERLEC1,NEDD4,RNF126,SEL1L,TRIB2,PRKACA,UBE2D1,CHFR,FBXW11,DERL2,TBX21,KLHL20,DNAJC10,UBE2A,ARAF,LAMP3,UBE2K,PPP2R5C,ITCH,SENP1,OPHN1,KEAP1,PSEN1,PCNP,NFE2L1,GSK3B,HACE1,PS…	ERLEC1,UBE2D1,ARRB2,RPL11,RAD23A,PCBP2,UBA52	RHBDF1,PKD1,FBXL19,TRIM2,FBXO2,TRIM25,PRKCG,NKD2,TAF1,FBXL18,FBXO27,RNF180,SHH,GET4,FBXO17
GO_MITOCHONDRIAL_TRANSPORT	GO:0006839	217	Up	5.975419557778133e-8	5.319736833305207e-6	1	GCLC,STPG1,BAD,SLC25A13,SLC25A5,AGK,BID,TOMM34,MIPEP,BAK1,MCUR1,HEBP2,USP36,MPC1,CASP8,EYA2,VPS35,CSNK2A2,SREBF1,TP63,LMAN1,TIMM21,ACACB,TP73,PSEN1,HSP90AA1,GSK3B,SLC25A24,HUWE1,BAX,PPP1R13B,SLC8B1,SIRT4,SLC9A1,MUL1,RNF31,TMEM14A,SH3GLB1,TIMM13,SLC25A1,HPS4,TOMM22,FBXO7,TSPO,SAMM50,GZMB,TIMM9,E2F1,SLC25A14,SLC25A15,BMF,GDAP1,BNIP3L,TIMM44,PDCD5,TIMM50,BBC3,GSK3A,PMPCB,PRKAG2,MAPK8,MICU1,SFXN3,PIT…	MPC1,SLC25A6,SMDT1,FIS1	AGK,EYA2,CSNK2A2,TP63,TP73,SIRT4,SLC25A23,HIP1R,MGARP,PRKAA2,ABLIM3,CPT1B,DNLZ
GO_MYELOID_LEUKOCYTE_ACTIVATION	GO:0002274	581	Up	5.995455553673632e-8	5.319736833305207e-6	5	FGR,FUCA2,ENPP4,SLC7A2,MPO,KMT2E,ITGAL,LAMP2,CX3CL1,ALDH3B1,PSMB1,MGST1,MMP25,BTK,PLAUR,TYROBP,LTF,ALOX5,MVP,DNASE1L1,CAPN1,SLC11A1,CD74,SERPINB1,ERP44,DERA,NR1H3,RNASET2,CD44,IFNGR1,TNFRSF1B,GRN,LRRC7,GAB2,ATP6V0A1,VCL,STAP1,TIMP2,AGA,LCP2,C12orf4,HEXB,CYBA,HEBP2,SERPINB3,GDI2,ATP11B,SLC2A3,ACAA1,SPHK2,TSPAN32,CTSA,CNN2,SBNO2,CDK13,CD84,SPI1,PKM,RHOA,ROCK1,HYAL2,ATP11A,ADGRF5,KCNAB2,RORA,PLA2G10…	FUCA2,GDI2,RHOA,COTL1,PDAP1,VAT1,GOLGA7,SURF4,EEF1A1,EEF2,RBPJ,PGAM1,HMGB1	MPO,LTF,STAP1,SERPINB3,PLA2G10,CEACAM1,CD200,DSP,PLA2G3,CRISPLD2,FRK,CNR1,RAB9B,CXCL6,CFP,ADGRE3,SLC27A2,NFASC,F2RL1,CD300A,AZU1,FCAR,ELANE,TREX1,DNASE1,TXNDC5,TICAM2,MGAM
GO_TRANSCRIPTION_COUPLED_NUCLEOTIDE_EXCISION_REPAIR	GO:0006283	73	Up	6.015400170692332e-8	5.319736833305207e-6	2	POLR2J,LIG3,ERCC1,MNAT1,AQR,RFC1,POLR2B,ERCC8,RFC2,POLD1,XRCC1,XAB2,POLD3,PPIE,POLR2E,POLR2F,RBX1,EP300,POLR2C,ERCC2,POLR2I,LIG1,RPA3,POLD2,PRPF19,GTF2H1,GTF2H3,RFC5,COPS7A,RPA2,COPS5,POLK,RPA1,PCNA,RFC3,CDK7,CCNH,ERCC5,XPA,COPS4,CUL4A,COPS3,RPS27A,POLR2D,COPS7B,GTF2H2,POLR2K,UBC,CUL4B,ERCC3,POLR2H,RFC4,UVSSA,COPS2,DDB1,POLR2G,COPS6,GPS1,UBB,POLD4,ERCC4,POLR2L,POLR2A,USP7,TCEA1,COPS8,ZNF830,HMGN1…	TCEA1,UBA52	ERCC6
GO_REGULATION_OF_RNA_SPLICING	GO:0043484	122	Up	6.279922626783327e-8	5.48909050994538e-6	2	RBM5,PTBP1,CLK1,CELF2,THRAP3,SFSWAP,U2AF2,JMJD6,DAZAP1,SART3,RBM7,MBNL3,YTHDC1,REST,RBM22,FUS,SRPK1,CIRBP,DDX17,RBFOX2,SNW1,SRSF5,CELF4,FMR1,PQBP1,RBM3,ESRP2,ESRP1,HNRNPL,SNRNP70,PRX,SETX,C1QBP,DDX5,ZPR1,PRPF19,RPS13,NUP98,SRSF9,SRSF3,RBM24,KHDRBS2,CLK4,FAM172A,FXR1,NCL,SRSF7,TIA1,SRSF4,PTBP2,PRDX6,PTBP3,RBM25,KHDRBS1,HNRNPA2B1,SMU1,RBM19,SRSF6,AHNAK,RBM42,NSRP1,METTL16,FXR2,HABP4,KHDRBS3,RBM38,R…	PQBP1,RPS13,NCL,RBM17,C9orf78,HNRNPK	RBM24,KHDRBS2,METTL16,FXR2,KHDRBS3
GO_PROTEIN_LOCALIZATION_TO_MITOCHONDRION	GO:0070585	132	Up	6.601014400228154e-8	5.703428189254601e-6	1	BAD,AGK,BID,TOMM34,MIPEP,USP36,CASP8,CSNK2A2,SREBF1,TP63,LMAN1,TIMM21,TP73,HSP90AA1,DNAJA1,HUWE1,BAX,DNM1L,PPP1R13B,SIRT4,RNF31,SH3GLB1,TIMM13,HPS4,TOMM22,FBXO7,TSPO,SAMM50,GZMB,TIMM9,E2F1,BMF,GDAP1,BNIP3L,TIMM44,PDCD5,TIMM50,BBC3,GSK3A,PMPCB,MAPK8,PITRM1,YWHAE,UBE2D3,GRPEL1,FBXW7,MTCH2,AIP,TFDP2,HTRA2,RHOU,MFN2,DNAJC15,PPP3CC,MTERF4,ROMO1,TIMM17B,YWHAH,RAC2,TOMM40,TIMM10B,PRKAA1,YWHAQ,TIMM17A,TI…	MTCH2,SLC25A6,FIS1	AGK,CSNK2A2,TP63,TP73,SIRT4,MGARP,ABLIM3,DNLZ
GO_PROTEIN_FOLDING	GO:0006457	188	Up	7.738847242270664e-8	6.610558490925975e-6	6	FKBP4,HSPB6,NUDCD3,CD74,ERP44,GRN,HSPA5,DNAJC25,GNAI3,PDIA5,NFYC,DNAJA2,GNB5,CSNK2A2,LMAN1,DNAJC10,FKBP6,GNB1,HSP90AA1,PPIE,DNAJA1,ERO1B,GNAO1,PDRG1,FKBP1A,ERP29,GANAB,LTBP4,NUDC,DNAJB11,FKBP5,HSP90AB1,PPIL2,ST13,PSMC1,PFDN4,DNAJC5,CSNK2A1,RP2,DNAJC3,DNAJA3,SNRNP70,SGTA,PDCD5,CDC37,DNAJC2,DNAJB6,HSPB1,CDC37L1,BAG1,PPIF,RGS9,WFS1,GRPEL1,CRYAB,HSPA8,DNAJC4,CHORDC1,AIP,MLEC,PTGES3,BAG2,HSPA9,PFDN1,T…	FKBP5,PDIA3,GNB2	CSNK2A2,FKBP6,GNAZ,HSPA4L,ENGASE,DNLZ,PPIAL4G,PTGES3L
GO_PROTEIN_TARGETING_TO_MITOCHONDRION	GO:0006626	94	Up	8.261110882502921e-8	6.977389944244321e-6	1	AGK,BID,TOMM34,MIPEP,USP36,CSNK2A2,SREBF1,LMAN1,TIMM21,HSP90AA1,HUWE1,SIRT4,RNF31,SH3GLB1,TIMM13,HPS4,TOMM22,FBXO7,TSPO,SAMM50,TIMM9,GDAP1,BNIP3L,TIMM44,PDCD5,TIMM50,GSK3A,PMPCB,PITRM1,UBE2D3,GRPEL1,FBXW7,AIP,HTRA2,RHOU,MFN2,DNAJC15,MTERF4,ROMO1,TIMM17B,RAC2,TOMM40,TIMM10B,PRKAA1,TIMM17A,TIMM10,MGARP,UQCRC2,NPEPPS,SAE1,HAX1,HSPD1,IMMP1L,TIMM8B,BAG3,OXA1L,BAG4,PINK1,TOMM40L,UBE2J2,VPS11,FZD5,CHCHD…	SLC25A6,FIS1	AGK,CSNK2A2,SIRT4,MGARP,ABLIM3,DNLZ
GO_CELLULAR_COMPONENT_DISASSEMBLY	GO:0022411	484	Up	9.938771737528778e-8	8.301083016778202e-6	4	DVL2,UPF1,LAMP2,CX3CL1,SCIN,PAFAH1B1,VTA1,AKAP8L,CAPN1,SNAI2,SPAST,RB1CC1,CD44,GABARAPL2,TIMP2,TLL1,CLEC16A,PHF23,CAPG,MRPS10,VPS13D,LIMA1,USP36,MRPL43,ATG5,MRPS35,MRPS24,SMARCD1,ATG2B,DHX8,NAV3,TBC1D25,KIF2A,FUNDC1,LRP6,WIPI1,CSNK2A2,WDR1,SREBF1,MARK2,SMARCE1,NSF,CLASP1,MRPS34,TSG101,FSCN1,CAMSAP3,CAPZB,FAP,TIGAR,JMJD4,SMARCD3,MRPL22,GSK3B,CHMP2B,ZMPSTE24,CTTN,MTIF2,CHMP5,MRPL28,BAX,MMP2,OGFOD1,…	MRPS35,WDR1,SMARCE1,RPL23,MRPS25,MYC,TMOD3,WIPI2,MRPL57,HMGB1,FIS1	UPF1,SCIN,PAFAH1B1,NAV3,LRP6,CSNK2A2,HPN,PPARGC1A,APC2,EPHA4,PLEKHH2,ADAMTS4,SPTBN4,FGFR4,SPATA18,LMOD1,F2RL1,MMP10,CTRB1,NCKAP5,MAP6D1,ATG9B,KIF19,ELANE,MAP1LC3C,DDR1,STMND1,IRGM,PDXP,MICAL3
GO_MODIFICATION_DEPENDENT_MACROMOLECULE_CATABOLIC_PROCESS	GO:0043632	572	Up	1.0495865531943639e-7	8.670046286112125e-6	2	GCLC,ANKIB1,CDC27,RHBDD2,FBXL3,MYLIP,PSMB1,UBE3C,HFE,RNF216,PSMC4,NUB1,RNF14,UFL1,WWTR1,ZRANB1,UBR2,UBA6,PIAS1,RNF19A,CUL3,USP2,CLEC16A,PSMA4,CUL7,HSPA5,USP28,ERCC8,NEDD4L,JKAMP,MAPK9,HERPUD1,ANAPC4,CUL1,USP36,USP13,RNF4,HIPK2,ATXN3,PSME4,SIRT2,ERLEC1,NEDD4,RNF126,CSNK2A2,SEL1L,TRIB2,LNX1,UBE2D1,CHFR,FBXW11,DERL2,TBX21,TSG101,EXOSC7,PTPN23,KLHL20,DNAJC10,USP33,UBE2A,ARAF,UBE2K,PPP2R5C,ITCH,TP53IN…	ERLEC1,UBE2D1,RPL5,RPL23,UBE2D2,ARRB2,RPL11,RPS7,RAD23A,PCBP2,UBA52	USP2,CSNK2A2,LNX1,FBXL19,TRIM2,FBXO2,USP35,TRIM25,NKD2,KLHL3,TAF1,USP43,FBXL18,FBXO27,DISC1,RNF180,SHH,OTUD7A,UBQLNL,ZNRF3,RNF148,OTUD7B,FBXO17
GO_REGULATION_OF_CELLULAR_CATABOLIC_PROCESS	GO:0031329	746	Up	1.1908352548121675e-7	9.672891850978568e-6	2	GCLC,ANKIB1,BAD,POLDIP2,UPF1,OSBPL7,RHBDF1,MYLIP,PSMB1,PKD1,MLXIPL,HFE,ABHD5,DCN,PSMC4,NUB1,RNF14,UFL1,CAPN1,IGF1,SLC11A1,HGF,SAMD4A,RB1CC1,RRAGD,VIM,TNFRSF1B,IFT88,ATP6V0A1,PIAS1,RNF19A,GABARAPL2,DAPK2,TIMP2,CLEC16A,PHF23,PSMA4,ATP6V1H,VPS13D,MAPK9,HERPUD1,PIK3CB,THRAP3,TAB2,USP36,PUM2,ATG5,USP13,ATP2B4,YBX3,HIPK2,CTSA,GNAI3,YBX1,ELAVL1,KDM4A,ATXN3,ROCK1,TBC1D25,PSME4,SIRT2,ERLEC1,VPS35,NEDD4,PT…	VIM,ERLEC1,RPL5,RPL23,RPL11,SERBP1,EEF1A1,PGAM1,RPS7,RAD23A,HMGB1,YTHDF2,UBA52	UPF1,RHBDF1,PKD1,PTPN3,CSNK2A2,MT3,MYEF2,LAPTM4B,RBM24,AADAC,PRKAG3,EPHA4,CNR1,PRKCG,METTL16,FXR2,RGN,ATP6V1C2,NKD2,TAF1,SOGA1,RBM46,PFKFB1,GPSM1,PRKAA2,DISC1,RNF180,SHH,DACT1,PACSIN3,MTCL1,AXIN2,IRS1,RNF152,CDK5R1,MEIOC,MAPK15,PRKD1,PKP3,NANOS3,PLIN5,IRGM,TMEM150C
GO_POSITIVE_REGULATION_OF_VIRAL_PROCESS	GO:0048524	103	Up	1.1967260105640638e-7	9.672891850978568e-6	3	POLR2J,CD4,CD74,KPNA6,YTHDC2,POLR2B,RSF1,CTDP1,TAF11,PKN2,NUCKS1,PABPC1,TSG101,HACD3,RAB7A,TOP2B,FKBP6,CHMP2B,PPIE,TFAP4,SRPK1,POLR2E,SMARCB1,LGALS1,POLR2F,EP300,SNW1,NELFCD,CHMP4B,VAPA,FMR1,POLR2C,POLR2I,HPN,CAV2,TRIM38,CHMP3,NR5A2,VPS4B,ZNF639,VAPB,STAU1,GTF2F1,TBC1D20,SMARCA4,CCNT1,APOE,CHMP2A,TOP2A,TRIM21,VPS4A,SRPK2,MDFIC,DHX9,CDK9,GTF2B,LEF1,TARBP2,VPS37B,POLR2D,POLR2K,STOM,NOTCH1,CHD1,TRIM…	RAD23A	CD4,FKBP6,HPN
GO_CELLULAR_PROTEIN_COMPLEX_DISASSEMBLY	GO:0043624	197	Up	1.2193721896000855e-7	9.751085903429618e-6	4	UPF1,SCIN,SPAST,CAPG,MRPS10,LIMA1,MRPL43,MRPS35,MRPS24,NAV3,KIF2A,WDR1,NSF,CLASP1,MRPS34,CAMSAP3,CAPZB,JMJD4,MRPL22,MRPL28,OGFOD1,ADD1,MRPS33,HDAC6,MRPS18A,SH3BP1,TRIOBP,SPEF1,MID1,MRPS31,GSPT1,MRPL4,NAPA,MTPN,MRPL32,PPP1R9B,MRPL27,HSPA8,TRPV4,MRPL51,MTRF1L,MRPL18,MRPL2,SEMA5A,MRPS30,MRPS27,MRPL3,APC2,SPTBN1,MRPL19,PLEK,MRPL37,CAPZA1,ARHGEF2,DNAJC6,MRPS15,STMN1,CAMSAP2,GLE1,VPS4B,MRPS14,MTRF1,ETF…	MRPS35,WDR1,MRPS25,TMOD3,MRPL57	UPF1,SCIN,NAV3,APC2,PLEKHH2,SPTBN4,LMOD1,F2RL1,NCKAP5,MAP6D1,KIF19,STMND1,PDXP,MICAL3
GO_NEGATIVE_REGULATION_OF_CELL_CYCLE_PHASE_TRANSITION	GO:1901988	222	Up	1.27743927010246e-7	1.008307899775308e-5	7	MAD1L1,PSMB1,ZNF207,BRCA1,PSMC4,FHL1,SPDL1,PSMA4,TPR,FOXN3,CUL1,PSME4,TRIP13,GTSE1,JADE1,CNOT4,RBL1,NDC80,CDC14B,ORC1,ZW10,BAX,PSMC5,UIMC1,AURKA,CNOT3,PCBP4,PSME1,CLSPN,CDC6,PSMD5,PSMD8,KLHL22,SUSD2,FBXO7,RBX1,EP300,PSMC6,PSMA3,PSMC1,PSMB5,PSMA6,PSME2,PSMA7,E2F1,PSMD10,RGCC,PSMD7,FBXO31,RBL2,NBN,FZR1,BABAM1,CDK6,CASP2,EZH2,PSMA2,PSMD3,CDK5RAP3,PSMD11,CCL2,CCND1,ANAPC15,PSMD9,CDKN1B,CNOT2,FBXO5,TT…	CDK4	E2F8,DACT1,GJC2
GO_POSITIVE_REGULATION_OF_TRANSLATION	GO:0045727	114	Up	1.287715290387516e-7	1.008307899775308e-5	2	SAMD4A,VIM,YBX3,ELAVL1,DHX29,RHOA,BCL3,PABPC1,NCK2,JMJD4,PPP1R15A,CIRBP,MAPK1,POLDIP3,EIF3D,PCIF1,UQCC1,CDK5RAP1,FMR1,RBM3,DNAJC3,MAPK3,EIF3E,HNRNPL,CPEB3,LARP4B,RPS6KB1,C1QBP,MRPS27,FXR1,PASK,NSUN4,FASTKD2,SERP1,PTK2B,KHDRBS1,RPL5,FASTKD3,SOX4,UPF3B,MIF4GD,KRT17,EIF2AK4,FXR2,EIF2S3,HABP4,EIF5A,CTIF,NAT10,CDK4,DHX9,IL6,UQCC2,THBS1,HNRNPD,TARBP2,EIF4A3,ERBB2,POLR2D,RBMS3,EIF2B5,YTHDF1,CDC123,GUF1,…	VIM,RHOA,RPL5,CDK4,RPL30,EEF2,RPS4X,YTHDF2	KRT17,FXR2,UCN,ITGA2,EIF3C,PRR16,PIWIL2
GO_MACROAUTOPHAGY	GO:0016236	276	Up	1.3550324422250915e-7	1.0500802956913415e-5	2	POLDIP2,LAMP2,VTA1,DCN,CAPN1,RB1CC1,RRAGD,IFT88,ATP6V0A1,GABARAPL2,CLEC16A,PHF23,ATP6V1H,VPS13D,USP36,ATG5,VMP1,GNAI3,ATG2B,TBC1D25,VPS35,FUNDC1,NEDD4,WIPI1,CSNK2A2,PRKACA,TSG101,RAB7A,PIK3C3,TIGAR,TP53INP2,SESN1,PSEN1,ULK2,RRAGB,CHMP2B,ATG16L1,NSFL1C,DYNLL1,SNX5,SPTLC1,MCOLN1,EXOC1,SCFD1,HDAC6,WAC,SIRT1,SH3GLB1,SNAP29,TOMM22,HMOX1,MTMR3,HDAC10,ATP6V1D,SPTLC2,HIF1A,CSNK2A1,CHMP4B,MAP1LC3A,PIM2,MA…	WIPI2	CSNK2A2,PRKAG3,ATP6V1C2,KLHL3,GPSM1,PRKAA2,SYNPO2,CDK5R1,ATG9B,MAP1LC3C,IRGM
GO_REGULATION_OF_INTRINSIC_APOPTOTIC_SIGNALING_PATHWAY	GO:2001242	145	Up	1.6997175600844666e-7	1.303752744811728e-5	8	BAD,KDM1A,PLAUR,BID,IL20RA,SNAI2,CD74,CD44,BCLAF1,DAPK2,RRM2B,HERPUD1,YBX3,TMEM161A,NCK2,PTGS2,ENO1,CYLD,RRN3,DNAJA1,BAX,DNM1L,ERP29,SIRT1,XBP1,HIF1A,MMP9,PYCARD,BMF,URI1,PIAS4,BBC3,CAV1,HSPB1,CREB3,CXCL12,PPIF,SLC9A3R1,WFS1,FBXW7,PTPMT1,SOD2,VNN1,NME5,HTRA2,NFE2L2,PARK7,HDAC1,SFPQ,ARHGEF2,IVNS1ABP,TXNDC12,TRIM32,CLU,SPOP,MAPK8IP1,SNAI1,PLAGL2,BCL2L12,BECN1,TRAP1,STYXL1,ELL3,CDKN2D,RIPK3,BCL2L2,F…	TPT1,RPL11,NONO,RPS3,HNRNPK,RPS7,FIS1	NME5,MAPK8IP1,ELL3,CREB3L1,MSX1
GO_INTERLEUKIN_1_MEDIATED_SIGNALING_PATHWAY	GO:0070498	98	Up	1.7600730772281342e-7	1.3364110425781701e-5	8	PSMB1,PSMC4,VRK2,PSMA4,CUL1,TAB2,PSME4,FBXW11,TOLLIP,PSMC5,IRAK3,PSME1,PSMD5,PSMD8,TAB1,RBX1,PSMC6,PSMA3,PSMC1,RPS6KA5,PSMB5,PSMA6,NFKBIA,PSME2,PSMA7,PSMD10,MAPK3,PSMD7,RIPK2,IKBKB,NOD1,PSMA2,MAP3K8,PSMD3,PSMD11,NFKB1,PSMD9,SKP1,IL1A,PSMD14,IL1R2,IL1R1,IL1RL2,EGR1,IL1B,PSMF1,PSMB2,PSMA1,PSME3,IRAK2,MAP3K7,IL6,IL1RN,PSMB7,PELI2,PSMB6,PSMA5,RPS27A,ST18,UBC,PSMA8,TAB3,PSMD4,PSMB4,SQSTM1,PSMC2,RPS6KA…	UBA52	ST18
GO_MITOTIC_SISTER_CHROMATID_SEGREGATION	GO:0000070	144	Up	1.794883453753054e-7	1.3492138921861708e-5	4	MAD1L1,CDC27,ZNF207,NCAPD2,AKAP8L,TACC3,NCAPH2,CUL3,TUBG2,SPDL1,PHF23,TPR,ANAPC4,RIOK2,TRIP13,SMC1A,SPAG5,KIF22,NDC80,PIBF1,PDS5B,CHMP2B,ATRX,SEH1L,CHMP5,ZW10,ANAPC5,KIF4A,CDC6,CDC23,KLHL22,HIRA,CHMP4B,NAA10,RAB11A,AKAP8,AURKC,PPP2R1A,KPNB1,NCAPG,ANAPC15,FBXO5,TTK,IK,SMC4,PHF13,MAD2L2,CDC20,NEK2,NSL1,CENPF,KIF14,NEK6,VPS4B,SLF2,DUSP1,TEX14,NCAPH,NAA50,KIF18A,PDS5A,ZWINT,CENPK,MSTO1,XRCC3,PCID2,BE…		TUBG2,PTTG2
GO_PROTEIN_CONTAINING_COMPLEX_ASSEMBLY	GO:0065003	1466	Up	1.874613508813117e-7	1.395195024331505e-5	4	RAD52,BAD,NDUFAF7,RBM5,FKBP4,NDUFAB1,ZMYND10,HCCS,SKAP2,DHX33,CREBBP,GCFC2,AP2B1,CX3CL1,BAIAP2L1,CCL26,FARP2,COX10,VPS41,SCIN,TRAPPC6A,CD79B,LUC7L,AASS,MGST1,PKD1,MAPK8IP2,RANBP9,ZNF207,HFE,TTC19,PIK3C2A,ANLN,WIZ,PPP5C,ERCC1,EHD3,PSMC4,COX15,CCDC88C,WAS,BID,CD74,MNAT1,SPAST,NDUFS1,BIRC3,STRAP,FAS,KCNG1,CENPQ,PIAS1,TMSB10,CUL3,MYOM2,OTC,TUBG2,DNAH5,CAPG,AP2S1,CTNNA1,GEMIN8,ARHGAP6,GOPC,RSF1,CELF2,…	RHOA,RPS5,RPL6,RPLP0,COTL1,TFAM,NDUFS8,RPL24,RPS15,WDR77,RPL5,CLPP,NCLN,PEX11B,ANP32B,MYC,RSL24D1,TMOD3,RPL13A,RPL11,ARHGAP18,NDUFB11,RPL10,EIF3H,RPS3,RBBP4,ARPC2,RPS14,CENPN,TRAPPC2L,RPSA,TMEM70,HMGB1,RPL12,FIS1,UBA52,RPS28	BAIAP2L1,SCIN,PKD1,KCNG1,OTC,TUBG2,DNAH5,TLE2,NAV3,PFN2,TP63,PAK3,TP73,COL16A1,APOB,DMC1,BIK,MYOM1,RS1,HSF4,CCDC114,MPP6,COBL,PPARGC1A,PRMT8,WASF1,C9,COL7A1,BCL9,SGIP1,FMOD,GNMT,DNAH8,SOX9,RNF112,AJUBA,HIP1R,KHDRBS3,ACTR3B,HRK,HEY2,YAP1,CCDC65,SLIT2,TAF1,DPYS,PARD3,DLG5,SDHAF4,ANGPT1,DRC1,FANCC,TMSB15B,PPP1R9A,SPTBN4,NPHS1,AQP5,ALOX15,TGFA,CLDN1,LMOD1,CFAP100,C9orf24,CLDN3,RPL10L,DACT1,JAM3,SMAD3…
GO_CELLULAR_MACROMOLECULE_LOCALIZATION	GO:0070727	1709	Up	2.0043290706361457e-7	1.4771119239188145e-5	1	BAD,SNX11,M6PR,ARF5,KDM1A,SLC4A1,DVL2,UPF1,COPZ2,CROT,ITGAL,ITGA3,LAMP2,TMEM98,AP2B1,AGK,PAF1,VPS41,ARHGAP44,SCIN,MARK4,PKD1,SEC62,RPS20,CD4,HFE,FYN,AKAP8L,ANLN,RABGAP1,CEP68,TYROBP,EHD3,BID,RGPD5,NUDCD3,RUFY3,AGPS,CD74,ZDHHC6,EHD2,RRAGD,TOMM34,SEC63,KPNA6,MIPEP,PRKCH,SNX1,ANK1,RABEP1,NUP160,CENPQ,RANBP3,IFT88,LRRC7,TMSB10,PEX3,VCL,CDH1,ZFYVE16,SPDL1,RAB27B,PARP3,SPATA7,AP2S1,CTNNA1,CNTLN,HSPA5,G…	RPL18,SP100,TRAM1,ERLEC1,ATP1B3,UBE2D1,RPS5,RPL6,RPLP0,RAB2A,LEPROTL1,STX10,RPS16,RPL18A,RPL28,RPL19,RPL34,MTCH2,RPS13,RPS12,RPL24,SSR3,RPS15,RPL22,RPS25,RPL5,RPL23,RPL36,UBE2D2,RPS15A,ANP32B,RPL35,RPS6,RPLP1,RPS24,RPL13A,RPL11,RPS8,RAB13,RPL32,RPS3A,RPL37,RPL10,GOLGA7,RPL7A,RPS3,RPL30,WIPI2,RPL8,RPL29,ARL5A,RPL9,ZDHHC3,RPS14,RPSA,SLC25A6,RPS7,SRP72,RPLP2,RPL35A,RPS23,RPL14,RPL37A,RPL12,RPS4X,RPL…	UPF1,AGK,ARHGAP44,SCIN,PKD1,CD4,CROCC,GPC1,ATP2C2,NGFR,DRD4,LRP6,CSNK2A2,TP63,CELSR1,TP73,DLG3,EFR3B,SIRT4,RPH3A,RAB11FIP3,MISP,RAB36,FERMT1,KLF5,CEMIP,TULP2,PTN,AGR2,MAPK10,NRXN2,RTKN,WDR35,RAB9B,RAB17,BMP4,SOX9,SYMPK,LAMP5,AMOT,SIX1,LIF,AP1M2,AJUBA,DPP6,LAMA5,AKAP12,RAB25,DCLK1,LCA5,HEY2,MGARP,TRIM29,GRTP1,DUOXA1,SLC27A2,STAC2,CACNG8,GRIP2,NKD2,TBC1D32,INPP5E,PARD3,DLG2,ANK3,AP1S3,GRID2,RAB3C,A…
GO_NUCLEOSIDE_MONOPHOSPHATE_BIOSYNTHETIC_PROCESS	GO:0009124	37	Up	2.1010478355246413e-7	1.5333569494794883e-5	2	CAD,UPRT,PRPS2,CDADC1,DHODH,IMPDH1,LHPP,UMPS,DGUOK,AMPD2,PAICS,PPAT,DUT,DCTD,UCK1,AMPD3,RFK,ATIC,UCK2,PRPS1,ADK,DCK,GART,CMPK1,GMPS,HPRT1,TK2,TK1,TYMS,SHMT1,IMPDH2,PFAS,UPP1,ADA,UCKL1,APRT,ADSL	GMPS	DHODH
GO_REGULATION_OF_MRNA_SPLICING_VIA_SPLICEOSOME	GO:0048024	89	Up	2.140363460379974e-7	1.5470300126611795e-5	2	RBM5,PTBP1,CELF2,THRAP3,SFSWAP,U2AF2,JMJD6,DAZAP1,SART3,RBM7,MBNL3,YTHDC1,REST,SRPK1,CIRBP,DDX17,RBFOX2,SNW1,SRSF5,CELF4,FMR1,RBM3,HNRNPL,SNRNP70,C1QBP,DDX5,PRPF19,NUP98,SRSF9,SRSF3,RBM24,KHDRBS2,FAM172A,FXR1,NCL,SRSF7,TIA1,SRSF4,PRDX6,RBM25,KHDRBS1,HNRNPA2B1,SMU1,RBM19,SRSF6,RBM42,NSRP1,METTL16,FXR2,KHDRBS3,RBM17,SRPK2,ZC3H10,HNRNPA1,SRSF1,TRA2B,C9orf78,NCBP1,MBNL2,SF3B4,WTAP,RBMX,CELF1,SAP18,MB…	NCL,RBM17,C9orf78,HNRNPK	RBM24,KHDRBS2,METTL16,FXR2,KHDRBS3
GO_CELLULAR_PROTEIN_CATABOLIC_PROCESS	GO:0044257	697	Up	2.412517286888147e-7	1.727132613860781e-5	2	GCLC,ANKIB1,CDC27,RHBDD2,FBXL3,LAMP2,OSBPL7,AP2B1,RHBDF1,MYLIP,PSMB1,PKD1,UBE3C,POMT2,HFE,RNF216,PSMC4,NUB1,RNF14,UFL1,WWTR1,ZRANB1,UBR2,UBA6,PIAS1,RNF19A,GABARAPL2,CUL3,USP2,CLEC16A,PSMA4,AP2S1,CUL7,HSPA5,USP28,ERCC8,NEDD4L,JKAMP,MAPK9,HERPUD1,ANAPC4,CUL1,USP36,USP13,RNF4,CASP8,HIPK2,CTSA,ATXN3,PSME4,SIRT2,ERLEC1,VPS35,NEDD4,RNF126,CSNK2A2,SEL1L,TRIB2,PRKACA,LNX1,UBE2D1,CHFR,FBXW11,DERL2,TBX21,T…	ERLEC1,UBE2D1,RPL5,CLPP,RPL23,UBE2D2,ARRB2,RPL11,RPS7,RAD23A,PCBP2,UBA52	RHBDF1,PKD1,USP2,CSNK2A2,LNX1,FBXL19,ACR,LAPTM4B,TRIM2,EPHA4,FBXO2,USP35,TRIM25,PRKCG,RGN,NKD2,KLHL3,TAF1,VLDLR,USP43,FBXL18,FBXO27,DISC1,SPATA18,RNF180,SHH,DACT1,OTUD7A,UBQLNL,ZNRF3,RNF148,GET4,OTUD7B,FBXO17
GO_AEROBIC_ELECTRON_TRANSPORT_CHAIN	GO:0019646	15	Up	2.5341146394236376e-7	1.7970697872214606e-5	2	COX10,COX15,COX6A1,COX7A2L,COX6B1,COX7C,COX4I2,COX4I1,COX7B,COX5B,COX6C,CYCS,COX8A,COX5A,NDUFA4	COX7C,COX4I1
GO_PROTEIN_MODIFICATION_BY_SMALL_PROTEIN_REMOVAL	GO:0070646	259	Up	2.5785313557012325e-7	1.8114785234398286e-5	2	CFTR,PSMB1,BRCA1,PSMC4,ZRANB1,BIRC3,USP2,PSMA4,USP28,TNIP3,USP36,USP13,ATXN3,RHOA,OTUD5,PSME4,POLB,UBE2D1,ACTB,SART3,USP33,ITCH,SENP1,KEAP1,CYLD,USP40,ATXN7L3,PSMC5,UIMC1,OTUB2,USP48,ESR1,PSME1,CLSPN,PSMD5,PSMD8,JOSD1,TAB1,EP300,PSMC6,PSMA3,HIF1A,PSMC1,PSMB5,YY1,PSMA6,NFKBIA,PSME2,PSMA7,ACTR5,USP14,SMAD7,PSMD10,USP11,PSMD7,USP10,USP31,CCP110,BABAM1,TFPT,USP42,PSMA2,TGFBR1,DDX58,GATA3,PSMD3,PSMD11…	RHOA,UBE2D1,MYC,ARRB2,RAD23A,UBA52	CFTR,USP2,ACTR5,USP35,STAMBPL1,USP43,SMAD3,AR,OTUD7A,OTUD7B
GO_VIRAL_TRANSLATION	GO:0019081	14	Up	2.6787500685997246e-7	1.86445965422816e-5	3	PTBP1,EIF3L,EIF3D,EIF3B,EIF3A,EIF2AK4,EIF3G,DHX9,SSB,DENR,EIF2D,EIF3F,PCBP2,MCTS1	PCBP2
GO_MATURATION_OF_SSU_RRNA	GO:0030490	45	Up	3.4568068459159936e-7	2.383928170711057e-5	2	TSR3,RIOK2,NOP14,RIOK3,ERCC2,RPS16,RPS19,UTP6,BYSL,NOL10,HEATR1,RCL1,UTP20,RRP36,RIOK1,KRI1,NGDN,NOL11,UTP3,NAT10,UTP4,NOB1,RPS8,ABT1,UTP23,DHX37,SRFBP1,TSR2,FAM207A,HELQ,LSM6,RPS14,DCAF13,BMS1,BTRC,TSR1,RPS21,RRS1,MRPS11,TBL3,WDR46,RPS28,PWP2,GTF2H5,DDX52	RPS16,RPS8,RPS14,RPS28	PWP2
GO_RNA_3_END_PROCESSING	GO:0031123	126	Up	3.6050192128515064e-7	2.4635390384549798e-5	2	PAF1,ELAC2,ZC3H3,THOC3,ZC3H11A,U2AF2,PABPC1,CPSF1,HSD17B10,TRNT1,EXOSC7,SNRPA,EXOSC5,THOC1,PAPOLA,POLDIP3,THOC5,SRSF5,ZC3H14,PABPN1,PABPC1L,CSTF1,RPRD1B,CSTF2,INTS6,USB1,RNF40,ERI1,FBL,PTCD1,EXOSC3,CPEB3,MTPAP,CASC3,INTS2,MAGOHB,CPSF6,SRSF9,SRSF3,NCBP2,PAPOLG,SRSF7,SRSF4,SRSF11,ERI3,CPSF3,EXOSC8,DDX39A,EXOSC9,SRSF6,UPF3B,THOC2,SYMPK,CCNT1,EXOSC2,DKC1,THOC6,GRSF1,TOE1,SRRM1,CCNB1,CDC73,SRSF1,WDR33…		SYMPK
GO_NEGATIVE_REGULATION_OF_CELL_CYCLE_PROCESS	GO:0010948	302	Up	3.7101613992392005e-7	2.512548039466763e-5	7	MAD1L1,PSMB1,MLXIPL,ZNF207,BRCA1,PSMC4,YAF2,FHL1,SPDL1,PSMA4,TPR,RAD51,FOXN3,CUL1,WAPL,PSME4,PPP2R5B,FGF10,TRIP13,EED,GTSE1,JADE1,CNOT4,RBL1,NDC80,CDC14B,ATRX,ORC1,ZW10,BAX,PSMC5,UIMC1,AURKA,CNOT3,CCNK,PCBP4,TFAP4,ZNF268,PSME1,CLSPN,CDC6,CBX5,PSMD5,HSP90AB1,CDC7,PSMD8,KLHL22,SUSD2,FBXO7,RBX1,EP300,L3MBTL2,PSMC6,PSMA3,PSMC1,PSMB5,PSMA6,PSME2,BMP7,PSMA7,E2F1,RBBP8,PSMD10,NAA10,RBBP7,RGCC,PSMD7,FBXO…	RPL23,CDK4,RBBP4	CDC7,BMP4,LIF,E2F8,DACT1,NUPR2,GJC2,PTTG2
GO_ENDOSOME_TRANSPORT_VIA_MULTIVESICULAR_BODY_SORTING_PATHWAY	GO:0032509	24	Up	3.9483864240485475e-7	2.6500018526404403e-5	1	CHMP2B,LAPTM4B,LEPROTL1,CHMP3,VPS4B,CHMP2A,CHMP1A,VPS25,SORT1,VPS36,VPS37B,MVB12A,TMEM50B,LYST,VPS37A,SNF8,VPS28,VCP,UBXN6,RILP,VPS37C,TMEM50A,LEPROT,CHMP1B	LEPROTL1	LAPTM4B
GO_PROCESS_UTILIZING_AUTOPHAGIC_MECHANISM	GO:0061919	460	Up	4.108957108876843e-7	2.724401503846499e-5	9	BAD,POLDIP2,LAMP2,OSBPL7,VPS41,VTA1,DCN,CAPN1,HGF,RB1CC1,RRAGD,IFT88,ATP6V0A1,GABARAPL2,DAPK2,CLEC16A,PHF23,ATP6V1H,VPS13D,PIK3CB,TAB2,USP36,ATG5,USP13,VMP1,CTSA,GNAI3,KDM4A,CD84,ATG2B,ROCK1,TBC1D25,SIRT2,VPS35,FUNDC1,NEDD4,WIPI1,CSNK2A2,PRKACA,SREBF1,MARK2,TSG101,RAB7A,USP33,LAMP3,PIK3C3,TIGAR,TP53INP2,TOLLIP,KEAP1,SESN1,MID2,PSEN1,HSP90AA1,GSK3B,ULK2,RRAGB,CHMP2B,ZMPSTE24,CTTN,ATG16L1,MT3,DNM1L…	EEF1A1,WIPI2,HMGB1,FIS1	CSNK2A2,MT3,PPARGC1A,PRKAG3,ITGB4,ATP6V1C2,KLHL3,SOGA1,GPSM1,PRKAA2,SPATA18,MTCL1,SYNPO2,RNF152,CDK5R1,MAPK15,ATG9B,PRKD1,MAP1LC3C,IRGM,TMEM150C
GO_REGULATION_OF_CATABOLIC_PROCESS	GO:0009894	883	Up	4.1317250424171993e-7	2.724401503846499e-5	2	GCLC,ANKIB1,CYP51A1,BAD,POLDIP2,UPF1,MYCBP2,OSBPL7,RHBDF1,MYLIP,PSMB1,PKD1,MLXIPL,HFE,FYN,ABHD5,DCN,PSMC4,NUB1,RNF14,UFL1,CAPN1,IGF1,SLC11A1,HGF,SAMD4A,RB1CC1,RRAGD,VIM,TNFRSF1B,SNX1,NUP160,IFT88,ATP6V0A1,PIAS1,RNF19A,GABARAPL2,DAPK2,TIMP2,CLEC16A,CDH1,PHF23,PSMA4,ATP6V1H,TPR,VPS13D,NEDD4L,MAPK9,HERPUD1,PIK3CB,THRAP3,TAB2,USP36,PUM2,ATG5,USP13,ATP2B4,NDC1,YBX3,HIPK2,CTSA,GNAI3,YBX1,ELAVL1,KDM4A,A…	VIM,ERLEC1,RPL5,RPL23,CDK4,RPL11,SERBP1,EEF1A1,PGAM1,RPS7,RAD23A,HMGB1,YTHDF2,UBA52	UPF1,RHBDF1,PKD1,PTPN3,CSNK2A2,MT3,MYEF2,LAPTM4B,PPARGC1A,RBM24,AADAC,APC2,PRKAG3,EPHA4,CNR1,SOX9,PRKCG,METTL16,FXR2,RGN,SERPINE2,NKD1,ATP6V1C2,NKD2,TAF1,SOGA1,RBM46,PFKFB1,GPSM1,GRIN2C,PRKAA2,DISC1,RNF180,SHH,DACT1,PACSIN3,SMAD3,BSCL2,MTCL1,AXIN2,IRS1,RNF152,CDK5R1,MEIOC,MAPK15,ADGRB1,PRKD1,PKP3,NANOS3,TREX1,PLIN5,IRGM,TMEM150C
GO_CELL_ACTIVATION_INVOLVED_IN_IMMUNE_RESPONSE	GO:0002263	621	Up	4.2849378113747715e-7	2.800858915487318e-5	8	FGR,FUCA2,ENPP4,MPO,ITGAL,LAMP2,TMEM98,ALDH3B1,PSMB1,MGST1,MMP25,BTK,PLAUR,TYROBP,ERCC1,LTF,ALOX5,MVP,DNASE1L1,CAPN1,SLC11A1,SERPINB1,ERP44,DERA,RNASET2,CD44,TNFRSF1B,GRN,LRRC7,GAB2,ATP6V0A1,VCL,TIMP2,AGA,PARP3,C12orf4,HEXB,CYBA,HEBP2,RC3H2,SERPINB3,GDI2,ATP11B,SLC2A3,ACAA1,SPHK2,CTSA,CNN2,SBNO2,CDK13,CD84,PKM,TP53BP1,RHOA,PRKCZ,ROCK1,ATP11A,BCL3,KCNAB2,RORA,RAB27A,TFRC,FCGR2B,STK10,AP1M1,TBX21,P…	FUCA2,GDI2,RHOA,COTL1,PDAP1,VAT1,RPS6,GOLGA7,SURF4,EEF1A1,EEF2,PGAM1,HMGB1	MPO,LTF,SERPINB3,CEACAM1,DSP,PLA2G3,CRISPLD2,LFNG,FRK,CCR6,IL18R1,RAB9B,CFP,ADGRE3,SLC27A2,RORC,PGLYRP2,NFASC,F2RL1,CD300A,AZU1,CLCF1,CD19,FCAR,C17orf99,ELANE,IFNA1,TREX1,DNASE1,TXNDC5,TICAM2,MGAM
GO_CELL_CYCLE_PHASE_TRANSITION	GO:0044770	549	Up	4.999966992954184e-7	3.2400648177617755e-5	7	MAD1L1,CDC27,UPF1,PRKAR2B,KMT2E,FBXL3,DBF4,PAF1,PAFAH1B1,PSMB1,PKD1,ZNF207,AKAP8L,ANLN,BRCA1,PSMC4,TACC3,POLA2,BID,MNAT1,SPAST,FHL1,PIAS1,CUL3,SPDL1,PSMA4,OFD1,TPR,FOXN3,ANAPC4,SDCCAG8,CUL1,MTA3,CDK14,PPP1R12A,ATP2B4,RIOK2,CTDP1,BCAT1,TAF2,MCM10,PSME4,SIRT2,FGF10,TRIP13,PRKACA,UBE2D1,HMMR,FBXW11,NDE1,MCM2,CLASP1,TIPIN,GTSE1,MCM6,PPP1R12B,DYNC1I2,JADE1,PCM1,CDC14A,DNM2,CNOT4,HSP90AA1,RBL1,NDC80,PT…	UBE2D1,RPL24,CCNI,CDK4,MYC,RPS6,TMOD3,PHB2	UPF1,PAFAH1B1,PKD1,MCM10,PPP1R12B,ABCB1,CDC7,CEP164,E2F8,AJUBA,CCNJL,CYP1A1,TAF1,CCNO,FBXL18,GFI1,SPDYA,DACT1,MAPK15,TFDP3,GJC2
GO_NEGATIVE_REGULATION_OF_CELL_CYCLE_G2_M_PHASE_TRANSITION	GO:1902750	92	Up	5.573069576860917e-7	3.54763722205261e-5	7	PSMB1,BRCA1,PSMC4,FHL1,PSMA4,FOXN3,CUL1,PSME4,CDC14B,ORC1,PSMC5,UIMC1,AURKA,PSME1,CLSPN,CDC6,PSMD5,PSMD8,RBX1,PSMC6,PSMA3,PSMC1,PSMB5,PSMA6,PSME2,PSMA7,PSMD10,PSMD7,NBN,FZR1,BABAM1,PSMA2,PSMD3,CDK5RAP3,PSMD11,PSMD9,SKP1,PSMD14,MIIP,SYF2,PSMF1,PSMB2,PSMA1,PSME3,VPS4A,TAOK3,RINT1,HUS1,PSMB7,TICRR,PSMB6,PSMA5,DTL,ATM,CHEK1,TAOK2,RAD17,PSMA8,DONSON,PSMD4,PSMB4,NAE1,BRSK1,TAOK1,PSMC2,PSMD6,TOPBP1,CHMP…
GO_REGULATION_OF_CELL_CYCLE_PHASE_TRANSITION	GO:1901987	408	Up	5.613665539257053e-7	3.54763722205261e-5	7	MAD1L1,CDC27,PRKAR2B,KMT2E,DBF4,PAF1,PAFAH1B1,PSMB1,PKD1,ZNF207,ANLN,BRCA1,PSMC4,BID,FHL1,CUL3,SPDL1,PSMA4,OFD1,TPR,FOXN3,ANAPC4,SDCCAG8,CUL1,MTA3,ATP2B4,RIOK2,PSME4,SIRT2,FGF10,TRIP13,PRKACA,UBE2D1,HMMR,NDE1,CLASP1,GTSE1,DYNC1I2,JADE1,PCM1,CDC14A,CNOT4,HSP90AA1,RBL1,NDC80,CDC14B,SMARCD3,ORC1,ZW10,BAX,PSMC5,UIMC1,AURKA,CNOT3,TPX2,DYNLL1,ANAPC5,PCBP4,TFAP4,PSME1,HAUS4,CLSPN,CDC45,CDC6,CDC23,PSMD5,…	UBE2D1,CDK4,TMOD3,PHB2	PAFAH1B1,PKD1,CDC7,CEP164,E2F8,CYP1A1,TAF1,DACT1,MAPK15,GJC2
GO_ESTABLISHMENT_OF_RNA_LOCALIZATION	GO:0051236	186	Up	5.616187700203014e-7	3.54763722205261e-5	1	UPF1,AKAP8L,MVP,ZC3H3,NUP160,TPR,THOC3,ZC3H11A,RIOK2,NDC1,U2AF2,NUP133,SMG6,CPSF1,SIDT1,IGF2BP2,NCBP3,NUP37,THOC1,XPO1,YTHDC1,SEH1L,KHSRP,RBM27,ALKBH5,NUP50,AAAS,NUP188,POLDIP3,THOC5,SRSF5,PABPN1,RAE1,NXT2,FMR1,NUTF2,NUP93,CASC3,NUP88,SUPT6H,NUP98,MAGOHB,PARP11,NUP107,CPSF6,SRSF9,SRSF3,MRPL18,QKI,NUP155,NCBP2,RPS15,SRSF7,SRSF4,SFPQ,SMG7,SRSF11,CPSF3,GLE1,NRDE2,NUP43,ENY2,KHDRBS1,FYTTD1,HNRNPA2B1,…	RPS15,HNRNPA3	UPF1,SYMPK,RFTN2,RANBP17
GO_GOLGI_VESICLE_TRANSPORT	GO:0048193	332	Up	6.691929546768947e-7	4.191936200255181e-5	1	ARF5,COPZ2,TRAPPC6A,CYTH3,EHD3,SPAST,OSBPL5,SNX1,ANK1,RABEP1,GABARAPL2,CUL3,GOPC,VAMP3,USE1,TRAPPC3,ATP9A,MON2,AP3D1,GOLGA5,KIF26A,KIF2A,EXOC5,WIPI1,NSF,LMAN1,BCAP29,SEC31B,KIFAP3,KLHL20,DYNC1I2,CAPZB,SAR1A,KIF22,DNM2,KIF3C,RAB10,CD59,SCAMP1,DDHD2,EPS15,TMED2,ZW10,ERGIC2,DYNLL1,KIF16B,GOLGA3,KIF4A,EXOC1,SCFD1,SNAP23,SEC22C,ARCN1,TMED1,GGA1,PICK1,KDELR3,CNIH1,VTI1B,SEC23A,CTSZ,ARFGAP1,ARFRP1,SEC23…	EXOC6,RAB13,GOLGA7,SURF4,TRAPPC2L	KIF26A,COL7A1,F10,NKD2,ANK3,SPTBN4,PKDCC,TGFA,AMN,BBS1,MAPK15,PRKD1,CTAGE1,RAB6C,CTAGE4,BGLAP,TICAM2,RAB7B
GO_NUCLEOTIDE_EXCISION_REPAIR	GO:0006289	108	Up	7.69451401863827e-7	4.7801373452978406e-5	2	RAD52,POLR2J,LIG3,ERCC1,SLC30A9,MNAT1,AQR,RFC1,PNKP,POLR2B,ERCC8,RFC2,POLD1,NTHL1,ATXN3,XRCC1,XAB2,POLD3,PPIE,SIRT1,POLR2E,POLR2F,RBX1,EP300,RBBP8,POLR2C,ERCC2,POLR2I,LIG1,RPA3,POLD2,NEIL3,PRPF19,GTF2H1,GTF2H3,RFC5,COPS7A,OGG1,RPA2,RAD23B,COPS5,POLK,USP45,CHD1L,RPA1,PCNA,RFC3,CDK7,CCNH,DDB2,BIVM,ERCC5,HUS1,BRIP1,XPA,COPS4,BRCA2,CUL4A,NEIL1,COPS3,TP53,PARP1,RPS27A,POLR2D,COPS7B,GTF2H2,CETN2,POLR2K…	RAD23A,TCEA1,UBA52	FANCC,ERCC6
GO_NUCLEAR_EXPORT	GO:0051168	190	Up	8.030115851754634e-7	4.947736135872097e-5	1	UPF1,PKD1,AKAP8L,NUP160,RANBP3,LSG1,TPR,THOC3,ZC3H11A,RIOK2,NDC1,U2AF2,SP100,NUP133,SMG6,CPSF1,PRKACA,NUP37,GTSE1,THOC1,RAPGEF3,STRADB,GSK3B,XPO1,YTHDC1,SEH1L,RBM22,RBM27,ALKBH5,NUP50,AAAS,NUP188,POLDIP3,THOC5,RANGAP1,PPM1A,SRSF5,PABPN1,RAE1,EMD,NUTF2,NUP93,TGFB1,LZTS2,CASC3,NUP88,YWHAE,SUPT6H,NUP98,MAGOHB,DUSP16,NUP107,CPSF6,SRSF9,SRSF3,HSPA9,NUP155,NCBP2,DNAJC27,RPS15,SRSF7,PARK7,SRSF4,SMG7,SRS…	SP100,RPS15,ANP32B	UPF1,PKD1,SYMPK,ANKLE1,RANBP3L,RANBP17,STRADA
GO_POSITIVE_REGULATION_OF_CELLULAR_AMIDE_METABOLIC_PROCESS	GO:0034250	136	Up	8.162417087167786e-7	4.9883649792065244e-5	2	SAMD4A,VIM,IFNGR1,NSMAF,YBX3,SPHK2,ELAVL1,TNFRSF1A,DHX29,RHOA,BCL3,PABPC1,NCK2,PICALM,JMJD4,PPP1R15A,CIRBP,MAPK1,POLDIP3,EIF3D,PCIF1,UQCC1,CDK5RAP1,FMR1,RBM3,DNAJC3,MAPK3,SMPD3,EIF3E,HNRNPL,GSK3A,ABCA2,CPEB3,LARP4B,RPS6KB1,C1QBP,IFNG,MRPS27,FXR1,PASK,NFE2L2,EPHA4,NSUN4,FASTKD2,SERP1,CLU,PTK2B,KHDRBS1,RPL5,FASTKD3,SOX4,UPF3B,MIF4GD,KRT17,EIF2AK4,FXR2,EIF2S3,HABP4,EIF5A,CTIF,ROCK2,NAT10,CDK4,SMPD2,…	VIM,RHOA,RPL5,CDK4,RPL30,EEF2,RPS4X,YTHDF2	EPHA4,KRT17,FXR2,UCN,ITGA2,EIF3C,PRR16,PIWIL2
GO_REGULATION_OF_DNA_TEMPLATED_TRANSCRIPTION_IN_RESPONSE_TO_STRESS	GO:0043620	111	Up	8.362196361913644e-7	5.0254630458196036e-5	2	CREBBP,PSMB1,MBTPS2,PSMC4,HSF2,BCLAF1,PSMA4,HSPA5,PSME4,SIRT2,NEDD4,NCK2,PSMC5,MT3,GCN1,PSME1,PSMD5,PSMD8,HMOX1,RBX1,EP300,PSMC6,PSMA3,HIF1A,PSMC1,PSMB5,PSMA6,PSME2,PSMA7,PSMD10,HSF4,PSMD7,PSMA2,CUL2,PSMD3,PSMD11,PSMD9,VEGFA,PSMD14,EPAS1,NFE2L2,RPS6KA1,ATF6,EGR1,CHD6,HIF3A,PSMF1,PSMB2,KLF2,ATF4,INO80,PSMA1,EGLN3,SESN2,PSME3,DNAJB1,VHL,EGLN1,PSMB7,TMBIM6,TP53,PSMB6,PSMA5,ARNT,RPS27A,LIMD1,TAF1,NOT…	RBPJ,UBA52	MT3,HSF4,TAF1,CREB3L1,HSF5
GO_RNA_EXPORT_FROM_NUCLEUS	GO:0006405	131	Up	8.412679195891168e-7	5.0254630458196036e-5	1	UPF1,AKAP8L,NUP160,TPR,THOC3,ZC3H11A,RIOK2,NDC1,U2AF2,NUP133,SMG6,CPSF1,NUP37,THOC1,XPO1,YTHDC1,SEH1L,RBM27,ALKBH5,NUP50,AAAS,NUP188,POLDIP3,THOC5,SRSF5,PABPN1,RAE1,NUP93,CASC3,NUP88,SUPT6H,NUP98,MAGOHB,NUP107,CPSF6,SRSF9,SRSF3,NUP155,NCBP2,RPS15,SRSF7,SRSF4,SMG7,SRSF11,CPSF3,GLE1,NRDE2,NUP43,ENY2,KHDRBS1,FYTTD1,HNRNPA2B1,DDX39A,SRSF6,XPO5,NUP153,UPF3B,NUP85,THOC2,SYMPK,PCID2,NUP214,THOC6,NUP210,…	RPS15	UPF1,SYMPK
GO_ALTERNATIVE_MRNA_SPLICING_VIA_SPLICEOSOME	GO:0000380	69	Up	8.423684232716111e-7	5.0254630458196036e-5	2	RBM5,KDM1A,PTBP1,CELF2,THRAP3,SFSWAP,CDK13,SART3,RBM7,MBNL3,REST,HNRNPM,DDX17,RBFOX2,SRSF5,CELF4,FMR1,PQBP1,ESRP2,HNRNPL,DDX5,SRSF9,SRSF3,RBM24,FAM172A,FXR1,SRSF7,SRSF4,SFPQ,RBM25,KHDRBS1,SMU1,RBM19,SRSF6,NSRP1,FXR2,RBM17,ZC3H10,HNRNPA1,DHX9,SRSF1,TRA2B,MBNL2,WTAP,RBMX,CELF1,SAP18,MBNL1,HNRNPU,SREK1,SRSF12,DYRK1A,SRSF2,MAGOH,RBM15,SCNM1,SLU7,RBFOX3,RBM4B,RBM4,RSRC1,ZBTB7A,RBM10,RBM11,SRSF10,RNPS1…	PQBP1,RBM17	RBM24,FXR2
GO_ANTIGEN_PROCESSING_AND_PRESENTATION_OF_PEPTIDE_OR_POLYSACCHARIDE_ANTIGEN_VIA_MHC_CLASS_II	GO:0002504	93	Up	9.163258065686095e-7	5.4236386519497934e-5	5	AP2B1,CD74,AP2S1,KIF26A,KIF2A,FCGR2B,AP1M1,RAB7A,KIFAP3,DYNC1I2,CAPZB,KIF22,DNM2,KIF3C,DYNLL1,LAG3,KIF4A,TREM2,AP1B1,LGMN,SEC23A,KIF3B,PYCARD,DCTN6,AP1S1,SEC24A,ACTR1B,CAPZA1,CTSD,KIF18A,CLTA,KLC1,CANX,AP1M2,KIF3A,ACTR10,DCTN4,CTSL,DYNC1LI2,CTSV,DCTN3,THBS1,KIF23,ACTR1A,KIF11,SEC31A,CENPE,SEC24B,CLTC,OSBPL1A,KIF2C,ARF1,DYNC1LI1,SEC24D,AP1S3,SAR1B,SEC13,DYNC1I1,FCER1G,AP2M1,RACGAP1,CTSS,KIF15,AP1G…		KIF26A,AP1M2,AP1S3
GO_POSITIVE_REGULATION_OF_INTRINSIC_APOPTOTIC_SIGNALING_PATHWAY	GO:2001244	53	Up	1.00005739400936e-6	5.87299330528778e-5	8	BAD,BID,IL20RA,BCLAF1,NCK2,BAX,DNM1L,SIRT1,BMF,PIAS4,BBC3,CAV1,SLC9A3R1,FBXW7,PARK7,SFPQ,SPOP,PLAGL2,BECN1,STYXL1,RIPK3,SERINC3,SKIL,TP53,PMAIP1,SOD1,RPL11,MCL1,S100A8,NACC2,RPS3,BCL2L11,FLCN,NCK1,RPL26,MSX1,S100A9,PLEKHF1,NKX3-1,UBB,BCL2L1,BCL2,RPS7,RAD9A,DDIT3,PTPN2,NUPR1,BOK,PRKRA,LCK,BCAP31,SIAH1,FIS1	RPL11,RPS3,RPS7,FIS1	MSX1
GO_REGULATION_OF_PROTEIN_MODIFICATION_BY_SMALL_PROTEIN_CONJUGATION_OR_REMOVAL	GO:1903320	208	Up	1.010691256154614e-6	5.889431141483902e-5	2	GCLC,KDM1A,MYCBP2,CRY1,SPRTN,FYN,BRCA1,UFL1,BIRC3,PIAS1,CUL3,PHF23,DCUN1D1,HSPA5,MAPK9,HERPUD1,ATG5,U2AF2,HMG20B,HDAC4,UBE2D1,CHFR,SART3,ITCH,TOLLIP,PSEN1,HSP90AA1,CDC14B,WDR70,DNAJA1,HUWE1,DNM1L,FKBP1A,MUL1,CAPN3,HSP90AB1,ABL1,TSPO,BIRC7,TRIB3,SMAD7,PSMD10,XIAP,NDFIP2,N4BP1,AXIN1,STUB1,UBE2I,RNF40,RIPK2,UBR5,PIAS4,FZR1,GSK3A,CAV1,AIMP2,LIMK1,TGFBR1,GTPBP4,UBE2S,CDK5RAP3,DCUN1D4,WFS1,FBXW7,BIRC2,…	UBE2D1,RPL5,RPL23,ARRB2,RPL11,RPS3,RPS7	FBXO2,RWDD3,PRKCG,TAF1,ANGPT1,RNF180,CDC20B,ADGRB1
GO_REGULATION_OF_PROTEASOMAL_UBIQUITIN_DEPENDENT_PROTEIN_CATABOLIC_PROCESS	GO:0032434	116	Up	1.0281120215738013e-6	5.944860050900204e-5	2	GCLC,ANKIB1,HFE,NUB1,RNF14,UFL1,PIAS1,RNF19A,CLEC16A,MAPK9,HERPUD1,SIRT2,TRIB2,CHFR,ARAF,UBE2K,SENP1,KEAP1,PSEN1,GSK3B,AURKA,WAC,HSP90AB1,RBX1,TRIB3,USP14,SMAD7,PSMD10,N4BP1,STUB1,SGTA,GSK3A,CAV1,DVL1,USP5,CSNK1A1,SUMO1,NFE2L2,PARK7,RNF19B,UCHL5,RAD23B,CLU,GIPC1,CBFA2T3,DDA1,HSPBP1,UBQLN1,MDM2,DNAJB2,IL33,RNF144B,SDCBP,BBS7,PRICKLE1,DET1,CSNK1D,AKT1,RPL11,NKD2,PLK2,RNF217,GNA12,TLK2,TAF1,OGT,RNF1…	RPL11,RAD23A	NKD2,TAF1,RNF180,SHH
GO_MITOCHONDRIAL_ELECTRON_TRANSPORT_UBIQUINOL_TO_CYTOCHROME_C	GO:0006122	13	Up	1.0807398421808311e-6	6.187079081474132e-5	2	UQCRC1,UQCR11,UQCRC2,UQCRB,UQCRQ,UQCRFS1,MECP2,CYCS,UQCRH,CYC1,UQCR10,UQCC3,UQCRHL	UQCRC1
GO_REGULATION_OF_CELL_CYCLE_G2_M_PHASE_TRANSITION	GO:1902749	196	Up	1.086463268264714e-6	6.187079081474132e-5	7	PRKAR2B,PAFAH1B1,PSMB1,BRCA1,PSMC4,FHL1,PSMA4,OFD1,FOXN3,SDCCAG8,CUL1,MTA3,PSME4,PRKACA,HMMR,NDE1,CLASP1,GTSE1,DYNC1I2,PCM1,HSP90AA1,CDC14B,SMARCD3,ORC1,PSMC5,UIMC1,AURKA,TPX2,DYNLL1,PSME1,HAUS4,CLSPN,CDC6,PSMD5,CDC7,PSMD8,RBX1,PSMC6,PSMA3,PSMC1,PSMB5,PSMA6,PSME2,NINL,PSMA7,CDC25B,MAPRE1,CEP76,CEP192,PSMD10,PSMD7,CCP110,RAB11A,CEP152,NBN,FZR1,BABAM1,PPP2R1A,CEP41,PSMA2,PSMD3,RAD51C,CDK5RAP3,PSMD1…	CDK4	PAFAH1B1,CDC7,CEP164
GO_REGULATION_OF_MACROAUTOPHAGY	GO:0016241	164	Up	1.217352740025166e-6	6.880331238172311e-5	2	POLDIP2,DCN,CAPN1,RB1CC1,RRAGD,IFT88,ATP6V0A1,CLEC16A,PHF23,ATP6V1H,VPS13D,USP36,GNAI3,TBC1D25,VPS35,NEDD4,PRKACA,TIGAR,SESN1,RRAGB,SNX5,SPTLC1,EXOC1,SCFD1,HDAC6,WAC,SIRT1,SH3GLB1,HMOX1,MTMR3,ATP6V1D,SPTLC2,HIF1A,CHMP4B,PIM2,MAPK3,NPRL3,TSC2,RIPK2,BNIP3L,CDC37,NOD1,RHEB,PRKAG2,MAPK8,TBC1D12,IFT20,LAMTOR3,GAPDH,PRKAB1,EPM2A,ATP6V0E1,NPRL2,ATP6V1A,PIKFYVE,HTRA2,PRKAG3,RAB3GAP1,QSOX1,LAMTOR2,MFN2,EX…		PRKAG3,ATP6V1C2,GPSM1,PRKAA2,CDK5R1,IRGM
GO_REGULATION_OF_UBIQUITIN_DEPENDENT_PROTEIN_CATABOLIC_PROCESS	GO:2000058	140	Up	1.2366429284053874e-6	6.937197681211417e-5	2	GCLC,ANKIB1,HFE,NUB1,RNF14,UFL1,PIAS1,RNF19A,CLEC16A,MAPK9,HERPUD1,HIPK2,SIRT2,CSNK2A2,TRIB2,CHFR,ARAF,UBE2K,SENP1,KEAP1,PSEN1,GSK3B,AURKA,WAC,HSP90AB1,RBX1,TRIB3,CSNK2A1,USP14,SMAD7,PSMD10,CCDC22,N4BP1,AXIN1,STUB1,SGTA,GSK3A,CAV1,DVL1,SUFU,FBXW7,USP5,CSNK1A1,UBE3A,PDCL3,SUMO1,NFE2L2,PARK7,RNF19B,UCHL5,RAD23B,CLU,PTK2B,RPL5,GIPC1,RPL23,QRICH2,CBFA2T3,DDA1,LATS1,HSPBP1,UBQLN1,MDM2,DNAJB2,IL33,RNF1…	RPL5,RPL23,RPL11,RPS7,RAD23A	CSNK2A2,NKD2,TAF1,DISC1,RNF180,SHH
GO_PROTEIN_DNA_COMPLEX_SUBUNIT_ORGANIZATION	GO:0071824	193	Up	1.2463272866098958e-6	6.939734972923398e-5	4	RAD52,PAF1,PSMC4,MNAT1,CENPQ,PIAS1,RSF1,RAD51,RNF4,TAF11,SMARCD1,PSME4,MCM2,SMARCE1,ACTR6,SART3,MCM6,BAZ2A,SRCAP,SMARCD3,KAT6A,ATRX,RRN3,PSMC5,ESR1,SUPT16H,CDC45,SMARCB1,CABIN1,HIRA,CENPM,DMC1,MCM5,RBX1,PSMC6,SMARCA1,RBBP7,CENPI,CENPT,CTCF,TAF1C,OIP5,BRF2,MCM4,PIH1D1,ERCC2,ASF1B,GRWD1,TAF6,RPA3,ZNHIT1,UBTF,SMARCD2,SUPT6H,GTF2H1,GTF2H3,CAND1,ASF1A,MCM3,RNF8,GMNN,TBP,SENP6,CENPA,TAF1B,DR1,ARID1A,CE…	SMARCE1,RPL23,ANP32B,MYC,RBBP4,CENPN,PTMA,HMGB1,UBA52	DMC1,PIWIL1,SOX9,HEY2,SYCP3,TAF1,TBPL2,SETSIP
GO_POSITIVE_REGULATION_OF_TYPE_I_INTERFERON_PRODUCTION	GO:0032481	70	Up	1.3830781334068809e-6	7.644557594720238e-5	2	DHX33,CREBBP,POLR3B,POLR3E,NFKB2,XRCC5,MAVS,POLR2E,POLR2F,EP300,POLR3H,RIOK3,TLR8,PQBP1,RIPK2,DDX58,DHX58,NFKB1,POLR3G,IFIH1,STAT1,POLR3GL,ZBP1,LRRFIP1,IRF1,IRF3,TICAM1,IRF5,POLR3F,PTPN22,DHX9,TLR4,FLOT1,TLR2,HSPD1,POLR2K,POLR3A,POLR3K,IFI16,POLR2H,HMGB2,TLR3,SYK,STAT6,CTNNB1,POLR3D,CD14,POLR1C,MYD88,RELA,DHX36,POLR2L,PTPN11,RNF135,SETD2,ZBTB20,DDX41,TBK1,IRAK1,IRF7,POLR3C,HMGB1,XRCC6,TLR7,PLCG2,…	PQBP1,HMGB1
GO_REGULATION_OF_AUTOPHAGY	GO:0010506	303	Up	1.4141515008585704e-6	7.759253162010126e-5	2	BAD,POLDIP2,OSBPL7,DCN,CAPN1,HGF,RB1CC1,RRAGD,IFT88,ATP6V0A1,DAPK2,CLEC16A,PHF23,ATP6V1H,VPS13D,PIK3CB,TAB2,USP36,ATG5,USP13,CTSA,GNAI3,KDM4A,ROCK1,TBC1D25,SIRT2,VPS35,NEDD4,CSNK2A2,PRKACA,SREBF1,USP33,LAMP3,TIGAR,TP53INP2,KEAP1,SESN1,MID2,GSK3B,ULK2,RRAGB,ZMPSTE24,CTTN,MT3,DNM1L,SNX5,SPTLC1,MUL1,EXOC1,SCFD1,HDAC6,WAC,TREM2,SIRT1,ABL1,SH3GLB1,KLHL22,XBP1,FBXO7,HMOX1,TSPO,MTMR3,EP300,ATP6V1D,SPTLC…	EEF1A1,HMGB1	CSNK2A2,MT3,PRKAG3,ATP6V1C2,SOGA1,GPSM1,PRKAA2,MTCL1,RNF152,CDK5R1,MAPK15,PRKD1,IRGM,TMEM150C
GO_RESPONSE_TO_INTERLEUKIN_12	GO:0070671	47	Up	1.4358602027480486e-6	7.821276191345712e-5	8	RALA,CNN2,CDC42,RPLP0,JAK2,IL12RB1,MTAP,PSME2,RIPK2,TYK2,AIP,IFNG,SOD2,HSPA9,LMNB1,CAPZA1,TCP1,HNRNPA2B1,RAP1B,SNRPA1,LCP1,IL10,STAT4,SOD1,ARF1,MSN,GSTO1,PDCD4,HNRNPDL,JAK1,IL12A,BOLA2B,HNRNPF,CFL1,PITPNA,TALDO1,PAK2,PLCB1,ANXA2,BOLA2,P4HB,PPIA,CD47,SERPINB2,SIRPA,MIF,GSTA2	RPLP0	IL12A,BOLA2
GO_NUCLEOTIDE_EXCISION_REPAIR_DNA_DAMAGE_RECOGNITION	GO:0000715	23	Up	1.4844408933925933e-6	8.027728198296492e-5	2	RBX1,COPS7A,RAD23B,COPS5,DDB2,XPA,COPS4,CUL4A,COPS3,PARP1,RPS27A,COPS7B,CETN2,UBC,XPC,CUL4B,COPS2,DDB1,COPS6,GPS1,UBB,COPS8,UBA52	UBA52
GO_NUCLEAR_TRANSPORT	GO:0051169	318	Up	1.6164345718646303e-6	8.679099054790305e-5	1	UPF1,PKD1,AKAP8L,RGPD5,KPNA6,NUP160,RANBP3,CDH1,LSG1,GEMIN8,TPR,THOC3,PPP1R12A,ZC3H11A,RIOK2,NDC1,U2AF2,TNPO3,DDX20,IPO5,SP100,HYAL2,NUP133,NEDD4,SMG6,CPSF1,PRKACA,PTGS2,NUP37,GTSE1,THOC1,RAPGEF3,PSEN1,STRADB,GEMIN5,GSK3B,XPO1,TNPO1,YTHDC1,SEH1L,IPO11,RBM22,MAVS,RBM27,ALKBH5,GEMIN2,NUP50,AAAS,NUP188,RAB18,SNRPD3,MAPK1,ANKRD54,POLDIP3,THOC5,RANGAP1,PPM1A,SRSF5,PABPN1,NFKBIA,RAE1,FERMT1,NXT2,EMD,FG…	SP100,RPS15,RPL23,ANP32B,PHB2	UPF1,PKD1,FERMT1,BACH2,BMP4,SYMPK,ANGPT1,ANKLE1,RANBP3L,SHH,SMAD3,RGPD6,RGPD2,NUP62CL,RANBP17,STRADA
GO_PROTEIN_CATABOLIC_PROCESS	GO:0030163	828	Up	1.6841065424949808e-6	8.978318354563667e-5	2	GCLC,ANKIB1,CYP51A1,CDC27,RHBDD2,MYCBP2,FBXL3,LAMP2,OSBPL7,AP2B1,RHBDF1,MYLIP,PSMB1,PKD1,UBE3C,POMT2,HFE,FYN,LYPLA2,RNF216,PSMC4,NUB1,RNF14,UFL1,WWTR1,ZRANB1,UBR2,TNFRSF1B,SNX1,UBA6,PIAS1,RNF19A,GABARAPL2,TIMP2,CUL3,USP2,CLEC16A,CDH1,PSMA4,AP2S1,CUL7,HSPA5,USP28,ERCC8,NEDD4L,JKAMP,MAPK9,HERPUD1,USE1,ANAPC4,CUL1,USP36,USP13,GPC1,RNF4,CASP8,HIPK2,CTSA,ATXN3,ROCK1,PSME4,SIRT2,ERLEC1,VPS35,NEDD4,PTPN…	ERLEC1,UBE2D1,RPL5,CLPP,RPL23,UBE2D2,ARRB2,RPL11,EEF1A1,RPS7,RAD23A,PCBP2,UBA52	RHBDF1,PKD1,USP2,GPC1,PTPN3,CSNK2A2,LNX1,CEACAM1,APOB,FBXL19,ACR,LAPTM4B,TRIM2,APC2,EPHA4,FBXO2,USP35,TRIM25,SOX9,PRKCG,RGN,SERPINE2,NKD1,CTRL,RNF165,NKD2,KLHL3,TAF1,VLDLR,USP43,FBXL18,FBXO27,GRIN2C,DISC1,SPATA18,RNF180,SHH,DACT1,PACSIN3,SMAD3,OTUD7A,SYNPO2,UBQLNL,ADGRB1,ZNRF3,ELANE,RNF148,GET4,OTUD7B,FBXO17
GO_CELL_REDOX_HOMEOSTASIS	GO:0045454	67	Up	1.8072720917365097e-6	9.567087544777002e-5	10	GCLC,KRIT1,MPO,SLC11A1,ERP44,GLRX2,CYBA,PDIA5,DNAJC10,ERO1B,TXNDC16,NOS1,DLD,TXNL1,TXN2,NCF4,APEX1,GSR,GLRX3,NNT,TXNDC15,TXNDC9,NFE2L2,DNAJC16,QSOX1,NCF2,PRDX1,PRDX6,TXNDC12,HVCN1,PRDX4,TMX4,PRDX5,RAC2,SCO2,TXN,TMX1,SH3BGRL3,PDIA6,PTGES2,TXNDC11,PDIA4,NCF1,NOS3,CYBB,QSOX2,PRDX3,TMX3,PDIA3,LPO,NXN,PRDX2,TXNDC2,GLRX,DDIT3,NQO1,GLRX5,TXNRD2,P4HB,NHLRC2,TXNRD3,ERO1A,TXNRD1,TMX2,GPX1,TXNDC5,EGLN2	PDIA3	MPO,NOS1,LPO,TXNDC2,TXNDC5
GO_SISTER_CHROMATID_SEGREGATION	GO:0000819	172	Up	1.8710015825040595e-6	9.835188038939171e-5	4	MAD1L1,CDC27,ZNF207,NCAPD2,AKAP8L,DDX11,TACC3,NCAPH2,CUL3,TUBG2,SPDL1,PHF23,TPR,ANAPC4,RIOK2,WAPL,STAG3,TRIP13,SMC1A,SPAG5,TOP2B,SMC1B,KIF22,NDC80,PIBF1,PDS5B,CHMP2B,ATRX,SEH1L,CHMP5,ZW10,ANAPC5,KIF4A,CDC6,CDC23,KLHL22,HIRA,REC8,CHMP4B,STAG2,NAA10,CTCF,RAB11A,AKAP8,AURKC,PPP2R1A,SMC3,RAD51C,KPNB1,FBXW7,NCAPG,ANAPC15,FBXO5,TTK,IK,SMC4,PHF13,SFPQ,MAD2L2,CDC20,NEK2,NSL1,CENPF,STAG1,KIF14,NEK6,VPS4B,…	PHB2	DDX11,TUBG2,SMC1B,AXIN2,HORMAD2,MAPK15,MEIKIN,PTTG2
GO_HEMATOPOIETIC_STEM_CELL_DIFFERENTIATION	GO:0060218	78	Up	2.0558567550405814e-6	1.0731857796972257e-4	5	PSMB1,PSMC4,PSMA4,FOXC1,EIF2AK2,CBFB,PSME4,TCF3,ITCH,TP73,XRCC5,PSMC5,PUS7,PSME1,PSMD5,ABL1,PSMD8,SETD1A,OSM,PSMC6,PSMA3,PSMC1,PSMB5,PSMA6,PSME2,PSMA7,PSMD10,PSMD7,SFRP1,ERCC2,CDK6,PSMA2,GATA3,PSMD3,PSMD11,PSMD9,SRF,HSPA9,PSMD14,NFE2L2,KMT2A,MYB,PSMF1,PSMB2,PSMA1,PSME3,LMO2,PSMB7,YAP1,LMBR1L,TCF12,TP53,PSMB6,PSMA5,PSMA8,BATF,RUNX1,PSMD4,PSMB4,ACE,PSMC2,TAL1,PSMD6,METTL3,PSMC3,PSMD1,PSMD2,GATA2,HO…	YTHDF2	TP73,YAP1
GO_REGULATION_OF_PROTEASOMAL_PROTEIN_CATABOLIC_PROCESS	GO:0061136	170	Up	2.1481112818015362e-6	1.1136105176070447e-4	2	GCLC,ANKIB1,OSBPL7,RHBDF1,PKD1,HFE,PSMC4,NUB1,RNF14,UFL1,PIAS1,RNF19A,GABARAPL2,CLEC16A,MAPK9,HERPUD1,USP13,ATXN3,SIRT2,ERLEC1,TRIB2,PRKACA,CHFR,DERL2,ARAF,LAMP3,UBE2K,SENP1,OPHN1,KEAP1,PSEN1,NFE2L1,GSK3B,AURKA,EDEM2,PSME1,WAC,TREM2,HSP90AB1,DERL3,RBX1,PSMC1,PSME2,TRIB3,USP14,SMAD7,PSMD10,FMR1,N4BP1,STUB1,RNF40,SGTA,GSK3A,CAV1,DVL1,FBXW7,USP5,BAG2,CSNK1A1,PSMD14,SUMO1,NFE2L2,PARK7,RNF19B,UCHL5,RA…	ERLEC1,RPL11,RAD23A	RHBDF1,PKD1,PRKCG,NKD2,TAF1,RNF180,SHH
GO_CELLULAR_RESPONSE_TO_OXYGEN_LEVELS	GO:0071453	198	Up	2.2376007364900476e-6	1.1520578586435403e-4	8	BAD,CFLAR,CREBBP,PSMB1,PSMC4,FAS,PSMA4,HIPK2,PDK3,PSME4,SIRT2,RORA,ATP6AP1,PTGS2,ENO1,TIGAR,GNB1,EDN1,PSMC5,MT3,DNM1L,DNMT3B,SIRT4,SLC9A1,ICAM1,PSME1,PSMD5,SIRT1,PSMD8,PICK1,HMOX1,RBX1,EP300,PSMC6,PSMA3,HIF1A,PSMC1,PSMB5,PSMA6,PSME2,BMP7,PSMA7,ANGPT4,E2F1,PSMD10,SUV39H1,PGK1,RGCC,PSMD7,STUB1,EEF2K,SFRP1,NDRG1,BNIP3L,NAMPT,PTN,CAV1,CHCHD2,PSMA2,TBL2,CUL2,PSMD3,PSMD11,PPARGC1A,CBL,PSMD9,PPARD,VEGFA…	ATP6AP1,MYC,RBPJ,PHB2,UBA52	MT3,SIRT4,PTN,PPARGC1A,STC2,RWDD3,AJUBA,MGARP,ANKRD1,KCNK3,NDNF,TERC
GO_REGULATION_OF_SISTER_CHROMATID_SEGREGATION	GO:0033045	77	Up	2.2664279152048098e-6	1.1589618121492894e-4	4	MAD1L1,CDC27,ZNF207,DDX11,TACC3,CUL3,SPDL1,TPR,ANAPC4,RIOK2,WAPL,TRIP13,NDC80,ATRX,ZW10,ANAPC5,CDC6,CDC23,KLHL22,NAA10,CTCF,ANAPC15,FBXO5,TTK,IK,SFPQ,MAD2L2,CDC20,CENPF,NEK6,SLF2,DUSP1,TEX14,XRCC3,PCID2,BECN1,DLGAP5,PSMG2,SLF1,CCNB1,APC,ESPL1,USP44,CDK5RAP2,NUMA1,HECW2,CENPE,RB1,ANAPC11,DYNC1LI1,CDCA5,HDAC8,ATM,ANAPC1,HNRNPU,BUB3,NSMCE2,BUB1B,MAD2L1,NIPBL,PTTG1,RAD21,PLK1,CDT1,CTNNB1,FEN1,AXIN2,B…		DDX11,AXIN2,MAPK15,PTTG2
GO_NEGATIVE_REGULATION_OF_MITOTIC_CELL_CYCLE	GO:0045930	290	Up	2.3367483564821393e-6	1.1868471213294757e-4	7	MAD1L1,PSMB1,ZNF207,BRCA1,PSMC4,FHL1,TIMP2,SPDL1,PSMA4,YTHDC2,TPR,FOXN3,FOXC1,CUL1,PSME4,PTPN3,TRIP13,CHFR,NLE1,TIPIN,GTSE1,DLG1,TOP2B,JADE1,FAP,CDC14A,CNOT4,RBL1,NDC80,CDC14B,ATRX,ORC1,ZW10,BAX,PSMC5,AURKA,CNOT3,PCBP4,PSME1,CLSPN,CDC6,MSH2,PSMD5,ABL1,PSMD8,KLHL22,FBXO7,RBX1,EP300,PSMC6,PSMA3,PSMC1,PSMB5,PSMA6,PSME2,BMP7,PSMA7,E2F1,PSMD10,NAA10,RGCC,PSMD7,FBXO31,RBL2,TRIM35,FZD3,NBN,TGFB1,CDK6,CA…	RPL24,CDK4,RPS6	PTPN3,BMP4,E2F8,STK33,DACT1,SMAD3,MEIOC,GJC2,PTTG2
GO_REGULATION_OF_CHROMOSOME_SEGREGATION	GO:0051983	96	Up	2.538751094894714e-6	1.2807914080754072e-4	11	MAD1L1,CDC27,ZNF207,DDX11,TACC3,CUL3,SPDL1,TPR,ANAPC4,PUM2,RIOK2,WAPL,SIRT2,CSNK2A2,CDC42,RAD18,TRIP13,SPAG5,NDC80,ATRX,ZW10,ANAPC5,CDC6,CDC23,KLHL22,CSNK2A1,NAA10,CTCF,ANAPC15,FBXO5,TTK,IK,ECT2,TTL,SFPQ,MAD2L2,CDC20,NEK2,CENPF,NEK6,SLF2,DUSP1,TEX14,XRCC3,PCID2,BECN1,DLGAP5,PSMG2,KNSTRN,SLF1,CCNB1,PUM1,APC,ESPL1,USP44,CDK5RAP2,NUMA1,HECW2,CENPE,RB1,ANAPC11,KIF2C,HORMAD1,DYNC1LI1,CDCA5,HDAC8,MKI67…		DDX11,CSNK2A2,AXIN2,MAPK15,PTTG2
GO_NUCLEOBASE_CONTAINING_COMPOUND_TRANSPORT	GO:0015931	224	Up	2.631454698819615e-6	1.3187096647351363e-4	1	UPF1,SLC25A5,AKAP8L,MVP,ZC3H3,NUP160,TPR,THOC3,ZC3H11A,RIOK2,NDC1,U2AF2,NUP133,SMG6,CPSF1,SIDT1,IGF2BP2,NCBP3,NUP37,THOC1,SLC35C2,XPO1,YTHDC1,SEH1L,SLC25A24,KHSRP,P2RX7,RBM27,ALKBH5,NUP50,AAAS,NUP188,SLC35E4,POLDIP3,THOC5,SLC25A17,SRSF5,PABPN1,RAE1,NXT2,ABCD1,FMR1,SLC35A2,NUTF2,NUP93,CASC3,NUP88,SUPT6H,NUP98,MAGOHB,PARP11,NUP107,CPSF6,SRSF9,SRSF3,MRPL18,QKI,SLC29A1,NUP155,SLC25A36,NCBP2,RPS15,SRS…	RPS15,SLC25A6,HNRNPA3	UPF1,SLC35E4,SLC25A23,SYMPK,SLC28A1,RFTN2,RANBP17
GO_PROTEIN_MODIFICATION_BY_SMALL_PROTEIN_CONJUGATION_OR_REMOVAL	GO:0070647	960	Up	2.6857160263354592e-6	1.3369885675472613e-4	2	GCLC,CFTR,ANKIB1,KDM1A,CDC27,MYCBP2,FBXL3,PAF1,MYLIP,PSMB1,CRY1,UBE3C,SPRTN,FYN,RNF216,BRCA1,UBR7,PSMC4,NUB1,RNF14,UFL1,WWTR1,ZRANB1,RNF10,BIRC3,UBR2,NUP160,UBA6,PIAS1,RNF19A,CUL3,USP2,PHF23,PSMA4,DCUN1D1,JADE2,CUL7,HSPA5,TPR,USP28,TSPAN17,ERCC8,NEDD4L,TNIP3,MAPK9,HERPUD1,ANAPC4,CUL1,USP36,RC3H2,ATG5,USP13,NDC1,UNKL,U2AF2,RNF4,BTBD1,HMG20B,ASB1,ATXN3,RHOA,PDZD4,CBFB,HDAC4,OTUD5,PSME4,NUP133,NEDD4…	RHOA,UBE2D1,RPL5,RPL23,UBE2D2,MYC,ARRB2,RPL11,RPS3,RPS7,RAD23A,PCGF5,UBA52	CFTR,USP2,LNX1,FBXL19,ASB2,ACTR5,TRIM2,FBXO2,USP35,TRIM25,PDZRN3,RWDD3,PRKCG,RNF112,STAMBPL1,RNF157,RNF165,KLHL3,TAF1,ANGPT1,USP43,FBXL18,FBXO27,KLHL10,RNF180,CDC20B,SMAD3,AR,OTUD7A,SH3RF3,RNF152,RNF212,ADGRB1,ZNRF3,RNF148,OTUD7B,FBXO17
GO_DNA_DAMAGE_RESPONSE_DETECTION_OF_DNA_DAMAGE	GO:0042769	37	Up	2.8747854457728015e-6	1.4216948813075098e-4	8	RFC1,PNKP,RFC2,MRPS35,POLD1,RAD18,POLD3,DNAJA1,RBX1,RPA3,POLD2,RFC5,WDR48,RPA2,UBE2B,SOX4,MRPS26,RPA1,PCNA,RFC3,MRPS9,NEK1,CUL4A,DTL,PARP1,RPS27A,RPS3,UBC,CUL4B,USP1,RFC4,DDB1,UBB,POLD4,MRPS11,TREX1,UBA52	MRPS35,RPS3,UBA52	TREX1
GO_RESPONSE_TO_ENDOPLASMIC_RETICULUM_STRESS	GO:0034976	255	Up	2.9837051748349604e-6	1.4604344791277604e-4	8	CFTR,RHBDD2,POMT2,MBTPS2,EXTL3,DDX11,UFL1,ERP44,BAK1,CUL7,HSPA5,JKAMP,HERPUD1,EIF2AK2,USP13,RASGRF1,PDIA5,ATXN3,ERLEC1,PPP2R5B,WIPI1,ASNS,NCK2,SEL1L,FCGR2B,ACADVL,DERL2,MYDGF,DNAJC10,UBE2K,UBA5,NFE2L1,GSK3B,PPP1R15A,BAX,ADD1,EDEM2,ERP29,DNAJB11,SIRT1,DERL3,KDELR3,XBP1,FOXRED2,EP300,PSMC6,ARFGAP1,TRIB3,HM13,USP14,SRPX,DNAJC3,UGGT2,STUB1,BFAR,UBXN8,PPP2CB,SGTA,BBC3,PIK3R2,GSK3A,CAV1,FKBP14,AGR2,TBL…	ERLEC1,PDIA3,EEF2	CFTR,DDX11,RASGRF1,AGR2,RASGRF2,STC2,FBXO2,TRIM25,SERP2,CREB3L1,FBXO27,ALOX15,ATP2A1,GET4,FBXO17
GO_VACUOLAR_TRANSPORT	GO:0007034	130	Up	2.9919769826483318e-6	1.4604344791277604e-4	1	M6PR,LAMP2,VPS41,EHD3,GRN,CLEC16A,ZFYVE16,VPS13D,FAM160A2,USE1,AP3D1,VPS35,NEDD4,TSG101,RAB7A,CHMP2B,CHMP5,HOOK2,HMGXB4,VTI1B,CHMP4B,NDFIP2,MGRN1,MON1B,NAGPA,VPS18,SNX16,LEPROTL1,DENND3,TMEM106B,GOSR2,HSPA8,GNPTAB,ARSB,CHMP3,TRAK2,VPS4B,CLU,CCDC91,LRP1,VAMP7,BECN1,ATG14,VPS13C,CHMP2A,CHMP1A,RBSN,VPS25,NDFIP1,VPS4A,AP3B1,SORT1,HOOK1,TGFBRAP1,GCC2,SCYL2,VPS36,BIN1,KIF13A,SORL1,SPTBN5,SCARB2,VPS33A,…	LEPROTL1	HOOK1,CACNG8,RAB7B
GO_SPLICEOSOMAL_SNRNP_ASSEMBLY	GO:0000387	38	Up	3.0148335429233284e-6	1.4620970156228814e-4	2	STRAP,GEMIN8,DDX20,CLNS1A,SART3,GEMIN5,GEMIN2,SNRPD3,PRMT5,PRPF6,PRPF31,PRPF19,USP4,WDR77,PRPF3,COIL,SNRPC,SNRPD2,SNRPB,LSM4,AAR2,PRMT7,TGS1,SNRPF,GEMIN7,SNRPG,GEMIN6,SRSF12,SNRPD1,CD2BP2,SNUPN,SMN1,PRPF8,SART1,GEMIN4,SNRPE,SRSF10,SMN2	WDR77
GO_NUCLEOSIDE_TRIPHOSPHATE_METABOLIC_PROCESS	GO:0009141	78	Up	3.3524674023446706e-6	1.6154165040656982e-4	2	SLC25A13,TBPL1,CTPS2,RRM2B,SPHK2,GNAI3,PKM,RHOA,ENO1,VPS9D1,CAD,TREM2,GTPBP1,SAMHD1,TAZ,NME3,NME4,TGFB1,NUDT1,IMPDH1,PRKAG2,AK1,PPARGC1A,RAB23,NME5,DGUOK,SLC25A12,RHOQ,ITPA,DUT,UCK1,RAN,AMPD3,CMPK2,COX5B,NUDT15,AK7,NME7,UCK2,GUK1,PARP1,AK3,ALDOA,PID1,ENPP3,FLCN,AK9,ADK,PINK1,CMPK1,AK4,SUCLG1,VCP,STOML2,AK8,LDHC,DTYMK,STAT3,MFN1,CTPS1,NME6,SMPDL3A,DNAJC30,TYMS,IMPDH2,CYC1,GIMAP7,DCTPP1,LRRK2,ADA,E…	RHOA,SMPDL3A	PPARGC1A,NME5,AK7,ENPP1
GO_COFACTOR_BIOSYNTHETIC_PROCESS	NA	202	Up	3.5852812533735067e-6	1.7165961262171112e-4	NA	GCLC,PDK4,CIAPIN1,PDK2,GGCT,COX10,NADK,FYN,ELOVL5,SLC25A39,COX15,ALAS1,GCLM,MAT2B,CTNS,CYBA,MPC1,HAGH,ELOVL1,FECH,PDK3,COASY,ACSL4,MAOB,PTGS2,ACAT1,MOCOS,ACACB,CPOX,NFE2L1,MGST2,COQ9,PDPR,DLD,NUBP2,ACOT7,SCD,TECR,GGT5,GGT1,SLC25A1,SRRD,HSCB,TSPO,GSTZ1,MTHFD1,GSS,MLYCD,NUBP1,QPRT,ACSBG1,GCDH,NAMPT,NMRK1,GLRX3,PNPO,PDHX,COQ5,SLC11A2,TMEM14C,NUDT12,HSPA9,COQ10B,ABCB6,KYNU,NFE2L2,SPR,KMO,AKR1A1,COQ6,…	MPC1	METTL16,ACSBG2,RGN,DUOX1,DUOXA1,CYP1A1,SCD5,PANK1,NMNAT2,PANK4,ELOVL6,PDP2,BOLA2
GO_VESICLE_BUDDING_FROM_MEMBRANE	GO:0006900	100	Up	3.6086804024558394e-6	1.7168639610924395e-4	1	TRAPPC6A,CUL3,TRAPPC3,AP3D1,PICALM,NSF,LMAN1,RAB7A,SEC31B,SAR1A,DNM2,CD59,TMED2,P2RX7,SCFD1,CNIH1,SEC23A,CTSZ,SEC23B,VAPA,PPP6R1,NAPA,BET1,WASL,DNM1,SEC23IP,GBF1,GOSR2,AREG,CTSC,PPP6R3,FOLR1,SNX3,GOLPH3,SEC24A,COL7A1,TFG,GORASP1,KLHL12,PPP6C,SEC16B,VAPB,TBC1D20,VPS4A,AP3B1,FNBP1L,RAB1A,PREB,SEC31A,USO1,SEC24B,CSNK1D,ANXA9,GOLPH3L,ARF1,CNIH3,SEC16A,ARFGAP2,SEC24D,SAR1B,MIA3,SEC13,MX1,TRAPPC10,AP2M…	TRAPPC2L	COL7A1,TGFA,MAPK15
GO_PROTEIN_MODIFICATION_BY_SMALL_PROTEIN_CONJUGATION	GO:0032446	796	Up	3.656782831912755e-6	1.7263359602201958e-4	2	GCLC,ANKIB1,KDM1A,CDC27,MYCBP2,FBXL3,PAF1,MYLIP,PSMB1,CRY1,UBE3C,SPRTN,FYN,RNF216,BRCA1,UBR7,PSMC4,NUB1,RNF14,UFL1,WWTR1,RNF10,BIRC3,UBR2,NUP160,UBA6,PIAS1,RNF19A,CUL3,PHF23,PSMA4,DCUN1D1,JADE2,CUL7,HSPA5,TPR,TSPAN17,ERCC8,NEDD4L,MAPK9,HERPUD1,ANAPC4,CUL1,RC3H2,ATG5,NDC1,UNKL,U2AF2,RNF4,BTBD1,HMG20B,ASB1,PDZD4,CBFB,HDAC4,PSME4,NUP133,NEDD4,RNF126,CDC42,RAD18,SEL1L,HLTF,LNX1,UBE2D1,CHFR,FBXW11,TSG…	UBE2D1,RPL5,RPL23,UBE2D2,ARRB2,RPL11,RPS3,RPS7,PCGF5,UBA52	LNX1,FBXL19,ASB2,TRIM2,FBXO2,TRIM25,PDZRN3,RWDD3,PRKCG,RNF112,RNF157,RNF165,KLHL3,TAF1,ANGPT1,FBXL18,FBXO27,KLHL10,RNF180,CDC20B,SH3RF3,RNF152,RNF212,ADGRB1,ZNRF3,RNF148,FBXO17
GO_METAPHASE_ANAPHASE_TRANSITION_OF_CELL_CYCLE	GO:0044784	55	Up	3.6745211338995787e-6	1.7263359602201958e-4	4	MAD1L1,CDC27,ZNF207,TACC3,CUL3,SPDL1,TPR,ANAPC4,RIOK2,TRIP13,NDC80,ZW10,ANAPC5,CDC6,CDC23,KLHL22,ANAPC15,FBXO5,TTK,IK,MAD2L2,CDC20,CENPF,NEK6,DUSP1,TEX14,XRCC3,PCID2,DLGAP5,PSMG2,CCNB1,APC,ESPL1,USP44,CDK5RAP2,HECW2,CENPE,RB1,ANAPC11,DYNC1LI1,ATM,ANAPC1,BUB3,NSMCE2,BUB1B,MAD2L1,RAD21,PLK1,CDT1,BUB1,CDC26,GEN1,AURKB,MAPK15,LCMT1		MAPK15
GO_ENDOPLASMIC_RETICULUM_TO_GOLGI_VESICLE_MEDIATED_TRANSPORT	GO:0006888	187	Up	3.724356430460354e-6	1.7388811979981666e-4	1	COPZ2,TRAPPC6A,SPAST,ANK1,CUL3,GOPC,TRAPPC3,NSF,LMAN1,BCAP29,SEC31B,DYNC1I2,CAPZB,SAR1A,CD59,DDHD2,TMED2,ZW10,ERGIC2,DYNLL1,SCFD1,SEC22C,ARCN1,TMED1,KDELR3,CNIH1,VTI1B,SEC23A,CTSZ,ARFGAP1,SEC23B,VAPA,COG4,LMF1,DCTN6,PPP6R1,NAPA,KDELR1,COPE,BET1,YKT6,SEC23IP,GBF1,GOSR2,GOSR1,RANGRF,AREG,CTSC,PPP6R3,FOLR1,COPZ1,SEC24A,ERGIC1,COL7A1,TFG,GORASP1,LMAN2L,NRBP1,SPTBN1,PROC,CAPZA1,KLHL12,TMED5,PPP6C,SEC1…	TRAPPC2L	COL7A1,F10,ANK3,SPTBN4,TGFA,MAPK15,CTAGE1,CTAGE4,BGLAP,TICAM2
GO_MITOTIC_CELL_CYCLE	GO:0000278	912	Up	3.818279480784747e-6	1.7717288183369717e-4	7	MAD1L1,POLDIP2,CDC27,PRKAR2B,KMT2E,FBXL3,DBF4,PAFAH1B1,PSMB1,CDK11A,PKD1,ZNF207,NCAPD2,AKAP8L,TTC19,ANLN,PPP5C,BRCA1,PSMC4,TACC3,POLA2,BID,IGF1,HGF,MNAT1,SPAST,FHL1,NCAPH2,PIAS1,TIMP2,CUL3,USP2,TUBG2,SPDL1,PHF23,PSMA4,PARP3,CUL7,OFD1,YTHDC2,TPR,MAP4,RAD51,FOXN3,ANAPC4,SDCCAG8,FOXC1,CUL1,MTA3,CDK14,PPP1R12A,RIOK2,CTDP1,BCAT1,WAPL,TAF2,PKN2,MCM10,CDK13,EML1,RHOA,ROCK1,KIF2A,PSME4,SIRT2,PTPN3,FGF10,…	RHOA,UBE2D1,BCCIP,RPL24,CCNI,CDK4,MYC,RPS6,TMOD3,REEP3,PHB2	PAFAH1B1,PKD1,USP2,TUBG2,MCM10,PTPN3,PPP1R12B,TP73,ABCB1,CDC7,MISP,TUBB1,CEP164,SMOC2,RTKN,BMP4,E2F8,AJUBA,FOXA1,STK33,MEIS2,CCNJL,TMEM8B,CYP1A1,ANK3,CCNO,FBXL18,LRP5,GFI1,TGFA,SPDYA,MAP9,DACT1,SMAD3,AFAP1L2,MEIOC,TFDP3,L3MBTL1,ASAH2,WDHD1,GJC2,RAB6C,PDXP,TUBA4B,PTTG2
GO_RNA_PHOSPHODIESTER_BOND_HYDROLYSIS	GO:0090501	134	Up	3.965096955047926e-6	1.8205095711159748e-4	2	ELAC2,ANGEL1,RNASET2,SMG6,CPSF1,EXOSC7,REXO2,EXOSC5,EXD2,DIS3,NOP14,XRN2,AGO1,DICER1,APEX1,SAMHD1,CSTF2,USB1,POP1,ERI1,RNASEH2A,POP4,POLR2I,EXOSC3,DCPS,ENDOU,CNOT2,CPSF6,CNOT6,DROSHA,XRN1,NCBP2,TSNAX,ERI3,PPP1R8,CPSF3,RCL1,EXOSC8,UTP20,EXOSC9,AGO2,RRP36,RPP40,CNOT1,PIWIL1,AGO3,DGCR8,KRI1,RNASE1,HELZ2,EXOSC2,TOE1,PIWIL4,PAN2,RNASEL,MRPL44,RNASEH2B,NCBP1,PNPT1,DBR1,CNOT6L,PARN,NOB1,ELAC1,ISG20L2,DI…		ENDOU,PIWIL1,AZGP1,PIWIL2
GO_ORGANELLE_DISASSEMBLY	GO:1903008	95	Up	3.971844747412796e-6	1.8205095711159748e-4	4	SPAST,RB1CC1,GABARAPL2,CLEC16A,VPS13D,USP36,ATG5,ATG2B,FUNDC1,WIPI1,CSNK2A2,SREBF1,MARK2,TIGAR,CTTN,MTIF2,DNM1L,KIF9,MUL1,HDAC6,FBXO7,TSPO,HIF1A,VRK1,MAP1LC3A,TSC2,ZFAND1,BNIP3L,CDC37,GSK3A,GBF1,FBXW7,PPARGC1A,ATG2A,AMBRA1,CAMKK2,HTRA2,PARK7,MFN2,MTIF3,OPTN,KLC1,BECN1,ATG14,VPS13C,USP30,GABARAPL1,DENR,MAP1LC3B,TP53,WDR45B,CTSK,DYRK3,EIF2D,HAX1,ATG3,CISD2,ATG12,MRRF,PELO,WIPI2,PINK1,ATP13A2,HK2,SQ…	WIPI2,FIS1	CSNK2A2,PPARGC1A,SPATA18,ATG9B,KIF19,MAP1LC3C
GO_COFACTOR_METABOLIC_PROCESS	NA	371	Up	4.119057402624602e-6	1.876542696698735e-4	NA	GCLC,PDK4,ACSM3,CIAPIN1,MPO,CROT,PDK2,GGCT,COX10,NADK,AASS,MGST1,FYN,ELOVL5,SLC25A39,COX15,ALAS1,GLRX2,GCLM,MRI1,MAT2B,CTNS,CYBA,AKR7A2,SLC2A3,MPC1,DGAT2,HAGH,FAR2,GSTO2,MTHFD2,ELOVL1,FECH,PDK3,COASY,ACSL4,MAOB,PTGS2,ACAT1,MOCOS,SLC46A1,ACACB,MCCC1,CPOX,HSP90AA1,NFE2L1,GSTP1,AKR1B1,MGST2,EIF2AK1,MT3,COQ9,SLC23A2,BLVRB,PDPR,DLD,VNN3,HDAC6,NUBP2,ACOT7,SCD,TECR,GGT5,GGT1,SLC25A1,SRRD,HSCB,CYB5R3,HMO…	MPC1,CALM1	MPO,GSTO2,MT3,AADAT,GNMT,METTL16,ACSBG2,PXDN,RGN,HMGCS2,DUOX1,DUOXA1,CYP1A1,ALDH1L1,SCD5,PTGES,GGTLC1,PANK1,NMNAT2,PANK4,CTRC,AMN,LPO,CTRB1,ELOVL6,PDP2,BOLA2,GSTM2,PDXP,GSTA1
GO_REGULATION_OF_MITOTIC_CELL_CYCLE	GO:0007346	578	Up	4.190632905038247e-6	1.8976498522393077e-4	7	MAD1L1,POLDIP2,CDC27,PRKAR2B,KMT2E,PAFAH1B1,PSMB1,PKD1,ZNF207,ANLN,BRCA1,PSMC4,TACC3,BID,IGF1,FHL1,TIMP2,CUL3,USP2,SPDL1,PSMA4,PARP3,CUL7,OFD1,YTHDC2,TPR,FOXN3,ANAPC4,SDCCAG8,FOXC1,CUL1,MTA3,RIOK2,PKN2,CDK13,PSME4,SIRT2,PTPN3,FGF10,ASNS,CDC42,TRIP13,PRKACA,UBE2D1,SMC1A,HMMR,CHFR,NDE1,NLE1,CLASP1,TIPIN,GTSE1,DLG1,TOP2B,DYNC1I2,JADE1,FGFR1,FAP,EDN1,PCM1,TP73,CDC14A,CNOT4,HSP90AA1,RBL1,NDC80,CDC14B,…	UBE2D1,RPL24,CDK4,RPS6,TMOD3,PHB2	PAFAH1B1,PKD1,USP2,PTPN3,TP73,CDC7,CEP164,SMOC2,BMP4,E2F8,FOXA1,STK33,MEIS2,TMEM8B,CYP1A1,LRP5,TGFA,MAP9,DACT1,SMAD3,AFAP1L2,MEIOC,L3MBTL1,ASAH2,GJC2,PDXP,PTTG2
GO_PEPTIDYL_ASPARAGINE_MODIFICATION	GO:0018196	33	Up	4.267601792606624e-6	1.909590325710197e-4	2	DPM1,FUT8,ST6GAL1,LMAN1,DERL3,MAGT1,UGGT2,TUSC3,RPN2,ALG5,DAD1,MGAT1,STT3A,UGGT1,DPM2,ASGR1,MGAT5,ALG8,ASGR2,SYVN1,STT3B,RPN1,VCP,HIF1AN,MGAT2,DPM3,MCFD2,NUDT14,UBE2G2,UBE2J1,OSTC,OST4,DDOST	ASGR1,NUDT14
GO_INTRACELLULAR_PROTEIN_TRANSMEMBRANE_TRANSPORT	GO:0065002	47	Up	4.292254017316822e-6	1.909590325710197e-4	1	SEC62,SEC63,HSPA5,SEC61A1,TRAM2,SEC61A2,TRAM1,TIMM21,SRP54,LONP2,TIMM44,TIMM50,AKT2,SEC61B,PEX12,GRPEL1,C2CD5,PEX7,DNAJC15,PEX16,PEX6,RTN2,ROMO1,TIMM17B,PEX1,TOMM40,TIMM17A,PEX5,PEX14,HSPD1,PEX10,ZFAND2B,TOMM40L,PEX13,CHCHD4,GRPEL2,PEX2,TOMM20,BCR,TOMM7,TOMM20L,TIMM23B,DNAJC19,DNLZ,PEX26,PAM16,TIMM23	TRAM1	DNLZ
GO_PROTEIN_TRANSMEMBRANE_TRANSPORT	GO:0071806	55	Up	4.293212252827236e-6	1.909590325710197e-4	1	SEC62,SEC63,HSPA5,SEC61A1,TRAM2,SEC61A2,TRAM1,TIMM21,TOMM22,SRP54,LONP2,TIMM44,TIMM50,AKT2,SEC61B,PEX12,GRPEL1,HSPA8,C2CD5,PEX7,DNAJC15,CLU,PEX16,PEX6,RTN2,ROMO1,TIMM17B,PEX1,TOMM40,SEC61G,TIMM17A,PEX5,PEX14,MCL1,HSPD1,PEX10,ZFAND2B,TOMM40L,AZGP1,PEX13,CHCHD4,GRPEL2,PEX2,TOMM20,TIMM22,BCR,BLOC1S3,TOMM7,TOMM20L,TIMM23B,DNAJC19,DNLZ,PEX26,PAM16,TIMM23	TRAM1	AZGP1,DNLZ
GO_RIBONUCLEOSIDE_MONOPHOSPHATE_BIOSYNTHETIC_PROCESS	GO:0009156	28	Up	4.418875301787544e-6	1.9539226849139396e-4	2	CAD,UPRT,PRPS2,DHODH,IMPDH1,LHPP,UMPS,AMPD2,PAICS,PPAT,UCK1,AMPD3,RFK,ATIC,UCK2,PRPS1,ADK,GART,CMPK1,GMPS,HPRT1,IMPDH2,PFAS,UPP1,ADA,UCKL1,APRT,ADSL	GMPS	DHODH
GO_CELL_CYCLE_G2_M_PHASE_TRANSITION	GO:0044839	248	Up	4.616986298084343e-6	2.0295839767660824e-4	7	PRKAR2B,FBXL3,PAFAH1B1,PSMB1,AKAP8L,BRCA1,PSMC4,MNAT1,FHL1,PSMA4,OFD1,FOXN3,SDCCAG8,CUL1,MTA3,CDK14,PPP1R12A,TAF2,PSME4,PRKACA,HMMR,FBXW11,NDE1,CLASP1,GTSE1,PPP1R12B,DYNC1I2,PCM1,DNM2,HSP90AA1,CDC14B,SMARCD3,ABCB1,ORC1,PSMC5,UIMC1,AURKA,TPX2,DYNLL1,PSME1,HAUS4,CLSPN,CDC6,PSMD5,CDC7,PSMD8,RBX1,PSMC6,PSMA3,PSMC1,PSMB5,PSMA6,PSME2,NINL,PSMA7,CDC25B,MAPRE1,CEP76,CEP192,PSMD10,PSMD7,CCP110,RAB11A,CEP1…	CDK4	PAFAH1B1,PPP1R12B,ABCB1,CDC7,CEP164,AJUBA,FBXL18
GO_PURINE_NUCLEOSIDE_TRIPHOSPHATE_METABOLIC_PROCESS	GO:0009144	57	Up	4.860261243273202e-6	2.1241037073072477e-4	2	SLC25A13,SPHK2,GNAI3,PKM,RHOA,ENO1,VPS9D1,TREM2,GTPBP1,SAMHD1,TAZ,NME3,NME4,TGFB1,NUDT1,IMPDH1,PRKAG2,PPARGC1A,RAB23,NME5,DGUOK,SLC25A12,RHOQ,ITPA,RAN,AMPD3,COX5B,NUDT15,NME7,GUK1,PARP1,AK3,ALDOA,PID1,FLCN,AK9,ADK,PINK1,AK4,VCP,STOML2,LDHC,STAT3,MFN1,NME6,DNAJC30,IMPDH2,CYC1,GIMAP7,LRRK2,ADA,NUDT16,OPA1,UQCC3,TMSB4X,NME1,NME2	RHOA	PPARGC1A,NME5
GO_MITOTIC_NUCLEAR_DIVISION	GO:0140014	246	Up	4.9269008654627615e-6	2.140781144837201e-4	4	MAD1L1,CDC27,ZNF207,NCAPD2,AKAP8L,ANLN,TACC3,IGF1,SPAST,NCAPH2,CUL3,TUBG2,SPDL1,PHF23,CUL7,TPR,ANAPC4,RIOK2,CTDP1,CDK13,RHOA,KIF2A,SIRT2,CDC42,TRIP13,SMC1A,NDE1,CLASP1,SPAG5,EDN1,CDC14A,KIF22,NDC80,CDC14B,NFE2L1,PIBF1,PDS5B,CHMP2B,ATRX,SEH1L,CHMP5,ZW10,AURKA,TPX2,NSFL1C,ANAPC5,BIRC5,KIF4A,CDC6,CDC23,AAAS,MISP,RANBP1,KLHL22,HIRA,PDGFB,PRMT5,MYBL2,BMP7,KIF3B,CHMP4B,CEP192,STAG2,NAA10,RGCC,SMPD3,RAB…	RHOA,BCCIP,RPL24,PHB2	TUBG2,MISP,BMP4,LRP5,TGFA,MAP9,L3MBTL1,PDXP,PTTG2
GO_RESPONSE_TO_HYDROGEN_PEROXIDE	GO:0042542	122	Up	5.095159737807656e-6	2.2011675717873648e-4	8	BAD,FYN,PPP5C,HGF,GLRX2,BAK1,PDE8A,GNAO1,HDAC6,SIRT1,ABL1,HMOX1,APEX1,MAP1LC3A,STK24,SMPD3,PPP2CB,MET,EZH2,SETX,PLEKHA1,PPIF,COL1A1,AREG,CRYAB,PDGFRB,UBE3A,PDCD10,ECT2,STAT1,IL18RAP,STK25,SDC1,NFE2L2,PARK7,TNFAIP3,MYB,NR4A3,FKBP1B,DUSP1,PTK2B,CAT,BECN1,TRAP1,KLF2,RNF112,RIPK3,PRKAA1,KDM6B,PCNA,OSER1,LDHA,STK26,ETS1,ANXA1,MDM2,IL6,IL10,TXN,KLF4,APTX,RIPK1,TRPC6,CYP1B1,TP53,CBX8,SOD1,TRPM2,RHOB,SIG…	RPS3,EEF2	SDC1,RNF112,PAWR
GO_REGULATION_OF_HEMATOPOIETIC_PROGENITOR_CELL_DIFFERENTIATION	GO:1901532	80	Up	5.193315127787228e-6	2.2192029054228981e-4	5	PSMB1,PSMC4,PSMA4,KITLG,FOXC1,EIF2AK2,CBFB,PSME4,TCF3,PDCD2,ITCH,TP73,PSMC5,PUS7,PSME1,PSMD5,ABL1,PSMD8,SETD1A,OSM,PSMC6,PSMA3,PSMC1,PSMB5,PSMA6,PSME2,PSMA7,PSMD10,PSMD7,CDK6,PSMA2,GATA3,PSMD3,PSMD11,PSMD9,HSPA9,HES1,PSMD14,SOS1,NFE2L2,KMT2A,MYB,PSMF1,PSMB2,ZBTB1,PSMA1,PSME3,DPF2,LMO2,PSMB7,YAP1,TCF12,PSMB6,PSMA5,NOTCH1,PSMA8,FLCN,RUNX1,PSMD4,PSMB4,PSMC2,TAL1,PSMD6,METTL3,PSMC3,NUDT21,PSMD1,DHX36…	YTHDF2	KITLG,TP73,YAP1
GO_IRES_DEPENDENT_VIRAL_TRANSLATIONAL_INITIATION	GO:0075522	10	Up	5.195951993540376e-6	2.2192029054228981e-4	3	PTBP1,EIF3D,EIF3B,EIF3A,SSB,DENR,EIF2D,EIF3F,PCBP2,MCTS1	PCBP2
GO_PROTEIN_K48_LINKED_UBIQUITINATION	GO:0070936	54	Up	5.580302707015047e-6	2.3698946581148086e-4	2	RNF216,NEDD4L,RNF4,RNF126,UBE2D1,UBE2T,UBE2A,UBE2K,ITCH,UBE2D4,HACE1,RFFL,CDC34,BFAR,UBR5,UBE2R2,UBE2D3,BIRC2,RNF8,TRIM38,UBE3A,TNFAIP3,RNF146,UBE2B,NMI,RNF6,UBE2D2,UBE2G1,UBE2Q2,SKP2,FBXO38,KLHL3,AMFR,SYVN1,DTX3L,IFI27,TRIM44,RNF187,UBE2E3,UBE2E1,RNF34,UBE2C,RNF152,ARIH2,UBE2E2,TTC3,UBE2G2,ZNRF1,UBE2H,PELI1,TOPORS,RNF5,NHLRC4,RNF115	UBE2D1,UBE2D2	KLHL3,RNF152
GO_REGULATION_OF_CELL_CYCLE_PROCESS	GO:0010564	668	Up	5.850384830346583e-6	2.4706372342536665e-4	7	MAD1L1,CDC27,PRKAR2B,KMT2E,DBF4,PAF1,MARK4,PAFAH1B1,PSMB1,PKD1,MLXIPL,ZNF207,ANLN,WIZ,BRCA1,PSMC4,DDX11,TACC3,YAF2,BID,IGF1,SPAST,FHL1,CUL3,SPDL1,PSMA4,PARP3,CUL7,OFD1,TPR,RAD51,FOXN3,ANAPC4,SDCCAG8,CUL1,MTA3,ATP2B4,RIOK2,WAPL,RNF4,PKN2,CDK13,RHOA,PSME4,SIRT2,PPP2R5B,FGF10,CSNK2A2,CDC42,TRIP13,PRKACA,ZFYVE26,UBE2D1,SMC1A,HMMR,NDE1,CLASP1,EED,TIPIN,GTSE1,SPAG5,DYNC1I2,JADE1,FGFR1,FAP,PIK3C3,EDN1,P…	RHOA,UBE2D1,RPL23,CDK4,TMOD3,RBBP4,YTHDF2,CALM1,PHB2	PAFAH1B1,PKD1,DDX11,CSNK2A2,TP73,RAB11FIP3,CDC7,CEP164,BMP4,SOX9,LIF,RNF112,E2F8,SOX15,RRP8,CYP1A1,TAF1,CXCR5,LRP5,MSX1,TGFA,MAP9,DACT1,AXIN2,PDE3A,CDK5R1,CEP295NL,MAPK15,NUPR2,L3MBTL1,PIWIL2,GJC2,RAB6C,PDXP,PTTG2
GO_NEGATIVE_REGULATION_OF_UBIQUITIN_PROTEIN_LIGASE_ACTIVITY	GO:1904667	9	Up	5.975732480435162e-6	2.5094738019793917e-4	2	FBXO5,BAG2,MAD2L2,RPL5,RPL23,USP44,RPL11,MAD2L1,RPS7	RPL5,RPL23,RPL11,RPS7
GO_NUCLEOSIDE_PHOSPHATE_BIOSYNTHETIC_PROCESS	GO:1901293	214	Up	6.027431792492195e-6	2.517122488009102e-4	2	AK2,PDK4,SLC25A13,PDK2,NADK,ELOVL5,AGPAT4,TBPL1,PNKP,CTPS2,RRM2B,MPC1,SPHK2,ME1,ELOVL1,PKM,PDK3,COASY,ACSL4,PTGS2,ENO1,ACAT1,VPS9D1,ACACB,ADCY2,CAD,AK6,NOS1,PDPR,DLD,UPRT,TREM2,ACOT7,SCD,TECR,MAPK1,SLC25A1,GSTZ1,MTHFD1,CDS2,GUCY2F,PRPS2,TAZ,CDADC1,DHODH,NME3,MLYCD,NME4,QPRT,ACSBG1,TGFB1,GCDH,NAMPT,IMPDH1,PRKAG2,NMRK1,AK1,LHPP,RCVRN,PPARGC1A,PDHX,NUDT12,NME5,RAD50,UMPS,DGUOK,SLC25A12,KYNU,AMPD2,KM…	AK2,MPC1,GMPS	NOS1,GUCY2F,DHODH,PPARGC1A,NME5,ACSBG2,GUCY2D,AK7,SCD5,PANK1,NMNAT2,PANK4,ELOVL6,PDP2,ADCY6
GO_AUTOPHAGY_OF_MITOCHONDRION	GO:0000422	72	Up	6.31844405102187e-6	2.616572629986329e-4	2	RB1CC1,GABARAPL2,CLEC16A,VPS13D,USP36,ATG5,ATG2B,FUNDC1,WIPI1,CSNK2A2,SREBF1,MARK2,TIGAR,CTTN,DNM1L,MUL1,HDAC6,FBXO7,TSPO,HIF1A,MAP1LC3A,TSC2,BNIP3L,CDC37,GSK3A,FBXW7,PPARGC1A,ATG2A,AMBRA1,CAMKK2,HTRA2,PARK7,MFN2,OPTN,BECN1,ATG14,VPS13C,USP30,GABARAPL1,MAP1LC3B,TP53,WDR45B,CTSK,HAX1,ATG3,CISD2,ATG12,WIPI2,PINK1,ATP13A2,HK2,SQSTM1,SPATA18,FZD5,FUNDC2,GABARAP,ATG13,BNIP3,GBA,ATG9B,RNF41,TOMM7,WDR45…	WIPI2,FIS1	CSNK2A2,PPARGC1A,SPATA18,ATG9B,MAP1LC3C
GO_COPII_COATED_VESICLE_BUDDING	GO:0090114	71	Up	6.335189818511532e-6	2.616572629986329e-4	1	TRAPPC6A,CUL3,TRAPPC3,NSF,LMAN1,SEC31B,SAR1A,CD59,TMED2,SCFD1,CNIH1,SEC23A,CTSZ,SEC23B,VAPA,PPP6R1,NAPA,BET1,SEC23IP,GOSR2,AREG,CTSC,PPP6R3,FOLR1,SEC24A,COL7A1,TFG,GORASP1,KLHL12,PPP6C,SEC16B,VAPB,TBC1D20,RAB1A,PREB,SEC31A,USO1,SEC24B,CSNK1D,CNIH3,SEC16A,SEC24D,SAR1B,MIA3,SEC13,TRAPPC10,STX5,KLHL21,PEF1,TGFA,GOLGA2,TRAPPC2L,TRAPPC9,TRAPPC1,TMED10,CNIH2,RAB1B,SEC24C,MCFD2,TRAPPC5,MAPK15,TRAPPC6B,F…	TRAPPC2L	COL7A1,TGFA,MAPK15
GO_PROTEIN_N_LINKED_GLYCOSYLATION	GO:0006487	72	Up	6.454406414244457e-6	2.6512444270970266e-4	2	DPM1,ST3GAL1,PGM3,B4GALT7,ALG1,FUT8,MGAT4A,ST6GAL1,LMAN1,B4GALT1,ALG9,ALG6,DERL3,PMM1,ALG13,MAGT1,UGGT2,TUSC3,GORASP1,MOGS,MAN1C1,DHDDS,RPN2,ALG2,ALG5,SRD5A3,GAL3ST1,MGAT3,MPDU1,DAD1,MGAT1,GFPT2,TMEM258,TMEM165,STT3A,UGGT1,DPM2,ALG10,PMM2,ASGR1,MGAT5,NUS1,ALG8,MGAT4B,ASGR2,SYVN1,KRTCAP2,STT3B,RPN1,VCP,DOLPP1,MVD,MGAT2,B3GALNT1,DPAGT1,B3GALT1,ALG14,DOLK,ALG10B,DPM3,MCFD2,ALG12,NUDT14,UBE2G2,ENTPD5…	ASGR1,NUDT14	GAL3ST1,GFPT2
GO_CHAPERONE_MEDIATED_PROTEIN_FOLDING	GO:0061077	56	Up	6.592944871425369e-6	2.693432967310027e-4	6	FKBP4,HSPB6,CD74,HSPA5,FKBP1A,FKBP5,ST13,DNAJC5,CSNK2A1,SGTA,PDCD5,HSPB1,BAG1,HSPA8,CHORDC1,PTGES3,HSPA9,PDCL3,HSPE1,P3H1,FKBP1B,HSPH1,CLU,TRAP1,HSPA2,DNAJB1,DNAJB2,TOR1B,TOR1A,DNAJB5,UNC45A,UNC45B,DNAJB12,HSPA13,PDIA4,DFFA,TOR2A,DNAJB4,PEX19,DNAJB14,CCT2,PPIB,DNAJC7,CRTAP,DNAJC18,DNAJC24,PPID,HSPA6,GAK,HSPA14,DNAJB13,SGTB,ERO1A,HSPA1B,HSPA1A,HSPA1L	FKBP5
GO_REGULATION_OF_CELLULAR_PROTEIN_CATABOLIC_PROCESS	GO:1903362	229	Up	6.74752346833306e-6	2.741682914132952e-4	2	GCLC,ANKIB1,OSBPL7,RHBDF1,MYLIP,PKD1,HFE,PSMC4,NUB1,RNF14,UFL1,PIAS1,RNF19A,GABARAPL2,CLEC16A,MAPK9,HERPUD1,USP13,HIPK2,ATXN3,SIRT2,ERLEC1,VPS35,CSNK2A2,TRIB2,PRKACA,CHFR,DERL2,ARAF,LAMP3,UBE2K,SENP1,OPHN1,KEAP1,PSEN1,HSP90AA1,LRP2,NFE2L1,GSK3B,AURKA,EDEM2,PSME1,EZR,WAC,TREM2,HSP90AB1,DERL3,RBX1,PSMC1,PSME2,TRIB3,CSNK2A1,USP14,SMAD7,PSMD10,CCDC22,FMR1,N4BP1,AXIN1,STUB1,RNF40,LAPTM4B,SGTA,GSK3A,WD…	ERLEC1,RPL5,RPL23,RPL11,RPS7,RAD23A	RHBDF1,PKD1,CSNK2A2,LAPTM4B,EPHA4,PRKCG,RGN,NKD2,TAF1,DISC1,RNF180,SHH,DACT1
GO_RETROGRADE_VESICLE_MEDIATED_TRANSPORT_GOLGI_TO_ENDOPLASMIC_RETICULUM	GO:0006890	80	Up	6.830036539745888e-6	2.760289498347841e-4	1	ARF5,COPZ2,USE1,ATP9A,KIF26A,KIF2A,NSF,KIFAP3,KIF22,KIF3C,TMED2,ZW10,ERGIC2,KIF4A,SCFD1,ARCN1,PICK1,KDELR3,ARFGAP1,KIF3B,COG4,NAPA,KDELR1,COPE,GBF1,COPZ1,GOLPH3,ERGIC1,BNIP1,KIF18A,COPA,ERGIC3,TMEM115,KLC1,COPB1,KIF1C,KIF3A,ARF3,TMED7,RINT1,COG3,KDELR2,KIF23,RAB1A,KIF11,CENPE,SCYL1,KIF2C,GOLPH3L,SURF4,ARFGAP2,NBAS,RER1,COPG2,RACGAP1,KIF15,ATP9B,TMED3,ARF4,COG7,STX18,LMAN2,TMED10,RAB33B,RAB1B,KLC2…	SURF4	KIF26A,RAB6C
GO_DEOXYRIBONUCLEOTIDE_METABOLIC_PROCESS	GO:0009262	33	Up	6.934855792597458e-6	2.787663689462839e-4	2	DERA,TBPL1,RRM2B,NTHL1,UNG,SAMHD1,CDADC1,NUDT1,OGG1,DGUOK,SMUG1,NT5C,DUT,MBD4,DCTD,CMPK2,NUDT15,TDG,NEIL1,GUK1,NEIL2,AK9,ADK,RRM1,DTYMK,RRM2,TYMS,SHMT1,DCTPP1,ADA,NUDT16,NT5M,NUDT18		NT5M
GO_CENTROMERE_COMPLEX_ASSEMBLY	GO:0034508	37	Up	7.290157909727465e-6	2.9093829664700343e-4	4	CENPQ,RSF1,RNF4,CENPM,RBBP7,CENPI,CENPT,OIP5,SENP6,CENPA,CENPF,HELLS,CENPL,CENPK,HJURP,MIS18BP1,NASP,CENPO,CENPE,RB1,ITGB3BP,POGZ,CENPC,POLE3,CENPU,CENPH,SMARCA5,MIS18A,RBBP4,CENPN,CENPV,MIS12,TRAPPC12,RUVBL1,NPM1,CENPP,CENPW	RBBP4,CENPN
GO_REGULATION_OF_RESPONSE_TO_ENDOPLASMIC_RETICULUM_STRESS	GO:1905897	77	Up	7.315064263174624e-6	2.9093829664700343e-4	8	BAK1,HSPA5,HERPUD1,USP13,ATXN3,ERLEC1,NCK2,FCGR2B,DERL2,NFE2L1,PPP1R15A,BAX,EDEM2,ERP29,SIRT1,DERL3,XBP1,USP14,DNAJC3,BFAR,SGTA,CAV1,AGR2,CREB3,TMEM33,WFS1,NFE2L2,PARK7,TXNDC12,ATF6,CLU,COPS5,SPOP,DNAJB9,SERINC3,EDEM1,UBAC2,UBQLN1,OS9,DAB2IP,RNF185,TMBIM6,PMAIP1,MANF,PIK3R1,HYOU1,BCL2L11,USP25,CREB3L1,NCK1,PPP1R15B,UBXN1,SYVN1,BCL2L1,USP19,EIF2AK3,DDIT3,PTPN2,NUPR1,BOK,ERN1,GRINA,YOD1,TMEM259,UBE…	ERLEC1	AGR2,CREB3L1
GO_TYPE_I_INTERFERON_PRODUCTION	GO:0032606	116	Up	7.362057390412384e-6	2.912662389669994e-4	2	DHX33,CREBBP,RNF216,POLR3B,POLR3E,OTUD5,NFKB2,ITCH,XRCC5,CYLD,MAVS,POLR2E,POLR2F,EP300,POLR3H,YY1,RNF125,RIOK3,TLR8,PQBP1,PYCARD,RIPK2,RELB,LILRB1,CACTIN,PTPRS,TAX1BP1,DDX58,DHX58,NFKB1,DTX4,TRIM38,POLR3G,IFIH1,STAT1,TNFAIP3,TRIM32,TRIM25,POLR3GL,NMI,ZBP1,LRRFIP1,IRF1,IRF3,PIN1,TICAM1,IRF5,TRAF3,TRIM21,POLR3F,PTPN22,HAVCR2,DHX9,IL10,TLR4,FLOT1,TLR2,PPM1B,HERC5,NLRC5,HSPD1,G3BP1,POLR2K,POLR3A,TIRA…	PQBP1,HMGB1,PCBP2	TRIM25,NLRC3,TREX1
GO_CELLULAR_RESPONSE_TO_HEAT	GO:0034605	121	Up	7.90253143273402e-6	3.107445963391431e-4	8	FKBP4,CREBBP,HSF2,NUP160,HSPA5,TPR,NDC1,ATXN3,NUP133,PRKACA,PTGS2,NUP37,HSP90AA1,GSK3B,SEH1L,NUP50,AAAS,NUP188,HSP90AB1,SIRT1,MAPK1,HMOX1,EP300,RAE1,SLC52A3,RBBP7,HSF4,MAPK3,NUP93,STUB1,DNAJC2,TFEC,DNAJB6,RPA3,BAG1,NUP88,YWHAE,CRYAB,HSPA8,CHORDC1,NUP98,PTGES3,TRPV4,NUP107,ST8SIA1,BAG2,HSPA9,NUP155,IL1A,HTRA2,PDCL3,SUMO1,RPA2,NUP43,HSPH1,CDKN1A,NUP153,NUP85,HSPA2,NUP214,ANO1,DNAJB1,NUP210,RPA1,EIF…		HSF4,SCARA5,HSF5
GO_MRNA_TRANSPORT	GO:0051028	143	Up	7.937070972078685e-6	3.107445963391431e-4	1	UPF1,AKAP8L,MVP,ZC3H3,NUP160,TPR,THOC3,ZC3H11A,NDC1,U2AF2,NUP133,SMG6,CPSF1,IGF2BP2,NCBP3,NUP37,THOC1,XPO1,YTHDC1,SEH1L,KHSRP,ALKBH5,NUP50,AAAS,NUP188,POLDIP3,THOC5,SRSF5,PABPN1,RAE1,NXT2,FMR1,NUTF2,NUP93,CASC3,NUP88,SUPT6H,NUP98,MAGOHB,PARP11,NUP107,SRSF9,SRSF3,QKI,NUP155,NCBP2,SRSF7,SRSF4,SMG7,SRSF11,CPSF3,GLE1,NUP43,ENY2,FYTTD1,HNRNPA2B1,DDX39A,SRSF6,NUP153,UPF3B,NUP85,THOC2,SYMPK,PCID2,NUP214…	HNRNPA3	UPF1,SYMPK,RANBP17
GO_COENZYME_METABOLIC_PROCESS	NA	223	Up	8.02992921228718e-6	3.1275118077079135e-4	NA	GCLC,PDK4,ACSM3,CROT,PDK2,NADK,AASS,ELOVL5,MRI1,MAT2B,SLC2A3,MPC1,DGAT2,FAR2,GSTO2,MTHFD2,ELOVL1,PDK3,COASY,ACSL4,PTGS2,ACAT1,MOCOS,SLC46A1,ACACB,MCCC1,COQ9,SLC23A2,PDPR,DLD,VNN3,ACOT7,SCD,TECR,SLC25A1,CYB5R3,GSTZ1,MTHFD1,AHCY,ACOT8,ABCD1,MLYCD,QPRT,ACSBG1,GCDH,NAMPT,OGDH,NMRK1,PNPO,AADAT,FOLR1,PDHX,COQ5,MVK,VNN1,VNN2,ACOT13,NUDT12,HMGCS1,HMGCR,PCCB,COQ10B,KYNU,SPR,KMO,HMGCL,SLC2A1,AKR1A1,ACOT2,D…	MPC1	GSTO2,AADAT,GNMT,METTL16,ACSBG2,RGN,HMGCS2,ALDH1L1,SCD5,PANK1,NMNAT2,PANK4,ELOVL6,PDP2,PDXP
GO_MRNA_3_END_PROCESSING	GO:0031124	93	Up	8.08397904232026e-6	3.132333528923783e-4	2	PAF1,ZC3H3,THOC3,ZC3H11A,U2AF2,PABPC1,CPSF1,SNRPA,THOC1,PAPOLA,POLDIP3,THOC5,SRSF5,ZC3H14,PABPN1,PABPC1L,CSTF1,RPRD1B,CSTF2,RNF40,CPEB3,MTPAP,CASC3,MAGOHB,CPSF6,SRSF9,SRSF3,NCBP2,PAPOLG,SRSF7,SRSF4,SRSF11,CPSF3,DDX39A,SRSF6,UPF3B,THOC2,SYMPK,CCNT1,THOC6,GRSF1,SRRM1,CCNB1,CDC73,SRSF1,WDR33,CDK9,NCBP1,PNPT1,BARD1,DHX38,RPRD1A,EIF4A3,APP,ZNF473,POLR2D,FIP1L1,TUT1,CPSF7,RNF20,LSM11,SSU72,U2AF1,CHTOP,…		SYMPK
GO_POSITIVE_REGULATION_OF_VIRAL_TRANSCRIPTION	GO:0050434	41	Up	8.26716463558736e-6	3.1868859777287273e-4	3	POLR2J,POLR2B,RSF1,CTDP1,TAF11,NUCKS1,TFAP4,POLR2E,SMARCB1,POLR2F,EP300,SNW1,NELFCD,POLR2C,POLR2I,HPN,ZNF639,GTF2F1,SMARCA4,CCNT1,MDFIC,DHX9,CDK9,GTF2B,LEF1,POLR2D,POLR2K,CHD1,RRP1B,POLR2H,POLR2G,JUN,POLR2L,POLR2A,NELFA,SP1,GTF2F2,NELFB,SUPT5H,NELFE,SUPT4H1		HPN
GO_MITOCHONDRIAL_MEMBRANE_ORGANIZATION	GO:0007006	103	Up	8.748048761961227e-6	3.3550552318195175e-4	4	GCLC,STPG1,BAD,SLC25A5,AGK,DNAJC11,BID,BAK1,HEBP2,ADCK1,CASP8,EYA2,TP63,TP73,HSP90AA1,GSK3B,BAX,PPP1R13B,SLC9A1,MUL1,TMEM14A,TIMM13,TOMM22,SAMM50,GZMB,TIMM9,E2F1,TAZ,BMF,BNIP3L,PDCD5,TIMM50,BBC3,GSK3A,CHCHD3,MAPK8,PPIF,YWHAE,TFDP2,ATF2,MFN2,PPP3CC,ZNF205,ALKBH7,ROMO1,RHOT1,YWHAH,HIP1R,IMMT,YWHAQ,TIMM10,NMT1,RHOT2,AFG3L2,TP53,PMAIP1,TP53BP2,SNCA,DYNLT1,BCL2L11,APOOL,OXA1L,MPV17L,PINK1,HK2,THEM4,CH…	CHCHD3	AGK,EYA2,TP63,TP73,HIP1R
GO_POSITIVE_REGULATION_OF_PROTEIN_MODIFICATION_BY_SMALL_PROTEIN_CONJUGATION_OR_REMOVAL	GO:1903322	121	Up	8.82958600345845e-6	3.36913695370544e-4	2	KDM1A,MYCBP2,CRY1,SPRTN,BRCA1,BIRC3,PIAS1,CUL3,PHF23,DCUN1D1,HSPA5,MAPK9,HDAC4,UBE2D1,CHFR,SART3,TOLLIP,CDC14B,HUWE1,FKBP1A,MUL1,BIRC7,TRIB3,SMAD7,PSMD10,XIAP,NDFIP2,AXIN1,STUB1,UBE2I,RNF40,RIPK2,PIAS4,FZR1,GSK3A,CAV1,AIMP2,UBE2S,CDK5RAP3,DCUN1D4,WFS1,FBXW7,BIRC2,ARRDC3,UBE3A,WDR48,GORASP1,CDC20,MASTL,RWDD3,NMI,AVPR2,PIN1,TICAM1,NDFIP1,PIAS3,HSPBP1,PTPN22,UBQLN1,TANK,CDK9,DERL1,ARRB1,DCUN1D5,RAB1…	UBE2D1,ARRB2	RWDD3,ANGPT1,RNF180,CDC20B
GO_NIK_NF_KAPPAB_SIGNALING	GO:0038061	153	Up	9.010030201988356e-6	3.420626112542751e-4	8	TSPAN6,MAP3K14,PSMB1,PSMC4,BIRC3,PSMA4,CUL1,EIF2AK2,RC3H2,HDAC7,RHOA,PSME4,BCL3,FBXW11,TRAF4,NFKB2,EDN1,C1QTNF3,CYLD,TRIP6,PSMC5,PSME1,AGO1,PSMD5,TREM2,PSMD8,CARD10,EP300,PSMC6,PSMA3,PPM1A,DICER1,PSMC1,PSMB5,PSMA6,NFKBIA,PSME2,BMP7,PSMA7,RASSF2,PSMD10,TRADD,NFAT5,PSMD7,TNFRSF10A,RELB,NOD1,PSMA2,PSMD3,PSMD11,NFKB1,BIRC2,PSMD9,IL23A,SASH1,SKP1,PSMD14,IL18R1,PRDX1,TNFRSF10B,IL1B,TNFSF14,PSMF1,RBCK1,…	RHOA,RPS3,ADIPOR1,LITAF,HMGB1	TSPAN6,IL18R1,NLRC3,LIME1
GO_REGULATION_OF_UBIQUITIN_PROTEIN_TRANSFERASE_ACTIVITY	GO:0051438	49	Up	9.323895427951593e-6	3.521996076980509e-4	2	DCUN1D1,PSEN1,CDC14B,DNM1L,ABL1,TRIB3,SMAD7,AXIN1,STUB1,FZR1,LIMK1,UBE2S,DCUN1D4,FBXW7,FBXO5,BAG2,ARRDC3,GORASP1,PARK7,MAD2L2,CDC20,MASTL,RPL5,RPL23,PIN1,USP44,DCUN1D5,RAB1A,ARRDC4,RPS2,FEM1A,RPL11,DCUN1D2,PINK1,DTX3L,MAD2L1,CDC20B,BAG5,PLK1,GOLGA2,BMI1,FEM1B,PTEN,RPS7,UBE2C,UBE2N,UBE2L3,DCUN1D3,TOPORS	RPL5,RPL23,RPL11,RPS7	CDC20B
GO_OXIDATION_REDUCTION_PROCESS	GO:0055114	820	Up	9.881627336557248e-6	3.7140096344450416e-4	2	CYP51A1,CYP26B1,KDM1A,NDUFAB1,PDK4,SLC25A13,HCCS,CIAPIN1,MPO,CROT,KDM7A,ALDH3B1,COX10,ADIPOR2,FMO3,CYB561,AASS,MGST1,IYD,UQCRC1,STAB1,TTC19,ALOX5,KDM5D,MDH1,COX15,BID,CHDH,IGF1,AGPS,NDUFS1,RB1CC1,GLRX2,DERA,HSD17B6,CYP46A1,AIFM2,RETSAT,PHKA2,CP,RRM2B,H6PD,PPP1R3F,CYBA,MSMO1,AKR7A2,TBXAS1,ALDH18A1,ACAA1,DGAT2,CS,FAR2,PDIA5,NDUFB4,CYB5R4,GSTO2,ME1,MTHFD2,KDM4A,MTFR1,PFKP,PHKA1,PKM,IDH3G,PYGM,ADGRF5…	UQCRC1,VAT1,NDUFS8,SDHB,COX7C,COX4I1,MYC,HIGD2A,NDUFB11,CBR1,ADIPOR1,PDIA3,PGAM1,CALM1	CYP26B1,MPO,IYD,KDM5D,PHKA2,CP,PPP1R3F,GSTO2,PHKA1,PYGM,MT3,SIRT4,NOS1,P3H2,CYP2D6,NFATC4,DHODH,CRYM,ALDH3A1,PPARGC1A,CYP27B1,HGD,PRKAG3,CNR1,SARDH,GNMT,SLC25A23,TPH1,CDO1,PXDN,CYP2E1,HSD17B3,GFPT2,LOXL2,CYP2J2,DUOX1,CYP19A1,SLC27A2,CYP1A1,PRDM16,CYP4B1,ALDH1L1,SCD5,CYP39A1,ADHFE1,PTGES,ACOXL,SDHAF4,FRRS1,CBS,ALOX15,UCN,STEAP1,NOXRED1,LPO,ACOX2,IRS1,PHYHD1,GPX2,GLUD2,AIFM3,CYP4F12,KDM4D,CYP4X1,AD…
GO_VIRION_ASSEMBLY	GO:0019068	38	Up	1.0010561417212304e-5	3.725318454419688e-4	3	VTA1,TSG101,CHMP2B,CHMP5,CHMP4B,DDX6,SPCS1,CHMP3,VPS4B,TBC1D20,APOE,CHMP2A,CHMP1A,VPS4A,RAB1A,VPS37B,MVB12A,RPS27A,CHMP7,LRSAM1,USP6NL,UBC,VPS37A,SNF8,VPS28,CHMP4C,VPS37C,PDCD6IP,UBB,RAB43,PC,RAB1B,CHMP6,PPIA,MVB12B,UBA52,CHMP4A,CHMP1B	UBA52
GO_GOLGI_VESICLE_BUDDING	GO:0048194	79	Up	1.001083314876649e-5	3.725318454419688e-4	1	TRAPPC6A,CUL3,TRAPPC3,NSF,LMAN1,SEC31B,SAR1A,CD59,TMED2,SCFD1,CNIH1,SEC23A,CTSZ,SEC23B,VAPA,PPP6R1,NAPA,BET1,SEC23IP,GBF1,GOSR2,AREG,CTSC,PPP6R3,FOLR1,GOLPH3,SEC24A,COL7A1,TFG,GORASP1,KLHL12,PPP6C,SEC16B,VAPB,TBC1D20,RAB1A,PREB,SEC31A,USO1,SEC24B,CSNK1D,GOLPH3L,CNIH3,SEC16A,ARFGAP2,SEC24D,SAR1B,MIA3,SEC13,TRAPPC10,STX5,KLHL21,PEF1,TGFA,PRKCI,GOLGA2,TRAPPC2L,TRAPPC9,TRAPPC1,TMED10,CNIH2,RAB1B,SEC2…	TRAPPC2L	COL7A1,TGFA,MAPK15
GO_NEGATIVE_REGULATION_OF_CELL_CYCLE	GO:0045786	548	Up	1.1321586529475525e-5	4.1923332976387943e-4	7	MAD1L1,KMT2E,GAS7,PSMB1,CRY1,PKD1,MLXIPL,ZNF207,BRCA1,PSMC4,YAF2,RUNX3,FHL1,RRAGD,TIMP2,NSUN2,SPDL1,PSMA4,YTHDC2,TPR,USP28,RAD51,FOXN3,FOXC1,CUL1,WAPL,IPO5,TP53BP1,RASSF1,PRR11,PSME4,PPP2R5B,PTPN3,FGF10,RPS6KA2,VASH1,TRIP13,PRKACA,CHFR,NLE1,PTGS2,EED,TSG101,TIPIN,GTSE1,DLG1,TOP2B,JADE1,FAP,TP73,THOC1,CDC14A,CNOT4,RBL1,NDC80,CDC14B,STRADB,RRAGB,ATRX,ORC1,ZW10,PPP1R15A,BAX,PSMC5,UIMC1,AURKA,CNOT3,P…	RPL24,RPL23,CDK4,MYC,RPS6,RBBP4	PKD1,PTPN3,TP73,TGFB2,CDC7,PRKAG3,IRF6,BMP4,LIF,RNF112,E2F8,STK33,RRP8,PRKAA2,ATRIP,DACT1,SMAD3,IL12A,CDK5R1,MEIOC,SOX2,NUPR2,GJC2,TREX1,ERCC6,PTTG2,STRADA
GO_AMINE_METABOLIC_PROCESS	GO:0009308	112	Up	1.1598127672379106e-5	4.273682633003615e-4	2	GDE1,PSMB1,PSMC4,CHDH,PSMA4,ATP2B4,PSME4,VPS35,MAOB,DRD4,SLC44A1,MOXD1,PSMC5,SMOX,SIRT4,PSME1,COMT,DHPS,PSMD5,PSMD8,HDAC10,PSMC6,PSMA3,PSMC1,PSMB5,PSMA6,PSME2,PSMA7,PSMD10,SMS,PSMD7,OAZ1,GCDH,PSMA2,PSMD3,PSMD11,AADAT,CHKA,PSMD9,PSMD14,ODC1,KYNU,PARK7,SRM,AGMAT,KMO,PDE1B,SARDH,AMD1,PSMF1,PSMB2,PNKD,PSMA1,TPH1,SAT1,IDO1,PSME3,AOC3,AOC2,DMGDH,PSMB7,NAAA,HDC,CYP1A1,SAT2,PSMB6,AZIN2,PSMA5,OAZ3,SNCA,PA…	SMS,PNKD,SLC7A7	DRD4,SIRT4,AADAT,SARDH,TPH1,CYP1A1,ATCAY,SULT1A2,SULT1C2
GO_ESTABLISHMENT_OF_ORGANELLE_LOCALIZATION	GO:0051656	369	Up	1.1709703645141425e-5	4.280867402666373e-4	1	FGR,MAD1L1,PAFAH1B1,TRAPPC6A,STARD3NL,BTK,SPAST,CENPQ,GAB2,TBC1D23,CUL3,SPDL1,RAB27B,DTNBP1,C12orf4,MAP4,TRAPPC3,KIF1B,SYNE2,CROCC,RIOK2,CDH3,SPHK2,AP3D1,NTN1,CD84,PRKCZ,RAB27A,FGF10,WIPI1,AP3M2,CDC42,ATP6AP1,NDE1,LLGL2,PICALM,NSF,CLASP1,LMAN1,DLG1,KIFAP3,MLH1,SPAG5,STXBP2,IL4R,MAP2,PCM1,SAR1A,KIF22,DNM2,PSEN1,NDC80,XPO1,PIBF1,CHMP2B,KIF3C,CD59,SEH1L,CHMP5,TMED2,LAT2,ZW10,NSFL1C,TMEM230,SCFD1,SNA…	ATP6AP1,BCCIP,RPS15,TRAPPC2L	PAFAH1B1,CROCC,CDH3,NTN1,MISP,PLA2G3,ASIP,COL7A1,PARD3B,RAB17,AP1M2,MGARP,SHROOM2,SYBU,PARD3,BBS5,TGFA,CD300A,MEIOC,MAPK15
GO_PURINE_NUCLEOSIDE_MONOPHOSPHATE_BIOSYNTHETIC_PROCESS	GO:0009127	17	Up	1.1731524344143581e-5	4.280867402666373e-4	2	PRPS2,IMPDH1,LHPP,AMPD2,PAICS,PPAT,AMPD3,ATIC,ADK,GART,GMPS,HPRT1,IMPDH2,PFAS,ADA,APRT,ADSL	GMPS
GO_ATP_DEPENDENT_CHROMATIN_REMODELING	GO:0043044	67	Up	1.1808779838438133e-5	4.2882414514753355e-4	4	CENPQ,RSF1,PSME4,MBD3,SMARCE1,ACTR6,ACTB,SMARCA2,SRCAP,HNRNPC,CECR2,SMARCB1,CENPM,CHD8,ACTR5,SMARCA1,RBBP7,CENPI,CENPT,OIP5,ZNHIT1,SMARCD2,CHD4,RNF8,ACTR8,CENPA,HDAC1,ARID1A,CENPL,CENPK,HJURP,PIWIL1,SMARCA4,INO80,MIS18BP1,NASP,MBD2,ACTL6A,CENPO,SYCP3,SMARCC2,ITGB3BP,ANP32E,GATAD2B,CENPC,POLE3,MTA2,CENPU,CENPH,SMARCA5,MIS18A,RBBP4,SMARCAD1,VPS72,PBRM1,CENPN,CHD3,SMARCC1,RUVBL1,DMAP1,SPTY2D1,NPM1,P…	SMARCE1,RBBP4,CENPN,PTMA	ACTR5,PIWIL1,SYCP3,ERCC6
GO_REGULATION_OF_APOPTOTIC_SIGNALING_PATHWAY	GO:2001233	353	Up	1.1930408952113099e-5	4.311580966011258e-4	8	GCLC,BAD,CFLAR,KDM1A,SLC25A5,CX3CL1,TNFRSF12A,MAPK8IP2,FYN,PLAUR,BRCA1,ZMYND11,BID,IL20RA,IGF1,SNAI2,CD74,HGF,RB1CC1,GCLM,FAS,CD44,BCLAF1,BAK1,DAPK2,CTNNA1,RRM2B,MAPK9,HERPUD1,TRAF1,YBX3,CASP8,TMEM161A,EYA2,GNAI3,SP100,HYAL2,FGF10,MNT,CSNK2A2,NCK2,TP63,NLE1,PTGS2,ENO1,FGFR1,TP73,PSEN1,PTPRC,STRADB,GSK3B,CYLD,GSTP1,RRN3,CTTN,DNAJA1,BAX,DNM1L,PPP1R13B,ERP29,ICAM1,MUL1,TFAP4,ITGA6,ZC3HC1,RFFL,TMEM14…	SP100,TPT1,ARRB2,RPL11,NONO,RPS3,HNRNPK,PDIA3,RPS7,FIS1	EYA2,CSNK2A2,TP63,TP73,BIK,NFATC4,NME5,WDR35,MAPK8IP1,BMP4,ELL3,HIP1R,HRK,YAP1,BMPR1B,ST18,CREB3L1,INHBB,MSX1,SMAD3,AR,MAL,NANOS3,ASAH2
GO_POSITIVE_REGULATION_OF_MULTI_ORGANISM_PROCESS	GO:0043902	470	Up	1.2128238278794905e-5	4.3621036909904926e-4	12	TSPAN6,BAD,SARM1,POLR2J,CREBBP,PSMB1,CD4,BTK,FYN,LTF,PSMC4,POLR3B,MATR3,MARCO,CD74,BIRC3,NR1H3,KPNA6,HMGB3,GRN,PSMA4,YTHDC2,POLR2B,RSF1,TNIP3,CYBA,CUL1,TAB2,PUM2,CTDP1,CASP8,TAF11,PKN2,HDAC4,PSME4,SIRT2,NUCKS1,PABPC1,PRKACA,UBE2D1,FBXW11,PVR,ALPK1,TSG101,HACD3,TXK,GRAMD4,RAB7A,ICAM3,TOP2B,PAK3,FKBP6,UBE2K,PIK3C3,ITCH,XRCC5,CYLD,CHMP2B,PPIE,APOB,FCN1,WDFY1,PSMC5,AURKA,MAVS,LAG3,IRAK3,TFAP4,CD209,N…	UBE2D1,PQBP1,UBE2D2,ARRB2,NONO,RAD23A,HMGB1,UBA52	TSPAN6,CD4,LTF,PAK3,FKBP6,APOB,HPN,MUC5B,MUC4,BMP6,PGLYRP2,GFI1,INHBB,F2RL1,CD300A,IL12A,MUC15,MUC17,PDE3A,MUC16,CADM1,CARD11,MUC5AC,IRGM,TICAM2,RAB7B
GO_MULTIVESICULAR_BODY_SORTING_PATHWAY	GO:0071985	32	Up	1.2211976375693688e-5	4.371306019813784e-4	1	VTA1,RAB27B,RAB27A,CHMP2B,CHMP5,SYTL4,LAPTM4B,LEPROTL1,EXPH5,CHMP3,VPS4B,CHMP2A,CHMP1A,VPS25,SORT1,VPS36,VPS37B,MVB12A,TMEM50B,LYST,RUBCN,VPS37A,SNF8,VPS28,VCP,UBXN6,RILP,VPS37C,TMEM50A,UVRAG,LEPROT,CHMP1B	LEPROTL1	LAPTM4B
GO_PEROXISOME_ORGANIZATION	GO:0007031	73	Up	1.3290957848192377e-5	4.734982471320479e-4	4	CROT,AGPS,PEX3,ACAA1,UBE2D1,ZFAND6,ACOX3,DNM1L,MAVS,CRAT,HAO1,ACOT8,ABCD1,LONP2,MLYCD,ECH1,PEX11G,PHYH,PEX12,UBE2D3,PEX7,EHHADH,MPV17,PECR,SCP2,GNPAT,HMGCL,ABCD3,ACOT2,IDE,SEC16B,EPHX2,PEX16,CAT,USP9X,PEX6,PEX1,HACL1,UBE2D2,PEX11B,HSD17B4,IDH1,PEX5,SLC27A2,NUDT7,PEX14,RPS27A,PAOX,UBC,TYSND1,DHRS4,PEX10,ACOX1,PEX19,PEX13,PEX2,RAB8B,TMEM135,PEX11A,ACOX2,MFF,UBB,ACOT4,PIPOX,GSTK1,ECI2,DDO,NUDT19,FIS…	UBE2D1,UBE2D2,PEX11B,FIS1,UBA52	SLC27A2,ACOX2
GO_REGULATION_OF_PROTEIN_CATABOLIC_PROCESS	GO:0042176	349	Up	1.3453978546212923e-5	4.7704507892397423e-4	2	GCLC,ANKIB1,CYP51A1,MYCBP2,OSBPL7,RHBDF1,MYLIP,PKD1,HFE,FYN,PSMC4,NUB1,RNF14,UFL1,TNFRSF1B,SNX1,PIAS1,RNF19A,GABARAPL2,TIMP2,CLEC16A,CDH1,NEDD4L,MAPK9,HERPUD1,USP13,HIPK2,CTSA,ATXN3,ROCK1,SIRT2,ERLEC1,VPS35,NEDD4,PTPN3,CSNK2A2,TRIB2,PRKACA,CHFR,DERL2,NSF,RAB7A,ARAF,LAMP3,UBE2K,NRDC,ITCH,SENP1,OPHN1,KEAP1,PSEN1,HSP90AA1,LRP2,NFE2L1,GSK3B,XPO1,HACE1,AURKA,EDEM2,IRAK3,PSME1,EZR,WAC,TREM2,HSP90AB1,DE…	ERLEC1,RPL5,RPL23,RPL11,EEF1A1,RPS7,RAD23A	RHBDF1,PKD1,PTPN3,CSNK2A2,LAPTM4B,APC2,EPHA4,SOX9,PRKCG,RGN,SERPINE2,NKD1,NKD2,TAF1,GRIN2C,DISC1,RNF180,SHH,DACT1,PACSIN3,SMAD3,ADGRB1
GO_PROTEIN_K11_LINKED_UBIQUITINATION	GO:0070979	27	Up	1.3756334507174425e-5	4.8547589901610404e-4	2	CDC27,ANAPC4,RNF4,UBE2T,UBE2A,UBE2D4,ANAPC5,CDC23,UBE2W,FZR1,UBE2S,UBE2D3,UBE2B,ANAPC13,CDC16,ANAPC11,ANAPC1,ANAPC10,UBE2E3,RNF26,UBE2C,ANAPC2,CDC26,UBE2E2,UBE2L3,UBE2H,ANAPC7
GO_REGULATION_OF_GENE_EXPRESSION_EPIGENETIC	GO:0040029	255	Up	1.4015767115406306e-5	4.923201934883607e-4	2	UPF1,POLR2J,MSL3,JARID2,BAZ1B,BRCA1,UBR2,NUP160,ARID4A,POLR2B,TPR,ARID1B,KCNQ1,ARID4B,PUM2,NDC1,SPHK2,ELAVL1,SMARCD1,SPI1,HDAC4,POLR1A,SIRT2,NUP133,MBD3,MOV10L1,EED,NUP37,ACTB,BAZ2A,SIRT6,TNRC6C,RIF1,YTHDC1,ZMPSTE24,SEH1L,SRRT,TFAP2C,DNMT3B,TNRC6A,ESR1,AGO1,NUP50,CDC45,HDAC6,AAAS,NUP188,SIRT1,POLR2E,HIRA,POLR2F,TNRC6B,EP300,ZC3H7B,DICER1,PABPC1L,RAE1,SMCHD1,SUV39H1,RBBP7,FMR1,NUP93,CTCF,POLR2C,TA…	RBBP4,PCGF5,HMGB1	UPF1,MOV10L1,BMP4,AJUBA,RRP8,DIRAS3,SMAD3,ERCC6,RMRP
GO_CHROMOSOME_LOCALIZATION	GO:0050000	68	Up	1.4295965959161462e-5	4.998268656512406e-4	1	MAD1L1,CENPQ,CUL3,SPDL1,NDE1,MLH1,SPAG5,KIF22,NDC80,PIBF1,CHMP2B,SEH1L,CHMP5,ZW10,CDC23,CHMP4B,FAM83D,RAB11A,KPNB1,NUP98,TTL,ACTR3,CENPF,KIF14,UBE2B,VPS4B,KIF18A,BECN1,DLGAP5,CHMP2A,CHMP1A,VPS4A,CCNB1,PSRC1,CDCA8,NUMA1,ACTR2,CENPE,KATNB1,KIF2C,NUF2,ANKRD53,CENPC,BOD1,CDCA5,CHMP7,TERF1,ATM,HNRNPU,SPICE1,CHMP4C,SUN1,GEM,NDEL1,MEI1,CDT1,MIS12,TRAPPC12,CHMP6,RRS1,MEIOC,DYNC1H1,CHAMP1,NUP62,KIFC1,PINX…		MEIOC
GO_POSITIVE_REGULATION_OF_RNA_SPLICING	GO:0033120	29	Up	1.5192626619349304e-5	5.284979960884252e-4	2	THRAP3,U2AF2,DAZAP1,RBM22,CIRBP,SNW1,SRSF5,CELF4,RBM3,SNRNP70,SETX,ZPR1,PRPF19,NUP98,NCL,PRDX6,HABP4,TRA2B,NCBP1,SF3B4,HNRNPLL,PIK3R1,RBMX,DYRK1A,TRA2A,ERN1,POLR2A,HSPA1A,RBMXL1	NCL
GO_FORMATION_OF_CYTOPLASMIC_TRANSLATION_INITIATION_COMPLEX	GO:0001732	16	Up	1.532424528909849e-5	5.284979960884252e-4	2	EIF3I,EIF3L,EIF3D,EIF5,EIF3J,EIF3E,EIF3B,EIF3A,EIF2S2,EIF3G,EIF3H,EIF3M,EIF3F,EIF3K,EIF3C,EIF3CL	EIF3H	EIF3C,EIF3CL
GO_PROTEIN_POLYUBIQUITINATION	GO:0000209	286	Up	1.5393220116653003e-5	5.284979960884252e-4	2	ANKIB1,CDC27,FBXL3,MYLIP,PSMB1,UBE3C,RNF216,BRCA1,PSMC4,RNF14,UBR2,RNF19A,CUL3,PSMA4,ERCC8,NEDD4L,ANAPC4,CUL1,RC3H2,UNKL,RNF4,CBFB,PSME4,NEDD4,RNF126,UBE2D1,CHFR,FBXW11,KLHL20,UBE2T,UBE2A,UBE2K,ITCH,UBE2D4,NFE2L1,HACE1,HUWE1,PSMC5,KLHL42,ANAPC5,PSME1,RNF31,HECTD1,RFFL,HDAC6,CDC23,PSMD5,PSMD8,FBXL19,CDC34,PPIL2,FBXO7,RBX1,PSMC6,PSMA3,PSMC1,PSMB5,PSMA6,PSME2,PSMA7,RNF125,PSMD10,XIAP,MGRN1,PSMD7,FBX…	UBE2D1,UBE2D2,UBA52	FBXL19,TRIM2,FBXO2,RNF165,KLHL3,TAF1,FBXL18,FBXO27,RNF180,RNF152,FBXO17
GO_REGULATION_OF_CHROMOSOME_SEPARATION	GO:1905818	60	Up	1.5397241072683932e-5	5.284979960884252e-4	7	MAD1L1,CDC27,ZNF207,TACC3,CUL3,SPDL1,TPR,ANAPC4,RIOK2,CSNK2A2,TRIP13,NDC80,ZW10,ANAPC5,CDC6,CDC23,KLHL22,CSNK2A1,ANAPC15,FBXO5,TTK,IK,MAD2L2,CDC20,CENPF,NEK6,DUSP1,TEX14,XRCC3,PCID2,DLGAP5,PSMG2,CCNB1,APC,ESPL1,USP44,CDK5RAP2,NUMA1,HECW2,CENPE,RB1,ANAPC11,DYNC1LI1,ATM,ANAPC1,BUB3,NSMCE2,BUB1B,MAD2L1,PTTG1,RAD21,PLK1,CDT1,BUB1,CDC26,GEN1,AURKB,MAPK15,LCMT1,PTTG2		CSNK2A2,MAPK15,PTTG2
GO_POSITIVE_REGULATION_OF_INTRACELLULAR_PROTEIN_TRANSPORT	GO:0090316	140	Up	1.5739498133744993e-5	5.377900339607324e-4	1	FYN,RUFY3,CDH1,TPR,USP36,RIOK2,IPO5,HYAL2,CSNK2A2,CDC42,PRKACA,PTGS2,GTSE1,PCM1,SAR1A,RAPGEF3,PSEN1,GSK3B,RBM22,HUWE1,EDEM2,MAVS,RNF31,SH3GLB1,MAPK1,HPS4,MIEF1,PPM1A,TM9SF4,EMD,NUTF2,CEMIP,ZFAND1,UBR5,OAZ1,PDCD5,AKT2,TGFB1,PIK3R2,GSK3A,GLI3,YWHAE,UBE2D3,FBXW7,ZPR1,CD81,IFNG,C2CD5,MAPK14,TMEM30A,PDCD10,ECT2,HTRA2,RHOU,RAB29,ITGB1BP1,SEC16B,TARDBP,IL1B,RAC2,TRIM28,RAN,PRKAA1,XPO4,CAMK1,EDEM1,PRR5L,…	ANP32B,FIS1	CSNK2A2,CEMIP,ANK3,SHH,SMAD3,MTCL1,ABLIM3,CDK5R1,TMEM30B
GO_MITOTIC_METAPHASE_PLATE_CONGRESSION	GO:0007080	44	Up	1.587989290706616e-5	5.394417746928873e-4	1	MAD1L1,CUL3,SPDL1,KIF22,NDC80,PIBF1,CHMP2B,SEH1L,CHMP5,ZW10,CDC23,CHMP4B,RAB11A,KPNB1,KIF14,VPS4B,KIF18A,BECN1,CHMP2A,CHMP1A,VPS4A,CCNB1,PSRC1,CDCA8,CENPE,KIF2C,NUF2,ANKRD53,CENPC,BOD1,CDCA5,CHMP7,HNRNPU,CHMP4C,CDT1,MIS12,CHMP6,RRS1,CHAMP1,NUP62,KIFC1,PINX1,CHMP4A,CHMP1B
GO_GLYCOSYL_COMPOUND_METABOLIC_PROCESS	GO:1901657	110	Up	1.5942709591064846e-5	5.394417746928873e-4	2	FUCA2,ENPP4,DERA,TYMP,AKR7A2,GNAI3,RHOA,GBA2,DLG1,NT5C2,MAGI3,CAD,AKR1B1,UPRT,MTAP,UPB1,GTPBP1,APOBEC3H,ERH,GMPR2,AHCY,PRPS2,GLA,CDADC1,DHODH,NME3,NME4,IMPDH1,AICDA,RAB23,DNPH1,NME5,UMPS,DGUOK,AKR1A1,TJP2,RHOQ,NT5C3A,AMD1,OARD1,GNMT,NT5C,PPAT,APOBEC3A,APOBEC3F,PUDP,UCK1,MPP1,RAN,PEMT,MACROD1,AMPD3,NT5E,ATIC,PRPSAP2,NME7,UCK2,GUK1,ABHD10,CBR4,CASK,PRPS1,DPYS,AK3,DLG2,AKR1C2,LRGUK,ADK,DCK,CDA,AK4,T…	FUCA2,RHOA,GMPS	APOBEC3H,DHODH,NME5,GNMT,DPYS,DLG2,CARD11,NT5M,APOBEC3D
GO_COENZYME_BIOSYNTHETIC_PROCESS	NA	129	Up	1.601602284545151e-5	5.394417746928873e-4	NA	PDK4,PDK2,NADK,ELOVL5,MAT2B,MPC1,ELOVL1,PDK3,COASY,ACSL4,PTGS2,ACAT1,MOCOS,ACACB,COQ9,PDPR,DLD,ACOT7,SCD,TECR,SLC25A1,GSTZ1,MTHFD1,MLYCD,QPRT,ACSBG1,GCDH,NAMPT,NMRK1,PNPO,PDHX,COQ5,NUDT12,COQ10B,KYNU,SPR,KMO,AKR1A1,COQ6,ELOVL3,PANK3,MTHFD1L,UBIAD1,LIAS,SLC25A16,ACSL3,PTGIS,MOCS3,MOCS1,PANK2,PPCS,METTL16,ACSBG2,RGN,ACSS2,IDO1,PPT1,ACLY,PDHA1,GCH1,COQ3,PCBD2,RFK,COQ10A,MTHFS,FPGS,ATIC,PARP9,PARP16,…	MPC1	METTL16,ACSBG2,RGN,SCD5,PANK1,NMNAT2,PANK4,ELOVL6,PDP2
GO_CELL_CYCLE_G1_S_PHASE_TRANSITION	GO:0044843	240	Up	1.6074891250659407e-5	5.394417746928873e-4	7	KMT2E,DBF4,PAF1,PKD1,POLA2,BID,MNAT1,FHL1,PIAS1,CUL3,CUL1,ATP2B4,BCAT1,MCM10,FGF10,MCM2,GTSE1,MCM6,JADE1,CNOT4,RBL1,ORC1,BAX,AURKA,CNOT3,PCBP4,ORC6,PSME1,CDC45,CDC6,CDC7,CDC34,SUSD2,FBXO7,MCM5,EP300,POLE2,CDKN3,APEX1,PSME2,E2F1,FAM83D,RBBP8,POLA1,PIM2,RGCC,FBXO31,GSPT1,RBL2,MCM4,CCNE1,CDK6,CASP2,RPA3,EZH2,CUL2,RPS6KB1,CCL2,FBXW7,ZPR1,CCND1,CDKN1B,CNOT2,PTPN6,FBXO5,MCM3,GMNN,CCND3,CNOT6,TFDP2,HYAL…	CDK4,MYC,RPS6,PHB2	PKD1,MCM10,CDC7,E2F8,CYP1A1,TAF1,GFI1,SPDYA,DACT1,TFDP3,GJC2
GO_TRANSCRIPTION_ELONGATION_FROM_RNA_POLYMERASE_II_PROMOTER	GO:0006368	76	Up	1.6264013943976886e-5	5.433626347416633e-4	2	POLR2J,PAF1,ZMYND11,MNAT1,POLR2B,CTDP1,CDK13,AFF4,CCNT2,CCNK,SUPT16H,POLR2E,POLR2F,NELFCD,POLR2C,ERCC2,POLR2I,ELL,EZH2,RECQL5,SUPT6H,ELP4,GTF2H1,GTF2H3,RNF8,NCBP2,ELL2,ENY2,GTF2F1,PCID2,ELL3,CCNT1,EAPP,ELOF1,MLLT1,ADRM1,CDK7,CDC73,CCNH,ELP2,CDK9,NCBP1,RTF1,WDR61,BRD4,POLR2D,EAF1,EAF2,GTF2H2,POLR2K,SSRP1,HNRNPU,ERCC3,IWS1,WDR43,POLR2H,PBRM1,RNF168,SHH,LEO1,CDK12,POLR2G,MLLT3,POLR2L,POLR2A,SETD2,NE…	TCEA1	ELL3,SHH
GO_RESPONSE_TO_INTERFERON_GAMMA	GO:0034341	175	Up	1.6672478415219067e-5	5.545443373769989e-4	8	CX3CL1,CCL26,NUB1,WAS,SLC11A1,NR1H3,VIM,CD44,IFNGR1,PIAS1,VAMP3,SEC61A1,SP100,CDC42,TXK,STXBP2,EDN1,OAS1,KIF16B,ICAM1,HSP90AB1,JAK2,IL12RB1,CD40,HCK,MID1,CCL22,CCL17,MEFV,STX4,CDC37,CCL24,RPS6KB1,CCL7,CCL2,CCL8,CYP27B1,OAS3,OAS2,IFNG,GAPDH,TRIM38,WNT5A,CCL20,ACTR3,STAT1,KYNU,SUMO1,STXBP3,TRIM62,CD58,GBP3,GBP1,IRF6,TRIM25,NMI,MT2A,IRF1,MED1,CITED1,IRF3,IRF5,BST2,ASS1,NR1H2,GCH1,TRIM21,PPARG,TRIM5,…	VIM,SP100,RPL13A,ACTG1	CYP27B1,IRF6,TRIM25,ASS1,OASL,CLDN1,IRGM,RAB7B
GO_EXOCYTOSIS	GO:0006887	769	Up	1.6876360339601293e-5	5.588528663999248e-4	1	FGR,FUCA2,ENPP4,CFTR,MPO,ITGAL,LAMP2,ITGA2B,CACNA1G,RALA,ALDH3B1,VPS41,ARHGAP44,SCIN,BAIAP3,PSMB1,SYN1,MGST1,MMP25,CD9,BTK,PIK3C2A,PLAUR,TYROBP,LTF,ALOX5,MVP,DNASE1L1,CAPN1,IGF1,SLC11A1,HGF,SERPINB1,ERP44,DERA,RNASET2,CD44,TNFRSF1B,ANK1,GRN,LRRC7,GAB2,ATP6V0A1,APBA2,VCL,TIMP2,AGA,RAB27B,DTNBP1,C12orf4,VAMP3,HEXB,CYBA,HEBP2,ITIH4,SERPINB3,GDI2,ATP11B,SLC2A3,ACAA1,SPHK2,CTSA,CNN2,CDK13,CD84,ARFGEF1…	FUCA2,GDI2,RHOA,WDR1,ATP6AP1,COTL1,PDAP1,VAT1,EXOC6,RAB13,GOLGA7,SURF4,EEF1A1,EEF2,PGAM1,HMGB1,CALM1	CFTR,MPO,ARHGAP44,SCIN,BAIAP3,SYN1,LTF,ITIH4,SERPINB3,PFN2,CEACAM1,APOH,TGFB2,DSP,CBARP,PLA2G3,CRISPLD2,NCS1,FRK,CSPG5,SDC1,RIMS3,CNR1,RAB9B,PRKCG,CFP,ADGRE3,RAB25,SLC27A2,SYT2,NKD2,VEGFC,RAB3C,NFASC,PRSS12,F2RL1,PRRT2,CD300A,CPLX1,RAB3B,PCDH7,AZU1,SELP,FCAR,PCLO,ELANE,SYT15,TXNDC5,MICAL3,TICAM2,MGAM
GO_NEGATIVE_REGULATION_OF_PROTEIN_MODIFICATION_BY_SMALL_PROTEIN_CONJUGATION_OR_REMOVAL	GO:1903321	76	Up	1.7407161811662296e-5	5.728052255366589e-4	2	GCLC,CRY1,FYN,UFL1,ATG5,U2AF2,HMG20B,PSEN1,DNAJA1,CAPN3,ABL1,TSPO,SMAD7,N4BP1,UBR5,CAV1,LIMK1,GTPBP4,FBXO5,BAG2,USP4,PARK7,MAD2L2,IVNS1ABP,TNFAIP3,RPL5,SOX4,RPL23,PRKCG,GNL3L,PRR7,PIAS3,TRIM21,PER2,GPS2,DYSF,USP44,PLAA,ARRB1,HMG20A,ARRB2,AKT1,RPL11,SPOPL,HDAC8,TAF1,OGT,RPS3,TRIP12,VPS28,SQSTM1,UBXN1,DTX3L,SENP2,MAD2L1,CAMLG,CDK5,BAG5,TRIM44,NXN,OTUB1,CTNNB1,PRKCE,RPS7,RELA,GLMN,SVBP,PARP10,ADGRB1…	RPL5,RPL23,ARRB2,RPL11,RPS3,RPS7	PRKCG,TAF1,ADGRB1
GO_VESICLE_TARGETING	GO:0006903	90	Up	1.7450099327909393e-5	5.728052255366589e-4	1	TRAPPC6A,STARD3NL,TBC1D23,CUL3,TRAPPC3,WIPI1,NSF,CLASP1,LMAN1,SAR1A,PSEN1,CD59,TMED2,SCFD1,SNAP23,SNAP29,CNIH1,TRIP11,SEC23A,CTSZ,PPP6R1,NAPA,BET1,YKT6,SEC23IP,GBF1,GOSR2,GOSR1,C17orf75,AREG,CTSC,PPP6R3,FOLR1,SEC24A,COL7A1,TFG,GORASP1,KLHL12,PPP6C,WDR11,SEC16B,TBC1D20,AP1M2,EXOC4,STARD3,RAB1A,PREB,AP1AR,SEC31A,USO1,SEC24B,CSNK1D,CNIH3,SEC16A,ARFGAP2,SEC24D,SAR1B,SEC13,TRAPPC10,STX5,KLHL21,PEF1,TG…	TRAPPC2L	COL7A1,AP1M2,TGFA,MAPK15
GO_MITOCHONDRIAL_TRANSMEMBRANE_TRANSPORT	GO:1990542	69	Up	1.7932930491104666e-5	5.846640960824186e-4	1	SLC25A13,MCUR1,MPC1,TIMM21,ACACB,SLC8B1,SLC25A1,SLC25A15,TIMM44,TIMM50,PRKAG2,MICU1,SFXN3,GRPEL1,CPT1A,MRPL18,SLC25A36,SLC25A12,DNAJC15,MRS2,SLC25A23,ROMO1,TIMM17B,TST,TOMM40,PRKAB2,TIMM17A,COX5B,PNPT1,AFG3L2,MPC2,PSEN2,HSPD1,SLC25A38,SLC25A37,SLC25A28,MCU,SFXN2,CPT2,TOMM40L,PRKAA2,CHCHD4,GRPEL2,SLC25A32,MID1IP1,STOML2,MICU2,LETM1,SLC25A33,TOMM20,UCP3,UCP2,DNAJC30,SLC25A22,SLC25A20,CYC1,SLC25A18,…	MPC1,SMDT1	SLC25A23,PRKAA2,CPT1B,DNLZ
GO_RESPONSE_TO_INTERLEUKIN_1	GO:0070555	184	Up	1.796692911999983e-5	5.846640960824186e-4	8	GCLC,TFPI,CD38,UPF1,CX3CL1,CCL26,SELE,PSMB1,PSMC4,VRK2,PSMA4,YTHDC2,CYBA,CUL1,TAB2,HYAL2,HDAC4,PSME4,RORA,FBXW11,EDN1,TOLLIP,PSMC5,IGBP1,ICAM1,IRAK3,PSME1,PSMD5,PSMD8,TAB1,RBX1,PSMC6,PSMA3,HIF1A,PSMC1,RPS6KA5,PSMB5,YY1,PSMA6,NFKBIA,PSME2,CD40,PSMA7,PSMD10,MAPK3,CCL22,CCL17,PSMD7,USP10,PYCARD,RIPK2,SFRP1,IKBKB,CACTIN,NOD1,CCL24,PSMA2,MAP3K8,PSMD3,PSMD11,CCL7,CCL2,CCL8,NFKB1,PSMD9,SKP1,HYAL1,IL1A,C…	UBA52	UPF1,SELE,SOX9,AKAP12,ST18,ANKRD1
GO_CHROMATIN_REMODELING_AT_CENTROMERE	GO:0031055	29	Up	1.816425546424957e-5	5.885375358826036e-4	4	CENPQ,RSF1,CENPM,RBBP7,CENPI,CENPT,OIP5,CENPA,HELLS,CENPL,CENPK,HJURP,MIS18BP1,NASP,CENPO,ITGB3BP,CENPC,POLE3,CENPU,CENPH,SMARCA5,MIS18A,RBBP4,CENPN,CENPV,RUVBL1,NPM1,CENPP,CENPW	RBBP4,CENPN
GO_CYTOSOLIC_TRANSPORT	GO:0016482	139	Up	1.830348486907121e-5	5.90503415282439e-4	1	BAIAP3,SPAG9,HEATR5B,EHD3,SNX1,TBC1D23,VAMP3,FAM160A2,KIF1B,MON2,EVI5,VPS35,CLTCL1,RNF126,WIPI1,RAB7A,PTPN23,KLHL20,MAP2,PIK3C3,RAB21,ERC1,EPS15,MTMR2,SNX5,KIF16B,EZR,HOOK2,TBC1D10A,MAPK1,GGA1,VTI1B,ARFRP1,EEA1,CLN5,CORO1A,MAPK3,TMEM87A,SNX16,PLEKHJ1,STX10,TBC1D17,ANKRD27,WDR91,SNX8,AP1S1,YKT6,RIC1,RGP1,GBF1,GOSR2,GOSR1,VPS29,SNX3,PIKFYVE,CHMP3,RAB29,RAB14,ARL1,VPS26A,CCDC91,RAB9B,RAB9A,STX16,BEC…	STX10	BAIAP3,RAB9B,HOOK1,SYBU,RAB6C,RAB7B
GO_LATE_ENDOSOME_TO_VACUOLE_TRANSPORT	GO:0045324	16	Up	1.861066981354871e-5	5.978478845660071e-4	1	CHMP2B,LEPROTL1,CHMP3,BECN1,CHMP2A,CHMP1A,VPS25,VPS36,TMEM50B,CHMP7,SNF8,VPS28,TMEM50A,PIK3R4,LEPROT,CHMP1B	LEPROTL1
GO_REGULATION_OF_VIRAL_TRANSCRIPTION	GO:0046782	62	Up	1.8796900550328584e-5	6.012608571779572e-4	3	POLR2J,POLR2B,RSF1,CTDP1,TAF11,NUCKS1,MID2,REST,TFAP4,POLR2E,SMARCB1,POLR2F,EP300,SNW1,NELFCD,POLR2C,POLR2I,HPN,TRIM14,HDAC1,TRIM62,TRIM32,TARDBP,ZNF639,GTF2F1,SMARCA4,ZFP36,CCNT1,TRIM21,INPP5K,MDFIC,DHX9,CDK9,GTF2B,LEF1,TARBP2,IFITM3,POLR2D,POLR2K,CHD1,TRIM11,RRP1B,POLR2H,PSMC3,POLR2G,TRIM8,JUN,POLR2L,POLR2A,NELFA,SP1,GTF2F2,NELFB,SUPT5H,NELFE,TRIM31,TRIM27,TRIM13,SUPT4H1,CCL5,CCL4,CCL3		HPN
GO_NUCLEOSIDE_MONOPHOSPHATE_METABOLIC_PROCESS	GO:0009123	63	Up	1.902276398053544e-5	6.059072747529021e-4	2	AK2,PNKP,DLG1,NT5C2,MAGI3,CAD,AK6,UPRT,GMPR2,PRPS2,CDADC1,DHODH,IMPDH1,AK1,LHPP,DNPH1,RAD50,UMPS,DGUOK,AMPD2,TJP2,PAICS,PPAT,DUT,DCTD,UCK1,MPP1,AMPD3,CMPK2,RFK,NT5E,ATIC,AK7,UCK2,GUK1,CASK,PRPS1,AK3,DLG2,AK9,LRGUK,ADK,DCK,GART,CMPK1,AK4,GMPS,AK8,HPRT1,TK2,TK1,DTYMK,TYMS,SHMT1,IMPDH2,PFAS,UPP1,ADA,UCKL1,CARD11,APRT,NT5M,ADSL	AK2,GMPS	DHODH,AK7,DLG2,CARD11,NT5M
GO_NEGATIVE_REGULATION_OF_RESPONSE_TO_ENDOPLASMIC_RETICULUM_STRESS	GO:1903573	39	Up	2.017374309134511e-5	6.398566532389925e-4	8	HSPA5,HERPUD1,ERLEC1,NCK2,DERL2,PPP1R15A,DERL3,XBP1,USP14,DNAJC3,BFAR,SGTA,CREB3,WFS1,PARK7,TXNDC12,CLU,DNAJB9,UBAC2,OS9,TMBIM6,HYOU1,USP25,CREB3L1,NCK1,PPP1R15B,UBXN1,SYVN1,BCL2L1,GRINA,YOD1,UBE2G2,LRRK2,PTPN1,SVIP,UBE2J1,OPA1,HSPA1A,ATF6B	ERLEC1	CREB3L1
GO_RESPONSE_TO_OXYGEN_LEVELS	GO:0070482	326	Up	2.058763600960324e-5	6.502405877486872e-4	8	BAD,CFLAR,CD38,CREBBP,PSMB1,PSMC4,FAS,PSMA4,CYBA,HIPK2,CYB5R4,PKM,RHOA,PDK3,PSME4,SIRT2,FUNDC1,RORA,TGFBR3,POLB,ATP6AP1,XRCC1,PTGS2,ENO1,TIGAR,GNB1,EDN1,PLOD1,REST,PSMC5,MMP2,MT3,DNM1L,DNMT3B,SIRT4,NOS1,SLC9A1,ICAM1,ALKBH5,ANGPT2,PSME1,SCFD1,TGFB2,PSMD5,SIRT1,PSMD8,PICK1,HMOX1,TXN2,RBX1,EP300,PSMC6,PSMA3,HIF1A,PSMC1,PSMB5,PSMA6,PSME2,BMP7,PSMA7,ANGPT4,TM9SF4,E2F1,AHCY,PSMD10,SUV39H1,PGK1,RGCC,PSM…	RHOA,ATP6AP1,CDK4,MYC,RBPJ,FIS1,PHB2,UBA52	MT3,SIRT4,NOS1,TGFB2,PTN,ALDH3A1,PPARGC1A,STC2,PGF,RWDD3,AJUBA,LOXL2,MGARP,CYP1A1,ANKRD1,VEGFC,EDNRA,ITGA2,CLDN3,SMAD3,KCNK3,ARNT2,NDNF,TERC,CD24
GO_MATURATION_OF_LSU_RRNA	GO:0000470	21	Up	2.2044055711527718e-5	6.933270576717735e-4	2	LAS1L,DDX18,PES1,SNU13,GTPBP4,FTSJ3,ZNHIT6,RPL35,WDR12,URB1,NHP2,RPL7L1,RPL7,RPL7A,NOL9,MRPL1,RSL1D1,RPF2,RPL10A,BOP1,ZNHIT3	RPL35,RPL7A
GO_INTRINSIC_APOPTOTIC_SIGNALING_PATHWAY_IN_RESPONSE_TO_OXIDATIVE_STRESS	GO:0008631	39	Up	2.3332039032993806e-05	7.307789058792268e-4	8	SIRT1,JAK2,HIF1A,GSKIP,STK24,HSPB1,FBXW7,SOD2,VNN1,NME5,PDCD10,HTRA2,STK25,NFE2L2,PARK7,SFPQ,TRAP1,UBQLN1,CYP1B1,PML,NOL3,SOD1,AKT1,MCL1,PARP1,ARL6IP5,NONO,PDK1,PINK1,PRKCD,MELK,BAG5,MAPK7,BCL2,ZNF622,DIABLO,P4HB,MAP3K5,GPX1	NONO	NME5
GO_FORMATION_OF_TRANSLATION_PREINITIATION_COMPLEX	GO:0001731	7	Up	2.3523744568463784e-5	7.337260909590966e-4	2	EIF5,EIF2S2,EIF2S3,DENR,RPL13A,EIF2D,MCTS1	RPL13A
GO_NUCLEOBASE_CONTAINING_SMALL_MOLECULE_METABOLIC_PROCESS	GO:0055086	512	Up	2.378376733650219e-5	7.387709878863098e-4	2	ENPP4,BAD,AK2,KDM1A,PDK4,SLC25A13,SLC4A1,ACSM3,CROT,PDK2,NADK,AASS,MLXIPL,ELOVL5,PGM3,IGF1,CPS1,DERA,TYMP,AGPAT4,TBPL1,NUP160,FUT8,PNKP,CTPS2,TPR,RRM2B,NDC1,MPC1,DGAT2,SPHK2,FAR2,NTHL1,GNAI3,ME1,PDE4A,ELOVL1,PFKP,PKM,RHOA,PDK3,HDAC4,COASY,ACSL4,NUP133,RORA,PDE8A,PTGS2,ENO1,NUP37,ACAT1,VPS9D1,DLG1,REXO2,UNG,ACACB,NT5C2,SIRT6,TIGAR,ADCY2,PGM1,PSEN1,MAGI3,CAD,AK6,SEH1L,SULT2B1,TGDS,P2RX7,NOS1,PDPR,D…	AK2,MPC1,RHOA,GMPS,PGAM1,SMPDL3A,NUDT14	SULT2B1,NOS1,APOBEC3H,GUCY2F,DHODH,SULT1E1,AADAT,PPARGC1A,NME5,PDE1A,PRKAG3,GDA,NUDT10,GNMT,ACSBG2,GFPT2,GUCY2D,HMGCS2,AK7,SCD5,CSGALNACT1,DPYS,DLG2,PANK1,NMNAT2,PANK4,PFKFB1,PRKAA2,ELOVL6,PDP2,ADCY6,ENO4,SULT1A2,ENPP1,SULT1C2,CARD11,NT5M,TREX1,APOBEC3D
GO_ESTABLISHMENT_OF_PROTEIN_LOCALIZATION_TO_MITOCHONDRIAL_MEMBRANE	GO:0090151	15	Up	2.4101146339535374e-5	7.4554862977073e-4	1	AGK,HSP90AA1,TIMM13,TOMM22,SAMM50,TIMM9,PDCD5,ROMO1,TIMM10,OXA1L,CALM3,COX18,HSPA4,TIMM22,NDUFA13		AGK
GO_POSITIVE_REGULATION_OF_INTRACELLULAR_TRANSPORT	GO:0032388	186	Up	2.469401911697984e-5	7.60757957796465e-4	1	FGR,FYN,RUFY3,EHD2,GAB2,CDH1,TPR,USP36,RIOK2,SPHK2,IPO5,HYAL2,NEDD4,CSNK2A2,CDC42,PRKACA,PTGS2,GTSE1,PTPN23,SPAG5,IL4R,MAP2,PCM1,SAR1A,RAPGEF3,RAB21,PSEN1,GSK3B,RBM22,HUWE1,MTMR2,EDEM2,MAVS,RBM27,RNF31,EZR,SH3GLB1,MAPK1,HPS4,MIEF1,MLC1,PPM1A,TM9SF4,EMD,NUTF2,CEMIP,ZFAND1,UBR5,OAZ1,PDCD5,AKT2,TGFB1,PIK3R2,GSK3A,GLI3,YWHAE,UBE2D3,FBXW7,ZPR1,EHD1,CD81,IFNG,CPSF6,C2CD5,MAPK14,TMEM30A,PDCD10,ECT2,NCBP…	ANP32B,FIS1	CSNK2A2,CEMIP,ANK3,SHH,SMAD3,MTCL1,ABLIM3,CDK5R1,TMEM30B,ATP2A1
GO_RESPONSE_TO_OXIDATIVE_STRESS	GO:0006979	377	Up	2.4833631013741585e-5	7.619363442052877e-4	8	GCLC,RAD52,BAD,ALS2,CFLAR,CD38,MPO,PDK2,ALDH3B1,MGST1,BTK,FYN,PPP5C,ERCC1,HGF,GLRX2,GCLM,VRK2,BAK1,FUT8,PNKP,RRM2B,ERCC8,MAPK9,CYBA,TMEM161A,NDUFB4,HYAL2,SIRT2,XRCC1,PDE8A,PTGS2,IPCEF1,EDN1,DNM2,KEAP1,SESN1,PSEN1,NFE2L1,REST,GSTP1,SLC25A24,MMP2,MT3,GNAO1,ATRN,SLC23A2,PXN,HDAC6,PTGS1,SIRT1,JAK2,ABL1,HNRNPM,MAPK1,FBXO7,HMOX1,TXN2,NCF4,HIF1A,GSKIP,PSMB5,APEX1,GSS,MMP9,BMP7,HAO1,MAP1LC3A,ADNP2,ABCD1,…	NDUFS8,RWDD1,NONO,RPS3,EEF2	MPO,IPCEF1,MT3,MYEF2,PPARGC1A,NME5,STC2,SDC1,RNF112,PXDN,CYP2E1,RGN,DUOX1,PLA2R1,FANCC,PRKAA2,UCN,LPO,SCARA3,ACOX2,GPX2,PAWR,PRKD1,TREX1,ERCC6,SRXN1
GO_CELLULAR_RESPONSE_TO_TOPOLOGICALLY_INCORRECT_PROTEIN	GO:0035967	146	Up	2.499846359603965e-5	7.638758164692279e-4	8	RHBDD2,POMT2,MBTPS2,EXTL3,DDX11,BAK1,CUL3,CUL7,HSPA5,HERPUD1,EIF2AK2,TM7SF3,PDIA5,ATXN3,PPP2R5B,RNF126,WIPI1,ASNS,NCK2,ACADVL,DERL2,MYDGF,PPP1R15A,BAX,ADD1,DNAJB11,HDAC6,DERL3,KDELR3,XBP1,EP300,ARFGAP1,DNAJC3,UGGT2,STUB1,BFAR,UBE2W,GSK3A,FKBP14,AGR2,TBL2,CREB3,GOSR2,CDK5RAP3,CCL2,TMEM33,WFS1,HSPA8,CCND1,PACRG,HSPA9,STC2,NFE2L2,CTH,ZBTB17,ATF6,SERP1,COPS5,HERPUD2,OPTN,VAPB,KLHDC3,SSR1,HSPA2,CANX,S…		DDX11,AGR2,STC2,SERP2,CREB3L1
GO_VESICLE_TARGETING_TO_FROM_OR_WITHIN_GOLGI	GO:0048199	73	Up	2.5639439896853193e-5	7.802901607475524e-4	1	TRAPPC6A,CUL3,TRAPPC3,WIPI1,NSF,LMAN1,SAR1A,CD59,TMED2,SCFD1,CNIH1,SEC23A,CTSZ,PPP6R1,NAPA,BET1,SEC23IP,GBF1,GOSR2,GOSR1,AREG,CTSC,PPP6R3,FOLR1,SEC24A,COL7A1,TFG,GORASP1,KLHL12,PPP6C,SEC16B,TBC1D20,RAB1A,PREB,AP1AR,SEC31A,USO1,SEC24B,CSNK1D,CNIH3,SEC16A,ARFGAP2,SEC24D,SAR1B,SEC13,TRAPPC10,STX5,KLHL21,PEF1,TGFA,GOLGA2,TRAPPC2L,TRAPPC9,TRAPPC1,TMED10,CEP19,CNIH2,RAB1B,SEC24C,MCFD2,TRAPPC5,MAPK15,TR…	TRAPPC2L	COL7A1,TGFA,MAPK15
GO_MULTIVESICULAR_BODY_ORGANIZATION	GO:0036257	30	Up	2.7154705571278955e-5	8.230722652391286e-4	4	VTA1,RAB27A,TSG101,CHMP2B,CHMP5,CHMP4B,RAB11A,STAM2,CHMP3,VPS4B,CHMP2A,CHMP1A,VPS25,VPS4A,VPS36,STAM,VPS37B,MVB12A,CHMP7,VPS37A,SNF8,VPS28,CHMP4C,VPS37C,PDCD6IP,CHMP6,IST1,HGS,CHMP4A,CHMP1B
GO_POSITIVE_REGULATION_OF_CELLULAR_CATABOLIC_PROCESS	GO:0031331	331	Up	2.7638980799588653e-5	8.343864203634856e-4	2	GCLC,ANKIB1,BAD,UPF1,OSBPL7,MLXIPL,ABHD5,DCN,PSMC4,NUB1,RNF14,IGF1,TNFRSF1B,PIAS1,RNF19A,CLEC16A,VPS13D,MAPK9,HERPUD1,PIK3CB,ATG5,USP13,GNAI3,ATXN3,ROCK1,SIRT2,VPS35,PABPC1,TRIB2,CHFR,NRDC,TNRC6C,ITCH,TP53INP2,KEAP1,SESN1,MID2,PSEN1,HSP90AA1,LRP2,GSK3B,ULK2,BAX,AURKA,KHSRP,EDEM2,P2RX7,SPTLC1,MUL1,TNRC6A,EZR,HDAC6,WAC,TREM2,SIRT1,SH3GLB1,FBXO7,GTPBP1,HMOX1,TNRC6B,RBX1,SPTLC2,HIF1A,PSMC1,TRIB3,SMAD…	RAD23A,HMGB1,YTHDF2	UPF1,RBM24,AADAC,METTL16,RGN,NKD2,TAF1,PFKFB1,GPSM1,PRKAA2,DISC1,RNF180,DACT1,PACSIN3,IRS1,RNF152,PRKD1,NANOS3,PLIN5,IRGM
GO_PEROXISOMAL_TRANSPORT	GO:0043574	64	Up	2.85394028873365e-5	8.58122766016434e-4	1	CROT,AGPS,PEX3,ACAA1,UBE2D1,ZFAND6,ACOX3,CRAT,HAO1,ACOT8,ABCD1,LONP2,MLYCD,ECH1,PHYH,PEX12,UBE2D3,PEX7,EHHADH,MPV17,PECR,SCP2,GNPAT,HMGCL,ABCD3,ACOT2,IDE,EPHX2,PEX16,CAT,USP9X,PEX6,PEX1,HACL1,UBE2D2,HSD17B4,IDH1,PEX5,SLC27A2,NUDT7,PEX14,RPS27A,PAOX,UBC,TYSND1,DHRS4,PEX10,ACOX1,PEX19,PEX13,PEX2,RAB8B,ACOX2,UBB,ACOT4,PIPOX,GSTK1,ECI2,DDO,NUDT19,PEX26,UBA52,AMACR,DECR2	UBE2D1,UBE2D2,UBA52	SLC27A2,ACOX2
GO_SUBSTANTIA_NIGRA_DEVELOPMENT	GO:0021762	34	Up	2.8925020090571583e-5	8.637894941931553e-4	13	HSPA5,RHOA,SIRT2,MAOB,CDC42,ACTB,DYNLL1,FGF9,YWHAE,SUDS3,RAD1,GNB4,PADI2,ZNF430,MAPKAP1,COX6B1,YWHAH,YWHAQ,CASP5,CALM2,SEC16A,GLUD1,CALM3,G6PD,S100A1,ZNF148,NDRG2,CKB,CNP,CCDC14,BASP1,MBP,CALM1,NDUFS3	RHOA,CALM1
GO_MATURATION_OF_SSU_RRNA_FROM_TRICISTRONIC_RRNA_TRANSCRIPT_SSU_RRNA_5_8S_RRNA_LSU_RRNA	GO:0000462	33	Up	2.8957689575186263e-5	8.637894941931553e-4	2	NOP14,ERCC2,RPS16,RPS19,UTP6,BYSL,NOL10,HEATR1,RCL1,UTP20,RRP36,KRI1,NGDN,UTP3,UTP4,RPS8,ABT1,UTP23,DHX37,TSR2,FAM207A,RPS14,DCAF13,BMS1,BTRC,TSR1,RPS21,RRS1,MRPS11,TBL3,WDR46,PWP2,GTF2H5	RPS16,RPS8,RPS14	PWP2
GO_NEGATIVE_REGULATION_OF_GENE_EXPRESSION_EPIGENETIC	GO:0045814	75	Up	2.9079910235451605e-5	8.640066610272321e-4	2	MSL3,JARID2,UBR2,SPI1,SIRT2,MBD3,EED,BAZ2A,SIRT6,RIF1,DNMT3B,CDC45,SIRT1,HIRA,SMCHD1,SUV39H1,RBBP7,DOT1L,EZH2,EZH1,HDAC5,NAA40,AICDA,ASF1A,PHF1,FAM172A,PCGF1,HDAC1,ARID1A,UBE2B,PHF19,NRDE2,DNMT3A,ATAD2B,HELLS,EPC1,MORF4L2,ZNFX1,HAT1,TRIM28,DNMT1,ZNF304,RRP8,MORC2,MBD2,PPHLN1,HMGA1,CREBZF,TET1,AEBP2,MBD1,MTF2,SETDB1,POLE3,SMARCA5,ATAD2,CTBP1,RBBP4,KMT2D,BMI1,MECP2,SIN3A,PPM1D,ATF7IP,PHF8,BEND3,SUZ…	RBBP4,HMGB1	RRP8
GO_REGULATION_OF_CHROMOSOME_ORGANIZATION	GO:0033044	307	Up	2.9348617169754946e-5	8.685573041931021e-4	4	MAD1L1,KDM1A,CDC27,UPF1,KMT2E,PAF1,JARID2,ZNF207,AKAP8L,BRCA1,ERCC1,DDX11,TACC3,SNAI2,MNAT1,CUL3,PNKP,SPDL1,TPR,ANAPC4,ATG5,RIOK2,PRDM6,WAPL,SPHK2,RNF4,PRKCQ,SPI1,SMG6,TRIP13,SREBF1,XRCC1,MCM2,KDM5A,EED,SART3,MAP2K7,SIRT6,XRCC5,RIF1,NDC80,WDR70,ZMPSTE24,ATRX,MAP3K4,ZW10,DNMT3B,MAPKAPK5,ANAPC5,NOS1,HNRNPC,TINF2,CDC45,CDC6,CDC23,SIRT1,SETD1A,KLHL22,SMARCB1,MAPK1,HIRA,SNW1,RPS6KA5,METTL4,NAA10,FMR1,…	MYC	UPF1,DDX11,PRDM6,NOS1,PPARGC1A,LIF,SLX1A,AUTS2,GFI1,UCN,AXIN2,ZNF274,MAPK15,PRKD1,KDM4D,PIWIL2,PTTG2
GO_POSITIVE_REGULATION_OF_CELLULAR_PROTEIN_LOCALIZATION	GO:1903829	292	Up	2.9583928853839368e-5	8.720878164482765e-4	1	BAD,ITGA3,AP2B1,MARK4,FYN,TYROBP,BID,RUFY3,PRKCH,CENPQ,CDH1,TPR,USP36,CROCC,RIOK2,CASP8,NGFR,ABCA7,IPO5,HYAL2,CSNK2A2,CDC42,PRKACA,TP63,PTGS2,TSG101,GTSE1,DLG1,PCM1,TP73,SAR1A,RAPGEF3,EPB41L2,PSEN1,NDC80,GSK3B,CYLD,SSH1,RBM22,HUWE1,EDEM2,PPP1R13B,MAVS,RNF31,EZR,SORBS1,TREM2,HSP90AB1,SH3GLB1,MAPK1,CARD10,HPS4,MIEF1,GZMB,PPM1A,TM9SF4,E2F1,EMD,NUTF2,PARD6A,STX4,RAB11A,CEMIP,ZFAND1,UBR5,OAZ1,PDCD5,AK…	ANP32B,FIS1	CROCC,NGFR,CSNK2A2,TP63,TP73,CEMIP,PTN,AGR2,LIF,STAC2,NKD2,ANK3,PRKAA2,SHH,SMAD3,MTCL1,ABLIM3,CDK5R1,ERBB4,TMEM30B
GO_REGULATION_OF_SYMBIOSIS_ENCOMPASSING_MUTUALISM_THROUGH_PARASITISM	NA	199	Up	2.9848148869183825e-5	8.757882478110662e-4	NA	FUCA2,BAD,POLR2J,CD4,LTF,CD74,KPNA6,YTHDC2,POLR2B,RSF1,EIF2AK2,CTDP1,TAF11,PKN2,NUCKS1,PABPC1,TSG101,HACD3,RAB7A,TOP2B,FKBP6,LAMP3,MID2,CHMP2B,PPIE,REST,FCN1,MAVS,OAS1,CCNK,TFAP4,SRPK1,POLR2E,SMARCB1,LGALS1,POLR2F,APOBEC3H,EP300,SNW1,NELFCD,CHMP4B,VAPA,FMR1,POLR2C,TRIM35,POLR2I,HPN,ZC3HAV1,CAV2,CAV1,TRIM14,DDX5,CCL8,OAS3,OAS2,GAPDH,AICDA,SNX3,TRIM38,EXOC2,STAT1,CHMP3,HDAC1,TRIM62,NR5A2,PROX1,TRIM…	FUCA2,RAD23A	CD4,LTF,FKBP6,APOBEC3H,HPN,TRIM25,CXCL6,OASL,F2RL1,AEN,BPIFA1,APOBEC3D
GO_RIBOSE_PHOSPHATE_BIOSYNTHETIC_PROCESS	GO:0046390	146	Up	2.9942474349799656e-5	8.757882478110662e-4	2	AK2,PDK4,SLC25A13,PDK2,ELOVL5,CTPS2,MPC1,SPHK2,ELOVL1,PKM,PDK3,COASY,ACSL4,ENO1,ACAT1,VPS9D1,ACACB,ADCY2,CAD,PDPR,DLD,UPRT,TREM2,ACOT7,SCD,TECR,SLC25A1,PYGL,GSTZ1,GUCY2F,PRPS2,TAZ,DHODH,NME3,MLYCD,NME4,ACSBG1,TGFB1,GCDH,IMPDH1,PRKAG2,AK1,PPARGC1A,PDHX,NME5,UMPS,SLC25A12,AMPD2,ELOVL3,PANK3,ADCY7,ACSL3,SLC35B3,PANK2,PPCS,PAICS,PPAT,ADCY4,ACSBG2,UCK1,ACSS2,PPT1,ACLY,PDHA1,GUCY2D,AMPD3,RFK,COX5B,ADCY…	AK2,MPC1,GMPS	GUCY2F,DHODH,PPARGC1A,NME5,ACSBG2,GUCY2D,SCD5,PANK1,PANK4,ELOVL6,PDP2,ADCY6
GO_NEGATIVE_REGULATION_OF_UBIQUITIN_PROTEIN_TRANSFERASE_ACTIVITY	GO:0051444	16	Up	3.100005045718322e-5	9.032068964598693e-4	2	PSEN1,ABL1,SMAD7,LIMK1,FBXO5,BAG2,PARK7,MAD2L2,RPL5,RPL23,USP44,RPL11,DTX3L,MAD2L1,BAG5,RPS7	RPL5,RPL23,RPL11,RPS7
GO_MITOTIC_SPINDLE_ASSEMBLY	GO:0090307	54	Up	3.142520667994856e-5	9.115756419608295e-4	4	ZNF207,TPR,RHOA,KIF2A,SMC1A,CLASP1,PIBF1,CHMP2B,CHMP5,TPX2,BIRC5,KIF4A,AAAS,MISP,MYBL2,KIF3B,CHMP4B,CEP192,STAG2,RAB11A,ARHGEF10,AURKC,BCCIP,SMC3,KPNB1,WRAP73,CDC20,NEK2,STAG1,VPS4B,MSTO1,CHMP2A,CHMP1A,KIF23,KIF11,HNRNPU,CCSAP,RACGAP1,SPICE1,MAP9,CHMP4C,PLK1,GOLGA2,AURKB,CEP97,CHEK2,DRG1,FLNA,HSPA1B,HSPA1A,MZT1,MAP10,KIFC1,CHMP1B	RHOA,BCCIP	MISP,MAP9
GO_CHROMOSOME_SEGREGATION	GO:0007059	277	Up	3.152982132630247e-5	9.115756419608295e-4	11	MAD1L1,CDC27,SLC25A5,ZNF207,NCAPD2,AKAP8L,BRCA1,DDX11,TACC3,NCAPH2,CENPQ,CUL3,TUBG2,SPDL1,PHF23,TPR,ANAPC4,PUM2,MSH4,RIOK2,NDC1,WAPL,STAG3,SIRT2,CSNK2A2,CDC42,RAD18,TRIP13,SMC1A,NDE1,NUP37,MLH1,SPAG5,TOP2B,SMC1B,KIF22,NDC80,PIBF1,PDS5B,CHMP2B,ATRX,SEH1L,CHMP5,ZW10,ANAPC5,BIRC5,KIF4A,CDC6,CDC23,SRPK1,KLHL22,TOP3B,HIRA,DMC1,CCNB1IP1,REC8,CSNK2A1,CHMP4B,FAM83D,RIOK3,STAG2,NAA10,BEX4,CENPT,CTCF,UBE2I…	RPS3,CENPN,PHB2	DDX11,TUBG2,CSNK2A2,SMC1B,DMC1,P3H4,M1AP,SYCE2,AXIN2,HORMAD2,RNF212,MEIOC,MAPK15,SYCP2,SYCE3,MEIKIN,PTTG2
GO_CELLULAR_RESPONSE_TO_CHEMICAL_STRESS	GO:0062197	298	Up	3.169554742418921e-5	9.128560535924533e-4	8	RAD52,BAD,CFLAR,MPO,PDK2,ALDH3B1,MGST1,BTK,FYN,PPP5C,HGF,GLRX2,FAS,VRK2,FUT8,MAPK9,CYBA,ATG5,YBX3,TMEM161A,MYLK,SIRT2,PDE8A,PTGS2,XRCC5,DNM2,KEAP1,NFE2L1,REST,GSTP1,SLC25A24,AKR1B1,DNAJA1,MMP2,MT3,DNMT3B,PXN,CAPN3,HDAC6,SIRT1,JAK2,ABL1,MAPK1,FBXO7,HMOX1,TSPO,NCF4,HIF1A,GSKIP,APEX1,MMP9,BMP7,MAP1LC3A,ADNP2,ABCD1,STK24,MAPK3,SMPD3,BRF2,GSR,RELB,CAV1,MET,HSPB1,EZH2,SETX,MAPK8,PLEKHA1,MICU1,PPIF,MAPK…	RWDD1,NONO,RPS3	MPO,MT3,MAPK10,PPARGC1A,NME5,EFHD1,SLC25A23,RNF112,RGN,PLA2R1,FANCC,AQP5,PRKAA2,GPX2,PAWR,PRKD1,TREX1,SRXN1
GO_HISTONE_UBIQUITINATION	GO:0016574	45	Up	3.1868164769242636e-5	9.143244067572401e-4	2	KDM1A,PAF1,UBR2,UBE2A,WDR70,HUWE1,ATXN7L3,KDM2B,WAC,RNF40,UBR5,TRIM37,PHC1,RNF8,SKP1,PCGF1,UBE2B,RNF2,USP22,CDC73,DDB2,CDK9,CBX8,TRIP12,RNF20,PCGF6,CUL4B,RYBP,DTX3L,RNF168,RAG1,LEO1,OTUB1,DDB1,BMI1,UBE2E1,UBE2N,SUZ12,PCGF5,BCOR,PCGF3,CTR9,RING1,UHRF1,PCGF2	PCGF5
GO_NUCLEOSOME_ORGANIZATION	GO:0034728	94	Up	3.347131941011524e-5	9.566688517332176e-4	4	PAF1,CENPQ,RSF1,SMARCD1,PSME4,MCM2,SMARCE1,ACTR6,SART3,SRCAP,SMARCD3,KAT6A,ATRX,SUPT16H,SMARCB1,CABIN1,HIRA,CENPM,SMARCA1,RBBP7,CENPI,CENPT,CTCF,OIP5,ASF1B,GRWD1,ZNHIT1,SMARCD2,SUPT6H,ASF1A,RNF8,CENPA,ARID1A,UBN1,SET,CENPL,NAA60,CENPK,NFE2,HJURP,PIWIL1,SOX9,HP1BP3,SMARCA4,HAT1,INO80,MIS18BP1,NASP,ANP32B,HMGA1,CENPO,SYCP3,SMARCC2,ITGB3BP,ANP32E,CENPC,SHPRH,POLE3,CENPU,CENPH,SMARCA5,KAT6B,MIS18A,CH…	SMARCE1,ANP32B,RBBP4,CENPN,PTMA	PIWIL1,SOX9,SYCP3,SETSIP
GO_REGULATION_OF_MITOCHONDRION_ORGANIZATION	GO:0010821	172	Up	3.365755634967899e-5	9.583479207596097e-4	4	GCLC,BAD,SLC25A5,PLAUR,DCN,BID,IGF1,HGF,BAK1,CLEC16A,VPS13D,FNIP2,USP36,ADCK1,CASP8,VPS35,CSNK2A2,SREBF1,TP63,LMAN1,TIGAR,TP73,GSK3B,CTTN,DDHD2,HUWE1,BAX,DNM1L,PPP1R13B,SIRT4,MUL1,RNF31,HDAC6,TREM2,TMEM14A,SH3GLB1,HPS4,FBXO7,BIK,TSPO,MIEF1,GZMB,DDHD1,HIF1A,MMP9,E2F1,PSMD10,DHODH,TSC2,PYCARD,BMF,BNIP3L,PDCD5,BBC3,CDC37,GSK3A,MAPK8,PPIF,VAT1,YWHAE,UBE2D3,FBXW7,PPARGC1A,CAMKK2,GOLPH3,FAM162A,TFDP2,M…	VAT1,ARRB2,FIS1	CSNK2A2,TP63,TP73,SIRT4,BIK,DHODH,PPARGC1A,WDR35,HIP1R,HRK,MGARP,ABLIM3
GO_REGULATION_OF_MULTI_ORGANISM_PROCESS	GO:0043900	658	Up	3.410177007192682e-5	9.654697321033323e-4	12	TSPAN6,FGR,FUCA2,BAD,SARM1,POLR2J,CREBBP,CX3CL1,PSMB1,CD4,BTK,FYN,RNF216,LTF,PSMC4,POLR3B,MATR3,IGF1,MARCO,CD74,BIRC3,NR1H3,KPNA6,IFNGR1,HMGB3,GRN,PIAS1,PSMA4,YTHDC2,POLR2B,RSF1,TNIP3,CYBA,CUL1,TAB2,EIF2AK2,PUM2,TRAF3IP2,CTDP1,CASP8,TSPAN32,TAF11,PKN2,HDAC4,PSME4,SIRT2,NUCKS1,PABPC1,FAM3A,PRKACA,UBE2D1,FCGR2B,FBXW11,PVR,ALPK1,TSG101,HACD3,TXK,GRAMD4,RAB7A,ICAM3,TOP2B,PAK3,FKBP6,LAMP3,UBE2K,PIK3C3…	FUCA2,UBE2D1,PQBP1,UBE2D2,ARRB2,NONO,RAD23A,HMGB1,PCBP2,YTHDF2,UBA52	TSPAN6,CD4,LTF,PAK3,FKBP6,CEACAM1,APOB,APOBEC3H,HPN,TREML2,MUC5B,CNR1,TRIM25,CXCL6,SPINK5,IL2RA,OASL,DUSP10,MUC4,BMP6,PGLYRP2,GFI1,INHBB,F2RL1,CD300A,NLRC3,IL12A,MUC15,MUC17,PDE3A,AEN,MUC16,CADM1,BPIFA1,CARD11,TREX1,MUC5AC,ERCC6,IRGM,TICAM2,APOBEC3D,RAB7B
GO_NEGATIVE_REGULATION_OF_CELLULAR_CATABOLIC_PROCESS	GO:0031330	219	Up	3.416455351064074e-5	9.654697321033323e-4	2	POLDIP2,HFE,SLC11A1,HGF,GABARAPL2,TIMP2,CLEC16A,PHF23,THRAP3,TAB2,USP36,ATP2B4,YBX3,HIPK2,CTSA,YBX1,ELAVL1,KDM4A,ROCK1,SIRT2,ERLEC1,VPS35,PTPN3,PABPC1,CSNK2A2,DERL2,ACACB,LAMP3,TIGAR,SENP1,OPHN1,PSEN1,MTMR2,MT3,FUS,SCFD1,HNRNPC,WAC,TREM2,HSP90AB1,CIRBP,KLHL22,DERL3,TIMP3,HMOX1,TSPO,CSNK2A1,E2F1,CHMP4B,CST3,USP14,FMR1,TIMP1,N4BP1,TSC2,HERC1,BMF,LAPTM4B,MTMR9,SNRNP70,SGTA,RASIP1,GSK3A,NAMPT,PIK3CG,…	ERLEC1,RPL5,RPL23,RPL11,RPS7	PTPN3,CSNK2A2,MT3,LAPTM4B,RBM24,EPHA4,CNR1,PRKCG,METTL16,RGN,TAF1,RBM46,SHH,AXIN2,MEIOC,PKP3,PLIN5
GO_TOR_SIGNALING	GO:0031929	99	Up	3.464499377904418e-5	9.731584158214326e-4	8	UBR2,RRAGD,CLEC16A,ROS1,FNIP2,ARAF,SESN1,RRAGB,ZMPSTE24,SEH1L,MAPKAPK5,RFFL,TREM2,SIRT1,KLHL22,DEPDC5,HIF1A,TELO2,TTI1,FAM83D,WDR59,NPRL3,TSC2,PIH1D1,GSK3A,RHEB,GATA3,RPS6KB1,LAMTOR3,ITFG2,FBXO9,EPM2A,GOLPH3,NPRL2,CCDC88A,LAMTOR2,RRAGC,STK11,KPTN,MAPKAP1,PIK3CA,WDR24,SH3BP4,SESN2,PRKAA1,ARNTL,LAMTOR5,PRR5L,TMEM127,RPS6,GPAT3,RPTOR,AKT1,DYRK3,DGKQ,TBCK,TBC1D7,GNA12,C9orf72,EIF4EBP2,SESN3,ATM,LAMTO…	RPS6	PRKAA2,DISC1,RNF152,CARD11
GO_CELL_CYCLE_PROCESS	GO:0022402	1172	Up	3.4776961387819235e-5	9.731584158214326e-4	7	MAD1L1,CYP26B1,CDC27,UPF1,PRKAR2B,KMT2E,FBXL3,DBF4,PAF1,MARK4,PAFAH1B1,GAS7,PSMB1,PKD1,MLXIPL,ZNF207,NCAPD2,AKAP8L,TTC19,ANLN,WIZ,CEP68,BRCA1,ERCC1,PSMC4,DDX11,TACC3,POLA2,YAF2,BID,IGF1,MNAT1,SPAST,FHL1,UBR2,RRAGD,NCAPH2,CENPQ,PIAS1,RFC1,CUL3,TUBG2,NSUN2,SPDL1,PHF23,PSMA4,PARP3,CUL7,CNTLN,OFD1,YTHDC2,TPR,MAP4,RFC2,RAD51,FOXN3,ANAPC4,SDCCAG8,CUL1,MSH4,MTA3,CDK14,PPP1R12A,CROCC,ATP2B4,RIOK2,NDC1,CT…	RHOA,UBE2D1,BCCIP,RPL24,CCNI,RPL23,CDK4,MYC,RPS6,TMOD3,RPS3,RBBP4,REEP3,YTHDF2,CALM1,PHB2	CYP26B1,UPF1,PAFAH1B1,PKD1,DDX11,TUBG2,CROCC,MCM10,CSNK2A2,MOV10L1,PPP1R12B,SMC1B,TP73,ABCB1,RAB11FIP3,TGFB2,CDC7,MISP,DMC1,TUBB1,CEP164,CYP27B1,RTKN,PRKAG3,IRF6,BMP4,SOX9,LIF,RNF112,E2F8,SOX15,AJUBA,STK33,RRP8,CCNJL,KIAA1614,SYCP3,CYP1A1,P3H4,TAF1,ANK3,CCNO,FBXL18,M1AP,CXCR5,SYCE2,LRP5,PRKAA2,GFI1,MSX1,TGFA,SPDYA,MAP9,DACT1,SMAD3,AXIN2,IL12A,PDE3A,HORMAD2,CDK5R1,RNF212,CEP295NL,MEIOC,MAPK15,SOX2…
GO_PURINE_CONTAINING_COMPOUND_BIOSYNTHETIC_PROCESS	GO:0072522	150	Up	3.4825011820668535e-5	9.731584158214326e-4	2	AK2,PDK4,SLC25A13,PDK2,ELOVL5,MPC1,SPHK2,ELOVL1,PKM,PDK3,COASY,ACSL4,ENO1,ACAT1,VPS9D1,ACACB,ADCY2,NOS1,PDPR,DLD,TREM2,ACOT7,SCD,TECR,MTAP,SLC25A1,GSTZ1,MTHFD1,GMPR2,GUCY2F,PRPS2,TAZ,NME3,MLYCD,NME4,ACSBG1,TGFB1,GCDH,IMPDH1,PRKAG2,AK1,RCVRN,PPARGC1A,PDHX,NME5,DGUOK,SLC25A12,AMPD2,ELOVL3,PANK3,MTHFD1L,ADCY7,AMD1,ACSL3,SLC35B3,PANK2,PPCS,PAICS,PPAT,ADCY4,ACSBG2,ACSS2,PPT1,ACLY,PDHA1,GUCY2D,AMPD3,NT…	AK2,MPC1,GMPS	NOS1,GUCY2F,PPARGC1A,NME5,ACSBG2,GUCY2D,SCD5,PANK1,PANK4,ELOVL6,PDP2,ADCY6
GO_CELLULAR_RESPONSE_TO_HYDROGEN_PEROXIDE	GO:0070301	81	Up	3.526837306501816e-5	9.818976308508945e-4	8	PPP5C,HGF,PDE8A,HDAC6,SIRT1,ABL1,APEX1,MAP1LC3A,SMPD3,MET,EZH2,SETX,PLEKHA1,PPIF,PDCD10,ECT2,IL18RAP,STK25,NFE2L2,PARK7,TNFAIP3,MYB,NR4A3,BECN1,TRAP1,KLF2,RNF112,RIPK3,PRKAA1,KDM6B,PCNA,OSER1,STK26,ETS1,ANXA1,MDM2,IL6,IL10,TXN,KLF4,RIPK1,TRPC6,CYP1B1,TP53,CBX8,TRPM2,RHOB,SIGMAR1,LCN2,RPS3,FOXO1,IMPACT,AIFM1,MAPK13,PINK1,ANKZF1,PRKCD,FXN,MAPK7,STAT6,ENDOG,AXL,CDK1,PDGFD,RELA,NET1,BNIP3,PAWR,NQO1,P…	RPS3	RNF112,PAWR
GO_POSITIVE_REGULATION_OF_VIRAL_LIFE_CYCLE	GO:1903902	58	Up	3.583907597482117e-5	9.909204342339788e-4	3	CD4,CD74,KPNA6,YTHDC2,PKN2,NUCKS1,PABPC1,TSG101,HACD3,TOP2B,FKBP6,CHMP2B,PPIE,SRPK1,LGALS1,CHMP4B,VAPA,FMR1,CAV2,TRIM38,CHMP3,NR5A2,VPS4B,VAPB,STAU1,TBC1D20,CHMP2A,TOP2A,TRIM21,VPS4A,SRPK2,TARBP2,VPS37B,STOM,NOTCH1,TRIM11,LARP1,ADAR,CHMP4C,PPIB,DDB1,LGALS9,PPID,PPIH,PC,PDE12,CD28,RAD23A,KPNA2,TMPRSS2,P4HB,IFIT1,PPIA,ZNF502,ADARB1,CNOT7,DDX3X,CCL5	RAD23A	CD4,FKBP6
GO_REGULATION_OF_PROTEIN_STABILITY	GO:0031647	256	Up	3.585610723847841e-5	9.909204342339788e-4	10	CREBBP,FBXL3,LAMP2,MYLIP,ZNF207,WIZ,TYROBP,CCDC88C,IGF1,GRN,CUL3,USP2,USP28,PER3,NEDD4L,USP36,USP13,ISOC2,CTSA,VPS35,ATP1B3,PFN2,SEL1L,SREBF1,CHFR,FBXW11,GTSE1,USP33,SIRT6,HSP90AA1,NLK,MT3,AURKA,TESC,MUL1,CMTM6,CAPN3,HDAC6,HSP90AB1,SIRT1,SH3GLB1,MAPK1,HPS4,XBP1,FBXO7,EP300,TELO2,STK4,RASSF2,SMAD7,TBL1X,PIM2,STUB1,PYCARD,CTSH,STK3,MTMR9,CDC37,CDC37L1,DVL1,GTPBP4,PFN1,KAT2A,WFS1,FBXW7,PPARGC1A,CRYA…	ATP1B3,RPL5,RPL23,NCLN,RPL11,GOLGA7,RPS7,RAD23A,PHB2	USP2,PFN2,NLK,MT3,PPARGC1A,EPHA4,TSPAN1,ATP1B2,HIP1R,TAF1,SAXO1,MSX1,ADGRV1,DACT1,SMAD3,PRKD1,SERF1B,DNLZ,TREX1,IRGM,GET4
GO_PROTEIN_LOCALIZATION_TO_CHROMOSOME	GO:0034502	74	Up	3.6346230985795555e-5	0.0010007861476931325	1	CENPQ,SPDL1,PARP3,WAPL,XRCC5,NDC80,ATRX,ZW10,ESR1,TINF2,MSH2,CTCF,ACD,PIH1D1,EZH2,TNKS2,MCM9,TTK,IK,CENPA,CCT4,RPA2,SLF2,TCP1,MCM8,POT1,MAU2,GNL3L,DKC1,RPA1,TERF2,SLF1,PPHLN1,CCT7,NABP2,BRCA2,RB1,WRAP53,CARM1,BOD1,CDCA5,CCT6A,HDAC8,CHMP7,TERF1,ATM,CCT5,BUB3,CCT8,LRWD1,LEMD2,CCT3,GNL3,NIPBL,RAD21,SPIDR,CCT2,TERF2IP,PLK1,CDT1,MIS12,CDK1,ESCO2,TRAPPC12,MTBP,TNKS,ATR,SGF29,AURKB,RCC2,SETD2,RUVBL2,CHA…
GO_PROTEIN_INSERTION_INTO_MITOCHONDRIAL_MEMBRANE	GO:0051204	44	Up	3.7300303023067845e-5	0.0010196116952929295	1	BAD,AGK,BID,CASP8,TP63,TP73,HSP90AA1,BAX,PPP1R13B,TIMM13,TOMM22,SAMM50,GZMB,TIMM9,E2F1,BMF,PDCD5,BBC3,MAPK8,YWHAE,TFDP2,PPP3CC,ROMO1,YWHAH,YWHAQ,TIMM10,NMT1,TP53,PMAIP1,TP53BP2,BCL2L11,OXA1L,COX18,YWHAZ,MOAP1,YWHAB,YWHAG,HSPA4,BCL2,SFN,TIMM22,NDUFA13,TFDP1,PPP3R1		AGK,TP63,TP73
GO_POSITIVE_REGULATION_OF_TOR_SIGNALING	GO:0032008	31	Up	3.7301212745184995e-5	0.0010196116952929295	8	RRAGD,CLEC16A,RRAGB,SEH1L,TREM2,KLHL22,TELO2,WDR59,PIH1D1,RHEB,LAMTOR3,GOLPH3,LAMTOR2,RRAGC,PIK3CA,WDR24,LAMTOR5,RPTOR,LAMTOR1,FLCN,RRAGA,SEC13,SIK3,RICTOR,MIOS,MLST8,HDAC3,SMCR8,SLC38A9,GAS6,LAMTOR4
GO_POSITIVE_REGULATION_OF_CATABOLIC_PROCESS	GO:0009896	387	Up	3.7461283685250054e-5	0.0010202770632682053	2	GCLC,ANKIB1,BAD,UPF1,OSBPL7,MYLIP,MLXIPL,ABHD5,DCN,PSMC4,NUB1,RNF14,IGF1,TNFRSF1B,SNX1,PIAS1,RNF19A,CLEC16A,VPS13D,NEDD4L,MAPK9,HERPUD1,PIK3CB,ATG5,USP13,GNAI3,ATXN3,ROCK1,SIRT2,VPS35,NEDD4,PABPC1,TRIB2,CHFR,NSF,RAB7A,NRDC,TNRC6C,ITCH,TP53INP2,KEAP1,SESN1,MID2,PSEN1,HSP90AA1,LRP2,GSK3B,ULK2,HACE1,BAX,AURKA,KHSRP,EDEM2,P2RX7,SPTLC1,MUL1,TNRC6A,EZR,HDAC6,WAC,TREM2,SIRT1,SH3GLB1,GGA1,FBXO7,GTPBP1,RH…	RAD23A,HMGB1,YTHDF2	UPF1,RBM24,AADAC,APC2,SOX9,METTL16,RGN,NKD1,NKD2,TAF1,PFKFB1,GPSM1,PRKAA2,DISC1,RNF180,DACT1,PACSIN3,IRS1,RNF152,PRKD1,NANOS3,PLIN5,IRGM
GO_REGULATION_OF_CYSTEINE_TYPE_ENDOPEPTIDASE_ACTIVITY	GO:2000116	199	Up	3.7726431509701124e-5	0.0010237891179004453	2	BAD,CASP10,CFLAR,FYN,PLAUR,LTF,BID,HGF,NLRP2,BIRC3,FAS,CD44,BAK1,HERPUD1,CYFIP2,CASP8,NGFR,RHOA,PDCD2,TP63,NLE1,PTGS2,GRAMD4,CST7,LAMP3,SENP1,REST,BAX,MT3,IGBP1,BIRC5,MUL1,TFAP4,NLRC4,NLRP1,RFFL,SIRT1,JAK2,BCL2L13,TBC1D10A,PPM1F,LGMN,MMP9,BIRC7,CSNK2A1,XIAP,TRADD,MEFV,PYCARD,CTSH,RIPK2,TNFRSF10A,PIH1D1,PDCD5,BBC3,CARD8,DNAJB6,NOD1,P2RX1,YWHAE,CRYAB,BIRC2,PERP,VEGFA,DAP,FAM162A,IFT57,HTRA2,HSPE1,D…	RHOA,ANP32B,MYC,ARRB2,RPS3,HMGB1,FIS1	LTF,NGFR,TP63,MT3,PERP,WDR35,HIP1R,ST18,SMAD3,SOX2
GO_NUCLEOTIDE_EXCISION_REPAIR_DNA_INCISION	GO:0033683	40	Up	3.8730555028832834e-5	0.001044655775508601	2	ERCC1,RFC1,RFC2,POLD1,NTHL1,POLD3,RBX1,ERCC2,RPA3,POLD2,GTF2H1,GTF2H3,RFC5,OGG1,RPA2,POLK,CHD1L,RPA1,PCNA,RFC3,DDB2,BIVM,ERCC5,XPA,CUL4A,PARP1,RPS27A,GTF2H2,UBC,CUL4B,ERCC3,RFC4,DDB1,UBB,POLD4,ERCC4,FAN1,GTF2H4,UBA52,GTF2H5	UBA52
GO_CLEAVAGE_INVOLVED_IN_RRNA_PROCESSING	GO:0000469	21	Up	3.877330868257279e-5	0.001044655775508601	2	EXOSC7,NOP14,ERI1,EXOSC3,ERI3,RCL1,EXOSC8,UTP20,EXOSC9,RRP36,KRI1,EXOSC2,NOB1,NHP2,ABT1,UTP23,NOL9,EXOSC10,RPS21,RRS1,BOP1
GO_RESPONSE_TO_TOPOLOGICALLY_INCORRECT_PROTEIN	GO:0035966	182	Up	3.9438836990848263e-5	0.0010587919202150228	8	RHBDD2,POMT2,MBTPS2,EXTL3,DDX11,ERP44,BAK1,CUL3,CUL7,HSPA5,JKAMP,HERPUD1,EIF2AK2,TM7SF3,PDIA5,ATXN3,PPP2R5B,RNF126,WIPI1,ASNS,NCK2,ACADVL,DERL2,MYDGF,HSP90AA1,DNAJA1,PPP1R15A,BAX,ADD1,EDEM2,DNAJB11,HDAC6,HSP90AB1,DERL3,RNF215,KDELR3,XBP1,EP300,ARFGAP1,DNAJC3,UGGT2,STUB1,BFAR,UBE2W,COMP,GSK3A,FKBP14,HSPB1,AGR2,TBL2,CREB3,GOSR2,CDK5RAP3,CCL2,TMEM33,WFS1,HSPA8,DNAJC4,CCND1,PACRG,HSPA9,FAF2,STC2,HSPE…		DDX11,COMP,AGR2,STC2,SERP2,CREB3L1,HSPA4L,HSPB2
GO_POSITIVE_REGULATION_OF_APOPTOTIC_SIGNALING_PATHWAY	GO:2001235	161	Up	4.1162760965236716e-5	0.0011004344856659608	8	BAD,TNFRSF12A,PLAUR,BID,IL20RA,FAS,BCLAF1,BAK1,CTNNA1,MAPK9,CASP8,HYAL2,NCK2,TP63,TP73,PTPRC,GSK3B,CYLD,BAX,DNM1L,PPP1R13B,TFAP4,SIRT1,JAK2,TIMP3,BIK,GZMB,NFATC4,MMP9,STK4,E2F1,SRPX,PYCARD,CTSH,BMF,SFRP1,STK3,PDCD5,PIAS4,BBC3,PPP2R1A,GSK3A,CAV1,CASP2,TGFBR1,MAPK8,PPIF,YWHAE,SLC9A3R1,FBXW7,CTSC,LTBR,TPD52L1,FAM162A,TFDP2,HTRA2,PARK7,SFPQ,WDR35,APAF1,PPP3CC,SPOP,TNFSF10,ZNF205,INHBA,G0S2,RBCK1,PLAG…	RPL11,RPS3,PDIA3,RPS7,FIS1	TP63,TP73,BIK,NFATC4,WDR35,HIP1R,HRK,BMPR1B,ST18,INHBB,MSX1,SMAD3,MAL
GO_CHROMOSOME_ORGANIZATION	GO:0051276	998	Up	4.128276239960103e-5	0.0011004344856659608	4	MAD1L1,KDM1A,RECQL,CDC27,UPF1,MSL3,CREBBP,KMT2E,KDM7A,PAF1,JARID2,BAZ1B,ZNF207,NCAPD2,SCMH1,AKAP8L,MBTD1,PPP5C,BRCA1,ERCC1,KDM5D,DDX11,TACC3,POLA2,ZMYND11,SNAI2,MNAT1,UBR2,PHF20,NCAPH2,BRD9,HMGB3,CENPQ,ARID4A,RFC1,CUL3,TUBG2,PNKP,SPDL1,PHF23,PARP3,JADE2,TPR,HDAC9,RSF1,ERCC8,RFC2,ARID1B,RAD51,POLQ,ANAPC4,ARID4B,USP36,KMT2C,MSH4,ATG5,MTA3,RIOK2,NDC1,HDAC7,PRDM6,WAPL,POLD1,SPHK2,RNF4,EYA2,HMG20B,PRK…	SP100,SMARCE1,CHRAC1,ANP32B,MYC,RBBP4,CENPN,PCGF5,PTMA,HMGB1,PHB2,UBA52	UPF1,KDM5D,DDX11,TUBG2,PRDM6,EYA2,TP63,SMC1B,MT3,NOS1,DMC1,ACTR5,JADE3,HSF4,PPARGC1A,PRMT8,PIWIL1,SOX9,LIF,SOX15,FOXA1,SLX1A,RRP8,DYDC2,LOXL2,SYCP3,P3H4,PRDM16,TAF1,AUTS2,M1AP,SYCE2,PRKAA2,GFI1,UCN,NAV2,AXIN2,ZNF274,HORMAD2,RNF212,MEIOC,MAPK15,SOX2,PRKD1,L3MBTL1,KDM4D,SYCP2,PIWIL2,RAD54B,TREX1,SYCE3,ERCC6,SETSIP,MEIKIN,PTTG2,TERC
GO_PROTEIN_NEDDYLATION	GO:0045116	14	Up	4.217554288616292e-5	0.0011166665840515553	2	DCUN1D1,RBX1,DCUN1D4,RNF7,RPL5,NEDD8,UBE2M,DCUN1D5,RPL11,UBA3,DCUN1D2,NAE1,UBE2F,DCUN1D3	RPL5,RPL11
GO_REGULATION_OF_CELL_CYCLE	GO:0051726	1054	Up	4.2188813339183414e-5	0.0011166665840515553	7	MAD1L1,POLDIP2,CDC27,PRKAR2B,KMT2E,FBXL3,DBF4,PAF1,CDKL3,MARK4,PAFAH1B1,GAS7,E2F2,PSMB1,CDKL5,CDK11A,CRY1,PKD1,MLXIPL,ZNF207,ANLN,WIZ,BRCA1,PSMC4,DDX11,TACC3,YAF2,BID,IGF1,PRDM11,MNAT1,RUNX3,SPAST,FHL1,RRAGD,BAK1,TIMP2,CUL3,USP2,NSUN2,SPDL1,PSMA4,PARP3,CUL7,OFD1,YTHDC2,TPR,USP28,RAD51,FOXN3,ANAPC4,SDCCAG8,FOXC1,CUL1,MTA3,CDK14,ATP2B4,RIOK2,CDK17,WAPL,RNF4,HIPK2,IPO5,PKN2,CDK13,ASPM,FGFR2,TP53BP1,…	RHOA,UBE2D1,BCCIP,CCNC,RPL24,CCNI,RPL23,RPS15A,CDK4,MYC,RPS6,TMOD3,RBBP4,RAD23A,YTHDF2,CALM1,PHB2	PAFAH1B1,PKD1,DDX11,PRDM11,USP2,FGFR2,LRP6,PTPN3,CSNK2A2,TP73,RAB11FIP3,TGFB2,CDC7,LFNG,CEP164,SMOC2,PRKAG3,IRF6,BMP4,SOX9,LIF,RNF112,E2F8,SOX15,FOXA1,STK33,RRP8,E2F5,MEIS2,CCNJL,TMEM8B,CDKL2,CYP1A1,SPIN2A,TAF1,CCNO,FBXL18,CXCR5,LRP5,PRKAA2,DIRAS3,MSX1,TGFA,SPDYA,ATRIP,MAP9,DACT1,SMAD3,AXIN2,IL12A,AFAP1L2,PDE3A,CDK5R1,CEP295NL,MEIOC,MAPK15,SOX2,TFDP3,NUPR2,L3MBTL1,NANOS3,ASAH2,PIWIL2,GJC2,TREX1,R…
GO_CYTOCHROME_COMPLEX_ASSEMBLY	GO:0017004	33	Up	4.271376142206085e-5	0.001122786470816412	4	HCCS,COX10,TTC19,COX15,CYBA,BCS1L,TIMM21,UQCC1,COA1,FASTKD3,SCO2,SCO1,COX16,UQCC2,COX17,SURF1,OXA1L,UQCRB,COX18,COA6,SLC25A33,COX14,COA4,COA5,COA3,UQCR10,LYRM7,COX20,UQCC3,PET100,PET117,COX19,SMIM20
GO_LEUKOCYTE_MEDIATED_IMMUNITY	GO:0002443	721	Up	4.294491966552619e-5	0.001122786470816412	5	FGR,FUCA2,ENPP4,MPO,KMT2E,ITGAL,LAMP2,ALDH3B1,PSMB1,MGST1,MMP25,BTK,HFE,PLAUR,TYROBP,ERCC1,LTF,ALOX5,MVP,DNASE1L1,CAPN1,WAS,SLC11A1,CD74,SERPINB1,C8B,ERP44,DERA,RNASET2,CD44,SLAMF7,TNFRSF1B,POU2F2,GRN,LRRC7,GAB2,ATP6V0A1,VCL,TIMP2,AGA,C6,PARP3,C12orf4,HEXB,CYBA,HEBP2,SERPINB3,GDI2,ATP11B,SLC2A3,ACAA1,SPHK2,CTSA,CNN2,CDK13,CD84,PKM,TP53BP1,RHOA,PRKCZ,ROCK1,ATP11A,BCL3,KCNAB2,RAB27A,WDR1,TFRC,FCGR2…	FUCA2,GDI2,RHOA,WDR1,COTL1,PDAP1,VAT1,ARRB2,GOLGA7,SURF4,EEF1A1,EEF2,PGAM1,HMGB1	MPO,LTF,SERPINB3,CEACAM1,DSP,PLA2G3,CRISPLD2,FRK,ULBP1,CCR6,C9,IL18R1,RAB9B,CXCL6,CFP,FOXJ1,ADGRE3,SLC27A2,SUSD4,AIRE,AZGP1,NFASC,F2RL1,CD300A,IL12A,AZU1,CLCF1,CD19,CADM1,FCAR,C17orf99,ELANE,CFI,IGLV6-57,IGLV1-47,IGLV1-44,IGLV2-23,IGLV3-21,IGLV2-14,IGLV2-11,IGLC3,IGHG4,IGHG3,IGHV1-18,IGHV3-21,IGHV3-23,IGHV4-39,TREX1,DNASE1,IGHV4-59,TXNDC5,IGKV1-17,IGKV1-39,IGKV1-12,TICAM2,IGKV1-5,IGKV3-15,MGAM,IG…
GO_NUCLEAR_TRANSCRIBED_MRNA_CATABOLIC_PROCESS_EXONUCLEOLYTIC	GO:0000291	35	Up	4.298587341849669e-5	0.001122786470816412	2	EDC4,EXOSC7,EXOSC5,DIS3,LSM5,EXOSC3,DCPS,DDX6,HBS1L,CNOT6,EXOSC8,EXOSC9,LSM7,LSM4,EXOSC2,WDR61,NT5C3B,DIS3L2,DCP1B,CNOT8,LSM6,PATL1,POLR2G,LSM3,EXOSC1,DCP2,LSM1,EXOSC4,EDC3,TTC37,CNOT7,SKIV2L,LSM2,EXOSC6,DCP1A		EDC4
GO_PROTEIN_STABILIZATION	GO:0050821	161	Up	4.3121059434423355e-5	0.001122786470816412	10	LAMP2,ZNF207,WIZ,TYROBP,IGF1,GRN,USP2,PER3,USP36,USP13,ATP1B3,PFN2,SEL1L,GTSE1,USP33,HSP90AA1,NLK,MT3,TESC,MUL1,HSP90AB1,HPS4,EP300,TELO2,STK4,RASSF2,SMAD7,TBL1X,PIM2,STK3,MTMR9,CDC37,CDC37L1,DVL1,GTPBP4,PFN1,WFS1,FBXW7,PPARGC1A,CRYAB,PTGES3,CREBL2,GAPDH,BAG2,PDCD10,RTN4,CCT4,PDCL3,AAK1,SUMO1,EPHA4,PARK7,P3H1,TSPAN1,STX12,IFT46,APOA1,CREB1,UBE2B,TCP1,CLU,RPL5,USP9X,PEX6,CDKN1A,SOX4,RPL23,MCM8,NCL…	ATP1B3,RPL5,RPL23,NCLN,RPL11,GOLGA7,RPS7,PHB2	USP2,PFN2,NLK,MT3,PPARGC1A,EPHA4,TSPAN1,ATP1B2,HIP1R,TAF1,SAXO1,MSX1,SMAD3,DNLZ,TREX1,IRGM
GO_REGULATION_OF_INTRACELLULAR_PROTEIN_TRANSPORT	GO:0033157	204	Up	4.330121382377208e-5	0.001122786470816412	1	ARHGAP44,FYN,AKAP8L,RUFY3,CDH1,TPR,USP36,RIOK2,IPO5,SP100,HYAL2,GRIPAP1,ERLEC1,CSNK2A2,CDC42,PRKACA,SREBF1,DERL2,PTGS2,LMAN1,GTSE1,PCM1,SAR1A,RAPGEF3,PSEN1,GSK3B,XPO1,RBM22,HUWE1,EDEM2,MAVS,SIRT4,RNF31,SH3GLB1,DERL3,MAPK1,HPS4,MIEF1,RANGAP1,PPM1A,FERMT1,TM9SF4,EMD,NUTF2,CEMIP,ZFAND1,UBR5,BNIP3L,NUCB1,OAZ1,PDCD5,AKT2,TGFB1,PIK3R2,GSK3A,GLI3,SUFU,YWHAE,SUPT6H,UBE2D3,FBXW7,ZPR1,CD81,IFNG,C2CD5,MAPK1…	SP100,ERLEC1,ANP32B,GDI1,FIS1	ARHGAP44,CSNK2A2,SIRT4,FERMT1,CEMIP,BMP4,ANK3,ANGPT1,SHH,SMAD3,MTCL1,SH3TC2,ABLIM3,CDK5R1,TMEM30B
GO_ORGANONITROGEN_COMPOUND_CATABOLIC_PROCESS	GO:1901565	1124	Up	4.3316226757584074e-5	0.001122786470816412	2	GCLC,ENPP4,ANKIB1,CYP51A1,CDC27,RHBDD2,MYCBP2,FBXL3,LAMP2,OSBPL7,AP2B1,RHBDF1,MYLIP,PSMB1,AASS,PKD1,UBE3C,POMT2,IDS,HFE,FYN,LYPLA2,RNF216,DCN,PSMC4,NUB1,RNF14,UFL1,CHDH,WWTR1,ZRANB1,DERA,UBR2,TYMP,CD44,TNFRSF1B,SNX1,UBA6,PIAS1,RNF19A,GABARAPL2,TIMP2,CUL3,OTC,USP2,VCAN,CLEC16A,CDH1,PSMA4,AP2S1,CUL7,HSPA5,USP28,ERCC8,NEDD4L,HEXB,JKAMP,MAPK9,HERPUD1,USE1,ANAPC4,GALC,CUL1,USP36,USP13,ATP2B4,BCAT1,GPC…	ERLEC1,UBE2D1,RPL5,CLPP,RPL23,UBE2D2,GCSH,ARRB2,RPL11,EEF1A1,RPS7,RAD23A,PCBP2,UBA52	RHBDF1,PKD1,OTC,USP2,GPC1,PTPN3,CSNK2A2,LNX1,CEACAM1,APOB,NOS1,FBXL19,CYP2D6,APOBEC3H,ACR,CRYM,CEMIP,LAPTM4B,OGN,ASPA,AADAT,TRIM2,HGD,CSPG5,PDE1A,APC2,SDC1,EPHA4,FBXO2,USP35,GDA,TRIM25,FMOD,NUDT10,SARDH,SOX9,PRKCG,OMD,CDO1,RGN,SERPINE2,NKD1,CTRL,RNF165,LYG1,ALDH1L1,NKD2,KLHL3,TAF1,ADHFE1,DPYS,VLDLR,GGTLC1,USP43,FBXL18,CBS,PGLYRP2,FBXO27,GRIN2C,DISC1,SPATA18,RNF180,SHH,DACT1,PACSIN3,LIPC,SMAD3,OTU…
GO_REGULATION_OF_OXIDATIVE_STRESS_INDUCED_INTRINSIC_APOPTOTIC_SIGNALING_PATHWAY	GO:1902175	24	Up	4.4284505025795134e-5	0.001140825032698325	8	SIRT1,HIF1A,HSPB1,FBXW7,SOD2,VNN1,NME5,HTRA2,NFE2L2,PARK7,SFPQ,TRAP1,UBQLN1,NOL3,SOD1,AKT1,MCL1,PARP1,NONO,PINK1,BAG5,MAPK7,P4HB,GPX1	NONO	NME5
GO_CELLULAR_KETONE_METABOLIC_PROCESS	GO:0042180	194	Up	4.431567241557947e-5	0.001140825032698325	2	PDK4,PDK2,ADIPOR2,PSMB1,MLXIPL,BRCA1,ELOVL5,PSMC4,CD74,NR1H3,CYP46A1,PSMA4,DKK3,AKR7A2,ATP2B4,DGAT2,HAGH,PDK3,PSME4,SREBF1,ACADVL,DHRS9,PTGS2,ACACB,CEACAM1,NFE2L1,PIBF1,OXCT1,REST,AKR1B1,PSMC5,COQ9,SIRT4,PDPR,PSME1,COMT,PSMD5,SIRT1,PSMD8,PSMC6,PSMA3,GSTZ1,PSMC1,PSMB5,PSMA6,PSME2,PSMA7,TRIB3,PSMD10,ABCD1,LONP2,PSMD7,MLYCD,LHB,OAZ1,AKT2,CAV1,PSMA2,PRKAG2,ERLIN1,PSMD3,PSMD11,AADAT,PPARGC1A,CPT1A,PSM…	PNKD,SLC7A7,ADIPOR1	CEACAM1,SIRT4,LHB,AADAT,PPARGC1A,CNR1,HSD17B3,RGN,CYP19A1,BMP6,FGFR4,PRKAA2,ATCAY,IRS1,PDP2,TREX1,PLIN5
GO_DNA_TEMPLATED_TRANSCRIPTION_ELONGATION	GO:0006354	100	Up	4.5951117321791694e-5	0.0011788892454194816	2	POLR2J,PAF1,ZMYND11,MNAT1,POLR2B,CTDP1,CDK13,POLR1A,AFF4,THOC1,CCNT2,CCNK,SUPT16H,POLR2E,POLR2F,THOC5,NELFCD,HTATSF1,POLR2C,TAF1C,ERCC2,POLR2I,ELL,EZH2,UBTF,RECQL5,SUPT6H,ELP4,GTF2H1,GTF2H3,RNF8,TBP,NCBP2,TAF1B,ELL2,ENY2,TSFM,POLR1B,GTF2F1,PCID2,ELL3,CCNT1,EAPP,ELOF1,MLLT1,ADRM1,CDK7,CDC73,CCNH,ELP2,CDK9,NCBP1,POLR1E,RTF1,WDR61,BRD4,TAF1A,POLR2D,EAF1,EAF2,GTF2H2,POLR2K,SSRP1,HNRNPU,CCAR2,ZNF326,E…	TCEA1	ELL3,SHH,ERCC6
GO_CELLULAR_RESPONSE_TO_DNA_DAMAGE_STIMULUS	GO:0006974	774	Up	4.680297878399765e-5	0.001196659835099695	8	RAD52,BAD,KDM1A,RECQL,UPF1,POLR2J,LIG3,CRY1,REV3L,BAZ1B,SPRTN,PPP5C,BRCA1,ERCC1,DDX11,SLC30A9,WAS,BID,SNAI2,CD74,MNAT1,AQR,CD44,TNFRSF1B,BCLAF1,BAK1,UBA6,ASTE1,RFC1,BOD1L1,PNKP,PARP3,TDP1,POLR2B,USP28,RRM2B,ERCC8,RFC2,RAD51,POLQ,FNIP2,FOXN3,FAM168A,MSH4,MRPS35,POLD1,HIPK2,TMEM161A,EYA2,PMS1,NTHL1,MCM10,ATXN3,SP100,TNFRSF1A,TP53BP1,PSME4,NUCKS1,BCL3,NEDD4,FGF10,POLB,RAD18,TRIP13,ZFYVE26,RPS6KA6,SM…	MRPS35,SP100,BCCIP,TPT1,RBM17,MYC,NONO,RPS3,HNRNPK,RAD23A,TCEA1,HMGB1,UBA52	UPF1,DDX11,EYA2,MCM10,RPS6KA6,TP63,TP73,SIRT4,CDC7,DMC1,NFATC4,ACTR5,CEP164,RBM24,TRIM25,PRKCG,ELL3,E2F8,FXR2,STK33,POLN,SLX1A,YAP1,TAF1,ANKRD1,PLA2R1,USP43,FANCC,ANKLE1,SPATA18,MSX1,SPDYA,ATRIP,AXIN2,GGN,MEIOC,AEN,MAPK15,TFDP3,NUPR2,KDM4D,NHEJ1,SPRED3,RAD54B,WDHD1,TREX1,ERCC6
GO_SCF_DEPENDENT_PROTEASOMAL_UBIQUITIN_DEPENDENT_PROTEIN_CATABOLIC_PROCESS	GO:0031146	89	Up	4.761972902784828e-5	0.0012134152647536797	2	FBXL3,PSMB1,PSMC4,WWTR1,PSMA4,CUL1,PSME4,FBXW11,PSMC5,PSME1,PSMD5,PSMD8,RBX1,PSMC6,PSMA3,PSMC1,PSMB5,PSMA6,PSME2,PSMA7,PSMD10,PSMD7,FBXO31,PSMA2,FBXW4,FBXL15,CUL2,FBXL20,PSMD3,PSMD11,FBXW7,PSMD9,FBXO9,FBXL4,SKP1,RNF7,PSMD14,FBXO2,FBXO6,KIF14,FBXL5,LRRC29,PSMF1,PSMB2,FBXL12,PSMA1,PSME3,FBXO44,FBXL8,PSMB7,CUL4A,PSMB6,PSMA5,SKP2,FBXL17,FBXO38,AMN1,FBXO4,FBXL2,PSMA8,FBXL18,CUL4B,FBXW5,PSMD4,PSMB4,FBX…		FBXO2,FBXL18,FBXO27,FBXO17
GO_DE_NOVO_PROTEIN_FOLDING	GO:0006458	37	Up	4.85887006707248e-5	0.0012339231856143187	6	CD74,HSPA5,FKBP1A,ST13,DNAJC2,BAG1,HSPA8,PTGES3,HSPA9,HSPE1,FKBP1B,HSPH1,HSPA2,DNAJB1,UGGT1,TOR1B,TOR1A,DNAJB5,HSPD1,DNAJB12,HSPA13,TOR2A,DNAJB4,CHCHD4,DNAJB14,CCT2,DNAJC7,DNAJC18,HSPA6,GAK,ENTPD5,HSPA14,DNAJB13,ERO1A,HSPA1B,HSPA1A,HSPA1L
GO_ENDOPLASMIC_RETICULUM_UNFOLDED_PROTEIN_RESPONSE	GO:0030968	110	Up	4.9060498357939715e-5	0.0012417096503590332	8	RHBDD2,MBTPS2,EXTL3,DDX11,BAK1,CUL7,HSPA5,HERPUD1,EIF2AK2,PDIA5,PPP2R5B,WIPI1,ASNS,NCK2,ACADVL,DERL2,MYDGF,PPP1R15A,BAX,ADD1,DNAJB11,DERL3,KDELR3,XBP1,EP300,ARFGAP1,DNAJC3,STUB1,BFAR,GSK3A,FKBP14,AGR2,TBL2,CREB3,GOSR2,CDK5RAP3,CCL2,TMEM33,WFS1,CCND1,STC2,NFE2L2,CTH,ZBTB17,ATF6,SERP1,COPS5,HERPUD2,VAPB,KLHDC3,SSR1,CANX,ATF4,DNAJB9,EIF2S1,EDEM1,DAB2IP,DERL1,TLN1,PARP6,PREB,PARP16,SEC31A,MBTPS1,HDGF…		DDX11,AGR2,STC2,SERP2,CREB3L1
GO_REGULATION_OF_MITOTIC_SPINDLE_ASSEMBLY	GO:1901673	20	Up	4.9455569242277664e-5	0.0012475084362221518	4	TPR,SMC1A,CHMP2B,CHMP5,CHMP4B,STAG2,SMC3,STAG1,VPS4B,CHMP2A,CHMP1A,HNRNPU,CCSAP,CHMP4C,PLK1,CEP97,DRG1,HSPA1B,HSPA1A,CHMP1B
GO_METAPHASE_PLATE_CONGRESSION	GO:0051310	56	Up	4.9693079063496994e-5	0.001249307275318752	1	MAD1L1,CENPQ,CUL3,SPDL1,MLH1,SPAG5,KIF22,NDC80,PIBF1,CHMP2B,SEH1L,CHMP5,ZW10,CDC23,CHMP4B,FAM83D,RAB11A,KPNB1,TTL,CENPF,KIF14,VPS4B,KIF18A,BECN1,CHMP2A,CHMP1A,VPS4A,CCNB1,PSRC1,CDCA8,NUMA1,CENPE,KIF2C,NUF2,ANKRD53,CENPC,BOD1,CDCA5,CHMP7,HNRNPU,SPICE1,CHMP4C,GEM,CDT1,MIS12,TRAPPC12,CHMP6,RRS1,MEIOC,DYNC1H1,CHAMP1,NUP62,KIFC1,PINX1,CHMP4A,CHMP1B		MEIOC
GO_RESPONSE_TO_INSULIN	GO:0032868	223	Up	5.108279303571873e-5	0.001276522860125959	8	GCLC,CFLAR,PDK4,PDK2,BAIAP2L1,CRY1,PIK3C2A,ATP6V0A1,OTC,ATP6V1H,HDAC9,BCAR1,PRKCQ,PKM,PRKCZ,NUCKS1,ATP2B1,ATP6AP1,SREBF1,CEACAM1,GSK3B,GSTP1,RAB10,HADHA,CAD,SLC9A1,ICAM1,OSBPL8,UPRT,SORBS1,SIRT1,XBP1,ATP6V1D,SRSF5,PCK2,TRIB3,LPIN2,TSC2,EEF2K,ZNF106,RETN,AKT2,PIK3R2,GSK3A,CAV2,GRB10,RARRES2,KANK1,RPS6KB1,HDAC5,GAB1,TCIRG1,TRPV4,C2CD5,CCND3,ATP6V0E1,KAT2B,GNAI2,ATP6V1A,SCAP,GRB14,STAT1,SOS1,STXBP3,…	ATP6AP1,CDK4,RAB13,ADIPOR1	BAIAP2L1,OTC,CEACAM1,VGF,ATP6V1C2,SOGA1,PFKFB1,INHBB,KLF15,IRS1,FOXC2,FFAR3,ENPP1,PLN,FOXO6,BGLAP
GO_VIRAL_BUDDING_VIA_HOST_ESCRT_COMPLEX	GO:0039702	20	Up	5.1115256205655664e-5	0.001276522860125959	3	TSG101,CHMP2B,CHMP4B,CHMP3,VPS4B,CHMP2A,CHMP1A,VPS4A,VPS37B,MVB12A,CHMP7,VPS37A,SNF8,VPS28,CHMP4C,VPS37C,PDCD6IP,CHMP6,CHMP4A,CHMP1B
GO_RESPONSE_TO_HEAT	GO:0009408	152	Up	5.256909594159996e-5	0.0013084830933543273	8	GCLC,FKBP4,CREBBP,IGF1,HSF2,NUP160,HSPA5,TPR,NDC1,ATXN3,NUP133,DNAJA2,EIF2B3,PRKACA,PTGS2,NUP37,MAP2K7,CPB2,HSP90AA1,GSK3B,SEH1L,DNAJA1,NOS1,NUP50,AAAS,NUP188,HSP90AB1,SIRT1,MAPK1,HMOX1,EP300,RAE1,SLC52A3,RBBP7,HSF4,MAPK3,NUP93,STUB1,DNAJA3,DNAJC2,TFEC,DNAJB6,RPA3,BAG1,CXCL12,RPS6KB1,NUP88,YWHAE,CRYAB,HSPA8,CHORDC1,NUP98,PTGES3,TRPV4,EIF2B1,NUP107,ST8SIA1,BAG2,HSPA9,NUP155,IL1A,EIF2B4,HTRA2,PDCL3…		NOS1,HSF4,SCARA5,HSF5,ASIC3
GO_DNA_REPAIR	GO:0006281	482	Up	5.299273666355303e-5	0.0013146745924090036	2	RAD52,KDM1A,RECQL,UPF1,POLR2J,LIG3,REV3L,SPRTN,PPP5C,BRCA1,ERCC1,DDX11,SLC30A9,WAS,MNAT1,AQR,ASTE1,RFC1,BOD1L1,PNKP,PARP3,TDP1,POLR2B,USP28,RRM2B,ERCC8,RFC2,RAD51,POLQ,FAM168A,MSH4,POLD1,TMEM161A,EYA2,PMS1,NTHL1,ATXN3,TP53BP1,PSME4,NUCKS1,FGF10,POLB,RAD18,TRIP13,ZFYVE26,SMC1A,XRCC1,MCM2,MCM6,MLH1,UNG,XAB2,UBE2T,SIRT6,POLD3,UBE2A,TIGAR,TP73,XRCC5,KIF22,DDX1,RIF1,EXD2,CDC14B,WDR70,PALB2,PDS5B,PPIE,…	BCCIP,RBM17,NONO,RPS3,RAD23A,TCEA1,HMGB1,UBA52	UPF1,DDX11,EYA2,TP73,CDC7,DMC1,ACTR5,CEP164,TRIM25,PRKCG,POLN,SLX1A,USP43,FANCC,ANKLE1,ATRIP,AXIN2,GGN,MEIOC,KDM4D,NHEJ1,RAD54B,WDHD1,TREX1,ERCC6
GO_MRNA_EXPORT_FROM_NUCLEUS	GO:0006406	106	Up	5.447174232788885e-5	0.0013469213390748043	2	UPF1,AKAP8L,NUP160,TPR,THOC3,ZC3H11A,NDC1,U2AF2,NUP133,SMG6,CPSF1,NUP37,THOC1,YTHDC1,SEH1L,ALKBH5,NUP50,AAAS,NUP188,POLDIP3,THOC5,SRSF5,PABPN1,RAE1,NUP93,CASC3,NUP88,SUPT6H,NUP98,MAGOHB,NUP107,SRSF9,SRSF3,NUP155,NCBP2,SRSF7,SRSF4,SMG7,SRSF11,CPSF3,GLE1,NUP43,ENY2,FYTTD1,HNRNPA2B1,DDX39A,SRSF6,NUP153,UPF3B,NUP85,THOC2,SYMPK,PCID2,NUP214,THOC6,NUP210,EIF5A,NXT1,SRRM1,SRSF1,WDR33,NCBP1,NUP54,NUP58,D…		UPF1,SYMPK
GO_INTRINSIC_APOPTOTIC_SIGNALING_PATHWAY	GO:0097193	258	Up	5.501240185056724e-5	0.0013558302449531605	8	BAD,KDM1A,PDK2,E2F2,PLAUR,BRCA1,BID,IL20RA,SNAI2,CD74,CD44,TNFRSF1B,BCLAF1,BAK1,DAPK2,CUL3,USP28,RRM2B,HERPUD1,FNIP2,CUL1,YBX3,HIPK2,TMEM161A,TNFRSF1A,BCL3,POLB,NCK2,TP63,PTGS2,ENO1,MLH1,DNAJC10,UBE2K,TP73,CYLD,RRN3,DNAJA1,PPP1R15A,BAX,DNM1L,PPP1R13B,ERP29,CDIP1,MSH2,SIRT1,JAK2,ABL1,PPM1F,XBP1,HMOX1,EP300,SNW1,HIF1A,GSKIP,NFATC4,MMP9,TRIB3,E2F1,STK24,PYCARD,BMF,NBN,URI1,PIAS4,BBC3,CAV1,CASP2,HSPB…	TPT1,RPL11,NONO,RPS3,HNRNPK,RPS7,FIS1	TP63,TP73,NFATC4,PERP,NME5,MAPK8IP1,ELL3,EDA2R,RRP8,CREB3L1,MSX1,AEN,ATP2A1,ERCC6,CD24
GO_HISTONE_EXCHANGE	GO:0043486	39	Up	5.586353273280906e-5	0.0013723077632435481	4	CENPQ,RSF1,PSME4,ACTR6,SRCAP,CENPM,RBBP7,CENPI,CENPT,OIP5,ZNHIT1,RNF8,CENPA,CENPL,CENPK,HJURP,PIWIL1,MIS18BP1,NASP,CENPO,SYCP3,ITGB3BP,ANP32E,CENPC,POLE3,CENPU,CENPH,SMARCA5,MIS18A,RBBP4,VPS72,CENPN,RUVBL1,DMAP1,SPTY2D1,NPM1,PTMA,CENPP,CENPW	RBBP4,CENPN,PTMA	PIWIL1,SYCP3
GO_PROTON_TRANSMEMBRANE_TRANSPORT	GO:1902600	101	Up	5.66992121788053e-5	0.0013882996024367409	1	COX10,COX15,ATP2C1,ATP6V0A1,ATP6V1H,SPHK2,ATP2C2,SLC9A7,DRD4,ATP6AP1,CLCN4,ATP2A3,VPS9D1,SLC25A3,SLC46A1,SLC4A11,TESC,SLC9A1,ATP6V1D,SLC25A14,SLC17A7,PPIF,SLC9A3R1,CLCN3,SLC2A9,SLC15A3,TCIRG1,SLC11A2,COX6A1,COX7A2,NNT,ATP6V0E1,ATP6V1A,NDUFS7,COX7A2L,PARK7,ATP6V0B,SLC17A5,HVCN1,SLC36A1,COX6B1,COX7C,ATP6V1F,ACTN4,COX4I2,ATP6V1E1,COX4I1,COX7B,SLC9A5,COX5B,SLC2A8,ATP6V1G1,COX17,SLC15A4,ATP6V1C2,SLC30…	ATP6AP1,COX7C,COX4I1,PHB2	ATP2C2,DRD4,SLC9A5,ATP6V1C2,SLC25A27,SLC15A2,ATP2A1,SLC2A10
GO_RESPONSE_TO_ANTIBIOTIC	GO:0046677	261	Up	5.768848747083767e-5	0.0014079362347996325	8	CFTR,BAD,KDM1A,TBXA2R,FYN,PPP5C,DDX11,HGF,GLRX2,BAK1,TNC,HSPA5,CASP8,CYB5R4,SPI1,CLDN18,FGFR2,FECH,RHOA,HYAL2,MAOB,DRD4,POLB,PDE8A,ADCY2,EDN1,SDF4,SLC1A3,HSP90AA1,MEF2C,AACS,OXCT1,GSTP1,GNAO1,SLC9A1,ICAM1,HDAC6,SIRT1,JAK2,ABL1,HMOX1,PDGFB,APEX1,MAP1LC3A,STK24,SMPD3,PPP2CB,HAMP,MET,EZH2,AHR,SETX,GATA3,PLEKHA1,PPIF,CSF3,RPS6KB1,COL1A1,USP46,AREG,CRYAB,CCND1,BIRC2,CBL,CDKN1B,TIMELESS,SPARC,HMGCR,PDG…	RHOA,EEF1B2,RPL23,RPS3,EEF2	CFTR,DDX11,FGFR2,DRD4,SDC1,CNR1,RNF112,CDO1,CYP2E1,UNC79,CYP1A1,GNRH1,CRH,CLDN1,CLDN3,ADCY6,PAWR,BGLAP
GO_TELOMERE_ORGANIZATION	GO:0032200	142	Up	5.7911246615947385e-5	0.0014087988375795356	4	UPF1,ERCC1,POLA2,RFC1,PNKP,PARP3,RFC2,RAD51,POLD1,PRKCQ,SP100,SMG6,XRCC1,MAP2K7,SIRT6,POLD3,XRCC5,RIF1,HSP90AA1,ATRX,MAP3K4,MAPKAPK5,HNRNPC,TINF2,HSP90AB1,MAPK1,TFIP11,POLE2,TELO2,APEX1,POLA1,MAPK3,ACD,NBN,DOT1L,CCNE1,RPA3,POLD2,TNKS2,RAD51C,GAR1,PTGES3,RFC5,RAD50,XRN1,POLE4,CCT4,SMG7,NEK2,RPA2,DCLRE1B,YLPM1,TCP1,HNRNPA2B1,XRCC3,POT1,TEP1,GNL3L,DKC1,SLX1A,RPA1,TERF2,PCNA,RFC3,NAT10,HNRNPA1,PKIB,C…	SP100,MYC	UPF1,SLX1A,MAPK15,TERC
GO_REGULATION_OF_UBIQUITIN_PROTEIN_LIGASE_ACTIVITY	GO:1904666	22	Up	5.887653664160989e-5	0.0014276610514031664	2	CDC14B,DNM1L,FZR1,UBE2S,FBXO5,BAG2,GORASP1,MAD2L2,CDC20,MASTL,RPL5,RPL23,USP44,RAB1A,RPL11,MAD2L1,CDC20B,PLK1,GOLGA2,PTEN,RPS7,UBE2C	RPL5,RPL23,RPL11,RPS7	CDC20B
GO_MATURATION_OF_5_8S_RRNA	GO:0000460	25	Up	5.948033328729247e-5	0.0014330721987693463	2	LAS1L,EXOSC7,NOP14,PES1,ERI1,EXOSC3,FTSJ3,ERI3,RCL1,EXOSC8,UTP20,EXOSC9,KRI1,EXOSC2,MPHOSPH6,WDR12,URB1,ABT1,NOL9,EXOSC10,RPS21,EXOSC4,RRS1,C1D,BOP1
GO_ERYTHROCYTE_HOMEOSTASIS	GO:0034101	107	Up	5.948097991433232e-5	0.0014330721987693463	5	SLC4A1,KMT2E,ARID4A,HIPK2,SPI1,ADGRF5,TGFBR3,JMJD6,SENP1,NFE2L1,ADD1,MAEA,JAK2,ANKRD54,HMOX1,RBFOX2,HIF1A,ACIN1,ERCC2,RPS19,KLF1,DNASE2,JAK3,ETV2,CDK6,HOXA5,GATA3,HOXB6,SOX6,SLC11A2,SH2B3,TMEM14C,MAPK14,SMAP1,SRF,VEGFA,HSPA9,SMAD5,BCL6,STAT1,ID2,EPAS1,PRDX1,FOXO3,PTBP3,ACVR2A,INHBA,NCKAP1L,FAM210B,BMP4,MED1,THRA,PRMT1,KLF2,ZFP36,AMPD3,ETS1,ACVR1B,IREB2,RPS6,RPS24,TMOD3,RB1,ARNT,DYRK3,SLC25A38,LYA…	RPS6,RPS24,TMOD3,RPS14	KLF1,BMP4
GO_NEGATIVE_REGULATION_OF_RNA_SPLICING	GO:0033119	26	Up	6.087270053478027e-5	0.001461917220191512	2	PTBP1,SFSWAP,U2AF2,CELF4,HNRNPL,C1QBP,RPS13,SRSF9,SRSF7,SRSF4,PTBP2,PTBP3,HNRNPA2B1,SRSF6,RBM42,TMBIM6,RBMX,SAP18,SRSF12,DYRK1A,HNRNPK,NPM1,RBM10,SRSF10,RPS26,RNPS1	RPS13,HNRNPK
GO_CELL_CYCLE	GO:0007049	1586	Up	6.170253577102691e-5	0.0014771272655758256	7	MAD1L1,CYP26B1,POLDIP2,CDC27,UPF1,LIG3,PRKAR2B,KMT2E,FBXL3,RALA,DBF4,PAF1,CDKL3,MARK4,CCDC124,PAFAH1B1,GAS7,E2F2,PSMB1,CDKL5,CDK11A,CRY1,PKD1,MLXIPL,ZNF207,NCAPD2,AKAP8L,TTC19,ANLN,WIZ,RABGAP1,PPP5C,CEP68,BRCA1,ERCC1,PSMC4,DDX11,TACC3,POLA2,YAF2,ZMYND11,BID,IGF1,PRDM11,HGF,MNAT1,RUNX3,SPAST,FHL1,RB1CC1,UBR2,RRAGD,NCAPH2,BAK1,CENPQ,PIAS1,TIMP2,RFC1,CUL3,USP2,TUBG2,NSUN2,SPDL1,PHF23,PSMA4,PARP3,CUL…	RHOA,UBE2D1,BCCIP,CCNC,RPL24,CCNI,RPL23,RPS15A,CDK4,MYC,RPS6,TMOD3,RPS3,RBBP4,REEP3,RAD23A,YTHDF2,CALM1,PHB2	CYP26B1,UPF1,PAFAH1B1,PKD1,DDX11,PRDM11,USP2,TUBG2,CROCC,MCM10,FGFR2,LRP6,PTPN3,CSNK2A2,MOV10L1,PPP1R12B,FKBP6,SMC1B,TP73,ABCB1,RAB11FIP3,TGFB2,CDC7,MISP,DMC1,TUBB1,LFNG,URGCP,CEP164,CYP27B1,CDK2AP1,SLC26A8,SMOC2,RTKN,PRKAG3,PARD3B,IRF6,PIWIL1,BMP4,SOX9,LIF,RNF112,E2F8,SOX15,AJUBA,FOXA1,STK33,RRP8,E2F5,MEIS2,CCNJL,KIAA1614,TMEM8B,CDKL2,SYCP3,CYP1A1,P3H4,SPIN2A,TAF1,PARD3,ANK3,CCNO,FBXL18,M1AP,RSP…
GO_PROTEIN_IMPORT	GO:0017038	169	Up	6.214988464717736e-5	0.0014831132790248643	1	LAMP2,RGPD5,KPNA6,PEX3,CDH1,TPR,ARHGEF5,TNPO3,IPO5,HYAL2,NUP133,PTGS2,TIMM21,PSEN1,HSP90AA1,TNPO1,IPO11,RBM22,MAVS,NUP50,NUP188,MAPK1,TOMM22,SAMM50,NFKBIA,FERMT1,NXT2,FGF9,KPNA3,NUTF2,NUP93,LONP2,TSC2,UBR5,TIMM44,PDCD5,TIMM50,TGFB1,TNPO2,PIK3R2,GLI3,SUFU,KPNB1,NUP88,PEX12,GRPEL1,ZPR1,HSPA8,NUP98,IFNG,NUP107,MAPK14,RAB23,PEX7,TMCO6,NUP155,KPNA1,ECT2,CBLB,IPO13,DNAJC15,FAM53C,CLU,TARDBP,PEX16,CSE1L…	RPL23,PHB2	FERMT1,BMP4,ANGPT1,SHH,SMAD3,RGPD6,RGPD2,RANBP17,DNLZ
GO_POST_TRANSLATIONAL_PROTEIN_MODIFICATION	GO:0043687	309	Up	6.242667220213876e-5	0.0014850040979223957	2	FUCA2,FBXL3,TMEM132A,PSMB1,PSMC4,NUB1,CUL3,VCAN,PSMA4,TNC,DCUN1D1,CUL7,CP,ERCC8,LTBP1,RCN1,CUL1,ATG5,BTBD1,ASB1,PSME4,FSTL3,MGAT4A,FBXW11,ANO8,KLHL20,KEAP1,APLP2,APOB,PSMC5,KLHL42,CHGB,LAMB1,PSME1,PSMD5,PSMD8,FBXL19,KLHL22,LGALS1,FBXO7,APOL1,RBX1,PSMC6,PSMA3,ASB2,HIF1A,PSMC1,PSMB5,DCAF11,PSMA6,PSME2,RABGGTA,PSMA7,CST3,PSMD10,CHRDL1,CCDC22,ASB9,RBBP7,TIMP1,DNAJC3,MSLN,PSMD7,FBXO31,RAB11A,SCG3,RAB2…	FUCA2,RAB2A,RAB13,WIPI2	TMEM132A,CP,APOB,CHGB,FBXL19,ASB2,STC2,FBXO2,BMP4,VGF,MATN3,KLHL3,FBXL18,FBXO27,MXRA8,FBN1,KLHL11,VWA1,IRGM,FBXO17
GO_CELL_DIVISION	GO:0051301	511	Up	6.365321619357114e-5	0.0015068490142184931	14	MAD1L1,LIG3,RALA,MARK4,CCDC124,PAFAH1B1,TEAD3,ZNF207,NCAPD2,TTC19,ANLN,TACC3,WWTR1,SPAST,CUL3,NSUN2,SPDL1,CUL7,TPR,MAP4,BCAR1,PIK3CB,ANAPC4,CDK14,CTDP1,WAPL,GNAI3,PKN2,YBX1,ASPM,FGFR2,EVI5,RHOA,ROCK1,KIF2A,SIRT2,CDC42,ZFYVE26,SMC1A,CHFR,NDE1,TP63,LLGL2,CLASP1,TSG101,TIPIN,NUP37,SPAG5,FGFR1,PIK3C3,CDC14A,EPB41L2,RBL1,NDC80,CDC14B,CCNT2,PDS5B,CHMP2B,RAB10,MAPRE3,SEH1L,CHMP5,ZW10,KLHL42,AURKA,TPX2,A…	RHOA,CDK4,MYC,RPS3,REEP3,CALM1	PAFAH1B1,TEAD3,FGFR2,TP63,RAB11FIP3,TGFB2,CDC7,MISP,PTN,CEP164,RTKN,PARD3B,PGF,E2F8,SYCP3,PARD3,VEGFC,ANK3,CCNO,CXCR5,SYCE2,VANGL2,TGFA,INTU,MAP9,SHH,KDF1,SYCP2,SYCE3,PDXP,MICAL3
GO_T_CELL_RECEPTOR_SIGNALING_PATHWAY	GO:0050852	180	Up	6.37459074792445e-5	0.0015068490142184931	8	PSMB1,CD4,FYN,PSMC4,WAS,BTN3A1,PSMA4,LCP2,BCAR1,PIK3CB,PHPT1,CUL1,TAB2,RC3H2,WNK1,PRKCQ,PSME4,EIF2B3,FBXW11,TXK,PAG1,PAK3,CEACAM1,PSEN1,PTPRC,CYLD,PSMC5,PSME1,RNF31,EZR,PSMD5,ABL1,PSMD8,CRKL,MAPK1,GRAP2,PSMC6,PSMA3,PSMC1,PSMB5,PSMA6,PSME2,PSMA7,PSMD10,CACNA1F,PSMD7,CSK,CD276,RIPK2,IKBKB,KCNN4,PRKD2,PIK3R2,PSMA2,GATA3,PSMD3,PSMD11,DUSP3,NFKB1,CD81,PSMD9,EIF2B1,PTPN6,BTN3A3,DUSP22,BTN2A1,ITK,BTNL8,…	RPS3	CD4,PAK3,CEACAM1,CD300A,PAWR,CARD11,LIME1
GO_LATERAL_SPROUTING_FROM_AN_EPITHELIUM	GO:0060601	11	Down	6.522803862426284e-5	0.0015370506781773785	13	FGFR2,FGF10,TP63,CELSR1,BMP7,WNT5A,BMP4,SULF1,VANGL2,SHH,AR		FGFR2,TP63,CELSR1,BMP4,SULF1,VANGL2,SHH,AR
GO_REGULATION_OF_TOR_SIGNALING	GO:0032006	81	Up	6.60535549847401e-5	0.0015516392900634106	8	UBR2,RRAGD,CLEC16A,ROS1,FNIP2,ARAF,SESN1,RRAGB,ZMPSTE24,SEH1L,MAPKAPK5,RFFL,TREM2,SIRT1,KLHL22,DEPDC5,HIF1A,TELO2,TTI1,FAM83D,WDR59,NPRL3,TSC2,PIH1D1,GSK3A,RHEB,LAMTOR3,ITFG2,FBXO9,EPM2A,GOLPH3,NPRL2,LAMTOR2,RRAGC,STK11,KPTN,PIK3CA,WDR24,SH3BP4,SESN2,PRKAA1,ARNTL,LAMTOR5,TMEM127,GPAT3,RPTOR,DYRK3,DGKQ,TBCK,TBC1D7,GNA12,C9orf72,SESN3,ATM,LAMTOR1,FLCN,DEPTOR,RRAGA,SEC13,UBR1,SIK3,PRKAA2,RICTOR,MIOS…		PRKAA2,RNF152
GO_MITOTIC_CYTOKINETIC_PROCESS	GO:1902410	23	Up	6.642586911900775e-5	0.001555524168746359	7	RHOA,CHMP2B,CHMP5,CHMP4B,KIF20A,CHMP3,VPS4B,CHMP2A,CHMP1A,VPS4A,CEP55,KIF20B,ARF1,CHMP7,MITD1,CHMP4C,CNTROB,PDCD6IP,CHMP6,KLHDC8B,NUP62,CHMP4A,CHMP1B	RHOA
GO_RRNA_CONTAINING_RIBONUCLEOPROTEIN_COMPLEX_EXPORT_FROM_NUCLEUS	GO:0071428	14	Up	6.682009386889669e-5	0.001559896414945641	1	RIOK2,XPO1,NUP88,RPS15,RAN,LTV1,ZNF593,ABCE1,TSC1,NMD3,RRS1,NPM1,SDAD1,EIF6	RPS15
GO_SPINDLE_ASSEMBLY	GO:0051225	101	Up	6.753350302183707e-5	0.0015710696785891638	4	ZNF207,TPR,RNF4,ASPM,RHOA,KIF2A,SMC1A,CLASP1,MLH1,SPAG5,PIBF1,CHMP2B,MAPRE3,CHMP5,AURKA,TPX2,BIRC5,KIF4A,HAUS4,AAAS,MISP,MYBL2,TUBB1,KIF3B,MAPRE1,CHMP4B,CEP192,STAG2,RAB11A,ARHGEF10,AURKC,LZTS2,BCCIP,SMC3,KPNB1,FBXO5,SENP6,WRAP73,CDC20,NEK2,STAG1,NEK6,VPS4B,GPSM2,MSTO1,TUBGCP3,TUBGCP6,INO80,TUBGCP2,CHMP2A,CHMP1A,HAUS8,NUMA1,KIF23,HAUS2,TUBGCP4,KIF11,NCOR1,CSNK1D,HAUS6,RPS3,NEK7,HAUS1,HNRNPU,CCSAP…	RHOA,BCCIP,RPS3	MISP,TUBB1,MAP9,MAPK15,GOLGA8R,GOLGA8N
GO_DNA_REPLICATION_INDEPENDENT_NUCLEOSOME_ORGANIZATION	GO:0034724	36	Up	6.77167188855779e-5	0.0015710696785891638	4	CENPQ,RSF1,ATRX,SUPT16H,CABIN1,HIRA,CENPM,RBBP7,CENPI,CENPT,OIP5,ASF1B,ASF1A,CENPA,UBN1,CENPL,CENPK,HJURP,HAT1,MIS18BP1,NASP,CENPO,ITGB3BP,CENPC,POLE3,CENPU,CENPH,SMARCA5,MIS18A,RBBP4,CENPN,RUVBL1,NPM1,CENPP,IPO4,CENPW	RBBP4,CENPN
GO_POSITIVE_REGULATION_OF_PROTEOLYSIS	GO:0045862	309	Up	6.855604816232984e-5	0.0015814958506220607	2	GCLC,ANKIB1,BAD,CASP10,CFLAR,OSBPL7,FYN,PSMC4,NUB1,RNF14,BID,NLRP2,FAS,TNFRSF1B,BAK1,GRN,PIAS1,RNF19A,MAPK9,HERPUD1,CYFIP2,SERPINB3,USP13,CASP8,NGFR,ATXN3,RHOA,PSME4,SIRT2,TRIB2,PDCD2,CHFR,FBXW11,PICALM,ENO1,GRAMD4,SART3,FBLN1,NRDC,SENP1,KEAP1,PSEN1,GSK3B,REST,BAX,AURKA,EDEM2,MUL1,TFAP4,NLRC4,NLRP1,PSME1,CAPN3,TREM2,SIRT1,JAK2,BCL2L13,TBC1D10A,PPM1F,MYH9,RBX1,LGMN,PSMC1,PSME2,TRIB3,SMAD7,PSMD10,C…	RHOA,ANP32B,MYC,RPS3,RAD23A,HMGB1,FIS1	SERPINB3,NGFR,HPN,PERP,EPHA4,WDR35,HIP1R,RGN,EFNA3,NKD2,TAF1,ST18,FGFR4,DISC1,RNF180,CLDN3,PACSIN3,SMAD3,CLDN4
GO_TELOMERASE_RNA_LOCALIZATION	GO:0090672	19	Up	6.858688935782783e-5	0.0015814958506220607	1	CCT4,TCP1,DKC1,CCT7,PARN,WRAP53,SHQ1,NAF1,NHP2,CCT6A,CCT5,CCT8,CCT3,CCT2,EXOSC10,DCP2,RUVBL1,NOP10,RUVBL2
GO_APOPTOTIC_SIGNALING_PATHWAY	GO:0097190	526	Up	6.944246521269977e-5	0.001596327250776343	8	GCLC,BAD,CASP10,CFLAR,CD38,KDM1A,SLC25A5,PDK2,CX3CL1,TNFRSF12A,GGCT,E2F2,MAPK8IP2,BTK,FYN,PLAUR,TYROBP,BRCA1,ZMYND11,BID,IL20RA,IGF1,SNAI2,CD74,HGF,RB1CC1,GCLM,FAS,CD44,TNFRSF1B,BCLAF1,BAK1,DAPK2,CUL3,CTNNA1,USP28,RRM2B,KITLG,MAPK9,HERPUD1,FNIP2,CUL1,TRAF1,YBX3,CASP8,HIPK2,TMEM161A,EYA2,GNAI3,ERBB3,SP100,TNFRSF1A,HYAL2,FGFR3,BCL3,FGF10,MNT,POLB,CSNK2A2,NCK2,TP63,NLE1,PTGS2,ENO1,MLH1,DNAJC10,FGFR1…	SP100,TPT1,ARRB2,RPL11,NONO,RPS3,HNRNPK,PDIA3,RPS7,FIS1	KITLG,EYA2,FGFR3,CSNK2A2,TP63,TP73,TGFB2,BIK,NFATC4,PERP,NME5,WDR35,MAPK8IP1,BMP4,ELL3,HIP1R,EDA2R,RRP8,HRK,YAP1,BMPR1B,ST18,CRH,CREB3L1,IL6R,INHBB,MSX1,SHH,SMAD3,IL12A,AR,MAL,PAWR,AEN,NANOS3,ASAH2,ATP2A1,DDX47,TNFRSF25,ERCC6,TICAM2,CD24
GO_ACETYL_COA_BIOSYNTHETIC_PROCESS	GO:0006085	21	Up	7.011051875649186e-5	0.0016051786327295064	2	PDK4,PDK2,MPC1,PDK3,ACAT1,PDPR,DLD,GSTZ1,MLYCD,PDHX,PPCS,ACSS2,ACLY,PDHA1,MPC2,DLAT,PDK1,ACSS1,PDP1,PDHB,PDP2	MPC1	PDP2
GO_NEGATIVE_REGULATION_OF_CHROMOSOME_ORGANIZATION	GO:2001251	122	Up	7.02924503590218e-5	0.0016051786327295064	4	MAD1L1,KDM1A,JARID2,ZNF207,BRCA1,ERCC1,MNAT1,SPDL1,TPR,ATG5,WAPL,SPHK2,SPI1,SMG6,TRIP13,XRCC1,MCM2,KDM5A,XRCC5,NDC80,ATRX,ZW10,DNMT3B,HNRNPC,TINF2,SIRT1,KLHL22,SMARCB1,NAA10,ACD,NBN,UBR5,PIH1D1,KDM4C,TNKS2,SUPT6H,ANAPC15,AICDA,ASF1A,FBXO5,ZNF451,PHF1,TTK,IK,RAD50,XRN1,KDM3A,MAD2L2,CDC20,CENPF,UBE2B,SET,ATAD2B,DUSP1,TEX14,XRCC3,PCID2,POT1,PSMG2,GNL3L,DNMT1,TOP2A,SLX1A,TERF2,CCNB1,APC,NAT10,ESPL1,H…		SLX1A,UCN,KDM4D,PTTG2
GO_CYTOSKELETON_DEPENDENT_CYTOKINESIS	GO:0061640	77	Up	7.046813207406374e-5	0.0016051786327295064	7	TTC19,ANLN,SPAST,CUL7,RHOA,ROCK1,ZFYVE26,CHMP2B,CHMP5,KIF4A,EFHC1,CECR2,CHMP4B,LZTS2,UNC119,RAB35,KIF20A,ECT2,RTKN,ACTR3,CENPA,SPTBN1,CHMP3,STMN1,VPS4B,CIT,STAMBP,SNX9,CHMP2A,CHMP1A,VPS4A,MYH10,SPIRE1,ROCK2,APC,ESPL1,CKAP2,DCTN3,NUSAP1,KIF23,ACTR2,ARL3,CEP55,KIF20B,USP8,BBS4,JTB,ARF1,RHOB,ANKRD53,RASA1,BIN3,CHMP7,INCENP,ANK3,TRIM36,RHOC,MITD1,SON,ALKBH4,RACGAP1,MAP9,CHMP4C,PLK1,CNTROB,PDCD6IP,CFL…	RHOA	RTKN,ANK3,MAP9
GO_REGULATION_OF_PROTEOLYSIS	GO:0030162	572	Up	7.297732673624557e-5	0.001657312885427063	2	GCLC,ANKIB1,BAD,CASP10,CFLAR,TFPI,OSBPL7,TMEM98,RHBDF1,PKD1,HFE,FYN,ANOS1,PLAUR,LTF,PSMC4,NUB1,RNF14,UFL1,BID,HGF,SERPINB1,NLRP2,BIRC3,FAS,CD44,TNFRSF1B,BAK1,GRN,PIAS1,RNF19A,GABARAPL2,TIMP2,CLEC16A,MAPK9,HERPUD1,CYFIP2,ITIH4,SERPINB3,USP13,CASP8,NGFR,HIPK2,ATXN3,RHOA,ROCK1,PSME4,SIRT2,ERLEC1,PTPN3,CSNK2A2,TRIB2,PDCD2,PRKACA,CHFR,FBXW11,DERL2,TP63,NLE1,PTGS2,PICALM,ENO1,GRAMD4,SART3,FBLN1,CST7,AR…	RHOA,ERLEC1,RPL5,RPL23,ANP32B,MYC,ARRB2,RPL11,RPS3,RPS7,RAD23A,HMGB1,FIS1	RHBDF1,PKD1,LTF,ITIH4,SERPINB3,NGFR,PTPN3,CSNK2A2,TP63,MT3,SIRT4,HPN,PERP,COL7A1,EPHA4,WDR35,PI3,WFDC3,PRKCG,HIP1R,RGN,SPINK5,SERPINE2,EFNA3,NKD2,SPINK7,TAF1,ST18,SPOCK1,FGFR4,DISC1,RNF180,PI16,SHH,CLDN3,PACSIN3,SMAD3,WFDC13,CST2,WFIKKN2,UMODL1,SPINK6,SOX2,CLDN4,CARD17
GO_NCRNA_3_END_PROCESSING	GO:0043628	32	Up	7.41547084169514e-5	0.0016789787444886255	2	ELAC2,HSD17B10,TRNT1,EXOSC7,EXOSC5,INTS6,USB1,ERI1,FBL,PTCD1,EXOSC3,INTS2,ERI3,EXOSC8,EXOSC9,EXOSC2,DKC1,TOE1,SSB,INTS12,PARN,ELAC1,INTS7,POLR3K,INTS1,INTS8,EXOSC10,RPS21,TRMT10C,EXOSC4,INTS5,EXOSC6
GO_CELLULAR_AMINO_ACID_METABOLIC_PROCESS	GO:0006520	265	Up	7.501776882720343e-5	0.0016884238244084593	2	GCLC,PSMB1,AASS,IYD,LARS2,PSMC4,CPS1,GCLM,OTC,MRI1,CTNS,PSMA4,CTPS2,ATP2B4,ALDH18A1,GATB,BCAT1,OAT,IARS2,PSME4,ASNS,HSD17B10,ACAT1,MCCC1,SLC1A3,ARG2,BCKDHB,PLOD1,HAL,CAD,SEPHS1,ERO1B,PSMC5,SIRT4,NOS1,DLD,PSME1,PHGDH,COMT,PSMD5,PSMD8,MTAP,GGT5,UPB1,GGT1,GCAT,TXN2,PSMC6,PSMA3,GSTZ1,MTHFD1,PSMC1,PSMB5,PSMA6,PSME2,GSS,PSMA7,AHCY,PSMD10,SMS,PSMD7,CRYM,EARS2,BCKDK,FAH,SARS2,OAZ1,IL4I1,BCAT2,GCDH,OGDH,H…	SMS,GCSH,SLC7A7,GMPS	IYD,OTC,SIRT4,NOS1,CRYM,ASPA,AADAT,HGD,SARDH,GNMT,TPH1,CDO1,ASS1,GFPT2,ADHFE1,DPYS,CBS,NOXRED1,ATCAY,GLUD2
GO_POST_GOLGI_VESICLE_MEDIATED_TRANSPORT	GO:0006892	93	Up	7.502109316914e-5	0.0016884238244084593	1	EHD3,OSBPL5,RABEP1,GOPC,VAMP3,MON2,AP3D1,EXOC5,WIPI1,NSF,KLHL20,DNM2,RAB10,SCAMP1,EPS15,KIF16B,EXOC1,SCFD1,SNAP23,GGA1,VTI1B,ARFRP1,CCDC22,RP2,GGA2,STX4,CSK,GBF1,GOSR2,RAB34,KRT18,EXOC2,GOLPH3,SPTBN1,SCAMP3,EXOC8,BLZF1,VAMP8,RAB14,LYPLA1,CCDC91,OPTN,ACSL3,ARFGEF2,VAMP7,BBS2,C16orf70,GGA3,CCDC93,MACF1,MYO1B,VPS13C,RBSN,EXOC4,LLGL1,SORT1,KIF13A,SORL1,PREPL,ARL3,EXOC6,AP1AR,SCAMP2,GOLPH3L,VPS54,EXOC…	EXOC6,GOLGA7	ANK3,PKDCC,AMN,BBS1
GO_NEGATIVE_REGULATION_OF_METAPHASE_ANAPHASE_TRANSITION_OF_CELL_CYCLE	GO:1902100	36	Up	7.680101117886558e-5	0.0017233229881538287	4	MAD1L1,ZNF207,SPDL1,TPR,TRIP13,NDC80,ZW10,KLHL22,ANAPC15,FBXO5,TTK,IK,MAD2L2,CDC20,CENPF,DUSP1,TEX14,XRCC3,PCID2,PSMG2,CCNB1,APC,USP44,CDK5RAP2,DYNC1LI1,ATM,BUB3,BUB1B,MAD2L1,RAD21,PLK1,CDT1,BUB1,GEN1,AURKB,LCMT1
GO_MITOTIC_CELL_CYCLE_CHECKPOINT	GO:0007093	154	Up	7.7530258342219e-5	0.0017345087855906553	7	MAD1L1,ZNF207,BRCA1,SPDL1,TPR,FOXN3,TRIP13,CHFR,TIPIN,GTSE1,DLG1,TOP2B,CNOT4,NDC80,ORC1,ZW10,BAX,AURKA,CNOT3,PCBP4,CLSPN,CDC6,MSH2,KLHL22,EP300,E2F1,RGCC,FBXO31,RBL2,NBN,TGFB1,CASP2,CDK5RAP3,CCND1,ANAPC15,CDKN1B,CNOT2,TTK,IK,CNOT6,TFDP2,RPL24,NEK11,ATF2,ARID3A,MAD2L2,GADD45A,CDC20,SYF2,CENPF,RPA2,PLAGL1,DCLRE1B,DUSP1,TEX14,ZWINT,CDK2,MAD2L1BP,CDKN1A,SOX4,CNOT1,XRCC3,PCID2,PRMT1,PSMG2,E2F8,STK33,T…	RPL24,RPS6	E2F8,STK33
GO_PROTEIN_DENEDDYLATION	GO:0000338	10	Up	7.834882296135193e-5	0.0017476204813070696	2	COPS7A,COPS5,TOR1A,COPS4,COPS3,COPS7B,COPS2,COPS6,GPS1,COPS8
GO_PROTEOLYSIS	GO:0006508	1404	Up	7.86237460923224e-5	0.0017485641993372411	2	GCLC,CFTR,ANKIB1,BAD,LAP3,CASP10,CFLAR,TFPI,CDC27,PRSS22,SPPL2B,RHBDD2,FBXL3,OSBPL7,TMEM98,PRSS21,RHBDF1,MYLIP,PSMB1,MPND,MMP25,PKD1,UBE3C,POMT2,HFE,FYN,ANOS1,RNF216,PLAUR,BRCA1,MBTPS2,LTF,PSMC4,NUB1,RNF14,UFL1,CAPN1,BID,WWTR1,HGF,ZRANB1,SERPINB1,CPS1,NLRP2,BIRC3,UBR2,FAS,CD44,MIPEP,TNFRSF1B,BAK1,GRN,UBA6,PIAS1,RNF19A,GABARAPL2,TIMP2,CUL3,USP2,AGA,TLL1,CLEC16A,PSMA4,ADAM28,CUL7,HSPA5,USP28,ERCC8,…	RHOA,ERLEC1,UBE2D1,RPL5,CLPP,RPL23,UBE2D2,ANP32B,MYC,ARRB2,RPL11,EIF3H,RPS3,PDIA3,RPS7,RAD23A,HMGB1,PCBP2,FIS1,UBA52	CFTR,PRSS22,RHBDF1,PKD1,LTF,USP2,ADAM28,PRSS8,ITIH4,SERPINB3,NGFR,PTPN3,CSNK2A2,LNX1,TP63,TMPRSS11E,MT3,CPXM1,SIRT4,APOH,FBXL19,ACR,ACTR5,RHBDL1,PRSS33,LHB,COMP,HPN,TRIM2,ENDOU,PERP,COL7A1,PCSK4,EPHA4,FBXO2,USP35,WDR35,TRIM25,CPXM2,PI3,WFDC3,MYRF,F10,PRKCG,DPP6,HIP1R,RGN,SPINK5,SERPINE2,TMPRSS4,STAMBPL1,CTRL,MMEL1,CELA2A,VASH2,EFNA3,NKD2,SPINK7,KLHL3,TAF1,ST18,CAPN5,GGTLC1,CNDP1,PRSS53,SPOCK1,USP…
GO_POSITIVE_REGULATION_OF_MRNA_PROCESSING	GO:0050685	26	Up	8.01646982320536e-5	0.0017775753292340617	2	PAF1,THRAP3,DAZAP1,CIRBP,SNW1,CELF4,RBM3,SNRNP70,CPEB3,PRPF19,NUP98,NCBP2,NCL,PRDX6,CCNB1,CDC73,TRA2B,NCBP1,SF3B4,RBMX,TRA2A,LEO1,NUDT21,DHX36,HSF1,RBMXL1	NCL
GO_DNA_METABOLIC_PROCESS	GO:0006259	794	Up	8.16827020537633e-5	0.0018049854233449748	2	RAD52,KDM1A,RECQL,UPF1,POLR2J,LIG3,KMT2E,REV3L,SPRTN,PPP5C,BRCA1,ERCC1,DNASE1L1,DDX11,POLA2,SLC30A9,WAS,HGF,MNAT1,AQR,GLRX2,UBR2,HMGB3,ASTE1,RFC1,BOD1L1,PNKP,PARP3,TDP1,POLR2B,USP28,RRM2B,ERCC8,RFC2,RAD51,POLQ,FAM168A,MSH4,POLD1,TMEM161A,EYA2,PMS1,NTHL1,WDR18,MCM10,PRKCQ,SPI1,ATXN3,SP100,TP53BP1,PSME4,NUCKS1,FGF10,SMG6,POLB,RAD18,TRIP13,TCF3,MBD3,ZFYVE26,TFRC,SMC1A,XRCC1,MCM2,MOV10L1,TBX21,TIPIN,…	SP100,CHRAC1,BCCIP,RBM17,MYC,ARRB2,NONO,TATDN1,RPS3,RAD23A,TCEA1,HMGB1,UBA52	UPF1,DDX11,EYA2,MCM10,MOV10L1,PAK3,FKBP6,TP73,GRHL2,CDC7,DMC1,APOBEC3H,ACTR5,PPARGC1A,CEP164,CCR6,SMOC2,TRIM25,PRKCG,RGN,POLN,SLX1A,ANKRD1,USP43,FANCC,ANKLE1,CBS,FGFR4,ATRIP,DNASE1L2,AXIN2,CLCF1,PGBD5,RNF212,GGN,MEIOC,AEN,MAPK15,KDM4D,NHEJ1,PIWIL2,RAD54B,WDHD1,GMNC,TREX1,DNASE1,SYCE3,CERS1,ERCC6,APOBEC3D,TERC
GO_MYELOID_CELL_HOMEOSTASIS	GO:0002262	130	Up	8.188107348152673e-5	0.0018049854233449748	5	SLC4A1,KMT2E,BAK1,ARID4A,KITLG,PIK3CB,HIPK2,SPI1,ADGRF5,TGFBR3,JMJD6,SENP1,NFE2L1,BAX,ADD1,MAEA,JAK2,ANKRD54,HMOX1,RBFOX2,HIF1A,ACIN1,ERCC2,RPS19,KLF1,DNASE2,JAK3,ETV2,CDK6,HOXA5,GATA3,HOXB6,SOX6,SLC11A2,SH2B3,TMEM14C,MAPK14,SMAP1,SRF,VEGFA,HSPA9,SMAD5,BCL6,STAT1,ID2,EPAS1,PRDX1,FOXO3,PTBP3,CCR2,ACVR2A,INHBA,NCKAP1L,FAM210B,BMP4,MED1,THRA,PRMT1,KLF2,ZFP36,AMPD3,ETS1,ANXA1,ACVR1B,IL6,IREB2,RPS6,RP…	RPS6,RPS24,TMOD3,RPS14,HMGB1	KITLG,KLF1,BMP4,FANCC,JAM3
GO_SPLICEOSOMAL_COMPLEX_ASSEMBLY	GO:0000245	52	Up	8.236422028882607e-5	0.0018103270289798407	2	RBM5,GCFC2,LUC7L,CELF2,SFSWAP,DDX1,YTHDC1,GEMIN2,SRPK1,SF3A1,SRSF5,PRPF6,CRNKL1,CELF4,SF3A2,SETX,LUC7L3,PRPF19,SRSF9,SF3B1,PTBP2,SRSF6,SNRPC,SNRPD2,SRPK2,SRSF1,NCBP1,SCAF11,NOL3,TXNL4A,SNRPG,SNRNP200,LUC7L2,RBMX,CELF1,GEMIN6,SRSF12,SLU7,PSIP1,SNRPD1,SF1,USP39,ZRSR2,SMN1,DDX23,SNRPE,SF3A3,PRPF39,SRSF10,DDX39B,SMN2,ISY1
GO_MORPHOGENESIS_OF_AN_ENDOTHELIUM	GO:0003159	15	Up	8.284756263113828e-5	0.0018113641940948758	13	RHOA,PRKD2,FOXP1,CXCR4,BMP4,DLL4,STARD13,CCM2,ACVRL1,ITGAX,RHOB,CTNNB1,RBPJ,CXCL10,CSNK2B	RHOA,RBPJ	BMP4
GO_IMMUNE_EFFECTOR_PROCESS	GO:0002252	1054	Up	8.289334611795094e-5	0.0018113641940948758	5	TSPAN6,FGR,CFH,FUCA2,ENPP4,MPO,KMT2E,ITGAL,LAMP2,TMEM98,MAP3K14,ALDH3B1,PSMB1,MGST1,MMP25,BTK,HFE,FYN,RNF216,PLAUR,TYROBP,ERCC1,CD22,LTF,ALOX5,MVP,POLR3B,DNASE1L1,CAPN1,ZMYND11,WAS,SLC11A1,CD74,SERPINB1,C8B,ERP44,BIRC3,DERA,RNASET2,CD44,SLAMF7,TNFRSF1B,POU2F2,GRN,LRRC7,GAB2,ATP6V0A1,VCL,TIMP2,AGA,C6,PARP3,C12orf4,HEXB,PIK3CB,CYBA,HEBP2,CYFIP2,EIF2AK2,PUM2,RC3H2,TRAF3IP2,SERPINB3,GDI2,ATG5,ATP11B,…	FUCA2,GDI2,RHOA,WDR1,PQBP1,COTL1,PDAP1,VAT1,RPS6,ARRB2,GOLGA7,SURF4,EEF1A1,ARPC2,EEF2,PGAM1,ACTG1,HMGB1,PCBP2	TSPAN6,MPO,LTF,SERPINB3,CEACAM1,TGFB2,DSP,PLA2G3,APOBEC3H,CRISPLD2,LFNG,FRK,ULBP1,CCR6,C9,IL18R1,COLEC11,TRIM25,RAB9B,CXCL6,CFP,FOXJ1,ADGRE3,SPINK5,IL2RA,OASL,SEMA7A,SLC27A2,RORC,SUSD4,DUSP10,ANGPT1,AIRE,AZGP1,PGLYRP2,NFASC,F2RL1,GPRC5B,CD300A,IL12A,AZU1,CLCF1,CD19,AEN,CADM1,FFAR3,FCAR,C17orf99,ELANE,IFNA1,BPIFA1,CFI,IGLV6-57,IGLV1-47,IGLV1-44,IGLV2-23,IGLV3-21,IGLV2-14,IGLV2-11,IGLC3,IGHG4,IGHG3…
GO_REGULATION_OF_RESPONSE_TO_BIOTIC_STIMULUS	GO:0002831	451	Up	8.338938064995501e-5	0.0018169216647701792	8	TSPAN6,FGR,SARM1,CREBBP,CX3CL1,PSMB1,BTK,FYN,RNF216,LTF,PSMC4,POLR3B,MATR3,MARCO,BIRC3,NR1H3,IFNGR1,HMGB3,GRN,PIAS1,PSMA4,TNIP3,CYBA,CUL1,TAB2,PUM2,TRAF3IP2,CASP8,TSPAN32,PSME4,SIRT2,FAM3A,PRKACA,UBE2D1,FCGR2B,FBXW11,PVR,ALPK1,TXK,GRAMD4,ICAM3,PAK3,UBE2K,PIK3C3,TIGAR,ITCH,XRCC5,CEACAM1,ARG2,CYLD,ZMPSTE24,APOB,FCN1,WDFY1,PSMC5,MAVS,LAG3,IRAK3,MUL1,CD209,NLRC4,ESR1,PSME1,PPP2R3C,TYRO3,MAP3K1,PSMD5,…	UBE2D1,PQBP1,UBE2D2,ARRB2,NONO,HMGB1,PCBP2,YTHDF2,UBA52	TSPAN6,LTF,PAK3,CEACAM1,APOB,TREML2,MUC5B,CXCL6,SPINK5,IL2RA,DUSP10,MUC4,BMP6,PGLYRP2,GFI1,F2RL1,CD300A,NLRC3,IL12A,MUC15,MUC17,MUC16,CADM1,CARD11,TREX1,MUC5AC,ERCC6,IRGM,TICAM2,RAB7B
GO_CILIUM_MOVEMENT	GO:0003341	54	Down	8.4609132198527e-5	0.0018381700772726228	15	DNAH9,DNAH5,OFD1,SPA17,CFAP20,RFX3,TEKT2,TTLL1,CCDC114,DNAH11,RSPH4A,NME5,NPHP3,DNAH1,DNAH7,BBS2,MKKS,LRRC6,CCDC65,BBS4,GAS8,CCDC40,CELSR2,CCDC39,ROPN1L,CABYR,DNAAF1,CCSAP,SPAG17,HYDIN,DRC1,DNAH3,TEKT4,CFAP221,STK36,CFAP100,DNAAF5,KIF27,DPCD,TEKT1,ZBBX,ARMC4,DNAI2,CFAP46,AQP4,CFAP53,RSPH9,CCDC63,CATSPER1,CFAP73,DNAH17,CFAP54,CFAP43,CCDC151		DNAH9,DNAH5,CCDC114,RSPH4A,NME5,CCDC65,CELSR2,ROPN1L,CABYR,DRC1,CFAP100,TEKT1,ARMC4,CFAP53,CCDC63,CFAP54,CFAP43
GO_POSITIVE_REGULATION_OF_CYSTEINE_TYPE_ENDOPEPTIDASE_ACTIVITY	GO:2001056	126	Up	8.53549298384655e-5	0.001842224240431626	2	BAD,CASP10,CFLAR,FYN,BID,NLRP2,FAS,BAK1,CYFIP2,CASP8,NGFR,RHOA,PDCD2,GRAMD4,SENP1,REST,BAX,MUL1,TFAP4,NLRC4,NLRP1,SIRT1,JAK2,BCL2L13,TBC1D10A,PPM1F,LGMN,TRADD,MEFV,PYCARD,CTSH,RIPK2,TNFRSF10A,PDCD5,BBC3,CARD8,NOD1,P2RX1,PERP,DAP,FAM162A,IFT57,HTRA2,HSPE1,F3,FASLG,CTSD,CASP8AP2,WDR35,APAF1,TNFRSF10B,TNFSF10,TRAF2,HIP1,EGLN3,HIP1R,PRR7,PPARG,CASP9,KHDC1,CIDEB,ANP32B,MYC,RIPK1,MTCH1,ARRB1,CASP1,CASP…	RHOA,ANP32B,MYC,RPS3,HMGB1,FIS1	NGFR,PERP,WDR35,HIP1R,ST18,SMAD3
GO_SPINDLE_ORGANIZATION	GO:0007051	160	Up	8.543694490979672e-5	0.001842224240431626	4	PKD1,ZNF207,TACC3,SPAST,TUBG2,PARP3,TPR,MAP4,RNF4,ASPM,EML1,RHOA,KIF2A,SMC1A,CLASP1,WDR62,DLG1,MLH1,SPAG5,NDC80,PIBF1,CHMP2B,MAPRE3,ATRX,CHMP5,AURKA,TPX2,KIZ,BIRC5,KIF4A,HAUS4,EZR,AAAS,EFHC1,MISP,SUN2,MYH9,MYBL2,RAE1,TUBB1,KIF3B,MAPRE1,CHMP4B,CEP192,STAG2,RAB11A,ARHGEF10,AURKC,FSD1,PPP2R1A,LZTS2,BCCIP,SMC3,KPNB1,CEP126,FBXO5,SENP6,TTK,CEP72,WRAP73,TBCE,CDC20,STMN1,NEK2,STAG1,NEK6,VPS4B,GPSM2,STIL…	RHOA,BCCIP,RPS3	PKD1,TUBG2,MISP,TUBB1,MAP9,MAPK15,GOLGA8R,GOLGA8N
GO_POSITIVE_REGULATION_OF_AUTOPHAGY	GO:0010508	112	Up	8.553096446862278e-5	0.001842224240431626	2	BAD,DCN,CLEC16A,VPS13D,PIK3CB,ATG5,GNAI3,ROCK1,TP53INP2,SESN1,MID2,GSK3B,ULK2,SPTLC1,MUL1,HDAC6,WAC,SIRT1,SH3GLB1,FBXO7,HMOX1,SPTLC2,HIF1A,PIM2,MAPK3,TSC2,MEFV,RIPK2,BNIP3L,CDC37,GSK3A,NOD1,AMBRA1,CAMKK2,IFNG,EPM2A,TFEB,NPRL2,RAB3GAP1,TMEM59,PARK7,MFN2,STK11,FOXO3,RAB3GAP2,OPTN,BECN1,TICAM1,KDR,EIF2AK4,VPS13C,SH3BP4,SESN2,TRIM21,TRIM22,PRKAA1,MAP3K7,CALCOCO2,TRIM65,RALB,PLK2,MTDH,C9orf72,LRSAM1,S…	HMGB1	GPSM1,PRKAA2,RNF152,PRKD1,IRGM
GO_VIRAL_LIFE_CYCLE	GO:0019058	295	Up	8.673941753391215e-5	0.0018629148617211933	3	VTA1,CD4,LTF,CD74,KPNA6,NUP160,YTHDC2,TPR,NEDD4L,EIF2AK2,SERPINB3,ATG5,NDC1,PKN2,HYAL2,NUP133,NUCKS1,PABPC1,CDC42,TFRC,PVR,SCARB1,TSG101,HACD3,NUP37,RAB7A,TOP2B,FKBP6,LAMP3,ITCH,MID2,ITGB5,XPO1,CHMP2B,PPIE,FCN1,SEH1L,EPS15,ATG16L1,CHMP5,MAVS,OAS1,CCNK,ICAM1,CD209,TYRO3,NUP50,AAAS,NUP188,SRPK1,HSP90AB1,PCSK5,SMARCB1,LGALS1,APOBEC3H,SLC10A1,RAE1,CHMP4B,VAPA,FMR1,EEA1,HTATSF1,HTR2A,KPNA3,NUP93,VPS18…	RPSA,PCBP1,RAD23A,PCBP2,UBA52	CD4,LTF,SERPINB3,FKBP6,APOBEC3H,SLC10A1,CLEC4M,HAVCR1,TRIM25,CDHR3,OASL,CLDN1,ITGA2,AEN,CLDN9,APOBEC3D
GO_PROTEIN_DNA_COMPLEX_DISASSEMBLY	GO:0032986	18	Up	8.721333167183837e-5	0.001867756735547604	4	SMARCD1,SMARCE1,SMARCD3,SUPT16H,SMARCB1,GRWD1,SMARCD2,ARID1A,SET,NFE2,RPL23,SMARCA4,MYC,HMGA1,SMARCC2,PBRM1,SMARCC1,ARID2	SMARCE1,RPL23,MYC
GO_RIBONUCLEOSIDE_MONOPHOSPHATE_METABOLIC_PROCESS	GO:0009161	45	Up	8.835705286025881e-5	0.0018862615194271443	2	AK2,DLG1,NT5C2,MAGI3,CAD,UPRT,GMPR2,PRPS2,DHODH,IMPDH1,AK1,LHPP,UMPS,AMPD2,TJP2,PAICS,PPAT,UCK1,MPP1,AMPD3,RFK,NT5E,ATIC,UCK2,GUK1,CASK,PRPS1,AK3,DLG2,AK9,LRGUK,ADK,GART,CMPK1,AK4,GMPS,HPRT1,IMPDH2,PFAS,UPP1,ADA,UCKL1,CARD11,APRT,ADSL	AK2,GMPS	DHODH,DLG2,CARD11
GO_POSITIVE_REGULATION_OF_CELLULAR_PROTEIN_CATABOLIC_PROCESS	GO:1903364	131	Up	8.8579262519327125e-05	0.0018862615194271443	2	GCLC,ANKIB1,OSBPL7,PSMC4,NUB1,RNF14,PIAS1,RNF19A,MAPK9,HERPUD1,USP13,ATXN3,SIRT2,VPS35,TRIB2,CHFR,KEAP1,PSEN1,HSP90AA1,LRP2,GSK3B,AURKA,EDEM2,EZR,TREM2,RBX1,PSMC1,TRIB3,SMAD7,PSMD10,CCDC22,FMR1,AXIN1,STUB1,RNF40,SGTA,GSK3A,CAV1,ABCA2,DVL1,FBXW7,CTSC,CD81,USP5,BAG2,CSNK1A1,SUMO1,NFE2L2,RNF19B,TNFAIP3,FBXL5,CLU,PTK2B,LRP1,CBFA2T3,LDLR,APOE,DDA1,RGN,RNF128,HSPBP1,EDEM1,UBQLN1,MDM2,DNAJB2,DAB2IP,IL33…	RAD23A	RGN,NKD2,TAF1,DISC1,RNF180,DACT1
GO_NEGATIVE_REGULATION_OF_CELLULAR_AMIDE_METABOLIC_PROCESS	GO:0034249	134	Up	9.117029742579543e-5	0.0019359523326262832	2	UPF1,IGF1,SAMD4A,TPR,EIF2AK2,ABCA7,ROCK1,IGF2BP2,TNRC6C,EIF2AK1,CNOT3,KHSRP,TNRC6A,PUS7,AGO1,CIRBP,TNRC6B,PCIF1,CELF4,FMR1,EIF3E,CPEB3,CAPRIN2,CNOT2,GAPDH,RBM24,CPEB4,XRN1,FXR1,EIF4G1,NCL,IGFBP5,TIA1,RGS2,PAIP2,CLU,ORMDL2,AGO2,PAIP2B,CNOT1,GGA3,HNRNPR,AGO3,PIN1,METTL16,ZFP36,ATF4,ORMDL1,EIF2AK4,FXR2,ILF3,APOE,SESN2,RARA,PRKAA1,UNK,EIF2S1,ROCK2,PUM1,AGO4,SYNCRIP,CAPRIN1,RC3H1,EIF4E2,IGF2BP3,IREB2,…	NCL,RPL13A,RPS3,YTHDF2	UPF1,RBM24,PAIP2B,METTL16,FXR2,GRB7,ZNF540,NANOS3
GO_NEGATIVE_REGULATION_OF_CHROMOSOME_SEGREGATION	GO:0051985	43	Up	9.223309158327525e-5	0.0019495196799176277	11	MAD1L1,ZNF207,SPDL1,TPR,WAPL,TRIP13,NDC80,ATRX,ZW10,KLHL22,NAA10,ANAPC15,FBXO5,TTK,IK,MAD2L2,CDC20,CENPF,DUSP1,TEX14,XRCC3,PCID2,PSMG2,CCNB1,APC,ESPL1,USP44,CDK5RAP2,DYNC1LI1,ATM,BUB3,BUB1B,MAD2L1,PTTG1,RAD21,PLK1,CDT1,BUB1,TNKS,GEN1,AURKB,LCMT1,PTTG2		PTTG2
GO_CYTOKINESIS	GO:0000910	134	Up	9.232792417861852e-5	0.0019495196799176277	7	TTC19,ANLN,SPAST,CUL3,CUL7,PKN2,RHOA,ROCK1,CDC42,ZFYVE26,PIK3C3,CDC14A,CDC14B,CHMP2B,CHMP5,AURKA,RAB11FIP3,KIF4A,CDC6,EFHC1,SH3GLB1,CECR2,MYH9,CDC25B,KIF3B,CHMP4B,CCP110,RAB11A,CSPP1,AURKC,FSD1,LZTS2,GIT1,UNC119,RAB35,KIF20A,ECT2,RTKN,ACTR3,CENPA,SPTBN1,CHMP3,BIRC6,STMN1,KIF14,VPS4B,TEX14,ANXA11,CIT,GIPC1,STAMBP,BECN1,PIN1,E2F8,SNX9,CHMP2A,CHMP1A,RAB11FIP4,VPS4A,MYH10,SPIRE1,ROCK2,APC,ESPL1,CKAP2…	RHOA,CALM1	RAB11FIP3,RTKN,E2F8,ANK3,CXCR5,MAP9,PDXP
GO_POSITIVE_REGULATION_OF_UBIQUITIN_DEPENDENT_PROTEIN_CATABOLIC_PROCESS	GO:2000060	88	Up	9.487880940026215e-5	0.0019977703368677046	2	GCLC,ANKIB1,NUB1,RNF14,PIAS1,RNF19A,MAPK9,HERPUD1,SIRT2,TRIB2,CHFR,KEAP1,PSEN1,GSK3B,AURKA,RBX1,TRIB3,SMAD7,PSMD10,CCDC22,AXIN1,STUB1,SGTA,GSK3A,CAV1,DVL1,FBXW7,USP5,CSNK1A1,SUMO1,NFE2L2,RNF19B,CLU,PTK2B,CBFA2T3,DDA1,HSPBP1,UBQLN1,MDM2,DNAJB2,IL33,RNF144B,BBS7,PRICKLE1,DET1,CSNK1D,AKT1,NKD2,PLK2,RNF217,TAF1,RNF144A,DAB2,ZER1,ZYG11B,DISC1,PYHIN1,RCHY1,RNF180,VCP,ARIH1,PLK1,FBXO22,UBE2V2,PTK2,RNF13…	RAD23A	NKD2,TAF1,DISC1,RNF180
GO_NEGATIVE_REGULATION_OF_AUTOPHAGY	GO:0010507	73	Up	9.816787121928226e-5	0.002061251083674147	2	POLDIP2,HGF,CLEC16A,PHF23,TAB2,USP36,CTSA,KDM4A,SIRT2,TIGAR,MT3,SCFD1,TREM2,KLHL22,HMOX1,TSPO,CHMP4B,TSC2,HERC1,BMF,MTMR9,SNRNP70,RASIP1,NAMPT,MET,EIF4G2,IL10RA,DAP,EIF4G1,HTRA2,QSOX1,LEPR,PIK3CA,BECN1,TBC1D14,PTPN22,USP30,IL10,NPC1,TP53,FOXK2,AKT1,MCL1,RUBCN,SNCA,TLK2,FEZ1,RRAGA,TAB3,PINK1,UBQLN4,DAPL1,FOXK1,TSC1,GOLGA2,STAT3,PTK2,FEZ2,MTM1,BCL2,NUPR1,SMCR8,WDR6,RNF41,NRBP2,LRRK2,ZKSCAN3,ATG7,MT…		MT3
GO_MITOTIC_SPINDLE_ORGANIZATION	GO:0007052	102	Up	9.848724896036561e-5	0.0020621967978692707	4	PKD1,ZNF207,TACC3,SPAST,TUBG2,PARP3,TPR,MAP4,EML1,RHOA,KIF2A,SMC1A,CLASP1,WDR62,NDC80,PIBF1,CHMP2B,CHMP5,AURKA,TPX2,BIRC5,KIF4A,AAAS,EFHC1,MISP,SUN2,MYBL2,RAE1,KIF3B,CHMP4B,CEP192,STAG2,RAB11A,ARHGEF10,AURKC,FSD1,BCCIP,SMC3,KPNB1,CEP126,TTK,WRAP73,TBCE,CDC20,STMN1,NEK2,STAG1,VPS4B,GPSM2,STIL,MSTO1,SBDS,GNAI1,CHMP2A,CHMP1A,TUBG1,RAN,CCNB1,PSRC1,BORA,NUMA1,KIF23,KIF11,TACC2,CENPE,CLTC,NUF2,ANKRD53,…	RHOA,BCCIP	PKD1,TUBG2,MISP,MAP9
GO_CHROMATIN_REMODELING	GO:0006338	141	Up	9.87990548943827e-5	0.0020629791545585413	4	JARID2,BAZ1B,SCMH1,KDM5D,CENPQ,TPR,RSF1,ARID1B,SMARCD1,KDM4A,HDAC4,PSME4,MBD3,TP63,SMARCE1,KDM5A,ACTR6,ACTB,BAZ2A,SIRT6,SMARCA2,SRCAP,SMARCD3,ATRX,ESR1,HNRNPC,CECR2,SMARCB1,CENPM,CHD8,PABPC1L,ACTR5,SMCHD1,SMARCA1,RBBP7,CENPI,CENPT,OIP5,CHRAC1,PIH1D1,ZNHIT1,KDM4C,GATA3,NPM3,SMARCD2,KAT2A,EZH1,HDAC5,SUPT6H,CHD4,RNF8,ACTR8,KAT2B,CENPA,INO80B,HDAC1,KDM5B,DR1,ARID1A,MYB,SATB2,HELLS,CENPL,CBX3,CENPK,HJ…	SMARCE1,CHRAC1,MYC,RBBP4,CENPN,PTMA	KDM5D,TP63,ACTR5,PIWIL1,SOX9,FOXA1,SYCP3,KDM4D,ERCC6
GO_BARBED_END_ACTIN_FILAMENT_CAPPING	GO:0051016	14	Up	9.907580333623352e-5	0.002063027184704896	4	CAPG,CAPZB,ADD1,TRIOBP,MTPN,CAPZA1,VIL1,RDX,GSN,ADD3,TWF1,EPS8,CAPZA2,TWF2
GO_POSITIVE_REGULATION_OF_PROTEIN_CATABOLIC_PROCESS	GO:0045732	200	Up	9.952040942794959e-5	0.0020665605460494394	2	GCLC,ANKIB1,OSBPL7,MYLIP,PSMC4,NUB1,RNF14,TNFRSF1B,SNX1,PIAS1,RNF19A,NEDD4L,MAPK9,HERPUD1,USP13,ATXN3,SIRT2,VPS35,NEDD4,TRIB2,CHFR,NSF,RAB7A,NRDC,ITCH,KEAP1,PSEN1,HSP90AA1,LRP2,GSK3B,HACE1,AURKA,EDEM2,EZR,TREM2,GGA1,RHBDD3,SGSM3,RBX1,PSMC1,TRIB3,CSNK2A1,SMAD7,PSMD10,CCDC22,ASB9,FMR1,AXIN1,STUB1,RNF40,OAZ1,SGTA,FZR1,GSK3A,CAV1,ABCA2,DVL1,SMURF2,FBXW7,SH3D19,CTSC,CD81,CDKN1B,IFNG,USP5,BAG2,CSNK1A1,…	RAD23A	APC2,SOX9,RGN,NKD1,NKD2,TAF1,DISC1,RNF180,DACT1,PACSIN3
GO_ACTIVATION_OF_INNATE_IMMUNE_RESPONSE	GO:0002218	283	Up	1.0135094452664898e-4	0.0020987742424430312	8	TSPAN6,SARM1,CREBBP,PSMB1,BTK,FYN,LTF,PSMC4,MATR3,MARCO,BIRC3,NR1H3,PSMA4,TNIP3,CYBA,CUL1,TAB2,PUM2,CASP8,PSME4,PRKACA,UBE2D1,FBXW11,ALPK1,GRAMD4,ICAM3,PAK3,PIK3C3,ITCH,XRCC5,CYLD,APOB,FCN1,WDFY1,PSMC5,MAVS,IRAK3,CD209,NLRC4,ESR1,PSME1,TYRO3,MAP3K1,PSMD5,PSMD8,TAB1,EP300,PSMC6,PSMA3,LGMN,PSMC1,RPS6KA5,PSMB5,PSMA6,NFKBIA,PSME2,PSMA7,HCK,RNF125,RIOK3,PSMD10,TLR8,XIAP,PQBP1,PSMD7,PYCARD,RIPK2,IKBKB,…	UBE2D1,PQBP1,UBE2D2,ARRB2,NONO,HMGB1,UBA52	TSPAN6,LTF,PAK3,APOB,MUC5B,MUC4,PGLYRP2,GFI1,F2RL1,CD300A,MUC15,MUC17,MUC16,CARD11,MUC5AC,IRGM,TICAM2,RAB7B
GO_NADP_METABOLIC_PROCESS	GO:0006739	30	Up	1.0192329005296132e-4	0.0021048279432090942	2	NADK,DERA,H6PD,ME1,KCNAB2,TIGAR,ME2,FMO2,NUDT12,NNT,TP53I3,PGLS,IDH1,PGD,NOCT,NADK2,RPIA,G6PD,TKT,NUDT13,PGM2,DCXR,RBKS,PGAM1,TALDO1,IDH2,NUDT17,SHPK,RPE,RPEL1	PGAM1
GO_REGULATION_OF_CELLULAR_RESPONSE_TO_HEAT	GO:1900034	75	Up	1.022926360019695e-4	0.0021066677940460403	8	FKBP4,CREBBP,NUP160,TPR,NDC1,NUP133,NUP37,HSP90AA1,GSK3B,SEH1L,NUP50,AAAS,NUP188,HSP90AB1,SIRT1,MAPK1,EP300,RAE1,MAPK3,NUP93,DNAJC2,DNAJB6,RPA3,BAG1,NUP88,YWHAE,CRYAB,HSPA8,CHORDC1,NUP98,PTGES3,NUP107,BAG2,NUP155,RPA2,NUP43,HSPH1,NUP153,NUP85,NUP214,DNAJB1,NUP210,RPA1,NUP54,NUP58,RPTOR,CAMK2D,CAMK2G,ATM,BAG3,HSPB8,RANBP2,NUP205,BAG4,SEC13,CCAR2,IER5,MAPKAPK2,NUP35,BAG5,MLST8,DNAJC7,CD34,ATR,HSF1,…
GO_CHROMATIN_ASSEMBLY_OR_DISASSEMBLY	GO:0006333	103	Up	1.0342267398005558e-4	0.0021187555719522676	4	PAF1,BAZ1B,CENPQ,TPR,RSF1,SMARCD1,MCM2,SMARCE1,SART3,SIRT6,SMARCD3,KAT6A,ATRX,SUPT16H,SMARCB1,CABIN1,HIRA,CENPM,SMCHD1,SMARCA1,RBBP7,CENPI,CENPT,CTCF,OIP5,ASF1B,GRWD1,SMARCD2,ASF1A,CENPA,PADI2,ARID1A,UBN1,SET,HELLS,CENPL,NAA60,CENPK,NFE2,HJURP,SOX9,HP1BP3,SMARCA4,HAT1,MIS18BP1,MAP1S,NASP,ANP32B,HMGA1,CENPO,SMARCC2,BAHD1,CDAN1,TP53,ITGB3BP,CENPC,SHPRH,TLK2,HDAC8,CDKN2A,POLE3,MTA2,HIRIP3,CENPU,SUV3…	SMARCE1,ANP32B,RBBP4,CENPN	SOX9,M1AP,SETSIP
GO_TRNA_METABOLIC_PROCESS	GO:0006399	157	Up	1.0344330117154214e-4	0.0021187555719522676	2	ELAC2,LARS2,NSUN2,METTL1,TRIT1,TARBP1,GATB,ADAT1,TRMT11,THUMPD1,IARS2,FTSJ1,CPSF1,HSD17B10,TRNT1,EXOSC7,DDX1,SEPHS1,METTL2A,TRMT6,PUS7,OSGEP,RTCB,TRMU,ALKBH1,CDK5RAP1,CSTF2,EARS2,MTFMT,POP1,SARS2,TRMT1,POP4,DUS4L,PTCD1,AIMP2,EXOSC3,TRDMT1,SEPSECS,ELP4,PUS3,HARS2,THG1L,THADA,FARSB,WARS2,DARS2,EXOSC8,TRMT1L,TRMT13,METTL8,EXOSC9,MOCS3,AARS2,RPP40,EEF1E1,DTD1,TRMT5,OSGEPL1,DTD2,GTPBP3,QRSL1,EXOSC2,GR…		TARBP1,TRMT44,ADAT3
GO_PROTEIN_TRANSMEMBRANE_IMPORT_INTO_INTRACELLULAR_ORGANELLE	GO:0044743	33	Up	1.0449986559817151e-4	0.002130702135984954	1	TIMM21,LONP2,TIMM44,TIMM50,PEX12,GRPEL1,PEX7,DNAJC15,PEX16,PEX6,ROMO1,TIMM17B,PEX1,TOMM40,TIMM17A,PEX5,PEX14,HSPD1,PEX10,TOMM40L,PEX13,CHCHD4,GRPEL2,PEX2,TOMM20,TOMM7,TOMM20L,TIMM23B,DNAJC19,DNLZ,PEX26,PAM16,TIMM23		DNLZ
GO_NEGATIVE_REGULATION_OF_MRNA_METABOLIC_PROCESS	GO:1903312	71	Up	1.0459346656624292e-4	0.002130702135984954	2	PTBP1,SLC11A1,THRAP3,YBX3,SFSWAP,U2AF2,YBX1,ELAVL1,PABPC1,FUS,HNRNPC,CIRBP,ZC3H14,E2F1,CELF4,FMR1,RNF40,HNRNPL,C1QBP,SRSF9,MAPK14,RBM24,SRSF7,SRSF4,TARDBP,HNRNPA2B1,SRSF6,RBM42,METTL16,ZFP36,CCNT1,RBM38,DHX34,SYNCRIP,DHX9,CDK9,BARD1,HNRNPD,TOB1,RBMX,TIRAP,SAP18,NOCT,NBAS,RBM46,HNRNPU,SRSF12,LARP1,RNF20,DYRK1A,IGF2BP1,MAPKAPK2,HNRNPK,AXIN2,PAIP1,MYD88,ANGEL2,HNRNPA0,MEIOC,NPM1,RBM10,PKP3,SECISBP2,…	HNRNPK	RBM24,METTL16,RBM46,AXIN2,MEIOC,PKP3
GO_POSITIVE_REGULATION_OF_PROTEOLYSIS_INVOLVED_IN_CELLULAR_PROTEIN_CATABOLIC_PROCESS	GO:1903052	110	Up	1.0576530666361766e-4	0.0021442174397496706	2	GCLC,ANKIB1,OSBPL7,PSMC4,NUB1,RNF14,PIAS1,RNF19A,MAPK9,HERPUD1,USP13,ATXN3,SIRT2,TRIB2,CHFR,KEAP1,PSEN1,GSK3B,AURKA,EDEM2,TREM2,RBX1,PSMC1,TRIB3,SMAD7,PSMD10,CCDC22,FMR1,AXIN1,STUB1,RNF40,SGTA,GSK3A,CAV1,DVL1,FBXW7,CTSC,USP5,BAG2,CSNK1A1,SUMO1,NFE2L2,RNF19B,CLU,PTK2B,CBFA2T3,DDA1,RGN,HSPBP1,EDEM1,UBQLN1,MDM2,DNAJB2,DAB2IP,IL33,RNF144B,BBS7,RNF185,PRICKLE1,TMTC3,DET1,CSNK1D,AKT1,NKD2,PLK2,RNF217,T…	RAD23A	RGN,NKD2,TAF1,DISC1,RNF180
GO_KERATINIZATION	GO:0031424	50	Down	1.0596544991262557e-4	0.0021442174397496706	13	CYP26B1,CAPN1,DSG2,PRSS8,PKP2,CDH3,TGM1,DSP,CNFN,KRT23,KRT18,PERP,PPL,CSTA,PI3,CAPNS1,KRT17,SPINK5,PPHLN1,DSC2,KRT7,PCSK6,FURIN,CELA2A,PKP4,ST14,TCHH,SPRR3,TMEM79,KRT80,KRT1,EVPL,KRT8,KRT4,KRT19,KRT15,KRT13,KRT2,JUP,SFN,SPINK6,SHARPIN,PKP3,KRT6B,KRT79,KRT5,KRT10,KRT12,KAZN,LIPN		CYP26B1,DSG2,PRSS8,CDH3,DSP,CNFN,KRT23,PERP,PPL,PI3,KRT17,SPINK5,CELA2A,KRT4,KRT19,KRT15,KRT13,KRT2,SPINK6,PKP3,KRT5,KRT12
GO_REGULATION_OF_OXIDATIVE_PHOSPHORYLATION	GO:0002082	25	Up	1.0611266297550585e-4	0.0021442174397496706	2	MLXIPL,RHOA,ABCD1,PGK1,PPIF,COX7A2,COX7A2L,PARK7,DNAJC15,SLC25A23,CCNB1,ISCU,UQCC2,SNCA,PINK1,COX7A1,AK4,ATP7A,VCP,CDK1,SLC25A33,PDE12,NUPR1,DNAJC30,SHMT2	RHOA	SLC25A23
GO_CELLULAR_RESPONSE_TO_INSULIN_STIMULUS	GO:0032869	177	Up	1.0702970810074821e-4	0.0021539424591744513	8	GCLC,CFLAR,PDK4,PDK2,BAIAP2L1,PIK3C2A,ATP6V0A1,ATP6V1H,HDAC9,BCAR1,PRKCQ,PKM,PRKCZ,NUCKS1,ATP2B1,ATP6AP1,SREBF1,CEACAM1,GSK3B,GSTP1,RAB10,SLC9A1,OSBPL8,SORBS1,SIRT1,XBP1,ATP6V1D,SRSF5,PCK2,TRIB3,LPIN2,TSC2,EEF2K,ZNF106,AKT2,PIK3R2,GSK3A,CAV2,GRB10,RARRES2,KANK1,RPS6KB1,HDAC5,GAB1,TCIRG1,C2CD5,CCND3,ATP6V0E1,KAT2B,GNAI2,ATP6V1A,GRB14,STAT1,SOS1,ERRFI1,ATP6V0B,PIK3R3,FOXO3,RHOQ,IDE,GOT1,PIK3CA,NCOA…	ATP6AP1,CDK4,RAB13,ADIPOR1	BAIAP2L1,CEACAM1,ATP6V1C2,SOGA1,INHBB,IRS1,FOXC2,FFAR3,ENPP1,FOXO6,BGLAP
GO_POSITIVE_REGULATION_OF_TELOMERASE_RNA_LOCALIZATION_TO_CAJAL_BODY	GO:1904874	15	Up	1.0731065517688445e-4	0.0021539424591744513	1	CCT4,TCP1,DKC1,CCT7,SHQ1,NAF1,NHP2,CCT6A,CCT5,CCT8,CCT3,CCT2,RUVBL1,NOP10,RUVBL2
GO_MICROTUBULE_CYTOSKELETON_ORGANIZATION_INVOLVED_IN_MITOSIS	GO:1902850	128	Up	1.0745356155253681e-4	0.0021539424591744513	4	PAFAH1B1,PKD1,ZNF207,TACC3,SPAST,TUBG2,SPDL1,PARP3,TPR,MAP4,EML1,RHOA,KIF2A,FGF10,SMC1A,NDE1,CLASP1,WDR62,NDC80,PIBF1,CHMP2B,CHMP5,ZW10,AURKA,TPX2,NSFL1C,BIRC5,KIF4A,AAAS,EFHC1,MISP,SUN2,MYBL2,RAE1,KIF3B,CHMP4B,CEP192,STAG2,RAB11A,ARHGEF10,AURKC,FSD1,BCCIP,SMC3,KPNB1,CEP126,TTK,ACTR1B,CENPA,WRAP73,ARHGEF2,TBCE,CDC20,STMN1,NEK2,STAG1,VPS4B,GPSM2,STIL,MSTO1,SBDS,GNAI1,CHMP2A,CHMP1A,TUBG1,ACTR10,RAN…	RHOA,BCCIP	PAFAH1B1,PKD1,TUBG2,MISP,MAP9
GO_NUCLEOBASE_CONTAINING_SMALL_MOLECULE_INTERCONVERSION	GO:0015949	28	Up	1.0977009753191084e-4	0.002194526125391951	2	AK2,CTPS2,RRM2B,AK6,GMPR2,NME3,NME4,GSR,AK1,DUT,DCTD,GMPR,AK7,GUK1,AK9,CMPK1,AK4,AK8,NUDT13,RRM1,DTYMK,CTPS1,RRM2,GLRX,TYMS,TXNRD1,NME1,NME2	AK2	AK7
GO_LATE_ENDOSOME_TO_VACUOLE_TRANSPORT_VIA_MULTIVESICULAR_BODY_SORTING_PATHWAY	GO:0032511	8	Up	1.1087171224766206e-4	0.0022106701882378663	1	LEPROTL1,VPS25,VPS36,TMEM50B,SNF8,VPS28,TMEM50A,LEPROT	LEPROTL1
GO_DEOXYRIBONUCLEOSIDE_TRIPHOSPHATE_METABOLIC_PROCESS	GO:0009200	17	Up	1.111785511918968e-4	0.0022109237283319794	2	TBPL1,RRM2B,SAMHD1,NUDT1,DGUOK,ITPA,DUT,CMPK2,NUDT15,GUK1,AK9,ADK,DTYMK,TYMS,DCTPP1,ADA,NUDT16
GO_DNA_DAMAGE_RESPONSE_SIGNAL_TRANSDUCTION_BY_P53_CLASS_MEDIATOR	GO:0030330	102	Up	1.1204815834692706e-4	0.0022223377474771787	8	KDM1A,BRCA1,SNAI2,CD74,CD44,HIPK2,SP100,BCL3,RPS6KA6,GTSE1,CNOT4,ZMPSTE24,ATRX,BAX,AURKA,CNOT3,PCBP4,TFAP4,SIRT1,EP300,E2F1,PSMD10,RGCC,USP10,RBL2,NBN,NDRG1,CASP2,DDX5,FOXM1,CDKN1B,CNOT2,ING4,CNOT6,TFDP2,ARID3A,GADD45A,PLAGL1,CDK2,SNAI1,CDKN1A,SOX4,EEF1E1,CNOT1,PRMT1,E2F8,SESN2,PCNA,CCNB1,MDM2,CNOT6L,BRCA2,PML,TP53,PMAIP1,CARM1,DYRK3,SMYD2,PLK2,ANKRD1,TNKS1BP1,ATM,PLA2R1,CNOT8,BATF,PAXIP1,DYRK1A,…	SP100	RPS6KA6,E2F8,ANKRD1,PLA2R1,MSX1,SPRED3
GO_ORGANELLE_LOCALIZATION	GO:0051640	567	Up	1.1246296323828794e-4	0.002222421370050772	1	FGR,CFTR,MAD1L1,PRKAR2B,MARK4,PAFAH1B1,TRAPPC6A,SYN1,SPAG9,STARD3NL,BTK,MKS1,SPAST,CENPQ,GAB2,TBC1D23,CUL3,SPDL1,RAB27B,OFD1,DTNBP1,C12orf4,MAP4,CC2D2A,VAMP3,TRAPPC3,SDCCAG8,KIF1B,SYNE2,CROCC,RIOK2,CDH3,SPHK2,AP3D1,NTN1,ASPM,CD84,PRKCZ,MEF2A,RAB27A,FGF10,EXOC5,WIPI1,AP3M2,CDC42,ATP6AP1,PRKACA,MARK2,NDE1,LLGL2,PICALM,NSF,CLASP1,LMAN1,DLG1,KIFAP3,MLH1,PLXNA2,SPAG5,STXBP2,IL4R,DYNC1I2,MAP2,PCM1,SAR1…	ATP6AP1,STX10,BCCIP,RPS15,EXOC6,RAB13,TRAPPC2L	CFTR,PAFAH1B1,SYN1,CROCC,CDH3,NTN1,MISP,PLA2G3,ASIP,CEP164,COL7A1,PARD3B,RAB17,AP1M2,MGARP,SHROOM2,SYBU,PARD3,RAB3C,ESYT3,BBS5,TGFA,ATCAY,CD300A,RAB3B,NLGN2,MAP6,MEIOC,MAPK15,PCLO,SLC4A5,FBF1,ATP2A1,PLIN5
GO_MITOTIC_CYTOKINESIS	GO:0000281	67	Up	1.1296475671563323e-4	0.002222421370050772	7	TTC19,ANLN,SPAST,CUL7,RHOA,ROCK1,ZFYVE26,CHMP2B,CHMP5,KIF4A,EFHC1,CHMP4B,LZTS2,UNC119,RAB35,KIF20A,ECT2,RTKN,CENPA,SPTBN1,CHMP3,STMN1,VPS4B,CIT,STAMBP,SNX9,CHMP2A,CHMP1A,VPS4A,MYH10,ROCK2,APC,ESPL1,CKAP2,NUSAP1,KIF23,ARL3,CEP55,KIF20B,USP8,BBS4,JTB,ARF1,RHOB,ANKRD53,RASA1,CHMP7,INCENP,ANK3,TRIM36,RHOC,MITD1,SON,RACGAP1,MAP9,CHMP4C,PLK1,CNTROB,PDCD6IP,CFL1,SNX33,CHMP6,SNX18,KLHDC8B,NUP62,CHMP4A,CH…	RHOA	RTKN,ANK3,MAP9
GO_CHROMATIN_ASSEMBLY	GO:0031497	79	Up	1.1341100616874058e-4	0.002222421370050772	4	PAF1,CENPQ,TPR,RSF1,MCM2,SART3,SIRT6,KAT6A,ATRX,CABIN1,HIRA,CENPM,SMCHD1,SMARCA1,RBBP7,CENPI,CENPT,CTCF,OIP5,ASF1B,GRWD1,ASF1A,CENPA,UBN1,SET,HELLS,CENPL,NAA60,CENPK,HJURP,SOX9,HP1BP3,HAT1,MIS18BP1,NASP,ANP32B,HMGA1,CENPO,BAHD1,CDAN1,TP53,ITGB3BP,CENPC,SHPRH,CDKN2A,POLE3,CENPU,CENPH,SMARCA5,KAT6B,GATAD1,MIS18A,CHAF1B,PADI4,M1AP,RBBP4,HMGB2,CENPN,CENPV,CHAF1A,RUVBL1,NAP1L5,PARP10,SPTY2D1,TSPYL5,NP…	ANP32B,RBBP4,CENPN	SOX9,M1AP,SETSIP
GO_VACUOLE_ORGANIZATION	GO:0007033	154	Up	1.1346590377953062e-4	0.002222421370050772	4	VPS41,RB1CC1,GRN,IFT88,GABARAPL2,PHF23,HEXB,FAM160A2,ATG5,VMP1,ATG2B,VPS35,WIPI1,RAB7A,PIK3C3,TP53INP2,PSEN1,ULK2,ATG16L1,CHMP5,MT3,NSFL1C,P2RX7,SCFD1,HOOK2,SH3GLB1,HPS4,MTMR3,CHMP4B,MAP1LC3A,SRPX,CLN5,CORO1A,NPRL3,NAGPA,SPG11,VPS18,LAPTM4B,TMEM106B,HPS1,TBC1D12,NAGLU,IFT20,RAB34,ATG2A,AMBRA1,GNPTAB,RAB23,FIG4,TFEB,MAN2A1,ARSB,NPRL2,PIKFYVE,RAB3GAP1,MFN2,STX12,RAB3GAP2,RAB14,VPS4B,ATG101,NDP,BECN…	WIPI2	MT3,LAPTM4B,HOOK1,SYNPO2,CLVS1,ATG9B,MAP1LC3C,TREX1,IRGM,RAB7B
GO_CORNIFICATION	GO:0070268	45	Down	1.1353063803372311e-4	0.002222421370050772	16	CYP26B1,CAPN1,DSG2,PRSS8,PKP2,TGM1,DSP,KRT23,KRT18,PERP,PPL,CSTA,PI3,CAPNS1,KRT17,SPINK5,DSC2,KRT7,PCSK6,FURIN,CELA2A,PKP4,ST14,TCHH,SPRR3,TMEM79,KRT80,KRT1,EVPL,KRT8,KRT4,KRT19,KRT15,KRT13,KRT2,JUP,SPINK6,PKP3,KRT6B,KRT79,KRT5,KRT10,KRT12,KAZN,LIPN		CYP26B1,DSG2,PRSS8,DSP,KRT23,PERP,PPL,PI3,KRT17,SPINK5,CELA2A,KRT4,KRT19,KRT15,KRT13,KRT2,SPINK6,PKP3,KRT5,KRT12
GO_NUCLEIC_ACID_PHOSPHODIESTER_BOND_HYDROLYSIS	GO:0090305	267	Up	1.144851748203313e-4	0.0022352858678556637	2	LAS1L,ELAC2,REV3L,ERCC1,ANGEL1,DNASE1L1,RNASET2,ASTE1,RFC1,EDC4,PNKP,TDP1,RFC2,POLD1,NTHL1,SMG6,CPSF1,EXOSC7,REXO2,EXOSC5,POLD3,N4BP2,REXO1,DDX1,EXD2,DIS3,BAX,NOP14,XRN2,AGO1,CECR2,RBX1,DICER1,APEX1,SAMHD1,RBBP8,CSTF2,USB1,POP1,ERI1,ERCC2,RNASEH2A,POP4,POLR2I,DNASE2,RPA3,POLD2,EXOSC3,KPNB1,DCPS,GTF2H1,GTF2H3,ENDOU,RFC5,CNOT2,CPSF6,TDP2,CNOT6,DROSHA,RAD1,RAD50,OGG1,KPNA1,XRN1,NCBP2,TSNAX,ERI3,RPA2…	TATDN1,HMGB1,UBA52	EDC4,ENDOU,PIWIL1,SLX1A,ANKLE1,AZGP1,DNASE1L2,PGBD5,EXD1,AEN,STK31,PIWIL2,ENPP1,TREX1,DNASE1
GO_REGULATION_OF_INTRACELLULAR_TRANSPORT	GO:0032386	308	Up	1.1776009374947408e-4	0.002293271048483929	1	FGR,ARHGAP44,FYN,AKAP8L,RUFY3,EHD2,GAB2,CDH1,TPR,C12orf4,USP36,PPP1R12A,RIOK2,SPHK2,IPO5,CD84,SP100,HYAL2,GRIPAP1,REEP1,ERLEC1,NEDD4,CSNK2A2,CDC42,PRKACA,SREBF1,DERL2,PTGS2,LMAN1,GTSE1,PTPN23,SPAG5,STXBP2,IL4R,MAP2,PCM1,SAR1A,RAPGEF3,RAB21,PSEN1,GSK3B,XPO1,RBM22,HUWE1,MTMR2,EDEM2,MAVS,SIRT4,RBM27,RNF31,SCFD1,EZR,UNC13D,AAAS,SH3GLB1,DERL3,MAPK1,HPS4,NEFH,HMOX1,MIEF1,RANGAP1,MLC1,PPM1A,FERMT1,TM9SF…	SP100,ERLEC1,ANP32B,GDI1,FIS1	ARHGAP44,CSNK2A2,SIRT4,FERMT1,CEMIP,WWC1,BMP4,MYBPC3,ANK3,ANGPT1,SHH,SMAD3,CD300A,MTCL1,SH3TC2,ABLIM3,CDK5R1,MAPK15,TMEM30B,ATP2A1,PLN
GO_PYRIMIDINE_NUCLEOTIDE_METABOLIC_PROCESS	GO:0006220	56	Up	1.1969568183057143e-4	0.0023249417062542774	2	AGPAT4,TBPL1,CTPS2,NTHL1,UNG,CAD,UPRT,CDS2,CDADC1,DHODH,NME3,NME4,CDIPT,NME5,OGG1,UMPS,GPAM,SMUG1,NT5C,DUT,MBD4,DCTD,UCK1,CMPK2,GPAT3,TDG,NEIL1,NME7,UCK2,TAMM41,PRPS1,AK3,ENPP3,NEIL2,AGPAT5,DCK,GPAT4,AGPAT3,CMPK1,CDS1,DTYMK,AGPAT2,CTPS1,NME6,LCLAT1,TYMS,SHMT1,DCTPP1,UPP1,GPAT2,ENTPD4,UCKL1,AGPAT1,NT5M,NME1,NME2		DHODH,NME5,NT5M
GO_REGULATION_OF_CELLULAR_PROTEIN_LOCALIZATION	GO:1903827	472	Up	1.2016943283020414e-4	0.0023262773924153622	1	BAD,KDM1A,ITGA3,TMEM98,AP2B1,ARHGAP44,MARK4,HFE,FYN,AKAP8L,TYROBP,BID,RUFY3,PRKCH,CENPQ,CDH1,GPM6B,TPR,GOPC,NEDD4L,USP36,CROCC,RIOK2,WAPL,GPC1,CASP8,NGFR,ABCA7,IPO5,PPP2R5A,CLDN18,SP100,PRKCZ,HYAL2,GRIPAP1,POLR1A,ERLEC1,VPS35,KCNAB2,DRD4,CSNK2A2,CDC42,PRKACA,SREBF1,DERL2,TP63,PTGS2,PICALM,TSG101,LMAN1,GTSE1,ACTB,DLG1,ANKRD13A,GPC4,MAP2,PCM1,TP53INP2,TP73,SAR1A,RAPGEF3,OPHN1,EPB41L2,STX7,PSEN1,HSP…	SP100,ERLEC1,LEPROTL1,ANP32B,GDI1,FIS1	ARHGAP44,CROCC,GPC1,NGFR,DRD4,CSNK2A2,TP63,TP73,SIRT4,MISP,FERMT1,CEMIP,PTN,AGR2,BMP4,LIF,DCLK1,TRIM29,STAC2,NKD2,INPP5E,ANK3,ANGPT1,PRKAA2,PKDCC,SHH,SMAD3,MTCL1,AR,GSG1L,SH3TC2,ABLIM3,CDK5R1,ERBB4,TMEM30B,GPC2,OTUD7B
GO_NADPH_REGENERATION	GO:0006740	17	Up	1.2038338508042782e-4	0.0023262773924153622	2	DERA,H6PD,TIGAR,NNT,PGLS,IDH1,PGD,RPIA,G6PD,TKT,PGM2,RBKS,PGAM1,TALDO1,SHPK,RPE,RPEL1	PGAM1
GO_SENSORY_PERCEPTION_OF_TASTE	GO:0050909	26	Down	1.2255012643716548e-4	0.0023620751293030075	17	GNB1,ITPR3,PKD2L1,SCNN1A,TAS2R4,CD36,RTP4,PLCB2,LEF1,PIP,AZGP1,SCNN1D,PIGR,LPO,SCNN1B,TAS1R3,CST2,FFAR4,TAS2R19,TAS2R14,ASIC3,TAS2R46,TAS2R20,TAS2R30,TAS2R31,PKD1L3		SCNN1A,PIP,AZGP1,SCNN1D,LPO,SCNN1B,CST2,TAS2R19,ASIC3,TAS2R46,TAS2R20,PKD1L3
GO_ATTACHMENT_OF_SPINDLE_MICROTUBULES_TO_KINETOCHORE	GO:0008608	29	Up	1.2384933588373683e-4	0.002381011401120332	7	MAD1L1,ZNF207,SIRT2,CDC42,SPAG5,NDC80,SEH1L,AURKC,ECT2,NEK2,TEX14,BECN1,KNSTRN,CCNB1,APC,CENPE,RB1,KIF2C,NUF2,CENPC,BOD1,HNRNPU,BUB3,RACGAP1,CDT1,MIS12,AURKB,RCC2,CHAMP1
GO_POSITIVE_REGULATION_OF_CYTOPLASMIC_TRANSLATION	GO:2000767	9	Up	1.2481232304637326e-4	0.00239340365392752	2	YBX3,DHX9,NCK1,METTL3,EEF2,CNBP,DHX36,YTHDF2,MTOR	EEF2,YTHDF2
GO_CHROMOSOME_SEPARATION	GO:0051304	81	Up	1.2711681493502908e-4	0.0024273560564043767	7	MAD1L1,CDC27,ZNF207,NCAPD2,TACC3,NCAPH2,CUL3,SPDL1,TPR,ANAPC4,MSH4,RIOK2,CSNK2A2,TRIP13,MLH1,TOP2B,NDC80,ZW10,ANAPC5,CDC6,CDC23,KLHL22,CSNK2A1,PPP2R1A,RECQL5,ANAPC15,FBXO5,TTK,IK,MAD2L2,CDC20,CENPF,NEK6,DUSP1,TEX14,NCAPH,XRCC3,PCID2,DLGAP5,PSMG2,TOP2A,CCNB1,APC,ESPL1,USP44,CDK5RAP2,NUMA1,HECW2,CENPE,RB1,ANAPC11,DIS3L2,DYNC1LI1,ATM,NCAPD3,ANAPC1,BUB3,EME1,NSMCE2,BUB1B,M1AP,SMARCAD1,MAD2L1,PTTG1,RA…		CSNK2A2,M1AP,MAPK15,PTTG2
GO_CELLULAR_RESPONSE_TO_ANTIBIOTIC	GO:0071236	121	Up	1.2782252314880817e-4	0.0024273560564043767	8	CFTR,PPP5C,DDX11,HGF,HSPA5,SPI1,PDE8A,ADCY2,MEF2C,SLC9A1,HDAC6,SIRT1,ABL1,PDGFB,APEX1,MAP1LC3A,SMPD3,MET,EZH2,AHR,SETX,PLEKHA1,PPIF,CDKN1B,TIMELESS,XRN1,PDCD10,ECT2,IL18RAP,STK25,NFE2L2,PARK7,PLA2G4A,ID3,TNFAIP3,MYB,NR4A3,DNMT3A,EGR1,CLU,ADCY7,ITPR2,RPL23,BECN1,TRAP1,KLF2,GNAI1,RNF112,RIPK3,PRKAA1,KDM6B,PCNA,OSER1,STK26,ETS1,ANXA1,HNRNPA1,MDM2,IL6,IL10,TXN,KLF4,RIPK1,TRPC6,FDX1,ADCY3,CYP1B1,ACTR2…	RPL23,RPS3	CFTR,DDX11,RNF112,ADCY6,PAWR
GO_NUCLEUS_ORGANIZATION	GO:0006997	113	Up	1.2782849081510145e-4	0.0024273560564043767	4	PAFAH1B1,AKAP8L,SPAST,TBPL1,TPR,USP36,NDC1,SPAG4,HIPK2,PSME4,NUP133,NFE2L1,CHMP2B,ZMPSTE24,SEH1L,RRN3,CHMP5,NSFL1C,SRPK1,PES1,SUN2,VRK1,CHMP4B,EMD,NUP93,DMPK,RPS19,PPP2R1A,ZPR1,NUP98,PARP11,NUP107,RNF8,NUP155,PPP2CA,RTN4,KDM3A,SUMO1,NEK6,VPS4B,NEK9,TARDBP,NUP153,PIWIL1,POLR1B,EMG1,CHMP2A,HABP4,SYNE1,CHMP1A,VPS4A,USPL1,CCNB1,LPIN1,ETS1,GOLM1,SRPK2,BIN1,TOR1B,TOR1A,NUMA1,NUP54,SYCP3,PML,WRAP53,SERB…	SERBP1,REEP3	PAFAH1B1,PIWIL1,SYCP3,SUN3,PYGO1,WBP2NL
GO_REGULATION_OF_NUCLEASE_ACTIVITY	GO:0032069	22	Up	1.2787455079634605e-4	0.0024273560564043767	2	DDX11,OAS1,SIRT1,OAS3,OAS2,TERF2,PCNA,OASL,TMBIM6,NEIL1,AKT1,GZMA,TERF1,RPS3,DFFA,PRKCD,HMGB2,ABCE1,NPM1,TCEA1,HMGB1,HSPA1A	RPS3,TCEA1,HMGB1	DDX11,OASL
GO_REGULATION_OF_NUCLEAR_DIVISION	GO:0051783	166	Up	1.2925233712869158e-4	0.0024473295168674423	4	MAD1L1,CDC27,ZNF207,ANLN,TACC3,IGF1,CUL3,SPDL1,CUL7,TPR,ANAPC4,RIOK2,CDK13,SIRT2,CDC42,TRIP13,SMC1A,EDN1,CDC14A,NDC80,CDC14B,NFE2L1,CHMP2B,ATRX,CHMP5,ZW10,AURKA,NSFL1C,ANAPC5,CDC6,CDC23,RANBP1,KLHL22,PDGFB,PRMT5,BMP7,CHMP4B,STAG2,NAA10,RGCC,SMPD3,FZR1,CAV2,SMC3,PPP1R9B,PRKAR1A,ANAPC15,CDKN1B,FBXO5,CUL9,TTK,IK,RAD1,PDGFRB,WNT5A,IL1A,MAD2L2,CDC20,NEK2,CENPF,STAG1,UBE2B,NEK6,VPS4B,SLF2,DUSP1,MSX2,TE…	PHB2	BMP4,LIF,LRP5,MSX1,TGFA,MAP9,PDE3A,MAPK15,L3MBTL1,PIWIL2,PDXP,PTTG2
GO_PROTEIN_LOCALIZATION_TO_NUCLEUS	GO:0034504	234	Up	1.3150022862893596e-4	0.0024836362276475167	1	TMEM98,PAF1,FYN,RGPD5,KPNA6,CDH1,TPR,NGFR,TNPO3,ABCA7,IPO5,CLDN18,SP100,HYAL2,POLR1A,NUP133,BCL3,PTGS2,GTSE1,PSEN1,GSK3B,XPO1,TNPO1,IPO11,RBM22,MAVS,OSBPL8,NUP50,NUP188,MAPK1,CARD10,SUN2,RANGAP1,NFKBIA,BMP7,FERMT1,NXT2,FGF9,KPNA3,NUTF2,NUP93,ARL2BP,TSC2,UBR5,TGFB1,TNPO2,PIK3R2,DNAJB6,GLI3,DVL1,LZTS2,SUFU,KPNB1,CDK5RAP3,NUP88,COL1A1,YWHAE,ZBTB16,ZPR1,NUP98,IFNG,NUP107,MAPK14,RAB23,BYSL,TMCO6,SKP1,…	SP100,RPL23,RPL11,PHB2	NGFR,FERMT1,BMP4,SOX9,SIX1,LIF,DCLK1,TRIM29,ANGPT1,MSX1,SHH,SMAD3,PYGO1,RGPD6,RGPD2,RANBP17,OTUD7B
GO_SMALL_MOLECULE_METABOLIC_PROCESS	GO:0044281	1558	Up	1.3366405207656707e-4	0.0025181771415026433	2	DPM1,FUCA2,GCLC,NFYA,ENPP4,CFTR,CYP51A1,BAD,CYP26B1,AK2,KDM1A,NDUFAB1,PDK4,SLC25A13,SLC4A1,ACSM3,PRKAR2B,MPO,CROT,PDK2,GDE1,OSBPL7,ALDH3B1,PNPLA4,ADIPOR2,TKTL1,PSMB1,NADK,AASS,CRY1,ST3GAL1,IYD,MLXIPL,NISCH,IDS,LYPLA2,ABHD5,LARS2,DCN,BRCA1,MBTPS2,ELOVL5,ALOX5,PSMC4,MAN2B2,PGM3,MDH1,XYLT2,IGF1,AGPS,SNAI2,CD74,HGF,OSBPL5,CPS1,DERA,GCLM,NR1H3,TYMP,CD44,AGPAT4,TBPL1,NUP160,CHPF2,FUT8,OTC,CYP46A1,MRI1,…	FUCA2,AK2,MPC1,RHOA,SMS,SDHB,PNKD,GCSH,NMRAL1,SLC7A7,CBR1,ADIPOR1,GMPS,PGAM1,SMPDL3A,NUDT14,CALM1	CFTR,CYP26B1,MPO,IYD,OTC,PPP1R3F,ITIH4,GSTO2,INPP5A,PLA2G10,OSBPL6,CEACAM1,LIPE,APOB,MT3,SULT2B1,SIRT4,NOS1,PLA2G3,CYP2D6,APOBEC3H,PLCB4,GUCY2F,DHODH,CRYM,CEMIP,LHB,EPHX3,HAS1,ISYNA1,OGN,ASPA,SULT1E1,INPP4B,AADAT,PPARGC1A,CYP27B1,GHR,NME5,HGD,CSPG5,PDE1A,PRKAG3,B4GALT6,CNR1,GDA,LRAT,FMOD,NUDT10,SARDH,MOGAT1,GNMT,OMD,PLA2G5,TPH1,CDO1,ACSBG2,CYP2E1,ASS1,HSD17B3,RGN,GFPT2,GUCY2D,HMGCS2,CYP2J2,CYP19A…
GO_PYRUVATE_METABOLIC_PROCESS	GO:0006090	130	Up	1.3422999339382955e-4	0.0025219238466072783	2	PDK4,SLC4A1,PDK2,MLXIPL,IGF1,NUP160,TPR,NDC1,MPC1,HAGH,ME1,PFKP,PKM,PDK3,HDAC4,NUP133,ENO1,NUP37,SIRT6,TIGAR,PGM1,PSEN1,ME2,SEH1L,P2RX7,PDPR,DLD,NUP50,AAAS,NUP188,SLC16A8,GSTZ1,HIF1A,PCK2,RAE1,PGK1,HTR2A,NUP93,GPI,OGDH,PRKAG2,GALK1,ENO3,NUP88,ALDOC,PPARGC1A,PDHX,NUP98,IFNG,NUP107,GAPDH,TPI1,ENO2,LDHB,NUP155,PFKFB4,PRKAG3,NR4A3,NUP43,ECD,PFKFB2,GLO1,NUP153,NUP85,NUP214,CBFA2T3,PDHA1,NUP210,PRKAA1,…	MPC1,PGAM1	PPARGC1A,PRKAG3,PFKFB1,PRKAA2,PDP2,ENO4,TREX1
GO_POSITIVE_REGULATION_OF_NUCLEOCYTOPLASMIC_TRANSPORT	GO:0046824	59	Up	1.3453391811753607e-4	0.0025219238466072783	1	CDH1,TPR,RIOK2,IPO5,HYAL2,NEDD4,PRKACA,PTGS2,GTSE1,RAPGEF3,PSEN1,GSK3B,RBM22,MAVS,RBM27,MAPK1,PPM1A,EMD,NUTF2,UBR5,TGFB1,PIK3R2,GLI3,YWHAE,ZPR1,IFNG,CPSF6,MAPK14,ECT2,NCBP2,NRDE2,TARDBP,KHDRBS1,IL1B,TRIM28,RAN,XPO4,CAMK1,MDM2,DHX9,ANP32B,CTDSPL2,RBM26,TP53,PIK3R1,TCF7L2,BAG3,ZC3H12A,PRKCD,SHH,SMAD3,HDAC3,JUP,SFN,DMAP1,HCLS1,GAS6,FLNA,EFCAB7	ANP32B	SHH,SMAD3
GO_RIBONUCLEOSIDE_TRIPHOSPHATE_METABOLIC_PROCESS	GO:0009199	55	Up	1.3593598079647882e-4	0.0025301543630269654	2	SLC25A13,CTPS2,SPHK2,GNAI3,PKM,RHOA,ENO1,VPS9D1,CAD,TREM2,GTPBP1,TAZ,NME3,NME4,TGFB1,IMPDH1,PRKAG2,PPARGC1A,RAB23,NME5,SLC25A12,RHOQ,ITPA,UCK1,RAN,AMPD3,COX5B,NME7,UCK2,PARP1,AK3,ALDOA,PID1,FLCN,AK9,PINK1,AK4,VCP,STOML2,LDHC,STAT3,MFN1,CTPS1,NME6,DNAJC30,IMPDH2,CYC1,GIMAP7,LRRK2,UCKL1,OPA1,UQCC3,TMSB4X,NME1,NME2	RHOA	PPARGC1A,NME5
GO_DNA_CONFORMATION_CHANGE	GO:0071103	220	Up	1.359958033819133e-4	0.0025301543630269654	4	RECQL,PAF1,NCAPD2,AKAP8L,DDX11,MNAT1,NCAPH2,HMGB3,CENPQ,PHF23,TPR,RSF1,ERCC8,RFC2,RAD51,POLQ,WAPL,PSME4,MCM2,SART3,MCM6,TOP2B,SIRT6,XRCC5,DDX1,KAT6A,ATRX,RAD54L,CDC45,SRPK1,ABL1,CABIN1,TOP3B,HIRA,CENPM,MCM5,RBX1,ACIN1,CHD8,GINS1,SMCHD1,NAA10,SMARCA1,RBBP7,CENPI,CENPT,CTCF,OIP5,NBN,MCM4,ERCC2,ASF1B,AKAP8,GRWD1,SSBP1,SETX,RECQL5,NCAPG,GTF2H1,GTF2H3,RFC5,CHD4,ASF1A,MCM9,MCM3,RNF8,ASCC3,RAD50,SMC4,CE…	ANP32B,RBBP4,CENPN,HMGB1,UBA52	DDX11,PIWIL1,SOX9,SYCP3,M1AP,NAV2,RAD54B,TREX1,ERCC6,SETSIP
GO_POSITIVE_REGULATION_OF_MRNA_SPLICING_VIA_SPLICEOSOME	GO:0048026	17	Up	1.362864918934306e-4	0.0025301543630269654	2	THRAP3,DAZAP1,CIRBP,SNW1,CELF4,RBM3,SNRNP70,PRPF19,NUP98,NCL,PRDX6,TRA2B,NCBP1,SF3B4,RBMX,TRA2A,RBMXL1	NCL
GO_PURINE_NUCLEOBASE_BIOSYNTHETIC_PROCESS	GO:0009113	11	Up	1.3631934508792352e-4	0.0025301543630269654	2	MTHFD1,MTHFD1L,PAICS,PPAT,PRPS1,GART,GMPS,HPRT1,SHMT1,ADA,APRT	GMPS
GO_NEGATIVE_REGULATION_OF_MITOCHONDRION_ORGANIZATION	GO:0010823	50	Up	1.367463417103223e-4	0.0025318282035381593	4	GCLC,SLC25A5,IGF1,HGF,CLEC16A,FNIP2,ADCK1,LMAN1,TIGAR,DNM1L,SIRT4,MUL1,TMEM14A,TSPO,PSMD10,TSC2,PPIF,VAT1,PPARGC1A,HTRA2,CLU,USP30,NOL3,ARRB2,TP53,AKT1,BAG3,FLCN,BAG4,MPV17L,PINK1,LMNA,OMA1,FXN,ACAA2,PRELID1,TRIAP1,BCL2L1,BNIP3,BOK,HIGD1A,RNF41,MAPT,LRRK2,OPA1,HSPA1A,SLC35F6,FNIP1,PAM16,GPX1	VAT1,ARRB2	SIRT4,PPARGC1A
GO_REGULATION_OF_CELLULAR_KETONE_METABOLIC_PROCESS	GO:0010565	145	Up	1.379328437192572e-4	0.0025414020509031614	2	PDK4,PDK2,ADIPOR2,PSMB1,MLXIPL,BRCA1,ELOVL5,PSMC4,CD74,NR1H3,PSMA4,DKK3,ATP2B4,DGAT2,PDK3,PSME4,SREBF1,ACADVL,PTGS2,ACACB,CEACAM1,NFE2L1,PIBF1,REST,PSMC5,SIRT4,PDPR,PSME1,COMT,PSMD5,SIRT1,PSMD8,PSMC6,PSMA3,GSTZ1,PSMC1,PSMB5,PSMA6,PSME2,PSMA7,TRIB3,PSMD10,ABCD1,LONP2,PSMD7,MLYCD,OAZ1,AKT2,CAV1,PSMA2,PRKAG2,ERLIN1,PSMD3,PSMD11,PPARGC1A,CPT1A,PSMD9,SCAP,CLCN2,PSMD14,ACADL,ODC1,PARK7,PROX1,APOA1,CNR1…	SLC7A7,ADIPOR1	CEACAM1,SIRT4,PPARGC1A,CNR1,RGN,BMP6,FGFR4,PRKAA2,ATCAY,IRS1,PDP2,TREX1,PLIN5
GO_GENE_SILENCING	GO:0016458	203	Up	1.3793960845663028e-4	0.0025414020509031614	2	POLR2J,MSL3,SCMH1,UBR2,NUP160,POLR2B,TPR,KCNQ1,PUM2,NDC1,ELAVL1,SIRT2,NUP133,PABPC1,MBD3,MOV10L1,EED,NUP37,BAZ2A,SIRT6,FKBP6,TNRC6C,RIF1,SRCAP,ZMPSTE24,SEH1L,SRRT,CNOT3,TNRC6A,ESR1,AGO1,NUP50,CDC45,AAAS,NUP188,TDRD1,SIRT1,POLR2E,HIRA,POLR2F,DDX17,TNRC6B,ZC3H7B,DICER1,RAE1,SMCHD1,SUV39H1,FMR1,NUP93,POLR2C,ERI1,DOT1L,POLR2I,TGFB1,EZH2,NUP88,DDX5,EZH1,HDAC5,NAA40,SOX6,NUP98,NUP107,CNOT2,AICDA,ASF1A,…	HMGB1	MOV10L1,FKBP6,PIWIL1,BMP4,AJUBA,RRP8,SMAD3,EXD1,PIWIL2,RMRP
GO_DNA_PACKAGING	GO:0006323	114	Up	1.3923900138159892e-4	0.0025590698615781883	4	PAF1,NCAPD2,AKAP8L,NCAPH2,CENPQ,PHF23,TPR,RSF1,WAPL,PSME4,MCM2,SART3,SIRT6,KAT6A,ATRX,SRPK1,CABIN1,HIRA,CENPM,ACIN1,SMCHD1,NAA10,SMARCA1,RBBP7,CENPI,CENPT,CTCF,OIP5,ASF1B,AKAP8,GRWD1,NCAPG,ASF1A,RNF8,SMC4,CENPA,PHF13,ASH1L,UBN1,SET,HELLS,CENPL,NCAPH,NAA60,CENPK,HJURP,PIWIL1,SOX9,HP1BP3,HAT1,MIS18BP1,CHMP1A,TOP2A,NASP,CCNB1,SMC2,ANP32B,HMGA1,NUSAP1,CENPO,SYCP3,BAHD1,CDAN1,TP53,ITGB3BP,CENPC,SHPRH,…	ANP32B,RBBP4,CENPN	PIWIL1,SOX9,SYCP3,M1AP,SETSIP
GO_RESPONSE_TO_CYTOKINE	GO:0034097	1002	Up	1.400281240505843e-4	0.0025672961182640055	8	GCLC,BAD,TFPI,CD38,UPF1,SLC25A5,SPPL2B,CRLF1,MAP3K14,CX3CL1,TNFRSF12A,RALA,CCL26,ADIPOR2,PAFAH1B1,SELE,PSMB1,JARID2,IL32,CD4,BTK,FYN,MAP4K3,BRCA1,ALOX5,PSMC4,NUB1,WAS,IL20RA,SLC11A1,CD74,HGF,BIRC3,GCLM,NR1H3,VIM,CD44,IFNGR1,VRK2,TNFRSF1B,BCLAF1,GAB2,PIAS1,STAP1,TIMP2,PSMA4,HSPA5,YTHDC2,TPR,VAMP3,TNFRSF9,PIK3CB,CYBA,FOXC1,CUL1,TAB2,EIF2AK2,ITIH4,TRAF1,IL17RB,SEC61A1,YBX3,WNK1,MPC1,CASP8,ST3GAL6,SL…	VIM,MPC1,SP100,RHOA,RPLP0,NCL,CDK4,MYC,RPL13A,RPS3,ADIPOR1,PDIA3,ACTG1,YTHDF2,UBA52	UPF1,CRLF1,PAFAH1B1,SELE,CD4,STAP1,ITIH4,PLA2G10,CEACAM1,APOB,MT3,KLF5,PPARGC1A,CYP27B1,CCR6,GHR,IL18R1,SDC1,IRF6,WDR35,TNFRSF8,TRIM25,LRAT,FLT3,CXCL6,SOX9,PLA2G5,LIF,ACKR4,PXDN,LAMA5,ASS1,AKAP12,EDA2R,GFPT2,IL2RA,OASL,IL36G,DUOX1,RORC,AFF3,SLIT2,OSMR,ST18,PTGES,ANKRD1,CTF1,VEGFC,CCDC3,ANGPT1,IL34,CXCR5,IL6R,ALOX15,GFI1,CLDN1,PTPN13,MST1R,F2RL1,SMAD3,NPNT,IL12A,IRS1,CLCF1,SOX2,BOLA2,TNFRSF18,ASAH…
GO_ERAD_PATHWAY	GO:0036503	89	Up	1.4331792823926774e-4	0.002621218653466121	2	RHBDD2,POMT2,HSPA5,JKAMP,HERPUD1,USP13,ATXN3,ERLEC1,SEL1L,DERL2,DNAJC10,EDEM2,DERL3,FOXRED2,PSMC6,HM13,USP14,UGGT2,STUB1,UBXN8,SGTA,CAV1,SEC61B,ERLIN1,CCDC47,WFS1,UBE4A,FAF2,AUP1,NFE2L2,EDEM3,FBXO2,FBXO6,TRIM25,SDF2L1,DNAJB9,UBE4B,FBXO44,EDEM1,UBAC2,UBQLN1,OS9,DNAJB2,UGGT1,TOR1A,DERL1,RNF121,RNF185,RCN3,UBXN4,RHBDD1,ERLIN2,DNAJB12,USP25,AMFR,UBE2J2,FBXO27,UBXN1,SYVN1,ANKZF1,STT3B,DNAJB14,TMUB1,TM…	ERLEC1	FBXO2,TRIM25,FBXO27,GET4,FBXO17
GO_POSITIVE_REGULATION_OF_MRNA_METABOLIC_PROCESS	GO:1903313	68	Up	1.4404819192330692e-4	0.002628180239532762	2	UPF1,PAF1,THRAP3,ROCK1,PABPC1,DAZAP1,TNRC6C,KHSRP,TNRC6A,CIRBP,GTPBP1,TNRC6B,SNW1,CELF4,RBM3,SNRNP70,ZC3HAV1,CPEB3,PRPF19,NUP98,RBM24,NCBP2,NCL,PRDX6,AGO2,CNOT1,HNRNPR,METTL16,ZFP36,CCNB1,ROCK2,CDC73,PUM1,PRR5L,RC3H1,TRA2B,NCBP1,PNPT1,HNRNPD,CNOT6L,FTO,TOB1,SF3B4,METTL14,RBMX,ZFP36L2,MOV10,CNOT8,BTG2,ZC3H12A,TRA2A,METTL3,LEO1,NUDT21,POLR2G,DHX36,ZC3H12D,MEX3D,HSF1,ZFP36L1,YTHDF3,NANOS3,PLEKHN1,NA…	NCL,YTHDF2	UPF1,RBM24,METTL16,NANOS3
GO_REGULATION_OF_AUTOPHAGY_OF_MITOCHONDRION	GO:1903146	39	Up	1.4605942431599204e-4	0.0026584229844632255	2	CLEC16A,VPS13D,USP36,CSNK2A2,SREBF1,TIGAR,CTTN,DNM1L,MUL1,HDAC6,FBXO7,TSPO,HIF1A,TSC2,BNIP3L,CDC37,GSK3A,FBXW7,CAMKK2,HTRA2,PARK7,MFN2,OPTN,VPS13C,USP30,TP53,HAX1,PINK1,ATP13A2,HK2,FZD5,BNIP3,GBA,RNF41,TOMM7,HTT,SMURF1,SREBF2,VDAC1		CSNK2A2
GO_MAINTENANCE_OF_PROTEIN_LOCALIZATION_IN_ORGANELLE	GO:0072595	36	Up	1.495425830379311e-4	0.0027152454026476524	1	HSPA5,SP100,BCL3,KDELR3,SUN2,TSPO,RANGAP1,ARL2BP,KDELR1,SKP1,PARK7,ANKRD13C,SUPT7L,SYNE1,OS9,KDELR2,TXN,TAF8,BARD1,BBS4,PML,AKT1,HNRNPU,HK1,RER1,PINK1,MORC3,HK2,SUN1,CDK5,TAF3,TAPT1,INSIG1,TOPORS,GPAA1,ARL2	SP100
GO_CELLULAR_RESPONSE_TO_STARVATION	GO:0009267	126	Up	1.4998179251988548e-4	0.002716658155113203	8	PDK4,LAMP2,HFE,RRAGD,FAS,GABARAPL2,CLEC16A,HSPA5,EIF2AK2,ATG5,WIPI1,ASNS,SREBF1,USP33,PIK3C3,SESN1,CADPS2,RRAGB,SEH1L,GCN1,TNRC6A,COMT,SIRT1,SH3GLB1,MAPK1,DEPDC5,PICK1,XBP1,MTMR3,MAP1LC3A,STK24,MAPK3,WDR59,NPRL3,SFRP1,HNRNPL,TBL2,MAPK8,HSPA8,AMBRA1,ITFG2,DAP,CPEB4,NPRL2,NFE2L2,RRAGC,SLC2A1,KPTN,DNAJC15,CDKN1A,MAX,BECN1,ATG14,WDR24,ATF4,EIF2AK4,SESN2,RRP8,PRKAA1,MYBBP1A,PIK3C2B,EIF2S1,WNT2B,SLC38A…	WIPI2	RRP8,PRKAA2,INHBB,RNF152,PRKD1,NUPR2,MAP1LC3C
GO_MITOCHONDRIAL_CALCIUM_ION_TRANSMEMBRANE_TRANSPORT	GO:0006851	21	Up	1.5097935094917947e-4	0.0027216306557355597	1	MCUR1,SLC8B1,PMPCB,MICU1,SLC25A23,YME1L1,AFG3L2,PSEN2,MICU3,MCU,STOML2,MICU2,PMPCA,PHB,LETM1,PARL,SMDT1,SPG7,OPA1,VDAC1,PHB2	SMDT1,PHB2	SLC25A23,MICU3
GO_RESPONSE_TO_CADMIUM_ION	GO:0046686	53	Up	1.5100656018041212e-4	0.0027216306557355597	8	GCLC,PPP5C,ERCC1,MAPK9,MT3,MAPK1,HMOX1,GSS,MMP9,MAPK3,NUDT1,MAPK8,CDKN1B,SPARC,OGG1,SUMO1,GOT1,CAT,MT1G,MT2A,PCNA,SORD,NPC1,SOD1,AKT1,EGFR,GSN,ALAD,KIT,NCF1,HAAO,CYBB,ATP7A,CYB5A,DTYMK,MT1B,MT1E,CDK1,FOS,SLC30A1,PRNP,JUN,HSF1,MT1X,MTF1,AKR1C3,MT1F,DAXX,MT1H,MT1A,MT1M,CHUK,MT1HL1		MT3,MT1B
GO_CELLULAR_RESPONSE_TO_REACTIVE_OXYGEN_SPECIES	GO:0034614	140	Up	1.5134250553378527e-4	0.0027216306557355597	8	CFLAR,MPO,PDK2,BTK,PPP5C,HGF,GLRX2,MAPK9,PDE8A,DNM2,MMP2,MT3,PXN,HDAC6,SIRT1,ABL1,MAPK1,APEX1,MMP9,BMP7,MAP1LC3A,MAPK3,SMPD3,MET,EZH2,SETX,MAPK8,PLEKHA1,PPIF,SOD3,CAMKK2,SOD2,PDCD10,ECT2,MPV17,IL18RAP,STK25,NFE2L2,PARK7,MTR,PRDX1,TNFAIP3,MYB,PKD2,NR4A3,CDK2,ROMO1,PRDX5,BECN1,TRAP1,TRAF2,KLF2,RNF112,RIPK3,RGN,GCH1,PRKAA1,KDM6B,PCNA,OSER1,AGAP3,STK26,PDGFRA,ETS1,ANXA1,CD36,MDM2,IL6,IL10,TXN,KLF4,RI…	RPS3	MPO,MT3,RNF112,RGN,FANCC,PAWR,TREX1
GO_SIGNAL_PEPTIDE_PROCESSING	GO:0006465	11	Up	1.5439151718059748e-4	0.0027698354048843704	2	PCSK5,HM13,CLN5,SPCS1,SPCS2,SPCS3,FURIN,SEC11A,SPPL3,SEC11C,IMMP2L
GO_QUINONE_METABOLIC_PROCESS	GO:1901661	25	Up	1.5824590024658065e-4	0.002832224838460826	2	AKR7A2,AKR1B1,COQ9,COQ5,HMGCR,COQ10B,AKR1A1,COQ6,UBIAD1,COQ3,COQ10A,NDUFA9,CBR4,PDSS1,AKR1C2,CBR3,FDXR,PDSS2,COQ4,COQ7,COQ2,AKR1C1,AKR1C3,PPTC7,CRYZL1
GO_NEGATIVE_REGULATION_OF_PROTEASOMAL_PROTEIN_CATABOLIC_PROCESS	GO:1901799	52	Up	1.6110562762173657e-4	0.0028765582015025984	2	HFE,GABARAPL2,CLEC16A,ERLEC1,DERL2,LAMP3,SENP1,OPHN1,WAC,HSP90AB1,DERL3,USP14,N4BP1,SGTA,PARK7,UCHL5,GIPC1,PSMF1,PRKCG,SCO1,UBAC2,OS9,SDCBP,RPL11,TLK2,OGT,ALAD,USP25,CCAR2,UBXN1,RYBP,CAMLG,SHH,BAG5,MAP1A,PBK,MTM1,USP19,SMARCC1,YOD1,UBE2G2,USP7,FHIT,SVIP,DDRGK1,STYX,UBE2J1,BAG6,TAF9,PANO1,F8A3,F8A1	ERLEC1,RPL11	PRKCG,SHH
GO_DEOXYRIBOSE_PHOSPHATE_CATABOLIC_PROCESS	GO:0046386	20	Up	1.618826050975193e-4	0.0028796319772180943	2	DERA,NTHL1,UNG,SAMHD1,NUDT1,OGG1,SMUG1,NT5C,DUT,MBD4,NUDT15,TDG,NEIL1,NEIL2,PGM2,DCTPP1,ADA,NUDT16,NT5M,NUDT18		NT5M
GO_NUCLEAR_CHROMOSOME_SEGREGATION	GO:0098813	221	Up	1.62043943908907e-4	0.0028796319772180943	7	MAD1L1,CDC27,ZNF207,NCAPD2,AKAP8L,DDX11,TACC3,NCAPH2,CENPQ,CUL3,TUBG2,SPDL1,PHF23,TPR,ANAPC4,MSH4,RIOK2,NDC1,WAPL,STAG3,SIRT2,CDC42,TRIP13,SMC1A,MLH1,SPAG5,TOP2B,SMC1B,KIF22,NDC80,PIBF1,PDS5B,CHMP2B,ATRX,SEH1L,CHMP5,ZW10,ANAPC5,KIF4A,CDC6,CDC23,KLHL22,HIRA,DMC1,CCNB1IP1,REC8,CHMP4B,FAM83D,STAG2,NAA10,CTCF,RAB11A,AKAP8,AURKC,CCNE1,PPP2R1A,SMC3,RAD51C,KPNB1,FBXW7,NCAPG,ANAPC15,FBXO5,TTK,IK,SMC4,ECT…	PHB2	DDX11,TUBG2,SMC1B,DMC1,P3H4,M1AP,SYCE2,AXIN2,HORMAD2,RNF212,MEIOC,MAPK15,SYCP2,SYCE3,MEIKIN,PTTG2
GO_THIOESTER_METABOLIC_PROCESS	GO:0035383	92	Up	1.6469384921025536e-4	0.002919670123368287	2	PDK4,ACSM3,PDK2,AASS,ELOVL5,MPC1,DGAT2,FAR2,ELOVL1,PDK3,ACSL4,ACAT1,ACACB,PDPR,DLD,ACOT7,SCD,TECR,SLC25A1,GSTZ1,ACOT8,ABCD1,MLYCD,ACSBG1,GCDH,OGDH,AADAT,PDHX,MVK,ACOT13,HMGCS1,KYNU,HMGCL,ACOT2,DLST,ELOVL3,GPAM,ACOT9,ACSL3,MCEE,PPCS,ACSBG2,ACSS2,PPT1,ACLY,PDHA1,HSD17B4,HMGCS2,SUCLA2,NUDT7,MPC2,SCD5,SNCA,CBR4,HSD17B12,DLAT,OXSM,ACSL1,TDO2,PDK1,ACSS1,DBI,GPAT4,THEM4,ACOT11,PMVK,SUCLG1,ELOVL7,ACSL6,P…	MPC1	AADAT,ACSBG2,HMGCS2,SCD5,ELOVL6,PDP2
GO_INTERLEUKIN_12_PRODUCTION	GO:0032615	52	Up	1.650738063631132e-4	0.002919670123368287	2	PIBF1,MAST2,IRAK3,CD40,TLR8,CD40LG,ACP5,MEFV,RIPK2,LILRB1,JAK3,C1QBP,NFKB1,MDK,IL23A,IFNG,MAPK14,FOXP1,SLAMF1,TNFSF4,IRF1,CCR7,IRF5,IDO1,CD36,IL10,TLR4,TLR2,THBS1,IRF8,ARRB2,HSPD1,TIRAP,SCIMP,PRKCD,TLR3,SYK,LGALS9,CLEC7A,CCL19,RELA,CMKLR1,TRAF6,TIGIT,PLCB1,MAPK11,LILRA5,HMGB1,CD47,AGER,HLA-G,LTB	ARRB2,HMGB1
GO_ENDOSOMAL_TRANSPORT	GO:0016197	197	Up	1.6655223521262714e-4	0.0029389041128951134	1	ALS2,VPS50,ARHGAP44,BAIAP3,SPAG9,HEATR5B,VTA1,EHD3,WAS,EHD2,SNX1,LRRC7,TBC1D23,CLEC16A,ZFYVE16,VAMP3,AP5M1,AP3D1,EVI5,GRIPAP1,VPS35,CLTCL1,RNF126,PICALM,TSG101,RAB7A,PTPN23,ERC1,CHMP2B,RAB10,EPS15,CHMP5,DNM1L,SNX5,RAB11FIP3,CMTM6,TBC1D10A,GGA1,MICALL1,TOM1,VTI1B,ARFRP1,CHMP4B,CCDC22,EEA1,CLN5,NDRG4,RAB11A,EHD4,TMEM87A,LAPTM4B,LEPROTL1,PLEKHJ1,STX10,TBC1D17,ANKRD27,SNX8,AP1S1,YKT6,RIC1,RGP1,GBF1,G…	LEPROTL1,STX10,RAB13,UBA52	ARHGAP44,BAIAP3,RAB11FIP3,LAPTM4B,RAB9B,RAB17,DCLK1,TINAGL1,GRIP2,MYO5B,NSG1,TMCC1,BTBD8,RASSF9,RAB6C,RAB7B
GO_SIGNAL_TRANSDUCTION_BY_P53_CLASS_MEDIATOR	GO:0072331	251	Up	1.6790354035902237e-4	0.0029538105530732385	8	KDM1A,PDK2,E2F2,BRCA1,SNAI2,CD74,PHF20,CD44,USP28,RRM2B,RFC2,TAF2,HIPK2,TAF11,SP100,BCL3,CSNK2A2,MBD3,RPS6KA6,TP63,NUAK1,GTSE1,TP73,CNOT4,KAT6A,ZMPSTE24,ATRX,RRN3,BAX,AURKA,CNOT3,TPX2,PPP1R13B,MAPKAPK5,CDIP1,PCBP4,TFAP4,SUPT16H,RFFL,MSH2,SIRT1,EP300,PRMT5,SNW1,CSNK2A1,E2F1,RBBP8,PSMD10,RBBP7,RGCC,USP10,RBL2,PYCARD,NBN,NDRG1,PPP1R13L,CASP2,TAF6,RPA3,PRKAG2,CDK5RAP3,DDX5,TMEM109,FOXM1,CDKN1B,RFC5,C…	SP100,RPL5,RPL23,RPL11,RBBP4,HNRNPK,RPS7	CSNK2A2,RPS6KA6,TP63,TP73,PERP,PRKAG3,ELL3,E2F8,EDA2R,RRP8,TAF1,ANKRD1,PLA2R1,PRKAA2,MSX1,ATRIP,CDK5R1,AEN,L3MBTL1,SPRED3
GO_RESPONSE_TO_NITROGEN_COMPOUND	GO:1901698	859	Up	1.6818290763806652e-4	0.0029538105530732385	8	GCLC,CFTR,BAD,CFLAR,KDM1A,PDK4,CALCR,PRKAR2B,RHBDD2,PDK2,BAIAP2L1,MGST1,CRY1,POMT2,UQCRC1,CD9,FYN,PIK3C2A,PPP5C,BRCA1,DDX11,UFL1,IGF1,CPS1,GCLM,UBR2,RRAGD,VIM,ATP6V0A1,OTC,CDH1,CTNNA1,HSPA5,ATP6V1H,DTNBP1,HDAC9,RRM2B,ARID1B,JKAMP,BCAR1,HERPUD1,RAD51,CYBA,KCNQ1,USP13,ATP2B4,GNA15,NGFR,GNAI3,IPO5,PRKCQ,ATXN3,CACNB1,PKM,RHOA,PRKCZ,ROCK1,SIRT2,ERLEC1,NUCKS1,VPS35,ABCC9,FUNDC1,DRD4,TGFBR3,GNB5,LRP6,AS…	UQCRC1,VIM,RHOA,ERLEC1,ATP6AP1,PQBP1,RPL23,CDK4,ARRB2,RAB13,ADIPOR1,RBBP4,EEF2,FIS1	CFTR,BAIAP2L1,DDX11,OTC,NGFR,DRD4,LRP6,TP73,CEACAM1,COL16A1,MT3,KLF5,DHODH,AQP8,KLF1,PTN,ALDH3A1,PPARGC1A,GHR,STC2,BCHE,SDC1,EPHA4,FBXO2,CNR1,TRIM25,FLT3,SOX9,PRKCG,SIX1,PLA2G5,VGF,CDO1,CYP2E1,ASS1,HRH4,MGARP,DUOX1,GNAL,ATP6V1C2,AGTR1,SLIT2,SDK1,TAF1,GNRH1,CRH,NTRK2,SOGA1,CACNA2D1,GNA14,PFKFB1,FBXO27,RFTN2,INHBB,KLF15,ITGA2,FBN1,NSG1,IRS1,DRD5,PRL,PDE3A,ADCY6,FOXC2,CDK5R1,UMODL1,LDOC1,FFAR3,ENPP1…
GO_PROTEIN_REFOLDING	GO:0042026	32	Up	1.7111116707933994e-4	0.0029970999454571393	6	HSPA5,DNAJA2,HSP90AA1,PPIE,FKBP1A,ST13,SNRNP70,PPIF,HSPA8,HSPA9,NKTR,FKBP1B,HSPA2,DNAJB2,PDCL,PPIG,DNAJA4,HSPD1,HSPA13,BAG5,PPIB,PPIC,PPID,PPIH,HSPA6,PPIL6,HSPA14,PPIA,HSPA1B,HSPA1A,HSPA1L,PPIAL4G		PPIAL4G
GO_NUCLEAR_TRANSCRIBED_MRNA_CATABOLIC_PROCESS_DEADENYLATION_DEPENDENT_DECAY	GO:0000288	68	Up	1.7144512126467603e-4	0.0029970999454571393	2	SAMD4A,EDC4,PABPC1,EXOSC7,MLH1,EXOSC5,TNRC6C,CNOT4,DIS3,CNOT3,TNRC6A,TNRC6B,LSM5,EXOSC3,CPEB3,DCPS,DDX6,CNOT2,HBS1L,CNOT6,EXOSC8,EXOSC9,AGO2,CNOT1,ZFP36,LSM7,LSM4,EXOSC2,PAN2,RC3H1,CNOT6L,WDR61,PARN,TOB1,NT5C3B,POLR2D,PNLDC1,TNKS1BP1,NOCT,DCP1B,ZFP36L2,PAN3,CNOT8,CNOT11,BTG2,LSM6,PATL1,POLR2G,LSM3,EXOSC1,DCP2,PDE12,DHX36,LSM1,EXOSC4,SAMD4B,EDC3,CNOT10,ZFP36L1,NANOS3,NANOS1,TTC37,CNOT7,SKIV2L,LSM2…		EDC4,NANOS3
GO_CELL_CYCLE_CHECKPOINT	GO:0000075	202	Up	1.736087987033768e-4	0.003027882459056342	7	MAD1L1,CRY1,ZNF207,BRCA1,NSUN2,SPDL1,TPR,USP28,FOXN3,TP53BP1,TRIP13,CHFR,TIPIN,GTSE1,DLG1,TOP2B,THOC1,CNOT4,NDC80,CDC14B,ORC1,ZW10,BAX,UIMC1,AURKA,CNOT3,PCBP4,WDR76,CLSPN,CDC45,CDC6,MSH2,WAC,CDC5L,KLHL22,THOC5,EP300,E2F1,RGCC,FBXO31,RBL2,NBN,DOT1L,FZR1,TGFB1,BABAM1,CASP2,CDK5RAP3,CCND1,PRPF19,ANAPC15,CDKN1B,CNOT2,TIMELESS,MAPK14,TTK,IK,CNOT6,RAD1,TFDP2,RPL24,NEK11,ATF2,ARID3A,FBXO6,MAD2L2,GADD45A…	RPL24,RPS6	E2F8,STK33,ATRIP,TREX1,ERCC6
GO_NEGATIVE_REGULATION_OF_CELL_CYCLE_G1_S_PHASE_TRANSITION	GO:1902807	99	Up	1.7494122996700948e-4	0.003044058392736135	7	FHL1,GTSE1,JADE1,CNOT4,RBL1,BAX,AURKA,CNOT3,PCBP4,SUSD2,FBXO7,EP300,E2F1,RGCC,FBXO31,RBL2,CDK6,CASP2,EZH2,CCL2,CCND1,CDKN1B,CNOT2,CNOT6,TFDP2,ARID3A,GADD45A,RPA2,PLAGL1,PKD2,CDKN2C,CDK2,BTN2A2,CDKN1A,SOX4,CNOT1,PRMT1,E2F8,CDKN2D,PCNA,MEN1,CCNB1,CDC73,CDK4,MDM2,GPNMB,KLF4,RIPK1,CNOT6L,RB1,PML,TP53,CARM1,CTDSP1,CTDSPL,PLK2,CDKN2B,CDKN2A,NACC2,TNKS1BP1,ATM,CNOT8,CDC25C,CNOT11,BTG2,PRMT2,ZNF385A,RPL2…	CDK4	E2F8,DACT1,GJC2
GO_NEGATIVE_REGULATION_OF_CATABOLIC_PROCESS	GO:0009895	264	Up	1.7994006798093868e-4	0.003123809448066319	2	CYP51A1,POLDIP2,MYCBP2,HFE,FYN,SLC11A1,HGF,GABARAPL2,TIMP2,CLEC16A,PHF23,THRAP3,TAB2,USP36,ATP2B4,YBX3,HIPK2,CTSA,YBX1,ELAVL1,KDM4A,ROCK1,HDAC4,SIRT2,ERLEC1,VPS35,PTPN3,PABPC1,CSNK2A2,DERL2,ACACB,SIRT6,LAMP3,TIGAR,SENP1,OPHN1,PSEN1,MTMR2,MT3,FUS,IRAK3,SCFD1,HNRNPC,WAC,TREM2,HSP90AB1,CIRBP,KLHL22,DERL3,TIMP3,HMOX1,TSPO,CSNK2A1,E2F1,CHMP4B,CST3,USP14,FMR1,TIMP1,N4BP1,TSC2,HERC1,BMF,LAPTM4B,MTMR9,SN…	ERLEC1,RPL5,RPL23,RPL11,RPS7	PTPN3,CSNK2A2,MT3,LAPTM4B,PPARGC1A,RBM24,EPHA4,CNR1,PRKCG,METTL16,RGN,SERPINE2,TAF1,RBM46,PFKFB1,GRIN2C,SHH,SMAD3,BSCL2,AXIN2,MEIOC,ADGRB1,PKP3,PLIN5
GO_INNER_MITOCHONDRIAL_MEMBRANE_ORGANIZATION	GO:0007007	26	Up	1.832752165193818e-4	0.0031743774252907674	4	AGK,DNAJC11,ADCK1,TIMM13,SAMM50,TIMM9,TAZ,CHCHD3,ROMO1,IMMT,TIMM10,AFG3L2,APOOL,OXA1L,PINK1,CHCHD6,OMA1,COX18,LETM1,TIMM22,TMEM11,APOO,NDUFA13,OPA1,UQCC3,CHCHD10	CHCHD3	AGK
GO_RESPONSE_TO_TEMPERATURE_STIMULUS	GO:0009266	203	Up	1.8519793671534479e-4	0.003200305494917808	8	GCLC,FKBP4,CREBBP,IGF1,GLRX2,HSF2,NUP160,ADRB1,HSPA5,TPR,NDC1,YBX3,CASP8,ATXN3,NUP133,DNAJA2,EIF2B3,ATP2B1,PRKACA,ACADVL,PTGS2,NUP37,MAP2K7,LXN,CPB2,HSP90AA1,NFE2L1,GSK3B,TRPM3,SEH1L,DNAJA1,NOS1,SLC9A1,NUP50,AAAS,NUP188,HSP90AB1,SIRT1,CIRBP,MAPK1,HMOX1,EP300,NFKBIA,RAE1,SLC52A3,ZNF516,RBBP7,PCSK1N,HTR2A,DNAJC3,HSF4,MAPK3,NUP93,STUB1,DNAJA3,DNAJC2,TFEC,DNAJB6,RPA3,BAG1,CXCL12,RPS6KB1,NUP88,YWHAE,P…	ARRB2	NOS1,HSF4,PPARGC1A,VGF,SLC25A27,SAXO1,SCARA5,HSF5,ASIC3
GO_SRP_DEPENDENT_COTRANSLATIONAL_PROTEIN_TARGETING_TO_MEMBRANE_TRANSLOCATION	GO:0006616	7	Up	1.8611513203868792e-4	0.003208778549391782	1	SEC61A1,TRAM2,SEC61A2,TRAM1,SRP54,SEC61B,ZFAND2B	TRAM1
GO_REGULATION_OF_STEM_CELL_DIFFERENTIATION	GO:2000736	104	Up	1.8896902399215143e-4	0.0032505266667025223	13	PSMB1,PSMC4,PSMA4,FOXC1,EIF2AK2,CDK13,CBFB,PSME4,TCF3,TEAD2,SEMA3C,ITCH,TP73,REST,PSMC5,TBX5,PUS7,PSME1,TGFB2,PSMD5,ABL1,PSMD8,SETD1A,OSM,PSMC6,PSMA3,PSMC1,PSMB5,PSMA6,PSME2,BMP7,PSMA7,JAG1,PSMD10,PSMD7,CDK6,PTN,PSMA2,KDM4C,GATA3,PSMD3,PSMD11,OCIAD1,SOX6,PSMD9,RBM24,HSPA9,HES1,PSMD14,KDM3A,NFE2L2,KMT2A,MYB,TRIM6,BMP4,SOX9,PSMF1,PSMB2,PSMA1,PSME3,SOX5,PDGFRA,LMO2,PWP1,PSMB7,YAP1,PRICKLE1,TCF12,GAT…	YTHDF2	TP73,TGFB2,PTN,RBM24,BMP4,SOX9,YAP1,TACSTD2
GO_PHAGOSOME_MATURATION	GO:0090382	40	Up	1.9185069883374874e-4	0.003292560966057738	4	ATP6V0A1,ATP6V1H,RAB7A,P2RX7,ATP6V1D,SRPX,CORO1A,SPG11,RAB34,TCIRG1,ATP6V0E1,ATP6V1A,ATP6V0B,MREG,RAB32,RAB14,RAB38,TMEM175,ATP6V1F,ATP6V1E1,SYT11,ATP6V1G1,MYO7A,RAB20,ATP6V1C2,ATP6V1B2,ATP6V0D2,ATP6V1C1,SLAMF8,ATP6V0D1,RAB31,ATP6V0E2,RAB43,RAB39A,ATP6V0A2,ATP6V0C,UNC13B,ATP6V1G2,ATP6V1E2,RAB7B		ATP6V1C2,RAB7B
GO_RNA_PHOSPHODIESTER_BOND_HYDROLYSIS_ENDONUCLEOLYTIC	GO:0090502	66	Up	1.9333916202010588e-4	0.003300452521827871	2	ELAC2,RNASET2,SMG6,NOP14,AGO1,DICER1,APEX1,POP1,RNASEH2A,POP4,ENDOU,DROSHA,TSNAX,CPSF3,RCL1,UTP20,AGO2,RPP40,PIWIL1,AGO3,DGCR8,KRI1,RNASE1,PIWIL4,RNASEL,MRPL44,RNASEH2B,DBR1,NOB1,ELAC1,ABT1,LACTB2,UTP23,RPP30,RPP38,TSEN2,SLFN13,EXOG,NOL9,RPP14,ZC3H12A,ENDOG,POP5,NUDT16L1,FEN1,TSEN34,RPS21,RNASEH1,POP7,ENDOV,EXO1,ERN1,RPP25,RRS1,EDC3,TSEN54,YBEY,SND1,PIWIL2,NUDT16,TSEN15,TSN,RNASEK,RPP21,RNASE4,BO…		ENDOU,PIWIL1,PIWIL2
GO_CELLULAR_METABOLIC_COMPOUND_SALVAGE	GO:0043094	29	Up	1.9351878871457135e-4	0.003300452521827871	2	TYMP,MRI1,MTAP,GMPR2,DGUOK,AMPD2,PUDP,UCK1,BHMT2,AMPD3,GMPR,UCK2,ENOPH1,NAPRT,APIP,ADK,DCK,CDA,PDXK,HPRT1,TK2,TK1,ADAL,ADI1,UPP1,ADA,UCKL1,PNP,APRT
GO_NUCLEOSIDE_METABOLIC_PROCESS	GO:0009116	91	Up	1.9362771878756035e-4	0.003300452521827871	2	ENPP4,DERA,TYMP,GNAI3,RHOA,DLG1,NT5C2,MAGI3,CAD,UPRT,MTAP,UPB1,GTPBP1,APOBEC3H,ERH,GMPR2,AHCY,PRPS2,CDADC1,DHODH,NME3,NME4,IMPDH1,AICDA,RAB23,DNPH1,NME5,UMPS,DGUOK,TJP2,RHOQ,NT5C3A,AMD1,OARD1,GNMT,NT5C,PPAT,APOBEC3A,APOBEC3F,PUDP,UCK1,MPP1,RAN,PEMT,MACROD1,AMPD3,NT5E,ATIC,PRPSAP2,NME7,UCK2,GUK1,CASK,PRPS1,DPYS,AK3,DLG2,LRGUK,ADK,DCK,CDA,AK4,GMPS,HPRT1,TK2,TK1,PTGDR,DTYMK,ADAL,MFN1,NME6,MACROD2,IM…	RHOA,GMPS	APOBEC3H,DHODH,NME5,GNMT,DPYS,DLG2,CARD11,NT5M,APOBEC3D
GO_POSITIVE_REGULATION_OF_PROTEIN_LOCALIZATION_TO_NUCLEUS	GO:1900182	68	Up	1.9423769844077523e-4	0.0033033592289124607	1	FYN,CDH1,TPR,NGFR,IPO5,HYAL2,PTGS2,GTSE1,PSEN1,RBM22,MAVS,MAPK1,CARD10,NUTF2,UBR5,TGFB1,PIK3R2,GLI3,CDK5RAP3,ZPR1,IFNG,MAPK14,ECT2,CCT4,PARK7,STK11,TCP1,TARDBP,GLIS2,LIF,TRIM28,SESN2,DKC1,RAN,CCT7,KAT7,PARP9,AKT1,PARP1,PIK3R1,CCT6A,CCT5,BAG3,CCT8,CCT3,PYHIN1,DTX3L,ZC3H12A,PRKCD,SHH,CCT2,PLK1,SMAD3,NMD3,CDK1,TRIM8,HDAC3,EIF2AK3,JUP,DMAP1,HCLS1,NPM1,MCRS1,FLNA,SRC,CD2AP,EFCAB7,PINX1		NGFR,LIF,SHH,SMAD3
GO_GLYCOLYTIC_PROCESS_THROUGH_FRUCTOSE_6_PHOSPHATE	GO:0061615	23	Up	1.9893600202277594e-4	0.0033756251178447107	2	PFKP,PKM,ENO1,PGK1,GPI,GALK1,ENO3,ALDOC,GAPDH,TPI1,ENO2,FOXK2,PFKL,ALDOA,PFKM,HK1,ADPGK,HK2,HK3,FOXK1,PGM2L1,PGAM1,BPGM	PGAM1
GO_CELLULAR_TRANSITION_METAL_ION_HOMEOSTASIS	GO:0046916	92	Up	2.0047689674504933e-4	0.003387477973969655	10	HFE,LTF,SLC30A9,SLC11A1,CP,CUL1,AP3D1,TTC7A,ATP6AP1,CYBRD1,TFRC,SRI,SLC46A1,FTL,MT3,HEPH,SLC22A17,HMOX1,HIF1A,CCDC22,NUBP1,HMOX2,SLC30A4,SLC39A14,HAMP,TFR2,GLRX3,SLC11A2,CAND1,IFNG,SLC39A7,SKP1,ATP6V1A,ABCB6,FBXL5,ABCG2,ACO1,ATP7B,MT1G,MT2A,NEDD8,SCO2,ABCB7,NDFIP1,SCO1,ISCU,IREB2,CCDC115,SLC31A2,SLC31A1,ATP6V1G1,MYC,SLC40A1,SLC39A8,SLC39A6,SMAD4,SOD1,APP,S100A8,ARF1,SLC30A5,SLC39A4,LCN2,SLC39A12,…	ATP6AP1,MYC	LTF,CP,MT3,SLC22A17,ATP7B,BMP6,SCARA5,MT1B
GO_RNA_CAPPING	GO:0036260	33	Up	2.0053581194844972e-4	0.003387477973969655	2	POLR2J,MNAT1,POLR2B,NCBP3,POLR2E,POLR2F,RNMT,POLR2C,ERCC2,POLR2I,GTF2H1,GTF2H3,RNGTT,NCBP2,GTF2F1,CDK7,CCNH,NCBP1,CMTR1,TGS1,POLR2D,GTF2H2,POLR2K,ERCC3,POLR2H,POLR2G,POLR2L,CMTR2,POLR2A,GTF2F2,SUPT5H,GTF2H4,GTF2H5
GO_NEGATIVE_REGULATION_OF_UBIQUITIN_DEPENDENT_PROTEIN_CATABOLIC_PROCESS	GO:2000059	46	Up	2.0250849574266267e-4	0.0034130793274847367	2	HFE,CLEC16A,HIPK2,CSNK2A2,SENP1,PSEN1,WAC,HSP90AB1,CSNK2A1,USP14,N4BP1,SGTA,SUFU,PDCL3,PARK7,UCHL5,RPL5,GIPC1,RPL23,QRICH2,SDCBP,PML,RPL11,TLK2,TAF1,OGT,CCAR2,UBXN1,RYBP,CAMLG,SHH,BAG5,MAP1A,PBK,MTM1,RPS7,SMARCC1,USP7,FHIT,SVIP,DDRGK1,STYX,BAG6,TRIM39,TAF9,PANO1	RPL5,RPL23,RPL11,RPS7	CSNK2A2,TAF1,SHH
GO_CELL_ACTIVATION	GO:0001775	1203	Up	2.0295948641554842e-4	0.0034130793274847367	18	FGR,FUCA2,GCLC,ENPP4,BAD,MAD1L1,CYP26B1,SLC7A2,CD38,SKAP2,MPO,KMT2E,ITGAL,LAMP2,ITGA2B,TMEM98,CX3CL1,ALDH3B1,CD79B,PSMB1,MGST1,MMP25,CD9,CD4,BTK,HFE,FYN,PLAUR,TYROBP,ERCC1,CD22,LTF,ALOX5,MVP,DNASE1L1,CD6,CAPN1,WAS,IGF1,SLC11A1,CD74,RUNX3,SERPINB1,ERP44,DERA,GCLM,NR1H3,NCAPH2,RNASET2,CD44,SLAMF7,BTN3A1,PRKCH,IFNGR1,TNFRSF1B,POU2F2,HMGB3,BAK1,GRN,LRRC7,GAB2,ATP6V0A1,VCL,STAP1,TIMP2,AGA,PARP3,LCP2,C…	FUCA2,GDI2,RHOA,COTL1,PDAP1,VAT1,RPL22,RPS6,ARRB2,GOLGA7,SURF4,RPS3,EEF1A1,EEF2,RBPJ,PGAM1,ACTG1,HMGB1	CYP26B1,MPO,CD4,LTF,STAP1,SERPINB3,PLA2G10,PAK3,CEACAM1,CD200,DSP,PLA2G3,KLF5,CRISPLD2,FGL1,COMP,LFNG,FRK,ULBP1,TREML2,CCR6,IL18R1,CNR1,MAPK8IP1,FLT3,LAX1,RAB9B,CDH26,CXCL6,BMP4,PRKCG,CFP,SOX15,FOXJ1,AKAP12,ADGRE3,SPINK5,IL2RA,SERPINE2,SLC27A2,RORC,DUSP10,GNRH1,DLG5,GNA14,AIRE,CXCR5,PGLYRP2,NFASC,F2RL1,BMPER,SHH,FZD6,CLEC1B,SMAD3,CD300A,NLRC3,IL12A,LGALS9B,AZU1,KRT2,C1QTNF1,SELP,CLCF1,FZD8,PAWR,C…
GO_NCRNA_TRANSCRIPTION	GO:0098781	95	Up	2.0560633081002447e-4	0.0034498722962030223	2	POLR2J,DDX11,SNAPC1,POU2F2,POLR2B,TAF11,TCOF1,GTF3C1,CCNT2,SRRT,CCNK,POLR2E,SMARCB1,POLR2F,RPRD1B,INTS6,POLR2C,INTS9,INTS10,PIH1D1,SNAPC2,POLR2I,ELL,TAF6,SPIN1,NPM3,INTS2,TBP,NCBP2,NCL,GTF3C2,TAF1B,ELL2,GTF3C3,GTF3A,RPAP2,GTF3C4,POLR1B,GTF2F1,IPPK,SMARCA4,ELL3,ICE2,CCNT1,NOL11,USPL1,CDK7,PWP1,CDK9,NCBP1,POLR1E,TAF8,GTF2B,INTS12,NABP2,GTF2A2,RPRD1A,TP53,POU2F1,INTS7,INTS3,ZC3H8,POLR2D,POLR2K,GTF3C…	NCL	DDX11,ELL3
GO_NEGATIVE_REGULATION_OF_APOPTOTIC_SIGNALING_PATHWAY	GO:2001234	196	Up	2.0622751609458635e-4	0.0034525885044164937	8	GCLC,CFLAR,KDM1A,SLC25A5,CX3CL1,MAPK8IP2,FYN,PLAUR,BRCA1,ZMYND11,BID,IGF1,SNAI2,CD74,HGF,RB1CC1,GCLM,FAS,CD44,CTNNA1,RRM2B,HERPUD1,YBX3,CASP8,TMEM161A,EYA2,GNAI3,FGF10,MNT,CSNK2A2,NLE1,PTGS2,ENO1,PSEN1,STRADB,GSTP1,RRN3,CTTN,DNAJA1,BAX,ICAM1,ITGA6,ZC3HC1,RFFL,TMEM14A,SIRT1,NRP1,XBP1,HMOX1,HIF1A,MMP9,CSNK2A1,PSMD10,TRADD,MAZ,SGK3,IL7,TNFRSF10A,PIH1D1,URI1,HSPB1,SERPINE1,TGFBR1,CREB3,CXCL12,UNC5B,P…	TPT1,ARRB2,NONO	EYA2,CSNK2A2,NME5,MAPK8IP1,BMP4,ELL3,YAP1,CREB3L1,AR,NANOS3,ASAH2
GO_RIBOSE_PHOSPHATE_METABOLIC_PROCESS	GO:0019693	345	Up	2.0765156494530388e-4	0.0034613039934863472	2	BAD,AK2,PDK4,SLC25A13,SLC4A1,ACSM3,CROT,PDK2,AASS,MLXIPL,ELOVL5,IGF1,NUP160,CTPS2,TPR,NDC1,MPC1,DGAT2,SPHK2,FAR2,GNAI3,PDE4A,ELOVL1,PFKP,PKM,RHOA,PDK3,HDAC4,COASY,ACSL4,NUP133,RORA,PDE8A,ENO1,NUP37,ACAT1,VPS9D1,DLG1,ACACB,NT5C2,SIRT6,TIGAR,ADCY2,PGM1,PSEN1,MAGI3,CAD,SEH1L,SULT2B1,P2RX7,PDPR,DLD,NUP50,UPRT,AAAS,NUP188,TREM2,ACOT7,SCD,TECR,SLC25A1,GTPBP1,PYGL,GSTZ1,HIF1A,GMPR2,RAE1,ACOT8,GUCY2F,PRP…	AK2,MPC1,RHOA,GMPS,PGAM1,NUDT14	SULT2B1,GUCY2F,DHODH,SULT1E1,AADAT,PPARGC1A,NME5,PDE1A,PRKAG3,NUDT10,ACSBG2,GUCY2D,HMGCS2,SCD5,DLG2,PANK1,PANK4,PFKFB1,PRKAA2,ELOVL6,PDP2,ADCY6,ENO4,SULT1A2,ENPP1,SULT1C2,CARD11,TREX1
GO_REGULATION_OF_PROTEIN_EXPORT_FROM_NUCLEUS	GO:0046825	38	Up	2.076690303395427e-4	0.0034613039934863472	1	AKAP8L,TPR,RIOK2,SP100,PRKACA,GTSE1,RAPGEF3,GSK3B,XPO1,RBM22,RANGAP1,PPM1A,EMD,YWHAE,SUPT6H,DNAJC27,PARK7,XPO5,IL1B,XPO4,CAMK1,MDM2,TXN,ANP32B,CTDSPL2,BARD1,TP53,TCF7L2,BAG3,PTPN14,UHMK1,IWS1,CDK5,IFI27,SFN,PTPN11,SETD2,GAS6	SP100,ANP32B
GO_PURINE_CONTAINING_COMPOUND_METABOLIC_PROCESS	GO:0072521	362	Up	2.0847603609667727e-4	0.0034670671755281488	2	ENPP4,BAD,AK2,KDM1A,PDK4,SLC25A13,SLC4A1,ACSM3,CROT,PDK2,AASS,MLXIPL,ELOVL5,IGF1,NUP160,TPR,NDC1,MPC1,DGAT2,SPHK2,FAR2,GNAI3,PDE4A,ELOVL1,PFKP,PKM,RHOA,PDK3,HDAC4,COASY,ACSL4,NUP133,RORA,PDE8A,ENO1,NUP37,ACAT1,VPS9D1,DLG1,ACACB,NT5C2,SIRT6,TIGAR,ADCY2,PGM1,PSEN1,MAGI3,SEH1L,SULT2B1,P2RX7,NOS1,PDPR,DLD,NUP50,AAAS,NUP188,TREM2,ACOT7,SCD,TECR,MTAP,SLC25A1,GTPBP1,GSTZ1,HIF1A,MTHFD1,GMPR2,RAE1,SAMHD1,…	AK2,MPC1,RHOA,GMPS,PGAM1	SULT2B1,NOS1,GUCY2F,SULT1E1,AADAT,PPARGC1A,NME5,PDE1A,PRKAG3,GDA,NUDT10,GNMT,ACSBG2,GUCY2D,HMGCS2,SCD5,DLG2,PANK1,PANK4,PFKFB1,PRKAA2,ELOVL6,PDP2,ADCY6,ENO4,SULT1A2,ENPP1,SULT1C2,CARD11,TREX1
GO_NUCLEOTIDE_EXCISION_REPAIR_PREINCISION_COMPLEX_ASSEMBLY	GO:0006294	29	Up	2.1575396203830067e-4	0.0035801821912624858	2	MNAT1,RBX1,ERCC2,RPA3,GTF2H1,GTF2H3,RPA2,RAD23B,CHD1L,RPA1,CDK7,CCNH,DDB2,ERCC5,XPA,CUL4A,PARP1,RPS27A,GTF2H2,CETN2,UBC,XPC,CUL4B,ERCC3,DDB1,UBB,GTF2H4,UBA52,GTF2H5	UBA52
GO_MITOCHONDRIAL_ACETYL_COA_BIOSYNTHETIC_PROCESS_FROM_PYRUVATE	GO:0061732	6	Up	2.1645392131982926e-4	0.003583885741324134	2	MPC1,DLD,PDHX,PDHA1,MPC2,PDHB	MPC1
GO_AUTOPHAGOSOME_ORGANIZATION	GO:1905037	89	Up	2.184009705032023e-4	0.003608176033566092	2	RB1CC1,IFT88,GABARAPL2,PHF23,ATG5,VMP1,ATG2B,WIPI1,RAB7A,PIK3C3,TP53INP2,PSEN1,ULK2,ATG16L1,NSFL1C,SCFD1,SH3GLB1,MTMR3,CHMP4B,MAP1LC3A,NPRL3,TBC1D12,IFT20,ATG2A,AMBRA1,RAB23,NPRL2,PIKFYVE,RAB3GAP1,MFN2,STX12,RAB3GAP2,ATG101,BECN1,ATG14,EMC6,TBC1D14,PIK3C2B,UBQLN1,STX17,RAB1A,GABARAPL1,MAP1LC3B,WDR45B,RALB,RAB5A,ATG3,ATG12,C9orf72,LRSAM1,FEZ1,PIP4K2A,BAG3,TRAPPC8,WIPI2,PINK1,ATP13A2,TP53INP1,TMEM4…	WIPI2	SYNPO2,ATG9B,MAP1LC3C,IRGM
GO_INTERACTION_WITH_HOST	GO:0051701	183	Up	2.1982649390677863e-4	0.0036237626199501203	3	FUCA2,BAD,CD4,CD74,KPNA6,CDH1,THOC3,EIF2AK2,SERPINB3,ATG5,CASP8,HIPK2,HYAL2,NEDD4,TFRC,PVR,SCARB1,TSG101,RAB7A,ITCH,THOC1,MID2,ITGB5,ULK2,CHMP2B,FCN1,EPS15,ICAM1,CD209,TYRO3,LGALS1,THOC5,SLC10A1,PABPN1,CHMP4B,VAPA,HTR2A,KPNA3,VPS18,TRIM35,CLEC4M,SLC1A5,TGFB1,CBLL1,CAV2,CAV1,MET,KPNB1,CBL,CD81,SELPLG,GAPDH,SNX3,TRIM38,EXOC2,HAVCR1,CD86,KPNA1,HYAL1,TUSC2,ITGB6,CHMP3,TRIM62,SLAMF1,CD46,VAMP8,TRIM32,…	FUCA2,RPSA	CD4,SERPINB3,SLC10A1,CLEC4M,HAVCR1,TRIM25,CDHR3,CLDN1,ITGA2,SMAD3,CLDN9,IRGM
GO_REGULATION_OF_SIGNAL_TRANSDUCTION_BY_P53_CLASS_MEDIATOR	GO:1901796	169	Up	2.216324944640172e-4	0.003645539301719951	8	KDM1A,BRCA1,SNAI2,CD74,PHF20,CD44,RRM2B,RFC2,TAF2,HIPK2,TAF11,CSNK2A2,MBD3,TP63,NUAK1,TP73,KAT6A,ZMPSTE24,RRN3,AURKA,TPX2,PPP1R13B,MAPKAPK5,SUPT16H,RFFL,SIRT1,EP300,PRMT5,CSNK2A1,RBBP8,PSMD10,RBBP7,NBN,PPP1R13L,TAF6,RPA3,PRKAG2,CDK5RAP3,DDX5,RFC5,NOP2,CHD4,PRKAB1,PAK1IP1,MAPK14,TBP,RAD1,RAD50,PRKAG3,HDAC1,RPA2,STK11,TAF12,RPL5,TRIM24,CDK2,SNAI1,EEF1E1,RPL23,BCL2L12,DYRK2,PIN1,ELL3,TAF4,PRKAB2,PRK…	RPL5,RPL23,RPL11,RBBP4,HNRNPK,RPS7	CSNK2A2,TP63,TP73,PRKAG3,ELL3,TAF1,ANKRD1,PLA2R1,PRKAA2,MSX1,ATRIP,CDK5R1,L3MBTL1,SPRED3
GO_RESPONSE_TO_STARVATION	GO:0042594	160	Up	2.233525202930146e-4	0.0036642315258616155	8	PDK4,LAMP2,HFE,CPS1,RRAGD,FAS,GABARAPL2,CLEC16A,HSPA5,EIF2AK2,ATG5,WIPI1,ASNS,SREBF1,ACAT1,USP33,PIK3C3,SESN1,AACS,CADPS2,ULK2,OXCT1,RRAGB,CAD,SEH1L,EIF2AK1,GCN1,TNRC6A,COMT,SIRT1,SH3GLB1,MAPK1,DEPDC5,PICK1,XBP1,MTMR3,PCK2,MAP1LC3A,STK24,MAPK3,DHODH,WDR59,NPRL3,SFRP1,HNRNPL,HAMP,TBL2,MAPK8,PPARGC1A,HSPA8,CBL,AMBRA1,ITFG2,DAP,CPEB4,NPRL2,NFE2L2,GNPAT,RRAGC,HMGCL,SLC2A1,KPTN,FOXO3,LRP11,DNAJC15,CDK…	EIF2A,WIPI2	DHODH,PPARGC1A,RRP8,PFKFB1,PRKAA2,INHBB,RNF152,PRKD1,NUPR2,MAP1LC3C
GO_REGULATION_OF_DEOXYRIBONUCLEASE_ACTIVITY	GO:0032070	10	Up	2.2374381673147286e-4	0.0036642315258616155	2	DDX11,SIRT1,PCNA,AKT1,GZMA,RPS3,DFFA,PRKCD,NPM1,HMGB1	RPS3,HMGB1	DDX11
GO_POSITIVE_REGULATION_OF_RESPONSE_TO_BIOTIC_STIMULUS	GO:0002833	343	Up	2.2624236844327375e-4	0.0036963326115611317	8	TSPAN6,SARM1,CREBBP,PSMB1,BTK,FYN,LTF,PSMC4,POLR3B,MATR3,MARCO,BIRC3,NR1H3,HMGB3,GRN,PSMA4,TNIP3,CYBA,CUL1,TAB2,PUM2,CASP8,PSME4,PRKACA,UBE2D1,FBXW11,PVR,ALPK1,TXK,GRAMD4,ICAM3,PAK3,UBE2K,PIK3C3,ITCH,XRCC5,CYLD,APOB,FCN1,WDFY1,PSMC5,MAVS,LAG3,IRAK3,CD209,NLRC4,ESR1,PSME1,TYRO3,MAP3K1,PSMD5,PGC,PSMD8,TAB1,EP300,COCH,PSMC6,PSMA3,LGMN,PSMC1,RPS6KA5,PSMB5,PSMA6,NFKBIA,PSME2,PSMA7,HCK,RNF125,RIOK3,PSM…	UBE2D1,PQBP1,UBE2D2,ARRB2,NONO,HMGB1,UBA52	TSPAN6,LTF,PAK3,APOB,MUC5B,MUC4,BMP6,PGLYRP2,GFI1,F2RL1,CD300A,IL12A,MUC15,MUC17,MUC16,CADM1,CARD11,MUC5AC,IRGM,TICAM2,RAB7B
GO_APOPTOTIC_MITOCHONDRIAL_CHANGES	GO:0008637	110	Up	2.2668741970595737e-4	0.0036963326115611317	4	GCLC,STPG1,BAD,SLC25A5,GGCT,PLAUR,BID,IGF1,HGF,NDUFS1,GCLM,BAK1,AIFM2,CASP8,EYA2,VPS35,TP63,TP73,GSK3B,BAX,DNM1L,PPP1R13B,MUL1,TMEM14A,BIK,GZMB,MMP9,E2F1,PSMD10,PIM2,PYCARD,BMF,PPP2CB,BNIP3L,PDCD5,TIMM50,BBC3,GSK3A,MAPK8,PPIF,YWHAE,SOD2,FAM162A,TFDP2,ATF2,WDR35,IFIT2,CLU,PPP3CC,TNFSF10,ZNF205,IFI6,RHOT1,YWHAH,HIP1R,YWHAQ,HRK,CIDEB,NMT1,NOL3,RHOT2,ARRB2,TP53,PMAIP1,AKT1,TP53BP2,JTB,HSPD1,ATG3,SLC2…	ARRB2,FIS1	EYA2,TP63,TP73,BIK,WDR35,HIP1R,HRK,ERBB4,ATP2A1
GO_PTERIDINE_CONTAINING_COMPOUND_METABOLIC_PROCESS	GO:0042558	30	Up	2.281032133596803e-4	0.0037113676511357505	2	MTHFD2,SLC46A1,MTHFD1,FOLR1,SPR,MTR,MTHFD1L,MTRR,GCH1,PCBD2,ALDH1L2,MTHFS,FPGS,GGH,ATIC,ALDH1L1,PTS,QDPR,GART,MTHFD2L,SLC25A32,FOLR2,PCBD1,SLC19A1,TYMS,SHMT1,MTHFR,PIPOX,SHMT2,DHFR		ALDH1L1
GO_SIGNAL_TRANSDUCTION_IN_RESPONSE_TO_DNA_DAMAGE	GO:0042770	124	Up	2.2885506836810846e-4	0.0037155584210001543	8	KDM1A,BRCA1,BID,SNAI2,CD74,CD44,HIPK2,SP100,BCL3,RPS6KA6,GTSE1,CNOT4,CDC14B,ZMPSTE24,ATRX,BAX,UIMC1,AURKA,CNOT3,PCBP4,TFAP4,CDC5L,SIRT1,ABL1,EP300,E2F1,PSMD10,RGCC,USP10,RBL2,NBN,NDRG1,FZR1,BABAM1,CASP2,DDX5,PRPF19,FOXM1,CDKN1B,CNOT2,ING4,MAPK14,CNOT6,TFDP2,ARID3A,MAD2L2,GADD45A,PLAGL1,CDK2,SNAI1,CDKN1A,SOX4,EEF1E1,CNOT1,PRMT1,E2F8,STK33,SESN2,PCNA,CASP9,CCNB1,RINT1,MDM2,CNOT6L,BRCA2,PML,TP53,PMA…	SP100	RPS6KA6,E2F8,STK33,ANKRD1,PLA2R1,MSX1,SPRED3,TREX1
GO_POSITIVE_REGULATION_OF_DNA_BINDING	GO:0043388	42	Up	2.3018422809403756e-4	0.0037277363206360847	19	PLAUR,IGF1,FOXC1,WAPL,HIPK2,SIRT2,JAK2,EP300,MMP9,ACD,ERCC2,TGFB1,EDF1,GATA3,IFNG,HES1,PARK7,TRIM6,MAU2,TRIM28,PPARG,TXN,KLF4,IRF4,GTF2B,RB1,PARP1,CDCA5,HDAC8,CEBPG,SKI,CALM3,PYHIN1,HMGB2,ITGA2,NIPBL,CTNNB1,TRAF6,HMGB1,DDRGK1,NME1,PINX1	HMGB1	ITGA2
GO_INNATE_IMMUNE_RESPONSE	GO:0045087	774	Up	2.3059696542447513e-4	0.0037277363206360847	8	TSPAN6,FGR,CFH,SARM1,CREBBP,CX3CL1,CCL26,PSMB1,BTK,FYN,TYROBP,LTF,PSMC4,NUB1,POLR3B,CD6,WAS,MATR3,SLC11A1,MARCO,C8B,NLRP2,BIRC3,NR1H3,VIM,CD44,SLAMF7,IFNGR1,HMGB3,GRN,PIAS1,C6,PSMA4,VAMP3,TNIP3,CYBA,CUL1,TAB2,EIF2AK2,PUM2,PRDM1,SEC61A1,POLR3E,CASP8,CD84,SP100,IFI35,IP6K2,PSME4,SIRT2,RAB27A,CDC42,FAM3A,PRKACA,UBE2D1,FCGR2B,FBXW11,PVR,ALPK1,TXK,GRAMD4,ICAM3,STXBP2,PAK3,UBE2K,PIK3C3,EDN1,ITCH,TOLLIP…	VIM,SP100,UBE2D1,PQBP1,UBE2D2,ARRB2,RPL13A,NONO,ACTG1,HMGB1,PCBP2,YTHDF2,RPL39,UBA52	TSPAN6,LTF,PAK3,CEACAM1,APOB,APOBEC3H,CLEC4M,CYP27B1,ULBP1,TREML2,C9,IRF6,MUC5B,COLEC11,TRIM25,CFP,ASS1,OASL,IL36G,TRIM29,SUSD4,DUSP10,MUC4,SDHAF4,IL34,PGLYRP2,GFI1,CLDN1,MST1R,F2RL1,CD300A,NLRC3,IL12A,MUC15,MUC17,MUC16,ADGRB1,CADM1,PRKD1,IFNA1,BPIFA1,CARD11,CFI,IGLC3,TRGV8,IGHG4,IGHG3,IGHV1-18,IGHV3-21,IGHV3-23,IGHV4-39,TREX1,MUC5AC,IGHV4-59,IRGM,DEFA3,TICAM2,APOBEC3D,RAB7B
GO_NEGATIVE_REGULATION_OF_PROTEOLYSIS_INVOLVED_IN_CELLULAR_PROTEIN_CATABOLIC_PROCESS	GO:1903051	67	Up	2.3172007619782313e-4	0.0037378536754914945	2	HFE,GABARAPL2,CLEC16A,HIPK2,ERLEC1,CSNK2A2,DERL2,LAMP3,SENP1,OPHN1,PSEN1,WAC,HSP90AB1,DERL3,CSNK2A1,USP14,N4BP1,SGTA,SUFU,PDCL3,EPHA4,PARK7,UCHL5,RPL5,GIPC1,RPL23,PSMF1,PRKCG,QRICH2,SCO1,UBAC2,OS9,SDCBP,PML,RPL11,TLK2,TAF1,OGT,ALAD,USP25,CCAR2,UBXN1,RYBP,CAMLG,SHH,BAG5,MAP1A,PBK,EFNA1,MTM1,RPS7,USP19,SMARCC1,YOD1,UBE2G2,USP7,FHIT,SVIP,DDRGK1,STYX,UBE2J1,BAG6,TRIM39,TAF9,PANO1,F8A3,F8A1	ERLEC1,RPL5,RPL23,RPL11,RPS7	CSNK2A2,EPHA4,PRKCG,TAF1,SHH
GO_RESPONSE_TO_REACTIVE_OXYGEN_SPECIES	GO:0000302	196	Up	2.4020688781160963e-4	0.00386317004312823	8	BAD,CFLAR,MPO,PDK2,BTK,FYN,PPP5C,HGF,GLRX2,BAK1,MAPK9,HYAL2,PDE8A,EDN1,DNM2,SESN1,GSTP1,MMP2,MT3,GNAO1,PXN,HDAC6,SIRT1,ABL1,MAPK1,HMOX1,APEX1,MMP9,BMP7,MAP1LC3A,STK24,MAPK3,SMPD3,PPP2CB,MET,EZH2,SETX,MAPK8,PLEKHA1,PPIF,COL1A1,AREG,SOD3,PPARGC1A,CRYAB,CAMKK2,SOD2,PDGFRB,UBE3A,PDCD10,ECT2,HYAL1,MPV17,STAT1,IL18RAP,STK25,SDC1,NFE2L2,PARK7,MTR,PRDX1,TNFAIP3,MYB,PKD2,NR4A3,FKBP1B,DUSP1,PTK2B,CAT,CDK2,…	RPS3,EEF2	MPO,MT3,PPARGC1A,SDC1,RNF112,CYP2E1,RGN,FANCC,PAWR,TREX1,ERCC6
GO_REGULATION_OF_PROTEIN_CONTAINING_COMPLEX_ASSEMBLY	GO:0043254	366	Up	2.4051663964134784e-4	0.00386317004312823	4	FKBP4,DHX33,BAIAP2L1,CCL26,FARP2,VPS41,SCIN,ERCC1,PSMC4,WAS,BID,TMSB10,CAPG,ELN,ARHGEF5,MAPK9,FNIP2,EIF2AK2,NCKAP1,RNF4,ARFGEF1,RHOA,PRKCZ,NAV3,SIRT2,PPP2R5B,VPS35,PFN2,GBA2,CDC42,NCK2,CLASP1,FSCN1,DLG1,CAMSAP3,PAK3,CAPZB,MAP2,SAR1A,HSP90AA1,GSK3B,MAPRE3,CTTN,BAX,PSMC5,ADD1,DNM1L,KIF9,ARHGAP28,ICAM1,PLEKHG2,ESR1,HDAC6,ABL1,SH3GLB1,STX1B,TRIOBP,TFIP11,PICK1,BIK,RBX1,EP300,NIN,PSMC6,PPM1A,HCK,MAPRE…	RHOA,COTL1,NCLN,TMOD3,RPL13A,ARHGAP18,RPS3,ARPC2,HMGB1	BAIAP2L1,SCIN,NAV3,PFN2,PAK3,BIK,WASF1,AJUBA,HIP1R,ACTR3B,HRK,SLIT2,TMSB15B,PPP1R9A,SPTBN4,NPHS1,ALOX15,LMOD1,DACT1,JAM3,PRRT2,CDC42EP5,NLRC3,SELP,CDK5R1,MAPK15,C15orf62,IRGM
GO_LYSOSOMAL_TRANSPORT	GO:0007041	95	Up	2.4149519961812757e-4	0.003870617090681162	1	M6PR,LAMP2,VPS41,EHD3,GRN,CLEC16A,ZFYVE16,FAM160A2,USE1,AP3D1,VPS35,NEDD4,TSG101,RAB7A,CHMP2B,CHMP5,HOOK2,HMGXB4,MGRN1,NAGPA,VPS18,SNX16,DENND3,TMEM106B,HSPA8,GNPTAB,ARSB,CHMP3,TRAK2,VPS4B,CLU,CCDC91,LRP1,VAMP7,ATG14,RBSN,VPS4A,AP3B1,SORT1,HOOK1,TGFBRAP1,GCC2,SCYL2,BIN1,KIF13A,SORL1,SPTBN5,SCARB2,VPS33A,VPS53,NPC1,MVB12A,CACNG8,SNX27,SNAPIN,LYST,ARF1,RHOB,VPS54,C9orf72,VPS51,VIPAS39,EPG5,PINK1,VP…		HOOK1,CACNG8,RAB7B
GO_REGULATION_OF_SPINDLE_ASSEMBLY	GO:0090169	27	Up	2.455522020784446e-4	0.003927267878773761	4	TPR,RNF4,SMC1A,SPAG5,CHMP2B,CHMP5,CHMP4B,STAG2,SMC3,SENP6,STAG1,VPS4B,GPSM2,CHMP2A,CHMP1A,NUMA1,HNRNPU,CCSAP,CHMP4C,PLK1,MAPK15,CEP97,DRG1,DYNC1H1,HSPA1B,HSPA1A,CHMP1B		MAPK15
GO_MITOCHONDRIAL_RNA_METABOLIC_PROCESS	GO:0000959	42	Up	2.48134083722312e-4	0.003960135684374988	2	ELAC2,TRIT1,HSD17B10,TRNT1,POLRMT,CDK5RAP1,EARS2,SARS2,TFAM,WARS2,DARS2,FOXO3,SLIRP,MTERF2,MTERF4,AARS2,TRMT5,MTERF1,PRKAA1,GRSF1,MTO1,TBRG4,PNPT1,LRPPRC,FASTKD1,YARS2,TARS2,TRMT10A,PPARGC1B,MTERF3,SUPV3L1,TFB2M,TRMT10B,TRMT61B,SLC25A33,TEFM,TRMT10C,PDE12,PUS1,FASTKD5,CHCHD10,MRPL12	TFAM
GO_VIRAL_BUDDING	GO:0046755	24	Up	2.525211756346075e-4	0.004016098585751996	3	VTA1,TSG101,CHMP2B,CHMP5,CHMP4B,CHMP3,VPS4B,CHMP2A,CHMP1A,VPS4A,VPS37B,MVB12A,CHMP7,LRSAM1,VPS37A,SNF8,VPS28,CHMP4C,VPS37C,PDCD6IP,CHMP6,MVB12B,CHMP4A,CHMP1B
GO_VESICLE_ORGANIZATION	GO:0016050	291	Up	2.527091434163488e-4	0.004016098585751996	4	SNX11,ALS2,VPS41,PAFAH1B1,TRAPPC6A,BAIAP3,VTA1,TBPL1,CUL3,PI4K2B,ZFYVE16,DTNBP1,VAMP3,FAM160A2,TRAPPC3,AP3D1,GNAI3,RAB27A,AP1M1,PICALM,NSF,TSG101,LMAN1,RAB7A,SEC31B,PIK3C3,SAR1A,DNM2,STX7,CHMP2B,CD59,EPS15,CHMP5,SNX10,TMED2,RFX2,P2RX7,SCFD1,SNAP23,HOOK2,STX1B,SNAP29,PLA2G3,HPS4,CNIH1,VTI1B,SEC23A,CTSZ,SEC23B,CHMP4B,ASIP,VAPA,SRPX,SYP,EEA1,ZDHHC15,CORO1A,STX4,RAB11A,SPG11,VPS18,BLOC1S6,LAPTM4B,PLE…	STX10,RAB13,TRAPPC2L	PAFAH1B1,BAIAP3,PLA2G3,ASIP,LAPTM4B,COL7A1,SDC1,HOOK1,SERPINE2,NKD2,SHROOM2,TGFA,PRRT2,CPLX1,TMCC1,ALS2CL,AQP11,MAPK15,RAB7B
GO_PYRIMIDINE_CONTAINING_COMPOUND_BIOSYNTHETIC_PROCESS	GO:0072528	49	Up	2.543019846156392e-4	0.004032886114674599	2	CPS1,TYMP,AGPAT4,TBPL1,CTPS2,CAD,UPRT,CDS2,CDADC1,DHODH,NME3,NME4,NME5,UMPS,GPAM,DUT,DCTD,PUDP,UCK1,CMPK2,GPAT3,NME7,UCK2,TAMM41,PRPS1,AGPAT5,DCK,GPAT4,CDA,AGPAT3,CMPK1,CDS1,TK2,TK1,DTYMK,AGPAT2,CTPS1,NME6,LCLAT1,TYMS,SHMT1,UPP1,GPAT2,TPK1,UCKL1,MTOR,AGPAT1,NME1,NME2		DHODH,NME5
GO_CHROMATIN_ORGANIZATION	GO:0006325	612	Up	2.6208380356465235e-4	0.0041475451608326145	4	KDM1A,MSL3,CREBBP,KMT2E,KDM7A,PAF1,JARID2,BAZ1B,SCMH1,AKAP8L,MBTD1,PPP5C,BRCA1,KDM5D,DDX11,ZMYND11,SNAI2,UBR2,PHF20,BRD9,CENPQ,ARID4A,JADE2,TPR,HDAC9,RSF1,ARID1B,ARID4B,USP36,KMT2C,ATG5,MTA3,HDAC7,PRDM6,SPHK2,EYA2,HMG20B,SMARCD1,KDM4A,SPI1,HDAC4,PSME4,SIRT2,NUCKS1,JMJD6,ING3,MBD3,HLTF,SREBF1,MCM2,TP63,SMARCE1,KDM5A,EED,ACTR6,ACTB,SART3,BAZ2A,SIRT6,JADE1,UBE2A,RIF1,SMARCA2,SRCAP,RBL1,RSBN1,SMARCD3…	SMARCE1,CHRAC1,ANP32B,MYC,RBBP4,CENPN,PCGF5,PTMA,HMGB1	KDM5D,DDX11,PRDM6,EYA2,TP63,MT3,NOS1,ACTR5,JADE3,HSF4,PPARGC1A,PRMT8,PIWIL1,SOX9,LIF,SOX15,FOXA1,RRP8,DYDC2,LOXL2,SYCP3,PRDM16,TAF1,AUTS2,M1AP,PRKAA2,GFI1,UCN,ZNF274,SOX2,PRKD1,L3MBTL1,KDM4D,PIWIL2,ERCC6,SETSIP
GO_POSITIVE_REGULATION_OF_PROTEIN_CONTAINING_COMPLEX_ASSEMBLY	GO:0031334	210	Up	2.6674540580706583e-4	0.004212447931621247	4	DHX33,BAIAP2L1,CCL26,SCIN,ERCC1,PSMC4,WAS,BID,ARHGEF5,MAPK9,FNIP2,NCKAP1,RHOA,NAV3,PPP2R5B,PFN2,NCK2,CLASP1,FSCN1,DLG1,HSP90AA1,GSK3B,CTTN,BAX,PSMC5,ICAM1,ESR1,HDAC6,SH3GLB1,PICK1,BIK,RBX1,NIN,PSMC6,HCK,MAPRE1,CORO1A,STUB1,PIEZO1,PYCARD,BMF,PIH1D1,ERCC2,MED25,TGFB1,RASIP1,MET,CCL24,WASL,RPA3,ACTR3C,CSF3,PFN1,SLAIN2,GTF2H1,ARPC3,CDKN1B,GTF2H3,CAND1,IFNG,WASF1,VEGFA,EIF4G1,ACTR3,PLEK,SUMO1,RPA2,CRE…	RHOA,RPS3,ARPC2	BAIAP2L1,SCIN,NAV3,PFN2,BIK,WASF1,AJUBA,HIP1R,ACTR3B,HRK,NPHS1,ALOX15,LMOD1,CDC42EP5,CDK5R1,C15orf62
GO_REGULATION_OF_CELL_CYCLE_G1_S_PHASE_TRANSITION	GO:1902806	151	Up	2.7360864914214217e-4	0.004311774036900383	7	KMT2E,PAF1,PKD1,BID,FHL1,ATP2B4,FGF10,GTSE1,JADE1,CNOT4,RBL1,BAX,AURKA,CNOT3,PCBP4,PSME1,CDC45,CDC6,SUSD2,FBXO7,EP300,APEX1,PSME2,E2F1,FAM83D,RGCC,FBXO31,RBL2,CCNE1,CDK6,CASP2,EZH2,CCL2,FBXW7,CCND1,CDKN1B,CNOT2,PTPN6,CCND3,CNOT6,TFDP2,HYAL1,EIF4G1,ID2,ARID3A,GADD45A,RPA2,KIF14,PLAGL1,PKD2,CCND2,ECD,CDKN2C,CDK2,BTN2A2,CDKN1A,SOX4,CNOT1,PRMT1,INO80,E2F8,CDKN2D,PSME3,ANKRD17,PCNA,MEN1,CCNB1,CDC73,AN…	CDK4,PHB2	PKD1,E2F8,CYP1A1,TAF1,DACT1,GJC2
GO_PROTEIN_ACYLATION	GO:0043543	214	Up	2.751420936508154e-4	0.004326868447642634	2	MSL3,CREBBP,BRCA1,SNAI2,ZDHHC6,PHF20,JADE2,RSF1,HHAT,ATG5,SPHK2,SPI1,ING3,MBD3,JADE1,RAPGEF3,SRCAP,GSK3B,KAT6A,ZMPSTE24,NCOA1,NOS1,DLD,BRPF3,SIRT1,ZDHHC8,SMARCB1,EP300,BRD1,PPM1A,RPS6KA5,MRGBP,NAA10,JADE3,PORCN,ZDHHC15,MAPK3,CTCF,KAT8,ZDHHC2,PIH1D1,CLIP3,OGDH,ABHD17B,GATA3,KAT2A,NAT9,PPARGC1A,NAA40,NAA25,ING4,ZNF451,BRD8,EHHADH,KAT2B,KANSL3,POLE4,ATF2,PARK7,DR1,KMT2A,SET,DLST,SUPT7L,KANSL1,EPC1,T…	GOLGA7,ZDHHC3	NOS1,JADE3,PPARGC1A,LIF,TAF1,AUTS2,PRKAA2,KLF15,MAP6D1,PIWIL2
GO_DEFENSE_RESPONSE_TO_OTHER_ORGANISM	GO:0098542	910	Up	0.00027619182361995664	0.004334308847914852	8	TSPAN6,FGR,CFH,SARM1,CREBBP,MPO,MAP3K14,CX3CL1,CCL26,PSMB1,STAB1,CD4,BTK,FYN,RNF216,TYROBP,LTF,PSMC4,NUB1,POLR3B,CD6,ZMYND11,WAS,MATR3,SLC11A1,MARCO,C8B,NLRP2,BIRC3,NR1H3,VIM,CD44,SLAMF7,IFNGR1,HMGB3,GRN,PIAS1,C6,PSMA4,VAMP3,TNIP3,CYBA,CUL1,TAB2,EIF2AK2,PUM2,TRAF3IP2,PRDM1,SEC61A1,POLR3E,CASP8,TSPAN32,CD84,SP100,TNFRSF1A,HYAL2,IFI35,IP6K2,PSME4,SIRT2,BCL3,ABCC9,RAB27A,CDC42,FAM3A,PRKACA,UBE2D1,FC…	VIM,SP100,UBE2D1,PQBP1,COTL1,UBE2D2,ARRB2,RPL13A,NONO,RPL30,WIPI2,RBPJ,ACTG1,HMGB1,PCBP2,YTHDF2,RPL39,UBA52	TSPAN6,MPO,CD4,LTF,PAK3,CEACAM1,APOB,APOBEC3H,CLEC4M,CYP27B1,ULBP1,TREML2,C9,IRF6,MUC5B,COLEC11,TRIM25,CXCL6,CFP,VGF,ASS1,SPINK5,IL2RA,OASL,IL36G,TRIM29,SUSD4,DUSP10,LYG1,MUC4,SDHAF4,IL34,IL6R,PGLYRP2,GFI1,CLDN1,MST1R,F2RL1,LPO,CD300A,NLRC3,IL12A,MUC15,MUC17,AZU1,SELP,AEN,MUC16,ADGRB1,CADM1,PRKD1,ELANE,IFNA1,BPIFA1,CARD11,CFI,IGLC3,TRGV8,IGHG4,IGHG3,IGHV1-18,IGHV3-21,IGHV3-23,IGHV4-39,TREX1,MUC5A…
GO_NUCLEOSIDE_TRIPHOSPHATE_BIOSYNTHETIC_PROCESS	GO:0009142	52	Up	2.770981678417719e-4	0.004334536611479794	2	SLC25A13,TBPL1,CTPS2,SPHK2,PKM,ENO1,VPS9D1,CAD,TREM2,TAZ,NME3,NME4,TGFB1,IMPDH1,PRKAG2,AK1,PPARGC1A,NME5,SLC25A12,UCK1,CMPK2,COX5B,AK7,NME7,UCK2,PARP1,ALDOA,PID1,FLCN,AK9,ADK,PINK1,CMPK1,AK4,SUCLG1,VCP,STOML2,AK8,LDHC,DTYMK,STAT3,CTPS1,NME6,DNAJC30,TYMS,IMPDH2,CYC1,UCKL1,UQCC3,TMSB4X,NME1,NME2		PPARGC1A,NME5,AK7
GO_MRNA_CIS_SPLICING_VIA_SPLICEOSOME	GO:0045292	30	Up	2.7735959959049897e-4	0.004334536611479794	2	SFSWAP,WBP11,RBM22,SRSF5,DCPS,PRPF40B,SRSF9,SRSF3,NCBP2,SRSF7,SRSF4,WBP4,RBM19,SRSF6,SNRPC,SRSF1,NCBP1,SNRNP200,CWC15,SRSF12,SRSF2,PSIP1,RBM4B,RBM4,DDX23,SART1,PRPF39,SRSF10,PRPF40A,SRSF8
GO_POSITIVE_REGULATION_OF_TRANSLATIONAL_INITIATION	GO:0045948	24	Up	2.8081501863189064e-4	0.004368297010646902	2	DHX29,PPP1R15A,DNAJC3,RPS6KB1,KHDRBS1,EIF2AK4,HABP4,POLR2D,EIF2B5,YTHDF1,CDC123,UHMK1,IMPACT,NCK1,METTL3,POLR2G,RPS6KB2,YTHDF3,RXRA,YTHDF2,MTOR,DDX3X,TNF,CCL5	YTHDF2
GO_ORGANOPHOSPHATE_BIOSYNTHETIC_PROCESS	GO:0090407	483	Up	2.813802435598632e-4	0.004368297010646902	2	DPM1,AK2,PDK4,SLC25A13,PDK2,AGK,PIGQ,NADK,ABHD5,PIK3C2A,ELOVL5,CPS1,AGPAT4,TBPL1,SH3YL1,PI4K2B,PNKP,INPP4A,CTPS2,RRM2B,HEXB,PIK3CB,PIGV,MPC1,SPHK2,MTMR1,DGKA,ME1,ELOVL1,IDI1,PKM,PDK3,COASY,ACSL4,IP6K2,ADGRF5,PLA2G10,PIGB,SLC44A1,CSNK2A2,PTGS2,ENO1,ACAT1,VPS9D1,MOCOS,PLD1,ACACB,PIK3C3,SYNJ2,ADCY2,STARD7,CAD,AK6,CPNE3,DDHD2,ITPKC,MTMR2,ACHE,PIGS,PGS1,LPCAT2,CRLS1,NOS1,SPTLC1,PDPR,PITPNM2,DLD,PITPNM…	AK2,MPC1,GMPS	AGK,PLA2G10,CSNK2A2,NOS1,PITPNM3,PLCB4,GUCY2F,BMX,DHODH,ISYNA1,INPP4B,PPARGC1A,NME5,PLA2G5,AJUBA,ACSBG2,GUCY2D,HMGCS2,AK7,SLC44A3,SCD5,INPP5E,PANK1,NMNAT2,PANK4,ALOX15,PTPN13,ELOVL6,PDP2,ADCY6,CPNE7,SLC44A4
GO_INNATE_IMMUNE_RESPONSE_ACTIVATING_CELL_SURFACE_RECEPTOR_SIGNALING_PATHWAY	GO:0002220	103	Up	2.813802989549204e-4	0.004368297010646902	8	CREBBP,PSMB1,FYN,PSMC4,PSMA4,CUL1,TAB2,PSME4,PRKACA,FBXW11,ICAM3,PAK3,FCN1,PSMC5,CD209,PSME1,PSMD5,PSMD8,TAB1,EP300,PSMC6,PSMA3,PSMC1,RPS6KA5,PSMB5,PSMA6,PSME2,PSMA7,PSMD10,PSMD7,IKBKB,RELB,PSMA2,PSMD3,ICAM2,PSMD11,NFKB1,PSMD9,CLEC4A,SKP1,PSMD14,MUC5B,PSMF1,PSMB2,FFAR2,PSMA1,PSME3,RAF1,CLEC10A,KRAS,MAP3K7,PSMB7,PDPK1,PSMB6,BCL10,PRKACB,PSMA5,MUC4,PAK1,PSMA8,TAB3,FCER1G,PSMD4,PSMB4,PSMC2,PSMD6,PRK…		PAK3,MUC5B,MUC4,MUC15,MUC17,MUC16,CARD11,MUC5AC
GO_POSITIVE_REGULATION_OF_CHROMOSOME_ORGANIZATION	GO:2001252	161	Up	2.822856240041731e-4	0.004368297010646902	4	KDM1A,KMT2E,PAF1,JARID2,AKAP8L,BRCA1,ERCC1,DDX11,SNAI2,CUL3,PNKP,TPR,ANAPC4,PRDM6,SPHK2,PRKCQ,SREBF1,EED,SART3,MAP2K7,SIRT6,XRCC5,RIF1,ATRX,MAP3K4,DNMT3B,MAPKAPK5,ANAPC5,NOS1,SIRT1,SMARCB1,MAPK1,SNW1,RPS6KA5,FMR1,MAPK3,ACD,RNF40,NBN,PIH1D1,AKAP8,PRKD2,GATA3,TNKS2,KAT2A,PPARGC1A,PHF1,VEGFA,RAD50,BCL6,CCT4,SFPQ,NEK2,KMT2A,MYB,PHF19,SLF2,TCP1,HNRNPA2B1,IL1B,BECN1,DLGAP5,LIF,POT1,TRIM28,DNMT1,DKC1,ZN…		DDX11,PRDM6,NOS1,PPARGC1A,LIF,SLX1A,AUTS2,MAPK15,PRKD1,PIWIL2
GO_REGULATION_OF_ENDOPLASMIC_RETICULUM_STRESS_INDUCED_INTRINSIC_APOPTOTIC_SIGNALING_PATHWAY	GO:1902235	28	Up	2.8242548186436004e-4	0.004368297010646902	8	HERPUD1,NCK2,ERP29,SIRT1,XBP1,CREB3,WFS1,PARK7,TXNDC12,SPOP,SERINC3,TMBIM6,PMAIP1,HYOU1,BCL2L11,CREB3L1,NCK1,SYVN1,BCL2L1,EIF2AK3,DDIT3,PTPN2,BOK,GRINA,LRRK2,PTPN1,OPA1,HSPA1A		CREB3L1
GO_PHAGOSOME_ACIDIFICATION	GO:0090383	25	Up	2.8467792144324327e-4	0.004394094323385748	4	ATP6V0A1,ATP6V1H,RAB7A,ATP6V1D,TCIRG1,ATP6V0E1,ATP6V1A,ATP6V0B,RAB38,ATP6V1F,ATP6V1E1,ATP6V1G1,RAB20,ATP6V1C2,ATP6V1B2,ATP6V0D2,ATP6V1C1,SLAMF8,ATP6V0D1,ATP6V0E2,RAB39A,ATP6V0A2,ATP6V0C,ATP6V1G2,ATP6V1E2		ATP6V1C2
GO_G1_DNA_DAMAGE_CHECKPOINT	GO:0044783	62	Up	2.8546464196082264e-4	0.004397208429548163	7	GTSE1,CNOT4,BAX,AURKA,CNOT3,PCBP4,WAC,EP300,E2F1,RGCC,FBXO31,RBL2,CASP2,CCND1,CDKN1B,CNOT2,CNOT6,TFDP2,ARID3A,GADD45A,RPA2,PLAGL1,CDK2,CDKN1A,SOX4,CNOT1,PRMT1,E2F8,PCNA,CCNB1,MDM2,CNOT6L,PML,TP53,CARM1,PLK2,TNKS1BP1,ATM,CNOT8,CDC25C,CNOT11,BTG2,ZNF385A,RPL26,E2F7,RFWD3,CRADD,CDK1,TRIAP1,PLK3,SFN,PIDD1,CNOT10,CHEK2,RPS27L,MUC1,TFDP1,MDM4,CNOT7,GIGYF2,E2F4,PRKDC		E2F8
GO_CELL_DEATH_IN_RESPONSE_TO_OXIDATIVE_STRESS	GO:0036473	71	Up	2.915803713957168e-4	0.0044735419864668355	8	FYN,HGF,PDE8A,REST,HDAC6,SIRT1,JAK2,FBXO7,HIF1A,GSKIP,STK24,MET,HSPB1,FBXW7,NCOA7,SOD2,VNN1,NME5,PDCD10,HTRA2,LANCL1,STK25,NFE2L2,PARK7,SFPQ,NR4A3,TRAP1,ATF4,RNF112,STK26,UBQLN1,IL10,TXN,TLR4,RIPK1,CYP1B1,PML,NOL3,TP53,SOD1,AKT1,MCL1,PARP1,ARL6IP5,NONO,SIGMAR1,SLC7A11,PDK1,FZD1,PINK1,TBC1D24,PRKCD,OXR1,MELK,TSC1,BAG5,MAPK7,ENDOG,CTNNB1,BCL2,ZNF622,TLR6,PAWR,PYCR1,DIABLO,P4HB,LRRK2,MAP3K5,ATG7,PSA…	NONO	NME5,RNF112,PAWR
GO_POSITIVE_REGULATION_OF_VIRAL_GENOME_REPLICATION	GO:0045070	35	Up	2.9161042614989346e-4	0.0044735419864668355	3	YTHDC2,PKN2,NUCKS1,PABPC1,HACD3,TOP2B,FKBP6,PPIE,SRPK1,VAPA,TRIM38,NR5A2,VAPB,STAU1,TBC1D20,TOP2A,SRPK2,TARBP2,STOM,NOTCH1,LARP1,ADAR,PPIB,DDB1,PPID,PPIH,PDE12,CD28,RAD23A,IFIT1,PPIA,ADARB1,CNOT7,DDX3X,CCL5	RAD23A	FKBP6
GO_GLYCOSIDE_METABOLIC_PROCESS	GO:0016137	15	Up	2.947640010675195e-4	0.0045127107862007005	2	FUCA2,AKR7A2,GBA2,AKR1B1,GLA,AKR1A1,ABHD10,CBR4,AKR1C2,GUSB,GBA,FUCA1,AKR1C1,AKR1C3,NAGA	FUCA2
GO_REGULATION_OF_ESTABLISHMENT_OF_PROTEIN_LOCALIZATION_TO_MITOCHONDRION	GO:1903747	68	Up	3.010151163669288e-4	0.004591830172533636	1	BAD,BID,USP36,CASP8,CSNK2A2,SREBF1,TP63,LMAN1,TP73,DNAJA1,HUWE1,PPP1R13B,SIRT4,RNF31,SH3GLB1,HPS4,GZMB,E2F1,BNIP3L,PDCD5,BBC3,GSK3A,MAPK8,YWHAE,UBE2D3,FBXW7,TFDP2,HTRA2,RHOU,PPP3CC,YWHAH,RAC2,PRKAA1,YWHAQ,NMT1,NPEPPS,TP53,PMAIP1,SAE1,TP53BP2,HAX1,BAG3,BAG4,PINK1,UBE2J2,VPS11,FZD5,BAP1,MICALL2,YWHAZ,YWHAB,YWHAG,BCL2,ABLIM3,PARL,ATG13,SFN,ARIH2,UBE2L3,MAPT,LRRK2,TOMM7,TFDP1,UBL5,SREBF2,HSPA1L,LEPRO…		CSNK2A2,TP63,TP73,SIRT4,ABLIM3
GO_RNA_DEPENDENT_DNA_BIOSYNTHETIC_PROCESS	GO:0006278	68	Up	3.011536883143651e-4	0.004591830172533636	2	RFC1,PNKP,PRKCQ,SMG6,MAP2K7,XRCC5,HSP90AA1,MAP3K4,MAPKAPK5,HNRNPC,TINF2,HSP90AB1,MAPK1,TELO2,MAPK3,ACD,TNKS2,GAR1,PTGES3,RAD50,XRN1,CCT4,SMG7,NEK2,TCP1,POT1,TEP1,GNL3L,DKC1,RPA1,TERF2,NAT10,HNRNPA1,PKIB,CCT7,PIF1,PARN,WRAP53,NAF1,NHP2,CCT6A,HMBOX1,TERF1,TNKS1BP1,ATM,CCT5,NEK7,FBXO4,HNRNPU,CCT8,CCT3,CCT2,TERF2IP,CTNNB1,EXOSC10,DCP2,TNKS,ATR,CTC1,AURKB,MAPK15,NOP10,PPIA,SRC,SMG5,PINX1,TEN1,TERC		MAPK15,TERC
GO_POSITIVE_REGULATION_OF_PROTEIN_EXPORT_FROM_NUCLEUS	GO:0046827	21	Up	3.105112765708621e-4	0.0047249256396420455	1	TPR,RIOK2,PRKACA,GTSE1,RAPGEF3,GSK3B,RBM22,PPM1A,EMD,YWHAE,IL1B,XPO4,CAMK1,MDM2,ANP32B,CTDSPL2,TP53,TCF7L2,BAG3,SFN,GAS6	ANP32B
GO_DETECTION_OF_STIMULUS_INVOLVED_IN_SENSORY_PERCEPTION	GO:0050906	56	Down	3.146761085522931e-4	0.004772605938131135	17	FYN,LXN,GUCY2F,CACNA1F,HTR2A,HPN,CXCL12,PKD2L1,REEP6,CXCR4,MKKS,MMP24,CEP250,TAS2R4,CHRNA10,ANO1,ATP8A2,SERPINE2,RTP4,ARRB2,SCN1A,CACNA2D4,PIEZO2,EPHB1,KIT,PIP,NR2F6,AZGP1,PIGR,ADORA1,ITGA2,ADGRV1,TMC1,LPO,CACNB3,BEST1,TAS1R3,CST2,CCDC66,FFAR4,BACE1,RGS9BP,PDZD7,OR7D2,TRPV1,OR6K3,TAS2R19,TAS2R14,ASIC3,TAS2R46,OR8G5,TAS2R20,TAS2R30,TAS2R31,OR13A1,PKD1L3	ARRB2	GUCY2F,HPN,SERPINE2,SCN1A,PIP,AZGP1,ITGA2,ADGRV1,LPO,CST2,TAS2R19,ASIC3,TAS2R46,TAS2R20,PKD1L3
GO_MEMBRANE_ORGANIZATION	GO:0061024	701	Up	3.149145331000457e-4	0.004772605938131135	4	GCLC,STPG1,CFTR,BAD,M6PR,SLC4A1,DVL2,SLC25A5,AP2B1,RALA,BAIAP2L1,AGK,VPS41,PAFAH1B1,TRAPPC6A,DNAJC11,CD9,CD4,AKAP8L,PIK3C2A,BID,MARCO,SPAST,EHD2,RABEP1,BAK1,STAP1,CUL3,MSR1,AP2S1,VAMP3,HEBP2,TRAPPC3,ATP9A,ATP11B,SPAG4,EPN1,ADCK1,CASP8,EYA2,ABCA7,AP3D1,GNAI3,TRAM2,TBC1D1,TIE1,RHOA,HYAL2,REEP1,ATP11A,CLTCL1,GBA2,CDC42,EPN2,TFRC,MPP5,FCGR2B,TP63,PICALM,NSF,LMAN1,ACTB,DLG1,RAB7A,SEC31B,AMPH,SYNJ2,TP7…	RHOA,STX10,CHCHD3,ARRB2,RAB13,ARPC2,REEP3,TRAPPC2L,ACTG1,UBA52	CFTR,BAIAP2L1,AGK,PAFAH1B1,CD4,STAP1,EYA2,TP63,TP73,APOB,ABCB1,MT3,TGFB2,LAPTM4B,PTN,NRXN2,COL7A1,SGIP1,KCNIP2,MYRF,COL5A1,HIP1R,CRB1,STON2,SYT2,NKD2,PMP2,ANK3,PTPRD,LHFPL4,SPTBN4,ALOX15,TGFA,NFASC,ITGA2,F2RL1,SUN3,PACSIN3,RAPSN,PRRT2,CD300A,CPLX1,AR,SH3TC2,NLGN2,CEL,XKR6,MAL,TMCC1,MAPK15,ADGRB1,TMEM30B,ANO9,COLQ,IGLC3,IGHG4,IGHG3,IGHV1-18,IGHV3-21,IGHV3-23,IGHV4-39,IGHV4-59,GET4,CD24,RAB7B
GO_RNA_PHOSPHODIESTER_BOND_HYDROLYSIS_EXONUCLEOLYTIC	GO:0090503	42	Up	3.161168467309951e-4	0.004781187800557123	2	ANGEL1,EXOSC7,REXO2,EXOSC5,EXD2,DIS3,XRN2,USB1,ERI1,EXOSC3,DCPS,CNOT2,CNOT6,XRN1,ERI3,EXOSC8,EXOSC9,CNOT1,EXOSC2,TOE1,PAN2,PNPT1,CNOT6L,PARN,ISG20L2,DIS3L2,PNLDC1,NOCT,PAN3,CNOT8,ZC3H12A,DIS3L,EXOSC1,EXOSC10,ISG20,DCP2,ANGEL2,PDE12,EXOSC4,ERI2,CNOT7,EXOSC6
GO_ISOCITRATE_METABOLIC_PROCESS	GO:0006102	6	Up	3.1884432890735126e-4	0.004802020000070463	2	IDH3G,ACO2,IDH3B,IDH1,IDH3A,IDH2
GO_REGULATION_OF_OXIDATIVE_STRESS_INDUCED_CELL_DEATH	GO:1903201	53	Up	3.1918309310929996e-4	0.004802020000070463	8	FYN,HGF,PDE8A,REST,HDAC6,SIRT1,FBXO7,HIF1A,MET,HSPB1,FBXW7,NCOA7,SOD2,VNN1,NME5,HTRA2,LANCL1,NFE2L2,PARK7,SFPQ,NR4A3,TRAP1,ATF4,STK26,UBQLN1,IL10,TXN,TLR4,RIPK1,NOL3,TP53,SOD1,AKT1,MCL1,PARP1,NONO,SLC7A11,FZD1,PINK1,OXR1,TSC1,BAG5,MAPK7,ENDOG,CTNNB1,TLR6,PAWR,PYCR1,P4HB,LRRK2,ATG7,PSAP,GPX1	NONO	NME5,PAWR
GO_KINETOCHORE_ORGANIZATION	GO:0051383	19	Up	3.194106691546137e-4	0.004802020000070463	4	RNF4,NDC80,CENPT,SENP6,SMC4,CENPA,CENPF,CENPK,SMC2,CENPE,NUF2,POGZ,CENPC,CENPH,CENPN,CDT1,MIS12,TRAPPC12,CENPW	CENPN
GO_NEGATIVE_REGULATION_OF_ORGANELLE_ORGANIZATION	GO:0010639	327	Up	3.2109821519607523e-4	0.004817755057143508	4	GCLC,MAD1L1,FKBP4,KDM1A,SLC25A5,SCIN,JARID2,ZNF207,BRCA1,ERCC1,WAS,IGF1,HGF,MNAT1,TMSB10,CLEC16A,SPDL1,PHF23,CAPG,TPR,ARHGAP6,MAP4,LIMA1,FNIP2,ATG5,WAPL,SPHK2,ADCK1,SPI1,ARFGEF1,NAV3,PFN2,SMG6,TRIP13,XRCC1,MCM2,KDM5A,CLASP1,LMAN1,RAB7A,CAMSAP3,CAPZB,MAP2,TIGAR,XRCC5,DNM2,NDC80,ATRX,ZW10,ADD1,DNM1L,DNMT3B,ARHGAP28,SIRT4,MUL1,SCFD1,HNRNPC,TINF2,HDAC6,TMEM14A,SIRT1,KLHL22,SMARCB1,TRIOBP,PICK1,TSPO,B…	VAT1,TMOD3,ARRB2	SCIN,NAV3,PFN2,SIRT4,PPARGC1A,APC2,BMP4,LIF,HIP1R,SLX1A,SLIT2,PLEKHH2,TMSB15B,PPP1R9A,SPTBN4,LMOD1,UCN,PRRT2,MAP6D1,TACSTD2,KDM4D,PTTG2
GO_REGULATION_OF_MRNA_3_END_PROCESSING	GO:0031440	26	Up	3.219962366739827e-4	0.004821605002148064	2	PAF1,ZC3H3,SNRPA,PAPOLA,ZC3H14,RNF40,CPEB3,CPSF6,NCBP2,CCNT1,CCNB1,CDC73,CDK9,NCBP1,BARD1,CPSF7,RNF20,LEO1,NUDT21,AHCYL1,DHX36,HSF1,ZFP36L1,SUPT5H,CTR9,NELFE
GO_REGULATION_OF_ORGANELLE_ORGANIZATION	GO:0033043	1099	Up	3.328280285821685e-4	0.004973893222370101	4	GCLC,BAD,MAD1L1,FKBP4,KDM1A,ZMYND10,CDC27,UPF1,SLC25A5,KMT2E,MYCBP2,CX3CL1,BAIAP2L1,CCL26,PAF1,VPS41,ARHGAP44,SCIN,MARK4,PAFAH1B1,JARID2,CDKL5,PKD1,RHOBTB2,ZNF207,FUZ,AKAP8L,PLAUR,ANLN,DCN,BRCA1,ERCC1,EHD3,DDX11,TACC3,WAS,BID,IGF1,PHLDB1,SNAI2,HGF,MNAT1,SPAST,ANK1,BAK1,GRN,IFT88,TMSB10,STAP1,CUL3,CLEC16A,PNKP,SPDL1,PHF23,PARP3,CAPG,CUL7,GPM6B,TPR,ARHGAP6,MAP4,VPS13D,ELN,ARHGEF5,LIMA1,MAPK9,FNIP2,…	RHOA,WDR1,COTL1,VAT1,MYC,TMOD3,ARRB2,ARHGAP18,SURF4,RPS3,ARPC2,FIS1,PHB2	UPF1,BAIAP2L1,ARHGAP44,SCIN,PAFAH1B1,PKD1,DDX11,STAP1,CROCC,PRDM6,NAV3,PFN2,CSNK2A2,TP63,CELSR1,PAK3,TP73,SIRT4,NOS1,BIK,DHODH,RHOV,LAPTM4B,PPARGC1A,WASF1,APC2,SDC1,WDR35,BMP4,LRFN1,LIF,HIP1R,SLX1A,ACTR3B,HRK,MGARP,SLIT2,LRRTM2,DCDC2,GRID2,PLEKHH2,PTPRD,SAXO1,AUTS2,TMSB15B,PPP1R9A,SPTBN4,NPHS1,ALOX15,LRP5,PRKAA2,GFI1,VANGL2,MSX1,TGFA,LMOD1,UCN,PLXNB1,MAP9,F2RL1,JAM3,SMAD3,PRRT2,CDC42EP5,AXIN2,CPL…
GO_CYTOKINETIC_PROCESS	GO:0032506	39	Up	3.3586175629441394e-4	0.005009271472351408	7	ANLN,SPAST,RHOA,CHMP2B,CHMP5,MYH9,CHMP4B,KIF20A,ECT2,RTKN,CHMP3,VPS4B,ANXA11,SNX9,CHMP2A,CHMP1A,VPS4A,SPIRE1,KIF23,CEP55,KIF20B,ARF1,BIN3,CHMP7,MITD1,ALKBH4,RACGAP1,CHMP4C,CNTROB,PDCD6IP,SNX33,CHMP6,SNX18,AURKB,KLHDC8B,SPIRE2,NUP62,CHMP4A,CHMP1B	RHOA	RTKN
GO_REGULATION_OF_TRANSLATION_IN_RESPONSE_TO_STRESS	GO:0043555	18	Up	3.420319063326203e-4	0.0050887247451164705	2	EIF2AK2,NCK2,EIF2AK1,PPP1R15A,DNAJC3,RPS6KA1,ATF4,EIF2AK4,SESN2,EIF2S1,IMPACT,NCK1,PPP1R15B,EIF2AK3,PPP1CA,RBM4,RPS6KA3,NPM1
GO_NEGATIVE_REGULATION_OF_CELLULAR_PROTEIN_CATABOLIC_PROCESS	GO:1903363	79	Up	3.425428656417366e-4	0.0050887247451164705	2	HFE,GABARAPL2,CLEC16A,HIPK2,ERLEC1,VPS35,CSNK2A2,DERL2,LAMP3,SENP1,OPHN1,PSEN1,WAC,HSP90AB1,DERL3,CSNK2A1,USP14,N4BP1,LAPTM4B,SGTA,RIC1,RGP1,SUFU,CDK5RAP3,PDCL3,EPHA4,PARK7,UCHL5,RPL5,GIPC1,RPL23,PSMF1,PRKCG,MGAT3,QRICH2,SCO1,UBAC2,OS9,DAB2IP,SDCBP,ATRAID,PML,FURIN,RPL11,ANXA9,TLK2,TAF1,OGT,ALAD,USP25,CCAR2,ATP13A2,UBXN1,RYBP,CAMLG,SHH,BAG5,MAP1A,PBK,EFNA1,MTM1,RPS7,USP19,SMARCC1,YOD1,ANXA2,UBE2G…	ERLEC1,RPL5,RPL23,RPL11,RPS7	CSNK2A2,LAPTM4B,EPHA4,PRKCG,TAF1,SHH
GO_HISTONE_H2A_UBIQUITINATION	GO:0033522	25	Up	3.4456140224536626e-4	0.005108615504296682	2	UBR2,UBE2A,KDM2B,UBR5,TRIM37,RNF8,SKP1,PCGF1,UBE2B,RNF2,DDB2,TRIP12,PCGF6,CUL4B,RYBP,DTX3L,RNF168,OTUB1,DDB1,BMI1,PCGF5,BCOR,PCGF3,RING1,PCGF2	PCGF5
GO_REGULATION_OF_CELLULAR_RESPONSE_TO_STRESS	GO:0080135	628	Up	3.467279745650216e-4	0.005130618474026117	8	RAD52,BAD,FKBP4,KDM1A,DVL2,CREBBP,MAP3K9,PAFAH1B1,SPAG9,CRY1,MAPK8IP2,FYN,BRCA1,ERCC1,MAP4K5,DDX11,ZMYND11,WAS,BID,SNAI2,CD74,HGF,RB1CC1,FAS,CD44,BCLAF1,NUP160,BAK1,GRN,FUT8,FLT4,RTN4R,PARP3,HSPA5,TPR,DTNBP1,ERCC8,ARHGEF5,HERPUD1,RAD51,POLQ,FAM168A,EIF2AK2,SERPINB3,USP13,NDC1,YBX3,HIPK2,TMEM161A,EYA2,MAP2K4,ATXN3,TP53BP1,ERLEC1,NUP133,FGF10,CDC42,NCK2,MAP4K4,VASH1,FCGR2B,DERL2,XRCC1,PDE8A,PTGS2,M…	ERLEC1,TPT1,MYC,NONO,RPS3,HNRNPK,HMGB1	PAFAH1B1,DDX11,SERPINB3,EYA2,SEMA3A,PHLPP1,TGFB2,PTN,AGR2,NME5,EFHD1,EPHA4,MAPK8IP1,RWDD3,SLC25A23,PRKCG,ELL3,FXR2,AJUBA,RGN,EDA2R,IL36G,MARVELD3,PTPRF,DUSP10,ANKRD1,PLA2R1,CREB3L1,ANKLE1,VANGL2,MSX1,F2RL1,DACT1,AXIN2,SEMA4C,SH3RF3,FZD8,PAWR,KDM4D,WNT7B,SPRED3,ERCC6,TERC
GO_REGULATION_OF_SMALL_MOLECULE_METABOLIC_PROCESS	GO:0062012	355	Up	3.513968960128409e-4	0.005189490112629715	2	NFYA,CYP51A1,BAD,PDK4,PDK2,ADIPOR2,PSMB1,CRY1,MLXIPL,BRCA1,MBTPS2,ELOVL5,PSMC4,IGF1,SNAI2,CD74,NR1H3,NUP160,PSMA4,TPR,PPP1R3F,DKK3,ATP2B4,NDC1,DGAT2,SPHK2,NFYC,IDI1,PDK3,HDAC4,PSME4,NUP133,RORA,FAM3A,SREBF1,ACADVL,PTGS2,ENO1,NUP37,ACACB,SIRT6,TIGAR,CEACAM1,FDFT1,PSEN1,DUSP12,C1QTNF3,NFE2L1,GSK3B,PIBF1,ZMPSTE24,REST,APOB,SEH1L,PSMC5,P2RX7,SIRT4,NOS1,MAEA,PDPR,PSME1,NUP50,COMT,AAAS,PSMD5,NUP188,SOR…	SLC7A7,ADIPOR1,PGAM1	PPP1R3F,CEACAM1,APOB,SIRT4,NOS1,PPARGC1A,CYP27B1,CNR1,GNMT,RGN,RORC,SOGA1,BMP6,PFKFB1,TFF3,FGFR4,PRKAA2,GFI1,ATCAY,IRS1,ELOVL6,PDP2,MST1,C1QTNF1,ENPP1,TREX1,PLIN5
GO_RESPONSE_TO_VIRUS	GO:0009615	277	Up	3.521288836823201e-4	0.005190103565960784	8	TSPAN6,FGR,MAP3K14,RNF216,POLR3B,ZMYND11,BIRC3,IFNGR1,EIF2AK2,PUM2,TRAF3IP2,POLR3E,TSPAN32,HYAL2,BCL3,ABCC9,TBX21,NCBP3,ENO1,EXOSC5,ITCH,DDX1,PTPRC,OPRK1,ZMPSTE24,APOB,AGBL5,MAVS,OAS1,IRAK3,MUL1,EXOC1,UNC13D,IL12RB1,DDX17,APOBEC3H,POLR3H,CD40,SAMHD1,RNF125,RIOK3,TLR8,FMR1,PIM2,PQBP1,DNAJC3,CCL22,PYCARD,IKBKB,BNIP3L,CCDC130,LILRB1,URI1,HNRNPUL1,ZNF175,CDK6,ZC3HAV1,HSPB1,AP1S1,PSMA2,DDX58,GATA3,CXC…	PQBP1,HNRNPUL1,TPT1,RPS15A,PCBP2	TSPAN6,APOB,APOBEC3H,TRIM25,DCLK1,IL2RA,OASL,CYP1A1,MST1R,F2RL1,VWCE,IL12A,AZU1,AEN,IFNA1,BPIFA1,TREX1,ERCC6,IRGM,DEFA3,APOBEC3D
GO_GLYCOSYL_COMPOUND_BIOSYNTHETIC_PROCESS	GO:1901659	37	Up	3.5363474061123783e-4	0.005202098522846721	2	TYMP,CAD,MTAP,DHODH,NME3,NME4,IMPDH1,NME5,UMPS,AMD1,PUDP,UCK1,NT5E,NME7,UCK2,GUK1,ADK,DCK,CDA,TYW3,TYW5,GMPS,HPRT1,TK2,TK1,DTYMK,ADAL,LCMT2,NME6,IMPDH2,TRMT12,UPP1,ADA,UCKL1,APRT,NME1,NME2	GMPS	DHODH,NME5
GO_TRANSITION_METAL_ION_HOMEOSTASIS	GO:0055076	111	Up	3.585557639782607e-4	0.005264186870751144	10	HFE,LTF,SLC30A9,SLC11A1,CP,CUL1,AP3D1,NEO1,HYAL2,TTC7A,ATP6AP1,CYBRD1,TFRC,PICALM,SRI,SLC46A1,EIF2AK1,FTL,MT3,HEPH,SLC22A17,HMOX1,HIF1A,XIAP,CCDC22,NUBP1,HMOX2,SLC30A4,SLC39A14,HAMP,TFR2,GLRX3,SLC11A2,CAND1,IFNG,SLC39A7,SKP1,ATP6V1A,STEAP3,ABCB6,EPAS1,FBXL5,ABCG2,CUTC,ACO1,ATP7B,MT1G,MT2A,STEAP4,NEDD8,SCO2,ABCB7,NDFIP1,SCO1,ISCU,IREB2,CCDC115,SLC31A2,SLC31A1,ATP6V1G1,MYC,SLC40A1,SLC39A8,SLC39A6,S…	ATP6AP1,MYC	LTF,CP,NEO1,MT3,SLC22A17,ATP7B,BMP6,STEAP1,SCARA5,MT1B
GO_NEUTROPHIL_MIGRATION	GO:1990266	97	Up	3.712492796748549e-4	0.005429743688389648	1	CD99,CX3CL1,CCL26,CD74,DAPK2,WDR1,EDN1,CXCL2,TGFB2,CD99L2,CCL22,CCL17,PIK3CG,CCL24,GBF1,C1QBP,CCL7,CCL2,CCL8,BST1,MDK,IL23A,PDE4D,IL1A,CCL20,IL1R1,CSF3R,NCKAP1L,PREX1,CXCL6,IL1B,IL37,CCR7,RAC2,LBP,MOSPD2,MPP1,LGALS3,VAV3,C5AR2,DYSF,RAC1,IL36G,IL1RN,CCL21,CXCL9,VAV1,XCL1,XCL2,S100A8,ITGA9,SLIT2,TIRAP,ADAM8,MCOLN2,CXADR,SLAMF8,FCER1G,ITGB2,JAML,S100A9,S100A12,CXCL3,CXCL5,PPBP,PF4,CXCL1,SYK,JAM3,CXC…	CD99,WDR1	TGFB2,CXCL6,IL36G,SLIT2,JAM3
GO_PROTEASOME_ASSEMBLY	GO:0043248	12	Up	3.7127687319838754e-4	0.005429743688389648	4	PSMD5,PSMD10,PSMD11,PSMD9,PSMG2,ADRM1,POMP,OTUD6B,PSMD4,PSMG4,PSMG1,PSMD13
GO_REGULATION_OF_PROTEIN_LOCALIZATION_TO_CHROMOSOME_TELOMERIC_REGION	GO:1904814	13	Up	3.7636370432720935e-4	0.00549344847655851	1	CCT4,TCP1,GNL3L,DKC1,CCT7,WRAP53,CCT6A,TERF1,CCT5,CCT8,CCT3,GNL3,CCT2
GO_NEGATIVE_REGULATION_OF_MRNA_PROCESSING	GO:0050686	30	Up	3.7934880468019514e-4	0.005526288691436099	2	PTBP1,SFSWAP,U2AF2,ZC3H14,CELF4,RNF40,HNRNPL,C1QBP,SRSF9,SRSF7,SRSF4,HNRNPA2B1,SRSF6,RBM42,CCNT1,CDK9,BARD1,RBMX,SAP18,SRSF12,RNF20,DYRK1A,HNRNPK,NPM1,RBM10,SRSF10,SUPT5H,CTR9,NELFE,RNPS1	HNRNPK
GO_DEOXYRIBONUCLEOTIDE_BIOSYNTHETIC_PROCESS	GO:0009263	13	Up	3.829090812782377e-4	0.005567364727211823	2	TBPL1,RRM2B,CDADC1,DUT,DCTD,CMPK2,GUK1,ADK,RRM1,DTYMK,RRM2,TYMS,SHMT1
GO_UBIQUITIN_DEPENDENT_ERAD_PATHWAY	GO:0030433	71	Up	3.843669707472365e-4	0.005577773202909221	2	RHBDD2,HSPA5,JKAMP,HERPUD1,ERLEC1,SEL1L,DERL2,DNAJC10,EDEM2,DERL3,FOXRED2,PSMC6,USP14,STUB1,UBXN8,SGTA,CAV1,SEC61B,ERLIN1,CCDC47,WFS1,UBE4A,FAF2,AUP1,NFE2L2,EDEM3,FBXO2,FBXO6,TRIM25,DNAJB9,UBE4B,FBXO44,EDEM1,UBQLN1,OS9,DNAJB2,DERL1,RNF121,RNF185,UBXN4,ERLIN2,DNAJB12,AMFR,UBE2J2,FBXO27,SYVN1,ANKZF1,STT3B,DNAJB14,TMUB1,TMEM67,VCP,HSP90B1,TMUB2,TMEM129,DNAJC18,USP19,MAN1B1,YOD1,NPLOC4,UBE2G2,BCAP31,…	ERLEC1	FBXO2,TRIM25,FBXO27,FBXO17
GO_SUCCINATE_METABOLIC_PROCESS	GO:0006105	7	Up	3.8589612909081903e-4	0.00558917380033851	2	SDHA,ALDH5A1,SDHB,SUCLA2,SUCLG1,SUCLG2,SDHAF3	SDHB
GO_NEGATIVE_REGULATION_OF_INTRINSIC_APOPTOTIC_SIGNALING_PATHWAY	GO:2001243	87	Up	3.881160640318699e-4	0.005610516256399166	8	KDM1A,PLAUR,BID,SNAI2,CD74,CD44,RRM2B,HERPUD1,YBX3,TMEM161A,PTGS2,ENO1,RRN3,DNAJA1,SIRT1,XBP1,HIF1A,MMP9,URI1,HSPB1,CREB3,CXCL12,PPIF,WFS1,SOD2,VNN1,NME5,HTRA2,NFE2L2,PARK7,HDAC1,ARHGEF2,IVNS1ABP,TXNDC12,TRIM32,CLU,MAPK8IP1,SNAI1,BCL2L12,TRAP1,ELL3,CDKN2D,BCL2L2,FIGNL1,TPT1,MDM2,TMBIM6,NOL3,AKT1,MCL1,ACKR3,SFRP2,NONO,HYOU1,CREB3L1,PINK1,CCAR2,ZNF385A,SYVN1,DDIAS,VDAC2,BAG5,MAPK7,BDKRB2,ING2,USP47…	TPT1,NONO	NME5,MAPK8IP1,ELL3,CREB3L1
GO_IMPORT_INTO_NUCLEUS	GO:0051170	142	Up	3.954751223383379e-4	0.0057059241739295325	1	RGPD5,KPNA6,CDH1,GEMIN8,TPR,TNPO3,DDX20,IPO5,HYAL2,NUP133,PTGS2,PSEN1,GEMIN5,TNPO1,IPO11,RBM22,MAVS,GEMIN2,NUP50,NUP188,RAB18,SNRPD3,MAPK1,NFKBIA,FERMT1,NXT2,FGF9,KPNA3,NUTF2,NUP93,TSC2,UBR5,TGFB1,TNPO2,PIK3R2,GLI3,SUFU,KPNB1,NUP88,HTATIP2,ZPR1,NUP98,IFNG,NUP107,MAPK14,BACH2,RAB23,TMCO6,NUP155,KPNA1,ECT2,CBLB,IPO13,FAM53C,TARDBP,CSE1L,CDKN1A,NUP153,BMP4,NUP85,MED1,RPL23,SNRPD2,SNRPB,NUP214,RPAIN,…	RPL23,PHB2	FERMT1,BACH2,BMP4,ANGPT1,SHH,SMAD3,RGPD6,RGPD2,RANBP17
GO_CHROMATIN_ORGANIZATION_INVOLVED_IN_REGULATION_OF_TRANSCRIPTION	GO:0034401	72	Up	3.965281434585495e-4	0.005710157192294859	2	MSL3,UBR2,ARID1B,SMARCD1,SIRT2,MBD3,EED,BAZ2A,SIRT6,RIF1,CDC45,SIRT1,HIRA,PABPC1L,SMCHD1,SUV39H1,DOT1L,EZH2,ZMIZ1,EZH1,HDAC5,NAA40,AICDA,ASF1A,FAM172A,PCGF1,HDAC1,PADI2,ARID1A,UBE2B,NRDE2,DNMT3A,ATAD2B,HELLS,ZMIZ2,MORF4L2,ZNFX1,HAT1,ELOF1,TRIM28,DNMT1,ZNF304,RRP8,MORC2,MBD2,PPHLN1,HMGA1,TET1,MBD1,SETDB1,POLE3,CHEK1,SMARCA5,ATAD2,CTBP1,KMT2D,CTNNB1,BMI1,MECP2,SIN3A,PPM1D,ATF7IP,PHF8,BEND3,MORF4L1,…	HMGB1	RRP8
GO_REGULATION_OF_NUCLEOCYTOPLASMIC_TRANSPORT	GO:0046822	99	Up	4.006629550538532e-4	0.0057586681321984984	1	AKAP8L,CDH1,TPR,PPP1R12A,RIOK2,IPO5,SP100,HYAL2,NEDD4,PRKACA,PTGS2,GTSE1,RAPGEF3,PSEN1,GSK3B,XPO1,RBM22,MAVS,RBM27,AAAS,MAPK1,RANGAP1,PPM1A,FERMT1,EMD,NUTF2,UBR5,TGFB1,PIK3R2,GLI3,SUFU,YWHAE,SUPT6H,ZPR1,IFNG,CPSF6,MAPK14,RAB23,ECT2,NCBP2,DNAJC27,PARK7,NRDE2,TARDBP,KHDRBS1,XPO5,NUP153,BMP4,IL1B,NUP214,TRIM28,RAN,XPO4,CAMK1,CD36,MDFIC,MDM2,DHX9,TXN,ANP32B,CTDSPL2,BARD1,NUP54,NUP58,RBM26,TP53,PIK3R1…	SP100,ANP32B	FERMT1,BMP4,ANGPT1,SHH,SMAD3
GO_MULTI_ORGANISM_LOCALIZATION	GO:1902579	59	Up	4.0504259497531396e-4	0.005810506080972205	1	KPNA6,NUP160,TPR,NDC1,NUP133,TSG101,NUP37,XPO1,SEH1L,EPS15,CD209,NUP50,AAAS,NUP188,RAE1,FMR1,KPNA3,NUP93,CLEC4M,CAV2,CAV1,KPNB1,NUP88,NUP98,NUP107,NUP155,KPNA1,NUP43,TCP1,NUP153,NUP85,NUP214,BST2,NUP210,RAN,NUP54,NUP58,VPS37B,MVB12A,RPS27A,DYNLT1,UBC,NMT2,RANBP2,NUP205,VPS37A,SEC13,VPS28,NUP35,UBAP1,VPS37C,UBB,KPNA2,IFIT1,POM121,MVB12B,NUP62,UBA52,POM121C	UBA52	CLEC4M
GO_PROTEIN_MATURATION	GO:0051604	230	Up	4.0651192647818933e-4	0.005820476478736284	2	BAD,NDUFAB1,CREBBP,TMEM98,BIRC3,MIPEP,BAK1,TSPAN17,NNAT,CYFIP2,CASP8,PRKACA,CD5L,ENO1,CST7,PIK3C3,CPB2,PSEN1,ZMPSTE24,ERO1B,ADAMTS2,FKBP1A,CPXM1,TESC,P2RX7,TASP1,SIRT4,DNAJB11,GLG1,APOH,DHPS,PCSK5,TSPAN15,TBC1D10A,GGT1,HSCB,LMF2,MYH9,EP300,CTSG,LGMN,IFT52,CTSZ,BIRC7,HM13,XIAP,NAA10,PCSK1N,PGK1,CLN5,LONP2,LMF1,STUB1,PYCARD,CTSH,RIPK2,PLAT,LHB,CARD8,COMP,HPN,PMPCB,CASP2,TFR2,SERPINE1,GLI3,AEBP1,PLG…	GCSH	CPXM1,SIRT4,APOH,LHB,COMP,HPN,PERP,PCSK4,CPXM2,ATP7B,MYRF,SERPINE2,NKD2,PRSS12,SHH,BOLA2,ASPRV1
GO_PURINE_CONTAINING_COMPOUND_SALVAGE	GO:0043101	13	Up	4.085417865455128e-4	0.00583410576461071	2	MTAP,GMPR2,DGUOK,AMPD2,AMPD3,GMPR,ADK,DCK,HPRT1,ADAL,ADA,PNP,APRT
GO_DETECTION_OF_CHEMICAL_STIMULUS_INVOLVED_IN_SENSORY_PERCEPTION_OF_TASTE	GO:0050912	17	Down	4.09016061986144e-4	0.00583410576461071	8	PKD2L1,TAS2R4,RTP4,PIP,AZGP1,PIGR,LPO,TAS1R3,CST2,FFAR4,TAS2R19,TAS2R14,TAS2R46,TAS2R20,TAS2R30,TAS2R31,PKD1L3		PIP,AZGP1,LPO,CST2,TAS2R19,TAS2R46,TAS2R20,PKD1L3
GO_REGULATION_OF_ERAD_PATHWAY	GO:1904292	28	Up	4.1105629298649984e-4	0.005852102565112725	8	HERPUD1,USP13,ATXN3,ERLEC1,DERL2,EDEM2,DERL3,USP14,SGTA,CAV1,NFE2L2,EDEM1,UBAC2,UBQLN1,OS9,RNF185,USP25,UBXN1,USP19,YOD1,TMEM259,UBE2G2,BCAP31,UBQLN2,RNFT1,SVIP,UBE2J1,BAG6	ERLEC1
GO_PIGMENT_BIOSYNTHETIC_PROCESS	GO:0046148	46	Up	4.2285335292149796e-4	0.006008674203990359	2	COX10,SLC25A39,COX15,ALAS1,CTNS,CDH3,FECH,CPOX,NFE2L1,DDT,SRRD,TSPO,MTHFD1,ASIP,RAPGEF2,SLC11A2,TMEM14C,WNT5A,MTHFD1L,GIPC1,CITED1,UROD,PAICS,PPAT,IREB2,PPOX,SLC25A38,TRPC1,PRPS1,ALAD,SLC7A11,APPL1,GART,GMPS,FXN,HPRT1,ZEB2,SHMT1,IBA57,PMEL,UROS,ADA,MYO5A,APRT,HMBS,MC1R	GMPS	CDH3,ASIP,TRPC1
GO_ESTABLISHMENT_OF_PROTEIN_LOCALIZATION_TO_CHROMOSOME	GO:0070199	23	Up	4.274596362474665e-4	0.006052703924659969	1	ACD,PIH1D1,CCT4,TCP1,POT1,DKC1,CCT7,NABP2,BRCA2,WRAP53,CCT6A,TERF1,ATM,CCT5,CCT8,LRWD1,CCT3,NIPBL,SPIDR,CCT2,ATR,SGF29,RUVBL2
GO_REGULATION_OF_TELOMERE_MAINTENANCE	GO:0032204	78	Up	0.00042756229666016273	0.006052703924659969	2	UPF1,ERCC1,PNKP,PRKCQ,SMG6,XRCC1,MAP2K7,SIRT6,XRCC5,ATRX,MAP3K4,MAPKAPK5,HNRNPC,TINF2,MAPK1,MAPK3,ACD,NBN,TNKS2,RAD50,XRN1,CCT4,SMG7,NEK2,YLPM1,TCP1,HNRNPA2B1,POT1,GNL3L,DKC1,SLX1A,TERF2,NAT10,HNRNPA1,PKIB,CCT7,MYC,HNRNPD,NABP2,PIF1,PML,PARN,PARP1,NAF1,CCT6A,HDAC8,HMBOX1,TERF1,ATM,CCT5,NEK7,FBXO4,HNRNPU,CCT8,SMG1,CCT3,GNL3,CCT2,TERF2IP,CTNNB1,EXOSC10,DCP2,TNKS,DHX36,ATR,ERCC4,CTC1,AURKB,MAPK15,SL…	MYC	UPF1,SLX1A,MAPK15
GO_NUCLEAR_ENVELOPE_ORGANIZATION	GO:0006998	50	Up	4.384818158889634e-4	0.00619561618428071	4	PAFAH1B1,AKAP8L,SPAST,SPAG4,ZMPSTE24,NSFL1C,SUN2,VRK1,CHMP4B,EMD,NUP93,DMPK,PPP2R1A,PARP11,NUP155,PPP2CA,NEK6,NEK9,TARDBP,CHMP2A,VPS4A,CCNB1,LPIN1,TOR1B,TOR1A,TOR1AIP1,CHMP7,PRKCA,CCNB2,LMNA,LEMD2,SUN3,SUN1,GPER1,REEP3,PRKCB,NDEL1,TMEM170A,PLK1,REEP4,CDK1,TMEM43,UBXN2A,BANF1,CTDNEP1,ANKLE2,DCTN1,CNEP1R1,UBXN2B,PPP2R2A	REEP3	PAFAH1B1,SUN3
GO_PURINE_NUCLEOSIDE_MONOPHOSPHATE_METABOLIC_PROCESS	GO:0009126	34	Up	4.396194345284291e-4	0.0062000361901504725	2	AK2,DLG1,NT5C2,MAGI3,GMPR2,PRPS2,IMPDH1,AK1,LHPP,AMPD2,TJP2,PAICS,PPAT,MPP1,AMPD3,NT5E,ATIC,GUK1,CASK,AK3,DLG2,AK9,LRGUK,ADK,GART,AK4,GMPS,HPRT1,IMPDH2,PFAS,ADA,CARD11,APRT,ADSL	AK2,GMPS	DLG2,CARD11
GO_CYTOKINE_MEDIATED_SIGNALING_PATHWAY	GO:0019221	651	Up	4.428915216772792e-4	0.006234486083236156	8	BAD,SPPL2B,CRLF1,MAP3K14,CX3CL1,TNFRSF12A,RALA,CCL26,ADIPOR2,PAFAH1B1,PSMB1,IL32,CD4,FYN,ALOX5,PSMC4,IL20RA,CD74,HGF,BIRC3,NR1H3,VIM,CD44,IFNGR1,VRK2,TNFRSF1B,GAB2,PIAS1,STAP1,PSMA4,TNFRSF9,PIK3CB,FOXC1,CUL1,TAB2,TRAF1,IL17RB,WNK1,CASP8,CNN2,ZC3H15,SPI1,CLDN18,SP100,TNFRSF1A,CBFB,IFI35,IP6K2,PSME4,RORA,CDC42,PRKACA,FBXW11,PTGS2,TXK,FSCN1,IL4R,UBE2K,EDN1,TOLLIP,CEACAM1,HSP90AA1,CXCL2,PTPRC,CYLD,GS…	VIM,SP100,RPLP0,MYC,ADIPOR1,YTHDF2,UBA52	CRLF1,PAFAH1B1,CD4,STAP1,CEACAM1,MT3,CCR6,GHR,IL18R1,SDC1,IRF6,TNFRSF8,TRIM25,FLT3,CXCL6,LIF,ACKR4,PXDN,LAMA5,EDA2R,IL2RA,OASL,IL36G,DUOX1,RORC,SLIT2,OSMR,ST18,CTF1,CCDC3,ANGPT1,IL34,CXCR5,IL6R,ALOX15,GFI1,MST1R,F2RL1,IL12A,IRS1,CLCF1,SOX2,BOLA2,TNFRSF18,IFNA1,IGHG4,TREX1,TNFRSF25,IRGM,TICAM2,CD24
GO_NEGATIVE_REGULATION_OF_PROTEIN_FOLDING	GO:1903333	6	Up	4.4384305900377314e-4	0.006236202382301612	6	ST13,SNRNP70,PDCD5,PDCL3,PDCL,BAG5
GO_CELLULAR_RESPONSE_TO_TOXIC_SUBSTANCE	GO:0097237	197	Up	4.460899746494305e-4	0.006249316077491984	8	BAD,MPO,MGST1,IYD,PPP5C,DDX11,HGF,CPS1,RAD51,GSTO2,SPI1,RDH11,PDE8A,PTGS2,IPCEF1,ACTB,DNM2,SESN1,GSTP1,MGST2,MT3,HDAC6,PTGS1,SIRT1,ABL1,HMOX1,PDGFB,GSTZ1,APEX1,BMP7,MAP1LC3A,SMPD3,GSR,MET,EZH2,SETX,PLEKHA1,PPIF,NFKB1,SOD3,PPARGC1A,TIMELESS,SOD2,NNT,XRN1,PDCD10,ECT2,IL18RAP,STK25,NFE2L2,GPX7,PARK7,OPRD1,AKR1A1,PRDX1,PRDX6,TNFAIP3,MYB,ABCG2,NR4A3,DNMT3A,KDM3B,EGR1,UBIAD1,ADCY7,CAT,ITPR2,PRDX4,PRDX5…	RPS3,FIS1	MPO,IYD,DDX11,GSTO2,IPCEF1,MT3,PPARGC1A,RNF112,PXDN,RGN,DUOX1,FANCC,PPP1R9A,MSX1,LPO,TXNDC2,GPX2,PAWR,GSTM2,CERS1,GSTA1,SRXN1
GO_METHYLGLYOXAL_METABOLIC_PROCESS	GO:0009438	5	Up	4.464391025160563e-4	0.006249316077491984	2	HAGH,TPI1,PARK7,GLO1,PNKD	PNKD
GO_ORGANIC_ACID_METABOLIC_PROCESS	GO:0006082	918	Up	4.5117455729949387e-4	0.006294940910521735	2	GCLC,CYP26B1,NDUFAB1,PDK4,SLC4A1,ACSM3,PRKAR2B,MPO,CROT,PDK2,OSBPL7,ADIPOR2,PSMB1,AASS,ST3GAL1,IYD,MLXIPL,IDS,LYPLA2,ABHD5,LARS2,DCN,BRCA1,ELOVL5,ALOX5,PSMC4,MDH1,XYLT2,IGF1,CD74,HGF,CPS1,GCLM,NR1H3,CD44,NUP160,CHPF2,OTC,CYP46A1,MRI1,VCAN,CTNS,PSMA4,CTPS2,TPR,HEXB,MSMO1,ITIH4,ATP2B4,NDC1,TBXAS1,ALDH18A1,GATB,SLC2A3,MPC1,ACAA1,BCAT1,DGAT2,CS,HAGH,ST3GAL6,OAT,GSTO2,ME1,MTHFD2,ELOVL1,PFKP,TNFRSF1A,P…	MPC1,SMS,SDHB,PNKD,GCSH,SLC7A7,CBR1,ADIPOR1,GMPS,PGAM1	CYP26B1,MPO,IYD,OTC,ITIH4,GSTO2,PLA2G10,OSBPL6,CEACAM1,LIPE,SULT2B1,SIRT4,NOS1,PLA2G3,CYP2D6,CRYM,CEMIP,HAS1,OGN,ASPA,SULT1E1,AADAT,PPARGC1A,GHR,HGD,CSPG5,PRKAG3,B4GALT6,CNR1,FMOD,SARDH,GNMT,OMD,PLA2G5,TPH1,CDO1,ACSBG2,CYP2E1,ASS1,RGN,GFPT2,CYP2J2,SLC27A2,CYP1A1,ALDH1L1,SCD5,CYP39A1,CSGALNACT1,ADHFE1,DPYS,PTGES,GGTLC1,OLAH,ACOXL,CHST9,ANGPT1,PFKFB1,CBS,FGFR4,ALOX15,PRKAA2,BNIPL,NOXRED1,FAAH2,LIPC…
GO_ER_NUCLEUS_SIGNALING_PATHWAY	GO:0006984	44	Up	4.5137330727300986e-4	0.006294940910521735	8	MBTPS2,HSPA5,HERPUD1,ASNS,NCK2,ARHGEF10L,GSK3B,PPP1R15A,XBP1,AGR2,ERLIN1,CCDC47,CCL2,TMEM33,WFS1,FBXW7,SCAP,NFE2L2,ATF6,INSIG2,ATF4,EIF2S1,MBTPS1,TP53,TMCO1,EIF2A,ERLIN2,ATG10,BCL2L11,NCK1,PPP1R15B,ZBTB7B,ATF3,HSP90B1,CXCL8,EIF2AK3,ATP2A2,DDIT3,PTPN2,BOK,CALR,INSIG1,PTPN1,ATF6B	EIF2A	AGR2
GO_RESPONSE_TO_INTERLEUKIN_4	GO:0070670	32	Up	4.527926602402491e-4	0.006303041531529542	8	HSPA5,MCM2,IL4R,KEAP1,TCF7,HSP90AB1,XBP1,RPL3,CORO1A,JAK3,GATA3,TUBA1B,CITED1,CDK4,LEF1,PML,RPS2,XCL1,IL2RG,ALAD,ADAMTS13,DCSTAMP,NFIL3,STAT6,FASN,PARP14,STAT5B,PTPN2,IMPDH2,CD300LF,SHPK,MRC1	CDK4
GO_POSITIVE_REGULATION_OF_BINDING	GO:0051099	154	Up	4.55990931838504e-4	0.006335829638872522	19	STPG1,PLXND1,KDM1A,PKD1,HFE,PLAUR,DDX11,IGF1,FOXC1,WAPL,HIPK2,SIRT2,MARK3,TRAF4,USP33,PSEN1,MEF2C,GSK3B,MAPRE3,ADD1,FKBP1A,BAMBI,HSP90AB1,JAK2,ABL1,NRP1,MFNG,EIF3D,EP300,MMP9,STK4,TRIB3,MAPRE1,FMR1,CLN5,ACD,RIPK2,STK3,EIF3E,PPP2CB,HNRNPL,ERCC2,MED25,TGFB1,CAV1,MET,HOXA3,LFNG,EDF1,GATA3,CSF3,VTN,RAPGEF2,CAPRIN2,IFNG,GMNN,PPP2CA,CRBN,WNT5A,HES1,EIF4G1,EPB41L5,PLCL1,EPHA4,PARK7,STMN1,TRIM6,LRP1,BMP4…	RPL11,CLDN5,HMGB1	PKD1,DDX11,HOXA3,LFNG,EPHA4,BMP4,HIP1R,TAF1,GPSM1,ITGA2,DACT1,EIF3C,KDM4D
GO_CHAPERONE_COFACTOR_DEPENDENT_PROTEIN_REFOLDING	GO:0051085	29	Up	4.6692350751770614e-4	0.006475763848728038	6	CD74,HSPA5,ST13,BAG1,HSPA8,PTGES3,HSPA9,HSPE1,HSPH1,HSPA2,DNAJB1,TOR1B,TOR1A,DNAJB5,DNAJB12,HSPA13,TOR2A,DNAJB4,DNAJB14,DNAJC7,DNAJC18,HSPA6,GAK,HSPA14,DNAJB13,ERO1A,HSPA1B,HSPA1A,HSPA1L
GO_IRE1_MEDIATED_UNFOLDED_PROTEIN_RESPONSE	GO:0036498	60	Up	4.717679228543974e-4	0.006529253354334995	8	EXTL3,DDX11,BAK1,CUL7,HSPA5,PDIA5,PPP2R5B,WIPI1,ACADVL,MYDGF,BAX,ADD1,DNAJB11,KDELR3,XBP1,ARFGAP1,DNAJC3,BFAR,GSK3A,FKBP14,AGR2,GOSR2,TMEM33,WFS1,ZBTB17,SERP1,COPS5,VAPB,KLHDC3,SSR1,DNAJB9,EDEM1,DAB2IP,TLN1,PREB,PARP16,SEC31A,HDGF,PDIA6,SRPRB,HYOU1,BCL2L11,CXXC1,TATDN2,ATP6V0D1,SHC1,LMNA,SYVN1,EXTL2,TPP1,YIF1A,CTDSP2,ERN1,SRPRA,TSPYL2,PTPN1,GFPT1,FICD,DCTN1,SULT1A3		DDX11,AGR2
GO_RESPONSE_TO_BIOTIC_STIMULUS	GO:0009607	1199	Up	4.7251747036826353e-4	0.006529253354334995	8	TSPAN6,FGR,CFH,FUCA2,CFLAR,TFPI,SARM1,UPF1,CREBBP,MPO,MAP3K14,CX3CL1,BAIAP2L1,CCL26,TBXA2R,PAF1,CD79B,SELE,PSMB1,MGST1,STAB1,CD4,BTK,FYN,RNF216,DCN,TYROBP,LTF,PSMC4,NUB1,POLR3B,CD6,ZMYND11,WAS,MATR3,SLC11A1,MARCO,CPS1,C8B,NLRP2,BIRC3,NR1H3,KPNA6,VIM,CD44,SLAMF7,IFNGR1,TNFRSF1B,HMGB3,BAK1,GRN,PIAS1,STAP1,C6,PSMA4,HSPA5,VAMP3,TNIP3,CYBA,CUL1,TAB2,EIF2AK2,PUM2,TRAF3IP2,PRDM1,ATG5,SEC61A1,POLR3E,CASP…	FUCA2,VIM,SP100,RHOA,UBE2D1,FKBP5,PQBP1,COTL1,HNRNPUL1,UBE2D2,TPT1,RPS15A,CDK4,ARRB2,RPL13A,NONO,RPL30,WIPI2,RBPJ,ACTG1,LITAF,HMGB1,PCBP2,YTHDF2,RPL39,UBA52	TSPAN6,UPF1,MPO,BAIAP2L1,SELE,CD4,LTF,STAP1,FGFR2,PAK3,CEACAM1,APOB,NOS1,APOBEC3H,CLEC4M,PPARGC1A,CYP27B1,ULBP1,TREML2,C9,UPK1B,IRF6,MUC5B,COLEC11,CNR1,WDR35,TRIM25,LRAT,PTGFR,PI3,CXCL6,CFP,VGF,CYP2E1,ASS1,AKAP12,DCLK1,SPINK5,REG4,GRP,IL2RA,OASL,IL36G,YAP1,TRIM29,CYP1A1,NR1I3,SUSD4,DUSP10,LYG1,MUC4,GNRH1,PTGES,ANKRD1,BMP6,SDHAF4,IL34,IL6R,PGLYRP2,GFI1,CLDN1,MST1R,F2RL1,SMAD3,LPO,CD300A,NLRC3,VWCE…
GO_REGULATION_OF_DNA_METABOLIC_PROCESS	GO:0051052	294	Up	4.795868340032454e-4	0.006614778405875955	2	RAD52,KDM1A,UPF1,BRCA1,ERCC1,DDX11,WAS,HGF,PNKP,PARP3,ERCC8,RFC2,RAD51,POLQ,FAM168A,TMEM161A,EYA2,WDR18,PRKCQ,SPI1,TP53BP1,NUCKS1,FGF10,SMG6,MBD3,TFRC,XRCC1,TBX21,MLH1,MAP2K7,PAK3,SIRT6,TIGAR,THOC1,XRCC5,RIF1,HSP90AA1,PTPRC,WDR70,GRHL2,ZMPSTE24,ATRX,MAP3K4,BAX,UIMC1,MAPKAPK5,FUS,HNRNPC,TINF2,MSH2,HSP90AB1,SIRT1,MAPK1,TFIP11,PDGFB,HDAC10,PRMT5,CD40,SMCHD1,PARP4,RGCC,MAPK3,ACD,NBN,UBR5,ERCC2,IL27RA…	MYC,ARRB2,RPS3,HMGB1	UPF1,DDX11,EYA2,PAK3,GRHL2,PPARGC1A,SMOC2,PRKCG,RGN,SLX1A,ANKRD1,FGFR4,AXIN2,CLCF1,MAPK15,KDM4D,CERS1,ERCC6
GO_POSITIVE_REGULATION_OF_INTERFERON_ALPHA_PRODUCTION	GO:0032727	19	Up	4.8199992222339963e-4	0.006629271393224261	2	MAVS,TLR8,RIPK2,DDX58,IFIH1,STAT1,IRF3,IRF5,DHX9,TLR4,HSPD1,TLR3,DHX36,SETD2,TBK1,IRF7,HMGB1,TLR7,CHUK	HMGB1
GO_POSITIVE_REGULATION_OF_ORGANELLE_ORGANIZATION	GO:0010638	550	Up	4.8240141706713726e-4	0.006629271393224261	4	BAD,KDM1A,ZMYND10,KMT2E,CX3CL1,BAIAP2L1,CCL26,PAF1,SCIN,MARK4,JARID2,FUZ,AKAP8L,PLAUR,DCN,BRCA1,ERCC1,DDX11,WAS,BID,IGF1,SNAI2,SPAST,ANK1,BAK1,GRN,STAP1,CUL3,CLEC16A,PNKP,TPR,VPS13D,ARHGEF5,MAPK9,ANAPC4,USP36,CROCC,PRDM6,NCKAP1,SPHK2,ADCK1,CASP8,LIMCH1,PRKCQ,RHOA,NAV3,SIRT2,VPS35,PFN2,CSNK2A2,CDC42,NCK2,WDR1,SREBF1,TP63,CLASP1,EED,LMAN1,ARHGEF10L,FSCN1,DLG1,SART3,SPAG5,MAP2K7,SIRT6,EDN1,TP73,XRCC…	RHOA,WDR1,SURF4,RPS3,ARPC2,FIS1,PHB2	BAIAP2L1,SCIN,DDX11,STAP1,CROCC,PRDM6,NAV3,PFN2,CSNK2A2,TP63,TP73,NOS1,BIK,PPARGC1A,WASF1,SDC1,WDR35,LIF,HIP1R,SLX1A,ACTR3B,HRK,MGARP,SAXO1,AUTS2,NPHS1,ALOX15,LRP5,MSX1,TGFA,LMOD1,F2RL1,SMAD3,PRRT2,CDC42EP5,SYNPO2,ABLIM3,CDK5R1,MAPK15,PRKD1,C15orf62,PIWIL2,IRGM,PDXP
GO_RESPONSE_TO_DSRNA	GO:0043331	35	Up	4.88832684692316e-4	0.006694043579367678	8	DDX1,MAVS,P2RX7,IRAK3,MUL1,MAPK1,NFKBIA,RIOK3,PQBP1,MAPK3,RIPK2,CAV1,DDX58,NFKB1,IFIH1,IRF3,TICAM1,RFTN1,DHX9,FLOT1,PMAIP1,RALB,COLEC12,RFTN2,TLR3,DDX21,SLC3A2,PDE12,DHX36,NPM1,IFIT1,CARD9,PELI1,IFNA1,ZCCHC3	PQBP1	RFTN2,IFNA1
GO_ORGANOPHOSPHATE_METABOLIC_PROCESS	GO:0019637	850	Up	4.897124619255784e-4	0.006694043579367678	2	DPM1,FGR,BAD,AK2,PDK4,SLC25A13,SLC4A1,ACSM3,CROT,PDK2,GDE1,AGK,PAFAH1B1,PIGQ,NADK,AASS,MLXIPL,ABHD5,PIK3C2A,ELOVL5,PGM3,IGF1,OSBPL5,CPS1,DERA,AGPAT4,TBPL1,NUP160,PNPLA6,SH3YL1,PI4K2B,PNKP,INPP4A,CTPS2,TPR,RRM2B,H6PD,HEXB,PIK3CB,NDC1,PIGV,MPC1,DGAT2,SPHK2,MTMR1,FAR2,NTHL1,GNAI3,DGKA,ME1,PDE4A,ELOVL1,PFKP,IDI1,PLPP1,PKM,RHOA,PDK3,HDAC4,FGFR3,COASY,ACSL4,INPP5A,TTC7A,IP6K2,ADGRF5,NUP133,RORA,PLA2G10…	AK2,MPC1,RHOA,GMPS,PGAM1,SMPDL3A,NUDT14,CALM1	AGK,PAFAH1B1,FGFR3,INPP5A,PLA2G10,CSNK2A2,EFR3B,SULT2B1,NOS1,PITPNM3,PLA2G3,PLCB4,LIPG,GUCY2F,BMX,DHODH,ISYNA1,SULT1E1,INPP4B,AADAT,PPARGC1A,NME5,PDE1A,PRKAG3,GDA,FLT3,NUDT10,PLA2G5,AJUBA,ACSBG2,GFPT2,GUCY2D,HMGCS2,AK7,PLPP2,SLC44A3,SCD5,INPP5E,DLG2,PANK1,NMNAT2,PANK4,PFKFB1,ALOX15,PRKAA2,PTPN13,LIPC,IRS1,ELOVL6,PDP2,ADCY6,CD19,CPNE7,PRKD1,ENO4,SULT1A2,ENPP1,SULT1C2,CARD11,SLC44A4,NT5M,TREX1,PDXP
GO_NEGATIVE_REGULATION_OF_PROTEASOMAL_UBIQUITIN_DEPENDENT_PROTEIN_CATABOLIC_PROCESS	GO:0032435	33	Up	4.899030028195004e-4	0.006694043579367678	2	HFE,CLEC16A,SENP1,WAC,HSP90AB1,USP14,N4BP1,SGTA,PARK7,UCHL5,GIPC1,SDCBP,RPL11,TLK2,OGT,CCAR2,UBXN1,RYBP,CAMLG,SHH,BAG5,MAP1A,PBK,MTM1,SMARCC1,USP7,FHIT,SVIP,DDRGK1,STYX,BAG6,TAF9,PANO1	RPL11	SHH
GO_DICARBOXYLIC_ACID_METABOLIC_PROCESS	GO:0043648	77	Up	4.911803085529942e-4	0.006694043579367678	2	GCLC,MDH1,GCLM,ALDH18A1,OAT,ME1,MTHFD2,SDHA,SLC46A1,ME2,HAL,L2HGDH,DLD,FH,GGT1,MTHFD1,ACOT8,QPRT,OGDH,PHYH,ASPA,AADAT,FOLR1,ALDH5A1,NIT2,GLS,SLC25A12,KYNU,KMO,SDHB,DLST,GOT1,MTHFD1L,MTRR,GOT2,GAD1,ASS1,ACLY,MRPS36,GLUL,ALDH1L2,SUCLA2,MTHFS,FPGS,GRHPR,ATIC,MDH1B,IDH1,AMDHD1,ALDH1L1,MDH2,ADHFE1,GLUD1,SLC7A11,ME3,ALDH4A1,NAGS,HAAO,SUCLG1,MTHFD2L,SLC25A32,FOLR2,GPT2,ATCAY,SUCLG2,SLC19A1,ACSF3,SHMT1,M…	SDHB	ASPA,AADAT,ASS1,ALDH1L1,ADHFE1,ATCAY,GLUD2
GO_REGULATION_OF_DNA_BINDING	GO:0051101	100	Up	4.915673880285963e-4	0.006694043579367678	19	KDM1A,PLAUR,IGF1,RSF1,FOXC1,WAPL,HIPK2,SP100,SIRT2,BCL3,SRI,PSEN1,ZMPSTE24,TFAP4,JAK2,HMOX1,EP300,NFKBIA,MMP9,E2F1,ACD,ERCC2,DOT1L,TGFB1,EDF1,GATA3,MAPK8,FBXW7,IFNG,MDFI,HES1,ID2,SUMO1,PARK7,MAD2L2,ID3,NEK2,MSX2,TRIM6,HJURP,ID1,WFIKKN1,LIF,MAU2,TRIM28,HABP4,PPARG,PER2,HEY2,TXN,KLF4,IRF4,GTF2B,LEF1,RB1,ZNF593,PARP1,GZMA,CDCA5,HDAC8,TAF1,ZNF462,CEBPG,SKI,CALM3,MSX1,PYHIN1,IFI16,HMGB2,ITGA2,NIPBL,HE…	SP100,HMGB1	MDFI,LIF,HEY2,TAF1,MSX1,ITGA2,WFIKKN2
GO_SELECTIVE_AUTOPHAGY	GO:0061912	46	Up	4.937215847513096e-4	0.006711220890733443	2	RB1CC1,CLEC16A,VPS13D,ATG5,RAB7A,TIGAR,SPTLC1,HDAC6,SPTLC2,MAPK3,TSC2,RIPK2,CDC37,NOD1,AMBRA1,HTRA2,MFN2,LGALS8,STBD1,OPTN,BECN1,ATG14,VPS13C,SESN2,UBQLN1,USP30,CALCOCO2,TP53,KLHL3,LRSAM1,BAG3,HSPB8,WIPI2,PINK1,SQSTM1,WDFY3,TEX264,WDR81,ADRB2,ATG13,RNF41,TBK1,TOMM7,HTT,MAP1LC3C,SMURF1	WIPI2	KLHL3,MAP1LC3C
GO_POSITIVE_REGULATION_OF_CHROMOSOME_SEGREGATION	GO:0051984	27	Up	5.101050717194166e-4	0.006921407624756055	11	DDX11,CUL3,ANAPC4,SIRT2,RAD18,ANAPC5,CDC6,SFPQ,SLF2,BECN1,DLGAP5,SLF1,CCNB1,ESPL1,NUMA1,RB1,ANAPC11,HNRNPU,NSMCE2,SMC6,NIPBL,RAD21,CDT1,FEN1,RCC2,MAPK15,SMC5		DDX11,MAPK15
GO_MYELOID_CELL_DIFFERENTIATION	GO:0030099	345	Up	5.12413101536892e-4	0.006940196908563636	5	SLC4A1,CREBBP,KMT2E,ITGA2B,FARP2,PAF1,SCIN,PAFAH1B1,CD4,TYROBP,LTF,CD74,HMGB3,ARID4A,GAB2,KITLG,KMT2C,CASP8,HIPK2,SBNO2,PRKCQ,SPI1,CLDN18,CBFB,TFE3,ADGRF5,TGFBR3,FSTL3,JMJD6,CDC42,WDR1,ATP6AP1,ACTN1,TFRC,HOXA9,TNRC6C,CEACAM1,SENP1,CNOT4,PSEN1,OSTM1,MEF2C,NFE2L1,KAT6A,EIF2AK1,SNX10,ADD1,GNAS,PIR,TESC,MAEA,PABPC4,TNRC6A,CEBPE,AGO1,IL11,TREM2,SIRT1,JAK2,SETD1A,ANKRD54,THOC5,RBFOX2,MYH9,TNRC6B,EP300,…	WDR1,ATP6AP1,MYC,RPS6,TMOD3,RPS14,RBPJ	SCIN,PAFAH1B1,CD4,LTF,KITLG,TFE3,CEACAM1,KLF1,BMP4,LIF,MEIS2,GPR55,TMEM178A,IL34,F2RL1,CLEC1B,FBN1,GP1BA,L3MBTL1,BGLAP,RAB7B
GO_REGULATION_OF_ATP_METABOLIC_PROCESS	GO:1903578	104	Up	5.247224619765603e-4	0.0070886659291186085	2	MLXIPL,IGF1,NUP160,TPR,NDC1,SPHK2,RHOA,HDAC4,NUP133,ENO1,NUP37,SIRT6,TIGAR,PSEN1,SEH1L,DNM1L,P2RX7,NUP50,AAAS,NUP188,TREM2,TSPO,HIF1A,RAE1,ABCD1,TAZ,PGK1,HTR2A,NUP93,PRKAG2,PPIF,NUP88,PPARGC1A,NUP98,IFNG,NUP107,COX7A2,NUP155,PFKFB4,SLC25A12,COX7A2L,PARK7,NUP43,DNAJC15,ECD,PFKFB2,NUP153,NUP85,SLC25A23,NUP214,CBFA2T3,NUP210,PRKAA1,CCNB1,ISCU,UQCC2,NUP54,NUP58,TP53,APP,ARNT,PARP1,SNCA,OGT,RANBP2,PID…	RHOA,PGAM1	PPARGC1A,SLC25A23,PFKFB1,PRKAA2,TREX1
GO_PURINE_NUCLEOSIDE_BIOSYNTHETIC_PROCESS	GO:0042451	19	Up	5.252609980735752e-4	0.0070886659291186085	2	MTAP,NME3,NME4,IMPDH1,NME5,AMD1,NT5E,NME7,GUK1,ADK,GMPS,HPRT1,ADAL,NME6,IMPDH2,ADA,APRT,NME1,NME2	GMPS	NME5
GO_ACETYL_COA_BIOSYNTHETIC_PROCESS_FROM_PYRUVATE	GO:0006086	15	Up	5.304133116192111e-4	0.007135906673959809	2	PDK4,PDK2,MPC1,PDK3,PDPR,DLD,GSTZ1,PDHX,PDHA1,MPC2,DLAT,PDK1,PDP1,PDHB,PDP2	MPC1	PDP2
GO_POSITIVE_REGULATION_OF_ESTABLISHMENT_OF_PROTEIN_LOCALIZATION	GO:1904951	390	Up	5.306600812483083e-4	0.007135906673959809	1	FGR,CFTR,BAD,CD38,BAIAP3,NADK,FYN,BID,IGF1,RUFY3,NLRP2,IFNGR1,CDH1,TPR,ARHGEF5,NNAT,PHPT1,USP36,IL17RB,RIOK2,CASP8,TM7SF3,IPO5,PRKCZ,HYAL2,ACSL4,VPS35,CSNK2A2,CDC42,PRKACA,TP63,PTGS2,TSG101,SRI,GTSE1,PTPN23,IL4R,PCM1,TP73,SAR1A,RAPGEF3,PSEN1,AACS,C1QTNF3,GSK3B,OXCT1,FCN1,RBM22,HUWE1,ACHE,DNM1L,EDEM2,PPP1R13B,MAVS,P2RX7,EXOC1,NLRP1,RNF31,EZR,TGFB2,TREM2,JAK2,ABL1,SH3GLB1,OSM,MAPK1,HPS4,XBP1,MIEF1,…	ANP32B,HMGB1,FIS1	CFTR,BAIAP3,CSNK2A2,TP63,TP73,TGFB2,FERMT1,MYOM1,CEMIP,AKAP12,CRH,SYBU,ANKRD1,VEGFC,ANK3,BMP6,F2RL1,SHH,SMAD3,MTCL1,NLGN2,LGALS9B,ABLIM3,CDK5R1,TMEM30B,CADM1
GO_REGULATION_OF_RESPONSE_TO_DNA_DAMAGE_STIMULUS	GO:2001020	194	Up	5.316567119309115e-4	0.007136541970686896	8	RAD52,KDM1A,CRY1,BRCA1,ERCC1,DDX11,WAS,BID,SNAI2,CD74,CD44,BCLAF1,PARP3,ERCC8,RAD51,POLQ,FAM168A,TMEM161A,EYA2,TP53BP1,FGF10,XRCC1,SIRT6,TIGAR,THOC1,RIF1,WDR70,ZMPSTE24,UIMC1,FUS,WDR76,SIRT1,ABL1,TFIP11,THOC5,HDAC10,SMCHD1,PSMD10,FMR1,UBR5,PIAS4,BABAM1,CXCL12,NSMCE4A,RECQL5,DDX5,FOXM1,RAD51AP1,TIMELESS,FBXO5,RNF8,OGG1,FXR1,NEK4,MAD2L2,RPA2,TRIM32,SLF2,CLU,SNAI1,WRNIP1,DEK,EEF1E1,BCL2L12,PRKCG,HEL…	TPT1,MYC,RPS3,HNRNPK,HMGB1	DDX11,EYA2,PRKCG,ELL3,FXR2,ANKRD1,PLA2R1,ANKLE1,MSX1,AXIN2,KDM4D,SPRED3,ERCC6
GO_POSITIVE_REGULATION_OF_ESTABLISHMENT_OF_PROTEIN_LOCALIZATION_TO_MITOCHONDRION	GO:1903749	57	Up	5.339316201545747e-4	0.007154303010163882	1	BAD,BID,USP36,CASP8,CSNK2A2,TP63,TP73,HUWE1,PPP1R13B,RNF31,SH3GLB1,HPS4,GZMB,E2F1,PDCD5,BBC3,GSK3A,MAPK8,YWHAE,UBE2D3,FBXW7,TFDP2,HTRA2,RHOU,PPP3CC,YWHAH,RAC2,PRKAA1,YWHAQ,NMT1,NPEPPS,TP53,PMAIP1,SAE1,TP53BP2,PINK1,UBE2J2,VPS11,FZD5,BAP1,MICALL2,YWHAZ,YWHAB,YWHAG,BCL2,ABLIM3,ATG13,SFN,ARIH2,UBE2L3,TOMM7,TFDP1,UBL5,SREBF2,HSPA1L,LEPROT,PPP3R1		CSNK2A2,TP63,TP73,ABLIM3
GO_NEGATIVE_REGULATION_OF_NF_KAPPAB_TRANSCRIPTION_FACTOR_ACTIVITY	GO:0032088	72	Up	5.40057439563325e-4	0.0072196304900931626	2	UFL1,NLRP2,ITCH,CYLD,IRAK3,CD200,SIRT1,NFKBIA,BMP7,PSMD10,CCDC22,SETD6,PYCARD,PIAS4,CACTIN,CARD8,TAX1BP1,TRIM37,CDK5RAP3,DAP,TNFAIP3,CAT,TMIGD3,RWDD3,PTGIS,RBCK1,FOXJ1,TRAF3,TRIM21,IRAK2,HAVCR2,IL10,KLF4,DAB2IP,ARRB1,MAP2K5,CYP1B1,G3BP2,NLRC5,ARRB2,NLRP12,CDKN2A,COMMD7,OTULIN,PRMT2,LRRC14,GFI1,NLRP3,AIM2,ZC3H12A,NFKBID,PRDX2,NLRC3,COMMD1,CMKLR1,BRMS1,PARP10,TCEAL7,TRAIP,IRAK1,FAF1,CHP1,USP7,NWD1,…	ARRB2	CD200,RWDD3,FOXJ1,GFI1,NLRC3,TCEAL7,NWD1
GO_HOMEOSTASIS_OF_NUMBER_OF_CELLS	GO:0048872	211	Up	5.407279454466477e-4	0.0072196304900931626	10	SLC4A1,KMT2E,CD74,BAK1,ARID4A,KITLG,PIK3CB,RC3H2,HIPK2,SPI1,ADGRF5,TGFBR3,JMJD6,POLB,NLE1,SART3,SENP1,MEF2C,NFE2L1,CYLD,RRN3,BAX,ADD1,P2RX7,MAEA,FLT3LG,FH,PPP2R3C,JAK2,ABL1,ANKRD54,HMOX1,RBFOX2,HIF1A,ACIN1,RASSF2,CACNA1F,TNFSF13B,CORO1A,DNAJA3,IL7,ERCC2,RPS19,KLF1,DNASE2,JAK3,ETV2,CDK6,HOXA5,EZH2,GATA3,PPP3CB,LIPA,HOXB6,SOX6,TCIRG1,SLC11A2,SH2B3,TMEM14C,MAPK14,SMAP1,SRF,VEGFA,HSPA9,SMAD5,BCL6,WDR…	RPS6,RPS24,TMOD3,RPS14,HMGB1	KITLG,KLF1,FLT3,CXCL6,BMP4,SOX9,IL2RA,FANCC,KLHL10,JAM3,CARD11
GO_REGULATION_OF_PEPTIDASE_ACTIVITY	GO:0052547	326	Up	5.469302638085925e-4	0.007289494313917004	2	BAD,CASP10,CFLAR,TFPI,FYN,ANOS1,PLAUR,LTF,BID,HGF,SERPINB1,NLRP2,BIRC3,FAS,CD44,BAK1,GRN,TIMP2,HERPUD1,CYFIP2,ITIH4,SERPINB3,CASP8,NGFR,RHOA,ROCK1,PSME4,PDCD2,TP63,NLE1,PTGS2,PICALM,GRAMD4,FBLN1,CST7,LAMP3,NRDC,LXN,SENP1,REST,APLP2,BAX,MT3,PEBP1,IGBP1,BIRC5,MUL1,TFAP4,NLRC4,NLRP1,PSME1,RFFL,SIRT1,JAK2,BCL2L13,TBC1D10A,PPM1F,TIMP3,PSMA3,LGMN,PAPLN,PSME2,MMP9,BIRC7,CSNK2A1,CST3,WFDC2,USP14,XIAP,REN…	RHOA,ANP32B,MYC,ARRB2,RPS3,HMGB1,FIS1	LTF,ITIH4,SERPINB3,NGFR,TP63,MT3,PERP,COL7A1,EPHA4,WDR35,PI3,WFDC3,HIP1R,SPINK5,SERPINE2,EFNA3,SPINK7,ST18,SPOCK1,PI16,CLDN3,SMAD3,WFDC13,CST2,WFIKKN2,UMODL1,SPINK6,SOX2,CLDN4,CARD17
GO_MITOCHONDRIAL_TRANSCRIPTION	GO:0006390	14	Up	5.511538286595209e-4	0.007331164968518637	2	POLRMT,TFAM,FOXO3,MTERF2,MTERF4,MTERF1,PRKAA1,PPARGC1B,MTERF3,TFB2M,SLC25A33,TEFM,CHCHD10,MRPL12	TFAM
GO_CELLULAR_RESPONSE_TO_DRUG	GO:0035690	314	Up	5.520073662606822e-4	0.007331164968518637	8	GCLC,CFTR,BAD,CFLAR,FYN,PPP5C,BRCA1,DDX11,HGF,GCLM,VIM,CDH1,CTNNA1,HSPA5,DTNBP1,RAD51,CYBA,KCNQ1,PPP1R12A,ATP2B4,GNA15,SPHK2,GNAI3,PDE4A,SPI1,FECH,VPS35,DRD4,GNB5,TFRC,TMEM38A,PDE8A,PTGS2,ACTB,ADCY2,GNB1,EDN1,DNM2,CHRNA3,MEF2C,GSK3B,REST,SSH1,NCOA1,CAD,ATRX,CHMP5,RBM22,MT3,GNAO1,GNAS,GNA11,DNMT3B,P2RX7,ICAM1,TFAP4,HDAC6,TMEM38B,HSP90AB1,SIRT1,ABL1,PALM,CRKL,MAPK1,PPM1F,HMOX1,PDGFB,PRMT5,APEX1,PCK…	VIM,CDK4,MYC,ARRB2,RPS3	CFTR,DDX11,DRD4,MT3,PPARGC1A,WDR35,SOX9,RNF112,ASS1,HRH4,GNAL,SLIT2,TAF1,CRH,ANKRD1,GNA14,PRKAA2,MSX1,NSG1,DRD5,ADCY6,CDK5R1,PAWR,LDOC1,GSTM2,TREX1,CERS1,PDXP
GO_PYRIMIDINE_NUCLEOTIDE_BIOSYNTHETIC_PROCESS	GO:0006221	40	Up	5.566731784704341e-4	0.007380092209104503	2	AGPAT4,TBPL1,CTPS2,CAD,UPRT,CDS2,CDADC1,DHODH,NME3,NME4,NME5,UMPS,GPAM,DUT,DCTD,UCK1,CMPK2,GPAT3,NME7,UCK2,TAMM41,PRPS1,AGPAT5,GPAT4,AGPAT3,CMPK1,CDS1,DTYMK,AGPAT2,CTPS1,NME6,LCLAT1,TYMS,SHMT1,UPP1,GPAT2,UCKL1,AGPAT1,NME1,NME2		DHODH,NME5
GO_PURINE_NUCLEOBASE_METABOLIC_PROCESS	GO:0006144	17	Up	5.589889947195825e-4	0.007397746960047713	2	KDM1A,MTHFD1,GMPR2,GDA,MTHFD1L,PAICS,PPAT,GMPR,AOX1,PRPS1,GART,GMPS,HPRT1,SHMT1,DPYD,ADA,APRT	GMPS	GDA
GO_PROTEIN_FOLDING_IN_ENDOPLASMIC_RETICULUM	GO:0034975	9	Up	5.63311609921279e-4	0.007441851268503083	6	HSPA5,DNAJC10,ERO1B,DNAJC3,CANX,HSP90B1,PDIA3,CALR,ERO1A	PDIA3
GO_RESPONSE_TO_PEPTIDOGLYCAN	GO:0032494	10	Up	5.645507197647872e-4	0.0074451364218805355	8	IRAK3,TREM2,RIPK2,IRF5,IL6,NLRP3,NOD2,RELA,CARD9,C5AR1
GO_POSITIVE_REGULATION_OF_CELL_DEATH	GO:0010942	610	Up	5.679132465700827e-4	0.007476364053357813	16	STPG1,BAD,CASP10,CFLAR,RBM5,CALCR,TNFRSF12A,MAP3K9,SCIN,MARK4,FYN,PLAUR,TYROBP,BID,IL20RA,PRDM11,NLRP2,FAS,TNFRSF1B,BCLAF1,BAK1,GRN,NSMAF,TRIO,AIFM2,CTNNA1,ARHGEF5,MAPK9,PIK3CB,HEBP2,LTK,SPHK2,CASP8,NGFR,DDX20,MAP2K4,TNFRSF1A,RHOA,HYAL2,HDAC4,IP6K2,SIRT2,CDC42,NCK2,RPS6KA2,ING3,PDCD2,FCGR2B,TP63,PTGS2,PICALM,GRAMD4,ARHGEF1,RARB,PAK3,FAP,TIGAR,TP73,SENP1,DNM2,PSEN1,MEF2C,PTPRC,STK17B,GSK3B,CYLD,RE…	RHOA,MTCH2,CDK4,ANP32B,MYC,RPS6,CALHM2,ARRB2,RPL11,RPS3,PDIA3,RPS7,HMGB1,FIS1,UBA52	SCIN,PRDM11,NGFR,TP63,RARB,PAK3,TP73,MT3,TGFB2,BIK,NFATC4,DHODH,ARHGEF18,PTN,PPARGC1A,RASGRF2,CNR1,WDR35,TNFRSF8,SPDEF,BMP4,FOXA1,HIP1R,AKAP12,HRK,BMPR1B,SLIT2,TIAM2,ST18,CRH,ANKRD1,INHBB,MSX1,RAPSN,SMAD3,ACOX2,AXIN2,IL12A,MAL,CDK5R1,PAWR,PXT1,COL18A1,SYCE3,PNMA2,HPR
GO_HEMATOPOIETIC_PROGENITOR_CELL_DIFFERENTIATION	GO:0002244	147	Up	5.713000969194935e-4	0.007507802147803904	5	PSMB1,ANLN,PSMC4,PSMA4,KITLG,FOXC1,EIF2AK2,SPI1,EML1,ZFAT,CBFB,HYAL2,PSME4,KCNAB2,FSTL3,TCF3,PDCD2,ITCH,TP73,XRCC5,PSEN1,PTPRC,REST,PSMC5,PUS7,WDR7,PSME1,PSMD5,ABL1,PSMD8,SETD1A,OSM,PSMC6,PSMA3,PSMC1,PSMB5,PSMA6,PSME2,PSMA7,PSMD10,PSMD7,SMPD3,SLC7A6OS,SFRP1,ERCC2,TGFB1,ARMC6,SIPA1L3,CDK6,PSMA2,GATA3,PSMD3,PSMD11,PSMD9,PTPN6,ZBTB24,SRF,HSPA9,PDGFRB,HES1,PSMD14,SOS1,PLEK,NFE2L2,PRRC2C,KMT2A,MYB,HOX…	EEF2,YTHDF2	KITLG,TP73,FLT3,BMP4,YAP1,STON2,TMEM190,SHH,JAM3,PYGO1,TREX1
GO_MONOSACCHARIDE_METABOLIC_PROCESS	GO:0005996	230	Up	5.758704882610142e-4	0.0075546569987051376	2	FUCA2,GCLC,BAD,PDK4,SLC25A13,PDK2,TKTL1,CRY1,NISCH,MAN2B2,MDH1,IGF1,FUT8,H6PD,PPP1R3F,SLC2A3,DGAT2,GSTO2,PFKP,PKM,PDK3,RORA,FAM3A,ENO1,ACACB,TIGAR,PGM1,DUSP12,C1QTNF3,NFE2L1,GSK3B,ZMPSTE24,AKR1B1,B4GALT1,SLC23A2,OAS1,MAEA,XYLB,SORBS1,CREM,SIRT1,SLC25A1,CYB5R3,EP300,PMM1,PCK2,POFUT1,SLC35A2,PGK1,MLYCD,MAN2B1,DHDH,GPI,AKT2,GSK3A,BRAT1,GALK1,ENO3,SLC25A11,KAT2A,ALDOC,PPARGC1A,CPT1A,GAPDH,TPI1,ENO2,P…	FUCA2,ADIPOR1,PGAM1	PPP1R3F,GSTO2,PPARGC1A,GNMT,RGN,RORC,SOGA1,FUT6,PFKFB1,TFF3,LRP5,IRS1,MST1,C1QTNF1,CHST1,FUT2,ENPP1
GO_TRANSFERRIN_TRANSPORT	GO:0033572	32	Up	5.77600195512542e-4	0.007555391014811587	1	HFE,ATP6V0A1,ATP6V1H,ATP6AP1,TFRC,DNM2,MCOLN1,ATP6V1D,TFR2,TCIRG1,ATP6V0E1,ATP6V1A,STEAP3,ATP6V0B,ATP6V1F,ATP6V1E1,ATP6V1G1,CLTC,ATP6V1C2,ATP6V1B2,ATP6V0D2,ATP6V1C1,ATP6V0D1,LMTK2,ATP6V0E2,REP15,ARHGAP1,RAB11B,ATP6V0A2,ATP6V0C,ATP6V1G2,ATP6V1E2	ATP6AP1	ATP6V1C2,REP15
GO_SNORNA_METABOLIC_PROCESS	GO:0016074	12	Up	5.779366547181938e-4	0.007555391014811587	2	EXOSC5,FBL,EXOSC3,RNF113A,EXOSC2,DKC1,PARN,NOLC1,EXOSC10,EXOSC4,NUDT16,EXOSC6
GO_SENSORY_PERCEPTION_OF_CHEMICAL_STIMULUS	GO:0007606	43	Down	5.811104168663481e-4	0.007583692714556143	17	PDE4A,GNB1,ITPR3,CFAP69,PKD2L1,SCNN1A,MKKS,TAS2R4,CD36,RTP4,PLCB2,ADCY3,LEF1,SLC24A4,BBS4,UBR3,PIP,AZGP1,SCNN1D,PIGR,NAV2,LPO,SCNN1B,TAS1R3,B3GNT2,CST2,BBS1,FZD2,FFAR4,OR7D2,TRPV1,C5AR1,OR6K3,TAS2R19,TAS2R14,ASIC3,TAS2R46,OR8G5,TAS2R20,TAS2R30,TAS2R31,OR13A1,PKD1L3		SCNN1A,PIP,AZGP1,SCNN1D,NAV2,LPO,SCNN1B,CST2,BBS1,TAS2R19,ASIC3,TAS2R46,TAS2R20,PKD1L3
GO_NUCLEOBASE_METABOLIC_PROCESS	GO:0009112	32	Up	5.844600049699202e-4	0.007614186927831698	2	KDM1A,CPS1,TYMP,CTPS2,CAD,MAPK1,MTHFD1,GMPR2,DHODH,UMPS,GDA,ALDH6A1,MTHFD1L,PAICS,PPAT,GMPR,AOX1,PRPS1,DPYS,CDA,GART,CMPK1,GMPS,HPRT1,RRM1,CTPS1,TYMS,SHMT1,DPYD,ADA,MTOR,APRT	GMPS	DHODH,GDA,DPYS
GO_NEGATIVE_REGULATION_OF_PROTEIN_METABOLIC_PROCESS	GO:0051248	901	Up	5.856206348061624e-4	0.007616107805947963	2	GCLC,CYP51A1,CFLAR,TFPI,KDM1A,UPF1,PRKAR2B,IBTK,MYCBP2,TMEM98,PAFAH1B1,JARID2,CRY1,MLXIPL,RANBP9,HFE,FYN,ANOS1,PLAUR,PPP5C,TYROBP,BRCA1,LTF,MVP,GPRC5A,UFL1,ZMYND11,IGF1,WWTR1,HGF,SAMD4A,SERPINB1,BIRC3,STRAP,CD44,BAK1,GABARAPL2,TIMP2,BOD1L1,CLEC16A,PNKP,TPR,DTNBP1,LMO3,HERPUD1,EIF2AK2,ITIH4,SERPINB3,ATG5,ATP2B4,WNK1,SPHK2,U2AF2,NGFR,HIPK2,CTSA,ABCA7,HMG20B,IPO5,ASB1,SPI1,PRKCZ,ROCK1,HYAL2,SIRT2,ER…	ERLEC1,NCL,RPL5,RPL23,MYC,ARRB2,RPL13A,RPL11,RPS3,RPS7,YTHDF2,CALM1	UPF1,PAFAH1B1,LTF,ITIH4,SERPINB3,NGFR,LRP6,PTPN3,CSNK2A2,RPS6KA6,CEACAM1,MT3,PHACTR3,SIRT4,PPP1R16B,LAPTM4B,CADM4,PTN,PPARGC1A,RBM24,COL7A1,EPHA4,PPP4R4,MAPK8IP1,LAX1,PI3,WFDC3,PAIP2B,BMP4,PRKCG,METTL16,LIF,FXR2,FOXJ1,RGN,SPINK5,SERPINE2,MARVELD3,GRB7,DUSP10,SLIT2,SPINK7,TAF1,PARD3,SPOCK1,ANGPT1,GRIN2C,LRP5,PRKAA2,INHBB,PTPN13,UCN,KLF15,F2RL1,PI16,SHH,DACT1,PPP1R36,SMAD3,PSCA,CD300A,WFDC13,CST2,Z…
GO_REGULATION_OF_CELL_DEATH	GO:0010941	1365	Up	5.907598699601732e-4	0.0076696752029198996	16	GCLC,STPG1,KRIT1,BAD,CASP10,CFLAR,RBM5,SARM1,CD38,KDM1A,HSPB6,PDK4,CALCR,SLC25A5,CIAPIN1,CREBBP,MPO,CRLF1,AP2B1,CX3CL1,TNFRSF12A,MAP3K9,SCIN,MARK4,MAPK8IP2,BTK,FYN,PLAUR,PPP5C,TYROBP,BRCA1,LTF,UFL1,ZMYND11,BID,IL20RA,IGF1,PRDM11,SNAI2,CD74,HGF,MNAT1,NLRP2,RB1CC1,BIRC3,GCLM,FAS,CD44,PRKCH,TNFRSF1B,BCLAF1,BAK1,GRN,PIAS1,DAPK2,NSMAF,FLT4,TRIO,AIFM2,CTNNA1,HSPA5,RRM2B,KITLG,ARHGEF5,MAPK9,BCAR1,HERPUD…	SP100,RHOA,MTCH2,TPT1,CDK4,ANP32B,MYC,RPS6,CALHM2,ARRB2,RPL11,SERBP1,RPS3A,HIGD2A,NONO,RPL10,RPS3,HNRNPK,PDIA3,RPS7,PTMA,HMGB1,FIS1,PHB2,UBA52	MPO,CRLF1,SCIN,LTF,PRDM11,KITLG,NGFR,EYA2,FGFR2,LRP6,CSNK2A2,TP63,RARB,PAK3,TP73,PHLPP1,MT3,SIRT4,APOH,CD200,TGFB2,BIK,NFATC4,DHODH,TOX3,ARHGEF18,COMP,HPN,PTN,AGR2,TRIM2,PPARGC1A,PERP,NME5,RASGRF2,RTKN,PDE1A,FHL2,CNR1,WDR35,EPCAM,TNFRSF8,MAPK8IP1,FLT3,PTGFR,SPDEF,BMP4,SOX9,PRKCG,SIX1,ELL3,FOXA1,HIP1R,RGN,AKAP12,CHL1,HRK,HEY2,YAP1,BMPR1B,RNF157,OSR1,SLIT2,TIAM2,GNRH1,ST18,CRH,NTRK2,ANKRD1,DLG5,GRI…
GO_RESPONSE_TO_TOXIC_SUBSTANCE	GO:0009636	407	Up	5.919704554395254e-4	0.007672141230239505	8	BAD,KDM1A,ARHGAP33,MPO,TBXA2R,MGST1,IYD,FYN,PPP5C,DDX11,RALBP1,HGF,CPS1,GLRX2,BAK1,CDH1,TNC,HDAC9,RAD51,KIF1B,ACAA1,WAPL,CASP8,GSTO2,SPI1,CLDN18,FGFR2,FECH,RHOA,MAOB,DRD4,POLB,ASNS,RDH11,PDE8A,PTGS2,IPCEF1,ACTB,EDN1,SDF4,DNM2,SESN1,CHRNA3,CPOX,AACS,OXCT1,GSTP1,MGST2,BAX,MT3,GNAO1,DNMT3B,ICAM1,RGS17,SLC7A8,SCFD1,HDAC6,PTGS1,SIRT1,ABL1,MAPK1,HMOX1,PDGFB,GSTZ1,APEX1,BMP7,MAP1LC3A,STK24,MAPK3,SMPD3,S…	RHOA,EEF1B2,CDK4,RPS3,EEF2,FIS1,UBA52	MPO,IYD,DDX11,GSTO2,FGFR2,DRD4,IPCEF1,MT3,PPARGC1A,SDC1,CNR1,WDR35,RNF112,CDO1,PXDN,CYP2E1,ASS1,RGN,UNC79,KCNK1,DUOX1,CYP1A1,GNRH1,CRH,FANCC,PPP1R9A,MSX1,CLDN1,SLC15A2,CLDN3,LPO,TXNDC2,DRD5,MT1B,GPX2,PAWR,CYP2F1,GJC2,GSTM2,CERS1,ERCC6,BGLAP,GSTA1,SRXN1
GO_PROTEIN_LOCALIZATION_TO_VACUOLE	GO:0072665	55	Up	5.970780336590268e-4	0.00772501820828727	1	M6PR,LAMP2,ZFYVE16,VPS13D,AP3D1,NEDD4,RAB7A,SH3GLB1,VTI1B,MON1B,NAGPA,SNX16,GOSR2,HSPA8,CD81,GNPTAB,RTN4,GBP1,KPTN,TNFAIP3,CLU,VAMP7,GGA3,BECN1,VPS13C,SH3BP4,VPS25,VPS4A,AP3B1,RNF128,LAMTOR5,ROCK2,GCC2,VPS36,SORL1,SCARB2,VPS37B,CACNG8,VTI1A,TRAPPC8,VPS37A,SNF8,VPS28,MON1A,VPS37C,C12orf66,AP3M1,HGS,LAMTOR4,PIK3R4,VPS13A,SZT2,SMURF1,AP4M1,NCOA4		CACNG8
GO_MONOSACCHARIDE_BIOSYNTHETIC_PROCESS	GO:0046364	79	Up	5.996280530989821e-4	0.007744680541486338	2	SLC25A13,PDK2,CRY1,MDH1,DGAT2,FAM3A,ENO1,PGM1,C1QTNF3,AKR1B1,MAEA,SIRT1,SLC25A1,EP300,PCK2,PGK1,GPI,ENO3,SLC25A11,KAT2A,ALDOC,PPARGC1A,GAPDH,TPI1,ENO2,KAT2B,GPD2,SLC25A12,LEPR,AKR1A1,GOT1,NLN,GNMT,GOT2,NR1D1,ATF4,ARPP19,SESN2,RGN,PER2,SDS,SLC37A4,RBP4,SORD,G6PC3,FOXK2,SIK1,PGD,DGKQ,MDH2,OGT,SOGA1,ALDOA,FOXO1,RANBP2,PFKFB1,G6PD,CRTC2,ATF3,TKT,FOXK1,FBP1,GPD1,DDB1,PGAM1,MST1,PC,PTPN2,CLK2,TALDO1,CH…	PGAM1	PPARGC1A,GNMT,RGN,SOGA1,PFKFB1,MST1
GO_NEGATIVE_REGULATION_OF_PROTEIN_CATABOLIC_PROCESS	GO:0042177	120	Up	6.017567177519079e-4	0.00775884261979604	2	CYP51A1,MYCBP2,HFE,FYN,GABARAPL2,TIMP2,CLEC16A,HIPK2,CTSA,ROCK1,SIRT2,ERLEC1,VPS35,PTPN3,CSNK2A2,DERL2,LAMP3,SENP1,OPHN1,PSEN1,IRAK3,WAC,HSP90AB1,DERL3,TIMP3,CSNK2A1,CST3,USP14,TIMP1,N4BP1,LAPTM4B,SNRNP70,SGTA,RIC1,RGP1,SUFU,CDK5RAP3,SNX3,HMGCR,PDCL3,EPHA4,PARK7,MAD2L2,UCHL5,RPL5,GIPC1,RPL23,PSMF1,PRKCG,PIN1,MGAT3,QRICH2,SCO1,UBAC2,AGAP2,OS9,DYSF,SERPINE2,IL10,DAB2IP,SDCBP,ATRAID,PML,FURIN,RPL11,…	ERLEC1,RPL5,RPL23,RPL11,RPS7	PTPN3,CSNK2A2,LAPTM4B,EPHA4,PRKCG,SERPINE2,TAF1,GRIN2C,SHH,SMAD3,ADGRB1
GO_HEME_METABOLIC_PROCESS	GO:0042168	25	Up	6.049487016758634e-4	0.007786642791947714	2	COX10,SLC25A39,COX15,ALAS1,FECH,CPOX,NFE2L1,BLVRB,SRRD,HMOX1,TSPO,HMOX2,BLVRA,SLC11A2,TMEM14C,UROD,IREB2,PPOX,SLC25A38,ALAD,BDH2,FXN,IBA57,UROS,HMBS
GO_MIDBODY_ABSCISSION	GO:0061952	17	Up	6.075858673094876e-4	0.007806118937467003	4	CHMP2B,CHMP5,CHMP4B,KIF20A,CHMP3,VPS4B,CHMP2A,CHMP1A,VPS4A,CEP55,CHMP7,MITD1,CHMP4C,PDCD6IP,CHMP6,CHMP4A,CHMP1B
GO_REGULATION_OF_HEMOPOIESIS	GO:1903706	397	Up	6.085387385068064e-4	0.007806118937467003	5	BAD,TMEM176A,CYP26B1,CREBBP,KMT2E,ITGA2B,PAF1,SCIN,PSMB1,CD4,BTK,TYROBP,LTF,PSMC4,CD74,RUNX3,HMGB3,PSMA4,KITLG,FOXC1,EIF2AK2,KMT2C,RC3H2,PRDM1,CASP8,AP3D1,PRKCQ,SPI1,CLDN18,RHOA,PRKCZ,CBFB,TFE3,PSME4,FSTL3,ATP6AP1,TCF3,PDCD2,FCGR2B,TBX21,IL4R,HOXA9,TNRC6C,ITCH,TP73,CEACAM1,SENP1,CNOT4,MEF2C,PTPRC,CYLD,PSMC5,GNAS,TESC,LAG3,FLT3LG,TNRC6A,PUS7,PSME1,PPP2R3C,AGO1,PSMD5,TREM2,IL12RB1,ABL1,PSMD8,SETD1A…	RHOA,ATP6AP1,MYC,HMGB1,YTHDF2	CYP26B1,SCIN,CD4,LTF,KITLG,TFE3,TP73,CEACAM1,PTN,BMP4,LIF,FOXJ1,SPINK5,MEIS2,IL2RA,GPR55,YAP1,DUSP10,TMEM178A,IL34,PGLYRP2,SHH,FBN1,IL12A,GP1BA,L3MBTL1,TNFRSF18,CARD11,NRARP,BGLAP,RAB7B
GO_NEGATIVE_REGULATION_OF_CYSTEINE_TYPE_ENDOPEPTIDASE_ACTIVITY	GO:2000117	77	Up	6.173270372740092e-4	0.007905361736266997	2	CFLAR,PLAUR,LTF,HGF,BIRC3,CD44,HERPUD1,NGFR,NLE1,PTGS2,CST7,LAMP3,MT3,IGBP1,BIRC5,RFFL,MMP9,BIRC7,CSNK2A1,XIAP,PIH1D1,CARD8,DNAJB6,YWHAE,CRYAB,BIRC2,VEGFA,DHCR24,PARK7,RPS6KA1,CAAP1,TNFSF14,PCID2,PRDX5,BCL2L12,IFI6,VIL1,POR,CDKN2D,RAF1,LAMTOR5,MICAL1,MDM2,KLF4,ARRB1,MAP2K5,THBS1,LEF1,CD27,NOL3,ARRB2,AKT1,SNCA,SFRP2,TNFAIP8,CAST,SH3RF1,IFI16,PRDX3,RAG1,USP47,ARL6IP1,SERPINB9,RNF34,TRIAP1,SFN,RPS6K…	ARRB2	LTF,NGFR,MT3
GO_RESPONSE_TO_PEPTIDE	GO:1901652	410	Up	6.189468321931351e-4	0.007912624723802376	8	GCLC,CFLAR,PDK4,CALCR,PRKAR2B,PDK2,BAIAP2L1,CRY1,FYN,PIK3C2A,DDX11,IGF1,CPS1,VIM,ATP6V0A1,OTC,ATP6V1H,HDAC9,ARID1B,BCAR1,CYBA,NGFR,PRKCQ,CACNB1,PKM,PRKCZ,ROCK1,NUCKS1,TGFBR3,LRP6,EIF2B3,ATP2B1,ATP6AP1,PRKACA,SREBF1,FCGR2B,PTGS2,ADCY2,EDN1,CEACAM1,PSEN1,GSK3B,GSTP1,RAB10,HADHA,CAD,AKR1B1,CHMP5,MMP2,PXN,SLC9A1,ICAM1,OSBPL8,NLRP1,CDC6,UPRT,SORBS1,TREM2,CDC5L,SIRT1,JAK2,XBP1,RANGAP1,ATP6V1D,LGMN,SRSF…	VIM,ATP6AP1,RPL23,CDK4,RAB13,ADIPOR1,RBBP4,FIS1	BAIAP2L1,DDX11,OTC,NGFR,LRP6,CEACAM1,KLF5,KLF1,GHR,STC2,EPHA4,VGF,CDO1,ASS1,MGARP,ATP6V1C2,AGTR1,GNRH1,SOGA1,CACNA2D1,PFKFB1,INHBB,KLF15,FBN1,IRS1,PRL,ADCY6,FOXC2,UMODL1,LDOC1,FFAR3,ENPP1,PLN,FOXO6,BGLAP
GO_POSITIVE_REGULATION_OF_MITOTIC_SISTER_CHROMATID_SEGREGATION	GO:0062033	16	Up	6.227985425073193e-4	0.007948347443170661	4	CUL3,ANAPC4,ANAPC5,SLF2,BECN1,DLGAP5,SLF1,ESPL1,NUMA1,RB1,ANAPC11,HNRNPU,NSMCE2,NIPBL,CDT1,SMC5
GO_NEGATIVE_REGULATION_OF_MRNA_SPLICING_VIA_SPLICEOSOME	GO:0048025	21	Up	6.286479071911763e-4	0.008009400539586563	2	PTBP1,SFSWAP,U2AF2,CELF4,HNRNPL,C1QBP,SRSF9,SRSF7,SRSF4,HNRNPA2B1,SRSF6,RBM42,RBMX,SAP18,SRSF12,DYRK1A,HNRNPK,NPM1,RBM10,SRSF10,RNPS1	HNRNPK
GO_ENDOSOME_TO_LYSOSOME_TRANSPORT	GO:0008333	49	Up	6.303441451540654e-4	0.00801742290883775	1	M6PR,VPS41,CLEC16A,FAM160A2,TSG101,RAB7A,CHMP2B,CHMP5,HOOK2,HMGXB4,MGRN1,VPS18,SNX16,DENND3,CHMP3,TRAK2,VPS4B,VAMP7,ATG14,SORT1,HOOK1,TGFBRAP1,SCYL2,BIN1,KIF13A,VPS33A,MVB12A,SNX27,SNAPIN,LYST,RHOB,VIPAS39,EPG5,VPS11,DTX3L,VCP,VPS39,AKTIP,UBXN6,RILP,HOOK3,ADRB2,STX8,MTM1,TRAK1,GPRASP1,RAB12,VPS16,RAB7B		HOOK1,RAB7B
GO_POSITIVE_REGULATION_OF_PEPTIDASE_ACTIVITY	GO:0010952	164	Up	6.390326494501002e-4	0.008114203422156087	2	BAD,CASP10,CFLAR,FYN,BID,NLRP2,FAS,BAK1,GRN,CYFIP2,SERPINB3,CASP8,NGFR,RHOA,PSME4,PDCD2,PICALM,GRAMD4,FBLN1,SENP1,REST,BAX,MUL1,TFAP4,NLRC4,NLRP1,PSME1,SIRT1,JAK2,BCL2L13,TBC1D10A,PPM1F,LGMN,PSME2,TRADD,MAPK3,MEFV,PYCARD,CTSH,RIPK2,TNFRSF10A,PDCD5,BBC3,CARD8,CAV1,NOD1,PCOLCE,P2RX1,MAPK14,PERP,DAP,FAM162A,IFT57,PSMD14,HTRA2,FN1,HSPE1,EPHA4,F3,FASLG,CTSD,CASP8AP2,WDR35,APAF1,TNFRSF10B,TNFSF10,TRAF2…	RHOA,ANP32B,MYC,RPS3,HMGB1,FIS1	SERPINB3,NGFR,PERP,EPHA4,WDR35,HIP1R,EFNA3,ST18,CLDN3,SMAD3,CLDN4
GO_POSITIVE_REGULATION_OF_CELL_CYCLE_PROCESS	GO:0090068	241	Up	6.402332096595399e-4	0.008115738679613425	7	KMT2E,DBF4,PAF1,WIZ,BRCA1,DDX11,IGF1,SPAST,CUL3,TPR,ANAPC4,MTA3,PKN2,RHOA,SIRT2,PPP2R5B,FGF10,CDC42,PRKACA,GTSE1,SPAG5,FGFR1,FAP,EDN1,TP73,CDC14A,CNOT4,NDC80,CDC14B,SMARCD3,ATRX,BAX,AURKA,CNOT3,NSFL1C,ANAPC5,PCBP4,CDC45,CDC6,CDC7,RANBP1,PDGFB,EP300,APEX1,CDC25B,KIF3B,E2F1,FAM83D,RGCC,SMPD3,RBL2,RAB11A,CSPP1,MED25,AURKC,CCNE1,CASP2,EZH2,RAD51C,CCND1,CDKN1B,CNOT2,FBXO5,CCND3,CNOT6,PDGFRB,TFDP2,WNT5…	RHOA,RPL23,CDK4,TMOD3,PHB2	DDX11,TP73,CDC7,RNF112,E2F8,SOX15,RRP8,CYP1A1,CXCR5,LRP5,MSX1,TGFA,CDK5R1,MAPK15,PIWIL2
GO_PROTEIN_ACETYLATION	GO:0006473	174	Up	6.458310521023602e-4	0.008154273043361953	2	MSL3,CREBBP,BRCA1,SNAI2,PHF20,JADE2,RSF1,ATG5,SPHK2,SPI1,ING3,MBD3,JADE1,RAPGEF3,SRCAP,GSK3B,KAT6A,ZMPSTE24,NCOA1,NOS1,BRPF3,SIRT1,SMARCB1,EP300,BRD1,RPS6KA5,MRGBP,NAA10,JADE3,MAPK3,CTCF,KAT8,PIH1D1,GATA3,KAT2A,NAT9,PPARGC1A,NAA40,NAA25,ING4,ZNF451,BRD8,EHHADH,KAT2B,KANSL3,POLE4,ATF2,PARK7,DR1,KMT2A,SET,SUPT7L,KANSL1,EPC1,TAF12,NAA50,NAA60,MORF4L2,NCOA3,USP22,SOX4,GTF3C4,IL1B,YEATS4,POR,LIF,HAT1,…		NOS1,JADE3,PPARGC1A,LIF,TAF1,AUTS2,PRKAA2,KLF15,PIWIL2
GO_SIGNAL_TRANSDUCTION_INVOLVED_IN_CELL_CYCLE_CHECKPOINT	GO:0072395	68	Up	6.460692549452199e-4	0.008154273043361953	7	BRCA1,GTSE1,CNOT4,CDC14B,BAX,UIMC1,AURKA,CNOT3,PCBP4,CDC5L,EP300,E2F1,RGCC,RBL2,FZR1,BABAM1,CASP2,PRPF19,CDKN1B,CNOT2,CNOT6,TFDP2,ARID3A,GADD45A,PLAGL1,CDK2,CDKN1A,SOX4,CNOT1,PRMT1,E2F8,PCNA,CCNB1,RINT1,MDM2,CNOT6L,PML,TP53,CARM1,DTL,PLK2,TNKS1BP1,ATM,CHEK1,CNOT8,CDC25C,CNOT11,BTG2,ZNF385A,RPL26,E2F7,PLK1,CRADD,CDK1,TRIAP1,PLK3,SFN,PIDD1,CNOT10,CHEK2,MUC1,BRCC3,TFDP1,MDM4,CNOT7,E2F4,TREX1,PRKDC		E2F8,TREX1
GO_REACTIVE_OXYGEN_SPECIES_METABOLIC_PROCESS	GO:0072593	214	Up	6.465274356583376e-4	0.008154273043361953	2	CFLAR,SLC7A2,PDK4,MPO,FYN,TYROBP,BRCA1,CPS1,NDUFS1,CTNS,CYBA,ATG5,ATP2B4,SPHK2,GNAI3,CYB5R4,RHOA,PDK3,HDAC4,SIRT2,MAOB,RORA,RAB27A,PTGS2,TIGAR,EDN1,DNM2,SESN1,HSP90AA1,ARG2,GSTP1,MT3,KHSRP,P2RX7,NOS1,ICAM1,HDAC6,HSP90AB1,JAK2,TSPO,PDGFB,NCF4,HIF1A,BMP7,ABCD1,GLA,ACP5,TGFB1,PON3,CAV1,GBF1,SH3PXD2A,SOD3,BST1,CRYAB,BIRC2,FOXM1,IFNG,MAPK14,SOD2,NNT,PDGFRB,GNAI2,TUSC2,MPV17,NFE2L2,SPR,PARK7,NCF2,GADD4…	RHOA	MPO,MT3,NOS1,WDR35,PXDN,ASS1,RGN,DUOX1,DUOXA1,CYP1A1,AGTR1,PLA2R1,FANCC,F2RL1,SMAD3,LPO,DRD5,ADGRB1,BCO2,NOS1AP,PLIN5
GO_MONOSACCHARIDE_CATABOLIC_PROCESS	GO:0046365	58	Up	6.495777022767189e-4	0.00816783573926741	2	BAD,TKTL1,FUT8,PFKP,PKM,ENO1,TIGAR,PGM1,XYLB,PGK1,DHDH,GPI,GALK1,ENO3,ALDOC,GAPDH,TPI1,ENO2,SLC25A12,GALE,AKR1A1,PFKFB2,KHK,SORD,TP53,FOXK2,PFKL,GALM,TKFC,ALDOA,PFKM,FUT6,HK1,GALK2,ADPGK,HK2,HK3,LRP5,FOXK1,ALDH1A1,PGM2L1,CRYL1,NUDT5,GLYCTK,PGM2,DCXR,GLB1,RBKS,PGAM1,BPGM,FUT10,FUT1,FUT2,FUT7,FUT4,RPE,GALT,RPEL1	PGAM1	FUT6,LRP5,FUT2
GO_PROTEIN_EXIT_FROM_ENDOPLASMIC_RETICULUM	GO:0032527	40	Up	6.497925713793165e-4	0.00816783573926741	1	HERPUD1,ERLEC1,SEL1L,DERL2,SAR1A,EDEM2,DERL3,HM13,TM9SF4,SEC61B,RANGRF,CD81,TMEM30A,FAF2,AUP1,SEC16B,EDEM1,UBAC2,OS9,GCC2,DERL1,SORL1,PREB,RHBDD1,SEC16A,SAR1B,SEC13,SYVN1,VCP,HSP90B1,TMEM129,YOD1,TMEM30B,NPLOC4,UBE2G2,BCAP31,SLC51B,INSIG1,SVIP,UBE2J1	ERLEC1	TMEM30B
GO_REGULATION_OF_INTRINSIC_APOPTOTIC_SIGNALING_PATHWAY_BY_P53_CLASS_MEDIATOR	GO:1902253	27	Up	6.50862525983927e-4	0.00816783573926741	8	KDM1A,CD74,CD44,RRM2B,RRN3,SIRT1,BCL2L12,ELL3,MDM2,TP53,RPL11,ZNF385A,RPL26,MSX1,HNRNPK,BDKRB2,ING2,UBB,TRIAP1,BCL2,RPS7,ATAD5,PTTG1IP,MUC1,TAF9B,MIF,TAF9	RPL11,HNRNPK,RPS7	ELL3,MSX1
GO_THIOESTER_BIOSYNTHETIC_PROCESS	GO:0035384	50	Up	6.599060934811305e-4	0.00826752350782943	2	PDK4,PDK2,ELOVL5,MPC1,ELOVL1,PDK3,ACSL4,ACAT1,ACACB,PDPR,DLD,SCD,TECR,SLC25A1,GSTZ1,MLYCD,ACSBG1,GCDH,PDHX,ELOVL3,ACSL3,PPCS,ACSBG2,ACSS2,PPT1,ACLY,PDHA1,MPC2,SCD5,SNCA,CBR4,HSD17B12,DLAT,ACSL1,PDK1,ACSS1,ELOVL7,ACSL6,PDP1,HACD1,PDHB,FASN,ELOVL6,PDP2,ACSF3,ACSL5,HSD17B8,HACD2,PPT2,ACACA	MPC1	ACSBG2,SCD5,ELOVL6,PDP2
GO_PROTEIN_TETRAMERIZATION	GO:0051262	110	Up	6.648915134480442e-4	0.008316122307136353	4	AASS,PKD1,CD74,PFKP,PKM,HSD17B10,TP63,ACACB,TP73,TRPM3,DNM1L,MCOLN1,TRPM7,UPB1,CBY1,ST13,SAMHD1,DECR1,CD79A,RPS19,CRTC1,PKD2L1,CPSF6,HINT3,SOD2,ALDH5A1,ACOT13,HMGCR,THG1L,ACADL,GLS,UXS1,FARSB,CTH,CRYZ,HMGCL,PKD2,TRPM6,IDE,CUTC,CAT,KCNJ2,GNMT,VASP,PPAT,ALDH1A2,TRPM4,OSBPL2,KCNC3,TRPM1,MIP,APPL2,NUP54,PEX5,NUP58,IGF1R,CRTC3,TP53,PFKL,TRPM2,PEX14,ALDH9A1,ANXA9,SNCA,CBR4,DPYS,APIP,CPSF7,ALDOA,TDO2,HO…		PKD1,TP63,TP73,GNMT,DPYS,AQP5
GO_RESPONSE_TO_PEPTIDE_HORMONE	GO:0043434	340	Up	6.677191910497368e-4	0.008337616543390151	8	GCLC,CFLAR,PDK4,PRKAR2B,PDK2,BAIAP2L1,CRY1,FYN,PIK3C2A,CPS1,ATP6V0A1,OTC,ATP6V1H,HDAC9,ARID1B,BCAR1,CYBA,PRKCQ,PKM,PRKCZ,ROCK1,NUCKS1,TGFBR3,LRP6,EIF2B3,ATP2B1,ATP6AP1,PRKACA,SREBF1,PTGS2,ADCY2,EDN1,CEACAM1,GSK3B,GSTP1,RAB10,HADHA,CAD,PXN,SLC9A1,ICAM1,OSBPL8,CDC6,UPRT,SORBS1,CDC5L,SIRT1,JAK2,XBP1,RANGAP1,ATP6V1D,SRSF5,APEX1,PCK2,BMP7,TRIB3,LPIN2,PHEX,TIMP1,TSC2,EEF2K,RNF40,CSK,ZNF106,CA2,RETN,AKT…	ATP6AP1,CDK4,RAB13,ADIPOR1,RBBP4	BAIAP2L1,OTC,LRP6,CEACAM1,GHR,STC2,VGF,CDO1,ASS1,MGARP,ATP6V1C2,AGTR1,GNRH1,SOGA1,PFKFB1,INHBB,KLF15,FBN1,IRS1,PRL,ADCY6,FOXC2,UMODL1,FFAR3,ENPP1,PLN,FOXO6,BGLAP
GO_POSITIVE_REGULATION_OF_NEURON_DEATH	GO:1901216	85	Up	6.7036469352858e-4	0.008356768492959098	16	BAD,FYN,TYROBP,GRN,CASP8,MAP2K4,RHOA,HDAC4,CDC42,FCGR2B,PICALM,PAK3,GSK3B,REST,SSH1,BAX,PPP1R13B,TGFB2,ABL1,CDC34,MYBL2,CTSZ,GSK3A,CASP2,AIMP2,FBXW7,IFNG,WNT5A,ATF2,KMO,FASLG,MYB,FOXO3,EGR1,CLU,NQO2,EFNB2,ELK1,PIN1,ATF4,UBE2M,CASP9,EIF2S1,SRPK2,TLR4,TFAP2A,TP53,MCL1,TP53BP2,PARP1,SNCA,ATM,BCL2L11,AIFM1,ITGB2,CAPN2,ADORA1,CASP3,CDK5,RAPSN,CTNNB1,DDIT4,PCSK9,ITGAM,FOS,PRNP,MAP3K11,C1QA,TLR6,DDIT3,N…	RHOA,FIS1	PAK3,TGFB2,RAPSN,CDK5R1
GO_POSITIVE_REGULATION_OF_MITOCHONDRION_ORGANIZATION	GO:0010822	112	Up	6.765336907323683e-4	0.008419708200720551	4	BAD,PLAUR,DCN,BID,BAK1,VPS13D,USP36,ADCK1,CASP8,VPS35,CSNK2A2,TP63,TP73,GSK3B,DDHD2,HUWE1,BAX,DNM1L,PPP1R13B,MUL1,RNF31,HDAC6,TREM2,SH3GLB1,HPS4,FBXO7,BIK,MIEF1,GZMB,DDHD1,HIF1A,MMP9,E2F1,PYCARD,BMF,PDCD5,BBC3,CDC37,GSK3A,MAPK8,PPIF,YWHAE,UBE2D3,FBXW7,PPARGC1A,CAMKK2,FAM162A,TFDP2,HTRA2,PARK7,RHOU,MFN2,WDR35,PPP3CC,TNFSF10,ZNF205,OPTN,KDR,YWHAH,RAC2,VPS13C,HIP1R,PRKAA1,YWHAQ,HRK,CIDEB,NMT1,MGARP,…	FIS1	CSNK2A2,TP63,TP73,BIK,PPARGC1A,WDR35,HIP1R,HRK,MGARP,ABLIM3
GO_METHYLATION	GO:0032259	292	Up	6.804679163896039e-4	0.008454673268596119	2	NDUFAF7,KDM1A,CIAPIN1,KMT2E,PAF1,JARID2,BRCA1,PRDM11,TFB1M,ARID4A,NSUN2,METTL1,MAT2B,ARID4B,KMT2C,PRDM1,TARBP1,PRDM6,SPI1,TRMT11,METTL22,FTSJ1,MBD3,HSD17B10,MOV10L1,EED,BAZ2A,FKBP6,RIF1,GRHL2,ZMPSTE24,ATRX,MECOM,DIMT1,GNAS,METTL2A,DNMT3B,TRMT6,COMT,TDRD1,SIRT1,SETD1A,MTAP,TRMT2A,SMARCB1,SNRPD3,PICK1,TTLL12,PRMT5,VCPKMT,SNW1,PCIF1,NDUFAF5,AHCY,METTL4,RNMT,SUV39H1,CTCF,SETD6,GSPT1,PIH1D1,DOT1L,TRMT…	MYC,GCSH	PRDM11,TARBP1,PRDM6,MOV10L1,FKBP6,GRHL2,PRMT8,GNMT,METTL16,RRP8,DYDC2,PRDM16,TRMT44,AUTS2,GFI1,RAB3B,ZNF274,KDM4D,FAM86B1,PIWIL2
GO_BASE_EXCISION_REPAIR	GO:0006284	41	Up	6.843961280047148e-4	0.008486359593502734	2	LIG3,POLQ,FAM168A,POLD1,NTHL1,POLB,XRCC1,UNG,SIRT6,HUWE1,APEX1,MPG,LIG1,RPA3,NEIL3,OGG1,RPA2,POLM,SMUG1,MBD4,PARP2,RPA1,PCNA,MUTYH,XPA,HMGA1,DNA2,TDG,NEIL1,POLG,TP53,RPS3,NEIL2,WRN,POLL,FEN1,APEX2,USP47,POLE,PRMT6,ERCC6	RPS3	ERCC6
GO_REGULATION_OF_GENERATION_OF_PRECURSOR_METABOLITES_AND_ENERGY	GO:0043467	133	Up	6.8527607732555e-4	0.008486359593502734	2	MLXIPL,IGF1,NUP160,TPR,PPP1R3F,NDC1,SPHK2,RHOA,HDAC4,NUP133,NUP37,SIRT6,TIGAR,PSEN1,GSK3B,NOA1,SEH1L,P2RX7,NUP50,AAAS,NUP188,SORBS1,HIF1A,RAE1,ABCD1,PGK1,HTR2A,NUP93,AKT2,GSK3A,PRKAG2,PPIF,NUP88,PPARGC1A,NUP98,TRPV4,IFNG,NUP107,COX7A2,NUP155,PFKFB4,POMC,PASK,SLC25A12,COX7A2L,PARK7,IDE,NUP43,DNAJC15,PIK3CA,CISD1,ECD,PFKFB2,NUP153,NUP85,SLC25A23,TRAP1,NUP214,DYRK2,CBFA2T3,NUP210,PRKAA1,INPP5K,PPP1R…	RHOA,PGAM1,PHB2	PPP1R3F,PPARGC1A,SLC25A23,PRDM16,PFKFB1,PRKAA2,IRS1,ENPP1,TREX1
GO_NADH_METABOLIC_PROCESS	GO:0006734	34	Up	6.930814567816754e-4	0.008568903471427393	2	MDH1,PFKP,PKM,ENO1,TIGAR,PGK1,GPI,ENO3,ALDOC,GAPDH,TPI1,ENO2,NUDT12,GPD2,SLC25A12,MDH1B,TP53,FOXK2,PFKL,MDH2,ALDOA,PFKM,HK1,ADPGK,HK2,HK3,FOXK1,VCP,PGM2L1,NUDT13,GPD1,PGAM1,BPGM,NUDT17	PGAM1
GO_REGULATION_OF_ESTABLISHMENT_OF_PLANAR_POLARITY	GO:0090175	101	Up	6.959764829968608e-4	0.008590566868123813	13	DVL2,AP2B1,PSMB1,CELSR3,MKS1,PSMC4,PSMA4,AP2S1,RHOA,PSME4,CDC42,CELSR1,GPC4,PSMC5,PSME1,PSMD5,ABL1,PSMD8,PSMC6,PSMA3,DAAM1,PSMC1,PSMB5,PSMA6,PSME2,PSMA7,PSMD10,PARD6A,PSMD7,FZD3,SFRP1,PLEKHA4,PSMA2,DVL1,PSMD3,PFN1,PSMD11,SMURF2,PSMD9,PTK7,NPHP3,WNT5A,PSMD14,PSMF1,PSMB2,PSMA1,PSME3,ANKRD6,RAC1,PSMB7,SEC24B,PRICKLE1,NKD1,CLTC,ARRB2,PSMB6,ARHGEF19,PSMA5,CELSR2,SFRP2,RSPO3,GPC3,DAB2,PSMA8,FZD7,TIAM1,…	RHOA,ARRB2	CELSR3,CELSR1,NKD1,CELSR2,VANGL2,PRICKLE2,FZD6,DACT1,ZNRF3
GO_AMP_BIOSYNTHETIC_PROCESS	GO:0006167	4	Up	6.994685723011921e-4	0.00861951681637387	2	PRPS2,ADK,APRT,ADSL
GO_NEGATIVE_REGULATION_OF_NUCLEAR_DIVISION	GO:0051784	55	Up	7.037919419493397e-4	0.008658599063229437	4	MAD1L1,ZNF207,SPDL1,TPR,TRIP13,NDC80,ATRX,ZW10,KLHL22,BMP7,NAA10,RGCC,PRKAR1A,ANAPC15,FBXO5,TTK,IK,RAD1,MAD2L2,CDC20,CENPF,DUSP1,TEX14,BMP4,XRCC3,PCID2,LIF,PSMG2,CCNB1,APC,USP44,CDK5RAP2,TOM1L1,HORMAD1,DYNC1LI1,ATM,CHEK1,BUB3,FBXO43,BUB1B,MAD2L1,PTTG1,RAD21,PLK1,CDT1,BUB1,NME6,MTBP,TNKS,TOM1L2,AURKAIP1,GEN1,AURKB,LCMT1,PTTG2		BMP4,LIF,PTTG2
GO_PYRIMIDINE_CONTAINING_COMPOUND_METABOLIC_PROCESS	GO:0072527	89	Up	7.064571828041886e-4	0.008677187325390663	2	TKTL1,CPS1,TYMP,AGPAT4,TBPL1,CTPS2,NTHL1,UNG,CAD,UPRT,UPB1,MAPK1,APOBEC3H,ERH,CDS2,CDADC1,DHODH,NME3,NME4,CDIPT,AICDA,NME5,OGG1,UMPS,SLC19A2,ALDH6A1,GPAM,NT5C3A,SMUG1,SLC25A19,NT5C,APOBEC3A,APOBEC3F,DUT,MBD4,DCTD,PUDP,UCK1,CMPK2,NT5E,SLC19A3,TET1,GPAT3,TDG,NEIL1,NME7,UCK2,TAMM41,PRPS1,DPYS,AK3,ENPP3,NEIL2,AGPAT5,DCK,GPAT4,CDA,AGPAT3,CMPK1,CDS1,TK2,RRM1,TK1,DTYMK,TET2,AGPAT2,CTPS1,NME6,LCLAT1,TYMS…		APOBEC3H,DHODH,NME5,DPYS,NT5M,APOBEC3D
GO_MYELOID_DENDRITIC_CELL_ACTIVATION	GO:0001773	25	Up	7.094227349282101e-4	0.008699397550498133	5	TSPAN32,SPI1,PSEN1,FLT3LG,PYCARD,RELB,LTBR,CD2,SLAMF1,BATF3,NOTCH2,DOCK2,HAVCR2,IL10,IRF4,CAMK4,BATF,TGFBR2,DCSTAMP,CLEC4D,BATF2,RBPJ,TRAF6,HMGB1,UBD	RBPJ,HMGB1
GO_RNA_POLYMERASE_II_PREINITIATION_COMPLEX_ASSEMBLY	GO:0051123	24	Up	7.318573829660773e-4	0.00895988916572639	2	PSMC4,TAF11,PSMC5,ESR1,PSMC6,TAF6,CAND1,TBP,DR1,CREB1,TAF12,THRA,MED6,GTF2B,GTF2A2,TP53,TAF1,PSMC2,TAF6L,PSMC3,ATF7IP,SGF29,TAF7,HMGB1	HMGB1	TAF1
GO_NEGATIVE_REGULATION_OF_ERAD_PATHWAY	GO:1904293	13	Up	7.334436618181126e-4	0.008964708952661387	8	ERLEC1,DERL2,DERL3,USP14,SGTA,UBAC2,OS9,USP25,UBXN1,YOD1,UBE2G2,SVIP,UBE2J1	ERLEC1
GO_REGULATION_OF_CELLULAR_LOCALIZATION	GO:0060341	679	Up	7.378380184987613e-4	0.009003779845868814	1	FGR,CFTR,BAD,MAD1L1,KDM1A,CALCR,ITGA3,TMEM98,AP2B1,CX3CL1,ARHGAP44,MARK4,BAIAP3,NADK,CD4,HFE,FYN,AKAP8L,TYROBP,BID,RUFY3,EHD2,PRKCH,BAK1,CENPQ,GAB2,CDH1,GPM6B,TPR,C12orf4,GOPC,NEDD4L,CYBA,PHPT1,USP36,ATG5,PPP1R12A,CROCC,RIOK2,CDH3,WAPL,SPHK2,GPC1,CASP8,NGFR,ABCA7,IPO5,PPP2R5A,CD84,CLDN18,SP100,PRKCZ,HYAL2,GRIPAP1,REEP1,POLR1A,ERLEC1,VPS35,KCNAB2,DRD4,NEDD4,CSNK2A2,CDC42,PRKACA,SREBF1,DERL2,TMEM38…	SP100,ERLEC1,LEPROTL1,ANP32B,CALM1,GDI1,FIS1	CFTR,ARHGAP44,BAIAP3,CD4,CROCC,CDH3,GPC1,NGFR,DRD4,CSNK2A2,TP63,TP73,SIRT4,NOS1,MISP,FERMT1,CEMIP,PTN,AGR2,WWC1,BMP4,LIF,DCLK1,MYBPC3,KIAA1614,TRIM29,STAC2,TRPC1,NKD2,CRH,SYBU,INPP5E,PARD3,CACNA1C,ANK3,ANGPT1,LRP5,PRKAA2,PKDCC,SHH,SMAD3,CD300A,MTCL1,AR,GSG1L,SH3TC2,NLGN2,ABLIM3,CDK5R1,CD19,ERBB4,MAPK15,TMEM30B,ATP2A1,PLN,LIME1,GSTM2,GPC2,OTUD7B
GO_MATURATION_OF_5_8S_RRNA_FROM_TRICISTRONIC_RRNA_TRANSCRIPT_SSU_RRNA_5_8S_RRNA_LSU_RRNA	GO:0000466	21	Up	7.402689840054857e-4	0.009018803813240252	2	EXOSC7,NOP14,PES1,ERI1,EXOSC3,FTSJ3,ERI3,RCL1,EXOSC8,UTP20,EXOSC9,KRI1,EXOSC2,WDR12,URB1,ABT1,NOL9,EXOSC10,RPS21,RRS1,BOP1
GO_REGULATION_OF_POSTTRANSCRIPTIONAL_GENE_SILENCING	GO:0060147	80	Up	7.445845442652497e-4	0.00905345142414443	2	POLR2J,NUP160,POLR2B,TPR,PUM2,NDC1,ELAVL1,NUP133,NUP37,ZMPSTE24,SEH1L,TNRC6A,ESR1,AGO1,NUP50,AAAS,NUP188,POLR2E,POLR2F,RAE1,FMR1,NUP93,POLR2C,POLR2I,TGFB1,NUP88,DDX5,NUP98,NUP107,NUP155,FXR1,EIF4G1,NUP43,AGO2,XPO5,NUP153,BMP4,NUP85,NUP214,MAP2K2,ZFP36,AJUBA,PPARG,NUP210,IPO8,PUM1,ZC3H10,DHX9,RIPK1,NUP54,PPP3CA,NUP58,TARBP2,NCOR1,TP53,WTIP,POLR2D,LIMD1,EGFR,POLR2K,RANBP2,NUP205,SEC13,ADAR,NUP35,ZC…		BMP4,AJUBA,RMRP
GO_COVALENT_CHROMATIN_MODIFICATION	GO:0016569	406	Up	7.458619991930418e-4	0.00905345142414443	2	KDM1A,MSL3,CREBBP,KMT2E,KDM7A,PAF1,JARID2,BAZ1B,AKAP8L,PPP5C,BRCA1,KDM5D,SNAI2,UBR2,PHF20,ARID4A,JADE2,HDAC9,RSF1,ARID4B,USP36,KMT2C,ATG5,MTA3,HDAC7,PRDM6,SPHK2,EYA2,KDM4A,SPI1,HDAC4,SIRT2,JMJD6,ING3,MBD3,SREBF1,KDM5A,EED,SART3,BAZ2A,SIRT6,JADE1,UBE2A,RIF1,SRCAP,WDR70,KAT6A,ZMPSTE24,REST,NCOA1,ATRX,MECOM,HUWE1,ATXN7L3,UIMC1,MT3,AURKA,DNMT3B,KDM2B,NOS1,RCOR1,HDAC6,WAC,BRPF3,SIRT1,JAK2,SETD1A,SMARC…	PCGF5	KDM5D,PRDM6,EYA2,MT3,NOS1,JADE3,HSF4,PPARGC1A,PRMT8,LIF,DYDC2,PRDM16,TAF1,AUTS2,PRKAA2,GFI1,UCN,ZNF274,PRKD1,KDM4D,PIWIL2
GO_POSITIVE_REGULATION_OF_NUCLEASE_ACTIVITY	GO:0032075	8	Up	7.467260719661496e-4	0.00905345142414443	2	DDX11,PCNA,AKT1,RPS3,PRKCD,HMGB2,TCEA1,HSPA1A	RPS3,TCEA1	DDX11
GO_CELLULAR_RESPONSE_TO_IONIZING_RADIATION	GO:0071479	65	Up	7.534563677356971e-4	0.009120340605908592	8	KDM1A,SNAI2,HSPA5,RAD51,CYBA,TP53BP1,NUCKS1,XRCC5,DNM2,ZMPSTE24,SIRT1,SFRP1,EEF1D,HAMP,NAMPT,GATA3,CRYAB,TMEM109,RAD51AP1,MAPK14,RAD1,ECT2,GADD45A,EGR1,CDKN1A,ELK1,INO80,FIGNL1,CLOCK,MDM2,HUS1,TANK,YAP1,TP53,INTS7,RHOB,SFRP2,TLK2,POLE3,TNKS1BP1,ATM,RAD9B,FBXO4,RPL26,IFI16,NIPBL,SPIDR,WRN,BCL2L1,RHNO1,RAD9A,NET1,LIG4,HRAS,ATR,SWI5,GRB2,TSPYL5,CHEK2,HSF1,KDM4D,XRCC6,BLM,TREX1,GTF2H5	EEF1D	YAP1,KDM4D,TREX1
GO_PROTEIN_IMPORT_INTO_MITOCHONDRIAL_MATRIX	GO:0030150	19	Up	7.550898995712358e-4	0.009125419252535336	1	TIMM21,TIMM44,TIMM50,GRPEL1,DNAJC15,ROMO1,TIMM17B,TOMM40,TIMM17A,TOMM40L,GRPEL2,TOMM20,TOMM7,TOMM20L,TIMM23B,DNAJC19,DNLZ,PAM16,TIMM23		DNLZ
GO_DNA_REPLICATION	GO:0006260	252	Up	7.631077122994586e-4	0.00920751311934997	2	RECQL,UPF1,LIG3,DBF4,NFIX,REV3L,WIZ,BRCA1,DDX11,POLA2,RFC1,BOD1L1,PNKP,RRM2B,RFC2,RAD51,POLQ,WAPL,POLD1,WDR18,MCM10,MAP2K4,NUCKS1,FGF10,POLB,CDC42,MCM2,TIPIN,MCM6,POLD3,FGFR1,THOC1,EXD2,ZMPSTE24,ATRX,ORC1,ORC6,SUPT16H,CLSPN,CDC45,CDC6,CDC7,CDC34,MCM5,POLE2,CINP,GINS1,SAMHD1,POLI,RBBP8,POLA1,RBBP7,DNAJA3,NBN,MCM4,RNASEH2A,CCNE1,GRWD1,LIG1,PPP2R1A,DNAJC2,SSBP1,RPA3,POLD2,GTPBP4,SMC3,RECQL5,TNFAIP1,…	RBBP4	UPF1,DDX11,MCM10,CDC7,CDK2AP1,E2F8,POLN,UCN,ATRIP,WDHD1,NT5M,GMNC,TREX1
GO_POSITIVE_REGULATION_OF_TELOMERE_MAINTENANCE	GO:0032206	50	Up	7.655591708352217e-4	0.00922228892174417	2	ERCC1,PNKP,PRKCQ,MAP2K7,SIRT6,XRCC5,ATRX,MAP3K4,MAPKAPK5,MAPK1,MAPK3,ACD,NBN,TNKS2,RAD50,CCT4,NEK2,TCP1,HNRNPA2B1,POT1,DKC1,SLX1A,HNRNPA1,PKIB,CCT7,HNRNPD,NABP2,PML,PARN,NAF1,CCT6A,HMBOX1,ATM,CCT5,NEK7,FBXO4,CCT8,CCT3,GNL3,CCT2,CTNNB1,TNKS,DHX36,ATR,AURKB,MAPK15,SLX1B,SLX4,PPP1R10,RTEL1		SLX1A,MAPK15
GO_REGULATION_OF_GENE_SILENCING	GO:0060968	104	Up	7.680431199424641e-4	0.009237408212172005	2	POLR2J,NUP160,POLR2B,TPR,PUM2,NDC1,ELAVL1,NUP133,NUP37,SIRT6,ZMPSTE24,SEH1L,TNRC6A,ESR1,AGO1,NUP50,CDC45,AAAS,NUP188,SIRT1,POLR2E,HIRA,POLR2F,RAE1,FMR1,NUP93,POLR2C,POLR2I,TGFB1,NUP88,DDX5,NAA40,NUP98,NUP107,AICDA,ASF1A,NUP155,FXR1,EIF4G1,ATAD2B,NUP43,CDK2,AGO2,XPO5,NUP153,BMP4,NUP85,NUP214,MAP2K2,ZFP36,AJUBA,TRIM28,DNMT1,ZNF304,PPARG,NUP210,MORC2,IPO8,PPHLN1,PUM1,ZC3H10,DHX9,RIPK1,HMGA1,TET1,NUP…		BMP4,AJUBA,RMRP
GO_PROTEIN_COMPLEX_OLIGOMERIZATION	GO:0051259	373	Up	7.79815851708407e-4	0.009364018781616766	4	RAD52,CD79B,AASS,MGST1,PKD1,WIZ,PPP5C,EHD3,CCDC88C,BID,CD74,SPAST,BIRC3,KCNG1,OTC,CTNNA1,GOPC,RAD51,POLQ,OAT,ELAVL1,PFKP,PKM,TP53BP1,PRKCZ,VPS35,JMJD6,HSD17B10,TP63,ACAT1,ACACB,DGKD,TP73,C1QTNF3,TRPM3,NUFIP1,ATG16L1,B4GALT1,BAX,DNM1L,FUS,SLC9A1,MCOLN1,NLRC4,TRPM7,IKZF5,SH3GLB1,UPB1,HSCB,CBY1,HMOX1,KCTD17,ST13,MLC1,SAMHD1,CHMP4B,RIOK3,KCND1,RS1,DGKH,TRADD,HSF4,QPRT,PYCARD,EHD4,DECR1,TRPS1,GSDMD,KC…	CLPP,PEX11B,TRAPPC2L,FIS1	PKD1,KCNG1,OTC,TP63,TP73,RS1,HSF4,PRMT8,C9,GNMT,RNF112,KHDRBS3,DPYS,AQP5,CLDN1,CLDN3,SCARA5,KCNS3,KCND3,TMCC1,AQP11,PLN,LY6G6C
GO_PURINE_DEOXYRIBONUCLEOTIDE_METABOLIC_PROCESS	GO:0009151	10	Up	7.84373459233908e-4	0.00940372455033698	2	SAMHD1,NUDT1,DGUOK,NUDT15,GUK1,AK9,ADK,ADA,NUDT16,NUDT18
GO_NEGATIVE_REGULATION_OF_CELL_DEATH	GO:0060548	785	Up	7.906510759505101e-4	0.009463891939363032	16	GCLC,KRIT1,BAD,CFLAR,CD38,KDM1A,HSPB6,PDK4,SLC25A5,CIAPIN1,MPO,CRLF1,AP2B1,CX3CL1,MAPK8IP2,FYN,PLAUR,PPP5C,BRCA1,LTF,UFL1,ZMYND11,BID,IGF1,SNAI2,CD74,HGF,MNAT1,RB1CC1,BIRC3,GCLM,FAS,CD44,PRKCH,TNFRSF1B,GRN,PIAS1,FLT4,CTNNA1,HSPA5,RRM2B,KITLG,HERPUD1,FOXC1,EIF2AK2,ATG5,YBX3,LTK,SPHK2,CASP8,TM7SF3,NGFR,HIPK2,TMEM161A,EYA2,GNAI3,ERBB3,MAP2K4,PRKCQ,FGFR2,RHOA,PRKCZ,ROCK1,VPS35,BCL3,LRP6,FGF10,MNT,ASN…	RHOA,TPT1,MYC,RPS6,ARRB2,RPS3A,HIGD2A,NONO,RPL10,HNRNPK,PTMA,PHB2,UBA52	MPO,CRLF1,LTF,KITLG,NGFR,EYA2,FGFR2,LRP6,CSNK2A2,RARB,MT3,SIRT4,APOH,CD200,NFATC4,TOX3,COMP,HPN,AGR2,PPARGC1A,NME5,FHL2,EPCAM,MAPK8IP1,PTGFR,BMP4,SOX9,PRKCG,SIX1,ELL3,HIP1R,RGN,CHL1,HEY2,YAP1,RNF157,OSR1,GNRH1,CRH,NTRK2,SLC25A27,ANGPT1,CREB3L1,PAFAH2,PIP,PRKAA2,MSX1,PROK2,UCN,HHIP,SHH,SMAD3,AR,ZFPM2,AZU1,ARNT2,PDE3A,NDNF,CLCF1,FOXC2,PRKD1,TNFRSF18,NANOS3,ASAH2,SYCP2,SYNGAP1,BHLHB9,MTRNR2L4,TXNDC5…
GO_RIBOSOMAL_SMALL_SUBUNIT_EXPORT_FROM_NUCLEUS	GO:0000056	7	Up	7.937965967614124e-4	0.009486437230294971	1	RIOK2,XPO1,NUP88,RPS15,RAN,LTV1,NPM1	RPS15
GO_PURINE_NUCLEOSIDE_METABOLIC_PROCESS	GO:0042278	53	Up	7.97699730232665e-4	0.00951795059072848	2	ENPP4,GNAI3,RHOA,DLG1,NT5C2,MAGI3,MTAP,GTPBP1,GMPR2,AHCY,NME3,NME4,IMPDH1,RAB23,NME5,DGUOK,TJP2,RHOQ,AMD1,OARD1,GNMT,MPP1,RAN,PEMT,MACROD1,AMPD3,NT5E,NME7,GUK1,CASK,AK3,DLG2,LRGUK,ADK,AK4,GMPS,HPRT1,PTGDR,ADAL,MFN1,NME6,MACROD2,IMPDH2,GIMAP7,LRRK2,ADA,CARD11,PNP,OPA1,APRT,NME1,NME2,NUDT18	RHOA,GMPS	NME5,GNMT,DLG2,CARD11
GO_GLUCOSE_METABOLIC_PROCESS	GO:0006006	171	Up	8.063062200611966e-4	0.009605394383835206	2	BAD,PDK4,SLC25A13,PDK2,TKTL1,CRY1,NISCH,MDH1,IGF1,H6PD,PPP1R3F,DGAT2,PFKP,PKM,PDK3,RORA,FAM3A,ENO1,ACACB,TIGAR,PGM1,DUSP12,C1QTNF3,NFE2L1,GSK3B,ZMPSTE24,OAS1,MAEA,SORBS1,CREM,SIRT1,SLC25A1,EP300,PCK2,PGK1,MLYCD,GPI,AKT2,GSK3A,BRAT1,ENO3,SLC25A11,KAT2A,ALDOC,PPARGC1A,CPT1A,GAPDH,TPI1,ENO2,PPARD,MAPK14,ALDH5A1,KAT2B,POMC,GPD2,PASK,SLC25A12,LEPR,AKR1A1,GOT1,SERP1,PIK3CA,NLN,PFKFB2,GNMT,GOT2,FOXA2,NR…	ADIPOR1,PGAM1	PPP1R3F,PPARGC1A,GNMT,RGN,RORC,SOGA1,PFKFB1,TFF3,LRP5,IRS1,MST1,C1QTNF1,ENPP1
GO_REGULATION_OF_ENDODEOXYRIBONUCLEASE_ACTIVITY	GO:0032071	8	Up	8.154022323482821e-4	0.009698383830003222	2	DDX11,SIRT1,AKT1,GZMA,RPS3,PRKCD,NPM1,HMGB1	RPS3,HMGB1	DDX11
GO_INTRINSIC_APOPTOTIC_SIGNALING_PATHWAY_IN_RESPONSE_TO_ENDOPLASMIC_RETICULUM_STRESS	GO:0070059	54	Up	8.270209461222505e-4	0.009821037048974655	8	BAK1,HERPUD1,NCK2,DNAJC10,UBE2K,PPP1R15A,BAX,ERP29,SIRT1,XBP1,TRIB3,BBC3,CREB3,WFS1,PARK7,TXNDC12,APAF1,TNFRSF10B,SPOP,TRAF2,ATF4,CHAC1,SERINC3,DAB2IP,TMEM117,TMBIM6,PML,TP53,PMAIP1,HYOU1,ITPR1,BCL2L11,AIFM1,CREB3L1,NCK1,SYVN1,BCL2L1,BCL2,EIF2AK3,CEBPB,DDIT3,PTPN2,BOK,ERN1,GRINA,LRRK2,ATP2A1,PTPN1,CASP4,MAP3K5,ERO1A,OPA1,HSPA1A,BAG6		CREB3L1,ATP2A1
GO_VIRAL_GENOME_REPLICATION	GO:0019079	113	Up	8.298953747947503e-4	0.009839627022605896	3	LTF,YTHDC2,EIF2AK2,ATG5,PKN2,NUCKS1,PABPC1,CDC42,HACD3,TOP2B,FKBP6,PPIE,ATG16L1,MAVS,OAS1,CCNK,CD209,SRPK1,SMARCB1,APOBEC3H,VAPA,FMR1,EEA1,HTATSF1,CLEC4M,ZC3HAV1,DDX5,CCL2,CCL8,OAS3,OAS2,AICDA,TRIM38,NR5A2,RAB29,PROX1,TRIM6,SLPI,VAPB,STAU1,DEK,TBC1D20,APOBEC3A,APOBEC3F,EIF2AK4,ILF3,BST2,TRIM28,TOP2A,INPP5K,MORC2,LAMTOR5,ROCK2,RSAD2,OASL,SRPK2,RNASEL,TARBP2,IFITM3,SETDB1,RAB5A,TNIP1,STOM,NOTCH1,IF…	PCBP1,RAD23A,PCBP2	LTF,FKBP6,APOBEC3H,CLEC4M,OASL,AEN,APOBEC3D
GO_NUCLEOBASE_BIOSYNTHETIC_PROCESS	GO:0046112	19	Up	8.363123185108696e-4	0.009896380962226472	2	CPS1,CTPS2,CAD,MTHFD1,DHODH,UMPS,MTHFD1L,PAICS,PPAT,PRPS1,GART,CMPK1,GMPS,HPRT1,CTPS1,SHMT1,ADA,MTOR,APRT	GMPS	DHODH
GO_MITOCHONDRIAL_OUTER_MEMBRANE_PERMEABILIZATION	GO:0097345	52	Up	8.37315191163501e-4	0.009896380962226472	4	GCLC,BAD,SLC25A5,BID,BAK1,CASP8,EYA2,TP63,TP73,GSK3B,BAX,PPP1R13B,MUL1,TMEM14A,GZMB,E2F1,BMF,BNIP3L,BBC3,GSK3A,MAPK8,YWHAE,TFDP2,PPP3CC,ZNF205,RHOT1,YWHAH,HIP1R,YWHAQ,NMT1,RHOT2,TP53,PMAIP1,TP53BP2,BCL2L11,MPV17L,YWHAZ,MOAP1,YWHAB,ACAA2,YWHAG,BCL2,SFN,BNIP3,BOK,TMEM102,BLOC1S2,TFDP1,HSPA1A,SLC35F6,PPP3R1,CHCHD10		EYA2,TP63,TP73,HIP1R
GO_REGULATION_OF_PROTEIN_TARGETING_TO_MITOCHONDRION	GO:1903214	40	Up	8.503185481824174e-4	0.010034292820545104	1	USP36,CSNK2A2,SREBF1,LMAN1,HUWE1,SIRT4,RNF31,SH3GLB1,HPS4,BNIP3L,PDCD5,GSK3A,UBE2D3,FBXW7,HTRA2,RHOU,RAC2,PRKAA1,NPEPPS,SAE1,HAX1,BAG3,BAG4,PINK1,UBE2J2,VPS11,FZD5,BAP1,MICALL2,ABLIM3,PARL,ATG13,ARIH2,UBE2L3,LRRK2,TOMM7,UBL5,SREBF2,HSPA1L,LEPROT		CSNK2A2,SIRT4,ABLIM3
GO_NUCLEOTIDE_SUGAR_METABOLIC_PROCESS	GO:0009225	35	Up	8.531588392691005e-4	0.010041171749136152	2	PGM3,FUT8,TGDS,NANS,PMM1,GNPNAT1,RENBP,UGGT2,GSK3A,UGDH,GMDS,GNPDA1,UXS1,SLC35D1,UAP1,SLC35A3,NAGK,MGAT1,GFPT2,UGGT1,PMM2,GUK1,CSGALNACT1,GNE,AMDHD2,EXTL2,GNPDA2,UGP2,DPAGT1,GMPPB,MPI,UAP1L1,GFPT1,GALT,PARG		GFPT2,CSGALNACT1
GO_NUCLEOTIDE_EXCISION_REPAIR_DNA_DUPLEX_UNWINDING	GO:0000717	22	Up	8.535730674069443e-4	0.010041171749136152	2	RBX1,ERCC2,GTF2H1,GTF2H3,RAD23B,CHD1L,DDB2,XPA,CUL4A,PARP1,RPS27A,GTF2H2,CETN2,UBC,XPC,CUL4B,ERCC3,DDB1,UBB,GTF2H4,UBA52,GTF2H5	UBA52
GO_GLYOXYLATE_METABOLIC_PROCESS	GO:0046487	6	Up	8.573677283879419e-4	0.010070051897331499	2	GOT2,GRHPR,IDH1,ALDH4A1,HYI,IDH2
GO_POSITIVE_REGULATION_OF_DEFENSE_RESPONSE	GO:0031349	431	Up	8.598867367168846e-4	0.010083882371140126	8	TSPAN6,SARM1,CREBBP,CX3CL1,PSMB1,BTK,FYN,LTF,PSMC4,POLR3B,CD6,MATR3,MARCO,BIRC3,NR1H3,KPNA6,HMGB3,GRN,STAP1,PSMA4,PTGER3,TNIP3,CYBA,CUL1,TAB2,PUM2,IL17RB,CASP8,TNFRSF1A,HYAL2,PSME4,PRKACA,UBE2D1,FBXW11,PVR,ALPK1,PTGS2,TXK,GRAMD4,ICAM3,PAK3,UBE2K,PIK3C3,ITCH,XRCC5,MEF2C,CYLD,APOB,FCN1,WDFY1,MGST2,PSMC5,MAVS,LAG3,IRAK3,CD209,NLRC4,ESR1,PSME1,TYRO3,MAP3K1,PSMD5,TREM2,PGC,JAK2,PSMD8,DDT,OSM,TAB1,EP30…	UBE2D1,PQBP1,UBE2D2,ARRB2,NONO,HMGB1,UBA52	TSPAN6,LTF,STAP1,PTGER3,PAK3,APOB,MUC5B,CNR1,AGTR1,MUC4,OSMR,CRH,PGLYRP2,GFI1,UCN,ITGA2,F2RL1,GPRC5B,CD300A,IL12A,MUC15,MUC17,MUC16,CADM1,FFAR3,CARD11,MUC5AC,IRGM,TICAM2,RAB7B
GO_MEMBRANE_FUSION	GO:0061025	119	Up	8.669281742023331e-4	0.010142769602631404	4	VPS41,CD9,CD4,RABEP1,VAMP3,GNAI3,TIE1,HYAL2,NSF,RAB7A,RIMS1,STX7,CHMP2B,HACE1,DNM1L,NSFL1C,SNAP23,STX1B,SNAP29,VTI1B,VAPA,EEA1,CORO1A,STX4,SPG11,VPS18,STX10,ANKRD27,AKT2,NAPA,RAB3A,BET1,CAV2,STX1A,YKT6,GOSR2,GOSR1,RAB34,STX2,C2CD5,BNIP1,OTOF,GCA,CHMP3,VAMP4,STX12,EQTN,CXCR4,STX16,VAMP7,TMEM175,VPS4A,SYT4,VAV3,NAPG,ANXA1,STX11,DYSF,STX6,TGFBRAP1,TBC1D4,STXBP1,STX17,ANXA7,USO1,VAMP1,RAB20,ANXA9,RAB…	STX10,RAB13	CD4,NKD2,PRRT2,CPLX1,RAB7B
GO_ESTABLISHMENT_OF_LOCALIZATION_IN_CELL	GO:0051649	449	Up	8.676068716897689e-4	0.010142769602631404	1	CFTR,BAD,MAD1L1,CALCR,IBTK,CX3CL1,PAFAH1B1,TRAPPC6A,BAIAP3,NADK,STARD3NL,CD4,HFE,FYN,LTF,BAK1,CENPQ,TBC1D23,CUL3,SPDL1,RAB27B,DTNBP1,MAP4,CYBA,TRAPPC3,PHPT1,KIF1B,MCOLN3,ATG5,ATP2B4,CDH3,AP3D1,PRKCZ,RAB27A,FGF10,WIPI1,AP3M2,CDC42,PRKACA,NDE1,TMEM38A,LLGL2,PICALM,NSF,CLASP1,LMAN1,SRI,DLG1,KIFAP3,MLH1,SPAG5,MAP2,SAR1A,KIF22,DNM2,PSEN1,NDC80,PTPRC,P2RX5,PIBF1,OXCT1,CHMP2B,CD59,SEH1L,CHERP,CHMP5,TMED…	BCCIP,TRAPPC2L,CALM1	CFTR,PAFAH1B1,BAIAP3,CD4,LTF,CDH3,NOS1,MISP,PLCB4,ASIP,CEMIP,COL7A1,PARD3B,RAB17,AP1M2,TRPC1,SHROOM2,CRH,SYBU,PARD3,CACNA1C,CACNA2D1,GRIN2C,LRP5,BBS5,TGFA,CD19,MEIOC,MAPK15,PLN,LIME1,FAM155A,GSTM2
GO_PTERIDINE_CONTAINING_COMPOUND_BIOSYNTHETIC_PROCESS	GO:0042559	13	Up	8.712453710918425e-4	0.010169489836176056	2	MTHFD1,SPR,MTHFD1L,GCH1,PCBD2,MTHFS,FPGS,ATIC,PTS,QDPR,GART,PCBD1,DHFR
GO_NEGATIVE_REGULATION_OF_TRANSFERASE_ACTIVITY	GO:0051348	239	Up	8.758902722318514e-4	0.01020785608739043	19	PRKAR2B,IBTK,MVP,GPRC5A,WWTR1,PARP3,DTNBP1,PHPT1,SERPINB3,WNK1,IPO5,PPP2R5A,HYAL2,LRP6,TRIB2,TSG101,CEACAM1,PSEN1,PTPRC,GSK3B,GSTP1,DNAJA1,TESC,IRAK3,TFAP4,SIRT1,ABL1,GADD45B,PPM1F,PIK3IP1,FBXO7,GSKIP,BMP7,PTK6,TRIB3,CDK5RAP1,SMAD7,DNAJC3,TSC2,PYCARD,CSK,SFRP1,RASIP1,PPP2R1A,GSK3A,CAV1,HSPB1,PRKAG2,LIMK1,TESK1,DVL1,CDK5RAP3,DUSP3,PRKAR1A,CHORDC1,CBL,HIPK3,CORO1C,SH2B3,DUSP16,CDKN1B,IFNG,PTPN6,FBX…	RPL5,RPL23,RPL11,RPS7	SERPINB3,LRP6,CEACAM1,MAPK8IP1,LAX1,BMP4,AJUBA,RGN,DUSP10,LRP5,CD300A,SPRED3,ZGPAT,CERS1
GO_TELOMERE_MAINTENANCE_VIA_TELOMERE_LENGTHENING	GO:0010833	77	Up	8.78230623539511e-4	0.010219287302084372	2	RFC1,PNKP,RAD51,PRKCQ,SMG6,MAP2K7,XRCC5,HSP90AA1,MAP3K4,MAPKAPK5,HNRNPC,TINF2,HSP90AB1,MAPK1,TELO2,MAPK3,ACD,TNKS2,GAR1,PTGES3,RAD50,XRN1,CCT4,SMG7,NEK2,DCLRE1B,TCP1,HNRNPA2B1,POT1,GNL3L,DKC1,SLX1A,RPA1,TERF2,NAT10,HNRNPA1,PKIB,CCT7,PIF1,PARN,WRAP53,PARP1,NAF1,NHP2,CCT6A,HMBOX1,TERF1,TNKS1BP1,ATM,CCT5,NEK7,FBXO4,HNRNPU,CCT8,CCT3,CCT2,TERF2IP,CTNNB1,EXOSC10,DCP2,TNKS,DHX36,ATR,ERCC4,CTC1,AURKB,MAP…		SLX1A,MAPK15,TERC
GO_RETROGRADE_TRANSPORT_ENDOSOME_TO_GOLGI	GO:0042147	74	Up	8.797714998430228e-4	0.010221394689829987	1	BAIAP3,SPAG9,HEATR5B,EHD3,SNX1,TBC1D23,VAMP3,EVI5,VPS35,CLTCL1,RNF126,RAB7A,ERC1,SNX5,TBC1D10A,GGA1,VTI1B,ARFRP1,CLN5,TMEM87A,PLEKHJ1,STX10,TBC1D17,SNX8,AP1S1,YKT6,RIC1,RGP1,GBF1,GOSR2,GOSR1,VPS29,PIKFYVE,RAB29,ARL1,VPS26A,RAB9B,RAB9A,STX16,HEATR5A,SNX6,TBC1D5,RBSN,TBC1D14,STX6,GCC2,PREPL,VPS53,SGSM2,CLTC,VPS54,DENND2A,VPS51,VPS26B,VTI1A,TMEM87B,TRAPPC10,STX5,RHOBTB3,TBC1D10B,SNX32,TBC1D10C,RAB6A…	STX10	BAIAP3,RAB9B,RAB6C,RAB7B
GO_MODIFICATION_OF_MORPHOLOGY_OR_PHYSIOLOGY_OF_OTHER_ORGANISM	NA	121	Up	8.85398798207795e-4	0.010260623915864332	NA	BAD,CD4,LTF,KPNA6,YTHDC2,EIF2AK2,ATG5,CTDP1,CASP8,HIPK2,TAF11,HYAL2,NUCKS1,ULK2,REST,P2RX7,CCNK,LYZ,TFAP4,CD209,SMARCB1,APOL1,EP300,CTSG,SNW1,PABPN1,VAPA,FMR1,KPNA3,GSDMD,FCER2,CLEC4M,TGFB1,RPS19,HAMP,HPN,CAV2,KPNB1,CCL8,IFNG,GAPDH,KPNA1,TUSC2,GNLY,HDAC1,TARDBP,ZNF639,RAB9A,SLPI,VAPB,CXCL6,TBC1D20,ROMO1,SMARCA4,EIF2AK4,CCNT1,APOE,INPP5K,SFTPD,GTF2B,ITGAV,LEF1,NTRK3,ANXA9,TNIP1,STOM,BCL2L11,FBXL2,…	RPL30	CD4,LTF,CLEC4M,HPN,CXCL6,PGLYRP2,F2RL1,SMAD3,AZU1,ELANE,IRGM,DEFA3
GO_DNA_TEMPLATED_TRANSCRIPTION_TERMINATION	GO:0006353	71	Up	8.858779993875152e-4	0.010260623915864332	2	MNAT1,POLR1A,CPSF1,ZMPSTE24,XRN2,PAPOLA,POLR2E,SNRPD3,POLR2F,PRMT5,PABPN1,CSTF1,CSTF2,TAF1C,MAZ,ERCC2,SETX,UBTF,GTF2H1,GTF2H3,TBP,NCBP2,TAF1B,TTF2,CPSF3,MTERF2,TTF1,POLR1B,SYMPK,SNRPB,MTERF1,MED18,CDK7,CCNH,DHX9,WDR33,NCBP1,POLR1E,SNRPF,ZNF473,TAF1A,SNRPG,FIP1L1,GTF2H2,POLR2K,CPSF7,LSM11,SCAF4,SSU72,CPSF4,POLR3K,ERCC3,POLR2H,SLBP,PCF11,CPSF2,TAF1D,NUDT21,POLR1C,SMN1,CLP1,CSTF3,CSTF2T,POLR2L,POLR2…		SYMPK
GO_GLUCOSE_CATABOLIC_PROCESS	GO:0006007	29	Up	8.923623834142112e-4	0.01031982774788404	2	BAD,TKTL1,PFKP,PKM,ENO1,TIGAR,PGK1,GPI,ENO3,ALDOC,GAPDH,TPI1,ENO2,SLC25A12,PFKFB2,TP53,FOXK2,PFKL,ALDOA,PFKM,HK1,ADPGK,HK2,HK3,LRP5,FOXK1,PGM2L1,PGAM1,BPGM	PGAM1	LRP5
GO_NUCLEOBASE_CONTAINING_SMALL_MOLECULE_BIOSYNTHETIC_PROCESS	GO:0034404	92	Up	8.96972862508005e-4	0.010357211993045581	2	DERA,TYMP,NTHL1,PDE4A,PDE8A,ACAT1,UNG,NT5C2,CAD,ACOT7,MTAP,SAMHD1,ABCD1,DHODH,NME3,MLYCD,NME4,PDE4C,NUDT1,IMPDH1,PDE10A,DNPH1,NUDT12,NME5,PDE8B,PDE4D,OGG1,UMPS,PDE1A,GDA,NUDT10,SMUG1,AMD1,NT5C,ITPA,DUT,MBD4,PUDP,UCK1,AMPD3,NT5E,NUDT15,PDE5A,TDG,NEIL1,NUDT7,NME7,UCK2,GUK1,ENPP3,NEIL2,ADK,DCK,CDA,PDE9A,GMPS,VCP,NUDT5,HPRT1,NUDT13,TK2,TK1,DTYMK,ADAL,HINT1,NUDT9,PDE7B,NME6,SMPDL3A,NUDT4,CNP,IMPDH2,DC…	GMPS,SMPDL3A	DHODH,NME5,PDE1A,GDA,NUDT10,ENPP1,NT5M
GO_G0_TO_G1_TRANSITION	GO:0045023	42	Up	9.127649857759068e-4	0.010523396316069772	7	BRCA1,YAF2,RAD51,PPP2R5B,EED,CBX5,CDC7,L3MBTL2,E2F1,RBBP8,RBBP7,EZH2,PHC1,TFDP2,EPC1,APAF1,RNF2,CBX3,MED1,MAX,UXT,SOX15,DAB2IP,CHEK1,PCGF6,RBBP4,RYBP,BMI1,E2F6,RHNO1,RRM2,PHC3,MGA,SUZ12,EHMT1,FOXO4,TFDP1,MDM4,RING1,EHMT2,HLA-G,PCGF2	RBBP4	CDC7,SOX15
GO_INTRA_GOLGI_VESICLE_MEDIATED_TRANSPORT	GO:0006891	29	Up	9.240555276834075e-4	0.010637251763546974	1	COPZ2,GABARAPL2,TRAPPC3,GOLGA5,GOLGA3,VTI1B,NAPA,COPE,GOSR2,GOSR1,COPZ1,COPA,COPB1,COG6,NAPG,COG2,COG3,VTI1A,COPG2,TRAPPC10,COG5,COG1,RAB33B,RAB6A,COPG1,COPB2,COG8,RAB6C,CUX1		RAB6C
GO_PIGMENT_METABOLIC_PROCESS	GO:0042440	53	Up	9.308361380139466e-4	0.010691409233155853	2	COX10,SLC25A39,COX15,ALAS1,CTNS,CDH3,FECH,CPOX,NFE2L1,BLVRB,DDT,SRRD,HMOX1,TSPO,MTHFD1,ASIP,HMOX2,BLVRA,RAPGEF2,PPARGC1A,SLC11A2,TMEM14C,WNT5A,MTHFD1L,GIPC1,CITED1,UROD,PAICS,PPAT,IREB2,PPOX,SLC25A38,TRPC1,PRPS1,ALAD,SLC7A11,APPL1,GART,GMPS,BDH2,FXN,HPRT1,ZEB2,BCL2,SHMT1,IBA57,PMEL,UROS,ADA,MYO5A,APRT,HMBS,MC1R	GMPS	CDH3,ASIP,PPARGC1A,TRPC1
GO_NEGATIVE_REGULATION_OF_PROTEIN_MODIFICATION_PROCESS	GO:0031400	511	Up	9.316047688861359e-4	0.010691409233155853	2	GCLC,KDM1A,PRKAR2B,IBTK,PAFAH1B1,JARID2,CRY1,MLXIPL,RANBP9,FYN,PPP5C,BRCA1,MVP,GPRC5A,UFL1,ZMYND11,WWTR1,HGF,STRAP,BAK1,BOD1L1,PNKP,DTNBP1,LMO3,SERPINB3,ATG5,ATP2B4,WNK1,SPHK2,U2AF2,HMG20B,IPO5,SPI1,PRKCZ,ROCK1,HYAL2,SIRT2,LRP6,NCK2,TRIB2,RPS6KA6,XRCC1,KDM5A,FRY,TSG101,DLG1,DNAJC10,FBLN1,ITCH,CEACAM1,PSEN1,PTPRC,GSK3B,PIBF1,CYLD,GSTP1,MECOM,DNAJA1,PPP1R15A,BAX,PHACTR3,DNMT3B,FKBP1A,TESC,P2RX7,PEB…	RPL5,RPL23,MYC,ARRB2,RPL11,RPS3,RPS7,CALM1	PAFAH1B1,SERPINB3,LRP6,RPS6KA6,CEACAM1,PHACTR3,PPP1R16B,CADM4,PTN,PPARGC1A,PPP4R4,MAPK8IP1,LAX1,BMP4,PRKCG,LIF,RGN,MARVELD3,DUSP10,SLIT2,TAF1,PARD3,ANGPT1,LRP5,PRKAA2,PTPN13,UCN,KLF15,F2RL1,DACT1,PPP1R36,PSCA,CD300A,ADGRB1,PPP1R27,KDM4D,SPRED3,ZGPAT,ENPP1
GO_DNA_BIOSYNTHETIC_PROCESS	GO:0071897	175	Up	9.471458115627435e-4	0.01085319369743467	2	LIG3,REV3L,SPRTN,POLA2,HGF,RFC1,PNKP,PARP3,RFC2,POLQ,POLD1,PRKCQ,SMG6,POLB,MAP2K7,PAK3,POLD3,XRCC5,HSP90AA1,GRHL2,MAP3K4,MAPKAPK5,HNRNPC,TINF2,HSP90AB1,SIRT1,MAPK1,PDGFB,POLE2,TELO2,POLI,POLA1,PARP4,RGCC,MAPK3,ACD,SMPD3,USP10,CHRAC1,PRKD2,LIG1,DNAJC2,RPA3,POLD2,TNKS2,GAR1,PTGES3,RFC5,SMOC2,LOX,RAD50,PDGFRB,XRN1,POLE4,CCT4,MAD2L2,SMG7,NEK2,CENPF,RPA2,DUSP1,TCP1,PTK2B,TRIM25,POLK,HNRNPA2B1,POLM,WRN…	CHRAC1,MYC,ARRB2,UBA52	PAK3,GRHL2,SMOC2,TRIM25,RGN,POLN,ANKRD1,USP43,FGFR4,MAPK15,TREX1,CERS1,TERC
GO_DEFENSE_RESPONSE_TO_VIRUS	GO:0051607	203	Up	9.599173252006889e-4	0.010972562045890538	8	TSPAN6,MAP3K14,RNF216,POLR3B,ZMYND11,BIRC3,EIF2AK2,PUM2,TRAF3IP2,POLR3E,TSPAN32,HYAL2,ABCC9,NCBP3,EXOSC5,ITCH,DDX1,PTPRC,OPRK1,ZMPSTE24,AGBL5,MAVS,OAS1,MUL1,EXOC1,UNC13D,IL12RB1,DDX17,APOBEC3H,POLR3H,CD40,SAMHD1,RNF125,RIOK3,TLR8,PQBP1,DNAJC3,PYCARD,BNIP3L,LILRB1,ZNF175,ZC3HAV1,DDX58,C1QBP,DHX58,UNC93B1,BIRC2,IL23A,OAS3,OAS2,IFNG,AICDA,TRIM38,POLR3G,IFIH1,STAT1,GBP3,GBP1,TNFAIP3,IFIT3,IFIT2,GPAM,…	PQBP1,PCBP2	TSPAN6,APOBEC3H,TRIM25,IL2RA,OASL,F2RL1,AZU1,AEN,IFNA1,BPIFA1,TREX1,ERCC6,DEFA3,APOBEC3D
GO_RESPONSE_TO_AMINO_ACID_STARVATION	GO:1990928	45	Up	9.604823501657542e-4	0.010972562045890538	8	RRAGD,FAS,EIF2AK2,SESN1,RRAGB,SEH1L,GCN1,SH3GLB1,MAPK1,DEPDC5,MAP1LC3A,MAPK3,WDR59,NPRL3,HNRNPL,MAPK8,ITFG2,DAP,NPRL2,RRAGC,KPTN,CDKN1A,BECN1,WDR24,ATF4,EIF2AK4,SESN2,EIF2S1,SLC38A2,EIF2A,SESN3,IMPACT,LARP1,RRAGA,ATF3,DAPL1,MIOS,EIF2AK3,C12orf66,RNF152,PRKD1,EIF4EBP1,MAP3K5,SZT2,MTOR	EIF2A	RNF152,PRKD1
GO_RESPONSE_TO_INORGANIC_SUBSTANCE	GO:0010035	434	Up	9.708686609328617e-4	0.011067828957339225	8	GCLC,BAD,CFLAR,SLC25A13,MPO,CACNA1G,CD9,HFE,FYN,PPP5C,ERCC1,DDX11,HGF,MNAT1,CPS1,GLRX2,BAK1,OTC,CDH1,HSPA5,NEDD4L,MAPK9,RAD51,ATP2B4,CASP8,FECH,MEF2A,RASGRP2,MAOB,NEDD4,FSTL3,CYBRD1,PDE8A,PTGS2,TIGAR,EDN1,DNM2,CPOX,MEF2C,APOB,ATRX,SLC25A24,AKR1B1,CPNE3,MT3,GNAO1,ADD1,P2RX7,FUS,ICAM1,MCOLN1,CAPN3,HDAC6,ITPR3,SIRT1,ABL1,MAPK1,HMOX1,TSPO,LGMN,HIF1A,APEX1,NFATC4,GSS,MMP9,ADNP,BMP7,MAP1LC3A,FMR1,PHEX,…	CDK4,RPS3,EEF2,CALM1,GDI1,FIS1	MPO,DDX11,OTC,APOB,MT3,NFATC4,MAPK10,PPARGC1A,SDC1,KCNIP2,ATP7B,CPNE5,SLC25A23,RNF112,CYP2E1,ASS1,RGN,LOXL2,CYP1A1,SYT2,TRPC1,GNRH1,PTGES,DLG2,ANK3,BMP6,FANCC,ALOX15,PRKAA2,CLDN1,ADGRV1,SHH,MT1B,KCNK3,PAWR,CPNE7,COL18A1,PLN,SYT15,TREX1,ERCC6,BGLAP
GO_COPII_COATED_VESICLE_CARGO_LOADING	GO:0090110	14	Up	9.71766278015683e-4	0.011067828957339225	1	SEC31B,SAR1A,SEC23A,SEC23B,SEC24A,TBC1D20,RAB1A,SEC31A,SEC24B,SEC24D,MIA3,SEC13,SEC24C,INSIG1
GO_PROTEIN_PEPTIDYL_PROLYL_ISOMERIZATION	GO:0000413	35	Up	9.90219200084728e-4	0.011246628176908479	2	FKBP4,FKBP6,FKBP7,PPIE,FKBP1A,FKBP5,PPIL2,FKBP3,PIN4,FKBP8,FKBP14,PPIF,AIP,PPWD1,NKTR,FKBP15,FKBP1B,FKBP9,PIN1,PPIL4,FKBP11,PPIL1,PPIG,FKBP10,CWC27,RANBP2,PPIB,PPIC,PPID,PPIH,FKBP2,PPIL6,PPIA,PPIAL4G,PPIL3	FKBP5	FKBP6,FKBP10,PPIAL4G
GO_REGULATION_OF_RESPONSE_TO_INTERFERON_GAMMA	GO:0060330	22	Up	9.906029901485109e-4	0.011246628176908479	8	NR1H3,IFNGR1,PIAS1,TXK,HSP90AB1,JAK2,CDC37,IFNG,STAT1,SUMO1,MED1,NR1H2,PPARG,PARP9,NLRC5,IFNGR2,JAK1,PARP14,PTPN2,SOCS3,SOCS1,IRGM		IRGM
GO_CELL_CYCLE_ARREST	GO:0007050	210	Up	9.919535028988056e-4	0.011246628176908479	7	KMT2E,GAS7,PKD1,MLXIPL,BRCA1,RRAGD,RASSF1,PRR11,PPP2R5B,FGF10,VASH1,PRKACA,TSG101,GTSE1,FAP,TP73,CDC14A,CNOT4,CDC14B,STRADB,RRAGB,PPP1R15A,BAX,AURKA,CNOT3,CCNK,PCBP4,TFAP4,ZNF268,TGFB2,MSH2,HSP90AB1,ABL1,SGSM3,EP300,CDKN3,CGRRF1,PPM1A,E2F1,CAB39L,RGCC,RBL2,NBN,MED25,AKT2,TGFB1,CDK6,HBP1,CASP2,RHEB,PRKAG2,TGFBR1,PPP1R9B,MAP2K6,LAMTOR3,CCND1,EIF4G2,FOXM1,CDKN1B,IFNG,CNOT2,ING4,PRKAB1,CNOT6,TFDP2,KA…	RPL23,CDK4,MYC	PKD1,TP73,TGFB2,PRKAG3,IRF6,RNF112,E2F8,RRP8,PRKAA2,SMAD3,IL12A,CDK5R1,SOX2,NUPR2,STRADA
GO_REGULATION_OF_MITOCHONDRIAL_OUTER_MEMBRANE_PERMEABILIZATION_INVOLVED_IN_APOPTOTIC_SIGNALING_PATHWAY	GO:1901028	43	Up	9.997164463038674e-4	0.011317573082629777	4	GCLC,BAD,SLC25A5,BID,BAK1,CASP8,TP63,TP73,GSK3B,BAX,PPP1R13B,MUL1,TMEM14A,GZMB,E2F1,BBC3,GSK3A,MAPK8,YWHAE,TFDP2,PPP3CC,ZNF205,YWHAH,HIP1R,YWHAQ,NMT1,TP53,PMAIP1,TP53BP2,MPV17L,YWHAZ,YWHAB,ACAA2,YWHAG,BCL2,SFN,BOK,TMEM102,TFDP1,HSPA1A,SLC35F6,PPP3R1,CHCHD10		TP63,TP73,HIP1R
GO_REGULATION_OF_DEFENSE_RESPONSE_TO_VIRUS_BY_VIRUS	GO:0050690	30	Up	0.0010013257605304363	0.011318745476552315	3	AP2B1,CD4,FYN,KPNA6,AP2S1,ATP6V1H,EIF2AK2,AP1M1,AP1B1,HCK,AP1S1,AP1M2,DOCK2,RAC1,ARF1,AP1S3,ELMO1,AP2M1,B2M,AP1G1,CD8B,PACS1,CD28,PAK2,SCRIB,AP1S2,LCK,AP2A2,AP2A1,CD247		CD4,AP1M2,AP1S3
GO_CARBOHYDRATE_CATABOLIC_PROCESS	GO:0016052	173	Up	0.0010134290448828912	0.01143835755313017	2	BAD,SLC4A1,TKTL1,MLXIPL,MAN2B2,IGF1,RB1CC1,DERA,NUP160,FUT8,PHKA2,TPR,HEXB,NDC1,PFKP,PHKA1,PKM,HDAC4,PYGM,NUP133,ENO1,NUP37,SIRT6,TIGAR,PGM1,PSEN1,SEH1L,P2RX7,NUP50,XYLB,AAAS,NUP188,MIOX,PYGL,HIF1A,PYGB,RAE1,PGK1,HTR2A,PHKB,NUP93,MAN2B1,DHDH,GPI,GSK3A,OGDH,PRKAG2,GALK1,ENO3,NUP88,ALDOC,MANBA,PPARGC1A,NUP98,IFNG,NUP107,GAPDH,TPI1,ENO2,NUP155,PFKFB4,GPD2,PRKAG3,SLC25A12,CTBS,GALE,AKR1A1,STBD1,NUP43…	PGAM1,CALM1	PHKA2,PHKA1,PYGM,PPARGC1A,PRKAG3,FUT6,PFKFB1,LRP5,PRKAA2,FUT2,ENO4,TREX1,MGAM
GO_LIPOPROTEIN_METABOLIC_PROCESS	GO:0042157	111	Up	0.0010182176172262275	0.0114751751554566	2	DPM1,PIGQ,LYPLA2,ZDHHC6,HHAT,ATG5,PIGV,DGAT2,PIGB,WIPI1,PIK3C3,APOB,PIGS,ZDHHC8,APOL4,APOL1,PIGH,PPM1A,ABHD12,PIGU,LIPG,PORCN,ZDHHC15,ZDHHC2,CLIP3,ABHD17B,PIGL,RAB3GAP1,CTSD,APOA1,RAB3GAP2,PIGZ,LYPLA1,LRP1,PIGT,APOL3,APOL2,ABHD17A,LDLR,APOE,APOC1,PPT1,PEMT,GLUL,PIGC,ZDHHC4,ABHD17C,NMT1,DPM2,PPM1B,ITGAV,ABHD13,WDR45B,PIGK,PIGM,LYPLAL1,PYURF,ATG12,GOLGA7,UGCG,PGAP2,ATM,PIGF,ATG10,NMT2,ZDHHC7,MPPE1,…	GOLGA7,WIPI2,ZDHHC3	APOB,LIPG,MAP6D1,IRGM
GO_POSITIVE_REGULATION_OF_ESTABLISHMENT_OF_PROTEIN_LOCALIZATION_TO_TELOMERE	GO:1904851	10	Up	0.0010245626439161107	0.011529397296882342	1	CCT4,TCP1,DKC1,CCT7,WRAP53,CCT6A,CCT5,CCT8,CCT3,CCT2
GO_NUCLEOSIDE_DIPHOSPHATE_BIOSYNTHETIC_PROCESS	GO:0009133	7	Up	0.001029313382572288	0.011565543642445275	2	AK2,AK1,CMPK2,GUK1,AK3,AK4,DTYMK	AK2
GO_GRANULOCYTE_MIGRATION	GO:0097530	114	Up	0.001031075286990721	0.011568049152700372	1	CD99,CX3CL1,CCL26,CD74,DAPK2,WDR1,EDN1,CXCL2,TGFB2,CD99L2,MAPK3,CCL22,CCL17,PIK3CG,CCL24,RARRES2,GBF1,C1QBP,CCL7,CCL2,CCL8,BST1,MDK,IL23A,TRPV4,MAPK14,PDE4D,IL1A,CCL20,IL1R1,CSF3R,NCKAP1L,PREX1,CXCL6,IL1B,IL37,CCR7,ADGRE2,RAC2,LBP,MOSPD2,MPP1,LGALS3,VAV3,C5AR2,ANXA1,DYSF,RAC1,IL36G,IL1RN,CCL21,THBS1,CXCL9,VAV1,XCL1,XCL2,S100A8,ITGA9,SLIT2,TIRAP,ADAM8,MCOLN2,CXADR,SLAMF8,FCER1G,ITGB2,JAML,S100A9,S…	CD99,WDR1	TGFB2,CXCL6,IL36G,SLIT2,JAM3,CD300A
GO_RESPONSE_TO_ABIOTIC_STIMULUS	GO:0009628	990	Up	0.0010381683778317918	0.011630270784145424	8	GCLC,BAD,CFLAR,CD38,FKBP4,KDM1A,CREBBP,MPO,FBXL3,MAP3K14,ETV1,PSMB1,CRY1,PKD1,SPRTN,CD9,FYN,CLCN6,DCN,MAP4K3,BRCA1,ERCC1,PSMC4,IGF1,SNAI2,PLEKHB1,GLRX2,HSF2,FAS,NUP160,BAK1,PIAS1,USP2,PNKP,CTNS,PSMA4,TNC,ADRB1,HSPA5,TPR,USP28,ERCC8,PER3,RAD51,CYBA,OPN3,ATP2B4,NDC1,YBX3,POLD1,CASP8,HIPK2,TMEM161A,SLC12A2,CNN2,MYLK,MAP2K4,CYB5R4,ATXN3,FECH,TNFRSF1A,PKM,TP53BP1,RHOA,PDK3,HYAL2,HDAC4,PSME4,SIRT2,NUP1…	RHOA,ATP6AP1,EEF1D,CDK4,MYC,ARRB2,RBPJ,CALM1,FIS1,PHB2,UBA52	MPO,PKD1,USP2,SLC24A1,PKD2L2,ABCB1,MT3,SIRT4,NOS1,TGFB2,PDE6C,NFATC4,ACTR5,GUCY2F,RS1,HSF4,HPN,PTN,ALDH3A1,MAPK10,PPARGC1A,NRXN2,STC2,EFHD1,PPL,PGF,TNFRSF8,RWDD3,SOX9,SLC25A23,VGF,FOXP2,AJUBA,AKAP12,GUCY2D,LOXL2,MEIS2,SERPINE2,SCEL,MGARP,YAP1,CYP1A1,MARVELD3,SCN1A,TAF1,ANKRD1,VEGFC,EDNRA,BMP6,SLC25A27,SAXO1,AQP5,DISC1,CLDN1,UCN,ITGA2,ADGRV1,CLDN3,SMAD3,SCARA3,SCARA5,IL12A,KCNK3,ARNT2,NDNF,HSF5,AE…
GO_RESPONSE_TO_GAMMA_RADIATION	GO:0010332	52	Up	0.0010506396496057164	0.01173771131228332	8	KDM1A,BAK1,HSPA5,RAD51,CYBA,POLB,TIGAR,XRCC5,PTPRC,ZMPSTE24,BAX,GATA3,CRYAB,TMEM109,CBL,EGR1,CDKN1A,ELK1,PRKAA1,MEN1,MDM2,MYC,YAP1,BRCA2,PML,POLG,TP53,PARP1,FANCD2,TLK2,POLE3,ATM,RPL26,WRN,CXCL10,BCL2L1,BCL2,LIG4,HRAS,ATR,TSPYL5,CHEK2,HSF1,DCUN1D3,XRCC6,XRCC2,TRIM13,TREX1,ERCC6,GPX1,PRKDC,GTF2H5	MYC	YAP1,TREX1,ERCC6
GO_DNA_TEMPLATED_TRANSCRIPTION_INITIATION	GO:0006352	207	Up	0.0010508819626402388	0.01173771131228332	2	POLR2J,CREBBP,TEAD3,E2F2,MED24,PSMC4,WWTR1,MNAT1,NR1H3,TBPL1,BCLAF1,MED17,POLR2B,RSF1,THRAP3,TAF2,TAF11,CBFB,POLR1A,RORA,NOTCH3,TEAD2,BAZ2A,RARB,GTF3C1,RRN3,BAX,PSMC5,TBX5,NAT14,ESR1,POLR2E,POLRMT,MED15,SMARCB1,POLR2F,POLR3H,PSMC6,SNW1,MAPK3,POLR2C,TAF1C,MAZ,BRF2,PIH1D1,ERCC2,MED25,MED26,POLR2I,TAF6,SETX,TFAM,UBTF,MED13,MED31,PPARGC1A,CCND1,GTF2H1,GTF2H3,VDR,CAND1,PPARD,ZNF451,CCNC,E2F3,MED23,TBP…	TFAM,CCNC,CDK4,RBPJ,HMGB1	TEAD3,RARB,PPARGC1A,SOX9,HEY2,YAP1,ESR2,NR1I3,RORC,TAF1,AR,TBPL2,TEAD1
GO_MONOCARBOXYLIC_ACID_METABOLIC_PROCESS	GO:0032787	514	Up	0.0010605166645015695	0.01182775039622893	2	CYP26B1,NDUFAB1,PDK4,SLC4A1,ACSM3,PRKAR2B,CROT,PDK2,OSBPL7,ADIPOR2,MLXIPL,LYPLA2,ABHD5,DCN,BRCA1,ELOVL5,ALOX5,IGF1,CD74,NR1H3,NUP160,CYP46A1,VCAN,TPR,MSMO1,NDC1,TBXAS1,MPC1,ACAA1,DGAT2,HAGH,ME1,ELOVL1,PFKP,TNFRSF1A,PKM,PDK3,HDAC4,ACSL4,NUP133,PLA2G10,GBA2,ASNS,OSBPL3,ALDH3A2,SREBF1,ACADVL,DHRS9,PTGS2,MGLL,HACD3,ENO1,NUP37,ACAT1,ACACB,SIRT6,MCCC1,TIGAR,EDN1,OSBPL6,SLC1A3,CEACAM1,LIPE,PGM1,PSEN1,AA…	MPC1,PNKD,CBR1,ADIPOR1,PGAM1	CYP26B1,PLA2G10,OSBPL6,CEACAM1,LIPE,SIRT4,PLA2G3,CYP2D6,PPARGC1A,CSPG5,PRKAG3,CNR1,ACSBG2,CYP2E1,RGN,CYP2J2,SLC27A2,CYP1A1,SCD5,CYP39A1,PTGES,OLAH,ACOXL,PFKFB1,FGFR4,ALOX15,PRKAA2,FAAH2,LIPC,ACOX2,IRS1,ELOVL6,CEL,PDP2,CYP4F12,ENO4,ASAH2,CYP2F1,BCO2,CPT1B,GSTM2,TREX1,PLIN5,GSTA1,ADH1C
GO_AMP_METABOLIC_PROCESS	GO:0046033	12	Up	0.0010754859593954875	0.011976930306334635	2	AK2,PRPS2,AK1,AMPD2,AMPD3,NT5E,AK3,AK9,ADK,AK4,APRT,ADSL	AK2
GO_VESICLE_LOCALIZATION	GO:0051648	191	Up	0.001079528033122042	0.012004160096121878	1	PAFAH1B1,TRAPPC6A,SYN1,STARD3NL,TBC1D23,CUL3,RAB27B,DTNBP1,TRAPPC3,KIF1B,CDH3,AP3D1,PRKCZ,RAB27A,WIPI1,AP3M2,NDE1,PICALM,NSF,CLASP1,LMAN1,KIFAP3,MAP2,SAR1A,DNM2,PSEN1,CD59,TMED2,TMEM230,SCFD1,SNAP23,SNAP29,CNIH1,TRIP11,SEC23A,CTSZ,KIF3B,ASIP,AP3B2,RAB11A,SPG11,BLOC1S6,PPP6R1,NAPA,RAB3A,BET1,PIK3CG,WASL,YKT6,DNM1,SEC23IP,GBF1,GOSR2,GOSR1,C17orf75,AREG,CTSC,PPP6R3,FOLR1,LIN7A,SEC24A,ARL6,COL7A1,TFG…	TRAPPC2L	PAFAH1B1,SYN1,CDH3,ASIP,COL7A1,RAB17,AP1M2,SHROOM2,SYBU,BBS5,TGFA,NLGN2,MAPK15,PCLO
GO_CELLULAR_RESPONSE_TO_GAMMA_RADIATION	GO:0071480	28	Up	0.0010887188133793695	0.012088477577803132	8	KDM1A,HSPA5,RAD51,CYBA,XRCC5,ZMPSTE24,CRYAB,TMEM109,EGR1,CDKN1A,ELK1,MDM2,YAP1,TP53,TLK2,POLE3,ATM,RPL26,WRN,BCL2L1,HRAS,ATR,TSPYL5,CHEK2,HSF1,XRCC6,TREX1,GTF2H5		YAP1,TREX1
GO_HISTONE_H4_ACETYLATION	GO:0043967	61	Up	0.001098139404594121	0.012175094254179952	2	MSL3,BRCA1,PHF20,JADE2,ATG5,SPI1,ING3,JADE1,ZMPSTE24,NCOA1,SIRT1,SMARCB1,EP300,JADE3,KAT8,PIH1D1,KAT2A,NAA40,ING4,BRD8,KANSL3,KMT2A,KANSL1,EPC1,NAA50,NAA60,MORF4L2,USP22,YEATS4,HAT1,KAT7,ACTL6A,IRF4,ARRB1,LEF1,BRCA2,KANSL2,KANSL1L,OGT,AUTS2,CTBP1,IWS1,MEAF6,APBB1,TADA3,HCFC1,KAT5,MSL2,RUVBL1,DMAP1,BEND3,PER1,RUVBL2,EP400,MUC1,MORF4L1,MCRS1,MSL1,WDR5,TRRAP,TRIM16		JADE3,AUTS2
GO_PEPTIDYL_LYSINE_ACETYLATION	GO:0018394	149	Up	0.001107328690074466	0.012243309099796474	2	MSL3,CREBBP,BRCA1,SNAI2,PHF20,JADE2,RSF1,ATG5,SPHK2,SPI1,ING3,MBD3,JADE1,SRCAP,KAT6A,ZMPSTE24,NCOA1,NOS1,BRPF3,SIRT1,SMARCB1,EP300,BRD1,RPS6KA5,MRGBP,JADE3,MAPK3,CTCF,KAT8,PIH1D1,GATA3,KAT2A,PPARGC1A,NAA40,ING4,ZNF451,BRD8,KAT2B,KANSL3,POLE4,ATF2,DR1,KMT2A,SET,SUPT7L,KANSL1,EPC1,TAF12,NAA50,NAA60,MORF4L2,NCOA3,USP22,SOX4,GTF3C4,IL1B,YEATS4,POR,LIF,HAT1,PHF10,PRKAA1,WBP2,DPF2,CLOCK,MAP3K7,BLOC1S1,…		NOS1,JADE3,PPARGC1A,LIF,TAF1,AUTS2,PRKAA2,KLF15,PIWIL2
GO_PROTEIN_LOCALIZATION_TO_NUCLEOPLASM	GO:1990173	11	Up	0.001107549579335054	0.012243309099796474	1	CCT4,TCP1,DKC1,CCT7,WRAP53,CCT6A,CCT5,TBRG1,CCT8,CCT3,CCT2
GO_PROTEIN_INSERTION_INTO_MEMBRANE	GO:0051205	53	Up	0.0011127048368530122	0.012282235328376055	1	BAD,AGK,BID,CASP8,TRAM2,REEP1,TP63,TP73,HSP90AA1,BAX,PPP1R13B,TIMM13,TOMM22,SAMM50,GZMB,TIMM9,E2F1,UBL4A,BMF,SGTA,PDCD5,BBC3,MAPK8,YWHAE,TFDP2,PPP3CC,ROMO1,YWHAH,YWHAQ,TIMM10,NMT1,RTP4,TP53,PMAIP1,TP53BP2,EGFR,BCL2L11,OXA1L,COX18,YWHAZ,MOAP1,YWHAB,YWHAG,HSPA4,BCL2,MAL,SFN,TIMM22,NDUFA13,TFDP1,BAG6,PPP3R1,GET4		AGK,TP63,TP73,MAL,GET4
GO_RRNA_3_END_PROCESSING	GO:0031125	9	Up	0.0011291045244937073	0.012444983446655714	2	EXOSC7,ERI1,EXOSC3,ERI3,EXOSC8,EXOSC9,EXOSC2,EXOSC10,RPS21
GO_HISTONE_MONOUBIQUITINATION	GO:0010390	29	Up	0.0011406236890534852	0.01255354065975849	2	PAF1,ATXN7L3,KDM2B,WAC,RNF40,TRIM37,SKP1,PCGF1,RNF2,CDC73,DDB2,RNF20,PCGF6,CUL4B,RYBP,DTX3L,RNF168,RAG1,LEO1,DDB1,BMI1,UBE2E1,PCGF5,BCOR,PCGF3,CTR9,RING1,UHRF1,PCGF2	PCGF5
GO_CAP_INDEPENDENT_TRANSLATIONAL_INITIATION	GO:0002190	5	Up	0.0011445557877557979	0.012565747763484323	2	NCK1,METTL3,RBM4,EIF4EBP1,YTHDF2	YTHDF2
GO_REGULATION_OF_VIRAL_LIFE_CYCLE	GO:1903900	129	Up	0.0011450761231856807	0.012565747763484323	3	CD4,LTF,CD74,KPNA6,YTHDC2,EIF2AK2,PKN2,NUCKS1,PABPC1,TSG101,HACD3,TOP2B,FKBP6,LAMP3,MID2,CHMP2B,PPIE,FCN1,MAVS,OAS1,CCNK,SRPK1,LGALS1,APOBEC3H,CHMP4B,VAPA,FMR1,TRIM35,ZC3HAV1,CAV2,DDX5,CCL8,OAS3,OAS2,AICDA,SNX3,TRIM38,CHMP3,TRIM62,NR5A2,PROX1,TRIM32,VPS4B,TRIM25,TRIM6,SLPI,VAPB,STAU1,TBC1D20,APOBEC3A,APOBEC3F,EIF2AK4,ILF3,BST2,CHMP2A,TRIM28,TOP2A,TRIM21,TRIM5,INPP5K,VPS4A,MORC2,RSAD2,OASL,SRPK2,R…	RAD23A	CD4,LTF,FKBP6,APOBEC3H,TRIM25,OASL,AEN,APOBEC3D
GO_REGULATION_OF_REACTIVE_OXYGEN_SPECIES_METABOLIC_PROCESS	GO:2000377	152	Up	0.0011595509194684802	0.01269940475179369	2	CFLAR,FYN,TYROBP,BRCA1,CTNS,CYBA,ATG5,ATP2B4,SPHK2,GNAI3,RHOA,PDK3,HDAC4,SIRT2,RAB27A,PTGS2,TIGAR,EDN1,DNM2,HSP90AA1,ARG2,GSTP1,MT3,KHSRP,ICAM1,HDAC6,HSP90AB1,JAK2,TSPO,PDGFB,HIF1A,BMP7,ABCD1,GLA,ACP5,TGFB1,PON3,CAV1,BST1,CRYAB,BIRC2,FOXM1,IFNG,MAPK14,NNT,PDGFRB,GNAI2,TUSC2,MPV17,NFE2L2,PARK7,GADD45A,PKD2,WDR35,CLU,PTK2B,ZNF205,PTGIS,SIRT5,NQO2,CDKN1A,IL1B,ROMO1,BECN1,TRAP1,KLF2,TICAM1,RAC2,RIPK3…	RHOA	MT3,WDR35,ASS1,RGN,DUOXA1,AGTR1,F2RL1,SMAD3,ADGRB1,BCO2,NOS1AP,PLIN5
GO_POSITIVE_REGULATION_OF_CYTOKINE_PRODUCTION	GO:0001819	387	Up	0.0011606347032702229	0.01269940475179369	2	TSPAN6,FGR,DHX33,CREBBP,CX3CL1,CD4,TYROBP,BRCA1,POLR3B,CD6,SLC11A1,CD74,HGF,NLRP2,BIRC3,KPNA6,IFNGR1,TBC1D23,FLT4,CYBA,EIF2AK2,PUM2,IL17RB,POLR3E,CASP8,PRKCQ,PRKCZ,HYAL2,BCL3,RORA,PTGS2,TXK,NFKB2,IL4R,XRCC5,DDX1,PSEN1,PTPRC,C1QTNF3,PIBF1,FCN1,MAVS,P2RX7,NLRP1,CD200,TREM2,JAK2,IL12RB1,ABL1,POLR2E,DDT,OSM,POLR2F,XBP1,HMOX1,EP300,POLR3H,HIF1A,NFATC4,CD40,FERMT1,CCM2L,RNF125,RIOK3,TLR8,PQBP1,CD40LG,R…	PQBP1,RPS3,HMGB1	TSPAN6,CD4,CD200,NFATC4,FERMT1,IL18R1,TNFRSF8,AKAP12,IL36G,SULF1,SEMA7A,IL6R,UCN,F2RL1,SMAD3,GPRC5B,IL12A,AFAP1L2,LGALS9B,AZU1,CADM1,FFAR3,ELANE,CARD11,RAB7B
GO_ATTACHMENT_OF_MITOTIC_SPINDLE_MICROTUBULES_TO_KINETOCHORE	GO:0051315	13	Up	0.0011654294809994924	0.012716054424631187	1	MAD1L1,NDC80,SEH1L,BECN1,CENPE,KIF2C,NUF2,CENPC,BOD1,HNRNPU,CDT1,MIS12,CHAMP1
GO_REGULATION_OF_PROTEIN_TARGETING	GO:1903533	73	Up	0.001165539643284673	0.012716054424631187	1	FYN,USP36,CSNK2A2,SREBF1,LMAN1,HUWE1,SIRT4,RNF31,SH3GLB1,HPS4,MIEF1,CEMIP,BNIP3L,NUCB1,PDCD5,AKT2,GSK3A,UBE2D3,FBXW7,C2CD5,HTRA2,RHOU,ITGB1BP1,VAMP7,RAC2,PRKAA1,INPP5K,NPEPPS,ERBB2,SAE1,HAX1,STOM,PAK1,ANK3,BAG3,BAG4,PINK1,DMTN,UBE2J2,ITGB2,VPS11,FZD5,BAP1,MICALL2,CDK5,CACNB3,MTCL1,MFF,ITGAM,TCAF2,PRNP,ABLIM3,HRAS,PARL,ATG13,CDK5R1,MIEF2,ARIH2,KCNE1,CIB1,UBE2L3,SLC51B,CHP1,LRRK2,TOMM7,MYO1C,UBL5,T…	GDI1,FIS1	CSNK2A2,SIRT4,CEMIP,ANK3,MTCL1,ABLIM3,CDK5R1
GO_PEPTIDYL_LYSINE_MODIFICATION	GO:0018205	341	Up	0.001170606257078033	0.012752822078921122	2	KDM1A,NDUFAB1,MSL3,CREBBP,KMT2E,JARID2,BRCA1,SNAI2,PHF20,NUP160,ARID4A,PIAS1,JADE2,TPR,HDAC9,RSF1,NNAT,ARID4B,KMT2C,ATG5,NDC1,PRDM6,SPHK2,HMG20B,SPI1,METTL22,HDAC4,SIRT2,NUP133,JMJD6,ING3,MBD3,EED,NUP37,JADE1,PIAS2,TOLLIP,SENP1,RIF1,SRCAP,KAT6A,PLOD1,ZMPSTE24,NCOA1,ATRX,MECOM,SEH1L,DNMT3B,SIRT4,NOS1,MUL1,CAPN3,NUP50,HDAC6,AAAS,DHPS,NUP188,BRPF3,SIRT1,SETD1A,SMARCB1,TTLL12,EP300,RANGAP1,BRD1,HDAC1…	GCSH	PRDM6,SIRT4,NOS1,JADE3,PPARGC1A,RWDD3,LIF,DYDC2,LOXL2,P3H4,PRDM16,TAF1,AUTS2,PRKAA2,GFI1,KLF15,ZNF274,RNF212,KDM4D,PIWIL2
GO_POSITIVE_REGULATION_OF_HEMOPOIESIS	GO:1903708	165	Up	0.001179301130432403	0.012828953107757413	5	BAD,SCIN,CD4,BTK,TYROBP,CD74,RUNX3,KITLG,FOXC1,CASP8,AP3D1,RHOA,PRKCZ,CBFB,ATP6AP1,PDCD2,IL4R,PTPRC,CYLD,GNAS,TESC,FLT3LG,PPP2R3C,TREM2,IL12RB1,ANKRD54,XBP1,HIF1A,ACIN1,JAG1,NKAP,ATP11C,CA2,RIPK2,IL7,TGFB1,HOXA5,GLI3,GATA3,ZMIZ1,CSF3,ZBTB16,MDK,IL23A,IFNG,MAPK14,CD83,VNN1,SMAP1,BCL6,CD86,ZAP70,STAT1,IL1RL2,ID2,CD46,TNFSF4,CREB1,MYB,FOXO3,GPR68,CD80,ACVR2A,SASH3,INHBA,NCKAP1L,FAM210B,BTN2A2,TNFSF9…	RHOA,ATP6AP1,HMGB1	SCIN,CD4,KITLG,LIF,IL2RA,DUSP10,IL34,SHH,IL12A,RAB7B
GO_PROTEIN_MONOUBIQUITINATION	GO:0006513	67	Up	0.0011907604176216286	0.012934893149222228	2	PAF1,CUL3,NEDD4L,CUL1,NEDD4,RNF126,RAD18,TSG101,UBE2T,HUWE1,ATXN7L3,KDM2B,WAC,KLHL22,RBX1,MGRN1,RNF40,UBE2W,UBE2R2,NEURL1,TRIM37,PEX12,UBE2D3,BIRC2,CBL,SKP1,WDR48,PCGF1,FANCL,KLHL12,UBE3D,UBE2B,TRIM25,RNF2,UBE4B,TRIM21,CDC73,DDB2,DTL,FBXL2,RNF20,PCGF6,CUL4B,KLHL21,PEF1,KBTBD8,RYBP,DTX3L,RNF168,RAG1,LEO1,ZNF598,DDB1,BMI1,UBE2E1,UBB,UBE2O,PCGF5,BCOR,PCGF3,FANCM,TOPORS,CTR9,RING1,PDCD6,UHRF1,PCGF2	PCGF5	TRIM25
GO_T_CELL_MIGRATION	GO:0072678	57	Up	0.0011927067631067143	0.012937340170668356	1	CD99,ITGAL,CCL26,WNK1,SLC12A2,RHOA,ICAM1,CD200,CRKL,CD99L2,PYCARD,IL27RA,PIK3CG,DOCK8,CXCL12,CCL2,CCR6,WNT5A,CCL20,ZAP70,ITGA4,CCR2,TNFSF14,RIPK3,LRCH1,MYO1G,CCL21,ADAM10,ITGB7,APP,XCL1,XCL2,ECM1,MSN,ADAM8,ADAM17,TNFRSF14,F11R,AIRE,CXCL16,CD200R1,CRK,FADD,CXCL10,CXCL11,GPR183,S1PR1,PIK3CD,OXSR1,TMEM102,CXCR3,APOD,SPN,STK39,AIF1,CCL5,CCL3	CD99,RHOA	CD200,CCR6,AIRE
GO_POSITIVE_REGULATION_OF_DNA_METABOLIC_PROCESS	GO:0051054	172	Up	0.001201357493601708	0.012981110196013354	2	BRCA1,ERCC1,DDX11,WAS,HGF,PNKP,PARP3,ERCC8,RFC2,RAD51,FAM168A,TMEM161A,EYA2,PRKCQ,TP53BP1,FGF10,TFRC,XRCC1,TBX21,MLH1,MAP2K7,PAK3,SIRT6,TIGAR,XRCC5,RIF1,HSP90AA1,PTPRC,GRHL2,ATRX,MAP3K4,BAX,UIMC1,MAPKAPK5,FUS,MSH2,HSP90AB1,SIRT1,MAPK1,PDGFB,HDAC10,CD40,SMCHD1,RGCC,MAPK3,ACD,NBN,ERCC2,PRKD2,TGFB1,BABAM1,EXOSC3,TNKS2,PPARGC1A,PTGES3,FOXM1,RFC5,TIMELESS,RNF8,SMOC2,RAD50,PDGFRB,CCT4,MAD2L2,TNFSF4,NEK…	MYC,ARRB2,RPS3,HMGB1	DDX11,EYA2,PAK3,GRHL2,PPARGC1A,SMOC2,PRKCG,SLX1A,FGFR4,CLCF1,MAPK15,KDM4D,ERCC6
GO_GLUCOSE_6_PHOSPHATE_METABOLIC_PROCESS	GO:0051156	21	Up	0.0012014350362763307	0.012981110196013354	2	DERA,H6PD,TIGAR,NFE2L1,GPI,PGLS,G6PC3,PGD,RPIA,HK1,HK2,G6PD,HK3,TKT,PGM2,RBKS,PGAM1,TALDO1,SHPK,RPE,RPEL1	PGAM1
GO_ADP_METABOLIC_PROCESS	GO:0046031	105	Up	0.00120192266814225	0.012981110196013354	2	BAD,AK2,SLC4A1,MLXIPL,IGF1,NUP160,TPR,NDC1,PFKP,PKM,HDAC4,NUP133,ENO1,NUP37,SIRT6,TIGAR,PGM1,PSEN1,SEH1L,P2RX7,NUP50,AAAS,NUP188,HIF1A,RAE1,PGK1,HTR2A,NUP93,GPI,OGDH,PRKAG2,AK1,GALK1,ENO3,NUP88,ALDOC,PPARGC1A,NUP98,IFNG,NUP107,GAPDH,TPI1,ENO2,NUP155,PFKFB4,PRKAG3,NUP43,ECD,PFKFB2,NUP153,NUP85,NUP214,CBFA2T3,NUP210,PRKAA1,AMPD3,LDHA,NUP54,NUP58,FOXK2,PFKL,APP,ARNT,OGT,AK3,ALDOA,PFKM,RANBP2,AK9,NUP…	AK2,PGAM1	PPARGC1A,PRKAG3,PFKFB1,PRKAA2,ENO4,TREX1
GO_CELLULAR_RESPONSE_TO_EXTRACELLULAR_STIMULUS	GO:0031668	224	Up	0.0012132748467541979	0.01308491681929886	8	PDK4,PDK2,LAMP2,HFE,FYN,SNAI2,GLRX2,RRAGD,FAS,GABARAPL2,CLEC16A,TNC,HSPA5,CYBA,EIF2AK2,ATG5,KIF26A,WIPI1,ASNS,ATP2B1,SREBF1,PTGS2,USP33,PIK3C3,SESN1,PTPRC,CADPS2,RRAGB,SSH1,GSTP1,NCOA1,SEH1L,DNM1L,P2RX7,GCN1,ICAM1,TNRC6A,ITGA6,COMT,SIRT1,SH3GLB1,MAPK1,DEPDC5,PICK1,XBP1,HMOX1,MTMR3,TXN2,SNW1,ADNP,MAP1LC3A,PHEX,STK24,MAPK3,WDR59,NPRL3,SFRP1,GDAP1,GSDMD,HNRNPL,USF2,NAMPT,PTN,NUDT1,TBL2,MAPK8,PPP1R9B…	ASGR1,WIPI2	KIF26A,PTN,CYP27B1,RRP8,TAF1,CBS,PRKAA2,INHBB,RNF152,PRKD1,NUPR2,MAP1LC3C,PDXP,BGLAP
GO_REGULATION_OF_ESTABLISHMENT_OF_PROTEIN_LOCALIZATION	GO:0070201	622	Up	0.0012218730209902638	0.013158767190234691	1	FGR,CFTR,CYP51A1,BAD,ICA1,CD38,SLC25A5,ABCC8,CX3CL1,ARHGAP44,RHBDF1,CACNA2D2,BAIAP3,NADK,FYN,AKAP8L,CD22,BID,IGF1,RUFY3,SERPINB1,NLRP2,NR1H3,IFNGR1,TNFRSF1B,CDH1,TPR,GOPC,HDAC9,ARHGEF5,NNAT,PHPT1,USP36,IL17RB,ATG5,RIOK2,CASP8,TM7SF3,IPO5,SP100,PRKCZ,HYAL2,ACSL4,GRIPAP1,ERLEC1,VPS35,DRD4,CSNK2A2,CDC42,PRKACA,SREBF1,FCGR2B,DERL2,TP63,PTGS2,TSG101,LMAN1,SRI,GTSE1,PTPN23,IL4R,PIK3C3,PCM1,TP73,SAR1A,R…	SP100,ERLEC1,ANP32B,SLC25A6,HMGB1,GDI1,FIS1	CFTR,ABCC8,ARHGAP44,RHBDF1,BAIAP3,DRD4,CSNK2A2,TP63,TP73,SIRT4,RAB11FIP3,CD200,TGFB2,FERMT1,MYOM1,CEMIP,CNR1,BMP4,AKAP12,CRH,SYBU,ANKRD1,VEGFC,CACNA1C,ANK3,BMP6,ANGPT1,LRP5,PKDCC,INHBB,F2RL1,SHH,SMAD3,MTCL1,IRS1,GSG1L,SH3TC2,NLGN2,LGALS9B,KCNS3,ABLIM3,CDK5R1,TMEM30B,CADM1,ADRA2C,FAM3D,CARD17
GO_REGULATION_OF_AUTOPHAGOSOME_ASSEMBLY	GO:2000785	35	Up	0.001226051519758931	0.013184877359124297	2	IFT88,PHF23,SCFD1,SH3GLB1,MTMR3,CHMP4B,NPRL3,TBC1D12,IFT20,NPRL2,PIKFYVE,RAB3GAP1,RAB3GAP2,BECN1,TBC1D14,RALB,RAB5A,C9orf72,LRSAM1,FEZ1,PIP4K2A,PINK1,PIP4K2C,FEZ2,MTM1,RAB1B,NUPR1,SMCR8,ULK1,UBQLN2,LRRK2,RNF5,CHMP4A,SEC22B,PIP4K2B
GO_SMALL_MOLECULE_BIOSYNTHETIC_PROCESS	GO:0044283	582	Up	0.001240409812951138	0.013320229377076722	2	NFYA,CFTR,CYP51A1,CYP26B1,NDUFAB1,PDK4,SLC25A13,ACSM3,MPO,PDK2,OSBPL7,ADIPOR2,AASS,CRY1,MLXIPL,DCN,BRCA1,MBTPS2,ELOVL5,ALOX5,MDH1,SNAI2,CD74,CPS1,DERA,NR1H3,TYMP,OTC,CYP46A1,MRI1,VCAN,DKK3,MSMO1,ATP2B4,TBXAS1,ALDH18A1,BCAT1,DGAT2,SPHK2,NTHL1,OAT,PDE4A,NFYC,ELOVL1,IDI1,PKM,IP6K2,ASNS,OSBPL3,FAM3A,SREBF1,ACADVL,PDE8A,DHRS9,PTGS2,MGLL,HACD3,ENO1,ACAT1,UNG,ACACB,NT5C2,ACER3,EDN1,OSBPL6,SLC1A3,CEACAM1…	CBR1,ADIPOR1,GMPS,PGAM1,SMPDL3A	CFTR,CYP26B1,MPO,OTC,OSBPL6,CEACAM1,APOB,CYP2D6,PLCB4,DHODH,CEMIP,LHB,HAS1,ISYNA1,ASPA,PPARGC1A,CYP27B1,NME5,CSPG5,PDE1A,PRKAG3,GDA,NUDT10,GNMT,PLA2G5,CDO1,CYP2E1,ASS1,HSD17B3,RGN,HMGCS2,CYP19A1,SLC27A2,CYP1A1,SCD5,CYP39A1,PTGES,GGTLC1,SOGA1,OLAH,BMP6,PFKFB1,CBS,FGFR4,ALOX15,PRKAA2,GFI1,NOXRED1,LIPC,ACOX2,ELOVL6,MST1,GLUD2,ASAH2,ENPP1,NT5M
GO_NEGATIVE_REGULATION_OF_RESPONSE_TO_OXIDATIVE_STRESS	GO:1902883	39	Up	0.0012613796752700675	0.013511633351099147	8	FYN,HGF,PDE8A,REST,SIRT1,FBXO7,HIF1A,MET,HSPB1,NCOA7,SOD2,VNN1,NME5,HTRA2,NFE2L2,PARK7,NR4A3,TRAP1,ATF4,GGT7,IL10,TXN,NOL3,AKT1,NONO,SLC7A11,FZD1,PINK1,OXR1,TSC1,BAG5,MAPK7,CTNNB1,MCTP1,PYCR1,LRRK2,ATG7,PSAP,GPX1	NONO	NME5
GO_PURINE_DEOXYRIBONUCLEOSIDE_TRIPHOSPHATE_METABOLIC_PROCESS	GO:0009215	9	Up	0.001262493830887548	0.013511633351099147	2	SAMHD1,NUDT1,DGUOK,NUDT15,GUK1,AK9,ADK,ADA,NUDT16
GO_NCRNA_CATABOLIC_PROCESS	GO:0034661	25	Up	0.001263626213359412	0.013511633351099147	2	ZCCHC8,EXOSC7,RBM7,EXOSC5,DIS3,POP1,EXOSC3,DROSHA,XRN1,EXOSC8,EXOSC9,EXOSC2,PNPT1,PARN,DIS3L2,PELO,SLFN13,DEDD2,ZC3H12A,DIS3L,EXOSC10,EXOSC4,SND1,NUDT16,EXOSC6
GO_PH_REDUCTION	GO:0045851	47	Up	0.0012711266081960224	0.013563916718918408	10	SLC11A1,GRN,ATP6V0A1,ATP6V1H,SLC9A7,ROGDI,ATP6AP1,RAB7A,ATP6V1D,CLN5,DMXL2,CA2,CLCN3,TCIRG1,ATP6V0E1,ATP6V1A,GPR89A,ATP6V0B,FASLG,RAB38,ATP6V1F,CLN6,ATP6V1E1,PPT1,CCDC115,ATP6V1G1,RAB20,SNAPIN,ATP6V1C2,ATP6V1B2,ATP6V0D2,ATP6V1C1,SLAMF8,ATP6V0D1,CLIC4,ATP6V0E2,BCL2,DMXL1,AQP11,RAB39A,ATP6V0A2,ATP6V0C,GPR89B,CLN3,ATP6V1G2,TMEM199,ATP6V1E2	ATP6AP1	ATP6V1C2,AQP11
GO_HEME_BIOSYNTHETIC_PROCESS	GO:0006783	20	Up	0.0012721246889500436	0.013563916718918408	2	COX10,SLC25A39,COX15,ALAS1,FECH,CPOX,NFE2L1,SRRD,TSPO,SLC11A2,TMEM14C,UROD,IREB2,PPOX,SLC25A38,ALAD,FXN,IBA57,UROS,HMBS
GO_VIRAL_TRANSLATIONAL_TERMINATION_REINITIATION	GO:0075525	5	Up	0.0012875166034626107	0.013708586838850487	3	EIF3L,EIF3D,EIF3B,EIF3A,EIF3G
GO_PORPHYRIN_CONTAINING_COMPOUND_METABOLIC_PROCESS	GO:0006778	30	Up	0.0012931983069445286	0.013736013565409464	2	COX10,SLC25A39,COX15,ALAS1,FECH,CPOX,NFE2L1,EIF2AK1,BLVRB,SRRD,HMOX1,TSPO,HMOX2,BLVRA,SLC11A2,TMEM14C,ABCB6,UROD,SUCLA2,IREB2,RSAD1,CYP1A1,PPOX,SLC25A38,ALAD,BDH2,FXN,IBA57,UROS,HMBS		CYP1A1
GO_ESTABLISHMENT_OF_PROTEIN_LOCALIZATION_TO_VACUOLE	GO:0072666	42	Up	0.001293747186950898	0.013736013565409464	1	M6PR,LAMP2,ZFYVE16,VPS13D,AP3D1,NEDD4,RAB7A,VTI1B,MON1B,NAGPA,SNX16,GOSR2,HSPA8,GNPTAB,TNFAIP3,CLU,VAMP7,BECN1,VPS13C,VPS25,VPS4A,AP3B1,GCC2,VPS36,SORL1,SCARB2,VPS37B,CACNG8,VTI1A,TRAPPC8,VPS37A,SNF8,VPS28,MON1A,VPS37C,AP3M1,HGS,PIK3R4,VPS13A,SMURF1,AP4M1,NCOA4		CACNG8
GO_LYMPHOCYTE_MIGRATION	GO:0072676	94	Up	0.0012959689926872453	0.013740195935162233	1	CD99,ITGAL,CX3CL1,CCL26,WNK1,SLC12A2,RHOA,STK10,TBX21,SLC8B1,ICAM1,CD200,HSD3B7,MADCAM1,CRKL,CD99L2,CCL22,CCL17,PYCARD,IL27RA,PIK3CG,CCL24,WASL,DOCK8,GATA3,CXCL12,CCL7,CCL2,CCL8,ADTRP,CCR6,WNT5A,CCL20,ZAP70,ITGA4,PADI2,PTK2B,CCR2,TNFSF14,CCR7,RIPK3,LRCH1,MYO1G,CCL21,ADAM10,CH25H,ITGB7,APP,AKT1,XCL1,XCL2,ECM1,CXCL14,MSN,ADAM8,ADAM17,MIA3,JAM2,TNFRSF14,F11R,AIRE,CXCL16,CD200R1,CRK,FADD,GCSAML,CXCL1…	CD99,RHOA	CD200,CCR6,AIRE
GO_REGULATION_OF_ESTABLISHMENT_OF_PROTEIN_LOCALIZATION_TO_CHROMOSOME	GO:0070202	12	Up	0.001306332998982169	0.01381789970171427	1	CCT4,TCP1,DKC1,CCT7,WRAP53,CCT6A,TERF1,CCT5,CCT8,CCT3,SPIDR,CCT2
GO_GLOBAL_GENOME_NUCLEOTIDE_EXCISION_REPAIR	GO:0070911	26	Up	0.001306974416378721	0.01381789970171427	2	ERCC1,RBX1,ERCC2,GTF2H1,GTF2H3,RAD23B,USP45,CHD1L,DDB2,XPA,CUL4A,PARP1,RPS27A,GTF2H2,CETN2,UBC,XPC,RNF111,CUL4B,ERCC3,DDB1,UBB,ERCC4,GTF2H4,UBA52,GTF2H5	UBA52
GO_CELLULAR_RESPONSE_TO_EXTERNAL_STIMULUS	GO:0071496	288	Up	0.00131065961269387	0.0138373993098593	8	GCLC,BAD,PDK4,PDK2,LAMP2,MAP3K14,HFE,FYN,SNAI2,GLRX2,RRAGD,FAS,BAK1,GABARAPL2,CLEC16A,TNC,HSPA5,CYBA,EIF2AK2,ATG5,CASP8,CNN2,MAP2K4,KIF26A,TNFRSF1A,HDAC4,WIPI1,ASNS,ATP2B1,SREBF1,PTGS2,USP33,PIK3C3,SESN1,PTPRC,CADPS2,RRAGB,SSH1,GSTP1,NCOA1,SEH1L,DNM1L,P2RX7,GCN1,SLC9A1,ICAM1,TNRC6A,ITGA6,COMT,MAP3K1,SIRT1,SH3GLB1,MAPK1,DEPDC5,PICK1,XBP1,HMOX1,MTMR3,TXN2,SNW1,CD40,ADNP,MAP1LC3A,TLR8,PHEX,STK24,MAP…	ASGR1,WIPI2	KIF26A,PTN,CYP27B1,TNFRSF8,SOX9,RRP8,TAF1,ANKRD1,BMP6,CBS,PRKAA2,INHBB,ITGA2,RNF152,PRKD1,NUPR2,MAP1LC3C,PDXP,BGLAP,TMEM150C
GO_REGULATION_OF_MITOCHONDRIAL_MEMBRANE_PERMEABILITY_INVOLVED_IN_APOPTOTIC_PROCESS	GO:1902108	56	Up	0.0013132109262594127	0.01384488994767462	1	GCLC,STPG1,BAD,SLC25A5,BID,BAK1,CASP8,EYA2,TP63,TP73,GSK3B,BAX,PPP1R13B,MUL1,TMEM14A,GZMB,E2F1,BMF,BNIP3L,BBC3,GSK3A,MAPK8,YWHAE,TFDP2,ATF2,PPP3CC,ZNF205,RHOT1,YWHAH,HIP1R,YWHAQ,NMT1,RHOT2,TP53,PMAIP1,TP53BP2,BCL2L11,MPV17L,THEM4,YWHAZ,MOAP1,YWHAB,ACAA2,YWHAG,NAIF1,BCL2,SFN,BNIP3,BOK,TMEM102,BLOC1S2,TFDP1,HSPA1A,SLC35F6,PPP3R1,CHCHD10		EYA2,TP63,TP73,HIP1R
GO_LIPOPROTEIN_BIOSYNTHETIC_PROCESS	GO:0042158	85	Up	0.001317694502387073	0.013872702485215166	2	DPM1,PIGQ,ZDHHC6,HHAT,ATG5,PIGV,PIGB,WIPI1,PIK3C3,APOB,PIGS,ZDHHC8,PIGH,PPM1A,PIGU,PORCN,ZDHHC15,ZDHHC2,CLIP3,ABHD17B,PIGL,RAB3GAP1,APOA1,RAB3GAP2,PIGZ,PIGT,ABHD17A,APOE,GLUL,PIGC,ZDHHC4,ABHD17C,NMT1,DPM2,PPM1B,WDR45B,PIGK,PIGM,PYURF,ATG12,GOLGA7,UGCG,PGAP2,PIGF,ATG10,NMT2,ZDHHC7,MPPE1,GOLGA7B,ZDHHC5,WIPI2,ZDHHC1,ZDHHC12,PGAP3,ZDHHC3,ZDHHC19,PIGX,ABCA1,PIGA,PIGO,ZDHHC16,ZDHHC24,PIGG,ZDHHC14,ZDHHC…	GOLGA7,WIPI2,ZDHHC3	APOB,MAP6D1,IRGM
GO_REGULATION_OF_RESPONSE_TO_OXIDATIVE_STRESS	GO:1902882	71	Up	0.0013222023733823638	0.01388611471084714	8	FYN,HGF,FUT8,PDE8A,SESN1,REST,HDAC6,SIRT1,FBXO7,HIF1A,BMP7,ABCD1,MET,HSPB1,FBXW7,NCOA7,SOD2,VNN1,NME5,HTRA2,LANCL1,NFE2L2,PARK7,SFPQ,MAPKAP1,NR4A3,TRAP1,ATF4,SESN2,RGN,GGT7,GCH1,STK26,UBQLN1,CD36,IL10,TXN,TLR4,RIPK1,FBLN5,NOL3,TP53,SOD1,AKT1,MCL1,PARP1,NONO,SESN3,SLC7A11,FZD1,PINK1,OXR1,TSC1,STOX1,BAG5,MAPK7,ENDOG,CTNNB1,ACOX2,TLR6,MCTP1,PAWR,PYCR1,P4HB,LRRK2,ATG7,PSAP,SZT2,DHFR,TNF,GPX1	NONO	NME5,RGN,ACOX2,PAWR
GO_SNRNA_TRANSCRIPTION	GO:0009301	68	Up	0.00132266304815306	0.01388611471084714	2	POLR2J,SNAPC1,POU2F2,POLR2B,TAF11,CCNT2,SRRT,CCNK,POLR2E,POLR2F,RPRD1B,INTS6,POLR2C,INTS9,INTS10,SNAPC2,POLR2I,ELL,TAF6,INTS2,TBP,NCBP2,ELL2,RPAP2,GTF2F1,ELL3,ICE2,CCNT1,USPL1,CDK7,CDK9,NCBP1,TAF8,GTF2B,INTS12,NABP2,GTF2A2,RPRD1A,POU2F1,INTS7,INTS3,ZC3H8,POLR2D,POLR2K,TAF5,INTS4,GTF2E1,RPRD2,POLR2H,ICE1,INTS1,PHAX,INTS8,SNAPC3,GTF2A1,SNAPC4,ZNF143,POLR2G,NABP1,SNAPC5,POLR2L,POLR2A,INTS5,SP1,GTF2F…		ELL3
GO_SUCCINYL_COA_METABOLIC_PROCESS	GO:0006104	6	Up	0.001325878756529637	0.013893149108160632	2	OGDH,DLST,SUCLA2,SUCLG1,SUCLG2,ACOT4
GO_PURINE_NUCLEOSIDE_DIPHOSPHATE_BIOSYNTHETIC_PROCESS	GO:0009136	5	Up	0.0013285780913437145	0.013893149108160632	2	AK2,AK1,GUK1,AK3,AK4	AK2
GO_GENE_SILENCING_BY_RNA	GO:0031047	136	Up	0.001328877771553478	0.013893149108160632	2	POLR2J,NUP160,POLR2B,TPR,PUM2,NDC1,ELAVL1,NUP133,PABPC1,MOV10L1,NUP37,FKBP6,TNRC6C,ZMPSTE24,SEH1L,SRRT,CNOT3,TNRC6A,ESR1,AGO1,NUP50,AAAS,NUP188,TDRD1,POLR2E,POLR2F,DDX17,TNRC6B,ZC3H7B,DICER1,RAE1,FMR1,NUP93,POLR2C,ERI1,POLR2I,TGFB1,NUP88,DDX5,NUP98,NUP107,CNOT2,CNOT6,DROSHA,FAM172A,NUP155,FXR1,NCBP2,EIF4G1,TSNAX,NRDE2,NUP43,ZC3H7A,HNRNPA2B1,AGO2,ZNFX1,XPO5,NUP153,CNOT1,PIWIL1,BMP4,NUP85,AGO3,NUP2…		MOV10L1,FKBP6,PIWIL1,BMP4,AJUBA,SMAD3,EXD1,PIWIL2,RMRP
GO_INTERFERON_GAMMA_MEDIATED_SIGNALING_PATHWAY	GO:0060333	80	Up	0.001337273798524426	0.013961509921539042	8	NR1H3,CD44,IFNGR1,PIAS1,SP100,TXK,OAS1,ICAM1,HSP90AB1,JAK2,HCK,MID1,CDC37,OAS3,OAS2,IFNG,TRIM38,STAT1,SUMO1,TRIM62,GBP1,IRF6,TRIM25,NMI,MT2A,IRF1,MED1,IRF3,IRF5,NR1H2,TRIM21,PPARG,TRIM5,TRIM22,OASL,IRF4,PARP9,PML,NLRC5,IRF8,TP53,CAMK2D,CAMK2G,NCAM1,FCGR1A,IFNGR2,JAK1,GBP2,VCAM1,PRKCD,B2M,TRIM68,IRF2,PTAFR,TRIM8,PARP14,PTPN2,HLA-DQB1,CIITA,SOCS3,SOCS1,IRF7,HLA-DRB1,HLA-DQA1,FCGR1B,HLA-DRB5,HLA-DRA…	SP100	IRF6,TRIM25,OASL,IRGM
GO_REGULATION_OF_PHAGOCYTOSIS	GO:0050764	77	Up	0.0013416371016089063	0.013970435708933188	1	FGR,SLC11A1,STAP1,CYBA,ATG5,ABCA7,RAB27A,FCGR2B,SCARB1,DNM2,PTPRC,TREM2,IL2RB,SIRPB1,HCK,PYCARD,CSK,RAPGEF1,CCL2,IFNG,SNX3,RAP1A,APOA1,NCKAP1L,LRP1,C4BPA,C4BPB,IL1B,C3,PRKCG,PPARG,SYT11,SFTPD,IL15RA,DOCK2,CD36,DYSF,APPL2,TLR2,ITGAV,MFGE8,SOD1,ATG3,LYAR,IL2RG,PTPRJ,MERTK,APPL1,FCER1G,ABR,ALOX15,PTX3,IL15,ITGA2,F2RL1,SYK,C2,CD300A,RAB31,LMAN2,FPR2,PTEN,AZU1,CLEC7A,SPHK1,ANO6,CALR,GATA2,CAMK1D,GAS6,…	HMGB1	STAP1,PRKCG,ALOX15,ITGA2,F2RL1,CD300A,AZU1
GO_PURINE_RIBONUCLEOSIDE_SALVAGE	GO:0006166	4	Up	0.0013418457605227831	0.013970435708933188	2	MTAP,ADK,HPRT1,APRT
GO_RELEASE_OF_CYTOCHROME_C_FROM_MITOCHONDRIA	GO:0001836	54	Up	0.0013492807358199393	0.014022064033711867	4	BAD,GGCT,PLAUR,BID,IGF1,HGF,BAK1,BAX,DNM1L,BIK,MMP9,PSMD10,PYCARD,BMF,PDCD5,TIMM50,BBC3,PPIF,SOD2,FAM162A,WDR35,CLU,TNFSF10,IFI6,HRK,CIDEB,NOL3,ARRB2,TP53,PMAIP1,AKT1,BCL2L11,PINK1,LMNA,GPER1,FXN,MOAP1,MFF,PRELID1,TRIAP1,BCL2L1,BCL2,SFN,BNIP3,BOK,JUN,HIGD1A,PLA2G6,OPA1,MLLT11,FIS1,PAM16,GPX1,CHCHD10	ARRB2,FIS1	BIK,WDR35,HRK
GO_RESPONSE_TO_INTERLEUKIN_7	GO:0098760	26	Up	0.001350535367887108	0.014022064033711867	8	BTK,YBX1,CRKL,IL7,JAK3,CISH,RAD23B,SOCS2,GIPC1,STAT5A,SMARCA4,ATIC,HDGF,TSLP,IL2RG,JAK1,PDIA3,STIP1,STAT3,IL7R,IRS1,STAT5B,SOCS1,P4HB,BRWD1,IRS2	PDIA3	IRS1
GO_POSITIVE_REGULATION_OF_TELOMERE_MAINTENANCE_VIA_TELOMERE_LENGTHENING	GO:1904358	37	Up	0.00135611049996468	0.014060527763082068	2	PNKP,PRKCQ,MAP2K7,XRCC5,MAP3K4,MAPKAPK5,MAPK1,MAPK3,ACD,TNKS2,CCT4,NEK2,TCP1,HNRNPA2B1,POT1,DKC1,HNRNPA1,PKIB,CCT7,PARN,NAF1,CCT6A,HMBOX1,ATM,CCT5,NEK7,FBXO4,CCT8,CCT3,CCT2,CTNNB1,TNKS,DHX36,ATR,AURKB,MAPK15,RTEL1		MAPK15
GO_ENDOMEMBRANE_SYSTEM_ORGANIZATION	GO:0010256	368	Up	0.0013738521048530482	0.014224857124215378	4	ALS2,SLC4A1,BAIAP2L1,PAFAH1B1,BAIAP3,VTA1,AKAP8L,EHD3,SPAST,EHD2,TBPL1,PI4K2B,CUL7,DTNBP1,FAM160A2,SEC61A1,SPAG4,VMP1,ABCA7,AP3D1,TRAM2,GOLGA5,ARFGEF1,REEP1,RAB27A,CDC42,MPP5,TMEM38A,CLASP1,TSG101,LMAN1,RAB7A,SEC31B,CAMSAP3,PIK3C3,DNM2,PTPRC,ATP8B1,EPB41L3,CHMP2B,ZMPSTE24,RAB10,HACE1,CHMP5,SNX10,TMED2,ZW10,RFX2,NSFL1C,P2RX7,TGFB2,HOOK2,TMEM38B,SH3GLB1,TMED1,RAB18,MAPK1,PLA2G3,MICALL1,SUN2,PACSIN2…	RAB2A,SURF4,REEP3	BAIAP2L1,PAFAH1B1,BAIAP3,TGFB2,PLA2G3,LAPTM4B,MYRF,RNF112,COL5A1,CRB1,HOOK1,SERPINE2,FHDC1,ANK3,SUN3,PACSIN3,AR,SH3TC2,XKR6,TMCC1,ALS2CL,AQP11,MAPK15,PRKD1,ANO9,GOLGA8R,GOLGA8N,GET4,TICAM2,GOLGA8H
GO_IMMUNE_SYSTEM_DEVELOPMENT	GO:0002520	817	Up	0.001380236855478437	0.014271307348874017	5	BAD,MAD1L1,TMEM176A,CYP26B1,SLC4A1,CIAPIN1,CREBBP,KMT2E,ITGA2B,TMEM98,FARP2,PAF1,SCIN,PAFAH1B1,CD79B,PSMB1,JARID2,CD4,BTK,ANLN,TYROBP,ERCC1,LTF,PSMC4,PGM3,CD74,RUNX3,NCAPH2,POU2F2,HMGB3,BAK1,ARID4A,GAB2,PSMA4,PARP3,HDAC9,KITLG,POLQ,FOXC1,EIF2AK2,KMT2C,RC3H2,PRDM1,ATG5,CASP8,HIPK2,SBNO2,AP3D1,PRKCQ,CDK13,SPI1,CLDN18,FGFR2,EML1,ZFAT,KLF6,TP53BP1,RHOA,PRKCZ,ROGDI,CBFB,HYAL2,HDAC4,TFE3,TTC7A,PSME4,AD…	RHOA,WDR1,ATP6AP1,RPL22,MYC,RPS6,TMOD3,RPS14,EEF2,RBPJ,HMGB1,YTHDF2	CYP26B1,SCIN,PAFAH1B1,CD4,LTF,KITLG,FGFR2,TFE3,TP73,CEACAM1,PHLPP1,TGFB2,KLF1,PTN,HOXA3,LFNG,CCR6,IL18R1,FLT3,BMP4,SIX1,LIF,FOXJ1,SPINK5,MEIS2,IL2RA,GPR55,YAP1,STON2,RORC,DUSP10,CACNA1C,TMEM178A,ANGPT1,IL34,AIRE,TMEM190,CXCR5,PGLYRP2,LRP5,GFI1,F2RL1,SHH,CLEC1B,JAM3,FBN1,SMAD3,IL12A,PYGO1,CLCF1,FZD8,CD19,EPHB3,GP1BA,L3MBTL1,TNFRSF18,NHEJ1,C17orf99,IFNA1,CARD11,NRARP,TREX1,BGLAP,RAB7B
GO_SIGNAL_TRANSDUCTION_IN_ABSENCE_OF_LIGAND	GO:0038034	59	Up	0.0013972796377251103	0.014408705631894498	8	BAD,CX3CL1,FYN,SNAI2,BAK1,CTNNA1,KITLG,EYA2,ERBB3,FGF10,FGFR1,STRADB,GSK3B,BAX,ZC3HC1,MKNK2,SRPX,PYCARD,SGK3,IL7,PPP2R1A,GSK3A,CASP2,UNC5B,IL1A,HTRA2,INHBA,IL1B,IFI6,BCL2L2,CASP9,RIPK1,PPP2R1B,MAP2K5,ITGAV,BCL2A1,AKT1,MCL1,LCN2,BAG3,BCL2L11,APPL1,EYA3,PF4,CASP3,MOAP1,MAPK7,DAPK3,PRDX2,FADD,BCL2L1,BCL2,PPP1CA,BOK,WWOX,NF1,HSPA1B,HSPA1A,TNF		KITLG,EYA2
GO_NUCLEOTIDE_EXCISION_REPAIR_DNA_INCISION_3_TO_LESION	GO:0006295	22	Up	0.0013973588407145256	0.014408705631894498	2	ERCC1,RBX1,ERCC2,RPA3,GTF2H1,GTF2H3,RPA2,CHD1L,RPA1,DDB2,BIVM,ERCC5,XPA,CUL4A,PARP1,GTF2H2,CUL4B,ERCC3,DDB1,ERCC4,GTF2H4,GTF2H5
GO_RIBONUCLEOSIDE_TRIPHOSPHATE_BIOSYNTHETIC_PROCESS	GO:0009201	42	Up	0.0014057387658223456	0.014475257948885715	2	SLC25A13,CTPS2,SPHK2,PKM,ENO1,VPS9D1,CAD,TREM2,TAZ,NME3,NME4,TGFB1,IMPDH1,PRKAG2,PPARGC1A,NME5,SLC25A12,UCK1,COX5B,NME7,UCK2,PARP1,ALDOA,PID1,FLCN,AK9,PINK1,AK4,VCP,STOML2,LDHC,STAT3,CTPS1,NME6,DNAJC30,IMPDH2,CYC1,UCKL1,UQCC3,TMSB4X,NME1,NME2		PPARGC1A,NME5
GO_IRON_SULFUR_CLUSTER_ASSEMBLY	GO:0016226	19	Up	0.001425585415993314	0.014659542506185693	2	CIAPIN1,NUBP2,HSCB,NUBP1,GLRX3,HSPA9,ISCA1,ISCU,CIAO1,NUBPL,MMS19,FXN,ISCA2,NFU1,BOLA2B,IBA57,BOLA2,NDOR1,NFS1		BOLA2
GO_LYTIC_VACUOLE_ORGANIZATION	GO:0080171	59	Up	0.0014302803554688823	0.014687728732321841	4	GRN,HEXB,FAM160A2,VPS35,RAB7A,CHMP5,MT3,P2RX7,HOOK2,HPS4,SRPX,CLN5,CORO1A,NAGPA,SPG11,VPS18,LAPTM4B,TMEM106B,HPS1,NAGLU,RAB34,GNPTAB,TFEB,ARSB,RAB14,BECN1,TMEM175,CLN6,PPT1,ACP2,HOOK1,TMEM165,CCDC115,MYO7A,SCARB2,VPS33A,RAB20,MBTPS1,SNAPIN,LYST,ARF1,LAMTOR1,TPCN2,MFSD8,ABCA1,TPP1,AKTIP,HOOK3,GAA,CLVS1,GBA,RAB39A,CLN8,CLN3,LRRK2,ZKSCAN3,TREX1,TMEM199,RAB7B		MT3,LAPTM4B,HOOK1,CLVS1,TREX1,RAB7B
GO_RESPIRATORY_CHAIN_COMPLEX_IV_ASSEMBLY	GO:0008535	23	Up	0.0014326034270068727	0.014691514271228735	4	COX10,COX15,BCS1L,TIMM21,COA1,FASTKD3,SCO2,SCO1,COX16,COX17,SURF1,OXA1L,COX18,COA6,COX14,COA4,COA5,COA3,COX20,PET100,PET117,COX19,SMIM20
GO_REGULATION_OF_PROTEIN_LOCALIZATION	GO:0032880	846	Up	0.0014435049007454576	0.01478314215109483	1	FGR,CFTR,CYP51A1,BAD,ICA1,CD38,KDM1A,SLC25A5,MYCBP2,ITGA3,TMEM98,ABCC8,AP2B1,CX3CL1,ARHGAP44,MARK4,RHBDF1,CACNA2D2,BAIAP3,NADK,CELSR3,HFE,FYN,AKAP8L,TYROBP,CD22,UFL1,BID,IGF1,RUFY3,SERPINB1,NLRP2,NR1H3,PRKCH,IFNGR1,TNFRSF1B,CENPQ,CDH1,GPM6B,TPR,GOPC,HDAC9,NEDD4L,ARHGEF5,NNAT,PHPT1,USP36,IL17RB,ATG5,CROCC,RIOK2,WAPL,GPC1,CASP8,TM7SF3,NGFR,ABCA7,IPO5,TBC1D1,PPP2R5A,CLDN18,SP100,PRKCZ,HYAL2,ACSL4,GR…	SP100,ERLEC1,LEPROTL1,STX10,ANP32B,SLC25A6,HMGB1,GDI1,FIS1	CFTR,ABCC8,ARHGAP44,RHBDF1,BAIAP3,CELSR3,CROCC,GPC1,NGFR,DRD4,CSNK2A2,TP63,TP73,SIRT4,RAB11FIP3,CD200,TGFB2,MISP,FERMT1,MYOM1,CEMIP,PTN,AGR2,CNR1,BMP4,SIX1,LIF,AKAP12,DCLK1,TRIM29,STAC2,CELSR2,NKD2,CRH,SYBU,INPP5E,ANKRD1,VEGFC,CACNA1C,ANK3,BMP6,ANGPT1,LRP5,PRKAA2,PKDCC,INHBB,F2RL1,SHH,SMAD3,ATCAY,MTCL1,IRS1,AR,GSG1L,SH3TC2,NLGN2,LGALS9B,KCNS3,ABLIM3,CDK5R1,ERBB4,TMEM30B,CADM1,ADRA2C,FAM3D,GPC2,CA…
GO_CELLULAR_RESPONSE_TO_PEPTIDE_HORMONE_STIMULUS	GO:0071375	249	Up	0.0014531953382024114	0.014858175627537521	8	GCLC,CFLAR,PDK4,PRKAR2B,PDK2,BAIAP2L1,FYN,PIK3C2A,CPS1,ATP6V0A1,ATP6V1H,HDAC9,ARID1B,BCAR1,CYBA,PRKCQ,PKM,PRKCZ,ROCK1,NUCKS1,ATP2B1,ATP6AP1,PRKACA,SREBF1,ADCY2,EDN1,CEACAM1,GSK3B,GSTP1,RAB10,PXN,SLC9A1,OSBPL8,CDC6,SORBS1,CDC5L,SIRT1,JAK2,XBP1,RANGAP1,ATP6V1D,SRSF5,APEX1,PCK2,TRIB3,LPIN2,TSC2,EEF2K,CSK,ZNF106,CA2,AKT2,JAK3,PIK3R2,GSK3A,CAV2,CAV1,GRB10,RARRES2,KANK1,RPS6KB1,HDAC5,PRKAR1A,NFKB1,GAB1…	ATP6AP1,CDK4,RAB13,ADIPOR1	BAIAP2L1,CEACAM1,GHR,ASS1,MGARP,ATP6V1C2,AGTR1,SOGA1,INHBB,FBN1,IRS1,PRL,ADCY6,FOXC2,UMODL1,FFAR3,ENPP1,FOXO6,BGLAP
GO_DNA_GEOMETRIC_CHANGE	GO:0032392	107	Up	0.0014547847893930578	0.014858175627537521	4	RECQL,DDX11,MNAT1,HMGB3,ERCC8,RFC2,RAD51,POLQ,MCM2,MCM6,XRCC5,DDX1,ATRX,RAD54L,CDC45,MCM5,RBX1,CHD8,GINS1,SMARCA1,NBN,MCM4,ERCC2,SSBP1,SETX,RECQL5,GTF2H1,GTF2H3,RFC5,CHD4,MCM9,MCM3,ASCC3,RAD50,RAD23B,ZRANB3,HNRNPA2B1,CHD6,MCM8,HELB,CHTF18,MTERF1,POT1,GINS2,TOP2A,CHD1L,RPA1,IGHMBP2,RFC3,DDB2,ANXA1,DHX9,BRIP1,XPA,DSCC1,HMGA1,DNA2,SMARCAL1,CUL4A,PIF1,TP53,PARP1,RPS27A,DQX1,GTF2H2,G3BP1,CETN2,GINS4,U…	HMGB1,UBA52	DDX11,NAV2,RAD54B,TREX1,ERCC6
GO_CELLULAR_RESPONSE_TO_BIOTIC_STIMULUS	GO:0071216	203	Up	0.001458467552606216	0.014875577466676969	8	TFPI,UPF1,CX3CL1,TBXA2R,PAF1,BTK,LTF,CD6,NR1H3,VIM,TNFRSF1B,STAP1,HSPA5,TNIP3,SBNO2,RHOA,SIRT2,SMC1A,FCGR2B,SCARB1,TIGAR,CXCL2,MEF2C,GSK3B,ZMPSTE24,GSTP1,CHMP5,ICAM1,CEBPE,TREM2,ABL1,MAPK1,XBP1,TSPO,CTSG,PABPN1,NFKBIA,CD40,HCK,MAPK3,PYCARD,RIPK2,NFKBIB,LILRB1,AKAP8,CACTIN,TGFB1,CARD8,HAMP,SERPINE1,MAPK8,CSF3,CCDC47,CCL2,HDAC5,NFKB1,WFS1,PPARGC1A,VDR,AICDA,SASH1,PPARD,MAPK14,LY86,PDE4D,CD86,WNT5A,…	VIM,RHOA,CDK4,LITAF,HMGB1	UPF1,LTF,STAP1,PPARGC1A,CXCL6,ASS1,IL36G,NR1I3,ANKRD1,BMP6,GFI1,IL12A,LDOC1,IRGM,DEFA3,TICAM2,CARD17
GO_MITOTIC_NUCLEAR_ENVELOPE_DISASSEMBLY	GO:0007077	12	Up	0.001471127811672216	0.014960122220656628	4	VRK1,NEK6,NEK9,CCNB1,LPIN1,PRKCA,CCNB2,PRKCB,PLK1,CDK1,CTDNEP1,CNEP1R1
GO_CARBOHYDRATE_DERIVATIVE_METABOLIC_PROCESS	GO:1901135	916	Up	0.0014718147457879842	0.014960122220656628	2	DPM1,FUCA2,ENPP4,BAD,HS3ST1,AK2,PDK4,SLC25A13,SLC4A1,ACSM3,CROT,PDK2,PIGQ,AASS,ST3GAL1,POMT2,MLXIPL,IDS,DCN,EXTL3,ELOVL5,MAN2B2,PGM3,XYLT2,IGF1,HGF,ERP44,DERA,TYMP,CD44,B4GALT7,TBPL1,NUP160,ALG1,CHPF2,FUT8,AGA,VCAN,CTPS2,TPR,RRM2B,H6PD,HEXB,AKR7A2,FOXC1,GALC,ITIH4,SOAT1,NDC1,PIGV,MPC1,DGAT2,SPHK2,GPC1,ST3GAL6,CTSA,ABCA7,FAR2,NTHL1,GNAI3,PDE4A,ELOVL1,ARFGEF1,PFKP,PKM,RHOA,PDK3,HYAL2,HDAC4,COASY,AC…	FUCA2,AK2,MPC1,RHOA,ASGR1,GMPS,PGAM1,NUDT14	ITIH4,GPC1,ST6GALNAC1,MT3,SULT2B1,APOBEC3H,GUCY2F,DHODH,CEMIP,HAS1,LFNG,OGN,SULT1E1,AADAT,PPARGC1A,NME5,CSPG5,PDE1A,GALNT3,CHST10,PRKAG3,SDC1,FBXO2,MUC5B,B4GALT6,FMOD,HS3ST2,NUDT10,NECAB1,GNMT,OMD,GAL3ST1,ACSBG2,GALNT15,GFPT2,GUCY2D,HMGCS2,GALNT5,SULF1,BMPR1B,LYG1,MUC4,SCD5,CSGALNACT1,DPYS,DLG2,SERP2,PANK1,CHST9,ANGPT1,PXYLP1,FUT6,PANK4,ESYT3,PFKFB1,PGLYRP2,FBXO27,PRKAA2,VANGL2,ENGASE,MUC15,MUC17…
GO_POSITIVE_REGULATION_OF_CELL_CYCLE	GO:0045787	326	Up	0.0014729479899631423	0.014960122220656628	7	POLDIP2,KMT2E,DBF4,PAF1,PAFAH1B1,PKD1,MLXIPL,WIZ,BRCA1,DDX11,IGF1,MNAT1,SPAST,CUL3,USP2,YTHDC2,TPR,ANAPC4,MTA3,PKN2,FGFR2,RHOA,SIRT2,PPP2R5B,LRP6,FGF10,ASNS,CDC42,PRKACA,GTSE1,SPAG5,FGFR1,FAP,EDN1,TP73,THOC1,CDC14A,CNOT4,NDC80,CDC14B,SMARCD3,CCNT2,MAPRE3,ATRX,BAX,AURKA,CNOT3,NSFL1C,ANAPC5,CCNK,PCBP4,TFAP4,FLT3LG,ZNF268,TGM1,TGFB2,CDC45,CDC6,HSP90AB1,ABL1,CDC7,RANBP1,THOC5,PDGFB,EP300,LGMN,APEX1,P…	RHOA,RPL23,RPS15A,CDK4,TMOD3,RAD23A,PHB2	PAFAH1B1,PKD1,DDX11,USP2,FGFR2,LRP6,TP73,TGFB2,CDC7,LFNG,SMOC2,RNF112,E2F8,SOX15,FOXA1,RRP8,MEIS2,CYP1A1,CXCR5,LRP5,MSX1,TGFA,SPDYA,CDK5R1,MEIOC,MAPK15,NUPR2,PIWIL2
GO_CELLULAR_ALDEHYDE_METABOLIC_PROCESS	GO:0006081	48	Up	0.0014761830375878211	0.014960122220656628	2	ALDH3B1,DKK3,AKR7A2,HAGH,RDH11,ALDH3A2,REST,PNPO,ALDH3A1,TPI1,CLCN2,KDM3A,PARK7,AKR1A1,ALDH8A1,RDH10,GLO1,GOT2,BMP2,PNKD,ALDH1A2,GRHPR,KHK,CYP1B1,IDH1,ESD,ALDH9A1,TKFC,BMP6,ALDH4A1,PDXK,RDH13,AKR7A3,TKT,ALDH7A1,ALDH1A1,GLYCTK,SDR16C5,RELA,TALDO1,HYI,IDH2,ALDH1A3,AKR1C1,AKR1C3,BCO2,ADH5,PDXP	PNKD	ALDH3A1,BMP6,BCO2,PDXP
GO_RESPONSE_TO_LEAD_ION	GO:0010288	21	Up	0.001476707554573263	0.014960122220656628	8	PPP5C,FECH,PTGS2,CPOX,MAP1LC3A,PPP2CB,SPARC,PPP2CA,DNMT3A,CAT,BECN1,CDK4,APP,ALAD,QDPR,CLDN1,ANXA5,ATP7A,PPP1CA,BACE1,MAPT	CDK4	CLDN1
GO_NUCLEOTIDE_SUGAR_BIOSYNTHETIC_PROCESS	GO:0009226	21	Up	0.0014866013578620776	0.01502784752095913	2	PGM3,NANS,PMM1,GNPNAT1,RENBP,UGDH,GMDS,GNPDA1,UXS1,SLC35D1,UAP1,NAGK,GFPT2,PMM2,AMDHD2,GNPDA2,UGP2,GMPPB,MPI,UAP1L1,GFPT1		GFPT2
GO_NUCLEOSIDE_DIPHOSPHATE_METABOLIC_PROCESS	GO:0009132	132	Up	0.0014886265114148647	0.01502784752095913	2	BAD,AK2,SLC4A1,MLXIPL,IGF1,NUP160,TPR,NDC1,PFKP,PKM,HDAC4,NUP133,ENO1,NUP37,DLG1,SIRT6,TIGAR,PGM1,PSEN1,MAGI3,SEH1L,P2RX7,NUP50,AAAS,NUP188,HIF1A,RAE1,PGK1,HTR2A,NUP93,NME3,NME4,GPI,OGDH,PRKAG2,AK1,GALK1,ENO3,NUP88,ALDOC,PPARGC1A,NUP98,IFNG,NUP107,GAPDH,TPI1,ENO2,NME5,NUP155,PFKFB4,PRKAG3,TJP2,NUP43,ECD,PFKFB2,NUP153,NUP85,NUP214,CBFA2T3,MPP1,NUP210,PRKAA1,AMPD3,CMPK2,LDHA,NUP54,NUP58,AK7,NUDT7,F…	AK2,PGAM1	PPARGC1A,NME5,PRKAG3,AK7,DLG2,PFKFB1,PRKAA2,ENO4,CARD11,TREX1
GO_TUMOR_NECROSIS_FACTOR_SUPERFAMILY_CYTOKINE_PRODUCTION	GO:0071706	133	Up	0.0014893902358806108	0.01502784752095913	2	CX3CL1,TYROBP,LTF,IGF1,IFNGR1,TBC1D23,CYBA,SPHK2,BCL3,PSEN1,ARG2,PTPRC,GSTP1,MAVS,IRAK3,TREM2,JAK2,DDT,TSPO,DICER1,NFATC4,ACP5,PYCARD,RIPK2,LILRB1,IL27RA,AKAP8,CACTIN,CD33,NOD1,HSPB1,DDX58,IL23A,IFNG,PTPN6,CLEC4A,CD86,WNT5A,FOXP1,POMC,IFIH1,ERRFI1,ARHGEF2,CD2,SLAMF1,TNFAIP3,CD274,CLU,TNFRSF8,CCR2,SASH3,ARFGEF2,GPR18,FRMD8,TICAM1,ZFP36,LBP,AKAP12,RARA,SYT11,PTPN22,C5AR2,HAVCR2,CD36,DHX9,GPNMB,IL10…	ARRB2,HMGB1	LTF,NFATC4,TNFRSF8,AKAP12,ANGPT1,NLRC3,AZU1,TREX1
GO_NEGATIVE_REGULATION_OF_OXIDATIVE_STRESS_INDUCED_INTRINSIC_APOPTOTIC_SIGNALING_PATHWAY	GO:1902176	17	Up	0.0014920077581932502	0.015034078174716706	8	SIRT1,HIF1A,HSPB1,SOD2,VNN1,NME5,HTRA2,NFE2L2,PARK7,TRAP1,NOL3,AKT1,NONO,PINK1,BAG5,MAPK7,GPX1	NONO	NME5
GO_ESTABLISHMENT_OF_PROTEIN_LOCALIZATION_TO_TELOMERE	GO:0070200	17	Up	0.0015039473822191251	0.015134099694968092	1	ACD,CCT4,TCP1,POT1,DKC1,CCT7,NABP2,BRCA2,WRAP53,CCT6A,TERF1,ATM,CCT5,CCT8,CCT3,CCT2,ATR
GO_POSITIVE_REGULATION_OF_TISSUE_REMODELING	GO:0034105	24	Up	0.0015086974531899958	0.015161602614477536	20	ROCK1,ATP6AP1,TFRC,BAX,CA2,IL23A,VDR,SPP1,ROCK2,TMBIM1,PPP3CA,DEF8,TNFRSF11A,EGFR,IL18,ADAM8,PRKCA,PPARGC1B,IL15,DCSTAMP,SYK,LTBP3,TMEM64,PLEKHM1	ATP6AP1
GO_RESPONSE_TO_OXYGEN_CONTAINING_COMPOUND	GO:1901700	1300	Up	0.0015183708144770837	0.015238442473196579	8	GCLC,CFTR,BAD,CYP26B1,CFLAR,TFPI,SARM1,CD38,KDM1A,PDK4,CALCR,UPF1,PRKAR2B,MPO,PDK2,OSBPL7,CX3CL1,BAIAP2L1,TBXA2R,PAF1,BAIAP3,SELE,NADK,MGST1,CRY1,MLXIPL,CD9,CD4,BTK,FYN,PIK3C2A,DCN,PPP5C,BRCA1,ERCC1,LTF,DDX11,CD6,UFL1,IGF1,SLC11A1,SNAI2,HGF,CPS1,GRAMD1B,GLRX2,GCLM,UBR2,RRAGD,NR1H3,VIM,TNFRSF1B,BAK1,ATP6V0A1,STAP1,OTC,CDH1,TNC,CTNNA1,HSPA5,DSG2,ATP6V1H,DTNBP1,HDAC9,ARID1B,TNIP3,MAPK9,BCAR1,RAD51,C…	VIM,RHOA,ATP6AP1,RWDD1,EEF1B2,RPL23,CDK4,ARRB2,RAB13,RPS3,ADIPOR1,RBBP4,EEF2,LITAF,HMGB1,FIS1,PHB2	CFTR,CYP26B1,UPF1,MPO,BAIAP2L1,BAIAP3,SELE,CD4,LTF,DDX11,STAP1,OTC,DSG2,NGFR,FGFR2,DRD4,LRP6,RARB,CEACAM1,COL16A1,APOB,MT3,NOS1,TGFB2,NFATC4,KLF5,DHODH,AQP8,KLF1,PTN,ALDH3A1,MAPK10,PPARGC1A,CYP27B1,GHR,STC2,BCHE,SDC1,EPHA4,CNR1,WDR35,TRIM25,LRAT,PTGFR,CXCL6,SOX9,SIX1,PLA2G5,RNF112,VGF,FOXP2,FOXA1,CDO1,CYP2E1,ASS1,RGN,AKAP12,UNC79,HRH4,IL36G,MGARP,YAP1,DUOX1,CYP1A1,GNAL,NR1I3,RORC,DUSP10,OSR1,ATP6…
GO_NUCLEOSIDE_BISPHOSPHATE_BIOSYNTHETIC_PROCESS	GO:0033866	64	Up	0.001527334814639256	0.015288871400110569	2	PDK4,PDK2,ELOVL5,MPC1,ELOVL1,PDK3,COASY,ACSL4,ACAT1,ACACB,PDPR,DLD,ACOT7,SCD,TECR,SLC25A1,GSTZ1,MLYCD,ACSBG1,GCDH,PDHX,ELOVL3,PANK3,ACSL3,SLC35B3,PANK2,PPCS,ACSBG2,ACSS2,PPT1,ACLY,PDHA1,PPCDC,PAPSS1,MPC2,SLC26A1,SCD5,SNCA,CBR4,HSD17B12,DLAT,ACSL1,PDK1,PANK1,ACSS1,SLC26A2,SLC35B2,PANK4,ELOVL7,ACSL6,PDP1,HACD1,PDHB,FASN,ELOVL6,PDP2,DCAKD,ACSF3,ACSL5,PAPSS2,HSD17B8,HACD2,PPT2,ACACA	MPC1	ACSBG2,SCD5,PANK1,PANK4,ELOVL6,PDP2
GO_ORGANELLE_FISSION	GO:0048285	384	Up	0.0015274634058112327	0.015288871400110569	4	MAD1L1,CYP26B1,CDC27,COX10,ZNF207,NCAPD2,AKAP8L,ANLN,DCN,TACC3,IGF1,SPAST,UBR2,NCAPH2,CUL3,TUBG2,SPDL1,PHF23,CUL7,TPR,RAD51,ANAPC4,MSH4,RIOK2,NDC1,CTDP1,WAPL,CDK13,ASPM,MTFR1,STAG3,RHOA,KIF2A,SIRT2,VPS35,CDC42,TRIP13,SMC1A,NDE1,MOV10L1,CLASP1,MLH1,SPAG5,TOP2B,EDN1,CDC14A,KIF22,DNM2,NDC80,CDC14B,NFE2L1,PIBF1,PDS5B,CHMP2B,ATRX,SEH1L,DDHD2,RAD54L,CHMP5,ZW10,DNM1L,AURKA,TPX2,NSFL1C,ANAPC5,BIRC5,MUL1,…	RHOA,BCCIP,RPL24,PEX11B,FIS1,PHB2	CYP26B1,TUBG2,MOV10L1,MISP,DMC1,DHODH,PPARGC1A,BMP4,LIF,SYCP3,P3H4,M1AP,SYCE2,LRP5,MSX1,TGFA,SPDYA,MAP9,PDE3A,HORMAD2,RNF212,MEIOC,MAPK15,L3MBTL1,SYCP2,PIWIL2,RAD54B,SYCE3,MEIKIN,PDXP,PTTG2
GO_PROTEIN_LOCALIZATION_TO_CHROMOSOME_TELOMERIC_REGION	GO:0070198	27	Up	0.0015396418304578757	0.015373347560496037	1	XRCC5,ATRX,TINF2,ACD,TNKS2,CCT4,TCP1,POT1,GNL3L,DKC1,TERF2,CCT7,NABP2,BRCA2,WRAP53,CCT6A,TERF1,ATM,CCT5,CCT8,CCT3,GNL3,CCT2,TERF2IP,TNKS,ATR,PINX1
GO_MEMBRANE_DOCKING	GO:0022406	171	Up	0.0015399934432690592	0.015373347560496037	21	CFTR,PRKAR2B,MARK4,PAFAH1B1,MKS1,OFD1,CC2D2A,VAMP3,SDCCAG8,ROCK1,EXOC5,PRKACA,NDE1,NSF,CLASP1,RAB7A,STXBP2,DYNC1I2,PCM1,STX7,HSP90AA1,RAB10,DYNLL1,ICAM1,HAUS4,SCFD1,EZR,STX1B,SNAP29,VTI1B,NINL,SNPH,MAPRE1,CEP76,CEP192,NDRG4,RPGRIP1L,STX4,CCP110,RAB11A,CEP152,VPS18,BLOC1S6,STX10,RAB3D,PPP2R1A,RAB3A,CAV2,STX1A,MOSPD3,CEP41,YKT6,B9D1,YWHAE,CEP164,STX2,SNX3,CEP72,CEP70,PLEK,ALMS1,STXBP3,NEK2,STX12,ES…	STX10,EXOC6,RAB13	CFTR,PAFAH1B1,CEP164,RAB3C,ESYT3,RAB3B,FBF1
GO_ESTABLISHMENT_OF_GOLGI_LOCALIZATION	GO:0051683	7	Up	0.0015480080113223266	0.015432859709694866	1	CDC42,ARHGAP21,SLC9A3R1,PDCD10,STK25,YWHAZ,COPG1
GO_POSITIVE_REGULATION_OF_ERYTHROCYTE_DIFFERENTIATION	GO:0045648	27	Up	0.001557073287001733	0.015492468152680378	5	ANKRD54,HIF1A,MAPK14,SMAP1,STAT1,ID2,FOXO3,ACVR2A,INHBA,NCKAP1L,FAM210B,MED1,PRMT1,ETS1,ACVR1B,ARNT,TAL1,TRIM58,HMGB2,STAT3,INPP5D,ZNF16,STAT5B,GATA2,ISG15,HSPA1B,HSPA1A
GO_REGULATION_OF_DEFENSE_RESPONSE	GO:0031347	644	Up	0.0015581090758848431	0.015492468152680378	8	TSPAN6,FGR,SLC7A2,SARM1,CREBBP,CX3CL1,SELE,PSMB1,BTK,FYN,RNF216,LTF,PSMC4,POLR3B,CD6,MATR3,IGF1,MARCO,HGF,BIRC3,NR1H3,KPNA6,IFNGR1,TNFRSF1B,HMGB3,GRN,PIAS1,STAP1,TBC1D23,PSMA4,PTGER3,TNIP3,CYBA,CUL1,TAB2,PUM2,IL17RB,TRAF3IP2,CASP8,TSPAN32,SBNO2,CALCRL,TNFRSF1A,HYAL2,PSME4,SIRT2,VPS35,RORA,FAM3A,PRKACA,UBE2D1,FCGR2B,FBXW11,PVR,ALPK1,PTGS2,MGLL,TXK,GRAMD4,ICAM3,PAK3,CST7,UBE2K,PIK3C3,ITCH,XRCC5,CEA…	UBE2D1,PQBP1,UBE2D2,ARRB2,NONO,HMGB1,PCBP2,YTHDF2,UBA52	TSPAN6,SELE,LTF,STAP1,PTGER3,PAK3,CEACAM1,APOB,CD200,TREML2,FNDC4,MUC5B,CNR1,CXCL6,SPINK5,IL2RA,CYP19A1,SEMA7A,DUOXA1,DUSP10,AGTR1,MUC4,OSMR,CRH,PGLYRP2,BCL6B,GFI1,UCN,ITGA2,F2RL1,SMAD3,GPRC5B,CD300A,NLRC3,IL12A,MUC15,MUC17,MUC16,CADM1,FFAR3,ELANE,CARD11,TREX1,DNASE1,MUC5AC,ERCC6,IRGM,TICAM2,RAB7B
GO_NUCLEOSIDE_SALVAGE	GO:0043174	14	Up	0.0015816845724472561	0.01570610691028537	2	TYMP,MTAP,PUDP,UCK1,UCK2,ADK,DCK,CDA,HPRT1,TK2,TK1,UPP1,UCKL1,APRT
GO_NAD_METABOLIC_PROCESS	GO:0019674	42	Up	0.0015949190553406357	0.015816631317936092	2	CD38,NADK,MDH1,PFKP,PKM,ENO1,TIGAR,PGK1,QPRT,GPI,NMRK1,ENO3,ALDOC,BST1,GAPDH,TPI1,ENO2,GPD2,SLC25A12,KMO,LDHA,NT5E,TP53,FOXK2,PFKL,ALDOA,PFKM,NADK2,GPD1L,HK1,NMNAT2,ADPGK,HK2,HK3,NMNAT3,FOXK1,PGM2L1,GPD1,PGAM1,BPGM,NADSYN1,NMNAT1	PGAM1	NMNAT2
GO_TUMOR_NECROSIS_FACTOR_MEDIATED_SIGNALING_PATHWAY	GO:0033209	146	Up	0.0015977021615880137	0.01582335592708445	8	SPPL2B,MAP3K14,TNFRSF12A,PSMB1,PSMC4,BIRC3,TNFRSF1B,PSMA4,TNFRSF9,TRAF1,CASP8,CLDN18,TNFRSF1A,PSME4,CYLD,GSTP1,PSMC5,CDIP1,PSME1,RNF31,RFFL,PSMD5,JAK2,PSMD8,PSMC6,PSMA3,PSMC1,PSMB5,PSMA6,NFKBIA,PSME2,CD40,PSMA7,PSMD10,CD40LG,TNFSF13B,TRADD,PSMD7,PYCARD,IKBKB,PIAS4,CLIP3,CARD8,TAX1BP1,PSMA2,TNFSF8,PSMD3,PSMD11,BIRC2,MADD,PSMD9,KRT18,LTBR,PSMD14,STAT1,TNFSF4,APOA1,TNFAIP3,FOXO3,TRIM32,PTK2B,TNFRSF8…		TNFRSF8,EDA2R,ST18,CCDC3,F2RL1,TNFRSF18,TNFRSF25
GO_POSITIVE_REGULATION_OF_I_KAPPAB_KINASE_NF_KAPPAB_SIGNALING	GO:0043123	172	Up	0.0016040852960805738	0.015865669961365358	8	TSPAN6,CASP10,CFLAR,MAP3K14,CX3CL1,CD4,FYN,PPP5C,LTF,ATP2C1,CD74,BIRC3,TAB2,TRAF3IP2,CASP8,TNFRSF1A,RHOA,ALPK1,DDX1,MID2,TRAF5,FKBP1A,MAVS,MUL1,TMEM101,RNF31,ABL1,LGALS1,HMOX1,PPM1A,CD40,VAPA,CCDC22,PIM2,NDFIP2,TRADD,UBE2I,RIPK2,IKBKB,EEF1D,NOD1,BIRC2,LTBR,GOLT1B,TRIM38,ECT2,TFG,IL1A,TRIM62,WLS,CTH,GPR89A,FASLG,TRIM32,NEK6,TNFRSF10B,TRIM25,TNFSF10,UNC5CL,IL1B,IL37,RBCK1,CCR7,IRF3,TRAF2,TICAM1,TNF…	RHOA,EEF1D,LITAF	TSPAN6,CD4,LTF,TRIM25,AJUBA,EDA2R,IL36G,F2RL1,GPRC5B,PRKD1,CARD11,TICAM2
GO_AMINO_ACID_ACTIVATION	GO:0043038	30	Up	0.001614965933403833	0.015952298188431815	2	LARS2,GATB,IARS2,EARS2,SARS2,AIMP2,HARS2,FARSB,WARS2,DARS2,AARS2,EEF1E1,QRSL1,CARS2,VARS2,NARS2,PPA2,YARS2,TARS2,FARS2,RARS2,AASDH,PARS2,AIMP1,DALRD3,FARSA,PPA1,MARS2,GATC,AARSD1
GO_INTERFERON_ALPHA_PRODUCTION	GO:0032607	27	Up	0.0016519521383111517	0.016277646640043886	2	MAVS,TLR8,RIPK2,PTPRS,DDX58,IFIH1,STAT1,NMI,IRF3,IRF5,HAVCR2,DHX9,IL10,TLR4,HSPD1,AZI2,TLR3,NLRC3,DHX36,SETD2,TBK1,IRF7,HMGB1,TLR7,CHUK,TREX1,LILRA4	HMGB1	NLRC3,TREX1
[truncated: 398 more rows]
