# Supplementary material for: An integrated cell atlas of the lung in health and disease
Source: Nat Med. 2023 Jun 8;29(6):1563–77. doi: 10.1038/s41591-023-02327-2 (PMC10287567; doi:10.1038/s41591-023-02327-2)
Supplement: Supplementary file 5 — Gene set enrichment analysis results for modeling the effects of demographic variables on cell type-specific gene expression. [file 41591_2023_2327_MOESM5_ESM.zip › SuppT_X_covariate_modeling_gene_set_enrichment/Mast_cells-sexfemale-GO_BP-Total.tsv]

GeneSet	GOID	NGenes	Direction	PValue	FDR	Cluster	Genes	DEUp	DEDown
GO_ANTIGEN_PROCESSING_AND_PRESENTATION_OF_EXOGENOUS_PEPTIDE_ANTIGEN_VIA_MHC_CLASS_I	GO:0042590	68	Up	1.4862103569959987e-13	1.1000929062484381e-9	1	PSMB1,PSMC4,PSMA4,VAMP3,CYBA,PSME4,PSMC5,PSME1,SNAP23,PSMD5,PSMD8,NCF4,PSMC6,PSMA3,PSMC1,PSMB5,PSMA6,PSME2,PSMA7,PSMD10,PSMD7,IKBKB,PSMA2,PSMD3,PSMD11,PSMD9,CLEC4A,LNPEP,PSMD14,NCF2,VAMP8,PSMF1,PSMB2,PSMA1,PSME3,CD36,PSMB7,ITGAV,PSMB6,PSMA5,NCF1,FCER1G,PSMD4,PSMB4,PSMC2,PSMD6,CYBB,PSMC3,B2M,PDIA3,TAP1,PSMD1,PSMD2,CALR,PSMD13,PSMD12,PSMB8,TAP2,HLA-E,HLA-F,PSMB10,CHUK,IFI30,TAPBP,PSMB9,SEC22B,IKBKG…	PSMB1,CYBA,PSMC5,PSME1,PSMD8,NCF4,PSMA3,PSME2,PSMA7,VAMP8,PSMA1,PSME3,PSMB6,PSMA5,FCER1G,PSMB4,PSMD6,PSMC3,PDIA3,CALR,PSMD13,PSMB8,HLA-E,PSMB10,TAPBP,PSMB9,IKBKG,PSMB3
GO_REGULATION_OF_CELLULAR_AMINO_ACID_METABOLIC_PROCESS	GO:0006521	51	Up	1.457069645661307e-12	5.392614758592497e-9	2	PSMB1,PSMC4,PSMA4,ATP2B4,PSME4,PSMC5,PSME1,COMT,PSMD5,PSMD8,PSMC6,PSMA3,PSMC1,PSMB5,PSMA6,PSME2,PSMA7,PSMD10,PSMD7,OAZ1,PSMA2,PSMD3,PSMD11,PSMD9,PSMD14,ODC1,PARK7,PSMF1,PSMB2,PSMA1,PSME3,PSMB7,PSMB6,PSMA5,AZIN1,SLC7A7,PSMD4,PSMB4,PSMC2,PSMD6,PSMC3,PSMD1,PSMD2,OAZ2,NQO1,PSMD13,PSMD12,PSMB8,PSMB10,PSMB9,PSMB3	PSMB1,PSMC5,PSME1,COMT,PSMD8,PSMA3,PSME2,PSMA7,OAZ1,PARK7,PSMA1,PSME3,PSMB6,PSMA5,PSMB4,PSMD6,PSMC3,PSMD13,PSMB8,PSMB10,PSMB9,PSMB3
GO_ANTIGEN_PROCESSING_AND_PRESENTATION_OF_PEPTIDE_ANTIGEN_VIA_MHC_CLASS_I	GO:0002474	87	Up	3.886098096658744e-12	9.588299370489341e-9	1	PSMB1,PSMC4,PSMA4,VAMP3,CYBA,PSME4,PSMC5,PSME1,SNAP23,PSMD5,PSMD8,NCF4,PSMC6,PSMA3,PSMC1,PSMB5,PSMA6,PSME2,SEC23A,PSMA7,PSMD10,PSMD7,IKBKB,FCGRT,PSMA2,PSMD3,PSMD11,PSMD9,CLEC4A,LNPEP,SEC24A,PSMD14,NCF2,VAMP8,IDE,PSMF1,PSMB2,CANX,PSMA1,PSME3,CD36,PSMB7,ITGAV,SEC31A,SEC24B,TAPBPL,PSMB6,PSMA5,SEC24D,SAR1B,MR1,SEC13,NCF1,FCER1G,PSMD4,PSMB4,ACE,PSMC2,PSMD6,ERAP1,ERAP2,CYBB,PSMC3,B2M,PDIA3,TAP1,PSMD1,P…	PSMB1,CYBA,PSMC5,PSME1,PSMD8,NCF4,PSMA3,PSME2,PSMA7,FCGRT,VAMP8,PSMA1,PSME3,TAPBPL,PSMB6,PSMA5,SEC13,FCER1G,PSMB4,PSMD6,PSMC3,PDIA3,CALR,PSMD13,BCAP31,PSMB8,HLA-E,PSMB10,TAPBP,PSMB9,IKBKG,PSMB3	SEC24B
GO_REGULATION_OF_CELLULAR_AMINE_METABOLIC_PROCESS	GO:0033238	60	Up	9.78847328550268e-12	1.811356981482271e-8	2	PSMB1,PSMC4,PSMA4,ATP2B4,PSME4,VPS35,MAOB,PSMC5,PSME1,COMT,PSMD5,PSMD8,PSMC6,PSMA3,PSMC1,PSMB5,PSMA6,PSME2,PSMA7,PSMD10,PSMD7,OAZ1,PSMA2,PSMD3,PSMD11,PSMD9,PSMD14,ODC1,PARK7,PSMF1,PSMB2,PNKD,PSMA1,PSME3,PSMB7,PSMB6,PSMA5,SNCA,NR4A2,AZIN1,SLC7A7,PSMD4,PSMB4,ITGB2,PSMC2,PSMD6,HPRT1,PSMC3,ITGAM,PSMD1,PSMD2,OAZ2,NQO1,ABAT,PSMD13,PSMD12,PSMB8,PSMB10,PSMB9,PSMB3	PSMB1,PSMC5,PSME1,COMT,PSMD8,PSMA3,PSME2,PSMA7,OAZ1,PARK7,PNKD,PSMA1,PSME3,PSMB6,PSMA5,PSMB4,ITGB2,PSMD6,PSMC3,PSMD13,PSMB8,PSMB10,PSMB9,PSMB3
GO_PROTEASOMAL_UBIQUITIN_INDEPENDENT_PROTEIN_CATABOLIC_PROCESS	GO:0010499	20	Up	6.30992453826e-11	9.341212286440105e-8	2	PSMB1,PSMA4,PSME4,PSMA3,PSMB5,PSMA6,PSMA7,PSMA2,NFE2L2,PSMB2,PSMA1,PSMB7,PSMB6,PSMA5,PSMB4,ENC1,PSMB8,PSMB10,PSMB9,PSMB3	PSMB1,PSMA3,PSMA7,PSMA1,PSMB6,PSMA5,PSMB4,ENC1,PSMB8,PSMB10,PSMB9,PSMB3
GO_AMINE_METABOLIC_PROCESS	GO:0009308	83	Up	7.79767873989433e-10	9.619736338782972e-7	2	GDE1,PSMB1,PSMC4,CHDH,PSMA4,ATP2B4,PSME4,VPS35,MAOB,SLC44A1,PSMC5,PSME1,COMT,DHPS,PSMD5,PSMD8,HDAC10,PSMC6,PSMA3,PSMC1,PSMB5,PSMA6,PSME2,PSMA7,PSMD10,SMS,PSMD7,OAZ1,GCDH,PSMA2,PSMD3,PSMD11,CHKA,PSMD9,PSMD14,ODC1,KYNU,PARK7,SRM,AMD1,PSMF1,PSMB2,PNKD,PSMA1,SAT1,PSME3,PSMB7,NAAA,HDC,SAT2,PSMB6,PSMA5,SNCA,HNMT,NR4A2,AZIN1,SLC7A7,PSMD4,PSMB4,ITGB2,NAPEPLD,PSMC2,HAAO,PSMD6,ATP7A,HPRT1,PSMC3,MECP2,ITGAM…	PSMB1,CHDH,PSMC5,PSME1,COMT,PSMD8,PSMA3,PSME2,PSMA7,OAZ1,PARK7,SRM,PNKD,PSMA1,PSME3,HDC,PSMB6,PSMA5,PSMB4,ITGB2,PSMD6,PSMC3,PSMD13,PSMB8,PSMB10,PSMB9,PSMB3
GO_ANTIGEN_RECEPTOR_MEDIATED_SIGNALING_PATHWAY	GO:0050851	200	Up	9.281651494493168e-10	9.814683480319774e-7	1	CD38,CD79B,PSMB1,CD4,BTK,FYN,CD22,PSMC4,WAS,BTN3A1,PRKCH,STAP1,PSMA4,LCP2,BCAR1,PIK3CB,PHPT1,CUL1,TAB2,RC3H2,WNK1,CBFB,PSME4,EIF2B3,FBXW11,TXK,PAG1,CEACAM1,PSEN1,MEF2C,PTPRC,CYLD,LAT2,BAX,PSMC5,SPG21,PSME1,EZR,PSMD5,ABL1,PSMD8,CRKL,MAPK1,GRAP2,PSMC6,PSMA3,PSMC1,PSMB5,PSMA6,PSME2,NFATC2,PSMA7,PSMD10,PSMD7,CSK,CD276,RIPK2,IKBKB,KCNN4,PRKD2,PSMA2,PLEKHA1,PSMD3,PSMD11,DUSP3,NFKB1,ELF2,LPXN,CD81,PSMD9…	PSMB1,PRKCH,PHPT1,PSMC5,PSME1,PSMD8,PSMA3,PSME2,PSMA7,CSK,CD276,KCNN4,ZAP70,RBCK1,PSMA1,PSME3,LGALS3,PSMB6,PSMA5,RPS3,PSMB4,CD3G,TRAT1,PSMD6,PSMC3,CD3D,CD300A,LCK,PSMD13,CD247,CD3E,PSMB8,PSMB10,IGKC,IGLC3,TRBC1,TRBC2,IGHG2,IGHA1,IGHG3,LAT,HLA-DPA1,PSMB9,IKBKG,TRAC,PSMB3	RC3H2,FBXW11,PLEKHA1
GO_T_CELL_RECEPTOR_SIGNALING_PATHWAY	GO:0050852	157	Up	2.767913951716673e-9	2.561012383825852e-6	1	PSMB1,CD4,FYN,PSMC4,WAS,BTN3A1,PSMA4,LCP2,BCAR1,PIK3CB,PHPT1,CUL1,TAB2,RC3H2,WNK1,PSME4,EIF2B3,FBXW11,TXK,PAG1,CEACAM1,PSEN1,PTPRC,CYLD,PSMC5,PSME1,EZR,PSMD5,ABL1,PSMD8,CRKL,MAPK1,GRAP2,PSMC6,PSMA3,PSMC1,PSMB5,PSMA6,PSME2,PSMA7,PSMD10,PSMD7,CSK,CD276,RIPK2,IKBKB,KCNN4,PRKD2,PSMA2,PSMD3,PSMD11,DUSP3,NFKB1,CD81,PSMD9,EIF2B1,PTPN6,BTN3A3,DUSP22,BTN2A1,ITK,PDE4D,SKP1,ZAP70,EIF2B4,PSMD14,GBP1,RAB29,CD…	PSMB1,PHPT1,PSMC5,PSME1,PSMD8,PSMA3,PSME2,PSMA7,CSK,CD276,KCNN4,ZAP70,RBCK1,PSMA1,PSME3,LGALS3,PSMB6,PSMA5,RPS3,PSMB4,CD3G,TRAT1,PSMD6,PSMC3,CD3D,CD300A,LCK,PSMD13,CD247,CD3E,PSMB8,PSMB10,TRBC1,LAT,HLA-DPA1,PSMB9,IKBKG,TRAC,PSMB3	RC3H2,FBXW11
GO_ANTIGEN_PROCESSING_AND_PRESENTATION_OF_PEPTIDE_ANTIGEN	GO:0048002	149	Up	5.185067450198542e-9	4.264429918485512e-6	1	AP2B1,PSMB1,PSMC4,SLC11A1,CD74,PSMA4,AP2S1,VAMP3,CYBA,KIF2A,PSME4,AP1M1,RAB7A,KIFAP3,DYNC1I2,CAPZB,KIF22,DNM2,PSMC5,DYNLL1,PSME1,SNAP23,PSMD5,PSMD8,AP1B1,NCF4,PSMC6,PSMA3,LGMN,PSMC1,PSMB5,PSMA6,PSME2,SEC23A,PSMA7,KIF3B,PSMD10,PSMD7,PYCARD,IKBKB,DCTN6,FCGRT,AP1S1,PSMA2,PSMD3,PSMD11,PSMD9,CLEC4A,LNPEP,SEC24A,ACTR1B,PSMD14,CAPZA1,NCF2,CTSD,VAMP8,IDE,CLTA,PSMF1,PSMB2,KLC1,CANX,PSMA1,KIF3A,PSME3,ACTR1…	PSMB1,AP2S1,CYBA,CAPZB,PSMC5,PSME1,PSMD8,NCF4,PSMA3,PSME2,PSMA7,PYCARD,FCGRT,VAMP8,CLTA,PSMA1,PSME3,CTSL,TAPBPL,PSMB6,PSMA5,SEC13,FCER1G,PSMB4,PSMD6,PSMC3,PDIA3,CALR,PSMD13,BCAP31,HLA-DMA,PSMB8,HLA-E,PSMB10,HLA-DPA1,TAPBP,PSMB9,IKBKG,PSMB3	SEC24B
GO_MYELOID_LEUKOCYTE_MEDIATED_IMMUNITY	GO:0002444	437	Up	1.739045314100551e-8	1.2872413414972279e-5	1	FGR,FUCA2,ENPP4,KMT2E,ITGAL,LAMP2,ALDH3B1,PSMB1,MGST1,BTK,PLAUR,TYROBP,ALOX5,MVP,DNASE1L1,CAPN1,SLC11A1,SERPINB1,ERP44,DERA,RNASET2,CD44,TNFRSF1B,GRN,GAB2,ATP6V0A1,VCL,TIMP2,AGA,C12orf4,HEXB,CYBA,HEBP2,SERPINB3,GDI2,ATP11B,SLC2A3,ACAA1,SPHK2,CTSA,CNN2,CDK13,CD84,PKM,RHOA,ROCK1,ATP11A,KCNAB2,RAB27A,WDR1,STK10,AP1M1,PLD1,RAB7A,STXBP2,IL4R,TOLLIP,XRCC5,CEACAM1,PGM1,DDX1,PSEN1,HSP90AA1,PTPRC,PPIE,GST…	ITGAL,PSMB1,TYROBP,ALOX5,CAPN1,SERPINB1,ERP44,RNASET2,TNFRSF1B,CYBA,PKM,WDR1,STXBP2,GSTP1,FTL,UNC13D,TOM1,ARSA,CTSG,PYCARD,GSDMD,RAB5C,CTSC,MLEC,TUSC2,VAMP8,ARHGAP9,SLPI,SERPINB6,RAC2,BST2,GMFG,LGALS3,CD63,GNS,RAC1,DBNL,GLIPR1,RHOF,PSMA5,FCGR2A,S100A8,STOM,GSN,LAMTOR1,ALDOA,FCER1G,SPON2,CSTB,ITGB2,ARPC5,S100A11,S100A9,PSMD6,BRI3,PSMC3,EEF2,CD300A,FTH1,TRAPPC1,PGAM1,DPP7,PSMD13,S100A13,PPIA,XRCC6,…	CRISPLD2,DDX58,ARSB,DSN1,PTX3,LILRB3,DNASE1
GO_ANTIGEN_PROCESSING_AND_PRESENTATION	GO:0019882	176	Up	2.8479914413231664e-8	1.9164393316976432e-5	1	AP2B1,PSMB1,PSMC4,WAS,SLC11A1,CD74,PSMA4,AP2S1,VAMP3,CYBA,ATG5,AP3D1,KIF2A,PSME4,RAB27A,AP1M1,RAB7A,KIFAP3,DYNC1I2,CAPZB,KIF22,DNM2,RAB10,PSMC5,DYNLL1,ICAM1,PSME1,SNAP23,PSMD5,PSMD8,AP1B1,NCF4,PSMC6,PSMA3,LGMN,PSMC1,PSMB5,PSMA6,PSME2,SEC23A,PSMA7,KIF3B,PSMD10,PSMD7,PYCARD,CTSH,IKBKB,DCTN6,RELB,FCGRT,NOD1,AP1S1,PSMA2,PSMD3,PSMD11,RAB34,PSMD9,RAB5B,CLEC4A,RAB35,LNPEP,SEC24A,ACTR1B,PSMD14,CAPZA1,NCF…	PSMB1,AP2S1,CYBA,CAPZB,PSMC5,PSME1,PSMD8,NCF4,PSMA3,PSME2,PSMA7,PYCARD,FCGRT,VAMP8,CLTA,PSMA1,PSME3,RAB33A,CTSL,TAPBPL,PSMB6,PSMA5,SEC13,FCER1G,PSMB4,PSMD6,PSMC3,PDIA3,CALR,PSMD13,BCAP31,HLA-DMA,PSMB8,HLA-E,PSMB10,HLA-DPA1,TAPBP,PSMB9,IKBKG,PSMB3	SEC24B,RAB3C
GO_OXIDATIVE_PHOSPHORYLATION	GO:0006119	98	Up	8.827737254117916e-8	5.0476896819990086e-5	3	NDUFAB1,COX10,UQCRC1,COX15,BID,NDUFS1,NDUFB4,RHOA,SDHA,COQ9,NDUFB2,DLD,MSH2,NDUFB7,ABCD1,TAZ,PGK1,PPIF,NDUFC1,NDUFS8,COX6A1,COX7A2,NDUFS7,COX7A2L,PARK7,NDUFB3,NDUFA8,DNAJC15,NDUFA1,COX6B1,COX7C,UQCR11,NDUFA5,NDUFA10,COX4I1,COX7B,NDUFA2,COX5B,ISCU,NDUFB5,UQCC2,NDUFAF1,NDUFA9,UQCRC2,NDUFB10,SDHC,SNCA,NDUFS6,NDUFB11,NDUFB9,SURF1,NDUFC2,UQCRB,PINK1,NDUFS2,NDUFV3,COX7A1,NDUFS4,UQCRQ,COX6C,FXN,ATP7A,ND…	NDUFB2,PGK1,NDUFS8,PARK7,DNAJC15,COX4I1,COX7B,UQCC2,NDUFS6,NDUFV3,NDUFB8,NDUFS5,UQCRH,COX8A,COX5A
GO_LEUKOCYTE_MEDIATED_IMMUNITY	GO:0002443	580	Up	8.865166963791828e-8	5.0476896819990086e-5	1	FGR,FUCA2,ENPP4,KMT2E,ITGAL,LAMP2,ALDH3B1,PSMB1,MGST1,BTK,PLAUR,TYROBP,ERCC1,ALOX5,MVP,DNASE1L1,CAPN1,WAS,SLC11A1,CD74,SERPINB1,ERP44,DERA,RNASET2,CD44,SLAMF7,TNFRSF1B,POU2F2,GRN,GAB2,ATP6V0A1,VCL,TIMP2,AGA,C12orf4,HEXB,CYBA,HEBP2,SERPINB3,GDI2,ATP11B,SLC2A3,ACAA1,SPHK2,CTSA,CNN2,CDK13,CD84,PKM,TP53BP1,RHOA,PRKCZ,ROCK1,ATP11A,BCL3,KCNAB2,RAB27A,WDR1,TFRC,STK10,AP1M1,TBX21,PLD1,DLG1,RAB7A,MLH1,UNG…	ITGAL,PSMB1,TYROBP,ERCC1,ALOX5,CAPN1,SERPINB1,ERP44,RNASET2,TNFRSF1B,CYBA,PKM,WDR1,STXBP2,GSTP1,FTL,UNC13D,TOM1,ARSA,CTSG,GZMB,CORO1A,PYCARD,GSDMD,FCGRT,RAB5C,CTSC,MLEC,TUSC2,MAD2L2,PRDX1,VAMP8,SASH3,ARHGAP9,SLPI,SERPINB6,RAC2,BST2,GMFG,LGALS3,KLRD1,CD63,GNS,RAC1,DBNL,MYO1G,GLIPR1,RHOF,ARRB2,PSMA5,XCL1,FCGR2A,S100A8,STOM,GSN,LAMTOR1,ALDOA,FCER1G,SPON2,CSTB,ITGB2,ARPC5,S100A11,S100A9,PSMD6,BRI3,PS…	TP53BP1,CRISPLD2,DDX58,ARSB,FBXO38,DSN1,TNFSF13,PTX3,APLF,ATAD5,LILRB3,DNASE1
GO_IMMUNE_RESPONSE_REGULATING_CELL_SURFACE_RECEPTOR_SIGNALING_PATHWAY	GO:0002768	307	Up	2.1067560043842376e-7	1.1138719960322946e-4	1	FGR,CD38,CREBBP,CD79B,PSMB1,CD4,BTK,FYN,CD22,PSMC4,WAS,BTN3A1,PRKCH,GAB2,STAP1,PSMA4,LCP2,MAPK9,BCAR1,PIK3CB,PHPT1,CUL1,CYFIP2,TAB2,RC3H2,WNK1,NCKAP1,ELMO2,MAP2K4,CBFB,PSME4,EIF2B3,CDC42,PRKACA,NFATC3,FBXW11,TXK,ACTB,PAG1,ICAM3,MAP2K7,CEACAM1,PSEN1,HSP90AA1,MEF2C,PTPRC,CYLD,FCN1,LAT2,BAX,PSMC5,SPG21,PSME1,EZR,MAP3K1,PSMD5,HSP90AB1,ABL1,PSMD8,CRKL,MAPK1,TAB1,GRAP2,EP300,PSMC6,PSMA3,PSMC1,RPS6KA5,P…	PSMB1,PRKCH,PHPT1,ACTB,ICAM3,PSMC5,PSME1,PSMD8,PSMA3,PSME2,PSMA7,CSK,CD276,KCNN4,ARPC3,ZAP70,RBCK1,PSMA1,ARPC1B,PSME3,LGALS3,RAC1,MYO1G,PSMB6,PSMA5,FCGR2A,RPS3,FCER1G,PSMB4,CD3G,ARPC5,TRAT1,PSMD6,PSMC3,CD3D,CD300A,FCER1A,LCK,ACTG1,PSMD13,C5AR1,CD247,CD3E,FCGR3A,PSMB8,NCR3,PSMB10,IGKC,IGLC3,TRBC1,TRBC2,IGHG2,IGHA1,IGHG3,LAT,HLA-DPA1,PSMB9,IKBKG,TRAC,PSMB3	RC3H2,FBXW11,PLEKHA1,CD24
GO_ATP_SYNTHESIS_COUPLED_ELECTRON_TRANSPORT	GO:0042773	78	Up	2.46202713920725e-7	1.1250279334271014e-4	3	NDUFAB1,COX10,UQCRC1,COX15,BID,NDUFS1,NDUFB4,SDHA,COQ9,NDUFB2,DLD,NDUFB7,TAZ,NDUFC1,NDUFS8,COX6A1,NDUFS7,COX7A2L,PARK7,NDUFB3,NDUFA8,DNAJC15,NDUFA1,COX6B1,COX7C,UQCR11,NDUFA5,NDUFA10,COX4I1,COX7B,NDUFA2,COX5B,ISCU,NDUFB5,NDUFAF1,NDUFA9,UQCRC2,NDUFB10,SDHC,SNCA,NDUFS6,NDUFB11,NDUFB9,NDUFC2,UQCRB,PINK1,NDUFS2,NDUFV3,NDUFS4,UQCRQ,COX6C,NDUFB6,NDUFB8,NDUFV1,SDHAF2,COA6,NDUFS5,UQCRFS1,MECP2,NDUFA3,CYC…	NDUFB2,NDUFS8,PARK7,DNAJC15,COX4I1,COX7B,NDUFS6,NDUFV3,NDUFB8,NDUFS5,UQCRH,COX8A,COX5A
GO_CELL_ACTIVATION_INVOLVED_IN_IMMUNE_RESPONSE	GO:0002263	523	Up	2.601527794637966e-7	1.1250279334271014e-4	1	FGR,FUCA2,ENPP4,ITGAL,LAMP2,ALDH3B1,PSMB1,MGST1,BTK,PLAUR,TYROBP,ERCC1,ALOX5,MVP,DNASE1L1,CAPN1,SLC11A1,SERPINB1,ERP44,DERA,RNASET2,CD44,TNFRSF1B,GRN,GAB2,ATP6V0A1,VCL,TIMP2,AGA,C12orf4,HEXB,CYBA,HEBP2,RC3H2,SERPINB3,GDI2,ATP11B,SLC2A3,ACAA1,SPHK2,CTSA,CNN2,SBNO2,CDK13,CD84,PKM,TP53BP1,RHOA,PRKCZ,ROCK1,ATP11A,BCL3,KCNAB2,RORA,RAB27A,TFRC,STK10,AP1M1,TBX21,PLD1,RAB7A,MLH1,UNG,STXBP2,IL4R,APBB1IP,I…	ITGAL,PSMB1,TYROBP,ERCC1,ALOX5,CAPN1,SERPINB1,ERP44,RNASET2,TNFRSF1B,CYBA,PKM,STXBP2,GSTP1,FTL,UNC13D,XBP1,TOM1,ARSA,CTSG,CORO1A,PYCARD,GSDMD,RAB5C,CTSC,MLEC,MAD2L2,VAMP8,ARHGAP9,SLPI,SERPINB6,RAC2,BST2,GMFG,LGALS3,CD63,GNS,RAC1,DBNL,GLIPR1,RHOF,PSMA5,FCGR2A,S100A8,STOM,GSN,LAMTOR1,ALDOA,FCER1G,CSTB,ITGB2,ARPC5,S100A11,S100A9,PSMD6,BRI3,PSMC3,EEF2,CD300A,FTH1,GPR183,TRAPPC1,PGAM1,DPP7,PSMD13,S100…	RC3H2,TP53BP1,CRISPLD2,ARSB,DSN1,TNFSF13,PTX3,APLF,ATAD5,LILRB3,DNASE1
GO_MYELOID_LEUKOCYTE_ACTIVATION	GO:0002274	494	Up	2.6247749941718695e-7	1.1250279334271014e-4	1	FGR,FUCA2,ENPP4,KMT2E,ITGAL,LAMP2,ALDH3B1,PSMB1,MGST1,BTK,PLAUR,TYROBP,ALOX5,MVP,DNASE1L1,CAPN1,SLC11A1,CD74,SERPINB1,ERP44,DERA,NR1H3,RNASET2,CD44,IFNGR1,TNFRSF1B,GRN,GAB2,ATP6V0A1,VCL,STAP1,TIMP2,AGA,LCP2,C12orf4,HEXB,CYBA,HEBP2,SERPINB3,GDI2,ATP11B,SLC2A3,ACAA1,SPHK2,TSPAN32,CTSA,CNN2,SBNO2,CDK13,CD84,SPI1,PKM,RHOA,ROCK1,HYAL2,ATP11A,KCNAB2,RORA,RAB27A,JMJD6,STK10,AP1M1,PLD1,RAB7A,STXBP2,IL4R,…	ITGAL,PSMB1,TYROBP,ALOX5,CAPN1,SERPINB1,ERP44,RNASET2,TNFRSF1B,CYBA,SPI1,PKM,STXBP2,GSTP1,FTL,UNC13D,TOM1,ARSA,CTSG,PYCARD,GSDMD,RAB5C,CTSC,MLEC,CD2,VAMP8,ARHGAP9,SLPI,SERPINB6,RAC2,BST2,GMFG,LGALS3,CD63,GNS,RAC1,DBNL,GLIPR1,RHOF,PSMA5,FCGR2A,S100A8,STOM,GSN,LAMTOR1,ALDOA,FCER1G,CSTB,ITGB2,ARPC5,S100A11,S100A9,PSMD6,BRI3,PSMC3,EEF2,CD300A,FTH1,TRAPPC1,PGAM1,DPP7,CSF1,PSMD13,S100A13,PPIA,XRCC6,GM2…	CRISPLD2,ARSB,MT1G,DSN1,PTX3,LILRB3,DNASE1
GO_PHAGOCYTOSIS_RECOGNITION	GO:0006910	20	Up	2.7980521163426373e-7	1.1250279334271014e-4	4	JMJD6,FCN1,CD36,MFGE8,FCN3,COLEC12,CLEC7A,IGKC,IGLC2,IGLC3,TRBC1,TRBC2,TRDC,IGHA2,IGHG4,IGHG2,IGHA1,IGHG1,IGHG3,IGHM	IGKC,IGLC3,TRBC1,TRBC2,IGHG2,IGHA1,IGHG3
GO_COTRANSLATIONAL_PROTEIN_TARGETING_TO_MEMBRANE	GO:0006613	97	Up	2.8878047467056104e-7	1.1250279334271014e-4	4	SEC62,RPS20,SEC63,SEC61A1,RPL18,TRAM2,TRAM1,RPL31,RPS5,RPL6,RPLP0,RPL3,SRP54,RPS16,RPS19,RPL18A,SEC61B,RPL28,RPL19,RPL34,RPS13,RPS12,RPL24,SSR3,RPS15,RPL22,RPS25,RPL21,RPL5,RPS10,SSR1,RPL23,RPS4Y1,RPL36,RPL27,RPS15A,RPL35,RPS6,RPLP1,RPS24,SRP14,RPS2,RPS11,RPL13A,RPL11,RPS8,SRP9,RPS27A,RPL32,RPS3A,RPL37,RPL10,RPL7,RPL7A,RPS3,SRP19,RPL30,ZFAND2B,RPL8,RPL26,RPL29,SSR2,RPL9,RPS14,RPL27A,RPL13,SRP68,R…	RPL3,SEC61B,RPL28,RPL19,RPS10,RPS2,RPL13A,RPS3A,RPL7A,RPS3,RPL29,RPS7,RPS4X	RPS4Y1
GO_REGULATION_OF_ESTABLISHMENT_OF_PLANAR_POLARITY	GO:0090175	76	Up	3.1409989244003173e-7	1.1624837019205575e-4	5	DVL2,AP2B1,PSMB1,MKS1,PSMC4,PSMA4,AP2S1,RHOA,PSME4,CDC42,WNT11,PSMC5,PSME1,PSMD5,ABL1,PSMD8,PSMC6,PSMA3,DAAM1,PSMC1,PSMB5,PSMA6,PSME2,PSMA7,PSMD10,PARD6A,PSMD7,FZD3,PSMA2,DVL1,PSMD3,PFN1,PSMD11,SMURF2,PSMD9,NPHP3,PSMD14,PSMF1,PSMB2,PSMA1,PSME3,RAC1,PSMB7,SEC24B,NKD1,CLTC,ARRB2,PSMB6,ARHGEF19,PSMA5,DAB2,FZD7,TIAM1,FZD1,PSMD4,PSMB4,PSMC2,DVL3,AP2M1,PSMD6,RYK,PSMC3,MLLT3,PSMD1,PSMD2,AP2A2,MED12,PSMD…	PSMB1,AP2S1,PSMC5,PSME1,PSMD8,PSMA3,PSME2,PSMA7,PFN1,PSMA1,PSME3,RAC1,ARRB2,PSMB6,PSMA5,PSMB4,PSMD6,PSMC3,PSMD13,PSMB8,PSMB10,PSMB9,PSMB3	SEC24B
GO_MORPHOGENESIS_OF_A_POLARIZED_EPITHELIUM	GO:0001738	90	Up	9.336324002893135e-7	3.29083191759119e-4	5	DVL2,AP2B1,PAFAH1B1,PSMB1,FUZ,MKS1,PSMC4,PSMA4,AP2S1,MYO9A,RHOA,PSME4,EXOC5,CDC42,WDR1,OPHN1,RAB10,WNT11,PSMC5,PSME1,PSMD5,ABL1,PSMD8,SH3BP1,PSMC6,PSMA3,DAAM1,PSMC1,PSMB5,PSMA6,PSME2,PSMA7,PSMD10,PARD6A,PSMD7,FZD3,PSMA2,DVL1,PSMD3,PFN1,PSMD11,SMURF2,SLC9A3R1,IFT20,PSMD9,NPHP3,PSMD14,PSMF1,PSMB2,PSMA1,LAMA5,PSME3,AHI1,RAC1,PSMB7,SEC24B,NKD1,CLTC,ARRB2,PSMB6,ARHGEF19,PSMA5,MSN,DAB2,FZD7,TIAM1,FZD1,…	PSMB1,AP2S1,WDR1,PSMC5,PSME1,PSMD8,PSMA3,PSME2,PSMA7,PFN1,SLC9A3R1,PSMA1,PSME3,RAC1,ARRB2,PSMB6,PSMA5,MSN,PSMB4,PSMD6,PSMC3,PSMD13,PSMB8,PSMB10,PSMB9,PSMB3	LAMA5,SEC24B,INTU
GO_NEUTROPHIL_MIGRATION	GO:1990266	63	Up	1.393977879870095e-6	4.3149280659564835e-4	1	CD99,CD74,DAPK2,WDR1,EDN1,CXCL2,CD99L2,CCL17,PIK3CG,GBF1,C1QBP,CCL2,BST1,MDK,PDE4D,CCL20,CSF3R,NCKAP1L,PREX1,IL1B,RAC2,MOSPD2,MPP1,LGALS3,VAV3,RAC1,IL1RN,CCL21,VAV1,XCL1,XCL2,S100A8,ITGA9,TIRAP,ADAM8,CXADR,FCER1G,ITGB2,JAML,S100A9,S100A12,CXCL3,CXCL1,SYK,CXCL8,JAGN1,PIK3CD,C3AR1,SAA1,RHOG,CAMK1D,PDE4B,PIP5K1C,C5AR1,IRAK4,CKLF,PECAM1,CCL5,CCL23,CCL4,CCL18,CCL3L3,CCL3	WDR1,CCL2,RAC2,LGALS3,RAC1,XCL1,S100A8,FCER1G,ITGB2,S100A9,C5AR1,CCL5,CCL4,CCL3L3,CCL3
GO_VIRAL_GENE_EXPRESSION	GO:0019080	184	Up	1.460466295843086e-6	4.3149280659564835e-4	6	POLR2J,RPS20,PTBP1,NUP160,POLR2B,TPR,RSF1,NDC1,CTDP1,RPL18,TAF11,NUP133,NUCKS1,RPL31,NUP37,CCNT2,RPS5,REST,SEH1L,RPL6,RPLP0,TFAP4,NUP50,AAAS,NUP188,POLR2E,SMARCB1,EIF3L,POLR2F,RPL3,EIF3D,EP300,SNW1,RAE1,NELFCD,NUP93,POLR2C,MON1B,RPS16,POLR2I,RPS19,RPL18A,USF2,EIF3B,EIF3A,RPL28,RPL19,NUP88,RPL34,RPS13,NUP98,NUP107,RPS12,NUP155,RPL24,SPCS1,RPS15,RPL22,HDAC1,RPS25,TRIM32,NUP43,TARDBP,ZNF639,RPL21,RP…	POLR2J,RPL3,USF2,RPL28,RPL19,SPCS1,RPS10,EIF3G,RPS2,IFITM3,RPL13A,RPS3A,RPL7A,RPS3,SEC13,RPL29,PSMC3,RPS7,RPS4X,CCL5,CCL4,CCL3	RAE1,NUP153,RPS4Y1,NUP35
GO_MITOCHONDRIAL_ELECTRON_TRANSPORT_NADH_TO_UBIQUINONE	GO:0006120	46	Up	1.4932942073660711e-6	4.3149280659564835e-4	3	NDUFAB1,NDUFS1,NDUFB4,COQ9,NDUFB2,DLD,NDUFB7,NDUFC1,NDUFS8,NDUFS7,PARK7,NDUFB3,NDUFA8,DNAJC15,NDUFA1,NDUFA5,NDUFA10,NDUFA2,ISCU,NDUFB5,NDUFAF1,NDUFA9,NDUFB10,SNCA,NDUFS6,NDUFB11,NDUFB9,NDUFC2,PINK1,NDUFS2,NDUFV3,NDUFS4,NDUFB6,NDUFB8,NDUFV1,NDUFS5,NDUFA3,NDUFA11,NDUFV2,NDUFB1,NDUFA12,NDUFA6,NDUFA13,NDUFA4,NDUFS3,NDUFA7	NDUFB2,NDUFS8,PARK7,DNAJC15,NDUFS6,NDUFV3,NDUFB8,NDUFS5
GO_REGULATION_OF_TRANSCRIPTION_FROM_RNA_POLYMERASE_II_PROMOTER_IN_RESPONSE_TO_HYPOXIA	GO:0061418	68	Up	1.4975914263506127e-6	4.3149280659564835e-4	2	CREBBP,PSMB1,PSMC4,PSMA4,PSME4,SIRT2,PSMC5,PSME1,PSMD5,PSMD8,RBX1,EP300,PSMC6,PSMA3,HIF1A,PSMC1,PSMB5,PSMA6,PSME2,PSMA7,PSMD10,PSMD7,PSMA2,CUL2,PSMD3,PSMD11,PSMD9,VEGFA,PSMD14,EPAS1,NFE2L2,EGR1,PSMF1,PSMB2,PSMA1,PSME3,VHL,EGLN1,PSMB7,TP53,PSMB6,PSMA5,ARNT,RPS27A,LIMD1,NOTCH1,UBC,BACH1,PSMD4,PSMB4,PSMC2,PSMD6,CITED2,PSMC3,HIF1AN,RBPJ,UBB,PSMD1,PSMD2,HIGD1A,PSMD13,PSMD12,PSMB8,PSMB10,UBA52,PSMB9,EG…	PSMB1,PSMC5,PSME1,PSMD8,PSMA3,PSME2,PSMA7,PSMA1,PSME3,PSMB6,PSMA5,PSMB4,PSMD6,PSMC3,PSMD13,PSMB8,PSMB10,PSMB9,PSMB3	LIMD1,BACH1
GO_TUMOR_NECROSIS_FACTOR_MEDIATED_SIGNALING_PATHWAY	GO:0033209	118	Up	1.5156461728569114e-6	4.3149280659564835e-4	7	SPPL2B,MAP3K14,TNFRSF12A,PSMB1,PSMC4,BIRC3,TNFRSF1B,PSMA4,TNFRSF9,TRAF1,CASP8,TNFRSF1A,PSME4,CYLD,GSTP1,PSMC5,CDIP1,PSME1,RFFL,PSMD5,JAK2,PSMD8,PSMC6,PSMA3,PSMC1,PSMB5,PSMA6,NFKBIA,PSME2,CD40,PSMA7,PSMD10,TNFSF13B,TRADD,PSMD7,PYCARD,IKBKB,PIAS4,CARD8,TAX1BP1,PSMA2,PSMD3,PSMD11,BIRC2,MADD,PSMD9,KRT18,LTBR,PSMD14,STAT1,TNFAIP3,FOXO3,TRIM32,PTK2B,TNFSF9,TNFSF14,PSMF1,RBCK1,PSMB2,TRAF2,PSMA1,TXNDC17,…	PSMB1,TNFRSF1B,CASP8,TNFRSF1A,GSTP1,PSMC5,PSME1,PSMD8,PSMA3,NFKBIA,PSME2,PSMA7,PYCARD,RBCK1,PSMA1,PSME3,PSMB6,PSMA5,PSMB4,PSMD6,PSMC3,PSMD13,PSMB8,PSMB10,TMSB4X,CPNE1,LTB,TNFSF12,PSMB9,IKBKG,PSMB3	MAP3K14,TNFSF13,ZNF675
GO_FC_RECEPTOR_SIGNALING_PATHWAY	GO:0038093	174	Up	1.6960040382796962e-6	4.486658360746975e-4	1	FGR,PSMB1,BTK,FYN,PSMC4,WAS,GAB2,PSMA4,LCP2,MAPK9,PIK3CB,CUL1,CYFIP2,TAB2,NCKAP1,ELMO2,MAP2K4,PSME4,CDC42,NFATC3,FBXW11,ACTB,MAP2K7,HSP90AA1,PTPRC,LAT2,PSMC5,PSME1,MAP3K1,PSMD5,HSP90AB1,ABL1,PSMD8,MAPK1,TAB1,GRAP2,PSMC6,PSMA3,PSMC1,PSMB5,PSMA6,PSME2,NFATC2,PSMA7,HCK,PSMD10,MAPK3,PSMD7,IKBKB,WASL,PSMA2,LIMK1,RAPGEF1,MAPK8,PPP3CB,PSMD3,PSMD11,NFKB1,PSMD9,ARPC3,ITK,SKP1,ACTR3,PSMD14,SOS1,WIPF1,RAP1A…	PSMB1,ACTB,PSMC5,PSME1,PSMD8,PSMA3,PSME2,PSMA7,ARPC3,PSMA1,ARPC1B,PSME3,RAC1,MYO1G,PSMB6,PSMA5,FCGR2A,FCER1G,PSMB4,CD3G,ARPC5,PSMD6,PSMC3,FCER1A,ACTG1,PSMD13,CD247,FCGR3A,PSMB8,PSMB10,IGKC,IGLC3,IGHG2,IGHG3,LAT,PSMB9,IKBKG,PSMB3	FBXW11
GO_ESTABLISHMENT_OF_PROTEIN_LOCALIZATION_TO_ENDOPLASMIC_RETICULUM	GO:0072599	108	Up	1.69719581330607e-6	4.486658360746975e-4	4	SEC62,RPS20,SEC63,HSPA5,SEC61A1,RPL18,TRAM2,TRAM1,RPL31,RPS5,RAB10,RPL6,RPLP0,RPL3,PMM1,SRP54,CHMP4B,SGTA,RPS16,RPS19,RPL18A,SEC61B,RPL28,RPL19,RPL34,RPS13,RPS12,RPL24,SSR3,SPCS1,RPS15,RAB3GAP1,RPL22,RPS25,SPCS2,RAB3GAP2,RPL21,RPL5,RPS10,RPL23,SPCS3,RPS4Y1,RPL36,RPL27,SEC61G,RPS15A,RPL35,RPS6,RPLP1,RPS24,SRP14,PMM2,RPS2,RPS11,RPL13A,RPL11,RPS8,SRP9,RPS27A,RPL32,RPS3A,RPL37,RPL10,RPL7,RPL7A,RPS3,S…	RPL3,SEC61B,RPL28,RPL19,SPCS1,RPS10,RPS2,RPL13A,RPS3A,RPL7A,RPS3,RPL29,RPS7,RPS4X	RAB3GAP2,RPS4Y1,PMM2
GO_LEUKOCYTE_MEDIATED_CYTOTOXICITY	GO:0001909	59	Up	2.1187498462987133e-6	5.407926331828647e-4	1	TYROBP,SLAMF7,STAP1,RAB27A,STXBP2,CEACAM1,STX7,PTPRC,P2RX7,ICAM1,UNC13D,IL12RB1,CTSG,GZMB,CORO1A,CTSH,FCGRT,PPP3CB,CTSC,PTPN6,TUSC2,IL18RAP,CD160,PRDX1,VAMP7,RIPK3,HAVCR2,ARRB2,VAV1,XCL1,LYST,CD226,IL18,CEBPG,HPRT1,AP1G1,CRK,FADD,IL7R,LGALS9,ITGAM,SERPINB9,STAT5B,PRF1,CADM1,SH2D1A,LAMP1,TUBB4B,TUBB,GZMM,AGER,NCR3,MICB,MICA,HLA-E,HLA-F,EMP2,DNASE1,PIK3R6	TYROBP,STXBP2,UNC13D,CTSG,GZMB,CORO1A,FCGRT,CTSC,TUSC2,PRDX1,ARRB2,XCL1,IL7R,PRF1,GZMM,NCR3,HLA-E	DNASE1
GO_ANAPHASE_PROMOTING_COMPLEX_DEPENDENT_CATABOLIC_PROCESS	GO:0031145	71	Up	2.5077426313453814e-6	5.913586474022652e-4	2	CDC27,PSMB1,PSMC4,CUL3,PSMA4,ANAPC4,PSME4,UBE2D1,PSMC5,AURKA,ANAPC5,PSME1,CDC23,PSMD5,PSMD8,PSMC6,PSMA3,PSMC1,PSMB5,PSMA6,PSME2,PSMA7,PSMD10,PSMD7,FBXO31,FZR1,PSMA2,UBE2S,PSMD3,PSMD11,ANAPC15,PSMD9,FBXO5,PSMD14,CDK2,PSMF1,PSMB2,PSMA1,CDC16,PSME3,PSMB7,ANAPC11,PSMB6,PSMA5,RPS27A,UBC,ANAPC1,BUB3,PSMD4,PSMB4,PSMC2,PSMD6,MAD2L1,ANAPC10,PTTG1,PSMC3,ANAPC16,UBE2E1,UBB,PSMD1,PSMD2,ANAPC2,CDC26,PSMD13,AN…	PSMB1,PSMC5,PSME1,PSMD8,PSMA3,PSME2,PSMA7,ANAPC15,PSMA1,PSME3,PSMB6,PSMA5,PSMB4,PSMD6,PSMC3,PSMD13,PSMB8,PSMB10,PSMB9,PSMB3	CDC23,FBXO31
GO_ELECTRON_TRANSPORT_CHAIN	GO:0022900	135	Up	2.5200332922148788e-6	5.913586474022652e-4	3	NDUFAB1,SLC25A13,CIAPIN1,COX10,CYB561,UQCRC1,COX15,BID,NDUFS1,GLRX2,AIFM2,CYBA,AKR7A2,NDUFB4,MAOB,P4HA2,SDHA,ME2,AKR1B1,COQ9,NDUFB2,DLD,NDUFB7,IDH3B,TAZ,GSR,ETFB,GLRX3,NDUFC1,PPARGC1A,NDUFS8,ALDH2,COX6A1,ALDH5A1,COX7A2,GPD2,NDUFS7,SLC25A12,COX7A2L,PARK7,NCF2,SDHB,AKR1A1,NDUFB3,NDUFA8,DNAJC15,NQO2,NDUFA1,COX6B1,COX7C,UQCR11,POR,NDUFA5,NDUFA10,COX4I1,COX7B,NDUFA2,MYBBP1A,COX5B,ISCU,NDUFB5,FDX1,NDUF…	CYBA,NDUFB2,ETFB,NDUFS8,PARK7,DNAJC15,COX4I1,COX7B,SH3BGRL3,NDUFS6,NDUFV3,NDUFB8,NDUFS5,UQCRH,COX8A,COX5A	SLC25A13
GO_EXOCYTOSIS	GO:0006887	623	Up	2.5565356277860696e-6	5.913586474022652e-4	4	FGR,FUCA2,ENPP4,ITGAL,LAMP2,ITGA2B,RALA,ALDH3B1,VPS41,SCIN,PSMB1,MGST1,CD9,BTK,PIK3C2A,PLAUR,TYROBP,ALOX5,MVP,DNASE1L1,CAPN1,SLC11A1,HGF,SERPINB1,ERP44,DERA,RNASET2,CD44,TNFRSF1B,GRN,GAB2,ATP6V0A1,VCL,TIMP2,AGA,RAB27B,DTNBP1,C12orf4,VAMP3,HEXB,CYBA,HEBP2,SERPINB3,GDI2,ATP11B,SLC2A3,ACAA1,SPHK2,CTSA,CNN2,CDK13,CD84,ARFGEF1,PKM,RHOA,ROCK1,ATP11A,KCNAB2,RAB27A,PFN2,EXOC5,WDR1,ATP6AP1,ACTN1,STK10,AP1…	ITGAL,ITGA2B,RALA,PSMB1,TYROBP,ALOX5,CAPN1,SERPINB1,ERP44,RNASET2,TNFRSF1B,CYBA,PKM,WDR1,STXBP2,GSTP1,APLP2,FTL,UNC13D,TOM1,ARSA,CTSG,TIMP1,CORO1A,PYCARD,GSDMD,SYNGR2,RAB5C,CTSC,MLEC,VAMP8,SRGN,ARHGAP9,SLPI,SERPINB6,TUBA4A,RAC2,BST2,CHMP2A,GMFG,LGALS3,CD63,GNS,RAC1,DBNL,MYO1G,GLIPR1,RHOF,ARHGAP17,PSMA5,FCGR2A,S100A8,MANF,STOM,GSN,LAMTOR1,FERMT3,ALDOA,FCER1G,CALM3,CSTB,ITGB2,ARPC5,S100A11,S100A9,P…	CRISPLD2,SERPINE1,STX2,ARSB,EXOC8,DSN1,RAB3C,CD109,SYNJ1,PTX3,VPS33B,NHLRC2,LILRB3
GO_CELL_KILLING	GO:0001906	80	Up	2.7452529860788894e-6	6.157685637259376e-4	8	BAD,TYROBP,SLAMF7,STAP1,RAB27A,STXBP2,CEACAM1,STX7,PTPRC,CD59,P2RX7,ICAM1,LYZ,UNC13D,HSP90AB1,IL12RB1,APOL1,CTSG,GZMB,CORO1A,CTSH,FCGRT,RPS19,HAMP,PPP3CB,CTSC,IFNG,GAPDH,PTPN6,TUSC2,GNLY,IL18RAP,CD160,PRDX1,VAMP7,C3,ROMO1,RIPK3,HAVCR2,ARRB2,VAV1,XCL1,LYST,CD226,IL18,BCL2L11,CEBPG,RPL30,S100A12,SYK,HPRT1,AP1G1,CRK,FADD,IL7R,LGALS9,IL13,ITGAM,SERPINB9,CLEC7A,STAT5B,PRF1,CADM1,SH2D1A,LAMP1,TUBB4B,TU…	TYROBP,STXBP2,UNC13D,CTSG,GZMB,CORO1A,FCGRT,CTSC,GAPDH,TUSC2,GNLY,PRDX1,ARRB2,XCL1,IL7R,PRF1,GZMM,NCR3,HLA-E	HAMP,DNASE1
GO_REGULATION_OF_NATURAL_KILLER_CELL_CHEMOTAXIS	GO:2000501	5	Up	2.9155854171580814e-6	6.347400958177682e-4	1	CCL2,XCL1,CCL5,CCL4,CCL3	CCL2,XCL1,CCL5,CCL4,CCL3
GO_HEMATOPOIETIC_STEM_CELL_DIFFERENTIATION	GO:0060218	73	Up	3.238411848117722e-6	6.848778428504965e-4	1	PSMB1,PSMC4,PSMA4,EIF2AK2,CBFB,PSME4,TCF3,ITCH,XRCC5,PSMC5,PUS7,PSME1,PSMD5,ABL1,PSMD8,SETD1A,OSM,PSMC6,PSMA3,PSMC1,PSMB5,PSMA6,PSME2,PSMA7,PSMD10,GATA1,PSMD7,ERCC2,CDK6,PSMA2,PSMD3,PSMD11,PSMD9,SRF,HSPA9,PSMD14,NFE2L2,KMT2A,MYB,PSMF1,PSMB2,PSMA1,PSME3,LMO2,PSMB7,LMBR1L,TCF12,TP53,PSMB6,PSMA5,BATF,RUNX1,PSMD4,PSMB4,ACE,PSMC2,TAL1,PSMD6,METTL3,PSMC3,PSMD1,PSMD2,GATA2,HOXB4,PSMD13,PSMD12,YTHDF2,LDB…	PSMB1,PSMC5,PSME1,PSMD8,PSMA3,PSME2,PSMA7,PSMA1,PSME3,PSMB6,PSMA5,PSMB4,PSMD6,PSMC3,PSMD13,PSMB8,PSMB10,PSMB9,PSMB3	CDK6
GO_GLYCOLYTIC_PROCESS_THROUGH_FRUCTOSE_6_PHOSPHATE	GO:0061615	21	Up	3.513602602712751e-6	7.11364755000479e-4	3	PFKP,PKM,ENO1,PGK1,GPI,GALK1,ENO3,ALDOC,GAPDH,TPI1,ENO2,FOXK2,PFKL,ALDOA,HK1,ADPGK,HK2,FOXK1,PGM2L1,PGAM1,BPGM	PFKP,PKM,ENO1,PGK1,GAPDH,ALDOA,PGAM1
GO_B_CELL_RECEPTOR_SIGNALING_PATHWAY	GO:0050853	57	Up	3.555862731021038e-6	7.11364755000479e-4	1	CD38,CD79B,BTK,CD22,PRKCH,STAP1,BCAR1,CBFB,MEF2C,PTPRC,LAT2,BAX,ABL1,MAPK1,NFATC2,PLEKHA1,ELF2,LPXN,CD81,PTPN6,ITK,FOXP1,ELF1,NCKAP1L,RFTN1,GPS2,VAV3,PTPN22,TEC,CMTM3,RUNX1,MNDA,SYK,PRKCB,CD300A,GCSAML,PIK3CD,BCL2,KLHL6,LCK,SLC39A10,PLCG2,IGKC,IGLC2,IGLC3,TRBC1,TRBC2,TRDC,IGHA2,IGHG4,IGHG2,IGHA1,IGHG1,IGHG3,IGHM,NFAM1,LYN	PRKCH,CD300A,LCK,IGKC,IGLC3,TRBC1,TRBC2,IGHG2,IGHA1,IGHG3	PLEKHA1
GO_INNATE_IMMUNE_RESPONSE_ACTIVATING_CELL_SURFACE_RECEPTOR_SIGNALING_PATHWAY	GO:0002220	86	Up	3.761997060133689e-6	7.327974273449886e-4	1	CREBBP,PSMB1,FYN,PSMC4,PSMA4,CUL1,TAB2,PSME4,PRKACA,FBXW11,ICAM3,FCN1,PSMC5,PSME1,PSMD5,PSMD8,TAB1,EP300,PSMC6,PSMA3,PSMC1,RPS6KA5,PSMB5,PSMA6,PSME2,PSMA7,PSMD10,PSMD7,IKBKB,RELB,PSMA2,PSMD3,ICAM2,PSMD11,NFKB1,PSMD9,CLEC4A,SKP1,PSMD14,PSMF1,PSMB2,PSMA1,PSME3,RAF1,KRAS,MAP3K7,PSMB7,PDPK1,PSMB6,BCL10,PRKACB,PSMA5,PAK1,TAB3,FCER1G,PSMD4,PSMB4,PSMC2,PSMD6,PRKCD,SYK,PSMC3,BTRC,MALT1,RELA,PSMD1,HRAS,TR…	PSMB1,ICAM3,PSMC5,PSME1,PSMD8,PSMA3,PSME2,PSMA7,PSMA1,PSME3,PSMB6,PSMA5,FCER1G,PSMB4,PSMD6,PSMC3,PSMD13,PSMB8,PSMB10,PSMB9,IKBKG,PSMB3	FBXW11
GO_PROTEIN_LOCALIZATION_TO_ENDOPLASMIC_RETICULUM	GO:0070972	127	Up	4.061493581547387e-6	7.708506536054809e-4	4	SEC62,RPS20,SEC63,HSPA5,SEC61A1,RPL18,TRAM2,TRAM1,RPL31,BCAP29,RPS5,RAB10,PPP1R15A,RPL6,RPLP0,RPL3,PMM1,SRP54,CHMP4B,VAPA,SGTA,RPS16,RPS19,KDELR1,RPL18A,SEC61B,GBF1,RPL28,RPL19,RPL34,RPS13,RPS12,RPL24,SSR3,SPCS1,RPS15,RTN4,RAB3GAP1,RPL22,RPS25,SPCS2,ANKRD13C,RAB3GAP2,RPL21,RPL5,RPS10,RPL23,SPCS3,RPS4Y1,RPL36,RPL27,SEC61G,RPS15A,UBAC2,OS9,KDELR2,RPL35,RPS6,RPLP1,RPS24,SRP14,PMM2,RPS2,RPS11,RPL13A,…	RPL3,SEC61B,RPL28,RPL19,SPCS1,RPS10,RPS2,RPL13A,RPS3A,RPL7A,RPS3,RPL29,RPS7,BCAP31,GPAA1,RPS4X	ANKRD13C,RAB3GAP2,RPS4Y1,PMM2
GO_IMMUNE_RESPONSE_REGULATING_SIGNALING_PATHWAY	GO:0002764	422	Up	4.657998104930661e-6	8.479008605733632e-4	1	TSPAN6,FGR,SARM1,CD38,CREBBP,CD79B,PSMB1,CD4,BTK,FYN,CD22,PSMC4,WAS,MARCO,BIRC3,NR1H3,BTN3A1,PRKCH,GAB2,STAP1,PSMA4,LCP2,MAPK9,BCAR1,PIK3CB,CYBA,PHPT1,CUL1,CYFIP2,TAB2,PUM2,RC3H2,WNK1,NCKAP1,ELMO2,CASP8,MAP2K4,CBFB,PSME4,EIF2B3,CDC42,PRKACA,UBE2D1,NFATC3,FBXW11,ALPK1,TXK,GRAMD4,ACTB,PAG1,ICAM3,MAP2K7,PIK3C3,ITCH,CEACAM1,PSEN1,HSP90AA1,MEF2C,PTPRC,CYLD,FCN1,WDFY1,LAT2,BAX,PSMC5,IRAK3,SPG21,PSME1,E…	PSMB1,PRKCH,CYBA,PHPT1,CASP8,ACTB,ICAM3,PSMC5,PSME1,PSMD8,PSMA3,NFKBIA,PSME2,PSMA7,CSK,CD276,KCNN4,ARPC3,ZAP70,RBCK1,PSMA1,ARPC1B,PSME3,UBE2D2,LGALS3,SFTPD,CTSL,RAC1,MYO1G,ARRB2,PSMB6,PSMA5,FCGR2A,S100A8,RPS3,FCER1G,PSMB4,ITGB2,CD3G,ARPC5,S100A9,TRAT1,PSMD6,PSMC3,CD3D,CD300A,MYD88,FCER1A,LCK,ACTG1,PSMD13,C5AR1,CD247,CD3E,FCGR3A,PSMB8,NCR3,PSMB10,IGKC,IGLC3,TRBC1,TRBC2,IGHG2,IGHA1,IGHG3,LAT,HLA-DP…	RC3H2,FBXW11,GRAMD4,DDX58,PLEKHA1,PELI1,CD24
GO_ACTIVATION_OF_IMMUNE_RESPONSE	GO:0002253	435	Up	4.696559751892447e-6	8.479008605733632e-4	1	TSPAN6,FGR,SARM1,CD38,CREBBP,CD79B,PSMB1,CD4,BTK,FYN,CD22,PSMC4,WAS,MATR3,MARCO,BIRC3,NR1H3,BTN3A1,PRKCH,STAP1,PSMA4,LCP2,BCAR1,PIK3CB,CYBA,PHPT1,CUL1,CYFIP2,TAB2,PUM2,RC3H2,WNK1,NCKAP1,ELMO2,CASP8,CBFB,PSME4,EIF2B3,CDC42,PRKACA,UBE2D1,FBXW11,ALPK1,TXK,GRAMD4,ACTB,PAG1,ICAM3,PIK3C3,ITCH,XRCC5,CEACAM1,PSEN1,HSP90AA1,MEF2C,PTPRC,CYLD,CD59,FCN1,WDFY1,LAT2,BAX,PSMC5,MAVS,IRAK3,SPG21,PSME1,EZR,MAP3K1,…	PSMB1,PRKCH,CYBA,PHPT1,CASP8,ACTB,ICAM3,PSMC5,PSME1,PSMD8,PSMA3,NFKBIA,PSME2,PSMA7,PYCARD,CSK,CD276,KCNN4,ARPC3,ZAP70,RBCK1,PSMA1,ARPC1B,PSME3,UBE2D2,LGALS3,SFTPD,CTSL,RAC1,MYO1G,ARRB2,PSMB6,PSMA5,FCGR2A,S100A8,RPS3,FCER1G,PSMB4,ITGB2,CD3G,ARPC5,S100A9,TRAT1,PYHIN1,PSMD6,PSMC3,CD3D,CD300A,MYD88,LCK,ACTG1,PSMD13,XRCC6,C5AR1,CD247,CD3E,FCGR3A,PSMB8,NCR3,PSMB10,IGKC,IGLC3,TRBC1,TRBC2,IGHG2,IGHA1,IGH…	RC3H2,FBXW11,GRAMD4,DDX58,PLEKHA1,PELI1
GO_IMMUNE_EFFECTOR_PROCESS	GO:0002252	838	Up	5.6875203800950684e-6	9.97757273898703e-4	1	TSPAN6,FGR,FUCA2,ENPP4,KMT2E,ITGAL,LAMP2,MAP3K14,ALDH3B1,PSMB1,MGST1,BTK,FYN,RNF216,PLAUR,TYROBP,ERCC1,CD22,ALOX5,MVP,POLR3B,DNASE1L1,CAPN1,ZMYND11,WAS,SLC11A1,CD74,SERPINB1,ERP44,BIRC3,DERA,RNASET2,CD44,SLAMF7,TNFRSF1B,POU2F2,GRN,GAB2,ATP6V0A1,VCL,TIMP2,AGA,C12orf4,HEXB,PIK3CB,CYBA,HEBP2,CYFIP2,EIF2AK2,PUM2,RC3H2,TRAF3IP2,SERPINB3,GDI2,ATG5,ATP11B,POLR3E,SLC2A3,ACAA1,NCKAP1,ELMO2,SPHK2,TSPAN32,C…	ITGAL,PSMB1,TYROBP,ERCC1,ALOX5,CAPN1,SERPINB1,ERP44,RNASET2,TNFRSF1B,CYBA,PKM,WDR1,ACTB,STXBP2,GSTP1,FTL,UNC13D,XBP1,TOM1,ARSA,CTSG,GZMB,CORO1A,PYCARD,GSDMD,FCGRT,RAB5C,CTSC,MLEC,ARPC3,TUSC2,MAD2L2,PRDX1,VAMP8,SASH3,ARHGAP9,SLPI,SERPINB6,RAC2,BST2,ARPC1B,GMFG,LGALS3,KLRD1,CD63,GNS,RAC1,DBNL,MYO1G,GLIPR1,RHOF,ARRB2,IFITM3,PSMA5,XCL1,FCGR2A,S100A8,STOM,GSN,LAMTOR1,ALDOA,FCER1G,SPON2,CSTB,ITGB2,CD3G…	MAP3K14,RC3H2,TP53BP1,CRISPLD2,DDX58,ARSB,TRIM25,IL2RA,SKP2,FBXO38,DSN1,TNFSF13,PTX3,APLF,ATAD5,LILRB3,DNASE1
GO_RESPIRATORY_ELECTRON_TRANSPORT_CHAIN	GO:0022904	93	Up	5.796212209895195e-6	9.97757273898703e-4	3	NDUFAB1,SLC25A13,COX10,UQCRC1,COX15,BID,NDUFS1,AIFM2,NDUFB4,SDHA,COQ9,NDUFB2,DLD,NDUFB7,TAZ,ETFB,NDUFC1,PPARGC1A,NDUFS8,COX6A1,ALDH5A1,GPD2,NDUFS7,SLC25A12,COX7A2L,PARK7,SDHB,NDUFB3,NDUFA8,DNAJC15,NDUFA1,COX6B1,COX7C,UQCR11,NDUFA5,NDUFA10,COX4I1,COX7B,NDUFA2,MYBBP1A,COX5B,ISCU,NDUFB5,NDUFAF1,NDUFA9,ETFA,UQCRC2,NDUFB10,SDHC,SNCA,NDUFS6,NDUFB11,NDUFB9,NDUFC2,UQCRB,PINK1,NDUFS2,NDUFV3,NDUFAF2,NDUFS4…	NDUFB2,ETFB,NDUFS8,PARK7,DNAJC15,COX4I1,COX7B,NDUFS6,NDUFV3,NDUFB8,NDUFS5,UQCRH,COX8A,COX5A	SLC25A13
GO_GRANULOCYTE_MIGRATION	GO:0097530	78	Up	6.090013029451073e-6	0.00102450628281811	1	CD99,CD74,DAPK2,WDR1,EDN1,CXCL2,CD99L2,MAPK3,CCL17,PIK3CG,RARRES2,GBF1,C1QBP,CCL2,BST1,MDK,MAPK14,PDE4D,CCL20,CSF3R,NCKAP1L,PREX1,IL1B,ADGRE2,RAC2,MOSPD2,MPP1,LGALS3,VAV3,ANXA1,RAC1,IL1RN,CCL21,THBS1,VAV1,XCL1,XCL2,S100A8,ITGA9,TIRAP,ADAM8,CXADR,FCER1G,ITGB2,JAML,S100A9,S100A12,IL17RC,CXCL3,CXCL1,SYK,CD300A,CXCL8,JAGN1,PTGER4,PIK3CD,C3AR1,SCG2,SAA1,AKIRIN1,RHOG,IL17RA,CAMK1D,CSF1,PDE4B,PIP5K1C,S1…	WDR1,CCL2,RAC2,LGALS3,RAC1,XCL1,S100A8,FCER1G,ITGB2,S100A9,CD300A,CSF1,C5AR1,CCL5,CCL4,CCL3L3,CCL3
GO_MEMBRANE_INVAGINATION	GO:0010324	62	Up	6.3688317054783644e-6	0.0010476020507544633	9	MARCO,STAP1,MSR1,ABCA7,RHOA,CDC42,SH3BP1,MYH9,BIN2,SNX3,NCKAP1L,VAMP7,C3,BECN1,RAC2,SNX9,CHMP2A,PPARG,SYT11,SPIRE1,CD36,APPL2,RAC1,THBS1,FNBP1L,MFGE8,ARF1,GSN,ELMO1,FCHO2,FCER1G,ITGB2,ALKBH4,ALOX15,ARHGAP25,RHOBTB3,ABCA1,CD300A,RAB31,ITGAM,SNX33,RHOG,ANO6,SNX18,GATA2,HGS,SMURF1,AIF1,IGKC,IGLC2,IGLC3,TRBC1,TRBC2,TRDC,IGHA2,IGHG4,IGHG2,IGHA1,IGHG1,IGHG3,IGHM,CHMP4A	RAC2,CHMP2A,RAC1,GSN,FCER1G,ITGB2,CD300A,AIF1,IGKC,IGLC3,TRBC1,TRBC2,IGHG2,IGHA1,IGHG3	FNBP1L
GO_DEFENSE_RESPONSE_TO_BACTERIUM	GO:0042742	107	Up	6.792265615596474e-6	0.0010929641323183718	6	FGR,STAB1,CD4,SLC11A1,GRN,CYBA,TNFRSF1A,SIRT2,BCL3,ARG2,SEH1L,MAVS,P2RX7,LYZ,NLRP1,PGC,CTSG,ACP5,PYCARD,RIPK2,GSDMD,IL27RA,RPS19,HAMP,NOD1,SERPINE1,RARRES2,DROSHA,TUSC2,FOXP1,CCL20,GNLY,CD160,RAB14,OPTN,SLPI,ROMO1,JCHAIN,ANKRD17,SYT11,SFTPD,NOTCH2,HAVCR2,CD36,IL6,TLR4,MAPKBP1,RAB1A,ANXA3,IRF8,S100A8,LYST,TMF1,PLAC8,LCN2,TIRAP,ADAM17,MR1,RPL30,TNFRSF14,FCER1G,SPON2,SHC1,IL6R,GBP2,GBP4,NLRP3,S100A9…	CYBA,TNFRSF1A,CTSG,ACP5,PYCARD,GSDMD,TUSC2,GNLY,SLPI,SFTPD,S100A8,FCER1G,SPON2,S100A9,MYD88,C5AR1,HLA-E,IGKC,IGLC3,TRBC1,TRBC2,IGHG2,IGHA1,IGHG3	HAMP,SERPINE1
GO_ATP_METABOLIC_PROCESS	GO:0046034	215	Up	8.743279303903118e-6	0.001326466179878627	3	BAD,AK2,NDUFAB1,SLC25A13,COX10,NADK,UQCRC1,COX15,BID,NDUFS1,NUP160,CTNS,TPR,NDC1,SPHK2,NDUFB4,PFKP,PKM,RHOA,HDAC4,NUP133,SDHA,ENO1,NUP37,VPS9D1,SIRT6,TIGAR,PGM1,PSEN1,SEH1L,DNM1L,COQ9,P2RX7,NDUFB2,DLD,NUP50,AAAS,MSH2,NUP188,NDUFB7,TSPO,HIF1A,RAE1,ABCD1,TAZ,PGK1,NUP93,GPI,TGFB1,OGDH,PRKAG2,AK1,PPIF,GALK1,ENO3,NUP88,ALDOC,NDUFC1,PPARGC1A,HSPA8,NUP98,NDUFS8,IFNG,NUP107,GAPDH,TPI1,ENO2,COX6A1,COX7A2,…	NADK,PFKP,PKM,ENO1,NDUFB2,PGK1,NDUFS8,GAPDH,PARK7,DNAJC15,COX4I1,COX7B,PRKAA1,UQCC2,GUK1,NDUFS6,ALDOA,SEC13,NDUFV3,NUDT5,NDUFB8,NDUFS5,PGAM1,UQCRH,COX8A,COX5A,TMSB4X	SLC25A13,RAE1,NUP153,FIGNL1,NUP35,NMNAT1,ENTPD5
GO_CELL_ACTIVATION	GO:0001775	938	Up	8.771900916159572e-6	0.001326466179878627	10	FGR,FUCA2,GCLC,ENPP4,BAD,MAD1L1,CD38,SKAP2,KMT2E,ITGAL,LAMP2,ITGA2B,ALDH3B1,CD79B,PSMB1,MGST1,CD9,CD4,BTK,FYN,PLAUR,TYROBP,ERCC1,CD22,ALOX5,MVP,DNASE1L1,CD6,CAPN1,WAS,SLC11A1,CD74,RUNX3,SERPINB1,ERP44,DERA,GCLM,NR1H3,NCAPH2,RNASET2,CD44,SLAMF7,BTN3A1,PRKCH,IFNGR1,TNFRSF1B,POU2F2,HMGB3,BAK1,GRN,GAB2,ATP6V0A1,VCL,STAP1,TIMP2,AGA,LCP2,C12orf4,HEXB,PIK3CB,CYBA,HEBP2,RC3H2,SERPINB3,GDI2,PRDM1,ATG5,ATP…	ITGAL,ITGA2B,PSMB1,TYROBP,ERCC1,ALOX5,CAPN1,SERPINB1,ERP44,RNASET2,PRKCH,TNFRSF1B,CYBA,GNA15,CASP8,SPI1,KLF6,PKM,ACTB,STXBP2,GSTP1,FTL,UNC13D,XBP1,TOM1,ARSA,CTSG,TIMP1,CORO1A,PYCARD,CSK,CD276,GSDMD,RASAL3,CCL2,RAB5C,CTSC,MLEC,SH2B3,TUSC2,ZAP70,MAD2L2,CD2,PRDX1,VAMP8,SASH3,ARHGAP9,SLPI,SERPINB6,RAC2,BST2,GMFG,LGALS3,SFTPD,CD63,GNS,RAC1,DBNL,ARRB1,GLIPR1,RHOF,ARRB2,PSMA5,XCL1,FCGR2A,S100A8,SH3KBP1,…	RC3H2,TP53BP1,DGKD,PPP2R3C,CRISPLD2,CDK6,ARSB,CD274,MT1G,IL2RA,DSN1,SH3RF1,TNFSF13,AZI2,PTX3,NLRC3,APLF,ATAD5,APOLD1,PTPN11,BLOC1S3,PELI1,PDCD1LG2,LILRB3,DNASE1,CD24
GO_FC_EPSILON_RECEPTOR_SIGNALING_PATHWAY	GO:0038095	113	Up	8.780983898142762e-6	0.001326466179878627	1	PSMB1,BTK,PSMC4,GAB2,PSMA4,LCP2,MAPK9,PIK3CB,CUL1,TAB2,MAP2K4,PSME4,NFATC3,FBXW11,MAP2K7,LAT2,PSMC5,PSME1,MAP3K1,PSMD5,PSMD8,MAPK1,TAB1,GRAP2,PSMC6,PSMA3,PSMC1,PSMB5,PSMA6,PSME2,NFATC2,PSMA7,PSMD10,MAPK3,PSMD7,IKBKB,PSMA2,MAPK8,PPP3CB,PSMD3,PSMD11,NFKB1,PSMD9,ITK,SKP1,PSMD14,SOS1,NR4A3,PIK3CA,PLCG1,PSMF1,PSMB2,PSMA1,NFATC1,PSME3,VAV3,MAP3K7,TEC,RAC1,PSMB7,PPP3CA,PDPK1,VAV1,PSMB6,BCL10,PSMA5,PIK3R…	PSMB1,PSMC5,PSME1,PSMD8,PSMA3,PSME2,PSMA7,PSMA1,PSME3,RAC1,PSMB6,PSMA5,FCER1G,PSMB4,PSMD6,PSMC3,FCER1A,PSMD13,PSMB8,PSMB10,IGKC,IGLC3,LAT,PSMB9,IKBKG,PSMB3	FBXW11
GO_HUMORAL_IMMUNE_RESPONSE	GO:0006959	111	Up	1.0592546941457337e-5	0.0015681206492133442	1	SLC11A1,POU2F2,TRAF3IP2,TFE3,BCL3,FAM3A,ST6GAL1,CXCL2,MEF2C,PTPRC,CD59,FCN1,LYZ,PPP2R3C,PGC,CTSG,RGCC,GPI,EBI3,RPS19,RARRES2,C1QBP,CCL2,BST1,CD81,IFNG,GAPDH,PTPN6,CD83,C7,GNLY,CD46,PDZD11,CLU,SLPI,TREM1,IL1B,C3,ROMO1,BPIFB1,JCHAIN,SFTPD,NOTCH2,IL6,C1RL,FCN3,S100A8,TNFRSF21,LCN2,NOTCH1,SERPING1,VSIG4,RPL30,C1QC,C1R,SPON2,S100A9,S100A12,CXCL3,CXCL1,LEAP2,ATP7A,C2,PHB,KRT1,RBPJ,RNASE6,CXCL8,GPR183,B…	CTSG,CCL2,GAPDH,GNLY,SLPI,SFTPD,S100A8,SPON2,S100A9,GPR183,C5AR1,HLA-E,PSMB10,IGKC,IGLC3,TRBC1,TRBC2,IGHG2,IGHA1,IGHG3	PPP2R3C
GO_ANTIMICROBIAL_HUMORAL_RESPONSE	GO:0019730	41	Up	1.1692733881486362e-5	0.0016970512978580793	1	SLC11A1,BCL3,FAM3A,CXCL2,LYZ,PPP2R3C,PGC,CTSG,RPS19,RARRES2,GAPDH,GNLY,PDZD11,CLU,SLPI,ROMO1,BPIFB1,JCHAIN,SFTPD,S100A8,LCN2,RPL30,SPON2,S100A9,S100A12,CXCL3,CXCL1,LEAP2,ATP7A,RNASE6,CXCL8,PLA2G2A,BPIFA1,HMGN2,RPL39,HLA-E,IGHA2,IGHA1,IGHM,DEFA3,IGKV3-20	CTSG,GAPDH,GNLY,SLPI,SFTPD,S100A8,SPON2,S100A9,HLA-E,IGHA1	PPP2R3C
GO_REGULATION_OF_HEMATOPOIETIC_PROGENITOR_CELL_DIFFERENTIATION	GO:1901532	75	Up	1.3332621510627438e-5	0.0018978473927243134	1	PSMB1,PSMC4,PSMA4,EIF2AK2,CBFB,PSME4,TCF3,PDCD2,ITCH,PSMC5,PUS7,PSME1,PSMD5,ABL1,PSMD8,SETD1A,OSM,PSMC6,PSMA3,PSMC1,PSMB5,PSMA6,PSME2,PSMA7,PSMD10,GATA1,PSMD7,CDK6,PSMA2,PSMD3,PSMD11,PSMD9,HSPA9,HES1,PSMD14,SOS1,NFE2L2,KMT2A,MYB,PSMF1,PSMB2,ZBTB1,PSMA1,PSME3,DPF2,LMO2,PSMB7,TCF12,PSMB6,PSMA5,NOTCH1,FLCN,RUNX1,PSMD4,PSMB4,PSMC2,TAL1,PSMD6,METTL3,PSMC3,NUDT21,PSMD1,DHX36,PSMD2,GATA2,PSMD13,PSMD12,Y…	PSMB1,PSMC5,PSME1,PSMD8,PSMA3,PSME2,PSMA7,PSMA1,PSME3,PSMB6,PSMA5,PSMB4,PSMD6,PSMC3,PSMD13,PSMB8,PSMB10,PSMB9,PSMB3	CDK6
GO_PHAGOCYTOSIS	GO:0006909	201	Up	1.3842893197291504e-5	0.0019250129527992907	4	FGR,ITGAL,FYN,TYROBP,WAS,SLC11A1,MARCO,NR1H3,STAP1,MSR1,PIK3CB,CYBA,CYFIP2,ATG5,NCKAP1,ELMO2,ABCA7,RAB27A,JMJD6,CDC42,ACTB,RAB7A,ICAM3,DNM2,HSP90AA1,PTPRC,FCN1,EIF2AK1,P2RX7,UNC13D,HSP90AB1,ABL1,MAPK1,SH3BP1,MYH9,NCF4,IL2RB,HCK,TM9SF4,CORO1A,MAPK3,PYCARD,CSK,SPG11,WASL,LIMK1,RAPGEF1,RAB11FIP2,CCL2,RAB34,CORO1C,BIN2,ARPC3,IFNG,SNX3,TUSC2,ACTR3,WIPF1,RAP1A,LEPR,NCF2,SLAMF1,RAB14,PIK3CA,ANXA11,SFTPA…	ITGAL,TYROBP,CYBA,ACTB,ICAM3,UNC13D,NCF4,CORO1A,PYCARD,CSK,CCL2,ARPC3,TUSC2,ANXA11,RAC2,ARPC1B,SFTPD,RAC1,MYO1G,FCGR2A,IL2RG,GSN,FCER1G,SPON2,ITGB2,CD3G,ARPC5,CD300A,LMAN2,MYD88,CALR,ACTG1,CD247,TGM2,FCGR3A,AIF1,IGKC,IGLC3,TRBC1,TRBC2,IGHG2,IGHA1,IGHG3	PIP5K1A,PTX3
GO_DISRUPTION_BY_HOST_OF_SYMBIONT_CELLS	NA	3	Up	1.418789188649867e-5	0.0019250129527992907	NA	CTSG,GAPDH,TUSC2	CTSG,GAPDH,TUSC2
GO_NON_CANONICAL_WNT_SIGNALING_PATHWAY	GO:0035567	103	Up	1.4303662848414074e-5	0.0019250129527992907	11	DVL2,AP2B1,PSMB1,MKS1,PSMC4,PSMA4,AP2S1,RHOA,PSME4,IFT80,CDC42,GNB1,TNRC6C,WNT11,NLK,PSMC5,TNRC6A,PSME1,AGO1,PSMD5,ABL1,PSMD8,TNRC6B,PSMC6,PSMA3,DAAM1,PSMC1,PSMB5,PSMA6,PSME2,PSMA7,PSMD10,PARD6A,PSMD7,FZD3,PSMA2,DVL1,PPP3CB,PSMD3,PFN1,PSMD11,SMURF2,PSMD9,NPHP3,PSMD14,AGO2,PSMF1,PSMB2,AGO3,PSMA1,NFATC1,PSME3,PDE6A,PDE6B,AGO4,MAP3K7,RAC1,PSMB7,PLCB2,PPP3CA,NKD1,CLTC,ARRB2,CSNK1D,PSMB6,ARHGEF19,PSMA…	PSMB1,AP2S1,PSMC5,PSME1,PSMD8,PSMA3,PSME2,PSMA7,PFN1,PSMA1,PSME3,RAC1,ARRB2,PSMB6,PSMA5,PSMB4,PSMD6,PSMC3,RNF213,PSMD13,PSMB8,PSMB10,PSMB9,PSMB3	IFT80
GO_POSITIVE_REGULATION_OF_NATURAL_KILLER_CELL_CHEMOTAXIS	GO:2000503	4	Up	1.5786002949800192e-5	0.002086571318471804	1	XCL1,CCL5,CCL4,CCL3	XCL1,CCL5,CCL4,CCL3
GO_CELL_RECOGNITION	GO:0008037	73	Up	1.6595563653694627e-5	0.0020972164596229958	12	CD9,CD6,VCAN,SPA17,JMJD6,DLG1,FCN1,B4GALT1,NRCAM,NRP1,CATSPERG,DOCK8,CD81,RTN4,CCT4,TCP1,CXCR4,HVCN1,PALLD,LAMA5,LGALS3,DOCK2,HAVCR2,CD36,CCT7,CCL21,MFGE8,APP,FCN3,UBAP2L,TNFRSF21,POMZP3,MSN,ALDOA,CD226,CCT5,ROBO3,CCT8,NPTN,COLEC12,ARHGAP35,ST6GALNAC6,CCT3,CASP3,YWHAZ,VDAC2,CCT2,CATSPER2,EMB,CLEC7A,BSG,CATSPER1,PRF1,NDN,NTM,CADM1,ZP3,HSPA1L,NCR3,IGKC,IGLC2,IGLC3,TRBC1,TRBC2,TRDC,IGHA2,IGHG4,IGHG2…	CXCR4,LGALS3,MSN,ALDOA,PRF1,NCR3,IGKC,IGLC3,TRBC1,TRBC2,IGHG2,IGHA1,IGHG3	SPA17,NRCAM,LAMA5
GO_SMOOTH_MUSCLE_CELL_CHEMOTAXIS	GO:0071670	4	Up	1.6716532169380808e-5	0.0020972164596229958	7	GSTP1,MDK,CORO1B,AIF1	GSTP1,CORO1B,AIF1
GO_REGULATION_OF_SMOOTH_MUSCLE_CELL_CHEMOTAXIS	GO:0071671	4	Up	1.6716532169380808e-5	0.0020972164596229958	1	GSTP1,MDK,CORO1B,AIF1	GSTP1,CORO1B,AIF1
GO_NATURAL_KILLER_CELL_CHEMOTAXIS	GO:0035747	7	Up	1.7405354854898985e-5	0.0021472406105993713	1	PIK3CG,CCL2,XCL1,PIK3CD,CCL5,CCL4,CCL3	CCL2,XCL1,CCL5,CCL4,CCL3
GO_POSITIVE_REGULATION_OF_IMMUNE_SYSTEM_PROCESS	GO:0002684	712	Up	1.777901149926604e-5	0.002157381034714217	1	TSPAN6,FGR,BAD,CD99,SARM1,CD38,CREBBP,ITGA2B,SCIN,CD79B,PSMB1,CD4,BTK,FYN,TYROBP,CD22,PSMC4,POLR3B,CD6,WAS,MATR3,SLC11A1,MARCO,CD74,RUNX3,BIRC3,NR1H3,BTN3A1,PRKCH,HMGB3,GAB2,DAPK2,STAP1,PSMA4,LCP2,C12orf4,BCAR1,PIK3CB,CYBA,PHPT1,CUL1,CYFIP2,TAB2,PUM2,RC3H2,WNK1,NCKAP1,ELMO2,SPHK2,CASP8,AP3D1,CD84,TP53BP1,RHOA,PRKCZ,CBFB,PSME4,EIF2B3,CDC42,ATP6AP1,PDCD2,PRKACA,TFRC,UBE2D1,FBXW11,ALPK1,TBX21,TXK,GR…	ITGA2B,PSMB1,TYROBP,PRKCH,CYBA,PHPT1,CASP8,ACTB,ICAM3,STXBP2,PSMC5,PSME1,UNC13D,PSMD8,XBP1,CTSG,PSMA3,NFKBIA,PSME2,PSMA7,CORO1A,PYCARD,CSK,CD276,KCNN4,FCGRT,RASAL3,CCL2,CTSC,ARPC3,ZAP70,PARK7,MAD2L2,CD2,VAMP8,SASH3,RBCK1,PRMT1,RAC2,LIF,PSMA1,ARPC1B,PSME3,UBE2D2,LGALS3,SFTPD,CTSL,RAC1,MYO1G,ARRB2,PSMB6,PSMA5,XCL1,FCGR2A,S100A8,SH3KBP1,RPS3,FCER1G,PSMB4,SPON2,ITGB2,CD3G,ARPC5,S100A9,TRAT1,PYHIN1,PS…	RC3H2,TP53BP1,FBXW11,GRAMD4,PPP2R3C,SERPINE1,DDX58,PLEKHA1,CD274,IL2RA,FBXO38,TNFSF13,ATAD5,PTPN11,BLOC1S3,PELI1,PDCD1LG2,CD24
GO_REGULATION_OF_SUPEROXIDE_ANION_GENERATION	GO:0032928	14	Up	1.8255974477061592e-5	0.0021795277916001597	13	TYROBP,CYBA,GNAI3,GSTP1,ACP5,TGFB1,GNAI2,SOD1,ITGB2,PRKCD,SYK,ITGAM,CLEC7A,AATF	TYROBP,CYBA,GSTP1,ACP5,ITGB2
GO_POSITIVE_REGULATION_OF_IMMUNE_RESPONSE	GO:0050778	537	Up	1.9915899919787813e-5	0.002339960177877292	1	TSPAN6,FGR,SARM1,CD38,CREBBP,CD79B,PSMB1,CD4,BTK,FYN,CD22,PSMC4,POLR3B,WAS,MATR3,SLC11A1,MARCO,CD74,BIRC3,NR1H3,BTN3A1,PRKCH,HMGB3,GAB2,STAP1,PSMA4,LCP2,BCAR1,PIK3CB,CYBA,PHPT1,CUL1,CYFIP2,TAB2,PUM2,RC3H2,WNK1,NCKAP1,ELMO2,SPHK2,CASP8,TP53BP1,PRKCZ,CBFB,PSME4,EIF2B3,CDC42,PRKACA,TFRC,UBE2D1,FBXW11,ALPK1,TBX21,TXK,GRAMD4,ACTB,MLH1,PAG1,ICAM3,IL4R,UBE2K,PIK3C3,ITCH,XRCC5,CEACAM1,DDX1,STX7,RIF1,PSEN…	PSMB1,PRKCH,CYBA,PHPT1,CASP8,ACTB,ICAM3,PSMC5,PSME1,PSMD8,XBP1,CTSG,PSMA3,NFKBIA,PSME2,PSMA7,PYCARD,CSK,CD276,KCNN4,FCGRT,ARPC3,ZAP70,PARK7,MAD2L2,VAMP8,SASH3,RBCK1,PSMA1,ARPC1B,PSME3,UBE2D2,LGALS3,SFTPD,CTSL,RAC1,MYO1G,ARRB2,PSMB6,PSMA5,XCL1,FCGR2A,S100A8,RPS3,FCER1G,PSMB4,SPON2,ITGB2,CD3G,ARPC5,S100A9,TRAT1,PYHIN1,PSMD6,PSMC3,CD3D,CD300A,MYD88,LCK,ACTG1,PSMD13,XRCC6,C5AR1,CD247,CD3E,FCGR3A,PSMB…	RC3H2,TP53BP1,FBXW11,GRAMD4,DDX58,PLEKHA1,CD274,FBXO38,TNFSF13,ATAD5,PELI1
GO_NATURAL_KILLER_CELL_MEDIATED_IMMUNITY	GO:0002228	36	Up	2.2851942569022526e-5	0.0026429699827485117	1	SLAMF7,RAB27A,CEACAM1,UNC13D,GZMB,CORO1A,CLNK,PTPN6,IL18RAP,CD160,PRDX1,VAMP7,KLRD1,HAVCR2,ARRB2,VAV1,LYST,CD226,IL18,CD96,CEBPG,AP1G1,CRK,LGALS9,SERPINB9,STAT5B,CADM1,SH2D1A,LAMP1,TUBB4B,TUBB,NCR3,MICA,HLA-E,HLA-F,PIK3R6	UNC13D,GZMB,CORO1A,PRDX1,KLRD1,ARRB2,NCR3,HLA-E
GO_NEGATIVE_REGULATION_OF_SMOOTH_MUSCLE_CELL_CHEMOTAXIS	GO:0071672	3	Up	2.422986879866345e-5	0.0027592229053493363	1	GSTP1,CORO1B,AIF1	GSTP1,CORO1B,AIF1
GO_REGULATION_OF_T_CELL_RECEPTOR_SIGNALING_PATHWAY	GO:0050856	30	Up	2.4619004403891916e-5	0.0027598078175895676	1	PHPT1,CEACAM1,CYLD,EZR,KCNN4,PRKD2,DUSP3,CD81,PTPN6,DUSP22,GBP1,RAB29,CD160,ELF1,BTN2A2,LGALS3,PTPN22,TESPA1,RC3H1,BCL10,PTPRJ,RPS3,CD226,TRAT1,CD300A,PRNP,MALT1,RELA,PTPN2,LCK	PHPT1,KCNN4,LGALS3,RPS3,TRAT1,CD300A,LCK
GO_LEUKOCYTE_CHEMOTAXIS	GO:0030595	118	Up	2.4980697619359772e-5	0.0027598078175895676	1	CD74,DAPK2,STAP1,WNK1,SLC12A2,EDN1,CXCL2,SLC8B1,HSD3B7,DDT,LGMN,CORO1A,MAPK3,CCL17,RPS19,PIK3CG,SERPINE1,RARRES2,CREB3,GBF1,C1QBP,CCL2,BST1,MDK,MAPK14,VEGFA,PDE4D,CCL20,PADI2,CSF3R,DUSP1,PTK2B,CXCR4,NCKAP1L,PREX1,NUP85,IL1B,TNFSF14,SBDS,ADGRE2,RAC2,MOSPD2,MPP1,LGALS3,SFTPD,SWAP70,VAV3,ANXA1,EDNRB,RAC1,IL6,IL1RN,CCL21,THBS1,ADAM10,VAV1,XCL1,XCL2,S100A8,LYST,ITGA9,TIRAP,ADAM8,ADAM17,CXADR,KIT,NBL1,…	HSD3B7,CORO1A,CCL2,CXCR4,RAC2,LGALS3,SFTPD,RAC1,XCL1,S100A8,FCER1G,ITGB2,S100A9,GPR183,VEGFB,CALR,CSF1,C5AR1,AIF1,GPSM3,CCL5,CCL4,CCL3L3,CCL3	SERPINE1
GO_NEGATIVE_REGULATION_OF_DENDRITIC_CELL_DIFFERENTIATION	GO:2001199	2	Up	2.5413986290356043e-5	0.0027663871547237563	1	TMEM176A,TMEM176B	TMEM176A,TMEM176B
GO_RESPONSE_TO_TUMOR_NECROSIS_FACTOR	GO:0034612	199	Up	2.9350714604538512e-5	0.0031486085435187545	7	SPPL2B,MAP3K14,TNFRSF12A,PSMB1,MAP4K3,BRCA1,PSMC4,NUB1,BIRC3,TNFRSF1B,PSMA4,YTHDC2,TNFRSF9,CYBA,TRAF1,YBX3,CASP8,TNFRSF1A,HYAL2,HDAC4,PSME4,RORA,PTGS2,MAP2K7,EDN1,CYLD,GSTP1,ZFAND6,PSMC5,IGBP1,CDIP1,ICAM1,PSME1,RFFL,PSMD5,SIRT1,JAK2,PSMD8,MAPK1,GGT1,PSMC6,PSMA3,PSMC1,PSMB5,PSMA6,NFKBIA,PSME2,GSS,CD40,PSMA7,PSMD10,TNFSF13B,TRADD,MAPK3,CCL17,PSMD7,PYCARD,IKBKB,ASAH1,PIAS4,CARD8,HAMP,TAX1BP1,PSMA2,P…	PSMB1,TNFRSF1B,CYBA,CASP8,TNFRSF1A,GSTP1,PSMC5,PSME1,PSMD8,PSMA3,NFKBIA,PSME2,PSMA7,PYCARD,CCL2,ARHGEF2,RBCK1,PSMA1,PSME3,PSMB6,PSMA5,XCL1,RPS3,PSMB4,PSMD6,PSMC3,PSMD13,HYAL3,PSMB8,PSMB10,TMSB4X,CPNE1,LTB,TNFSF12,PSMB9,IKBKG,CCL5,CCL4,CCL3L3,CCL3,PSMB3	MAP3K14,HAMP,TNFSF13,ZNF675
GO_REGULATION_OF_STEM_CELL_DIFFERENTIATION	GO:2000736	86	Up	3.204904305647554e-5	0.0033889573814861705	5	PSMB1,PSMC4,PSMA4,EIF2AK2,CDK13,CBFB,PSME4,TCF3,ITCH,REST,PSMC5,PUS7,PSME1,PSMD5,ABL1,PSMD8,SETD1A,OSM,PSMC6,PSMA3,PSMC1,PSMB5,PSMA6,PSME2,BMP7,PSMA7,JAG1,PSMD10,GATA1,PSMD7,CDK6,PSMA2,KDM4C,PSMD3,PSMD11,OCIAD1,PSMD9,HSPA9,HES1,PSMD14,KDM3A,NFE2L2,KMT2A,MYB,PSMF1,PSMB2,PSMA1,PSME3,LMO2,PWP1,PSMB7,TCF12,PSMB6,PSMA5,NOTCH1,ZFP36L2,HNRNPU,RUNX1,PSMD4,PSMB4,PSMC2,TAL1,PSMD6,METTL3,PSMC3,NUDT21,CDK12,…	PSMB1,PSMC5,PSME1,PSMD8,PSMA3,PSME2,PSMA7,PSMA1,PSME3,PSMB6,PSMA5,PSMB4,PSMD6,PSMC3,PSMD13,PSMB8,PSMB10,LBH,PSMB9,PSMB3	BMP7,CDK6
GO_CELLULAR_DEFENSE_RESPONSE	GO:0006968	28	Up	3.737120386075935e-5	0.0038960795912301505	14	TYROBP,LGALS3BP,TCIRG1,ITK,GNLY,NCF2,PTK2B,BECN1,LSP1,LILRB2,VEZF1,KLRG1,BCL10,ITGB1,LY96,NCF1,FCMR,TRAT1,MNDA,ZNF148,CD300C,ADORA2B,RELA,FOSL1,PRF1,SH2D1A,C5AR1,SPN	TYROBP,GNLY,LSP1,TRAT1,PRF1,C5AR1
GO_CELLULAR_RESPIRATION	GO:0045333	148	Up	3.8383955351165204e-5	0.0038977380665249184	3	NDUFAB1,SLC25A13,COX10,UQCRC1,MDH1,COX15,BID,NDUFS1,AIFM2,CS,NDUFB4,MTFR1,IDH3G,SDHA,ME2,NOA1,COQ9,NDUFB2,DLD,FH,NDUFB7,ACO2,HIF1A,IDH3B,SLC25A14,TAZ,ETFB,OGDH,NDUFC1,PPARGC1A,NDUFS8,IFNG,COX6A1,ALDH5A1,NNT,GPD2,NDUFS7,COQ10B,SLC25A12,COX7A2L,PARK7,SDHB,MTFR1L,NDUFB3,NDUFA8,NR4A3,DLST,IDE,DNAJC15,CAT,PIK3CA,ACO1,CISD1,NDUFA1,PANK2,COX6B1,TRAP1,COX7C,UQCR11,NDUFA5,CBFA2T3,NDUFA10,COX4I1,COX7B,NDUF…	IDH3G,NDUFB2,ETFB,NDUFS8,PARK7,DNAJC15,COX4I1,COX7B,NDUFS6,MDH2,NDUFV3,NDUFB8,NDUFS5,PRELID1,UQCRH,COX8A,COX5A,IDH2	SLC25A13
GO_PROTEIN_TARGETING_TO_MEMBRANE	GO:0006612	160	Up	3.8440270042734266e-5	0.0038977380665249184	4	SEC62,RPS20,FYN,ZDHHC6,SEC63,PEX3,HSPA5,SEC61A1,RPL18,TRAM2,TRAM1,RPL31,RPS5,RPL6,RPLP0,RPL3,MIEF1,SRP54,CHMP4B,ZDHHC2,SGTA,RPS16,AKT2,RPS19,RPL18A,SEC61B,RPL28,RPL19,RPL34,RPS13,C2CD5,RPS12,RPL24,SSR3,RPS15,ICMT,RPL22,RPS25,ITGB1BP1,PEX16,RPL21,RPL5,VAMP7,RPS10,SSR1,RPL23,RAB3IP,RPS4Y1,RPL36,RPL27,EXOC4,INPP5K,RPS15A,ZDHHC4,RTP4,RPL35,RPS6,SDCBP,RPLP1,RPS24,PEX5,VPS37B,SRP14,RPS2,RPS11,RPL13A,RP…	RPL3,SEC61B,RPL28,RPL19,PEX16,RPS10,RPS2,RPL13A,RPS3A,STOM,RPL7A,RPS3,ITGB2,RPL29,RPS7,RPS4X	RPS4Y1,ANK3,ZDHHC20
GO_RESPONSE_TO_INTERLEUKIN_1	GO:0070555	149	Up	3.931442814697193e-5	0.003932505366809274	7	GCLC,TFPI,CD38,UPF1,PSMB1,PSMC4,VRK2,PSMA4,YTHDC2,CYBA,CUL1,TAB2,HYAL2,HDAC4,PSME4,RORA,FBXW11,EDN1,TOLLIP,PSMC5,IGBP1,ICAM1,IRAK3,PSME1,PSMD5,PSMD8,TAB1,RBX1,PSMC6,PSMA3,HIF1A,PSMC1,RPS6KA5,PSMB5,YY1,PSMA6,NFKBIA,PSME2,CD40,PSMA7,PSMD10,MAPK3,CCL17,PSMD7,USP10,PYCARD,RIPK2,IKBKB,NOD1,PSMA2,MAP3K8,PSMD3,PSMD11,CCL2,NFKB1,PSMD9,SKP1,CCL20,PSMD14,GBP3,GBP1,EGR1,IL1B,PSMF1,PSMB2,NR1D1,KLF2,PSMA1,AKA…	PSMB1,CYBA,PSMC5,PSME1,PSMD8,PSMA3,NFKBIA,PSME2,PSMA7,PYCARD,CCL2,PSMA1,PSME3,PSMB6,PSMA5,XCL1,PSMB4,PSMD6,PSMC3,MYD88,PSMD13,HYAL3,PSMB8,PSMB10,PSMB9,IKBKG,CCL5,CCL4,CCL3L3,CCL3,PSMB3	FBXW11,PELI2,MTHFR,PELI1,ZNF675
GO_REGULATION_OF_ANTIGEN_RECEPTOR_MEDIATED_SIGNALING_PATHWAY	GO:0050854	46	Up	4.825693563932052e-5	0.004762637834696673	1	CD22,PRKCH,STAP1,PHPT1,CBFB,CEACAM1,PTPRC,CYLD,EZR,KCNN4,PRKD2,DUSP3,ELF2,LPXN,CD81,PTPN6,DUSP22,FOXP1,GBP1,RAB29,CD160,ELF1,BTN2A2,LGALS3,GPS2,PTPN22,TESPA1,RC3H1,CMTM3,BCL10,PTPRJ,RPS3,CD226,RUNX1,TRAT1,PRKCB,CD300A,GCSAML,PRNP,MALT1,RELA,PTPN2,LCK,SLC39A10,NFAM1,LYN	PRKCH,PHPT1,KCNN4,LGALS3,RPS3,TRAT1,CD300A,LCK
GO_REGULATION_OF_IMMUNE_RESPONSE	GO:0050776	677	Up	5.200400265787647e-5	0.005064916153600021	1	TSPAN6,FGR,CD99,SARM1,CD38,SPPL2B,CREBBP,ITGAL,CD79B,PSMB1,CD4,BTK,FYN,TYROBP,CD22,PSMC4,POLR3B,WAS,MATR3,SLC11A1,MARCO,CD74,BIRC3,NR1H3,SLAMF7,BTN3A1,PRKCH,IFNGR1,TNFRSF1B,HMGB3,GRN,GAB2,PIAS1,STAP1,PSMA4,LCP2,C12orf4,MAPK9,BCAR1,PIK3CB,CYBA,PHPT1,CUL1,CYFIP2,TAB2,PUM2,RC3H2,ATG5,WNK1,NCKAP1,ELMO2,SPHK2,CASP8,MAP2K4,CD84,TP53BP1,PRKCZ,CBFB,PSME4,CLEC2D,EIF2B3,CDC42,FAM3A,PRKACA,TFRC,UBE2D1,NFATC…	ITGAL,PSMB1,TYROBP,PRKCH,TNFRSF1B,CYBA,PHPT1,CASP8,ACTB,ICAM3,STXBP2,PSMC5,PSME1,UNC13D,PSMD8,XBP1,CTSG,PSMA3,NFKBIA,PSME2,PSMA7,PYCARD,CSK,CD276,KCNN4,FCGRT,ARPC3,KLRB1,ZAP70,PARK7,MAD2L2,VAMP8,SASH3,RBCK1,HCST,RAC2,PSMA1,BST2,ARPC1B,PSME3,UBE2D2,LGALS3,SFTPD,KLRD1,CTSL,RAC1,MYO1G,ITGB7,ARRB2,PSMB6,PSMA5,XCL1,FCGR2A,S100A8,RPS3,FCER1G,PSMB4,SPON2,ITGB2,CD3G,ARPC5,S100A9,TRAT1,PYHIN1,PSMD6,PSMC3,…	RC3H2,TP53BP1,FBXW11,GRAMD4,PPP2R3C,DDX58,PLEKHA1,CD274,IL2RA,FBXO38,TNFSF13,NLRC3,APLF,ATAD5,PTPN11,PELI1,CD24
GO_NUCLEAR_TRANSCRIBED_MRNA_CATABOLIC_PROCESS_NONSENSE_MEDIATED_DECAY	GO:0000184	117	Up	5.8552563811524457e-5	0.005628650354972779	2	UPF1,RPS20,RPL18,SMG6,PABPC1,RPL31,RPS5,RPL6,RPLP0,RPL3,GSPT1,EIF3E,RPS16,RPS19,PPP2R1A,RPL18A,SMG9,RPL28,RPL19,CASC3,RPL34,RPS13,MAGOHB,RPS12,PPP2CA,RPL24,NCBP2,EIF4G1,RPS15,RPL22,SMG7,RPS25,ETF1,RPL21,RPL5,RPS10,UPF3B,RPL23,RPS4Y1,RPL36,HELZ2,RPL27,RPS15A,DHX34,NCBP1,RPL35,RPS6,RPLP1,RPS24,PARN,RPS2,EIF4A3,RPS11,RPL13A,RPL11,RPS8,RPS27A,RPL32,RPS3A,RPL37,RPL10,RPL7,RPL7A,RPS3,DCP1B,UPF2,NBAS,RP…	RPL3,RPL28,RPL19,RPS10,RPS2,RPL13A,RPS3A,RPL7A,RPS3,RPL29,PYM1,RPS7,RPS4X	RPS4Y1,PARN
GO_MONOSACCHARIDE_CATABOLIC_PROCESS	GO:0046365	45	Up	6.672053667372529e-5	0.006331607852037366	2	BAD,FUT8,PFKP,PKM,ENO1,TIGAR,PGM1,PGK1,GPI,GALK1,ENO3,ALDOC,GAPDH,TPI1,ENO2,SLC25A12,GALE,AKR1A1,KHK,SORD,TP53,FOXK2,PFKL,GALM,TKFC,ALDOA,HK1,GALK2,ADPGK,HK2,FOXK1,ALDH1A1,PGM2L1,CRYL1,NUDT5,GLYCTK,PGM2,DCXR,GLB1,RBKS,PGAM1,BPGM,FUT10,RPE,GALT	PFKP,PKM,ENO1,PGK1,GAPDH,ALDOA,ALDH1A1,CRYL1,NUDT5,DCXR,PGAM1
GO_EOSINOPHIL_MIGRATION	GO:0072677	14	Up	7.495742282112553e-5	0.00702322586989837	1	DAPK2,CCL2,LGALS3,XCL1,XCL2,ADAM8,CD300A,PTGER4,SCG2,CCL5,CCL23,CCL18,CCL3L3,CCL3	CCL2,LGALS3,XCL1,CD300A,CCL5,CCL3L3,CCL3
GO_NIK_NF_KAPPAB_SIGNALING	GO:0038061	127	Up	7.796116536380398e-5	0.007213356825285964	11	TSPAN6,MAP3K14,PSMB1,PSMC4,BIRC3,PSMA4,CUL1,EIF2AK2,RC3H2,HDAC7,RHOA,PSME4,BCL3,FBXW11,TRAF4,NFKB2,EDN1,CYLD,TRIP6,PSMC5,PSME1,AGO1,PSMD5,PSMD8,EP300,PSMC6,PSMA3,PPM1A,DICER1,PSMC1,PSMB5,PSMA6,NFKBIA,PSME2,BMP7,PSMA7,RASSF2,PSMD10,TRADD,NFAT5,PSMD7,TNFRSF10A,RELB,NOD1,PSMA2,PSMD3,PSMD11,NFKB1,BIRC2,PSMD9,SKP1,PSMD14,IL18R1,PRDX1,TNFRSF10B,IL1B,TNFSF14,PSMF1,RBCK1,PSMB2,AGO3,TRAF2,PSMA1,RIPK3,ACTN…	PSMB1,TRAF4,PSMC5,PSME1,PSMD8,PSMA3,NFKBIA,PSME2,PSMA7,PRDX1,RBCK1,PSMA1,PSME3,UACA,PSMB6,PSMA5,RPS3,PPP4C,PSMB4,PSMD6,PSMC3,CALR,PSMD13,PSMB8,PSMB10,TMSB4X,CPNE1,PSMB9,PSMB3	MAP3K14,RC3H2,FBXW11,BMP7,TNFRSF10A,NLRC3
GO_INTERACTION_WITH_SYMBIONT	GO:0051702	52	Up	8.12124657853852e-5	0.007421415700536066	6	YTHDC2,CTDP1,TAF11,NUCKS1,REST,CCNK,TFAP4,SMARCB1,EP300,CTSG,SNW1,VAPA,FMR1,CAV2,GAPDH,TUSC2,FN1,HDAC1,TARDBP,ZNF639,RAB9A,TBC1D20,SMARCA4,EIF2AK4,CCNT1,APOE,INPP5K,SFTPD,GTF2B,HSPD1,STOM,CHD1,RRP1B,NAPEPLD,PTX3,ZC3H12A,SUGT1,PSMC3,IFI27,PPIB,DDB1,CFL1,PC,JUN,ANXA2,SP1,IGF2R,GPX1,AQP1,CCL5,CCL4,CCL3	CTSG,GAPDH,TUSC2,SFTPD,STOM,PSMC3,PPIB,DDB1,CFL1,GPX1,CCL5,CCL4,CCL3	PTX3
GO_NADH_DEHYDROGENASE_COMPLEX_ASSEMBLY	GO:0010257	55	Up	8.350731515514594e-5	0.007487797764315577	15	NDUFAF7,NDUFAB1,NDUFS1,NDUFB4,BCS1L,TIMM21,NDUFB2,NDUFB7,NDUFAF5,TAZ,COA1,NDUFC1,FOXRED1,NDUFS8,TIMMDC1,NDUFS7,NDUFB3,NDUFA8,NDUFAF4,NDUFA1,NDUFA5,ECSIT,NDUFA10,NDUFA2,NDUFB5,NDUFAF1,NDUFA9,NDUFB10,NDUFS6,NDUFB11,NDUFB9,NDUFC2,NUBPL,OXA1L,NDUFAF6,NDUFS2,NDUFV3,NDUFAF2,NDUFS4,NDUFB6,NDUFB8,NDUFV1,NDUFS5,NDUFA3,TMEM126B,NDUFA11,ACAD9,NDUFAF3,NDUFV2,NDUFB1,NDUFA12,NDUFA6,NDUFA13,NDUFS3,NDUFA7	NDUFB2,NDUFS8,ECSIT,NDUFS6,NDUFV3,NDUFB8,NDUFS5,NDUFAF3
GO_CELL_CHEMOTAXIS	GO:0060326	148	Up	8.396206625752404e-5	0.007487797764315577	1	CD74,HGF,DAPK2,STAP1,BCAR1,WNK1,ELMO2,SLC12A2,FGFR1,EDN1,CXCL2,GSTP1,SLC8B1,NRP1,HSD3B7,CRKL,DDT,LGMN,CORO1A,MAPK3,CCL17,ABCC1,PRKD2,RPS19,PIK3CG,HSPB1,SERPINE1,RARRES2,CREB3,GBF1,C1QBP,CCL2,BST1,MDK,BIN2,MAPK14,VEGFA,HBEGF,PDE4D,CCL20,PADI2,CSF3R,DUSP1,PTK2B,CCRL2,CXCR4,NCKAP1L,NR4A1,PREX1,NUP85,IL1B,TNFSF14,SBDS,ADGRE2,RAC2,MOSPD2,MPP1,LGALS3,SFTPD,SWAP70,VAV3,SAA2,ANXA1,P2RX4,EDNRB,RAC1,IL6,IL…	GSTP1,HSD3B7,CORO1A,CCL2,CXCR4,RAC2,LGALS3,SFTPD,RAC1,ARRB2,XCL1,S100A8,FCER1G,ITGB2,S100A9,GPR183,CORO1B,VEGFB,CALR,CSF1,C5AR1,AIF1,TMSB4X,GPSM3,CCL5,CCL4,CCL3L3,CCL3	SERPINE1,PIP5K1A
GO_LYMPHOCYTE_MEDIATED_IMMUNITY	GO:0002449	168	Up	9.093193036186895e-5	0.008012835101649452	1	BTK,ERCC1,WAS,SLC11A1,CD74,SLAMF7,TNFRSF1B,POU2F2,TP53BP1,PRKCZ,BCL3,RAB27A,TFRC,TBX21,DLG1,MLH1,UNG,IL4R,THOC1,CEACAM1,STX7,RIF1,PTPRC,P2RX7,ICAM1,UNC13D,MSH2,IL12RB1,GZMB,CD40,JAG1,SMAD7,CORO1A,CTSH,NBN,FCGRT,IL27RA,TGFB1,KDELR1,EXOSC3,PPP3CB,C1QBP,SUPT6H,CLNK,CTSC,CD81,TCIRG1,PTPN6,BTN3A3,RNF8,DUSP22,C7,BCL6,IL18R1,IL18RAP,MSH6,MAD2L2,CD160,CD46,PRDX1,CLU,SASH3,VAMP7,IL1B,C3,ZBTB1,TRAF2,FGL2,R…	ERCC1,TNFRSF1B,UNC13D,GZMB,CORO1A,FCGRT,CTSC,MAD2L2,PRDX1,SASH3,KLRD1,MYO1G,ARRB2,XCL1,FCER1G,IL7R,PRF1,GZMM,NCR3,HLA-E,IGKC,IGLC3,TRBC1,TRBC2,IGHG2,IGHA1,IGHG3,EXOSC6	TP53BP1,FBXO38,TNFSF13,APLF,ATAD5
GO_PLATELET_AGGREGATION	GO:0070527	38	Up	9.598372019601569e-5	0.008277106942863625	10	ITGA2B,CD9,VCL,PIK3CB,TSPAN32,ACTB,CEACAM1,GNAS,MYH9,MYL9,MYL12A,GATA1,PIK3CG,HSPB1,SH2B3,PTPN6,PLEK,STXBP3,TLN1,FERMT3,UBASH3B,PRKCA,F11R,CSRP1,PRKCD,METAP1,SYK,ILK,FIBP,RAP2B,ABAT,GAS6,ACTG1,BLOC1S4,FLNA,CLIC1,HBB,LYN	ITGA2B,ACTB,SH2B3,FERMT3,ACTG1,CLIC1
GO_REGULATION_OF_INFLAMMATORY_RESPONSE_TO_ANTIGENIC_STIMULUS	GO:0002861	12	Up	9.616741381873437e-5	0.008277106942863625	1	BTK,CD81,PARK7,C3,PSMA1,ADCYAP1,FCER1G,PSMB4,ZP3,HLA-E,TNF,GPX1	PARK7,PSMA1,FCER1G,PSMB4,HLA-E,GPX1
GO_NEGATIVE_REGULATION_OF_CELL_CYCLE_G2_M_PHASE_TRANSITION	GO:1902750	79	Up	1.0058906464846708e-4	0.008558163868137394	16	PSMB1,BRCA1,PSMC4,FHL1,PSMA4,FOXN3,CUL1,PSME4,CDC14B,PSMC5,UIMC1,AURKA,PSME1,PSMD5,PSMD8,RBX1,PSMC6,PSMA3,PSMC1,PSMB5,PSMA6,PSME2,PSMA7,PSMD10,PSMD7,NBN,FZR1,BABAM1,PSMA2,PSMD3,CDK5RAP3,PSMD11,PSMD9,SKP1,PSMD14,MIIP,SYF2,PSMF1,PSMB2,PSMA1,PSME3,VPS4A,TAOK3,RINT1,HUS1,PSMB7,PSMB6,PSMA5,ATM,TAOK2,RAD17,DONSON,PSMD4,PSMB4,NAE1,TAOK1,PSMC2,PSMD6,TOPBP1,CHMP4C,RAD21,PSMC3,ZFYVE19,ATF5,USP47,PSMD1,PSMD…	PSMB1,PSMC5,PSME1,PSMD8,PSMA3,PSME2,PSMA7,BABAM1,PSMA1,PSME3,PSMB6,PSMA5,PSMB4,PSMD6,PSMC3,ATF5,PSMD13,PSMB8,PSMB10,PSMB9,PSMB3	RAD17
GO_GENERATION_OF_PRECURSOR_METABOLITES_AND_ENERGY	GO:0006091	359	Up	1.072378303463153e-4	0.009020163866175292	3	NDUFAB1,SLC25A13,CIAPIN1,CROT,COX10,CYB561,UQCRC1,MDH1,COX15,BID,NDUFS1,RB1CC1,GLRX2,DERA,NUP160,AIFM2,PHKA2,TPR,H6PD,CYBA,AKR7A2,NDC1,CS,SPHK2,NDUFB4,CYB5R4,MTFR1,FECH,PFKP,PHKA1,PKM,RHOA,IDH3G,HDAC4,NUP133,MAOB,P4HA2,ACADVL,SDHA,ENO1,NUP37,ACAT1,SIRT6,TIGAR,PGM1,PSEN1,AACS,ME2,GSK3B,OXCT1,SLC27A5,NOA1,SEH1L,AKR1B1,GNAS,COQ9,P2RX7,NDUFB2,DLD,FH,NUP50,AAAS,MSH2,NUP188,SORBS1,NDUFB7,ACO2,PYGL,HIF1…	CYBA,PFKP,PKM,IDH3G,ENO1,NDUFB2,PGK1,ETFB,NDUFS8,GAPDH,GBE1,PARK7,DNAJC15,COX4I1,COX7B,PRKAA1,UQCC2,SH3BGRL3,NDUFS6,MDH2,ALDOA,SEC13,NDUFV3,G6PD,ALDH1A1,NDUFB8,NDUFS5,PRELID1,PGAM1,PPP1CA,UQCRH,COX8A,TALDO1,COX5A,IDH2	SLC25A13,RAE1,NUP153,ALDH1B1,FDXR,NUP35,BDH2,ENTPD5,ADH1B
GO_ADAPTIVE_IMMUNE_RESPONSE	GO:0002250	266	Up	1.1572232154116673e-4	0.009624456449974339	1	CD79B,CD4,BTK,FYN,ERCC1,CD6,WAS,SLC11A1,CD74,SLAMF7,BTN3A1,TNFRSF1B,POU2F2,RC3H2,PRDM1,CD84,TP53BP1,PRKCZ,TFE3,BCL3,RORA,RAB27A,TFRC,TBX21,TXK,DLG1,MLH1,UNG,PAG1,NFKB2,IL4R,LAMP3,THOC1,CEACAM1,STX7,RIF1,ARG2,MEF2C,PTPRC,LAT2,P2RX7,ICAM1,MCOLN1,UNC13D,MSH2,SIRT1,JAK2,IL12RB1,CD40,JAG1,SMAD7,RNF125,TNFSF13B,PYCARD,CSK,CTSH,RIPK2,NBN,RELB,FCGRT,IL27RA,EBI3,PRKD2,TGFB1,KDELR1,JAK3,PIK3CG,EXOSC3,PPP3C…	ERCC1,TNFRSF1B,UNC13D,PYCARD,CSK,FCGRT,CTSC,ZAP70,MAD2L2,SASH3,CTSL,DBNL,MYO1G,XCL1,FCER1G,CD3G,TRAT1,CD3D,IL7R,GPR183,CD7,PRF1,GZMM,CD247,CD3E,HLA-DMA,HLA-E,IGKC,IGLC3,TRBC1,TRBC2,IGHG2,IGHA1,IGHG3,LAT,EXOSC6,TRGC2,HLA-DPA1,TRAC	RC3H2,TP53BP1,CD274,FBXO38,TNFSF13,APLF,ATAD5,PDCD1LG2,LILRB3,OTUD7B
GO_MYELOID_LEUKOCYTE_MIGRATION	GO:0097529	112	Up	1.179522757599619e-4	0.009700919390835977	1	CD99,CD9,CD74,DAPK2,STAP1,WDR1,EDN1,CXCL2,DDT,LGMN,CD99L2,MAPK3,CCL17,RPS19,PIK3CG,SERPINE1,RARRES2,CREB3,GBF1,C1QBP,CCL2,BST1,MDK,CD81,MAPK14,VEGFA,PDE4D,CCL20,CSF3R,DUSP1,PTK2B,NCKAP1L,PREX1,NUP85,IL1B,ADGRE2,RAC2,MOSPD2,MPP1,LGALS3,SFTPD,SWAP70,VAV3,ANXA1,P2RX4,EDNRB,RAC1,IL6,IL1RN,CCL21,THBS1,EMILIN1,VAV1,XCL1,XCL2,S100A8,ITGA9,TIRAP,ADAM8,CXADR,MMP14,KIT,NBL1,FCER1G,ITGB2,JAML,IL6R,S100A9,S1…	WDR1,CCL2,RAC2,LGALS3,SFTPD,RAC1,XCL1,S100A8,FCER1G,ITGB2,S100A9,CD300A,VEGFB,CSF1,C5AR1,AIF1,CCL5,CCL4,CCL3L3,CCL3	SERPINE1
GO_NEGATIVE_REGULATION_OF_CANONICAL_WNT_SIGNALING_PATHWAY	GO:0090090	107	Up	1.204912621897607e-4	0.009764478723252925	7	DVL2,PSMB1,FUZ,PSMC4,WWTR1,CUL3,PSMA4,PSME4,JADE1,GSK3B,CYLD,WNT11,PSMC5,PSME1,PSMD5,PSMD8,RBX1,PSMC6,PSMA3,PSMC1,PSMB5,CHD8,PSMA6,PSME2,STK4,PSMA7,PSMD10,EMD,PSMD7,AXIN1,STK3,GSK3A,CAV1,PSMA2,TLE4,RAPGEF1,DVL1,LZTS2,PSMD3,PSMD11,SLC9A3R1,MDK,PSMD9,MAPK14,CSNK1A1,NPHP3,PSMD14,IGFBP2,HDAC1,MAD2L2,KLHL12,STK11,INVS,EGR1,PFDN5,PSMF1,PSMB2,PSMA1,APOE,LATS1,PSME3,LRP4,UBAC2,APC,SCYL2,PSMB7,LMBR1L,TLE3…	PSMB1,PSMC5,PSME1,PSMD8,PSMA3,PSME2,PSMA7,EMD,SLC9A3R1,MAD2L2,PSMA1,PSME3,TLE3,PSMB6,PSMA5,PSMB4,PSMD6,PSMC3,SIAH2,PSMD13,PSMB8,PSMB10,PSMB9,PSMB3	APC,LIMD1
GO_GLUCOSE_CATABOLIC_PROCESS	GO:0006007	24	Up	1.2136342104016063e-4	0.009764478723252925	2	BAD,PFKP,PKM,ENO1,TIGAR,PGK1,GPI,ENO3,ALDOC,GAPDH,TPI1,ENO2,SLC25A12,TP53,FOXK2,PFKL,ALDOA,HK1,ADPGK,HK2,FOXK1,PGM2L1,PGAM1,BPGM	PFKP,PKM,ENO1,PGK1,GAPDH,ALDOA,PGAM1
GO_INTERLEUKIN_1_MEDIATED_SIGNALING_PATHWAY	GO:0070498	89	Up	1.2994035780581882e-4	0.01034213471482442	7	PSMB1,PSMC4,VRK2,PSMA4,CUL1,TAB2,PSME4,FBXW11,TOLLIP,PSMC5,IRAK3,PSME1,PSMD5,PSMD8,TAB1,RBX1,PSMC6,PSMA3,PSMC1,RPS6KA5,PSMB5,PSMA6,NFKBIA,PSME2,PSMA7,PSMD10,MAPK3,PSMD7,RIPK2,IKBKB,NOD1,PSMA2,MAP3K8,PSMD3,PSMD11,NFKB1,PSMD9,SKP1,PSMD14,EGR1,IL1B,PSMF1,PSMB2,PSMA1,PSME3,IRAK2,MAP3K7,IL6,IL1RN,PSMB7,PELI2,PSMB6,PSMA5,RPS27A,UBC,TAB3,PSMD4,PSMB4,SQSTM1,PSMC2,RPS6KA4,PSMD6,OTUD4,PSMC3,BTRC,TNIP2,UBB,…	PSMB1,PSMC5,PSME1,PSMD8,PSMA3,NFKBIA,PSME2,PSMA7,PSMA1,PSME3,PSMB6,PSMA5,PSMB4,PSMD6,PSMC3,MYD88,PSMD13,PSMB8,PSMB10,PSMB9,IKBKG,PSMB3	FBXW11,PELI2,PELI1,ZNF675
GO_REGULATION_OF_MORPHOGENESIS_OF_AN_EPITHELIUM	GO:1905330	104	Up	1.342999698158512e-4	0.01057540826145671	5	DVL2,AP2B1,PSMB1,BTBD7,MKS1,PSMC4,HGF,PSMA4,AP2S1,RHOA,PSME4,CDC42,CLASP1,SIRT6,FGFR1,WNT11,PSMC5,PSME1,PSMD5,ABL1,PSMD8,PSMC6,PSMA3,DAAM1,PSMC1,PSMB5,PSMA6,PSME2,BMP7,PSMA7,PSMD10,PARD6A,PSMD7,FZD3,PSMA2,DVL1,PSMD3,PFN1,PSMD11,SMURF2,MDK,PSMD9,VEGFA,NPHP3,FOXP1,PSMD14,STAT1,RREB1,PSMF1,PSMB2,LIF,PSMA1,PSME3,AHI1,RAC1,PSMB7,SEC24B,FGF7,ITGAX,NKD1,CLTC,ARRB2,PSMB6,ARHGEF19,PSMA5,DAB2,FZD7,TIAM1,FZ…	PSMB1,AP2S1,PSMC5,PSME1,PSMD8,PSMA3,PSME2,PSMA7,PFN1,LIF,PSMA1,PSME3,RAC1,ARRB2,PSMB6,PSMA5,PSMB4,PSMD6,PSMC3,PSMD13,PSMB8,PSMB10,PSMB9,PSMB3	BMP7,SEC24B,FKBPL,HOXB7
GO_POSITIVE_THYMIC_T_CELL_SELECTION	GO:0045059	11	Up	1.3574271356068575e-4	0.01057650069238101	1	CD74,PTPRC,SRF,ZAP70,STK11,DOCK2,ITPKB,CD3G,CD3D,PTPN2,CD3E	ZAP70,CD3G,CD3D,CD3E
GO_MHC_PROTEIN_COMPLEX_ASSEMBLY	GO:0002396	6	Up	1.4609116064278496e-4	0.011174154392041538	15	TAPBPL,CALR,HLA-DMA,HLA-DRA,TAPBP,HLA-DMB	TAPBPL,CALR,HLA-DMA,TAPBP
GO_SECRETION	GO:0046903	960	Up	1.4643244745042274e-4	0.011174154392041538	4	FGR,FUCA2,ENPP4,CYP51A1,BAD,M6PR,ICA1,CD38,SLC25A5,ITGAL,LAMP2,ITGA2B,RALA,ALDH3B1,VPS41,SCIN,PAFAH1B1,CACNA2D2,PSMB1,NADK,MGST1,CRY1,CD9,NISCH,BTK,PIK3C2A,PLAUR,TYROBP,CD22,ALOX5,MVP,DNASE1L1,CAPN1,SLC11A1,CD74,HGF,SERPINB1,ERP44,DERA,NR1H3,RNASET2,CD44,BTN3A1,IFNGR1,TNFRSF1B,POU2F2,GRN,GAB2,ATP6V0A1,VCL,TIMP2,AGA,RAB27B,LCP2,DTNBP1,C12orf4,VAMP3,HEXB,PTGER3,CYBA,HEBP2,USE1,KCNQ1,PHPT1,IL17RB,TR…	ITGAL,ITGA2B,RALA,PSMB1,NADK,TYROBP,ALOX5,CAPN1,SERPINB1,ERP44,RNASET2,TNFRSF1B,CYBA,PHPT1,IL17RB,TNFRSF1A,PKM,WDR1,STXBP2,GSTP1,APLP2,FTL,UNC13D,COMT,XBP1,TOM1,ARSA,CTSG,TIMP1,CORO1A,PYCARD,GSDMD,KCNN4,USF2,ENG,SYNGR2,RAB5C,SLC9A3R1,CTSC,MLEC,GAPDH,PARK7,CD2,VAMP8,SRGN,ARHGAP9,SLPI,SERPINB6,TUBA4A,PNKD,RAC2,LIF,BST2,CHMP2A,GMFG,LGALS3,CD63,GNS,RAC1,DBNL,MYO1G,UQCC2,ARRB1,GLIPR1,RHOF,ARHGAP17,PSM…	CYP51A1,CRISPLD2,SERPINE1,DDX58,STX2,ARSB,EXOC8,CD274,ARNTL,CLOCK,DSN1,RAB3C,MCU,CD109,SYNJ1,KALRN,PTX3,C2CD2L,PTPN11,VPS33B,BLOC1S3,NHLRC2,LILRB3
GO_RESPONSE_TO_INTERLEUKIN_12	GO:0070671	41	Up	1.713941869710991e-4	0.012945507877143625	7	RALA,CNN2,CDC42,RPLP0,JAK2,IL12RB1,MTAP,PSME2,RIPK2,TYK2,AIP,IFNG,SOD2,HSPA9,LMNB1,CAPZA1,TCP1,HNRNPA2B1,RAP1B,SNRPA1,LCP1,STAT4,SOD1,ARF1,MSN,GSTO1,PDCD4,HNRNPDL,JAK1,BOLA2B,HNRNPF,CFL1,PITPNA,TALDO1,PAK2,ANXA2,P4HB,PPIA,CD47,SIRPA,MIF	RALA,PSME2,MSN,CFL1,TALDO1,PPIA
GO_LEUKOCYTE_MIGRATION_INVOLVED_IN_INFLAMMATORY_RESPONSE	GO:0002523	5	Up	1.7544891564313207e-4	0.013117907814045085	1	MDK,S100A8,ADAM8,ITGB2,S100A9	S100A8,ITGB2,S100A9
GO_NATURAL_KILLER_CELL_ACTIVATION	GO:0030101	40	Up	1.7824724300887783e-4	0.013193860927517136	1	FGR,TYROBP,SLAMF7,PRDM1,CASP8,RAB27A,PTPRC,PIBF1,FLT3LG,UNC13D,RHBDD3,ELF4,CORO1A,CLNK,TUSC2,IL18R1,ID2,CD2,PRDX1,VAMP7,ZBTB1,TICAM1,PTPN22,HAVCR2,SNX27,IL18,ITGB2,AP1G1,PIK3CD,SP3,STAT5B,GAS6,LAMP1,BLOC1S3,TOX,BAG6,NCR3,MICA,HLA-E,HLA-F	TYROBP,CASP8,UNC13D,CORO1A,TUSC2,CD2,PRDX1,ITGB2,NCR3,HLA-E	BLOC1S3
GO_RIBOSOME_ASSEMBLY	GO:0042255	52	Up	1.882213622147843e-4	0.013789008913007135	15	MRTO4,NLE1,MRPL22,RPS5,RPL6,RPLP0,RPL3,RPS19,C1QBP,NOP2,MDN1,BRIX1,RPL24,RPS15,NSUN4,FASTKD2,MTERF4,MRPS2,RPL5,RPS10,MRPS7,SBDS,PPAN,DHX30,ERAL1,NIP7,RSL24D1,RPL11,EIF2A,ABT1,RPL10,MTERF3,RPS14,RPSA,RPL38,MRPL11,RPS27,RRS1,NPM1,MRPS11,DDX28,RPS27L,RRP7A,RPF2,RPL12,RPL23A,DDX3X,RPS28,EIF6,MRPL20,MPV17L2,BOP1	RPL3,RPS10,MRPS7,MRPL11,MRPL20,BOP1	MTERF3
GO_HOMOTYPIC_CELL_CELL_ADHESION	GO:0034109	46	Up	1.9001336248672358e-4	0.013789008913007135	17	CD99,ITGA2B,CD9,VCL,PIK3CB,TSPAN32,ACTB,CEACAM1,GNAS,LGALS1,MYH9,MYL9,MYL12A,GATA1,PIK3CG,HSPB1,SH2B3,PTPN6,PLEK,STXBP3,TLN1,RDX,FERMT3,ANK3,UBASH3B,PRKCA,CXADR,F11R,CSRP1,PLPP3,PRKCD,METAP1,SYK,ILK,FIBP,JUP,RAP2B,ABAT,GAS6,ACTG1,BLOC1S4,FLNA,CLIC1,HBB,LYN,CCL5	ITGA2B,ACTB,SH2B3,FERMT3,ACTG1,CLIC1,CCL5	ANK3
GO_LYMPHOCYTE_ACTIVATION	GO:0046649	448	Up	2.040251552681978e-4	0.014662079604807768	1	FGR,BAD,MAD1L1,CD38,SKAP2,ITGAL,CD79B,CD4,BTK,FYN,TYROBP,ERCC1,CD22,CD6,WAS,SLC11A1,CD74,RUNX3,NCAPH2,CD44,SLAMF7,BTN3A1,TNFRSF1B,POU2F2,HMGB3,BAK1,RC3H2,PRDM1,ATG5,CASP8,AP3D1,SPI1,KLF6,TP53BP1,RHOA,PRKCZ,CBFB,HDAC4,BCL3,RORA,RAB27A,JMJD6,CDC42,TCF3,TFRC,TBX21,DLG1,MLH1,UNG,TPD52,PAG1,IL4R,APBB1IP,ITM2A,THOC1,CEACAM1,RIF1,PSEN1,TCF7,ARG2,MEF2C,PTPRC,PIBF1,CYLD,TXLNA,LAT2,BAX,FKBP1A,P2RX7,IGBP1,I…	ITGAL,TYROBP,ERCC1,TNFRSF1B,CASP8,SPI1,KLF6,UNC13D,XBP1,CORO1A,PYCARD,CSK,CD276,RASAL3,CCL2,TUSC2,ZAP70,MAD2L2,CD2,PRDX1,SASH3,RAC2,BST2,LGALS3,SFTPD,RAC1,XCL1,SH3KBP1,MSN,GSN,RPS3,FCER1G,ITGB2,CD3G,CD3D,CD320,CD300A,IL7R,PRELID1,GPR183,CD7,PRF1,LCK,CD3E,AIF1,NCR3,HLA-E,PSMB10,IGKC,IGLC3,TRBC1,TRBC2,IGHG2,IGHA1,IGHG3,LAT,EXOSC6,HLA-DPA1,CCL5	RC3H2,TP53BP1,PPP2R3C,CDK6,CD274,IL2RA,SH3RF1,TNFSF13,AZI2,NLRC3,APLF,ATAD5,PTPN11,BLOC1S3,PELI1,PDCD1LG2,CD24
GO_MONOCYTE_CHEMOTAXIS	GO:0002548	30	Up	2.1734531911857415e-4	0.015469135116496979	1	LGMN,CCL17,RPS19,SERPINE1,CREB3,CCL2,CCL20,DUSP1,MOSPD2,LGALS3,ANXA1,IL6,CCL21,XCL1,XCL2,NBL1,IL6R,S100A12,ANO6,S100A14,CXCL17,HMGB1,AIF1,LYN,CCL5,CCL23,CCL4,CCL18,CCL3L3,CCL3	CCL2,LGALS3,XCL1,AIF1,CCL5,CCL4,CCL3L3,CCL3	SERPINE1
GO_INNATE_IMMUNE_RESPONSE	GO:0045087	580	Up	2.2344490260358136e-4	0.015751801610206756	1	TSPAN6,FGR,SARM1,CREBBP,PSMB1,BTK,FYN,TYROBP,PSMC4,NUB1,POLR3B,CD6,WAS,MATR3,SLC11A1,MARCO,BIRC3,NR1H3,VIM,CD44,SLAMF7,IFNGR1,HMGB3,GRN,PIAS1,PSMA4,VAMP3,CYBA,CUL1,TAB2,EIF2AK2,PUM2,PRDM1,SEC61A1,CAMK2B,POLR3E,CASP8,CD84,SP100,IFI35,IP6K2,PSME4,SIRT2,RAB27A,CDC42,FAM3A,PRKACA,UBE2D1,FBXW11,ALPK1,TXK,GRAMD4,ICAM3,STXBP2,UBE2K,PIK3C3,EDN1,ITCH,TOLLIP,XRCC5,CEACAM1,DDX1,ARG2,CYLD,FCN1,WDFY1,PSMC5,MA…	PSMB1,TYROBP,CYBA,CASP8,IFI35,ICAM3,STXBP2,PSMC5,PSME1,UNC13D,PSMD8,GZMB,PSMA3,NFKBIA,PSME2,PSMA7,CORO1A,PYCARD,GSDMD,CCL2,GAPDH,ARHGEF2,PRDX1,SLPI,PSMA1,ECSIT,BST2,PSME3,UBE2D2,LGALS3,SFTPD,KLRD1,CTSL,ARRB2,IFITM3,PSMB6,RPL13A,PSMA5,XCL1,S100A8,GSN,FCER1G,PSMB4,SPON2,ITGB2,S100A9,PYHIN1,PSMD6,PSMC3,CD300A,ISG20,MYD88,ACTG1,CSF1,IFITM2,PSMD13,IFITM1,EVL,XRCC6,GZMM,PSMB8,AIF1,NCR3,HLA-E,PSMB10,IGK…	IP6K2,FBXW11,GRAMD4,SRPK1,DDX58,TRIM25,SKP2,PTX3,NLRC3,PTPN11,CDC42EP4,PELI1
GO_POSITIVE_REGULATION_OF_CELL_ACTIVATION	GO:0050867	230	Up	2.3246292039670708e-4	0.01623292959223043	10	FGR,BAD,CD38,CD4,BTK,FYN,TYROBP,CD6,CD74,RUNX3,GAB2,STAP1,SPHK2,AP3D1,TP53BP1,RHOA,PRKCZ,CBFB,CDC42,TFRC,TBX21,MLH1,IL4R,RIF1,MEF2C,PTPRC,CYLD,FLT3LG,EFNB1,PPP2R3C,CAPN3,MSH2,JAK2,IL12RB1,LGALS1,XBP1,GRAP2,CD40,NFATC2,NKAP,ATP11C,TNFSF13B,CORO1A,DNAJA3,PYCARD,STX4,CSK,CD276,RIPK2,RASAL3,EBI3,TGFB1,JAK3,CAV1,DOCK8,EXOSC3,MAP3K8,ZMIZ1,CCL2,BST1,CTSC,ZBTB16,MDK,CD81,IFNG,PTPN6,CD83,BCL6,CD86,HES1,SN…	TYROBP,XBP1,CORO1A,PYCARD,CSK,CD276,RASAL3,CCL2,CTSC,ZAP70,MAD2L2,CD2,VAMP8,SASH3,RAC1,XCL1,SH3KBP1,RPS3,FCER1G,ITGB2,CD320,IL7R,GPR183,LCK,CD3E,AIF1,HLA-E,IGKC,IGLC3,TRBC1,TRBC2,IGHG2,IGHA1,IGHG3,EXOSC6,HLA-DPA1,CCL5,CCL3	TP53BP1,PPP2R3C,CD274,IL2RA,TNFSF13,ATAD5,PTPN11,BLOC1S3,PELI1,PDCD1LG2,CD24
GO_POSITIVE_REGULATION_OF_RESPONSE_TO_EXTERNAL_STIMULUS	GO:0032103	393	Up	2.402815434456234e-4	0.016622093313873872	1	TSPAN6,SARM1,CREBBP,PSMB1,BTK,FYN,PSMC4,POLR3B,CD6,MATR3,MARCO,CD74,BIRC3,NR1H3,KPNA6,HMGB3,GRN,DAPK2,STAP1,PSMA4,PTGER3,CYBA,CUL1,TAB2,PUM2,IL17RB,WNK1,CASP8,TNFRSF1A,HYAL2,PSME4,PRKACA,UBE2D1,FBXW11,ALPK1,PTGS2,SCARF1,TXK,GRAMD4,ICAM3,FGFR1,UBE2K,PIK3C3,EDN1,ITCH,XRCC5,CYLD,FCN1,WDFY1,MGST2,PSMC5,MAVS,IRAK3,PSME1,MAP3K1,PSMD5,PGC,JAK2,NRP1,PSMD8,DDT,OSM,PPM1F,TAB1,EP300,PSMC6,PSMA3,LGMN,SNW1,PS…	PSMB1,CYBA,IL17RB,CASP8,TNFRSF1A,ICAM3,PSMC5,PSME1,PSMD8,PSMA3,NFKBIA,PSME2,PSMA7,PYCARD,CTSC,PARK7,VAMP8,CXCR4,RAC2,PSMA1,PSME3,UBE2D2,SFTPD,CTSL,RAC1,ARRB2,PSMB6,PSMA5,XCL1,S100A8,FCER1G,PSMB4,ITGB2,S100A9,PYHIN1,PSMD6,PSMC3,CD300A,MYD88,VEGFB,CALR,CSF1,PSMD13,XRCC6,C5AR1,TGM2,PSMB8,AIF1,NCR3,HLA-E,PSMB10,TMSB4X,GPSM3,PSMB9,IKBKG,CCL5,CCL4,CCL3,PSMB3	FBXW11,GRAMD4,SERPINE1,DDX58,CLOCK,PELI1
GO_NEGATIVE_REGULATION_OF_SMOOTH_MUSCLE_CELL_PROLIFERATION	GO:0048662	26	Up	2.44498527690041e-4	0.01675720464779337	16	MEF2C,GSTP1,COMT,HMOX1,PPARGC1A,CDKN1B,IFNG,PPARD,SOD2,MFN2,TNFAIP3,CDKN1A,PPARG,KLF4,TPM1,TP53,PDCD4,NDRG2,ILK,SF1,PTEN,TRIB1,CTNNBIP1,APOD,AIF1,ANG	GSTP1,COMT,CTNNBIP1,AIF1
GO_RNA_CATABOLIC_PROCESS	GO:0006401	343	Up	2.5164491927996734e-4	0.01708876782119558	2	UPF1,PSMB1,RPS20,CSDE1,PSMC4,SLC11A1,SAMD4A,RNH1,VIM,RNASET2,TNFRSF1B,ZCCHC8,PSMA4,MRTO4,THRAP3,PUM2,YBX3,RPL18,YBX1,ELAVL1,ROCK1,PSME4,SMG6,PABPC1,RPL31,EXOSC7,RBM7,MLH1,EXOSC5,TNRC6C,CNOT4,XPO1,TNPO1,DIS3,RPS5,PSMC5,CNOT3,KHSRP,XRN2,RPL6,RPLP0,FUS,PCBP4,PABPC4,TNRC6A,ALKBH5,PSME1,HNRNPC,AGO1,PSMD5,PSMD8,CIRBP,HNRNPM,GTPBP1,RPL3,TNRC6B,PSMC6,PSMA3,ZC3H14,PSMC1,PSMB5,APEX1,PSMA6,PSME2,PSMA7,PSMD1…	PSMB1,RNH1,RNASET2,TNFRSF1B,PSMC5,PSME1,PSMD8,RPL3,PSMA3,PSME2,PSMA7,RPL28,RPL19,DCPS,RPS10,PSMA1,LSM7,PSME3,RPS2,PSMB6,RPL13A,SERBP1,PSMA5,RPS3A,RPL7A,RPS3,PSMB4,RPL29,PSMD6,PSMC3,PYM1,RPS7,ISG20,MYD88,PSMD13,SND1,RPS4X,PSMB8,PSMB10,EXOSC6,PSMB9,PSMB3	MYEF2,FASTKD3,RPS4Y1,ROCK2,FASTKD1,PARN,METTL14,TNFSF13,CNOT10,TTC37
GO_REGULATION_OF_IMMUNE_SYSTEM_PROCESS	GO:0002682	988	Up	2.646352843830337e-4	0.017807548863665597	1	TSPAN6,FGR,BAD,CD99,MAD1L1,TMEM176A,SARM1,CD38,SPPL2B,CREBBP,KMT2E,ITGAL,ITGA2B,PAF1,SCIN,CD79B,PSMB1,CD9,CD4,BTK,FYN,RNF216,TYROBP,CD22,PSMC4,POLR3B,CD6,WAS,MATR3,SLC11A1,MARCO,CD74,RUNX3,BIRC3,NR1H3,SLAMF7,BTN3A1,PRKCH,IFNGR1,TNFRSF1B,HMGB3,GRN,GAB2,PIAS1,DAPK2,STAP1,PSMA4,LCP2,C12orf4,MAPK9,BCAR1,PIK3CB,CYBA,PHPT1,CUL1,CYFIP2,TAB2,EIF2AK2,KMT2C,PUM2,RC3H2,TRAF3IP2,PRDM1,ATG5,WNK1,NCKAP1,ELMO2,…	TMEM176A,ITGAL,ITGA2B,PSMB1,TYROBP,PRKCH,TNFRSF1B,CYBA,PHPT1,CASP8,SPI1,ACTB,ICAM3,STXBP2,PSMC5,PSME1,UNC13D,PSMD8,XBP1,CTSG,PSMA3,NFKBIA,PSME2,PSMA7,CORO1A,PYCARD,CSK,CD276,KCNN4,FCGRT,RASAL3,TMEM176B,CCL2,CTSC,ARPC3,KLRB1,ZAP70,PARK7,MAD2L2,CD2,VAMP8,SASH3,RBCK1,HCST,PRMT1,RAC2,LIF,PSMA1,BST2,ARPC1B,PSME3,UBE2D2,LGALS3,SFTPD,KLRD1,CTSL,RAC1,MYO1G,TAPBPL,ITGB7,ARRB2,PSMB6,PSMA5,XCL1,FCGR2A,S100A…	RC3H2,TP53BP1,FBXW11,GRAMD4,PPP2R3C,CDK6,SERPINE1,DDX58,PLEKHA1,CD274,IL2RA,FBXO38,SH3RF1,TNFSF13,NLRC3,APLF,ATAD5,PTPN11,BLOC1S3,WDR5,PELI1,ZNF675,PDCD1LG2,PRMT6,LILRB3,DNASE1,CD24
GO_NEGATIVE_REGULATION_OF_LEUKOCYTE_MEDIATED_IMMUNITY	GO:0002704	28	Up	2.675244133246681e-4	0.017839781148010752	1	CD84,TBX21,THOC1,CEACAM1,PTPRC,HMOX1,SMAD7,JAK3,PPP3CB,PTPN6,DUSP22,BCL6,BST2,NDFIP1,HAVCR2,ARRB2,XCL1,CD96,ABR,CRK,CD300A,IL7R,LGALS9,SERPINB9,BCR,MICA,HLA-E,HLA-F	BST2,ARRB2,XCL1,CD300A,IL7R,HLA-E
GO_POSITIVE_REGULATION_OF_LEUKOCYTE_CELL_CELL_ADHESION	GO:1903039	148	Up	2.861657218965234e-4	0.01891248815605416	17	BAD,CD4,FYN,CD6,CD74,RUNX3,CD44,AP3D1,RHOA,PRKCZ,CBFB,CDC42,TFRC,IL4R,PTPRC,CYLD,ICAM1,EFNB1,IL12RB1,LGALS1,XBP1,GRAP2,NKAP,TNFSF13B,CORO1A,NFAT5,DNAJA3,PYCARD,CSK,CD276,RIPK2,RASAL3,EBI3,JAK3,CAV1,DOCK8,MAP3K8,ZMIZ1,CCL2,ZBTB16,MDK,CD81,IFNG,PTPN6,CD83,BCL6,CD86,HES1,ZAP70,ITGA4,IGFBP2,CD160,CD46,MYB,NR4A3,CD274,HSPH1,PIK3CA,SASH3,NCKAP1L,BTN2A2,EFNB2,IL1B,TNFSF9,TNFSF14,ZBTB1,LILRB2,RARA,FLOT2,…	XBP1,CORO1A,PYCARD,CSK,CD276,RASAL3,CCL2,ZAP70,SASH3,RAC1,XCL1,RPS3,ITGB2,IL7R,LCK,CD3E,AIF1,HLA-E,HLA-DPA1,CCL5	CD274,IL2RA,PTPN11,PDCD1LG2,CD24
GO_FC_RECEPTOR_MEDIATED_STIMULATORY_SIGNALING_PATHWAY	GO:0002431	86	Up	2.9078215058001683e-4	0.019044847782566026	1	FGR,FYN,WAS,PIK3CB,CYFIP2,NCKAP1,ELMO2,CDC42,ACTB,HSP90AA1,PTPRC,HSP90AB1,ABL1,MAPK1,HCK,MAPK3,CSK,WASL,LIMK1,RAPGEF1,ARPC3,ACTR3,WIPF1,RAP1A,NR4A3,PIK3CA,NCKAP1L,PLCG1,PLD2,ARPC1B,VAV3,APPL2,RAC1,MYO1G,ABI1,ACTR2,VAV1,FCGR2A,MYO10,PIK3R1,PTPRJ,PAK1,CD226,ELMO1,APPL1,NCK1,WASF2,FCER1G,CD3G,ARPC5,ARPC2,PRKCD,SYK,CRK,PTK2,PRKCE,WIPF2,BAIAP2,YES1,GRB2,ACTG1,PLSCR1,CD47,SRC,MYO1C,PLCG2,CD247,FCGR3A,I…	ACTB,CSK,ARPC3,ARPC1B,RAC1,MYO1G,FCGR2A,FCER1G,CD3G,ARPC5,ACTG1,CD247,FCGR3A,IGKC,IGLC3,IGHG2,IGHG3
GO_POSITIVE_REGULATION_OF_DEFENSE_RESPONSE	GO:0031349	325	Up	2.947000596462211e-4	0.019044847782566026	1	TSPAN6,SARM1,CREBBP,PSMB1,BTK,FYN,PSMC4,POLR3B,CD6,MATR3,MARCO,BIRC3,NR1H3,KPNA6,HMGB3,GRN,STAP1,PSMA4,PTGER3,CYBA,CUL1,TAB2,PUM2,IL17RB,CASP8,TNFRSF1A,HYAL2,PSME4,PRKACA,UBE2D1,FBXW11,ALPK1,PTGS2,TXK,GRAMD4,ICAM3,UBE2K,PIK3C3,ITCH,XRCC5,MEF2C,CYLD,FCN1,WDFY1,MGST2,PSMC5,MAVS,IRAK3,PSME1,MAP3K1,PSMD5,PGC,JAK2,PSMD8,DDT,OSM,TAB1,EP300,PSMC6,PSMA3,LGMN,PSMC1,RPS6KA5,PSMB5,PSMA6,NFKBIA,PSME2,PSMA7,H…	PSMB1,CYBA,IL17RB,CASP8,TNFRSF1A,ICAM3,PSMC5,PSME1,PSMD8,PSMA3,NFKBIA,PSME2,PSMA7,PYCARD,CTSC,PARK7,VAMP8,PSMA1,PSME3,UBE2D2,SFTPD,CTSL,ARRB2,PSMB6,PSMA5,S100A8,FCER1G,PSMB4,ITGB2,S100A9,PYHIN1,PSMD6,PSMC3,CD300A,MYD88,PSMD13,XRCC6,TGM2,PSMB8,NCR3,HLA-E,PSMB10,GPSM3,PSMB9,IKBKG,CCL5,CCL3,PSMB3	FBXW11,GRAMD4,SERPINE1,DDX58,CLOCK,PELI1
GO_INTERSPECIES_INTERACTION_BETWEEN_ORGANISMS	GO:0044419	733	Up	2.9588725952378993e-4	0.019044847782566026	6	FUCA2,BAD,CFLAR,UPF1,SLC25A5,POLR2J,CREBBP,AP2B1,PSMB1,RPS20,VTA1,CD4,FYN,RNF216,PTBP1,DDX11,ZMYND11,CD74,KPNA6,VIM,VRK2,NUP160,PSMA4,AP2S1,YTHDC2,ATP6V1H,POLR2B,TPR,RSF1,THOC3,CUL1,EIF2AK2,SERPINB3,ATG5,NDC1,CTDP1,NCKAP1,WAPL,RPL18,CASP8,HIPK2,TAF11,IPO5,PKN2,SPEN,CDK13,KDM4A,SP100,TRAM1,TNFRSF1A,RHOA,HYAL2,NUP133,NUCKS1,VPS35,PABPC1,CDC42,RPL31,TFRC,AP1M1,TSG101,HACD3,NUP37,DLG1,RAB7A,UNG,TOP2B…	POLR2J,PSMB1,AP2S1,CASP8,TNFRSF1A,RPL3,CTSG,PSMA3,NFKBIA,PSMA7,GSDMD,USF2,RPL28,RPL19,CCL2,GAPDH,TUSC2,SPCS1,GNLY,PDCL3,VAMP8,CXCR4,SLPI,RPS10,RBCK1,BST2,CHMP2A,EIF3G,THOC6,SFTPD,RAC1,DERL1,ITGB7,RPS2,IFITM3,PSMB6,RPL13A,RPS3A,MSN,IL2RG,STOM,GSN,RPL7A,RPS3,SEC13,PSMB4,RPL29,S100A9,PSMC3,PPIB,DDB1,SLC25A6,KRT19,RPS7,ISG20,PPP1CA,CFL1,BANF1,PARP10,PRF1,LCK,SIVA1,IFITM2,BCAP31,IFITM1,HYAL3,PPIA,XRCC…	DDX11,HIPK2,HACD3,RBL1,SRPK1,RAE1,HAMP,DDX58,HCFC2,TRIM25,NUP153,RPS4Y1,ROCK2,XPR1,SKP2,TAF5,NUP35,AZI2,PTX3,CUL5,USP7,PRMT6
GO_POSITIVE_REGULATION_OF_T_CELL_RECEPTOR_SIGNALING_PATHWAY	GO:0050862	11	Up	3.380436699076399e-4	0.021570683143589228	1	CYLD,KCNN4,PRKD2,CD81,RAB29,TESPA1,RPS3,CD226,TRAT1,RELA,LCK	KCNN4,RPS3,TRAT1,LCK
GO_MONONUCLEAR_CELL_MIGRATION	GO:0071674	45	Up	3.7060657928220347e-4	0.02337888474353581	1	LGMN,MAPK3,CCL17,RPS19,SERPINE1,RARRES2,CREB3,CCL2,MDK,MAPK14,CCL20,DUSP1,MOSPD2,LGALS3,ANXA1,IL6,CCL21,THBS1,XCL1,XCL2,NBL1,JAML,IL6R,S100A12,C3AR1,AKIRIN1,ANO6,CSF1,S100A14,CXCL17,HMGB1,CD47,C5AR1,SIRPA,AGER,AIF1,TNF,LYN,PECAM1,CCL5,CCL23,CCL4,CCL18,CCL3L3,CCL3	CCL2,LGALS3,XCL1,CSF1,C5AR1,AIF1,CCL5,CCL4,CCL3L3,CCL3	SERPINE1
GO_LEUKOCYTE_MIGRATION	GO:0050900	258	Up	3.7571176203162154e-4	0.02337888474353581	1	CD99,ITGAL,ITGA3,ITGA2B,CD9,FYN,CD74,CD44,DAPK2,STAP1,PIK3CB,WNK1,SLC12A2,CD84,RHOA,ROCK1,ATP1B3,CDC42,WDR1,STK10,TBX21,EDN1,CEACAM1,CXCL2,B4GALT1,SLC8B1,ICAM1,GLG1,ANGPT2,HSD3B7,CRKL,DDT,PPIL2,HMOX1,MYH9,LGMN,HCK,CD99L2,CORO1A,MAPK3,CCL17,SLC7A6,SLC7A5,PYCARD,TNFRSF10A,IL27RA,TGFB1,RPS19,MAG,PIK3CG,CAV1,WASL,SERPINE1,RARRES2,DOCK8,CREB3,GBF1,C1QBP,CCL2,BST1,MDK,CD81,SELPLG,PTPN6,MAPK14,VEGFA,GOL…	ITGAL,ITGA2B,WDR1,GLG1,HSD3B7,CORO1A,PYCARD,CCL2,ZAP70,CD2,CXCR4,RAC2,LGALS3,SFTPD,RAC1,MYO1G,ITGB7,XCL1,S100A8,MSN,DOK2,FCER1G,ITGB2,S100A9,CD300A,GPR183,VEGFB,CALR,LCK,CSF1,PPIA,C5AR1,AIF1,IGKC,IGLC3,IGHA1,GPSM3,CCL5,CCL4,CCL3L3,CCL3	TNFRSF10A,MAG,SERPINE1,PTPN11
GO_TRANSLATIONAL_INITIATION	GO:0006413	175	Up	3.7585615840053513e-4	0.02337888474353581	2	DHX33,RPS20,TPR,EIF2AK2,EIF4B,RPL18,DHX29,PABPC1,EIF2B3,RPL31,EIF4G3,DDX1,RPS5,EIF3I,MTIF2,EIF2AK1,PPP1R15A,RPL6,RPLP0,EIF3L,RPL3,EIF3D,ALKBH1,EIF5,FMR1,DNAJC3,MTFMT,EIF3J,EIF3E,RPS16,RPS19,RPL18A,HSPB1,EIF3B,EIF4H,EIF3A,RPL28,RPL19,RPS6KB1,RPL34,EIF4G2,RPS13,EIF2B1,RPS12,RPL24,NCBP2,EIF1B,EIF4G1,EIF2B4,RPS15,RPL22,RPS25,GLE1,EIF2B2,PAIP2,COPS5,KHDRBS1,RPL21,MTIF3,RPL5,AGO2,RPS10,MIF4GD,RPL23,EIF…	RPL3,RPL28,RPL19,RPS10,EIF3G,RPS2,RPL13A,RPS3A,RPL7A,RPS3,RPL29,RPS7,PPP1CA,EIF1AX,EIF3K,EIF4EBP1,RPS4X,CCL5	MTIF2,RPS4Y1,EIF1AY
GO_DISRUPTION_OF_CELLS_OF_OTHER_ORGANISM_INVOLVED_IN_SYMBIOTIC_INTERACTION	GO:0051818	5	Up	3.9350571280023365e-4	0.024141077586823927	18	BAD,CTSG,GAPDH,TUSC2,BCL2L11	CTSG,GAPDH,TUSC2
GO_DENDRITIC_CELL_MIGRATION	GO:0036336	13	Up	3.9463258416721093e-4	0.024141077586823927	1	CDC42,PIK3CG,DOCK8,C1QBP,CXCR4,CCL21,LGALS9,GPR183,ANO6,CALR,GAS6,HMGB1,CCL5	CXCR4,GPR183,CALR,CCL5
GO_ESTABLISHMENT_OF_PROTEIN_LOCALIZATION_TO_MEMBRANE	GO:0090150	255	Up	4.238330676018641e-4	0.025519743516222024	4	BAD,AGK,SEC62,RPS20,FYN,BID,ZDHHC6,SEC63,PEX3,HSPA5,GOPC,VAMP3,SEC61A1,RPL18,CASP8,TRAM2,TRAM1,GRIPAP1,VPS35,RPL31,NSF,HSP90AA1,RPS5,RAB10,BAX,RPL6,RPLP0,TIMM13,GGA1,TOMM22,RPL3,MIEF1,SAMM50,GZMB,TIMM9,SRP54,ARFRP1,CHMP4B,UBL4A,GGA2,CSK,RAB11A,ZDHHC2,SGTA,PDCD5,RPS16,AKT2,BBC3,RPS19,RPL18A,SEC61B,MAPK8,RPL28,RPL19,YWHAE,RAB34,RPL34,RPS13,KRT18,C2CD5,RPS12,GOLPH3,TFDP2,RPL24,GORASP1,SSR3,RPS15,SPT…	CASP8,GRIPAP1,RPL3,GZMB,CSK,SEC61B,RPL28,RPL19,PEX16,RPS10,RPS2,RPL13A,RPS3A,STOM,RPL7A,RPS3,CALM3,ITGB2,RPL29,VAMP5,RPS7,RAB11B,RPS4X	RAB3GAP2,RPS4Y1,KIF13A,ANK3,COX18,ZDHHC20,CD24
GO_ACTIVATION_OF_INNATE_IMMUNE_RESPONSE	GO:0002218	228	Up	4.240649084700498e-4	0.025519743516222024	1	TSPAN6,SARM1,CREBBP,PSMB1,BTK,FYN,PSMC4,MATR3,MARCO,BIRC3,NR1H3,PSMA4,CYBA,CUL1,TAB2,PUM2,CASP8,PSME4,PRKACA,UBE2D1,FBXW11,ALPK1,GRAMD4,ICAM3,PIK3C3,ITCH,XRCC5,CYLD,FCN1,WDFY1,PSMC5,MAVS,IRAK3,PSME1,MAP3K1,PSMD5,PSMD8,TAB1,EP300,PSMC6,PSMA3,LGMN,PSMC1,RPS6KA5,PSMB5,PSMA6,NFKBIA,PSME2,PSMA7,HCK,RNF125,RIOK3,PSMD10,XIAP,PQBP1,PSMD7,PYCARD,RIPK2,IKBKB,RELB,CAV1,NOD1,PSMA2,DDX58,RAB11FIP2,PSMD3,C1QBP…	PSMB1,CYBA,CASP8,ICAM3,PSMC5,PSME1,PSMD8,PSMA3,NFKBIA,PSME2,PSMA7,PYCARD,PSMA1,PSME3,UBE2D2,SFTPD,CTSL,ARRB2,PSMB6,PSMA5,S100A8,FCER1G,PSMB4,ITGB2,S100A9,PYHIN1,PSMD6,PSMC3,CD300A,MYD88,PSMD13,XRCC6,PSMB8,PSMB10,PSMB9,IKBKG,PSMB3	FBXW11,GRAMD4,DDX58,PELI1
GO_REGULATION_OF_ANIMAL_ORGAN_MORPHOGENESIS	GO:2000027	131	Up	4.46271313787633e-4	0.02663951826335532	5	CFLAR,DVL2,AP2B1,PSMB1,BTBD7,MKS1,PSMC4,HGF,PSMA4,AP2S1,RHOA,PSME4,CDC42,FGFR1,EDN1,CEACAM1,WNT11,BAX,PSMC5,PSME1,PSMD5,ABL1,PSMD8,XBP1,PSMC6,PSMA3,DAAM1,PSMC1,PSMB5,PSMA6,PSME2,BMP7,PSMA7,JAG1,PSMD10,PARD6A,PSMD7,FZD3,PSMA2,TGFBR1,ENG,DVL1,BMPR1A,PSMD3,PFN1,PSMD11,SMURF2,FBXW7,MDK,PSMD9,VDR,VEGFA,NPHP3,HES1,ACVR1,PSMD14,STAT1,TNFAIP3,SRSF6,RUNX2,MED1,PSMF1,PSMB2,POR,LIF,PSMA1,PSME3,AHI1,RAC1,PSM…	PSMB1,AP2S1,PSMC5,PSME1,PSMD8,XBP1,PSMA3,PSME2,PSMA7,ENG,PFN1,LIF,PSMA1,PSME3,RAC1,ARRB2,PSMB6,PSMA5,PSMB4,PSMD6,PSMC3,CSF1,PSMD13,PSMB8,PSMB10,PSMB9,PSMB3	BMP7,SEC24B,BASP1,HOXB7
GO_T_CELL_ACTIVATION	GO:0042110	298	Up	4.642222896954985e-4	0.027192101435513674	1	BAD,MAD1L1,ITGAL,CD4,FYN,CD6,WAS,SLC11A1,CD74,RUNX3,NCAPH2,CD44,BTN3A1,TNFRSF1B,RC3H2,PRDM1,ATG5,CASP8,AP3D1,RHOA,PRKCZ,CBFB,BCL3,RORA,RAB27A,JMJD6,CDC42,TFRC,TBX21,DLG1,PAG1,IL4R,APBB1IP,CEACAM1,PSEN1,TCF7,ARG2,PTPRC,CYLD,BAX,FKBP1A,P2RX7,ICAM1,EFNB1,IL12RB1,ABL1,LGALS1,PATZ1,XBP1,MYH9,GRAP2,NFATC2,SMAD7,NKAP,ELF4,TNFSF13B,CORO1A,DNAJA3,PYCARD,CSK,CD276,RIPK2,CLPTM1,RELB,RASAL3,EBI3,KDELR1,JAK3,…	ITGAL,TNFRSF1B,CASP8,XBP1,CORO1A,PYCARD,CSK,CD276,RASAL3,CCL2,ZAP70,CD2,SASH3,RAC2,LGALS3,SFTPD,RAC1,XCL1,MSN,GSN,RPS3,FCER1G,CD3G,CD3D,CD300A,IL7R,PRELID1,GPR183,CD7,LCK,CD3E,AIF1,HLA-E,PSMB10,LAT,HLA-DPA1,CCL5	RC3H2,CDK6,CD274,IL2RA,SH3RF1,AZI2,NLRC3,PTPN11,PELI1,PDCD1LG2,CD24
GO_REGULATION_OF_SUPEROXIDE_METABOLIC_PROCESS	GO:0090322	23	Up	4.6516762485378514e-4	0.027192101435513674	13	TYROBP,CYBA,GNAI3,GSTP1,BMP7,ACP5,TGFB1,BST1,GNAI2,NFE2L2,PARK7,GCH1,CD36,SOD1,ITGB2,PRKCD,SYK,ITGAM,CLEC7A,SZT2,DHFR,TNF,AATF	TYROBP,CYBA,GSTP1,ACP5,PARK7,ITGB2	BMP7
GO_AEROBIC_RESPIRATION	GO:0009060	69	Up	4.66549159998681e-4	0.027192101435513674	3	COX10,UQCRC1,MDH1,COX15,CS,MTFR1,IDH3G,SDHA,ME2,DLD,FH,ACO2,HIF1A,IDH3B,SLC25A14,OGDH,NDUFS8,COX6A1,NNT,NDUFS7,COX7A2L,SDHB,MTFR1L,DLST,IDE,CAT,ACO1,PANK2,COX6B1,COX7C,CBFA2T3,COX4I1,COX7B,PDHA1,BLOC1S1,COX5B,SUCLA2,IREB2,IDH1,UQCRC2,SIRT3,SDHC,MDH2,SURF1,DLAT,OXA1L,UQCRB,SUCLG1,COX6C,FXN,VCP,IDH3A,SDHAF2,PDHB,CYCS,SUCLG2,UQCRH,BNIP3,COX8A,COX5A,FAHD1,DHTKD1,IDH2,SHMT2,UQCR10,NDUFA4,SDHD,UQCRHL,A…	IDH3G,NDUFS8,COX4I1,COX7B,MDH2,UQCRH,COX8A,COX5A,IDH2
GO_POSITIVE_REGULATION_OF_ANTIGEN_RECEPTOR_MEDIATED_SIGNALING_PATHWAY	GO:0050857	19	Up	4.7525766502892595e-4	0.027357275231107973	1	PRKCH,STAP1,PTPRC,CYLD,KCNN4,PRKD2,CD81,FOXP1,RAB29,TESPA1,CMTM3,RPS3,CD226,TRAT1,PRKCB,RELA,LCK,SLC39A10,NFAM1	PRKCH,KCNN4,RPS3,TRAT1,LCK
GO_MODIFICATION_OF_MORPHOLOGY_OR_PHYSIOLOGY_OF_OTHER_ORGANISM	NA	98	Up	4.7677499389528895e-4	0.027357275231107973	NA	BAD,CD4,KPNA6,YTHDC2,EIF2AK2,ATG5,CTDP1,CASP8,HIPK2,TAF11,HYAL2,NUCKS1,REST,P2RX7,CCNK,LYZ,TFAP4,SMARCB1,APOL1,EP300,CTSG,SNW1,PABPN1,VAPA,FMR1,KPNA3,GSDMD,TGFB1,RPS19,HAMP,CAV2,KPNB1,IFNG,GAPDH,KPNA1,TUSC2,GNLY,HDAC1,TARDBP,ZNF639,RAB9A,SLPI,VAPB,TBC1D20,ROMO1,SMARCA4,EIF2AK4,CCNT1,APOE,INPP5K,SFTPD,GTF2B,ITGAV,TNIP1,STOM,BCL2L11,CHD1,RRAGA,RPL30,RRP1B,CPSF4,NAPEPLD,S100A9,S100A12,PTX3,ZC3H12A,S…	CASP8,CTSG,GSDMD,GAPDH,TUSC2,GNLY,SLPI,SFTPD,STOM,S100A9,PSMC3,PPIB,CFL1,PRF1,CCL5,CCL4,CCL3	HIPK2,HAMP,PTX3
GO_POSITIVE_REGULATION_OF_MULTI_ORGANISM_PROCESS	GO:0043902	382	Up	5.007899880618791e-4	0.028514211474107917	19	TSPAN6,BAD,SARM1,POLR2J,CREBBP,PSMB1,CD4,BTK,FYN,PSMC4,POLR3B,MATR3,MARCO,CD74,BIRC3,NR1H3,KPNA6,HMGB3,GRN,PSMA4,YTHDC2,POLR2B,RSF1,CYBA,CUL1,TAB2,PUM2,CTDP1,CASP8,TAF11,PKN2,HDAC4,PSME4,SIRT2,NUCKS1,PABPC1,PRKACA,UBE2D1,FBXW11,ALPK1,TSG101,HACD3,TXK,GRAMD4,RAB7A,ICAM3,TOP2B,UBE2K,PIK3C3,ITCH,XRCC5,CYLD,CHMP2B,PPIE,FCN1,WDFY1,PSMC5,AURKA,MAVS,IRAK3,TFAP4,PSME1,MAP3K1,PSMD5,SRPK1,PGC,PSMD8,POLR2E,…	POLR2J,PSMB1,CYBA,CASP8,ICAM3,PSMC5,PSME1,PSMD8,PSMA3,NFKBIA,PSME2,PSMA7,PYCARD,GAPDH,PSMA1,CHMP2A,PSME3,UBE2D2,SFTPD,CTSL,ARRB2,PSMB6,PSMA5,S100A8,STOM,FCER1G,PSMB4,ITGB2,S100A9,PYHIN1,PSMD6,PSMC3,PPIB,CD300A,DDB1,CFL1,MYD88,PRF1,PSMD13,HYAL3,PPIA,XRCC6,PSMB8,NCR3,HLA-E,PSMB10,PSMB9,IKBKG,CCL5,PSMB3	FBXW11,HACD3,GRAMD4,SRPK1,DDX58,PELI1
GO_NEGATIVE_REGULATION_OF_TROPHOBLAST_CELL_MIGRATION	GO:1901164	3	Up	5.057841121242768e-4	0.028578732808732035	5	TIMP1,ARHGDIB,CALR	TIMP1,ARHGDIB,CALR
GO_MACROPHAGE_CHEMOTAXIS	GO:0048246	24	Up	5.437953160888978e-4	0.030344139871370246	1	STAP1,DDT,MAPK3,RARRES2,CCL2,MDK,MAPK14,PTK2B,NUP85,LGALS3,SFTPD,EDNRB,THBS1,C3AR1,SAA1,MST1,AKIRIN1,CSF1,CXCL17,C5AR1,CKLF,MIF,CCL5,CCL3	CCL2,LGALS3,SFTPD,CSF1,C5AR1,CCL5,CCL3
GO_EOSINOPHIL_CHEMOTAXIS	GO:0048245	11	Up	5.492423587818793e-4	0.030344139871370246	1	DAPK2,CCL2,LGALS3,XCL1,XCL2,SCG2,CCL5,CCL23,CCL18,CCL3L3,CCL3	CCL2,LGALS3,XCL1,CCL5,CCL3L3,CCL3
GO_MAST_CELL_MEDIATED_IMMUNITY	GO:0002448	38	Up	5.493264986170782e-4	0.030344139871370246	1	FGR,BTK,GAB2,C12orf4,SPHK2,CD84,STXBP2,IL4R,LAT2,SNAP23,UNC13D,HMOX1,PIK3CG,CBL,SNX4,VAMP8,NR4A3,VAMP7,ADGRE2,RAC2,PDPK1,FER,KIT,FCER1G,SPON2,SYK,CD300A,LGALS9,IL13,ADORA2B,SERPINB9,PIK3CD,GATA2,FES,S100A13,LAT,LYN,MILR1	STXBP2,UNC13D,VAMP8,RAC2,FCER1G,SPON2,CD300A,S100A13,LAT
GO_RIBOSOMAL_LARGE_SUBUNIT_BIOGENESIS	GO:0042273	63	Up	5.591692805652298e-4	0.030480716099566624	15	LAS1L,RPL26L1,NOP16,MRTO4,NLE1,DDX18,RPL6,RPLP0,PES1,SNU13,RPL3,GTPBP4,FTSJ3,NOP2,PAK1IP1,MDN1,BRIX1,RPL24,ZNHIT6,EBNA1BP2,FASTKD2,GTF3A,RPL5,PPAN,DHX30,NIP7,WDR74,RPL35,RSL24D1,WDR12,URB1,RPL11,NVL,NHP2,RPL7L1,RPL10,RPL7,SURF6,RPL7A,HEATR3,MALSU1,RPL26,NOL9,MRPL1,RSL1D1,RPL38,ZNF622,MRPL11,RRS1,NPM1,DDX28,RPL35A,RPL14,NOC2L,RPF2,RPL12,RPL23A,SDAD1,RPL10A,EIF6,MRPL20,BOP1,ZNHIT3	SNU13,RPL3,GTF3A,NHP2,RPL7A,MRPL11,MRPL20,BOP1	URB1
GO_DEFENSE_RESPONSE	GO:0006952	949	Up	5.600347729723129e-4	0.030480716099566624	14	TSPAN6,FGR,ALS2,SARM1,CREBBP,ITGAL,MAP3K14,PSMB1,IL32,STAB1,CD4,BTK,FYN,RNF216,TYROBP,ALOX5,PSMC4,NUB1,POLR3B,CD6,ZMYND11,WAS,MATR3,SLC11A1,MARCO,CD74,HGF,BIRC3,NR1H3,KPNA6,VIM,CD44,SLAMF7,IFNGR1,TNFRSF1B,HMGB3,GRN,PIAS1,MAP2K3,STAP1,TBC1D23,PSMA4,VAMP3,PTGER3,CYBA,LY75,CUL1,TAB2,EIF2AK2,PUM2,IL17RB,TRAF3IP2,PRDM1,SEC61A1,CAMK2B,POLR3E,CASP8,TSPAN32,SBNO2,CALCRL,CD84,SP100,TNFRSF1A,PRKCZ,HYAL2,HD…	ITGAL,PSMB1,IL32,TYROBP,ALOX5,TNFRSF1B,CYBA,IL17RB,CASP8,TNFRSF1A,IFI35,ICAM3,STXBP2,GSTP1,PSMC5,PSME1,UNC13D,PSMD8,CTSG,GZMB,PSMA3,NFKBIA,PSME2,PSMA7,TIMP1,ACP5,CORO1A,PYCARD,GSDMD,KCNN4,CCL2,CTSC,GAPDH,TUSC2,GNLY,PARK7,ARHGEF2,PRDX1,VAMP8,CXCR4,SLPI,APOL2,PSMA1,ECSIT,BST2,LSP1,PSME3,UBE2D2,LGALS3,SFTPD,KLRD1,CTSL,RAC1,ARRB2,IFITM3,PSMB6,RPL13A,PSMA5,XCL1,S100A8,GSN,FCER1G,PSMB4,SPON2,ITGB2,S100…	MAP3K14,TBC1D23,IP6K2,FBXW11,GRAMD4,LXN,SRPK1,HAMP,SERPINE1,DDX58,TRIM25,IL2RA,CLOCK,SKP2,MCPH1,PTX3,NLRC3,PTPN11,CDC42EP4,PELI1,LILRB3,DNASE1
GO_KILLING_OF_CELLS_OF_OTHER_ORGANISM	GO:0031640	20	Up	5.688043030827905e-4	0.030732039791378216	6	BAD,P2RX7,LYZ,APOL1,CTSG,RPS19,HAMP,IFNG,GAPDH,TUSC2,GNLY,ROMO1,BCL2L11,RPL30,S100A12,SYK,CLEC7A,PRF1,HMGN2,DEFA3	CTSG,GAPDH,TUSC2,GNLY,PRF1	HAMP
GO_POSITIVE_REGULATION_OF_APOPTOTIC_SIGNALING_PATHWAY	GO:2001235	135	Up	5.80860366709411e-4	0.031014225216119386	11	BAD,TNFRSF12A,PLAUR,BID,FAS,BCLAF1,BAK1,CTNNA1,MAPK9,CASP8,HYAL2,PTPRC,GSK3B,CYLD,BAX,DNM1L,TFAP4,SIRT1,JAK2,TIMP3,GZMB,STK4,PYCARD,CTSH,STK3,PDCD5,PIAS4,BBC3,PPP2R1A,GSK3A,CAV1,CASP2,TGFBR1,MAPK8,PPIF,YWHAE,SLC9A3R1,FBXW7,CTSC,LTBR,FAM162A,TFDP2,HTRA2,PARK7,SFPQ,WDR35,APAF1,PPP3CC,SPOP,TNFSF10,INHBA,G0S2,RBCK1,PLAGL2,BECN1,TRAF2,STYXL1,YWHAH,RIPK3,HIP1R,PRR7,TRAF7,SERINC3,YWHAQ,ITM2C,CIDEB,NMT1,…	CTNNA1,CASP8,GZMB,PYCARD,SLC9A3R1,CTSC,PARK7,RBCK1,S100A8,GSN,RPS3,S100A9,PDIA3,RPS7,PPP1CA,LCK,BCAP31,TNFSF12	WWOX
GO_NADH_METABOLIC_PROCESS	GO:0006734	29	Up	5.824070933586321e-4	0.031014225216119386	20	MDH1,PFKP,PKM,ENO1,TIGAR,PGK1,GPI,ENO3,ALDOC,GAPDH,TPI1,ENO2,NUDT12,GPD2,SLC25A12,TP53,FOXK2,PFKL,MDH2,ALDOA,HK1,ADPGK,HK2,FOXK1,VCP,PGM2L1,PGAM1,BPGM,NUDT17	PFKP,PKM,ENO1,PGK1,GAPDH,MDH2,ALDOA,PGAM1
GO_NADPH_REGENERATION	GO:0006740	15	Up	5.896300800765351e-4	0.031174584662332236	3	DERA,H6PD,TIGAR,NNT,PGLS,IDH1,PGD,RPIA,G6PD,TKT,PGM2,RBKS,PGAM1,TALDO1,RPE	G6PD,PGAM1,TALDO1
GO_LEUKOCYTE_CELL_CELL_ADHESION	GO:0007159	216	Up	5.965208142550401e-4	0.031315227426353245	17	BAD,MAD1L1,ITGAL,CD4,FYN,CD6,CD74,RUNX3,CD44,RC3H2,WNK1,AP3D1,RHOA,PRKCZ,ROCK1,CBFB,CDC42,TFRC,STK10,TBX21,DLG1,PAG1,IL4R,CEACAM1,ARG2,PTPRC,CYLD,ICAM1,EFNB1,EZR,IL12RB1,LGALS1,XBP1,GRAP2,BMP7,SMAD7,NKAP,TNFSF13B,CORO1A,NFAT5,DNAJA3,PYCARD,CSK,CD276,RIPK2,RASAL3,EBI3,JAK3,CAV1,DOCK8,MAP3K8,ZMIZ1,CCL2,DUSP3,PRKAR1A,ZBTB16,MDK,CD81,SELPLG,IFNG,PTPN6,CD83,DUSP22,GOLPH3,BCL6,CD86,HES1,ZAP70,ITGA4,IGF…	ITGAL,XBP1,CORO1A,PYCARD,CSK,CD276,RASAL3,CCL2,ZAP70,SASH3,RAC2,LGALS3,SFTPD,RAC1,ITGB7,XCL1,S100A8,MSN,RPS3,FERMT3,ITGB2,S100A9,CD300A,IL7R,LCK,CD3E,AIF1,HLA-E,HLA-DPA1,CCL5	RC3H2,BMP7,CD274,IL2RA,PTPN11,PELI1,PDCD1LG2,CD24
GO_RESPONSE_TO_INTERFERON_ALPHA	GO:0035455	17	Up	6.174903854664658e-4	0.031773723940531365	7	TPR,EIF2AK2,KLHL20,LAMP3,IFIT3,IFIT2,BST2,IFITM3,IFNAR1,IFNAR2,ADAR,PYHIN1,PDE12,GAS6,MX2,IFITM2,IFITM1	BST2,IFITM3,PYHIN1,IFITM2,IFITM1
GO_POSITIVE_REGULATION_OF_LEUKOCYTE_CHEMOTAXIS	GO:0002690	52	Up	6.175884594515972e-4	0.031773723940531365	1	CD74,DAPK2,WNK1,EDN1,LGMN,MAPK3,SERPINE1,RARRES2,CREB3,C1QBP,MDK,MAPK14,VEGFA,PTK2B,NCKAP1L,TNFSF14,RAC2,MOSPD2,SWAP70,RAC1,IL6,CCL21,THBS1,ADAM10,XCL1,XCL2,TIRAP,ADAM17,IL6R,LGALS9,CXCL8,C3AR1,OXSR1,VEGFB,AKIRIN1,ANO6,CALR,TMEM102,CAMK1D,GAS6,CSF1,S100A14,CXCL17,HMGB1,C5AR1,STK39,AIF1,ZNF580,GPSM3,CCL5,CCL4,CCL3	RAC2,RAC1,XCL1,VEGFB,CALR,CSF1,C5AR1,AIF1,GPSM3,CCL5,CCL4,CCL3	SERPINE1
GO_REGULATION_OF_LAMELLIPODIUM_ASSEMBLY	GO:0010591	19	Up	6.213266101071632e-4	0.031773723940531365	15	WAS,NCKAP1,HDAC4,CDC42,FSCN1,CAPZB,DNM2,RAC2,RAC1,BIN3,TWF1,FER,WASF2,ARPC2,ATP7A,AKIRIN1,MTOR,TWF2,BRK1	CAPZB,RAC2,RAC1,BIN3,TWF2
GO_POSITIVE_REGULATION_OF_LYMPHOCYTE_MIGRATION	GO:2000403	26	Up	6.265496659278768e-4	0.031773723940531365	1	WNK1,RHOA,CD99L2,PYCARD,DOCK8,CCL20,ITGA4,PTK2B,TNFSF14,CCL21,ADAM10,APP,XCL1,XCL2,ADAM8,ADAM17,TNFRSF14,FADD,OXSR1,TMEM102,SPN,STK39,AIF1,CCL5,CCL4,CCL3	PYCARD,XCL1,AIF1,CCL5,CCL4,CCL3
GO_POSITIVE_REGULATION_OF_RESPONSE_TO_BIOTIC_STIMULUS	GO:0002833	270	Up	6.278681634222685e-4	0.031773723940531365	1	TSPAN6,SARM1,CREBBP,PSMB1,BTK,FYN,PSMC4,POLR3B,MATR3,MARCO,BIRC3,NR1H3,HMGB3,GRN,PSMA4,CYBA,CUL1,TAB2,PUM2,CASP8,PSME4,PRKACA,UBE2D1,FBXW11,ALPK1,TXK,GRAMD4,ICAM3,UBE2K,PIK3C3,ITCH,XRCC5,CYLD,FCN1,WDFY1,PSMC5,MAVS,IRAK3,PSME1,MAP3K1,PSMD5,PGC,PSMD8,TAB1,EP300,PSMC6,PSMA3,LGMN,PSMC1,RPS6KA5,PSMB5,PSMA6,NFKBIA,PSME2,PSMA7,HCK,RNF125,RIOK3,PSMD10,XIAP,PQBP1,MAPK3,PSMD7,PYCARD,RIPK2,IKBKB,RELB,RPS19,…	PSMB1,CYBA,CASP8,ICAM3,PSMC5,PSME1,PSMD8,PSMA3,NFKBIA,PSME2,PSMA7,PYCARD,PSMA1,PSME3,UBE2D2,SFTPD,CTSL,ARRB2,PSMB6,PSMA5,S100A8,FCER1G,PSMB4,ITGB2,S100A9,PYHIN1,PSMD6,PSMC3,CD300A,MYD88,PSMD13,XRCC6,PSMB8,NCR3,HLA-E,PSMB10,PSMB9,IKBKG,CCL5,PSMB3	FBXW11,GRAMD4,DDX58,CD274,FBXO38,PELI1
GO_NUCLEOTIDE_PHOSPHORYLATION	GO:0046939	97	Up	6.32690049589937e-4	0.031773723940531365	21	NUP160,PNKP,TPR,NDC1,PFKP,PKM,HDAC4,NUP133,ENO1,NUP37,SIRT6,TIGAR,PGM1,PSEN1,SEH1L,P2RX7,NUP50,AAAS,NUP188,HIF1A,RAE1,PGK1,NUP93,NME3,NME4,GPI,OGDH,PRKAG2,AK1,GALK1,ENO3,NUP88,ALDOC,PPARGC1A,NUP98,IFNG,NUP107,GAPDH,TPI1,ENO2,NUP155,NUP43,ECD,NUP153,NUP85,NUP214,CBFA2T3,NUP210,PRKAA1,CMPK2,LDHA,NUP54,NUP58,FOXK2,PFKL,APP,NME7,ARNT,GUK1,OGT,ALDOA,RANBP2,AK9,NUP205,HK1,SEC13,ADPGK,HK2,SLC2A6,JMJD8,C…	PFKP,PKM,ENO1,PGK1,NME4,GAPDH,PRKAA1,GUK1,ALDOA,SEC13,PGAM1	RAE1,NUP153,NUP35,ENTPD5
GO_DEFENSE_RESPONSE_TO_OTHER_ORGANISM	GO:0098542	683	Up	6.373309096762882e-4	0.031773723940531365	6	TSPAN6,FGR,SARM1,CREBBP,MAP3K14,PSMB1,STAB1,CD4,BTK,FYN,RNF216,TYROBP,PSMC4,NUB1,POLR3B,CD6,ZMYND11,WAS,MATR3,SLC11A1,MARCO,BIRC3,NR1H3,VIM,CD44,SLAMF7,IFNGR1,HMGB3,GRN,PIAS1,PSMA4,VAMP3,CYBA,CUL1,TAB2,EIF2AK2,PUM2,TRAF3IP2,PRDM1,SEC61A1,CAMK2B,POLR3E,CASP8,TSPAN32,CD84,SP100,TNFRSF1A,HYAL2,IFI35,IP6K2,PSME4,SIRT2,BCL3,RAB27A,CDC42,FAM3A,PRKACA,UBE2D1,FBXW11,ALPK1,NCBP3,TXK,GRAMD4,ICAM3,STXBP2,IL…	PSMB1,TYROBP,CYBA,CASP8,TNFRSF1A,IFI35,ICAM3,STXBP2,PSMC5,PSME1,UNC13D,PSMD8,CTSG,GZMB,PSMA3,NFKBIA,PSME2,PSMA7,ACP5,CORO1A,PYCARD,GSDMD,CCL2,GAPDH,TUSC2,GNLY,ARHGEF2,PRDX1,SLPI,PSMA1,ECSIT,BST2,PSME3,UBE2D2,LGALS3,SFTPD,KLRD1,CTSL,ARRB2,IFITM3,PSMB6,RPL13A,PSMA5,XCL1,S100A8,GSN,FCER1G,PSMB4,SPON2,ITGB2,S100A9,PYHIN1,PSMD6,PSMC3,CD300A,ISG20,MYD88,PRF1,ACTG1,CSF1,IFITM2,PSMD13,IFITM1,EVL,XRCC6,C5…	MAP3K14,IP6K2,FBXW11,GRAMD4,SRPK1,HAMP,SERPINE1,DDX58,TRIM25,IL2RA,SKP2,PTX3,NLRC3,PTPN11,CDC42EP4,PELI1
GO_RESPIRATORY_BURST	GO:0045730	27	Up	6.395953616778132e-4	0.031773723940531365	22	SLC11A1,GRN,CYBA,NCF4,HCK,RPS19,PIK3CG,NCF2,RAC2,JCHAIN,RAC1,DUSP10,NCF1,CYBB,PRDX2,CD52,INSR,PGAM1,PIK3CD,CLEC7A,CAMK1D,BCR,NOXA1,CD55,IGHA2,IGHA1,CD24	CYBA,NCF4,RAC2,RAC1,PGAM1,IGHA1	CD24
GO_REGULATION_OF_LYMPHOCYTE_ACTIVATION	GO:0051249	288	Up	6.453041858267551e-4	0.03179857338031266	1	FGR,BAD,MAD1L1,CD38,CD4,BTK,FYN,TYROBP,CD22,CD6,CD74,RUNX3,TNFRSF1B,HMGB3,RC3H2,PRDM1,AP3D1,TP53BP1,RHOA,PRKCZ,CBFB,CDC42,TFRC,TBX21,DLG1,MLH1,PAG1,IL4R,THOC1,CEACAM1,RIF1,ARG2,MEF2C,PTPRC,PIBF1,CYLD,FLT3LG,EFNB1,PPP2R3C,MSH2,IL12RB1,ABL1,LGALS1,XBP1,FBXO7,RHBDD3,GRAP2,CD40,NFATC2,SMAD7,NKAP,ATP11C,TNFSF13B,CORO1A,DNAJA3,PYCARD,CSK,CD276,RIPK2,CLPTM1,IL27RA,RASAL3,EBI3,TGFB1,JAK3,CAV1,AHR,DOCK8,E…	TYROBP,TNFRSF1B,XBP1,CORO1A,PYCARD,CSK,CD276,RASAL3,CCL2,ZAP70,MAD2L2,CD2,SASH3,RAC2,LGALS3,SFTPD,RAC1,XCL1,SH3KBP1,GSN,RPS3,CD320,CD300A,IL7R,PRELID1,GPR183,LCK,CD3E,AIF1,HLA-E,IGKC,IGLC3,TRBC1,TRBC2,IGHG2,IGHA1,IGHG3,LAT,EXOSC6,HLA-DPA1,CCL5	RC3H2,TP53BP1,PPP2R3C,CD274,IL2RA,SH3RF1,TNFSF13,APLF,ATAD5,PTPN11,BLOC1S3,PELI1,PDCD1LG2,CD24
GO_PEPTIDE_ANTIGEN_ASSEMBLY_WITH_MHC_PROTEIN_COMPLEX	GO:0002501	5	Up	6.486874602036223e-4	0.03179857338031266	1	TAPBPL,CALR,HLA-DMA,HLA-DRA,HLA-DMB	TAPBPL,CALR,HLA-DMA
GO_REGULATION_OF_LEUKOCYTE_CHEMOTAXIS	GO:0002688	64	Up	6.642469286065844e-4	0.032347077404907484	1	CD74,DAPK2,STAP1,WNK1,EDN1,SLC8B1,DDT,LGMN,MAPK3,SERPINE1,RARRES2,CREB3,C1QBP,CCL2,BST1,MDK,MAPK14,VEGFA,PADI2,DUSP1,PTK2B,NCKAP1L,TNFSF14,RAC2,MOSPD2,MPP1,SWAP70,RAC1,IL6,CCL21,THBS1,ADAM10,XCL1,XCL2,TIRAP,ADAM17,NBL1,IL6R,LGALS9,CXCL8,C3AR1,OXSR1,VEGFB,MST1,AKIRIN1,ANO6,CALR,TMEM102,CAMK1D,GAS6,CSF1,S100A14,CXCL17,HMGB1,C5AR1,STK39,AIF1,ZNF580,GPSM3,MIF,LYN,CCL5,CCL4,CCL3	CCL2,RAC2,RAC1,XCL1,VEGFB,CALR,CSF1,C5AR1,AIF1,GPSM3,CCL5,CCL4,CCL3	SERPINE1
GO_POSITIVE_REGULATION_OF_LEUKOCYTE_MIGRATION	GO:0002687	76	Up	6.835776026996524e-4	0.03292566441806334	1	CD99,ITGA2B,CD74,DAPK2,WNK1,RHOA,EDN1,ICAM1,LGMN,CD99L2,MAPK3,PYCARD,SERPINE1,RARRES2,DOCK8,CREB3,C1QBP,MDK,MAPK14,VEGFA,CCL20,ITGA4,PTK2B,NCKAP1L,TNFSF14,RAC2,MOSPD2,LGALS3,SWAP70,P2RX4,RAC1,IL6,CCL21,THBS1,ADAM10,TP53,APP,XCL1,XCL2,TIRAP,ADAM8,ADAM17,MIA3,MMP14,TNFRSF14,IL6R,FADD,LGALS9,PTAFR,CXCL8,C3AR1,OXSR1,VEGFB,AKIRIN1,ANO6,CALR,TMEM102,CAMK1D,GAS6,CSF1,TNFRSF18,ZP3,S100A14,CXCL17,HMGB1,C5…	ITGA2B,PYCARD,RAC2,LGALS3,RAC1,XCL1,VEGFB,CALR,CSF1,C5AR1,AIF1,GPSM3,CCL5,CCL4,CCL3	SERPINE1
GO_RESPONSE_TO_ETHANOL	GO:0045471	66	Up	6.850246312323365e-4	0.03292566441806334	7	BAD,FYN,BAK1,CASP8,SPI1,FECH,RHOA,MAOB,POLB,SDF4,AACS,OXCT1,GSTP1,ICAM1,HAMP,RPS6KB1,USP46,CCND1,BIRC2,CBL,SPARC,HMGCR,OGG1,EEF1B2,PSMD14,RGS2,DNMT3A,PTK2B,ADCY7,CAT,ITPR2,GOT2,RARA,PRKAA1,PEMT,GGH,ACTR2,ADCYAP1,TP53,SOD1,SETDB1,S100A8,KCNMB1,GSN,ALAD,G6PD,HPGD,TP53INP1,CYBB,EEF2,STAT3,IL13,CD14,PRKCE,RGS19,PTEN,RPL15,TYMS,DMAP1,TUFM,NQO1,CLDN7,ABAT,EIF4EBP1,HDAC2,RPL10A	CASP8,SPI1,GSTP1,PRKAA1,S100A8,GSN,G6PD,HPGD,EEF2,TUFM,EIF4EBP1	HAMP,TP53INP1
GO_GRANZYME_MEDIATED_APOPTOTIC_SIGNALING_PATHWAY	GO:0008626	6	Up	6.990094529809625e-4	0.03338108368364571	11	GZMH,GZMB,SRGN,UBE4B,BNIP3,LAMP1	GZMH,GZMB,SRGN
GO_ANTIBACTERIAL_HUMORAL_RESPONSE	GO:0019731	15	Up	7.437869731904378e-4	0.03529173830484372	1	PGC,CTSG,SLPI,JCHAIN,SFTPD,SPON2,RNASE6,BPIFA1,RPL39,HLA-E,IGHA2,IGHA1,IGHM,DEFA3,IGKV3-20	CTSG,SLPI,SFTPD,SPON2,HLA-E,IGHA1
GO_ORGANIC_CYCLIC_COMPOUND_CATABOLIC_PROCESS	GO:1901361	468	Up	7.632883138563578e-4	0.03598637005837427	2	ENPP4,UPF1,PSMB1,RPS20,CSDE1,PSMC4,DNASE1L1,SLC11A1,SAMD4A,RNH1,DERA,TYMP,VIM,RNASET2,TNFRSF1B,ZCCHC8,PSMA4,MRTO4,THRAP3,PUM2,YBX3,ACAA1,RPL18,NTHL1,YBX1,PDE4A,ELAVL1,ROCK1,PSME4,MAOB,SMG6,PABPC1,RPL31,PDE8A,SCARF1,ACAT1,EXOSC7,RBM7,MLH1,UNG,NT5C2,EXOSC5,TNRC6C,CNOT4,XPO1,TNPO1,DIS3,RPS5,HSD17B14,BAX,PSMC5,CNOT3,KHSRP,XRN2,RPL6,RPLP0,FUS,BLVRB,PCBP4,PABPC4,TNRC6A,ALKBH5,PSME1,HNRNPC,AGO1,COMT,PSM…	PSMB1,RNH1,RNASET2,TNFRSF1B,PSMC5,PSME1,COMT,PSMD8,RPL3,PSMA3,GSTZ1,PSME2,PSMA7,FAH,NUDT1,RPL28,RPL19,DCPS,DNPH1,RPS10,PSMA1,LSM7,PSME3,HDC,RPS2,PSMB6,RPL13A,SERBP1,PSMA5,RPS3A,RPL7A,RPS3,PSMB4,RPL29,PSMD6,NUDT5,PSMC3,PYM1,RPS7,ISG20,MYD88,PSMD13,SND1,RPS4X,PSMB8,PSMB10,EXOSC6,GPX1,PSMB9,APOBEC3C,PSMB3	MYEF2,SMUG1,FASTKD3,RPS4Y1,ROCK2,FASTKD1,PARN,METTL14,TNFSF13,NMNAT1,CNOT10,ENTPD5,TTC37,DNASE1
GO_RIBOSOMAL_SMALL_SUBUNIT_ASSEMBLY	GO:0000028	15	Up	7.803983810809281e-4	0.036560182384563475	15	RPS5,RPS19,RPS15,RPS10,MRPS7,ERAL1,ABT1,RPS14,RPSA,RPL38,RPS27,MRPS11,RPS27L,RRP7A,RPS28	RPS10,MRPS7
GO_REGULATION_OF_OXIDATIVE_PHOSPHORYLATION	GO:0002082	20	Up	8.152538681306421e-4	0.03795288762203153	3	RHOA,ABCD1,PGK1,PPIF,COX7A2,COX7A2L,PARK7,DNAJC15,ISCU,UQCC2,SNCA,PINK1,COX7A1,ATP7A,VCP,SLC25A33,PDE12,NUPR1,DNAJC30,SHMT2	PGK1,PARK7,DNAJC15,UQCC2
GO_REGULATION_OF_MULTI_ORGANISM_PROCESS	GO:0043900	526	Up	8.241375450078475e-4	0.038083414309945364	19	TSPAN6,FGR,FUCA2,BAD,SARM1,POLR2J,CREBBP,PSMB1,CD4,BTK,FYN,RNF216,PSMC4,POLR3B,MATR3,MARCO,CD74,BIRC3,NR1H3,KPNA6,IFNGR1,HMGB3,GRN,PIAS1,PSMA4,YTHDC2,POLR2B,RSF1,CYBA,CUL1,TAB2,EIF2AK2,PUM2,TRAF3IP2,CTDP1,CASP8,TSPAN32,TAF11,PKN2,HDAC4,PSME4,SIRT2,NUCKS1,PABPC1,FAM3A,PRKACA,UBE2D1,FBXW11,ALPK1,TSG101,HACD3,TXK,GRAMD4,RAB7A,ICAM3,TOP2B,LAMP3,UBE2K,PIK3C3,ITCH,XRCC5,CEACAM1,ARG2,CYLD,CHMP2B,PPIE,ZM…	POLR2J,PSMB1,CYBA,CASP8,ICAM3,PSMC5,PSME1,PSMD8,PSMA3,NFKBIA,PSME2,PSMA7,TIMP1,PYCARD,ARHGDIB,GAPDH,CXCR4,SLPI,PSMA1,BST2,CHMP2A,PSME3,UBE2D2,SFTPD,CTSL,ARRB2,IFITM3,PSMB6,PSMA5,S100A8,STOM,GSN,FCER1G,PSMB4,ITGB2,S100A9,PYHIN1,PSMD6,PSMC3,PPIB,CD300A,DDB1,ISG20,CFL1,MYD88,BANF1,PARP10,CALR,PRF1,SIGIRR,IFITM2,PSMD13,IFITM1,HYAL3,PPIA,XRCC6,PSMB8,NCR3,HLA-E,PSMB10,PSMB9,APOBEC3C,IKBKG,CCL5,CCL4,CCL…	FBXW11,HACD3,GRAMD4,PPP2R3C,SRPK1,DDX58,TRIM25,IL2RA,PTX3,NLRC3,PTPN11,PELI1
GO_POSITIVE_REGULATION_OF_INFLAMMATORY_RESPONSE	GO:0050729	77	Up	8.306332723888925e-4	0.038083414309945364	1	BTK,CD6,KPNA6,GRN,STAP1,PTGER3,IL17RB,TNFRSF1A,HYAL2,PTGS2,MGST2,JAK2,DDT,OSM,NFKBIA,TRADD,ABCC1,RPS19,PIK3CG,SERPINE1,CTSC,MDK,CD81,SNX4,IL1RL1,PARK7,VAMP8,VAMP7,IL1B,C3,TICAM1,LDLR,IL6ST,CLOCK,ETS1,DHX9,IL6,TLR4,IL33,S100A8,NFKBIZ,SNCA,TSLP,TNIP1,PDCD4,IL18,ADAM8,GBP5,CDK19,APPL1,FCER1G,NAPEPLD,S100A9,S100A12,IL17RC,FABP4,ADORA2B,PTGER4,CEBPB,CLEC7A,MYD88,STAT5B,LPL,NUPR1,IL17RA,FFAR3,PDE2A,PLA…	IL17RB,TNFRSF1A,NFKBIA,CTSC,PARK7,VAMP8,S100A8,FCER1G,S100A9,MYD88,TGM2,HLA-E,GPSM3,CCL3	SERPINE1,CLOCK
GO_NEGATIVE_REGULATION_OF_ANTIGEN_RECEPTOR_MEDIATED_SIGNALING_PATHWAY	GO:0050858	19	Up	8.334927206445756e-4	0.038083414309945364	1	CD22,PHPT1,CEACAM1,EZR,DUSP3,LPXN,PTPN6,DUSP22,GBP1,CD160,ELF1,BTN2A2,LGALS3,GPS2,PTPN22,PTPRJ,CD300A,PRNP,PTPN2	PHPT1,LGALS3,CD300A
GO_REGULATION_OF_SYMBIOSIS_ENCOMPASSING_MUTUALISM_THROUGH_PARASITISM	NA	173	Up	8.466538242262819e-4	0.03825670712512532	NA	FUCA2,BAD,POLR2J,CD4,CD74,KPNA6,YTHDC2,POLR2B,RSF1,EIF2AK2,CTDP1,TAF11,PKN2,NUCKS1,PABPC1,TSG101,HACD3,RAB7A,TOP2B,LAMP3,CHMP2B,PPIE,REST,FCN1,MAVS,OAS1,CCNK,TFAP4,SRPK1,POLR2E,SMARCB1,LGALS1,POLR2F,EP300,SNW1,NELFCD,CHMP4B,VAPA,FMR1,POLR2C,TRIM35,POLR2I,ZC3HAV1,CAV2,CAV1,DDX5,GAPDH,SNX3,TRIM38,EXOC2,STAT1,CHMP3,HDAC1,NR5A2,TRIM32,VPS4B,TARDBP,TRIM25,ZNF639,CXCR4,SLPI,VAPB,STAU1,GTF2F1,TBC1D20,SM…	POLR2J,GAPDH,CXCR4,SLPI,BST2,CHMP2A,SFTPD,IFITM3,STOM,GSN,PSMC3,PPIB,DDB1,ISG20,CFL1,BANF1,PARP10,IFITM2,IFITM1,PPIA,APOBEC3C,CCL5,CCL4,CCL3	HACD3,SRPK1,TRIM25,PTX3
GO_CELLULAR_NITROGEN_COMPOUND_CATABOLIC_PROCESS	GO:0044270	450	Up	8.506889475402849e-4	0.03825670712512532	2	ENPP4,UPF1,PSMB1,RPS20,CSDE1,PSMC4,DNASE1L1,SLC11A1,SAMD4A,RNH1,DERA,TYMP,VIM,RNASET2,TNFRSF1B,ZCCHC8,PSMA4,MRTO4,THRAP3,PUM2,YBX3,RPL18,NTHL1,YBX1,PDE4A,ELAVL1,ROCK1,PSME4,SMG6,PABPC1,RPL31,PDE8A,ACAT1,EXOSC7,RBM7,MLH1,UNG,NT5C2,EXOSC5,TNRC6C,CNOT4,XPO1,TNPO1,DIS3,RPS5,BAX,PSMC5,CNOT3,KHSRP,XRN2,RPL6,RPLP0,FUS,BLVRB,PCBP4,PABPC4,TNRC6A,ALKBH5,PSME1,HNRNPC,AGO1,PSMD5,ACOT7,PSMD8,CIRBP,HNRNPM,GTPB…	PSMB1,RNH1,RNASET2,TNFRSF1B,PSMC5,PSME1,PSMD8,RPL3,PSMA3,PSME2,PSMA7,NUDT1,RPL28,RPL19,DCPS,DNPH1,RPS10,PSMA1,LSM7,PSME3,HDC,RPS2,PSMB6,RPL13A,SERBP1,PSMA5,RPS3A,RPL7A,RPS3,PSMB4,RPL29,PSMD6,NUDT5,PSMC3,PYM1,RPS7,ISG20,MYD88,PSMD13,SND1,RPS4X,PSMB8,PSMB10,EXOSC6,GPX1,PSMB9,APOBEC3C,PSMB3	MYEF2,SMUG1,FASTKD3,RPS4Y1,ROCK2,FASTKD1,PARN,METTL14,TNFSF13,NMNAT1,CNOT10,ENTPD5,TTC37,DNASE1
GO_REGULATION_OF_CELL_ACTIVATION	GO:0050865	356	Up	8.527906884147092e-4	0.03825670712512532	10	FGR,GCLC,BAD,MAD1L1,CD38,CD9,CD4,BTK,FYN,TYROBP,CD22,CD6,CD74,RUNX3,NR1H3,TNFRSF1B,HMGB3,GRN,GAB2,STAP1,C12orf4,RC3H2,PRDM1,SPHK2,TSPAN32,AP3D1,CD84,TP53BP1,RHOA,PRKCZ,CBFB,RORA,CDC42,TFRC,TBX21,DLG1,MLH1,PAG1,STXBP2,IL4R,CST7,THOC1,CEACAM1,RIF1,ARG2,MEF2C,PTPRC,PIBF1,CYLD,FLT3LG,EFNB1,PPP2R3C,CAPN3,UNC13D,MSH2,JAK2,IL12RB1,ABL1,LGALS1,XBP1,FBXO7,RHBDD3,HMOX1,GRAP2,CD40,NFATC2,SMAD7,NKAP,ATP11C,T…	TYROBP,TNFRSF1B,STXBP2,UNC13D,XBP1,CORO1A,PYCARD,CSK,CD276,RASAL3,CCL2,CTSC,SH2B3,ZAP70,MAD2L2,CD2,VAMP8,SASH3,RAC2,LGALS3,SFTPD,RAC1,XCL1,SH3KBP1,GSN,RPS3,FCER1G,ITGB2,CD320,CD300A,IL7R,PRELID1,GPR183,LCK,CD3E,AIF1,HLA-E,IGKC,IGLC3,TRBC1,TRBC2,IGHG2,IGHA1,IGHG3,LAT,EXOSC6,HLA-DPA1,CCL5,CCL3	RC3H2,TP53BP1,PPP2R3C,CD274,IL2RA,SH3RF1,TNFSF13,APLF,ATAD5,PTPN11,BLOC1S3,PELI1,PDCD1LG2,CD24
GO_GLUCOSE_6_PHOSPHATE_METABOLIC_PROCESS	GO:0051156	18	Up	8.597465055110565e-4	0.03833640743248699	21	DERA,H6PD,TIGAR,NFE2L1,GPI,PGLS,G6PC3,PGD,RPIA,HK1,HK2,G6PD,TKT,PGM2,RBKS,PGAM1,TALDO1,RPE	G6PD,PGAM1,TALDO1
GO_B_CELL_ACTIVATION	GO:0042113	173	Up	9.033636155739179e-4	0.03980226603209754	1	BAD,CD38,SKAP2,CD79B,BTK,TYROBP,ERCC1,CD22,CD74,POU2F2,HMGB3,BAK1,CASP8,KLF6,TP53BP1,HDAC4,BCL3,TCF3,TFRC,TBX21,MLH1,UNG,TPD52,ITM2A,THOC1,RIF1,MEF2C,PTPRC,CYLD,TXLNA,LAT2,BAX,IGBP1,PPP2R3C,MSH2,ABL1,MFNG,LGALS1,XBP1,EP300,CD40,NFATC2,ATP11C,TNFSF13B,NBN,LYL1,IL27RA,TGFB1,JAK3,LFNG,AHR,EXOSC3,HDAC5,SUPT6H,BST1,CD81,TCIRG1,ITFG2,PTPN6,RNF8,BCL6,ZAP70,ITGA4,ID2,MSH6,GON4L,MAD2L2,TNFAIP3,PTK2B,SASH3…	TYROBP,ERCC1,CASP8,KLF6,XBP1,ZAP70,MAD2L2,SASH3,BST2,SH3KBP1,CD320,CD300A,IL7R,GPR183,IGKC,IGLC3,TRBC1,TRBC2,IGHG2,IGHA1,IGHG3,EXOSC6	TP53BP1,PPP2R3C,TNFSF13,APLF,ATAD5,PELI1
GO_REGULATION_OF_HEMOPOIESIS	GO:1903706	312	Up	9.083748846484651e-4	0.03980226603209754	1	BAD,TMEM176A,CREBBP,KMT2E,ITGA2B,PAF1,SCIN,PSMB1,CD4,BTK,TYROBP,PSMC4,CD74,RUNX3,HMGB3,PSMA4,EIF2AK2,KMT2C,RC3H2,PRDM1,CASP8,AP3D1,SPI1,RHOA,PRKCZ,CBFB,TFE3,PSME4,FSTL3,ATP6AP1,TCF3,PDCD2,TBX21,IL4R,TNRC6C,ITCH,CEACAM1,SENP1,CNOT4,MEF2C,PTPRC,CYLD,PSMC5,GNAS,TESC,FLT3LG,TNRC6A,PUS7,PSME1,PPP2R3C,AGO1,PSMD5,IL12RB1,ABL1,PSMD8,SETD1A,OSM,ANKRD54,XBP1,FBXO7,RBFOX2,TNRC6B,EP300,PSMC6,PSMA3,HIF1A,PSMC…	TMEM176A,ITGA2B,PSMB1,TYROBP,CASP8,SPI1,PSMC5,PSME1,PSMD8,XBP1,PSMA3,NFKBIA,PSME2,PSMA7,TMEM176B,ZAP70,CD2,SASH3,PRMT1,LIF,PSMA1,PSME3,LGALS3,PSMB6,PSMA5,PSMB4,PSMD6,PSMC3,IL7R,PRELID1,CTNNBIP1,CSF1,PSMD13,PSMB8,PSMB10,PSMB9,CCL3,PSMB3	RC3H2,PPP2R3C,CDK6,IL2RA,SH3RF1,WDR5,ZNF675,PRMT6,LILRB3
GO_REGULATION_OF_T_CELL_ACTIVATION	GO:0050863	199	Up	9.087520885469447e-4	0.03980226603209754	1	BAD,MAD1L1,CD4,FYN,CD6,CD74,RUNX3,TNFRSF1B,RC3H2,PRDM1,AP3D1,RHOA,PRKCZ,CBFB,CDC42,TFRC,TBX21,DLG1,PAG1,IL4R,CEACAM1,ARG2,PTPRC,CYLD,EFNB1,IL12RB1,ABL1,LGALS1,XBP1,GRAP2,NFATC2,SMAD7,NKAP,TNFSF13B,CORO1A,DNAJA3,PYCARD,CSK,CD276,RIPK2,CLPTM1,RASAL3,EBI3,JAK3,CAV1,DOCK8,MAP3K8,ZMIZ1,CCL2,KAT2A,DUSP3,PRKAR1A,ZBTB16,MDK,CD81,IFNG,PTPN6,CD83,DUSP22,DROSHA,BCL6,CD86,HES1,ZAP70,IGFBP2,SOS1,CD2,CD160,CD4…	TNFRSF1B,XBP1,CORO1A,PYCARD,CSK,CD276,RASAL3,CCL2,ZAP70,CD2,SASH3,RAC2,LGALS3,SFTPD,RAC1,XCL1,GSN,RPS3,CD300A,IL7R,PRELID1,LCK,CD3E,AIF1,HLA-E,LAT,HLA-DPA1,CCL5	RC3H2,CD274,IL2RA,SH3RF1,PTPN11,PELI1,PDCD1LG2,CD24
GO_NEGATIVE_REGULATION_OF_CELLULAR_AMINE_METABOLIC_PROCESS	GO:0033239	5	Up	9.362181999602889e-4	0.0407640418594474	2	ATP2B4,COMT,SNCA,ITGB2,ITGAM	COMT,ITGB2
GO_NEGATIVE_REGULATION_BY_HOST_OF_VIRAL_TRANSCRIPTION	GO:0043922	12	Up	9.848809640268642e-4	0.04239724998003544	6	NUCKS1,REST,TFAP4,HDAC1,TARDBP,ZNF639,INPP5K,PSMC3,JUN,CCL5,CCL4,CCL3	PSMC3,CCL5,CCL4,CCL3
GO_ENERGY_DERIVATION_BY_OXIDATION_OF_ORGANIC_COMPOUNDS	GO:0015980	200	Up	9.851833283661302e-4	0.04239724998003544	3	NDUFAB1,SLC25A13,COX10,UQCRC1,MDH1,COX15,BID,NDUFS1,RB1CC1,AIFM2,PHKA2,CS,NDUFB4,MTFR1,PHKA1,IDH3G,ACADVL,SDHA,TIGAR,PGM1,ME2,GSK3B,NOA1,GNAS,COQ9,NDUFB2,DLD,FH,SORBS1,NDUFB7,ACO2,PYGL,HIF1A,PYGB,IDH3B,SLC25A14,TAZ,PHKB,GYS1,AKT2,ETFB,GSK3A,OGDH,PRKAG2,NDUFC1,PPARGC1A,NDUFS8,IFNG,COX6A1,ALDH5A1,NNT,GBE1,POMC,GPD2,NDUFS7,COQ10B,SLC25A12,COX7A2L,PARK7,LEPR,SDHB,MTFR1L,NDUFB3,NDUFA8,NR4A3,DLST,IDE,D…	IDH3G,NDUFB2,ETFB,NDUFS8,GBE1,PARK7,DNAJC15,COX4I1,COX7B,NDUFS6,MDH2,NDUFV3,NDUFB8,NDUFS5,PRELID1,PPP1CA,UQCRH,COX8A,COX5A,IDH2	SLC25A13
GO_ANTIMICROBIAL_HUMORAL_IMMUNE_RESPONSE_MEDIATED_BY_ANTIMICROBIAL_PEPTIDE	GO:0061844	18	Up	9.952015008642151e-4	0.0425808179733926	1	FAM3A,CXCL2,PGC,RPS19,GAPDH,GNLY,ROMO1,RPL30,S100A9,S100A12,CXCL3,CXCL1,RNASE6,CXCL8,BPIFA1,HMGN2,RPL39,DEFA3	GAPDH,GNLY,S100A9
GO_REGULATION_OF_CELLULAR_KETONE_METABOLIC_PROCESS	GO:0010565	121	Up	0.0010013304004731006	0.04259682542702236	2	PDK4,PDK2,ADIPOR2,PSMB1,BRCA1,ELOVL5,PSMC4,CD74,NR1H3,PSMA4,ATP2B4,PDK3,PSME4,SREBF1,ACADVL,PTGS2,ACACB,CEACAM1,NFE2L1,PIBF1,REST,PSMC5,PDPR,PSME1,COMT,PSMD5,SIRT1,PSMD8,PSMC6,PSMA3,GSTZ1,PSMC1,PSMB5,PSMA6,PSME2,PSMA7,TRIB3,PSMD10,ABCD1,LONP2,PSMD7,MLYCD,OAZ1,AKT2,CAV1,PSMA2,PRKAG2,ERLIN1,PSMD3,PSMD11,PPARGC1A,CPT1A,PSMD9,SCAP,PSMD14,ODC1,PARK7,NR4A3,EGR1,RDH10,LPGAT1,SIRT5,IL1B,INSIG2,PANK2,PSMF…	PSMB1,PSMC5,PSME1,COMT,PSMD8,PSMA3,GSTZ1,PSME2,PSMA7,OAZ1,PARK7,PSMA1,PSME3,PSMB6,PSMA5,SLC45A3,PSMB4,PSMD6,PSMC3,PSMD13,PSMB8,PSMB10,PSMB9,PSMB3	LPGAT1
GO_NEUTROPHIL_MEDIATED_KILLING_OF_SYMBIONT_CELL	GO:0070943	2	Up	0.001026113402248014	0.04340166516251314	1	CTSG,TUSC2	CTSG,TUSC2
GO_SUPEROXIDE_ANION_GENERATION	GO:0042554	21	Up	0.001069521582335623	0.04498067472981978	13	TYROBP,CYBA,GNAI3,EDN1,GSTP1,ACP5,TGFB1,GNAI2,NCF2,DUOX1,DUOX2,SOD1,NCF1,ITGB2,PRKCD,SYK,CYBB,ITGAM,CLEC7A,NOXA1,AATF	TYROBP,CYBA,GSTP1,ACP5,ITGB2
GO_REGULATION_OF_VIRAL_GENOME_REPLICATION	GO:0045069	74	Up	0.0010860115351506792	0.045321236872015336	6	YTHDC2,EIF2AK2,PKN2,NUCKS1,PABPC1,HACD3,TOP2B,PPIE,MAVS,OAS1,CCNK,SRPK1,VAPA,FMR1,ZC3HAV1,DDX5,TRIM38,NR5A2,SLPI,VAPB,STAU1,TBC1D20,APOBEC3F,EIF2AK4,ILF3,BST2,TRIM28,INPP5K,MORC2,RSAD2,OASL,SRPK2,RNASEL,TARBP2,IFITM3,SETDB1,TNIP1,STOM,NOTCH1,IFIT5,LARP1,MX1,ADAR,IFI16,ZC3H12A,IFI27,PPIB,FAM111A,DDB1,CXCL8,PPID,BCL2,PPIH,ISG20,PDE12,BANF1,PARP10,RAD23A,AEN,IFITM2,IFIT1,IFITM1,ISG15,PLSCR1,MPHOSPH8…	SLPI,BST2,IFITM3,STOM,PPIB,DDB1,ISG20,BANF1,PARP10,IFITM2,IFITM1,PPIA,APOBEC3C,CCL5	HACD3,SRPK1
GO_REGULATION_OF_MRNA_CATABOLIC_PROCESS	GO:0061013	163	Up	0.0010898649234286314	0.045321236872015336	2	UPF1,PSMB1,PSMC4,SLC11A1,SAMD4A,VIM,PSMA4,THRAP3,PUM2,YBX3,YBX1,ELAVL1,ROCK1,PSME4,PABPC1,EXOSC7,EXOSC5,TNRC6C,XPO1,TNPO1,DIS3,PSMC5,KHSRP,FUS,PCBP4,PABPC4,TNRC6A,ALKBH5,PSME1,HNRNPC,PSMD5,PSMD8,CIRBP,HNRNPM,GTPBP1,TNRC6B,PSMC6,PSMA3,ZC3H14,PSMC1,PSMB5,APEX1,PSMA6,PSME2,PSMA7,PSMD10,FMR1,PSMD7,MYEF2,ZC3HAV1,HSPB1,PSMA2,EXOSC3,CPEB3,PSMD3,PSMD11,HSPA8,PSMD9,MAPK14,XRN1,FXR1,EIF4G1,PSMD14,SET,EXOSC…	PSMB1,PSMC5,PSME1,PSMD8,PSMA3,PSME2,PSMA7,PSMA1,PSME3,PSMB6,SERBP1,PSMA5,PSMB4,PSMD6,PSMC3,MYD88,PSMD13,PSMB8,PSMB10,EXOSC6,PSMB9,PSMB3	MYEF2,FASTKD3,ROCK2,FASTKD1,PARN,METTL14,TNFSF13
GO_MAST_CELL_ACTIVATION	GO:0045576	46	Up	0.0011022001225513432	0.04557813020740247	1	FGR,BTK,GAB2,LCP2,C12orf4,SPHK2,CD84,STXBP2,IL4R,LAT2,SNAP23,UNC13D,HMOX1,NDRG1,PIK3CG,CBL,SNX4,VAMP8,NR4A3,VAMP7,ADGRE2,RAC2,PDPK1,TSLP,CD226,FER,ENPP3,KIT,FCER1G,S100A12,SYK,CD300A,RHOH,LGALS9,IL13,ADORA2B,PIK3CD,GATA2,FES,CD300LF,PLSCR1,S100A13,CRLF2,LAT,LYN,MILR1	STXBP2,UNC13D,VAMP8,RAC2,FCER1G,CD300A,S100A13,LAT
GO_CYTOPLASMIC_TRANSLATION	GO:0002181	89	Up	0.0011459542442219177	0.04712418508739241	2	RPL26L1,YBX3,RPL18,ZC3H15,FTSJ1,RPL31,EIF3I,RPL6,RPLP0,EIF3L,EIF3D,EIF5,FMR1,GSPT1,EIF3J,EIF3E,RPL18A,EIF3B,EIF3A,CPEB3,RPL19,DRG2,DPH1,RWDD1,CPEB4,RPL24,EIF4G1,RPL22,DPH5,ETF1,EIF2S2,RPL36,EIF2S3,EIF3G,UNK,DPH2,DPH6,DHX9,CPEB2,RPLP1,DENR,RPL13A,RPL11,EIF2D,RPL32,EIF3H,DPH7,EIF3M,DPH3,RPL30,EIF4A2,NCK1,RPL8,EIF4A1,RPL26,RPL29,RPL22L1,RPL9,METTL3,EEF2,RPSA,CNBP,DNAJC24,RPS21,RPL38,RBM4,RPL15,DHX36…	RPL19,EIF3G,RPL13A,RPL29,EEF2,EIF3K,HSPA14,EIF4EBP1	DPH2
GO_NEGATIVE_REGULATION_OF_VIRAL_GENOME_REPLICATION	GO:0045071	42	Up	0.0011620412243289284	0.04752170796951784	6	EIF2AK2,MAVS,OAS1,CCNK,SRPK1,VAPA,ZC3HAV1,SLPI,APOBEC3F,EIF2AK4,ILF3,BST2,TRIM28,INPP5K,MORC2,RSAD2,OASL,SRPK2,RNASEL,IFITM3,SETDB1,TNIP1,IFIT5,MX1,IFI16,ZC3H12A,FAM111A,ISG20,BANF1,PARP10,AEN,IFITM2,IFIT1,IFITM1,ISG15,PLSCR1,MPHOSPH8,TNF,APOBEC3G,APOBEC3D,APOBEC3C,CCL5	SLPI,BST2,IFITM3,ISG20,BANF1,PARP10,IFITM2,IFITM1,APOBEC3C,CCL5	SRPK1
GO_DEFENSE_RESPONSE_TO_FUNGUS	GO:0050832	15	Up	0.0011876939565384427	0.04780510942261911	6	FAM3A,CTSG,COTL1,HAMP,RARRES2,GAPDH,GNLY,S100A8,SPON2,S100A9,S100A12,IL17RC,JAGN1,IL17RA,DEFA3	CTSG,GAPDH,GNLY,S100A8,SPON2,S100A9	HAMP
GO_POSITIVE_T_CELL_SELECTION	GO:0043368	21	Up	0.0011899370979644261	0.04780510942261911	1	CD74,TBX21,PTPRC,CYLD,IL12RB1,SRF,ZAP70,STK11,DOCK2,IL6,ITPKB,BATF,CD3G,STAT6,CD3D,STAT3,BCL2,PTPN2,SPN,MTOR,CD3E	ZAP70,CD3G,CD3D,CD3E
GO_HEMATOPOIETIC_PROGENITOR_CELL_DIFFERENTIATION	GO:0002244	123	Up	0.001193742297321158	0.04780510942261911	1	PSMB1,PSMC4,PSMA4,EIF2AK2,SPI1,ZFAT,CBFB,HYAL2,PSME4,KCNAB2,FSTL3,TCF3,PDCD2,ITCH,XRCC5,PSEN1,PTPRC,REST,PSMC5,PUS7,WDR7,PSME1,PSMD5,ABL1,PSMD8,SETD1A,OSM,PSMC6,PSMA3,SLC8A3,PSMC1,PSMB5,PSMA6,PSME2,PSMA7,PSMD10,GATA1,PSMD7,SLC7A6OS,ERCC2,TGFB1,ARMC6,SIPA1L3,CDK6,PSMA2,PSMD3,PSMD11,PSMD9,PTPN6,ZBTB24,SRF,HSPA9,HES1,PSMD14,SOS1,PLEK,NFE2L2,PRRC2C,KMT2A,MYB,HOXB3,INHBA,SOX4,PSMF1,PSMB2,ZBTB1,PSMA1,P…	PSMB1,SPI1,PSMC5,PSME1,PSMD8,PSMA3,PSME2,PSMA7,PSMA1,PSME3,PSMB6,PSMA5,PSMB4,PSMD6,PSMC3,EEF2,PSMD13,PSMB8,PSMB10,PSMB9,PSMB3	CDK6,ZBTB24
GO_LYMPHOCYTE_MIGRATION	GO:0072676	67	Up	0.001196804331571605	0.04780510942261911	1	CD99,ITGAL,WNK1,SLC12A2,RHOA,STK10,TBX21,SLC8B1,ICAM1,HSD3B7,CRKL,CD99L2,CCL17,PYCARD,IL27RA,PIK3CG,WASL,DOCK8,CCL2,CCL20,ZAP70,ITGA4,PADI2,PTK2B,TNFSF14,RIPK3,LRCH1,MYO1G,CCL21,ADAM10,ITGB7,APP,AKT1,XCL1,XCL2,ECM1,MSN,ADAM8,ADAM17,MIA3,TNFRSF14,F11R,CXCL16,CD200R1,RET,CRK,FADD,GCSAML,GPR183,S1PR1,PIK3CD,CYP7B1,OXSR1,SAA1,TMEM102,GAS6,APOD,SPN,STK39,AIF1,CKLF,CCL5,CCL23,CCL4,CCL18,CCL3L3,CCL3	ITGAL,HSD3B7,PYCARD,CCL2,ZAP70,MYO1G,ITGB7,XCL1,MSN,GPR183,AIF1,CCL5,CCL4,CCL3L3,CCL3
GO_REGULATION_OF_DNA_TEMPLATED_TRANSCRIPTION_IN_RESPONSE_TO_STRESS	GO:0043620	100	Up	0.001201263219752385	0.04780510942261911	2	CREBBP,PSMB1,MBTPS2,PSMC4,HSF2,BCLAF1,PSMA4,HSPA5,PSME4,SIRT2,PSMC5,GCN1,PSME1,PSMD5,PSMD8,HMOX1,RBX1,EP300,PSMC6,PSMA3,HIF1A,PSMC1,PSMB5,PSMA6,PSME2,PSMA7,PSMD10,PSMD7,PSMA2,CUL2,PSMD3,PSMD11,PSMD9,VEGFA,PSMD14,EPAS1,NFE2L2,RPS6KA1,ATF6,EGR1,CHD6,PSMF1,PSMB2,KLF2,ATF4,INO80,PSMA1,SESN2,PSME3,DNAJB1,VHL,EGLN1,PSMB7,TMBIM6,TP53,PSMB6,PSMA5,ARNT,RPS27A,LIMD1,TAF1,NOTCH1,UBC,BAG3,IMPACT,BACH1,NCK1,P…	PSMB1,PSMC5,PSME1,PSMD8,PSMA3,PSME2,PSMA7,PSMA1,PSME3,PSMB6,PSMA5,PSMB4,PSMD6,PSMC3,PSMD13,PSMB8,PSMB10,PSMB9,PSMB3	MBTPS2,SESN2,LIMD1,BACH1
GO_RESPONSE_TO_CHEMOKINE	GO:1990868	38	Up	0.001215982480299177	0.04813209796350004	7	WNK1,SLC12A2,RHOA,EDN1,CXCL2,HIF1A,CCL17,DOCK8,CCL2,SH2B3,CCL20,PADI2,DUSP1,PTK2B,CCRL2,CXCR4,RNF113A,LRCH1,CCL21,XCL1,XCL2,ACKR2,RBM15,CXCL3,CXCL1,ZC3H12A,CXCL8,OXSR1,GPR35,CIB1,STK39,ACKR1,CCL5,CCL23,CCL4,CCL18,CCL3L3,CCL3	CCL2,SH2B3,CXCR4,XCL1,CCL5,CCL4,CCL3L3,CCL3
GO_REGULATION_OF_INTEGRIN_MEDIATED_SIGNALING_PATHWAY	GO:2001044	9	Up	0.0012316963143181297	0.04849476658820637	11	CTNNA1,TIMP1,BST1,ITGB1BP1,CD63,LIMS1,FLNA,PHACTR4,EMP2	CTNNA1,TIMP1,CD63
GO_NEGATIVE_REGULATION_OF_WNT_SIGNALING_PATHWAY	GO:0030178	122	Up	0.0012598572474307867	0.04934107590202478	7	DVL2,PSMB1,FUZ,PSMC4,WWTR1,CUL3,PSMA4,PSME4,IFT80,JADE1,GSK3B,CYLD,WNT11,NLK,PSMC5,PSME1,PSMD5,PSMD8,CBY1,HMGXB4,RBX1,PSMC6,PSMA3,PSMC1,PSMB5,CHD8,PSMA6,PSME2,STK4,PSMA7,PSMD10,EMD,PSMD7,AXIN1,TSC2,STK3,GSK3A,CAV1,GRB10,PSMA2,TLE4,RAPGEF1,DVL1,LZTS2,PSMD3,PSMD11,SLC9A3R1,MDK,PSMD9,MAPK14,CSNK1A1,NPHP3,PSMD14,IGFBP2,HDAC1,MAD2L2,KLHL12,STK11,INVS,EGR1,PFDN5,LRP1,PSMF1,PSMB2,PSMA1,APOE,LATS1,NFATC1…	PSMB1,PSMC5,PSME1,PSMD8,PSMA3,PSME2,PSMA7,EMD,SLC9A3R1,MAD2L2,PSMA1,PSME3,TLE3,PSMB6,PSMA5,PSMB4,PSMD6,PSMC3,RNF213,CTNNBIP1,SIAH2,PSMD13,PSMB8,PSMB10,PSMB9,PSMB3	IFT80,APC,LIMD1,C12orf43,WWOX
GO_NAD_METABOLIC_PROCESS	GO:0019674	36	Up	0.0012739775204750527	0.049631482139770214	23	CD38,NADK,MDH1,PFKP,PKM,ENO1,TIGAR,PGK1,QPRT,GPI,NMRK1,ENO3,ALDOC,BST1,GAPDH,TPI1,ENO2,GPD2,SLC25A12,LDHA,TP53,FOXK2,PFKL,ALDOA,NADK2,GPD1L,HK1,ADPGK,HK2,NMNAT3,FOXK1,PGM2L1,PGAM1,BPGM,NADSYN1,NMNAT1	NADK,PFKP,PKM,ENO1,PGK1,GAPDH,ALDOA,PGAM1	NMNAT1
