# Supplementary material for: An integrated cell atlas of the lung in health and disease
Source: Nat Med. 2023 Jun 8;29(6):1563–77. doi: 10.1038/s41591-023-02327-2 (PMC10287567; doi:10.1038/s41591-023-02327-2)
Supplement: Supplementary file 5 — Gene set enrichment analysis results for modeling the effects of demographic variables on cell type-specific gene expression. [file 41591_2023_2327_MOESM5_ESM.zip › SuppT_X_covariate_modeling_gene_set_enrichment/T_cell_lineage-nose-GO_BP-Total.tsv]

GeneSet	GOID	NGenes	Direction	PValue	FDR	Cluster	Genes	DEUp	DEDown
GO_OXIDATIVE_PHOSPHORYLATION	GO:0006119	103	Up	4.4282872815782017e-11	1.8986313636852418e-7	1	NDUFAB1,COX10,UQCRC1,COX15,BID,NDUFS1,NDUFB4,RHOA,SDHA,COQ9,NDUFB2,DLD,MSH2,NDUFB7,ABCD1,TAZ,PGK1,PPIF,NDUFC1,NDUFS8,COX6A1,COX7A2,NDUFS7,COX7A2L,PARK7,NDUFB3,NDUFA8,DNAJC15,NDUFA1,SLC25A23,COX6B1,COX7C,UQCR11,NDUFA5,NDUFA10,COX4I2,COX4I1,COX7B,NDUFA2,CCNB1,COX5B,ISCU,NDUFB5,UQCC2,NDUFAF1,NDUFA9,UQCRC2,NDUFB10,SDHC,SNCA,NDUFS6,NDUFB11,NDUFB9,SURF1,NDUFC2,UQCRB,PINK1,NDUFS2,NDUFV3,COX7A1,AK4,NDUFS…	NDUFB3,NDUFA8,COX6B1,NDUFS2,COX6C,STOML2,NDUFV1,CYCS,NDUFV2,NDUFA6	NDUFS1,NDUFAF1,SNCA,AK4
GO_ESTABLISHMENT_OF_PROTEIN_LOCALIZATION_TO_ENDOPLASMIC_RETICULUM	GO:0072599	110	Up	5.599635280570676e-11	1.8986313636852418e-7	2	SEC62,RPS20,SEC63,HSPA5,SEC61A1,RPL18,TRAM2,SEC61A2,TRAM1,RPL31,RPS5,RAB10,RPL6,RPLP0,RPL3,PMM1,SRP54,CHMP4B,SGTA,RPS16,RPS19,RPL18A,SEC61B,RPL28,RPL19,RPL34,RPS13,RPS12,RPL24,SSR3,SPCS1,RPS15,RAB3GAP1,RPL22,RPS25,SPCS2,RAB3GAP2,RPL21,RPL5,RPS10,RPL23,SPCS3,RPS4Y1,RPL36,RPL27,SEC61G,RPS15A,RPL35,RPS6,RPLP1,RPS24,SRP14,PMM2,RPS2,RPS11,RPL13A,RPL11,RPS8,SRP9,RPS27A,RPL32,RPS3A,RPL37,RPL10,RPL7,RPL7…	RPLP0,SRP9,RPSA,RPS26,CHMP4A	TRAM2,SGTB
GO_COTRANSLATIONAL_PROTEIN_TARGETING_TO_MEMBRANE	GO:0006613	98	Up	7.591488859197288e-11	1.8986313636852418e-7	2	SEC62,RPS20,SEC63,SEC61A1,RPL18,TRAM2,SEC61A2,TRAM1,RPL31,RPS5,RPL6,RPLP0,RPL3,SRP54,RPS16,RPS19,RPL18A,SEC61B,RPL28,RPL19,RPL34,RPS13,RPS12,RPL24,SSR3,RPS15,RPL22,RPS25,RPL21,RPL5,RPS10,SSR1,RPL23,RPS4Y1,RPL36,RPL27,RPS15A,RPL35,RPS6,RPLP1,RPS24,SRP14,RPS2,RPS11,RPL13A,RPL11,RPS8,SRP9,RPS27A,RPL32,RPS3A,RPL37,RPL10,RPL7,RPL7A,RPS3,SRP19,RPL30,ZFAND2B,RPL8,RPL26,RPL29,SSR2,RPL9,RPS14,RPL27A,RPL13…	RPLP0,SRP9,RPSA,RPS26	TRAM2
GO_ATP_SYNTHESIS_COUPLED_ELECTRON_TRANSPORT	GO:0042773	81	Up	2.0080877265873543e-10	3.76667055314623e-7	1	NDUFAB1,COX10,UQCRC1,COX15,BID,NDUFS1,NDUFB4,SDHA,COQ9,NDUFB2,DLD,NDUFB7,TAZ,NDUFC1,NDUFS8,COX6A1,NDUFS7,COX7A2L,PARK7,NDUFB3,NDUFA8,DNAJC15,NDUFA1,COX6B1,COX7C,UQCR11,NDUFA5,NDUFA10,COX4I2,COX4I1,COX7B,NDUFA2,CCNB1,COX5B,ISCU,NDUFB5,NDUFAF1,NDUFA9,UQCRC2,NDUFB10,SDHC,SNCA,NDUFS6,NDUFB11,NDUFB9,NDUFC2,UQCRB,PINK1,NDUFS2,NDUFV3,NDUFS4,UQCRQ,COX6C,NDUFB6,NDUFB8,NDUFV1,SDHAF2,COA6,NDUFS5,UQCRFS1,MEC…	NDUFB3,NDUFA8,COX6B1,NDUFS2,COX6C,NDUFV1,CYCS,NDUFV2,NDUFA6	NDUFS1,NDUFAF1,SNCA
GO_RNA_SPLICING	GO:0008380	393	Up	3.8637457112198605e-10	5.336257177715435e-7	1	RBM5,KDM1A,POLR2J,GCFC2,LUC7L,AKAP8L,PTBP1,CLK1,AQR,STRAP,ZCCHC8,GEMIN8,POLR2B,CELF2,THOC3,THRAP3,CCAR1,SNRNP40,SFSWAP,U2AF2,SUGP2,DDX20,CDK13,YBX1,ELAVL1,DHX8,GPKOW,JMJD6,PABPC1,DAZAP1,CPSF1,CLNS1A,ZNF638,SART3,RBM7,GPATCH1,MBNL3,XAB2,SNRPA,THOC1,DDX1,GEMIN5,YTHDC1,PPIE,REST,WBP11,CHERP,RBM22,SRRT,SF3B2,KHSRP,FUS,PAPOLA,PDCD7,HNRNPC,GEMIN2,CWF19L1,SRPK1,CDC5L,HNRNPH3,CIRBP,HNRNPM,POLR2E,SF3A1,SN…	STRAP,THOC3,SFSWAP,SF3B2,POLR2E,POLR2C,ZPR1,SF3B6,RRAGC,PRDX6,SYF2,HNRNPA2B1,RNF113A,RBM42,ZRANB2,SF3B4,SNRPG,SCNM1,SNIP1,SLU7,METTL3,NUDT21,SNRPD1,POLR2G,CLP1,ZBTB8OS,PUF60,DDX41,SRSF10,RPS26,LSM2	JMJD6,GEMIN5,RBM22,SF3A1,RBFOX2,PRPF40B,PPWD1,RBM19,CWF19L2,SNRNP48,GEMIN4,RBM10
GO_MITOCHONDRIAL_TRANSLATIONAL_TERMINATION	GO:0070126	88	Up	4.2672988226432914e-10	5.336257177715435e-7	1	MRPS10,MRPL43,MRPS35,MRPS24,MRPS34,MRPL22,MRPL28,MRPS33,MRPS18A,MRPS31,MRPL4,MRPL32,MRPL27,MRPL51,MTRF1L,MRPL18,MRPL2,MRPS30,MRPS27,MRPL3,MRPL19,MRPL37,MRPS15,MRPS14,MTRF1,MRPS2,MRPS7,MRPS26,MRPS12,MRPL34,MRPS25,PTCD3,MRPL35,ERAL1,DAP3,MRPS36,MRPL44,MRPS9,MRPL47,MRPL50,MRPL15,MRPL24,MRPL9,MRPS5,MRPS28,MRRF,MRPL49,MRPL39,OXA1L,MRPL17,MRPL10,MRPL55,MRPS18C,GFM2,MRPL16,MRPL1,MRPL36,MRPL13,CHCHD1,MRP…	MRPS35,MRPL22,MRPL3,MRPS15,MRPS12,MRPL47,OXA1L,MRPL52,MRPS23,MRPS18B
GO_RESPIRATORY_ELECTRON_TRANSPORT_CHAIN	GO:0022904	97	Up	9.333731307239343e-10	1.0004426571173827e-6	1	NDUFAB1,SLC25A13,COX10,UQCRC1,COX15,BID,NDUFS1,AIFM2,NDUFB4,SDHA,COQ9,NDUFB2,DLD,NDUFB7,TAZ,ETFB,NDUFC1,PPARGC1A,NDUFS8,COX6A1,ALDH5A1,GPD2,NDUFS7,SLC25A12,COX7A2L,PARK7,SDHB,NDUFB3,NDUFA8,DNAJC15,NDUFA1,COX6B1,COX7C,UQCR11,NDUFA5,NDUFA10,COX4I2,COX4I1,COX7B,NDUFA2,MYBBP1A,CCNB1,COX5B,ISCU,NDUFB5,NDUFAF1,NDUFA9,ETFA,UQCRC2,NDUFB10,SDHC,SNCA,NDUFS6,NDUFB11,NDUFB9,NDUFC2,UQCRB,PINK1,NDUFS2,NDUFV3,N…	NDUFB3,NDUFA8,COX6B1,ETFA,NDUFS2,COX6C,NDUFV1,ETFDH,CYCS,NDUFV2,NDUFA6	NDUFS1,ALDH5A1,NDUFAF1,SNCA
GO_RNA_SPLICING_VIA_TRANSESTERIFICATION_REACTIONS	GO:0000375	313	Up	1.1992829721344966e-9	1.124777517490641e-6	1	RBM5,KDM1A,POLR2J,GCFC2,LUC7L,PTBP1,AQR,STRAP,ZCCHC8,GEMIN8,POLR2B,CELF2,THRAP3,CCAR1,SNRNP40,SFSWAP,U2AF2,DDX20,CDK13,YBX1,ELAVL1,DHX8,GPKOW,JMJD6,PABPC1,DAZAP1,CPSF1,CLNS1A,SART3,RBM7,GPATCH1,MBNL3,XAB2,SNRPA,DDX1,GEMIN5,YTHDC1,PPIE,REST,WBP11,CHERP,RBM22,SRRT,SF3B2,KHSRP,FUS,PAPOLA,PDCD7,HNRNPC,GEMIN2,CWF19L1,SRPK1,CDC5L,HNRNPH3,CIRBP,HNRNPM,POLR2E,SF3A1,SNRPD3,TFIP11,SNU13,POLR2F,DDX17,ZMAT5,…	STRAP,SFSWAP,SF3B2,POLR2E,POLR2C,SF3B6,PRDX6,SYF2,HNRNPA2B1,RNF113A,RBM42,SF3B4,SNRPG,SCNM1,SNIP1,SLU7,METTL3,NUDT21,SNRPD1,POLR2G,CLP1,PUF60,DDX41,SRSF10,LSM2	JMJD6,GEMIN5,RBM22,SF3A1,RBFOX2,PRPF40B,PPWD1,RBM19,CWF19L2,SNRNP48,GEMIN4,RBM10
GO_MITOCHONDRIAL_TRANSLATION	GO:0032543	132	Up	1.7118058716177187e-9	1.4270754949719715e-6	1	LARS2,MRPS10,MRPL43,GATB,MRPS35,MRPS24,IARS2,MRPS34,MRPL22,NOA1,MTIF2,MRPL28,MRPS33,MRPS18A,ALKBH1,UQCC1,MTG2,CDK5RAP1,MRPS31,EARS2,SARS2,MRPL4,MRPL32,C1QBP,MRPL27,MRPL51,MTRF1L,MRPL18,MRPL2,MRPS30,MRPS27,MRPL3,MRPL19,MRPL37,WARS2,MRPS15,NSUN4,DARS2,FASTKD2,MRPS14,MTRF1,MTIF3,MTERF4,MRPS2,TSFM,FASTKD3,AARS2,MRPS7,MRPS26,MRPS12,MRPL34,QRSL1,MRPS25,PTCD3,MRPL35,ERAL1,DAP3,MRPS36,MRPL44,MRPS9,MRPL47…	MRPS35,MRPL22,MRPL3,MRPS15,MRPS12,MRPL47,OXA1L,MRPL52,TUFM,MRPS23,COA3,MRPS18B	WARS2,NSUN4,RARS2,RPUSD4,GATC
GO_PROTEIN_LOCALIZATION_TO_ENDOPLASMIC_RETICULUM	GO:0070972	130	Up	2.039202684869448e-9	1.5300137744575468e-6	2	SEC62,RPS20,SEC63,HSPA5,SEC61A1,RPL18,TRAM2,SEC61A2,TRAM1,RPL31,BCAP29,RPS5,RAB10,PPP1R15A,RPL6,RPLP0,KDELR3,RPL3,PMM1,SRP54,CHMP4B,VAPA,SGTA,RPS16,RPS19,KDELR1,RPL18A,SEC61B,GBF1,RPL28,RPL19,RPL34,RPS13,RPS12,RPL24,SSR3,SPCS1,RPS15,RTN4,RAB3GAP1,RPL22,RPS25,SPCS2,ANKRD13C,RAB3GAP2,RPL21,RPL5,RPS10,RPL23,SPCS3,RPS4Y1,RPL36,RPL27,SEC61G,RPS15A,UBAC2,OS9,KDELR2,RPL35,RPS6,RPLP1,RPS24,SRP14,PMM2,RPS…	RPLP0,SRP9,RPSA,RPS26,CHMP4A	TRAM2,TAPT1,SGTB
GO_VIRAL_GENE_EXPRESSION	GO:0019080	189	Up	2.9821809870538955e-9	2.0126821294241717e-6	3	POLR2J,RPS20,PTBP1,NUP160,POLR2B,TPR,RSF1,NDC1,CTDP1,RPL18,TAF11,NUP133,NUCKS1,RPL31,NUP37,MID2,CCNT2,RPS5,REST,SEH1L,RPL6,RPLP0,TFAP4,NUP50,AAAS,NUP188,POLR2E,SMARCB1,EIF3L,POLR2F,RPL3,EIF3D,EP300,SNW1,RAE1,NELFCD,NUP93,POLR2C,MON1B,RPS16,POLR2I,RPS19,RPL18A,USF2,HPN,EIF3B,TRIM14,EIF3A,RPL28,RPL19,NUP88,RPL34,RPS13,NUP98,NUP107,RPS12,NUP155,RPL24,SPCS1,RPS15,RPL22,HDAC1,TRIM62,RPS25,TRIM32,NUP43…	TAF11,RPLP0,POLR2E,POLR2C,TRIM21,POLR2G,RPSA,RPS26	TRIM14
GO_TRANSLATIONAL_ELONGATION	GO:0006414	124	Up	3.219003805556452e-9	2.0126821294241717e-6	1	MRPS10,MRPL43,MRPS35,MRPS24,MRPS34,MRPL22,MRPL28,MRPS33,MRPS18A,GTPBP1,ALKBH1,MRPS31,EEF2K,EEF1D,MRPL4,MRPL32,CPEB3,MRPL27,DPH1,SEPSECS,MRPL51,MRPL18,HBS1L,MRPL2,MRPS30,MRPS27,ABTB1,MRPL3,EEF1B2,MRPL19,MRPL37,MRPS15,DPH5,MRPS14,MRPS2,TSFM,MRPS7,MRPS26,MRPS12,MRPL34,MRPS25,PTCD3,MRPL35,EEFSEC,EIF5A,ERAL1,DAP3,DPH2,MRPS36,DPH6,MRPL44,MRPS9,MRPL47,MRPL50,CPEB2,MRPL15,RPLP1,SECISBP2L,EIF4A3,MRPL24,MR…	MRPS35,MRPL22,MRPL3,MRPS15,MRPS12,MRPL47,SRP9,OXA1L,MRPL52,TUFM,MRPS23,SECISBP2,MRPS18B
GO_NUCLEAR_TRANSCRIBED_MRNA_CATABOLIC_PROCESS_NONSENSE_MEDIATED_DECAY	GO:0000184	119	Up	3.535808598897967e-9	2.0407055321178036e-6	1	UPF1,RPS20,RPL18,SMG6,PABPC1,RPL31,RPS5,RPL6,RPLP0,RPL3,GSPT1,EIF3E,RPS16,RPS19,PPP2R1A,RPL18A,SMG9,RPL28,RPL19,CASC3,RPL34,RPS13,MAGOHB,RPS12,PPP2CA,RPL24,NCBP2,EIF4G1,RPS15,RPL22,SMG7,RPS25,ETF1,RPL21,RPL5,RPS10,UPF3B,RPL23,RPS4Y1,RPL36,HELZ2,RPL27,CTIF,RPS15A,DHX34,NCBP1,RPL35,RPS6,RPLP1,RPS24,PARN,RPS2,EIF4A3,RPS11,RPL13A,RPL11,RPS8,RPS27A,RPL32,RPS3A,RPL37,RPL10,RPL7,RPL7A,RPS3,DCP1B,UPF2,NB…	RPLP0,RPSA,SECISBP2,RPS26	GSPT2
GO_TRANSLATIONAL_INITIATION	GO:0006413	183	Up	6.012265984305036e-9	3.222145120017192e-6	1	DHX33,RPS20,TPR,EIF2AK2,EIF4B,RPL18,DHX29,PABPC1,EIF2B3,NCK2,RPL31,EIF4G3,DDX1,RPS5,EIF3I,MTIF2,EIF2AK1,PPP1R15A,RPL6,RPLP0,EIF3L,RPL3,EIF3D,ALKBH1,EIF5,FMR1,DNAJC3,MTFMT,EIF3J,EIF3E,RPS16,RPS19,RPL18A,HSPB1,EIF3B,EIF4H,EIF3A,RPL28,RPL19,RPS6KB1,RPL34,EIF4G2,RPS13,EIF2B1,RPS12,RPL24,NCBP2,EIF1B,EIF4G1,EIF2B4,RPS15,RPL22,RPS25,GLE1,EIF2B2,PAIP2,COPS5,KHDRBS1,RPL21,MTIF3,RPL5,AGO2,PAIP2B,RPS10,MIF4…	RPLP0,EIF1B,GLE1,EIF3M,METTL3,POLR2G,RPSA,EIF4EBP1,RPS26	PAIP2B,YTHDF1,BANK1,EIF3C,RXRA,MTOR
GO_TRANSLATIONAL_TERMINATION	GO:0006415	103	Up	9.834623967322396e-9	4.756986016921922e-6	1	UPF1,MRPS10,MRPL43,MRPS35,MRPS24,MRPS34,JMJD4,MRPL22,MRPL28,OGFOD1,MRPS33,MRPS18A,MRPS31,GSPT1,MRPL4,MRPL32,MRPL27,MRPL51,MTRF1L,MRPL18,MRPL2,MRPS30,MRPS27,MRPL3,MRPL19,MRPL37,MRPS15,GLE1,MRPS14,MTRF1,ETF1,MRPS2,MRPS7,MRPS26,MRPS12,MRPL34,C12orf65,MRPS25,PTCD3,MRPL35,EIF5A,ERAL1,DAP3,MRPS36,MRPL44,MRPS9,MRPL47,MRPL50,MRPL15,MRPL24,MRPL9,MRPS5,MRPS28,MRRF,MRPL49,MRPL39,OXA1L,N6AMT1,MRPL17,MRPL10,M…	MRPS35,MRPL22,MRPL3,MRPS15,GLE1,MRPS12,MRPL47,OXA1L,MRPL52,MRPS23,MRPS18B	GSPT2
GO_MITOCHONDRIAL_GENE_EXPRESSION	GO:0140053	157	Up	1.0144179164434326e-8	4.756986016921922e-6	1	ELAC2,LARS2,TRIT1,MRPS10,MRPL43,GATB,MRPS35,MRPS24,IARS2,HSD17B10,TRNT1,MRPS34,MRPL22,NOA1,MTIF2,MRPL28,MRPS33,MRPS18A,POLRMT,ALKBH1,UQCC1,MTG2,CDK5RAP1,MRPS31,EARS2,SARS2,MRPL4,MRPL32,TFAM,C1QBP,MRPL27,MRPL51,MTRF1L,MRPL18,MRPL2,MRPS30,MRPS27,MRPL3,MRPL19,MRPL37,WARS2,MRPS15,NSUN4,DARS2,FASTKD2,FOXO3,MRPS14,MTRF1,MTERF2,MTIF3,MTERF4,MRPS2,TSFM,FASTKD3,AARS2,MRPS7,MRPS26,TRMT5,MTERF1,MRPS12,MRPL3…	MRPS35,MRPL22,MRPL3,MRPS15,MRPS12,MRPL47,OXA1L,MRPL52,TUFM,MRPS23,COA3,MRPS18B	WARS2,NSUN4,TRMT10A,RARS2,PPARGC1B,RPUSD4,GATC
GO_RIBOSOMAL_LARGE_SUBUNIT_BIOGENESIS	GO:0042273	63	Up	1.4556960761742796e-8	6.4247574467856585e-6	4	LAS1L,RPL26L1,NOP16,MRTO4,NLE1,DDX18,RPL6,RPLP0,PES1,SNU13,RPL3,GTPBP4,FTSJ3,NOP2,PAK1IP1,MDN1,BRIX1,RPL24,ZNHIT6,EBNA1BP2,FASTKD2,GTF3A,RPL5,PPAN,DHX30,NIP7,WDR74,RPL35,RSL24D1,WDR12,URB1,RPL11,NVL,NHP2,RPL7L1,RPL10,RPL7,SURF6,RPL7A,HEATR3,MALSU1,RPL26,NOL9,MRPL1,RSL1D1,RPL38,ZNF622,MRPL11,RRS1,NPM1,DDX28,RPL35A,RPL14,NOC2L,RPF2,RPL12,RPL23A,SDAD1,RPL10A,EIF6,MRPL20,BOP1,ZNHIT3	NOP16,RPLP0,PES1,NOP2,NIP7,RRS1,RPF2	NVL
GO_ANAPHASE_PROMOTING_COMPLEX_DEPENDENT_CATABOLIC_PROCESS	GO:0031145	79	Up	2.1643303631614186e-8	8.837914756220706e-6	1	CDC27,PSMB1,PSMC4,CUL3,PSMA4,ANAPC4,PSME4,UBE2D1,PSMC5,AURKA,ANAPC5,PSME1,CDC23,PSMD5,PSMD8,PSMC6,PSMA3,PSMC1,PSMB5,PSMA6,PSME2,PSMA7,PSMD10,PSMD7,FBXO31,FZR1,PSMA2,UBE2S,PSMD3,PSMD11,ANAPC15,PSMD9,FBXO5,PSMD14,CDC20,CDK2,PSMF1,PSMB2,PSMA1,CDC16,PSME3,CCNB1,PSMB7,ANAPC11,PSMB6,PSMA5,RPS27A,UBC,ANAPC1,BUB3,PSMA8,BUB1B,PSMD4,PSMB4,PSMC2,PSMD6,MAD2L1,ANAPC10,PTTG1,PSMC3,ANAPC16,PLK1,UBE2E1,CDK1,UBB,…	PSMA1,BUB3,ANAPC10,UBE2E1,PSMB3	ANAPC4
GO_NADH_DEHYDROGENASE_COMPLEX_ASSEMBLY	GO:0010257	55	Up	2.2380431876341916e-8	8.837914756220706e-6	4	NDUFAF7,NDUFAB1,NDUFS1,NDUFB4,BCS1L,TIMM21,NDUFB2,NDUFB7,NDUFAF5,TAZ,COA1,NDUFC1,FOXRED1,NDUFS8,TIMMDC1,NDUFS7,NDUFB3,NDUFA8,NDUFAF4,NDUFA1,NDUFA5,ECSIT,NDUFA10,NDUFA2,NDUFB5,NDUFAF1,NDUFA9,NDUFB10,NDUFS6,NDUFB11,NDUFB9,NDUFC2,NUBPL,OXA1L,NDUFAF6,NDUFS2,NDUFV3,NDUFAF2,NDUFS4,NDUFB6,NDUFB8,NDUFV1,NDUFS5,NDUFA3,TMEM126B,NDUFA11,ACAD9,NDUFAF3,NDUFV2,NDUFB1,NDUFA12,NDUFA6,NDUFA13,NDUFS3,NDUFA7	NDUFB3,NDUFA8,OXA1L,NDUFS2,NDUFV1,NDUFV2,NDUFA6	NDUFS1,NDUFAF1,NUBPL
GO_MITOCHONDRIAL_RESPIRATORY_CHAIN_COMPLEX_ASSEMBLY	GO:0033108	86	Up	2.464405609522316e-8	9.245217644122968e-6	4	NDUFAF7,NDUFAB1,TTC19,NDUFS1,NDUFB4,BCS1L,TIMM21,NDUFB2,NDUFB7,SAMM50,UQCC1,NDUFAF5,TAZ,COA1,TFAM,NDUFC1,FOXRED1,NDUFS8,TIMMDC1,NDUFS7,NDUFB3,NDUFA8,NDUFAF4,FASTKD3,NDUFA1,NDUFA5,ECSIT,NDUFA10,SCO2,NDUFA2,SCO1,COX16,NDUFB5,UQCC2,NDUFAF1,COX17,NDUFA9,NDUFB10,NDUFS6,NDUFB11,NDUFB9,SURF1,NDUFC2,NUBPL,SDHAF4,OXA1L,NDUFAF6,UQCRB,NDUFS2,NDUFV3,COX18,NDUFAF2,NDUFS4,NDUFB6,NDUFB8,NDUFV1,SDHAF2,NDUFS5,NDU…	NDUFB3,NDUFA8,OXA1L,NDUFS2,NDUFV1,NDUFV2,COA3,NDUFA6,COX20	NDUFS1,NDUFAF1,NUBPL,LYRM7
GO_RIBONUCLEOPROTEIN_COMPLEX_SUBUNIT_ORGANIZATION	GO:0071826	176	Up	8.8467411314118e-8	3.160814224237273e-5	4	RBM5,GCFC2,LUC7L,STRAP,GEMIN8,CELF2,MRTO4,SFSWAP,DDX20,DHX8,NLE1,CLNS1A,SART3,XAB2,DDX1,HSP90AA1,GEMIN5,NUFIP1,RPS5,YTHDC1,EIF3I,RPL6,RPLP0,GEMIN2,AGO1,SRPK1,HSP90AB1,SF3A1,SNRPD3,TFIP11,EIF3L,SNU13,RPL3,EIF3D,PRMT5,SRSF5,EIF5,DICER1,PRPF6,CRNKL1,EIF3J,ZFAND1,EIF3E,PIH1D1,SF3A2,RPS19,PRPF31,EIF3B,SETX,EIF3A,LUC7L3,PRPF19,PTGES3,CPSF6,NOP2,SRSF9,MDN1,BRIX1,USP4,RPL24,RPS15,SF3B1,WDR77,ZNHIT6,PRPF3…	STRAP,SFSWAP,RPLP0,NOP2,SNRPG,EIF3M,SLU7,NUDT21,SNRPD1,RPSA,CLP1,RRS1,SRSF10,RPF2	GEMIN5,SF3A1,AGO3,AGO4,ATM,RUVBL1,GEMIN4,EIF3C
GO_HEMIDESMOSOME_ASSEMBLY	GO:0031581	12	Down	1.0277265052361641e-7	3.505014531266791e-5	4	LAMA3,LAMC2,COL17A1,ITGA6,ITGB4,LAMC1,DST,CD151,PLEC,KRT5,KRT14,LAMB3		ITGA6,DST,KRT5,LAMB3
GO_MRNA_PROCESSING	GO:0006397	450	Up	2.169420460368062e-7	7.077026832235464e-5	1	RBM5,KDM1A,POLR2J,GCFC2,PAF1,LUC7L,CDK11A,AKAP8L,PTBP1,ZC3H3,MNAT1,AQR,STRAP,ZCCHC8,GEMIN8,POLR2B,CELF2,PTCD2,THOC3,THRAP3,ZC3H11A,CCAR1,SNRNP40,SFSWAP,U2AF2,SUGP2,DDX20,CDK13,YBX1,ELAVL1,DHX8,GPKOW,PHRF1,JMJD6,PABPC1,DAZAP1,CPSF1,PRKACA,CLNS1A,NCBP3,SART3,RBM7,GPATCH1,MBNL3,XAB2,SNRPA,THOC1,DDX1,GEMIN5,YTHDC1,PPIE,REST,WBP11,CHERP,RBM22,SRRT,SF3B2,KHSRP,XRN2,FUS,PAPOLA,PDCD7,RBM27,ALKBH5,HNRNPC,…	STRAP,THOC3,SFSWAP,SF3B2,POLR2E,RNMT,POLR2C,ZPR1,SF3B6,PRDX6,SYF2,HNRNPA2B1,RNF113A,RBM42,ZRANB2,SF3B4,SNRPG,SCNM1,SNIP1,SLU7,METTL3,NUDT21,SNRPD1,POLR2G,CLP1,PUF60,DDX41,SRSF10,LSM2	JMJD6,PRKACA,GEMIN5,RBM22,XRN2,SF3A1,RBFOX2,MTPAP,PRPF40B,PPWD1,RBM19,GTF2H2,CWF19L2,RPRD2,SNRNP48,GEMIN4,RBM10,ADARB1
GO_CELLULAR_RESPIRATION	GO:0045333	159	Up	2.971985727627933e-7	9.291170380996825e-5	1	NDUFAB1,SLC25A13,COX10,UQCRC1,MDH1,COX15,BID,NDUFS1,AIFM2,CS,NDUFB4,MTFR1,IDH3G,SDHA,ME2,NOA1,COQ9,NDUFB2,DLD,FH,NDUFB7,ACO2,HIF1A,IDH3B,SLC25A14,TAZ,ETFB,OGDH,NDUFC1,PPARGC1A,NDUFS8,TRPV4,IFNG,COX6A1,ALDH5A1,NNT,IL4,GPD2,NDUFS7,COQ10B,SLC25A12,COX7A2L,PARK7,SDHB,MTFR1L,NDUFB3,NDUFA8,NR4A3,DLST,IDE,DNAJC15,CAT,PIK3CA,ACO1,CISD1,NDUFA1,SLC25A23,PANK2,COX6B1,TRAP1,COX7C,UQCR11,NDUFA5,NDUFA10,COX4I2…	IDH3B,NDUFB3,NDUFA8,COX6B1,ETFA,OXA1L,NDUFS2,COX6C,NDUFV1,ETFDH,CYCS,NDUFV2,NDUFA6	NDUFS1,ME2,OGDH,ALDH5A1,PIK3CA,ACO1,NDUFAF1,SNCA,DHTKD1,LYRM7
GO_RIBOSOME_ASSEMBLY	GO:0042255	53	Up	3.319059636596003e-7	9.961161781351925e-5	4	MRTO4,NLE1,MRPL22,RPS5,RPL6,RPLP0,RPL3,RPS19,C1QBP,NOP2,MDN1,BRIX1,RPL24,RPS15,NSUN4,FASTKD2,MTERF4,MRPS2,RPL5,RPS10,MRPS7,SBDS,PPAN,DHX30,ERAL1,NIP7,RSL24D1,RPL11,EIF2A,ABT1,RPL10,MTERF3,RPS14,RPSA,RPL38,MRPL11,RPS27,RRS1,NPM1,MRPS11,DDX28,RPS27L,RRP7A,RPF2,RPL12,RPL23A,DDX3X,RPS28,PWP2,EIF6,MRPL20,MPV17L2,BOP1	MRPL22,RPLP0,NOP2,NIP7,RPSA,RRS1,RPF2	NSUN4
GO_RIBONUCLEOPROTEIN_COMPLEX_BIOGENESIS	GO:0022613	387	Up	3.850679205711244e-7	1.0821364994250368e-4	4	LAS1L,RBM5,GCFC2,RPUSD1,LUC7L,TSR3,UTP18,STRAP,TFB1M,RPL26L1,GEMIN8,NOP16,CELF2,MRTO4,NOP58,USP36,RIOK2,SFSWAP,DDX20,WDR3,WDR18,THUMPD1,RRP15,NLE1,CLNS1A,SART3,EXOSC7,XAB2,EXOSC5,DDX1,HSP90AA1,MRPL22,GEMIN5,XPO1,DIS3,NUFIP1,RPS5,YTHDC1,WBP11,EIF3I,RRN3,DIMT1,NOP14,DDX18,XRN2,RPL6,ESF1,RPLP0,GEMIN2,AGO1,SRPK1,HSP90AB1,SF3A1,SNRPD3,PES1,EIF3L,SNU13,DDX17,RPL3,EIF3D,PRMT5,SRSF5,EIF5,DICER1,PRPF6,MTG…	STRAP,NOP16,SFSWAP,EXOSC7,MRPL22,RPLP0,PES1,NPM3,NOP2,NIP7,IMP4,SNRPG,EIF3M,SLU7,NUDT21,SNRPD1,RPSA,POP7,CLP1,RRS1,TBL3,SRSF10,RPF2	USP36,GEMIN5,XPO1,XRN2,SF3A1,NSUN4,EXOSC8,AGO3,GNL3L,AGO4,NVL,ATM,DHX37,CHD7,RUVBL1,DDX10,GEMIN4,EIF3C,UTP14C
GO_AEROBIC_ELECTRON_TRANSPORT_CHAIN	GO:0019646	15	Up	3.8941337444323593e-7	1.0821364994250368e-4	1	COX10,COX15,COX6A1,COX7A2L,COX6B1,COX7C,COX4I2,COX4I1,COX7B,COX5B,COX6C,CYCS,COX8A,COX5A,NDUFA4	COX6B1,COX6C,CYCS
GO_ANTIGEN_PROCESSING_AND_PRESENTATION_OF_EXOGENOUS_PEPTIDE_ANTIGEN_VIA_MHC_CLASS_I	GO:0042590	72	Up	5.68027058109089e-7	1.522109648925891e-4	5	PSMB1,PSMC4,PSMA4,VAMP3,CYBA,PSME4,ITGB5,PSMC5,PSME1,SNAP23,PSMD5,PSMD8,NCF4,PSMC6,PSMA3,PSMC1,PSMB5,PSMA6,PSME2,PSMA7,PSMD10,PSMD7,IKBKB,PSMA2,PSMD3,PSMD11,PSMD9,CLEC4A,LNPEP,PSMD14,NCF2,VAMP8,PSMF1,PSMB2,PSMA1,PSME3,CD36,PSMB7,ITGAV,PSMB6,PSMA5,FCGR1A,PSMA8,NCF1,FCER1G,PSMD4,PSMB4,PSMC2,PSMD6,CYBB,PSMC3,B2M,PDIA3,TAP1,PSMD1,PSMD2,CALR,PSMD13,PSMD12,PSMB8,TAP2,HLA-E,HLA-G,HLA-F,PSMB10,CHUK,IFI30…	PSMA1,PSMB3
GO_REGULATION_OF_CELLULAR_AMINO_ACID_METABOLIC_PROCESS	GO:0006521	55	Up	6.286530371583424e-7	1.6264771509651873e-4	1	PSMB1,PSMC4,PSMA4,ATP2B4,PSME4,PSMC5,SIRT4,PSME1,COMT,PSMD5,PSMD8,PSMC6,PSMA3,PSMC1,PSMB5,PSMA6,PSME2,PSMA7,PSMD10,PSMD7,OAZ1,PSMA2,PSMD3,PSMD11,PSMD9,PSMD14,ODC1,PARK7,PSMF1,PSMB2,PSMA1,PSME3,PSMB7,PSMB6,PSMA5,OAZ3,SLC7A11,PSMA8,AZIN1,SLC7A7,PSMD4,PSMB4,PSMC2,PSMD6,PSMC3,PSMD1,PSMD2,OAZ2,NQO1,PSMD13,PSMD12,PSMB8,PSMB10,PSMB9,PSMB3	PSMA1,NQO1,PSMB3
GO_ELECTRON_TRANSPORT_CHAIN	GO:0022900	149	Up	7.932334954043853e-7	1.9838769720063675e-4	1	NDUFAB1,SLC25A13,CIAPIN1,COX10,CYB561,UQCRC1,COX15,BID,NDUFS1,GLRX2,HSD17B6,AIFM2,CYBA,AKR7A2,NDUFB4,ME1,MAOB,P4HA2,SDHA,ME2,AKR1B1,COQ9,NDUFB2,DLD,PHGDH,NDUFB7,IDH3B,TAZ,GSR,DHDH,ETFB,GLRX3,NDUFC1,PPARGC1A,NDUFS8,ALDH2,COX6A1,ALDH5A1,COX7A2,GPD2,NDUFS7,SLC25A12,COX7A2L,PARK7,NCF2,SDHB,AKR1A1,NDUFB3,NDUFA8,DNAJC15,NQO2,NDUFA1,COX6B1,COX7C,UQCR11,POR,STEAP4,NDUFA5,NDUFA10,COX4I2,COX4I1,COX7B,IDO1,…	IDH3B,NDUFB3,NDUFA8,COX6B1,ETFA,PTGES2,NDUFS2,COX6C,C15orf48,NDUFV1,ETFDH,CYCS,NDUFV2,NQO1,NDUFA6	CYB561,NDUFS1,ME2,PHGDH,ALDH5A1,NDUFAF1,SNCA,ASPH
GO_MRNA_METABOLIC_PROCESS	GO:0016071	757	Up	1.0244532077431885e-6	2.462982116356389e-4	1	RBM5,KDM1A,UPF1,POLR2J,GCFC2,PAF1,LUC7L,PSMB1,CDK11A,RPS20,CSDE1,AKAP8L,PTBP1,PSMC4,ZC3H3,SLC11A1,MNAT1,SAMD4A,AQR,RNH1,STRAP,VIM,ZCCHC8,EDC4,PSMA4,GEMIN8,POLR2B,CELF2,PTCD2,THOC3,MRTO4,THRAP3,PUM2,ZC3H11A,YBX3,CCAR1,SNRNP40,SFSWAP,RPL18,U2AF2,SUGP2,DDX20,CDK13,YBX1,ELAVL1,DHX8,ROCK1,GPKOW,PSME4,PHRF1,SMG6,JMJD6,PABPC1,RPL31,DAZAP1,CPSF1,PRKACA,SREBF1,IGF2BP2,CLNS1A,NCBP3,SART3,EXOSC7,RBM7,MLH1,G…	STRAP,THOC3,SFSWAP,EXOSC7,SF3B2,RPLP0,POLR2E,APEX1,RNMT,POLR2C,CBLL1,ZPR1,SF3B6,PRDX6,SYF2,HNRNPA2B1,RNF113A,RBM42,PSMA1,ZRANB2,NT5C3B,SF3B4,SNRPG,SCNM1,SNIP1,SLU7,METTL3,YWHAB,NUDT21,SNRPD1,POLR2G,RPSA,CLP1,ANGEL2,PUF60,DDX41,SECISBP2,SRSF10,RPS26,LSM2,PSMB3	YBX3,JMJD6,PRKACA,TNRC6C,PKP1,GEMIN5,XPO1,RBM22,CNOT3,XRN2,PABPC4,SF3A1,RBFOX2,MTPAP,DDX6,PRPF40B,PPWD1,EXOSC8,RBM19,AGO3,AGO4,TOB1,GTF2H2,ATM,CWF19L2,BTG2,RPRD2,SNRNP48,STAT3,ZC3H12D,SAMD4B,GEMIN4,RBM10,CNOT10,GSPT2,ADARB1,TTC37,MTOR,DXO
GO_MITOCHONDRIAL_ELECTRON_TRANSPORT_NADH_TO_UBIQUINONE	GO:0006120	46	Up	1.0504521887698847e-6	2.462982116356389e-4	1	NDUFAB1,NDUFS1,NDUFB4,COQ9,NDUFB2,DLD,NDUFB7,NDUFC1,NDUFS8,NDUFS7,PARK7,NDUFB3,NDUFA8,DNAJC15,NDUFA1,NDUFA5,NDUFA10,NDUFA2,ISCU,NDUFB5,NDUFAF1,NDUFA9,NDUFB10,SNCA,NDUFS6,NDUFB11,NDUFB9,NDUFC2,PINK1,NDUFS2,NDUFV3,NDUFS4,NDUFB6,NDUFB8,NDUFV1,NDUFS5,NDUFA3,NDUFA11,NDUFV2,NDUFB1,NDUFA12,NDUFA6,NDUFA13,NDUFA4,NDUFS3,NDUFA7	NDUFB3,NDUFA8,NDUFS2,NDUFV1,NDUFV2,NDUFA6	NDUFS1,NDUFAF1,SNCA
GO_CYTOPLASMIC_TRANSLATION	GO:0002181	91	Up	1.2086101188773392e-6	2.7479399157383867e-4	1	RPL26L1,YBX3,RPL18,ZC3H15,FTSJ1,RPL31,EIF3I,RPL6,RPLP0,EIF3L,EIF3D,EIF5,FMR1,GSPT1,EIF3J,EIF3E,RPL18A,EIF3B,EIF3A,CPEB3,RPL19,DRG2,DPH1,RWDD1,CPEB4,RPL24,EIF4G1,RPL22,DPH5,ETF1,EIF2S2,RPL36,EIF2S3,EIF3G,UNK,DPH2,DPH6,DHX9,CPEB2,RPLP1,DENR,RPL13A,RPL11,EIF2D,RPL32,EIF3H,DPH7,EIF3M,DPH3,RPL30,EIF4A2,NCK1,RPL8,ZNF385A,EIF4A1,RPL26,RPL29,RPL22L1,RPL9,METTL3,EEF2,RPSA,CNBP,DNAJC24,RPS21,RPL38,RBM4,RPL…	RPLP0,UNK,EIF3M,METTL3,RPSA,EIF4EBP1,RPS26	YBX3,EIF3C,GSPT2,MTOR
GO_ESTABLISHMENT_OF_PROTEIN_LOCALIZATION_TO_CHROMOSOME	GO:0070199	23	Up	1.7042986964908919e-6	3.7609862116974005e-4	2	ACD,PIH1D1,CCT4,TCP1,POT1,DKC1,CCT7,NABP2,BRCA2,WRAP53,CCT6A,TERF1,ATM,CCT5,CCT8,LRWD1,CCT3,NIPBL,SPIDR,CCT2,ATR,SGF29,RUVBL2	ACD,TCP1,NABP2,CCT6A	ATM
GO_AEROBIC_RESPIRATION	GO:0009060	74	Up	2.3280382244361577e-6	4.990648799412711e-4	1	COX10,UQCRC1,MDH1,COX15,CS,MTFR1,IDH3G,SDHA,ME2,DLD,FH,ACO2,HIF1A,IDH3B,SLC25A14,OGDH,NDUFS8,TRPV4,COX6A1,NNT,NDUFS7,COX7A2L,SDHB,MTFR1L,DLST,IDE,CAT,ACO1,PANK2,COX6B1,COX7C,COX4I2,COX4I1,COX7B,PDHA1,BLOC1S1,COX5B,SUCLA2,IREB2,MDH1B,IDH1,UQCRC2,SIRT3,SDHC,MTFR2,MDH2,SURF1,DLAT,ME3,OXA1L,UQCRB,SUCLG1,UCN,COX6C,FXN,VCP,IDH3A,SDHAF2,PDHB,CYCS,SUCLG2,UQCRH,BNIP3,COX8A,COX5A,FAHD1,DHTKD1,IDH2,SHMT2,UQ…	IDH3B,COX6B1,OXA1L,COX6C,CYCS	ME2,OGDH,ACO1,DHTKD1
GO_ESTABLISHMENT_OF_PROTEIN_LOCALIZATION_TO_MITOCHONDRIAL_MEMBRANE	GO:0090151	15	Up	2.605478166262579e-6	5.430250744852259e-4	2	AGK,HSP90AA1,TIMM13,TOMM22,SAMM50,TIMM9,PDCD5,ROMO1,TIMM10,OXA1L,CALM3,COX18,HSPA4,TIMM22,NDUFA13	TIMM13,ROMO1,TIMM10,OXA1L
GO_TERMINATION_OF_RNA_POLYMERASE_II_TRANSCRIPTION	GO:0006369	35	Up	3.3511320914948634e-6	6.795552454725935e-4	1	CPSF1,PAPOLA,SNRPD3,PABPN1,CSTF1,CSTF2,MAZ,SETX,NCBP2,TTF2,CPSF3,SYMPK,SNRPB,MED18,WDR33,NCBP1,SNRPF,ZNF473,SNRPG,FIP1L1,CPSF7,LSM11,SCAF4,SSU72,CPSF4,SLBP,PCF11,CPSF2,NUDT21,CLP1,CSTF3,CSTF2T,LSM10,SNRPE,SCAF8	SNRPG,NUDT21,CLP1
GO_RIBOSOMAL_LARGE_SUBUNIT_ASSEMBLY	GO:0000027	25	Up	3.5137076977260163e-6	6.937723383167974e-4	4	MRTO4,NLE1,RPL6,RPLP0,RPL3,NOP2,MDN1,BRIX1,RPL24,FASTKD2,RPL5,PPAN,DHX30,RSL24D1,RPL11,RPL10,RPL38,MRPL11,RRS1,DDX28,RPF2,RPL12,RPL23A,MRPL20,BOP1	RPLP0,NOP2,RRS1,RPF2
GO_RIBOSOME_BIOGENESIS	GO:0042254	268	Up	4.10660411625311e-6	7.90047453442233e-4	4	LAS1L,RPUSD1,TSR3,UTP18,TFB1M,RPL26L1,NOP16,MRTO4,NOP58,USP36,RIOK2,WDR3,WDR18,THUMPD1,RRP15,NLE1,EXOSC7,EXOSC5,MRPL22,XPO1,DIS3,RPS5,WBP11,RRN3,DIMT1,NOP14,DDX18,XRN2,RPL6,ESF1,RPLP0,PES1,SNU13,DDX17,RPL3,MTG2,NOP56,RBFA,RIOK3,SUV39H1,ERI1,PIH1D1,ERCC2,POP4,RPS16,FBL,RPS19,DDX49,GTPBP10,EXOSC3,NPM3,GTPBP4,NUP88,C1QBP,FTSJ3,UTP6,GAR1,FRG1,KRR1,NOP2,PAK1IP1,MDN1,BYSL,DROSHA,BRIX1,RPL24,RRP9,RPS15,…	NOP16,EXOSC7,MRPL22,RPLP0,PES1,NPM3,NOP2,NIP7,IMP4,RPSA,POP7,RRS1,TBL3,RPF2	USP36,XPO1,XRN2,NSUN4,EXOSC8,GNL3L,NVL,DHX37,CHD7,DDX10,GEMIN4,UTP14C
GO_ATP_METABOLIC_PROCESS	GO:0046034	232	Up	4.384543429330954e-6	8.224307337567537e-4	1	BAD,AK2,NDUFAB1,SLC25A13,COX10,NADK,UQCRC1,COX15,BID,IGF1,NDUFS1,NUP160,CTNS,TPR,NDC1,SPHK2,NDUFB4,PFKP,PKM,RHOA,HDAC4,NUP133,SDHA,ENO1,NUP37,VPS9D1,SIRT6,TIGAR,PGM1,PSEN1,SEH1L,DNM1L,COQ9,P2RX7,NDUFB2,DLD,NUP50,AAAS,MSH2,NUP188,TREM2,NDUFB7,TSPO,HIF1A,RAE1,ABCD1,TAZ,PGK1,NUP93,GPI,TGFB1,OGDH,PRKAG2,AK1,PPIF,GALK1,ENO3,NUP88,MYH3,ALDOC,NDUFC1,PPARGC1A,HSPA8,NUP98,NDUFS8,IFNG,NUP107,GAPDH,TPI1,ENO…	AK2,PKM,TPI1,NDUFB3,NDUFA8,COX6B1,ALDOA,NDUFS2,COX6C,STOML2,NDUFV1,PGAM1,CYCS,NDUFV2,NDUFA6	NADK,NDUFS1,OGDH,NDUFAF1,SNCA,PID1,AK4,STAT3,INSR,DHTKD1,ZBTB20,ENTPD5
GO_RNA_PROCESSING	GO:0006396	814	Up	4.991394170715772e-6	9.134251332409862e-4	1	LAS1L,RBM5,KDM1A,RBM6,POLR2J,GCFC2,PAF1,ELAC2,RPUSD1,LUC7L,TSR3,CDK11A,AKAP8L,UTP18,PTBP1,CLK1,ZC3H3,MNAT1,AQR,STRAP,TFB1M,ZCCHC8,NSUN2,METTL1,TRIT1,GEMIN8,POLR2B,CELF2,PTCD2,THOC3,MRTO4,THRAP3,NOP58,USP36,PUM2,ZC3H11A,RIOK2,TARBP1,CCAR1,SNRNP40,SFSWAP,U2AF2,SUGP2,DDX20,WDR3,WDR18,ADAT1,CDK13,YBX1,ELAVL1,TRMT11,THUMPD1,RRP15,DHX8,GPKOW,FTSJ1,PHRF1,JMJD6,PABPC1,DAZAP1,CPSF1,PRKACA,HSD17B10,TRNT1,C…	STRAP,THOC3,SFSWAP,EXOSC7,SF3B2,POLR2E,PES1,RNMT,POLR2C,NPM3,ZPR1,NOP2,SF3B6,RRAGC,PRDX6,SYF2,HNRNPA2B1,RNF113A,RBM42,ZRANB2,IMP4,SF3B4,SNRPG,SCNM1,SNIP1,SLU7,METTL3,NUDT21,SNRPD1,URM1,POLR2G,POP7,CLP1,LARP7,ZBTB8OS,RRS1,PUF60,DDX41,TBL3,SRSF10,RPF2,RPS26,LSM2	USP36,TARBP1,TRMT11,JMJD6,PRKACA,GEMIN5,RBM22,XRN2,PABPC4,SF3A1,RBFOX2,MTPAP,PRPF40B,PPWD1,NSUN4,EXOSC8,RBM19,METTL8,AGO3,AGO4,NVL,TRMT10A,GTF2H2,EGFR,DHX37,BICD1,CWF19L2,RBPMS,WDR4,PUS10,RPRD2,RPP14,INTS1,RPUSD4,SNRNP48,CHD7,CTU2,SMAD2,DDX10,GEMIN4,RBM10,ADARB1,UTP14C
GO_PROTEIN_FOLDING	GO:0006457	185	Up	5.27554075018189e-6	9.424376725860647e-4	6	FKBP4,HSPB6,NUDCD3,CD74,ERP44,GRN,HSPA5,DNAJC25,GNAI3,PDIA5,NFYC,DNAJA2,GNB5,CSNK2A2,LMAN1,DNAJC10,GNB1,HSP90AA1,PPIE,DNAJA1,ERO1B,GNAO1,PDRG1,FKBP1A,ERP29,GANAB,LTBP4,NUDC,DNAJB11,FKBP5,HSP90AB1,PPIL2,ST13,PSMC1,PFDN4,DNAJC5,CSNK2A1,RP2,DNAJC3,DNAJA3,SNRNP70,SGTA,PDCD5,CDC37,DNAJC2,DNAJB6,HSPB1,CDC37L1,BAG1,PPIF,RGS9,WFS1,GRPEL1,CRYAB,HSPA8,DNAJC4,CHORDC1,AIP,MLEC,PTGES3,BAG2,HSPA9,PFDN1,TTC1,GN…	DNAJA2,NUDC,CDC37,AIP,TCP1,TBCC,DERL1,CCT6A,PDIA4,VBP1,NUDCD2,P4HB	CLU,HSPA2,NGLY1,NPPC,DNAJC21,PPIL6,ENTPD5,SGTB
GO_PROTEIN_INSERTION_INTO_MITOCHONDRIAL_INNER_MEMBRANE	GO:0045039	9	Up	6.213358366105246e-6	0.0010841587865322712	2	AGK,TIMM13,TIMM9,ROMO1,TIMM10,OXA1L,COX18,TIMM22,NDUFA13	TIMM13,ROMO1,TIMM10,OXA1L
GO_NEGATIVE_REGULATION_OF_RNA_SPLICING	GO:0033119	24	Up	7.413923168705076e-6	0.0012642423985180498	1	PTBP1,SFSWAP,U2AF2,HNRNPL,C1QBP,RPS13,SRSF9,SRSF7,SRSF4,PTBP2,PTBP3,HNRNPA2B1,SRSF6,RBM42,TMBIM6,RBMX,SAP18,DYRK1A,HNRNPK,NPM1,RBM10,SRSF10,RPS26,RNPS1	SFSWAP,HNRNPA2B1,RBM42,SRSF10,RPS26	RBM10
GO_ESTABLISHMENT_OF_PROTEIN_LOCALIZATION_TO_TELOMERE	GO:0070200	17	Up	7.678608500412147e-6	0.0012802799906353852	2	ACD,CCT4,TCP1,POT1,DKC1,CCT7,NABP2,BRCA2,WRAP53,CCT6A,TERF1,ATM,CCT5,CCT8,CCT3,CCT2,ATR	ACD,TCP1,NABP2,CCT6A	ATM
GO_PROTEIN_TARGETING_TO_MEMBRANE	GO:0006612	174	Up	8.49324771846076e-6	0.0013853225572089364	2	SEC62,RPS20,FYN,ZDHHC6,SEC63,PEX3,HSPA5,SEC61A1,RPL18,TRAM2,SEC61A2,TRAM1,RPL31,RPS5,RPL6,RPLP0,MICALL1,RPL3,MIEF1,SRP54,CHMP4B,ZDHHC2,SGTA,RPS16,AKT2,RPS19,RPL18A,SEC61B,RPL28,RPL19,RPL34,RPS13,C2CD5,RPS12,ARL6,RPL24,SSR3,RPS15,ICMT,RPL22,RPS25,ITGB1BP1,PEX16,RPL21,RPL5,VAMP7,RPS10,SSR1,RPL23,RAB3IP,RPS4Y1,RPL36,RPL27,EXOC4,INPP5K,RPS15A,ZDHHC4,RTP4,RPL35,RPS6,SDCBP,RPLP1,RPS24,PEX5,VPS37B,SRP14…	ZDHHC6,RPLP0,SRP9,ATG3,RPSA,RPS26,CHMP4A	TRAM2,AKT2,RAB3IP,PARD3,ITGB2,ZDHHC14,CHM,SGTB
GO_CELL_REDOX_HOMEOSTASIS	GO:0045454	65	Up	8.89416017055747e-6	0.0014198485906317592	7	GCLC,KRIT1,SLC11A1,ERP44,GLRX2,CYBA,PDIA5,DNAJC10,NME8,ERO1B,TXNDC16,DLD,TXNL1,TXN2,NCF4,APEX1,GSR,GLRX3,NNT,TXNDC15,TXNDC9,NFE2L2,DNAJC16,QSOX1,NCF2,PRDX1,PRDX6,TXNDC12,HVCN1,PRDX4,TMX4,PRDX5,RAC2,SCO2,TXN,TMX1,SH3BGRL3,PDIA6,PTGES2,TXNDC11,PDIA4,NCF1,NOS3,CYBB,QSOX2,PRDX3,TMX3,PDIA3,NXN,PRDX2,GLRX,DDIT3,NQO1,NME9,GLRX5,TXNRD2,P4HB,NHLRC2,TXNRD3,ERO1A,TXNRD1,TMX2,GPX1,TXNDC5,EGLN2	APEX1,PRDX6,TXN,PTGES2,PDIA4,NQO1,P4HB	QSOX2,NXN
GO_NUCLEAR_TRANSCRIBED_MRNA_CATABOLIC_PROCESS	GO:0000956	196	Up	1.0917355796674274e-5	0.0016746066006407202	1	UPF1,RPS20,CSDE1,SAMD4A,EDC4,MRTO4,THRAP3,RPL18,SMG6,PABPC1,RPL31,EXOSC7,MLH1,EXOSC5,TNRC6C,CNOT4,DIS3,RPS5,CNOT3,RPL6,RPLP0,TNRC6A,AGO1,RPL3,TNRC6B,GSPT1,EIF3E,RPS16,RPS19,PPP2R1A,RPL18A,SMG9,LSM5,EXOSC3,CPEB3,MTPAP,RPL28,RPL19,CASC3,DDX5,RPL34,DCPS,DDX6,RPS13,MAGOHB,CNOT2,RPS12,HBS1L,CNOT6,PPP2CA,XRN1,RPL24,NCBP2,EIF4G1,RPS15,RPL22,SMG7,RPS25,EXOSC8,ETF1,RPL21,RPL5,EXOSC9,AGO2,RPS10,CNOT1,UPF3B…	EXOSC7,RPLP0,NT5C3B,POLR2G,RPSA,SECISBP2,RPS26,LSM2	TNRC6C,CNOT3,MTPAP,DDX6,EXOSC8,TOB1,ATM,BTG2,SAMD4B,CNOT10,GSPT2,TTC37,DXO
GO_PROTEIN_TARGETING	GO:0006605	384	Up	1.0936388568758536e-5	0.0016746066006407202	2	M6PR,CROT,LAMP2,AGK,SEC62,RPS20,FYN,BID,AGPS,ZDHHC6,TOMM34,SEC63,MIPEP,PEX3,ZFYVE16,HSPA5,VPS13D,HOMER3,USP36,SEC61A1,ACAA1,RPL18,AP3D1,TRAM2,SEC61A2,TRAM1,NEDD4,RAB27A,CSNK2A2,RPL31,SREBF1,UBE2D1,LMAN1,TIMM21,RAB7A,HSP90AA1,AP4E1,RPS5,ZFAND6,HUWE1,ACOX3,RPL6,RPLP0,SIRT4,RNF31,CRAT,SH3GLB1,TIMM13,HPS4,MICALL1,TOMM22,FBXO7,TSPO,RPL3,SYNGR1,MIEF1,SAMM50,PMM1,AP4S1,VTI1B,TIMM9,SRP54,CHMP4B,ACOT8,LON…	ZDHHC6,RPLP0,TIMM13,CDC37,AIP,ROMO1,TIMM10,SRP9,ATG3,OXA1L,YWHAB,RPSA,RPS26,CHMP4A	ZFYVE16,VPS13D,USP36,TRAM2,NEDD4,TIMM44,AKT2,HMGCL,CLU,EPHX2,RAB3IP,SORL1,PARD3,ITGB2,MICALL2,RHOD,ZDHHC14,TRAK1,CHM,SGTB,SYNJ2BP
GO_REGULATION_OF_TRANSCRIPTION_FROM_RNA_POLYMERASE_II_PROMOTER_IN_RESPONSE_TO_HYPOXIA	GO:0061418	72	Up	1.2435199000210059e-5	0.0018660259619715214	1	CREBBP,PSMB1,PSMC4,PSMA4,PSME4,SIRT2,PSMC5,PSME1,PSMD5,PSMD8,RBX1,EP300,PSMC6,PSMA3,HIF1A,PSMC1,PSMB5,PSMA6,PSME2,PSMA7,PSMD10,PSMD7,PSMA2,CUL2,PSMD3,PSMD11,PSMD9,VEGFA,PSMD14,EPAS1,NFE2L2,EGR1,HIF3A,PSMF1,PSMB2,PSMA1,EGLN3,PSME3,VHL,EGLN1,PSMB7,TP53,PSMB6,PSMA5,ARNT,RPS27A,LIMD1,NOTCH1,UBC,PSMA8,BACH1,PSMD4,PSMB4,PSMC2,PSMD6,CITED2,STOX1,PSMC3,HIF1AN,RBPJ,UBB,PSMD1,PSMD2,HIGD1A,PSMD13,PSMD12,PSM…	PSMA1,PSMB3	CREBBP,VEGFA
GO_ZINC_ION_HOMEOSTASIS	GO:0055069	27	Up	1.4093695551951974e-5	0.0020734313279665816	7	SLC30A9,AP3D1,MT3,SLC30A4,SLC39A14,SLC39A7,MT1G,MT2A,SLC39A8,SLC39A6,S100A8,SLC30A5,SLC39A4,ATP13A2,SLC30A7,S100A9,SLC39A13,TMC8,MT1E,SLC30A1,LCK,MT1X,SLC39A10,MT1F,MT1H,MT1A,MT1M	MT2A,MT1E,MT1F
GO_ER_ASSOCIATED_MISFOLDED_PROTEIN_CATABOLIC_PROCESS	GO:0071712	10	Up	1.5408820412451325e-5	0.0022233149914350444	1	POMT2,UGGT2,SDF2L1,UGGT1,TOR1A,DERL1,RNF185,VCP,RNF5,BAG6	DERL1,RNF5
GO_REGULATION_OF_RNA_SPLICING	GO:0043484	118	Up	1.6396766743722503e-5	0.0023212252995877345	1	RBM5,PTBP1,CLK1,CELF2,THRAP3,SFSWAP,U2AF2,JMJD6,DAZAP1,SART3,RBM7,MBNL3,YTHDC1,REST,RBM22,FUS,SRPK1,CIRBP,DDX17,RBFOX2,SNW1,SRSF5,FMR1,PQBP1,RBM3,ESRP1,HNRNPL,SNRNP70,PRX,SETX,C1QBP,DDX5,ZPR1,PRPF19,RPS13,NUP98,SRSF9,SRSF3,CLK4,FAM172A,FXR1,NCL,SRSF7,TIA1,SRSF4,PTBP2,PRDX6,PTBP3,RBM25,KHDRBS1,HNRNPA2B1,SMU1,RBM19,SRSF6,AHNAK,RBM42,NSRP1,METTL16,FXR2,HABP4,KHDRBS3,RBM38,RBM17,SRPK2,ZC3H10,HNRNPA1,…	SFSWAP,ZPR1,PRDX6,HNRNPA2B1,RBM42,SF3B4,SRSF10,RPS26	JMJD6,RBM22,RBFOX2,RBM19,RBM10
GO_REGULATION_OF_CELLULAR_AMINE_METABOLIC_PROCESS	GO:0033238	66	Up	1.6722642748241644e-5	0.002323518306297353	1	PSMB1,PSMC4,PSMA4,ATP2B4,PSME4,VPS35,MAOB,PSMC5,SIRT4,PSME1,COMT,PSMD5,PSMD8,PSMC6,PSMA3,PSMC1,PSMB5,PSMA6,PSME2,PSMA7,PSMD10,PSMD7,OAZ1,PSMA2,PSMD3,PSMD11,PSMD9,PSMD14,ODC1,PARK7,PDE1B,PSMF1,PSMB2,PNKD,PSMA1,PSME3,PSMB7,PSMB6,PSMA5,OAZ3,SNCA,PAOX,SLC7A11,NR4A2,PSMA8,AZIN1,SLC7A7,PSMD4,PSMB4,ITGB2,PSMC2,PSMD6,HPRT1,PSMC3,ITGAM,PSMD1,PSMD2,OAZ2,NQO1,ABAT,PSMD13,PSMD12,PSMB8,PSMB10,PSMB9,PSMB3	PSMA1,NQO1,PSMB3	SNCA,ITGB2
GO_POSITIVE_REGULATION_OF_ESTABLISHMENT_OF_PROTEIN_LOCALIZATION_TO_TELOMERE	GO:1904851	10	Up	1.9854180555337723e-5	0.0027084712128490713	2	CCT4,TCP1,DKC1,CCT7,WRAP53,CCT6A,CCT5,CCT8,CCT3,CCT2	TCP1,CCT6A
GO_REGULATION_OF_MRNA_SPLICING_VIA_SPLICEOSOME	GO:0048024	85	Up	2.0309416104976587e-5	0.0027089090320358937	1	RBM5,PTBP1,CELF2,THRAP3,SFSWAP,U2AF2,JMJD6,DAZAP1,SART3,RBM7,MBNL3,YTHDC1,REST,SRPK1,CIRBP,DDX17,RBFOX2,SNW1,SRSF5,FMR1,RBM3,HNRNPL,SNRNP70,C1QBP,DDX5,PRPF19,NUP98,SRSF9,SRSF3,FAM172A,FXR1,NCL,SRSF7,TIA1,SRSF4,PRDX6,RBM25,KHDRBS1,HNRNPA2B1,SMU1,RBM19,SRSF6,RBM42,NSRP1,METTL16,FXR2,KHDRBS3,RBM17,SRPK2,ZC3H10,HNRNPA1,SRSF1,TRA2B,C9orf78,NCBP1,MBNL2,SF3B4,WTAP,RBMX,CELF1,SAP18,MBNL1,HNRNPU,SREK1,DYR…	SFSWAP,PRDX6,HNRNPA2B1,RBM42,SF3B4,SRSF10	JMJD6,RBFOX2,RBM19,RBM10
GO_ANTIGEN_PROCESSING_AND_PRESENTATION_OF_PEPTIDE_ANTIGEN_VIA_MHC_CLASS_I	GO:0002474	93	Up	2.05794768527317e-5	0.0027089090320358937	5	PSMB1,HFE,PSMC4,PSMA4,VAMP3,CYBA,PSME4,ITGB5,PSMC5,PSME1,SNAP23,PSMD5,PSMD8,NCF4,PSMC6,PSMA3,PSMC1,PSMB5,PSMA6,PSME2,SEC23A,PSMA7,PSMD10,PSMD7,IKBKB,FCGRT,PSMA2,PSMD3,PSMD11,PSMD9,CLEC4A,LNPEP,SEC24A,PSMD14,NCF2,VAMP8,IDE,PSMF1,PSMB2,CANX,PSMA1,PSME3,CD36,PSMB7,ITGAV,SEC31A,SEC24B,TAPBPL,PSMB6,PSMA5,FCGR1A,SEC24D,SAR1B,MR1,PSMA8,SEC13,NCF1,FCER1G,PSMD4,PSMB4,ACE,AZGP1,PSMC2,PSMD6,ERAP1,ERAP2,CYBB…	PSMA1,TAPBPL,PSMB3	SEC23A,ERAP1
GO_REGULATION_OF_MRNA_PROCESSING	GO:0050684	121	Up	2.6968847192652477e-5	0.003488745870456406	1	RBM5,PAF1,CDK11A,PTBP1,ZC3H3,CELF2,PTCD2,THRAP3,SFSWAP,U2AF2,JMJD6,DAZAP1,SART3,RBM7,MBNL3,SNRPA,YTHDC1,REST,PAPOLA,SRPK1,CIRBP,DDX17,RBFOX2,SNW1,SRSF5,ZC3H14,PABPN1,FMR1,RBM3,RNF40,HNRNPL,SNRNP70,CPEB3,C1QBP,DDX5,SUPT6H,PRPF19,NUP98,CPSF6,SRSF9,SRSF3,FAM172A,FXR1,NCBP2,NCL,SRSF7,TIA1,SRSF4,PRDX6,RBM25,KHDRBS1,HNRNPA2B1,SMU1,RBM19,SRSF6,RBM42,NSRP1,METTL16,FXR2,CCNT1,SAFB2,KHDRBS3,CCNB1,CDC73,RBM…	SFSWAP,PRDX6,HNRNPA2B1,RBM42,SF3B4,NUDT21,SRSF10	JMJD6,RBFOX2,RBM19,RBM10
GO_PROTEIN_LOCALIZATION_TO_NUCLEOPLASM	GO:1990173	11	Up	3.080130823638515e-5	0.0039161402605724744	2	CCT4,TCP1,DKC1,CCT7,WRAP53,CCT6A,CCT5,TBRG1,CCT8,CCT3,CCT2	TCP1,CCT6A
GO_REGULATION_OF_ESTABLISHMENT_OF_PROTEIN_LOCALIZATION_TO_CHROMOSOME	GO:0070202	12	Up	3.1316595446401234e-5	0.0039161402605724744	2	CCT4,TCP1,DKC1,CCT7,WRAP53,CCT6A,TERF1,CCT5,CCT8,CCT3,SPIDR,CCT2	TCP1,CCT6A
GO_MITOCHONDRIAL_ELECTRON_TRANSPORT_UBIQUINOL_TO_CYTOCHROME_C	GO:0006122	13	Up	3.244924941431561e-5	0.00399125767796082	1	UQCRC1,UQCR11,UQCRC2,UQCRB,UQCRQ,UQCRFS1,MECP2,CYCS,UQCRH,CYC1,UQCR10,UQCC3,UQCRHL	CYCS
GO_ANTIGEN_PROCESSING_AND_PRESENTATION_OF_PEPTIDE_ANTIGEN	GO:0048002	173	Up	3.353127535267977e-5	0.0040578251446960695	5	AP2B1,PSMB1,HFE,PSMC4,SLC11A1,CD74,PSMA4,AP2S1,VAMP3,CYBA,KIF2A,PSME4,FCGR2B,AP1M1,RAB7A,KIFAP3,DYNC1I2,CAPZB,KIF22,DNM2,ITGB5,KIF3C,PSMC5,DYNLL1,LAG3,KIF4A,PSME1,SNAP23,PSMD5,TREM2,PSMD8,AP1B1,NCF4,PSMC6,PSMA3,LGMN,PSMC1,PSMB5,PSMA6,PSME2,SEC23A,PSMA7,KIF3B,PSMD10,PSMD7,PYCARD,IKBKB,DCTN6,FCGRT,AP1S1,PSMA2,PSMD3,PSMD11,PSMD9,CLEC4A,LNPEP,SEC24A,ACTR1B,PSMD14,CAPZA1,NCF2,CTSD,VAMP8,IDE,KIF18A,CLT…	KIF2A,CAPZB,KIF22,CTSD,PSMA1,TAPBPL,ARF1,PSMB3	DYNC1I2,LGMN,SEC23A,ERAP1,CTSF,AP2A2
GO_POSITIVE_REGULATION_OF_RNA_SPLICING	GO:0033120	28	Up	3.461324968284663e-5	0.004122273212228545	1	THRAP3,U2AF2,DAZAP1,RBM22,CIRBP,SNW1,SRSF5,RBM3,SNRNP70,SETX,ZPR1,PRPF19,NUP98,NCL,PRDX6,HABP4,TRA2B,NCBP1,SF3B4,HNRNPLL,PIK3R1,RBMX,DYRK1A,TRA2A,ERN1,POLR2A,HSPA1A,RBMXL1	ZPR1,PRDX6,SF3B4	RBM22
GO_MATURATION_OF_LSU_RRNA	GO:0000470	21	Up	3.603771983365152e-5	0.00422485956112324	1	LAS1L,DDX18,PES1,SNU13,GTPBP4,FTSJ3,ZNHIT6,RPL35,WDR12,URB1,NHP2,RPL7L1,RPL7,RPL7A,NOL9,MRPL1,RSL1D1,RPF2,RPL10A,BOP1,ZNHIT3	PES1,RPF2
GO_PEPTIDE_BIOSYNTHETIC_PROCESS	GO:0043043	576	Up	3.660296346181652e-5	0.00422510822852322	1	GCLC,UPF1,DHX33,GGCT,RPS20,LARS2,SAMD4A,GCLM,VIM,RPL26L1,TPR,MRPS10,EIF2AK2,PUM2,MRPL43,GATB,YBX3,MRPS35,MRPS24,EIF4B,RPL18,HAGH,ZC3H15,ELAVL1,DHX29,RHOA,IARS2,ROCK1,FTSJ1,SRBD1,BCL3,PABPC1,EIF2B3,TCOF1,NCK2,RPL31,IGF2BP2,MRPS34,EIF4G3,TNRC6C,MKNK1,DDX1,JMJD4,MRPL22,GEMIN5,RPS5,NOA1,EIF3I,MTIF2,MGST2,EIF2AK1,MRPL28,PPP1R15A,OGFOD1,CNOT3,KHSRP,RPL6,MAPKAPK5,GCN1,RPLP0,MRPS33,PABPC4,TNRC6A,PUS7,AGO…	MRPS35,MRPL22,RPLP0,MRPL3,EIF1B,MRPS15,GLE1,MRPS12,UNK,CDK4,MRPL47,SRP9,EIF3M,OXA1L,METTL3,POLR2G,RPSA,MRPL52,TUFM,MRPS23,COA3,SECISBP2,EIF4EBP1,RPS26,MRPS18B	YBX3,SRBD1,TNRC6C,GEMIN5,MGST2,CNOT3,PABPC4,PCSK5,AKT2,IGFBP5,WARS2,NSUN4,ACO1,PAIP2B,AGO3,KRT17,SESN2,AGO4,THBS1,TOB1,RARS2,EGFR,YTHDF1,BANK1,BTG2,RPUSD4,STAT3,ZC3H12D,SAMD4B,CNOT10,EIF3C,RXRA,GSPT2,MTOR,ANG,GATC
GO_TELOMERASE_RNA_LOCALIZATION	GO:0090672	19	Up	3.834349719118196e-5	0.004358958476143004	2	CCT4,TCP1,DKC1,CCT7,PARN,WRAP53,SHQ1,NAF1,NHP2,CCT6A,CCT5,CCT8,CCT3,CCT2,EXOSC10,DCP2,RUVBL1,NOP10,RUVBL2	TCP1,CCT6A	RUVBL1
GO_REGULATION_OF_AXON_GUIDANCE	GO:1902667	31	Down	4.2302482948184423e-5	0.004737246709854145	8	SEMA3F,MYCBP2,SEMA3G,SEMA3B,SEMA3A,SEMA3C,SEMA6A,NRP1,MEGF8,CXCL12,VEGFA,SEMA5A,WNT5A,ZSWIM6,PLXNA3,ZSWIM4,SEMA4F,SEMA7A,SEMA6C,SLIT2,YTHDF1,PTPRO,ZSWIM5,RYK,SEMA6B,SEMA4C,SEMA4B,SEMA4D,SEMA4A,BMPR2,ZSWIM8		VEGFA,SEMA5A,ZSWIM6,ZSWIM4,SEMA4F,YTHDF1,ZSWIM8
GO_CAP_INDEPENDENT_TRANSLATIONAL_INITIATION	GO:0002190	5	Up	4.4986250687784746e-5	0.004926875340499349	1	NCK1,METTL3,RBM4,EIF4EBP1,YTHDF2	METTL3,EIF4EBP1
GO_POSITIVE_REGULATION_OF_VIRAL_TRANSCRIPTION	GO:0050434	41	Up	4.5309129480801694e-5	0.004926875340499349	3	POLR2J,POLR2B,RSF1,CTDP1,TAF11,NUCKS1,TFAP4,POLR2E,SMARCB1,POLR2F,EP300,SNW1,NELFCD,POLR2C,POLR2I,HPN,ZNF639,GTF2F1,SMARCA4,CCNT1,MDFIC,DHX9,CDK9,GTF2B,LEF1,POLR2D,POLR2K,CHD1,RRP1B,POLR2H,POLR2G,JUN,POLR2L,POLR2A,NELFA,SP1,GTF2F2,NELFB,SUPT5H,NELFE,SUPT4H1	TAF11,POLR2E,POLR2C,POLR2G
GO_DETOXIFICATION_OF_INORGANIC_COMPOUND	GO:0061687	12	Up	5.3259221042378296e-5	0.005708627649728062	9	MT3,PARK7,MT1G,MT2A,ATP7A,MT1E,SLC30A1,MT1X,MT1F,MT1H,MT1A,MT1M	MT2A,MT1E,MT1F
GO_SPLICEOSOMAL_COMPLEX_ASSEMBLY	GO:0000245	50	Up	5.820613758163401e-5	0.006150995074295775	1	RBM5,GCFC2,LUC7L,CELF2,SFSWAP,DDX1,YTHDC1,GEMIN2,SRPK1,SF3A1,SRSF5,PRPF6,CRNKL1,SF3A2,SETX,LUC7L3,PRPF19,SRSF9,SF3B1,PTBP2,SRSF6,SNRPC,SNRPD2,SRPK2,SRSF1,NCBP1,SCAF11,NOL3,TXNL4A,SNRPG,SNRNP200,LUC7L2,RBMX,CELF1,GEMIN6,SLU7,PSIP1,SNRPD1,SF1,USP39,ZRSR2,SMN1,DDX23,SNRPE,SF3A3,PRPF39,SRSF10,DDX39B,SMN2,ISY1	SFSWAP,SNRPG,SLU7,SNRPD1,SRSF10	SF3A1
GO_SCF_DEPENDENT_PROTEASOMAL_UBIQUITIN_DEPENDENT_PROTEIN_CATABOLIC_PROCESS	GO:0031146	89	Up	6.798848513296296e-5	0.0070849667215641815	1	FBXL3,PSMB1,PSMC4,WWTR1,PSMA4,CUL1,PSME4,FBXW11,PSMC5,PSME1,PSMD5,PSMD8,RBX1,PSMC6,PSMA3,PSMC1,PSMB5,PSMA6,PSME2,PSMA7,PSMD10,PSMD7,FBXO31,PSMA2,FBXW4,FBXL15,CUL2,FBXL20,PSMD3,PSMD11,FBXW7,PSMD9,FBXO9,FBXL4,SKP1,RNF7,PSMD14,FBXO2,FBXO6,KIF14,FBXL5,LRRC29,PSMF1,PSMB2,FBXL12,FBXL16,PSMA1,PSME3,FBXO44,FBXL8,PSMB7,CUL4A,PSMB6,PSMA5,SKP2,FBXL17,FBXO38,AMN1,FBXO4,FBXL2,PSMA8,FBXL18,CUL4B,FBXW5,PSMD4,PS…	RNF7,PSMA1,PSMB3	WWTR1
GO_INTERLEUKIN_1_MEDIATED_SIGNALING_PATHWAY	GO:0070498	96	Up	7.583395365846034e-5	0.007794276086293533	9	PSMB1,PSMC4,VRK2,PSMA4,CUL1,TAB2,PSME4,FBXW11,TOLLIP,PSMC5,IRAK3,PSME1,PSMD5,PSMD8,TAB1,RBX1,PSMC6,PSMA3,PSMC1,RPS6KA5,PSMB5,PSMA6,NFKBIA,PSME2,PSMA7,PSMD10,MAPK3,PSMD7,RIPK2,IKBKB,NOD1,PSMA2,MAP3K8,PSMD3,PSMD11,NFKB1,PSMD9,SKP1,IL1A,PSMD14,IL1R2,IL1R1,EGR1,IL1B,PSMF1,PSMB2,PSMA1,PSME3,IRAK2,MAP3K7,IL6,IL1RN,PSMB7,PELI2,PSMB6,PSMA5,RPS27A,UBC,PSMA8,TAB3,PSMD4,PSMB4,SQSTM1,PSMC2,RPS6KA4,PSMD6,OTUD…	PSMA1,PSMB3	PLCB1
GO_PEPTIDE_METABOLIC_PROCESS	GO:0006518	680	Up	8.085721016645148e-5	0.00819826551187683	1	GCLC,UPF1,DHX33,GGCT,MGST1,RPS20,LARS2,IGF1,SAMD4A,GLRX2,GCLM,VIM,MIPEP,IFNGR1,RPL26L1,CTNS,TPR,MRPS10,EIF2AK2,PUM2,MRPL43,GATB,YBX3,MRPS35,MRPS24,EIF4B,RPL18,HAGH,ABCA7,ZC3H15,ELAVL1,DHX29,RHOA,IARS2,ROCK1,FTSJ1,SRBD1,BCL3,PABPC1,EIF2B3,TCOF1,NCK2,RPL31,IGF2BP2,PICALM,MRPS34,EIF4G3,TNRC6C,MKNK1,DDX1,PSEN1,JMJD4,MRPL22,GEMIN5,NFE2L1,RPS5,NOA1,GSTP1,EIF3I,MTIF2,MGST2,EIF2AK1,MRPL28,ERO1B,PPP1R15A,…	MRPS35,MRPL22,RPLP0,MRPL3,EIF1B,MRPS15,GLE1,GLO1,MRPS12,UNK,CDK4,MRPL47,SRP9,EIF3M,OXA1L,METTL3,SEC11C,POLR2G,RPSA,MRPL52,TUFM,MRPS23,COA3,SECISBP2,EIF4EBP1,RPS26,MRPS18B,PSENEN	YBX3,SRBD1,TNRC6C,GEMIN5,MGST2,CNOT3,PABPC4,PCSK5,AKT2,ALDH5A1,IGFBP5,EPHA4,WARS2,NSUN4,CLU,ACO1,NLN,PAIP2B,AGO3,KRT17,SESN2,AGO4,SORL1,THBS1,TOB1,RARS2,EGFR,YTHDF1,BANK1,BTG2,ERAP1,RPUSD4,STAT3,ZC3H12D,SAMD4B,CNOT10,EIF3C,BACE1,RXRA,GSPT2,MTOR,ANG,GATC,SPON1
GO_POSITIVE_REGULATION_OF_HAIR_CYCLE	GO:0042635	8	Down	8.573872793312324e-5	0.008577302342429649	10	TRADD,WNT5A,KRT17,FST,NUMA1,WNT10B,HPSE,TNF		KRT17,FST,HPSE
GO_POSITIVE_REGULATION_OF_MRNA_SPLICING_VIA_SPLICEOSOME	GO:0048026	16	Up	9.173224111375374e-5	0.009011319469458762	1	THRAP3,DAZAP1,CIRBP,SNW1,RBM3,SNRNP70,PRPF19,NUP98,NCL,PRDX6,TRA2B,NCBP1,SF3B4,RBMX,TRA2A,RBMXL1	PRDX6,SF3B4
GO_RESPONSE_TO_INTERLEUKIN_12	GO:0070671	47	Up	9.247922153116416e-5	0.009011319469458762	9	RALA,CNN2,CDC42,IL12RB2,RPLP0,JAK2,IL12RB1,MTAP,PSME2,RIPK2,TYK2,AIP,IFNG,SOD2,HSPA9,LMNB1,CAPZA1,TCP1,HNRNPA2B1,RAP1B,SNRPA1,LCP1,IL10,STAT4,SOD1,ARF1,MSN,GSTO1,PDCD4,HNRNPDL,JAK1,IL12A,BOLA2B,HNRNPF,CFL1,PITPNA,TALDO1,PAK2,PLCB1,ANXA2,P4HB,PPIA,CD47,SERPINB2,SIRPA,MIF,GSTA2	RPLP0,AIP,TCP1,HNRNPA2B1,ARF1,P4HB	SOD2,IL10,PLCB1
GO_RNA_3_END_PROCESSING	GO:0031123	126	Up	9.736545832201547e-5	0.009365808125513873	1	PAF1,ELAC2,ZC3H3,THOC3,ZC3H11A,U2AF2,PABPC1,CPSF1,HSD17B10,TRNT1,EXOSC7,SNRPA,EXOSC5,THOC1,PAPOLA,POLDIP3,THOC5,SRSF5,ZC3H14,PABPN1,PABPC1L,CSTF1,RPRD1B,CSTF2,INTS6,USB1,RNF40,ERI1,FBL,PTCD1,EXOSC3,CPEB3,MTPAP,CASC3,INTS2,MAGOHB,CPSF6,SRSF9,SRSF3,NCBP2,PAPOLG,SRSF7,SRSF4,SRSF11,ERI3,CPSF3,EXOSC8,DDX39A,EXOSC9,SRSF6,UPF3B,THOC2,SYMPK,CCNT1,EXOSC2,DKC1,THOC6,GRSF1,TOE1,SRRM1,CCNB1,CDC73,SRSF1,WDR33…	THOC3,EXOSC7,SLU7,NUDT21,CLP1	MTPAP,EXOSC8,RPRD2,INTS1
GO_REGULATION_OF_VIRAL_TRANSCRIPTION	GO:0046782	61	Up	1.028015127432224e-4	0.009763541140663261	3	POLR2J,POLR2B,RSF1,CTDP1,TAF11,NUCKS1,MID2,REST,TFAP4,POLR2E,SMARCB1,POLR2F,EP300,SNW1,NELFCD,POLR2C,POLR2I,HPN,TRIM14,HDAC1,TRIM62,TRIM32,TARDBP,ZNF639,GTF2F1,SMARCA4,ZFP36,CCNT1,TRIM21,INPP5K,MDFIC,DHX9,CDK9,GTF2B,LEF1,TARBP2,IFITM3,POLR2D,POLR2K,CHD1,TRIM11,RRP1B,POLR2H,PSMC3,POLR2G,TRIM8,JUN,POLR2L,POLR2A,NELFA,SP1,GTF2F2,NELFB,SUPT5H,NELFE,TRIM27,TRIM13,SUPT4H1,CCL5,CCL4,CCL3	TAF11,POLR2E,POLR2C,TRIM21,POLR2G	TRIM14
GO_RRNA_METABOLIC_PROCESS	GO:0016072	206	Up	1.1019512339050305e-4	0.010334925134986805	1	LAS1L,RPUSD1,TSR3,UTP18,TFB1M,MRTO4,NOP58,USP36,RIOK2,WDR3,WDR18,THUMPD1,RRP15,EXOSC7,EXOSC5,DIS3,WBP11,DIMT1,NOP14,DDX18,XRN2,ESF1,PES1,SNU13,DDX17,NOP56,RBFA,RIOK3,SUV39H1,ERI1,PIH1D1,ERCC2,POP4,RPS16,FBL,RPS19,DDX49,EXOSC3,NPM3,GTPBP4,FTSJ3,UTP6,GAR1,FRG1,KRR1,NOP2,MDN1,BYSL,DROSHA,XRN1,RRP9,RPS15,WDR75,NOL10,RPF1,ZNHIT6,EBNA1BP2,ERI3,NSUN4,HEATR1,FCF1,RCL1,WDR55,EXOSC8,UTP20,MTERF4,RPL5,DDX54…	EXOSC7,PES1,NPM3,NOP2,IMP4,POP7,RRS1,TBL3,RPF2	USP36,XRN2,NSUN4,EXOSC8,NVL,DHX37,CHD7,DDX10,GEMIN4,UTP14C
GO_ALTERNATIVE_MRNA_SPLICING_VIA_SPLICEOSOME	GO:0000380	65	Up	1.2261413989702734e-4	0.011357702366017236	1	RBM5,KDM1A,PTBP1,CELF2,THRAP3,SFSWAP,CDK13,SART3,RBM7,MBNL3,REST,HNRNPM,DDX17,RBFOX2,SRSF5,FMR1,PQBP1,HNRNPL,DDX5,SRSF9,SRSF3,FAM172A,FXR1,SRSF7,SRSF4,SFPQ,RBM25,KHDRBS1,SMU1,RBM19,SRSF6,NSRP1,FXR2,RBM17,ZC3H10,HNRNPA1,DHX9,SRSF1,TRA2B,MBNL2,WTAP,RBMX,CELF1,SAP18,MBNL1,HNRNPU,SREK1,DYRK1A,SRSF2,MAGOH,RBM15,SCNM1,SLU7,RBFOX3,RBM4B,RBM4,RSRC1,ZBTB7A,RBM10,RBM11,SRSF10,RNPS1,RBM15B,SRSF8,RBM8A	SFSWAP,SCNM1,SLU7,SRSF10	RBFOX2,RBM19,RBM10
GO_MRNA_EXPORT_FROM_NUCLEUS	GO:0006406	104	Up	1.4766682794476623e-4	0.013417617088241556	2	UPF1,AKAP8L,NUP160,TPR,THOC3,ZC3H11A,NDC1,U2AF2,NUP133,SMG6,CPSF1,NUP37,THOC1,YTHDC1,SEH1L,ALKBH5,NUP50,AAAS,NUP188,POLDIP3,THOC5,SRSF5,PABPN1,RAE1,NUP93,CASC3,NUP88,SUPT6H,NUP98,MAGOHB,NUP107,SRSF9,SRSF3,NUP155,NCBP2,SRSF7,SRSF4,SMG7,SRSF11,CPSF3,GLE1,NUP43,ENY2,FYTTD1,HNRNPA2B1,DDX39A,SRSF6,NUP153,UPF3B,NUP85,THOC2,SYMPK,PCID2,NUP214,THOC6,NUP210,EIF5A,NXT1,SRRM1,SRSF1,WDR33,NCBP1,NUP54,NUP58,D…	THOC3,GLE1,HNRNPA2B1,DDX19B,SLU7
GO_PROTEIN_TARGETING_TO_MITOCHONDRION	GO:0006626	91	Up	1.4946620963833312e-4	0.013417617088241556	2	AGK,BID,TOMM34,MIPEP,USP36,CSNK2A2,SREBF1,LMAN1,TIMM21,HSP90AA1,HUWE1,SIRT4,RNF31,SH3GLB1,TIMM13,HPS4,TOMM22,FBXO7,TSPO,SAMM50,TIMM9,GDAP1,BNIP3L,TIMM44,PDCD5,TIMM50,GSK3A,PMPCB,PITRM1,UBE2D3,GRPEL1,FBXW7,AIP,HTRA2,RHOU,MFN2,DNAJC15,MTERF4,ROMO1,TIMM17B,RAC2,TOMM40,TIMM10B,PRKAA1,TIMM17A,TIMM10,UQCRC2,NPEPPS,SAE1,HAX1,HSPD1,IMMP1L,TIMM8B,BAG3,OXA1L,BAG4,PINK1,TOMM40L,UBE2J2,VPS11,FZD5,CHCHD4,COX1…	TIMM13,AIP,ROMO1,TIMM10,OXA1L	USP36,TIMM44,MICALL2
GO_NEGATIVE_REGULATION_OF_MUSCLE_ADAPTATION	GO:0014745	9	Down	1.5021722449850604e-4	0.013417617088241556	11	ATP2B4,IGFBP5,ERRFI1,KLF4,FOXO1,LMNA,NOS3,SMAD3,MTOR		IGFBP5,ERRFI1,MTOR
GO_ESTABLISHMENT_OF_PROTEIN_LOCALIZATION_TO_ORGANELLE	GO:0072594	496	Up	1.5454574035751487e-4	0.013537493855582478	2	BAD,M6PR,CROT,LAMP2,AP2B1,AGK,SEC62,RPS20,BID,RGPD5,AGPS,TOMM34,SEC63,KPNA6,MIPEP,LRRC7,PEX3,CDH1,ZFYVE16,HSPA5,TPR,TSPAN17,VPS13D,USP36,SEC61A1,ACAA1,RPL18,CASP8,TNPO3,AP3D1,IPO5,TRAM2,SEC61A2,TRAM1,HYAL2,NUP133,NEDD4,CSNK2A2,RPL31,SREBF1,UBE2D1,TP63,PTGS2,TSG101,LMAN1,TIMM21,RAB7A,LAMP3,TP73,OPHN1,DNM2,PSEN1,HSP90AA1,TNPO1,RPS5,RAB10,EPS15,DNAJA1,IPO11,RBM22,ZFAND6,HUWE1,ACOX3,BAX,PPP1R13B,MAVS…	RPLP0,TIMM13,ACD,KPNB1,ZPR1,AIP,TCP1,ROMO1,TIMM10,NABP2,SRP9,CCT6A,OXA1L,YWHAB,RPSA,RPS26,CHMP4A	ZFYVE16,VPS13D,USP36,TRAM2,NEDD4,TP63,TP73,RBM22,FERMT1,FGF9,TIMM44,MAPK8,TMCO6,TFDP2,HMGCL,FAM53C,CLU,EPHX2,APPL2,SORL1,ATM,APPL1,MICALL2,STAT3,PKIA,JUP,SFN,SCRIB,MX2,APOD,NF1,SGTB
GO_REGULATION_OF_DNA_TEMPLATED_TRANSCRIPTION_IN_RESPONSE_TO_STRESS	GO:0043620	112	Up	1.5516786239905278e-4	0.013537493855582478	1	CREBBP,PSMB1,MBTPS2,PSMC4,HSF2,BCLAF1,PSMA4,HSPA5,CREB3L3,PSME4,SIRT2,NEDD4,NCK2,PSMC5,MT3,GCN1,PSME1,PSMD5,PSMD8,HMOX1,RBX1,EP300,PSMC6,PSMA3,HIF1A,PSMC1,PSMB5,PSMA6,PSME2,PSMA7,PSMD10,HSF4,PSMD7,PSMA2,CUL2,PSMD3,PSMD11,PSMD9,VEGFA,PSMD14,EPAS1,NFE2L2,RPS6KA1,ATF6,EGR1,CHD6,HIF3A,PSMF1,PSMB2,KLF2,ATF4,INO80,PSMA1,EGLN3,SESN2,PSME3,DNAJB1,VHL,EGLN1,PSMB7,TMBIM6,TP53,PSMB6,PSMA5,ARNT,RPS27A,LIMD1,…	PSMA1,PSMB3	CREBBP,NEDD4,VEGFA,CHD6,SESN2
GO_POSITIVE_REGULATION_OF_TELOMERASE_RNA_LOCALIZATION_TO_CAJAL_BODY	GO:1904874	15	Up	1.5758720651423157e-4	0.013590538051451488	2	CCT4,TCP1,DKC1,CCT7,SHQ1,NAF1,NHP2,CCT6A,CCT5,CCT8,CCT3,CCT2,RUVBL1,NOP10,RUVBL2	TCP1,CCT6A	RUVBL1
GO_RNA_EXPORT_FROM_NUCLEUS	GO:0006405	129	Up	1.7682442175235186e-4	0.014960497387116061	2	UPF1,AKAP8L,NUP160,TPR,THOC3,ZC3H11A,RIOK2,NDC1,U2AF2,NUP133,SMG6,CPSF1,NUP37,THOC1,XPO1,YTHDC1,SEH1L,RBM27,ALKBH5,NUP50,AAAS,NUP188,POLDIP3,THOC5,SRSF5,PABPN1,RAE1,NUP93,CASC3,NUP88,SUPT6H,NUP98,MAGOHB,NUP107,CPSF6,SRSF9,SRSF3,NUP155,NCBP2,RPS15,SRSF7,SRSF4,SMG7,SRSF11,CPSF3,GLE1,NRDE2,NUP43,ENY2,KHDRBS1,FYTTD1,HNRNPA2B1,DDX39A,SRSF6,XPO5,NUP153,UPF3B,NUP85,THOC2,SYMPK,PCID2,NUP214,THOC6,NUP210,…	THOC3,GLE1,HNRNPA2B1,DDX19B,SLU7,RRS1	XPO1,NRDE2
GO_CYTOPLASMIC_TRANSLATIONAL_INITIATION	GO:0002183	30	Up	1.7746025155982e-4	0.014960497387116061	1	EIF3I,EIF3L,EIF3D,EIF5,EIF3J,EIF3E,EIF3B,EIF3A,EIF4G1,EIF2S2,EIF2S3,EIF3G,DENR,RPL13A,EIF2D,EIF3H,EIF3M,EIF4A2,NCK1,EIF4A1,METTL3,RBM4,EIF3F,EIF3K,EIF3C,EIF4EBP1,YTHDF2,MTOR,EIF3CL,MCTS1	EIF3M,METTL3,EIF4EBP1	EIF3C,MTOR
GO_RNA_CATABOLIC_PROCESS	GO:0006401	366	Up	1.837563041151296e-4	0.015319150553064636	1	UPF1,PSMB1,RPS20,CSDE1,PSMC4,SLC11A1,SAMD4A,RNH1,VIM,RNASET2,TNFRSF1B,ZCCHC8,EDC4,PSMA4,MRTO4,THRAP3,PUM2,YBX3,RPL18,YBX1,ELAVL1,ROCK1,PSME4,SMG6,PABPC1,RPL31,IGF2BP2,EXOSC7,RBM7,MLH1,EXOSC5,TNRC6C,CNOT4,PKP1,XPO1,TNPO1,DIS3,RPS5,PSMC5,CNOT3,KHSRP,XRN2,RPL6,RPLP0,FUS,PCBP4,PABPC4,TNRC6A,ALKBH5,PSME1,HNRNPC,AGO1,PSMD5,PSMD8,CIRBP,HNRNPM,GTPBP1,RPL3,TNRC6B,PSMC6,PSMA3,ZC3H14,PSMC1,PSMB5,APEX1,PSMA6…	EXOSC7,RPLP0,APEX1,ZPR1,PSMA1,NT5C3B,METTL3,YWHAB,POLR2G,RPSA,ANGEL2,SECISBP2,RPS26,LSM2,PSMB3	YBX3,TNRC6C,PKP1,XPO1,CNOT3,XRN2,PABPC4,MTPAP,DDX6,NRDE2,EXOSC8,AGO3,AGO4,TOB1,ATM,SIDT2,BTG2,ZC3H12D,SAMD4B,RBM10,CNOT10,GSPT2,TTC37,MTOR,DXO
GO_INNER_EAR_MORPHOGENESIS	GO:0042472	56	Down	1.945598468512874e-4	0.0160415662739034	8	DVL2,NTN1,FGFR2,MYO3B,CELSR1,FGFR1,MYO15A,TRIOBP,SIX4,FGF9,FZD3,EYA1,HPN,HOXA1,DVL1,GATA3,SLC9A3R1,SOBP,PTK7,WNT5A,OTX1,NR4A3,WNT1,SOX9,PAX8,INSIG2,SIX1,CHRNA10,ATP8A2,SPRY2,TFAP2A,MYO7A,SEC24B,LRIG3,SOD1,WDPCP,LRIG1,ZEB1,ABR,FZD6,CTHRC1,STOX1,TTC39C,CHD7,TCAP,GATA2,SCRIB,TBX1,ALDH1A3,SLITRK6,INSIG1,BCR,PDZD7,CEP290,MAFB,SLC44A4		NTN1,CELSR1,FGF9,SOBP,SIX1,WDPCP,LRIG1,ZEB1,FZD6,CHD7,SCRIB,SLITRK6,MAFB
GO_ANTIGEN_PROCESSING_AND_PRESENTATION	GO:0019882	205	Up	1.982897402442384e-4	0.01617139044622305	5	AP2B1,PSMB1,HFE,PSMC4,WAS,SLC11A1,CD74,PSMA4,AP2S1,VAMP3,CYBA,ATG5,AP3D1,KIF2A,PSME4,RAB27A,FCGR2B,AP1M1,RAB7A,KIFAP3,DYNC1I2,CAPZB,KIF22,DNM2,ITGB5,KIF3C,RAB10,PSMC5,DYNLL1,LAG3,ICAM1,KIF4A,PSME1,SNAP23,PSMD5,TREM2,PSMD8,AP1B1,NCF4,PSMC6,PSMA3,LGMN,PSMC1,PSMB5,PSMA6,PSME2,SEC23A,PSMA7,KIF3B,PSMD10,PSMD7,PYCARD,CTSH,IKBKB,DCTN6,RELB,FCGRT,NOD1,AP1S1,PSMA2,PSMD3,PSMD11,RAB34,PSMD9,RAB5B,CLEC4A,RAB…	KIF2A,CAPZB,KIF22,CTSD,PSMA1,TAPBPL,ARF1,PSMB3	DYNC1I2,LGMN,SEC23A,RAB34,RAB32,CCR7,THBS1,YTHDF1,ERAP1,CTSF,AP2A2
GO_MOLTING_CYCLE_PROCESS	GO:0022404	61	Down	2.0082796718043475e-4	0.01620228212639572	10	FARP2,FUZ,NSUN2,CDH3,FGFR2,TP63,CELSR1,ZMPSTE24,TRPC4AP,FERMT1,TRADD,FZD3,ERCC2,WNT5A,IGFBP5,SOS1,HDAC1,GORAB,INHBA,SNAI1,SOX21,SOX9,TNFRSF19,KRT17,LAMA5,SPINK5,FST,ACVR1B,WNT10A,NUMA1,FGF7,SMAD4,LRIG1,EGFR,NOM1,NSDHL,NOTCH1,SAV1,CD109,EDA,MYSM1,TMEM79,INTU,FZD6,ATP7A,CTNNB1,RBPJ,LDB2,WNT10B,SOSTDC1,BCL2,RELA,HPSE,ZDHHC21,HDAC2,NF1,PDGFA,MYO5A,LDB1,LGR4,TNF	TRPC4AP	TP63,CELSR1,FERMT1,IGFBP5,TNFRSF19,KRT17,SPINK5,FST,WNT10A,LRIG1,EGFR,INTU,FZD6,HPSE,NF1
GO_RNA_LOCALIZATION	GO:0006403	213	Up	2.1056801510480278e-4	0.016807359758843992	2	UPF1,AKAP8L,MVP,ZC3H3,NUP160,TPR,THOC3,NOP58,ZC3H11A,RIOK2,NDC1,U2AF2,NUP133,SMG6,CPSF1,SIDT1,IGF2BP2,NCBP3,NUP37,THOC1,XPO1,YTHDC1,SEH1L,KHSRP,RBM27,ALKBH5,NUP50,AAAS,NUP188,POLDIP3,THOC5,SRSF5,YY1,PABPN1,RAE1,PRPF6,NXT2,FMR1,NUTF2,NUP93,PIH1D1,FBL,EXOSC3,CASC3,NUP88,SUPT6H,NUP98,MAGOHB,PARP11,NUP107,CPSF6,SRSF9,SRSF3,MRPL18,QKI,NUP155,NCBP2,RPS15,CCT4,SRSF7,SRSF4,SFPQ,SMG7,SRSF11,ZNHIT6,CPSF3,G…	THOC3,GLE1,TCP1,HNRNPA2B1,CCT6A,DDX19B,TGFBR2,SLU7,RRS1	XPO1,NRDE2,ATM,SIDT2,BICD1,CETN3,TNKS,RUVBL1,MX2,BICD2
GO_POSITIVE_REGULATION_OF_MRNA_PROCESSING	GO:0050685	25	Up	2.17087255356613e-4	0.01707188427656275	1	PAF1,THRAP3,DAZAP1,CIRBP,SNW1,RBM3,SNRNP70,CPEB3,PRPF19,NUP98,NCBP2,NCL,PRDX6,CCNB1,CDC73,TRA2B,NCBP1,SF3B4,RBMX,TRA2A,LEO1,NUDT21,DHX36,HSF1,RBMXL1	PRDX6,SF3B4,NUDT21
GO_MESENCHYMAL_CELL_PROLIFERATION	GO:0010463	32	Down	2.184327456417465e-4	0.01707188427656275	12	FGFR2,FGFR1,BMP7,FGF9,FOXF1,PTN,PHF14,BMPR1A,VEGFA,WNT5A,STAT1,BMP4,SOX9,BMP2,SIX1,FOXP2,MYC,FGF7,OSR1,GPC3,NFIB,ZEB1,LMNA,LRP5,TGFBR2,DCHS1,CTNNB1,SIX2,CTNNBIP1,TBX1,IRS2,PDGFA	TGFBR2	FGF9,PTN,BMPR1A,VEGFA,SIX1,FOXP2,NFIB,ZEB1
GO_EPIDERMIS_MORPHOGENESIS	GO:0048730	18	Down	2.601349781873617e-4	0.020043375742509324	8	FGFR2,TP63,PLOD3,IGFBP5,GORAB,SNAI1,KRT17,FST,WNT10A,KLF4,FGF7,NOTCH1,TMEM79,INTU,ATP7A,CTNNB1,SOSTDC1,BCL2		TP63,IGFBP5,KRT17,FST,WNT10A,INTU
GO_EAR_MORPHOGENESIS	GO:0042471	69	Down	2.6179539154550364e-4	0.020043375742509324	8	DVL2,NTN1,FGFR2,MYO3B,CELSR1,FGFR1,EDN1,MYO15A,MAPK1,TRIOBP,SIX4,FGF9,MAPK3,FZD3,EYA1,HPN,HOXA1,DVL1,GATA3,NAGLU,SLC9A3R1,SOBP,PTK7,WNT5A,OTX1,NR4A3,WNT1,SOX9,PAX8,INSIG2,SIX1,CHRNA10,ATP8A2,GSC,SPRY2,TFAP2A,MYO7A,SEC24B,LRIG3,SOD1,OSR1,WDPCP,LRIG1,ZEB1,WDR19,ABR,NIPBL,OSR2,FZD6,CTHRC1,STOX1,TTC39C,SIX2,CHD7,RPL38,TCAP,GATA2,TSHZ1,PRKRA,SCRIB,TBX1,ALDH1A3,SLITRK6,INSIG1,BCR,PDZD7,CEP290,MAFB,SLC4…		NTN1,CELSR1,FGF9,SOBP,SIX1,WDPCP,LRIG1,ZEB1,WDR19,FZD6,CHD7,TSHZ1,SCRIB,SLITRK6,MAFB
GO_AMIDE_BIOSYNTHETIC_PROCESS	GO:0043604	687	Up	2.6581885732881343e-4	0.020145847338768556	1	GCLC,PDK4,UPF1,DHX33,PDK2,AGK,GGCT,RPS20,LARS2,ELOVL5,SAMD4A,GCLM,VIM,NSMAF,RPL26L1,TPR,MRPS10,EIF2AK2,PUM2,MRPL43,GATB,YBX3,MPC1,MRPS35,MRPS24,EIF4B,SPHK2,RPL18,HAGH,ZC3H15,ELAVL1,ELOVL1,TNFRSF1A,DHX29,RHOA,IARS2,ROCK1,PDK3,ACSL4,FTSJ1,SRBD1,BCL3,ASNS,PABPC1,EIF2B3,TCOF1,NCK2,RPL31,IGF2BP2,MRPS34,EIF4G3,ACAT1,ACACB,TNRC6C,MKNK1,DDX1,ARG2,JMJD4,MRPL22,GEMIN5,RPS5,NOA1,EIF3I,MTIF2,MGST2,EIF2AK1,MR…	NSMAF,MRPS35,MRPL22,RPLP0,MRPL3,EIF1B,MRPS15,GLE1,MRPS12,ORMDL1,UNK,CDK4,MRPL47,MPC2,SRP9,EIF3M,OXA1L,METTL3,POLR2G,RPSA,ORMDL3,MRPL52,TUFM,MRPS23,COA3,SECISBP2,EIF4EBP1,RPS26,MRPS18B	YBX3,SRBD1,ACACB,TNRC6C,GEMIN5,MGST2,CNOT3,PABPC4,PCSK5,TECR,AKT2,IGFBP5,WARS2,NSUN4,ACO1,ACSL3,PAIP2B,AGO3,KRT17,SESN2,AGO4,THBS1,TOB1,SNCA,RARS2,EGFR,YTHDF1,PDK1,BANK1,BTG2,ST6GALNAC6,RPUSD4,STAT3,CERS6,ZC3H12D,SAMD4B,CNOT10,EIF3C,PLA2G6,RXRA,GSPT2,MTOR,ANG,GATC
GO_REGULATION_OF_MRNA_METABOLIC_PROCESS	GO:1903311	284	Up	2.7329150160465104e-4	0.020505061365396968	1	RBM5,UPF1,PAF1,PSMB1,CDK11A,PTBP1,PSMC4,ZC3H3,SLC11A1,SAMD4A,VIM,PSMA4,CELF2,PTCD2,THRAP3,PUM2,YBX3,SFSWAP,U2AF2,YBX1,ELAVL1,ROCK1,PSME4,JMJD6,PABPC1,DAZAP1,IGF2BP2,SART3,EXOSC7,RBM7,MBNL3,SNRPA,EXOSC5,TNRC6C,PKP1,XPO1,TNPO1,DIS3,YTHDC1,REST,PSMC5,KHSRP,FUS,PAPOLA,PCBP4,PABPC4,TNRC6A,ALKBH5,PSME1,HNRNPC,PSMD5,SRPK1,PSMD8,CIRBP,HNRNPM,DDX17,GTPBP1,RBFOX2,TNRC6B,PSMC6,PSMA3,SNW1,SRSF5,ZC3H14,PSMC1,…	SFSWAP,EXOSC7,APEX1,PRDX6,HNRNPA2B1,RBM42,PSMA1,SF3B4,METTL3,YWHAB,NUDT21,POLR2G,ANGEL2,SECISBP2,SRSF10,PSMB3	YBX3,JMJD6,TNRC6C,PKP1,XPO1,PABPC4,RBFOX2,EXOSC8,RBM19,TOB1,BTG2,ZC3H12D,SAMD4B,RBM10,MTOR
GO_CELLULAR_PROTEIN_COMPLEX_DISASSEMBLY	GO:0043624	188	Up	2.884538723536862e-4	0.02142840994326443	4	UPF1,SCIN,SPAST,CAPG,MRPS10,LIMA1,MRPL43,MRPS35,MRPS24,KIF2A,WDR1,NSF,CLASP1,MRPS34,CAPZB,JMJD4,MRPL22,MRPL28,OGFOD1,ADD1,MRPS33,HDAC6,MRPS18A,SH3BP1,TRIOBP,SPEF1,MID1,MRPS31,GSPT1,MRPL4,NAPA,MTPN,MRPL32,PPP1R9B,MRPL27,HSPA8,TRPV4,MRPL51,MTRF1L,MRPL18,MRPL2,SEMA5A,MRPS30,MRPS27,MRPL3,SPTBN1,MRPL19,PLEK,MRPL37,CAPZA1,ARHGEF2,DNAJC6,MRPS15,STMN1,CAMSAP2,GLE1,VPS4B,MRPS14,MTRF1,ETF1,KIF18A,MRPS2,MRP…	MRPS35,KIF2A,CAPZB,MRPL22,NAPA,MRPL3,MRPS15,GLE1,MRPS12,MRPL47,OXA1L,MRPL52,MRPS23,MRPS18B,TWF2	SEMA5A,CAMSAP2,TMOD2,TTBK2,SWAP70,RDX,EPS8,CCSAP,GSPT2,ASPH
GO_DNA_TEMPLATED_TRANSCRIPTION_TERMINATION	GO:0006353	71	Up	3.104388692360285e-4	0.022835517998803154	1	MNAT1,POLR1A,CPSF1,ZMPSTE24,XRN2,PAPOLA,POLR2E,SNRPD3,POLR2F,PRMT5,PABPN1,CSTF1,CSTF2,TAF1C,MAZ,ERCC2,SETX,UBTF,GTF2H1,GTF2H3,TBP,NCBP2,TAF1B,TTF2,CPSF3,MTERF2,TTF1,POLR1B,SYMPK,SNRPB,MTERF1,MED18,CDK7,CCNH,DHX9,WDR33,NCBP1,POLR1E,SNRPF,ZNF473,TAF1A,SNRPG,FIP1L1,GTF2H2,POLR2K,CPSF7,LSM11,SCAF4,SSU72,CPSF4,POLR3K,ERCC3,POLR2H,SLBP,PCF11,CPSF2,TAF1D,NUDT21,POLR1C,SMN1,CLP1,CSTF3,CSTF2T,POLR2L,POLR2…	POLR2E,SNRPG,NUDT21,CLP1	XRN2,TAF1C,GTF2H2
GO_REGULATION_OF_HAIR_FOLLICLE_DEVELOPMENT	GO:0051797	14	Down	3.252755969922241e-4	0.023286059152995444	8	CDH3,FERMT1,TRADD,WNT5A,KRT17,SPINK5,FST,NUMA1,SMAD4,MYSM1,CTNNB1,WNT10B,HPSE,TNF		FERMT1,KRT17,SPINK5,FST,HPSE
GO_ENERGY_DERIVATION_BY_OXIDATION_OF_ORGANIC_COMPOUNDS	GO:0015980	220	Up	3.2561088225948795e-4	0.023286059152995444	1	NDUFAB1,SLC25A13,COX10,UQCRC1,MDH1,COX15,BID,IGF1,NDUFS1,RB1CC1,AIFM2,PHKA2,PPP1R3F,CS,NDUFB4,MTFR1,IDH3G,PYGM,ADGRF5,ACADVL,SDHA,TIGAR,PGM1,ME2,GSK3B,NOA1,MT3,GNAS,COQ9,NDUFB2,DLD,FH,SORBS1,NDUFB7,ACO2,PYGL,HIF1A,PYGB,IDH3B,SLC25A14,TAZ,PHKB,GYS1,AKT2,ETFB,GSK3A,OGDH,PRKAG2,NDUFC1,PPARGC1A,NDUFS8,TRPV4,IFNG,COX6A1,ALDH5A1,NNT,IL4,GBE1,POMC,GPD2,NDUFS7,COQ10B,PASK,SLC25A12,COX7A2L,PARK7,LEPR,SDHB…	IDH3B,NDUFB3,NDUFA8,COX6B1,ETFA,OXA1L,NDUFS2,GYG1,COX6C,NDUFV1,ETFDH,CYCS,NDUFV2,NDUFA6	NDUFS1,ME2,AKT2,OGDH,ALDH5A1,LEPR,PIK3CA,ACO1,GFPT2,NDUFAF1,SNCA,PID1,INSR,PPP1R3B,DHTKD1,LYRM7,MTOR
GO_NEGATIVE_REGULATION_OF_MRNA_SPLICING_VIA_SPLICEOSOME	GO:0048025	19	Up	3.25874478350596e-4	0.023286059152995444	1	PTBP1,SFSWAP,U2AF2,HNRNPL,C1QBP,SRSF9,SRSF7,SRSF4,HNRNPA2B1,SRSF6,RBM42,RBMX,SAP18,DYRK1A,HNRNPK,NPM1,RBM10,SRSF10,RNPS1	SFSWAP,HNRNPA2B1,RBM42,SRSF10	RBM10
GO_REGULATION_OF_MESENCHYMAL_CELL_PROLIFERATION	GO:0010464	25	Down	3.5389806632869e-4	0.025049973506265668	12	FGFR2,FGFR1,FGF9,FOXF1,PTN,PHF14,BMPR1A,VEGFA,WNT5A,STAT1,BMP4,SOX9,SIX1,FOXP2,MYC,NFIB,ZEB1,LMNA,LRP5,TGFBR2,CTNNB1,CTNNBIP1,TBX1,IRS2,PDGFA	TGFBR2	FGF9,PTN,BMPR1A,VEGFA,SIX1,FOXP2,NFIB,ZEB1
GO_NEPHRON_DEVELOPMENT	GO:0072006	92	Down	3.574406182347687e-4	0.02506427064126607	8	CFLAR,ITGA3,PROM1,PKD1,WWTR1,NUP160,FOXC1,SEC61A1,NUP133,NOTCH3,ACAT1,DLG1,MEF2C,ANGPT2,PDGFB,SIX4,BMP7,JAG1,EYA1,GATA3,ACTA2,LZTS2,NUP107,VEGFA,PDGFRB,HES1,MPV17,STAT1,NID1,TCF21,PKD2,PGF,TEK,EGR1,WNT1,BMP4,SOX9,NUP85,PAX8,GZF1,BMP2,SIX1,LIF,PODXL,FOXJ1,LAMA5,WNT2B,NOTCH2,PDGFRA,AHI1,MYC,SULF1,YAP1,PLCE1,IQGAP1,SMAD4,OSR1,KLHL3,GPC3,NOTCH1,PTPRO,MYO1E,IL6R,KLF15,ILK,DCHS1,GREM1,CTNNB1,NPNT,IRX2,…		ITGA3,WWTR1,NOTCH3,MEF2C,ANGPT2,VEGFA,PDGFRB,PGF,SIX1,WNT2B,YAP1,IL6R,IRX2,LAMB2,PBX1,SULF2
GO_CELLULAR_TRANSITION_METAL_ION_HOMEOSTASIS	GO:0046916	83	Up	3.6132520821959387e-4	0.025102065159922343	7	HFE,LTF,SLC30A9,SLC11A1,CP,CUL1,AP3D1,TTC7A,ATP6AP1,CYBRD1,TFRC,SRI,SLC46A1,FTL,MT3,SLC22A17,HMOX1,HIF1A,CCDC22,NUBP1,HMOX2,SLC30A4,SLC39A14,TFR2,GLRX3,SLC11A2,CAND1,IFNG,SLC39A7,SKP1,ATP6V1A,FBXL5,ABCG2,ACO1,MT1G,MT2A,NEDD8,SCO2,ABCB7,NDFIP1,SCO1,ISCU,IREB2,CCDC115,SLC31A2,SLC31A1,ATP6V1G1,MYC,SLC40A1,SLC39A8,SLC39A6,SMAD4,SOD1,APP,S100A8,ARF1,SLC30A5,SLC39A4,LCN2,ATP13A2,ATP6V0D1,SLC30A7,FLVCR1…	MT2A,ARF1,MT1E,ATOX1,MT1F	LTF,SLC22A17,ACO1
GO_REGULATION_OF_HEMATOPOIETIC_PROGENITOR_CELL_DIFFERENTIATION	GO:1901532	79	Up	3.709872680060826e-4	0.025536857539904933	8	PSMB1,PSMC4,PSMA4,KITLG,FOXC1,EIF2AK2,CBFB,PSME4,TCF3,PDCD2,ITCH,TP73,PSMC5,PUS7,PSME1,PSMD5,ABL1,PSMD8,SETD1A,OSM,PSMC6,PSMA3,PSMC1,PSMB5,PSMA6,PSME2,PSMA7,PSMD10,PSMD7,CDK6,PSMA2,GATA3,PSMD3,PSMD11,PSMD9,HSPA9,HES1,PSMD14,SOS1,NFE2L2,KMT2A,MYB,PSMF1,PSMB2,ZBTB1,PSMA1,PSME3,DPF2,LMO2,PSMB7,YAP1,TCF12,PSMB6,PSMA5,NOTCH1,PSMA8,FLCN,RUNX1,PSMD4,PSMB4,PSMC2,PSMD6,METTL3,PSMC3,NUDT21,PSMD1,DHX36,PSMD…	PSMA1,METTL3,NUDT21,PSMB3	TP73,OSM,YAP1
GO_CILIUM_MOVEMENT	GO:0003341	54	Down	4.0864546967738625e-4	0.02787333599081299	13	DNAH9,DNAH5,OFD1,SPA17,CFAP20,RFX3,TEKT2,TTLL1,CCDC114,DNAH11,RSPH4A,NME5,NPHP3,DNAH1,DNAH7,DNAI1,BBS2,MKKS,LRRC6,CCDC65,BBS4,GAS8,CCDC40,CELSR2,CCDC39,ROPN1L,DNAAF1,CCSAP,SPAG17,HYDIN,DRC1,DNAH3,TEKT4,CFAP221,STK36,CFAP100,DNAAF5,KIF27,DPCD,TEKT1,ZBBX,ARMC4,DNAI2,CFAP46,AQP4,CFAP53,RSPH9,CATSPER1,CFAP73,CFAP54,CFAP43,CCDC151,GAS2L2,CFAP206		TTLL1,DNAH1,CCSAP,DNAAF5,DPCD,CFAP54,CFAP43
GO_ESTABLISHMENT_OF_PROTEIN_LOCALIZATION_TO_MEMBRANE	GO:0090150	286	Up	4.1874941850836316e-4	0.028305197180795036	2	BAD,AGK,ARHGAP44,SEC62,RPS20,FYN,BID,ZDHHC6,SEC63,LRRC7,PEX3,HSPA5,GOPC,VAMP3,SEC61A1,RPL18,CASP8,TRAM2,SEC61A2,TRAM1,GRIPAP1,VPS35,RPL31,TP63,NSF,TP73,HSP90AA1,RPS5,RAB10,BAX,PPP1R13B,RPL6,RPLP0,TIMM13,GGA1,MICALL1,TOMM22,RPL3,MIEF1,SAMM50,GZMB,TIMM9,SRP54,ARFRP1,E2F1,CHMP4B,UBL4A,GGA2,CSK,RAB11A,BMF,ZDHHC2,SGTA,PDCD5,RPS16,AKT2,BBC3,RPS19,RPL18A,SEC61B,MAPK8,RPL28,RPL19,YWHAE,RAB34,MAPK10,RPL34…	ZDHHC6,RPLP0,TIMM13,ROMO1,TIMM10,SRP9,ATG3,OXA1L,YWHAB,RPSA,RPS26,CHMP4A	TRAM2,GRIPAP1,TP63,TP73,AKT2,MAPK8,RAB34,TFDP2,GORASP1,ACSL3,RAB3IP,EGFR,PARD3,RILPL2,ITGB2,NSG1,ZDHHC14,SFN,SCRIB,CHM,SGTB
GO_SMOOTH_MUSCLE_TISSUE_DEVELOPMENT	GO:0048745	14	Down	4.3209176292480743e-4	0.028946290153793127	8	MYLK,DLG1,ENG,ZFAND5,SRF,PKD2,BMP4,SOX9,SIX1,FOXP2,OSR1,TIPARP,COL3A1,NF1		MYLK,SIX1,FOXP2,NF1
GO_MYELOID_LEUKOCYTE_MEDIATED_IMMUNITY	GO:0002444	476	Up	4.371429988619512e-4	0.0290255214200108	5	FGR,FUCA2,ENPP4,KMT2E,ITGAL,LAMP2,ALDH3B1,PSMB1,MGST1,MMP25,BTK,PLAUR,TYROBP,LTF,ALOX5,MVP,DNASE1L1,CAPN1,SLC11A1,SERPINB1,ERP44,DERA,RNASET2,CD44,TNFRSF1B,GRN,LRRC7,GAB2,ATP6V0A1,VCL,TIMP2,AGA,C12orf4,HEXB,CYBA,HEBP2,SERPINB3,GDI2,ATP11B,SLC2A3,ACAA1,SPHK2,CTSA,CNN2,CDK13,CD84,PKM,RHOA,ROCK1,ATP11A,KCNAB2,RAB27A,WDR1,FCGR2B,STK10,AP1M1,PLD1,RAB7A,STXBP2,IL4R,TOLLIP,XRCC5,CEACAM1,PGM1,DDX1,PSEN1,…	SERPINB1,PKM,PDAP1,KPNB1,CTSC,PRDX6,CTSD,A1BG,PTGES2,LAMTOR1,ALDOA,GYG1,S100P,FABP5,JAGN1,PGAM1,ORMDL3,LAT,DDOST	PLAUR,LTF,DERA,ATP6V0A1,PKP1,RAB3D,SNX4,CXCL6,CKAP4,GLIPR1,FER,ITGB2,CXCL1,HGSNAT,HPSE,JUP,ANO6,RAP2B,AP2A2,METTL7A,TMEM63A,ATG7,DNASE1
GO_PROTEIN_CONTAINING_COMPLEX_DISASSEMBLY	GO:0032984	282	Up	4.788959407216891e-4	0.03147043904135441	4	DVL2,UPF1,LAMP2,SCIN,VTA1,SPAST,GABARAPL2,CLEC16A,PHF23,CAPG,MRPS10,LIMA1,MRPL43,MRPS35,MRPS24,SMARCD1,DHX8,TBC1D25,KIF2A,LRP6,WDR1,SMARCE1,NSF,CLASP1,MRPS34,TSG101,CAPZB,JMJD4,SMARCD3,MRPL22,GSK3B,CHMP2B,ZMPSTE24,CHMP5,MRPL28,OGFOD1,ADD1,MRPS33,IRAK3,MCOLN1,SUPT16H,HDAC6,MRPS18A,SNAP29,SMARCB1,SH3BP1,TRIOBP,TFIP11,SPEF1,MAP1LC3A,MID1,MRPS31,AXIN1,GSPT1,ZFAND1,MRPL4,NAPA,GRWD1,MTPN,CAV1,MRPL32,SE…	MRPS35,KIF2A,SMARCE1,CAPZB,MRPL22,NAPA,CSNK1A1,MRPL3,MRPS15,GLE1,MRPS12,MRPL47,OXA1L,MRPL52,MRPS23,MRPS18B,TWF2	SEMA5A,CHMP3,CAMSAP2,ATG14,TMOD2,TTBK2,SWAP70,RDX,EPS8,CCSAP,INSR,GSPT2,ASPH
GO_POLY_A_PLUS_MRNA_EXPORT_FROM_NUCLEUS	NA	13	Up	4.8235379045125375e-4	0.03147043904135441	NA	ZC3H11A,POLDIP3,PABPN1,NUP93,GLE1,ENY2,THOC2,PCID2,HHEX,DDX19B,MCM3AP,NXF1,DDX19A	GLE1,DDX19B
GO_MITOCHONDRIAL_TRANSPORT	GO:0006839	212	Up	4.876558841706448e-4	0.03154208705976162	2	GCLC,STPG1,BAD,SLC25A13,SLC25A5,AGK,BID,TOMM34,MIPEP,BAK1,MCUR1,HEBP2,USP36,MPC1,CASP8,EYA2,VPS35,CSNK2A2,SREBF1,TP63,LMAN1,TIMM21,ACACB,TP73,PSEN1,HSP90AA1,GSK3B,SLC25A24,HUWE1,BAX,PPP1R13B,SLC8B1,SIRT4,SLC9A1,MUL1,RNF31,TMEM14A,SH3GLB1,TIMM13,SLC25A1,HPS4,TOMM22,FBXO7,TSPO,SAMM50,GZMB,TIMM9,E2F1,SLC25A14,SLC25A15,BMF,GDAP1,BNIP3L,TIMM44,PDCD5,TIMM50,BBC3,GSK3A,PMPCB,PRKAG2,MAPK8,MICU1,SFXN3,PIT…	SLC25A5,TIMM13,AIP,ROMO1,TIMM10,MPC2,OXA1L,STOML2,YWHAB	USP36,TP63,ACACB,TP73,SLC25A24,TIMM44,MAPK8,TFDP2,SLC25A37,MCU,MICALL2,STAT3,SLC25A30,SFN
GO_PROTEASOMAL_UBIQUITIN_INDEPENDENT_PROTEIN_CATABOLIC_PROCESS	GO:0010499	21	Up	5.293176965798324e-4	0.03394419382426053	1	PSMB1,PSMA4,PSME4,PSMA3,PSMB5,PSMA6,PSMA7,PSMA2,NFE2L2,PSMB2,PSMA1,PSMB7,PSMB6,PSMA5,PSMA8,PSMB4,ENC1,PSMB8,PSMB10,PSMB9,PSMB3	PSMA1,PSMB3
GO_GENERATION_OF_PRECURSOR_METABOLITES_AND_ENERGY	GO:0006091	403	Up	5.626288083796358e-4	0.03559252554800269	1	NDUFAB1,SLC25A13,CIAPIN1,CROT,COX10,CYB561,UQCRC1,GIPR,MDH1,COX15,BID,IGF1,NDUFS1,RB1CC1,GLRX2,DERA,HSD17B6,NUP160,AIFM2,PHKA2,TPR,H6PD,PPP1R3F,CYBA,AKR7A2,NDC1,CS,SPHK2,NDUFB4,CYB5R4,ME1,MTFR1,FECH,PFKP,PKM,RHOA,IDH3G,HDAC4,PYGM,ADGRF5,NUP133,MAOB,P4HA2,ACADVL,SDHA,ENO1,NUP37,ACAT1,SIRT6,TIGAR,PGM1,PSEN1,AACS,ME2,GSK3B,OXCT1,SLC27A5,NOA1,SEH1L,AKR1B1,MT3,GNAS,COQ9,P2RX7,NDUFB2,DLD,FH,PHGDH,NUP50…	PKM,IDH3B,TPI1,NDUFB3,NDUFA8,COX6B1,ETFA,PTGES2,ALDOA,RPIA,OXA1L,NDUFS2,GYG1,COX6C,STOML2,C15orf48,NDUFV1,PGAM1,ETFDH,CYCS,NDUFV2,NQO1,NDUFA6	CYB561,NDUFS1,DERA,AACS,ME2,PHGDH,AKT2,OGDH,ALDH5A1,LEPR,HMGCL,PIK3CA,ACO1,GFPT2,NDUFAF1,SNCA,PID1,AK4,STAT3,INSR,PPP1R3B,DHTKD1,ZBTB20,LYRM7,ENTPD5,SHPK,ASPH,MTOR
GO_MITOCHONDRION_ORGANIZATION	GO:0007005	449	Up	5.645089351209277e-4	0.03559252554800269	4	GCLC,STPG1,BAD,NDUFAF7,POLDIP2,NDUFAB1,SLC25A5,LIG3,AGK,GGCT,COX10,DNAJC11,TTC19,PLAUR,DCN,BID,IGF1,NDUFS1,RB1CC1,ALAS1,GCLM,TYMP,TOMM34,MIPEP,TFB1M,BAK1,GABARAPL2,CLEC16A,AIFM2,VPS13D,PTCD2,HEBP2,FNIP2,USP36,ATG5,ADCK1,CASP8,EYA2,NDUFB4,ATG2B,MTFR1,MEF2A,VPS35,FUNDC1,WIPI1,CSNK2A2,SREBF1,HSD17B10,MARK2,TP63,BCS1L,LMAN1,TIMM21,TIGAR,TP73,DNM2,HSP90AA1,GSK3B,CTTN,DDHD2,HUWE1,BAX,DNM1L,PPP1R13B,P2R…	SLC25A5,TIMM13,CDC37,AIP,NDUFB3,NDUFA8,ROMO1,TIMM10,ATG3,OXA1L,NDUFS2,STOML2,FUNDC2,YWHAB,NDUFV1,CYCS,NDUFV2,COA3,NDUFA6,COX20,VDAC1	PLAUR,DCN,NDUFS1,VPS13D,USP36,TP63,TP73,TIMM44,MAPK8,KAT2A,CAMKK2,SOD2,TFDP2,HMGCL,RAB32,CLU,CEP89,OPA3,ATG14,SESN2,NDUFAF1,SNCA,NUBPL,PID1,CXADR,APOOL,OMA1,MICALL2,STAT3,SFN,ATG9B,TRAK1,MX2,PLA2G6,LYRM7,ATG7,SYNJ2BP
GO_CELLULAR_RESPONSE_TO_LEUCINE	GO:0071233	9	Down	5.7186302731731e-4	0.03575573578301481	9	UBR2,RRAGD,SESN1,KLHL22,SESN2,RPTOR,SESN3,UBR1,MTOR		KLHL22,SESN2,SESN3,MTOR
GO_CORNIFICATION	GO:0070268	42	Down	5.878403076643534e-4	0.036175394849455235	8	CAPN1,DSG2,PRSS8,PKP2,PKP1,TGM1,DSP,KRT23,KRT18,PERP,PPL,CSTA,PI3,CAPNS1,KRT17,SPINK5,DSC2,DSC3,KRT7,FURIN,PKP4,ST14,SPRR3,TMEM79,KRT1,EVPL,KRT8,KRT86,KRT4,KRT72,KRT19,KRT15,KRT13,KRT2,JUP,PKP3,KRT5,KRT10,KRT14,KAZN,KRT6A,KRT81		PKP1,PERP,KRT17,SPINK5,EVPL,KRT15,JUP,KRT5,KRT6A
GO_NCRNA_3_END_PROCESSING	GO:0043628	32	Up	5.882178024301664e-4	0.036175394849455235	1	ELAC2,HSD17B10,TRNT1,EXOSC7,EXOSC5,INTS6,USB1,ERI1,FBL,PTCD1,EXOSC3,INTS2,ERI3,EXOSC8,EXOSC9,EXOSC2,DKC1,TOE1,SSB,INTS12,PARN,ELAC1,INTS7,POLR3K,INTS1,INTS8,EXOSC10,RPS21,TRMT10C,EXOSC4,INTS5,EXOSC6	EXOSC7	EXOSC8,INTS1
GO_RNA_CAPPING	GO:0036260	33	Up	6.025510499384044e-4	0.036560825976706665	1	POLR2J,MNAT1,POLR2B,NCBP3,POLR2E,POLR2F,RNMT,POLR2C,ERCC2,POLR2I,GTF2H1,GTF2H3,RNGTT,NCBP2,GTF2F1,CDK7,CCNH,NCBP1,CMTR1,TGS1,POLR2D,GTF2H2,POLR2K,ERCC3,POLR2H,POLR2G,POLR2L,CMTR2,POLR2A,GTF2F2,SUPT5H,GTF2H4,GTF2H5	POLR2E,RNMT,POLR2C,POLR2G	GTF2H2
GO_TYPE_I_INTERFERON_PRODUCTION	GO:0032606	113	Up	6.087460199593156e-4	0.036560825976706665	1	DHX33,CREBBP,RNF216,POLR3B,POLR3E,OTUD5,NFKB2,ITCH,XRCC5,CYLD,MAVS,POLR2E,POLR2F,EP300,POLR3H,YY1,RNF125,RIOK3,PQBP1,PYCARD,RIPK2,RELB,LILRB1,CACTIN,PTPRS,TAX1BP1,DDX58,DHX58,NFKB1,DTX4,TRIM38,POLR3G,IFIH1,STAT1,TNFAIP3,TRIM32,TRIM25,POLR3GL,NMI,ZBP1,LRRFIP1,IRF1,IRF3,PIN1,TICAM1,IRF5,TRAF3,TRIM21,POLR3F,PTPN22,HAVCR2,DHX9,IL10,TLR4,FLOT1,TLR2,PPM1B,HERC5,NLRC5,HSPD1,G3BP1,POLR2K,POLR3A,TIRAP,UBE…	POLR2E,NMI,TRIM21,IFI16,DDX41,POLR3C,ISG15	CREBBP,POLR3B,POLR3E,IFIH1,IL10,ZBTB20,UBA7,CRCP,ZCCHC3
GO_REGULATION_OF_TRANSLATIONAL_INITIATION	GO:0006446	73	Up	0.00060910345822848635	0.036560825976706665	1	TPR,EIF2AK2,EIF4B,DHX29,NCK2,EIF4G3,DDX1,MTIF2,EIF2AK1,PPP1R15A,ALKBH1,EIF5,FMR1,DNAJC3,EIF3E,HSPB1,EIF3B,EIF4H,RPS6KB1,EIF4G2,EIF2B1,NCBP2,EIF1B,EIF4G1,GLE1,EIF2B2,PAIP2,KHDRBS1,AGO2,PAIP2B,MIF4GD,ATF4,EIF2AK4,HABP4,EIF2S1,CTIF,NCBP1,RPL13A,POLR2D,EIF2B5,EIF3H,EIF4EBP2,YTHDF1,CDC123,UHMK1,BANK1,IMPACT,LARP1,EIF4A2,NCK1,EIF5B,PPP1R15B,METTL3,POLR2G,EIF2AK3,PAIP1,PPP1CA,EIF1,RBM4,RPS6KB2,EIF3K,NPM…	EIF1B,GLE1,METTL3,POLR2G,EIF4EBP1	PAIP2B,YTHDF1,BANK1,RXRA,MTOR
GO_PROTEIN_LOCALIZATION_TO_MITOCHONDRION	GO:0070585	129	Up	6.171814266163915e-4	0.03675168447541893	2	BAD,AGK,BID,TOMM34,MIPEP,USP36,CASP8,CSNK2A2,SREBF1,TP63,LMAN1,TIMM21,TP73,HSP90AA1,DNAJA1,HUWE1,BAX,DNM1L,PPP1R13B,SIRT4,RNF31,SH3GLB1,TIMM13,HPS4,TOMM22,FBXO7,TSPO,SAMM50,GZMB,TIMM9,E2F1,BMF,GDAP1,BNIP3L,TIMM44,PDCD5,TIMM50,BBC3,GSK3A,PMPCB,MAPK8,PITRM1,YWHAE,UBE2D3,GRPEL1,FBXW7,MTCH2,AIP,TFDP2,HTRA2,RHOU,MFN2,DNAJC15,PPP3CC,MTERF4,ROMO1,TIMM17B,YWHAH,RAC2,TOMM40,TIMM10B,PRKAA1,YWHAQ,TIMM17A,TI…	TIMM13,MTCH2,AIP,ROMO1,TIMM10,OXA1L,YWHAB	USP36,TP63,TP73,TIMM44,MAPK8,TFDP2,MICALL2,SFN
GO_EPIDERMIS_DEVELOPMENT	GO:0008544	217	Down	6.386559495994923e-4	0.03744544884704251	8	PAFAH1B1,FUZ,CAPN1,WAS,ATP2C1,PRKCH,SLC4A7,NSUN2,DSG2,PRSS8,LAMA3,FOXC1,MCOLN3,PKP2,LAMC2,CDH3,COL17A1,FGFR2,ROCK1,CBFB,ALDH3A2,TP63,TSG101,CELSR1,FOSL2,FGFR1,KEAP1,PKP1,GRHL2,PLOD1,ZMPSTE24,SULT2B1,TGM1,DSP,IFT74,TRIOBP,TRPC4AP,STK4,FERMT1,JAG1,STS,TRADD,FZD3,ESRP1,ASAH1,ERCC2,CNFN,PLOD3,EZH2,SFRP4,KRT23,SLC9A3R1,EXPH5,KRT18,VDR,PPARD,PERP,WNT5A,COL7A1,HES1,IGFBP5,SOS1,ERRFI1,HDAC1,PTCH2,IRF6,KL…	TRPC4AP,FABP5	ALDH3A2,TP63,CELSR1,PKP1,SULT2B1,FERMT1,PERP,IGFBP5,ERRFI1,TNFRSF19,KRT17,SPINK5,FST,EMP1,WNT10A,YAP1,WDPCP,EGFR,INTU,FZD6,EVPL,INSR,KRT15,HPSE,JUP,SFN,SCRIB,LRTOMT,SLITRK6,JAG2,MAFF,POU3F1,KRT5,NF1,LAMB3,SERPINB13,KRT6A
GO_RENAL_TUBULE_DEVELOPMENT	GO:0061326	59	Down	6.388134682688846e-4	0.03744544884704251	8	PROM1,PKD1,WWTR1,ACAT1,DLG1,MEF2C,SIX4,JAG1,EYA1,GATA3,LZTS2,VEGFA,HES1,STAT1,TCF21,PKD2,PGF,WNT1,BMP4,SOX9,PAX8,GZF1,BMP2,SIX1,LIF,LAMA5,WNT2B,NOTCH2,AHI1,MYC,YAP1,SMAD4,OSR1,KLHL3,GPC3,NOTCH1,ILK,DCHS1,GREM1,CTNNB1,NPNT,IRX2,SIX2,MTSS1,BCL2,IRX3,AQP11,CTNNBIP1,MAGED1,TACSTD2,PBX1,PTCH1,COL4A1,WNT7B,DLL1,LGR4,FMN1,HOXB7,CD24		WWTR1,MEF2C,VEGFA,PGF,SIX1,WNT2B,YAP1,IRX2,PBX1
GO_ATP_SYNTHESIS_COUPLED_PROTON_TRANSPORT	GO:0015986	5	Up	6.783109203419204e-4	0.03934286581509607	1	VPS9D1,COX5B,STOML2,DNAJC30,CYC1	STOML2
GO_CELLULAR_AMIDE_METABOLIC_PROCESS	GO:0043603	878	Up	6.816703393259349e-4	0.03934286581509607	1	GCLC,PDK4,UPF1,DHX33,ACSM3,PDK2,AGK,GGCT,AASS,MGST1,RPS20,LARS2,ELOVL5,IGF1,SAMD4A,GLRX2,GCLM,VIM,MIPEP,IFNGR1,NSMAF,RPL26L1,CTNS,TPR,MRPS10,HEXB,GALC,EIF2AK2,PUM2,MRPL43,GATB,YBX3,MPC1,MRPS35,MRPS24,EIF4B,SPHK2,RPL18,HAGH,ABCA7,FAR2,ZC3H15,MTHFD2,ELAVL1,ELOVL1,TNFRSF1A,DHX29,RHOA,IARS2,ROCK1,PDK3,ACSL4,FTSJ1,SRBD1,BCL3,GBA2,ASNS,PABPC1,EIF2B3,TCOF1,NCK2,RPL31,IGF2BP2,PICALM,MRPS34,EIF4G3,ACAT1,S…	NSMAF,MRPS35,MRPL22,RPLP0,MRPL3,EIF1B,MRPS15,GLE1,MTRR,GLO1,MRPS12,ORMDL1,UNK,CDK4,MRPL47,MPC2,SRP9,EIF3M,OXA1L,ASRGL1,METTL3,SEC11C,POLR2G,RPSA,PGAM1,ORMDL3,MRPL52,TUFM,MRPS23,COA3,SECISBP2,EIF4EBP1,RPS26,MRPS18B,PSENEN	YBX3,MTHFD2,SRBD1,ACACB,TNRC6C,GEMIN5,MGST2,CNOT3,PABPC4,PCSK5,TECR,AKT2,OGDH,MVK,ALDH5A1,IGFBP5,EPHA4,WARS2,HMGCL,NSUN4,CLU,ACO1,NLN,ACSL3,PAIP2B,AGO3,KRT17,SESN2,AGO4,SORL1,THBS1,TOB1,SNCA,RARS2,EGFR,YTHDF1,PDK1,BANK1,BTG2,ST6GALNAC6,NAPEPLD,NEU3,ACOT11,ERAP1,RPUSD4,STAT3,BTD,CERS6,ZC3H12D,SAMD4B,CNOT10,EIF3C,PLA2G6,BACE1,RXRA,GSPT2,MTOR,ANG,GATC,SPON1
GO_NEPHRON_EPITHELIUM_DEVELOPMENT	GO:0072009	69	Down	7.066322166584166e-4	0.04030628970100911	8	PROM1,PKD1,WWTR1,FOXC1,ACAT1,DLG1,MEF2C,SIX4,JAG1,EYA1,GATA3,LZTS2,VEGFA,HES1,STAT1,TCF21,PKD2,PGF,WNT1,BMP4,SOX9,PAX8,GZF1,BMP2,SIX1,LIF,PODXL,FOXJ1,LAMA5,WNT2B,NOTCH2,AHI1,MYC,YAP1,IQGAP1,SMAD4,OSR1,KLHL3,GPC3,NOTCH1,PTPRO,MYO1E,KLF15,ILK,DCHS1,GREM1,CTNNB1,NPNT,IRX2,SIX2,MTSS1,BCL2,LAMB2,CD34,BASP1,IRX3,AQP11,CTNNBIP1,MAGED1,TACSTD2,PBX1,PTCH1,WNT7B,DLL1,LGR4,FMN1,HOXB7,PECAM1,CD24		WWTR1,MEF2C,VEGFA,PGF,SIX1,WNT2B,YAP1,IRX2,LAMB2,PBX1
GO_REGULATION_OF_MORPHOGENESIS_OF_A_BRANCHING_STRUCTURE	GO:0060688	38	Down	7.091070559153941e-4	0.04030628970100911	8	BTBD7,SNAI2,FGFR2,MAP3K13,NTN4,SIRT6,FGFR1,ABL1,SIX4,BMP7,MDK,VEGFA,WNT5A,RTN4,PGF,BCL11A,BMP4,SOX9,PAX8,SIX1,WNT2B,SULF1,FGF7,GREM1,CTNNB1,AR,SIX2,MAGED1,TACSTD2,RXRA,LRRK2,PDGFA,FKBPL,LGR4,PHB2,TNF,ETV5,HOXB7		SNAI2,VEGFA,PGF,BCL11A,SIX1,WNT2B,AR,RXRA
GO_TRNA_3_END_PROCESSING	GO:0042780	8	Up	7.274244410279537e-4	0.04091869257675584	1	ELAC2,HSD17B10,TRNT1,PTCD1,SSB,ELAC1,POLR3K,TRMT10C
GO_IRES_DEPENDENT_VIRAL_TRANSLATIONAL_INITIATION	GO:0075522	10	Up	7.307883253745545e-4	0.04091869257675584	3	PTBP1,EIF3D,EIF3B,EIF3A,SSB,DENR,EIF2D,EIF3F,PCBP2,MCTS1
GO_MITOCHONDRIAL_RESPIRATORY_CHAIN_COMPLEX_IV_ASSEMBLY	NA	20	Up	7.452835535222951e-4	0.04139633768008407	NA	BCS1L,TIMM21,COA1,FASTKD3,SCO2,SCO1,COX16,COX17,SURF1,OXA1L,COX18,COX14,COA4,COA5,COA3,COX20,PET100,PET117,COX19,SMIM20	OXA1L,COA3,COX20
GO_LATERAL_SPROUTING_FROM_AN_EPITHELIUM	GO:0060601	8	Down	7.503534485527701e-4	0.04139633768008407	8	FGFR2,TP63,CELSR1,BMP7,WNT5A,BMP4,SULF1,AR		TP63,CELSR1,AR
GO_KIDNEY_EPITHELIUM_DEVELOPMENT	GO:0072073	91	Down	7.617941246049193e-4	0.04163960902533482	8	PROM1,PKD1,WWTR1,FOXC1,FGFR2,ACAT1,DLG1,RARB,FGFR1,ARG2,MEF2C,SIX4,BMP7,JAG1,SMAD7,EYA1,GATA3,LZTS2,VEGFA,SMAD5,HES1,STAT1,SDC1,EPHA4,TCF21,PKD2,PGF,EPCAM,CAT,SDC4,WNT1,EFNB2,BMP4,SOX9,PAX8,GZF1,BMP2,SIX1,LIF,PODXL,FOXJ1,LAMA5,RARA,WNT2B,NOTCH2,GDF11,AHI1,MYC,YAP1,SMAD6,IQGAP1,SMAD4,OSR1,SLIT2,KLHL3,GPC3,NOTCH1,PTPRO,MYO1E,KLF15,SPRY1,ILK,DCHS1,GREM1,SMAD3,CTNNB1,NPNT,IRX2,SIX2,MTSS1,BCL2,LAMB2,C…		WWTR1,MEF2C,SMAD7,VEGFA,EPHA4,PGF,SIX1,WNT2B,YAP1,SPRY1,IRX2,LAMB2,SMAD2,PBX1
GO_REGULATION_OF_MITOCHONDRIAL_GENE_EXPRESSION	GO:0062125	26	Up	7.65862461081728e-4	0.04163960902533482	1	ALKBH1,UQCC1,MTG2,CDK5RAP1,C1QBP,MRPS27,NSUN4,FASTKD2,TSFM,FASTKD3,PRKAA1,UQCC2,LRPPRC,MTG1,RMND1,MALSU1,RPUSD3,RPUSD4,TRUB2,TRMT10C,NSUN3,SHMT2,NGRN,COA3,CHCHD10,MPV17L2	COA3	NSUN4,RPUSD4
GO_MOLTING_CYCLE	GO:0042303	72	Down	7.714909799765246e-4	0.04164386203427241	10	FARP2,FUZ,NSUN2,CDH3,FGFR2,TP63,PTGS2,CELSR1,ZMPSTE24,TRPC4AP,FERMT1,TRADD,FZD3,PPP1R13L,ERCC2,WNT5A,IGFBP5,SOS1,HDAC1,PTCH2,GORAB,INHBA,SNAI1,SOX21,SOX9,TNFRSF19,KRT17,LAMA5,SPINK5,ARNTL,FST,CLOCK,ACVR1B,WNT10A,NUMA1,FGF7,SMAD4,LRIG1,EGFR,NOM1,NSDHL,NOTCH1,SAV1,CD109,EDA,MPZL3,MYSM1,TMEM79,INTU,NIPBL,FZD6,ATP7A,TRPV3,CTNNB1,RBPJ,LDB2,WNT10B,SOSTDC1,BCL2,RELA,HPSE,ZDHHC21,PER1,SNRPE,KRT14,HDAC2,N…	TRPC4AP	TP63,CELSR1,FERMT1,IGFBP5,TNFRSF19,KRT17,SPINK5,FST,WNT10A,LRIG1,EGFR,INTU,FZD6,HPSE,NF1
GO_MRNA_CLEAVAGE_INVOLVED_IN_MRNA_PROCESSING	GO:0098787	12	Up	7.956916368124576e-4	0.04225632502922544	1	CPSF1,CSTF2,CPSF6,NCBP2,NCBP1,FIP1L1,TUT1,CPSF7,CPSF4,NUDT21,CSTF2T,ERN1	NUDT21
GO_NEGATIVE_REGULATION_OF_STEM_CELL_PROLIFERATION	GO:2000647	9	Down	8.016658746620106e-4	0.04225632502922544	12	SNAI2,CTNNA1,FBLN1,FERMT1,PTN,OVOL2,TP53,KDF1,NF1		SNAI2,FBLN1,FERMT1,PTN,NF1
GO_SPLICEOSOMAL_SNRNP_ASSEMBLY	GO:0000387	37	Up	8.03338153468841e-4	0.04225632502922544	1	STRAP,GEMIN8,DDX20,CLNS1A,SART3,GEMIN5,GEMIN2,SNRPD3,PRMT5,PRPF6,PRPF31,PRPF19,USP4,WDR77,PRPF3,COIL,SNRPC,SNRPD2,SNRPB,LSM4,AAR2,PRMT7,TGS1,SNRPF,GEMIN7,SNRPG,GEMIN6,SNRPD1,CD2BP2,SNUPN,SMN1,PRPF8,SART1,GEMIN4,SNRPE,SRSF10,SMN2	STRAP,SNRPG,SNRPD1,SRSF10	GEMIN5,GEMIN4
GO_VESICLE_FUSION_WITH_ENDOPLASMIC_RETICULUM_GOLGI_INTERMEDIATE_COMPARTMENT_ERGIC_MEMBRANE	GO:1990668	6	Up	8.053651178434277e-4	0.04225632502922544	2	STX4,TAP1,CALR,TAP2,TAPBP,SEC22B
GO_MORPHOGENESIS_OF_A_BRANCHING_STRUCTURE	GO:0001763	135	Down	8.149273811589534e-4	0.0424611120891363	8	PLXND1,PKD1,BTBD7,MKS1,SNAI2,TNC,PRDM1,FGFR2,LRP6,TP63,MAP3K13,NTN4,SEMA3A,SEMA3C,CELSR1,DLG1,SIRT6,FGFR1,EDN1,GRHL2,COL16A1,ABL1,NRP1,LRP5L,SIX4,STK4,BMP7,CTSZ,FOXF1,CTSH,EYA1,RASIP1,MET,HOXA5,ENG,AREG,MDK,VDR,TIMELESS,SRF,VEGFA,WNT5A,PLXNA1,ACVR1,RTN4,DLX2,KDM5B,TCF21,PKD2,PGF,BCL11A,GNA13,RDH10,WNT1,BMP4,SOX9,PAX8,MED1,GZF1,BMP2,SIX1,FOXA1,LAMA5,KRAS,WNT2B,TBX3,SPRY2,NKX2-1,ERMN,IL10,MYC,SULF1…	TGFBR2	SNAI2,TNC,TP63,CELSR1,VEGFA,ACVR1,PGF,BCL11A,SIX1,WNT2B,IL10,YAP1,SPRY1,AR,SOCS3,PBX1,RXRA,DDR1
GO_VIRAL_TRANSLATION	GO:0019081	14	Up	8.382509316163962e-4	0.04337514993046773	3	PTBP1,EIF3L,EIF3D,EIF3B,EIF3A,EIF2AK4,EIF3G,DHX9,SSB,DENR,EIF2D,EIF3F,PCBP2,MCTS1
GO_NEPHRON_MORPHOGENESIS	GO:0072028	47	Down	8.613433081118944e-4	0.0441191687841611	8	PKD1,DLG1,SIX4,BMP7,EYA1,GATA3,LZTS2,VEGFA,PDGFRB,HES1,STAT1,TCF21,PKD2,PGF,WNT1,BMP4,SOX9,PAX8,GZF1,BMP2,SIX1,LIF,LAMA5,WNT2B,AHI1,MYC,SMAD4,OSR1,KLHL3,GPC3,ILK,DCHS1,GREM1,CTNNB1,NPNT,IRX2,SIX2,BCL2,IRX3,CTNNBIP1,MAGED1,TACSTD2,PBX1,PTCH1,LGR4,FMN1,HOXB7		VEGFA,PDGFRB,PGF,SIX1,WNT2B,IRX2,PBX1
GO_RIBOSOMAL_SMALL_SUBUNIT_BIOGENESIS	GO:0042274	64	Up	8.643899521886821e-4	0.0441191687841611	4	TSR3,RIOK2,RPS5,NOP14,RIOK3,ERCC2,RPS16,RPS19,UTP6,BYSL,RPS15,NOL10,HEATR1,RCL1,UTP20,RRP36,RPS10,RIOK1,MRPS7,EMG1,KRI1,NGDN,NOL11,UTP3,ERAL1,NAT10,LTV1,RPS6,RPS24,UTP4,NOB1,RPS8,ABT1,NOM1,UTP23,SURF6,DHX37,SRFBP1,TSR2,FAM207A,HELQ,LSM6,RPS14,DCAF13,BMS1,BTRC,TSR1,RPSA,RPS21,RPS7,RPL38,RPS27,RRS1,NPM1,MRPS11,RPS17,TBL3,RPS27L,RRP7A,WDR46,RPS28,PWP2,GTF2H5,DDX52	RPSA,RRS1,TBL3	DHX37
GO_ARTERY_DEVELOPMENT	GO:0060840	65	Down	8.898084402007439e-4	0.045109680586663384	8	PLXND1,AP2B1,ADAMTS6,LTBP1,FOXC1,PRDM1,MYLK,ADGRF5,NDST1,NOTCH3,DNM2,HECTD1,NRP1,TAB1,JAG1,SMAD7,NPRL3,FOXF1,EYA1,HOXA1,TGFBR1,ENG,BMPR1A,SUFU,ZMIZ1,FOLR1,MDK,SRF,VEGFA,LOX,PDGFRB,HES1,ACVR2B,SNX17,PKD2,TBX2,LRP1,SOX4,EFNB2,BMP4,SIX1,LOXL1,LDLR,APOE,MYH10,HEY2,SMAD6,SEC24B,PRICKLE1,ACVRL1,NOTCH1,ADAMTS9,HPGD,HEY1,DCTN5,NKX3-1,RBPJ,COL3A1,LUZP1,ROBO1,CHD7,TBX1,ARID2,NF1,BMPR2		MYLK,NDST1,NOTCH3,SMAD7,BMPR1A,VEGFA,PDGFRB,SIX1,LDLR,CHD7,NF1
GO_REGULATION_OF_ACTIVIN_RECEPTOR_SIGNALING_PATHWAY	GO:0032925	15	Down	9.425808079840642e-4	0.047464320820835126	9	ZC3H3,FSTL3,FKBP1A,SMAD7,FGF9,ACVR2B,ACVR1,ACVR2A,MEN1,FST,ACVR1B,SKI,LEMD3,SMAD2,CSNK2B		SMAD7,FGF9,ACVR1,ACVR2A,FST,LEMD3,SMAD2
GO_NEGATIVE_REGULATION_OF_CELL_CYCLE_G2_M_PHASE_TRANSITION	GO:1902750	90	Up	9.717847200059738e-4	0.04860867169469881	11	PSMB1,BRCA1,PSMC4,FHL1,PSMA4,FOXN3,CUL1,PSME4,CDC14B,ORC1,PSMC5,UIMC1,AURKA,PSME1,CLSPN,CDC6,PSMD5,PSMD8,RBX1,PSMC6,PSMA3,PSMC1,PSMB5,PSMA6,PSME2,PSMA7,PSMD10,PSMD7,NBN,FZR1,BABAM1,PSMA2,PSMD3,CDK5RAP3,PSMD11,PSMD9,SKP1,PSMD14,MIIP,SYF2,PSMF1,PSMB2,PSMA1,PSME3,VPS4A,TAOK3,RINT1,HUS1,PSMB7,PSMB6,PSMA5,DTL,ATM,CHEK1,TAOK2,RAD17,PSMA8,DONSON,PSMD4,PSMB4,NAE1,BRSK1,TAOK1,PSMC2,PSMD6,TOPBP1,CHMP4C,RAD…	SYF2,PSMA1,PSMB3	CDC14B,ATM,CHMP4C,BRCC3
GO_RETROGRADE_VESICLE_MEDIATED_TRANSPORT_GOLGI_TO_ENDOPLASMIC_RETICULUM	GO:0006890	80	Up	9.844270737246503e-4	0.048914942610304976	2	ARF5,COPZ2,USE1,ATP9A,KIF2A,NSF,KIFAP3,KIF22,KIF3C,TMED2,ZW10,ERGIC2,KIF4A,SCFD1,ARCN1,PICK1,KDELR3,ARFGAP1,KIF3B,COG4,NAPA,KDELR1,COPE,GBF1,COPZ1,GOLPH3,ERGIC1,BNIP1,KIF18A,COPA,ERGIC3,TMEM115,KLC1,COPB1,KIF1C,KIF3A,ARF3,TMED7,RINT1,COG3,KDELR2,KIF23,RAB1A,KIF11,CENPE,SCYL1,KIF2C,GOLPH3L,SURF4,ARFGAP2,NBAS,RAB6B,KIF5A,RER1,COPG2,RACGAP1,KIF15,ATP9B,TMED3,ARF4,COG7,STX18,LMAN2,TMED10,RAB33B,RAB1B…	KIF2A,KIF22,NAPA,TMED3,RAB1B	USE1,BICD2
GO_PROSTATIC_BUD_FORMATION	GO:0060513	6	Down	0.0010069653640096075	0.04970566530371109	8	TP63,BMP7,WNT5A,BMP4,SULF1,AR		TP63,AR
