# Supplementary material for: An integrated cell atlas of the lung in health and disease
Source: Nat Med. 2023 Jun 8;29(6):1563–77. doi: 10.1038/s41591-023-02327-2 (PMC10287567; doi:10.1038/s41591-023-02327-2)
Supplement: Supplementary file 5 — Gene set enrichment analysis results for modeling the effects of demographic variables on cell type-specific gene expression. [file 41591_2023_2327_MOESM5_ESM.zip › SuppT_X_covariate_modeling_gene_set_enrichment/AT2-BMI-GO_BP-Total.tsv]

GeneSet	GOID	NGenes	Direction	PValue	FDR	Cluster	Genes	DEUp	DEDown
GO_COTRANSLATIONAL_PROTEIN_TARGETING_TO_MEMBRANE	GO:0006613	99	Down	3.141787258174871e-23	2.361367303244233e-19	1	SEC62,RPS20,SEC63,SEC61A1,RPL18,TRAM2,SEC61A2,TRAM1,RPL31,RPS5,RPL6,RPLP0,RPL3,SRP54,RPS16,RPS19,RPL18A,SEC61B,RPL28,RPL19,RPL34,RPS13,RPS12,RPL24,SSR3,RPS15,RPL22,RPS25,RPL21,RPL5,RPS10,SSR1,RPL23,RPS4Y1,RPL36,RPL27,RPS15A,RPL35,RPS6,RPLP1,RPS24,SRP14,RPS2,RPS11,RPL13A,RPL11,RPS8,SRP9,RPS27A,RPL32,RPS3A,RPL37,RPL10,RPL7,RPL7A,RPS3,SRP19,RPL30,ZFAND2B,RPL8,RPL26,RPL29,SSR2,RPL9,RPS14,RPL27A,RPL13…		RPS5,RPL6,RPL19,RPL34,RPL24,RPS15,RPL22,RPS25,RPL5,RPS6,RPS24,SRP14,RPL11,RPS8,RPS27A,RPL32,RPS3A,RPL10,RPL7,RPL7A,RPS3,RPL8,RPL29,RPL9,RPS14,TRAM1L1,RPL15,RPL35A,RPS23,RPL14,RPS4X,RPL10A,UBA52,RPS18
GO_ESTABLISHMENT_OF_PROTEIN_LOCALIZATION_TO_ENDOPLASMIC_RETICULUM	GO:0072599	110	Down	4.404256010879383e-21	1.6551194088884722e-17	1	SEC62,RPS20,SEC63,HSPA5,SEC61A1,RPL18,TRAM2,SEC61A2,TRAM1,RPL31,RPS5,RAB10,RPL6,RPLP0,RPL3,PMM1,SRP54,CHMP4B,SGTA,RPS16,RPS19,RPL18A,SEC61B,RPL28,RPL19,RPL34,RPS13,RPS12,RPL24,SSR3,SPCS1,RPS15,RAB3GAP1,RPL22,RPS25,SPCS2,RAB3GAP2,RPL21,RPL5,RPS10,RPL23,SPCS3,RPS4Y1,RPL36,RPL27,SEC61G,RPS15A,RPL35,RPS6,RPLP1,RPS24,SRP14,PMM2,RPS2,RPS11,RPL13A,RPL11,RPS8,SRP9,RPS27A,RPL32,RPS3A,RPL37,RPL10,RPL7,RPL7…		RPS5,RPL6,RPL19,RPL34,RPL24,SPCS1,RPS15,RPL22,RPS25,RPL5,RPS6,RPS24,SRP14,RPL11,RPS8,RPS27A,RPL32,RPS3A,RPL10,RPL7,RPL7A,RPS3,RPL8,RPL29,RPL9,RPS14,TRAM1L1,RPL15,RPL35A,RPS23,RPL14,RPS4X,RPL10A,UBA52,RPS18
GO_ATP_SYNTHESIS_COUPLED_ELECTRON_TRANSPORT	GO:0042773	81	Down	9.373441534922832e-20	2.3483595525493334e-16	2	NDUFAB1,COX10,UQCRC1,COX15,BID,NDUFS1,NDUFB4,SDHA,COQ9,NDUFB2,DLD,NDUFB7,TAZ,NDUFC1,NDUFS8,COX6A1,NDUFS7,COX7A2L,PARK7,NDUFB3,NDUFA8,DNAJC15,NDUFA1,COX6B1,COX7C,UQCR11,NDUFA5,NDUFA10,COX4I2,COX4I1,COX7B,NDUFA2,CCNB1,COX5B,ISCU,NDUFB5,NDUFAF1,NDUFA9,UQCRC2,NDUFB10,SDHC,SNCA,NDUFS6,NDUFB11,NDUFB9,NDUFC2,UQCRB,PINK1,NDUFS2,NDUFV3,NDUFS4,UQCRQ,COX6C,NDUFB6,NDUFB8,NDUFV1,SDHAF2,COA6,NDUFS5,UQCRFS1,MEC…		UQCRC1,NDUFB7,NDUFS7,COX6B1,COX7C,NDUFA5,NDUFA10,COX4I1,COX5B,NDUFB5,UQCRC2,SDHC,NDUFB11,UQCRB,NDUFS2,NDUFS4,NDUFB6,NDUFS5,CDK1,UQCRH,NDUFV2,NDUFA12,NDUFA6,NDUFA4,UQCC3
GO_PROTEIN_LOCALIZATION_TO_ENDOPLASMIC_RETICULUM	GO:0070972	132	Down	2.6629101744725802e-18	5.0036082178339785e-15	1	SEC62,RPS20,SEC63,HSPA5,SEC61A1,RPL18,TRAM2,SEC61A2,TRAM1,RPL31,BCAP29,RPS5,RAB10,PPP1R15A,RPL6,RPLP0,KDELR3,RPL3,PMM1,SRP54,CHMP4B,VAPA,SGTA,RPS16,RPS19,KDELR1,RPL18A,SEC61B,GBF1,RPL28,RPL19,RPL34,RPS13,RPS12,RPL24,SSR3,SPCS1,RPS15,RTN4,RAB3GAP1,RPL22,RPS25,SPCS2,ANKRD13C,RAB3GAP2,SEC16B,RPL21,RPL5,RPS10,RPL23,SPCS3,RPS4Y1,RPL36,RPL27,SEC61G,RPS15A,UBAC2,OS9,KDELR2,RPL35,RPS6,RPLP1,RPS24,SRP14,P…	GBF1	RPS5,RPL6,RPL19,RPL34,RPL24,SPCS1,RPS15,RTN4,RPL22,RPS25,RPL5,RPS6,RPS24,SRP14,RPL11,RPS8,RPS27A,RPL32,RPS3A,RPL10,RPL7,RPL7A,RPS3,RPL8,RPL29,RPL9,RPS14,TRAM1L1,RPL15,RPL35A,BCAP31,RPS23,RPL14,RPS4X,RPL10A,UBA52,RPS18
GO_OXIDATIVE_PHOSPHORYLATION	GO:0006119	104	Down	6.380348863894211e-17	9.590940412205778e-14	2	NDUFAB1,COX10,MLXIPL,UQCRC1,COX15,BID,NDUFS1,NDUFB4,RHOA,SDHA,COQ9,NDUFB2,DLD,MSH2,NDUFB7,ABCD1,TAZ,PGK1,PPIF,NDUFC1,NDUFS8,COX6A1,COX7A2,NDUFS7,COX7A2L,PARK7,NDUFB3,NDUFA8,DNAJC15,NDUFA1,SLC25A23,COX6B1,COX7C,UQCR11,NDUFA5,NDUFA10,COX4I2,COX4I1,COX7B,NDUFA2,CCNB1,COX5B,ISCU,NDUFB5,UQCC2,NDUFAF1,NDUFA9,UQCRC2,NDUFB10,SDHC,SNCA,NDUFS6,NDUFB11,NDUFB9,SURF1,NDUFC2,UQCRB,PINK1,NDUFS2,NDUFV3,COX7A1,AK…		UQCRC1,NDUFB7,PGK1,COX7A2,NDUFS7,COX6B1,COX7C,NDUFA5,NDUFA10,COX4I1,COX5B,NDUFB5,UQCRC2,SDHC,NDUFB11,UQCRB,NDUFS2,NDUFS4,NDUFB6,NDUFS5,CDK1,UQCRH,NDUFV2,NDUFA12,NDUFA6,NDUFA4,UQCC3
GO_RESPIRATORY_ELECTRON_TRANSPORT_CHAIN	GO:0022904	98	Down	1.3321043933782803e-16	1.6686827701051927e-13	2	NDUFAB1,SLC25A13,COX10,UQCRC1,COX15,BID,NDUFS1,AIFM2,NDUFB4,SDHA,COQ9,NDUFB2,DLD,NDUFB7,TAZ,ETFB,NDUFC1,PPARGC1A,NDUFS8,COX6A1,ALDH5A1,GPD2,NDUFS7,SLC25A12,COX7A2L,PARK7,SDHB,NDUFB3,NDUFA8,DNAJC15,NDUFA1,COX6B1,COX7C,UQCR11,NDUFA5,NDUFA10,COX4I2,COX4I1,COX7B,NDUFA2,MYBBP1A,CCNB1,COX5B,ISCU,NDUFB5,NDUFAF1,NDUFA9,ETFA,UQCRC2,NDUFB10,SDHC,SNCA,NDUFS6,NDUFB11,NDUFB9,NDUFC2,UQCRB,PINK1,NDUFS2,NDUFV3,N…		UQCRC1,NDUFB7,NDUFS7,COX6B1,COX7C,NDUFA5,NDUFA10,COX4I1,COX5B,NDUFB5,UQCRC2,SDHC,NDUFB11,UQCRB,NDUFS2,NDUFS4,NDUFB6,NDUFS5,CDK1,UQCRH,NDUFV2,NDUFA12,IMMP2L,NDUFA6,NDUFA4,UQCC3
GO_MITOCHONDRIAL_ELECTRON_TRANSPORT_NADH_TO_UBIQUINONE	GO:0006120	46	Down	7.493176165148329e-16	8.045530293893549e-13	2	NDUFAB1,NDUFS1,NDUFB4,COQ9,NDUFB2,DLD,NDUFB7,NDUFC1,NDUFS8,NDUFS7,PARK7,NDUFB3,NDUFA8,DNAJC15,NDUFA1,NDUFA5,NDUFA10,NDUFA2,ISCU,NDUFB5,NDUFAF1,NDUFA9,NDUFB10,SNCA,NDUFS6,NDUFB11,NDUFB9,NDUFC2,PINK1,NDUFS2,NDUFV3,NDUFS4,NDUFB6,NDUFB8,NDUFV1,NDUFS5,NDUFA3,NDUFA11,NDUFV2,NDUFB1,NDUFA12,NDUFA6,NDUFA13,NDUFA4,NDUFS3,NDUFA7		NDUFB7,NDUFS7,NDUFA5,NDUFA10,NDUFB5,NDUFB11,NDUFS2,NDUFS4,NDUFB6,NDUFS5,NDUFV2,NDUFA12,NDUFA6,NDUFA4
GO_MITOCHONDRIAL_RESPIRATORY_CHAIN_COMPLEX_ASSEMBLY	GO:0033108	86	Down	1.6085578575781645e-15	1.5112401071946855e-12	3	NDUFAF7,NDUFAB1,TTC19,NDUFS1,NDUFB4,BCS1L,TIMM21,NDUFB2,NDUFB7,SAMM50,UQCC1,NDUFAF5,TAZ,COA1,TFAM,NDUFC1,FOXRED1,NDUFS8,TIMMDC1,NDUFS7,NDUFB3,NDUFA8,NDUFAF4,FASTKD3,NDUFA1,NDUFA5,ECSIT,NDUFA10,SCO2,NDUFA2,SCO1,COX16,NDUFB5,UQCC2,NDUFAF1,COX17,NDUFA9,NDUFB10,NDUFS6,NDUFB11,NDUFB9,SURF1,NDUFC2,NUBPL,SDHAF4,OXA1L,NDUFAF6,UQCRB,NDUFS2,NDUFV3,COX18,NDUFAF2,NDUFS4,NDUFB6,NDUFB8,NDUFV1,SDHAF2,NDUFS5,NDU…		NDUFB7,NDUFS7,FASTKD3,NDUFA5,NDUFA10,NDUFB5,NDUFB11,UQCRB,NDUFS2,NDUFS4,NDUFB6,NDUFS5,NDUFAF3,NDUFV2,COA5,COA3,NDUFA12,IMMP2L,NDUFA6,UQCC3
GO_NADH_DEHYDROGENASE_COMPLEX_ASSEMBLY	GO:0010257	55	Down	2.6901164197982325e-15	2.2465461123559463e-12	3	NDUFAF7,NDUFAB1,NDUFS1,NDUFB4,BCS1L,TIMM21,NDUFB2,NDUFB7,NDUFAF5,TAZ,COA1,NDUFC1,FOXRED1,NDUFS8,TIMMDC1,NDUFS7,NDUFB3,NDUFA8,NDUFAF4,NDUFA1,NDUFA5,ECSIT,NDUFA10,NDUFA2,NDUFB5,NDUFAF1,NDUFA9,NDUFB10,NDUFS6,NDUFB11,NDUFB9,NDUFC2,NUBPL,OXA1L,NDUFAF6,NDUFS2,NDUFV3,NDUFAF2,NDUFS4,NDUFB6,NDUFB8,NDUFV1,NDUFS5,NDUFA3,TMEM126B,NDUFA11,ACAD9,NDUFAF3,NDUFV2,NDUFB1,NDUFA12,NDUFA6,NDUFA13,NDUFS3,NDUFA7		NDUFB7,NDUFS7,NDUFA5,NDUFA10,NDUFB5,NDUFB11,NDUFS2,NDUFS4,NDUFB6,NDUFS5,NDUFAF3,NDUFV2,NDUFA12,NDUFA6
GO_MITOCHONDRIAL_TRANSLATIONAL_TERMINATION	GO:0070126	88	Down	1.292376294407147e-14	9.713500228764118e-12	2	MRPS10,MRPL43,MRPS35,MRPS24,MRPS34,MRPL22,MRPL28,MRPS33,MRPS18A,MRPS31,MRPL4,MRPL32,MRPL27,MRPL51,MTRF1L,MRPL18,MRPL2,MRPS30,MRPS27,MRPL3,MRPL19,MRPL37,MRPS15,MRPS14,MTRF1,MRPS2,MRPS7,MRPS26,MRPS12,MRPL34,MRPS25,PTCD3,MRPL35,ERAL1,DAP3,MRPS36,MRPL44,MRPS9,MRPL47,MRPL50,MRPL15,MRPL24,MRPL9,MRPS5,MRPS28,MRRF,MRPL49,MRPL39,OXA1L,MRPL17,MRPL10,MRPL55,MRPS18C,GFM2,MRPL16,MRPL1,MRPL36,MRPL13,CHCHD1,MRP…	MRPL53	MRPL43,MRPS33,MRPS18A,MRPS31,MRPS36,MRPS9,MRPL47,MRPL39,MRPL55,MRPL13,MRPL48,MRPS21
GO_ELECTRON_TRANSPORT_CHAIN	GO:0022900	156	Down	3.414035997590735e-14	2.3327176870810874e-11	2	NDUFAB1,SLC25A13,CIAPIN1,COX10,CYB561,UQCRC1,COX15,BID,NDUFS1,GLRX2,HSD17B6,AIFM2,CYBA,AKR7A2,NDUFB4,ME1,MAOB,P4HA2,SDHA,ME2,AKR1B1,NOX4,COQ9,NDUFB2,DLD,PHGDH,NDUFB7,IDH3B,TAZ,GSR,DHDH,ETFB,GLRX3,NDUFC1,PPARGC1A,NDUFS8,ALDH2,COX6A1,ALDH5A1,COX7A2,GPD2,NDUFS7,SLC25A12,COX7A2L,PARK7,NCF2,SDHB,AKR1A1,NDUFB3,NDUFA8,DNAJC15,NQO2,NDUFA1,COX6B1,COX7C,UQCR11,POR,STEAP4,NDUFA5,NDUFA10,COX4I2,COX4I1,COX7B,…	GSR	UQCRC1,AKR1B1,NDUFB7,DHDH,COX7A2,NDUFS7,COX6B1,COX7C,NDUFA5,NDUFA10,COX4I1,COX5B,NDUFB5,UQCRC2,SDHC,NDUFB11,UQCRB,NDUFS2,NDUFS4,NDUFB6,NDUFS5,CDK1,GLRX,UQCRH,GPX2,NDUFV2,NQO1,NDUFA12,IMMP2L,NDUFA6,NDUFA4,UQCC3
GO_CELLULAR_RESPIRATION	GO:0045333	162	Down	1.5064640996196077e-13	9.435486810617477e-11	2	NDUFAB1,SLC25A13,COX10,UQCRC1,MDH1,COX15,BID,NDUFS1,AIFM2,CS,NDUFB4,MTFR1,IDH3G,SDHA,ME2,NOA1,COQ9,NDUFB2,DLD,FH,NDUFB7,ACO2,HIF1A,NFATC4,IDH3B,SLC25A14,TAZ,ETFB,OGDH,NDUFC1,PPARGC1A,NDUFS8,TRPV4,IFNG,COX6A1,ALDH5A1,NNT,GPD2,NDUFS7,COQ10B,SLC25A12,COX7A2L,PARK7,SDHB,MTFR1L,NDUFB3,NDUFA8,NR4A3,DLST,IDE,DNAJC15,CAT,PIK3CA,ACO1,CISD1,NDUFA1,SLC25A23,PANK2,COX6B1,TRAP1,COX7C,UQCR11,NDUFA5,CBFA2T3,NDU…	IFNG	UQCRC1,MDH1,IDH3G,NDUFB7,NDUFS7,CISD1,COX6B1,COX7C,NDUFA5,NDUFA10,COX4I1,PDHA1,COX5B,SUCLA2,NDUFB5,UQCRC2,SDHC,NDUFB11,UQCRB,NDUFS2,SUCLG1,NDUFS4,NDUFB6,PDHB,NDUFS5,CDK1,SUCLG2,UQCRH,NDUFV2,NDUFA12,IMMP2L,NDUFA6,NDUFA4,UQCC3
GO_PROTEIN_TARGETING_TO_MEMBRANE	GO:0006612	181	Down	1.8438077508967991e-13	1.0660045427492572e-10	1	SEC62,RPS20,FYN,ZDHHC6,SEC63,PEX3,HSPA5,SEC61A1,RPL18,TRAM2,SEC61A2,TRAM1,RPL31,RPS5,RPL6,RPLP0,MICALL1,RPL3,MIEF1,SRP54,CHMP4B,ZDHHC15,CEMIP,ZDHHC2,SGTA,RPS16,AKT2,RPS19,RPL18A,SEC61B,RPL28,RPL19,RPL34,RPS13,C2CD5,RPS12,ARL6,RPL24,SSR3,RPS15,ICMT,RPL22,RPS25,ITGB1BP1,PEX16,RPL21,RPL5,VAMP7,RPS10,SSR1,RPL23,RAB3IP,RPS4Y1,RPL36,RPL27,EXOC4,INPP5K,RPS15A,ZDHHC4,RTP4,RPL35,RPS6,SDCBP,RPLP1,RPS24,PEX…	KCNE1	RPS5,RPL6,RPL19,RPL34,RPL24,RPS15,RPL22,RPS25,ITGB1BP1,RPL5,RPS6,RPS24,SRP14,RPL11,RPS8,RPS27A,RPL32,RPS3A,RPL10,RPL7,RPL7A,RPS3,RPL8,RPL29,PRKCI,RPL9,RPS14,CACNB3,TRAM1L1,RPL15,RPL35A,RPS23,ZDHHC11,RPL14,RPS4X,RPL10A,ZDHHC11B,UBA52,RPS18
GO_NUCLEAR_TRANSCRIBED_MRNA_CATABOLIC_PROCESS_NONSENSE_MEDIATED_DECAY	GO:0000184	119	Down	2.1227115901300758e-13	1.139592879386975e-10	2	UPF1,RPS20,RPL18,SMG6,PABPC1,RPL31,RPS5,RPL6,RPLP0,RPL3,GSPT1,EIF3E,RPS16,RPS19,PPP2R1A,RPL18A,SMG9,RPL28,RPL19,CASC3,RPL34,RPS13,MAGOHB,RPS12,PPP2CA,RPL24,NCBP2,EIF4G1,RPS15,RPL22,SMG7,RPS25,ETF1,RPL21,RPL5,RPS10,UPF3B,RPL23,RPS4Y1,RPL36,HELZ2,RPL27,CTIF,RPS15A,DHX34,NCBP1,RPL35,RPS6,RPLP1,RPS24,PARN,RPS2,EIF4A3,RPS11,RPL13A,RPL11,RPS8,RPS27A,RPL32,RPS3A,RPL37,RPL10,RPL7,RPL7A,RPS3,DCP1B,UPF2,NB…	UPF1,SMG9	RPS5,RPL6,EIF3E,RPL19,RPL34,RPL24,RPS15,RPL22,RPS25,RPL5,RPS6,RPS24,RPL11,RPS8,RPS27A,RPL32,RPS3A,RPL10,RPL7,RPL7A,RPS3,RPL8,RPL29,RPL9,RPS14,RPL15,RPL35A,RPS23,RPL14,RPS4X,RPL10A,UBA52,RPS18
GO_TRANSLATIONAL_INITIATION	GO:0006413	183	Down	1.2610458175762848e-12	6.318680243268905e-10	2	DHX33,RPS20,TPR,EIF2AK2,EIF4B,RPL18,DHX29,PABPC1,EIF2B3,NCK2,RPL31,EIF4G3,DDX1,RPS5,EIF3I,MTIF2,EIF2AK1,PPP1R15A,RPL6,RPLP0,EIF3L,RPL3,EIF3D,ALKBH1,EIF5,FMR1,DNAJC3,MTFMT,EIF3J,EIF3E,RPS16,RPS19,RPL18A,HSPB1,EIF3B,EIF4H,EIF3A,RPL28,RPL19,RPS6KB1,RPL34,EIF4G2,RPS13,EIF2B1,RPS12,RPL24,NCBP2,EIF1B,EIF4G1,EIF2B4,RPS15,RPL22,RPS25,GLE1,EIF2B2,PAIP2,COPS5,KHDRBS1,RPL21,MTIF3,RPL5,AGO2,PAIP2B,RPS10,MIF4…	EIF4G3,LARP1,MTOR,CCL5	RPS5,RPL6,EIF3L,EIF3E,RPL19,RPL34,RPL24,RPS15,RPL22,RPS25,RPL5,EIF4E2,RPS6,RPS24,RPL11,RPS8,RPS27A,RPL32,RPS3A,RPL10,RPL7,EIF3H,RPL7A,RPS3,RPL8,RPL29,RPL9,RPS14,PPP1CA,RPL15,EIF3K,NPM1,RPL35A,RPS23,RPL14,RPS4X,RPL10A,UBA52,RPS18
GO_TRANSLATIONAL_TERMINATION	GO:0006415	103	Down	8.001677575288794e-12	3.758788040991911e-9	2	UPF1,MRPS10,MRPL43,MRPS35,MRPS24,MRPS34,JMJD4,MRPL22,MRPL28,OGFOD1,MRPS33,MRPS18A,MRPS31,GSPT1,MRPL4,MRPL32,MRPL27,MRPL51,MTRF1L,MRPL18,MRPL2,MRPS30,MRPS27,MRPL3,MRPL19,MRPL37,MRPS15,GLE1,MRPS14,MTRF1,ETF1,MRPS2,MRPS7,MRPS26,MRPS12,MRPL34,C12orf65,MRPS25,PTCD3,MRPL35,EIF5A,ERAL1,DAP3,MRPS36,MRPL44,MRPS9,MRPL47,MRPL50,MRPL15,MRPL24,MRPL9,MRPS5,MRPS28,MRRF,MRPL49,MRPL39,OXA1L,N6AMT1,MRPL17,MRPL10,M…	UPF1,MRPL53,EIF5AL1	MRPL43,MRPS33,MRPS18A,MRPS31,MRPS36,MRPS9,MRPL47,MRPL39,MRPL55,APEH,MRPL13,MRPL48,MRPS21
GO_TRANSLATIONAL_ELONGATION	GO:0006414	124	Down	8.662172091443373e-12	3.829699143487553e-9	2	MRPS10,MRPL43,MRPS35,MRPS24,MRPS34,MRPL22,MRPL28,MRPS33,MRPS18A,GTPBP1,ALKBH1,MRPS31,EEF2K,EEF1D,MRPL4,MRPL32,CPEB3,MRPL27,DPH1,SEPSECS,MRPL51,MRPL18,HBS1L,MRPL2,MRPS30,MRPS27,ABTB1,MRPL3,EEF1B2,MRPL19,MRPL37,MRPS15,DPH5,MRPS14,MRPS2,TSFM,MRPS7,MRPS26,MRPS12,MRPL34,MRPS25,PTCD3,MRPL35,EEFSEC,EIF5A,ERAL1,DAP3,DPH2,MRPS36,DPH6,MRPL44,MRPS9,MRPL47,MRPL50,CPEB2,MRPL15,RPLP1,SECISBP2L,EIF4A3,MRPL24,MR…	MRPL53,EIF5AL1	MRPL43,MRPS33,MRPS18A,MRPS31,EEF1D,MRPS36,MRPS9,MRPL47,MRPL39,EEF1A1,MRPL55,MRPL13,MRPL48,MRPS21
GO_MITOCHONDRIAL_TRANSLATION	GO:0032543	132	Down	1.9814373338647676e-11	8.238134726720176e-9	2	LARS2,MRPS10,MRPL43,GATB,MRPS35,MRPS24,IARS2,MRPS34,MRPL22,NOA1,MTIF2,MRPL28,MRPS33,MRPS18A,ALKBH1,UQCC1,MTG2,CDK5RAP1,MRPS31,EARS2,SARS2,MRPL4,MRPL32,C1QBP,MRPL27,MRPL51,MTRF1L,MRPL18,MRPL2,MRPS30,MRPS27,MRPL3,MRPL19,MRPL37,WARS2,MRPS15,NSUN4,DARS2,FASTKD2,MRPS14,MTRF1,MTIF3,MTERF4,MRPS2,TSFM,FASTKD3,AARS2,MRPS7,MRPS26,MRPS12,MRPL34,QRSL1,MRPS25,PTCD3,MRPL35,ERAL1,DAP3,MRPS36,MRPL44,MRPS9,MRPL47…	MRPL53	MRPL43,MRPS33,MRPS18A,MRPS31,FASTKD3,MRPS36,MRPS9,MRPL47,MRPL39,MRPL55,MRPL13,MRPL48,COA3,MRPS21
GO_ANAPHASE_PROMOTING_COMPLEX_DEPENDENT_CATABOLIC_PROCESS	GO:0031145	78	Down	2.08255135454608e-11	8.238134726720176e-9	2	CDC27,PSMB1,PSMC4,CUL3,PSMA4,ANAPC4,PSME4,UBE2D1,PSMC5,AURKA,ANAPC5,PSME1,CDC23,PSMD5,PSMD8,PSMC6,PSMA3,PSMC1,PSMB5,PSMA6,PSME2,PSMA7,PSMD10,PSMD7,FBXO31,FZR1,PSMA2,UBE2S,PSMD3,PSMD11,ANAPC15,PSMD9,FBXO5,PSMD14,CDC20,CDK2,PSMF1,PSMB2,PSMA1,CDC16,PSME3,CCNB1,PSMB7,ANAPC11,PSMB6,PSMA5,RPS27A,UBC,ANAPC1,BUB3,BUB1B,PSMD4,PSMB4,PSMC2,PSMD6,MAD2L1,ANAPC10,PTTG1,PSMC3,ANAPC16,PLK1,UBE2E1,CDK1,UBB,PSMD1,…		PSMB1,PSME1,PSMA3,PSMB5,ANAPC15,PSMB2,PSMB6,RPS27A,CDK1,UBE2C,UBA52,PSMB3
GO_AEROBIC_RESPIRATION	GO:0009060	75	Down	8.638286393412574e-11	3.246268026644445e-8	2	COX10,UQCRC1,MDH1,COX15,CS,MTFR1,IDH3G,SDHA,ME2,DLD,FH,ACO2,HIF1A,IDH3B,SLC25A14,OGDH,NDUFS8,TRPV4,COX6A1,NNT,NDUFS7,COX7A2L,SDHB,MTFR1L,DLST,IDE,CAT,ACO1,PANK2,COX6B1,COX7C,CBFA2T3,COX4I2,COX4I1,COX7B,PDHA1,BLOC1S1,COX5B,SUCLA2,IREB2,MDH1B,IDH1,UQCRC2,SIRT3,SDHC,MTFR2,MDH2,SURF1,DLAT,ME3,OXA1L,UQCRB,SUCLG1,UCN,COX6C,FXN,VCP,IDH3A,SDHAF2,PDHB,CYCS,SUCLG2,UQCRH,BNIP3,COX8A,COX5A,FAHD1,DHTKD1,IDH2,…		UQCRC1,MDH1,IDH3G,NDUFS7,COX6B1,COX7C,COX4I1,PDHA1,COX5B,SUCLA2,UQCRC2,SDHC,UQCRB,SUCLG1,PDHB,SUCLG2,UQCRH,NDUFA4
GO_GLUTATHIONE_DERIVATIVE_METABOLIC_PROCESS	GO:1901685	21	Down	1.1528047036187163e-10	4.125942929713463e-8	2	MGST1,GSTO2,GSTP1,MGST2,GSTZ1,AKR1A1,GSTT2B,GSTM1,GSTM5,GSTM3,ESD,MGST3,GSTO1,HPGDS,GSTM4,GSTA4,GSTA3,GSTK1,GSTM2,GSTA1,GSTA2		GSTP1,MGST2,ESD,MGST3,GSTO1,GSTM4,GSTA1,GSTA2
GO_MITOCHONDRIAL_GENE_EXPRESSION	GO:0140053	157	Down	2.7960931875450172e-9	9.552471089812885e-7	2	ELAC2,LARS2,TRIT1,MRPS10,MRPL43,GATB,MRPS35,MRPS24,IARS2,HSD17B10,TRNT1,MRPS34,MRPL22,NOA1,MTIF2,MRPL28,MRPS33,MRPS18A,POLRMT,ALKBH1,UQCC1,MTG2,CDK5RAP1,MRPS31,EARS2,SARS2,MRPL4,MRPL32,TFAM,C1QBP,MRPL27,MRPL51,MTRF1L,MRPL18,MRPL2,MRPS30,MRPS27,MRPL3,MRPL19,MRPL37,WARS2,MRPS15,NSUN4,DARS2,FASTKD2,FOXO3,MRPS14,MTRF1,MTERF2,MTIF3,MTERF4,MRPS2,TSFM,FASTKD3,AARS2,MRPS7,MRPS26,TRMT5,MTERF1,MRPS12,MRPL3…	MRPL53	MRPL43,MRPS33,MRPS18A,MRPS31,FASTKD3,MRPS36,MRPS9,MRPL47,MRPL39,MRPL55,MRPL13,MRPL48,COA3,MRPS21
GO_VIRAL_GENE_EXPRESSION	GO:0019080	191	Down	7.297079507489117e-9	2.3845586773168783e-6	2	POLR2J,RPS20,PTBP1,NUP160,POLR2B,TPR,RSF1,NDC1,CTDP1,RPL18,TAF11,NUP133,NUCKS1,RPL31,NUP37,MID2,CCNT2,RPS5,REST,SEH1L,RPL6,RPLP0,TFAP4,NUP50,AAAS,NUP188,POLR2E,SMARCB1,EIF3L,POLR2F,RPL3,EIF3D,EP300,SNW1,RAE1,NELFCD,NUP93,POLR2C,MON1B,RPS16,POLR2I,RPS19,RPL18A,USF2,HPN,EIF3B,TRIM14,EIF3A,RPL28,RPL19,NUP88,RPL34,RPS13,NUP98,NUP107,RPS12,NUP155,RPL24,SPCS1,RPS15,RPL22,HDAC1,TRIM62,RPS25,TRIM32,NUP43…	EP300,TRIM14,CDK9,TRIM8,SP1,CCL5,POM121C,CCL4	NUP37,RPS5,RPL6,EIF3L,RPL19,RPL34,RPL24,SPCS1,RPS15,RPL22,RPS25,RPL5,RPS6,RPS24,SSB,RPL11,RPS8,RPS27A,RPL32,RPS3A,RPL10,RPL7,RPL7A,RPS3,RPL8,RPL29,RPL9,RPS14,RPL15,RPL35A,RPS23,RPL14,RPS4X,RPL10A,NELFE,SUPT4H1,UBA52,RPS18
GO_REGULATION_OF_CELLULAR_AMINO_ACID_METABOLIC_PROCESS	GO:0006521	55	Down	1.0714254898478684e-8	3.3553474923735748e-6	2	PSMB1,PSMC4,PSMA4,ATP2B4,PSME4,PSMC5,SIRT4,PSME1,COMT,PSMD5,PSMD8,PSMC6,PSMA3,PSMC1,PSMB5,PSMA6,PSME2,PSMA7,PSMD10,PSMD7,OAZ1,PSMA2,PSMD3,PSMD11,PSMD9,PSMD14,ODC1,PARK7,PSMF1,PSMB2,PSMA1,PSME3,PSMB7,PSMB6,PSMA5,OAZ3,SLC7A11,ACMSD,AZIN1,SLC7A7,PSMD4,PSMB4,PSMC2,PSMD6,PSMC3,PSMD1,PSMD2,OAZ2,NQO1,PSMD13,PSMD12,PSMB8,PSMB10,PSMB9,PSMB3		PSMB1,PSME1,PSMA3,PSMB5,PSMB2,PSMB6,NQO1,PSMB3
GO_CYTOPLASMIC_TRANSLATION	GO:0002181	92	Down	1.2215455327086759e-8	3.672454489535363e-6	2	RPL26L1,YBX3,RPL18,ZC3H15,FTSJ1,RPL31,EIF3I,RPL6,RPLP0,EIF3L,EIF3D,EIF5,FMR1,GSPT1,EIF3J,EIF3E,RPL18A,EIF3B,EIF3A,CPEB3,RPL19,DRG2,DPH1,RWDD1,RBM24,CPEB4,RPL24,EIF4G1,RPL22,DPH5,ETF1,EIF2S2,RPL36,EIF2S3,EIF3G,UNK,DPH2,DPH6,DHX9,CPEB2,RPLP1,DENR,RPL13A,RPL11,EIF2D,RPL32,EIF3H,DPH7,EIF3M,DPH3,RPL30,EIF4A2,NCK1,RPL8,ZNF385A,EIF4A1,RPL26,RPL29,RPL22L1,RPL9,METTL3,EEF2,RPSA,CNBP,DNAJC24,RPS21,RPL38,RB…	MTOR	RPL6,EIF3L,EIF3E,RPL19,DRG2,RPL24,RPL22,RPL11,RPL32,EIF3H,RPL8,RPL29,RPL9,RPL15,EIF3K,RPL35A,RPS23,RPL10A
GO_ENERGY_DERIVATION_BY_OXIDATION_OF_ORGANIC_COMPOUNDS	GO:0015980	234	Down	2.4762866915619688e-8	7.1583733745306764e-6	2	NDUFAB1,SLC25A13,COX10,UQCRC1,MDH1,COX15,BID,IGF1,NDUFS1,RB1CC1,AIFM2,PHKA2,PPP1R3F,GYG2,CS,NDUFB4,MTFR1,PHKA1,IDH3G,PYGM,ADGRF5,PRLH,ACADVL,SDHA,TIGAR,PGM1,ME2,GSK3B,NOA1,MT3,GNAS,COQ9,NDUFB2,DLD,FH,SORBS1,NDUFB7,ACO2,PYGL,HIF1A,NFATC4,PYGB,IDH3B,SLC25A14,TAZ,PHKB,GYS1,AKT2,ETFB,GSK3A,OGDH,PRKAG2,NDUFC1,PPARGC1A,NDUFS8,TRPV4,IFNG,COX6A1,ALDH5A1,NNT,PCDH12,GBE1,POMC,GPD2,NDUFS7,COQ10B,PASK,SLC25A…	GSK3B,IFNG,NR1D1,PHKG1,MTOR	UQCRC1,MDH1,IDH3G,NDUFB7,NDUFS7,LEPR,CISD1,COX6B1,COX7C,DYRK2,NDUFA5,NDUFA10,COX4I1,PDHA1,COX5B,SUCLA2,NDUFB5,UQCRC2,SDHC,NDUFB11,UQCRB,NDUFS2,SUCLG1,NDUFS4,NDUFB6,PDHB,NDUFS5,CDK1,SUCLG2,PPP1CA,UQCRH,NDUFV2,NDUFA12,IMMP2L,NDUFA6,NDUFA4,CALM1,UQCC3
GO_NUCLEAR_TRANSCRIBED_MRNA_CATABOLIC_PROCESS	GO:0000956	196	Down	3.038373876628883e-8	8.457932613608402e-6	2	UPF1,RPS20,CSDE1,SAMD4A,EDC4,MRTO4,THRAP3,RPL18,SMG6,PABPC1,RPL31,EXOSC7,MLH1,EXOSC5,TNRC6C,CNOT4,DIS3,RPS5,CNOT3,RPL6,RPLP0,TNRC6A,AGO1,RPL3,TNRC6B,GSPT1,EIF3E,RPS16,RPS19,PPP2R1A,RPL18A,SMG9,LSM5,EXOSC3,CPEB3,MTPAP,RPL28,RPL19,CASC3,DDX5,RPL34,DCPS,DDX6,RPS13,MAGOHB,CNOT2,RPS12,HBS1L,CNOT6,PPP2CA,XRN1,RPL24,NCBP2,EIF4G1,RPS15,RPL22,SMG7,RPS25,EXOSC8,ETF1,RPL21,RPL5,EXOSC9,AGO2,RPS10,CNOT1,UPF3B…	UPF1,SMG9,ZFP36L1	RPS5,RPL6,EIF3E,LSM5,RPL19,RPL34,RPL24,RPS15,RPL22,RPS25,EXOSC8,RPL5,EXOSC9,RPS6,RPS24,SSB,RPL11,RPS8,RPS27A,RPL32,RPS3A,RPL10,RPL7,RPL7A,RPS3,RPL8,RPL29,RPL9,RPS14,LSM3,RPL15,LSM1,RPL35A,RPS23,RPL14,RPS4X,RPL10A,UBA52,RPS18
GO_ESTABLISHMENT_OF_PROTEIN_LOCALIZATION_TO_MEMBRANE	GO:0090150	296	Down	1.2657322915317248e-7	3.39758710826873e-5	1	BAD,AGK,ARHGAP44,SEC62,RPS20,FYN,BID,ZDHHC6,SEC63,LRRC7,PEX3,HSPA5,GOPC,VAMP3,SEC61A1,RPL18,CASP8,TRAM2,SEC61A2,TRAM1,GRIPAP1,REEP1,VPS35,RPL31,TP63,NSF,TP73,HSP90AA1,RPS5,RAB10,BAX,PPP1R13B,RPL6,RPLP0,TIMM13,GGA1,MICALL1,TOMM22,RPL3,MIEF1,SAMM50,GZMB,TIMM9,SRP54,ARFRP1,E2F1,CHMP4B,UBL4A,ZDHHC15,GGA2,CSK,RAB11A,CEMIP,BMF,ZDHHC2,SGTA,PDCD5,RPS16,AKT2,BBC3,RPS19,RPL18A,SEC61B,MAPK8,RPL28,RPL19,YWHA…	GZMB,PMAIP1,SYNE3,KCNE1,COLQ	RPS5,RPL6,TOMM22,RAB11A,RPL19,RPL34,KRT18,RPL24,RPS15,RPL22,RPS25,ITGB1BP1,LYPLA1,RPL5,RPS6,RPS24,SRP14,RPL11,RPS8,RPS27A,RPL32,RPS3A,RPL10,RPL7,RPL7A,RPS3,RPL8,RPL29,PRKCI,RPL9,RPS14,CACNB3,TRAM1L1,RPL15,RPL35A,RPS23,ZDHHC11,RPL14,RPS4X,TFDP1,RPL10A,ZDHHC11B,UBA52,RPS18
GO_TRICARBOXYLIC_ACID_CYCLE	GO:0006099	32	Down	1.9474511781868745e-7	5.047256225949154e-5	2	MDH1,CS,IDH3G,SDHA,ME2,DLD,FH,ACO2,IDH3B,OGDH,NNT,SDHB,DLST,ACO1,PDHA1,SUCLA2,IREB2,MDH1B,IDH1,SDHC,MDH2,DLAT,ME3,SUCLG1,IDH3A,SDHAF2,PDHB,SUCLG2,FAHD1,DHTKD1,IDH2,SDHD		MDH1,IDH3G,PDHA1,SUCLA2,SDHC,SUCLG1,PDHB,SUCLG2
GO_RIBOSOME_ASSEMBLY	GO:0042255	54	Down	2.1880817385917668e-7	5.481874115751906e-5	3	MRTO4,NLE1,MRPL22,RPS5,RPL6,RPLP0,RPL3,RPS19,C1QBP,NOP2,MDN1,BRIX1,RPL24,RPS15,NSUN4,FASTKD2,MTERF4,MRPS2,RPL5,RPS10,MRPS7,SBDS,PPAN,DHX30,ERAL1,NIP7,RSL24D1,RPL11,EIF2A,ABT1,RPL10,MTERF3,RPS14,RPL10L,RPSA,RPL38,MRPL11,RPS27,RRS1,NPM1,MRPS11,DDX28,RPS27L,RRP7A,RPF2,RPL12,RPL23A,DDX3X,RPS28,PWP2,EIF6,MRPL20,MPV17L2,BOP1	PWP2	RPS5,RPL6,RPL24,RPS15,RPL5,RPL11,RPL10,RPS14,NPM1,RPS27L
GO_PROTEIN_TARGETING	GO:0006605	399	Down	2.38615645108393e-7	5.78527480204736e-5	1	M6PR,CROT,LAMP2,AGK,SEC62,RPS20,FYN,BID,AGPS,ZDHHC6,TOMM34,SEC63,MIPEP,PEX3,ZFYVE16,HSPA5,VPS13D,HOMER3,USP36,SEC61A1,ACAA1,RPL18,AP3D1,TRAM2,SEC61A2,TRAM1,NEDD4,RAB27A,CSNK2A2,RPL31,SREBF1,UBE2D1,LMAN1,TIMM21,RAB7A,HSP90AA1,AP4E1,RPS5,ZFAND6,HUWE1,ACOX3,RPL6,RPLP0,SIRT4,RNF31,CRAT,SH3GLB1,TIMM13,HPS4,MICALL1,TOMM22,FBXO7,TSPO,RPL3,SYNGR1,MIEF1,SAMM50,PMM1,AP4S1,VTI1B,TIMM9,SRP54,CHMP4B,ACOT8,ZDH…	GDAP1,RAC2,FZD5,MON1A,KCNE1,SREBF2	RPS5,RPL6,TOMM22,TSPO,PMPCB,PHYH,RPL19,RPL34,RPL24,SPCS1,RPS15,RPL22,RPS25,ITGB1BP1,RPL5,RPS6,RPS24,SRP14,UQCRC2,RPL11,RPS8,RPS27A,RPL32,RPS3A,RPL10,RPL7,RPL7A,RPS3,RPL8,RPL29,PRKCI,RPL9,RPS14,PMPCA,CACNB3,TOMM20,TRAM1L1,RPL15,RPL35A,IMMP2L,UBE2L3,RPS23,ZDHHC11,RPL14,RPS4X,RPL10A,ZDHHC11B,UBA52,RPS18
GO_TRANSCRIPTION_COUPLED_NUCLEOTIDE_EXCISION_REPAIR	GO:0006283	73	Down	3.26012525853812e-7	7.466222940494568e-5	2	POLR2J,LIG3,ERCC1,MNAT1,AQR,RFC1,POLR2B,ERCC8,RFC2,POLD1,XRCC1,XAB2,POLD3,PPIE,POLR2E,POLR2F,RBX1,EP300,POLR2C,ERCC2,POLR2I,LIG1,RPA3,POLD2,PRPF19,GTF2H1,GTF2H3,RFC5,COPS7A,RPA2,COPS5,POLK,RPA1,PCNA,RFC3,CDK7,CCNH,ERCC5,XPA,COPS4,CUL4A,COPS3,RPS27A,POLR2D,COPS7B,GTF2H2,POLR2K,UBC,CUL4B,ERCC3,POLR2H,RFC4,UVSSA,COPS2,DDB1,POLR2G,COPS6,GPS1,UBB,POLD4,ERCC4,POLR2L,POLR2A,USP7,TCEA1,COPS8,ZNF830,HMGN1…	EP300	ERCC8,RFC2,XRCC1,PPIE,RPA3,COPS4,RPS27A,GTF2H2,COPS6,UBA52,GTF2H5
GO_ANTIGEN_PROCESSING_AND_PRESENTATION_OF_EXOGENOUS_PEPTIDE_ANTIGEN_VIA_MHC_CLASS_I	GO:0042590	72	Down	3.278144718418318e-7	7.466222940494568e-5	2	PSMB1,PSMC4,PSMA4,VAMP3,CYBA,PSME4,ITGB5,PSMC5,PSME1,SNAP23,PSMD5,PSMD8,NCF4,PSMC6,PSMA3,PSMC1,PSMB5,PSMA6,PSME2,PSMA7,PSMD10,PSMD7,IKBKB,PSMA2,PSMD3,PSMD11,PSMD9,CLEC4A,LNPEP,PSMD14,NCF2,VAMP8,PSMF1,PSMB2,PSMA1,PSME3,CD36,PSMB7,ITGAV,PSMB6,PSMA5,FCGR1A,NCF1,FCER1G,PSMD4,PSMB4,PSMC2,PSMD6,CYBB,PSMC3,B2M,PDIA3,TAP1,PSMD1,PSMD2,CALR,PSMD13,PSMD12,FCGR1B,PSMB8,TAP2,HLA-E,HLA-G,HLA-F,PSMB10,CHUK,IFI3…		PSMB1,PSME1,PSMA3,PSMB5,PSMB2,PSMB6,B2M,TAP2,PSMB3
GO_ATP_METABOLIC_PROCESS	GO:0046034	238	Down	4.35926584627299e-7	9.636541794290528e-5	2	BAD,AK2,NDUFAB1,SLC25A13,SLC4A1,COX10,NADK,MLXIPL,UQCRC1,COX15,BID,IGF1,NDUFS1,NUP160,CTNS,TPR,NDC1,SPHK2,NDUFB4,PFKP,PKM,RHOA,HDAC4,NUP133,SDHA,ENO1,NUP37,VPS9D1,SIRT6,TIGAR,PGM1,PSEN1,SEH1L,DNM1L,COQ9,P2RX7,NDUFB2,DLD,NUP50,AAAS,MSH2,NUP188,TREM2,NDUFB7,TSPO,HIF1A,RAE1,ABCD1,TAZ,PGK1,HTR2A,NUP93,GPI,TGFB1,OGDH,PRKAG2,AK1,PPIF,GALK1,ENO3,NUP88,MYH3,ALDOC,NDUFC1,PPARGC1A,HSPA8,NUP98,NDUFS8,IFNG,N…	CTNS,SPHK2,IFNG,HK3,LDHC,STAT3,POM121C	UQCRC1,PFKP,PKM,NUP37,NDUFB7,TSPO,PGK1,TPI1,ENO2,COX7A2,NDUFS7,COX6B1,COX7C,NDUFA5,NDUFA10,COX4I1,LDHA,COX5B,NDUFB5,UQCRC2,SDHC,NDUFB11,ALDOA,UQCRB,NDUFS2,NDUFS4,NDUFB6,NDUFS5,CDK1,PGAM1,UQCRH,NDUFV2,NDUFA12,NDUFA6,NDUFA4,UQCC3,TMSB4X
GO_GENERATION_OF_PRECURSOR_METABOLITES_AND_ENERGY	GO:0006091	430	Down	4.6505331004579805e-7	9.986687652297766e-5	2	NDUFAB1,SLC25A13,SLC4A1,CIAPIN1,CROT,COX10,CYB561,MLXIPL,UQCRC1,GIPR,MDH1,COX15,BID,IGF1,NDUFS1,RB1CC1,GLRX2,DERA,HSD17B6,NUP160,AIFM2,PHKA2,TPR,H6PD,PPP1R3F,CYBA,AKR7A2,GYG2,NDC1,CS,SPHK2,NDUFB4,CYB5R4,ME1,MTFR1,FECH,PFKP,PHKA1,PKM,RHOA,IDH3G,HDAC4,PYGM,ADGRF5,NUP133,MAOB,PRLH,P4HA2,ACADVL,SDHA,ENO1,NUP37,ACAT1,SIRT6,TIGAR,RUNX1T1,PGM1,PSEN1,AACS,ME2,GSK3B,OXCT1,SLC27A5,NOA1,SEH1L,AKR1B1,NOX4,MT…	H6PD,SPHK2,GSK3B,GSR,NRF1,IFNG,NR1D1,HK3,PHKG1,STAT3,MTOR,POM121C	UQCRC1,MDH1,PFKP,PKM,IDH3G,NUP37,AKR1B1,NDUFB7,PGK1,DHDH,TPI1,ENO2,COX7A2,NDUFS7,LEPR,CISD1,COX6B1,COX7C,DYRK2,NDUFA5,NDUFA10,COX4I1,PDHA1,LDHA,COX5B,SUCLA2,NDUFB5,UQCRC2,SDHC,NDUFB11,ALDOA,UQCRB,NDUFS2,FDXR,SUCLG1,NDUFS4,NDUFB6,PDHB,NDUFS5,CDK1,PGAM1,SUCLG2,PPP1CA,GLRX,UQCRH,GPX2,NDUFV2,NQO1,NDUFA12,IMMP2L,NDUFA6,NDUFA4,CALM1,UQCC3,ADH1C
GO_REGULATION_OF_CELLULAR_AMINE_METABOLIC_PROCESS	GO:0033238	69	Down	6.793674735693326e-7	1.4183683142630845e-4	2	PSMB1,PSMC4,PSMA4,ATP2B4,PSME4,VPS35,MAOB,DRD4,PSMC5,SIRT4,PSME1,COMT,PSMD5,PSMD8,PSMC6,PSMA3,PSMC1,PSMB5,PSMA6,PSME2,PSMA7,PSMD10,PSMD7,OAZ1,PSMA2,PSMD3,PSMD11,PSMD9,PSMD14,ODC1,PARK7,PDE1B,PSMF1,PSMB2,PNKD,PSMA1,PSME3,PSMB7,SLC6A3,PSMB6,PSMA5,OAZ3,SNCA,PAOX,SLC7A11,ACMSD,NR4A2,AZIN1,SLC7A7,PSMD4,PSMB4,ITGB2,PSMC2,PSMD6,HPRT1,PSMC3,ITGAM,GPR37,PSMD1,PSMD2,OAZ2,NQO1,ABAT,PSMD13,PSMD12,PSMB8,PSMB1…		PSMB1,PSME1,PSMA3,PSMB5,PSMB2,PSMB6,NQO1,PSMB3
GO_ANTIGEN_PROCESSING_AND_PRESENTATION_OF_PEPTIDE_ANTIGEN	GO:0048002	176	Down	9.112651887343743e-7	1.8510997725750154e-4	2	AP2B1,PSMB1,HFE,PSMC4,SLC11A1,CD74,PSMA4,AP2S1,VAMP3,CYBA,KIF2A,PSME4,FCGR2B,AP1M1,RAB7A,KIFAP3,DYNC1I2,CAPZB,KIF22,DNM2,ITGB5,KIF3C,PSMC5,DYNLL1,LAG3,KIF4A,PSME1,SNAP23,PSMD5,TREM2,PSMD8,AP1B1,NCF4,PSMC6,PSMA3,LGMN,PSMC1,PSMB5,PSMA6,PSME2,SEC23A,PSMA7,KIF3B,PSMD10,PSMD7,PYCARD,IKBKB,DCTN6,FCGRT,AP1S1,PSMA2,SH3GL2,PSMD3,PSMD11,PSMD9,CLEC4A,LNPEP,SEC24A,ACTR1B,PSMD14,CAPZA1,NCF2,CTSD,VAMP8,IDE,KIF…	LAG3	PSMB1,AP2S1,CAPZB,PSME1,PSMA3,PSMB5,DCTN6,PSMB2,ACTR10,PSMB6,B2M,BCAP31,TAP2,MICA,HLA-DPA1,PSMB3
GO_CHROMATIN_REMODELING_AT_CENTROMERE	GO:0031055	29	Down	1.8873940351302688e-6	3.733066728431342e-4	3	CENPQ,RSF1,CENPM,RBBP7,CENPI,CENPT,OIP5,CENPA,HELLS,CENPL,CENPK,HJURP,MIS18BP1,NASP,CENPO,ITGB3BP,CENPC,POLE3,CENPU,CENPH,SMARCA5,MIS18A,RBBP4,CENPN,CENPV,RUVBL1,NPM1,CENPP,CENPW		CENPM,HELLS,ITGB3BP,CENPU,CENPH,NPM1,CENPW
GO_CELLULAR_DETOXIFICATION	GO:1990748	83	Down	2.233004439147925e-6	4.303400349906617e-4	2	MGST1,IYD,GSTO2,RDH11,PTGS2,IPCEF1,SESN1,GSTP1,MGST2,MT3,PTGS1,GSTZ1,BMP7,GSR,SOD3,SOD2,NNT,NFE2L2,GPX7,PARK7,AKR1A1,PRDX1,PRDX6,ABCG2,KDM3B,UBIAD1,CAT,PRDX4,PRDX5,TXNDC17,APOE,PXDN,SESN2,RGN,GCH1,ALOX5AP,GSTM1,GSTM3,CD36,TXN,PIM1,DUOX1,ESD,FBLN5,DUOX2,SOD1,MGST3,GSTO1,CLIC2,FANCC,CYGB,S100A9,GPX8,NOS3,TP53INP1,ATP7A,PRDX3,GPX4,NXN,PRDX2,CCS,GPX2,NQO1,TXNRD2,HBA2,HBG2,GSTK1,TXNRD3,ADH5,SZT2,TXNRD…	GSR,PIM1,FANCC,SRXN1	GSTP1,MGST2,PRDX1,PRDX6,TXN,ESD,SOD1,MGST3,GSTO1,CLIC2,PRDX2,GPX2,NQO1,GSTA1
GO_ANTIGEN_PROCESSING_AND_PRESENTATION_OF_PEPTIDE_ANTIGEN_VIA_MHC_CLASS_I	GO:0002474	93	Down	2.4104540810142503e-6	4.5292432182257765e-4	2	PSMB1,HFE,PSMC4,PSMA4,VAMP3,CYBA,PSME4,ITGB5,PSMC5,PSME1,SNAP23,PSMD5,PSMD8,NCF4,PSMC6,PSMA3,PSMC1,PSMB5,PSMA6,PSME2,SEC23A,PSMA7,PSMD10,PSMD7,IKBKB,FCGRT,PSMA2,PSMD3,PSMD11,PSMD9,CLEC4A,LNPEP,SEC24A,PSMD14,NCF2,VAMP8,IDE,PSMF1,PSMB2,CANX,PSMA1,PSME3,CD36,PSMB7,ITGAV,SEC31A,SEC24B,TAPBPL,PSMB6,PSMA5,FCGR1A,SEC24D,SAR1B,MR1,SEC13,NCF1,FCER1G,PSMD4,PSMB4,ACE,AZGP1,PSMC2,PSMD6,ERAP1,ERAP2,CYBB,PSMC3…		PSMB1,PSME1,PSMA3,PSMB5,PSMB2,PSMB6,B2M,BCAP31,TAP2,MICA,PSMB3
GO_PEPTIDE_BIOSYNTHETIC_PROCESS	GO:0043043	587	Down	2.709642964156216e-6	4.967238175267834e-4	2	GCLC,UPF1,DHX33,YBX2,GGCT,RPS20,LARS2,SAMD4A,GCLM,VIM,RPL26L1,TPR,MRPS10,EIF2AK2,PUM2,MRPL43,GATB,YBX3,MRPS35,MRPS24,EIF4B,RPL18,HAGH,ZC3H15,ELAVL1,DHX29,RHOA,IARS2,ROCK1,FTSJ1,SRBD1,BCL3,PABPC1,EIF2B3,TCOF1,NCK2,RPL31,IGF2BP2,MRPS34,EIF4G3,TNRC6C,MKNK1,DDX1,JMJD4,MRPL22,GEMIN5,RPS5,NOA1,EIF3I,MTIF2,MGST2,EIF2AK1,MRPL28,PPP1R15A,OGFOD1,CNOT3,KHSRP,RPL6,MAPKAPK5,GCN1,RPLP0,MRPS33,PABPC4,TNRC6A,PUS…	UPF1,EIF4G3,HNRNPL,PTK2B,ILF3,PUM1,VARS2,LARP1,LARP4,STAT3,ZFP36L1,MTOR,MRPL53,EIF5AL1,CCL5	VIM,MRPL43,RPS5,MGST2,RPL6,MRPS33,MRPS18A,EIF3L,MRPS31,EIF3E,EEF1D,RPL19,DRG2,RPL34,RPL24,RPS15,RPL22,RPS25,ZNF706,RPL5,FASTKD3,MRPS36,EIF4E2,MRPS9,MRPL47,RPS6,RPS24,RPL11,RPS8,RPS27A,RPL32,RPS3A,RPL10,RPL7,EIF3H,RPL7A,RPS3,MRPL39,EEF1A1,RPL8,RPL29,MRPL55,RPL9,APEH,RPS14,MRPL13,PPP1CA,RPL15,MRPL48,TYMS,EIF3K,NPM1,RPL35A,COA3,RPS27L,RPS23,RPL14,RPS4X,RPL10A,UBA52,RPS18,MRPS21
GO_NAD_METABOLIC_PROCESS	GO:0019674	41	Down	2.926937972107302e-6	5.237825190085353e-4	2	CD38,NADK,MDH1,PFKP,PKM,ENO1,TIGAR,PGK1,QPRT,GPI,NMRK1,ENO3,ALDOC,BST1,GAPDH,TPI1,ENO2,GPD2,SLC25A12,KMO,LDHA,NT5E,TP53,FOXK2,PFKL,ALDOA,PFKM,NADK2,GPD1L,HK1,ADPGK,HK2,HK3,NMNAT3,FOXK1,PGM2L1,GPD1,PGAM1,BPGM,NADSYN1,NMNAT1	HK3	MDH1,PFKP,PKM,PGK1,TPI1,ENO2,LDHA,ALDOA,PGAM1
GO_MITOCHONDRIAL_ELECTRON_TRANSPORT_UBIQUINOL_TO_CYTOCHROME_C	GO:0006122	13	Down	3.220429074548202e-6	5.629010447512625e-4	2	UQCRC1,UQCR11,UQCRC2,UQCRB,UQCRQ,UQCRFS1,MECP2,CYCS,UQCRH,CYC1,UQCR10,UQCC3,UQCRHL		UQCRC1,UQCRC2,UQCRB,UQCRH,UQCC3
GO_PEPTIDE_METABOLIC_PROCESS	GO:0006518	706	Down	4.579393106571698e-6	7.822436042952928e-4	2	GCLC,UPF1,DHX33,YBX2,GGCT,MGST1,RPS20,LARS2,IGF1,SAMD4A,GLRX2,GCLM,VIM,MIPEP,IFNGR1,RPL26L1,CTNS,TPR,MRPS10,EIF2AK2,PUM2,MRPL43,GATB,YBX3,MRPS35,MRPS24,EIF4B,RPL18,HAGH,ABCA7,ZC3H15,ELAVL1,DHX29,RHOA,IARS2,ROCK1,FTSJ1,SRBD1,BCL3,PABPC1,EIF2B3,TCOF1,NCK2,RPL31,TRHDE,IGF2BP2,PICALM,MRPS34,EIF4G3,TNRC6C,MKNK1,DDX1,PSEN1,JMJD4,MRPL22,GEMIN5,NFE2L1,RPS5,NOA1,GSTP1,EIF3I,MTIF2,MGST2,EIF2AK1,MRPL28,ERO1…	UPF1,CTNS,EIF4G3,ERO1B,GSR,HNRNPL,IFNG,EPHA4,PTK2B,ILF3,PUM1,VARS2,LARP1,LARP4,STAT3,GSTA5,ZFP36L1,MTOR,MRPL53,EIF5AL1,CCL5	VIM,MRPL43,RPS5,GSTP1,MGST2,RPL6,MRPS33,MRPS18A,EIF3L,MRPS31,CPQ,EIF3E,EEF1D,RPL19,DRG2,RPL34,LTA4H,RPL24,SPCS1,RPS15,RPL22,RPS25,ZNF706,RPL5,FASTKD3,MRPS36,EIF4E2,MRPS9,MRPL47,RPS6,RPS24,SEC11A,SOD1,RPL11,RPS8,RPS27A,RPL32,RPS3A,RPL10,RPL7,EIF3H,RPL7A,RPS3,MRPL39,EEF1A1,RPL8,RPL29,MRPL55,RPL9,APEH,RPS14,GSTM4,MRPL13,PPP1CA,RPL15,MRPL48,TYMS,EIF3K,NPM1,ATP6AP2,RPL35A,COA3,IMMP2L,RPS27L,RPS23,RPL1…
GO_OXIDATION_REDUCTION_PROCESS	GO:0055114	824	Down	4.9337340047817945e-6	8.240432173319992e-4	2	CYP51A1,KDM1A,NDUFAB1,PDK4,SLC25A13,HCCS,CIAPIN1,CROT,KDM7A,ALDH3B1,COX10,ADIPOR2,FMO3,CYB561,AASS,MGST1,IYD,UQCRC1,STAB1,TTC19,ALOX5,KDM5D,MDH1,COX15,BID,CHDH,IGF1,AGPS,NDUFS1,RB1CC1,GLRX2,DERA,HSD17B6,CYP46A1,AIFM2,RETSAT,PHKA2,CP,RRM2B,H6PD,PPP1R3F,CYBA,MSMO1,AKR7A2,GYG2,TBXAS1,ALDH18A1,ACAA1,DGAT2,CS,FAR2,PDIA5,NDUFB4,CYB5R4,GSTO2,ME1,MTHFD2,KDM4A,MTFR1,PFKP,PHKA1,PKM,IDH3G,PYGM,ADGRF5,KCNAB2…	H6PD,GSK3B,ERO1B,GSR,IFNG,KDM5C,NR1D1,KDM6B,CYP2C8,HK3,PHKG1,LDHC,GPHN,ADO,MTOR,CPT1B,SRXN1,TYW1B	UQCRC1,MDH1,PFKP,PKM,IDH3G,AKR1B1,FTL,PIR,BLVRB,NDUFB7,PGK1,HSDL1,DECR1,DHDH,PHYH,HTATIP2,TPI1,ENO2,LDHB,COX7A2,NDUFS7,QSOX1,LEPR,PRDX1,PRDX6,FABP3,CISD1,COX6B1,COX7C,DYRK2,ECHS1,NDUFA5,NDUFA10,COX4I1,PDHA1,MRPS36,LDHA,COX5B,SUCLA2,NDUFB5,TXN,HADHB,UQCRC2,SOD1,MGST3,PPOX,SDHC,SCCPDH,CBR4,CYP39A1,NDUFB11,GSTO1,ALDOA,PLOD2,UQCRB,NDUFS2,FDXR,SUCLG1,HPGD,NDUFS4,ALDH7A1,NDUFB6,PRDX2,PDHB,NDUFS5,DHRSX,…
GO_NEGATIVE_REGULATION_OF_CELL_CYCLE_G2_M_PHASE_TRANSITION	GO:1902750	90	Down	6.046588088425049e-6	9.879599146217972e-4	2	PSMB1,BRCA1,PSMC4,FHL1,PSMA4,FOXN3,CUL1,PSME4,CDC14B,ORC1,PSMC5,UIMC1,AURKA,PSME1,CLSPN,CDC6,PSMD5,PSMD8,RBX1,PSMC6,PSMA3,PSMC1,PSMB5,PSMA6,PSME2,PSMA7,PSMD10,PSMD7,NBN,FZR1,BABAM1,PSMA2,PSMD3,CDK5RAP3,PSMD11,PSMD9,SKP1,PSMD14,MIIP,SYF2,PSMF1,PSMB2,PSMA1,PSME3,VPS4A,TAOK3,RINT1,HUS1,PSMB7,PSMB6,PSMA5,DTL,ATM,CHEK1,TAOK2,RAD17,DONSON,PSMD4,PSMB4,NAE1,BRSK1,TAOK1,PSMC2,PSMD6,TOPBP1,CHMP4C,RAD21,PSM…	DONSON	PSMB1,BRCA1,FHL1,PSME1,PSMA3,PSMB5,SKP1,PSMB2,PSMB6,DTL,CDK1,PSMB3
GO_PROTEASOMAL_UBIQUITIN_INDEPENDENT_PROTEIN_CATABOLIC_PROCESS	GO:0010499	20	Down	6.521767994905686e-6	0.001042927835100237	2	PSMB1,PSMA4,PSME4,PSMA3,PSMB5,PSMA6,PSMA7,PSMA2,NFE2L2,PSMB2,PSMA1,PSMB7,PSMB6,PSMA5,PSMB4,ENC1,PSMB8,PSMB10,PSMB9,PSMB3		PSMB1,PSMA3,PSMB5,PSMB2,PSMB6,PSMB3
GO_CELLULAR_PROTEIN_COMPLEX_DISASSEMBLY	GO:0043624	200	Down	6.8789835646998786e-6	0.0010510845199977585	3	UPF1,SCIN,SPAST,CAPG,MRPS10,LIMA1,MRPL43,MRPS35,MRPS24,KIF2A,SPTB,WDR1,NSF,CLASP1,MRPS34,ADD2,CAMSAP3,ACTN2,CAPZB,JMJD4,MRPL22,MRPL28,OGFOD1,ADD1,MRPS33,HDAC6,MRPS18A,SH3BP1,TRIOBP,SPEF1,MID1,MRPS31,GSPT1,MRPL4,NAPA,MTPN,MRPL32,SH3GL2,PPP1R9B,MRPL27,HSPA8,TRPV4,MRPL51,MTRF1L,MRPL18,MRPL2,SEMA5A,MRPS30,MRPS27,MRPL3,SPTBN1,MRPL19,PLEK,MRPL37,CAPZA1,ARHGEF2,DNAJC6,MRPS15,STMN1,CAMSAP2,GLE1,VPS4B,MRP…	UPF1,CAMSAP3,ADD1,NCKAP5L,MRPL53,EIF5AL1	CAPG,MRPL43,CAPZB,MRPS33,MRPS18A,MRPS31,STMN1,MRPS36,MRPS9,MRPL47,PLEKHH2,MRPL39,MRPL55,APEH,CFL2,MRPL13,CFL1,MRPL48,MRPS21
GO_POSITIVE_REGULATION_OF_SEQUESTERING_OF_CALCIUM_ION	GO:0051284	9	Down	6.992313198494935e-6	0.0010510845199977585	1	SRI,PKD2,FKBP1B,CALM2,GSTO1,CLIC2,CALM3,CALM1,GSTM2		SRI,GSTO1,CLIC2,CALM1
GO_NEGATIVE_REGULATION_OF_RYANODINE_SENSITIVE_CALCIUM_RELEASE_CHANNEL_ACTIVITY	GO:0060315	9	Down	6.992313198494935e-6	0.0010510845199977585	1	SRI,PKD2,FKBP1B,CALM2,GSTO1,CLIC2,CALM3,CALM1,GSTM2		SRI,GSTO1,CLIC2,CALM1
GO_MITOCHONDRIAL_ACETYL_COA_BIOSYNTHETIC_PROCESS_FROM_PYRUVATE	GO:0061732	6	Down	7.135429979985889e-6	0.0010515665045014498	2	MPC1,DLD,PDHX,PDHA1,MPC2,PDHB		PDHA1,MPC2,PDHB
GO_NUCLEOTIDE_EXCISION_REPAIR_DNA_INCISION	GO:0033683	40	Down	7.611194836716844e-6	0.0011001103921685347	2	ERCC1,RFC1,RFC2,POLD1,NTHL1,POLD3,RBX1,ERCC2,RPA3,POLD2,GTF2H1,GTF2H3,RFC5,OGG1,RPA2,POLK,CHD1L,RPA1,PCNA,RFC3,DDB2,BIVM,ERCC5,XPA,CUL4A,PARP1,RPS27A,GTF2H2,UBC,CUL4B,ERCC3,RFC4,DDB1,UBB,POLD4,ERCC4,FAN1,GTF2H4,UBA52,GTF2H5		RFC2,RPA3,RPS27A,GTF2H2,UBA52,GTF2H5
GO_CENTROMERE_COMPLEX_ASSEMBLY	GO:0034508	37	Down	9.798507970979709e-6	0.0013895393567902544	3	CENPQ,RSF1,RNF4,CENPM,RBBP7,CENPI,CENPT,OIP5,SENP6,CENPA,CENPF,HELLS,CENPL,CENPK,HJURP,MIS18BP1,NASP,CENPO,CENPE,RB1,ITGB3BP,POGZ,CENPC,POLE3,CENPU,CENPH,SMARCA5,MIS18A,RBBP4,CENPN,CENPV,MIS12,TRAPPC12,RUVBL1,NPM1,CENPP,CENPW		CENPM,HELLS,ITGB3BP,CENPU,CENPH,NPM1,CENPW
GO_DNA_REPLICATION_INITIATION	GO:0006270	35	Down	1.0155772966301565e-5	0.001413533141013381	2	POLA2,WDR18,MCM10,MCM2,MCM6,ORC1,ORC6,CDC45,CDC6,CDC34,MCM5,POLE2,POLA1,NBN,MCM4,CCNE1,MCM3,POLE4,ORC2,ORC4,CDK2,WRNIP1,ORC3,PRIM2,POLE3,LRWD1,ORC5,MCM7,CDT1,CCNE2,POLE,MCMDC2,PURA,PRIM1,RPA4		WDR18,ORC6,CDC45,MCM5,POLE2,CDT1
GO_RNA_CATABOLIC_PROCESS	GO:0006401	367	Down	1.1492944645426375e-5	0.0015705631264549933	2	UPF1,PSMB1,RPS20,CSDE1,PSMC4,SLC11A1,SAMD4A,RNH1,VIM,RNASET2,TNFRSF1B,ZCCHC8,EDC4,PSMA4,MRTO4,THRAP3,PUM2,YBX3,RPL18,YBX1,ELAVL1,ROCK1,PSME4,SMG6,PABPC1,RPL31,IGF2BP2,EXOSC7,RBM7,MLH1,EXOSC5,TNRC6C,CNOT4,XPO1,TNPO1,DIS3,RPS5,PSMC5,CNOT3,KHSRP,XRN2,RPL6,RPLP0,FUS,PCBP4,PABPC4,TNRC6A,ALKBH5,PSME1,HNRNPC,AGO1,PSMD5,PSMD8,CIRBP,HNRNPM,GTPBP1,RPL3,TNRC6B,PSMC6,PSMA3,ZC3H14,PSMC1,PSMB5,APEX1,PSMA6,PSME…	UPF1,ZCCHC8,MYEF2,SMG9,PUM1,LARP1,DEDD2,ERN1,ZFP36L1,MTOR	PSMB1,VIM,RPS5,RPL6,PSME1,PSMA3,PSMB5,EIF3E,LSM5,RPL19,RPL34,RPL24,RPS15,RPL22,RPS25,EXOSC8,RPL5,EXOSC9,FASTKD3,PSMB2,RPS6,RPS24,SSB,PSMB6,RPL11,RPS8,RPS27A,RPL32,RPS3A,RPL10,RPL7,RPL7A,RPS3,RPL8,RPL29,RPL9,RPS14,LSM3,RPL15,LSM1,NPM1,RPL35A,RPS23,RPL14,RPS4X,RPL10A,UBA52,RPS18,PSMB3
GO_AMIDE_BIOSYNTHETIC_PROCESS	GO:0043604	702	Down	1.2835044975545884e-5	0.0017226463935036227	2	GCLC,PDK4,UPF1,DHX33,PDK2,YBX2,AGK,GGCT,RPS20,LARS2,ELOVL5,SAMD4A,CPS1,GCLM,VIM,NSMAF,RPL26L1,TPR,MRPS10,EIF2AK2,PUM2,MRPL43,GATB,YBX3,MPC1,MRPS35,MRPS24,EIF4B,SPHK2,RPL18,HAGH,ZC3H15,ELAVL1,ELOVL1,TNFRSF1A,DHX29,RHOA,IARS2,ROCK1,PDK3,ACSL4,FTSJ1,SRBD1,BCL3,ASNS,PABPC1,EIF2B3,TCOF1,NCK2,RPL31,IGF2BP2,MRPS34,EIF4G3,ACAT1,ACACB,TNRC6C,MKNK1,DDX1,ARG2,JMJD4,MRPL22,GEMIN5,RPS5,NOA1,EIF3I,MTIF2,MGST2,…	UPF1,SPHK2,EIF4G3,SMPD3,HNRNPL,PTK2B,ILF3,PUM1,VARS2,ACSL1,LARP1,LARP4,STAT3,PDP2,ZFP36L1,MTOR,MRPL53,EIF5AL1,CCL5	VIM,MRPL43,RPS5,MGST2,RPL6,MRPS33,MRPS18A,EIF3L,MRPS31,EIF3E,EEF1D,RPL19,DRG2,RPL34,RPL24,RPS15,RPL22,RPS25,ZNF706,RPL5,FASTKD3,PPCS,PDHA1,MRPS36,EIF4E2,MRPS9,MRPL47,RPS6,RPS24,RPL11,RPS8,MPC2,RPS27A,RPL32,RPS3A,CBR4,RPL10,RPL7,EIF3H,RPL7A,RPS3,MRPL39,EEF1A1,RPL8,RPL29,MRPL55,RPL9,APEH,RPS14,PDP1,PDHB,MRPL13,PPP1CA,RPL15,MRPL48,TYMS,EIF3K,NPM1,RPL35A,COA3,RPS27L,RPS23,RPL14,RPS4X,RPL10A,UBA52,RPS…
GO_DNA_LIGATION	GO:0006266	16	Down	1.3882169703326782e-5	0.0018304980261439313	2	LIG3,PARP3,RAD51,POLB,XRCC1,TFIP11,LIG1,TOP2A,APTX,XRCC4,HMGB2,APLF,MGMT,LIG4,HMGB1,XRCC6		XRCC1,HMGB2,MGMT,HMGB1,XRCC6
GO_AEROBIC_ELECTRON_TRANSPORT_CHAIN	GO:0019646	15	Down	1.4403493244529856e-5	0.0018523536056412758	2	COX10,COX15,COX6A1,COX7A2L,COX6B1,COX7C,COX4I2,COX4I1,COX7B,COX5B,COX6C,CYCS,COX8A,COX5A,NDUFA4		COX6B1,COX7C,COX4I1,COX5B,NDUFA4
GO_PEPTIDYL_PROLINE_MODIFICATION	GO:0018208	49	Down	1.4540827931457594e-5	0.0018523536056412758	2	FKBP4,P4HA2,FKBP6,FKBP7,PPIE,OGFOD1,FKBP1A,P3H2,FKBP5,PPIL2,FKBP3,PIN4,FKBP8,FKBP14,PPIF,AIP,P3H3,PPWD1,NKTR,P3H1,FKBP15,FKBP1B,FKBP9,P4HA1,PIN1,EGLN3,PPIL4,FKBP11,EGLN1,PPIL1,PPIG,FKBP10,NTMT1,P4HA3,CWC27,RANBP2,PPIB,PPIC,CRTAP,PPID,PPIH,FKBP2,P4HTM,PPIL6,P4HB,PPIA,PPIAL4G,PPIL3,EGLN2		FKBP7,PPIE,PIN4,FKBP8,PPIH,PPIA
GO_CELLULAR_PROTEIN_CONTAINING_COMPLEX_ASSEMBLY	GO:0034622	848	Down	1.5153862093507823e-5	0.00189827379158008	3	RAD52,NDUFAF7,RBM5,FKBP4,NDUFAB1,ZMYND10,HCCS,DHX33,GCFC2,AP2B1,BAIAP2L1,COX10,VPS41,SCIN,LUC7L,MAPK8IP2,RANBP9,ZNF207,TTC19,PIK3C2A,ANLN,PSMC4,COX15,WAS,MNAT1,NDUFS1,STRAP,CENPQ,PIAS1,TMSB10,MYOM2,TUBG2,DNAH5,CAPG,AP2S1,GEMIN8,ARHGAP6,RSF1,CELF2,VAMP3,ELN,RAD51,CYBA,TTC17,MRTO4,EIF2AK2,NDC1,NCKAP1,SFSWAP,EIF4B,RNF4,DDX20,TAF11,NDUFB4,ARFGEF1,RHOA,SIRT2,TGFBR3,PFN2,SPTB,GBA2,NCK2,NDE1,MCM2,NLE1,P…	WAS,DNAH5,CAMSAP3,YTHDC1,ADD1,CLINT1,PTK2B,SMAD6,TAF1,GBP5,PRRT2,PRPF8,ATR,SPTY2D1,CDC42EP4,MTOR,CD3E,PWP2,FMN1	RANBP9,TMSB10,CAPG,AP2S1,CAPZB,RPS5,RPL6,CDC45,NDUFB7,EIF3L,SNU13,CENPM,MCM5,EIF3E,RPA3,CRYAB,ARPC3,ASF1A,GMNN,COX7A2,PRLR,RPL24,RPS15,NDUFS7,RTN4,STMN1,HELLS,TCP1,RPL5,FASTKD3,SNRPC,TBCC,MKKS,NDUFA5,NDUFA10,TUBG1,POMP,NDUFB5,CCL21,DIAPH3,RPL11,ITGB3BP,RPS27A,GTF2H2,NDUFB11,CETN2,RPL10,EIF3H,RPS3,CENPU,CENPJ,CENPH,VBP1,UQCRB,TMSB15A,NDUFS2,TPPP3,VMA21,HMGB2,NDUFS4,RPS14,C9orf24,NDUFB6,VDAC2,CDT1,…
GO_NADH_METABOLIC_PROCESS	GO:0006734	34	Down	1.802561893635612e-5	0.002220992654518895	2	MDH1,PFKP,PKM,ENO1,TIGAR,PGK1,GPI,ENO3,ALDOC,GAPDH,TPI1,ENO2,NUDT12,GPD2,SLC25A12,MDH1B,TP53,FOXK2,PFKL,MDH2,ALDOA,PFKM,HK1,ADPGK,HK2,HK3,FOXK1,VCP,PGM2L1,NUDT13,GPD1,PGAM1,BPGM,NUDT17	HK3	MDH1,PFKP,PKM,PGK1,TPI1,ENO2,ALDOA,PGAM1
GO_KINETOCHORE_ORGANIZATION	GO:0051383	19	Down	2.064365284433644e-5	0.0025025434641618174	3	RNF4,NDC80,CENPT,SENP6,SMC4,CENPA,CENPF,CENPK,SMC2,CENPE,NUF2,POGZ,CENPC,CENPH,CENPN,CDT1,MIS12,TRAPPC12,CENPW		SMC2,CENPH,CDT1,CENPW
GO_PROTEIN_PEPTIDYL_PROLYL_ISOMERIZATION	GO:0000413	35	Down	2.174526520389561e-5	0.0025916822512244675	2	FKBP4,FKBP6,FKBP7,PPIE,FKBP1A,FKBP5,PPIL2,FKBP3,PIN4,FKBP8,FKBP14,PPIF,AIP,PPWD1,NKTR,FKBP15,FKBP1B,FKBP9,PIN1,PPIL4,FKBP11,PPIL1,PPIG,FKBP10,CWC27,RANBP2,PPIB,PPIC,PPID,PPIH,FKBP2,PPIL6,PPIA,PPIAL4G,PPIL3		FKBP7,PPIE,PIN4,FKBP8,PPIH,PPIA
GO_REGULATION_OF_CELL_CYCLE_G2_M_PHASE_TRANSITION	GO:1902749	194	Down	2.2068608844912976e-5	0.0025916822512244675	2	PRKAR2B,PAFAH1B1,PSMB1,BRCA1,PSMC4,FHL1,PSMA4,OFD1,FOXN3,SDCCAG8,CUL1,MTA3,PSME4,PRKACA,HMMR,NDE1,CLASP1,GTSE1,DYNC1I2,PCM1,HSP90AA1,CDC14B,SMARCD3,ORC1,PSMC5,UIMC1,AURKA,TPX2,DYNLL1,PSME1,HAUS4,CLSPN,CDC6,PSMD5,CDC7,PSMD8,RBX1,PSMC6,PSMA3,PSMC1,PSMB5,PSMA6,PSME2,NINL,PSMA7,CDC25B,MAPRE1,CEP76,CEP192,PSMD10,PSMD7,CCP110,RAB11A,CEP152,NBN,FZR1,BABAM1,PPP2R1A,CEP41,PSMA2,PSMD3,RAD51C,CDK5RAP3,PSMD1…	CDC7,NINL,BRD4,PAXIP1,DONSON	PSMB1,BRCA1,FHL1,PSME1,PSMA3,PSMB5,RAB11A,CEP41,RAD51C,SKP1,PSMB2,HAUS8,TUBG1,PSMB6,DTL,CETN2,CENPJ,HAUS1,CDK1,ATAD5,NPM1,TUBB,PSMB3
GO_DETOXIFICATION	GO:0098754	100	Down	2.4976850341570926e-5	0.002848839927639948	2	MGST1,IYD,RALBP1,ABCC2,ACAA1,GSTO2,RDH11,PTGS2,IPCEF1,SESN1,GSTP1,MGST2,MT3,PTGS1,GSTZ1,BMP7,GSR,PON3,SOD3,SLC22A18,SOD2,NNT,NFE2L2,GPX7,PARK7,OSCP1,AKR1A1,PRDX1,PRDX6,ABCG2,KDM3B,UBIAD1,CAT,PRDX4,MT1G,MT2A,PRDX5,TXNDC17,APOE,PXDN,SESN2,RGN,GCH1,ALOX5AP,GSTM1,GSTM3,CD36,TXN,PIM1,DUOX1,ESD,FBLN5,DUOX2,SOD1,MGST3,GSTO1,CLIC2,FANCC,CYGB,AKR7A3,S100A9,SLC15A2,GPX8,NOS3,TP53INP1,ATP7A,PRDX3,GPX4,NXN,P…	GSR,PIM1,FANCC,SRXN1	GSTP1,MGST2,PRDX1,PRDX6,TXN,ESD,SOD1,MGST3,GSTO1,CLIC2,PRDX2,GPX2,NQO1,GSTA1
GO_DNA_GEOMETRIC_CHANGE	GO:0032392	107	Down	2.50164229941773e-5	0.002848839927639948	3	RECQL,DDX11,MNAT1,HMGB3,ERCC8,RFC2,RAD51,POLQ,MCM2,MCM6,XRCC5,DDX1,ATRX,RAD54L,CDC45,MCM5,RBX1,CHD8,GINS1,SMARCA1,NBN,MCM4,ERCC2,SSBP1,SETX,RECQL5,GTF2H1,GTF2H3,RFC5,CHD4,MCM9,MCM3,ASCC3,RAD50,RAD23B,ZRANB3,HNRNPA2B1,CHD6,MCM8,HELB,CHTF18,MTERF1,POT1,GINS2,TOP2A,CHD1L,RPA1,IGHMBP2,RFC3,DDB2,ANXA1,DHX9,BRIP1,XPA,DSCC1,HMGA1,DNA2,SMARCAL1,CUL4A,PIF1,TP53,PARP1,RPS27A,GTF2H2,G3BP1,CETN2,GINS4,UBC,CH…	HELB,RAD54L2	HMGB3,ERCC8,RFC2,CDC45,MCM5,GINS1,SMARCA1,SSBP1,HNRNPA2B1,GINS2,ANXA1,DSCC1,RPS27A,GTF2H2,CETN2,HMGB2,HMGB1,XRCC6,UBA52,GTF2H5
GO_RIBOSOMAL_LARGE_SUBUNIT_BIOGENESIS	GO:0042273	64	Down	2.577882130954405e-5	0.002891845088993031	3	LAS1L,RPL26L1,NOP16,MRTO4,NLE1,DDX18,RPL6,RPLP0,PES1,SNU13,RPL3,GTPBP4,FTSJ3,NOP2,PAK1IP1,MDN1,BRIX1,RPL24,ZNHIT6,EBNA1BP2,FASTKD2,GTF3A,RPL5,PPAN,DHX30,NIP7,WDR74,RPL35,RSL24D1,WDR12,URB1,RPL11,NVL,NHP2,RPL7L1,RPL10,RPL7,SURF6,RPL7A,HEATR3,MALSU1,RPL26,NOL9,RPL10L,MRPL1,RSL1D1,RPL38,ZNF622,MRPL11,RRS1,NPM1,DDX28,RPL35A,RPL14,NOC2L,RPF2,RPL12,RPL23A,SDAD1,RPL10A,EIF6,MRPL20,BOP1,ZNHIT3	HEATR3,NOL9	LAS1L,RPL6,SNU13,RPL24,RPL5,RPL11,RPL10,RPL7,RPL7A,NPM1,RPL35A,RPL14,RPL10A
GO_NEGATIVE_REGULATION_OF_CALCIUM_ION_TRANSPORT_INTO_CYTOSOL	GO:0010523	12	Down	2.6680540547295505e-5	0.0029489844522569563	1	SRI,NOS1,PKD2,FKBP1B,TMBIM6,CALM2,GSTO1,CLIC2,CALM3,BCL2,CALM1,GSTM2		SRI,GSTO1,CLIC2,CALM1
GO_NUCLEOTIDE_EXCISION_REPAIR	GO:0006289	108	Down	2.7735214345942174e-5	0.0030088772714610807	2	RAD52,POLR2J,LIG3,ERCC1,SLC30A9,MNAT1,AQR,RFC1,PNKP,POLR2B,ERCC8,RFC2,POLD1,NTHL1,ATXN3,XRCC1,XAB2,POLD3,PPIE,SIRT1,POLR2E,POLR2F,RBX1,EP300,RBBP8,POLR2C,ERCC2,POLR2I,LIG1,RPA3,POLD2,NEIL3,PRPF19,GTF2H1,GTF2H3,RFC5,COPS7A,OGG1,RPA2,RAD23B,COPS5,POLK,USP45,CHD1L,RPA1,PCNA,RFC3,CDK7,CCNH,DDB2,BIVM,ERCC5,HUS1,BRIP1,XPA,COPS4,BRCA2,CUL4A,NEIL1,COPS3,TP53,PARP1,RPS27A,POLR2D,COPS7B,GTF2H2,CETN2,POLR2K…	EP300,RNF111,FANCC,SLX4	ERCC8,RFC2,XRCC1,PPIE,RPA3,COPS4,RPS27A,GTF2H2,CETN2,COPS6,UBA52,GTF2H5
GO_ANTIGEN_PROCESSING_AND_PRESENTATION	GO:0019882	208	Down	2.802307198007925e-5	0.0030088772714610807	2	AP2B1,PSMB1,HFE,PSMC4,WAS,SLC11A1,CD74,PSMA4,AP2S1,VAMP3,CYBA,ATG5,AP3D1,KIF2A,PSME4,RAB27A,FCGR2B,AP1M1,RAB7A,KIFAP3,DYNC1I2,CAPZB,KIF22,DNM2,ITGB5,KIF3C,RAB10,PSMC5,DYNLL1,LAG3,ICAM1,KIF4A,PSME1,SNAP23,PSMD5,TREM2,PSMD8,AP1B1,NCF4,PSMC6,PSMA3,LGMN,PSMC1,PSMB5,PSMA6,PSME2,SEC23A,PSMA7,KIF3B,PSMD10,PSMD7,PYCARD,CTSH,IKBKB,DCTN6,RELB,FCGRT,NOD1,AP1S1,PSMA2,SH3GL2,PSMD3,PSMD11,RAB34,PSMD9,RAB5B,CLE…	WAS,LAG3,FGL2,LILRB2	PSMB1,AP2S1,CAPZB,PSME1,PSMA3,PSMB5,DCTN6,PSMB2,ACTR10,CCL21,PSMB6,B2M,BCAP31,TAP2,MICA,HLA-DPA1,PSMB3
GO_PROTEIN_DENEDDYLATION	GO:0000338	10	Down	3.311738791098058e-5	0.0035057786977314093	2	COPS7A,COPS5,TOR1A,COPS4,COPS3,COPS7B,COPS2,COPS6,GPS1,COPS8		TOR1A,COPS4,COPS6
GO_AMINE_METABOLIC_PROCESS	GO:0009308	115	Down	3.510415232621713e-5	0.0036644834567201106	2	GDE1,PSMB1,PSMC4,CHDH,ABCC2,PSMA4,ATP2B4,PSME4,VPS35,MAOB,DRD4,SLC44A1,MOXD1,PSMC5,SMOX,SIRT4,PSME1,COMT,DHPS,PSMD5,PSMD8,HDAC10,PSMC6,PSMA3,PSMC1,PSMB5,PSMA6,PSME2,PSMA7,PSMD10,SMS,PSMD7,OAZ1,GCDH,PSMA2,PSMD3,PSMD11,AADAT,CHKA,PSMD9,PSMD14,ODC1,KYNU,PARK7,SRM,AGMAT,KMO,PDE1B,SARDH,AMD1,PSMF1,PSMB2,PNKD,PSMA1,TPH1,SAT1,IDO1,PSME3,AOC3,AOC2,DDC,DMGDH,PSMB7,NAAA,HDC,CYP1A1,SAT2,SLC6A3,PSMB6,AZIN2,P…		PSMB1,PSME1,PSMA3,PSMB5,SMS,PSMB2,SAT2,PSMB6,ALDH7A1,NQO1,PSMB3
GO_CELLULAR_AMIDE_METABOLIC_PROCESS	GO:0043603	920	Down	3.7678723715749575e-5	0.003879360102021559	2	GCLC,PDK4,UPF1,DHX33,ACSM3,PDK2,YBX2,AGK,GGCT,AASS,MGST1,RPS20,LARS2,ELOVL5,IGF1,SAMD4A,CPS1,GLRX2,ABCC2,GCLM,VIM,MIPEP,IFNGR1,NSMAF,RPL26L1,CTNS,TPR,MRPS10,HEXB,GALC,EIF2AK2,PUM2,MRPL43,GATB,YBX3,MPC1,MRPS35,DGAT2,MRPS24,EIF4B,SPHK2,RPL18,HAGH,ABCA7,FAR2,ZC3H15,MTHFD2,ELAVL1,ELOVL1,TNFRSF1A,DHX29,RHOA,IARS2,ROCK1,PDK3,ACSL4,FTSJ1,SRBD1,BCL3,GBA2,ASNS,PABPC1,EIF2B3,TCOF1,NCK2,RPL31,TRHDE,IGF2BP2,…	UPF1,CTNS,SPHK2,EIF4G3,ERO1B,SMPD3,GSR,HNRNPL,IFNG,VNN2,EPHA4,PTK2B,ILF3,PUM1,VARS2,ACSL1,LARP1,LARP4,SGPL1,STAT3,PDP2,ACER2,GSTA5,ACOT1,ZFP36L1,MTOR,MRPL53,EIF5AL1,CCL5	VIM,MRPL43,RPS5,GSTP1,MGST2,RPL6,MRPS33,MRPS18A,EIF3L,GLA,MRPS31,CPQ,EIF3E,EEF1D,RPL19,DRG2,RPL34,LTA4H,RPL24,SPCS1,RPS15,RPL22,RPS25,PDZD11,ZNF706,RPL5,FASTKD3,PPCS,PDHA1,MRPS36,EIF4E2,MRPS9,SUCLA2,MRPL47,RPS6,GGH,RPS24,SEC11A,SOD1,RPL11,RPS8,MPC2,RPS27A,RPL32,RPS3A,CBR4,RPL10,RPL7,EIF3H,RPL7A,RPS3,MRPL39,EEF1A1,RPL8,RPL29,MRPL55,SUCLG1,RPL9,APEH,RPS14,PDP1,PDHB,GSTM4,PGAM1,MRPL13,SUCLG2,PPP1CA,…
GO_HYDROGEN_PEROXIDE_CATABOLIC_PROCESS	GO:0042744	20	Down	4.252239369182453e-5	0.004318896094429097	2	MT3,NNT,PRDX1,PRDX6,CAT,PRDX4,PRDX5,PXDN,DUOX1,DUOX2,SNCA,PRDX3,PRDX2,HBA2,HBG2,HBA1,GPX3,GPX1,HBB,HP		PRDX1,PRDX6,PRDX2
GO_POSITIVE_T_CELL_SELECTION	GO:0043368	31	Up	4.652212291675359e-5	0.004662137011230933	2	CD74,TBX21,PTPRC,CYLD,IL12RB1,FOXN1,IL23A,SRF,ZAP70,LOXL3,STK11,LY9,BCL11B,DOCK2,IL6,IRF4,ITPKB,BATF,CD3G,SLAMF6,SHH,STAT6,CD3D,STAT3,BCL2,THEMIS,PTPN2,ZFPM1,SPN,MTOR,CD3E	IL12RB1,ZAP70,SHH,STAT3,THEMIS,MTOR,CD3E
GO_PROTEIN_FOLDING	GO:0006457	186	Down	5.114195523869087e-5	0.00505767020492106	2	FKBP4,HSPB6,NUDCD3,CD74,ERP44,GRN,HSPA5,DNAJC25,GNAI3,PDIA5,NFYC,DNAJA2,GNB5,CSNK2A2,LMAN1,DNAJC10,FKBP6,GNB1,HSP90AA1,PPIE,DNAJA1,ERO1B,PDRG1,FKBP1A,ERP29,GANAB,LTBP4,NUDC,DNAJB11,FKBP5,HSP90AB1,PPIL2,ST13,PSMC1,PFDN4,DNAJC5,CSNK2A1,RP2,DNAJC3,DNAJA3,SNRNP70,SGTA,PDCD5,CDC37,DNAJC2,DNAJB6,HSPB1,CDC37L1,BAG1,PPIF,RGS9,WFS1,GRPEL1,CRYAB,HSPA8,DNAJC4,CHORDC1,AIP,MLEC,PTGES3,BAG2,HSPA9,PFDN1,TTC1,GN…	ERO1B,RP2,SACS	PPIE,ERP29,NUDC,ST13,CRYAB,TCP1,PFDN5,TBCC,MKKS,TOR1A,VBP1,PPIH,PPIA
GO_PYRIMIDINE_NUCLEOTIDE_METABOLIC_PROCESS	GO:0006220	57	Down	5.3453435756882974e-5	0.005164880098651702	2	AGPAT4,TBPL1,CTPS2,NTHL1,UNG,CAD,UPRT,CDS2,CDADC1,DHODH,NME3,NME4,CDIPT,NME5,OGG1,UMPS,GPAM,SMUG1,NT5C,DUT,MBD4,DCTD,UCK1,CMPK2,GPAT3,TDG,NEIL1,NME7,UCK2,TAMM41,PRPS1,AK3,ENPP3,NEIL2,AGPAT5,DCK,GPAT4,AGPAT3,CMPK1,CDS1,DTYMK,AGPAT2,CTPS1,NME6,LCLAT1,TYMS,SHMT1,DCTPP1,NME9,UPP1,GPAT2,ENTPD4,UCKL1,AGPAT1,NT5M,NME1,NME2	AGPAT3	AGPAT4,CDS2,NME4,MBD4,NME7,TYMS
GO_MITOTIC_DNA_REPLICATION	GO:1902969	14	Down	5.4157466217629705e-5	0.005164880098651702	2	RAD51,MCM2,MCM6,FGFR1,ZMPSTE24,CDC45,GINS1,POLA1,MCM4,LIG1,MCM3,BCL6,BRCA2,CHEK2		CDC45,GINS1,CHEK2
GO_GLUCOSE_CATABOLIC_PROCESS	GO:0006007	28	Down	5.428759018008043e-5	0.005164880098651702	2	BAD,PFKP,PKM,ENO1,TIGAR,PGK1,GPI,ENO3,ALDOC,GAPDH,TPI1,ENO2,SLC25A12,PFKFB2,TP53,FOXK2,PFKL,ALDOA,PFKM,HK1,ADPGK,HK2,HK3,LRP5,FOXK1,PGM2L1,PGAM1,BPGM	HK3	PFKP,PKM,PGK1,TPI1,ENO2,ALDOA,PGAM1
GO_GLYCOLYTIC_PROCESS_THROUGH_FRUCTOSE_6_PHOSPHATE	GO:0061615	23	Down	5.9155581270982606e-5	0.0055576668604088155	2	PFKP,PKM,ENO1,PGK1,GPI,GALK1,ENO3,ALDOC,GAPDH,TPI1,ENO2,FOXK2,PFKL,ALDOA,PFKM,HK1,ADPGK,HK2,HK3,FOXK1,PGM2L1,PGAM1,BPGM	HK3	PFKP,PKM,PGK1,TPI1,ENO2,ALDOA,PGAM1
GO_DEOXYRIBONUCLEOTIDE_METABOLIC_PROCESS	GO:0009262	33	Down	7.008629225943554e-5	0.006503315711381698	2	DERA,TBPL1,RRM2B,NTHL1,UNG,SAMHD1,CDADC1,NUDT1,OGG1,DGUOK,SMUG1,NT5C,DUT,MBD4,DCTD,CMPK2,NUDT15,TDG,NEIL1,GUK1,NEIL2,AK9,ADK,RRM1,DTYMK,RRM2,TYMS,SHMT1,DCTPP1,ADA,NUDT16,NT5M,NUDT18		NUDT1,MBD4,RRM2,TYMS
GO_NUCLEOBASE_CONTAINING_SMALL_MOLECULE_INTERCONVERSION	GO:0015949	28	Down	7.146964639238579e-5	0.006550803198599653	2	AK2,CTPS2,RRM2B,AK6,GMPR2,NME3,NME4,GSR,AK1,DUT,DCTD,GMPR,AK7,GUK1,AK9,CMPK1,AK4,AK8,NUDT13,RRM1,DTYMK,CTPS1,RRM2,GLRX,TYMS,TXNRD1,NME1,NME2	GSR	NME4,RRM2,GLRX,TYMS
GO_DNA_REPLICATION_INDEPENDENT_NUCLEOSOME_ORGANIZATION	GO:0034724	36	Down	7.785395557854708e-5	0.007050003977450118	3	CENPQ,RSF1,ATRX,SUPT16H,CABIN1,HIRA,CENPM,RBBP7,CENPI,CENPT,OIP5,ASF1B,ASF1A,CENPA,UBN1,CENPL,CENPK,HJURP,HAT1,MIS18BP1,NASP,CENPO,ITGB3BP,CENPC,POLE3,CENPU,CENPH,SMARCA5,MIS18A,RBBP4,CENPN,RUVBL1,NPM1,CENPP,IPO4,CENPW		CENPM,ASF1A,ITGB3BP,CENPU,CENPH,NPM1,CENPW
GO_CYTOCHROME_COMPLEX_ASSEMBLY	GO:0017004	33	Down	8.716902087828915e-5	0.007708405955389693	3	HCCS,COX10,TTC19,COX15,CYBA,BCS1L,TIMM21,UQCC1,COA1,FASTKD3,SCO2,SCO1,COX16,UQCC2,COX17,SURF1,OXA1L,UQCRB,COX18,COA6,SLC25A33,COX14,COA4,COA5,COA3,UQCR10,LYRM7,COX20,UQCC3,PET100,PET117,COX19,SMIM20		FASTKD3,UQCRB,COA5,COA3,UQCC3
GO_DOUBLE_STRAND_BREAK_REPAIR_VIA_BREAK_INDUCED_REPLICATION	GO:0000727	11	Down	8.717595878234752e-5	0.007708405955389693	2	MCM2,MCM6,CDC45,CDC7,MCM5,MCM4,MCM3,GINS2,GINS4,MCM7,MUS81	CDC7	CDC45,MCM5,GINS2
GO_NUCLEOTIDE_EXCISION_REPAIR_DNA_DAMAGE_RECOGNITION	GO:0000715	23	Down	9.20137723951629e-5	0.00804157573630284	2	RBX1,COPS7A,RAD23B,COPS5,DDB2,XPA,COPS4,CUL4A,COPS3,PARP1,RPS27A,COPS7B,CETN2,UBC,XPC,CUL4B,COPS2,DDB1,COPS6,GPS1,UBB,COPS8,UBA52		COPS4,RPS27A,CETN2,COPS6,UBA52
GO_NUCLEOTIDE_EXCISION_REPAIR_DNA_GAP_FILLING	GO:0006297	23	Down	9.719886445155853e-5	0.008164743984768935	2	LIG3,RFC1,RFC2,POLD1,XRCC1,POLD3,LIG1,RPA3,POLD2,RFC5,RPA2,POLK,RPA1,PCNA,RFC3,RPS27A,UBC,RFC4,UBB,LIG4,POLD4,POLE,UBA52		RFC2,XRCC1,RPA3,RPS27A,UBA52
GO_PURINE_NUCLEOSIDE_BIOSYNTHETIC_PROCESS	GO:0042451	21	Down	9.729988294746027e-5	0.008164743984768935	2	PRTFDC1,MTAP,NME3,NME4,IMPDH1,NME5,AMD1,NT5E,NME7,GUK1,ADK,GMPS,HPRT1,ADAL,NME6,IMPDH2,NME9,ADA,APRT,NME1,NME2		PRTFDC1,NME4,NME7
GO_CELLULAR_NITROGEN_COMPOUND_CATABOLIC_PROCESS	GO:0044270	520	Down	9.762874861009691e-5	0.008164743984768935	2	ENPP4,UPF1,PSMB1,RPS20,CSDE1,PSMC4,DNASE1L1,SLC11A1,SAMD4A,RNH1,DERA,TYMP,VIM,RNASET2,TNFRSF1B,ZCCHC8,EDC4,PSMA4,MRTO4,THRAP3,ENTPD2,PUM2,YBX3,RPL18,NTHL1,YBX1,PDE4A,ELAVL1,ROCK1,PSME4,SMG6,PABPC1,RPL31,PDE8A,IGF2BP2,ACAT1,EXOSC7,RBM7,MLH1,UNG,NT5C2,EXOSC5,TNRC6C,CNOT4,XPO1,TNPO1,DIS3,RPS5,HAL,BAX,PSMC5,CNOT3,KHSRP,XRN2,RPL6,RPLP0,FUS,BLVRB,PCBP4,PABPC4,TNRC6A,ALKBH5,PSME1,HNRNPC,AGO1,PSMD5,ACOT7…	UPF1,ZCCHC8,PDE4A,CECR2,MYEF2,SMG9,APAF1,PUM1,LARP1,DEDD2,ERN1,ZFP36L1,MTOR	PSMB1,VIM,RPS5,RPL6,BLVRB,PSME1,PSMA3,PSMB5,EIF3E,NUDT1,LSM5,RPL19,RPL34,PDE8B,RPL24,RPS15,RPL22,ERI3,RPS25,EXOSC8,RPL5,EXOSC9,FASTKD3,PSMB2,MBD4,RPS6,RPS24,SSB,PSMB6,RPL11,RPS8,RPS27A,RPL32,RPS3A,RPL10,RPL7,RPL7A,RPS3,RPL8,RPL29,RPL9,HMGB2,RPS14,HINT1,LSM3,RPL15,LSM1,APOBEC3B,NPM1,RPL35A,RPS23,RPL14,HMGB1,RPS4X,RPL10A,UBA52,RPS18,PSMB3
GO_MONOSACCHARIDE_CATABOLIC_PROCESS	GO:0046365	56	Down	9.776835532586539e-5	0.008164743984768935	2	BAD,FUT8,PFKP,PKM,ENO1,TIGAR,PGM1,XYLB,PGK1,DHDH,GPI,GALK1,ENO3,ALDOC,GAPDH,TPI1,ENO2,SLC25A12,GALE,AKR1A1,PFKFB2,KHK,SORD,TP53,FOXK2,PFKL,GALM,TKFC,ALDOA,PFKM,FUT6,HK1,GALK2,ADPGK,HK2,HK3,LRP5,FOXK1,ALDH1A1,PGM2L1,CRYL1,NUDT5,GLYCTK,PGM2,DCXR,GLB1,RBKS,PGAM1,BPGM,FUT10,FUT1,FUT2,FUT4,RPE,GALT,RPEL1	HK3,GLYCTK	PFKP,PKM,PGK1,DHDH,TPI1,ENO2,ALDOA,PGAM1
GO_PROTEIN_LOCALIZATION_TO_NUCLEOPLASM	GO:1990173	11	Down	1.0185220576397973e-4	0.008412320643099689	1	CCT4,TCP1,DKC1,CCT7,WRAP53,CCT6A,CCT5,TBRG1,CCT8,CCT3,CCT2		TCP1,WRAP53
GO_DNA_DAMAGE_RESPONSE_DETECTION_OF_DNA_DAMAGE	GO:0042769	37	Down	1.0359177215842575e-4	0.008462997386334	2	RFC1,PNKP,RFC2,MRPS35,POLD1,RAD18,POLD3,DNAJA1,RBX1,RPA3,POLD2,RFC5,WDR48,RPA2,UBE2B,SOX4,MRPS26,RPA1,PCNA,RFC3,MRPS9,NEK1,CUL4A,DTL,PARP1,RPS27A,RPS3,UBC,CUL4B,USP1,RFC4,DDB1,UBB,POLD4,MRPS11,TREX1,UBA52		RFC2,RPA3,MRPS9,DTL,RPS27A,RPS3,UBA52
GO_POSTREPLICATION_REPAIR	GO:0006301	49	Down	1.124858100476336e-4	0.00909078869159155	2	REV3L,SPRTN,BRCA1,RFC1,RFC2,POLD1,RAD18,POLD3,UBE2A,MSH2,POLE2,POLI,USP10,RPA3,POLD2,RFC5,MAD2L2,RPA2,UBE2B,TRIM25,POLK,ZBTB1,POLN,RPA1,PCNA,RFC3,REV1,WDR33,DTL,RPS27A,UBC,USP43,UBE2L6,FAAP20,RCHY1,RFC4,PRIMPOL,VCP,UBE2V2,NSMCE1,UBB,POLH,POLD4,UBE2N,PARP10,NPLOC4,ISG15,UBA52,UBE2V1	REV1	BRCA1,RFC2,POLE2,RPA3,DTL,RPS27A,UBE2V2,NSMCE1,UBA52
GO_POSITIVE_REGULATION_OF_ESTABLISHMENT_OF_PROTEIN_LOCALIZATION_TO_TELOMERE	GO:1904851	10	Down	1.1936200936632748e-4	0.009543881514865078	1	CCT4,TCP1,DKC1,CCT7,WRAP53,CCT6A,CCT5,CCT8,CCT3,CCT2		TCP1,WRAP53
GO_PURINE_CONTAINING_COMPOUND_BIOSYNTHETIC_PROCESS	GO:0072522	149	Down	1.226512135888108e-4	0.009703647592984232	2	AK2,PDK4,SLC25A13,PDK2,ELOVL5,MPC1,SPHK2,ELOVL1,PKM,PDK3,COASY,ACSL4,ENO1,ACAT1,VPS9D1,ACACB,ADCY2,NOS1,PDPR,DLD,TREM2,ACOT7,SCD,PRTFDC1,TECR,MTAP,SLC25A1,GSTZ1,MTHFD1,GMPR2,PRPS2,TAZ,NME3,MLYCD,NME4,ACSBG1,TGFB1,GCDH,IMPDH1,PRKAG2,AK1,PPARGC1A,PDHX,NME5,DGUOK,SLC25A12,AMPD2,ELOVL3,PANK3,MTHFD1L,ADCY7,AMD1,ACSL3,SLC35B3,PANK2,PPCS,PAICS,PPAT,ADCY4,ACSS2,PPT1,ACLY,PDHA1,GUCY2D,AMPD3,NT5E,COX5B,GMP…	SPHK2,ACSL1,ADCY8,LDHC,STAT3,PDP2	PKM,PRTFDC1,NME4,PPCS,PDHA1,COX5B,NME7,MPC2,CBR4,ALDOA,PDP1,PDHB,UQCC3,TMSB4X
GO_NUCLEOSIDE_TRIPHOSPHATE_BIOSYNTHETIC_PROCESS	GO:0009142	53	Down	1.6140219365648464e-4	0.012636446745022277	2	SLC25A13,TBPL1,CTPS2,SPHK2,PKM,ENO1,VPS9D1,CAD,TREM2,TAZ,NME3,NME4,TGFB1,IMPDH1,PRKAG2,AK1,PPARGC1A,NME5,SLC25A12,UCK1,CMPK2,COX5B,AK7,NME7,UCK2,PARP1,ALDOA,PID1,FLCN,AK9,ADK,PINK1,CMPK1,AK4,SUCLG1,VCP,STOML2,AK8,LDHC,DTYMK,STAT3,CTPS1,NME6,DNAJC30,TYMS,IMPDH2,CYC1,NME9,UCKL1,UQCC3,TMSB4X,NME1,NME2	SPHK2,LDHC,STAT3	PKM,NME4,COX5B,NME7,ALDOA,SUCLG1,TYMS,UQCC3,TMSB4X
GO_RIBOSOMAL_SMALL_SUBUNIT_ASSEMBLY	GO:0000028	16	Down	1.647909473498455e-4	0.012698573034718915	3	RPS5,RPS19,RPS15,RPS10,MRPS7,ERAL1,ABT1,RPS14,RPSA,RPL38,RPS27,MRPS11,RPS27L,RRP7A,RPS28,PWP2	PWP2	RPS5,RPS15,RPS14,RPS27L
GO_RIBOSOMAL_LARGE_SUBUNIT_ASSEMBLY	GO:0000027	26	Down	1.6557479475817638e-4	0.012698573034718915	3	MRTO4,NLE1,RPL6,RPLP0,RPL3,NOP2,MDN1,BRIX1,RPL24,FASTKD2,RPL5,PPAN,DHX30,RSL24D1,RPL11,RPL10,RPL10L,RPL38,MRPL11,RRS1,DDX28,RPF2,RPL12,RPL23A,MRPL20,BOP1		RPL6,RPL24,RPL5,RPL11,RPL10
GO_POSITIVE_REGULATION_OF_TELOMERASE_RNA_LOCALIZATION_TO_CAJAL_BODY	GO:1904874	15	Down	1.677655535373098e-4	0.01273662525642849	1	CCT4,TCP1,DKC1,CCT7,SHQ1,NAF1,NHP2,CCT6A,CCT5,CCT8,CCT3,CCT2,RUVBL1,NOP10,RUVBL2		TCP1
GO_TUBULIN_COMPLEX_ASSEMBLY	GO:0007021	9	Down	1.8015388329833823e-4	0.013540365868703101	3	CRYAB,TBCE,TCP1,TBCC,TBCD,TBCEL,VBP1,TBCA,ARL2		CRYAB,TCP1,TBCC,VBP1
GO_DEOXYRIBONUCLEOSIDE_TRIPHOSPHATE_METABOLIC_PROCESS	GO:0009200	17	Down	1.910944550455499e-4	0.014145013392502548	2	TBPL1,RRM2B,SAMHD1,NUDT1,DGUOK,ITPA,DUT,CMPK2,NUDT15,GUK1,AK9,ADK,DTYMK,TYMS,DCTPP1,ADA,NUDT16		NUDT1,TYMS
GO_ORGANIC_CYCLIC_COMPOUND_CATABOLIC_PROCESS	GO:1901361	557	Down	1.919626617928765e-4	0.014145013392502548	2	ENPP4,UPF1,PSMB1,RPS20,CSDE1,PSMC4,DNASE1L1,SLC11A1,SAMD4A,RNH1,DERA,HSD17B6,TYMP,VIM,RNASET2,TNFRSF1B,ZCCHC8,CYP46A1,EDC4,PSMA4,MRTO4,THRAP3,ENTPD2,PUM2,YBX3,ACAA1,RPL18,NTHL1,YBX1,PDE4A,ELAVL1,ROCK1,PSME4,MAOB,SMG6,PABPC1,RPL31,SCARB1,PDE8A,IGF2BP2,SCARF1,ACAT1,EXOSC7,RBM7,MLH1,UNG,NT5C2,EXOSC5,TNRC6C,MOXD1,CNOT4,XPO1,TNPO1,DIS3,RPS5,HAL,HSD17B14,BAX,PSMC5,MT3,CNOT3,KHSRP,XRN2,RPL6,RPLP0,FUS,BL…	UPF1,ZCCHC8,PDE4A,CECR2,MYEF2,SMG9,APAF1,PUM1,LARP1,DEDD2,ERN1,ZFP36L1,MTOR,SULT1A3	PSMB1,VIM,RPS5,RPL6,BLVRB,PSME1,PSMA3,PSMB5,EIF3E,NUDT1,LSM5,RPL19,RPL34,PDE8B,RPL24,RPS15,RPL22,ERI3,RPS25,EXOSC8,RPL5,EXOSC9,FASTKD3,PSMB2,MBD4,RPS6,RPS24,SSB,PSMB6,RPL11,RPS8,RPS27A,RPL32,RPS3A,CYP39A1,RPL10,RPL7,RPL7A,RPS3,RPL8,RPL29,RPL9,HMGB2,RPS14,HINT1,LSM3,RPL15,LSM1,APOBEC3B,NPM1,RPL35A,RPS23,RPL14,HMGB1,RPS4X,HSD17B11,RPL10A,UBA52,RPS18,PSMB3
GO_FORMATION_OF_CYTOPLASMIC_TRANSLATION_INITIATION_COMPLEX	GO:0001732	16	Down	1.9747598871713325e-4	0.014409995448524013	3	EIF3I,EIF3L,EIF3D,EIF5,EIF3J,EIF3E,EIF3B,EIF3A,EIF2S2,EIF3G,EIF3H,EIF3M,EIF3F,EIF3K,EIF3C,EIF3CL		EIF3L,EIF3E,EIF3H,EIF3K
GO_NUCLEOSIDE_TRIPHOSPHATE_METABOLIC_PROCESS	GO:0009141	80	Down	2.0335609947279247e-4	0.014593236775538457	2	SLC25A13,TBPL1,CTPS2,RRM2B,SPHK2,GNAI3,PKM,RHOA,ENO1,VPS9D1,CAD,TREM2,GTPBP1,SAMHD1,TAZ,NME3,NME4,TGFB1,NUDT1,IMPDH1,PRKAG2,AK1,PPARGC1A,RAB23,NME5,DGUOK,SLC25A12,RHOQ,ITPA,DUT,UCK1,RAN,AMPD3,CMPK2,COX5B,NUDT15,AK7,NME7,UCK2,GUK1,PARP1,AK3,ALDOA,PID1,ENPP3,FLCN,AK9,ADK,PINK1,CMPK1,AK4,SUCLG1,VCP,STOML2,AK8,LDHC,ENTPD3,DTYMK,STAT3,MFN1,CTPS1,NME6,SMPDL3A,DNAJC30,TYMS,IMPDH2,CYC1,GIMAP7,DCTPP1,NME9…	SPHK2,LDHC,STAT3	PKM,NME4,NUDT1,COX5B,NME7,ALDOA,SUCLG1,TYMS,UQCC3,TMSB4X
GO_PYRIMIDINE_NUCLEOTIDE_BIOSYNTHETIC_PROCESS	GO:0006221	41	Down	2.0387039135597897e-4	0.014593236775538457	2	AGPAT4,TBPL1,CTPS2,CAD,UPRT,CDS2,CDADC1,DHODH,NME3,NME4,NME5,UMPS,GPAM,DUT,DCTD,UCK1,CMPK2,GPAT3,NME7,UCK2,TAMM41,PRPS1,AGPAT5,GPAT4,AGPAT3,CMPK1,CDS1,DTYMK,AGPAT2,CTPS1,NME6,LCLAT1,TYMS,SHMT1,NME9,UPP1,GPAT2,UCKL1,AGPAT1,NME1,NME2	AGPAT3	AGPAT4,CDS2,NME4,NME7,TYMS
GO_PROTEIN_DNA_COMPLEX_SUBUNIT_ORGANIZATION	GO:0071824	192	Down	2.1106577126648357e-4	0.014836120823677055	3	RAD52,PAF1,PSMC4,MNAT1,CENPQ,PIAS1,RSF1,RAD51,RNF4,TAF11,SMARCD1,PSME4,MCM2,SMARCE1,ACTR6,SART3,MCM6,BAZ2A,SRCAP,SMARCD3,KAT6A,ATRX,RRN3,PSMC5,ESR1,SUPT16H,CDC45,SMARCB1,CABIN1,HIRA,CENPM,DMC1,MCM5,RBX1,PSMC6,SMARCA1,RBBP7,CENPI,CENPT,CTCF,TAF1C,OIP5,BRF2,MCM4,PIH1D1,ERCC2,ASF1B,GRWD1,TAF6,RPA3,ZNHIT1,UBTF,SMARCD2,SUPT6H,GTF2H1,GTF2H3,CAND1,ASF1A,MCM3,RNF8,GMNN,TBP,SENP6,CENPA,TAF1B,DR1,ARID1A,CE…	SUPT6H,INO80,TAF1,MCM3AP,SPTY2D1,SETD2	ACTR6,CDC45,CENPM,MCM5,SMARCA1,RPA3,ASF1A,GMNN,HELLS,ITGB3BP,RPS27A,GTF2H2,CETN2,CENPU,CENPH,HMGB2,CDT1,SWI5,NPM1,NAP1L1,HMGB1,CENPW,UBA52,GTF2H5
GO_SUCCINYL_COA_METABOLIC_PROCESS	GO:0006104	6	Down	2.114891256510462e-4	0.014836120823677055	2	OGDH,DLST,SUCLA2,SUCLG1,SUCLG2,ACOT4		SUCLA2,SUCLG1,SUCLG2
GO_MITOCHONDRION_ORGANIZATION	GO:0007005	461	Down	2.131853444594361e-4	0.014836120823677055	3	GCLC,STPG1,BAD,NDUFAF7,POLDIP2,NDUFAB1,SLC25A5,LIG3,AGK,GGCT,COX10,DNAJC11,TTC19,PLAUR,DCN,BID,IGF1,HGF,NDUFS1,RB1CC1,ALAS1,GCLM,TYMP,TOMM34,MIPEP,TFB1M,BAK1,GABARAPL2,CLEC16A,AIFM2,VPS13D,PTCD2,HEBP2,FNIP2,USP36,ATG5,ADCK1,CASP8,NDUFB4,ATG2B,MTFR1,MEF2A,VPS35,FUNDC1,WIPI1,CSNK2A2,SREBF1,HSD17B10,MARK2,TP63,BCS1L,LMAN1,TIMM21,TIGAR,TP73,DNM2,HSP90AA1,GSK3B,CTTN,DDHD2,HUWE1,BAX,DNM1L,PPP1R13B,P2RX…	ADCK1,MARK2,GSK3B,GZMB,GDAP1,NRF1,ATF2,RAC2,PMAIP1,PPRC1,GABPA,FZD5,WDR81,STAT3,SREBF2	TFB1M,GABARAPL2,TMEM14A,NDUFB7,TOMM22,TSPO,PMPCB,CAV2,SSBP1,CHCHD2,ADGRG6,COX7A2,FAM162A,NDUFS7,FASTKD3,NDUFA5,NDUFA10,NDUFB5,UQCRC2,ATG12,NDUFB11,UQCRB,NDUFS2,CHCHD6,NDUFS4,NDUFB6,PMPCA,PHB,NDUFS5,TOMM20,NDUFAF3,NDUFV2,COA5,COA3,NDUFA12,IMMP2L,NDUFA6,UBE2L3,TFDP1,UQCC3
GO_TELOMERASE_RNA_LOCALIZATION	GO:0090672	19	Down	2.3051370975755932e-4	0.015755859734709304	1	CCT4,TCP1,DKC1,CCT7,PARN,WRAP53,SHQ1,NAF1,NHP2,CCT6A,CCT5,CCT8,CCT3,CCT2,EXOSC10,DCP2,RUVBL1,NOP10,RUVBL2		TCP1,WRAP53
GO_ESTABLISHMENT_OF_PROTEIN_LOCALIZATION_TO_ORGANELLE	GO:0072594	513	Down	2.3187072040588088e-4	0.015755859734709304	1	BAD,M6PR,CROT,LAMP2,AP2B1,AGK,SEC62,RPS20,BID,RGPD5,AGPS,TOMM34,SEC63,KPNA6,MIPEP,LRRC7,PEX3,CDH1,ZFYVE16,HSPA5,TPR,TSPAN17,VPS13D,USP36,SEC61A1,ACAA1,RPL18,CASP8,TNPO3,AP3D1,IPO5,TRAM2,SEC61A2,TRAM1,HYAL2,NUP133,DRD4,NEDD4,CSNK2A2,RPL31,SREBF1,UBE2D1,TP63,PTGS2,TSG101,LMAN1,TIMM21,CACNG4,RAB7A,LAMP3,TP73,OPHN1,DNM2,PSEN1,HSP90AA1,TNPO1,RPS5,RAB10,EPS15,DNAJA1,IPO11,RBM22,ZFAND6,HUWE1,ACOX3,BAX,P…	GZMB,GDAP1,IFNG,RAC2,PMAIP1,HEATR3,FZD5,MON1A,SHH,STAT3,ATR,SREBF2,POM121C	RPS5,RPL6,TOMM22,TSPO,RAB11A,PMPCB,PHYH,RPL19,RPL34,RPL24,SPCS1,RPS15,RPL22,RPS25,TCP1,RPL5,RPAIN,AGT,RPS6,RPS24,SRP14,UQCRC2,WRAP53,RPL11,RPS8,RPS27A,RPL32,RPS3A,RPL10,RPL7,RPL7A,RPS3,RPL8,RPL29,RPL9,RPS14,PMPCA,TOMM20,TRAM1L1,RPL15,RPL35A,IMMP2L,UBE2L3,RPS23,RPL14,RPS4X,TFDP1,RPL10A,UBA52,RPS18
GO_RIBOSE_PHOSPHATE_BIOSYNTHETIC_PROCESS	GO:0046390	144	Down	2.3269031806183246e-4	0.015755859734709304	2	AK2,PDK4,SLC25A13,PDK2,ELOVL5,CTPS2,MPC1,SPHK2,ELOVL1,PKM,PDK3,COASY,ACSL4,ENO1,ACAT1,VPS9D1,ACACB,ADCY2,CAD,PDPR,DLD,UPRT,TREM2,ACOT7,SCD,TECR,SLC25A1,PYGL,GSTZ1,PRPS2,TAZ,DHODH,NME3,MLYCD,NME4,ACSBG1,TGFB1,GCDH,IMPDH1,PRKAG2,AK1,PPARGC1A,PDHX,NME5,UMPS,SLC25A12,AMPD2,ELOVL3,PANK3,ADCY7,ACSL3,SLC35B3,PANK2,PPCS,PAICS,PPAT,ADCY4,UCK1,ACSS2,PPT1,ACLY,PDHA1,GUCY2D,AMPD3,RFK,COX5B,ADCY3,ATIC,PPCDC,P…	SPHK2,ACSL1,ADCY8,LDHC,STAT3,PDP2	PKM,NME4,PPCS,PDHA1,COX5B,NME7,MPC2,CBR4,ALDOA,PDP1,PDHB,UQCC3,TMSB4X
GO_COFACTOR_METABOLIC_PROCESS	NA	377	Down	2.3927410294085903e-4	0.01596057669117182	NA	GCLC,PDK4,ACSM3,CIAPIN1,CROT,PDK2,GGCT,COX10,NADK,AASS,MGST1,PRSS3,FYN,ELOVL5,SLC25A39,COX15,ALAS1,GLRX2,GCLM,MRI1,MAT2B,CTNS,CYBA,AKR7A2,SLC2A3,MPC1,DGAT2,HAGH,FAR2,GSTO2,MTHFD2,ELOVL1,FECH,PDK3,COASY,ACSL4,MAOB,PTGS2,ACAT1,MOCOS,SLC46A1,ACACB,MCCC1,CPOX,HSP90AA1,NFE2L1,GSTP1,AKR1B1,MGST2,EIF2AK1,MT3,COQ9,SLC23A2,BLVRB,PDPR,DLD,VNN3,HDAC6,NUBP2,ACOT7,SCD,TECR,GGT5,GGT1,SLC25A1,SRRD,GGTLC2,HSCB,C…	CTNS,GSR,CUBN,VNN2,RAC2,ACSL1,STAT3,GPHN,PDP2,GSTA5,ACOT1	GSTP1,AKR1B1,MGST2,BLVRB,TSPO,PRDX1,PRDX6,PDZD11,UROD,PPCS,PDHA1,SUCLA2,GGH,SOD1,MPC2,PPOX,CBR4,GSTO1,FDXR,SUCLG1,MOCS2,PDP1,PRDX2,PDHB,GSTM4,CYP4F11,SUCLG2,TYMS,CALM1,CRYZL1,GSTA1,GSTA2
GO_CELLULAR_KETONE_METABOLIC_PROCESS	GO:0042180	197	Down	2.3996077249899085e-4	0.01596057669117182	2	PDK4,PDK2,ADIPOR2,PSMB1,MLXIPL,BRCA1,ELOVL5,PSMC4,CD74,NR1H3,CYP46A1,PSMA4,DKK3,AKR7A2,ATP2B4,DGAT2,HAGH,PDK3,PSME4,SREBF1,ACADVL,DHRS9,PTGS2,ACACB,CEACAM1,NFE2L1,PIBF1,OXCT1,REST,AKR1B1,PSMC5,COQ9,SIRT4,PDPR,PSME1,COMT,PSMD5,SIRT1,PSMD8,PSMC6,PSMA3,GSTZ1,PSMC1,PSMB5,PSMA6,PSME2,PSMA7,TRIB3,PSMD10,ABCD1,LONP2,PSMD7,MLYCD,DKKL1,OAZ1,AKT2,CAV1,PSMA2,PRKAG2,ERLIN1,PSMD3,PSMD11,AADAT,PPARGC1A,CPT1A,A…	NR1D1,PDP2,MTOR	PSMB1,BRCA1,AKR1B1,PSME1,PSMA3,PSMB5,CAV1,TPI1,FABP3,PSMB2,ANXA1,PSMB6,CBR4,FDXR,PDP1,CYP4F11,NQO1,MALRD1,CRYZL1,PSMB3
GO_PROTEIN_PROCESSING_INVOLVED_IN_PROTEIN_TARGETING_TO_MITOCHONDRION	GO:0006627	8	Down	2.488555961405553e-4	0.01634822769596882	1	MIPEP,SIRT4,PMPCB,UQCRC2,IMMP1L,PMPCA,IMMP2L,LRRK2		PMPCB,UQCRC2,PMPCA,IMMP2L
GO_QUINONE_METABOLIC_PROCESS	GO:1901661	26	Down	2.501391943901563e-4	0.01634822769596882	2	AKR7A2,AKR1B1,COQ9,COQ5,HMGCR,COQ10B,AKR1A1,COQ6,UBIAD1,COQ3,COQ10A,NDUFA9,CBR4,PDSS1,AKR1C2,CBR3,FDXR,PDSS2,COQ4,COQ7,CYP4F11,COQ2,AKR1C1,AKR1C3,PPTC7,CRYZL1		AKR1B1,CBR4,FDXR,CYP4F11,CRYZL1
GO_REGULATION_OF_RYANODINE_SENSITIVE_CALCIUM_RELEASE_CHANNEL_ACTIVITY	GO:0060314	18	Down	2.815086882596216e-4	0.0182398215599941	1	PRKACA,SRI,FKBP1A,NOS1,JPH1,PDE4D,PKD2,FKBP1B,CALM2,CAMK2D,GSTO1,AKAP6,CLIC2,CALM3,JSRP1,CALM1,DMD,GSTM2		SRI,GSTO1,CLIC2,CALM1
GO_GLYCOSIDE_METABOLIC_PROCESS	GO:0016137	15	Down	2.8700063421416804e-4	0.018436724502168263	2	FUCA2,AKR7A2,GBA2,AKR1B1,GLA,AKR1A1,ABHD10,CBR4,AKR1C2,GUSB,GBA,FUCA1,AKR1C1,AKR1C3,NAGA		AKR1B1,GLA,CBR4
GO_NUCLEOTIDE_EXCISION_REPAIR_PREINCISION_COMPLEX_ASSEMBLY	GO:0006294	29	Down	2.9837506521887265e-4	0.019004974493093615	3	MNAT1,RBX1,ERCC2,RPA3,GTF2H1,GTF2H3,RPA2,RAD23B,CHD1L,RPA1,CDK7,CCNH,DDB2,ERCC5,XPA,CUL4A,PARP1,RPS27A,GTF2H2,CETN2,UBC,XPC,CUL4B,ERCC3,DDB1,UBB,GTF2H4,UBA52,GTF2H5		RPA3,RPS27A,GTF2H2,CETN2,UBA52,GTF2H5
GO_MITOTIC_SISTER_CHROMATID_SEGREGATION	GO:0000070	144	Down	3.31597492467325e-4	0.020943586162894243	3	MAD1L1,CDC27,ZNF207,NCAPD2,AKAP8L,TACC3,NCAPH2,CUL3,TUBG2,SPDL1,PHF23,TPR,ANAPC4,RIOK2,TRIP13,SMC1A,SPAG5,KIF22,NDC80,PIBF1,PDS5B,CHMP2B,ATRX,SEH1L,CHMP5,ZW10,ANAPC5,KIF4A,CDC6,CDC23,KLHL22,HIRA,CHMP4B,NAA10,RAB11A,AKAP8,AURKC,PPP2R1A,KPNB1,NCAPG,ANAPC15,FBXO5,TTK,IK,SMC4,PHF13,MAD2L2,CDC20,NEK2,NSL1,CENPF,KIF14,NEK6,VPS4B,SLF2,DUSP1,TEX14,NCAPH,NAA50,KIF18A,PDS5A,ZWINT,CENPK,KIF25,MSTO1,XRCC3,PC…	AKAP8,DUSP1,INO80	NCAPH2,CHMP5,RAB11A,ANAPC15,ZWINT,TUBG1,SMC2,DSCC1,DSN1,CDT1
GO_NUCLEOTIDE_EXCISION_REPAIR_DNA_DUPLEX_UNWINDING	GO:0000717	22	Down	3.3697029831120155e-4	0.02097158426913227	2	RBX1,ERCC2,GTF2H1,GTF2H3,RAD23B,CHD1L,DDB2,XPA,CUL4A,PARP1,RPS27A,GTF2H2,CETN2,UBC,XPC,CUL4B,ERCC3,DDB1,UBB,GTF2H4,UBA52,GTF2H5		RPS27A,GTF2H2,CETN2,UBA52,GTF2H5
GO_ANTIBIOTIC_CATABOLIC_PROCESS	GO:0017001	40	Down	3.3762130076703094e-4	0.02097158426913227	2	ALDH3B1,MT3,PCK2,RENBP,ALDH2,NNT,GNPDA1,PRDX1,PRDX6,CAT,PRDX4,NAGK,PRDX5,PXDN,ALDH3B2,NPL,ALDH1B1,DUOX1,ESD,DUOX2,SNCA,AMDHD2,GNPDA2,PRDX3,PRDX2,SULT1B1,HBA2,AKR1C3,SULT1A1,HBG2,SULT1A2,ADH5,SULT1C4,HBA1,GPX3,SULT1A4,GPX1,HBB,HP,SULT1A3	SULT1A3	PRDX1,PRDX6,ESD,PRDX2
GO_REGULATION_OF_TRANSCRIPTION_FROM_RNA_POLYMERASE_II_PROMOTER_IN_RESPONSE_TO_HYPOXIA	GO:0061418	71	Down	3.475964961073422e-4	0.021371683173687112	2	CREBBP,PSMB1,PSMC4,PSMA4,PSME4,SIRT2,PSMC5,PSME1,PSMD5,PSMD8,RBX1,EP300,PSMC6,PSMA3,HIF1A,PSMC1,PSMB5,PSMA6,PSME2,PSMA7,PSMD10,PSMD7,PSMA2,CUL2,PSMD3,PSMD11,PSMD9,VEGFA,PSMD14,EPAS1,NFE2L2,EGR1,HIF3A,PSMF1,PSMB2,PSMA1,EGLN3,PSME3,VHL,EGLN1,PSMB7,TP53,PSMB6,PSMA5,ARNT,RPS27A,LIMD1,NOTCH1,UBC,BACH1,PSMD4,PSMB4,PSMC2,PSMD6,CITED2,STOX1,PSMC3,HIF1AN,RBPJ,UBB,PSMD1,PSMD2,HIGD1A,PSMD13,PSMD12,PSMB8,PSM…	CREBBP,EP300,HIF3A,VHL	PSMB1,PSME1,PSMA3,PSMB5,PSMB2,PSMB6,RPS27A,UBA52,PSMB3
GO_PROTEIN_LOCALIZATION_TO_MEMBRANE	GO:0072657	552	Down	3.4974947184187265e-4	0.021371683173687112	1	BAD,SLC4A1,ITGAL,ITGA3,AP2B1,AGK,ARHGAP44,ADAM22,SEC62,RPS20,FYN,BID,ZDHHC6,EHD2,SEC63,PRKCH,RABEP1,LRRC7,PEX3,CDH1,HSPA5,GOPC,TSPAN17,VAMP3,PKP2,SEC61A1,RPL18,GPC1,CASP8,ATP2C2,AP3D1,TRAM2,SEC61A2,PPP2R5A,TRAM1,TNFRSF1A,PRKCZ,ROCK1,GRIPAP1,REEP1,TTC7A,VPS35,ATP1B3,LRP6,EXOC5,RPL31,MPP5,TP63,FERMT2,PICALM,NSF,CACNG4,ACTB,DLG1,GPC4,TM9SF3,ACTN2,TP73,STX7,HSP90AA1,EPB41L3,DLG3,RPS5,SSH1,EFR3B,RAB10…	GZMB,IFNG,ITGA4,PPFIA1,DENND4C,PDPK1,SKAP1,PMAIP1,STAC2,TMEM150A,GPHN,SYNE3,KCNE1,RAB12,COLQ,SHANK3,PIGW	PRKCZ,EPB41L3,RPS5,TESC,RPL6,TOMM22,RAB11A,CAV1,AGR2,RPL19,RPL34,KRT18,RPL24,RPS15,TMEM59,RPL22,RPS25,ITGB1BP1,PDZD11,LYPLA1,RPL5,LGALS3,RPS6,ARL3,RPS24,SRP14,RPL11,RPS8,RPS27A,RPL32,RPS3A,RPL10,RPL7,RPL7A,RPS3,RPL8,RPL29,PRKCI,RPL9,RPS14,CACNB3,TSPAN5,STX8,BSG,TRAM1L1,RPL15,ANXA2,RPL35A,RPS23,ZDHHC11,RPL14,S100A10,RPS4X,TFDP1,RPL10A,ZDHHC11B,UBA52,RPS18
GO_NUCLEOSIDE_PHOSPHATE_BIOSYNTHETIC_PROCESS	GO:1901293	214	Down	3.635772161366439e-4	0.02203747061679851	2	AK2,PDK4,SLC25A13,PDK2,NADK,ELOVL5,AGPAT4,TBPL1,PNKP,CTPS2,RRM2B,MPC1,SPHK2,ME1,ELOVL1,PKM,PDK3,COASY,ACSL4,PTGS2,ENO1,ACAT1,VPS9D1,ACACB,ADCY2,CAD,AK6,NOS1,PDPR,DLD,UPRT,TREM2,ACOT7,SCD,TECR,MAPK1,SLC25A1,GSTZ1,MTHFD1,CDS2,PRPS2,TAZ,CDADC1,DHODH,NME3,MLYCD,NME4,QPRT,ACSBG1,TGFB1,GCDH,NAMPT,IMPDH1,PRKAG2,NMRK1,AK1,LHPP,PPARGC1A,PDHX,NUDT12,NME5,RAD50,UMPS,DGUOK,SLC25A12,KYNU,AMPD2,KMO,ELOVL3,GPAM…	SPHK2,ACSL1,ADCY8,AGPAT3,TK2,LDHC,STAT3,PDP2	AGPAT4,PKM,CDS2,NME4,PPCS,PDHA1,COX5B,NME7,MPC2,CBR4,ALDOA,SUCLG1,PDP1,PDHB,RRM2,TYMS,UQCC3,TMSB4X
GO_CELL_CYCLE_G2_M_PHASE_TRANSITION	GO:0044839	246	Down	3.7412829082421973e-4	0.022495585870678684	2	PRKAR2B,FBXL3,PAFAH1B1,PSMB1,AKAP8L,BRCA1,PSMC4,MNAT1,FHL1,PSMA4,OFD1,FOXN3,SDCCAG8,CUL1,MTA3,CDK14,PPP1R12A,TAF2,PSME4,PRKACA,HMMR,FBXW11,NDE1,CLASP1,GTSE1,PPP1R12B,DYNC1I2,PCM1,DNM2,HSP90AA1,CDC14B,SMARCD3,ORC1,PSMC5,UIMC1,AURKA,TPX2,DYNLL1,PSME1,HAUS4,CLSPN,CDC6,PSMD5,CDC7,PSMD8,RBX1,PSMC6,PSMA3,PSMC1,PSMB5,PSMA6,PSME2,NINL,PSMA7,CDC25B,MAPRE1,CEP76,CEP192,PSMD10,PSMD7,CCP110,RAB11A,CEP152,NBN…	CDC7,NINL,AKAP8,BRD4,FBXL18,PAXIP1,DONSON,PPM1D,PLK3,FBXL22	PSMB1,BRCA1,FHL1,PSME1,PSMA3,PSMB5,RAB11A,CEP41,RAD51C,SKP1,PSMB2,HAUS8,TUBG1,PSMB6,DTL,CETN2,CENPJ,HAUS1,WEE1,CDK1,ATAD5,NPM1,CHEK2,TUBB,PSMB3
GO_CILIUM_ORGANIZATION	GO:0044782	331	Down	4.1769041910480763e-4	0.024915564999934397	3	ZMYND10,PRKAR2B,MARK4,PAFAH1B1,CDKL5,CELSR3,FUZ,MKS1,NUDCD3,WWTR1,IFT88,DNAH5,OFD1,MAP4,CC2D2A,TTC17,SDCCAG8,SYNE2,ATG5,CROCC,IFT80,EXOC5,CFAP20,PRKACA,NDE1,CLASP1,KIFAP3,PTPN23,DYNC1I2,VDAC3,PCM1,CDC14A,DNM2,RABL2B,RFX3,HSP90AA1,CDC14B,HSPB11,TNPO1,PIBF1,CYLD,KIF3C,SNX10,RFX2,DYNLL1,HAUS4,TEKT2,HDAC6,IFT74,ABLIM1,SNAP29,PLA2G3,CBY1,TTLL1,IFT27,KCTD17,CDKL1,CDKN3,ATP6V1D,KIAA0586,TRIP11,NINL,IFT5…	DNAH5,NINL,EVI5L,ARHGAP35,TTC21A	HSPB11,ATP6V1D,RAB11A,RP1,CEP41,IFT57,ODF2L,MKKS,HAUS8,TUBG1,DYNC2LI1,ARL3,MNS1,POC1B,TBC1D7,CETN2,CENPJ,HAUS1,PTPDC1,RSPH1,UBXN10,TMEM67,CDK1,TMEM107,CFAP126,TUBB
GO_SUCCINATE_METABOLIC_PROCESS	GO:0006105	7	Down	4.4038327633127706e-4	0.026062367755164396	2	SDHA,ALDH5A1,SDHB,SUCLA2,SUCLG1,SUCLG2,SDHAF3		SUCLA2,SUCLG1,SUCLG2
GO_REGULATION_OF_VITAMIN_D_BIOSYNTHETIC_PROCESS	GO:0060556	9	Up	4.4626179828934277e-4	0.026203934968302346	2	SNAI2,NFKB1,CYP27B1,VDR,IFNG,SNAI1,IL1B,GFI1,TNF	NFKB1,VDR,IFNG,SNAI1
GO_ORGANONITROGEN_COMPOUND_BIOSYNTHETIC_PROCESS	GO:1901566	1504	Down	4.549923369395832e-4	0.02650947600339463	2	DPM1,GCLC,HS3ST1,AK2,PDK4,SLC25A13,UPF1,DHX33,PDK2,YBX2,AGK,ALDH3B1,GGCT,COX10,PIGQ,NADK,AASS,MGST1,ST3GAL1,RPS20,POMT2,CD4,LARS2,DCN,TYROBP,EXTL3,ELOVL5,SLC25A39,PGM3,COX15,XYLT2,CHDH,IGF1,CD74,SAMD4A,CPS1,ZDHHC6,ALAS1,GCLM,TYMP,VIM,AGPAT4,B4GALT7,TBPL1,ALG1,CHPF2,FUT8,NSMAF,RPL26L1,MRI1,VCAN,CTPS2,TPR,MRPS10,HHAT,EIF2AK2,PUM2,MRPL43,SOAT1,ATG5,ATP2B4,ALDH18A1,GATB,YBX3,PIGV,MPC1,BCAT1,MRPS35,MR…	UPF1,SPHK2,EIF4G3,LAG3,CHKB,POFUT1,SMPD3,HNRNPL,GATA3,NFKB1,IFNG,CSPG5,PTK2B,ILF3,LPIN1,PUM1,ABHD17C,VARS2,MAP2K5,THNSL2,ACSL1,LARP1,ADCY8,ZDHHC5,AGPAT3,LARP4,SYVN1,SGPL1,TK2,LDHC,STAT3,CHST11,GPHN,CEBPB,PDP2,B3GALT6,ACER2,TMTC2,SLC35C1,ZFP36L1,MTOR,CD3E,MRPL53,EIF5AL1,CCL5,PIGW	VIM,AGPAT4,MRPL43,PKM,RPS5,GSTP1,MGST2,RPL6,MRPS33,MRPS18A,PRTFDC1,EIF3L,TSPO,CDS2,SMS,MRPS31,NME4,EIF3E,EEF1D,RPL19,DRG2,RPL34,RPL24,RPS15,TMEM59,RPL22,RPS25,ZNF706,FABP3,RPL5,FASTKD3,UROD,PPCS,DAD1,PDHA1,MRPS36,EIF4E2,COX5B,MRPS9,SUCLA2,MRPL47,CCL21,RPS6,RPS24,ALG10,LUM,ESD,PLPP2,RPL11,RPS8,SLC44A3,NME7,MPC2,MGST3,PPOX,RPS27A,RPL32,RPS3A,CBR4,ATG12,RPL10,RPL7,EIF3H,RPL7A,GSTO1,RPS3,ALDOA,PLOD2,…
GO_RIBOSOME_BIOGENESIS	GO:0042254	269	Down	4.809696030368734e-4	0.027807442587885697	3	LAS1L,RPUSD1,TSR3,UTP18,TFB1M,RPL26L1,NOP16,MRTO4,NOP58,USP36,RIOK2,WDR3,WDR18,THUMPD1,RRP15,NLE1,EXOSC7,EXOSC5,MRPL22,XPO1,DIS3,RPS5,WBP11,RRN3,DIMT1,NOP14,DDX18,XRN2,RPL6,ESF1,RPLP0,PES1,SNU13,DDX17,RPL3,MTG2,NOP56,RBFA,RIOK3,SUV39H1,ERI1,PIH1D1,ERCC2,POP4,RPS16,FBL,RPS19,DDX49,GTPBP10,EXOSC3,NPM3,GTPBP4,NUP88,C1QBP,FTSJ3,UTP6,GAR1,FRG1,KRR1,NOP2,PAK1IP1,MDN1,BYSL,DROSHA,BRIX1,RPL24,RRP9,RPS15,…	NOP14,UTP20,DDX27,KRI1,HEATR3,NOL9,DDX51,DDX47,PWP2	LAS1L,TFB1M,WDR18,RPS5,RPL6,SNU13,POP4,RPL24,RPS15,ERI3,EXOSC8,RPL5,EXOSC9,MPHOSPH6,RPS6,RPS24,RPL11,RPS8,RPL10,RPL7,RPL7A,RPS14,NPM1,YBEY,RPL35A,RPS27L,RPL14,C1D,RPL10A,GTF2H5,DDX52
GO_PROTEIN_K11_LINKED_UBIQUITINATION	GO:0070979	27	Down	4.987098796196671e-4	0.028485670027810713	2	CDC27,ANAPC4,RNF4,UBE2T,UBE2A,UBE2D4,ANAPC5,CDC23,UBE2W,FZR1,UBE2S,UBE2D3,UBE2B,ANAPC13,CDC16,ANAPC11,ANAPC1,ANAPC10,UBE2E3,RNF26,UBE2C,ANAPC2,CDC26,UBE2E2,UBE2L3,UBE2H,ANAPC7		UBE2T,UBE2C,UBE2L3
GO_DNA_LIGATION_INVOLVED_IN_DNA_REPAIR	GO:0051103	7	Down	5.002805273644245e-4	0.028485670027810713	2	LIG3,POLB,XRCC1,XRCC4,HMGB2,LIG4,HMGB1		XRCC1,HMGB2,HMGB1
GO_SCF_DEPENDENT_PROTEASOMAL_UBIQUITIN_DEPENDENT_PROTEIN_CATABOLIC_PROCESS	GO:0031146	89	Down	5.174749541036817e-4	0.029183398934392292	2	FBXL3,PSMB1,PSMC4,WWTR1,PSMA4,CUL1,PSME4,FBXW11,PSMC5,PSME1,PSMD5,PSMD8,RBX1,PSMC6,PSMA3,PSMC1,PSMB5,PSMA6,PSME2,PSMA7,PSMD10,PSMD7,FBXO31,PSMA2,FBXW4,FBXL15,CUL2,FBXL20,PSMD3,PSMD11,FBXW7,PSMD9,FBXO9,FBXL4,SKP1,RNF7,PSMD14,FBXO2,FBXO6,KIF14,FBXL5,LRRC29,PSMF1,PSMB2,FBXL12,FBXL16,PSMA1,PSME3,FBXO44,FBXL8,PSMB7,CUL4A,PSMB6,PSMA5,SKP2,FBXL17,FBXO38,AMN1,FBXO4,FBXL2,FBXL18,CUL4B,FBXW5,PSMD4,PSMB4,FB…	FBXL16,FBXL18,FBXL22	PSMB1,PSME1,PSMA3,PSMB5,SKP1,PSMB2,PSMB6,AMN1,PSMB3
GO_REGULATION_OF_ESTABLISHMENT_OF_PLANAR_POLARITY	GO:0090175	104	Down	5.222645908311247e-4	0.029183398934392292	2	DVL2,AP2B1,PSMB1,CELSR3,MKS1,PSMC4,PSMA4,AP2S1,RHOA,PSME4,CDC42,CELSR1,GPC4,WNT11,PSMC5,PSME1,PSMD5,ABL1,PSMD8,PSMC6,PSMA3,DAAM1,PSMC1,PSMB5,PSMA6,PSME2,PSMA7,PSMD10,PARD6A,PSMD7,FZD3,PLEKHA4,PSMA2,DVL1,DKK1,PSMD3,PFN1,PSMD11,SMURF2,PSMD9,PTK7,NPHP3,WNT5A,PSMD14,PSMF1,PSMB2,PSMA1,PSME3,ANKRD6,RAC1,PSMB7,SEC24B,PRICKLE1,NKD1,CLTC,ARRB2,PSMB6,ARHGEF19,PSMA5,CELSR2,SFRP2,RSPO3,GPC3,DAB2,WNT7A,FZD7,T…	FZD5	PSMB1,AP2S1,PSME1,PSMA3,PSMB5,DKK1,PSMB2,PSMB6,PSMB3
GO_CELLULAR_AMINO_ACID_METABOLIC_PROCESS	GO:0006520	264	Down	5.241829239147098e-4	0.029183398934392292	2	GCLC,PSMB1,AASS,IYD,LARS2,PSMC4,CPS1,GCLM,MRI1,CTNS,PSMA4,CTPS2,ATP2B4,ALDH18A1,GATB,BCAT1,OAT,IARS2,PSME4,ASNS,HSD17B10,ACAT1,MCCC1,SLC1A3,ARG2,BCKDHB,PLOD1,HAL,CAD,SEPHS1,ERO1B,NOX4,PSMC5,SIRT4,NOS1,DLD,PSME1,PHGDH,COMT,PSMD5,PSMD8,MTAP,GGT5,UPB1,GGT1,PRODH,GCAT,TXN2,PSMC6,PSMA3,GSTZ1,MTHFD1,PSMC1,PSMB5,PSMA6,PSME2,GSS,PSMA7,AHCY,PSMD10,SMS,PSMD7,CRYM,EARS2,BCKDK,FAH,SARS2,OAZ1,IL4I1,BCAT2,GCDH…	CTNS,ERO1B,VARS2,THNSL2,ADO,HOGA1	PSMB1,PSME1,PSMA3,PSMB5,SMS,PSMB2,BPHL,PSMB6,PLOD2,PPM1K,ALDH7A1,NQO1,PSMB3
GO_DNA_CONFORMATION_CHANGE	GO:0071103	221	Down	5.726567121910552e-4	0.03164770477079391	3	RECQL,PAF1,NCAPD2,AKAP8L,DDX11,MNAT1,NCAPH2,HMGB3,CENPQ,PHF23,TPR,RSF1,ERCC8,RFC2,RAD51,POLQ,WAPL,PSME4,MCM2,SART3,MCM6,TOP2B,SIRT6,XRCC5,DDX1,KAT6A,ATRX,RAD54L,CDC45,SRPK1,ABL1,CABIN1,TOP3B,HIRA,CENPM,MCM5,RBX1,ACIN1,CHD8,GINS1,SMCHD1,NAA10,SMARCA1,RBBP7,CENPI,CENPT,CTCF,OIP5,NBN,MCM4,ERCC2,ASF1B,AKAP8,GRWD1,SSBP1,SETX,RECQL5,NCAPG,GTF2H1,GTF2H3,RFC5,CHD4,ASF1A,MCM9,MCM3,RNF8,ASCC3,RAD50,SMC4,CE…	AKAP8,HELB,RAD54L2,SPTY2D1	NCAPH2,HMGB3,ERCC8,RFC2,CDC45,CENPM,MCM5,GINS1,SMARCA1,SSBP1,ASF1A,HELLS,HNRNPA2B1,GINS2,ANXA1,SMC2,DSCC1,ITGB3BP,RPS27A,GTF2H2,CETN2,CENPU,CENPH,HMGB2,CDK1,NPM1,NAP1L1,HMGB1,XRCC6,CENPW,UBA52,GTF2H5
GO_GLOBAL_GENOME_NUCLEOTIDE_EXCISION_REPAIR	GO:0070911	26	Down	6.137744285653885e-4	0.03345361888054351	2	ERCC1,RBX1,ERCC2,GTF2H1,GTF2H3,RAD23B,USP45,CHD1L,DDB2,XPA,CUL4A,PARP1,RPS27A,GTF2H2,CETN2,UBC,XPC,RNF111,CUL4B,ERCC3,DDB1,UBB,ERCC4,GTF2H4,UBA52,GTF2H5	RNF111	RPS27A,GTF2H2,CETN2,UBA52,GTF2H5
GO_HISTONE_EXCHANGE	GO:0043486	39	Down	6.142362168061475e-4	0.03345361888054351	3	CENPQ,RSF1,PSME4,ACTR6,SRCAP,CENPM,RBBP7,CENPI,CENPT,OIP5,ZNHIT1,RNF8,CENPA,CENPL,CENPK,HJURP,PIWIL1,MIS18BP1,NASP,CENPO,SYCP3,ITGB3BP,ANP32E,CENPC,POLE3,CENPU,CENPH,SMARCA5,MIS18A,RBBP4,VPS72,CENPN,RUVBL1,DMAP1,SPTY2D1,NPM1,PTMA,CENPP,CENPW	SPTY2D1	ACTR6,CENPM,ITGB3BP,CENPU,CENPH,NPM1,CENPW
GO_RETINA_HOMEOSTASIS	GO:0001895	48	Down	6.401737829432992e-4	0.03461543994677581	2	PROM1,LTF,SPATA7,CROCC,CDH3,CNGB1,ACTB,LYZ,RP1,HSPB1,CDH23,PRR4,MDM1,MAK,NPHP3,PRDX1,BBS2,MKKS,NXNL2,NPHP4,JCHAIN,WDR36,LCA5,POC1B,BBS4,SOD1,CDHR1,DRAM2,PIP,AZGP1,ZG16B,PIGR,ADGRV1,TUB,B2M,IQCB1,BBS1,BBS10,CCDC66,BBS12,CLN8,ACTG1,ABCA4,IGKC,IGHA2,IGHA1,IGHG3,ERCC6		RP1,PRDX1,MKKS,POC1B,SOD1,DRAM2,B2M,ACTG1
GO_PURINE_NUCLEOSIDE_TRIPHOSPHATE_METABOLIC_PROCESS	GO:0009144	58	Down	6.953328717337297e-4	0.03732944188536223	2	SLC25A13,SPHK2,GNAI3,PKM,RHOA,ENO1,VPS9D1,TREM2,GTPBP1,SAMHD1,TAZ,NME3,NME4,TGFB1,NUDT1,IMPDH1,PRKAG2,PPARGC1A,RAB23,NME5,DGUOK,SLC25A12,RHOQ,ITPA,RAN,AMPD3,COX5B,NUDT15,NME7,GUK1,PARP1,AK3,ALDOA,PID1,FLCN,AK9,ADK,PINK1,AK4,VCP,STOML2,LDHC,STAT3,MFN1,NME6,DNAJC30,IMPDH2,CYC1,GIMAP7,NME9,LRRK2,ADA,NUDT16,OPA1,UQCC3,TMSB4X,NME1,NME2	SPHK2,LDHC,STAT3	PKM,NME4,NUDT1,COX5B,NME7,ALDOA,UQCC3,TMSB4X
GO_MITOTIC_NUCLEAR_DIVISION	GO:0140014	247	Down	7.211285077955641e-4	0.03843972953610964	3	MAD1L1,CDC27,ZNF207,NCAPD2,AKAP8L,ANLN,TACC3,IGF1,SPAST,NCAPH2,CUL3,TUBG2,SPDL1,PHF23,CUL7,TPR,ANAPC4,RIOK2,CTDP1,CDK13,RHOA,KIF2A,SIRT2,CDC42,TRIP13,SMC1A,NDE1,CLASP1,SPAG5,EDN1,CDC14A,KIF22,NDC80,CDC14B,NFE2L1,PIBF1,PDS5B,CHMP2B,ATRX,SEH1L,CHMP5,ZW10,AURKA,TPX2,NSFL1C,ANAPC5,BIRC5,KIF4A,CDC6,CDC23,AAAS,MISP,RANBP1,KLHL22,HIRA,PDGFB,PRMT5,MYBL2,BMP7,KIF3B,CHMP4B,CEP192,STAG2,NAA10,RGCC,SMPD3,RAB…	SMPD3,AKAP8,STAG1,DUSP1,INO80,CEP85,EPGN	NCAPH2,EDN1,CHMP5,RANBP1,RGCC,RAB11A,CAV2,ANAPC15,RPL24,ZWINT,TUBG1,SMC2,DSCC1,KIF20B,DSN1,CDT1,UBE2C,CHEK2
GO_POSITIVE_REGULATION_OF_MEGAKARYOCYTE_DIFFERENTIATION	GO:0045654	6	Down	7.397213479115606e-4	0.03915313838664289	2	SCIN,TESC,HMGB2,ZNF16,GATA2,RAB7B		TESC,HMGB2
GO_PRE_REPLICATIVE_COMPLEX_ASSEMBLY_INVOLVED_IN_CELL_CYCLE_DNA_REPLICATION	GO:1902299	7	Down	7.522694602119027e-4	0.039538861978689936	3	MCM2,MCM6,MCM5,MCM4,MCM3,ORC3,MCM7		MCM5
GO_ACETYL_COA_BIOSYNTHETIC_PROCESS_FROM_PYRUVATE	GO:0006086	15	Down	8.188931212799509e-4	0.04274167152458411	2	PDK4,PDK2,MPC1,PDK3,PDPR,DLD,GSTZ1,PDHX,PDHA1,MPC2,DLAT,PDK1,PDP1,PDHB,PDP2	PDP2	PDHA1,MPC2,PDP1,PDHB
GO_NEGATIVE_REGULATION_OF_INTERLEUKIN_12_PRODUCTION	GO:0032695	16	Up	8.28659449377111e-4	0.04295313394150597	2	PIBF1,IRAK3,TLR8,ACP5,MEFV,LILRB1,JAK3,C1QBP,NFKB1,SLAMF1,IL10,THBS1,ARRB2,CMKLR1,TIGIT,LILRA5	LILRB1,NFKB1,IL10,CMKLR1
GO_PYRIMIDINE_CONTAINING_COMPOUND_BIOSYNTHETIC_PROCESS	GO:0072528	50	Down	8.508067185922641e-4	0.04379906367766751	2	CPS1,TYMP,AGPAT4,TBPL1,CTPS2,CAD,UPRT,CDS2,CDADC1,DHODH,NME3,NME4,NME5,UMPS,GPAM,DUT,DCTD,PUDP,UCK1,CMPK2,GPAT3,NME7,UCK2,TAMM41,PRPS1,AGPAT5,DCK,GPAT4,CDA,AGPAT3,CMPK1,CDS1,TK2,TK1,DTYMK,AGPAT2,CTPS1,NME6,LCLAT1,TYMS,SHMT1,NME9,UPP1,GPAT2,TPK1,UCKL1,MTOR,AGPAT1,NME1,NME2	AGPAT3,TK2,MTOR	AGPAT4,CDS2,NME4,NME7,TYMS
GO_HEMATOPOIETIC_STEM_CELL_DIFFERENTIATION	GO:0060218	75	Down	8.733949905511201e-4	0.044656032306001486	2	PSMB1,PSMC4,PSMA4,FOXC1,EIF2AK2,CBFB,PSME4,TCF3,ITCH,TP73,XRCC5,PSMC5,PUS7,PSME1,PSMD5,ABL1,PSMD8,SETD1A,OSM,PSMC6,PSMA3,PSMC1,PSMB5,PSMA6,PSME2,PSMA7,PSMD10,PSMD7,ERCC2,CDK6,PSMA2,GATA3,PSMD3,PSMD11,PSMD9,SRF,HSPA9,PSMD14,NFE2L2,KMT2A,MYB,PSMF1,PSMB2,PSMA1,PSME3,LMO2,PSMB7,YAP1,LMBR1L,TCF12,TP53,PSMB6,PSMA5,BATF,RUNX1,PSMD4,PSMB4,ACE,PSMC2,PSMD6,METTL3,PSMC3,PSMD1,PSMD2,GATA2,HOXB4,PSMD13,PSMD12…	SETD1A,OSM,GATA3	PSMB1,PSME1,PSMA3,PSMB5,PSMB2,PSMB6,PSMB3
GO_RIBONUCLEOPROTEIN_COMPLEX_SUBUNIT_ORGANIZATION	GO:0071826	180	Down	9.251907938419596e-4	0.04675824371948271	3	RBM5,GCFC2,LUC7L,STRAP,GEMIN8,CELF2,MRTO4,SFSWAP,DDX20,DHX8,NLE1,CLNS1A,SART3,XAB2,DDX1,HSP90AA1,GEMIN5,NUFIP1,RPS5,YTHDC1,EIF3I,RPL6,RPLP0,GEMIN2,AGO1,SRPK1,HSP90AB1,SF3A1,SNRPD3,TFIP11,EIF3L,SNU13,RPL3,EIF3D,PRMT5,SRSF5,EIF5,DICER1,PRPF6,CRNKL1,CELF4,EIF3J,ZFAND1,EIF3E,PIH1D1,SF3A2,RPS19,PRPF31,EIF3B,SETX,EIF3A,LUC7L3,PRPF19,PTGES3,CPSF6,NOP2,SRSF9,MDN1,BRIX1,USP4,RPL24,RPS15,SF3B1,WDR77,ZNHIT6…	YTHDC1,PRPF8,ATR,PWP2	RPS5,RPL6,EIF3L,SNU13,EIF3E,RPL24,RPS15,RPL5,SNRPC,RPL11,RPL10,EIF3H,RPS14,EIF3K,RPS27L
GO_REGULATION_OF_ESTABLISHMENT_OF_PROTEIN_LOCALIZATION_TO_CHROMOSOME	GO:0070202	12	Down	9.269529422835183e-4	0.04675824371948271	1	CCT4,TCP1,DKC1,CCT7,WRAP53,CCT6A,TERF1,CCT5,CCT8,CCT3,SPIDR,CCT2		TCP1,WRAP53
GO_SEQUESTERING_OF_ACTIN_MONOMERS	GO:0042989	10	Down	9.879024579032742e-4	0.04923744468469308	3	SCIN,TMSB10,GSN,TWF1,TMSB4Y,TMSB15A,TMSB15B,PFN4,TMSB4X,TWF2		TMSB10,TMSB15A,TMSB4X
GO_GUANOSINE_CONTAINING_COMPOUND_BIOSYNTHETIC_PROCESS	GO:1901070	13	Down	9.942051072099752e-4	0.04923744468469308	2	NME3,NME4,IMPDH1,NME5,NME7,GUK1,GMPS,HPRT1,NME6,IMPDH2,NME9,NME1,NME2		NME4,NME7
GO_METAPHASE_ANAPHASE_TRANSITION_OF_CELL_CYCLE	GO:0044784	55	Down	9.957546024578696e-4	0.04923744468469308	3	MAD1L1,CDC27,ZNF207,TACC3,CUL3,SPDL1,TPR,ANAPC4,RIOK2,TRIP13,NDC80,ZW10,ANAPC5,CDC6,CDC23,KLHL22,ANAPC15,FBXO5,TTK,IK,MAD2L2,CDC20,CENPF,NEK6,DUSP1,TEX14,XRCC3,PCID2,DLGAP5,PSMG2,CCNB1,APC,ESPL1,USP44,CDK5RAP2,HECW2,CENPE,RB1,ANAPC11,DYNC1LI1,ATM,ANAPC1,BUB3,NSMCE2,BUB1B,MAD2L1,RAD21,PLK1,CDT1,BUB1,CDC26,GEN1,AURKB,MAPK15,LCMT1	DUSP1	ANAPC15,CDT1
GO_DEOXYRIBONUCLEOTIDE_BIOSYNTHETIC_PROCESS	GO:0009263	13	Down	0.0010070367028003834	0.04946985528266459	2	TBPL1,RRM2B,CDADC1,DUT,DCTD,CMPK2,GUK1,ADK,RRM1,DTYMK,RRM2,TYMS,SHMT1		RRM2,TYMS
GO_ORGANIC_ACID_METABOLIC_PROCESS	GO:0006082	929	Down	0.0010217684557704233	0.049594891323649457	2	GCLC,NDUFAB1,PDK4,SLC4A1,ACSM3,PRKAR2B,PON1,CROT,PDK2,OSBPL7,ADIPOR2,PSMB1,AASS,ST3GAL1,IYD,MLXIPL,IDS,LYPLA2,ABHD5,LARS2,DCN,BRCA1,ELOVL5,ALOX5,PSMC4,MDH1,XYLT2,IGF1,CD74,HGF,CPS1,ABCC2,GCLM,NR1H3,CD44,NUP160,CHPF2,CYP46A1,MRI1,VCAN,CTNS,PSMA4,CTPS2,TPR,HEXB,MSMO1,ITIH4,ATP2B4,NDC1,TBXAS1,ALDH18A1,GATB,SLC2A3,MPC1,ACAA1,BCAT1,DGAT2,CS,HAGH,ST3GAL6,OAT,GSTO2,ME1,MTHFD2,ELOVL1,PFKP,TNFRSF1A,PKM,IA…	CTNS,ERO1B,PNPLA3,SMPD3,NFKB1,IFNG,VNN2,ARSB,CSPG5,NR1D1,LPIN1,PIM1,VARS2,CYP2C8,THNSL2,ACSL1,GNE,HK3,SGPL1,LDHC,STAT3,CHST11,PDP2,B3GALT6,ADO,ACOT1,MTOR,CPT1B,HOGA1,SULT1A3,POM121C	PSMB1,BRCA1,MDH1,PFKP,PKM,IDH3G,NUP37,EDN1,GSTP1,MGST2,PSME1,PSMA3,PSMB5,PGK1,SMS,DECR1,CAV1,PHYH,LTA4H,TPI1,ENO2,LDHB,RBP1,PDZD11,LYPLA1,SCPEP1,FABP3,PSMB2,ECHS1,PDHA1,MRPS36,LDHA,ANXA1,SUCLA2,BPHL,GGH,HADHB,LUM,SLC16A3,PSMB6,MPC2,MGST3,CBR4,CYP39A1,AIG1,GSTO1,ALDOA,PLOD2,SUCLG1,PPM1K,HPGD,ALDH7A1,PDP1,CKB,PDHB,GSTM4,PGAM1,CYP4F11,BSG,SUCLG2,TYMS,NQO1,MALRD1,GSTA1,ADH1C,PSMB3
GO_RIBONUCLEOPROTEIN_COMPLEX_BIOGENESIS	GO:0022613	391	Down	0.0010301217355791479	0.049594891323649457	3	LAS1L,RBM5,GCFC2,RPUSD1,LUC7L,TSR3,UTP18,STRAP,TFB1M,RPL26L1,GEMIN8,NOP16,CELF2,MRTO4,NOP58,USP36,RIOK2,SFSWAP,DDX20,WDR3,WDR18,THUMPD1,RRP15,NLE1,CLNS1A,SART3,EXOSC7,XAB2,EXOSC5,DDX1,HSP90AA1,MRPL22,GEMIN5,XPO1,DIS3,NUFIP1,RPS5,YTHDC1,WBP11,EIF3I,RRN3,DIMT1,NOP14,DDX18,XRN2,RPL6,ESF1,RPLP0,GEMIN2,AGO1,SRPK1,HSP90AB1,SF3A1,SNRPD3,PES1,EIF3L,SNU13,DDX17,RPL3,EIF3D,PRMT5,SRSF5,EIF5,DICER1,PRPF6,MTG…	YTHDC1,NOP14,UTP20,DDX27,KRI1,HEATR3,NOL9,PRPF8,ATR,DDX51,DDX47,PWP2	LAS1L,TFB1M,WDR18,RPS5,RPL6,EIF3L,SNU13,EIF3E,POP4,RPL24,RPS15,ERI3,EXOSC8,RPL5,EXOSC9,SNRPC,MPHOSPH6,RPS6,RPS24,RPL11,RPS8,RPL10,RPL7,EIF3H,RPL7A,RPS14,EIF3K,NPM1,YBEY,RPL35A,RPS27L,RPL14,C1D,RPL10A,GTF2H5,DDX52
GO_PEPTIDYL_SERINE_AUTOPHOSPHORYLATION	GO:0036289	8	Up	0.0010313197863458096	0.049594891323649457	2	MARK3,MAP2K2,RIPK1,PRKG2,ATM,DYRK1A,PINK1,ERN1	RIPK1,ERN1
GO_GLYCOSIDE_CATABOLIC_PROCESS	GO:0016139	8	Down	0.001035976308916041	0.049594891323649457	2	FUCA2,GBA2,GLA,ABHD10,GUSB,GBA,FUCA1,NAGA		GLA
