# Supplementary material for: An integrated cell atlas of the lung in health and disease
Source: Nat Med. 2023 Jun 8;29(6):1563–77. doi: 10.1038/s41591-023-02327-2 (PMC10287567; doi:10.1038/s41591-023-02327-2)
Supplement: Supplementary file 5 — Gene set enrichment analysis results for modeling the effects of demographic variables on cell type-specific gene expression. [file 41591_2023_2327_MOESM5_ESM.zip › SuppT_X_covariate_modeling_gene_set_enrichment/Secretory-nose-GO_BP-Total.tsv]

GeneSet	GOID	NGenes	Direction	PValue	FDR	Cluster	Genes	DEUp	DEDown
GO_COMPLEMENT_ACTIVATION	GO:0006956	53	Down	3.766000835528826e-10	2.8316560282341242e-6	1	CFH,MASP2,CD59,FCN1,RGCC,C5,C1QBP,CD81,CD46,CLU,C4BPA,C4BPB,IL1B,C3,CFP,IGLL1,C5AR2,C1RL,FCN3,SUSD4,SERPING1,VSIG4,C1QC,C1R,C2,PHB,C3AR1,C1QB,C1QA,A2M,C8G,CD19,C1S,COLEC10,PROS1,CD55,C5AR1,CR1L,CFD,CR1,CFI,IGKC,IGLC2,IGLC3,TRBC1,TRBC2,TRDC,IGHG4,IGHA1,IGHG1,IGHG3,IGHM,CFB		MASP2,FCN1,RGCC,C5,CLU,C4BPA,IL1B,C3,CFP,FCN3,SUSD4,SERPING1,VSIG4,C1QC,C3AR1,C1QB,C1QA,A2M,C8G,CD19,COLEC10,CR1L,CFD,CR1,CFI,IGKC,IGLC2,IGLC3,TRBC1,TRBC2,TRDC,IGHG4,IGHA1,IGHG1,IGHG3,IGHM,CFB
GO_RNA_PROCESSING	GO:0006396	833	Up	1.4353666354616695e-8	5.396260866018146e-5	2	LAS1L,RBM5,KDM1A,RBM6,POLR2J,GCFC2,PAF1,ELAC2,RPUSD1,LUC7L,TSR3,CDK11A,AKAP8L,UTP18,PTBP1,CLK1,ZC3H3,MNAT1,AQR,STRAP,TFB1M,ZCCHC8,NSUN2,METTL1,TRIT1,GEMIN8,POLR2B,CELF2,PTCD2,THOC3,MRTO4,THRAP3,NOP58,USP36,PUM2,ZC3H11A,RIOK2,TARBP1,CCAR1,SNRNP40,SFSWAP,U2AF2,SUGP2,DDX20,WDR3,WDR18,ADAT1,CDK13,YBX1,ELAVL1,TRMT11,THUMPD1,RRP15,DHX8,GPKOW,FTSJ1,PHRF1,JMJD6,PABPC1,DAZAP1,CPSF1,PRKACA,HSD17B10,TRNT1,C…	LAS1L,RBM5,ELAC2,RPUSD1,LUC7L,TSR3,AKAP8L,PTBP1,ZC3H3,POLR2B,THOC3,SNRNP40,SFSWAP,U2AF2,WDR3,RRP15,DHX8,GPKOW,PHRF1,DAZAP1,EXOSC7,GPATCH1,EXOSC5,NUFIP1,PPIE,WBP11,SEPHS1,SF3B2,XRN2,PDCD7,PUS7,CWF19L1,CIRBP,POLR2E,TRMT2A,SF3A1,POLR2F,ZMAT5,PHF5A,TRMU,PRMT5,ALKBH1,SRSF5,ACIN1,CDK5RAP1,RNMT,RIOK3,CSTF2,FMR1,HTATSF1,RBM3,POLR2C,USB1,MTFMT,INTS9,POP1,SNRNP70,SF3A2,TRMT1,POP4,RPS16,POLR2I,HNRNPUL1,DDX4…	CELF2,PABPC1,XAB2,PABPC4,CRNKL1,DHX35,CELF4,AICDA,RBM24,KHDRBS2,BMP4,LIN28A,PRPF4,BRDT,BARD1,TMBIM6,FARS2,PIH1D2,AFF2,CELF5,POLR3K,SNRNP25,LARP6,MRPL1,ISG20,TP53RK,APOBEC4,NPM1,SRPK3,ZFP36L1,FBLL1,GTF2H4,DDX47,PWP2,RMRP
GO_MRNA_PROCESSING	GO:0006397	462	Up	3.433339317076212e-8	7.709035476403989e-5	2	RBM5,KDM1A,POLR2J,GCFC2,PAF1,LUC7L,CDK11A,AKAP8L,PTBP1,ZC3H3,MNAT1,AQR,STRAP,ZCCHC8,GEMIN8,POLR2B,CELF2,PTCD2,THOC3,THRAP3,ZC3H11A,CCAR1,SNRNP40,SFSWAP,U2AF2,SUGP2,DDX20,CDK13,YBX1,ELAVL1,DHX8,GPKOW,PHRF1,JMJD6,PABPC1,DAZAP1,CPSF1,PRKACA,CLNS1A,NCBP3,SART3,RBM7,GPATCH1,MBNL3,XAB2,SNRPA,THOC1,DDX1,GEMIN5,YTHDC1,PPIE,REST,WBP11,CHERP,RBM22,SRRT,SF3B2,KHSRP,XRN2,FUS,PAPOLA,PDCD7,RBM27,ALKBH5,HNRNPC,…	RBM5,LUC7L,AKAP8L,PTBP1,ZC3H3,POLR2B,THOC3,SNRNP40,SFSWAP,U2AF2,DHX8,GPKOW,PHRF1,DAZAP1,GPATCH1,PPIE,WBP11,SF3B2,XRN2,PDCD7,CWF19L1,CIRBP,POLR2E,SF3A1,POLR2F,ZMAT5,PHF5A,PRMT5,SRSF5,ACIN1,RNMT,CSTF2,FMR1,HTATSF1,RBM3,POLR2C,SNRNP70,SF3A2,POLR2I,HNRNPUL1,BUD31,RBM28,LSM5,MTPAP,CASC3,DHX40,EFTUD2,SUPT6H,GTF2H1,QKI,USP4,NCL,PAPOLG,SRSF7,TIA1,WDR77,SFPQ,TTF2,PRPF3,PRDX6,PTBP3,RBM25,TARDBP,COIL,RBM19,…	CELF2,PABPC1,XAB2,CRNKL1,DHX35,CELF4,AICDA,RBM24,KHDRBS2,PRPF4,BRDT,BARD1,AFF2,CELF5,SNRNP25,APOBEC4,NPM1,SRPK3,ZFP36L1,GTF2H4,DDX47
GO_RNA_SPLICING	GO:0008380	404	Up	4.101096143851038e-8	7.709035476403989e-5	2	RBM5,KDM1A,POLR2J,GCFC2,LUC7L,AKAP8L,PTBP1,CLK1,AQR,STRAP,ZCCHC8,GEMIN8,POLR2B,CELF2,THOC3,THRAP3,CCAR1,SNRNP40,SFSWAP,U2AF2,SUGP2,DDX20,CDK13,YBX1,ELAVL1,DHX8,GPKOW,JMJD6,PABPC1,DAZAP1,CPSF1,CLNS1A,ZNF638,SART3,RBM7,GPATCH1,MBNL3,XAB2,SNRPA,THOC1,DDX1,GEMIN5,YTHDC1,PPIE,REST,WBP11,CHERP,RBM22,SRRT,SF3B2,KHSRP,FUS,PAPOLA,PDCD7,HNRNPC,GEMIN2,CWF19L1,SRPK1,CDC5L,HNRNPH3,CIRBP,HNRNPM,POLR2E,SF3A1,SN…	RBM5,LUC7L,AKAP8L,PTBP1,POLR2B,THOC3,SNRNP40,SFSWAP,U2AF2,DHX8,GPKOW,DAZAP1,GPATCH1,PPIE,WBP11,SF3B2,PDCD7,CWF19L1,CIRBP,POLR2E,SF3A1,POLR2F,ZMAT5,PHF5A,PRMT5,SRSF5,ACIN1,CSTF2,FMR1,HTATSF1,RBM3,POLR2C,USB1,SNRNP70,SF3A2,POLR2I,HNRNPUL1,BUD31,RBM28,LSM5,CASC3,DHX40,EFTUD2,SUPT6H,QKI,USP4,NCL,SRSF7,TIA1,WDR77,SFPQ,TTF2,RRAGC,PRPF3,PRDX6,PTBP3,RBM25,TARDBP,COIL,RBM19,DDX39A,WDR83,ZC3H13,AHNAK,UPF3B…	CELF2,PABPC1,XAB2,CRNKL1,DHX35,CELF4,RBM24,KHDRBS2,PRPF4,BRDT,TMBIM6,AFF2,CELF5,SNRNP25,NPM1,SRPK3,DDX47
GO_NCRNA_PROCESSING	GO:0034470	338	Up	6.380467468813349e-8	9.594946979601513e-5	2	LAS1L,ELAC2,RPUSD1,TSR3,UTP18,TFB1M,NSUN2,METTL1,TRIT1,MRTO4,NOP58,USP36,RIOK2,TARBP1,WDR3,WDR18,ADAT1,TRMT11,THUMPD1,RRP15,FTSJ1,CPSF1,HSD17B10,TRNT1,EXOSC7,EXOSC5,DDX1,DIS3,WBP11,DIMT1,SEPHS1,SRRT,NOP14,METTL2A,DDX18,XRN2,ESF1,TRMT6,PUS7,OSGEP,AGO1,PES1,SNU13,DDX17,RTCB,TRMU,ALKBH1,DICER1,NOP56,CDK5RAP1,RBFA,RIOK3,CSTF2,SUV39H1,INTS6,USB1,MTFMT,INTS9,POP1,INTS10,ERI1,PIH1D1,ERCC2,TRMT1,POP4,RPS…	LAS1L,ELAC2,RPUSD1,TSR3,WDR3,RRP15,EXOSC7,EXOSC5,WBP11,SEPHS1,XRN2,PUS7,TRMU,ALKBH1,CDK5RAP1,RIOK3,CSTF2,USB1,MTFMT,INTS9,POP1,TRMT1,POP4,RPS16,DDX49,DUS4L,NPM3,GTPBP4,INTS2,GAR1,KRR1,NOP2,NOL10,THADA,ZNHIT6,EBNA1BP2,ERI3,HEATR1,RCL1,WDR55,EXOSC8,TRMT1L,MTERF4,METTL8,RNF113A,KRI1,NGDN,GTPBP3,NSUN5,NOL11,RRP8,GRSF1,UTP3,WDR74,UTP4,DUS3L,LYAR,NHP2,ABT1,TRPT1,RPP38,TSEN2,DPH3,RRP1,ADAR,CPSF4,TYW3,RP…	LIN28A,FARS2,PIH1D2,POLR3K,MRPL1,ISG20,TP53RK,FBLL1,DDX47,PWP2
GO_RNA_SPLICING_VIA_TRANSESTERIFICATION_REACTIONS	GO:0000375	322	Up	1.4852725957336947e-7	1.7473997925404906e-4	2	RBM5,KDM1A,POLR2J,GCFC2,LUC7L,PTBP1,AQR,STRAP,ZCCHC8,GEMIN8,POLR2B,CELF2,THRAP3,CCAR1,SNRNP40,SFSWAP,U2AF2,DDX20,CDK13,YBX1,ELAVL1,DHX8,GPKOW,JMJD6,PABPC1,DAZAP1,CPSF1,CLNS1A,SART3,RBM7,GPATCH1,MBNL3,XAB2,SNRPA,DDX1,GEMIN5,YTHDC1,PPIE,REST,WBP11,CHERP,RBM22,SRRT,SF3B2,KHSRP,FUS,PAPOLA,PDCD7,HNRNPC,GEMIN2,CWF19L1,SRPK1,CDC5L,HNRNPH3,CIRBP,HNRNPM,POLR2E,SF3A1,SNRPD3,TFIP11,SNU13,POLR2F,DDX17,ZMAT5,…	RBM5,LUC7L,PTBP1,POLR2B,SNRNP40,SFSWAP,U2AF2,DHX8,GPKOW,DAZAP1,GPATCH1,PPIE,WBP11,SF3B2,PDCD7,CWF19L1,CIRBP,POLR2E,SF3A1,POLR2F,ZMAT5,PHF5A,PRMT5,SRSF5,CSTF2,FMR1,HTATSF1,RBM3,POLR2C,SNRNP70,SF3A2,POLR2I,HNRNPUL1,BUD31,LSM5,CASC3,DHX40,EFTUD2,USP4,NCL,SRSF7,TIA1,WDR77,SFPQ,PRPF3,PRDX6,RBM25,COIL,RBM19,DDX39A,WDR83,UPF3B,RNF113A,SNRPB,HNRNPR,RALY,AAR2,RBM17,PRPF38A,SRPK2,SYNCRIP,C9orf78,TGS1,BUD13…	CELF2,PABPC1,XAB2,CRNKL1,DHX35,CELF4,RBM24,KHDRBS2,PRPF4,CELF5,SNRNP25,NPM1,SRPK3
GO_HUMORAL_IMMUNE_RESPONSE_MEDIATED_BY_CIRCULATING_IMMUNOGLOBULIN	GO:0002455	43	Down	1.6267852836525382e-7	1.7473997925404906e-4	1	MASP2,BCL3,PTPRC,C5,C1QBP,HPX,CD81,PTPN6,CD46,CLU,C4BPA,C4BPB,C3,IGLL1,FOXJ1,C1RL,SUSD4,SERPING1,C1QC,C1R,C2,C1QB,C1QA,EXO1,C8G,HLA-DQB1,C1S,ZP3,CD55,CR1,CFI,IGKC,IGLC2,IGLC3,TRBC1,TRBC2,TRDC,IGHG4,IGHA1,IGHG1,IGHG3,IGHM,TNF		MASP2,PTPRC,C5,CLU,C4BPA,C3,FOXJ1,SUSD4,SERPING1,C1QC,C1QB,C1QA,EXO1,C8G,CR1,CFI,IGKC,IGLC2,IGLC3,TRBC1,TRBC2,TRDC,IGHG4,IGHA1,IGHG1,IGHG3,IGHM,TNF
GO_PATTERN_SPECIFICATION_INVOLVED_IN_KIDNEY_DEVELOPMENT	GO:0061004	8	Down	3.207289338787725e-7	0.00030144510672931133	3	BMP4,PAX8,OSR1,IRX1,IRX2,IRX3,HES5,FOXD1		BMP4,OSR1,IRX1,IRX2,IRX3,HES5,FOXD1
GO_REGULATION_OF_HUMORAL_IMMUNE_RESPONSE	GO:0002920	53	Down	5.996361932137928e-7	5.009627263082787e-4	1	CFH,PTPRC,CD59,PPP2R3C,PGC,C5,C1QBP,HPX,CD81,PTPN6,CD46,CLU,C4BPA,C4BPB,IL1B,C3,CCR7,CFP,FOXJ1,SPINK5,C5AR2,SUSD4,SERPING1,VSIG4,C1QC,C1R,C2,PHB,KLK5,KLK7,C3AR1,C1QB,C1QA,A2M,C8G,CD19,C1S,SPNS2,PROS1,ZP3,CD55,C5AR1,CR1L,CR1,CFI,IGKC,IGLC2,IGLC3,IGHG4,IGHG1,IGHG3,TNF,CFB	PPP2R3C,SPINK5,SPNS2	PTPRC,PGC,C5,CLU,C4BPA,IL1B,C3,CCR7,CFP,FOXJ1,SUSD4,SERPING1,VSIG4,C1QC,KLK5,C3AR1,C1QB,C1QA,A2M,C8G,CD19,CR1L,CR1,CFI,IGKC,IGLC2,IGLC3,IGHG4,IGHG1,IGHG3,TNF,CFB
GO_RNA_MODIFICATION	GO:0009451	144	Up	8.169016180348017e-7	5.751794415729077e-4	2	RPUSD1,TSR3,TFB1M,NSUN2,METTL1,TRIT1,TARBP1,TRMT11,THUMPD1,FTSJ1,JMJD6,HSD17B10,DIMT1,SEPHS1,METTL2A,TRMT6,PUS7,ALKBH5,OSGEP,TRMT2A,APOBEC3H,TRMU,ALKBH1,PCIF1,CDK5RAP1,RNMT,MTFMT,TRMT1,FBL,DUS4L,CBLL1,TRDMT1,FTSJ3,GAR1,ELP4,PUS3,NOP2,AICDA,THG1L,THADA,NSUN4,TRMT1L,MTERF4,TRMT13,ZC3H13,METTL8,MOCS3,AARS2,EMG1,TRMT5,METTL16,APOBEC3A,APOBEC3F,OSGEPL1,PUS7L,GTPBP3,NSUN5,DKC1,ELP3,THUMPD3,ANKRD16,ELP2…	RPUSD1,TSR3,SEPHS1,PUS7,TRMT2A,TRMU,ALKBH1,PCIF1,CDK5RAP1,RNMT,MTFMT,TRMT1,DUS4L,GAR1,NOP2,THADA,TRMT1L,MTERF4,ZC3H13,METTL8,GTPBP3,NSUN5,CMTR1,TGS1,DUS3L,NHP2,MEPCE,DPH3,RPUSD3,ADAR,TYW3,TRMT10B,METTL3,RPUSD2,TRMT61A,ALKBH3,TRUB2,URM1,PUSL1,TRMT112,TRMT12,NUDT16,KTI12,QTRT1,FDXACB1,RBM15B	AICDA,FBLL1
GO_RIBONUCLEOPROTEIN_COMPLEX_BIOGENESIS	GO:0022613	394	Up	9.065525829111736e-7	5.751794415729077e-4	4	LAS1L,RBM5,GCFC2,RPUSD1,LUC7L,TSR3,UTP18,STRAP,TFB1M,RPL26L1,GEMIN8,NOP16,CELF2,MRTO4,NOP58,USP36,RIOK2,SFSWAP,DDX20,WDR3,WDR18,THUMPD1,RRP15,NLE1,CLNS1A,SART3,EXOSC7,XAB2,EXOSC5,DDX1,HSP90AA1,MRPL22,GEMIN5,XPO1,DIS3,NUFIP1,RPS5,YTHDC1,WBP11,EIF3I,RRN3,DIMT1,NOP14,DDX18,XRN2,RPL6,ESF1,RPLP0,GEMIN2,AGO1,SRPK1,HSP90AB1,SF3A1,SNRPD3,PES1,EIF3L,SNU13,DDX17,RPL3,EIF3D,PRMT5,SRSF5,EIF5,DICER1,PRPF6,MTG…	LAS1L,RBM5,RPUSD1,LUC7L,TSR3,RPL26L1,NOP16,SFSWAP,WDR3,RRP15,EXOSC7,EXOSC5,NUFIP1,WBP11,RRN3,XRN2,RPLP0,SF3A1,PRMT5,SRSF5,EIF5,RIOK3,SF3A2,POP4,RPS16,DDX49,GTPBP10,EIF3A,NPM3,GTPBP4,GAR1,PTGES3,KRR1,NOP2,USP4,NOL10,CEBPZ,WDR77,ZNHIT6,PRPF3,EBNA1BP2,ERI3,HEATR1,RCL1,WDR55,EXOSC8,COIL,GTF3A,MTERF4,SNRPB,KRI1,NGDN,NSUN5,NOL11,AAR2,DHX30,RRP8,MYBBP1A,UTP3,ERAL1,WDR74,CDC73,SRPK2,TGS1,SNRPF,CUL4A,UTP4…	CELF2,XAB2,CRNKL1,CELF4,RPL3L,EIF2A,PIH1D2,CELF5,RPL10L,MRPL1,ISG20,NPM1,SRPK3,FBLL1,DDX47,PWP2
GO_NCRNA_METABOLIC_PROCESS	GO:0034660	406	Up	1.0082044948726105e-6	5.751794415729077e-4	2	LAS1L,ELAC2,RPUSD1,TSR3,UTP18,LARS2,TFB1M,ZCCHC8,NSUN2,METTL1,TRIT1,MRTO4,NOP58,USP36,RC3H2,RIOK2,TARBP1,GATB,WDR3,WDR18,ADAT1,TRMT11,THUMPD1,RRP15,IARS2,FTSJ1,CPSF1,HSD17B10,TRNT1,EXOSC7,RBM7,EXOSC5,FKBP6,DDX1,DIS3,WBP11,DIMT1,SEPHS1,SRRT,NOP14,METTL2A,DDX18,KHSRP,XRN2,ESF1,TRMT6,PUS7,OSGEP,AGO1,TDRD1,PES1,SNU13,DDX17,RTCB,TRMU,ALKBH1,DICER1,NOP56,CDK5RAP1,RBFA,RIOK3,CSTF2,SUV39H1,INTS6,USB1,EAR…	LAS1L,ELAC2,RPUSD1,TSR3,GATB,WDR3,RRP15,IARS2,EXOSC7,EXOSC5,WBP11,SEPHS1,XRN2,PUS7,TRMU,ALKBH1,CDK5RAP1,RIOK3,CSTF2,USB1,EARS2,MTFMT,INTS9,POP1,TRMT1,POP4,RPS16,DDX49,DUS4L,NPM3,GTPBP4,INTS2,GAR1,KRR1,NOP2,XRN1,NOL10,THADA,ZNHIT6,EBNA1BP2,ERI3,HEATR1,RCL1,WDR55,EXOSC8,TRMT1L,MTERF4,METTL8,RNF113A,KRI1,NGDN,GTPBP3,NSUN5,NOL11,RRP8,GRSF1,UTP3,WDR74,UTP4,DUS3L,LYAR,NHP2,ABT1,MEPCE,TRPT1,RPP38,TSEN2,…	FKBP6,TDRD1,PIWIL1,LIN28A,PIWIL4,CARS2,PPA2,MAEL,FARS2,PIH1D2,DDX4,POLR3K,MRPL1,ISG20,TP53RK,TDRD12,EXD1,PPA1,MYBL1,GPAT2,FBLL1,SND1,DDX47,PWP2
GO_MRNA_METABOLIC_PROCESS	GO:0016071	773	Up	1.0114848186011803e-6	5.751794415729077e-4	2	RBM5,KDM1A,UPF1,POLR2J,GCFC2,PAF1,LUC7L,PSMB1,CDK11A,RPS20,CSDE1,AKAP8L,PTBP1,PSMC4,ZC3H3,SLC11A1,MNAT1,SAMD4A,AQR,RNH1,STRAP,VIM,ZCCHC8,EDC4,PSMA4,GEMIN8,POLR2B,CELF2,PTCD2,THOC3,MRTO4,THRAP3,PUM2,ZC3H11A,YBX3,CCAR1,SNRNP40,SFSWAP,RPL18,U2AF2,SUGP2,DDX20,CDK13,YBX1,ELAVL1,DHX8,ROCK1,GPKOW,PSME4,PHRF1,SMG6,JMJD6,PABPC1,RPL31,DAZAP1,CPSF1,PRKACA,SREBF1,IGF2BP2,CLNS1A,NCBP3,SART3,EXOSC7,RBM7,MLH1,G…	RBM5,LUC7L,AKAP8L,PTBP1,ZC3H3,SAMD4A,POLR2B,THOC3,SNRNP40,SFSWAP,U2AF2,DHX8,GPKOW,PHRF1,DAZAP1,SREBF1,EXOSC7,GPATCH1,EXOSC5,PKP1,PPIE,WBP11,SF3B2,XRN2,RPLP0,PCBP4,PDCD7,PUS7,PSMD5,CWF19L1,CIRBP,POLR2E,SF3A1,POLR2F,ZMAT5,PHF5A,PRMT5,HIF1A,SRSF5,ACIN1,PCIF1,PSMA7,RNMT,CSTF2,PSMD10,FMR1,HTATSF1,RBM3,POLR2C,SNRNP70,SF3A2,RPS16,POLR2I,HNRNPUL1,ZC3HAV1,HSPB1,BUD31,RBM28,LSM5,MTPAP,PSMD3,CASC3,DHX40,EFT…	PSMC4,SLC11A1,VIM,EDC4,CELF2,PABPC1,IGF2BP2,XAB2,PABPC4,CRNKL1,DHX35,CELF4,MYEF2,AICDA,RBM24,KHDRBS2,PRR5L,IGF2BP3,PRPF4,BRDT,BARD1,TOB1,PNLDC1,SCGB1A1,UBC,BOLL,PRKCA,AFF2,IGF2BP1,BTG2,CELF5,TNFSF13,SNRNP25,GDNF,AXIN2,UBB,APOBEC4,NPM1,PCBP3,SRPK3,ZFP36L1,TTC37,GTF2H4,DDX47,RPL41,RNASE4
GO_PROTEIN_MODIFICATION_BY_SMALL_PROTEIN_CONJUGATION_OR_REMOVAL	GO:0070647	976	Up	1.070955204418235e-6	5.751794415729077e-4	2	GCLC,CFTR,ANKIB1,HECW1,KLHL13,KDM1A,CDC27,MYCBP2,FBXL3,ASB4,PAF1,MYLIP,PSMB1,CRY1,UBE3C,SPRTN,FYN,RNF216,BRCA1,UBR7,PSMC4,NUB1,RNF14,UFL1,WWTR1,ZRANB1,RNF10,BIRC3,UBR2,NUP160,UBA6,PIAS1,RNF19A,CUL3,USP2,PHF23,PSMA4,DCUN1D1,JADE2,CUL7,HSPA5,TPR,USP28,TSPAN17,ERCC8,NEDD4L,TNIP3,MAPK9,HERPUD1,ANAPC4,CUL1,USP36,RC3H2,ATG5,USP13,NDC1,UNKL,U2AF2,RNF4,BTBD1,HMG20B,ASB1,ATXN3,RHOA,CBFB,HDAC4,OTUD5,PSME4,…	GCLC,MYCBP2,MYLIP,UBE3C,SPRTN,RNF216,UBR7,ZRANB1,RNF10,NUP160,RNF19A,USP2,JADE2,TSPAN17,ERCC8,U2AF2,RNF126,POLB,SEL1L,UBE2D1,KLHL20,UBE2T,UBE2A,PIAS2,UIMC1,KLHL42,DNM1L,ANAPC5,BRAP,ZC3HC1,HECTD1,RFFL,CDC23,PSMD5,CDC34,PPIL2,FBXO7,HIF1A,YY1,DCAF11,RAE1,PSMA7,USP14,PSMD10,N4BP1,AXIN1,FBXO31,USP31,HERC1,EYA1,KCTD9,CAV1,LIMK1,TGFBR1,DDX58,GATA3,FBXW4,TNKS2,GTPBP4,CUL2,UBE2S,PSMD3,RNF43,TRIM37,BLMH,ME…	CFTR,HECW1,KLHL13,PSMC4,HERPUD1,SIRT1,RASD2,ASB2,NUP93,UBE2W,NEURL1,RNF130,USP9Y,PARK7,EGR1,EGR2,HIF3A,FBXL16,ANAPC13,UBA1,NDFIP1,TRIM47,CCNA1,RNF122,DYSF,BARD1,RNF157,FBXO15,RNF175,UHRF2,UBC,ANGPT1,UCHL1,FBXO43,ASB16,NLRP3,PEX13,DCST1,RNF183,ASB11,USP54,NSMCE1,USP50,UBB,BCL2,RAB40A,SH3RF3,KLHL15,UBE2N,RNF212,DTX3,RNF182,NPM1,SIAH2,UBE2E2,TTC3,OTUD6A,ASB12,UBD,RNF212B,SIAH3,ASB14,KLHL41,NHLRC4
GO_PROTEIN_MODIFICATION_BY_SMALL_PROTEIN_CONJUGATION	GO:0032446	810	Up	1.3137097261396109e-6	6.47790073816177e-4	2	GCLC,ANKIB1,HECW1,KLHL13,KDM1A,CDC27,MYCBP2,FBXL3,ASB4,PAF1,MYLIP,PSMB1,CRY1,UBE3C,SPRTN,FYN,RNF216,BRCA1,UBR7,PSMC4,NUB1,RNF14,UFL1,WWTR1,RNF10,BIRC3,UBR2,NUP160,UBA6,PIAS1,RNF19A,CUL3,PHF23,PSMA4,DCUN1D1,JADE2,CUL7,HSPA5,TPR,TSPAN17,ERCC8,NEDD4L,MAPK9,HERPUD1,ANAPC4,CUL1,RC3H2,ATG5,NDC1,UNKL,U2AF2,RNF4,BTBD1,HMG20B,ASB1,CBFB,HDAC4,PSME4,NUP133,NEDD4,RNF126,CDC42,RAD18,SEL1L,HLTF,LNX1,UBE2D1,CHF…	GCLC,MYCBP2,MYLIP,UBE3C,SPRTN,RNF216,UBR7,RNF10,NUP160,RNF19A,JADE2,TSPAN17,ERCC8,U2AF2,RNF126,SEL1L,UBE2D1,KLHL20,UBE2T,UBE2A,PIAS2,KLHL42,DNM1L,ANAPC5,BRAP,ZC3HC1,HECTD1,RFFL,CDC23,PSMD5,CDC34,PPIL2,FBXO7,HIF1A,DCAF11,RAE1,PSMA7,PSMD10,N4BP1,AXIN1,FBXO31,HERC1,EYA1,KCTD9,CAV1,LIMK1,TGFBR1,FBXW4,TNKS2,GTPBP4,CUL2,UBE2S,PSMD3,RNF43,TRIM37,BLMH,MED31,TNFAIP1,TRIM3,RNF141,FBXO3,NUP107,USP5,SASH1,RN…	HECW1,KLHL13,PSMC4,HERPUD1,SIRT1,RASD2,ASB2,NUP93,UBE2W,NEURL1,RNF130,PARK7,EGR1,EGR2,HIF3A,FBXL16,ANAPC13,UBA1,NDFIP1,TRIM47,RNF122,DYSF,BARD1,RNF157,FBXO15,RNF175,UHRF2,UBC,ANGPT1,FBXO43,ASB16,PEX13,DCST1,RNF183,ASB11,NSMCE1,UBB,BCL2,RAB40A,SH3RF3,KLHL15,UBE2N,RNF212,DTX3,RNF182,NPM1,SIAH2,UBE2E2,TTC3,ASB12,UBD,RNF212B,SIAH3,ASB14,KLHL41,NHLRC4
GO_RIBOSOME_BIOGENESIS	GO:0042254	271	Up	1.3784600586592408e-6	6.47790073816177e-4	4	LAS1L,RPUSD1,TSR3,UTP18,TFB1M,RPL26L1,NOP16,MRTO4,NOP58,USP36,RIOK2,WDR3,WDR18,THUMPD1,RRP15,NLE1,EXOSC7,EXOSC5,MRPL22,XPO1,DIS3,RPS5,WBP11,RRN3,DIMT1,NOP14,DDX18,XRN2,RPL6,ESF1,RPLP0,PES1,SNU13,DDX17,RPL3,MTG2,NOP56,RBFA,RIOK3,SUV39H1,ERI1,PIH1D1,ERCC2,POP4,RPS16,FBL,RPS19,DDX49,GTPBP10,EXOSC3,NPM3,GTPBP4,NUP88,C1QBP,FTSJ3,UTP6,GAR1,FRG1,KRR1,NOP2,PAK1IP1,MDN1,BYSL,DROSHA,BRIX1,RPL24,RRP9,RPS15,…	LAS1L,RPUSD1,TSR3,RPL26L1,NOP16,WDR3,RRP15,EXOSC7,EXOSC5,WBP11,RRN3,XRN2,RPLP0,RIOK3,POP4,RPS16,DDX49,GTPBP10,NPM3,GTPBP4,GAR1,KRR1,NOP2,NOL10,CEBPZ,ZNHIT6,EBNA1BP2,ERI3,HEATR1,RCL1,WDR55,EXOSC8,GTF3A,MTERF4,KRI1,NGDN,NSUN5,NOL11,DHX30,RRP8,MYBBP1A,UTP3,ERAL1,WDR74,CUL4A,UTP4,ZNF593,LYAR,NHP2,ABT1,RPP38,MALSU1,RRP1,WDR43,ABCE1,UTP15,NOL6,BMS1,RPUSD2,NOLC1,TSR1,PA2G4,MRPL36,EXOSC10,POP7,TRMT112,IM…	RPL3L,EIF2A,PIH1D2,RPL10L,MRPL1,ISG20,NPM1,FBLL1,DDX47,PWP2
GO_RRNA_METABOLIC_PROCESS	GO:0016072	207	Up	1.7748061498399233e-6	7.772279306060937e-4	2	LAS1L,RPUSD1,TSR3,UTP18,TFB1M,MRTO4,NOP58,USP36,RIOK2,WDR3,WDR18,THUMPD1,RRP15,EXOSC7,EXOSC5,DIS3,WBP11,DIMT1,NOP14,DDX18,XRN2,ESF1,PES1,SNU13,DDX17,NOP56,RBFA,RIOK3,SUV39H1,ERI1,PIH1D1,ERCC2,POP4,RPS16,FBL,RPS19,DDX49,EXOSC3,NPM3,GTPBP4,FTSJ3,UTP6,GAR1,FRG1,KRR1,NOP2,MDN1,BYSL,DROSHA,XRN1,RRP9,RPS15,WDR75,NOL10,RPF1,ZNHIT6,EBNA1BP2,ERI3,NSUN4,HEATR1,FCF1,RCL1,WDR55,EXOSC8,UTP20,MTERF4,RPL5,DDX54…	LAS1L,RPUSD1,TSR3,WDR3,RRP15,EXOSC7,EXOSC5,WBP11,XRN2,RIOK3,POP4,RPS16,DDX49,NPM3,GTPBP4,GAR1,KRR1,NOP2,XRN1,NOL10,ZNHIT6,EBNA1BP2,ERI3,HEATR1,RCL1,WDR55,EXOSC8,MTERF4,KRI1,NGDN,NSUN5,NOL11,RRP8,UTP3,WDR74,UTP4,LYAR,NHP2,ABT1,RPP38,RRP1,WDR43,UTP15,NOL6,BMS1,RPUSD2,NOLC1,TSR1,PA2G4,EXOSC10,POP7,TRMT112,IMP3,RRS1,MRPS11,RPS17,NOL8,NUDT16,FDXACB1,ZNHIT3	PIH1D2,MRPL1,ISG20,FBLL1,DDX47,PWP2
GO_TRNA_PROCESSING	GO:0008033	119	Up	1.885426752303151e-6	7.772279306060937e-4	2	ELAC2,NSUN2,METTL1,TRIT1,TARBP1,ADAT1,TRMT11,THUMPD1,FTSJ1,CPSF1,HSD17B10,TRNT1,DDX1,SEPHS1,METTL2A,TRMT6,PUS7,OSGEP,RTCB,TRMU,ALKBH1,CDK5RAP1,CSTF2,MTFMT,POP1,TRMT1,POP4,DUS4L,PTCD1,TRDMT1,ELP4,PUS3,THG1L,THADA,TRMT1L,TRMT13,METTL8,MOCS3,AARS2,RPP40,TRMT5,OSGEPL1,GTPBP3,GRSF1,ELP3,THUMPD3,ANKRD16,ELP2,MTO1,NAT10,C2orf49,TRMO,ALKBH8,THUMPD2,SSB,ELAC1,DUS3L,CTU1,TPRKB,TRMT10A,FARS2,CDKAL1,RPP30,TR…	ELAC2,SEPHS1,PUS7,TRMU,ALKBH1,CDK5RAP1,CSTF2,MTFMT,POP1,TRMT1,POP4,DUS4L,THADA,TRMT1L,METTL8,GTPBP3,GRSF1,DUS3L,TRPT1,RPP38,TSEN2,DPH3,CPSF4,TYW3,RPP14,TRMT10B,TRMT61A,URM1,PUSL1,TSEN34,POP7,TRMT112,TSEN54,TRMT12,LAGE3,KTI12,TSEN15,QTRT1	FARS2,POLR3K,TP53RK
GO_REGULATION_OF_PROTEIN_MODIFICATION_BY_SMALL_PROTEIN_CONJUGATION_OR_REMOVAL	GO:1903320	206	Up	1.964001952588879e-6	7.772279306060937e-4	2	GCLC,KDM1A,MYCBP2,CRY1,SPRTN,FYN,BRCA1,UFL1,BIRC3,PIAS1,CUL3,PHF23,DCUN1D1,HSPA5,MAPK9,HERPUD1,ATG5,U2AF2,HMG20B,HDAC4,UBE2D1,CHFR,SART3,ITCH,TOLLIP,PSEN1,HSP90AA1,CDC14B,WDR70,DNAJA1,HUWE1,DNM1L,FKBP1A,MUL1,CAPN3,HSP90AB1,ABL1,TSPO,RASD2,TRIB3,SMAD7,PSMD10,XIAP,NDFIP2,N4BP1,AXIN1,STUB1,UBE2I,RNF40,RIPK2,UBR5,PIAS4,FZR1,GSK3A,CAV1,AIMP2,LIMK1,TGFBR1,GTPBP4,UBE2S,CDK5RAP3,DCUN1D4,WFS1,FBXW7,BIRC2,…	GCLC,MYCBP2,SPRTN,U2AF2,UBE2D1,DNM1L,PSMD10,N4BP1,AXIN1,CAV1,LIMK1,TGFBR1,GTPBP4,UBE2S,SASH1,ARRDC3,USP4,FBXO2,MAD2L2,CDC20,PIN1,PIAS3,TRIM21,DCUN1D5,ARRDC4,FANCI,ARRB2,FEM1A,AKT1,SPOPL,HDAC8,DCUN1D2,FBXO4,TRIP12,SH3RF2,PINK1,SQSTM1,UBXN1,PEF1,DTX3L,CAMLG,CDK5,VCP,TRIM44,OTUB1,FAM107A,ADRB2,PRKCE,HDAC3,MALT1,RELA,UBXN2A,GLMN,UBE2C,SPHK1,PARP10,PRMT3,ISG15,FANCM,LRRK2,MTOR,DAXX,HSPA1B,PDCD6	HERPUD1,RASD2,PARK7,EGR1,NDFIP1,DYSF,ANGPT1,UBB,UBE2N,NPM1,SIAH2
GO_NCRNA_TRANSCRIPTION	GO:0098781	95	Up	2.160315149220648e-6	7.92822028891906e-4	2	POLR2J,DDX11,SNAPC1,POU2F2,POLR2B,TAF11,TCOF1,GTF3C1,CCNT2,SRRT,CCNK,POLR2E,SMARCB1,POLR2F,RPRD1B,INTS6,POLR2C,INTS9,INTS10,PIH1D1,SNAPC2,POLR2I,ELL,TAF6,SPIN1,NPM3,INTS2,TBP,NCBP2,NCL,GTF3C2,TAF1B,ELL2,GTF3C3,GTF3A,RPAP2,GTF3C4,POLR1B,GTF2F1,IPPK,SMARCA4,ELL3,ICE2,CCNT1,NOL11,USPL1,CDK7,PWP1,CDK9,NCBP1,POLR1E,TAF8,GTF2B,INTS12,NABP2,GTF2A2,RPRD1A,TP53,POU2F1,INTS7,INTS3,ZC3H8,POLR2D,POLR2K,GTF3C…	DDX11,SNAPC1,POLR2B,TAF11,GTF3C1,POLR2E,POLR2F,POLR2C,INTS9,SNAPC2,POLR2I,ELL,SPIN1,NPM3,INTS2,NCL,GTF3C2,ELL2,GTF3A,GTF3C4,IPPK,NOL11,NABP2,GTF2A2,RPRD1A,POU2F1,POLR2D,GTF3C5,ICE1,ZNF143,POLR2G,SNAPC5,POLR2A,SIRT7,TAF13,MTOR	ELL3,ANG
GO_TRNA_METABOLIC_PROCESS	GO:0006399	157	Up	2.214292140807292e-6	7.92822028891906e-4	2	ELAC2,LARS2,NSUN2,METTL1,TRIT1,TARBP1,GATB,ADAT1,TRMT11,THUMPD1,IARS2,FTSJ1,CPSF1,HSD17B10,TRNT1,EXOSC7,DDX1,SEPHS1,METTL2A,TRMT6,PUS7,OSGEP,RTCB,TRMU,ALKBH1,CDK5RAP1,CSTF2,EARS2,MTFMT,POP1,SARS2,TRMT1,POP4,DUS4L,PTCD1,AIMP2,EXOSC3,TRDMT1,SEPSECS,ELP4,PUS3,HARS2,THG1L,THADA,FARSB,WARS2,DARS2,EXOSC8,TRMT1L,TRMT13,METTL8,EXOSC9,MOCS3,AARS2,RPP40,EEF1E1,DTD1,TRMT5,OSGEPL1,DTD2,GTPBP3,QRSL1,EXOSC2,GR…	ELAC2,GATB,IARS2,EXOSC7,SEPHS1,PUS7,TRMU,ALKBH1,CDK5RAP1,CSTF2,EARS2,MTFMT,POP1,TRMT1,POP4,DUS4L,THADA,EXOSC8,TRMT1L,METTL8,GTPBP3,GRSF1,DUS3L,TRPT1,RPP38,TSEN2,DPH3,CPSF4,PARS2,TYW3,RPP14,TRMT10B,TRMT61A,URM1,PUSL1,TSEN34,EXOSC10,POP7,TRMT112,DALRD3,TSEN54,TRMT12,LAGE3,KTI12,TSEN15,QTRT1,AARSD1	CARS2,PPA2,FARS2,POLR3K,TP53RK,PPA1
GO_POSITIVE_REGULATION_OF_LONG_TERM_SYNAPTIC_DEPRESSION	GO:1900454	3	Down	3.234118973735852e-6	0.0010722695448840336	1	LILRB2,KCNB1,PPP1R9A		LILRB2,KCNB1,PPP1R9A
GO_PROXIMAL_DISTAL_PATTERN_FORMATION_INVOLVED_IN_NEPHRON_DEVELOPMENT	GO:0072047	5	Down	3.279983978232846e-6	0.0010722695448840336	3	OSR1,IRX1,IRX2,IRX3,HES5		OSR1,IRX1,IRX2,IRX3,HES5
GO_MODIFICATION_DEPENDENT_MACROMOLECULE_CATABOLIC_PROCESS	GO:0043632	581	Up	5.130473904354571e-6	0.0016073347202850842	2	GCLC,ANKIB1,HECW1,CDC27,RHBDD2,FBXL3,MYLIP,PSMB1,UBE3C,HFE,RNF216,PSMC4,NUB1,RNF14,UFL1,WWTR1,ZRANB1,UBR2,UBA6,PIAS1,RNF19A,CUL3,USP2,CLEC16A,PSMA4,CUL7,HSPA5,USP28,ERCC8,NEDD4L,JKAMP,MAPK9,HERPUD1,ANAPC4,CUL1,USP36,USP13,RNF4,HIPK2,ATXN3,PSME4,SIRT2,ERLEC1,NEDD4,RNF126,CSNK2A2,SEL1L,TRIB2,LNX1,UBE2D1,CHFR,FBXW11,DERL2,TSG101,EXOSC7,PTPN23,KLHL20,DNAJC10,USP33,UBE2A,ARAF,UBE2K,PPP2R5C,ITCH,TP53IN…	GCLC,RHBDD2,MYLIP,UBE3C,RNF216,ZRANB1,RNF19A,USP2,ERCC8,JKAMP,RNF126,CSNK2A2,SEL1L,TRIB2,UBE2D1,EXOSC7,PTPN23,KLHL20,UBE2A,KLHL42,NSFL1C,ANAPC5,RFFL,CDC23,PSMD5,CDC34,FBXO7,DCAF11,PSMA7,USP14,PSMD10,N4BP1,AXIN1,FBXO31,USP31,PPP2CB,CAV1,ATE1,FBXW4,CUL2,UBE2S,PSMD3,RNF43,TNFAIP1,USP46,TRIM3,USP5,RNF8,FBXO9,TRIM38,CUL9,RNF7,USP4,USP34,RNF19B,FBXO2,FBXO6,UCHL5,CDC20,UBE3D,EXOSC8,TRIM25,RBCK1,HECTD3,U…	HECW1,PSMC4,HERPUD1,HIPK2,DNAJC10,SIRT1,DERL3,XBP1,UBE2W,RNF130,USP9Y,PARK7,EDEM3,CLU,FBXL16,CBFA2T3,UBA1,NDFIP1,RNF122,TOM1L1,RNF175,UBC,UCHL1,DCST1,PYHIN1,SHH,MAP1A,USP50,UBB,DNAJC18,TRIB1,SMARCC1,KLHL15,VPS37D,FBXO39,SIAH2,TTC3,UBD,SIAH3
GO_MACROAUTOPHAGY	GO:0016236	274	Up	5.4628178488514375e-6	0.0016429970962205582	2	POLDIP2,LAMP2,VTA1,DCN,CAPN1,RB1CC1,RRAGD,IFT88,ATP6V0A1,GABARAPL2,CLEC16A,PHF23,ATP6V1H,VPS13D,USP36,ATG5,VMP1,GNAI3,ATG2B,TBC1D25,VPS35,FUNDC1,NEDD4,WIPI1,CSNK2A2,PRKACA,TSG101,RAB7A,PIK3C3,TIGAR,TP53INP2,SESN1,PSEN1,ULK2,RRAGB,CHMP2B,ATG16L1,NSFL1C,DYNLL1,SNX5,SPTLC1,MCOLN1,EXOC1,SCFD1,HDAC6,WAC,SIRT1,SH3GLB1,SNAP29,TOMM22,HMOX1,MTMR3,HDAC10,ATP6V1D,SPTLC2,HIF1A,CSNK2A1,CHMP4B,MAP1LC3A,PIM2,MA…	POLDIP2,CAPN1,IFT88,ATP6V0A1,VPS13D,TBC1D25,CSNK2A2,RAB7A,SESN1,NSFL1C,SPTLC1,EXOC1,SNAP29,HDAC10,HIF1A,MAPK3,PRKAG2,IFT20,PRKAB1,RAB23,ATP6V1A,PIKFYVE,HTRA2,RAB3GAP1,MFN2,RRAGC,LGALS8,VAMP8,ATG14,EMC6,TOMM40,VPS25,TBC1D14,PIK3C2B,LAMTOR5,CALCOCO2,STX17,VPS33A,VPS37B,WDR45B,MVB12A,AKT1,SNAPIN,RALB,ATG3,RUBCN,KLHL3,LAMTOR1,VPS26B,EPG5,TRAPPC8,PINK1,UBQLN4,SQSTM1,WDFY3,MTMR14,CHMP4C,CDK5,VCP,TMEM41…	LAMP2,DCN,WIPI1,ATG16L1,SCFD1,SIRT1,PIM2,BNIP3L,ATP6V1B1,QSOX1,STBD1,KDR,PRKAA1,ATP6V1C2,SCOC,UCHL1,SNX32,BNIP3,VPS37D,ATP6V0C,SEC22B
GO_PROTEASOMAL_PROTEIN_CATABOLIC_PROCESS	GO:0010498	444	Up	5.707984018060779e-6	0.0016436274484720554	2	GCLC,ANKIB1,HECW1,CDC27,RHBDD2,FBXL3,OSBPL7,RHBDF1,PSMB1,PKD1,POMT2,HFE,RNF216,PSMC4,NUB1,RNF14,UFL1,WWTR1,UBR2,PIAS1,RNF19A,GABARAPL2,CUL3,CLEC16A,PSMA4,HSPA5,ERCC8,NEDD4L,JKAMP,MAPK9,HERPUD1,ANAPC4,CUL1,USP13,RNF4,ATXN3,PSME4,SIRT2,ERLEC1,NEDD4,RNF126,SEL1L,TRIB2,PRKACA,UBE2D1,CHFR,FBXW11,DERL2,KLHL20,DNAJC10,UBE2A,ARAF,LAMP3,UBE2K,PPP2R5C,ITCH,SENP1,OPHN1,KEAP1,PSEN1,PCNP,NFE2L1,GSK3B,HACE1,PS…	GCLC,RHBDD2,OSBPL7,RHBDF1,RNF216,RNF19A,ERCC8,JKAMP,RNF126,SEL1L,TRIB2,UBE2D1,KLHL20,UBE2A,KLHL42,NSFL1C,ANAPC5,RFFL,CDC23,PSMD5,CDC34,DCAF11,PSMA7,USP14,PSMD10,FMR1,N4BP1,FBXO31,PPP2CB,CAV1,ATE1,FBXW4,CUL2,UBE2S,PSMD3,TNFAIP1,TRIM3,USP5,FBXO9,TRIM38,RNF7,RNF19B,FBXO2,FBXO6,UCHL5,CDC20,UBE3D,TRIM25,RBCK1,HECTD3,PSME3,FBXO44,AGAP3,CCNB1,CLOCK,DAB2IP,IL33,TMTC3,CUL4A,PML,GID4,ARRB2,CSNK1D,AKT1,SPOP…	HECW1,PSMC4,HERPUD1,DNAJC10,TREM2,SIRT1,DERL3,UBE2W,PARK7,EDEM3,CLU,FBXL16,CBFA2T3,APOE,RNF122,RCN3,RNF175,UBC,UCHL1,SHH,MAP1A,UBB,DNAJC18,TRIB1,SMARCC1,KLHL15,BRSK2,FBXO39,SIAH2,SIAH3,ECSCR,F8A3
GO_MITOCHONDRIAL_TRANSPORT	GO:0006839	218	Up	6.086971874667353e-6	0.0016436274484720554	5	GCLC,STPG1,BAD,SLC25A13,SLC25A5,AGK,BID,TOMM34,MIPEP,BAK1,MCUR1,HEBP2,USP36,MPC1,CASP8,EYA2,VPS35,CSNK2A2,SREBF1,TP63,LMAN1,TIMM21,ACACB,TP73,PSEN1,HSP90AA1,GSK3B,SLC25A24,HUWE1,BAX,PPP1R13B,SLC8B1,SIRT4,SLC9A1,MUL1,RNF31,TMEM14A,SH3GLB1,TIMM13,SLC25A1,HPS4,TOMM22,FBXO7,TSPO,SAMM50,GZMB,TIMM9,E2F1,SLC25A14,SLC25A15,BMF,GDAP1,BNIP3L,TIMM44,PDCD5,TIMM50,BBC3,GSK3A,PMPCB,PRKAG2,MAPK8,MICU1,SFXN3,PIT…	GCLC,STPG1,BAD,SLC25A13,AGK,BAK1,HEBP2,MPC1,EYA2,CSNK2A2,SREBF1,TP63,TIMM21,ACACB,PPP1R13B,SLC9A1,TIMM13,HPS4,FBXO7,SLC25A14,SLC25A15,GDAP1,PRKAG2,SFXN3,CPT1A,SLC25A36,TFDP2,HTRA2,RHOU,MFN2,DNAJC15,PPP3CC,MTERF4,ROMO1,TIMM17B,TOMM40,STARD3,TIMM17A,TIMM10,RHOT2,AFG3L2,TIMM8B,SLC25A28,MCU,MPV17L,PINK1,THEM4,UBE2J2,VPS11,FZD5,CHCHD4,GRPEL2,STOML2,YWHAB,MFF,CNP,PARL,SFN,BOK,ARIH2,SLC25A20,SLC25A10,LR…	LMAN1,TP73,SIRT4,TMEM14A,GZMB,BNIP3L,AIP,ATF2,TST,PRKAA1,BCL2,ABLIM3,UCP2,BNIP3,SLC25A18,NDUFA13,FZD9,TOMM20L,SREBF2,HSPA1L,CPT1B,SIAH3
GO_PROTEIN_POLYUBIQUITINATION	GO:0000209	289	Up	6.120703359119238e-6	0.0016436274484720554	2	ANKIB1,HECW1,CDC27,FBXL3,MYLIP,PSMB1,UBE3C,RNF216,BRCA1,PSMC4,RNF14,UBR2,RNF19A,CUL3,PSMA4,ERCC8,NEDD4L,ANAPC4,CUL1,RC3H2,UNKL,RNF4,CBFB,PSME4,NEDD4,RNF126,UBE2D1,CHFR,FBXW11,KLHL20,UBE2T,UBE2A,UBE2K,ITCH,UBE2D4,NFE2L1,HACE1,HUWE1,PSMC5,KLHL42,ANAPC5,PSME1,RNF31,HECTD1,RFFL,HDAC6,CDC23,PSMD5,PSMD8,FBXL19,CDC34,PPIL2,FBXO7,RBX1,PSMC6,PSMA3,PSMC1,PSMB5,PSMA6,PSME2,PSMA7,RNF125,PSMD10,XIAP,MGRN1,PSM…	MYLIP,UBE3C,RNF216,RNF19A,ERCC8,RNF126,UBE2D1,KLHL20,UBE2T,UBE2A,KLHL42,ANAPC5,HECTD1,RFFL,CDC23,PSMD5,CDC34,PPIL2,FBXO7,PSMA7,PSMD10,FBXO31,FBXW4,TNKS2,UBE2S,PSMD3,BLMH,TRIM3,SASH1,RNF8,FBXO9,TRIM38,RNF19B,FBXO2,FBXO6,UBE3D,TRIM6,RBCK1,RNF6,PSME3,FBXW9,TRIM21,TRIM5,UBE2G1,FBXO44,DDB2,FBXO21,HERC6,PELI2,KLHL3,SHPRH,FBXO4,ANAPC1,RMND5A,TRIP12,FBXO32,UBE2J2,FBXO27,DTX3L,RNF168,ANAPC10,IFI27,TRIM44,…	HECW1,PSMC4,UBE2W,FBXL16,ANAPC13,DYSF,BARD1,FBXO15,UBC,RNF183,UBB,BCL2,UBE2N,SIAH2,UBE2E2,TTC3,NHLRC4
GO_REGULATION_OF_GENE_EXPRESSION_EPIGENETIC	GO:0040029	255	Up	7.1850606193077826e-6	0.0018124048543814476	2	UPF1,POLR2J,MSL3,JARID2,BAZ1B,BRCA1,UBR2,NUP160,ARID4A,POLR2B,TPR,ARID1B,KCNQ1,ARID4B,PUM2,NDC1,SPHK2,ELAVL1,SMARCD1,SPI1,HDAC4,POLR1A,SIRT2,NUP133,MBD3,EED,NUP37,ACTB,BAZ2A,SIRT6,TNRC6C,RIF1,YTHDC1,ZMPSTE24,SEH1L,SRRT,TFAP2C,DNMT3B,TNRC6A,ESR1,AGO1,NUP50,CDC45,HDAC6,AAAS,NUP188,SIRT1,POLR2E,HIRA,POLR2F,TNRC6B,EP300,ZC3H7B,DICER1,PABPC1L,RAE1,SMCHD1,SUV39H1,RBBP7,FMR1,NUP93,CTCF,POLR2C,TAF1C,DOT1…	MSL3,JARID2,NUP160,POLR2B,SMARCD1,POLR1A,BAZ2A,SIRT6,TFAP2C,POLR2E,POLR2F,RAE1,FMR1,POLR2C,TAF1C,POLR2I,EZH2,KAT2A,NUP107,PHF1,EIF4G1,HELLS,EPC1,LRIF1,ZNFX1,CNOT1,NUP214,MAP2K2,ELOF1,PPARG,NUP210,RRP8,MYBBP1A,IPO8,MBD2,HMGA1,NUP58,MBD1,WTIP,MTF2,SETDB1,POLR2D,EGFR,POLE3,HNRNPU,PCGF6,ATAD2,CTBP1,ADAR,IFI16,METTL3,TAF1D,POLR2G,SMAD1,ATF7IP,EXOSC10,GLMN,PRKRA,POLR2A,HMGB1,MIER1,HELZ,TSN,RBM15B,PCGF2	SPHK2,SPI1,SIRT1,NUP93,AICDA,HDAC1,PADI2,BMP4,LIN28A,MAEL,PHF8,NOTCH4,ERCC6,RMRP
GO_HUMORAL_IMMUNE_RESPONSE	GO:0006959	158	Down	7.231300123878632e-6	0.0018124048543814476	1	CFH,MASP2,PRSS3,LTF,SLC11A1,POU2F2,TRAF3IP2,TFE3,BCL3,FAM3A,ST6GAL1,BPIFB2,CXCL2,MEF2C,PTPRC,CD59,FCN1,LYZ,PPP2R3C,BLNK,TREM2,PGC,BPI,EPPIN,RGCC,IL7,GPI,EBI3,RPS19,RARRES2,C5,GATA3,C1QBP,CCL2,PF4V1,BST1,HPX,CD81,POU2AF1,GAPDH,PTPN6,CD83,CCR6,TFEB,GNLY,CD46,PDZD11,CLU,C4BPA,C4BPB,PI3,SLPI,SEMG2,TREM1,CXCL6,IL1B,C3,ROMO1,BPIFB1,CCR7,CFP,IGLL1,FOXJ1,MNX1,BPIFA2,JCHAIN,SFTPD,SPINK5,NOTCH2,C5AR2,IL6,C…	PRSS3,TRAF3IP2,FAM3A,PPP2R3C,BLNK,GPI,RARRES2,GATA3,TFEB,PI3,ROMO1,BPIFA2,SPINK5,S100A8,S100A7,S100A9,S100A12,SPNS2,HLA-E,KRT6A	MASP2,LTF,SLC11A1,BPIFB2,CXCL2,MEF2C,PTPRC,FCN1,TREM2,PGC,BPI,EPPIN,RGCC,EBI3,C5,CCL2,PF4V1,POU2AF1,CD83,CCR6,GNLY,CLU,C4BPA,SLPI,TREM1,CXCL6,IL1B,C3,BPIFB1,CCR7,CFP,FOXJ1,MNX1,JCHAIN,SFTPD,IL6,FCN3,SUSD4,LCN2,SERPING1,VSIG4,C1QC,PGLYRP3,PGLYRP4,PPBP,PF4,CXCL1,KLK5,CXCL8,GPR183,BCL2,C3AR1,AZU1,C1QB,C1QA,EXO1,A2M,C8G,CD19,ITLN1,COLEC10,IFNE,PLA2G2A,CR1L,CFD,BPIFA1,CR1,CFI,IGKC,IGLC2,IGLC3,TRBC1,TR…
GO_MITOCHONDRION_ORGANIZATION	GO:0007005	462	Up	8.085931302803958e-6	0.001961229595670418	4	GCLC,STPG1,BAD,NDUFAF7,POLDIP2,NDUFAB1,SLC25A5,LIG3,AGK,GGCT,COX10,DNAJC11,TTC19,PLAUR,DCN,BID,IGF1,NDUFS1,RB1CC1,ALAS1,GCLM,TYMP,TOMM34,MIPEP,TFB1M,BAK1,GABARAPL2,CLEC16A,AIFM2,VPS13D,PTCD2,HEBP2,FNIP2,USP36,ATG5,ADCK1,CASP8,EYA2,NDUFB4,ATG2B,MTFR1,MEF2A,VPS35,FUNDC1,WIPI1,CSNK2A2,SREBF1,HSD17B10,MARK2,TP63,BCS1L,LMAN1,TIMM21,TIGAR,TP73,DNM2,HSP90AA1,GSK3B,CTTN,DDHD2,HUWE1,BAX,DNM1L,PPP1R13B,P2R…	GCLC,STPG1,BAD,POLDIP2,AGK,ALAS1,BAK1,VPS13D,HEBP2,EYA2,NDUFB4,MEF2A,CSNK2A2,SREBF1,TP63,TIMM21,DNM2,DDHD2,DNM1L,PPP1R13B,SLC9A1,TIMM13,HPS4,FBXO7,MIEF1,DDHD1,HIF1A,UQCC1,PSMD10,TAZ,DHODH,PYCARD,GABPB1,GDAP1,PPP2CB,NRF1,CHCHD3,COA1,TFAM,KAT2A,FOXRED1,NDUFS8,SLC25A36,TFDP2,HTRA2,TRAK2,EPAS1,RHOU,MFN2,RAB32,WDR35,IFIT2,DNAJC15,PPP3CC,MTERF4,RAB38,FASTKD3,MGME1,ROMO1,TIMM17B,ATG14,TOMM40,CLUH,TIMM17…	DCN,WIPI1,LMAN1,TP73,SIRT4,TREM2,TMEM14A,BIK,GZMB,MMP9,PIM2,BNIP3L,MYH14,AIP,ATF2,PARK7,RAB29,CLU,TNFSF10,KDR,PRKAA1,PPRC1,APOOL,COX7A1,OMA1,GPER1,NOS3,NDUFA3,BCL2,ABLIM3,HAP1,BNIP3,JUN,ERBB4,NDUFA13,FZD9,TOMM20L,SREBF2,HSPA1L,SIAH3,ATAD3C
GO_TRNA_MODIFICATION	GO:0006400	80	Up	9.353869287158454e-6	0.002197866974067013	2	NSUN2,METTL1,TRIT1,TARBP1,TRMT11,THUMPD1,FTSJ1,HSD17B10,SEPHS1,METTL2A,TRMT6,PUS7,OSGEP,TRMU,ALKBH1,CDK5RAP1,MTFMT,TRMT1,DUS4L,TRDMT1,ELP4,PUS3,THG1L,THADA,TRMT1L,TRMT13,METTL8,MOCS3,AARS2,TRMT5,OSGEPL1,GTPBP3,ELP3,THUMPD3,ANKRD16,ELP2,MTO1,NAT10,TRMO,ALKBH8,THUMPD2,SSB,DUS3L,CTU1,TPRKB,TRMT10A,CDKAL1,DPH3,TRMT44,WDR4,TYW3,PUS10,TYW5,ELP6,METTL2B,C9orf64,TRMT10B,TRUB1,TRMT61A,URM1,DUS2,LCMT2,DUS1…	SEPHS1,PUS7,TRMU,ALKBH1,CDK5RAP1,MTFMT,TRMT1,DUS4L,THADA,TRMT1L,METTL8,GTPBP3,DUS3L,DPH3,TYW3,TRMT10B,TRMT61A,URM1,PUSL1,TRMT112,TRMT12,KTI12,QTRT1
GO_RNA_METHYLATION	GO:0001510	70	Up	1.0137033476286718e-5	0.0023097077184302977	2	TFB1M,NSUN2,METTL1,TARBP1,TRMT11,FTSJ1,HSD17B10,DIMT1,METTL2A,TRMT6,TRMT2A,PCIF1,RNMT,TRMT1,FBL,CBLL1,TRDMT1,FTSJ3,NOP2,THADA,NSUN4,TRMT1L,MTERF4,TRMT13,ZC3H13,METTL8,EMG1,TRMT5,METTL16,GTPBP3,NSUN5,THUMPD3,MTO1,TRMO,CMTR1,TGS1,ALKBH8,THUMPD2,RRNAD1,TRMT10A,METTL14,WTAP,MEPCE,TRMT44,WDR4,TYW3,HENMT1,RBM15,TFB2M,METTL2B,TRMT10B,METTL3,TRMT61A,ZCCHC4,LCMT2,METTL15,TRMT61B,TRMT112,TRMT10C,NSUN3,CMTR…	TRMT2A,PCIF1,RNMT,TRMT1,NOP2,THADA,TRMT1L,MTERF4,ZC3H13,METTL8,GTPBP3,NSUN5,CMTR1,TGS1,MEPCE,TYW3,TRMT10B,METTL3,TRMT61A,TRMT112,TRMT12,FDXACB1,RBM15B	FBLL1
GO_DNA_REPAIR	GO:0006281	483	Up	1.2704462783826677e-5	0.0028095545785762586	2	RAD52,KDM1A,RECQL,UPF1,POLR2J,LIG3,REV3L,SPRTN,PPP5C,BRCA1,ERCC1,DDX11,SLC30A9,WAS,MNAT1,AQR,ASTE1,RFC1,BOD1L1,PNKP,PARP3,TDP1,POLR2B,USP28,RRM2B,ERCC8,RFC2,RAD51,POLQ,FAM168A,POLD1,TMEM161A,EYA2,PMS1,NTHL1,ATXN3,TP53BP1,PSME4,NUCKS1,POLB,RAD18,TRIP13,ZFYVE26,SMC1A,XRCC1,MCM2,MCM6,MLH1,UNG,XAB2,UBE2T,SIRT6,POLD3,UBE2A,TIGAR,TP73,XRCC5,KIF22,DDX1,RIF1,EXD2,CDC14B,WDR70,PALB2,PDS5B,PPIE,ZMPSTE24,AT…	SPRTN,ERCC1,DDX11,ASTE1,PARP3,POLR2B,ERCC8,RFC2,POLD1,EYA2,POLB,ZFYVE26,MCM6,UNG,UBE2T,SIRT6,UBE2A,PALB2,PPIE,UIMC1,MSH2,POLR2E,POLR2F,HDAC10,ALKBH1,YY1,RBBP8,POLR2C,EYA1,MCM4,POLR2I,LIG1,NUDT1,RPA3,NSMCE4A,RAD51C,RECQL5,GTF2H1,RAD51AP1,TIMELESS,MCM9,RNF8,EYA4,OGG1,SFPQ,FBXO6,MAD2L2,GADD45A,UCHL5,DCLRE1B,SLF2,TRIM25,PDS5A,PMS2,POLM,WRNIP1,RNF113A,AP5S1,MGME1,MCM8,INO80,CDKN2D,PARP2,GINS2,FAAP24,R…	WAS,NTHL1,XAB2,TP73,SIRT1,REC8,UBE2W,BCCIP,PARK7,EEPD1,TWIST1,CHD1L,SLX1A,BARD1,TICRR,HMGA2,TEX12,UBC,RAD9B,BTG2,ANKLE1,ATRIP,AXIN2,NSMCE1,UBB,KLHL15,EXO1,POLD4,UBE2N,NPM1,SLX1B,RAD51B,FIGN,TREX2,NHEJ1,RAD54B,RPA4,MSH5,TREX1,GTF2H4,ERCC6,RTEL1,PAGR1
GO_VACUOLE_ORGANIZATION	GO:0007033	153	Up	1.390465337405978e-5	0.0029730659676017387	4	VPS41,SYT7,RB1CC1,GRN,IFT88,GABARAPL2,PHF23,HEXB,FAM160A2,ATG5,VMP1,ATG2B,VPS35,WIPI1,RAB7A,PIK3C3,TP53INP2,PSEN1,ULK2,ATG16L1,CHMP5,MT3,NSFL1C,P2RX7,SCFD1,HOOK2,SH3GLB1,HPS4,MTMR3,CHMP4B,MAP1LC3A,SRPX,CLN5,CORO1A,NPRL3,NAGPA,SPG11,VPS18,LAPTM4B,TMEM106B,HPS1,TBC1D12,NAGLU,IFT20,RAB34,ATG2A,AMBRA1,GNPTAB,RAB23,FIG4,TFEB,MAN2A1,ARSB,NPRL2,PIKFYVE,RAB3GAP1,MFN2,STX12,RAB3GAP2,RAB14,VPS4B,ATG101,NDP…	VPS41,SYT7,GRN,IFT88,RAB7A,NSFL1C,HPS4,LAPTM4B,HPS1,IFT20,RAB34,RAB23,TFEB,PIKFYVE,RAB3GAP1,MFN2,ATG14,EMC6,CLN6,PPT1,TBC1D14,PIK3C2B,TMEM165,CCDC115,STX17,VPS33A,RAB20,WDR45B,SNAPIN,LYST,RALB,ATG3,LAMTOR1,TRAPPC8,PINK1,VPS11,ABCA1,TMEM41B,PIP4K2C,AKTIP,MTM1,GAA,SYNPO2,UBXN2A,NUPR1,ULK1,LRRK2,ATG9A	WIPI1,ATG16L1,MT3,SCFD1,HOOK1,CLVS1,ANXA2,TREX1,SEC22B
GO_NUCLEAR_TRANSPORT	GO:0051169	324	Up	1.4234655517178161e-5	0.0029730659676017387	5	UPF1,PKD1,AKAP8L,RGPD5,KPNA6,NUP160,RANBP3,CDH1,LSG1,GEMIN8,TPR,THOC3,PPP1R12A,ZC3H11A,RIOK2,NDC1,U2AF2,TNPO3,DDX20,IPO5,SP100,HYAL2,NUP133,NEDD4,SMG6,CPSF1,PRKACA,PTGS2,NUP37,GTSE1,THOC1,RAPGEF3,PSEN1,STRADB,GEMIN5,GSK3B,XPO1,TNPO1,YTHDC1,SEH1L,IPO11,RBM22,MAVS,RBM27,ALKBH5,GEMIN2,NUP50,AAAS,NUP188,RAB18,SNRPD3,MAPK1,ANKRD54,POLDIP3,THOC5,RANGAP1,PPM1A,SRSF5,PABPN1,NFKBIA,RAE1,FERMT1,NXT2,EMD,FG…	AKAP8L,KPNA6,NUP160,LSG1,THOC3,U2AF2,PTGS2,MAVS,MAPK1,ANKRD54,SRSF5,RAE1,FERMT1,EMD,GLI3,LZTS2,CASC3,SUPT6H,HTATIP2,DUSP16,NUP107,MAPK14,RAB23,HSPA9,SRSF7,TARDBP,FYTTD1,DDX39A,UPF3B,SNRPB,NUP214,NUP210,XPO4,IPO8,CD36,MDFIC,ANP32B,RANBP6,HMGA1,SIX3,SNRPF,RITA1,NUP58,PML,DHX38,AKT1,GEMIN7,ZNF593,POLR2D,PIK3R1,UHMK1,MCM3AP,CPSF4,U2AF1L4,SRSF2,MAGOH,ABCE1,CDK5,SYK,NOL6,IFI27,NOLC1,PKIG,UPF3A,HDAC3,MA…	HYAL2,NUP93,BACH2,PARK7,EGR2,BMP4,IL1B,TXN,BARD1,NXF3,ANGPT1,ANKLE1,NEUROD1,RANBP3L,SHH,C12orf50,CHP2,RGPD8,PKIA,NPM1,RGPD2,IPO7
GO_CELLULAR_RESPONSE_TO_DNA_DAMAGE_STIMULUS	GO:0006974	772	Up	1.4641984516053718e-5	0.0029754886912488625	1	RAD52,BAD,KDM1A,RECQL,UPF1,POLR2J,LIG3,CRY1,REV3L,BAZ1B,SPRTN,PPP5C,BRCA1,ERCC1,DDX11,SLC30A9,WAS,BID,SNAI2,CD74,MNAT1,AQR,CD44,TNFRSF1B,BCLAF1,BAK1,UBA6,ASTE1,RFC1,BOD1L1,PNKP,PARP3,TDP1,POLR2B,USP28,RRM2B,ERCC8,RFC2,RAD51,POLQ,FNIP2,FOXN3,FAM168A,MRPS35,POLD1,HIPK2,TMEM161A,EYA2,PMS1,NTHL1,MCM10,ATXN3,SP100,TNFRSF1A,TP53BP1,PSME4,NUCKS1,BCL3,NEDD4,POLB,RAD18,TRIP13,ZFYVE26,RPS6KA6,SMC1A,XRCC1,M…	BAD,SPRTN,ERCC1,DDX11,BAK1,ASTE1,PARP3,POLR2B,ERCC8,RFC2,POLD1,EYA2,POLB,ZFYVE26,TP63,NUAK1,MCM6,UNG,UBE2T,SIRT6,UBE2A,PALB2,PPIE,UIMC1,PCBP4,WDR76,CBX5,MSH2,POLR2E,MAPK1,POLR2F,HDAC10,ALKBH1,YY1,RBBP8,PSMD10,FMR1,MAPK3,ACD,POLR2C,FBXO31,RBL2,PYCARD,EYA1,NDRG1,MCM4,POLR2I,LIG1,BRAT1,NUDT1,RPA3,NSMCE4A,RAD51C,CBX1,RECQL5,TMEM109,GTF2H1,RAD51AP1,TIMELESS,ING4,MCM9,MAPK14,RNF8,EYA4,PHF1,OGG1,TFDP2,N…	WAS,TNFRSF1B,FOXN3,HIPK2,NTHL1,XAB2,TP73,SIRT4,SIRT1,REC8,RGCC,UBE2W,BCCIP,RBM24,ATF2,PARK7,PLAGL1,CLU,EEPD1,TWIST1,SNAI1,ELL3,UBA1,CHD1L,SLX1A,BARD1,BCL2A1,TICRR,MAEL,DYRK3,ACKR3,SFRP2,HMGA2,TEX12,UBC,RAD9B,BTG2,ANKLE1,MSX1,MNDA,PYHIN1,ATRIP,NKX3-1,AXIN2,NSMCE1,UBB,ZDHHC16,BCL2,KLHL15,EXO1,POLD4,UBE2N,MAPK15,NPM1,SLX1B,RAD51B,UBE2E2,FIGN,TREX2,NUPR2,NHEJ1,MAPK12,SPRED3,RAD54B,RPA4,MSH5,CRIP1,TRE…
GO_RHOMBOMERE_DEVELOPMENT	GO:0021546	5	Down	1.570619812271013e-5	0.0030942720751337537	3	HOXB3,HOXB1,EGR2,HOXB2,MAFB		HOXB3,HOXB1,EGR2,HOXB2
GO_CHROMOSOME_ORGANIZATION	GO:0051276	1009	Up	1.6049555915709057e-5	0.0030942720751337537	4	MAD1L1,KDM1A,RECQL,CDC27,UPF1,MSL3,CREBBP,KMT2E,KDM7A,PAF1,JARID2,PAX7,BAZ1B,ZNF207,NCAPD2,SCMH1,AKAP8L,MBTD1,PPP5C,BRCA1,ERCC1,KDM5D,DDX11,TACC3,POLA2,ZMYND11,ISL1,SNAI2,MNAT1,UBR2,PHF20,NCAPH2,BRD9,HMGB3,CENPQ,ARID4A,RFC1,CUL3,TUBG2,PNKP,SPDL1,PHF23,PARP3,JADE2,TPR,HDAC9,RSF1,ERCC8,RFC2,ARID1B,RAD51,POLQ,ANAPC4,ARID4B,USP36,KMT2C,ATG5,MTA3,RIOK2,NDC1,HDAC7,PRDM6,WAPL,POLD1,SPHK2,RNF4,EYA2,HMG20…	MSL3,KMT2E,JARID2,PAX7,ZNF207,AKAP8L,ERCC1,DDX11,TACC3,CENPQ,TUBG2,PARP3,JADE2,ERCC8,RFC2,HDAC7,POLD1,EYA2,SMARCD1,KDM4A,STAG3,SREBF1,TP63,SMARCE1,MCM6,BAZ2A,TOP2B,SIRT6,UBE2A,PIBF1,MAP3K4,UIMC1,ANAPC5,RCOR1,CDC23,MSH2,SETD1A,MAPK1,PPM1F,HDAC10,PRMT5,TELO2,RPS6KA5,YY1,ACIN1,CHD8,RAE1,MRGBP,FMR1,MAPK3,CENPT,ACD,SETD6,RBL2,EYA1,CHRAC1,MCM4,AKAP8,PRKD2,GRWD1,DNAJC2,RPA3,ZNHIT1,EZH2,SPIN1,GATA3,NPM3,…	POLA2,ISL1,HMGB3,HDAC9,PRDM6,SPHK2,SPI1,SMARCD3,MT3,NOS1,TBL1Y,SIRT1,REC8,SMARCA1,CENPI,HSF4,PRMT8,AICDA,POLE4,ATF2,HDAC1,PADI2,DUSP1,TWIST1,NFE2,SNAI1,PIWIL1,KIF25,IL1B,FOXA2,LIF,CHD1L,SLX1A,PRKAA1,DYDC2,LOXL2,PKIB,CCT7,BRDT,MAP3K12,PRDM16,MAEL,ANKRD53,DQX1,ANKRD31,HMGA2,TEX12,UBC,PRKCA,TTN,CCT8,AIFM1,AUTS2,HIPK4,GPER1,GEM,PRKCB,CENPV,MEI1,AXIN2,UBB,FOXA3,SDR16C5,DYDC1,SYCE1,PHF8,SMARCC1,EXO1,PO…
GO_SISTER_CHROMATID_SEGREGATION	GO:0000819	169	Up	1.6520793345602907e-5	0.0031054961291397064	6	MAD1L1,CDC27,ZNF207,NCAPD2,AKAP8L,DDX11,TACC3,NCAPH2,CUL3,TUBG2,SPDL1,PHF23,TPR,ANAPC4,RIOK2,WAPL,STAG3,TRIP13,SMC1A,SPAG5,TOP2B,KIF22,NDC80,PIBF1,PDS5B,CHMP2B,ATRX,SEH1L,CHMP5,ZW10,ANAPC5,KIF4A,CDC6,CDC23,KLHL22,HIRA,REC8,CHMP4B,STAG2,NAA10,CTCF,RAB11A,AKAP8,AURKC,PPP2R1A,SMC3,RAD51C,KPNB1,FBXW7,NCAPG,ANAPC15,FBXO5,TTK,IK,SMC4,PHF13,SFPQ,MAD2L2,CDC20,NEK2,NSL1,CENPF,STAG1,KIF14,NEK6,VPS4B,SLF2,D…	ZNF207,AKAP8L,DDX11,TACC3,TUBG2,STAG3,TOP2B,PIBF1,ANAPC5,CDC23,AKAP8,RAD51C,SMC4,SFPQ,MAD2L2,CDC20,CENPF,STAG1,SLF2,NAA50,PDS5A,ZWINT,CENPK,INO80,CHMP1A,TOP2A,CCNB1,APC,SMC2,CDK5RAP2,NUMA1,NUSAP1,CENPE,KATNB1,CENPC,HDAC8,INCENP,DSN1,ANAPC1,HNRNPU,BUB3,RACGAP1,PTTG1,CHMP4C,FEN1,TNKS,CHMP6,GEN1,RRS1,PRC1,PHB2	REC8,DUSP1,KIF25,ANKRD53,TTN,AXIN2,MAPK15,KIF18B
GO_MITOTIC_CELL_CYCLE	GO:0000278	917	Up	1.729523456768348e-5	0.0031717772857173675	6	MAD1L1,POLDIP2,CDC27,PRKAR2B,KMT2E,FBXL3,USH1C,DBF4,PAFAH1B1,PAX6,PSMB1,CDK11A,PKD1,ZNF207,NCAPD2,AKAP8L,TTC19,ANLN,PPP5C,BRCA1,PSMC4,TACC3,POLA2,BID,IGF1,MNAT1,SPAST,FHL1,NCAPH2,PIAS1,TIMP2,CUL3,USP2,TUBG2,SPDL1,PHF23,PSMA4,MYO16,PARP3,CUL7,OFD1,YTHDC2,TPR,MAP4,RAD51,FOXN3,ANAPC4,SDCCAG8,FOXC1,CUL1,MTA3,CDK14,PPP1R12A,RIOK2,CTDP1,BCAT1,WAPL,TAF2,PKN2,MCM10,CDK13,EML1,RHOA,ROCK1,KIF2A,PSME4,SIRT2…	POLDIP2,PRKAR2B,KMT2E,PAX6,ZNF207,AKAP8L,TACC3,USP2,TUBG2,PARP3,YTHDC2,FOXC1,CTDP1,BCAT1,TAF2,KIF2A,PTPN3,ZFYVE26,UBE2D1,DLG1,MCM6,TOP2B,PPP1R12B,PCM1,DNM2,PIBF1,NSFL1C,ANAPC5,BIRC5,PCBP4,CDC23,MSH2,PSMD5,EFHC1,CDC34,FBXO7,SUN2,PRMT5,CDKN3,NINL,RAE1,PSMA7,CDC25B,RBBP8,PSMD10,EMD,CENPT,FBXO31,RBL2,MCM4,AKAP8,LIG1,ERF,RPA3,EZH2,LZTS2,GBF1,CUL2,UBE2S,PSMD3,RAD51C,RECQL5,UNC119,CEP126,RAB35,TPD52L1,C…	USH1C,PSMC4,POLA2,FHL1,MYO16,FOXN3,CDK14,EML1,DYNC1I2,EDN1,BRINP1,TP73,SMARCD3,ABCB1,SIRT1,MISP,PDGFB,PIM2,RGCC,BCCIP,CCL2,GMNN,SMOC2,CCNG1,HYAL1,IL1A,ACVR1,POLE4,ATF2,PLAGL1,CCND2,DUSP1,INHBA,CDKN2C,MAD2L1BP,KIF25,BMP4,IL1B,AKAP9,CDKN1C,CCNA1,KLF4,TUBB2A,TUBB2B,BTG4,TICRR,TOM1L1,SIK1,TM4SF5,ANKRD53,CCNB3,HMGA2,RAD9B,CCNO,PRKCA,ADAMTS1,TTN,BTG2,LRP5,TGFA,MAP9,GEM,PRKCB,NKX3-1,TUBA1A,CCDC8,DCDC1,P…
GO_NEGATIVE_REGULATION_OF_PROTEIN_MODIFICATION_BY_SMALL_PROTEIN_CONJUGATION_OR_REMOVAL	GO:1903321	76	Up	1.825245985611876e-5	0.003267624896622785	2	GCLC,CRY1,FYN,UFL1,ATG5,U2AF2,HMG20B,PSEN1,DNAJA1,CAPN3,ABL1,TSPO,RASD2,SMAD7,N4BP1,UBR5,CAV1,LIMK1,GTPBP4,FBXO5,BAG2,USP4,PARK7,MAD2L2,IVNS1ABP,TNFAIP3,RPL5,SOX4,RPL23,GNL3L,PRR7,PIAS3,TRIM21,PER2,GPS2,DYSF,USP44,PLAA,ARRB1,HMG20A,ARRB2,AKT1,RPL11,SPOPL,HDAC8,TAF1,OGT,RPS3,TRIP12,SH3RF2,VPS28,SQSTM1,UBXN1,DTX3L,SENP2,MAD2L1,CAMLG,CDK5,BAG5,TRIM44,NXN,OTUB1,CTNNB1,PRKCE,RPS7,RELA,GLMN,SVBP,PARP10…	GCLC,U2AF2,N4BP1,CAV1,LIMK1,GTPBP4,USP4,MAD2L2,PIAS3,TRIM21,ARRB2,AKT1,SPOPL,HDAC8,TRIP12,SH3RF2,SQSTM1,UBXN1,DTX3L,CAMLG,CDK5,TRIM44,OTUB1,PRKCE,RELA,GLMN,PARP10,PRMT3,ISG15,MTOR,HSPA1B	RASD2,PARK7,DYSF
GO_CHROMATIN_ORGANIZATION	GO:0006325	623	Up	1.9016402901771203e-5	0.003304980810974196	4	KDM1A,MSL3,CREBBP,KMT2E,KDM7A,PAF1,JARID2,PAX7,BAZ1B,SCMH1,AKAP8L,MBTD1,PPP5C,BRCA1,KDM5D,DDX11,ZMYND11,ISL1,SNAI2,UBR2,PHF20,BRD9,CENPQ,ARID4A,JADE2,TPR,HDAC9,RSF1,ARID1B,ARID4B,USP36,KMT2C,ATG5,MTA3,HDAC7,PRDM6,SPHK2,EYA2,HMG20B,SMARCD1,KDM4A,SPI1,HDAC4,PSME4,SIRT2,NUCKS1,JMJD6,ING3,MBD3,HLTF,SREBF1,MCM2,TP63,SMARCE1,KDM5A,EED,ACTR6,ACTB,SART3,BAZ2A,SIRT6,JADE1,UBE2A,RIF1,SMARCA2,SRCAP,RBL1,RSB…	MSL3,KMT2E,JARID2,PAX7,AKAP8L,DDX11,CENPQ,JADE2,HDAC7,EYA2,SMARCD1,KDM4A,SREBF1,TP63,SMARCE1,BAZ2A,SIRT6,UBE2A,UIMC1,RCOR1,SETD1A,PPM1F,HDAC10,PRMT5,RPS6KA5,CHD8,MRGBP,FMR1,MAPK3,CENPT,SETD6,RBL2,EYA1,CHRAC1,AKAP8,PRKD2,GRWD1,DNAJC2,ZNHIT1,EZH2,SPIN1,GATA3,NPM3,TRIM37,KAT2A,SUPT6H,CHD4,ING4,RNF8,EYA4,PHF1,BRD8,NR3C1,SFPQ,KDM5B,DR1,UBN1,SET,HELLS,EPC1,TAF12,NAA50,CBX3,CENPK,NCOA3,ZNFX1,GTF3C4,HP1B…	ISL1,HDAC9,PRDM6,SPHK2,SPI1,SMARCD3,MT3,NOS1,TBL1Y,SIRT1,SMARCA1,CENPI,HSF4,PRMT8,AICDA,POLE4,ATF2,HDAC1,PADI2,TWIST1,NFE2,SNAI1,PIWIL1,IL1B,FOXA2,LIF,CHD1L,PRKAA1,DYDC2,LOXL2,BRDT,MAP3K12,PRDM16,HMGA2,PRKCA,AUTS2,HIPK4,PRKCB,CENPV,FOXA3,SDR16C5,DYDC1,PHF8,SMARCC1,UBE2N,TSSK6,GATA2,NPM1,SOX2,PRKD1,FBLL1,DPF3,ERCC6,SETSIP,EID1,PAGR1
GO_DNA_TEMPLATED_TRANSCRIPTION_ELONGATION	GO:0006354	100	Up	1.9401732514551182e-5	0.003304980810974196	2	POLR2J,PAF1,ZMYND11,MNAT1,POLR2B,CTDP1,CDK13,POLR1A,AFF4,THOC1,CCNT2,CCNK,SUPT16H,POLR2E,POLR2F,THOC5,NELFCD,HTATSF1,POLR2C,TAF1C,ERCC2,POLR2I,ELL,EZH2,UBTF,RECQL5,SUPT6H,ELP4,GTF2H1,GTF2H3,RNF8,TBP,NCBP2,TAF1B,ELL2,ENY2,TSFM,POLR1B,GTF2F1,PCID2,ELL3,CCNT1,EAPP,ELOF1,MLLT1,ADRM1,CDK7,CDC73,CCNH,ELP2,CDK9,NCBP1,POLR1E,RTF1,WDR61,BRD4,TAF1A,POLR2D,EAF1,EAF2,GTF2H2,POLR2K,SSRP1,HNRNPU,CCAR2,ZNF326,E…	POLR2B,CTDP1,POLR1A,POLR2E,POLR2F,HTATSF1,POLR2C,TAF1C,POLR2I,ELL,EZH2,RECQL5,SUPT6H,GTF2H1,RNF8,ELL2,ELOF1,ADRM1,CDC73,RTF1,BRD4,POLR2D,SSRP1,HNRNPU,CCAR2,ZNF326,ERCC3,WDR43,RNF168,TAF1D,CDK12,POLR2G,POLR2A,NELFA,TCEA1,NELFB,NELFE,SUPT4H1	ELL3,SHH,MLLT3,GTF2H4,ERCC6
GO_PROCESS_UTILIZING_AUTOPHAGIC_MECHANISM	GO:0061919	457	Up	1.977977609972587e-5	0.003304980810974196	7	BAD,POLDIP2,LAMP2,OSBPL7,VPS41,VTA1,DCN,CAPN1,RB1CC1,RRAGD,IFT88,ATP6V0A1,GABARAPL2,DAPK2,CLEC16A,PHF23,ATP6V1H,VPS13D,PIK3CB,TAB2,USP36,ATG5,USP13,VMP1,CTSA,GNAI3,KDM4A,CD84,ATG2B,ROCK1,TBC1D25,SIRT2,VPS35,FUNDC1,NEDD4,WIPI1,CSNK2A2,PRKACA,SREBF1,MARK2,TSG101,RAB7A,USP33,LAMP3,PIK3C3,TIGAR,TP53INP2,TOLLIP,KEAP1,SESN1,MID2,PSEN1,HSP90AA1,GSK3B,ULK2,RRAGB,CHMP2B,ZMPSTE24,CTTN,ATG16L1,MT3,DNM1L,NSF…	BAD,POLDIP2,OSBPL7,VPS41,CAPN1,IFT88,ATP6V0A1,DAPK2,VPS13D,TAB2,CTSA,KDM4A,TBC1D25,CSNK2A2,SREBF1,RAB7A,SESN1,DNM1L,NSFL1C,SPTLC1,EXOC1,SNAP29,FBXO7,HDAC10,HIF1A,SUPT20H,MAPK3,PYCARD,HERC1,SNRNP70,NAMPT,HSPB1,PRKAG2,IFT20,EIF4G2,PRKAB1,RAB23,TFEB,DAP,ATP6V1A,EIF4G1,PIKFYVE,HTRA2,RAB3GAP1,MFN2,RRAGC,LGALS8,VAMP8,ATG14,EMC6,TOMM40,ATG4D,VPS25,TRIM21,TRIM5,TRIM22,TBC1D14,PIK3C2B,LAMTOR5,CALCOCO2,STX…	LAMP2,DCN,CD84,WIPI1,ATG16L1,MT3,SCFD1,TREM2,SIRT1,XBP1,EEF1A2,MTMR8,PIM2,BNIP3L,RASIP1,IL10RA,EVA1A,ATP6V1B1,TMEM59,QSOX1,PARK7,LEPR,STBD1,CLU,KIF25,KDR,PRKAA1,SYT11,HTR2B,TMBIM6,IRF8,ATP6V1C2,SCOC,UCHL1,BCL2,SNX32,HAP1,BNIP3,VPS37D,TMEM150B,MAPK15,PRKD1,ATP6V0C,SREBF2,SEC22B
GO_CELLULAR_PROTEIN_CATABOLIC_PROCESS	GO:0044257	704	Up	2.056737134451378e-5	0.0033618709812912855	2	GCLC,ANKIB1,HECW1,CDC27,RHBDD2,FBXL3,LAMP2,OSBPL7,AP2B1,RHBDF1,MYLIP,PSMB1,PKD1,UBE3C,POMT2,HFE,RNF216,PSMC4,NUB1,RNF14,UFL1,WWTR1,ZRANB1,UBR2,UBA6,PIAS1,RNF19A,GABARAPL2,CUL3,USP2,CLEC16A,PSMA4,AP2S1,CUL7,HSPA5,USP28,ERCC8,NEDD4L,JKAMP,MAPK9,HERPUD1,ANAPC4,CUL1,USP36,USP13,RNF4,CASP8,HIPK2,CTSA,ATXN3,PSME4,SIRT2,ERLEC1,VPS35,NEDD4,RNF126,CSNK2A2,SEL1L,TRIB2,PRKACA,LNX1,UBE2D1,CHFR,FBXW11,DERL2,T…	GCLC,RHBDD2,OSBPL7,RHBDF1,MYLIP,UBE3C,RNF216,ZRANB1,RNF19A,USP2,ERCC8,JKAMP,CTSA,RNF126,CSNK2A2,SEL1L,TRIB2,UBE2D1,RAB7A,PTPN23,KLHL20,UBE2A,NRDC,KLHL42,NSFL1C,ANAPC5,EZR,RFFL,CDC23,PSMD5,CDC34,FBXO7,DCAF11,PSMA7,USP14,PSMD10,FMR1,LONP2,N4BP1,AXIN1,FBXO31,USP31,LAPTM4B,PPP2CB,CAV1,RGP1,ATE1,FBXW4,CUL2,UBE2S,PSMD3,RNF43,TNFAIP1,USP46,TRIM3,USP5,RNF8,FBXO9,TRIM38,CUL9,RNF7,USP4,HTRA2,USP34,RNF19B,F…	HECW1,LAMP2,AP2B1,PSMC4,HERPUD1,HIPK2,DNAJC10,LRP2,TREM2,SIRT1,DERL3,XBP1,ACR,UBE2W,BNIP3L,CPVL,CTSC,RNF130,USP9Y,EPHA4,PARK7,EDEM3,CLU,FBXL16,CBFA2T3,LDLR,APOE,UBA1,RGN,NDFIP1,RNF122,TOM1L1,RCN3,RNF175,GZMA,UBC,UCHL1,OMA1,DCST1,PYHIN1,SHH,MAP1A,PCSK9,USP50,UBB,DNAJC18,CTSW,TRIB1,SMARCC1,KLHL15,BRSK2,BNIP3,VPS37D,FBXO39,SIAH2,TTC3,ANXA2,UBD,SIAH3,ECSCR,F8A3
GO_RNA_3_END_PROCESSING	GO:0031123	128	Up	2.1441363749611314e-5	0.003381565964317798	2	PAF1,ELAC2,ZC3H3,THOC3,ZC3H11A,U2AF2,PABPC1,CPSF1,HSD17B10,TRNT1,EXOSC7,SNRPA,EXOSC5,THOC1,PAPOLA,POLDIP3,THOC5,SRSF5,ZC3H14,PABPN1,PABPC1L,CSTF1,RPRD1B,CSTF2,INTS6,USB1,RNF40,ERI1,FBL,PTCD1,EXOSC3,CPEB3,MTPAP,CASC3,INTS2,MAGOHB,CPSF6,SRSF9,SRSF3,NCBP2,PAPOLG,SRSF7,SRSF4,SRSF11,ERI3,CPSF3,EXOSC8,DDX39A,EXOSC9,SRSF6,UPF3B,THOC2,SYMPK,CCNT1,EXOSC2,DKC1,THOC6,LIN28A,GRSF1,TOE1,SRRM1,CCNB1,CDC73,SRSF…	ELAC2,ZC3H3,THOC3,U2AF2,EXOSC7,EXOSC5,SRSF5,CSTF2,USB1,MTPAP,CASC3,INTS2,PAPOLG,SRSF7,ERI3,EXOSC8,DDX39A,UPF3B,GRSF1,CCNB1,CDC73,DHX38,RPRD1A,POLR2D,CPSF4,U2AF1L4,SRSF2,MAGOH,EXOSC10,NELFE,RNPS1,RBM8A	PABPC1,LIN28A,BARD1,POLR3K,ZFP36L1,FBLL1
GO_G0_TO_G1_TRANSITION	GO:0045023	42	Up	2.158733425817985e-5	0.003381565964317798	6	BRCA1,YAF2,RAD51,PPP2R5B,EED,CBX5,CDC7,L3MBTL2,E2F1,RBBP8,RBBP7,EZH2,PHC1,TFDP2,EPC1,APAF1,RNF2,CBX3,MED1,MAX,UXT,SOX15,DAB2IP,CHEK1,PCGF6,RBBP4,RYBP,BMI1,E2F6,RHNO1,RRM2,PHC3,MGA,SUZ12,EHMT1,FOXO4,TFDP1,MDM4,RING1,EHMT2,HLA-G,PCGF2	YAF2,CBX5,RBBP8,EZH2,TFDP2,EPC1,APAF1,CBX3,MAX,SOX15,DAB2IP,PCGF6,E2F6,EHMT2,PCGF2
GO_MICROTUBULE_CYTOSKELETON_ORGANIZATION_INVOLVED_IN_MITOSIS	GO:1902850	128	Up	2.3733652532797664e-5	0.0036419047631450134	6	PAFAH1B1,PAX6,PKD1,ZNF207,TACC3,SPAST,TUBG2,SPDL1,PARP3,TPR,MAP4,EML1,RHOA,KIF2A,SMC1A,NDE1,CLASP1,WDR62,NDC80,PIBF1,CHMP2B,CHMP5,ZW10,AURKA,TPX2,NSFL1C,BIRC5,KIF4A,AAAS,EFHC1,MISP,SUN2,MYBL2,RAE1,KIF3B,CHMP4B,CEP192,STAG2,RAB11A,ARHGEF10,AURKC,FSD1,BCCIP,SMC3,KPNB1,CEP126,TTK,ACTR1B,CENPA,WRAP73,ARHGEF2,TBCE,CDC20,STMN1,NEK2,STAG1,VPS4B,GPSM2,STIL,MSTO1,SBDS,GNAI1,CHMP2A,CHMP1A,TUBG1,ACTR10,RAN,…	PAX6,ZNF207,TACC3,TUBG2,PARP3,KIF2A,PIBF1,NSFL1C,BIRC5,EFHC1,SUN2,RAE1,CEP126,WRAP73,CDC20,STMN1,STAG1,GPSM2,STIL,GNAI1,CHMP1A,CCNB1,CDK5RAP2,NUMA1,NUSAP1,CENPE,CLTC,HNRNPU,PCNT,RACGAP1,SPRY1,CHMP4C,VCP,TNKS,HTT,PRC1,HSPA1B	EML1,MISP,BCCIP,ANKRD53,MAP9
GO_RNA_PHOSPHODIESTER_BOND_HYDROLYSIS	GO:0090501	134	Up	2.7671275821201765e-5	0.004161206457992321	2	ELAC2,ANGEL1,RNASET2,SMG6,CPSF1,EXOSC7,REXO2,EXOSC5,EXD2,DIS3,NOP14,XRN2,AGO1,DICER1,APEX1,SAMHD1,CSTF2,USB1,POP1,ERI1,RNASEH2A,POP4,POLR2I,EXOSC3,DCPS,ENDOU,CNOT2,CPSF6,CNOT6,DROSHA,XRN1,NCBP2,TSNAX,ERI3,PPP1R8,CPSF3,RCL1,EXOSC8,UTP20,EXOSC9,AGO2,RRP36,RPP40,CNOT1,PIWIL1,AGO3,DGCR8,KRI1,RNASE1,HELZ2,EXOSC2,TOE1,ERN2,PIWIL4,PAN2,RNASEL,MRPL44,RNASEH2B,NCBP1,PNPT1,DBR1,CNOT6L,PARN,NOB1,ELAC1,ISG20…	ELAC2,EXOSC7,REXO2,EXOSC5,XRN2,CSTF2,USB1,POP1,POP4,POLR2I,XRN1,ERI3,RCL1,EXOSC8,CNOT1,KRI1,HELZ2,PAN2,RNASEH2B,NHP2,ABT1,LACTB2,RPP38,TSEN2,CPSF4,RPP14,FEN1,TSEN34,EXOSC10,RNASEH1,POP7,DCP2,ENDOV,RRS1,TSEN54,NUDT16,TSEN15,TSN	ENDOU,PIWIL1,RNASE1,PIWIL4,PNLDC1,POLR3K,ISG20,EXO1,SND1,ANG,RNASE4
GO_MITOCHONDRIAL_MEMBRANE_ORGANIZATION	GO:0007006	104	Up	2.973198836706576e-5	0.004382556587925602	4	GCLC,STPG1,BAD,SLC25A5,AGK,DNAJC11,BID,BAK1,HEBP2,ADCK1,CASP8,EYA2,TP63,TP73,HSP90AA1,GSK3B,BAX,PPP1R13B,SLC9A1,MUL1,TMEM14A,TIMM13,TOMM22,SAMM50,GZMB,TIMM9,E2F1,TAZ,BMF,BNIP3L,PDCD5,TIMM50,BBC3,GSK3A,CHCHD3,MAPK8,PPIF,YWHAE,TFDP2,ATF2,MFN2,PPP3CC,ZNF205,ALKBH7,ROMO1,RHOT1,YWHAH,HIP1R,IMMT,YWHAQ,TIMM10,NMT1,RHOT2,AFG3L2,TP53,PMAIP1,TP53BP2,SNCA,DYNLT1,BCL2L11,APOOL,OXA1L,MPV17L,PINK1,HK2,THEM4,CH…	GCLC,STPG1,BAD,AGK,BAK1,HEBP2,EYA2,TP63,PPP1R13B,SLC9A1,TIMM13,TAZ,CHCHD3,TFDP2,MFN2,PPP3CC,ROMO1,TIMM10,RHOT2,AFG3L2,MPV17L,PINK1,THEM4,CHCHD6,YWHAB,CNP,SFN,BOK,TMEM11,BLOC1S2,SPG7,UQCC3,SLC35F6,CHCHD10	TP73,TMEM14A,GZMB,BNIP3L,ATF2,APOOL,OMA1,BCL2,BNIP3,NDUFA13,FZD9,TOMM20L
GO_MITOTIC_SISTER_CHROMATID_SEGREGATION	GO:0000070	144	Up	3.030894302063191e-5	0.004382556587925602	6	MAD1L1,CDC27,ZNF207,NCAPD2,AKAP8L,TACC3,NCAPH2,CUL3,TUBG2,SPDL1,PHF23,TPR,ANAPC4,RIOK2,TRIP13,SMC1A,SPAG5,KIF22,NDC80,PIBF1,PDS5B,CHMP2B,ATRX,SEH1L,CHMP5,ZW10,ANAPC5,KIF4A,CDC6,CDC23,KLHL22,HIRA,CHMP4B,NAA10,RAB11A,AKAP8,AURKC,PPP2R1A,KPNB1,NCAPG,ANAPC15,FBXO5,TTK,IK,SMC4,PHF13,MAD2L2,CDC20,NEK2,NSL1,CENPF,KIF14,NEK6,VPS4B,SLF2,DUSP1,TEX14,NCAPH,NAA50,KIF18A,PDS5A,ZWINT,CENPK,KIF25,MSTO1,XRCC3,PC…	ZNF207,AKAP8L,TACC3,TUBG2,PIBF1,ANAPC5,CDC23,AKAP8,SMC4,MAD2L2,CDC20,CENPF,SLF2,NAA50,PDS5A,ZWINT,CENPK,INO80,CHMP1A,CCNB1,APC,SMC2,CDK5RAP2,NUMA1,NUSAP1,CENPE,KATNB1,CENPC,INCENP,DSN1,ANAPC1,HNRNPU,BUB3,RACGAP1,PTTG1,CHMP4C,TNKS,CHMP6,GEN1,RRS1,PRC1	DUSP1,KIF25,ANKRD53,TTN,KIF18B
GO_CELLULAR_MACROMOLECULE_CATABOLIC_PROCESS	GO:0044265	1061	Up	3.310259946394593e-5	0.0046940512833146125	2	GCLC,ANKIB1,HECW1,CDC27,UPF1,RHBDD2,FBXL3,LAMP2,OSBPL7,AP2B1,RHBDF1,MYLIP,PSMB1,PKD1,RPS20,CSDE1,UBE3C,POMT2,HFE,RNF216,PSMC4,NUB1,RNF14,DNASE1L1,UFL1,SLC11A1,WWTR1,ZRANB1,SAMD4A,RNH1,UBR2,VIM,RNASET2,TNFRSF1B,ZCCHC8,UBA6,PIAS1,RNF19A,GABARAPL2,CUL3,USP2,EDC4,CLEC16A,PSMA4,AP2S1,CUL7,HSPA5,USP28,ERCC8,NEDD4L,JKAMP,MAPK9,HERPUD1,MRTO4,ANAPC4,THRAP3,CUL1,USP36,PUM2,USP13,YBX3,RPL18,GPC1,RNF4,CASP8,…	GCLC,RHBDD2,OSBPL7,RHBDF1,MYLIP,UBE3C,RNF216,ZRANB1,SAMD4A,RNF19A,USP2,ERCC8,JKAMP,GPC1,CTSA,RNF126,CSNK2A2,SEL1L,TRIB2,UBE2D1,RAB7A,EXOSC7,PTPN23,KLHL20,EXOSC5,UBE2A,NRDC,PKP1,KLHL42,NSFL1C,XRN2,ANAPC5,RPLP0,PCBP4,EZR,RFFL,CDC23,PSMD5,CIRBP,CDC34,FBXO7,DCAF11,PSMA7,USP14,PSMD10,FMR1,LONP2,N4BP1,AXIN1,FBXO31,USP31,LAPTM4B,POP1,PPP2CB,RPS16,ZC3HAV1,CAV1,HSPB1,LSM5,RGP1,ATE1,FBXW4,MTPAP,CUL2,UBE2S,…	HECW1,LAMP2,AP2B1,PSMC4,SLC11A1,VIM,TNFRSF1B,EDC4,HERPUD1,HIPK2,PABPC1,IGF2BP2,DNAJC10,LRP2,PABPC4,TREM2,SIRT1,DERL3,XBP1,ACR,CST3,MYEF2,UBE2W,BNIP3L,CPVL,MANBA,CTSC,RBM24,RNF130,USP9Y,EPHA4,PARK7,EDEM3,CLU,FBXL16,CBFA2T3,LDLR,APOE,UBA1,RGN,NDFIP1,LIN28A,RNF122,PRR5L,IGF2BP3,IL6,TOM1L1,TOB1,RCN3,LYG1,RNF175,GZMA,PNLDC1,SCGB1A1,UBC,BOLL,PRKCA,UCHL1,AIFM1,IGF2BP1,BTG2,TNFSF13,OMA1,DCST1,PYHIN1,ADAM…
GO_RESPONSE_TO_TYPE_I_INTERFERON	GO:0034340	79	Up	3.371176609908087e-5	0.0046940512833146125	1	SP100,IFI35,IP6K2,UBE2K,MAVS,OAS1,MUL1,HSP90AB1,TTLL12,SAMHD1,CACTIN,TYK2,CDC37,OAS3,OAS2,PTPN6,WNT5A,STAT1,IRF6,IFIT3,IFIT2,EGR1,TRIM6,ZBP1,IRF1,IRF3,IFI6,IRF5,BST2,XAF1,RSAD2,OASL,RNASEL,NLRC5,IRF8,IFITM3,IFNAR1,MX1,IFNAR2,ADAR,JAK1,GBP2,DCST1,ABCE1,METTL3,IFI27,FADD,IRF2,TRIM56,STAT2,ISG20,MYD88,PTPN2,PTPN11,SCRIB,SETD2,SHMT2,MX2,TBK1,IRAK1,USP18,IFITM2,IRF7,YTHDF3,IFIT1,IFITM1,ISG15,PTPN1,YTH…	MAVS,TYK2,OAS3,OAS2,STAT1,IFIT3,IFIT2,TRIM6,IRF1,RSAD2,OASL,NLRC5,IFITM3,MX1,IFNAR2,ADAR,JAK1,ABCE1,METTL3,IFI27,TRIM56,MYD88,PTPN11,SCRIB,IFITM2,IRF7,IFIT1,IFITM1,ISG15,HLA-E,HLA-F,IRF9	WNT5A,EGR1,IRF8,DCST1,ISG20,TREX1
GO_MRNA_3_END_PROCESSING	GO:0031124	93	Up	3.571805513331906e-5	0.004882982846316837	2	PAF1,ZC3H3,THOC3,ZC3H11A,U2AF2,PABPC1,CPSF1,SNRPA,THOC1,PAPOLA,POLDIP3,THOC5,SRSF5,ZC3H14,PABPN1,PABPC1L,CSTF1,RPRD1B,CSTF2,RNF40,CPEB3,MTPAP,CASC3,MAGOHB,CPSF6,SRSF9,SRSF3,NCBP2,PAPOLG,SRSF7,SRSF4,SRSF11,CPSF3,DDX39A,SRSF6,UPF3B,THOC2,SYMPK,CCNT1,THOC6,GRSF1,SRRM1,CCNB1,CDC73,SRSF1,WDR33,CDK9,NCBP1,PNPT1,BARD1,DHX38,RPRD1A,EIF4A3,APP,ZNF473,POLR2D,FIP1L1,TUT1,CPSF7,RNF20,LSM11,SSU72,U2AF1,CHTOP,…	ZC3H3,THOC3,U2AF2,SRSF5,CSTF2,MTPAP,CASC3,PAPOLG,SRSF7,DDX39A,UPF3B,GRSF1,CCNB1,CDC73,DHX38,RPRD1A,POLR2D,CPSF4,U2AF1L4,SRSF2,MAGOH,NELFE,RNPS1,RBM8A	PABPC1,BARD1,ZFP36L1
GO_MITOCHONDRIAL_GENE_EXPRESSION	GO:0140053	157	Up	3.78556669086849e-5	0.00502317437594153	2	ELAC2,LARS2,TRIT1,MRPS10,MRPL43,GATB,MRPS35,MRPS24,IARS2,HSD17B10,TRNT1,MRPS34,MRPL22,NOA1,MTIF2,MRPL28,MRPS33,MRPS18A,POLRMT,ALKBH1,UQCC1,MTG2,CDK5RAP1,MRPS31,EARS2,SARS2,MRPL4,MRPL32,TFAM,C1QBP,MRPL27,MRPL51,MTRF1L,MRPL18,MRPL2,MRPS30,MRPS27,MRPL3,MRPL19,MRPL37,WARS2,MRPS15,NSUN4,DARS2,FASTKD2,FOXO3,MRPS14,MTRF1,MTERF2,MTIF3,MTERF4,MRPS2,TSFM,FASTKD3,AARS2,MRPS7,MRPS26,TRMT5,MTERF1,MRPS12,MRPL3…	ELAC2,MRPS10,MRPL43,GATB,IARS2,MTIF2,MRPL28,ALKBH1,UQCC1,CDK5RAP1,EARS2,MRPL4,TFAM,MRPL2,MTERF4,FASTKD3,MRPS26,MRPS12,MRPL34,ERAL1,MRPS5,MRRF,MTG1,MRPL49,MALSU1,RPUSD3,MRPL55,MRPS18C,TRMT10B,TRUB2,MRPL36,MRPL57,MRPL14,MRPS23,MRPS11,MRPL21,MRPS18B,MRPS6,CHCHD10,MRPL12	PRKAA1,MRPL24,MRPS28,MRPL1,MRPL48
GO_SIGNAL_TRANSDUCTION_BY_P53_CLASS_MEDIATOR	GO:0072331	251	Up	3.807965679327932e-5	0.00502317437594153	1	KDM1A,PDK2,E2F2,BRCA1,SNAI2,CD74,PHF20,CD44,USP28,RRM2B,RFC2,TAF2,HIPK2,TAF11,SP100,BCL3,CSNK2A2,MBD3,RPS6KA6,TP63,NUAK1,GTSE1,TP73,CNOT4,KAT6A,ZMPSTE24,ATRX,RRN3,BAX,AURKA,CNOT3,TPX2,PPP1R13B,MAPKAPK5,CDIP1,PCBP4,TFAP4,SUPT16H,RFFL,MSH2,SIRT1,EP300,PRMT5,SNW1,CSNK2A1,E2F1,RBBP8,PSMD10,RBBP7,RGCC,USP10,RBL2,PYCARD,NBN,NDRG1,PPP1R13L,CASP2,TAF6,RPA3,PRKAG2,CDK5RAP3,DDX5,TMEM109,FOXM1,CDKN1B,RFC5,C…	RFC2,TAF2,TAF11,CSNK2A2,TP63,NUAK1,RRN3,PPP1R13B,PCBP4,RFFL,MSH2,PRMT5,RBBP8,PSMD10,RBL2,PYCARD,NDRG1,PPP1R13L,RPA3,PRKAG2,TMEM109,NOP2,CHD4,ING4,PRKAB1,MAPK14,PERP,TFDP2,GADD45A,TAF12,CNOT1,DYRK2,PIN1,E2F8,RRP8,MYBBP1A,RPA1,RFC3,CCNB1,HUS1,TTC5,BRIP1,BRCA2,PML,AKT1,SMYD2,TNKS1BP1,SSRP1,PLA2R1,SETD9,BATF,CNOT11,ZNF385A,IFI16,TOPBP1,SHISA5,CDK5,TAF3,SPRED1,BRD7,ING2,TRIAP1,BANP,RAD9A,KAT5,PHLDA3,S…	HIPK2,TP73,SIRT1,RGCC,HDAC1,PLAGL1,TWIST1,SNAI1,ELL3,PRKAA1,BARD1,DYRK3,ZNF385B,RAD9B,BTG2,HIPK4,MSX1,PYHIN1,ATRIP,UBB,BCL2,TP53RK,EXO1,NPM1,SPRED3
GO_CELL_CYCLE_CHECKPOINT	GO:0000075	202	Up	4.135369122714455e-5	0.00536100697132586	6	MAD1L1,CRY1,ZNF207,BRCA1,NSUN2,SPDL1,TPR,USP28,FOXN3,TP53BP1,TRIP13,CHFR,TIPIN,GTSE1,DLG1,TOP2B,THOC1,CNOT4,NDC80,CDC14B,ORC1,ZW10,BAX,UIMC1,AURKA,CNOT3,PCBP4,WDR76,CLSPN,CDC45,CDC6,MSH2,WAC,CDC5L,KLHL22,THOC5,EP300,E2F1,RGCC,FBXO31,RBL2,NBN,DOT1L,FZR1,TGFB1,BABAM1,CASP2,CDK5RAP3,CCND1,PRPF19,ANAPC15,CDKN1B,CNOT2,TIMELESS,MAPK14,TTK,IK,CNOT6,RAD1,TFDP2,RPL24,NEK11,ATF2,ARID3A,FBXO6,MAD2L2,GADD45A…	ZNF207,DLG1,TOP2B,UIMC1,PCBP4,WDR76,MSH2,FBXO31,RBL2,TIMELESS,MAPK14,TFDP2,FBXO6,MAD2L2,GADD45A,CDC20,CENPF,DCLRE1B,ZWINT,CNOT1,E2F8,TOP2A,CCNB1,CLOCK,APC,TAOK3,RNASEH2B,HUS1,BRIP1,CDK5RAP2,MDC1,NABP2,CUL4A,PML,TIPRL,PRCC,ETAA1,CDKN2B,TNKS1BP1,FBXO4,BUB3,XPC,CNOT11,CCAR2,ZNF385A,PEA15,TOPBP1,CHMP4C,TRIAP1,HINFP,RAD9A,HRAS,SFN,GEN1,PTPN11,CNOT10,KNTC1,MUC1,E2F4	FOXN3,RGCC,ATF2,PLAGL1,DUSP1,MAD2L1BP,TICRR,HMGA2,RAD9B,BTG2,ATRIP,RPA4,TREX1,ERCC6
GO_REGULATION_OF_CHROMOSOME_ORGANIZATION	GO:0033044	307	Up	4.3184913269420794e-5	0.0054442405676897575	4	MAD1L1,KDM1A,CDC27,UPF1,KMT2E,PAF1,JARID2,PAX7,ZNF207,AKAP8L,BRCA1,ERCC1,DDX11,TACC3,ISL1,SNAI2,MNAT1,CUL3,PNKP,SPDL1,TPR,ANAPC4,ATG5,RIOK2,PRDM6,WAPL,SPHK2,RNF4,SPI1,SMG6,TRIP13,SREBF1,XRCC1,MCM2,KDM5A,EED,SART3,MAP2K7,SIRT6,XRCC5,RIF1,NDC80,WDR70,ZMPSTE24,ATRX,MAP3K4,ZW10,DNMT3B,MAPKAPK5,ANAPC5,NOS1,HNRNPC,TINF2,CDC45,CDC6,CDC23,SIRT1,SETD1A,KLHL22,SMARCB1,MAPK1,HIRA,SNW1,RPS6KA5,METTL4,NAA10,F…	KMT2E,JARID2,PAX7,ZNF207,AKAP8L,ERCC1,DDX11,TACC3,SREBF1,SIRT6,MAP3K4,ANAPC5,CDC23,SETD1A,MAPK1,RPS6KA5,FMR1,MAPK3,ACD,AKAP8,PRKD2,ZNHIT1,GATA3,TNKS2,KAT2A,SUPT6H,PHF1,XRN1,SFPQ,MAD2L2,CDC20,CENPF,SET,SLF2,TOP2A,CCNB1,APC,KAT7,CDK5RAP2,HMGA1,NUMA1,RTF1,CENPE,NABP2,PML,BRD4,MTF2,SETDB1,CCT6A,TLK2,HDAC8,MKI67,FBXO4,ANAPC1,HNRNPU,TRIP12,BUB3,ATAD2,SKI,PINK1,CTBP1,ALKBH4,RPS6KA4,PTTG1,BRD7,CCT2,OTUB1…	ISL1,PRDM6,SPHK2,SPI1,NOS1,SIRT1,AICDA,PADI2,DUSP1,TWIST1,IL1B,LIF,SLX1A,PKIB,CCT7,CCT8,AUTS2,CENPV,AXIN2,SDR16C5,PHF8,UBE2N,GATA2,MAPK15,SLX1B,PRKD1,EID1,TEN1,RTEL1
GO_CHROMOSOME_SEGREGATION	GO:0007059	277	Up	4.344386674576213e-5	0.0054442405676897575	8	MAD1L1,CDC27,SLC25A5,ZNF207,NCAPD2,AKAP8L,BRCA1,DDX11,TACC3,NCAPH2,CENPQ,CUL3,TUBG2,SPDL1,PHF23,TPR,ANAPC4,PUM2,RIOK2,NDC1,WAPL,STAG3,SIRT2,CSNK2A2,CDC42,RAD18,TRIP13,SMC1A,NDE1,NUP37,MLH1,SPAG5,TOP2B,KIF22,NDC80,PIBF1,PDS5B,CHMP2B,ATRX,SEH1L,CHMP5,ZW10,ANAPC5,BIRC5,KIF4A,CDC6,CDC23,SRPK1,KLHL22,TOP3B,HIRA,DMC1,CCNB1IP1,REC8,CSNK2A1,CHMP4B,FAM83D,RIOK3,STAG2,NAA10,BEX4,CENPT,CTCF,UBE2I,RAB11A,OIP…	ZNF207,AKAP8L,DDX11,TACC3,CENPQ,TUBG2,STAG3,CSNK2A2,TOP2B,PIBF1,ANAPC5,BIRC5,CDC23,RIOK3,CENPT,AKAP8,RAD51C,RECQL5,NR3C1,SMC4,SFPQ,MAD2L2,CDC20,CENPF,STAG1,SLF2,NAA50,PDS5A,ZWINT,CENPK,INO80,CHMP1A,TOP2A,CCNB1,APC,SETDB2,BRIP1,SMC2,CDK5RAP2,NUMA1,NUSAP1,CENPE,KATNB1,P3H4,CIAO1,FANCD2,CENPC,TLK2,HDAC8,MKI67,INCENP,DSN1,ANAPC1,HNRNPU,BUB3,MIS18A,NEK8,RACGAP1,SMC6,PTTG1,CHMP4C,CENPN,FEN1,TNKS,CHMP6,…	REC8,FAM83D,ACTR3,DUSP1,KIF25,MAEL,ANKRD53,ANKRD31,TEX12,TTN,GEM,MEI1,AXIN2,SYCE1,RNF212,MAPK15,KIF18B,RNF212B,SYCE3
GO_MITOCHONDRIAL_TRANSMEMBRANE_TRANSPORT	GO:1990542	69	Up	4.749876877467697e-5	0.005854807252734363	5	SLC25A13,MCUR1,MPC1,TIMM21,ACACB,SLC8B1,SLC25A1,SLC25A15,TIMM44,TIMM50,PRKAG2,MICU1,SFXN3,GRPEL1,CPT1A,MRPL18,SLC25A36,SLC25A12,DNAJC15,MRS2,SLC25A23,ROMO1,TIMM17B,TST,TOMM40,PRKAB2,TIMM17A,COX5B,PNPT1,AFG3L2,MPC2,PSEN2,HSPD1,SLC25A38,SLC25A37,SLC25A28,MCU,SFXN2,CPT2,TOMM40L,PRKAA2,CHCHD4,GRPEL2,SLC25A32,MID1IP1,STOML2,MICU2,LETM1,SLC25A33,TOMM20,UCP3,UCP2,DNAJC30,SLC25A22,SLC25A20,CYC1,SLC25A18,…	SLC25A13,MPC1,TIMM21,ACACB,SLC25A15,PRKAG2,SFXN3,CPT1A,SLC25A36,DNAJC15,ROMO1,TIMM17B,TOMM40,TIMM17A,AFG3L2,SLC25A28,MCU,CHCHD4,GRPEL2,STOML2,SLC25A20,TIMM23B,TIMM23	TST,UCP2,SLC25A18,TOMM20L,CPT1B
GO_SNRNA_TRANSCRIPTION	GO:0009301	68	Up	4.943276444743534e-5	0.005994918643230103	2	POLR2J,SNAPC1,POU2F2,POLR2B,TAF11,CCNT2,SRRT,CCNK,POLR2E,POLR2F,RPRD1B,INTS6,POLR2C,INTS9,INTS10,SNAPC2,POLR2I,ELL,TAF6,INTS2,TBP,NCBP2,ELL2,RPAP2,GTF2F1,ELL3,ICE2,CCNT1,USPL1,CDK7,CDK9,NCBP1,TAF8,GTF2B,INTS12,NABP2,GTF2A2,RPRD1A,POU2F1,INTS7,INTS3,ZC3H8,POLR2D,POLR2K,TAF5,INTS4,GTF2E1,RPRD2,POLR2H,ICE1,INTS1,PHAX,INTS8,SNAPC3,GTF2A1,SNAPC4,ZNF143,POLR2G,NABP1,SNAPC5,POLR2L,POLR2A,INTS5,SP1,GTF2F…	SNAPC1,POLR2B,TAF11,POLR2E,POLR2F,POLR2C,INTS9,SNAPC2,POLR2I,ELL,INTS2,ELL2,NABP2,GTF2A2,RPRD1A,POU2F1,POLR2D,ICE1,ZNF143,POLR2G,SNAPC5,POLR2A,TAF13	ELL3
GO_NUCLEAR_EXPORT	GO:0051168	191	Up	5.0995239769787665e-5	0.006086241394111643	5	UPF1,PKD1,AKAP8L,NUP160,RANBP3,LSG1,TPR,THOC3,ZC3H11A,RIOK2,NDC1,U2AF2,SP100,NUP133,SMG6,CPSF1,PRKACA,NUP37,GTSE1,THOC1,RAPGEF3,STRADB,GSK3B,XPO1,YTHDC1,SEH1L,RBM22,RBM27,ALKBH5,NUP50,AAAS,NUP188,POLDIP3,THOC5,RANGAP1,PPM1A,SRSF5,PABPN1,RAE1,EMD,NUTF2,NUP93,TGFB1,LZTS2,CASC3,NUP88,YWHAE,SUPT6H,DDX25,NUP98,MAGOHB,DUSP16,NUP107,CPSF6,SRSF9,SRSF3,HSPA9,NUP155,NCBP2,DNAJC27,RPS15,SRSF7,PARK7,SRSF4,SM…	AKAP8L,NUP160,LSG1,THOC3,U2AF2,SRSF5,RAE1,EMD,LZTS2,CASC3,SUPT6H,DUSP16,NUP107,HSPA9,SRSF7,FYTTD1,DDX39A,UPF3B,NUP214,NUP210,XPO4,ANP32B,RITA1,NUP58,DHX38,ZNF593,POLR2D,UHMK1,MCM3AP,CPSF4,U2AF1L4,SRSF2,MAGOH,ABCE1,CDK5,NOL6,IFI27,MALT1,SFN,RRS1,PTPN11,EIF4ENIF1,CCHCR1,RANBP17,RNPS1,RBM15B,RBM8A	NUP93,PARK7,EGR2,IL1B,TXN,BARD1,NXF3,ANKLE1,RANBP3L,C12orf50,NPM1
GO_REGULATION_OF_CHROMOSOME_SEGREGATION	GO:0051983	95	Up	5.443868495064425e-5	0.0063956948772483455	8	MAD1L1,CDC27,ZNF207,DDX11,TACC3,CUL3,SPDL1,TPR,ANAPC4,PUM2,RIOK2,WAPL,SIRT2,CSNK2A2,CDC42,RAD18,TRIP13,SPAG5,NDC80,ATRX,ZW10,ANAPC5,CDC6,CDC23,KLHL22,CSNK2A1,NAA10,CTCF,ANAPC15,FBXO5,TTK,IK,ECT2,TTL,SFPQ,MAD2L2,CDC20,NEK2,CENPF,NEK6,SLF2,DUSP1,TEX14,XRCC3,PCID2,BECN1,DLGAP5,PSMG2,KNSTRN,SLF1,CCNB1,PUM1,APC,ESPL1,USP44,CDK5RAP2,NUMA1,HECW2,CENPE,RB1,ANAPC11,KIF2C,HORMAD1,DYNC1LI1,CDCA5,HDAC8,MKI67…	ZNF207,DDX11,TACC3,CSNK2A2,ANAPC5,CDC23,SFPQ,MAD2L2,CDC20,CENPF,SLF2,CCNB1,APC,CDK5RAP2,NUMA1,CENPE,HDAC8,MKI67,ANAPC1,HNRNPU,BUB3,RACGAP1,SMC6,PTTG1,FEN1,TNKS,GEN1,RCC2	DUSP1,AXIN2,MAPK15
GO_B_CELL_RECEPTOR_SIGNALING_PATHWAY	GO:0050853	59	Down	6.0214849495459975e-5	0.006672539268924936	1	CD38,BTK,CD22,PRKCH,STAP1,BCAR1,CBFB,MEF2C,PTPRC,LAT2,BAX,ABL1,MAPK1,NFATC2,CD79A,PLEKHA1,ELF2,LPXN,CD81,PTPN6,ITK,FOXP1,ELF1,NCKAP1L,IGLL1,RFTN1,GPS2,VAV3,PTPN22,TEC,CMTM3,PLCL2,RUNX1,MNDA,SYK,PRKCB,CD300A,PIK3CD,BCL2,KLHL6,GCSAM,CD19,LCK,SLC39A10,PLCG2,LIME1,IGKC,IGLC2,IGLC3,TRBC1,TRBC2,TRDC,IGHG4,IGHA1,IGHG1,IGHG3,IGHM,NFAM1,LYN	MAPK1,PLEKHA1,ELF2,SYK,PLCG2	CD38,BTK,CD22,MEF2C,PTPRC,LAT2,CD79A,ITK,NCKAP1L,TEC,RUNX1,MNDA,PRKCB,CD300A,BCL2,KLHL6,GCSAM,CD19,LCK,SLC39A10,LIME1,IGKC,IGLC2,IGLC3,TRBC1,TRBC2,TRDC,IGHG4,IGHA1,IGHG1,IGHG3,IGHM,NFAM1,LYN
GO_CELL_CYCLE_PHASE_TRANSITION	GO:0044770	550	Up	6.0307437552266965e-5	0.006672539268924936	6	MAD1L1,CDC27,UPF1,PRKAR2B,KMT2E,FBXL3,USH1C,DBF4,PAF1,PAFAH1B1,PSMB1,PKD1,ZNF207,AKAP8L,ANLN,BRCA1,PSMC4,TACC3,POLA2,BID,MNAT1,SPAST,FHL1,PIAS1,CUL3,SPDL1,PSMA4,MYO16,OFD1,TPR,FOXN3,ANAPC4,SDCCAG8,CUL1,MTA3,CDK14,PPP1R12A,ATP2B4,RIOK2,CTDP1,BCAT1,TAF2,MCM10,PSME4,SIRT2,TRIP13,PRKACA,UBE2D1,HMMR,FBXW11,NDE1,MCM2,CLASP1,TIPIN,GTSE1,MCM6,PPP1R12B,DYNC1I2,JADE1,PCM1,CDC14A,DNM2,CNOT4,HSP90AA1,RBL1,ND…	PRKAR2B,KMT2E,ZNF207,AKAP8L,TACC3,ATP2B4,CTDP1,BCAT1,TAF2,UBE2D1,MCM6,PPP1R12B,PCM1,DNM2,UIMC1,ANAPC5,PCBP4,CDC23,PSMD5,CDC34,FBXO7,CDKN3,NINL,PSMA7,CDC25B,RBBP8,PSMD10,FBXO31,RBL2,MCM4,AKAP8,RPA3,EZH2,CUL2,UBE2S,PSMD3,RAD51C,TIMELESS,TPD52L1,TFDP2,EIF4G1,ORC2,RHOU,MAD2L2,MIIP,GADD45A,CDC20,CENPF,CIT,CNOT1,MCM8,MAX,INO80,E2F8,CDKN2D,PSME3,RPA1,CCNB1,CDC73,APC,TAOK3,RNASEH2B,GPNMB,HUS1,CDK5RAP2,DC…	USH1C,PSMC4,POLA2,FHL1,MYO16,FOXN3,CDK14,DYNC1I2,PTPRC,SMARCD3,ABCB1,SUSD2,FAM83D,PIM2,RGCC,CCL2,GMNN,CCNG1,HYAL1,ACVR1,POLE4,PLAGL1,CCND2,DUSP1,INHBA,CDKN2C,MAD2L1BP,AKAP9,CDKN1C,CCNA1,KLF4,TICRR,TM4SF5,DYRK3,CCNB3,HMGA2,CCNO,ADAMTS1,BTG2,NEK10,TUBA1A,PKIA,BCL2,PHF8,BRSK2,MAPK15,NPM1,RAD51B,UBE2E2,IQGAP3,ZFP36L1,C10orf99,RPA4,AIF1,HAUS7,UBD,PAGR1
GO_CELL_CYCLE	GO:0007049	1607	Up	6.117791635783193e-5	0.006672539268924936	6	MAD1L1,KLHL13,CYP26B1,POLDIP2,CDC27,UPF1,LIG3,PRKAR2B,KMT2E,FBXL3,RALA,USH1C,DBF4,PAF1,CDKL3,MARK4,CCDC124,PAFAH1B1,GAS7,PAX6,E2F2,PSMB1,CDKL5,CDK11A,CRY1,PKD1,MLXIPL,ZNF207,NCAPD2,AKAP8L,TTC19,ANLN,WIZ,RABGAP1,PPP5C,CEP68,BRCA1,ERCC1,PSMC4,DDX11,TACC3,POLA2,YAF2,ZMYND11,BID,IGF1,PRDM11,MNAT1,RUNX3,SPAST,FHL1,RB1CC1,UBR2,RRAGD,NCAPH2,BAK1,CENPQ,PIAS1,TIMP2,RFC1,CUL3,USP2,TUBG2,NSUN2,SPDL1,PHF23,P…	POLDIP2,PRKAR2B,KMT2E,RALA,CCDC124,GAS7,PAX6,CDKL5,ZNF207,AKAP8L,ERCC1,DDX11,TACC3,YAF2,BAK1,CENPQ,USP2,TUBG2,PARP3,CNTLN,YTHDC2,RFC2,FOXC1,ATP2B4,CTDP1,BCAT1,POLD1,TAF2,ASPM,STAG3,EVI5,RASSF1,KIF2A,PTPN3,MNT,CSNK2A2,ZFYVE26,UBE2D1,LLGL2,PTGS2,DLG1,MCM6,TOP2B,PPP1R12B,PCM1,DNM2,PIBF1,MAPRE3,UIMC1,KLHL42,PPP1R13B,NSFL1C,ANAPC5,BIRC5,PCBP4,ZC3HC1,TGM1,WDR76,EZR,TGFB2,CDC23,CBX5,MSH2,PSMD5,EFHC1,CDC…	KLHL13,USH1C,PSMC4,POLA2,PRDM11,FHL1,MYO16,FOXN3,CDK14,HIPK2,EML1,VASH1,DYNC1I2,FKBP6,EDN1,BRINP1,TP73,DUSP13,PTPRC,SMARCD3,ABCB1,TDRD1,SIRT1,MISP,SUSD2,PDGFB,CDKL1,REC8,RASSF2,FAM83D,PIM2,RGCC,SFRP1,LILRB1,RASSF4,BCCIP,SLC6A4,CCL2,CYP27B1,KRT18,AICDA,GMNN,SMOC2,CCNG1,WNT5A,HYAL1,ROPN1B,IL1A,ACTR3,ACVR1,POLE4,ATF2,PARD3B,DHCR24,PLAGL1,CCND2,NR4A3,DUSP1,INHBA,CDKN2C,NR4A1,MAD2L1BP,PIWIL1,KIF25,BMP…
GO_AUTOPHAGOSOME_ORGANIZATION	GO:1905037	88	Up	6.120639051914915e-5	0.006672539268924936	4	RB1CC1,IFT88,GABARAPL2,PHF23,ATG5,VMP1,ATG2B,WIPI1,RAB7A,PIK3C3,TP53INP2,PSEN1,ULK2,ATG16L1,NSFL1C,SCFD1,SH3GLB1,MTMR3,CHMP4B,MAP1LC3A,NPRL3,TBC1D12,IFT20,ATG2A,AMBRA1,RAB23,NPRL2,PIKFYVE,RAB3GAP1,MFN2,STX12,RAB3GAP2,ATG101,BECN1,ATG14,EMC6,TBC1D14,PIK3C2B,UBQLN1,STX17,RAB1A,GABARAPL1,MAP1LC3B,WDR45B,RALB,RAB5A,ATG3,ATG12,C9orf72,LRSAM1,FEZ1,PIP4K2A,BAG3,TRAPPC8,WIPI2,PINK1,ATP13A2,TP53INP1,TMEM4…	IFT88,RAB7A,NSFL1C,IFT20,RAB23,PIKFYVE,RAB3GAP1,MFN2,ATG14,EMC6,TBC1D14,PIK3C2B,STX17,WDR45B,RALB,ATG3,TRAPPC8,PINK1,TMEM41B,PIP4K2C,MTM1,SYNPO2,UBXN2A,NUPR1,ULK1,LRRK2,ATG9A	WIPI1,ATG16L1,SCFD1,SEC22B
GO_TRANSCRIPTION_ELONGATION_FROM_RNA_POLYMERASE_II_PROMOTER	GO:0006368	76	Up	6.123223960045493e-5	0.006672539268924936	2	POLR2J,PAF1,ZMYND11,MNAT1,POLR2B,CTDP1,CDK13,AFF4,CCNT2,CCNK,SUPT16H,POLR2E,POLR2F,NELFCD,POLR2C,ERCC2,POLR2I,ELL,EZH2,RECQL5,SUPT6H,ELP4,GTF2H1,GTF2H3,RNF8,NCBP2,ELL2,ENY2,GTF2F1,PCID2,ELL3,CCNT1,EAPP,ELOF1,MLLT1,ADRM1,CDK7,CDC73,CCNH,ELP2,CDK9,NCBP1,RTF1,WDR61,BRD4,POLR2D,EAF1,EAF2,GTF2H2,POLR2K,SSRP1,HNRNPU,ERCC3,IWS1,WDR43,POLR2H,PBRM1,RNF168,SHH,LEO1,CDK12,POLR2G,MLLT3,POLR2L,POLR2A,SETD2,NE…	POLR2B,CTDP1,POLR2E,POLR2F,POLR2C,POLR2I,ELL,EZH2,RECQL5,SUPT6H,GTF2H1,RNF8,ELL2,ELOF1,ADRM1,CDC73,RTF1,BRD4,POLR2D,SSRP1,HNRNPU,ERCC3,WDR43,RNF168,CDK12,POLR2G,POLR2A,NELFA,TCEA1,NELFB,NELFE,SUPT4H1	ELL3,SHH,MLLT3,GTF2H4
GO_TYPE_I_INTERFERON_PRODUCTION	GO:0032606	115	Up	6.639312578604953e-5	0.007131570182647234	2	DHX33,CREBBP,RNF216,POLR3B,POLR3E,OTUD5,NFKB2,ITCH,XRCC5,CYLD,MAVS,POLR2E,POLR2F,EP300,POLR3H,YY1,RNF125,RIOK3,PQBP1,PYCARD,RIPK2,RELB,LILRB1,CACTIN,PTPRS,TAX1BP1,DDX58,DHX58,NFKB1,DTX4,TRIM38,POLR3G,IFIH1,STAT1,TNFAIP3,TRIM32,TRIM25,POLR3GL,NMI,ZBP1,LRRFIP1,IRF1,IRF3,PIN1,TICAM1,IRF5,TRAF3,TRIM21,POLR3F,PTPN22,HAVCR2,DHX9,IL10,TLR4,FLOT1,TLR2,PPM1B,HERC5,NLRC5,HSPD1,G3BP1,POLR2K,POLR3A,TIRAP,UBE…	DHX33,RNF216,MAVS,POLR2E,POLR2F,POLR3H,YY1,RIOK3,PYCARD,PTPRS,DDX58,DHX58,TRIM38,STAT1,TRIM25,IRF1,PIN1,TRIM21,NLRC5,POLR3A,TIRAP,UBE2L6,REL,IFI16,TLR3,SYK,STAT6,TRIM56,MYD88,RELA,RNF26,PTPN11,RNF135,NPLOC4,IRF7,POLR3C,ISG15,HMGB1,PLCG2,GPATCH3	LILRB1,HAVCR2,TLR4,POLR3K,NLRC3,TREX1
GO_MACROMOLECULE_METHYLATION	GO:0043414	248	Up	7.10145883784753e-5	0.007520544929827546	2	NDUFAF7,KDM1A,KMT2E,PAF1,JARID2,PAX7,BRCA1,TFB1M,ARID4A,NSUN2,METTL1,ARID4B,KMT2C,TARBP1,PRDM6,SPI1,TRMT11,METTL22,FTSJ1,MBD3,HSD17B10,EED,BAZ2A,FKBP6,RIF1,GRHL2,ZMPSTE24,ATRX,MECOM,DIMT1,GNAS,METTL2A,DNMT3B,TRMT6,TDRD1,SIRT1,SETD1A,TRMT2A,SMARCB1,SNRPD3,PICK1,TTLL12,PRMT5,VCPKMT,SNW1,PCIF1,METTL4,RNMT,SUV39H1,CTCF,SETD6,GSPT1,PIH1D1,DOT1L,TRMT1,FBL,RAB3D,GSK3A,CBLL1,EZH2,KDM4C,GATA3,TRDMT1,FTSJ3…	KMT2E,JARID2,PAX7,METTL22,BAZ2A,SETD1A,TRMT2A,PICK1,PRMT5,PCIF1,RNMT,SETD6,TRMT1,EZH2,GATA3,SUPT6H,NOP2,PHF1,THADA,ICMT,FAM98A,ETF1,TRMT1L,MTERF4,ZC3H13,METTL8,SNRPB,GTPBP3,NSUN5,MBD2,SETDB2,CMTR1,TGS1,RTF1,BRD4,MTF2,SETDB1,SMYD2,CAMKMT,METTL21A,MEPCE,CXXC1,N6AMT1,MIS18A,TYW3,TRMT10B,METTL3,TRMT61A,TET2,MGMT,ATF7IP,COPRS,TRMT112,SATB1,BCOR,TRMT12,KMT5A,PRMT3,WDR5,NELFE,EHMT2,FDXACB1,RBM15B	PRDM6,SPI1,FKBP6,GNAS,TDRD1,SIRT1,PRMT8,DYDC2,PIWIL4,PRDM16,MAEL,DDX4,AUTS2,BTG2,PCMTD1,RAB3B,FOS,DYDC1,TDRD12,FBLL1,PAGR1
GO_MITOTIC_SPINDLE_ORGANIZATION	GO:0007052	102	Up	7.310528073011382e-5	0.00753809138582425	6	PKD1,ZNF207,TACC3,SPAST,TUBG2,PARP3,TPR,MAP4,EML1,RHOA,KIF2A,SMC1A,CLASP1,WDR62,NDC80,PIBF1,CHMP2B,CHMP5,AURKA,TPX2,BIRC5,KIF4A,AAAS,EFHC1,MISP,SUN2,MYBL2,RAE1,KIF3B,CHMP4B,CEP192,STAG2,RAB11A,ARHGEF10,AURKC,FSD1,BCCIP,SMC3,KPNB1,CEP126,TTK,WRAP73,TBCE,CDC20,STMN1,NEK2,STAG1,VPS4B,GPSM2,STIL,MSTO1,SBDS,GNAI1,CHMP2A,CHMP1A,TUBG1,RAN,CCNB1,PSRC1,BORA,NUMA1,KIF23,KIF11,TACC2,CENPE,CLTC,NUF2,ANKRD53,…	ZNF207,TACC3,TUBG2,PARP3,KIF2A,PIBF1,BIRC5,EFHC1,SUN2,RAE1,CEP126,WRAP73,CDC20,STMN1,STAG1,GPSM2,STIL,GNAI1,CHMP1A,CCNB1,NUMA1,CENPE,CLTC,HNRNPU,PCNT,RACGAP1,CHMP4C,VCP,TNKS,PRC1,HSPA1B	EML1,MISP,BCCIP,ANKRD53,MAP9
GO_COVALENT_CHROMATIN_MODIFICATION	GO:0016569	417	Up	7.399454649438476e-5	0.00753809138582425	4	KDM1A,MSL3,CREBBP,KMT2E,KDM7A,PAF1,JARID2,PAX7,BAZ1B,AKAP8L,PPP5C,BRCA1,KDM5D,ISL1,SNAI2,UBR2,PHF20,ARID4A,JADE2,HDAC9,RSF1,ARID4B,USP36,KMT2C,ATG5,MTA3,HDAC7,PRDM6,SPHK2,EYA2,KDM4A,SPI1,HDAC4,SIRT2,JMJD6,ING3,MBD3,SREBF1,KDM5A,EED,SART3,BAZ2A,SIRT6,JADE1,UBE2A,RIF1,SRCAP,WDR70,KAT6A,ZMPSTE24,REST,NCOA1,ATRX,MECOM,HUWE1,ATXN7L3,UIMC1,MT3,AURKA,DNMT3B,KDM2B,NOS1,RCOR1,TBL1Y,HDAC6,WAC,BRPF3,SIRT1,J…	MSL3,KMT2E,JARID2,PAX7,AKAP8L,JADE2,HDAC7,EYA2,KDM4A,SREBF1,BAZ2A,SIRT6,UBE2A,UIMC1,RCOR1,SETD1A,PPM1F,HDAC10,PRMT5,RPS6KA5,MRGBP,FMR1,MAPK3,SETD6,EYA1,AKAP8,PRKD2,ZNHIT1,EZH2,GATA3,TRIM37,KAT2A,SUPT6H,ING4,RNF8,EYA4,PHF1,BRD8,SFPQ,KDM5B,DR1,SET,HELLS,EPC1,TAF12,NAA50,NCOA3,GTF3C4,CPA4,MBD2,CCNB1,CDC73,DDB2,CLOCK,USP15,SETDB2,KAT7,ACTL6A,RTF1,BRCA2,KANSL2,USP3,MBD1,BRD4,SIRT3,PADI1,MTF2,SETDB1,SM…	ISL1,HDAC9,PRDM6,SPHK2,SPI1,MT3,NOS1,TBL1Y,SIRT1,HSF4,PRMT8,AICDA,POLE4,ATF2,HDAC1,PADI2,TWIST1,IL1B,LIF,PRKAA1,DYDC2,MAP3K12,PRDM16,HMGA2,PRKCA,AUTS2,HIPK4,PRKCB,SDR16C5,DYDC1,PHF8,UBE2N,GATA2,PRKD1,FBLL1,DPF3,EID1,PAGR1
GO_MITOTIC_CELL_CYCLE_CHECKPOINT	GO:0007093	155	Up	7.418789234618892e-5	0.00753809138582425	6	MAD1L1,ZNF207,BRCA1,SPDL1,TPR,FOXN3,TRIP13,CHFR,TIPIN,GTSE1,DLG1,TOP2B,CNOT4,NDC80,ORC1,ZW10,BAX,AURKA,CNOT3,PCBP4,CLSPN,CDC6,MSH2,KLHL22,EP300,E2F1,RGCC,FBXO31,RBL2,NBN,TGFB1,CASP2,CDK5RAP3,CCND1,ANAPC15,CDKN1B,CNOT2,TTK,IK,CNOT6,TFDP2,RPL24,NEK11,ATF2,ARID3A,MAD2L2,GADD45A,CDC20,SYF2,CENPF,RPA2,PLAGL1,DCLRE1B,DUSP1,TEX14,ZWINT,CDK2,MAD2L1BP,CDKN1A,SOX4,CNOT1,XRCC3,PCID2,PRMT1,PSMG2,E2F8,STK33,T…	ZNF207,DLG1,TOP2B,PCBP4,MSH2,FBXO31,RBL2,TFDP2,MAD2L2,GADD45A,CDC20,CENPF,DCLRE1B,ZWINT,CNOT1,E2F8,TOP2A,CCNB1,APC,TAOK3,HUS1,CDK5RAP2,MDC1,NABP2,PML,PRCC,CDKN2B,TNKS1BP1,BUB3,XPC,CNOT11,ZNF385A,TOPBP1,CHMP4C,TRIAP1,RAD9A,HRAS,SFN,GEN1,CNOT10,KNTC1,MUC1,E2F4	FOXN3,RGCC,ATF2,PLAGL1,DUSP1,MAD2L1BP,TICRR,HMGA2,RAD9B,BTG2
GO_CELL_CYCLE_PROCESS	GO:0022402	1186	Up	7.557213791194062e-5	0.00757635873279842	6	MAD1L1,KLHL13,CYP26B1,CDC27,UPF1,PRKAR2B,KMT2E,FBXL3,USH1C,DBF4,PAF1,MARK4,PAFAH1B1,GAS7,PAX6,PSMB1,PKD1,MLXIPL,ZNF207,NCAPD2,AKAP8L,TTC19,ANLN,WIZ,CEP68,BRCA1,ERCC1,PSMC4,DDX11,TACC3,POLA2,YAF2,BID,IGF1,MNAT1,SPAST,FHL1,UBR2,RRAGD,NCAPH2,CENPQ,PIAS1,RFC1,CUL3,TUBG2,NSUN2,SPDL1,PHF23,PSMA4,MYO16,PARP3,CUL7,CNTLN,OFD1,YTHDC2,TPR,MAP4,RFC2,RAD51,FOXN3,ANAPC4,SDCCAG8,CUL1,MTA3,CDK14,PPP1R12A,CROCC,A…	PRKAR2B,KMT2E,GAS7,PAX6,ZNF207,AKAP8L,ERCC1,DDX11,TACC3,YAF2,CENPQ,TUBG2,PARP3,CNTLN,YTHDC2,RFC2,ATP2B4,CTDP1,BCAT1,POLD1,TAF2,ASPM,STAG3,RASSF1,KIF2A,CSNK2A2,ZFYVE26,UBE2D1,LLGL2,DLG1,MCM6,TOP2B,PPP1R12B,PCM1,DNM2,PIBF1,MAPRE3,UIMC1,NSFL1C,ANAPC5,BIRC5,PCBP4,EZR,TGFB2,CDC23,CBX5,MSH2,PSMD5,EFHC1,CDC34,FBXO7,SUN2,PRMT5,CDKN3,NINL,RAE1,PSMA7,CDC25B,RBBP8,PSMD10,EMD,FBXO31,RBL2,MCM4,AKAP8,AKT2,LIG1…	KLHL13,USH1C,PSMC4,POLA2,FHL1,MYO16,FOXN3,CDK14,EML1,VASH1,DYNC1I2,EDN1,BRINP1,TP73,PTPRC,SMARCD3,ABCB1,MISP,SUSD2,PDGFB,REC8,FAM83D,PIM2,RGCC,SFRP1,BCCIP,CCL2,CYP27B1,AICDA,GMNN,CCNG1,WNT5A,HYAL1,ROPN1B,IL1A,ACTR3,ACVR1,POLE4,ATF2,DHCR24,PLAGL1,CCND2,DUSP1,INHBA,CDKN2C,MAD2L1BP,KIF25,BMP4,IL1B,AKAP9,LIF,CDKN1C,PRKAA1,CCNA1,KLF4,BTG4,THBS1,BRDT,CGREF1,BARD1,TICRR,TOM1L1,TM4SF5,MAEL,DYRK3,CALM2,AN…
GO_CHROMATIN_REMODELING	GO:0006338	142	Up	8.223515592152518e-5	0.008135870228604576	4	JARID2,PAX7,BAZ1B,SCMH1,KDM5D,CENPQ,TPR,RSF1,ARID1B,SMARCD1,KDM4A,HDAC4,PSME4,MBD3,TP63,SMARCE1,KDM5A,ACTR6,ACTB,BAZ2A,SIRT6,SMARCA2,SRCAP,SMARCD3,ATRX,ESR1,HNRNPC,SMARCB1,CENPM,CHD8,PABPC1L,ACTR5,SMCHD1,SMARCA1,RBBP7,CENPI,CENPT,OIP5,CHRAC1,PIH1D1,ZNHIT1,KDM4C,GATA3,NPM3,SMARCD2,KAT2A,EZH1,HDAC5,SUPT6H,CHD4,RNF8,ACTR8,KAT2B,CENPA,INO80B,HDAC1,KDM5B,DR1,ARID1A,MYB,SATB2,HELLS,CENPL,CBX3,CENPK,HJU…	JARID2,PAX7,CENPQ,SMARCD1,KDM4A,TP63,SMARCE1,BAZ2A,SIRT6,CHD8,CENPT,CHRAC1,ZNHIT1,GATA3,NPM3,KAT2A,SUPT6H,CHD4,RNF8,KDM5B,DR1,HELLS,CBX3,CENPK,INO80,MIS18BP1,MBD2,ACTL6A,HMGA1,SMARCC2,CENPC,CDKN2A,POLE3,CENPU,CENPH,NPM2,MIS18A,CENPN,INO80E,SPTY2D1,SATB1,CENPP,DAXX,SUPT4H1	SMARCD3,SMARCA1,CENPI,HDAC1,PIWIL1,CHD1L,BRDT,HMGA2,CENPV,SMARCC1,NPM1,ERCC6
GO_TRANSCRIPTION_BY_RNA_POLYMERASE_III	GO:0006383	52	Up	8.506593606442394e-5	0.008216735924445401	2	BRCA1,POLR3B,SNAPC1,POLR3E,ZNF76,GTF3C1,POLR2E,POLR2F,POLR3H,CHD8,BRF2,SNAPC2,ELL,TBP,POLR3G,GTF3C2,IVNS1ABP,GTF3C3,POLR3GL,GTF3A,GTF3C4,PRDX5,ICE2,POLR3F,RPTOR,ZC3H8,BDP1,POLR2K,GTF3C5,POLR3A,GTF3C6,POLR3K,POLR2H,ICE1,SNAPC3,SNAPC4,ZNF143,NAB2,POLR3D,AR,POLR1C,SNAPC5,DHX36,POLR2L,MAF1,BRF1,POLR3C,POLR1D,MTOR,CRCP,CEBPA,ZNF345	SNAPC1,GTF3C1,POLR2E,POLR2F,POLR3H,CHD8,SNAPC2,ELL,GTF3C2,GTF3A,GTF3C4,BDP1,GTF3C5,POLR3A,ICE1,ZNF143,SNAPC5,POLR3C,POLR1D,MTOR,CEBPA,ZNF345	POLR3K
GO_MITOCHONDRIAL_TRANSLATION	GO:0032543	132	Up	8.523811705103621e-5	0.008216735924445401	2	LARS2,MRPS10,MRPL43,GATB,MRPS35,MRPS24,IARS2,MRPS34,MRPL22,NOA1,MTIF2,MRPL28,MRPS33,MRPS18A,ALKBH1,UQCC1,MTG2,CDK5RAP1,MRPS31,EARS2,SARS2,MRPL4,MRPL32,C1QBP,MRPL27,MRPL51,MTRF1L,MRPL18,MRPL2,MRPS30,MRPS27,MRPL3,MRPL19,MRPL37,WARS2,MRPS15,NSUN4,DARS2,FASTKD2,MRPS14,MTRF1,MTIF3,MTERF4,MRPS2,TSFM,FASTKD3,AARS2,MRPS7,MRPS26,MRPS12,MRPL34,QRSL1,MRPS25,PTCD3,MRPL35,ERAL1,DAP3,MRPS36,MRPL44,MRPS9,MRPL47…	MRPS10,MRPL43,GATB,IARS2,MTIF2,MRPL28,ALKBH1,UQCC1,CDK5RAP1,EARS2,MRPL4,MRPL2,MTERF4,FASTKD3,MRPS26,MRPS12,MRPL34,ERAL1,MRPS5,MRRF,MTG1,MRPL49,MALSU1,RPUSD3,MRPL55,MRPS18C,TRUB2,MRPL36,MRPL57,MRPL14,MRPS23,MRPS11,MRPL21,MRPS18B,MRPS6,MRPL12	MRPL24,MRPS28,MRPL1,MRPL48
GO_PROTEIN_MODIFICATION_BY_SMALL_PROTEIN_REMOVAL	GO:0070646	260	Up	8.887912610679946e-5	0.008384734681760146	2	CFTR,PSMB1,BRCA1,PSMC4,ZRANB1,BIRC3,USP2,PSMA4,USP28,TNIP3,USP36,USP13,ATXN3,RHOA,OTUD5,PSME4,POLB,UBE2D1,ACTB,SART3,USP33,ITCH,SENP1,KEAP1,CYLD,USP40,ATXN7L3,PSMC5,UIMC1,OTUB2,USP48,ESR1,PSME1,CLSPN,PSMD5,PSMD8,JOSD1,TAB1,EP300,PSMC6,PSMA3,HIF1A,PSMC1,PSMB5,YY1,PSMA6,NFKBIA,PSME2,PSMA7,ACTR5,USP14,SMAD7,PSMD10,USP11,PSMD7,USP10,USP31,CCP110,BABAM1,TFPT,USP42,PSMA2,TGFBR1,DDX58,GATA3,PSMD3,PSMD11…	ZRANB1,USP2,POLB,UBE2D1,UIMC1,PSMD5,HIF1A,YY1,PSMA7,USP14,PSMD10,USP31,TGFBR1,DDX58,GATA3,PSMD3,KAT2A,USP46,USP5,USP4,USP34,UCHL5,CDC20,DESI2,STAMBP,INO80,ADRM1,PSME3,TRIM21,DDB2,APC,USP15,ACTL6A,USP20,IL33,USP3,ARRB2,COPS7B,CCNA2,USP12,OTULIN,USP25,USP16,UBXN1,USP1,RNF123,FOXK1,VCP,OTUB1,USP39,TNIP2,ADRB2,INO80E,GPS1,USP47,NFRKB,SMAD1,USP32,HCFC1,RCE1,PSMD1,HGS,PSMD12,PSMB9,IKBKG	CFTR,PSMC4,USP9Y,PARK7,CCNA1,BARD1,UBC,UCHL1,NLRP3,USP54,USP50,UBB,SIAH2,OTUD6A
GO_SPINDLE_ORGANIZATION	GO:0007051	159	Up	9.002840924891531e-5	0.008384734681760146	6	PKD1,ZNF207,TACC3,SPAST,TUBG2,PARP3,TPR,MAP4,RNF4,ASPM,EML1,RHOA,KIF2A,SMC1A,CLASP1,WDR62,DLG1,MLH1,SPAG5,NDC80,PIBF1,CHMP2B,MAPRE3,ATRX,CHMP5,AURKA,TPX2,KIZ,BIRC5,KIF4A,HAUS4,EZR,AAAS,EFHC1,MISP,SUN2,MYH9,MYBL2,RAE1,KIF3B,MAPRE1,CHMP4B,CEP192,STAG2,RAB11A,ARHGEF10,AURKC,FSD1,PPP2R1A,LZTS2,BCCIP,SMC3,KPNB1,CEP126,FBXO5,SENP6,TTK,CEP72,WRAP73,TBCE,CDC20,STMN1,NEK2,STAG1,NEK6,VPS4B,GPSM2,STIL,MSTO1…	ZNF207,TACC3,TUBG2,PARP3,ASPM,KIF2A,DLG1,PIBF1,MAPRE3,BIRC5,EZR,EFHC1,SUN2,RAE1,LZTS2,CEP126,WRAP73,CDC20,STMN1,STAG1,GPSM2,STIL,TUBGCP3,GNAI1,INO80,CHMP1A,CCNB1,NUMA1,TUBGCP4,CENPE,CLTC,CSNK1D,HAUS6,HNRNPU,PCNT,RACGAP1,CHMP4C,VCP,SAC3D1,HDAC3,TNKS,PRC1,HSPA1B,HAUS3,TUBGCP5	EML1,MISP,BCCIP,ANKRD53,MAP9,MAPRE2,MAPK15,HAUS7,TUBB8
GO_NEGATIVE_REGULATION_OF_CELL_CYCLE	GO:0045786	553	Up	9.116219748277933e-5	0.008384734681760146	6	MAD1L1,KMT2E,GAS7,PSMB1,CRY1,PKD1,MLXIPL,ZNF207,BRCA1,PSMC4,YAF2,RUNX3,FHL1,RRAGD,TIMP2,NSUN2,SPDL1,PSMA4,MYO16,YTHDC2,TPR,USP28,RAD51,FOXN3,FOXC1,CUL1,WAPL,IPO5,TP53BP1,RASSF1,PRR11,PSME4,PPP2R5B,PTPN3,RPS6KA2,VASH1,TRIP13,PRKACA,CHFR,NLE1,PTGS2,EED,TSG101,TIPIN,GTSE1,DLG1,TOP2B,JADE1,BRINP1,TP73,THOC1,CDC14A,CNOT4,RBL1,NDC80,CDC14B,STRADB,RRAGB,ATRX,ORC1,ZW10,PPP1R15A,BAX,PSMC5,UIMC1,AURKA,CNOT…	KMT2E,GAS7,ZNF207,YAF2,YTHDC2,FOXC1,RASSF1,PTPN3,PTGS2,DLG1,TOP2B,UIMC1,PPP1R13B,PCBP4,WDR76,TGFB2,CBX5,MSH2,PSMD5,FBXO7,CDKN3,PSMA7,CDK5RAP1,RBBP8,PSMD10,FBXO31,RBL2,AKT2,EZH2,PRKAG2,TGFBR1,GATA3,PSMD3,TRIM37,KAT2A,EIF4G2,MDM1,TIMELESS,ING4,PRKAB1,MAPK14,TFDP2,PPM1G,HTRA2,FBXO6,MAD2L2,MIIP,GADD45A,RRAGC,CDC20,CENPF,DCLRE1B,EPC1,APAF1,CBX3,ZWINT,CNOT1,IRF1,MAX,E2F8,CDKN2D,CHMP1A,PSME3,TOP2A,RRP8,…	PSMC4,FHL1,MYO16,FOXN3,VASH1,BRINP1,TP73,SUSD2,RGCC,LILRB1,CCL2,GMNN,ATF2,DHCR24,PLAGL1,DUSP1,INHBA,CDKN2C,NR4A1,MAD2L1BP,KIF25,BMP4,BMP2,LIF,CDKN1C,PRKAA1,KLF4,BTG4,THBS1,CGREF1,BARD1,TICRR,TOM1L1,UHRF2,HMGA2,RAD9B,FBXO43,BTG2,NEUROD1,ATRIP,GPER1,NKX3-1,IL12A,CXCL8,BCL2,NPM1,SOX2,NUPR2,ZFP36L1,EVI2B,MAPK12,C10orf99,FZD9,RPA4,IPO7,TREX1,ERCC6,TNF
GO_SELECTIVE_AUTOPHAGY	GO:0061912	45	Up	9.144144752019311e-5	0.008384734681760146	2	RB1CC1,CLEC16A,VPS13D,ATG5,RAB7A,TIGAR,SPTLC1,HDAC6,SPTLC2,MAPK3,TSC2,RIPK2,CDC37,NOD1,AMBRA1,HTRA2,MFN2,LGALS8,STBD1,OPTN,BECN1,ATG14,VPS13C,SESN2,UBQLN1,USP30,CALCOCO2,TP53,KLHL3,LRSAM1,BAG3,HSPB8,WIPI2,PINK1,SQSTM1,WDFY3,TEX264,WDR81,ADRB2,ATG13,RNF41,TBK1,TOMM7,HTT,SMURF1	VPS13D,RAB7A,SPTLC1,MAPK3,HTRA2,MFN2,LGALS8,ATG14,CALCOCO2,KLHL3,PINK1,SQSTM1,WDFY3,ADRB2,HTT	STBD1
GO_REGULATION_OF_RNA_SPLICING	GO:0043484	126	Up	9.687342825096903e-5	0.008684710842883877	2	RBM5,PTBP1,CLK1,CELF2,THRAP3,SFSWAP,U2AF2,JMJD6,DAZAP1,SART3,RBM7,MBNL3,YTHDC1,REST,RBM22,FUS,SRPK1,CIRBP,DDX17,RBFOX2,SNW1,SRSF5,CELF4,FMR1,PQBP1,RBM3,ESRP2,ESRP1,HNRNPL,SNRNP70,PRX,SETX,C1QBP,DDX5,ZPR1,PRPF19,RPS13,NUP98,SRSF9,SRSF3,RBM24,KHDRBS2,CLK4,FAM172A,FXR1,NCL,SRSF7,TIA1,SRSF4,PTBP2,PRDX6,PTBP3,RBM25,KHDRBS1,HNRNPA2B1,SMU1,RBM19,SRSF6,AHNAK,RBM42,NSRP1,METTL16,FXR2,HABP4,KHDRBS3,RBM38,R…	RBM5,PTBP1,SFSWAP,U2AF2,DAZAP1,CIRBP,SRSF5,FMR1,RBM3,SNRNP70,NCL,SRSF7,TIA1,PRDX6,PTBP3,RBM25,RBM19,AHNAK,RBM38,RBM17,SRPK2,C9orf78,SF3B4,HNRNPLL,PIK3R1,MBNL1,HNRNPU,SRSF2,MAGOH,ZNF326,CWC22,FASTK,CDK12,HNRNPH1,POLR2A,RBM20,RNPS1,RBM15B,RBM8A	CELF2,CELF4,RBM24,KHDRBS2,BRDT,TMBIM6,AFF2,CELF5,NPM1
GO_PROTEIN_DNA_COMPLEX_SUBUNIT_ORGANIZATION	GO:0071824	193	Up	9.804892372367574e-5	0.008684710842883877	4	RAD52,PAF1,PSMC4,MNAT1,CENPQ,PIAS1,RSF1,RAD51,RNF4,TAF11,SMARCD1,PSME4,MCM2,SMARCE1,ACTR6,SART3,MCM6,BAZ2A,SRCAP,SMARCD3,KAT6A,ATRX,RRN3,PSMC5,ESR1,SUPT16H,CDC45,SMARCB1,CABIN1,HIRA,CENPM,DMC1,MCM5,RBX1,PSMC6,SMARCA1,RBBP7,CENPI,TAF7L,CENPT,CTCF,TAF1C,OIP5,BRF2,MCM4,PIH1D1,ERCC2,ASF1B,GRWD1,TAF6,RPA3,ZNHIT1,UBTF,SMARCD2,SUPT6H,GTF2H1,GTF2H3,CAND1,ASF1A,MCM3,RNF8,GMNN,TBP,SENP6,CENPA,TAF1B,DR1,ARI…	CENPQ,TAF11,SMARCD1,SMARCE1,MCM6,BAZ2A,RRN3,CENPT,TAF1C,MCM4,GRWD1,RPA3,ZNHIT1,SUPT6H,GTF2H1,RNF8,DR1,CENPF,UBN1,SET,HELLS,TAF12,CENPK,HP1BP3,INO80,MIS18BP1,RPA1,MED6,DDB2,HEY2,XPA,ANP32B,HMGA1,CENPE,SMARCC2,CUL4A,GTF2A2,CENPC,BDP1,SHPRH,POLE3,GTF3C5,CENPU,CENPH,XPC,MIS18A,MCM3AP,ERCC3,CENPN,CHAF1A,ATF7IP,SWI5,SPTY2D1,TSPYL4,CENPP,ARID2,HMGB1,DAXX	PSMC4,SMARCD3,SMARCA1,CENPI,GMNN,NFE2,PIWIL1,CHD1L,BRDT,UBC,CENPV,UBB,SMARCC1,NPM1,TCF4,GTF2H4,SETSIP
GO_RNA_PHOSPHODIESTER_BOND_HYDROLYSIS_ENDONUCLEOLYTIC	GO:0090502	67	Up	9.817800527265988e-5	0.008684710842883877	2	ELAC2,RNASET2,SMG6,NOP14,AGO1,DICER1,APEX1,POP1,RNASEH2A,POP4,ENDOU,DROSHA,TSNAX,CPSF3,RCL1,UTP20,AGO2,RPP40,PIWIL1,AGO3,DGCR8,KRI1,RNASE1,ERN2,PIWIL4,RNASEL,MRPL44,RNASEH2B,DBR1,NOB1,ELAC1,ABT1,LACTB2,UTP23,RPP30,RPP38,TSEN2,SLFN13,EXOG,NOL9,RPP14,ZC3H12A,ENDOG,POP5,NUDT16L1,FEN1,TSEN34,RPS21,RNASEH1,POP7,ENDOV,EXO1,ERN1,RPP25,RRS1,EDC3,TSEN54,YBEY,SND1,PIWIL2,NUDT16,TSEN15,TSN,RNASEK,RPP21,RNAS…	ELAC2,POP1,POP4,RCL1,KRI1,RNASEH2B,ABT1,LACTB2,RPP38,TSEN2,RPP14,FEN1,TSEN34,RNASEH1,POP7,ENDOV,RRS1,TSEN54,NUDT16,TSEN15,TSN	ENDOU,PIWIL1,RNASE1,PIWIL4,EXO1,SND1,RNASE4
GO_POSTTRANSCRIPTIONAL_REGULATION_OF_GENE_EXPRESSION	GO:0010608	526	Up	1.0016573113281754e-4	0.008757513167298316	2	UPF1,POLR2J,YBX2,PSMB1,PSMC4,MATR3,SLC11A1,SAMD4A,VIM,TNFRSF1B,NUP160,PSMA4,POLR2B,TPR,THRAP3,EIF2AK2,PUM2,RC3H2,NDC1,YBX3,EIF4B,YBX1,ELAVL1,DHX29,RHOA,ROCK1,PSME4,NUP133,BCL3,PABPC1,TCOF1,NCK2,IGF2BP2,EIF4G3,NUP37,EXOSC7,EXOSC5,TNRC6C,MKNK1,DDX1,JMJD4,GEMIN5,XPO1,TNPO1,DIS3,YTHDC1,ZMPSTE24,SEH1L,MTIF2,EIF2AK1,PPP1R15A,SRRT,PSMC5,OGFOD1,CNOT3,KHSRP,MAPKAPK5,GCN1,FUS,PCBP4,PABPC4,TNRC6A,PUS7,ALKBH…	SAMD4A,NUP160,POLR2B,EIF2AK2,NCK2,EIF4G3,EXOSC7,EXOSC5,JMJD4,MTIF2,GCN1,PCBP4,PUS7,PSMD5,CIRBP,POLR2E,MAPK1,POLR2F,ALKBH1,EIF5,PCIF1,UQCC1,RAE1,PSMA7,CDK5RAP1,PSMD10,FMR1,RBM3,MAPK3,POLR2C,AKT2,POLR2I,MTPN,CAV1,HSPB1,PSMD3,CASC3,EIF4G2,CAPRIN2,NUP107,MAPK14,QKI,XRN1,EIF1B,EIF4G1,NCL,EPB41L5,TIA1,SET,EXOSC8,ETF1,TARDBP,FASTKD3,CNOT1,UPF3B,MIF4GD,HNRNPR,ATG14,NUP214,MAP2K2,ILF3,NGDN,PSME3,PPARG,NUP…	PSMC4,MATR3,SLC11A1,VIM,TNFRSF1B,EIF4B,PABPC1,IGF2BP2,PABPC4,CELF4,NUP93,MYEF2,NEURL1,RBM24,IGFBP5,SERP1,PIWIL1,BMP4,LIN28A,PIWIL4,IGF2BP3,IL6,THBS1,TOB1,MAEL,EIF2A,SCGB1A1,UBC,BOLL,PRKCA,EIF4A2,IGF2BP1,BTG2,ACE,TNFSF13,LARP6,EEF2,GDNF,AXIN2,GRM5,UBB,RPS6KA3,NPM1,ZFP36L1,NOTCH4,ANG,TNF,C8orf88,RMRP,CCL5
GO_REGULATION_OF_AUTOPHAGY	GO:0010506	299	Up	1.0143811562564868e-4	0.008766818291830488	2	BAD,POLDIP2,OSBPL7,DCN,CAPN1,RB1CC1,RRAGD,IFT88,ATP6V0A1,DAPK2,CLEC16A,PHF23,ATP6V1H,VPS13D,PIK3CB,TAB2,USP36,ATG5,USP13,CTSA,GNAI3,KDM4A,ROCK1,TBC1D25,SIRT2,VPS35,NEDD4,CSNK2A2,PRKACA,SREBF1,USP33,LAMP3,TIGAR,TP53INP2,KEAP1,SESN1,MID2,GSK3B,ULK2,RRAGB,ZMPSTE24,CTTN,MT3,DNM1L,SNX5,SPTLC1,MUL1,EXOC1,SCFD1,HDAC6,WAC,TREM2,SIRT1,ABL1,SH3GLB1,KLHL22,XBP1,FBXO7,HMOX1,TSPO,MTMR3,EP300,ATP6V1D,SPTLC2,HI…	BAD,POLDIP2,OSBPL7,CAPN1,IFT88,ATP6V0A1,DAPK2,VPS13D,TAB2,CTSA,KDM4A,TBC1D25,CSNK2A2,SREBF1,SESN1,DNM1L,SPTLC1,EXOC1,FBXO7,HIF1A,MAPK3,PYCARD,HERC1,SNRNP70,NAMPT,HSPB1,PRKAG2,IFT20,EIF4G2,PRKAB1,TFEB,DAP,ATP6V1A,EIF4G1,PIKFYVE,HTRA2,RAB3GAP1,MFN2,RRAGC,TRIM21,TRIM22,TBC1D14,LAMTOR5,CALCOCO2,XPA,AKT1,RALB,RUBCN,TLK2,MTDH,LAMTOR1,VPS26B,PINK1,UBQLN4,FZD5,DAPL1,IFI16,CDK5,FOXK1,PLEKHF1,PIP4K2C,MLST8…	DCN,MT3,SCFD1,TREM2,SIRT1,XBP1,EEF1A2,MTMR8,PIM2,BNIP3L,RASIP1,IL10RA,ATP6V1B1,TMEM59,QSOX1,PARK7,LEPR,KIF25,KDR,PRKAA1,HTR2B,ATP6V1C2,SCOC,UCHL1,BCL2,SNX32,BNIP3,TMEM150B,MAPK15,PRKD1,ATP6V0C,SREBF2,SEC22B
GO_PROTEIN_LOCALIZATION_TO_MITOCHONDRION	GO:0070585	132	Up	1.1044585434976008e-4	0.009436845214270977	5	BAD,AGK,BID,TOMM34,MIPEP,USP36,CASP8,CSNK2A2,SREBF1,TP63,LMAN1,TIMM21,TP73,HSP90AA1,DNAJA1,HUWE1,BAX,DNM1L,PPP1R13B,SIRT4,RNF31,SH3GLB1,TIMM13,HPS4,TOMM22,FBXO7,TSPO,SAMM50,GZMB,TIMM9,E2F1,BMF,GDAP1,BNIP3L,TIMM44,PDCD5,TIMM50,BBC3,GSK3A,PMPCB,MAPK8,PITRM1,YWHAE,UBE2D3,GRPEL1,FBXW7,MTCH2,AIP,TFDP2,HTRA2,RHOU,MFN2,DNAJC15,PPP3CC,MTERF4,ROMO1,TIMM17B,YWHAH,RAC2,TOMM40,TIMM10B,PRKAA1,YWHAQ,TIMM17A,TI…	BAD,AGK,CSNK2A2,SREBF1,TP63,TIMM21,DNM1L,PPP1R13B,TIMM13,HPS4,FBXO7,GDAP1,MTCH2,TFDP2,HTRA2,RHOU,MFN2,DNAJC15,PPP3CC,MTERF4,ROMO1,TIMM17B,TOMM40,TIMM17A,TIMM10,AKT1,TIMM8B,HK1,PINK1,UBE2J2,VPS11,FZD5,CHCHD4,GRPEL2,YWHAB,MFF,PARL,DDIT3,SFN,ARIH2,LRRK2,TIMM23B,TIMM23	LMAN1,TP73,SIRT4,GZMB,BNIP3L,AIP,PRKAA1,BCL2,ABLIM3,NDUFA13,TOMM20L,SREBF2,HSPA1L,SIAH3
GO_REGULATION_OF_MITOTIC_CELL_CYCLE	GO:0007346	582	Up	1.1237042630609968e-4	0.009493407139275994	6	MAD1L1,POLDIP2,CDC27,PRKAR2B,KMT2E,PAFAH1B1,PSMB1,PKD1,ZNF207,ANLN,BRCA1,PSMC4,TACC3,BID,IGF1,FHL1,TIMP2,CUL3,USP2,SPDL1,PSMA4,MYO16,PARP3,CUL7,OFD1,YTHDC2,TPR,FOXN3,ANAPC4,SDCCAG8,FOXC1,CUL1,MTA3,RIOK2,PKN2,CDK13,PSME4,SIRT2,PTPN3,ASNS,CDC42,TRIP13,PRKACA,UBE2D1,SMC1A,HMMR,CHFR,NDE1,NLE1,CLASP1,TIPIN,GTSE1,DLG1,TOP2B,DYNC1I2,JADE1,FGFR1,EDN1,PCM1,BRINP1,TP73,CDC14A,CNOT4,HSP90AA1,RBL1,NDC80,CDC1…	POLDIP2,PRKAR2B,KMT2E,ZNF207,TACC3,USP2,PARP3,YTHDC2,FOXC1,PTPN3,UBE2D1,DLG1,TOP2B,PCM1,NSFL1C,ANAPC5,PCBP4,CDC23,MSH2,PSMD5,FBXO7,PRMT5,NINL,RAE1,PSMA7,CDC25B,PSMD10,FBXO31,RBL2,RPA3,EZH2,GBF1,PSMD3,RAD51C,CUL9,TFDP2,EIF4G1,MAD2L2,MIIP,GADD45A,CDC20,CENPF,STAG1,DCLRE1B,SLF2,GPSM2,ZWINT,CNOT1,PIN1,GNAI1,INO80,E2F8,CDKN2D,CHMP1A,PSME3,TOP2A,CCNB1,MEIS2,CDC73,APC,TAOK3,RNASEH2B,GPNMB,HUS1,CDK5RAP2,…	PSMC4,FHL1,MYO16,FOXN3,DYNC1I2,EDN1,BRINP1,TP73,SMARCD3,SIRT1,PDGFB,PIM2,RGCC,CCL2,SMOC2,HYAL1,IL1A,ATF2,PLAGL1,CCND2,DUSP1,CDKN2C,MAD2L1BP,KIF25,BMP4,IL1B,AKAP9,CDKN1C,KLF4,BTG4,TICRR,TOM1L1,SIK1,TM4SF5,ANKRD53,CCNB3,HMGA2,RAD9B,PRKCA,ADAMTS1,BTG2,LRP5,TGFA,MAP9,NKX3-1,TUBA1A,CCDC8,DCDC1,PKIA,INSR,BCL2,RAD51B,UBE2E2,EPGN,ZFP36L1,AIF1,HAUS7,UBD,TNF,MCIDAS,PDXP
GO_PROTEIN_CATABOLIC_PROCESS	GO:0030163	834	Up	1.1947762466936094e-4	0.009973372088069987	2	GCLC,ANKIB1,CYP51A1,HECW1,CDC27,RHBDD2,MYCBP2,FBXL3,LAMP2,OSBPL7,AP2B1,NOS2,RHBDF1,MYLIP,PSMB1,PKD1,UBE3C,POMT2,HFE,FYN,LYPLA2,RNF216,PSMC4,NUB1,RNF14,UFL1,WWTR1,ZRANB1,UBR2,TNFRSF1B,SNX1,UBA6,PIAS1,RNF19A,GABARAPL2,TIMP2,CUL3,USP2,CLEC16A,CDH1,PSMA4,AP2S1,CUL7,HSPA5,USP28,ERCC8,NEDD4L,JKAMP,MAPK9,HERPUD1,USE1,ANAPC4,CUL1,USP36,USP13,GPC1,RNF4,CASP8,HIPK2,CTSA,ATXN3,ROCK1,PSME4,SIRT2,ERLEC1,VPS35…	GCLC,RHBDD2,MYCBP2,OSBPL7,RHBDF1,MYLIP,UBE3C,LYPLA2,RNF216,ZRANB1,RNF19A,USP2,ERCC8,JKAMP,GPC1,CTSA,PTPN3,RNF126,CSNK2A2,SEL1L,TRIB2,UBE2D1,RAB7A,PTPN23,KLHL20,UBE2A,NRDC,CEACAM1,KLHL42,NSFL1C,ANAPC5,EZR,RFFL,CDC23,PSMD5,CDC34,FBXO7,TIMP3,DCAF11,PSMA7,USP14,PSMD10,FMR1,LONP2,N4BP1,AXIN1,FBXO31,USP31,LAPTM4B,PPP2CB,SNRNP70,CAV1,RGP1,ATE1,FBXW4,CUL2,UBE2S,PSMD3,RNF43,TNFAIP1,USP46,SH3D19,TRIM3,USP5…	CYP51A1,HECW1,LAMP2,AP2B1,NOS2,PSMC4,TNFRSF1B,HERPUD1,USE1,HIPK2,DNAJC10,LRP2,TREM2,PGC,SIRT1,DERL3,XBP1,ACR,EEF1A2,CST3,FAM83D,TIMP1,UBE2W,BNIP3L,CPVL,MANBA,CTSC,RNF130,WNT5A,USP9Y,ODC1,EPHA4,PARK7,EDEM3,CLU,C4BPA,IL1B,FBXL16,CBFA2T3,LDLR,APOE,UBA1,RGN,NDFIP1,RNF122,AGAP2,DYSF,BARD1,TOM1L1,RCN3,RNF175,GZMA,GPC3,ADRA2A,UBC,ADAM8,UCHL1,AZIN1,TIMP4,GRIN2C,OMA1,DCST1,PYHIN1,ADAMTS9,SHH,ASB11,MAP1A,P…
GO_POSITIVE_REGULATION_OF_CHROMOSOME_ORGANIZATION	GO:2001252	163	Up	1.207044633614003e-4	0.009973372088069987	4	KDM1A,KMT2E,PAF1,JARID2,PAX7,AKAP8L,BRCA1,ERCC1,DDX11,ISL1,SNAI2,CUL3,PNKP,TPR,ANAPC4,PRDM6,SPHK2,SREBF1,EED,SART3,MAP2K7,SIRT6,XRCC5,RIF1,ATRX,MAP3K4,DNMT3B,MAPKAPK5,ANAPC5,NOS1,SIRT1,SMARCB1,MAPK1,SNW1,RPS6KA5,FMR1,MAPK3,ACD,RNF40,NBN,PIH1D1,AKAP8,PRKD2,GATA3,TNKS2,KAT2A,PPARGC1A,PHF1,VEGFA,RAD50,BCL6,CCT4,SFPQ,NEK2,KMT2A,MYB,PHF19,SLF2,TCP1,HNRNPA2B1,IL1B,BECN1,DLGAP5,LIF,POT1,TRIM28,DNMT1,DKC…	KMT2E,JARID2,PAX7,AKAP8L,ERCC1,DDX11,SREBF1,SIRT6,MAP3K4,ANAPC5,MAPK1,RPS6KA5,FMR1,MAPK3,ACD,AKAP8,PRKD2,GATA3,TNKS2,KAT2A,PHF1,SFPQ,SLF2,CCNB1,KAT7,NUMA1,RTF1,NABP2,PML,BRD4,MTF2,SETDB1,CCT6A,FBXO4,HNRNPU,PINK1,CTBP1,RPS6KA4,BRD7,CCT2,FEN1,ING2,ATF7IP,TNKS,MUC1,LRRK2,MIER1,NELFE	ISL1,PRDM6,SPHK2,NOS1,SIRT1,IL1B,LIF,SLX1A,PKIB,CCT7,CCT8,AUTS2,SDR16C5,UBE2N,MAPK15,SLX1B,PRKD1,RTEL1
GO_POSITIVE_REGULATION_OF_PROTEIN_MODIFICATION_BY_SMALL_PROTEIN_CONJUGATION_OR_REMOVAL	GO:1903322	120	Up	1.2760249868943465e-4	0.010400886136175368	2	KDM1A,MYCBP2,CRY1,SPRTN,BRCA1,BIRC3,PIAS1,CUL3,PHF23,DCUN1D1,HSPA5,MAPK9,HDAC4,UBE2D1,CHFR,SART3,TOLLIP,CDC14B,HUWE1,FKBP1A,MUL1,RASD2,TRIB3,SMAD7,PSMD10,XIAP,NDFIP2,AXIN1,STUB1,UBE2I,RNF40,RIPK2,PIAS4,FZR1,GSK3A,CAV1,AIMP2,UBE2S,CDK5RAP3,DCUN1D4,WFS1,FBXW7,BIRC2,ARRDC3,UBE3A,WDR48,GORASP1,CDC20,MASTL,RWDD3,NMI,PIN1,TICAM1,NDFIP1,PIAS3,HSPBP1,PTPN22,UBQLN1,TANK,CDK9,DERL1,ARRB1,DCUN1D5,RAB1A,PRIC…	MYCBP2,SPRTN,UBE2D1,PSMD10,AXIN1,CAV1,UBE2S,ARRDC3,CDC20,PIN1,PIAS3,DCUN1D5,ARRDC4,FANCI,ARRB2,DCUN1D2,FBXO4,PINK1,PEF1,VCP,FAM107A,ADRB2,HDAC3,MALT1,UBE2C,SPHK1,FANCM,LRRK2,PDCD6	RASD2,NDFIP1,ANGPT1,UBB,UBE2N,NPM1
GO_REGULATION_OF_MRNA_PROCESSING	GO:0050684	127	Up	1.286450872009987e-4	0.010400886136175368	2	RBM5,PAF1,CDK11A,PTBP1,ZC3H3,CELF2,PTCD2,THRAP3,SFSWAP,U2AF2,JMJD6,DAZAP1,SART3,RBM7,MBNL3,SNRPA,YTHDC1,REST,PAPOLA,SRPK1,CIRBP,DDX17,RBFOX2,SNW1,SRSF5,ZC3H14,PABPN1,CELF4,FMR1,RBM3,RNF40,HNRNPL,SNRNP70,CPEB3,C1QBP,DDX5,SUPT6H,PRPF19,NUP98,CPSF6,SRSF9,SRSF3,RBM24,KHDRBS2,FAM172A,FXR1,NCBP2,NCL,SRSF7,TIA1,SRSF4,PRDX6,RBM25,KHDRBS1,HNRNPA2B1,SMU1,RBM19,SRSF6,RBM42,NSRP1,METTL16,FXR2,CCNT1,SAFB2,KHD…	RBM5,PTBP1,ZC3H3,SFSWAP,U2AF2,DAZAP1,CIRBP,SRSF5,FMR1,RBM3,SNRNP70,SUPT6H,NCL,SRSF7,TIA1,PRDX6,RBM25,RBM19,CCNB1,CDC73,RBM17,SRPK2,C9orf78,SLTM,SF3B4,MBNL1,HNRNPU,CPSF4,SRSF2,MAGOH,CWC22,NELFE,RNPS1,CDK11B,RBM15B,RBM8A	CELF2,CELF4,RBM24,KHDRBS2,BARD1,CELF5,NPM1,SRPK3,ZFP36L1
GO_REGULATION_OF_SISTER_CHROMATID_SEGREGATION	GO:0033045	76	Up	1.3386272286679382e-4	0.010707593757823645	6	MAD1L1,CDC27,ZNF207,DDX11,TACC3,CUL3,SPDL1,TPR,ANAPC4,RIOK2,WAPL,TRIP13,NDC80,ATRX,ZW10,ANAPC5,CDC6,CDC23,KLHL22,NAA10,CTCF,ANAPC15,FBXO5,TTK,IK,SFPQ,MAD2L2,CDC20,CENPF,NEK6,SLF2,DUSP1,TEX14,XRCC3,PCID2,BECN1,DLGAP5,PSMG2,SLF1,CCNB1,APC,ESPL1,USP44,CDK5RAP2,NUMA1,HECW2,CENPE,RB1,ANAPC11,DYNC1LI1,CDCA5,HDAC8,ATM,ANAPC1,HNRNPU,BUB3,NSMCE2,BUB1B,MAD2L1,NIPBL,PTTG1,RAD21,PLK1,CDT1,CTNNB1,FEN1,AXIN2,B…	ZNF207,DDX11,TACC3,ANAPC5,CDC23,SFPQ,MAD2L2,CDC20,CENPF,SLF2,CCNB1,APC,CDK5RAP2,NUMA1,CENPE,HDAC8,ANAPC1,HNRNPU,BUB3,PTTG1,FEN1,TNKS,GEN1	DUSP1,AXIN2,MAPK15
GO_RNA_EXPORT_FROM_NUCLEUS	GO:0006405	132	Up	1.39153786262687e-4	0.0110136559885173	5	UPF1,AKAP8L,NUP160,TPR,THOC3,ZC3H11A,RIOK2,NDC1,U2AF2,NUP133,SMG6,CPSF1,NUP37,THOC1,XPO1,YTHDC1,SEH1L,RBM27,ALKBH5,NUP50,AAAS,NUP188,POLDIP3,THOC5,SRSF5,PABPN1,RAE1,NUP93,CASC3,NUP88,SUPT6H,DDX25,NUP98,MAGOHB,NUP107,CPSF6,SRSF9,SRSF3,NUP155,NCBP2,RPS15,SRSF7,SRSF4,SMG7,SRSF11,CPSF3,GLE1,NRDE2,NUP43,ENY2,KHDRBS1,FYTTD1,HNRNPA2B1,DDX39A,SRSF6,XPO5,NUP153,UPF3B,NUP85,THOC2,SYMPK,PCID2,NUP214,THOC6,N…	AKAP8L,NUP160,THOC3,U2AF2,SRSF5,RAE1,CASC3,SUPT6H,NUP107,SRSF7,FYTTD1,DDX39A,UPF3B,NUP214,NUP210,NUP58,DHX38,ZNF593,POLR2D,MCM3AP,CPSF4,U2AF1L4,SRSF2,MAGOH,ABCE1,NOL6,RRS1,RNPS1,RBM15B,RBM8A	NUP93,NXF3,C12orf50,NPM1
GO_DNA_CONFORMATION_CHANGE	GO:0071103	222	Up	1.4366975446697145e-4	0.011252634206637066	4	RECQL,PAF1,NCAPD2,AKAP8L,DDX11,MNAT1,NCAPH2,HMGB3,CENPQ,PHF23,TPR,RSF1,ERCC8,RFC2,RAD51,POLQ,WAPL,PSME4,MCM2,SART3,MCM6,TOP2B,SIRT6,XRCC5,DDX1,KAT6A,ATRX,RAD54L,CDC45,SRPK1,ABL1,CABIN1,TOP3B,HIRA,CENPM,MCM5,RBX1,ACIN1,CHD8,GINS1,SMCHD1,NAA10,SMARCA1,RBBP7,CENPI,CENPT,CTCF,OIP5,NBN,MCM4,ERCC2,ASF1B,AKAP8,GRWD1,SSBP1,SETX,RECQL5,NCAPG,GTF2H1,GTF2H3,RFC5,CHD4,ASF1A,MCM9,MCM3,RNF8,ASCC3,RAD50,SMC4,CE…	AKAP8L,DDX11,CENPQ,ERCC8,RFC2,MCM6,TOP2B,SIRT6,ACIN1,CHD8,CENPT,MCM4,AKAP8,GRWD1,RECQL5,GTF2H1,CHD4,MCM9,RNF8,SMC4,UBN1,SET,HELLS,CENPK,MCM8,HP1BP3,MIS18BP1,GINS2,CHMP1A,TOP2A,RPA1,RFC3,CCNB1,DDB2,BRIP1,SMC2,XPA,ANP32B,HMGA1,NUSAP1,CUL4A,CENPC,SHPRH,NCAPG2,CDKN2A,POLE3,CENPU,CENPH,XPC,MIS18A,ERCC3,RAD54L2,CENPN,CHAF1A,PARP10,SPTY2D1,TSPYL4,CENPP,NOC2L,HMGB1,DAXX	HMGB3,SMARCA1,CENPI,PIWIL1,CHD1L,DQX1,HMGA2,UBC,TTN,AIFM1,GPER1,CENPV,UBB,TSSK6,NPM1,RAD54B,TREX1,GTF2H4,ERCC6,SETSIP,RTEL1
GO_ENDOSOMAL_TRANSPORT	GO:0016197	203	Up	0.00014611758618231455	0.011326372479431166	5	ALS2,VPS50,ARHGAP44,BAIAP3,SPAG9,HEATR5B,VTA1,EHD3,WAS,EHD2,SNX1,LRRC7,TBC1D23,CLEC16A,ZFYVE16,VAMP3,AP5M1,AP3D1,EVI5,GRIPAP1,VPS35,CLTCL1,RNF126,PICALM,TSG101,RAB7A,PTPN23,ERC1,CHMP2B,RAB10,EPS15,CHMP5,DNM1L,SNX5,RAB11FIP3,CMTM6,TBC1D10A,GGA1,MICALL1,TOM1,VTI1B,ARFRP1,CHMP4B,CCDC22,EEA1,CLN5,NDRG4,RAB11A,EHD4,TMEM87A,LAPTM4B,LEPROTL1,PLEKHJ1,STX10,TBC1D17,ANKRD27,SNX8,AP1S1,YKT6,RIC1,RGP1,GBF1,G…	ARHGAP44,SPAG9,EHD3,VAMP3,EVI5,GRIPAP1,RNF126,RAB7A,PTPN23,DNM1L,TBC1D10A,MICALL1,ARFRP1,EEA1,LAPTM4B,LEPROTL1,ANKRD27,SNX8,AP1S1,YKT6,RGP1,GBF1,EHD1,RAB35,ACAP2,PIKFYVE,DENND1A,RAB17,AP5S1,CHMP1A,RAB11FIP4,RBSN,VPS25,TBC1D14,STX6,VPS37B,CLTC,MVB12A,SNX27,LYST,LAMTOR1,ANKRD50,VPS26B,VTI1A,EPG5,TMEM87B,GRIP1,ZFYVE9,SQSTM1,CHMP4C,ABCA1,VCP,VPS39,UBXN6,VPS37C,NSG1,TBC1D10B,CHMP6,SCRIB,HGS,ARL4C,LRRK…	BAIAP3,WAS,BVES,RAB29,ARL1,RAB9B,DCLK1,UBC,RAB6B,UBB,SNX32,TBC1D10C,VPS37D,BTBD8,RASSF9,DENND1C
GO_REGULATION_OF_CELL_CYCLE	GO:0051726	1070	Up	1.4890901571906046e-4	0.011424968257057303	6	MAD1L1,KLHL13,POLDIP2,CDC27,PRKAR2B,KMT2E,FBXL3,DBF4,PAF1,CDKL3,MARK4,PAFAH1B1,GAS7,E2F2,PSMB1,CDKL5,CDK11A,CRY1,PKD1,MLXIPL,ZNF207,ANLN,WIZ,BRCA1,PSMC4,DDX11,TACC3,YAF2,BID,IGF1,PRDM11,MNAT1,RUNX3,SPAST,FHL1,RRAGD,BAK1,TIMP2,CUL3,USP2,NSUN2,SPDL1,PSMA4,MYO16,PARP3,CUL7,OFD1,YTHDC2,TPR,USP28,RAD51,FOXN3,ANAPC4,SDCCAG8,FOXC1,CUL1,MTA3,CDK14,ATP2B4,RIOK2,CDK17,WAPL,RNF4,HIPK2,IPO5,PKN2,CDK13,ASPM,F…	POLDIP2,PRKAR2B,KMT2E,GAS7,CDKL5,ZNF207,DDX11,TACC3,YAF2,BAK1,USP2,PARP3,YTHDC2,FOXC1,ATP2B4,ASPM,RASSF1,PTPN3,MNT,CSNK2A2,ZFYVE26,UBE2D1,PTGS2,DLG1,TOP2B,PCM1,MAPRE3,UIMC1,PPP1R13B,NSFL1C,ANAPC5,PCBP4,TGM1,WDR76,TGFB2,CDC23,CBX5,MSH2,PSMD5,FBXO7,PRMT5,CDKN3,SRSF5,NINL,RAE1,PSMA7,CDC25B,CDK5RAP1,RBBP8,PSMD10,CDK16,FBXO31,RBL2,AKT2,RPA3,EZH2,PRKAG2,TGFBR1,GATA3,GBF1,GTPBP4,GIT1,PSMD3,RAD51C,TRIM37…	KLHL13,PSMC4,PRDM11,FHL1,MYO16,FOXN3,CDK14,HIPK2,VASH1,DYNC1I2,EDN1,BRINP1,TP73,PTPRC,SMARCD3,SIRT1,SUSD2,PDGFB,CDKL1,FAM83D,PIM2,RGCC,SFRP1,LILRB1,BCCIP,SLC6A4,CCL2,AICDA,GMNN,SMOC2,CCNG1,WNT5A,HYAL1,IL1A,ATF2,DHCR24,PLAGL1,CCND2,NR4A3,DUSP1,INHBA,CDKN2C,NR4A1,MAD2L1BP,KIF25,BMP4,IL1B,BMP2,AKAP9,LIF,CDKN1C,PRKAA1,CCNA1,TBX3,KLF4,BTG4,THBS1,CGREF1,BARD1,CDKL2,TICRR,TOM1L1,SIK1,TM4SF5,DYRK3,CALM2,…
GO_MRNA_EXPORT_FROM_NUCLEUS	GO:0006406	107	Up	1.5120715309613878e-4	0.011425750235943409	2	UPF1,AKAP8L,NUP160,TPR,THOC3,ZC3H11A,NDC1,U2AF2,NUP133,SMG6,CPSF1,NUP37,THOC1,YTHDC1,SEH1L,ALKBH5,NUP50,AAAS,NUP188,POLDIP3,THOC5,SRSF5,PABPN1,RAE1,NUP93,CASC3,NUP88,SUPT6H,DDX25,NUP98,MAGOHB,NUP107,SRSF9,SRSF3,NUP155,NCBP2,SRSF7,SRSF4,SMG7,SRSF11,CPSF3,GLE1,NUP43,ENY2,FYTTD1,HNRNPA2B1,DDX39A,SRSF6,NUP153,UPF3B,NUP85,THOC2,SYMPK,PCID2,NUP214,THOC6,NUP210,EIF5A,NXT1,SRRM1,SRSF1,WDR33,NCBP1,NUP54,N…	AKAP8L,NUP160,THOC3,U2AF2,SRSF5,RAE1,CASC3,SUPT6H,NUP107,SRSF7,FYTTD1,DDX39A,UPF3B,NUP214,NUP210,NUP58,DHX38,POLR2D,MCM3AP,CPSF4,U2AF1L4,SRSF2,MAGOH,RNPS1,RBM15B,RBM8A	NUP93,NXF3,C12orf50
GO_REGULATION_OF_CELL_CYCLE_PHASE_TRANSITION	GO:1901987	409	Up	1.5282220459083472e-4	0.011425750235943409	6	MAD1L1,CDC27,PRKAR2B,KMT2E,DBF4,PAF1,PAFAH1B1,PSMB1,PKD1,ZNF207,ANLN,BRCA1,PSMC4,BID,FHL1,CUL3,SPDL1,PSMA4,MYO16,OFD1,TPR,FOXN3,ANAPC4,SDCCAG8,CUL1,MTA3,ATP2B4,RIOK2,PSME4,SIRT2,TRIP13,PRKACA,UBE2D1,HMMR,NDE1,CLASP1,GTSE1,DYNC1I2,JADE1,PCM1,CDC14A,CNOT4,HSP90AA1,RBL1,NDC80,CDC14B,SMARCD3,ORC1,ZW10,BAX,PSMC5,UIMC1,AURKA,CNOT3,TPX2,DYNLL1,ANAPC5,PCBP4,TFAP4,PSME1,HAUS4,CLSPN,CDC45,CDC6,CDC23,PSMD5,…	PRKAR2B,KMT2E,ZNF207,ATP2B4,UBE2D1,PCM1,UIMC1,ANAPC5,PCBP4,CDC23,PSMD5,FBXO7,NINL,PSMA7,CDC25B,PSMD10,FBXO31,RBL2,EZH2,PSMD3,RAD51C,TFDP2,EIF4G1,MAD2L2,MIIP,GADD45A,CDC20,CENPF,CNOT1,INO80,E2F8,CDKN2D,PSME3,CCNB1,CDC73,APC,TAOK3,RNASEH2B,GPNMB,HUS1,CDK5RAP2,DCTN3,RDX,SIX3,CENPE,CUL4A,PML,CSNK1D,CEP131,BRD4,AKT1,CTDSPL,EGFR,MEPCE,HAUS6,CDKN2B,CDKN2A,TNKS1BP1,ZFP36L2,ANAPC1,BUB3,XPC,CNOT11,NPM2,PCN…	PSMC4,FHL1,MYO16,FOXN3,DYNC1I2,SMARCD3,SUSD2,FAM83D,RGCC,CCL2,HYAL1,PLAGL1,CCND2,DUSP1,CDKN2C,MAD2L1BP,AKAP9,CDKN1C,KLF4,TICRR,TM4SF5,DYRK3,CCNB3,HMGA2,ADAMTS1,BTG2,NEK10,TUBA1A,PKIA,BCL2,MAPK15,NPM1,RAD51B,UBE2E2,ZFP36L1,C10orf99,AIF1,HAUS7,UBD,PAGR1
GO_DOUBLE_STRAND_BREAK_REPAIR	GO:0006302	207	Up	1.534779590145344e-4	0.011425750235943409	2	RAD52,KDM1A,RECQL,LIG3,REV3L,BRCA1,ERCC1,DDX11,WAS,PARP3,TDP1,ERCC8,RAD51,POLQ,TP53BP1,NUCKS1,POLB,TRIP13,ZFYVE26,XRCC1,MCM2,MCM6,MLH1,SIRT6,XRCC5,DDX1,RIF1,EXD2,WDR70,PALB2,RAD54L,UIMC1,FUS,CDC45,MSH2,CDC7,TFIP11,DMC1,MCM5,YY1,REC8,SAMHD1,ACTR5,SMCHD1,RBBP8,POLA1,EYA1,NBN,UBR5,MCM4,PIAS4,BABAM1,RPA3,SETX,RAD51C,RECQL5,PRPF19,FOXM1,RAD51AP1,TIMELESS,TDP2,MCM9,MCM3,RNF8,RAD50,ACTR8,OGG1,WDR48,PSMD…	ERCC1,DDX11,PARP3,ERCC8,POLB,ZFYVE26,MCM6,SIRT6,PALB2,UIMC1,MSH2,YY1,RBBP8,EYA1,MCM4,RPA3,RAD51C,RECQL5,RAD51AP1,TIMELESS,MCM9,RNF8,OGG1,SFPQ,MAD2L2,DCLRE1B,SLF2,POLM,AP5S1,MCM8,INO80,PARP2,GINS2,RPA1,FIGNL1,SPIRE1,HUS1,BRIP1,APTX,MDC1,NABP2,BRCA2,PML,WRAP53,MMS22L,TNKS1BP1,PPP4C,TRIP12,EYA3,UBQLN4,DTX3L,RNF168,VCP,POLL,OTUB1,FEN1,MGMT,KAT5,KDM2A,SWI5,GEN1,NUDT16,AP5Z1	WAS,REC8,TWIST1,SLX1A,BARD1,HMGA2,NSMCE1,KLHL15,UBE2N,SLX1B,RAD51B,FIGN,NHEJ1,RAD54B,RPA4,ERCC6,RTEL1
GO_NEGATIVE_REGULATION_OF_MITOTIC_CELL_CYCLE	GO:0045930	291	Up	1.566364314657631e-4	0.011446033105686333	6	MAD1L1,PSMB1,ZNF207,BRCA1,PSMC4,FHL1,TIMP2,SPDL1,PSMA4,MYO16,YTHDC2,TPR,FOXN3,FOXC1,CUL1,PSME4,PTPN3,TRIP13,CHFR,NLE1,TIPIN,GTSE1,DLG1,TOP2B,JADE1,BRINP1,CDC14A,CNOT4,RBL1,NDC80,CDC14B,ATRX,ORC1,ZW10,BAX,PSMC5,AURKA,CNOT3,PCBP4,PSME1,CLSPN,CDC6,MSH2,PSMD5,ABL1,PSMD8,KLHL22,FBXO7,RBX1,EP300,PSMC6,PSMA3,PSMC1,PSMB5,PSMA6,PSME2,BMP7,PSMA7,E2F1,PSMD10,NAA10,RGCC,PSMD7,FBXO31,RBL2,TRIM35,FZD3,NBN,TGFB…	ZNF207,YTHDC2,FOXC1,PTPN3,DLG1,TOP2B,PCBP4,MSH2,PSMD5,FBXO7,PSMA7,PSMD10,FBXO31,RBL2,EZH2,PSMD3,TFDP2,MAD2L2,MIIP,GADD45A,CDC20,CENPF,DCLRE1B,ZWINT,CNOT1,E2F8,CDKN2D,PSME3,TOP2A,CCNB1,CDC73,APC,TAOK3,GPNMB,HUS1,CDK5RAP2,MDC1,NABP2,PML,PRCC,CTDSPL,EGFR,CDKN2B,CDKN2A,TNKS1BP1,ZFP36L2,BUB3,XPC,CNOT11,ZNF385A,TOPBP1,TPRA1,PTTG1,CHMP4C,BRD7,E4F1,FAM107A,USP47,TRIAP1,NME6,RAD9A,TNKS,PSMD1,HRAS,TOM1L2,S…	PSMC4,FHL1,MYO16,FOXN3,BRINP1,RGCC,CCL2,ATF2,PLAGL1,DUSP1,CDKN2C,MAD2L1BP,KIF25,BMP4,CDKN1C,KLF4,BTG4,TICRR,TOM1L1,HMGA2,RAD9B,BTG2,NKX3-1,BCL2,ZFP36L1,TNF
GO_NEGATIVE_REGULATION_OF_CELL_CYCLE_PHASE_TRANSITION	GO:1901988	222	Up	1.567949740504977e-4	0.011446033105686333	6	MAD1L1,PSMB1,ZNF207,BRCA1,PSMC4,FHL1,SPDL1,PSMA4,MYO16,TPR,FOXN3,CUL1,PSME4,TRIP13,GTSE1,JADE1,CNOT4,RBL1,NDC80,CDC14B,ORC1,ZW10,BAX,PSMC5,UIMC1,AURKA,CNOT3,PCBP4,PSME1,CLSPN,CDC6,PSMD5,PSMD8,KLHL22,SUSD2,FBXO7,RBX1,EP300,PSMC6,PSMA3,PSMC1,PSMB5,PSMA6,PSME2,PSMA7,E2F1,PSMD10,RGCC,PSMD7,FBXO31,RBL2,NBN,FZR1,BABAM1,CDK6,CASP2,EZH2,PSMA2,PSMD3,CDK5RAP3,PSMD11,CCL2,CCND1,ANAPC15,PSMD9,CDKN1B,CNOT2,FB…	ZNF207,UIMC1,PCBP4,PSMD5,FBXO7,PSMA7,PSMD10,FBXO31,RBL2,EZH2,PSMD3,TFDP2,MAD2L2,MIIP,GADD45A,CDC20,CENPF,CNOT1,E2F8,CDKN2D,PSME3,CCNB1,CDC73,APC,TAOK3,GPNMB,HUS1,CDK5RAP2,PML,CTDSPL,CDKN2B,CDKN2A,TNKS1BP1,ZFP36L2,BUB3,CNOT11,ZNF385A,TOPBP1,TPRA1,CHMP4C,BRD7,FAM107A,ATF5,USP47,TRIAP1,PSMD1,SFN,GEN1,CNOT10,MUC1,PSMD12,KANK2,ZNF655,E2F4,PSMB9	PSMC4,FHL1,MYO16,FOXN3,SUSD2,RGCC,CCL2,PLAGL1,DUSP1,CDKN2C,KLF4,TICRR,HMGA2,BTG2,BCL2,ZFP36L1,C10orf99
GO_DNA_PACKAGING	GO:0006323	116	Up	1.6119416130861631e-4	0.011654027873841212	4	PAF1,NCAPD2,AKAP8L,NCAPH2,CENPQ,PHF23,TPR,RSF1,WAPL,PSME4,MCM2,SART3,SIRT6,KAT6A,ATRX,SRPK1,CABIN1,HIRA,CENPM,ACIN1,SMCHD1,NAA10,SMARCA1,RBBP7,CENPI,CENPT,CTCF,OIP5,ASF1B,AKAP8,GRWD1,NCAPG,ASF1A,RNF8,SMC4,CENPA,PHF13,ASH1L,UBN1,SET,HELLS,CENPL,NCAPH,NAA60,CENPK,HJURP,PIWIL1,SOX9,HP1BP3,HAT1,MIS18BP1,CHMP1A,TOP2A,NASP,CCNB1,ERN2,SMC2,ANP32B,HMGA1,NUSAP1,CENPO,SYCP3,BAHD1,CDAN1,TP53,ITGB3BP,CENPC,S…	AKAP8L,CENPQ,SIRT6,ACIN1,CENPT,AKAP8,GRWD1,RNF8,SMC4,UBN1,SET,HELLS,CENPK,HP1BP3,MIS18BP1,CHMP1A,TOP2A,CCNB1,SMC2,ANP32B,HMGA1,NUSAP1,CENPC,SHPRH,NCAPG2,CDKN2A,POLE3,CENPU,CENPH,MIS18A,CENPN,CHAF1A,PARP10,SPTY2D1,TSPYL4,CENPP,NOC2L,DAXX	SMARCA1,CENPI,PIWIL1,HMGA2,TTN,AIFM1,GPER1,CENPV,TSSK6,NPM1,SETSIP
GO_RIBONUCLEOPROTEIN_COMPLEX_SUBUNIT_ORGANIZATION	GO:0071826	182	Up	1.647801280534862e-4	0.011799826503182502	4	RBM5,GCFC2,LUC7L,STRAP,GEMIN8,CELF2,MRTO4,SFSWAP,DDX20,DHX8,NLE1,CLNS1A,SART3,XAB2,DDX1,HSP90AA1,GEMIN5,NUFIP1,RPS5,YTHDC1,EIF3I,RPL6,RPLP0,GEMIN2,AGO1,SRPK1,HSP90AB1,SF3A1,SNRPD3,TFIP11,EIF3L,SNU13,RPL3,EIF3D,PRMT5,SRSF5,EIF5,DICER1,PRPF6,CRNKL1,CELF4,EIF3J,ZFAND1,EIF3E,PIH1D1,SF3A2,RPS19,PRPF31,EIF3B,SETX,EIF3A,LUC7L3,PRPF19,PTGES3,CPSF6,NOP2,SRSF9,MDN1,BRIX1,USP4,RPL24,RPS15,SF3B1,WDR77,ZNHIT6…	RBM5,LUC7L,SFSWAP,DHX8,NUFIP1,RPLP0,SF3A1,PRMT5,SRSF5,EIF5,SF3A2,EIF3A,PTGES3,NOP2,USP4,WDR77,ZNHIT6,PRPF3,COIL,SNRPB,KLC1,AAR2,DHX30,ERAL1,CDC73,SRPK2,TGS1,SNRPF,TXNL4A,GEMIN7,SNRNP200,POLR2D,ABT1,ADAR,VCP,SF1,USP39,PRPF8,DDX23,RRS1,MRPS11,SNRPE,ISY1,ZNHIT3	CELF2,XAB2,CRNKL1,CELF4,RPL3L,DYRK3,PIH1D2,CELF5,RPL10L,SRPK3,PWP2
GO_PURINE_NUCLEOSIDE_TRIPHOSPHATE_METABOLIC_PROCESS	GO:0009144	58	Up	1.7563930893860943e-4	0.012458792112352872	2	SLC25A13,SPHK2,GNAI3,PKM,RHOA,ENO1,VPS9D1,TREM2,GTPBP1,SAMHD1,TAZ,NME3,NME4,TGFB1,NUDT1,IMPDH1,PRKAG2,PPARGC1A,RAB23,NME5,DGUOK,SLC25A12,RHOQ,ITPA,RAN,AMPD3,COX5B,NUDT15,NME7,GUK1,PARP1,AK3,ALDOA,PID1,FLCN,AK9,ADK,PINK1,AK4,VCP,STOML2,LDHC,STAT3,MFN1,NME6,DNAJC30,IMPDH2,CYC1,GIMAP7,NME9,LRRK2,ADA,NUDT16,OPA1,UQCC3,TMSB4X,NME1,NME2	SLC25A13,PKM,ENO1,VPS9D1,TAZ,NUDT1,PRKAG2,RAB23,GUK1,AK3,ALDOA,ADK,PINK1,VCP,STOML2,NME6,LRRK2,NUDT16,UQCC3	SPHK2,TREM2,IMPDH2,GIMAP7,NME9
GO_REGULATION_OF_CELLULAR_AMIDE_METABOLIC_PROCESS	GO:0034248	368	Up	1.7866211516172814e-4	0.01253604144941412	2	PDK4,UPF1,PDK2,YBX2,IGF1,SAMD4A,VIM,IFNGR1,NSMAF,TPR,EIF2AK2,PUM2,YBX3,EIF4B,SPHK2,ABCA7,ELAVL1,TNFRSF1A,DHX29,RHOA,ROCK1,PDK3,BCL3,PABPC1,TCOF1,NCK2,IGF2BP2,PICALM,EIF4G3,TIGAR,TNRC6C,MKNK1,DDX1,JMJD4,GEMIN5,MTIF2,EIF2AK1,PPP1R15A,OGFOD1,CNOT3,KHSRP,MAPKAPK5,GCN1,PDPR,TNRC6A,PUS7,AGO1,CIRBP,MKNK2,MAPK1,POLDIP3,EIF3D,TNRC6B,GSTZ1,ALKBH1,EIF5,PCIF1,UQCC1,MTG2,CDK5RAP1,CELF4,FMR1,RBM3,DNAJC3,MAPK3,…	SAMD4A,EIF2AK2,NCK2,EIF4G3,JMJD4,MTIF2,GCN1,PUS7,CIRBP,MAPK1,GSTZ1,ALKBH1,EIF5,PCIF1,UQCC1,CDK5RAP1,FMR1,RBM3,MAPK3,AKT2,MTPN,HSPB1,CASC3,EIF4G2,CAPRIN2,QKI,XRN1,EIF1B,EIF4G1,NCL,TIA1,ETF1,FASTKD3,CNOT1,UPF3B,MIF4GD,HNRNPR,PIN1,ILF3,NGDN,EEFSEC,UNK,EIF2S1,DPH6,SYNCRIP,CAPRIN1,IREB2,TACO1,SIRT3,AKT1,POLR2D,EIF2B5,DPH7,MTG1,LSM14B,YTHDF1,SLC7A11,GUF1,UHMK1,ZFP36L2,DPH3,USP16,SAMD8,MALSU1,RPUSD3,CNO…	VIM,EIF4B,SPHK2,PABPC1,IGF2BP2,CELF4,NEURL1,RBM24,IGFBP5,EPHA4,SERP1,CLU,ORMDL2,PIWIL1,APOE,LIN28A,PRKAA1,PIWIL4,IGF2BP3,IL6,THBS1,TOB1,EIF2A,BOLL,EIF4A2,IGF2BP1,BTG2,LARP6,EEF2,GRM5,HAP1,RPS6KA3,NPM1,ZFP36L1,NOTCH4,ANG,TNF,C8orf88,CCL5
GO_CHROMATIN_ASSEMBLY_OR_DISASSEMBLY	GO:0006333	103	Up	1.80062837682767e-4	0.01253604144941412	4	PAF1,BAZ1B,CENPQ,TPR,RSF1,SMARCD1,MCM2,SMARCE1,SART3,SIRT6,SMARCD3,KAT6A,ATRX,SUPT16H,SMARCB1,CABIN1,HIRA,CENPM,SMCHD1,SMARCA1,RBBP7,CENPI,CENPT,CTCF,OIP5,ASF1B,GRWD1,SMARCD2,ASF1A,CENPA,PADI2,ARID1A,UBN1,SET,HELLS,CENPL,NAA60,CENPK,NFE2,HJURP,SOX9,HP1BP3,SMARCA4,HAT1,MIS18BP1,MAP1S,NASP,ANP32B,HMGA1,CENPO,SMARCC2,BAHD1,CDAN1,TP53,ITGB3BP,CENPC,SHPRH,TLK2,HDAC8,CDKN2A,POLE3,MTA2,HIRIP3,HMGA2,CENP…	CENPQ,SMARCD1,SMARCE1,SIRT6,CENPT,GRWD1,UBN1,SET,HELLS,CENPK,HP1BP3,MIS18BP1,ANP32B,HMGA1,SMARCC2,CENPC,SHPRH,TLK2,HDAC8,CDKN2A,POLE3,CENPU,CENPH,MIS18A,CENPN,CHAF1A,PARP10,SPTY2D1,TSPYL4,CENPP,NOC2L,ARID2,DAXX	SMARCD3,SMARCA1,CENPI,PADI2,NFE2,HMGA2,CENPV,SMARCC1,NPM1,SETSIP
GO_NEGATIVE_REGULATION_OF_CELL_CYCLE_PROCESS	GO:0010948	303	Up	1.8397031049180877e-4	0.012690575821907432	6	MAD1L1,PSMB1,MLXIPL,ZNF207,BRCA1,PSMC4,YAF2,FHL1,SPDL1,PSMA4,MYO16,TPR,RAD51,FOXN3,CUL1,WAPL,PSME4,PPP2R5B,TRIP13,EED,GTSE1,JADE1,CNOT4,RBL1,NDC80,CDC14B,ATRX,ORC1,ZW10,BAX,PSMC5,UIMC1,AURKA,CNOT3,CCNK,PCBP4,TFAP4,ZNF268,PSME1,CLSPN,CDC6,CBX5,PSMD5,HSP90AB1,CDC7,PSMD8,KLHL22,SUSD2,FBXO7,RBX1,EP300,L3MBTL2,PSMC6,PSMA3,PSMC1,PSMB5,PSMA6,PSME2,BMP7,PSMA7,E2F1,RBBP8,PSMD10,NAA10,RBBP7,RGCC,PSMD7,FBXO…	ZNF207,YAF2,UIMC1,PCBP4,CBX5,PSMD5,FBXO7,PSMA7,RBBP8,PSMD10,FBXO31,RBL2,EZH2,PSMD3,TRIM37,KAT2A,MDM1,TFDP2,MAD2L2,MIIP,GADD45A,CDC20,CENPF,EPC1,APAF1,CBX3,CNOT1,MAX,E2F8,CDKN2D,PSME3,CCNB1,CDC73,APC,TAOK3,GPNMB,HUS1,DAB2IP,CDK5RAP2,PML,CTDSPL,CDKN2B,CDKN2A,TNKS1BP1,ZFP36L2,BUB3,PCGF6,CNOT11,ZNF385A,TOPBP1,TPRA1,PTTG1,CHMP4C,BRD7,FAM107A,E2F6,ATF5,USP47,TRIAP1,NME6,TNKS,PSMD1,TOM1L2,SFN,GEN1,CNOT1…	PSMC4,FHL1,MYO16,FOXN3,SUSD2,RGCC,CCL2,PLAGL1,DUSP1,CDKN2C,KIF25,BMP4,LIF,KLF4,TICRR,TOM1L1,HMGA2,FBXO43,BTG2,GPER1,BCL2,NPM1,NUPR2,ZFP36L1,EVI2B,C10orf99,FZD9
GO_REGULATION_OF_CHROMATIN_ORGANIZATION	GO:1902275	160	Up	1.8810231610271442e-4	0.012832378648153104	4	KDM1A,KMT2E,PAF1,JARID2,PAX7,AKAP8L,BRCA1,ISL1,SNAI2,TPR,ATG5,PRDM6,SPHK2,SPI1,SREBF1,KDM5A,EED,SART3,SIRT6,RIF1,WDR70,ZMPSTE24,ATRX,DNMT3B,NOS1,CDC45,SIRT1,SETD1A,SMARCB1,HIRA,SNW1,RPS6KA5,METTL4,FMR1,MAPK3,CTCF,RNF40,UBR5,PIH1D1,AKAP8,PRKD2,ZNHIT1,KDM4C,GATA3,MAPK8,KAT2A,SUPT6H,PPARGC1A,NAA40,AICDA,ASF1A,ZNF451,PHF1,VEGFA,BCL6,KDM3A,PADI2,KMT2A,MYB,UBE2B,SET,PHF19,ATAD2B,TWIST1,IL1B,LIF,MAP1S,T…	KMT2E,JARID2,PAX7,AKAP8L,SREBF1,SIRT6,SETD1A,RPS6KA5,FMR1,MAPK3,AKAP8,PRKD2,ZNHIT1,GATA3,KAT2A,SUPT6H,PHF1,SET,CCNB1,KAT7,HMGA1,RTF1,BRD4,MTF2,SETDB1,TLK2,MKI67,HNRNPU,TRIP12,ATAD2,SKI,PINK1,CTBP1,ALKBH4,RPS6KA4,BRD7,OTUB1,ING2,ATF7IP,PARP10,SPTY2D1,BCOR,MUC1,LRRK2,NOC2L,MIER1,NELFE	ISL1,PRDM6,SPHK2,SPI1,NOS1,SIRT1,AICDA,PADI2,TWIST1,IL1B,LIF,AUTS2,SDR16C5,PHF8,UBE2N,GATA2,PRKD1,EID1
GO_REGULATION_OF_MACROAUTOPHAGY	GO:0016241	162	Up	1.89439291121824e-4	0.012832378648153104	2	POLDIP2,DCN,CAPN1,RB1CC1,RRAGD,IFT88,ATP6V0A1,CLEC16A,PHF23,ATP6V1H,VPS13D,USP36,GNAI3,TBC1D25,VPS35,NEDD4,PRKACA,TIGAR,SESN1,RRAGB,SNX5,SPTLC1,EXOC1,SCFD1,HDAC6,WAC,SIRT1,SH3GLB1,HMOX1,MTMR3,ATP6V1D,SPTLC2,HIF1A,CHMP4B,PIM2,MAPK3,NPRL3,TSC2,RIPK2,BNIP3L,CDC37,NOD1,RHEB,PRKAG2,MAPK8,TBC1D12,IFT20,LAMTOR3,GAPDH,PRKAB1,EPM2A,ATP6V0E1,NPRL2,ATP6V1A,PIKFYVE,HTRA2,RAB3GAP1,ATP6V1B1,QSOX1,LAMTOR2,MFN2,…	POLDIP2,CAPN1,IFT88,ATP6V0A1,VPS13D,TBC1D25,SESN1,SPTLC1,EXOC1,HIF1A,MAPK3,PRKAG2,IFT20,PRKAB1,ATP6V1A,PIKFYVE,HTRA2,RAB3GAP1,MFN2,RRAGC,TBC1D14,LAMTOR5,CALCOCO2,AKT1,RALB,RUBCN,LAMTOR1,VPS26B,PINK1,UBQLN4,CDK5,PIP4K2C,MLST8,ADRB2,MTM1,ATP6V0E2,NUPR1,SLC38A9,ULK1,ATP6V0A2,LAMTOR4,LRRK2,HTT,MTOR,IKBKG	DCN,SCFD1,SIRT1,PIM2,BNIP3L,ATP6V1B1,QSOX1,KDR,PRKAA1,ATP6V1C2,SCOC,UCHL1,SNX32,BNIP3,ATP6V0C,SEC22B
GO_MACROMOLECULE_CATABOLIC_PROCESS	GO:0009057	1253	Up	1.9117769490067653e-4	0.012834509713912381	2	GCLC,ANKIB1,CYP51A1,HECW1,CDC27,UPF1,RHBDD2,MYCBP2,FBXL3,LAMP2,OSBPL7,AP2B1,NOS2,RHBDF1,MYLIP,PSMB1,PKD1,RPS20,CSDE1,UBE3C,POMT2,IDS,HFE,FYN,LYPLA2,RNF216,DCN,PSMC4,NUB1,RNF14,DNASE1L1,UFL1,CAPN1,SLC11A1,WWTR1,ZRANB1,SAMD4A,RNH1,RB1CC1,UBR2,VIM,RNASET2,CD44,TNFRSF1B,SNX1,ZCCHC8,UBA6,PIAS1,RNF19A,GABARAPL2,TIMP2,CUL3,USP2,EDC4,VCAN,CLEC16A,CDH1,PSMA4,AP2S1,CUL7,PHKA2,HSPA5,USP28,ERCC8,NEDD4L,HEXB,…	GCLC,RHBDD2,MYCBP2,OSBPL7,RHBDF1,MYLIP,UBE3C,IDS,LYPLA2,RNF216,CAPN1,ZRANB1,SAMD4A,RNF19A,USP2,ERCC8,JKAMP,GPC1,CTSA,PHKA1,PTPN3,RNF126,CSNK2A2,SEL1L,TRIB2,UBE2D1,RAB7A,EXOSC7,PTPN23,KLHL20,EXOSC5,UBE2A,NRDC,CEACAM1,PKP1,KLHL42,NSFL1C,XRN2,ANAPC5,RPLP0,SLC9A1,PCBP4,EZR,RFFL,CDC23,PSMD5,CIRBP,CDC34,FBXO7,TIMP3,PYGL,DCAF11,PYGB,PSMA7,USP14,PSMD10,FMR1,LONP2,N4BP1,AXIN1,FBXO31,USP31,LAPTM4B,POP1,PPP…	CYP51A1,HECW1,LAMP2,AP2B1,NOS2,DCN,PSMC4,SLC11A1,VIM,TNFRSF1B,EDC4,VCAN,HERPUD1,USE1,HIPK2,HYAL2,PYGM,PABPC1,IGF2BP2,DNAJC10,LRP2,PABPC4,TREM2,PGC,SIRT1,DERL3,XBP1,ACR,EEF1A2,CST3,FAM83D,TIMP1,CEMIP,MYEF2,UBE2W,BNIP3L,CPVL,HYAL4,MANBA,CTSC,RBM24,RNF130,WNT5A,USP9Y,HYAL1,CSPG5,ODC1,EPHA4,PARK7,EDEM3,STBD1,CLU,FMOD,C4BPA,IL1B,OMD,IDUA,FBXL16,CBFA2T3,LDLR,APOE,UBA1,RGN,NDFIP1,LIN28A,RNF122,PRR5L,AGA…
GO_MATURATION_OF_SSU_RRNA	GO:0030490	45	Up	1.9467831379267603e-4	0.012953860543425937	2	TSR3,RIOK2,NOP14,RIOK3,ERCC2,RPS16,RPS19,UTP6,BYSL,NOL10,HEATR1,RCL1,UTP20,RRP36,RIOK1,KRI1,NGDN,NOL11,UTP3,NAT10,UTP4,NOB1,RPS8,ABT1,UTP23,DHX37,SRFBP1,TSR2,FAM207A,HELQ,LSM6,RPS14,DCAF13,BMS1,BTRC,TSR1,RPS21,RRS1,MRPS11,TBL3,WDR46,RPS28,PWP2,GTF2H5,DDX52	TSR3,RIOK3,RPS16,NOL10,HEATR1,RCL1,KRI1,NGDN,NOL11,UTP3,UTP4,ABT1,BMS1,TSR1,RRS1,MRPS11	PWP2
GO_NUCLEIC_ACID_PHOSPHODIESTER_BOND_HYDROLYSIS	GO:0090305	267	Up	1.972456964566823e-4	0.013002864346374847	2	LAS1L,ELAC2,REV3L,ERCC1,ANGEL1,DNASE1L1,RNASET2,ASTE1,RFC1,EDC4,PNKP,TDP1,RFC2,POLD1,NTHL1,SMG6,CPSF1,EXOSC7,REXO2,EXOSC5,POLD3,N4BP2,REXO1,DDX1,EXD2,DIS3,BAX,NOP14,XRN2,AGO1,RBX1,DICER1,APEX1,SAMHD1,RBBP8,CSTF2,USB1,POP1,ERI1,ERCC2,RNASEH2A,POP4,POLR2I,DNASE2,RPA3,POLD2,EXOSC3,KPNB1,DCPS,GTF2H1,GTF2H3,ENDOU,RFC5,CNOT2,CPSF6,TDP2,CNOT6,DROSHA,RAD1,RAD50,OGG1,KPNA1,XRN1,NCBP2,TSNAX,ERI3,RPA2,PPP1R…	LAS1L,ELAC2,ERCC1,ASTE1,RFC2,POLD1,EXOSC7,REXO2,EXOSC5,REXO1,XRN2,RBBP8,CSTF2,USB1,POP1,POP4,POLR2I,RPA3,GTF2H1,OGG1,XRN1,ERI3,DCLRE1B,RCL1,EXOSC8,APAF1,PMS2,CNOT1,MGME1,KRI1,HELZ2,RPA1,RFC3,DDB2,PAN2,RNASEH2B,XPA,APTX,CUL4A,NHP2,ABT1,LACTB2,DCP1B,RPP38,TSEN2,XPC,CPSF4,ERCC3,RPP14,FEN1,APEX2,TSEN34,EXOSC10,RNASEH1,POP7,RAD9A,DCP2,ENDOV,ATAD5,POLE,GEN1,RRS1,TSEN54,HMCES,FANCM,HMGB1,PGAP1,NUDT16,TS…	EDC4,NTHL1,ENDOU,PIWIL1,RNASE1,CHD1L,SLX1A,PIWIL4,IL6,ENPP2,ANKRD31,PNLDC1,UBC,RAD9B,ENPP3,AIFM1,ANKLE1,POLR3K,DNASE1L2,UBB,ISG20,EXO1,POLD4,EXD1,SLX1B,TREX2,SND1,ENPP1,TREX1,GTF2H4,ANG,RNASE4
GO_VACUOLAR_TRANSPORT	GO:0007034	131	Up	1.988734405949072e-4	0.013002864346374847	5	M6PR,LAMP2,VPS41,EHD3,GRN,CLEC16A,ZFYVE16,VPS13D,FAM160A2,USE1,AP3D1,VPS35,NEDD4,TSG101,RAB7A,CHMP2B,CHMP5,HOOK2,HMGXB4,VTI1B,CHMP4B,NDFIP2,MGRN1,MON1B,NAGPA,VPS18,SNX16,LEPROTL1,DENND3,TMEM106B,GOSR2,HSPA8,GNPTAB,ARSB,CHMP3,TRAK2,VPS4B,CLU,CCDC91,LRP1,VAMP7,BECN1,ATG14,VPS13C,CHMP2A,CHMP1A,RBSN,VPS25,NDFIP1,VPS4A,AP3B1,SORT1,HOOK1,TGFBRAP1,GCC2,SCYL2,VPS36,BIN1,KIF13A,SORL1,SPTBN5,SCARB2,VPS33A,…	VPS41,EHD3,GRN,VPS13D,RAB7A,LEPROTL1,TRAK2,LRP1,VAMP7,ATG14,CHMP1A,RBSN,VPS25,TGFBRAP1,VPS33A,VPS37B,MVB12A,SNX27,SNAPIN,LYST,VIPAS39,VTI1A,EPG5,TRAPPC8,PINK1,VPS11,DTX3L,CHMP4C,VCP,VPS39,AKTIP,UBXN6,VPS37C,ADRB2,MTM1,CHMP6,HGS,LAMP1,LRRK2,VPS13A,AP4M1	LAMP2,USE1,CLU,NDFIP1,HOOK1,CACNG8,PCSK9,VPS37D,GPRASP1,PCDHGA3
GO_INTRACELLULAR_TRANSPORT	GO:0046907	1563	Up	2.008280897951863e-4	0.013017469027327637	5	FGR,SNX11,M6PR,ALS2,ARF5,VPS50,UPF1,COPZ2,CROT,LAMP2,AP2B1,AGK,VPS41,ARHGAP44,PAFAH1B1,NOS2,TRAPPC6A,BAIAP3,SPAG9,PKD1,HEATR5B,SEC62,RPS20,VTA1,BTK,FYN,AKAP8L,SYT7,RABGAP1,EHD3,CCDC88C,WAS,BID,RGPD5,RUFY3,AGPS,CD74,SPAST,ZDHHC6,EHD2,TOMM34,SEC63,KPNA6,MIPEP,SNX1,ANK1,NUP160,RANBP3,IFT88,LRRC7,GAB2,PEX3,TBC1D23,CUL3,CLEC16A,CDH1,ZFYVE16,RAB27B,LSG1,AP2S1,HSPA5,GEMIN8,TPR,DTNBP1,C12orf4,GOPC,VPS13D…	COPZ2,CROT,AGK,VPS41,ARHGAP44,SPAG9,AKAP8L,SYT7,EHD3,KPNA6,ANK1,NUP160,IFT88,LSG1,C12orf4,VPS13D,VAMP3,HOMER3,THOC3,TRAPPC3,U2AF2,CTSA,TRAM2,TBC1D1,EVI5,TBC1D25,GRIPAP1,IFT80,RNF126,AP3M2,CSNK2A2,SNX13,SEL1L,SREBF1,UBE2D1,PTGS2,TIMM21,RAB7A,PTPN23,KLHL20,ACACB,PCM1,DDHD2,DNM1L,MAVS,RPLP0,EZR,CRAT,TMED1,TIMM13,TBC1D10A,MAPK1,HPS4,ANKRD54,MICALL1,PICK1,FBXO7,SUN2,AP1B1,SYNGR1,MIEF1,HIF1A,SRSF5,IFT5…	FGR,LAMP2,AP2B1,NOS2,BAIAP3,SEC62,BTK,WAS,AGPS,HERPUD1,SPHK2,CD84,HYAL2,REEP1,SPTB,WIPI1,LMAN1,DYNC1I2,MAP2,RIMS1,KIF3C,TMED2,LAT2,SIRT4,ERP29,SCFD1,DERL3,PLA2G3,KDELR3,RAB36,NEFH,SEC23B,TM9SF4,NUP93,LMF1,CEMIP,ZDHHC2,BNIP3L,KDELR1,CRYAB,CTSC,SNX15,FOLR1,AIP,STX2,COPZ1,TBC1D30,BACH2,BVES,ERGIC1,CSPG5,PEX5L,SSR3,KCNIP3,PARK7,KIF17,RAB29,SPCS2,STBD1,NR4A3,ACOT2,SIL1,ARL1,CLU,HPCA,COPA,RAMP3,EGR2,RA…
GO_RESPONSE_TO_CHEMOKINE	GO:1990868	67	Down	2.063948937009812e-4	0.013106392803022957	1	CX3CL1,CCL26,FOXC1,WNK1,SLC12A2,RHOA,EDN1,CXCL2,TREM2,HIF1A,CCL22,CCL17,DOCK8,CCL2,PF4V1,SH2B3,CCR6,LOX,CCL20,PADI2,GPR75,DUSP1,PTK2B,CCRL2,CXCR4,CXCL6,RNF113A,CCR7,ACKR4,LRCH1,CCL21,CXCL9,ACKR3,ACKR2,SLIT2,TFF2,CXCR5,RBM15,CXCL3,CXCL5,PPBP,PF4,CXCL1,CCR1,ZC3H12A,CXCL10,CXCL11,CXCL8,ROBO1,CXCR6,CCL19,OXSR1,GPR35,CXCR2,CCR4,SLIT3,CCR10,CIB1,CXCR3,STK39,ACKR1,CCL5,CCL4,CCL18,CCL15,CCL3L3,CCL3	CCL26,FOXC1,HIF1A,CCL17,DOCK8,RNF113A,LRCH1,SLIT2,STK39	SLC12A2,EDN1,CXCL2,TREM2,CCL22,CCL2,PF4V1,CCR6,PADI2,GPR75,DUSP1,CXCL6,CCR7,CCL21,ACKR3,CXCR5,PPBP,PF4,CXCL1,CCR1,CXCL8,CXCR6,CCL19,CCR4,SLIT3,CCR10,CXCR3,ACKR1,CCL5,CCL4,CCL18,CCL15,CCL3L3,CCL3
GO_MITOTIC_NUCLEAR_DIVISION	GO:0140014	246	Up	2.073483409591794e-4	0.013106392803022957	6	MAD1L1,CDC27,ZNF207,NCAPD2,AKAP8L,ANLN,TACC3,IGF1,SPAST,NCAPH2,CUL3,TUBG2,SPDL1,PHF23,CUL7,TPR,ANAPC4,RIOK2,CTDP1,CDK13,RHOA,KIF2A,SIRT2,CDC42,TRIP13,SMC1A,NDE1,CLASP1,SPAG5,EDN1,CDC14A,KIF22,NDC80,CDC14B,NFE2L1,PIBF1,PDS5B,CHMP2B,ATRX,SEH1L,CHMP5,ZW10,AURKA,TPX2,NSFL1C,ANAPC5,BIRC5,KIF4A,CDC6,CDC23,AAAS,MISP,RANBP1,KLHL22,HIRA,PDGFB,PRMT5,MYBL2,BMP7,KIF3B,CHMP4B,CEP192,STAG2,NAA10,RGCC,SMPD3,RAB…	ZNF207,AKAP8L,TACC3,TUBG2,CTDP1,KIF2A,PIBF1,NSFL1C,ANAPC5,BIRC5,CDC23,PRMT5,AKAP8,UBE2S,CUL9,SMC4,WRAP73,MAD2L2,CDC20,CENPF,STAG1,SLF2,NAA50,PDS5A,ZWINT,CENPK,PIN1,INO80,CHMP1A,CCNB1,APC,SMC2,CDK5RAP2,NUMA1,NUSAP1,KIF20B,CENPE,KATNB1,CENPC,MKI67,INCENP,DSN1,ANAPC1,HNRNPU,BUB3,USP16,NPM2,RACGAP1,PTTG1,CHMP4C,NME6,TNKS,UBE2C,TOM1L2,CHMP6,SH2B1,GEN1,RRS1,KNTC1,KLHDC8B,SIRT7,PRC1,HSPA1B,PHB2	EDN1,MISP,PDGFB,RGCC,BCCIP,IL1A,DUSP1,MAD2L1BP,KIF25,BMP4,IL1B,CDKN1C,TOM1L1,ANKRD53,TTN,LRP5,TGFA,MAP9,CCDC8,INSR,EPGN,KIF18B,PDXP
GO_APOPTOTIC_MITOCHONDRIAL_CHANGES	GO:0008637	111	Up	2.0742927830293015e-4	0.013106392803022957	4	GCLC,STPG1,BAD,SLC25A5,GGCT,PLAUR,BID,IGF1,NDUFS1,GCLM,BAK1,AIFM2,CASP8,EYA2,VPS35,TP63,TP73,GSK3B,BAX,DNM1L,PPP1R13B,MUL1,TMEM14A,BIK,GZMB,MMP9,E2F1,PSMD10,PIM2,PYCARD,BMF,PPP2CB,BNIP3L,PDCD5,TIMM50,BBC3,GSK3A,MAPK8,PPIF,YWHAE,SOD2,FAM162A,TFDP2,ATF2,WDR35,IFIT2,CLU,PPP3CC,TNFSF10,ZNF205,IFI6,RHOT1,YWHAH,HIP1R,YWHAQ,HRK,CIDEB,NMT1,NOL3,RHOT2,ARRB2,TP53,PMAIP1,AKT1,TP53BP2,JTB,HSPD1,ATG3,SLC25A4,…	GCLC,STPG1,BAD,BAK1,EYA2,TP63,DNM1L,PPP1R13B,PSMD10,PYCARD,PPP2CB,TFDP2,WDR35,IFIT2,PPP3CC,CIDEB,RHOT2,ARRB2,AKT1,ATG3,MPV17L,PINK1,CCAR2,THEM4,YWHAB,MFF,TRIAP1,SFN,BOK,CCK,BLOC1S2,SLC35F6,CHCHD10	TP73,TMEM14A,BIK,GZMB,MMP9,PIM2,BNIP3L,ATF2,CLU,TNFSF10,GPER1,BCL2,BNIP3,JUN,ERBB4,FZD9
GO_CELL_CYCLE_G1_S_PHASE_TRANSITION	GO:0044843	239	Up	2.0942760318481848e-4	0.013122384569555418	6	KMT2E,DBF4,PAF1,PKD1,POLA2,BID,MNAT1,FHL1,PIAS1,CUL3,MYO16,CUL1,ATP2B4,BCAT1,MCM10,MCM2,GTSE1,MCM6,JADE1,CNOT4,RBL1,ORC1,BAX,AURKA,CNOT3,PCBP4,ORC6,PSME1,CDC45,CDC6,CDC7,CDC34,SUSD2,FBXO7,MCM5,EP300,POLE2,CDKN3,APEX1,PSME2,E2F1,FAM83D,RBBP8,POLA1,PIM2,RGCC,FBXO31,GSPT1,RBL2,MCM4,CCNE1,CDK6,CASP2,RPA3,EZH2,CUL2,RPS6KB1,CCL2,FBXW7,ZPR1,CCND1,CDKN1B,CNOT2,PTPN6,FBXO5,MCM3,GMNN,CCND3,CNOT6,TFDP2,HYAL…	KMT2E,ATP2B4,BCAT1,MCM6,PCBP4,CDC34,FBXO7,CDKN3,RBBP8,FBXO31,RBL2,MCM4,RPA3,EZH2,CUL2,TFDP2,EIF4G1,ORC2,RHOU,GADD45A,CNOT1,MCM8,MAX,INO80,E2F8,CDKN2D,PSME3,RPA1,CCNB1,CDC73,GPNMB,RDX,CUL4A,PML,BRD4,AKT1,CTDSPL,CCNA2,EGFR,MEPCE,CDKN2B,CDKN2A,POLE3,TNKS1BP1,CACUL1,CNOT11,ZNF385A,ORC5,BRD7,FAM107A,E2F6,TRIAP1,ID4,HINFP,SFN,CRLF3,POLE,PLCB1,CNOT10,CDK10,MUC1,EIF4EBP1,KANK2,ZNF655,PRIM1,E2F4,PHB2,DHFR	POLA2,FHL1,MYO16,SUSD2,FAM83D,PIM2,RGCC,CCL2,GMNN,HYAL1,ACVR1,POLE4,PLAGL1,CCND2,INHBA,CDKN2C,CCNA1,KLF4,TM4SF5,ADAMTS1,BTG2,BCL2,PHF8,UBE2E2,IQGAP3,C10orf99,RPA4,AIF1,PAGR1
GO_COMPLEMENT_ACTIVATION_ALTERNATIVE_PATHWAY	GO:0006957	9	Down	2.1732596353277178e-4	0.013504743138867032	1	CFH,C5,C3,CFP,VSIG4,C8G,CFD,CR1,CFB		C5,C3,CFP,VSIG4,C8G,CFD,CR1,CFB
GO_DNA_REPLICATION	GO:0006260	252	Up	2.2262621610385795e-4	0.01372070917118777	2	RECQL,UPF1,LIG3,DBF4,NFIX,REV3L,WIZ,BRCA1,DDX11,POLA2,RFC1,BOD1L1,PNKP,RRM2B,RFC2,RAD51,POLQ,WAPL,POLD1,WDR18,MCM10,MAP2K4,NUCKS1,POLB,CDC42,MCM2,GLI2,TIPIN,MCM6,POLD3,FGFR1,THOC1,EXD2,ZMPSTE24,ATRX,ORC1,ORC6,SUPT16H,CLSPN,CDC45,CDC6,CDC7,CDC34,MCM5,POLE2,CINP,GINS1,SAMHD1,POLI,RBBP8,POLA1,RBBP7,DNAJA3,NBN,MCM4,RNASEH2A,CCNE1,GRWD1,LIG1,PPP2R1A,DNAJC2,SSBP1,RPA3,POLD2,GTPBP4,SMC3,RECQL5,TNFAIP1,Z…	DDX11,RFC2,POLD1,POLB,MCM6,CDC34,RBBP8,MCM4,GRWD1,LIG1,DNAJC2,RPA3,GTPBP4,RECQL5,TNFAIP1,TIMELESS,ING4,MCM9,ORC2,ID3,SET,PDS5A,WRNIP1,MGME1,MCM8,INO80,E2F8,GINS2,RPA1,RFC3,REV1,HUS1,BRIP1,KAT7,HMGA1,BRCA2,ETAA1,CCNA2,MMS22L,EGFR,NFIB,POLE3,SSRP1,RBMS1,TBRG1,NPM2,S100A11,TOPBP1,ORC5,STOML2,POLL,RRM1,CHAF1A,E4F1,FEN1,RAD9A,KAT5,HRAS,KCTD13,ATAD5,POLE,GEN1,GINS3,FANCM,PRIM1,WDHD1,EHMT2	POLA2,GLI2,AICDA,GMNN,POLE4,DUT,BARD1,ACVRL1,TICRR,RAD9B,ATRIP,EXO1,POLD4,JUN,NUGGC,RPA4,NT5M,GMNC,TREX1,MCIDAS,RTEL1,DACH1
GO_PROTEIN_LOCALIZATION_TO_ORGANELLE	GO:0033365	859	Up	2.2773331603428003e-4	0.013877405186891815	5	BAD,M6PR,CROT,LAMP2,TMEM98,AP2B1,AGK,PAF1,MARK4,NOS2,PAX6,ADAM22,SEC62,RPS20,FYN,ANLN,CEP68,BID,RGPD5,NUDCD3,AGPS,TOMM34,SEC63,KPNA6,MIPEP,RABEP1,CENPQ,LRRC7,PEX3,CDH1,ZFYVE16,SPDL1,PARP3,SPATA7,CNTLN,HSPA5,TPR,TSPAN17,CC2D2A,VPS13D,USP36,SEC61A1,CROCC,ACAA1,WAPL,RPL18,CASP8,NGFR,TNPO3,ABCA7,AP3D1,IPO5,TRAM2,SEC61A2,YBX1,CLDN18,SP100,TRAM1,PRKCZ,HYAL2,POLR1A,NUP133,VPS35,BCL3,DRD4,NEDD4,CNGB1,CSN…	BAD,CROT,AGK,PAX6,KPNA6,CENPQ,PARP3,CNTLN,TSPAN17,VPS13D,TRAM2,POLR1A,CSNK2A2,SREBF1,UBE2D1,TP63,PTGS2,TIMM21,DLG1,RAB7A,ANKRD13A,PCM1,DNM2,PIBF1,MAPRE3,DNM1L,PPP1R13B,NSFL1C,MAVS,RPLP0,OSBPL8,EZR,MSH2,CRAT,TIMM13,MAPK1,CARD10,HPS4,MICALL1,FBXO7,SUN2,ARFRP1,FERMT1,ACOT8,MID1,UBL4A,LONP2,ARL2BP,ACD,GDAP1,RPS16,EZH2,GLI3,LZTS2,TNKS2,GBF1,LGI1,IFT20,USP46,MTCH2,EHD1,NUP107,RAB35,MCM9,MAPK14,RAB23,EH…	LAMP2,TMEM98,AP2B1,NOS2,ADAM22,SEC62,AGPS,CLDN18,HYAL2,DRD4,CNGB1,LMAN1,TP73,SNX10,SIRT4,NRP1,KDELR3,GZMB,FAM83D,NUP93,BNIP3L,TULP2,KDELR1,COL1A1,IL10RA,AIP,TULP1,ROPN1B,PEX5L,SSR3,RTN4,PARK7,RAP1A,RAB29,SPCS2,ACOT2,ARL1,CLU,HPCA,SRGN,TTC21B,EFNB2,BMP4,LIF,PRKAA1,DLG4,SYT11,DCLK1,CCT7,KDELR2,TXN,BARD1,IDH1,SLC27A2,CACNG8,CCDC39,ANK2,UBC,ANGPT1,CCT8,PEX13,MSX1,PYHIN1,SHH,TUB,CHP2,MAP1A,MAPRE2,ARF4…
GO_RNA_LOCALIZATION	GO:0006403	220	Up	2.311523389594287e-4	0.013877405186891815	5	UPF1,AKAP8L,MVP,ZC3H3,NUP160,TPR,THOC3,NOP58,ZC3H11A,RIOK2,NDC1,U2AF2,NUP133,SMG6,CPSF1,SIDT1,IGF2BP2,NCBP3,NUP37,THOC1,XPO1,YTHDC1,SEH1L,KHSRP,RBM27,ALKBH5,NUP50,AAAS,NUP188,POLDIP3,THOC5,SRSF5,YY1,PABPN1,RAE1,PRPF6,NXT2,FMR1,NUTF2,NUP93,PIH1D1,FBL,EXOSC3,CASC3,NUP88,SUPT6H,DDX25,NUP98,MAGOHB,PARP11,NUP107,CPSF6,SRSF9,SRSF3,MRPL18,QKI,NUP155,NCBP2,RPS15,CCT4,SRSF7,SRSF4,SFPQ,SMG7,SRSF11,ZNHIT6,C…	AKAP8L,ZC3H3,NUP160,THOC3,U2AF2,SRSF5,YY1,RAE1,FMR1,CASC3,SUPT6H,NUP107,QKI,SRSF7,SFPQ,ZNHIT6,FYTTD1,DDX39A,UPF3B,NUP214,NUP210,NUP58,DHX38,WRAP53,ZNF593,POLR2D,NHP2,CCT6A,HNRNPU,AHCTF1,MCM3AP,CPSF4,U2AF1L4,SRSF2,ZNF385A,MAGOH,ABCE1,NOL6,CCT2,UPF3A,HNRNPA3,EXOSC10,DCP2,TNKS,RRS1,RANBP17,RNPS1,RBM15B,RBM8A,ZNHIT3	MVP,IGF2BP2,NUP93,TST,CCT7,IGF2BP3,NXF3,CCT8,IGF2BP1,C12orf50,NPM1,ZFP36L1,TOMM20L,ARC
GO_REGULATION_OF_PROTEASOMAL_UBIQUITIN_DEPENDENT_PROTEIN_CATABOLIC_PROCESS	GO:0032434	116	Up	2.3142043970328618e-4	0.013877405186891815	2	GCLC,ANKIB1,HFE,NUB1,RNF14,UFL1,PIAS1,RNF19A,CLEC16A,MAPK9,HERPUD1,SIRT2,TRIB2,CHFR,ARAF,UBE2K,SENP1,KEAP1,PSEN1,GSK3B,AURKA,WAC,HSP90AB1,RBX1,TRIB3,USP14,SMAD7,PSMD10,N4BP1,STUB1,SGTA,GSK3A,CAV1,DVL1,USP5,CSNK1A1,SUMO1,NFE2L2,PARK7,RNF19B,UCHL5,RAD23B,CLU,GIPC1,CBFA2T3,DDA1,HSPBP1,UBQLN1,MDM2,DNAJB2,IL33,RNF144B,SDCBP,BBS7,PRICKLE1,DET1,CSNK1D,AKT1,RPL11,PLK2,RNF217,GNA12,TLK2,TAF1,OGT,RNF144A,D…	GCLC,RNF19A,TRIB2,USP14,PSMD10,N4BP1,CAV1,USP5,RNF19B,UCHL5,IL33,CSNK1D,AKT1,GNA12,TLK2,DAB2,SH3RF2,CCAR2,ZER1,UBQLN4,UBXN1,ZYG11B,CAMLG,VCP,MTM1,GLMN,ARIH2,ZFAND2A,SUMO2,LRRK2,HSPA1B,CSNK1E,CEBPA	HERPUD1,PARK7,CLU,CBFA2T3,SHH,MAP1A,TRIB1,SMARCC1
GO_DNA_METABOLIC_PROCESS	GO:0006259	791	Up	2.3255127723744763e-4	0.013877405186891815	2	RAD52,KDM1A,RECQL,UPF1,POLR2J,LIG3,KMT2E,REV3L,SPRTN,PPP5C,BRCA1,ERCC1,DNASE1L1,DDX11,POLA2,SLC30A9,WAS,MNAT1,AQR,GLRX2,UBR2,HMGB3,ASTE1,RFC1,BOD1L1,PNKP,PARP3,TDP1,POLR2B,USP28,RRM2B,ERCC8,RFC2,RAD51,POLQ,FAM168A,POLD1,TMEM161A,EYA2,PMS1,NTHL1,WDR18,MCM10,SPI1,ATXN3,SP100,TP53BP1,PSME4,NUCKS1,SMG6,POLB,RAD18,TRIP13,TCF3,MBD3,ZFYVE26,TFRC,SMC1A,XRCC1,MCM2,TIPIN,MCM6,BAZ2A,MLH1,UNG,XAB2,MAP2K7,TOP…	KMT2E,SPRTN,ERCC1,DDX11,ASTE1,PARP3,POLR2B,ERCC8,RFC2,POLD1,EYA2,POLB,TCF3,ZFYVE26,MCM6,BAZ2A,UNG,TOP2B,UBE2T,EXOSC5,SIRT6,UBE2A,PALB2,PPIE,MAP3K4,UIMC1,XRN2,MSH2,CDC34,POLR2E,MAPK1,POLR2F,PICK1,HDAC10,PRMT5,ALKBH1,TELO2,YY1,RBBP8,CDADC1,MAPK3,ACD,POLR2C,EYA1,CHRAC1,MCM4,POLR2I,PRKD2,LIG1,DNAJC2,NUDT1,RPA3,EZH2,GATA3,NSMCE4A,TNKS2,RAD51C,RECQL5,SUPT6H,GAR1,GTF2H1,PTGES3,RAD51AP1,TIMELESS,MCM9,RNF…	POLA2,WAS,HMGB3,NTHL1,SPI1,XAB2,PAK3,FKBP6,TP73,PTPRC,NOX4,GNAS,TDRD1,SIRT1,PDGFB,REC8,SMARCA1,RGCC,UBE2W,BCCIP,AICDA,CCR6,SMOC2,POLE4,PARK7,DUSP1,EEPD1,TWIST1,THAP10,RGN,NDFIP1,CHD1L,SLX1A,PIWIL4,NT5E,PKIB,CCT7,IL6,KLF4,BARD1,FGF2,ACVRL1,TICRR,MAEL,GZMA,ANKRD31,UHRF2,HMGA2,TEX12,UBC,RAD9B,DDX4,CCT8,AIFM1,BTG2,ANKLE1,CBS,FGFR4,TNFSF13,ATRIP,GPER1,DNASE1L2,AXIN2,NSMCE1,UBB,FOS,ISG20,TDRD12,KLHL15,…
GO_NEGATIVE_REGULATION_OF_CELL_CYCLE_G1_S_PHASE_TRANSITION	GO:1902807	100	Up	2.388930417252513e-4	0.014014779292800171	6	FHL1,MYO16,GTSE1,JADE1,CNOT4,RBL1,BAX,AURKA,CNOT3,PCBP4,SUSD2,FBXO7,EP300,E2F1,RGCC,FBXO31,RBL2,CDK6,CASP2,EZH2,CCL2,CCND1,CDKN1B,CNOT2,CNOT6,TFDP2,ARID3A,GADD45A,RPA2,PLAGL1,PKD2,CDKN2C,CDK2,BTN2A2,CDKN1A,SOX4,CNOT1,PRMT1,E2F8,CDKN2D,PCNA,MEN1,CCNB1,CDC73,CDK4,MDM2,GPNMB,KLF4,RIPK1,CNOT6L,RB1,PML,TP53,CARM1,CTDSP1,CTDSPL,PLK2,CDKN2B,CDKN2A,NACC2,TNKS1BP1,ATM,CNOT8,CDC25C,CNOT11,BTG2,PRMT2,ZNF385…	PCBP4,FBXO7,FBXO31,RBL2,EZH2,TFDP2,GADD45A,CNOT1,E2F8,CDKN2D,CCNB1,CDC73,GPNMB,PML,CTDSPL,CDKN2B,CDKN2A,TNKS1BP1,CNOT11,ZNF385A,BRD7,FAM107A,TRIAP1,SFN,CNOT10,MUC1,KANK2,ZNF655,E2F4	FHL1,MYO16,SUSD2,RGCC,CCL2,PLAGL1,CDKN2C,KLF4,BTG2,BCL2,C10orf99
GO_REGULATION_OF_MITOCHONDRION_ORGANIZATION	GO:0010821	172	Up	2.400400390786683e-4	0.014014779292800171	4	GCLC,BAD,SLC25A5,PLAUR,DCN,BID,IGF1,BAK1,CLEC16A,VPS13D,FNIP2,USP36,ADCK1,CASP8,VPS35,CSNK2A2,SREBF1,TP63,LMAN1,TIGAR,TP73,GSK3B,CTTN,DDHD2,HUWE1,BAX,DNM1L,PPP1R13B,SIRT4,MUL1,RNF31,HDAC6,TREM2,TMEM14A,SH3GLB1,HPS4,FBXO7,BIK,TSPO,MIEF1,GZMB,DDHD1,HIF1A,MMP9,E2F1,PSMD10,DHODH,TSC2,PYCARD,BMF,BNIP3L,PDCD5,BBC3,CDC37,GSK3A,MAPK8,PPIF,VAT1,YWHAE,UBE2D3,FBXW7,PPARGC1A,CAMKK2,GOLPH3,FAM162A,TFDP2,MPV17…	GCLC,BAD,BAK1,VPS13D,CSNK2A2,SREBF1,TP63,DDHD2,DNM1L,PPP1R13B,HPS4,FBXO7,MIEF1,DDHD1,HIF1A,PSMD10,DHODH,PYCARD,TFDP2,HTRA2,RHOU,MFN2,WDR35,PPP3CC,CIDEB,RHOT2,ARRB2,AKT1,MPV17L,PINK1,UBE2J2,VPS11,SQSTM1,FZD5,YWHAB,MFF,TRIAP1,PARL,SFN,BOK,ARIH2,LRRK2,HTT,INF2,VDAC1,SLC35F6,CHCHD10,MYO19	DCN,LMAN1,TP73,SIRT4,TREM2,TMEM14A,BIK,GZMB,MMP9,BNIP3L,PARK7,CLU,TNFSF10,KDR,PRKAA1,OMA1,GPER1,BCL2,ABLIM3,BNIP3,FZD9,SREBF2,HSPA1L,SIAH3
GO_GENE_SILENCING	GO:0016458	206	Up	2.45701797823297e-4	0.014014779292800171	2	POLR2J,MSL3,SCMH1,UBR2,NUP160,POLR2B,TPR,KCNQ1,PUM2,NDC1,ELAVL1,SIRT2,NUP133,PABPC1,MBD3,EED,NUP37,BAZ2A,SIRT6,FKBP6,TNRC6C,RIF1,SRCAP,ZMPSTE24,SEH1L,SRRT,CNOT3,TNRC6A,ESR1,AGO1,NUP50,CDC45,AAAS,NUP188,TDRD1,SIRT1,POLR2E,HIRA,POLR2F,DDX17,TNRC6B,ZC3H7B,DICER1,RAE1,SMCHD1,SUV39H1,FMR1,NUP93,POLR2C,ERI1,DOT1L,POLR2I,TGFB1,EZH2,NUP88,DDX5,EZH1,HDAC5,NAA40,SOX6,NUP98,NUP107,CNOT2,AICDA,ASF1A,CNOT6,DR…	MSL3,NUP160,POLR2B,BAZ2A,SIRT6,POLR2E,POLR2F,RAE1,FMR1,POLR2C,POLR2I,EZH2,NUP107,EIF4G1,HELLS,ZNFX1,CNOT1,NUP214,MAP2K2,CHMP1A,PPARG,NUP210,RRP8,IPO8,MBD2,HMGA1,NUP58,MBD1,WTIP,SETDB1,POLR2D,EGFR,POLE3,ATAD2,CNOT11,CTBP1,ADAR,METTL3,POLR2G,SMAD1,ATF7IP,PRKRA,POLR2A,CNOT10,HMGB1,MIER1,HELZ,TSN,PCGF2	PABPC1,FKBP6,TDRD1,SIRT1,NUP93,AICDA,HDAC1,PIWIL1,BMP4,LIN28A,PIWIL4,MAEL,DDX4,PHF8,TDRD12,EXD1,SND1,NOTCH4,RMRP
GO_REGULATION_OF_CELL_CYCLE_PROCESS	GO:0010564	676	Up	2.4682344250534825e-4	0.014014779292800171	6	MAD1L1,KLHL13,CDC27,PRKAR2B,KMT2E,DBF4,PAF1,MARK4,PAFAH1B1,PSMB1,PKD1,MLXIPL,ZNF207,ANLN,WIZ,BRCA1,PSMC4,DDX11,TACC3,YAF2,BID,IGF1,SPAST,FHL1,CUL3,SPDL1,PSMA4,MYO16,PARP3,CUL7,OFD1,TPR,RAD51,FOXN3,ANAPC4,SDCCAG8,CUL1,MTA3,ATP2B4,RIOK2,WAPL,RNF4,PKN2,CDK13,RHOA,PSME4,SIRT2,PPP2R5B,CSNK2A2,CDC42,TRIP13,PRKACA,ZFYVE26,UBE2D1,SMC1A,HMMR,NDE1,CLASP1,EED,TIPIN,GTSE1,SPAG5,DYNC1I2,JADE1,FGFR1,PIK3C3,EDN…	PRKAR2B,KMT2E,ZNF207,DDX11,TACC3,YAF2,PARP3,ATP2B4,CSNK2A2,ZFYVE26,UBE2D1,PCM1,UIMC1,NSFL1C,ANAPC5,PCBP4,CDC23,CBX5,PSMD5,FBXO7,PRMT5,NINL,RAE1,PSMA7,CDC25B,RBBP8,PSMD10,FBXO31,RBL2,AKT2,EZH2,GIT1,PSMD3,RAD51C,TRIM37,KAT2A,MDM1,CUL9,TFDP2,EIF4G1,SFPQ,MAD2L2,MIIP,GADD45A,CDC20,CENPF,STAG1,SLF2,EPC1,APAF1,GPSM2,CBX3,CIT,STIL,CNOT1,MAX,PIN1,GNAI1,INO80,E2F8,SOX15,CDKN2D,CHMP1A,RAB11FIP4,PSME3,RRP8,M…	KLHL13,PSMC4,FHL1,MYO16,FOXN3,DYNC1I2,EDN1,TP73,SMARCD3,SUSD2,PDGFB,FAM83D,RGCC,SFRP1,CCL2,AICDA,WNT5A,HYAL1,IL1A,PLAGL1,CCND2,DUSP1,CDKN2C,MAD2L1BP,KIF25,BMP4,IL1B,AKAP9,LIF,CDKN1C,KLF4,TICRR,TOM1L1,TM4SF5,DYRK3,CALM2,ANKRD53,ANKRD31,CCNB3,UHRF2,HMGA2,ADAMTS1,FBXO43,BTG2,CXCR5,LRP5,NEUROD1,MSX1,TGFA,NEK10,MAP9,GPER1,CENPV,TUBA1A,AXIN2,CCDC8,DCDC1,PKIA,INSR,BCL2,PDE3A,CEP295NL,MAPK15,NPM1,GPR3,RA…
GO_POSITIVE_REGULATION_OF_VIRAL_PROCESS	GO:0048524	100	Up	2.488036853134416e-4	0.014014779292800171	1	POLR2J,CD4,CD74,KPNA6,YTHDC2,POLR2B,RSF1,CTDP1,TAF11,PKN2,NUCKS1,PABPC1,TSG101,HACD3,RAB7A,TOP2B,FKBP6,CHMP2B,PPIE,TFAP4,SRPK1,POLR2E,SMARCB1,LGALS1,POLR2F,EP300,SNW1,NELFCD,CHMP4B,VAPA,FMR1,POLR2C,POLR2I,CAV2,TRIM38,CHMP3,VPS4B,ZNF639,VAPB,STAU1,GTF2F1,TBC1D20,SMARCA4,CCNT1,APOE,CHMP2A,TOP2A,TRIM21,VPS4A,SRPK2,MDFIC,DHX9,CDK9,GTF2B,LEF1,TARBP2,VPS37B,POLR2D,POLR2K,STOM,NOTCH1,CHD1,TRIM11,LARP1,R…	KPNA6,YTHDC2,POLR2B,CTDP1,TAF11,RAB7A,TOP2B,PPIE,POLR2E,POLR2F,FMR1,POLR2C,POLR2I,TRIM38,VAPB,STAU1,TOP2A,TRIM21,SRPK2,MDFIC,VPS37B,POLR2D,ADAR,CHMP4C,POLR2G,CFL1,POLR2A,NELFA,IFIT1,NELFB,ZNF502,NELFE,SUPT4H1	CD4,PABPC1,FKBP6,APOE,STOM,JUN,CSF1R,CCL5
GO_PEPTIDE_BIOSYNTHETIC_PROCESS	GO:0043043	591	Up	2.493716693619981e-4	0.014014779292800171	2	GCLC,UPF1,DHX33,YBX2,GGCT,RPS20,LARS2,SAMD4A,GCLM,VIM,RPL26L1,TPR,MRPS10,EIF2AK2,PUM2,MRPL43,GATB,YBX3,MRPS35,MRPS24,EIF4B,RPL18,HAGH,ZC3H15,ELAVL1,DHX29,RHOA,IARS2,ROCK1,FTSJ1,SRBD1,BCL3,PABPC1,EIF2B3,TCOF1,NCK2,RPL31,IGF2BP2,MRPS34,EIF4G3,TNRC6C,MKNK1,DDX1,JMJD4,MRPL22,GEMIN5,RPS5,NOA1,EIF3I,MTIF2,MGST2,EIF2AK1,MRPL28,PPP1R15A,OGFOD1,CNOT3,KHSRP,RPL6,MAPKAPK5,GCN1,RPLP0,MRPS33,PABPC4,TNRC6A,PUS…	GCLC,DHX33,SAMD4A,RPL26L1,MRPS10,EIF2AK2,MRPL43,GATB,IARS2,NCK2,EIF4G3,JMJD4,MTIF2,MRPL28,GCN1,RPLP0,PUS7,CIRBP,MAPK1,ALKBH1,EIF5,PCIF1,UQCC1,CDK5RAP1,FMR1,RBM3,MAPK3,EARS2,MTFMT,RPS16,AKT2,MRPL4,MTPN,HSPB1,EIF3A,CASC3,EIF4G2,CAPRIN2,RWDD1,HBS1L,QKI,MRPL2,XRN1,ABTB1,EIF1B,EIF4G1,NCL,TIA1,ETF1,MTERF4,FASTKD3,CNOT1,UPF3B,MIF4GD,MRPS26,HNRNPR,MRPS12,ILF3,NGDN,MRPL34,EEFSEC,UNK,ERAL1,EIF2S1,DPH6,SYNC…	VIM,EIF4B,SRBD1,PABPC1,IGF2BP2,PABPC4,PCSK5,GGT5,GGT1,EEF1A2,CELF4,NEURL1,RBM24,IGFBP5,SERP1,PIWIL1,LIN28A,PIWIL4,CARS2,IGF2BP3,IL6,THBS1,PPA2,RPL3L,TOB1,MRPL24,EIF2A,FARS2,MRPS28,BOLL,EIF4A2,IGF2BP1,BTG2,RPL10L,LARP6,EEF2,GRM5,MRPL1,CARNS1,PCSK1,MRPL48,RPS6KA3,OPLAH,PPA1,NPM1,ZFP36L1,ASMT,EIF1AY,DMD,NOTCH4,ANG,RPL41,TNF,C8orf88,EEF1G,PDF,CCL5
GO_CELL_DIVISION	GO:0051301	524	Up	2.496523429010645e-4	0.014014779292800171	9	MAD1L1,KLHL13,LIG3,RALA,MARK4,CCDC124,PAFAH1B1,PAX6,TEAD3,ZNF207,NCAPD2,TTC19,ANLN,TACC3,WWTR1,SPAST,CUL3,NSUN2,SPDL1,CUL7,TPR,MAP4,BCAR1,PIK3CB,ANAPC4,CDK14,CTDP1,WAPL,GNAI3,PKN2,YBX1,ASPM,FGFR2,EVI5,RHOA,ROCK1,KIF2A,SIRT2,CDC42,ZFYVE26,SMC1A,CHFR,NDE1,TP63,LLGL2,CLASP1,TSG101,TIPIN,NUP37,SPAG5,FGFR1,PIK3C3,CDC14A,EPB41L2,RBL1,NDC80,CDC14B,CCNT2,PDS5B,CHMP2B,RAB10,MAPRE3,SEH1L,CHMP5,ZW10,KLHL42,…	RALA,CCDC124,PAX6,TEAD3,ZNF207,TACC3,CTDP1,ASPM,EVI5,KIF2A,ZFYVE26,TP63,LLGL2,MAPRE3,KLHL42,ANAPC5,BIRC5,ZC3HC1,TGFB2,CDC23,EFHC1,RAE1,CDC25B,RBBP8,CENPT,RBL2,LIG1,PTN,WASL,LZTS2,UBE2S,GIT1,RECQL5,UNC119,TIMELESS,RAB35,RNF8,NR3C1,SMC4,NEK4,MAD2L2,CDC20,STMN1,CENPF,STAG1,ITGB1BP1,HELLS,PDS5A,GPSM2,ZWINT,CIT,NCOA3,STAMBP,PIN1,GNAI1,INO80,E2F8,MIS18BP1,CHMP1A,RAB11FIP4,TOP2A,CCNB1,SPIRE1,APC,NEK3,CK…	KLHL13,CDK14,MISP,OSM,SUSD2,PDGFB,FAM83D,MDK,THBS4,CCNG1,FGF1,ROPN1B,IL1A,ACTR3,PARD3B,CCND2,PGF,IL1B,ANAPC13,FGF13,CCNA1,SOX5,HTR2B,FGF2,HMCN1,DYRK3,CALM2,ANKRD53,SFRP2,CCNB3,HMGA2,CCNO,FZD7,CXCR5,TGFA,PPBP,MAP9,SHH,CENPV,MAPRE2,NKX3-1,TUBA1A,DCDC1,SYCE1,BRSK2,FIGN,HOXB4,POU3F2,EVI2B,KIF18B,HEPACAM2,C10orf99,DLL1,HAUS7,SYCE3,PDXP,NOX5
GO_IMPORT_INTO_NUCLEUS	GO:0051170	146	Up	2.4976465291065607e-4	0.014014779292800171	5	RGPD5,KPNA6,CDH1,GEMIN8,TPR,TNPO3,DDX20,IPO5,HYAL2,NUP133,PTGS2,PSEN1,GEMIN5,TNPO1,IPO11,RBM22,MAVS,GEMIN2,NUP50,NUP188,RAB18,SNRPD3,MAPK1,NFKBIA,FERMT1,NXT2,FGF9,KPNA3,NUTF2,NUP93,TSC2,UBR5,TGFB1,TNPO2,PIK3R2,GLI3,SUFU,KPNB1,NUP88,HTATIP2,ZPR1,NUP98,NUP107,MAPK14,BACH2,RAB23,TMCO6,NUP155,KPNA1,ECT2,CBLB,IPO13,FAM53C,TARDBP,CSE1L,CDKN1A,NUP153,BMP4,NUP85,MED1,RPL23,SNRPD2,SNRPB,NUP214,SMO,RPAIN,T…	KPNA6,PTGS2,MAVS,MAPK1,FERMT1,GLI3,HTATIP2,NUP107,MAPK14,RAB23,TARDBP,SNRPB,NUP214,IPO8,CD36,MDFIC,RANBP6,SIX3,SNRPF,NUP58,PML,AKT1,GEMIN7,PIK3R1,SYK,NOLC1,PKIG,HDAC3,JUP,HCLS1,SNRPE,LRRK2,APOD,NF1,RANBP17,PHB2,TXNIP	HYAL2,NUP93,BACH2,BMP4,ANGPT1,SHH,CHP2,RGPD8,PKIA,RGPD2,IPO7
GO_INTRACELLULAR_PROTEIN_TRANSPORT	GO:0006886	1058	Up	2.572593475499171e-4	0.014328392846132049	5	SNX11,M6PR,ARF5,UPF1,COPZ2,CROT,LAMP2,AP2B1,AGK,VPS41,ARHGAP44,NOS2,PKD1,SEC62,RPS20,FYN,AKAP8L,RABGAP1,BID,RGPD5,RUFY3,AGPS,CD74,ZDHHC6,TOMM34,SEC63,KPNA6,MIPEP,SNX1,NUP160,RANBP3,IFT88,LRRC7,PEX3,CDH1,ZFYVE16,RAB27B,AP2S1,HSPA5,TPR,VPS13D,HERPUD1,HOMER3,THOC3,TBC1D22A,USP36,SEC61A1,ZC3H11A,RIOK2,NDC1,ACAA1,APPBP2,RPL18,U2AF2,NGFR,TNPO3,CTSA,AP3D1,IPO5,TRAM2,TBC1D22B,SEC61A2,TBC1D1,SP100,TRAM1,E…	COPZ2,CROT,AGK,VPS41,ARHGAP44,AKAP8L,KPNA6,NUP160,IFT88,VPS13D,HOMER3,THOC3,U2AF2,CTSA,TRAM2,TBC1D1,EVI5,TBC1D25,GRIPAP1,IFT80,AP3M2,CSNK2A2,SNX13,SEL1L,SREBF1,UBE2D1,PTGS2,TIMM21,RAB7A,PCM1,MAVS,RPLP0,CRAT,TMED1,TIMM13,TBC1D10A,MAPK1,HPS4,MICALL1,PICK1,FBXO7,AP1B1,SYNGR1,MIEF1,SRSF5,IFT52,RAE1,ARFRP1,FERMT1,ACOT8,EMD,LONP2,ACD,GGA2,STX4,GDAP1,RPS16,AKT2,NAPA,HSPB1,SNX8,AP1S1,GLI3,TBC1D13,CASC3,R…	LAMP2,AP2B1,NOS2,SEC62,AGPS,HERPUD1,HYAL2,LMAN1,RIMS1,KIF3C,TMED2,SIRT4,ERP29,DERL3,RAB36,SEC23B,TM9SF4,NUP93,CEMIP,ZDHHC2,BNIP3L,SNX15,AIP,STX2,COPZ1,TBC1D30,PEX5L,SSR3,KCNIP3,PARK7,KIF17,RAB29,SPCS2,ACOT2,SIL1,ARL1,CLU,HPCA,COPA,RAMP3,EGR2,RAB9B,TTC21B,BMP4,IL1B,RAMP2,PRKAA1,REEP2,TBC1D8B,RAB33A,LCA5,PRR5L,LCP1,TXN,BARD1,IDH1,SLC27A2,TOM1L1,RAB19,NXF3,STOM,SEC24D,UBC,ANGPT1,RAB6B,GOLGA7B,TMED6,…
GO_RESPONSE_TO_UV	GO:0009411	129	Up	2.611196453423324e-4	0.01443646039212498	1	KDM1A,CREBBP,SPRTN,MAP4K3,ERCC1,BAK1,USP28,ERCC8,POLD1,TMEM161A,HYAL2,BCL3,NEDD4,RAD18,PTGS2,TIPIN,MAP2K7,POLD3,UBE2A,SDF4,MAP3K4,BAX,MSH2,SIRT1,CIRBP,EP300,YY1,NFATC4,ACTR5,FMR1,N4BP1,BMF,ERCC2,PTN,MAPK8,CCND1,HYAL1,MSH6,STK11,UBE2B,TRIM32,CAT,ZRANB3,POLK,CDKN1A,ZBTB1,ATF4,EIF2AK4,INO80,CDKN2D,UBE4B,PRKAA1,PCNA,CASP9,MEN1,EIF2S1,DDB2,ERCC5,MDM2,REV1,HUS1,XPA,MYC,BRCA2,PML,TP53,AKT1,DTL,SDE2,PARP…	SPRTN,ERCC1,BAK1,ERCC8,POLD1,PTGS2,UBE2A,MAP3K4,MSH2,CIRBP,YY1,FMR1,N4BP1,PTN,INO80,CDKN2D,EIF2S1,DDB2,REV1,HUS1,XPA,BRCA2,PML,AKT1,PIK3R1,EGFR,XPC,CCAR2,C9orf116,USP1,ERCC3,METTL3,SCARA3,FEN1,USP47,TRIAP1,RELA,NOC2L,SERPINB13	HYAL2,SIRT1,HYAL1,PRKAA1,IL12A,BCL2,NPM1,MME,CRIP1,TREX1,ERCC6,AQP1
GO_POSITIVE_REGULATION_OF_HUMORAL_IMMUNE_RESPONSE	GO:0002922	11	Down	2.702504857103761e-4	0.014832214613549766	1	PTPRC,PGC,HPX,IL1B,C3,CCR7,PHB,KLK5,KLK7,ZP3,TNF		PTPRC,PGC,IL1B,C3,CCR7,KLK5,TNF
GO_TRANSLATIONAL_TERMINATION	GO:0006415	103	Up	2.7547764186772444e-4	0.015009539052198696	2	UPF1,MRPS10,MRPL43,MRPS35,MRPS24,MRPS34,JMJD4,MRPL22,MRPL28,OGFOD1,MRPS33,MRPS18A,MRPS31,GSPT1,MRPL4,MRPL32,MRPL27,MRPL51,MTRF1L,MRPL18,MRPL2,MRPS30,MRPS27,MRPL3,MRPL19,MRPL37,MRPS15,GLE1,MRPS14,MTRF1,ETF1,MRPS2,MRPS7,MRPS26,MRPS12,MRPL34,C12orf65,MRPS25,PTCD3,MRPL35,EIF5A,ERAL1,DAP3,MRPS36,MRPL44,MRPS9,MRPL47,MRPL50,MRPL15,MRPL24,MRPL9,MRPS5,MRPS28,MRRF,MRPL49,MRPL39,OXA1L,N6AMT1,MRPL17,MRPL10,M…	MRPS10,MRPL43,JMJD4,MRPL28,MRPL4,MRPL2,ETF1,MRPS26,MRPS12,MRPL34,ERAL1,MRPS5,MRRF,MRPL49,N6AMT1,MRPL55,MRPS18C,ABCE1,MRPL36,TRMT112,MRPL57,MRPL14,MRPS23,MRPS11,MRPL21,MRPS18B,MRPS6,MRPL12	MRPL24,MRPS28,MRPL1,MRPL48
GO_PROTEIN_K48_LINKED_UBIQUITINATION	GO:0070936	54	Up	2.8553954985615704e-4	0.015445840829988811	2	RNF216,NEDD4L,RNF4,RNF126,UBE2D1,UBE2T,UBE2A,UBE2K,ITCH,UBE2D4,HACE1,RFFL,CDC34,BFAR,UBR5,UBE2R2,UBE2D3,BIRC2,RNF8,TRIM38,UBE3A,TNFAIP3,RNF146,UBE2B,NMI,RNF6,UBE2D2,UBE2G1,UBE2Q2,SKP2,FBXO38,KLHL3,AMFR,SYVN1,DTX3L,IFI27,TRIM44,RNF187,UBE2E3,UBE2E1,RNF34,UBE2C,RNF152,ARIH2,UBE2E2,TTC3,UBE2G2,ZNRF1,UBE2H,PELI1,TOPORS,RNF5,NHLRC4,RNF115	RNF216,RNF126,UBE2D1,UBE2T,UBE2A,RFFL,CDC34,RNF8,TRIM38,RNF6,UBE2G1,KLHL3,DTX3L,IFI27,TRIM44,UBE2C,ARIH2,ZNRF1,RNF115	UBE2E2,TTC3,NHLRC4
GO_CHROMATIN_ASSEMBLY	GO:0031497	80	Up	2.896814067024769e-4	0.015455145234178744	4	PAF1,CENPQ,TPR,RSF1,MCM2,SART3,SIRT6,KAT6A,ATRX,CABIN1,HIRA,CENPM,SMCHD1,SMARCA1,RBBP7,CENPI,CENPT,CTCF,OIP5,ASF1B,GRWD1,ASF1A,CENPA,UBN1,SET,HELLS,CENPL,NAA60,CENPK,HJURP,SOX9,HP1BP3,HAT1,MIS18BP1,NASP,ANP32B,HMGA1,CENPO,BAHD1,CDAN1,TP53,ITGB3BP,CENPC,SHPRH,CDKN2A,POLE3,HMGA2,CENPU,CENPH,SMARCA5,KAT6B,GATAD1,MIS18A,CHAF1B,M1AP,RBBP4,HMGB2,CENPN,CENPV,CHAF1A,RUVBL1,NAP1L5,PARP10,SPTY2D1,TSPYL5,NP…	CENPQ,SIRT6,CENPT,GRWD1,UBN1,SET,HELLS,CENPK,HP1BP3,MIS18BP1,ANP32B,HMGA1,CENPC,SHPRH,CDKN2A,POLE3,CENPU,CENPH,MIS18A,CENPN,CHAF1A,PARP10,SPTY2D1,TSPYL4,CENPP,NOC2L,DAXX	SMARCA1,CENPI,HMGA2,CENPV,NPM1,SETSIP
GO_POSITIVE_REGULATION_OF_UBIQUITIN_DEPENDENT_PROTEIN_CATABOLIC_PROCESS	GO:2000060	89	Up	2.901294770005682e-4	0.015455145234178744	2	GCLC,ANKIB1,NUB1,RNF14,PIAS1,RNF19A,MAPK9,HERPUD1,SIRT2,TRIB2,CHFR,KEAP1,PSEN1,GSK3B,AURKA,RBX1,TRIB3,SMAD7,PSMD10,CCDC22,AXIN1,STUB1,SGTA,GSK3A,CAV1,DVL1,FBXW7,USP5,CSNK1A1,SUMO1,NFE2L2,RNF19B,CLU,PTK2B,CBFA2T3,DDA1,HSPBP1,UBQLN1,MDM2,DNAJB2,IL33,RNF144B,BBS7,EGF,PRICKLE1,DET1,CSNK1D,AKT1,PLK2,RNF217,TAF1,RNF144A,DAB2,SH3RF2,ZER1,ZYG11B,DISC1,PYHIN1,RCHY1,RNF180,VCP,ARIH1,PLK1,FBXO22,UBE2V2,PTK2…	GCLC,RNF19A,TRIB2,PSMD10,AXIN1,CAV1,USP5,RNF19B,IL33,CSNK1D,AKT1,DAB2,SH3RF2,ZER1,ZYG11B,VCP,RNF139,ARIH2,ZFAND2A,SUMO2,LRRK2,HSPA1B,CSNK1E,CEBPA	HERPUD1,CLU,CBFA2T3,PYHIN1,TRIB1
GO_DNA_TEMPLATED_TRANSCRIPTION_INITIATION	GO:0006352	210	Up	2.918779921869107e-4	0.015455145234178744	2	POLR2J,CREBBP,TEAD3,E2F2,MED24,PSMC4,WWTR1,MNAT1,NR1H3,TBPL1,BCLAF1,MED17,POLR2B,RSF1,THRAP3,TAF2,TAF11,CBFB,POLR1A,RORA,NOTCH3,TEAD2,BAZ2A,RARB,GTF3C1,RRN3,BAX,PSMC5,NAT14,ESR1,POLR2E,POLRMT,MED15,SMARCB1,POLR2F,POLR3H,PSMC6,SNW1,HNF4A,TAF7L,MAPK3,POLR2C,TAF1C,MAZ,BRF2,PIH1D1,ERCC2,MED25,MED26,POLR2I,TAF6,SETX,TFAM,UBTF,MED13,MED31,PPARGC1A,CCND1,GTF2H1,GTF2H3,VDR,CAND1,PPARD,ZNF451,CCNC,E2F3,ME…	TEAD3,POLR2B,TAF2,TAF11,POLR1A,BAZ2A,GTF3C1,RRN3,POLR2E,MED15,POLR2F,POLR3H,MAPK3,POLR2C,TAF1C,POLR2I,TFAM,MED31,GTF2H1,VDR,NR3C1,NRBP1,DR1,TAF12,RUNX2,GTF3C4,NR1H2,PPARG,MED10,MED6,CCNB1,HEY2,GTF2A2,POLR2D,BDP1,NR6A1,GTF3C5,NR3C2,NR2F6,MED27,ERCC3,TAF3,TAF1D,POLR2G,ATF7IP,RARG,ESRRA,SNAPC5,NR2C2,CTNNBIP1,POLR2A,NR2C2AP,MAML2,HMGB1,MAML3,TAF13,NCOA6,RORB,GTF2I	MED24,PSMC4,TEAD2,HNF4A,NR4A3,TWIST1,NR4A1,HNF1A,NR1I3,NR1I2,THRB,HNF4G,FOSL1,NR2F1,JUN,MITF,TCF4,NOTCH4,GTF2H4,NR2E3
GO_CILIUM_MOVEMENT	GO:0003341	61	Down	2.957308953476026e-4	0.015516946436566632	10	DNAH9,DNAH5,OFD1,SPA17,CFAP20,RFX3,CFAP61,TEKT2,TTLL1,CCDC114,DNAH11,RSPH4A,NME5,NPHP3,DNAH1,DNAH7,DNAI1,BBS2,TEKT3,MKKS,LRRC6,CCDC65,BBS4,GAS8,CCDC40,CELSR2,ADCY10,CCDC39,ROPN1L,TEKT5,CABYR,DNAAF1,CCSAP,SPAG17,HYDIN,DRC1,DNAH3,TEKT4,CFAP221,STK36,CFAP100,DNAAF5,KIF27,DPCD,TEKT1,ZBBX,ARMC4,TTLL6,DNAI2,CFAP46,AQP4,CFAP53,RSPH9,CATSPER1,CFAP73,DNAH17,CFAP54,CFAP43,CCDC151,GAS2L2,CFAP206	MKKS,BBS4,CELSR2,STK36	DNAH5,CFAP61,TEKT2,CCDC114,DNAH11,RSPH4A,DNAI1,TEKT3,CCDC65,ADCY10,CCDC39,ROPN1L,DNAAF1,SPAG17,DRC1,DNAH3,TEKT4,CFAP221,CFAP100,TEKT1,ZBBX,ARMC4,TTLL6,DNAI2,CFAP46,AQP4,RSPH9,CATSPER1,CFAP73,DNAH17,CFAP54,CFAP43,CCDC151,GAS2L2,CFAP206
GO_AUTOPHAGY_OF_MITOCHONDRION	GO:0000422	71	Up	2.9717253449469276e-4	0.015516946436566632	4	RB1CC1,GABARAPL2,CLEC16A,VPS13D,USP36,ATG5,ATG2B,FUNDC1,WIPI1,CSNK2A2,SREBF1,MARK2,TIGAR,CTTN,DNM1L,MUL1,HDAC6,FBXO7,TSPO,HIF1A,MAP1LC3A,TSC2,BNIP3L,CDC37,GSK3A,FBXW7,PPARGC1A,ATG2A,AMBRA1,CAMKK2,HTRA2,PARK7,MFN2,OPTN,BECN1,ATG14,VPS13C,USP30,GABARAPL1,MAP1LC3B,TP53,WDR45B,CTSK,HAX1,ATG3,CISD2,ATG12,WIPI2,PINK1,ATP13A2,HK2,SQSTM1,SPATA18,FZD5,FUNDC2,GABARAP,ATG13,BNIP3,GBA,ATG9B,RNF41,TOMM7,WDR45…	VPS13D,CSNK2A2,SREBF1,DNM1L,FBXO7,HIF1A,HTRA2,MFN2,ATG14,WDR45B,CTSK,ATG3,PINK1,SQSTM1,FZD5,HTT,ATG9A,VDAC1	WIPI1,BNIP3L,PARK7,BNIP3,SREBF2
GO_DNA_INTEGRITY_CHECKPOINT	GO:0031570	147	Up	3.0265899804541246e-4	0.015694434526230733	6	CRY1,BRCA1,USP28,FOXN3,TP53BP1,TIPIN,GTSE1,TOP2B,THOC1,CNOT4,CDC14B,ORC1,BAX,UIMC1,AURKA,CNOT3,PCBP4,WDR76,CLSPN,CDC45,CDC6,MSH2,WAC,CDC5L,THOC5,EP300,E2F1,RGCC,FBXO31,RBL2,NBN,DOT1L,FZR1,BABAM1,CASP2,CDK5RAP3,CCND1,PRPF19,CDKN1B,CNOT2,TIMELESS,MAPK14,CNOT6,RAD1,TFDP2,NEK11,ATF2,ARID3A,FBXO6,GADD45A,SYF2,RPA2,PLAGL1,CDK2,CDKN1A,SOX4,CNOT1,PRMT1,EIF2AK4,E2F8,STK33,TOP2A,PCNA,CCNB1,CLOCK,TAOK3,RINT…	TOP2B,UIMC1,PCBP4,WDR76,MSH2,FBXO31,RBL2,TIMELESS,MAPK14,TFDP2,FBXO6,GADD45A,CNOT1,E2F8,TOP2A,CCNB1,CLOCK,TAOK3,RNASEH2B,HUS1,BRIP1,MDC1,CUL4A,PML,TIPRL,ETAA1,TNKS1BP1,FBXO4,XPC,CNOT11,CCAR2,ZNF385A,PEA15,TOPBP1,TRIAP1,HINFP,RAD9A,SFN,PTPN11,CNOT10,MUC1,E2F4	FOXN3,RGCC,ATF2,PLAGL1,TICRR,HMGA2,RAD9B,BTG2,ATRIP,RPA4,TREX1,ERCC6
GO_DNA_TEMPLATED_TRANSCRIPTION_TERMINATION	GO:0006353	71	Up	3.1065409853322373e-4	0.01591910512875025	2	MNAT1,POLR1A,CPSF1,ZMPSTE24,XRN2,PAPOLA,POLR2E,SNRPD3,POLR2F,PRMT5,PABPN1,CSTF1,CSTF2,TAF1C,MAZ,ERCC2,SETX,UBTF,GTF2H1,GTF2H3,TBP,NCBP2,TAF1B,TTF2,CPSF3,MTERF2,TTF1,POLR1B,SYMPK,SNRPB,MTERF1,MED18,CDK7,CCNH,DHX9,WDR33,NCBP1,POLR1E,SNRPF,ZNF473,TAF1A,SNRPG,FIP1L1,GTF2H2,POLR2K,CPSF7,LSM11,SCAF4,SSU72,CPSF4,POLR3K,ERCC3,POLR2H,SLBP,PCF11,CPSF2,TAF1D,NUDT21,POLR1C,SMN1,CLP1,CSTF3,CSTF2T,POLR2L,POLR2…	POLR1A,XRN2,POLR2E,POLR2F,PRMT5,CSTF2,TAF1C,GTF2H1,TTF2,SNRPB,SNRPF,CPSF4,ERCC3,TAF1D,POLR2A,SNRPE	POLR3K,GTF2H4
GO_REGULATION_OF_MRNA_METABOLIC_PROCESS	GO:1903311	293	Up	3.132264047879207e-4	0.01591910512875025	2	RBM5,UPF1,PAF1,PSMB1,CDK11A,PTBP1,PSMC4,ZC3H3,SLC11A1,SAMD4A,VIM,PSMA4,CELF2,PTCD2,THRAP3,PUM2,YBX3,SFSWAP,U2AF2,YBX1,ELAVL1,ROCK1,PSME4,JMJD6,PABPC1,DAZAP1,IGF2BP2,SART3,EXOSC7,RBM7,MBNL3,SNRPA,EXOSC5,TNRC6C,PKP1,XPO1,TNPO1,DIS3,YTHDC1,REST,PSMC5,KHSRP,FUS,PAPOLA,PCBP4,PABPC4,TNRC6A,ALKBH5,PSME1,HNRNPC,PSMD5,SRPK1,PSMD8,CIRBP,HNRNPM,DDX17,GTPBP1,RBFOX2,TNRC6B,PSMC6,PSMA3,SNW1,SRSF5,ZC3H14,PSMC1,…	RBM5,PTBP1,ZC3H3,SAMD4A,SFSWAP,U2AF2,DAZAP1,EXOSC7,EXOSC5,PKP1,PCBP4,PSMD5,CIRBP,SRSF5,PSMA7,PSMD10,FMR1,RBM3,SNRNP70,ZC3HAV1,HSPB1,PSMD3,SUPT6H,MAPK14,XRN1,EIF4G1,NCL,SRSF7,TIA1,PRDX6,SET,RBM25,EXOSC8,TARDBP,RBM19,FASTKD3,CNOT1,HNRNPR,NUP214,PSME3,RBM38,CCNB1,CDC73,RBM17,SRPK2,SYNCRIP,C9orf78,SLTM,AKT1,SF3B4,TIRAP,ZFP36L2,MBNL1,HNRNPU,CPSF4,SRSF2,MAGOH,CWC22,METTL3,YWHAB,POLR2G,DCP2,MYD88,PSMD1,…	PSMC4,SLC11A1,VIM,CELF2,PABPC1,IGF2BP2,PABPC4,CELF4,MYEF2,RBM24,KHDRBS2,PRR5L,IGF2BP3,BARD1,TOB1,SCGB1A1,UBC,BOLL,PRKCA,IGF2BP1,BTG2,CELF5,TNFSF13,GDNF,AXIN2,UBB,NPM1,SRPK3,ZFP36L1
GO_PROTEIN_IMPORT	GO:0017038	173	Up	3.1334320508778253e-4	0.01591910512875025	5	LAMP2,RGPD5,KPNA6,PEX3,CDH1,TPR,ARHGEF5,TNPO3,IPO5,HYAL2,NUP133,PTGS2,TIMM21,PSEN1,HSP90AA1,TNPO1,IPO11,RBM22,MAVS,NUP50,NUP188,MAPK1,TOMM22,SAMM50,NFKBIA,FERMT1,NXT2,FGF9,KPNA3,NUTF2,NUP93,LONP2,TSC2,UBR5,TIMM44,PDCD5,TIMM50,TGFB1,TNPO2,PIK3R2,GLI3,SUFU,KPNB1,NUP88,PEX12,GRPEL1,ZPR1,HSPA8,NUP98,NUP107,MAPK14,RAB23,PEX7,TMCO6,NUP155,KPNA1,ECT2,CBLB,PEX5L,IPO13,DNAJC15,FAM53C,CLU,TARDBP,PEX16,CSE1…	KPNA6,PTGS2,TIMM21,MAVS,MAPK1,FERMT1,LONP2,GLI3,NUP107,MAPK14,RAB23,DNAJC15,TARDBP,ROMO1,TIMM17B,NUP214,TOMM40,IPO8,TIMM17A,CD36,MDFIC,RANBP6,SIX3,PEX5,NUP58,PML,AKT1,PIK3R1,PEX10,CHCHD4,GRPEL2,SYK,NOLC1,PKIG,HDAC3,JUP,HCLS1,LRRK2,APOD,NF1,TIMM23B,RANBP17,PHB2,TIMM23,TXNIP	LAMP2,HYAL2,NUP93,PEX5L,CLU,BMP4,APOE,ANGPT1,PEX13,SHH,CHP2,RGPD8,PKIA,RGPD2,TOMM20L,IPO7
GO_VOCALIZATION_BEHAVIOR	GO:0071625	13	Down	3.1608994212467e-4	0.015950874327754317	11	NRXN3,BRINP1,SRPX2,MYH14,FOXP2,DLG4,NLGN4X,SHANK2,NLGN4Y,CNTNAP2,NRXN1,NLGN3,SHANK3		NRXN3,BRINP1,SRPX2,MYH14,DLG4,NLGN4X,SHANK2,NRXN1
GO_CHROMOSOME_SEPARATION	GO:0051304	79	Up	3.1876836906050816e-4	0.015978795779773073	6	MAD1L1,CDC27,ZNF207,NCAPD2,TACC3,NCAPH2,CUL3,SPDL1,TPR,ANAPC4,RIOK2,CSNK2A2,TRIP13,MLH1,TOP2B,NDC80,ZW10,ANAPC5,CDC6,CDC23,KLHL22,CSNK2A1,PPP2R1A,RECQL5,ANAPC15,FBXO5,TTK,IK,MAD2L2,CDC20,CENPF,NEK6,DUSP1,TEX14,NCAPH,XRCC3,PCID2,DLGAP5,PSMG2,TOP2A,CCNB1,APC,ESPL1,USP44,CDK5RAP2,NUMA1,HECW2,CENPE,RB1,ANAPC11,DIS3L2,DYNC1LI1,ATM,NCAPD3,ANAPC1,BUB3,EME1,NSMCE2,BUB1B,M1AP,SMARCAD1,MAD2L1,PTTG1,RAD21,P…	ZNF207,TACC3,CSNK2A2,TOP2B,ANAPC5,CDC23,RECQL5,MAD2L2,CDC20,CENPF,TOP2A,CCNB1,APC,CDK5RAP2,NUMA1,CENPE,ANAPC1,BUB3,PTTG1,GEN1,FANCM	DUSP1,MAPK15
GO_RRNA_TRANSCRIPTION	GO:0009303	27	Up	3.3129237457886083e-4	0.016357567181012937	2	DDX11,TCOF1,GTF3C1,SMARCB1,PIH1D1,SPIN1,NPM3,NCL,GTF3C2,TAF1B,GTF3C3,GTF3A,GTF3C4,POLR1B,IPPK,SMARCA4,NOL11,PWP1,POLR1E,TP53,GTF3C5,GTF3C6,NIFK,BRF1,SIRT7,MTOR,ANG	DDX11,GTF3C1,SPIN1,NPM3,NCL,GTF3C2,GTF3A,GTF3C4,IPPK,NOL11,GTF3C5,SIRT7,MTOR	ANG
GO_NUCLEAR_TRANSCRIBED_MRNA_CATABOLIC_PROCESS	GO:0000956	197	Up	3.341836558258901e-4	0.016357567181012937	2	UPF1,RPS20,CSDE1,SAMD4A,EDC4,MRTO4,THRAP3,RPL18,SMG6,PABPC1,RPL31,EXOSC7,MLH1,EXOSC5,TNRC6C,CNOT4,DIS3,RPS5,CNOT3,RPL6,RPLP0,TNRC6A,AGO1,RPL3,TNRC6B,GSPT1,EIF3E,RPS16,RPS19,PPP2R1A,RPL18A,SMG9,LSM5,EXOSC3,CPEB3,MTPAP,RPL28,RPL19,CASC3,DDX5,RPL34,DCPS,DDX6,RPS13,MAGOHB,CNOT2,RPS12,HBS1L,CNOT6,PPP2CA,XRN1,RPL24,NCBP2,EIF4G1,RPS15,RPL22,SMG7,RPS25,EXOSC8,ETF1,RPL21,RPL5,EXOSC9,AGO2,RPS10,CNOT1,UPF3B…	SAMD4A,EXOSC7,EXOSC5,RPLP0,RPS16,LSM5,MTPAP,CASC3,HBS1L,XRN1,EIF4G1,EXOSC8,ETF1,CNOT1,UPF3B,HELZ2,PAN2,NT5C3B,POLR2D,TNKS1BP1,DCP1B,ZFP36L2,CNOT11,MAGOH,PATL1,POLR2G,UPF3A,EXOSC10,GTPBP2,DCP2,LSM1,RPLP2,SAMD4B,RPS17,CNOT10,LSM2,RNPS1,PATL2,RBM8A	EDC4,PABPC1,TOB1,PNLDC1,BTG2,ZFP36L1,TTC37,RPL41
GO_ANAPHASE_PROMOTING_COMPLEX_DEPENDENT_CATABOLIC_PROCESS	GO:0031145	78	Up	3.355852313180758e-4	0.016357567181012937	2	CDC27,PSMB1,PSMC4,CUL3,PSMA4,ANAPC4,PSME4,UBE2D1,PSMC5,AURKA,ANAPC5,PSME1,CDC23,PSMD5,PSMD8,PSMC6,PSMA3,PSMC1,PSMB5,PSMA6,PSME2,PSMA7,PSMD10,PSMD7,FBXO31,FZR1,PSMA2,UBE2S,PSMD3,PSMD11,ANAPC15,PSMD9,FBXO5,PSMD14,CDC20,CDK2,PSMF1,PSMB2,PSMA1,CDC16,PSME3,CCNB1,PSMB7,ANAPC11,PSMB6,PSMA5,RPS27A,UBC,ANAPC1,BUB3,BUB1B,PSMD4,PSMB4,PSMC2,PSMD6,MAD2L1,ANAPC10,PTTG1,PSMC3,ANAPC16,PLK1,UBE2E1,CDK1,UBB,PSMD1,…	UBE2D1,ANAPC5,CDC23,PSMD5,PSMA7,PSMD10,FBXO31,UBE2S,PSMD3,CDC20,PSME3,CCNB1,ANAPC1,BUB3,ANAPC10,PTTG1,PSMD1,UBE2C,ANAPC2,ANAPC7,PSMD12,PSMB9	PSMC4,UBC,UBB
GO_REGULATION_OF_DNA_TEMPLATED_TRANSCRIPTION_ELONGATION	GO:0032784	47	Up	3.3588650669260533e-4	0.016357567181012937	2	PAF1,ZMYND11,CDK13,THOC1,CCNT2,CCNK,SUPT16H,THOC5,NELFCD,HTATSF1,ELL,EZH2,RECQL5,SUPT6H,RNF8,TSFM,GTF2F1,ELL3,CCNT1,EAPP,CDC73,CDK9,RTF1,WDR61,BRD4,HNRNPU,CCAR2,ZNF326,WDR43,RNF168,SHH,LEO1,CDK12,TCEA2,ALYREF,NELFA,GTF2F2,NELFB,SUPT5H,DDX39B,LDB1,CTR9,NELFE,HMGN1,SCAF8,SUPT4H1,ERCC6	HTATSF1,ELL,EZH2,RECQL5,SUPT6H,RNF8,CDC73,RTF1,BRD4,HNRNPU,CCAR2,ZNF326,WDR43,RNF168,CDK12,NELFA,NELFB,NELFE,SUPT4H1	ELL3,SHH,ERCC6
GO_MITOTIC_CYTOKINESIS	GO:0000281	68	Up	3.3988470465015044e-4	0.016357567181012937	6	TTC19,ANLN,SPAST,CUL7,RHOA,ROCK1,ZFYVE26,CHMP2B,CHMP5,KIF4A,EFHC1,CHMP4B,LZTS2,UNC119,RAB35,KIF20A,ECT2,RTKN,CENPA,SPTBN1,CHMP3,STMN1,VPS4B,CIT,STAMBP,SNX9,CHMP2A,CHMP1A,VPS4A,MYH10,ROCK2,APC,ESPL1,CKAP2,NUSAP1,KIF23,ARL3,CEP55,KIF20B,USP8,BBS4,JTB,ARF1,RHOB,ANKRD53,RASA1,CHMP7,INCENP,ANK3,TRIM36,RHOC,MITD1,SON,RACGAP1,MAP9,CHMP4C,PLK1,CNTROB,PDCD6IP,DCDC1,CFL1,SNX33,CHMP6,SNX18,KLHDC8B,NUP62,CHM…	ZFYVE26,EFHC1,LZTS2,UNC119,RAB35,STMN1,CIT,STAMBP,CHMP1A,APC,CKAP2,NUSAP1,ARL3,KIF20B,BBS4,INCENP,RACGAP1,CHMP4C,CNTROB,CFL1,CHMP6,KLHDC8B	ANKRD53,MAP9,DCDC1
GO_POSITIVE_REGULATION_OF_CHROMATIN_ORGANIZATION	GO:1905269	96	Up	3.425924752896774e-4	0.016357567181012937	4	KDM1A,KMT2E,PAF1,JARID2,PAX7,AKAP8L,BRCA1,ISL1,SNAI2,TPR,PRDM6,SPHK2,SREBF1,EED,SART3,SIRT6,RIF1,DNMT3B,NOS1,SIRT1,SMARCB1,SNW1,RPS6KA5,FMR1,MAPK3,RNF40,PIH1D1,AKAP8,PRKD2,GATA3,KAT2A,PPARGC1A,PHF1,VEGFA,BCL6,KMT2A,MYB,PHF19,IL1B,LIF,TRIM28,DNMT1,ZNF304,WBP2,MORC2,CCNB1,PPHLN1,KAT7,CDK9,ARRB1,RTF1,TET1,PRDM5,JDP2,WDR61,GLYR1,TP53,SMAD4,BRD4,MTF2,SETDB1,OGT,ATM,RNF20,PAXIP1,AUTS2,PINK1,PAXBP1,CTBP…	KMT2E,JARID2,PAX7,AKAP8L,SREBF1,SIRT6,RPS6KA5,FMR1,MAPK3,AKAP8,PRKD2,GATA3,KAT2A,PHF1,CCNB1,KAT7,RTF1,BRD4,MTF2,SETDB1,PINK1,CTBP1,RPS6KA4,BRD7,ING2,ATF7IP,MUC1,LRRK2,MIER1,NELFE	ISL1,PRDM6,SPHK2,NOS1,SIRT1,IL1B,LIF,AUTS2,SDR16C5,UBE2N,PRKD1
GO_NEGATIVE_REGULATION_OF_GENE_EXPRESSION_EPIGENETIC	GO:0045814	75	Up	3.427384827419166e-4	0.016357567181012937	2	MSL3,JARID2,UBR2,SPI1,SIRT2,MBD3,EED,BAZ2A,SIRT6,RIF1,DNMT3B,CDC45,SIRT1,HIRA,SMCHD1,SUV39H1,RBBP7,DOT1L,EZH2,EZH1,HDAC5,NAA40,AICDA,ASF1A,PHF1,FAM172A,PCGF1,HDAC1,ARID1A,UBE2B,PHF19,NRDE2,DNMT3A,ATAD2B,HELLS,EPC1,MORF4L2,ZNFX1,HAT1,TRIM28,DNMT1,ZNF304,RRP8,MORC2,MBD2,PPHLN1,HMGA1,CREBZF,TET1,AEBP2,MBD1,MTF2,SETDB1,POLE3,SMARCA5,ATAD2,CTBP1,RBBP4,KMT2D,BMI1,MECP2,SIN3A,PPM1D,ATF7IP,PHF8,BEND3,SUZ…	MSL3,JARID2,BAZ2A,SIRT6,EZH2,PHF1,HELLS,EPC1,ZNFX1,RRP8,MBD2,HMGA1,MBD1,MTF2,SETDB1,POLE3,ATAD2,CTBP1,ATF7IP,HMGB1,MIER1,PCGF2	SPI1,SIRT1,AICDA,HDAC1,PHF8
GO_ESTABLISHMENT_OF_PROTEIN_LOCALIZATION_TO_ORGANELLE	GO:0072594	517	Up	3.4372863606863197e-4	0.016357567181012937	5	BAD,M6PR,CROT,LAMP2,AP2B1,AGK,NOS2,SEC62,RPS20,BID,RGPD5,AGPS,TOMM34,SEC63,KPNA6,MIPEP,LRRC7,PEX3,CDH1,ZFYVE16,HSPA5,TPR,TSPAN17,VPS13D,USP36,SEC61A1,ACAA1,RPL18,CASP8,TNPO3,AP3D1,IPO5,TRAM2,SEC61A2,TRAM1,HYAL2,NUP133,DRD4,NEDD4,CSNK2A2,RPL31,SREBF1,UBE2D1,TP63,PTGS2,TSG101,LMAN1,TIMM21,RAB7A,LAMP3,TP73,OPHN1,DNM2,PSEN1,HSP90AA1,TNPO1,RPS5,RAB10,EPS15,DNAJA1,IPO11,RBM22,ZFAND6,HUWE1,ACOX3,BAX,PPP…	BAD,CROT,AGK,KPNA6,TSPAN17,VPS13D,TRAM2,CSNK2A2,SREBF1,UBE2D1,TP63,PTGS2,TIMM21,RAB7A,DNM2,PPP1R13B,MAVS,RPLP0,CRAT,TIMM13,MAPK1,HPS4,FBXO7,FERMT1,ACOT8,LONP2,ACD,GDAP1,RPS16,GLI3,USP46,NUP107,MAPK14,RAB23,EHHADH,TFDP2,HTRA2,RAB3GAP1,RHOU,MFN2,IDE,DNAJC15,PPP3CC,EPHX2,TARDBP,MTERF4,VAMP7,ROMO1,TIMM17B,NUP214,TOMM40,HACL1,VPS25,IPO8,TIMM17A,TIMM10,CD36,MDFIC,RANBP6,SIX3,PEX5,NUP58,NABP2,BRCA2,VPS3…	LAMP2,AP2B1,NOS2,SEC62,AGPS,HYAL2,DRD4,LMAN1,TP73,SIRT4,GZMB,NUP93,BNIP3L,IL10RA,AIP,PEX5L,SSR3,SPCS2,ACOT2,CLU,HPCA,EFNB2,BMP4,PRKAA1,CCT7,IDH1,SLC27A2,CACNG8,UBC,ANGPT1,CCT8,PEX13,SHH,CHP2,RGPD8,UBB,PKIA,BCL2,ABLIM3,VPS37D,PIPOX,RGPD2,NDUFA13,TOMM20L,ARC,SREBF2,HSPA1L,IPO7,SIAH3,RPL41
GO_LYTIC_VACUOLE_ORGANIZATION	GO:0080171	59	Up	3.4630786293979836e-4	0.016376659254366942	4	SYT7,GRN,HEXB,FAM160A2,VPS35,RAB7A,CHMP5,MT3,P2RX7,HOOK2,HPS4,SRPX,CLN5,CORO1A,NAGPA,SPG11,VPS18,LAPTM4B,TMEM106B,HPS1,NAGLU,RAB34,GNPTAB,TFEB,ARSB,RAB14,BECN1,TMEM175,CLN6,PPT1,ACP2,HOOK1,TMEM165,CCDC115,MYO7A,SCARB2,VPS33A,RAB20,MBTPS1,SNAPIN,LYST,ARF1,LAMTOR1,TPCN2,MFSD8,ABCA1,TPP1,AKTIP,HOOK3,GAA,CLVS1,GBA,CLN8,CLN3,LRRK2,ZKSCAN3,TREX1,TMEM199,RAB7B	SYT7,GRN,RAB7A,HPS4,LAPTM4B,HPS1,RAB34,TFEB,CLN6,PPT1,TMEM165,CCDC115,VPS33A,RAB20,SNAPIN,LYST,LAMTOR1,ABCA1,AKTIP,GAA,LRRK2	MT3,HOOK1,CLVS1,TREX1
GO_TRANSCRIPTION_BY_RNA_POLYMERASE_I	GO:0006360	55	Up	3.5118902235968215e-4	0.016470292012047708	2	DHX33,DDX11,MNAT1,POLR1A,TCOF1,BAZ2A,ZMPSTE24,RRN3,POLR2E,SMARCB1,POLR2F,MAPK3,TAF1C,PIH1D1,ERCC2,UBTF,GTF2H1,GTF2H3,TBP,NCL,WDR75,TAF1B,HEATR1,RASL11A,TTF1,POLR1B,MED1,IPPK,SMARCA4,ATF4,NOL11,CDK7,CCNH,PWP1,POLR1E,ERBB2,TAF1A,GTF2H2,TAF1,POLR2K,ERCC3,WDR43,POLR2H,UTP15,TAF1D,POLR1C,EIF2AK3,PHF8,POLR2L,POLR1D,FLNA,MTOR,GTF2H4,ERCC6,GTF2H5	DHX33,DDX11,POLR1A,BAZ2A,RRN3,POLR2E,POLR2F,MAPK3,TAF1C,GTF2H1,NCL,HEATR1,IPPK,NOL11,ERCC3,WDR43,UTP15,TAF1D,POLR1D,MTOR	RASL11A,PHF8,GTF2H4,ERCC6
GO_NUCLEAR_CHROMOSOME_SEGREGATION	GO:0098813	221	Up	3.526688407952761e-4	0.016470292012047708	6	MAD1L1,CDC27,ZNF207,NCAPD2,AKAP8L,DDX11,TACC3,NCAPH2,CENPQ,CUL3,TUBG2,SPDL1,PHF23,TPR,ANAPC4,RIOK2,NDC1,WAPL,STAG3,SIRT2,CDC42,TRIP13,SMC1A,MLH1,SPAG5,TOP2B,KIF22,NDC80,PIBF1,PDS5B,CHMP2B,ATRX,SEH1L,CHMP5,ZW10,ANAPC5,KIF4A,CDC6,CDC23,KLHL22,HIRA,DMC1,CCNB1IP1,REC8,CHMP4B,FAM83D,STAG2,NAA10,CTCF,RAB11A,AKAP8,AURKC,CCNE1,PPP2R1A,SMC3,RAD51C,KPNB1,FBXW7,NCAPG,ANAPC15,FBXO5,TTK,IK,SMC4,ECT2,TTL,ACTR3…	ZNF207,AKAP8L,DDX11,TACC3,CENPQ,TUBG2,STAG3,TOP2B,PIBF1,ANAPC5,CDC23,AKAP8,RAD51C,SMC4,SFPQ,MAD2L2,CDC20,CENPF,STAG1,SLF2,NAA50,PDS5A,ZWINT,CENPK,INO80,CHMP1A,TOP2A,CCNB1,APC,BRIP1,SMC2,CDK5RAP2,NUMA1,NUSAP1,CENPE,KATNB1,P3H4,FANCD2,CENPC,HDAC8,INCENP,DSN1,ANAPC1,HNRNPU,BUB3,RACGAP1,PTTG1,CHMP4C,FEN1,TNKS,CHMP6,GEN1,RRS1,RCC2,KLHDC8B,FANCM,PRC1,SYCE1L,PHB2	REC8,FAM83D,ACTR3,DUSP1,KIF25,MAEL,ANKRD53,ANKRD31,TEX12,TTN,GEM,MEI1,AXIN2,SYCE1,RNF212,MAPK15,KIF18B,RNF212B,SYCE3
GO_METANEPHRIC_NEPHRON_DEVELOPMENT	GO:0072210	29	Down	3.602891676261733e-4	0.016722310193711096	3	TFAP2B,PKD1,PDGFB,HES1,STAT1,PKD2,EGR1,BMP4,SOX9,PAX8,CITED1,LIF,SMO,PDGFRA,OSR1,WNT4,KIF26B,GREM1,CTNNB1,GDNF,IRX1,IRX2,SIX2,LAMB2,CD34,HES5,LGR4,FMN1,FOXD1	STAT1,LGR4	PDGFB,EGR1,BMP4,LIF,PDGFRA,OSR1,KIF26B,GDNF,IRX1,IRX2,CD34,HES5,FOXD1
GO_METHYLATION	GO:0032259	296	Up	3.7031605617282755e-4	0.01708224801449994	2	NDUFAF7,KDM1A,CIAPIN1,KMT2E,PAF1,JARID2,PAX7,BRCA1,PRDM11,TFB1M,ARID4A,NSUN2,METTL1,MAT2B,ARID4B,KMT2C,PRDM1,TARBP1,PRDM6,SPI1,TRMT11,METTL22,FTSJ1,MBD3,HSD17B10,EED,BAZ2A,FKBP6,RIF1,GRHL2,ZMPSTE24,ATRX,MECOM,DIMT1,GNAS,METTL2A,DNMT3B,TRMT6,COMT,TDRD1,SIRT1,SETD1A,MTAP,TRMT2A,SMARCB1,SNRPD3,PICK1,TTLL12,PRMT5,VCPKMT,SNW1,PCIF1,NDUFAF5,AHCY,METTL4,RNMT,SUV39H1,CTCF,SETD6,GSPT1,PIH1D1,DOT1L,TRMT1,F…	CIAPIN1,KMT2E,JARID2,PAX7,MAT2B,METTL22,BAZ2A,SETD1A,TRMT2A,PICK1,PRMT5,PCIF1,RNMT,SETD6,TRMT1,EZH2,GATA3,SUPT6H,NOP2,PHF1,THADA,ICMT,FAM98A,ETF1,TRMT1L,MTERF4,ZC3H13,METTL8,SNRPB,GTPBP3,NSUN5,RRP8,PEMT,MBD2,SETDB2,CMTR1,TGS1,RTF1,METTL5,BRD4,MTF2,SETDB1,SMYD2,CAMKMT,METTL21A,MEPCE,CXXC1,SETD9,N6AMT1,MIS18A,TYW3,TRMT10B,METTL17,METTL3,TRMT61A,TET2,MAT2A,MGMT,ATF7IP,METTL18,COPRS,TRMT112,METTL23,S…	PRDM11,PRDM6,SPI1,FKBP6,GNAS,TDRD1,SIRT1,MTAP,PRMT8,GAMT,DYDC2,PIWIL4,PNMT,PRDM16,MAEL,AMT,HNMT,MAT1A,DDX4,AUTS2,BTG2,NNMT,PCMTD1,RAB3B,FOS,METTL7B,DYDC1,TDRD12,FBLL1,ASMT,PAGR1
GO_CELLULAR_RESPONSE_TO_THYROID_HORMONE_STIMULUS	GO:0097067	14	Up	3.8433327418183993e-4	0.01762074322300765	1	GCLC,GCLM,CTSH,PPARGC1A,KLF9,MED1,SIX1,CTSL,LMO2,RDX,KIT,CTSS,CTSB,GAS2L1	GCLC,KLF9,CTSL,LMO2,RDX,KIT,CTSB
GO_POSITIVE_REGULATION_OF_TYPE_I_INTERFERON_PRODUCTION	GO:0032481	70	Up	4.036640402191585e-4	0.018290720081578723	2	DHX33,CREBBP,POLR3B,POLR3E,NFKB2,XRCC5,MAVS,POLR2E,POLR2F,EP300,POLR3H,RIOK3,PQBP1,RIPK2,DDX58,DHX58,NFKB1,POLR3G,IFIH1,STAT1,POLR3GL,ZBP1,LRRFIP1,IRF1,IRF3,TICAM1,IRF5,POLR3F,PTPN22,DHX9,TLR4,FLOT1,TLR2,HSPD1,POLR2K,POLR3A,POLR3K,IFI16,POLR2H,HMGB2,TLR3,SYK,STAT6,CTNNB1,POLR3D,CD14,POLR1C,MYD88,RELA,DHX36,POLR2L,PTPN11,RNF135,SETD2,ZBTB20,DDX41,TBK1,IRAK1,IRF7,POLR3C,HMGB1,XRCC6,TLR7,PLCG2,CHUK,…	DHX33,MAVS,POLR2E,POLR2F,POLR3H,RIOK3,DDX58,DHX58,STAT1,IRF1,POLR3A,IFI16,TLR3,SYK,STAT6,MYD88,RELA,PTPN11,RNF135,IRF7,POLR3C,HMGB1,PLCG2	TLR4,POLR3K
GO_REGULATION_OF_TRANSCRIPTION_ELONGATION_FROM_RNA_POLYMERASE_II_PROMOTER	GO:0034243	29	Up	4.068073140113036e-4	0.018290720081578723	2	PAF1,ZMYND11,CDK13,SUPT16H,NELFCD,ELL,EZH2,RECQL5,SUPT6H,RNF8,GTF2F1,EAPP,CDC73,CDK9,RTF1,WDR61,BRD4,HNRNPU,WDR43,RNF168,SHH,LEO1,CDK12,NELFA,GTF2F2,NELFB,CTR9,NELFE,SUPT4H1	ELL,EZH2,RECQL5,SUPT6H,RNF8,CDC73,RTF1,BRD4,HNRNPU,WDR43,RNF168,CDK12,NELFA,NELFB,NELFE,SUPT4H1	SHH
GO_HOMOPHILIC_CELL_ADHESION_VIA_PLASMA_MEMBRANE_ADHESION_MOLECULES	GO:0007156	120	Down	4.072538667033252e-4	0.018290720081578723	12	CELSR3,PKD1,CDH1,DSG2,PIK3CB,CDH3,CD84,TRO,SDK2,PVR,CELSR1,PTPN23,CEACAM1,CDH7,PCDHB4,PCDHGA2,FAT1,IGSF9,CEACAM6,FAT2,PCDH11Y,PCDH11X,CEACAM5,CDH23,PCDHB2,PCDHB3,PCDHB5,PCDHB6,PCDHB7,PCDHB15,CDH6,PCDH12,PCDH17,PCDHB10,PCDHB14,PCDHB12,MYOT,CDH26,CDHR3,PALLD,CDH15,VSTM2L,DSC2,DSG3,DSC3,CLSTN3,AMIGO2,CDH24,CDH11,CDH13,CELSR2,HMCN1,CNTN4,IGSF11,SDK1,ESAM,KIRREL3,MPZL2,ITGB1,CDH8,ROBO4,ROBO3,CDH12,PCD…	DSG2,PTPN23,CEACAM1,FAT1,IGSF9,FAT2,CEACAM5,MYOT,PALLD,DSC2,DSC3,CDH11,CELSR2,PCDH1,EMB,CLSTN1,PCDH9,PCDHGA10,PCDHB16	CD84,TRO,SDK2,CELSR1,CDH7,PCDHGA2,CEACAM6,PCDH11Y,PCDHB3,PCDHB5,PCDHB6,CDH6,PCDH12,PCDHB12,CDH26,CDHR3,CDH15,HMCN1,CNTN4,IGSF11,SDK1,ESAM,CDH8,ROBO4,ROBO3,CDH12,CLSTN2,NEXN,DCHS1,CDH2,DSCAML1,CDH4,CDH5,AMIGO1,CADM1,CDHR4,PTPRT,FAT4,DCHS2,PLXNB3,PCDHGA1,PCDHA4,PCDHGC3,PCDHAC2,PCDHAC1,PCDHA10,PCDHA12,PCDHGA12,PCDHGA7,PCDHGA11,PCDHGB2,PCDHGB4,PCDHGB7,PCDHGB1,PCDHGA3,PECAM1,PCDHGA9,PCDHGB3,PCDHGA4,PC…
GO_ORGANELLE_DISASSEMBLY	GO:1903008	94	Up	4.086768152287838e-4	0.018290720081578723	4	SPAST,RB1CC1,GABARAPL2,CLEC16A,VPS13D,USP36,ATG5,ATG2B,FUNDC1,WIPI1,CSNK2A2,SREBF1,MARK2,TIGAR,CTTN,MTIF2,DNM1L,KIF9,MUL1,HDAC6,FBXO7,TSPO,HIF1A,VRK1,MAP1LC3A,TSC2,ZFAND1,BNIP3L,CDC37,GSK3A,GBF1,FBXW7,PPARGC1A,ATG2A,AMBRA1,CAMKK2,HTRA2,PARK7,MFN2,MTIF3,OPTN,KLC1,BECN1,ATG14,VPS13C,USP30,GABARAPL1,DENR,MAP1LC3B,TP53,WDR45B,CTSK,DYRK3,EIF2D,HAX1,ATG3,CISD2,ATG12,MRRF,PELO,WIPI2,PINK1,ATP13A2,HK2,SQ…	VPS13D,CSNK2A2,SREBF1,MTIF2,DNM1L,KIF9,FBXO7,HIF1A,GBF1,HTRA2,MFN2,KLC1,ATG14,WDR45B,CTSK,ATG3,MRRF,PINK1,SQSTM1,FZD5,VCP,HTT,ATG9A,VDAC1	WIPI1,BNIP3L,PARK7,DYRK3,BNIP3,KIF19,SREBF2
GO_POSITIVE_REGULATION_OF_VIRAL_TRANSCRIPTION	GO:0050434	40	Up	4.2043350299535506e-4	0.018656081823641372	1	POLR2J,POLR2B,RSF1,CTDP1,TAF11,NUCKS1,TFAP4,POLR2E,SMARCB1,POLR2F,EP300,SNW1,NELFCD,POLR2C,POLR2I,ZNF639,GTF2F1,SMARCA4,CCNT1,MDFIC,DHX9,CDK9,GTF2B,LEF1,POLR2D,POLR2K,CHD1,RRP1B,POLR2H,POLR2G,JUN,POLR2L,POLR2A,NELFA,SP1,GTF2F2,NELFB,SUPT5H,NELFE,SUPT4H1	POLR2B,CTDP1,TAF11,POLR2E,POLR2F,POLR2C,POLR2I,MDFIC,POLR2D,POLR2G,POLR2A,NELFA,NELFB,NELFE,SUPT4H1	JUN
GO_REGULATION_OF_UBIQUITIN_DEPENDENT_PROTEIN_CATABOLIC_PROCESS	GO:2000058	141	Up	4.218026213617547e-4	0.018656081823641372	2	GCLC,ANKIB1,HFE,NUB1,RNF14,UFL1,PIAS1,RNF19A,CLEC16A,MAPK9,HERPUD1,HIPK2,SIRT2,CSNK2A2,TRIB2,CHFR,ARAF,UBE2K,SENP1,KEAP1,PSEN1,GSK3B,AURKA,WAC,HSP90AB1,RBX1,TRIB3,CSNK2A1,USP14,SMAD7,PSMD10,CCDC22,N4BP1,AXIN1,STUB1,SGTA,GSK3A,CAV1,DVL1,SUFU,FBXW7,USP5,CSNK1A1,UBE3A,PDCL3,SUMO1,NFE2L2,PARK7,RNF19B,UCHL5,RAD23B,CLU,PTK2B,RPL5,GIPC1,RPL23,QRICH2,CBFA2T3,DDA1,LATS1,HSPBP1,UBQLN1,MDM2,DNAJB2,IL33,RNF1…	GCLC,RNF19A,CSNK2A2,TRIB2,USP14,PSMD10,N4BP1,AXIN1,CAV1,USP5,RNF19B,UCHL5,IL33,PML,CSNK1D,AKT1,GNA12,TLK2,DAB2,SH3RF2,CCAR2,ZER1,UBQLN4,UBXN1,ZYG11B,CAMLG,VCP,RNF139,MTM1,GLMN,ARIH2,ZFAND2A,SUMO2,LRRK2,HSPA1B,CSNK1E,CEBPA	HERPUD1,HIPK2,PARK7,CLU,CBFA2T3,PYHIN1,SHH,MAP1A,TRIB1,SMARCC1
GO_REGULATION_OF_NUCLEOCYTOPLASMIC_TRANSPORT	GO:0046822	100	Up	4.4237364947066326e-4	0.019451505674677877	5	AKAP8L,CDH1,TPR,PPP1R12A,RIOK2,IPO5,SP100,HYAL2,NEDD4,PRKACA,PTGS2,GTSE1,RAPGEF3,PSEN1,GSK3B,XPO1,RBM22,MAVS,RBM27,AAAS,MAPK1,RANGAP1,PPM1A,FERMT1,EMD,NUTF2,UBR5,TGFB1,PIK3R2,GLI3,SUFU,YWHAE,SUPT6H,ZPR1,CPSF6,MAPK14,RAB23,ECT2,NCBP2,DNAJC27,PARK7,NRDE2,TARDBP,KHDRBS1,XPO5,NUP153,BMP4,IL1B,NUP214,SMO,TRIM28,RAN,XPO4,CAMK1,CD36,MDFIC,MDM2,DHX9,TXN,ANP32B,CTDSPL2,BARD1,NUP54,NUP58,RBM26,TP53,PIK3R1,…	AKAP8L,PTGS2,MAVS,MAPK1,FERMT1,EMD,GLI3,SUPT6H,MAPK14,RAB23,TARDBP,NUP214,XPO4,CD36,MDFIC,ANP32B,NUP58,PIK3R1,UHMK1,CDK5,IFI27,NOLC1,PKIG,HDAC3,JUP,SFN,PTPN11,HCLS1,APOD,NF1	HYAL2,PARK7,BMP4,IL1B,TXN,BARD1,ANGPT1,SHH,CHP2,PKIA
GO_CHROMATIN_ORGANIZATION_INVOLVED_IN_REGULATION_OF_TRANSCRIPTION	GO:0034401	72	Up	4.472781647077532e-4	0.019552816979288352	2	MSL3,UBR2,ARID1B,SMARCD1,SIRT2,MBD3,EED,BAZ2A,SIRT6,RIF1,CDC45,SIRT1,HIRA,PABPC1L,SMCHD1,SUV39H1,DOT1L,EZH2,ZMIZ1,EZH1,HDAC5,NAA40,AICDA,ASF1A,FAM172A,PCGF1,HDAC1,PADI2,ARID1A,UBE2B,NRDE2,DNMT3A,ATAD2B,HELLS,ZMIZ2,MORF4L2,ZNFX1,HAT1,ELOF1,TRIM28,DNMT1,ZNF304,RRP8,MORC2,MBD2,PPHLN1,HMGA1,TET1,MBD1,SETDB1,POLE3,CHEK1,SMARCA5,ATAD2,CTBP1,KMT2D,CTNNB1,BMI1,MECP2,SIN3A,PPM1D,ATF7IP,PHF8,BEND3,MORF4L1,…	MSL3,SMARCD1,BAZ2A,SIRT6,EZH2,HELLS,ZNFX1,ELOF1,RRP8,MBD2,HMGA1,MBD1,SETDB1,POLE3,ATAD2,CTBP1,ATF7IP,HMGB1,MIER1,PCGF2	SIRT1,AICDA,HDAC1,PADI2,PHF8
GO_REGULATION_OF_SIGNAL_TRANSDUCTION_BY_P53_CLASS_MEDIATOR	GO:1901796	169	Up	4.5472463544029673e-4	0.019763436611997635	1	KDM1A,BRCA1,SNAI2,CD74,PHF20,CD44,RRM2B,RFC2,TAF2,HIPK2,TAF11,CSNK2A2,MBD3,TP63,NUAK1,TP73,KAT6A,ZMPSTE24,RRN3,AURKA,TPX2,PPP1R13B,MAPKAPK5,SUPT16H,RFFL,SIRT1,EP300,PRMT5,CSNK2A1,RBBP8,PSMD10,RBBP7,NBN,PPP1R13L,TAF6,RPA3,PRKAG2,CDK5RAP3,DDX5,RFC5,NOP2,CHD4,PRKAB1,PAK1IP1,MAPK14,TBP,RAD1,RAD50,HDAC1,RPA2,STK11,TAF12,RPL5,TWIST1,TRIM24,CDK2,SNAI1,EEF1E1,RPL23,BCL2L12,DYRK2,PIN1,ELL3,TAF4,PRKAB2,PRK…	RFC2,TAF2,TAF11,CSNK2A2,TP63,NUAK1,RRN3,PPP1R13B,RFFL,PRMT5,RBBP8,PSMD10,PPP1R13L,RPA3,PRKAG2,NOP2,CHD4,PRKAB1,MAPK14,TAF12,DYRK2,PIN1,RPA1,RFC3,HUS1,TTC5,BRIP1,PML,AKT1,SMYD2,SSRP1,PLA2R1,SETD9,ZNF385A,TOPBP1,CDK5,TAF3,SPRED1,BRD7,ING2,TRIAP1,BANP,RAD9A,KAT5,ATAD5,RRS1,KMT5A,MUC1,NOC2L,TAF13,EHMT2	HIPK2,TP73,SIRT1,HDAC1,TWIST1,SNAI1,ELL3,PRKAA1,BARD1,DYRK3,RAD9B,HIPK4,MSX1,PYHIN1,ATRIP,UBB,BCL2,TP53RK,EXO1,NPM1,SPRED3
GO_NUCLEOSOME_ORGANIZATION	GO:0034728	95	Up	4.601325371376268e-4	0.019883543372056414	4	PAF1,CENPQ,RSF1,SMARCD1,PSME4,MCM2,SMARCE1,ACTR6,SART3,SRCAP,SMARCD3,KAT6A,ATRX,SUPT16H,SMARCB1,CABIN1,HIRA,CENPM,SMARCA1,RBBP7,CENPI,CENPT,CTCF,OIP5,ASF1B,GRWD1,ZNHIT1,SMARCD2,SUPT6H,ASF1A,RNF8,CENPA,ARID1A,UBN1,SET,CENPL,NAA60,CENPK,NFE2,HJURP,PIWIL1,SOX9,HP1BP3,SMARCA4,HAT1,INO80,MIS18BP1,NASP,ANP32B,HMGA1,BRDT,CENPO,SYCP3,SMARCC2,ITGB3BP,ANP32E,CENPC,SHPRH,POLE3,CENPU,CENPH,SMARCA5,KAT6B,MIS1…	CENPQ,SMARCD1,SMARCE1,CENPT,GRWD1,ZNHIT1,SUPT6H,RNF8,UBN1,SET,CENPK,HP1BP3,INO80,MIS18BP1,ANP32B,HMGA1,SMARCC2,CENPC,SHPRH,POLE3,CENPU,CENPH,MIS18A,MCM3AP,CENPN,CHAF1A,SPTY2D1,TSPYL4,CENPP,ARID2,DAXX	SMARCD3,SMARCA1,CENPI,NFE2,PIWIL1,BRDT,SMARCC1,NPM1,SETSIP
GO_PROTEIN_METHYLATION	GO:0006479	146	Up	4.7348194470657646e-4	0.020332611034346967	2	NDUFAF7,KDM1A,KMT2E,PAF1,JARID2,PAX7,BRCA1,ARID4A,ARID4B,KMT2C,PRDM6,METTL22,EED,RIF1,ATRX,MECOM,DNMT3B,SIRT1,SETD1A,SMARCB1,SNRPD3,TTLL12,PRMT5,VCPKMT,SNW1,SUV39H1,CTCF,SETD6,GSPT1,PIH1D1,DOT1L,FBL,RAB3D,EZH2,KDM4C,GATA3,EZH1,SUPT6H,KMT5B,PRDM4,PRMT8,PHF1,HEMK1,KDM3A,ICMT,ASH1L,PRDM2,RLF,RBBP5,KMT2A,MYB,EEF2KMT,PHF19,FAM98A,PCMT1,ETF1,SNRPB,PRMT1,ASH2L,DNMT1,ZNF304,PRMT7,KMT5C,DYDC2,MEN1,PWP1,SE…	KMT2E,JARID2,PAX7,METTL22,SETD1A,PRMT5,SETD6,EZH2,GATA3,SUPT6H,PHF1,ICMT,FAM98A,ETF1,SNRPB,SETDB2,RTF1,BRD4,MTF2,SETDB1,SMYD2,CAMKMT,METTL21A,CXXC1,N6AMT1,TET2,COPRS,TRMT112,SATB1,BCOR,KMT5A,PRMT3,WDR5,NELFE,EHMT2	PRDM6,SIRT1,PRMT8,DYDC2,PRDM16,AUTS2,BTG2,PCMTD1,RAB3B,DYDC1,FBLL1,PAGR1
GO_PROTEIN_CONTAINING_COMPLEX_DISASSEMBLY	GO:0032984	294	Up	4.7824397030588116e-4	0.020332611034346967	4	DVL2,UPF1,LAMP2,SCIN,VTA1,SPAST,GABARAPL2,CLEC16A,PHF23,CAPG,MRPS10,LIMA1,MRPL43,MRPS35,MRPS24,SMARCD1,DHX8,NAV3,TBC1D25,KIF2A,LRP6,SPTB,WDR1,SMARCE1,NSF,CLASP1,MRPS34,TSG101,ADD2,CAMSAP3,CAPZB,JMJD4,SMARCD3,MRPL22,GSK3B,CHMP2B,ZMPSTE24,CHMP5,MRPL28,OGFOD1,ADD1,MRPS33,IRAK3,MCOLN1,SUPT16H,HDAC6,MRPS18A,SNAP29,SMARCB1,SH3BP1,TRIOBP,TFIP11,SPEF1,MAP1LC3A,MID1,MRPS31,AXIN1,GSPT1,ZFAND1,MRPL4,NAPA,GR…	DVL2,MRPS10,MRPL43,SMARCD1,DHX8,TBC1D25,KIF2A,WDR1,SMARCE1,JMJD4,MRPL28,ADD1,SNAP29,SH3BP1,MID1,AXIN1,MRPL4,NAPA,GRWD1,MTPN,CAV1,MRPL2,CAPZA1,STMN1,VAMP8,SET,ETF1,MRPS26,KLC1,ATG14,MRPS12,MRPL34,CHMP1A,ERAL1,MICAL2,APC,CKAP2,CALCOCO2,STX17,HMGA1,RDX,SMARCC2,VPS33A,IGF1R,KATNB1,SH3GL1,SNAPIN,MRPS5,RUBCN,MRRF,MRPL49,TWF1,EPG5,PLEKHH2,WNT3A,N6AMT1,UBQLN4,MRPL55,FZD5,MRPS18C,ABCE1,VCP,ADRB2,MRPL36,CF…	LAMP2,NAV3,SPTB,ADD2,SMARCD3,SPEF1,PLEK,DNAJC6,NFE2,VIL1,FGF13,MAP1B,VILL,TMOD1,MRPL24,DYRK3,MRPS28,GSN,LMOD1,MAP1A,MRPL1,INSR,SMARCC1,MRPL48,BNIP3,FZD2,KIF18B,KIF19,TNF,PDXP
GO_PHOSPHOLIPASE_C_ACTIVATING_G_PROTEIN_COUPLED_RECEPTOR_SIGNALING_PATHWAY	GO:0007200	49	Down	4.7863707315858663e-4	0.020332611034346967	1	GNA15,GNB1,EDN1,GNA11,ESR1,SLC9A3R1,CALCA,NPR3,TACR1,OPRD1,F2RL3,ANO1,GRP,C5AR2,AGT,HTR2B,PLCE1,LPAR6,GPR65,DRD2,ADRA2A,BICD1,HOMER1,GNA14,GNAQ,F2RL2,F2RL1,GRM5,P2RY1,KISS1,GPR27,S1PR1,FPR1,LPAR3,P2RY6,C3AR1,P2RY2,GPR35,GPR157,CXCR2,F2R,GALR2,HRH1,C5AR1,LPAR1,TGM2,GPR20,LTB4R,P2RY11	LPAR6,P2RY1,GPR157,F2R,LTB4R	EDN1,CALCA,NPR3,TACR1,F2RL3,ANO1,GRP,HTR2B,GPR65,ADRA2A,GNA14,F2RL2,GRM5,GPR27,S1PR1,FPR1,LPAR3,C3AR1,LPAR1,TGM2,GPR20
GO_PEPTIDYL_LYSINE_MODIFICATION	GO:0018205	349	Up	4.851328750950478e-4	0.020492775774380138	2	KDM1A,NDUFAB1,MSL3,CREBBP,KMT2E,JARID2,BRCA1,ISL1,SNAI2,PHF20,NUP160,ARID4A,PIAS1,JADE2,TPR,HDAC9,RSF1,NNAT,ARID4B,KMT2C,ATG5,NDC1,PRDM6,SPHK2,HMG20B,SPI1,METTL22,HDAC4,SIRT2,NUP133,JMJD6,ING3,MBD3,EED,NUP37,JADE1,PIAS2,TOLLIP,SENP1,RIF1,SRCAP,KAT6A,PLOD1,ZMPSTE24,NCOA1,ATRX,MECOM,SEH1L,DNMT3B,SIRT4,NOS1,MUL1,CAPN3,NUP50,HDAC6,AAAS,DHPS,NUP188,BRPF3,SIRT1,SETD1A,SMARCB1,RASD2,TTLL12,EP300,RANGAP1…	MSL3,KMT2E,JARID2,NUP160,JADE2,METTL22,PIAS2,SETD1A,HDAC10,RPS6KA5,RAE1,MRGBP,MAPK3,SETD6,EYA1,EZH2,GATA3,KAT2A,SUPT6H,NUP107,ING4,PHF1,BRD8,DR1,SET,EPC1,TAF12,NAA50,NCOA3,RNF113A,GTF3C4,NUP214,CPA4,LOXL1,DOHH,PIAS3,NUP210,CLOCK,SETDB2,KAT7,ACTL6A,ATAT1,RTF1,LOXL4,NUP58,BRCA2,KANSL2,P3H4,BRD4,SIRT3,MTF2,SETDB1,SMYD2,CAMKMT,METTL21A,POLE3,VIPAS39,PLOD2,CXXC1,CTBP1,MCM3AP,RPS6KA4,YEATS2,BRD7,TET2,H…	ISL1,HDAC9,NNAT,PRDM6,SPHK2,SPI1,SIRT4,NOS1,SIRT1,RASD2,NUP93,P3H3,POLE4,ATF2,PARK7,EGR1,TWIST1,EGR2,IL1B,LIF,PRKAA1,DYDC2,LOXL2,PRDM16,AUTS2,KLF15,SDR16C5,DYDC1,RNF212,GATA2,TGM2,DPF3,RNF212B,EID1,PAGR1
GO_RIBOSOMAL_SMALL_SUBUNIT_BIOGENESIS	GO:0042274	64	Up	4.973562304071237e-4	0.020891740203526053	4	TSR3,RIOK2,RPS5,NOP14,RIOK3,ERCC2,RPS16,RPS19,UTP6,BYSL,RPS15,NOL10,HEATR1,RCL1,UTP20,RRP36,RPS10,RIOK1,MRPS7,EMG1,KRI1,NGDN,NOL11,UTP3,ERAL1,NAT10,LTV1,RPS6,RPS24,UTP4,NOB1,RPS8,ABT1,NOM1,UTP23,SURF6,DHX37,SRFBP1,TSR2,FAM207A,HELQ,LSM6,RPS14,DCAF13,BMS1,BTRC,TSR1,RPSA,RPS21,RPS7,RPL38,RPS27,RRS1,NPM1,MRPS11,RPS17,TBL3,RPS27L,RRP7A,WDR46,RPS28,PWP2,GTF2H5,DDX52	TSR3,RIOK3,RPS16,NOL10,HEATR1,RCL1,KRI1,NGDN,NOL11,UTP3,ERAL1,UTP4,ABT1,BMS1,TSR1,RRS1,MRPS11,RPS17	NPM1,PWP2
GO_REGULATION_OF_PROTEASOMAL_PROTEIN_CATABOLIC_PROCESS	GO:0061136	170	Up	5.076340932948695e-4	0.02120500415268958	2	GCLC,ANKIB1,OSBPL7,RHBDF1,PKD1,HFE,PSMC4,NUB1,RNF14,UFL1,PIAS1,RNF19A,GABARAPL2,CLEC16A,MAPK9,HERPUD1,USP13,ATXN3,SIRT2,ERLEC1,TRIB2,PRKACA,CHFR,DERL2,ARAF,LAMP3,UBE2K,SENP1,OPHN1,KEAP1,PSEN1,NFE2L1,GSK3B,AURKA,EDEM2,PSME1,WAC,TREM2,HSP90AB1,DERL3,RBX1,PSMC1,PSME2,TRIB3,USP14,SMAD7,PSMD10,FMR1,N4BP1,STUB1,RNF40,SGTA,GSK3A,CAV1,DVL1,FBXW7,USP5,BAG2,CSNK1A1,PSMD14,SUMO1,NFE2L2,PARK7,RNF19B,UCHL5,RA…	GCLC,OSBPL7,RHBDF1,RNF19A,TRIB2,USP14,PSMD10,FMR1,N4BP1,CAV1,USP5,RNF19B,UCHL5,PSME3,DAB2IP,IL33,TMTC3,CSNK1D,AKT1,TMF1,GNA12,TLK2,ALAD,DAB2,USP25,SH3RF2,PINK1,CCAR2,ZER1,UBQLN4,UBXN1,ZYG11B,CAMLG,VCP,MTM1,GLMN,NUPR1,ARIH2,ZFAND2A,TMEM259,SUMO2,LRRK2,UBE2J1,HSPA1B,CSNK1E,CEBPA	PSMC4,HERPUD1,TREM2,DERL3,PARK7,CLU,CBFA2T3,APOE,SHH,MAP1A,UBB,TRIB1,SMARCC1,BRSK2,ECSCR,F8A3
GO_REGULATION_OF_MRNA_SPLICING_VIA_SPLICEOSOME	GO:0048024	90	Up	5.260615474693181e-4	0.0218533523503967	2	RBM5,PTBP1,CELF2,THRAP3,SFSWAP,U2AF2,JMJD6,DAZAP1,SART3,RBM7,MBNL3,YTHDC1,REST,SRPK1,CIRBP,DDX17,RBFOX2,SNW1,SRSF5,CELF4,FMR1,RBM3,HNRNPL,SNRNP70,C1QBP,DDX5,PRPF19,NUP98,SRSF9,SRSF3,RBM24,KHDRBS2,FAM172A,FXR1,NCL,SRSF7,TIA1,SRSF4,PRDX6,RBM25,KHDRBS1,HNRNPA2B1,SMU1,RBM19,SRSF6,RBM42,NSRP1,METTL16,FXR2,KHDRBS3,RBM17,SRPK2,ZC3H10,HNRNPA1,SRSF1,TRA2B,C9orf78,NCBP1,MBNL2,SF3B4,WTAP,RBMX,CELF1,SAP18,MB…	RBM5,PTBP1,SFSWAP,U2AF2,DAZAP1,CIRBP,SRSF5,FMR1,RBM3,SNRNP70,NCL,SRSF7,TIA1,PRDX6,RBM25,RBM19,RBM17,SRPK2,C9orf78,SF3B4,MBNL1,HNRNPU,SRSF2,MAGOH,CWC22,RNPS1,RBM15B,RBM8A	CELF2,CELF4,RBM24,KHDRBS2,CELF5,NPM1
GO_PROTEIN_LOCALIZATION_TO_NUCLEUS	GO:0034504	239	Up	5.305861160792262e-4	0.021920203334064293	5	TMEM98,PAF1,FYN,RGPD5,KPNA6,CDH1,TPR,NGFR,TNPO3,ABCA7,IPO5,CLDN18,SP100,HYAL2,POLR1A,NUP133,BCL3,PTGS2,GTSE1,PSEN1,GSK3B,XPO1,TNPO1,IPO11,RBM22,MAVS,OSBPL8,NUP50,NUP188,MAPK1,CARD10,SUN2,RANGAP1,SIX4,NFKBIA,BMP7,FERMT1,NXT2,FGF9,KPNA3,NUTF2,NUP93,ARL2BP,TSC2,UBR5,TGFB1,TNPO2,PIK3R2,DNAJB6,GLI3,DVL1,LZTS2,SUFU,KPNB1,CDK5RAP3,NUP88,COL1A1,YWHAE,ZBTB16,ZPR1,NUP98,NUP107,MAPK14,RAB23,BYSL,TMCO6,SKP1,…	KPNA6,POLR1A,PTGS2,MAVS,OSBPL8,MAPK1,CARD10,SUN2,FERMT1,ARL2BP,GLI3,LZTS2,NUP107,MAPK14,RAB23,PIKFYVE,TARDBP,GLIS2,NUP214,PIN1,IPO8,CD36,MDFIC,KAT7,XPA,RANBP6,TRIM29,SIX3,NUP58,BBS4,PML,WRAP53,AKT1,PIK3R1,CCT6A,FBXO4,HNRNPU,TBRG1,DTX3L,CDK5,SYK,TAF3,NOLC1,CCT2,PKIG,PYGO1,HDAC3,BANP,JUP,CTDNEP1,RRS1,HCLS1,NF2,LRRK2,APOD,NF1,NOL8,RANBP17,CNEP1R1,PHB2,CHCHD10,TXNIP	TMEM98,CLDN18,HYAL2,NUP93,COL1A1,PARK7,BMP4,LIF,DCLK1,CCT7,TXN,BARD1,ANGPT1,CCT8,MSX1,PYHIN1,SHH,CHP2,RGPD8,PKIA,MAGED1,NPM1,RGPD2,LILRB4,IPO7
GO_CYTOSOLIC_TRANSPORT	GO:0016482	140	Up	5.389328677660072e-4	0.02195133036480875	5	BAIAP3,SPAG9,HEATR5B,SYT7,EHD3,SNX1,TBC1D23,VAMP3,FAM160A2,KIF1B,MON2,EVI5,VPS35,CLTCL1,RNF126,WIPI1,RAB7A,PTPN23,KLHL20,MAP2,PIK3C3,RAB21,ERC1,EPS15,MTMR2,SNX5,KIF16B,EZR,HOOK2,TBC1D10A,MAPK1,GGA1,VTI1B,ARFRP1,EEA1,CLN5,CORO1A,MAPK3,TMEM87A,SNX16,PLEKHJ1,STX10,TBC1D17,ANKRD27,WDR91,SNX8,AP1S1,YKT6,RIC1,RGP1,GBF1,GOSR2,GOSR1,VPS29,SNX3,PIKFYVE,CHMP3,RAB29,RAB14,ARL1,VPS26A,CCDC91,RAB9B,RAB9A,STX1…	SPAG9,SYT7,EHD3,VAMP3,EVI5,RNF126,RAB7A,PTPN23,KLHL20,EZR,TBC1D10A,MAPK1,ARFRP1,EEA1,MAPK3,ANKRD27,SNX8,AP1S1,YKT6,RGP1,GBF1,PIKFYVE,MAP2K2,KIF1C,RBSN,TBC1D14,STX6,RDX,AP1AR,CLTC,MSN,VPS26B,VTI1A,DAB2,TMEM87B,VPS11,AKTIP,TBC1D10B,LAMP1,LRRK2,AP2A1,VPS13A,AP4M1	BAIAP3,WIPI1,MAP2,RAB29,ARL1,RAB9B,HOOK1,RAB6B,SNX32,TBC1D10C,EMP2
GO_NEGATIVE_REGULATION_OF_CALCINEURIN_MEDIATED_SIGNALING	GO:0106057	12	Up	5.399404967323387e-4	0.02195133036480875	1	HOMER3,ATP2B4,GSK3B,HOMER2,FHL2,DYRK2,RCAN1,MAPK7,PRNP,TBC1D10C,CHP1,MTOR	HOMER3,ATP2B4,HOMER2,FHL2,DYRK2,PRNP,MTOR	TBC1D10C
GO_CLEAVAGE_INVOLVED_IN_RRNA_PROCESSING	GO:0000469	21	Up	5.405219061199837e-4	0.02195133036480875	2	EXOSC7,NOP14,ERI1,EXOSC3,ERI3,RCL1,EXOSC8,UTP20,EXOSC9,RRP36,KRI1,EXOSC2,NOB1,NHP2,ABT1,UTP23,NOL9,EXOSC10,RPS21,RRS1,BOP1	EXOSC7,ERI3,RCL1,EXOSC8,KRI1,NHP2,ABT1,EXOSC10,RRS1
GO_AMIDE_BIOSYNTHETIC_PROCESS	GO:0043604	711	Up	5.430173490962133e-4	0.02195133036480875	2	GCLC,PDK4,UPF1,DHX33,PDK2,YBX2,AGK,GGCT,RPS20,LARS2,ELOVL5,SAMD4A,CPS1,GCLM,VIM,NSMAF,RPL26L1,TPR,MRPS10,EIF2AK2,PUM2,MRPL43,GATB,YBX3,MPC1,MRPS35,MRPS24,EIF4B,SPHK2,RPL18,HAGH,ZC3H15,ELAVL1,ELOVL1,TNFRSF1A,DHX29,RHOA,IARS2,ROCK1,PDK3,ACSL4,FTSJ1,SRBD1,BCL3,ASNS,PABPC1,EIF2B3,TCOF1,NCK2,RPL31,IGF2BP2,MRPS34,EIF4G3,ACAT1,ACACB,TNRC6C,MKNK1,DDX1,ARG2,JMJD4,MRPL22,GEMIN5,RPS5,NOA1,EIF3I,MTIF2,MGST2,…	GCLC,DHX33,AGK,SAMD4A,RPL26L1,MRPS10,EIF2AK2,MRPL43,GATB,MPC1,IARS2,NCK2,EIF4G3,ACACB,JMJD4,MTIF2,MRPL28,GCN1,RPLP0,SPTLC1,PUS7,CIRBP,MAPK1,GSTZ1,ALKBH1,EIF5,PCIF1,UQCC1,CDK5RAP1,FMR1,RBM3,SLC25A15,MAPK3,FA2H,EARS2,MTFMT,RPS16,AKT2,MRPL4,MTPN,HSPB1,EIF3A,CASC3,EIF4G2,CAPRIN2,RWDD1,HBS1L,QKI,MRPL2,XRN1,ABTB1,EIF1B,EIF4G1,NCL,ST3GAL5,TIA1,B4GALT6,ETF1,MTERF4,FASTKD3,CNOT1,UPF3B,MIF4GD,MRPS26,HNRNPR…	ELOVL5,VIM,EIF4B,SPHK2,ACSL4,SRBD1,PABPC1,IGF2BP2,ACAT1,PABPC4,CERS4,PCSK5,GGT5,GGT1,EEF1A2,CELF4,NEURL1,RBM24,IGFBP5,SERP1,ORMDL2,ACSL3,PIWIL1,AANAT,LIN28A,PRKAA1,PIWIL4,CARS2,IGF2BP3,IL6,THBS1,PPA2,RPL3L,TOB1,MRPL24,EIF2A,FARS2,MRPS28,BOLL,EIF4A2,IGF2BP1,BTG2,B3GALT2,ELOVL7,RPL10L,LARP6,EEF2,GRM5,MRPL1,ELOVL6,B3GALT1,CARNS1,PCSK1,MRPL48,RPS6KA3,OPLAH,PPA1,NPM1,ZFP36L1,ASMT,EIF1AY,DMD,NOTCH4,ANG…
GO_BLOOD_VESSEL_ENDOTHELIAL_CELL_PROLIFERATION_INVOLVED_IN_SPROUTING_ANGIOGENESIS	GO:0002043	16	Down	5.465362127228388e-4	0.021975431997128477	3	NGFR,HMOX1,PPP1R16B,VEGFA,SEMA5A,PDCD10,ITGB1BP1,BMP4,DLL4,FGFBP1,THBS1,ACVRL1,EPHA2,GATA2,NRARP,APELA	ITGB1BP1	PPP1R16B,BMP4,DLL4,FGFBP1,THBS1,ACVRL1,GATA2,NRARP,APELA
GO_TRANSCRIPTION_INITIATION_FROM_RNA_POLYMERASE_II_PROMOTER	GO:0006367	170	Up	5.498075676436067e-4	0.021989378197405738	2	POLR2J,CREBBP,TEAD3,E2F2,MED24,PSMC4,WWTR1,MNAT1,NR1H3,MED17,POLR2B,THRAP3,TAF2,TAF11,CBFB,RORA,NOTCH3,TEAD2,RARB,BAX,PSMC5,ESR1,POLR2E,MED15,POLR2F,PSMC6,SNW1,HNF4A,TAF7L,POLR2C,MAZ,ERCC2,MED25,MED26,POLR2I,TAF6,MED13,MED31,PPARGC1A,CCND1,GTF2H1,GTF2H3,VDR,CAND1,PPARD,ZNF451,CCNC,E2F3,MED23,NR2E1,TBP,SRF,SUB1,NR3C1,KAT2B,NRBP1,DR1,CREB1,NR4A3,TAF12,NR2C1,NR4A1,ZNF45,MED20,CDKN1A,RUNX2,SOX9,GTF2F…	TEAD3,POLR2B,TAF2,TAF11,POLR2E,MED15,POLR2F,POLR2C,POLR2I,MED31,GTF2H1,VDR,NR3C1,NRBP1,DR1,TAF12,RUNX2,NR1H2,PPARG,MED10,MED6,CCNB1,HEY2,GTF2A2,POLR2D,NR6A1,NR3C2,NR2F6,MED27,ERCC3,TAF3,POLR2G,ATF7IP,RARG,ESRRA,NR2C2,CTNNBIP1,POLR2A,NR2C2AP,MAML2,HMGB1,MAML3,TAF13,RORB,GTF2I	MED24,PSMC4,TEAD2,HNF4A,NR4A3,NR4A1,HNF1A,NR1I3,NR1I2,THRB,HNF4G,NR2F1,TCF4,NOTCH4,GTF2H4,NR2E3
GO_TRNA_METHYLATION	GO:0030488	37	Up	5.542656566721591e-4	0.022050388743481295	2	NSUN2,METTL1,TARBP1,TRMT11,FTSJ1,HSD17B10,METTL2A,TRMT6,TRMT1,TRDMT1,THADA,TRMT1L,TRMT13,METTL8,TRMT5,GTPBP3,THUMPD3,MTO1,TRMO,ALKBH8,THUMPD2,TRMT10A,TRMT44,WDR4,TYW3,METTL2B,TRMT10B,TRMT61A,LCMT2,TRMT61B,TRMT112,TRMT10C,NSUN3,TRMT12,BCDIN3D,METTL6,NSUN6	TRMT1,THADA,TRMT1L,METTL8,GTPBP3,TYW3,TRMT10B,TRMT61A,TRMT112,TRMT12
GO_MRNA_TRANSPORT	GO:0051028	144	Up	5.696099270734037e-4	0.02236051107615881	5	UPF1,AKAP8L,MVP,ZC3H3,NUP160,TPR,THOC3,ZC3H11A,NDC1,U2AF2,NUP133,SMG6,CPSF1,IGF2BP2,NCBP3,NUP37,THOC1,XPO1,YTHDC1,SEH1L,KHSRP,ALKBH5,NUP50,AAAS,NUP188,POLDIP3,THOC5,SRSF5,PABPN1,RAE1,NXT2,FMR1,NUTF2,NUP93,CASC3,NUP88,SUPT6H,DDX25,NUP98,MAGOHB,PARP11,NUP107,SRSF9,SRSF3,QKI,NUP155,NCBP2,SRSF7,SRSF4,SMG7,SRSF11,CPSF3,GLE1,NUP43,ENY2,FYTTD1,HNRNPA2B1,DDX39A,SRSF6,NUP153,UPF3B,NUP85,THOC2,SYMPK,PCID2,…	AKAP8L,ZC3H3,NUP160,THOC3,U2AF2,SRSF5,RAE1,FMR1,CASC3,SUPT6H,NUP107,QKI,SRSF7,FYTTD1,DDX39A,UPF3B,NUP214,NUP210,NUP58,DHX38,POLR2D,AHCTF1,MCM3AP,CPSF4,U2AF1L4,SRSF2,MAGOH,UPF3A,HNRNPA3,TNKS,RANBP17,RNPS1,RBM15B,RBM8A	MVP,IGF2BP2,NUP93,IGF2BP3,NXF3,IGF2BP1,C12orf50,ZFP36L1,ARC
GO_CYTOSKELETON_DEPENDENT_CYTOKINESIS	GO:0061640	79	Up	5.725834655100786e-4	0.02236051107615881	6	TTC19,ANLN,SPAST,CUL7,RHOA,ROCK1,ZFYVE26,CHMP2B,CHMP5,KIF4A,EFHC1,CHMP4B,LZTS2,UNC119,RAB35,KIF20A,ECT2,ROPN1B,RTKN,ACTR3,CENPA,SPTBN1,CHMP3,STMN1,VPS4B,CIT,STAMBP,SNX9,CHMP2A,CHMP1A,VPS4A,MYH10,SPIRE1,ROCK2,APC,ESPL1,CKAP2,DCTN3,NUSAP1,KIF23,ACTR2,ARL3,CEP55,KIF20B,USP8,BBS4,JTB,ARF1,RHOB,ANKRD53,RASA1,BIN3,CHMP7,INCENP,ANK3,TRIM36,RHOC,MITD1,SON,ALKBH4,RACGAP1,MAP9,CHMP4C,PLK1,CNTROB,PDCD6IP,DC…	ZFYVE26,EFHC1,LZTS2,UNC119,RAB35,STMN1,CIT,STAMBP,CHMP1A,SPIRE1,APC,CKAP2,DCTN3,NUSAP1,ARL3,KIF20B,BBS4,INCENP,ALKBH4,RACGAP1,CHMP4C,CNTROB,CFL1,CHMP6,KLHDC8B	ROPN1B,ACTR3,ANKRD53,MAP9,DCDC1,NOX5
GO_REGULATION_OF_GENE_SILENCING	GO:0060968	107	Up	5.737153433611926e-4	0.02236051107615881	2	POLR2J,NUP160,POLR2B,TPR,PUM2,NDC1,ELAVL1,NUP133,NUP37,SIRT6,ZMPSTE24,SEH1L,TNRC6A,ESR1,AGO1,NUP50,CDC45,AAAS,NUP188,SIRT1,POLR2E,HIRA,POLR2F,RAE1,FMR1,NUP93,POLR2C,POLR2I,TGFB1,NUP88,DDX5,NAA40,NUP98,NUP107,AICDA,ASF1A,NUP155,FXR1,EIF4G1,ATAD2B,NUP43,CDK2,AGO2,XPO5,NUP153,BMP4,NUP85,NUP214,MAP2K2,ZFP36,AJUBA,TRIM28,DNMT1,ZNF304,LIN28A,PPARG,NUP210,MORC2,IPO8,PPHLN1,PUM1,ZC3H10,DHX9,RIPK1,HMGA1,T…	NUP160,POLR2B,SIRT6,POLR2E,POLR2F,RAE1,FMR1,POLR2C,POLR2I,NUP107,EIF4G1,NUP214,MAP2K2,PPARG,NUP210,IPO8,HMGA1,NUP58,WTIP,SETDB1,POLR2D,EGFR,ATAD2,ADAR,POLR2G,ATF7IP,POLR2A,MIER1	SIRT1,NUP93,AICDA,BMP4,LIN28A,MAEL,PHF8,RMRP
GO_G1_DNA_DAMAGE_CHECKPOINT	GO:0044783	62	Up	5.739564619894468e-4	0.02236051107615881	6	GTSE1,CNOT4,BAX,AURKA,CNOT3,PCBP4,WAC,EP300,E2F1,RGCC,FBXO31,RBL2,CASP2,CCND1,CDKN1B,CNOT2,CNOT6,TFDP2,ARID3A,GADD45A,RPA2,PLAGL1,CDK2,CDKN1A,SOX4,CNOT1,PRMT1,E2F8,PCNA,CCNB1,MDM2,CNOT6L,PML,TP53,CARM1,PLK2,TNKS1BP1,ATM,CNOT8,CDC25C,CNOT11,BTG2,ZNF385A,RPL26,E2F7,RFWD3,CRADD,CDK1,TRIAP1,PLK3,SFN,PIDD1,CNOT10,CHEK2,RPS27L,MUC1,TFDP1,MDM4,CNOT7,GIGYF2,E2F4,PRKDC	PCBP4,FBXO31,RBL2,TFDP2,GADD45A,CNOT1,E2F8,CCNB1,PML,TNKS1BP1,CNOT11,ZNF385A,TRIAP1,SFN,CNOT10,MUC1,E2F4	RGCC,PLAGL1,BTG2
GO_REGULATION_OF_CHROMOSOME_SEPARATION	GO:1905818	59	Up	5.894465532879902e-4	0.022749525891588733	6	MAD1L1,CDC27,ZNF207,TACC3,CUL3,SPDL1,TPR,ANAPC4,RIOK2,CSNK2A2,TRIP13,NDC80,ZW10,ANAPC5,CDC6,CDC23,KLHL22,CSNK2A1,ANAPC15,FBXO5,TTK,IK,MAD2L2,CDC20,CENPF,NEK6,DUSP1,TEX14,XRCC3,PCID2,DLGAP5,PSMG2,CCNB1,APC,ESPL1,USP44,CDK5RAP2,NUMA1,HECW2,CENPE,RB1,ANAPC11,DYNC1LI1,ATM,ANAPC1,BUB3,NSMCE2,BUB1B,MAD2L1,PTTG1,RAD21,PLK1,CDT1,BUB1,CDC26,GEN1,AURKB,MAPK15,LCMT1	ZNF207,TACC3,CSNK2A2,ANAPC5,CDC23,MAD2L2,CDC20,CENPF,CCNB1,APC,CDK5RAP2,NUMA1,CENPE,ANAPC1,BUB3,PTTG1,GEN1	DUSP1,MAPK15
GO_G_PROTEIN_COUPLED_RECEPTOR_SIGNALING_PATHWAY_COUPLED_TO_CYCLIC_NUCLEOTIDE_SECOND_MESSENGER	GO:0007187	137	Down	5.899930241867007e-4	0.022749525891588733	1	MARCO,ADRB1,ATP2B4,GNA15,CALCRL,GNAI3,DRD4,ADGRL1,ADCY2,GNB1,EDN1,GNAS,PTHLH,GNA11,NOS1,RGS1,PALM,PRMT5,APLP1,GSK3A,CCL2,SLC9A3R1,RAPGEF2,CALCA,ADGRG6,GRM6,ARRDC3,NPR3,PDE4D,GNAI2,VIPR1,OPRD1,RGS2,ADGRL2,CNR1,GNA13,ADCY7,IAPP,ADGRB2,PTGFR,RAMP3,ADGRE5,GRM4,PTGER2,S1PR4,ADGRE2,GNAI1,ADM2,GNAZ,GALR3,ADCY4,AKAP12,ADGRE3,RAMP2,RAMP1,CHRM3,HRH4,ANXA1,MRAP2,AGT,HTR2B,ADCY3,CXCL9,GPR65,GNAL,PRKACB,GPR16…	ATP2B4,PRMT5,ARRDC3,VIPR1,GNAI1,MRAP2,GNAL,PRKACB,GNA12,ABCA1,ADRB2,P2RY1,GPR37,RIC8A,LGR4,ADGRG1	MARCO,CALCRL,DRD4,ADGRL1,ADCY2,EDN1,GNAS,NOS1,RGS1,PALM,CCL2,CALCA,GRM6,NPR3,CNR1,PTGFR,RAMP3,GRM4,S1PR4,ADGRE2,ADM2,GALR3,ADGRE3,RAMP2,HRH4,HTR2B,GPR65,GPR161,ADGRG7,GPHA2,ADGRL3,ADRA2A,EDNRA,PRKCA,GNA14,PTGER1,PF4,CCR1,GPER1,GPR176,GALR1,MTNR1A,S1PR1,FPR1,LPAR3,PTGER4,ADGRG2,UCN3,HTR1F,GPR3,ADGRG3,ADRA2C,GNG2,CNR2,LPAR1,GRM3,GCGR,CORT,ADRA2B
GO_ATP_BIOSYNTHETIC_PROCESS	GO:0006754	27	Up	6.021041797691335e-4	0.023098067998388344	2	SLC25A13,SPHK2,PKM,ENO1,VPS9D1,TREM2,TAZ,TGFB1,PRKAG2,PPARGC1A,SLC25A12,COX5B,PARP1,ALDOA,PID1,FLCN,AK9,PINK1,AK4,VCP,STOML2,LDHC,STAT3,DNAJC30,CYC1,UQCC3,TMSB4X	SLC25A13,PKM,ENO1,VPS9D1,TAZ,PRKAG2,ALDOA,PINK1,VCP,STOML2,UQCC3	SPHK2,TREM2
GO_MRNA_CIS_SPLICING_VIA_SPLICEOSOME	GO:0045292	30	Up	6.12072190964774e-4	0.023276901148648846	2	SFSWAP,WBP11,RBM22,SRSF5,DCPS,PRPF40B,SRSF9,SRSF3,NCBP2,SRSF7,SRSF4,WBP4,RBM19,SRSF6,SNRPC,SRSF1,NCBP1,SNRNP200,CWC15,SRSF12,SRSF2,PSIP1,RBM4B,RBM4,DDX23,SART1,PRPF39,SRSF10,PRPF40A,SRSF8	SFSWAP,WBP11,SRSF5,SRSF7,RBM19,SNRNP200,SRSF2,DDX23,PRPF40A
GO_GABAERGIC_NEURON_DIFFERENTIATION	GO:0097154	7	Down	6.129573649996638e-4	0.023276901148648846	3	ARX,LHX6,INHBA,NKX2-1,DRD2,RAC3,GATA2	RAC3	ARX,LHX6,INHBA,NKX2-1,GATA2
GO_PROTEIN_AUTOUBIQUITINATION	GO:0051865	62	Up	6.323803822824393e-4	0.023893809519505836	2	ASB4,BRCA1,RNF10,ERCC8,RNF4,RAD18,UBE2T,UBE2A,ITCH,CNOT4,RNF13,STUB1,BFAR,TRIM37,UBE2D3,RNF141,SASH1,RNF8,UBE3A,KLHL24,RNF19B,UBE3D,RNF146,UBE2B,RNF11,TRAF2,UBE4B,UBE2D2,TRIM21,RNF122,DDB2,MDM2,RNF185,RNF157,TAF1,UHRF2,LRSAM1,SH3RF1,SH3RF2,AMFR,TRIM58,TRIM17,DTX3L,RNF183,RAG1,TRIM68,RNF187,RNF181,SH3RF3,RNF213,TRAF6,RNF41,MTA1,RNF220,LRRK2,RNFT1,WWP2,LTN1,TRIM13,RNF208,RNF115,UHRF1	RNF10,ERCC8,UBE2T,UBE2A,TRIM37,RNF141,SASH1,RNF8,RNF19B,UBE3D,TRIM21,DDB2,SH3RF1,SH3RF2,DTX3L,RNF181,RNF213,RNF220,LRRK2,RNF115	RNF122,RNF157,UHRF2,RNF183,SH3RF3
GO_PROTEIN_TARGETING_TO_MITOCHONDRION	GO:0006626	94	Up	6.516248096989631e-4	0.02449783472063252	4	AGK,BID,TOMM34,MIPEP,USP36,CSNK2A2,SREBF1,LMAN1,TIMM21,HSP90AA1,HUWE1,SIRT4,RNF31,SH3GLB1,TIMM13,HPS4,TOMM22,FBXO7,TSPO,SAMM50,TIMM9,GDAP1,BNIP3L,TIMM44,PDCD5,TIMM50,GSK3A,PMPCB,PITRM1,UBE2D3,GRPEL1,FBXW7,AIP,HTRA2,RHOU,MFN2,DNAJC15,MTERF4,ROMO1,TIMM17B,RAC2,TOMM40,TIMM10B,PRKAA1,TIMM17A,TIMM10,UQCRC2,NPEPPS,SAE1,HAX1,HSPD1,IMMP1L,TIMM8B,BAG3,OXA1L,BAG4,PINK1,TOMM40L,UBE2J2,VPS11,FZD5,CHCHD4,COX1…	AGK,CSNK2A2,SREBF1,TIMM21,TIMM13,HPS4,FBXO7,GDAP1,HTRA2,RHOU,MFN2,DNAJC15,MTERF4,ROMO1,TIMM17B,TOMM40,TIMM17A,TIMM10,TIMM8B,PINK1,UBE2J2,VPS11,FZD5,CHCHD4,GRPEL2,MFF,PARL,ARIH2,LRRK2,TIMM23B,TIMM23	LMAN1,SIRT4,BNIP3L,AIP,PRKAA1,ABLIM3,NDUFA13,TOMM20L,SREBF2,HSPA1L,SIAH3
GO_HISTONE_H2A_UBIQUITINATION	GO:0033522	25	Up	6.564169086964799e-4	0.024555217594471802	4	UBR2,UBE2A,KDM2B,UBR5,TRIM37,RNF8,SKP1,PCGF1,UBE2B,RNF2,DDB2,TRIP12,PCGF6,CUL4B,RYBP,DTX3L,RNF168,OTUB1,DDB1,BMI1,PCGF5,BCOR,PCGF3,RING1,PCGF2	UBE2A,TRIM37,RNF8,DDB2,TRIP12,PCGF6,DTX3L,RNF168,OTUB1,BCOR,PCGF2
GO_REGULATION_OF_HISTONE_METHYLATION	GO:0031060	57	Up	6.609563578106506e-4	0.024557762421446767	4	KDM1A,KMT2E,PAF1,JARID2,PAX7,BRCA1,PRDM6,EED,RIF1,ATRX,DNMT3B,SIRT1,SMARCB1,SNW1,CTCF,PIH1D1,KDM4C,GATA3,SUPT6H,PHF1,KDM3A,KMT2A,MYB,PHF19,DNMT1,ZNF304,RTF1,TET1,PRDM5,WDR61,SMAD4,BRD4,MTF2,SETD7,OGT,RNF20,PAXIP1,AUTS2,PAXBP1,CHTOP,LMNA,IWS1,PYGO2,NSD1,CTNNB1,MECP2,ZNF274,MTHFR,BCOR,KPNA7,KDM4D,ZNF335,CTR9,PRMT6,NELFE,KMT2B,MLLT6	KMT2E,JARID2,PAX7,GATA3,SUPT6H,PHF1,RTF1,BRD4,MTF2,BCOR,NELFE	PRDM6,SIRT1,AUTS2
GO_KINETOCHORE_ORGANIZATION	GO:0051383	19	Up	6.630171261542351e-4	0.024557762421446767	4	RNF4,NDC80,CENPT,SENP6,SMC4,CENPA,CENPF,CENPK,SMC2,CENPE,NUF2,POGZ,CENPC,CENPH,CENPN,CDT1,MIS12,TRAPPC12,CENPW	CENPT,SMC4,CENPF,CENPK,SMC2,CENPE,CENPC,CENPH,CENPN
GO_NEGATIVE_REGULATION_OF_PROTEIN_IMPORT_INTO_NUCLEUS	GO:0042308	11	Up	6.746123591245985e-4	0.024864756511067926	5	FERMT1,SUFU,RAB23,CD36,MDFIC,ANGPT1,PKIG,PKIA,CHP1,APOD,NF1	FERMT1,RAB23,CD36,MDFIC,PKIG,APOD,NF1	ANGPT1,PKIA
GO_POSITIVE_REGULATION_OF_CELL_CYCLE_ARREST	GO:0071158	72	Up	6.799246652206155e-4	0.024938310038018576	6	BRCA1,PPP2R5B,PRKACA,GTSE1,TP73,CNOT4,BAX,AURKA,CNOT3,PCBP4,EP300,E2F1,RGCC,RBL2,MED25,CASP2,CDKN1B,CNOT2,CNOT6,TFDP2,ID2,ARID3A,GADD45A,ZBTB17,PLAGL1,PKD2,CDK2,CDKN1A,SOX4,CNOT1,RPL23,PRMT1,E2F8,RRP8,MYBBP1A,PCNA,CCNB1,MDM2,DAB2IP,CNOT6L,PML,GATA6,TP53,CARM1,PLK2,UHRF2,TNKS1BP1,ATM,HMGA2,CNOT8,CDC25C,CNOT11,BTG2,ZNF385A,RPL26,E2F7,CRADD,CDK1,TRIAP1,PLK3,SFN,CRLF3,CDK5R1,PIDD1,CNOT10,CHEK2,FOXO4,…	PCBP4,RBL2,TFDP2,GADD45A,CNOT1,E2F8,RRP8,MYBBP1A,CCNB1,DAB2IP,PML,GATA6,TNKS1BP1,CNOT11,ZNF385A,TRIAP1,SFN,CRLF3,CNOT10,MUC1,E2F4	TP73,RGCC,PLAGL1,UHRF2,HMGA2,BTG2
GO_RNA_CAPPING	GO:0036260	33	Up	6.900098456282294e-4	0.025111233648883555	2	POLR2J,MNAT1,POLR2B,NCBP3,POLR2E,POLR2F,RNMT,POLR2C,ERCC2,POLR2I,GTF2H1,GTF2H3,RNGTT,NCBP2,GTF2F1,CDK7,CCNH,NCBP1,CMTR1,TGS1,POLR2D,GTF2H2,POLR2K,ERCC3,POLR2H,POLR2G,POLR2L,CMTR2,POLR2A,GTF2F2,SUPT5H,GTF2H4,GTF2H5	POLR2B,POLR2E,POLR2F,RNMT,POLR2C,POLR2I,GTF2H1,CMTR1,TGS1,POLR2D,ERCC3,POLR2G,POLR2A	GTF2H4
GO_PROTEIN_CONTAINING_COMPLEX_LOCALIZATION	GO:0031503	259	Up	6.976042522603452e-4	0.025111233648883555	5	FKBP4,UPF1,AP2B1,ARHGAP44,ADAM22,AKAP8L,TYROBP,NUP160,IFT88,LRRC7,TPR,THOC3,ZC3H11A,RIOK2,NDC1,U2AF2,AP3D1,PRKCZ,GRIPAP1,IFT80,NUP133,VPS35,DRD4,SMG6,CPSF1,NUP37,DLG1,KIFAP3,GPC4,PCM1,THOC1,OPHN1,DNM2,STX7,RABL2B,HSPB11,DLG3,XPO1,TNPO1,YTHDC1,KIF3C,SEH1L,EPS15,DYNLL1,BIRC5,EXOC1,ALKBH5,EZR,NUP50,AAAS,NUP188,IFT74,POLDIP3,THOC5,IFT27,SRSF5,TRIP11,PABPN1,IFT52,RAE1,KIF3B,SMAD7,NUP93,CLUAP1,RAB11A,T…	ARHGAP44,AKAP8L,NUP160,IFT88,THOC3,U2AF2,GRIPAP1,IFT80,DLG1,PCM1,DNM2,BIRC5,EXOC1,EZR,SRSF5,IFT52,RAE1,WASL,LGI1,CASC3,IFT20,SUPT6H,USP46,MAPK10,NUP107,IFT57,SRSF7,SFPQ,SSX2IP,WDR35,FYTTD1,DDX39A,UPF3B,NUP214,NUP210,ARL3,NUP58,DHX38,CEP131,ZNF593,SNAPIN,SNAP47,RALB,POLR2D,DLG2,HNRNPU,GRIP1,MX1,MCM3AP,CPSF4,U2AF1L4,SRSF2,MAGOH,ABCE1,NOL6,NSG1,CLSTN1,DAG1,HRAS,SSNA1,RRS1,RCC2,SCRIB,BBS12,RNPS1,RBM1…	AP2B1,ADAM22,TYROBP,DRD4,KIF3C,NUP93,RAP1A,KIF17,HPCA,TTC21B,EFNB2,EXOC3L2,DLG4,LCA5,CACNG8,NXF3,C12orf50,TUB,STXBP6,CPLX1,NLGN1,CNIH2,NPM1,ANKS1B,SHISA6,RELN,ARC
GO_REGULATION_OF_LONG_TERM_SYNAPTIC_DEPRESSION	GO:1900452	9	Down	6.992043627250549e-4	0.025111233648883555	1	FMR1,LILRB2,DGKI,KCNB1,PPP1R9A,MAPT,ARC,AGER,SHANK3	FMR1	LILRB2,DGKI,KCNB1,PPP1R9A,ARC
GO_HETEROPHILIC_CELL_CELL_ADHESION_VIA_PLASMA_MEMBRANE_CELL_ADHESION_MOLECULES	GO:0007157	28	Down	6.994440312116707e-4	0.025111233648883555	12	ITGAL,SELE,CD6,ADGRL1,PVR,CEACAM6,ICAM1,CEACAM5,CD164,AMIGO2,HMCN1,TENM2,TENM4,PTPRD,CXADR,JAML,ITGA5,DCHS1,NLGN1,ALCAM,CDH2,SELP,LGALS7B,CDH4,AMIGO1,CADM1,FAT4,SCARF2	CEACAM5,SELP,LGALS7B	ITGAL,SELE,CD6,ADGRL1,CEACAM6,CD164,HMCN1,TENM2,PTPRD,JAML,DCHS1,NLGN1,ALCAM,CDH2,CDH4,AMIGO1,CADM1,FAT4
GO_MITOCHONDRIAL_TRANSLATIONAL_TERMINATION	GO:0070126	88	Up	7.01337819692186e-4	0.025111233648883555	2	MRPS10,MRPL43,MRPS35,MRPS24,MRPS34,MRPL22,MRPL28,MRPS33,MRPS18A,MRPS31,MRPL4,MRPL32,MRPL27,MRPL51,MTRF1L,MRPL18,MRPL2,MRPS30,MRPS27,MRPL3,MRPL19,MRPL37,MRPS15,MRPS14,MTRF1,MRPS2,MRPS7,MRPS26,MRPS12,MRPL34,MRPS25,PTCD3,MRPL35,ERAL1,DAP3,MRPS36,MRPL44,MRPS9,MRPL47,MRPL50,MRPL15,MRPL24,MRPL9,MRPS5,MRPS28,MRRF,MRPL49,MRPL39,OXA1L,MRPL17,MRPL10,MRPL55,MRPS18C,GFM2,MRPL16,MRPL1,MRPL36,MRPL13,CHCHD1,MRP…	MRPS10,MRPL43,MRPL28,MRPL4,MRPL2,MRPS26,MRPS12,MRPL34,ERAL1,MRPS5,MRRF,MRPL49,MRPL55,MRPS18C,MRPL36,MRPL57,MRPL14,MRPS23,MRPS11,MRPL21,MRPS18B,MRPS6,MRPL12	MRPL24,MRPS28,MRPL1,MRPL48
GO_PROTEIN_LOCALIZATION_TO_CHROMOSOME	GO:0034502	74	Up	7.081925762373497e-4	0.025236492799661763	5	CENPQ,SPDL1,PARP3,WAPL,XRCC5,NDC80,ATRX,ZW10,ESR1,TINF2,MSH2,CTCF,ACD,PIH1D1,EZH2,TNKS2,MCM9,TTK,IK,CENPA,CCT4,RPA2,SLF2,TCP1,MCM8,POT1,MAU2,GNL3L,DKC1,RPA1,TERF2,SLF1,PPHLN1,CCT7,NABP2,BRCA2,RB1,WRAP53,CARM1,BOD1,CDCA5,CCT6A,HDAC8,CHMP7,TERF1,ATM,CCT5,BUB3,CCT8,LRWD1,LEMD2,CCT3,GNL3,NIPBL,RAD21,SPIDR,CCT2,TERF2IP,PLK1,CDT1,MIS12,CDK1,ESCO2,TRAPPC12,MTBP,TNKS,ATR,SGF29,AURKB,RCC2,SETD2,RUVBL2,CHA…	CENPQ,PARP3,MSH2,ACD,EZH2,TNKS2,MCM9,SLF2,MCM8,RPA1,NABP2,BRCA2,WRAP53,CCT6A,HDAC8,BUB3,CCT2,TNKS,RCC2	CCT7,CCT8
GO_ESTABLISHMENT_OF_RNA_LOCALIZATION	GO:0051236	187	Up	7.126516759093223e-4	0.025275603543217902	5	UPF1,AKAP8L,MVP,ZC3H3,NUP160,TPR,THOC3,ZC3H11A,RIOK2,NDC1,U2AF2,NUP133,SMG6,CPSF1,SIDT1,IGF2BP2,NCBP3,NUP37,THOC1,XPO1,YTHDC1,SEH1L,KHSRP,RBM27,ALKBH5,NUP50,AAAS,NUP188,POLDIP3,THOC5,SRSF5,PABPN1,RAE1,NXT2,FMR1,NUTF2,NUP93,CASC3,NUP88,SUPT6H,DDX25,NUP98,MAGOHB,PARP11,NUP107,CPSF6,SRSF9,SRSF3,MRPL18,QKI,NUP155,NCBP2,RPS15,SRSF7,SRSF4,SFPQ,SMG7,SRSF11,CPSF3,GLE1,NRDE2,NUP43,ENY2,KHDRBS1,FYTTD1,HNRN…	AKAP8L,ZC3H3,NUP160,THOC3,U2AF2,SRSF5,RAE1,FMR1,CASC3,SUPT6H,NUP107,QKI,SRSF7,SFPQ,FYTTD1,DDX39A,UPF3B,NUP214,NUP210,NUP58,DHX38,ZNF593,POLR2D,HNRNPU,AHCTF1,MCM3AP,CPSF4,U2AF1L4,SRSF2,MAGOH,ABCE1,NOL6,UPF3A,HNRNPA3,TNKS,RRS1,RANBP17,RNPS1,RBM15B,RBM8A	MVP,IGF2BP2,NUP93,TST,IGF2BP3,NXF3,IGF2BP1,C12orf50,NPM1,ZFP36L1,TOMM20L,ARC
GO_COMPLEMENT_ACTIVATION_LECTIN_PATHWAY	GO:0001867	6	Down	7.272741110790074e-4	0.025673117564333596	1	MASP2,FCN1,FCN3,SERPING1,A2M,COLEC10		MASP2,FCN1,FCN3,SERPING1,A2M,COLEC10
GO_POSITIVE_REGULATION_OF_RNA_SPLICING	GO:0033120	30	Up	7.333765468662994e-4	0.02576756194340049	2	THRAP3,U2AF2,DAZAP1,RBM22,CIRBP,SNW1,SRSF5,CELF4,RBM3,SNRNP70,SETX,ZPR1,PRPF19,NUP98,NCL,PRDX6,HABP4,TRA2B,NCBP1,SF3B4,HNRNPLL,PIK3R1,RBMX,DYRK1A,TRA2A,ERN1,POLR2A,RBM20,HSPA1A,RBMXL1	U2AF2,DAZAP1,CIRBP,SRSF5,RBM3,SNRNP70,NCL,PRDX6,SF3B4,HNRNPLL,PIK3R1,POLR2A,RBM20	CELF4
GO_CILIARY_BASAL_BODY_PLASMA_MEMBRANE_DOCKING	GO:0097711	93	Up	7.406345444575903e-4	0.025901540185007545	4	PRKAR2B,MARK4,PAFAH1B1,MKS1,OFD1,CC2D2A,SDCCAG8,PRKACA,NDE1,CLASP1,DYNC1I2,PCM1,HSP90AA1,DYNLL1,HAUS4,NINL,MAPRE1,CEP76,CEP192,RPGRIP1L,CCP110,RAB11A,CEP152,PPP2R1A,CEP41,B9D1,YWHAE,CEP164,CEP72,CEP70,ALMS1,NEK2,CNTRL,TCTN3,CEP89,B9D2,CEP250,RAB3IP,TUBA4A,AKAP9,TTBK2,HAUS8,TUBG1,NPHP4,CEP162,AHI1,ODF2,CDK5RAP2,DCTN3,HAUS2,ACTR1A,NEDD1,CSNK1D,CEP131,PLK4,NPHP1,CETN2,HAUS6,CEP78,SCLT1,CENPJ,HAUS1,P…	PRKAR2B,MKS1,PCM1,NINL,TCTN3,CEP162,AHI1,CDK5RAP2,DCTN3,CSNK1D,CEP131,HAUS6,PCNT,IQCB1,SSNA1,TMEM216,FBF1,CSNK1E,HAUS3	DYNC1I2,AKAP9,TUBA1A,HAUS7
GO_SPINDLE_ASSEMBLY	GO:0051225	100	Up	7.630604330908014e-4	0.026562274983378403	6	ZNF207,TPR,RNF4,ASPM,RHOA,KIF2A,SMC1A,CLASP1,MLH1,SPAG5,PIBF1,CHMP2B,MAPRE3,CHMP5,AURKA,TPX2,BIRC5,KIF4A,HAUS4,AAAS,MISP,MYBL2,KIF3B,MAPRE1,CHMP4B,CEP192,STAG2,RAB11A,ARHGEF10,AURKC,LZTS2,BCCIP,SMC3,KPNB1,FBXO5,SENP6,WRAP73,CDC20,NEK2,STAG1,NEK6,VPS4B,GPSM2,MSTO1,TUBGCP3,TUBGCP6,INO80,TUBGCP2,CHMP2A,CHMP1A,HAUS8,NUMA1,KIF23,HAUS2,TUBGCP4,KIF11,NCOR1,CSNK1D,HAUS6,RPS3,NEK7,HAUS1,HNRNPU,CCSAP,STARD…	ZNF207,ASPM,KIF2A,PIBF1,MAPRE3,BIRC5,LZTS2,WRAP73,CDC20,STAG1,GPSM2,TUBGCP3,INO80,CHMP1A,NUMA1,TUBGCP4,CSNK1D,HAUS6,HNRNPU,RACGAP1,CHMP4C,SAC3D1,HDAC3,TNKS,HSPA1B,HAUS3,TUBGCP5	MISP,BCCIP,MAP9,MAPRE2,MAPK15,HAUS7,TUBB8
GO_REGULATION_OF_DNA_REPAIR	GO:0006282	104	Up	7.691627981349856e-4	0.026607557250671723	2	RAD52,KDM1A,BRCA1,DDX11,WAS,PARP3,ERCC8,RAD51,POLQ,FAM168A,TMEM161A,EYA2,TP53BP1,XRCC1,SIRT6,TIGAR,RIF1,WDR70,UIMC1,FUS,SIRT1,TFIP11,HDAC10,SMCHD1,EYA1,UBR5,BABAM1,RECQL5,FOXM1,RAD51AP1,TIMELESS,RNF8,EYA4,OGG1,MAD2L2,RPA2,SLF2,TWIST1,WRNIP1,DEK,HELB,AUNIP,TRIM28,FIGNL1,TERF2,PCNA,SLF1,SPIRE1,DHX9,CDK9,ACTR2,ZNF365,PARP9,CUL4A,PML,WRAP53,CBX8,PARP1,EGFR,RPS3,CHEK1,PPP4C,HMGA2,TRIP12,CEBPG,MMS19,EY…	DDX11,PARP3,ERCC8,EYA2,SIRT6,UIMC1,HDAC10,EYA1,RECQL5,RAD51AP1,TIMELESS,RNF8,EYA4,OGG1,MAD2L2,SLF2,WRNIP1,FIGNL1,SPIRE1,CUL4A,PML,WRAP53,EGFR,PPP4C,TRIP12,CEBPG,EYA3,UBQLN4,USP1,DTX3L,RNF168,OTUB1,MGMT,NPAS2,HMGB1,NUDT16	WAS,SIRT1,TWIST1,HMGA2,AXIN2,KLHL15,UBE2N,FIGN,ERCC6,RTEL1
GO_HISTONE_DEACETYLATION	GO:0016575	71	Up	7.714386860814518e-4	0.026607557250671723	4	MSL3,AKAP8L,HDAC9,MTA3,HDAC7,SPHK2,HDAC4,SIRT2,SREBF1,KDM5A,BAZ2A,SIRT6,REST,RCOR1,TBL1Y,HDAC6,SIRT1,HDAC10,BRMS1L,TBL1X,AKAP8,PRKD2,MIER2,ZNHIT1,MAPK8,HDAC5,SUDS3,VEGFA,BCL6,HDAC1,SFPQ,MORF4L2,SIN3B,PER2,PRDM5,JDP2,TP53,SIRT3,CAMK2D,HDAC8,NACC2,MTA2,SKI,ELK4,PINK1,CTBP1,ZBTB7B,SMARCAD1,HDAC11,UCN,SAP30,NIPBL,SAP30L,PHB,ING2,SIN3A,SDR16C5,TADA3,HDAC3,BRMS1,TBL1XR1,PER1,MTA1,PRKD1,MORF4L1,SIRT7,LR…	MSL3,AKAP8L,HDAC7,SREBF1,BAZ2A,SIRT6,RCOR1,HDAC10,AKAP8,PRKD2,ZNHIT1,SFPQ,SIRT3,HDAC8,SKI,PINK1,CTBP1,SAP30L,ING2,HDAC3,BRMS1,TBL1XR1,PER1,SIRT7,LRRK2,MIER1,RBM14	HDAC9,SPHK2,TBL1Y,SIRT1,HDAC1,SDR16C5,PRKD1
GO_TELOMERE_ORGANIZATION	GO:0032200	141	Up	7.774922872658444e-4	0.026693390491850384	4	UPF1,ERCC1,POLA2,RFC1,PNKP,PARP3,RFC2,RAD51,POLD1,SP100,SMG6,XRCC1,MAP2K7,SIRT6,POLD3,XRCC5,RIF1,HSP90AA1,ATRX,MAP3K4,MAPKAPK5,HNRNPC,TINF2,HSP90AB1,MAPK1,TFIP11,POLE2,TELO2,APEX1,POLA1,MAPK3,ACD,NBN,DOT1L,CCNE1,RPA3,POLD2,TNKS2,RAD51C,GAR1,PTGES3,RFC5,RAD50,XRN1,POLE4,CCT4,SMG7,NEK2,RPA2,DCLRE1B,YLPM1,TCP1,HNRNPA2B1,XRCC3,POT1,TEP1,GNL3L,DKC1,SLX1A,RPA1,TERF2,PCNA,RFC3,NAT10,HNRNPA1,PKIB,CCT7,HU…	ERCC1,PARP3,RFC2,POLD1,SIRT6,MAP3K4,MAPK1,TELO2,MAPK3,ACD,RPA3,TNKS2,RAD51C,GAR1,PTGES3,XRN1,DCLRE1B,RPA1,RFC3,HUS1,NABP2,BRCA2,PML,WRAP53,NHP2,CCT6A,HDAC8,POLE3,TNKS1BP1,FBXO4,HNRNPU,SMC6,CCT2,FEN1,EXOSC10,DCP2,TNKS,POLE,PRIM1	POLA2,POLE4,SLX1A,PKIB,CCT7,CCT8,EXO1,POLD4,ZSCAN4,MAPK15,SLX1B,TEN1,RTEL1
GO_MITOPHAGY	GO:0000423	21	Up	7.810275180485549e-4	0.026693390491850384	4	CLEC16A,VPS13D,TIGAR,HDAC6,TSC2,CDC37,AMBRA1,HTRA2,MFN2,OPTN,BECN1,ATG14,VPS13C,USP30,TP53,PINK1,SQSTM1,ATG13,RNF41,TOMM7,SMURF1	VPS13D,HTRA2,MFN2,ATG14,PINK1,SQSTM1
GO_RIBONUCLEOSIDE_TRIPHOSPHATE_METABOLIC_PROCESS	GO:0009199	56	Up	7.937199224466856e-4	0.027004434827496062	2	SLC25A13,CTPS2,SPHK2,GNAI3,PKM,RHOA,ENO1,VPS9D1,CAD,TREM2,GTPBP1,TAZ,NME3,NME4,TGFB1,IMPDH1,PRKAG2,PPARGC1A,RAB23,NME5,SLC25A12,RHOQ,ITPA,UCK1,RAN,AMPD3,COX5B,NME7,UCK2,PARP1,AK3,ALDOA,PID1,FLCN,AK9,PINK1,AK4,VCP,STOML2,LDHC,STAT3,MFN1,CTPS1,NME6,DNAJC30,IMPDH2,CYC1,GIMAP7,NME9,LRRK2,UCKL1,OPA1,UQCC3,TMSB4X,NME1,NME2	SLC25A13,PKM,ENO1,VPS9D1,TAZ,PRKAG2,RAB23,UCK1,AK3,ALDOA,PINK1,VCP,STOML2,CTPS1,NME6,LRRK2,UQCC3	SPHK2,TREM2,IMPDH2,GIMAP7,NME9
GO_REGULATION_OF_CELLULAR_CATABOLIC_PROCESS	GO:0031329	743	Up	7.975880503335214e-4	0.027013804281341203	2	GCLC,ANKIB1,BAD,POLDIP2,UPF1,OSBPL7,RHBDF1,MYLIP,PSMB1,PKD1,MLXIPL,HFE,ABHD5,DCN,PSMC4,NUB1,RNF14,UFL1,CAPN1,IGF1,SLC11A1,SAMD4A,RB1CC1,RRAGD,VIM,TNFRSF1B,IFT88,ATP6V0A1,PIAS1,RNF19A,GABARAPL2,DAPK2,TIMP2,CLEC16A,PHF23,PSMA4,ATP6V1H,VPS13D,MAPK9,HERPUD1,PIK3CB,THRAP3,TAB2,USP36,PUM2,ATG5,USP13,ATP2B4,YBX3,HIPK2,CTSA,GNAI3,YBX1,ELAVL1,KDM4A,ATXN3,ROCK1,TBC1D25,PSME4,SIRT2,ERLEC1,VPS35,NEDD4,PTPN3,…	GCLC,BAD,POLDIP2,OSBPL7,RHBDF1,MYLIP,ABHD5,CAPN1,SAMD4A,IFT88,ATP6V0A1,RNF19A,DAPK2,VPS13D,TAB2,ATP2B4,CTSA,KDM4A,TBC1D25,PTPN3,CSNK2A2,TRIB2,SREBF1,EXOSC7,ACACB,EXOSC5,NRDC,SESN1,PKP1,DNM1L,SPTLC1,PCBP4,EXOC1,EZR,PSMD5,CIRBP,FBXO7,TIMP3,HIF1A,PSMA7,USP14,PSMD10,FMR1,MAPK3,LONP2,N4BP1,AXIN1,PYCARD,HERC1,LAPTM4B,SNRNP70,AKT2,NAMPT,ZC3HAV1,CAV1,HSPB1,PRKAG2,RGP1,PSMD3,IFT20,SH3D19,CPT1A,EIF4G2,USP5…	DCN,PSMC4,SLC11A1,VIM,TNFRSF1B,HERPUD1,HIPK2,PABPC1,IGF2BP2,LRP2,MT3,PABPC4,SCFD1,TREM2,SIRT1,DERL3,XBP1,EEF1A2,CST3,MTMR8,PIM2,TIMP1,MYEF2,BNIP3L,RASIP1,CTSC,IL10RA,RBM24,PFKFB4,AADAC,ATP6V1B1,EPHA4,TMEM59,QSOX1,PARK7,LEPR,CNR1,CLU,TWIST1,KIF25,IL1B,KDR,CBFA2T3,LDLR,APOE,APOC1,RGN,PRKAA1,PRR5L,HTR2B,IGF2BP3,IL6,IDH1,TOB1,ATP6V1C2,SCGB1A1,ADRA2A,UBC,ADAM8,BOLL,SCOC,PRKCA,UCHL1,AIFM1,TIMP4,IGF2BP1…
GO_REGULATION_OF_CELLULAR_RESPONSE_TO_STRESS	GO:0080135	639	Up	8.036185434618817e-4	0.0270959992299995	1	RAD52,BAD,FKBP4,KDM1A,DVL2,CREBBP,MAP3K9,PAFAH1B1,NOX1,SPAG9,CRY1,MAPK8IP2,FYN,BRCA1,ERCC1,MAP4K5,DDX11,ZMYND11,WAS,BID,SNAI2,CD74,RB1CC1,FAS,CD44,BCLAF1,NUP160,BAK1,GRN,FUT8,RTN4R,PARP3,HSPA5,TPR,DTNBP1,ERCC8,ARHGEF5,HERPUD1,RAD51,POLQ,FAM168A,EIF2AK2,SERPINB3,USP13,CAMK2B,NDC1,YBX3,HIPK2,TMEM161A,EYA2,MAP2K4,ATXN3,TP53BP1,ERLEC1,NUP133,CDC42,NCK2,MAP4K4,VASH1,DERL2,XRCC1,PDE8A,PTGS2,MAP3K13,NUA…	BAD,DVL2,SPAG9,ERCC1,DDX11,NUP160,BAK1,GRN,PARP3,ERCC8,EIF2AK2,EYA2,NCK2,PTGS2,NUAK1,ENO1,DLG1,SIRT6,MAGI3,MAP3K4,UIMC1,YPEL3,TF,WDR76,EZR,TGFB2,MAPK1,FBXO7,HDAC10,HIF1A,RAE1,USP14,PSMD10,MID1,FMR1,STK24,MAPK3,AXIN1,PYCARD,EYA1,PTPRS,DNAJC2,NAMPT,PTN,CAV1,HSPB1,RPA3,NSMCE4A,RECQL5,PTGES3,RAD51AP1,NUP107,TIMELESS,TPD52L1,SASH1,RNF8,EYA4,OGG1,EIF4G1,NEK4,HTRA2,LANCL1,STK25,PRRX1,SFPQ,MAD2L2,GADD45A…	WAS,RTN4R,HERPUD1,SERPINB3,HIPK2,VASH1,EDN1,ERP29,IGBP1,SIRT1,DERL3,XBP1,RASSF2,NUP93,SFRP1,AGR2,CREB3,CRYAB,FZD10,NCOA7,WNT5A,IL1A,EFHD1,EPHA4,PARK7,SPP1,NR4A3,DUSP1,CLU,MAPK8IP1,TWIST1,SNAI1,IL1B,BMP2,CCR7,TNFRSF19,ELL3,KLK8,RGN,EDAR,IL36G,TXN,KLF4,TLR4,CCL21,CD27,MAP3K12,TMBIM6,NTRK3,TNFRSF11A,DYRK3,ACKR3,ARL6IP5,SFRP2,HMGA2,TNIK,EPHB1,FZD7,CREB3L1,ANKLE1,SCIMP,MSX1,PYHIN1,RNF183,NKX3-1,SERPIN…
GO_LYSOSOMAL_TRANSPORT	GO:0007041	96	Up	8.157391238399701e-4	0.027381886036396137	5	M6PR,LAMP2,VPS41,EHD3,GRN,CLEC16A,ZFYVE16,FAM160A2,USE1,AP3D1,VPS35,NEDD4,TSG101,RAB7A,CHMP2B,CHMP5,HOOK2,HMGXB4,MGRN1,NAGPA,VPS18,SNX16,DENND3,TMEM106B,HSPA8,GNPTAB,ARSB,CHMP3,TRAK2,VPS4B,CLU,CCDC91,LRP1,VAMP7,ATG14,RBSN,VPS4A,AP3B1,SORT1,HOOK1,TGFBRAP1,GCC2,SCYL2,BIN1,KIF13A,SORL1,SPTBN5,SCARB2,VPS33A,VPS53,NPC1,MVB12A,CACNG8,SNX27,SNAPIN,LYST,ARF1,RHOB,VPS54,C9orf72,VPS51,VIPAS39,EPG5,PINK1,VP…	VPS41,EHD3,GRN,RAB7A,TRAK2,LRP1,VAMP7,ATG14,RBSN,TGFBRAP1,VPS33A,MVB12A,SNX27,SNAPIN,LYST,VIPAS39,EPG5,PINK1,VPS11,DTX3L,VCP,VPS39,AKTIP,UBXN6,ADRB2,MTM1,HGS,LAMP1,LRRK2,AP4M1	LAMP2,USE1,CLU,HOOK1,CACNG8,PCSK9,GPRASP1,PCDHGA3
GO_HISTONE_UBIQUITINATION	GO:0016574	45	Up	8.504807543511318e-4	0.02833922554513394	4	KDM1A,PAF1,UBR2,UBE2A,WDR70,HUWE1,ATXN7L3,KDM2B,WAC,RNF40,UBR5,TRIM37,PHC1,RNF8,SKP1,PCGF1,UBE2B,RNF2,USP22,CDC73,DDB2,CDK9,CBX8,TRIP12,RNF20,PCGF6,CUL4B,RYBP,DTX3L,RNF168,RAG1,LEO1,OTUB1,DDB1,BMI1,UBE2E1,UBE2N,SUZ12,PCGF5,BCOR,PCGF3,CTR9,RING1,UHRF1,PCGF2	UBE2A,TRIM37,RNF8,CDC73,DDB2,TRIP12,PCGF6,DTX3L,RNF168,OTUB1,BCOR,PCGF2	UBE2N
GO_RNA_CATABOLIC_PROCESS	GO:0006401	372	Up	8.543113079078959e-4	0.02833922554513394	2	UPF1,PSMB1,RPS20,CSDE1,PSMC4,SLC11A1,SAMD4A,RNH1,VIM,RNASET2,TNFRSF1B,ZCCHC8,EDC4,PSMA4,MRTO4,THRAP3,PUM2,YBX3,RPL18,YBX1,ELAVL1,ROCK1,PSME4,SMG6,PABPC1,RPL31,IGF2BP2,EXOSC7,RBM7,MLH1,EXOSC5,TNRC6C,CNOT4,PKP1,XPO1,TNPO1,DIS3,RPS5,PSMC5,CNOT3,KHSRP,XRN2,RPL6,RPLP0,FUS,PCBP4,PABPC4,TNRC6A,ALKBH5,PSME1,HNRNPC,AGO1,PSMD5,PSMD8,CIRBP,HNRNPM,GTPBP1,RPL3,TNRC6B,PSMC6,PSMA3,ZC3H14,PSMC1,PSMB5,APEX1,PSMA6…	SAMD4A,EXOSC7,EXOSC5,PKP1,XRN2,RPLP0,PCBP4,PSMD5,CIRBP,PSMA7,PSMD10,FMR1,POP1,RPS16,ZC3HAV1,HSPB1,LSM5,MTPAP,PSMD3,CASC3,OAS2,MAPK14,HBS1L,XRN1,EIF4G1,SET,EXOSC8,ETF1,TARDBP,FASTKD3,CNOT1,UPF3B,HNRNPR,NUP214,HELZ2,PSME3,GRSF1,RBM38,SYNCRIP,PAN2,RNASEH2B,NT5C3B,AKT1,POLR2D,TNKS1BP1,TIRAP,DCP1B,ZFP36L2,HNRNPU,CNOT11,MAGOH,METTL3,PATL1,YWHAB,POLR2G,FEN1,UPF3A,EXOSC10,RNASEH1,GTPBP2,DCP2,MYD88,PSMD1,…	PSMC4,SLC11A1,VIM,TNFRSF1B,EDC4,PABPC1,IGF2BP2,PABPC4,MYEF2,RBM24,LIN28A,PRR5L,IGF2BP3,TOB1,PNLDC1,SCGB1A1,UBC,BOLL,PRKCA,IGF2BP1,BTG2,TNFSF13,GDNF,AXIN2,UBB,ISG20,NPM1,ZFP36L1,SND1,TTC37,RPL41
GO_INNER_MITOCHONDRIAL_MEMBRANE_ORGANIZATION	GO:0007007	26	Up	8.559148930637801e-4	0.02833922554513394	4	AGK,DNAJC11,ADCK1,TIMM13,SAMM50,TIMM9,TAZ,CHCHD3,ROMO1,IMMT,TIMM10,AFG3L2,APOOL,OXA1L,PINK1,CHCHD6,OMA1,COX18,LETM1,TIMM22,TMEM11,APOO,NDUFA13,OPA1,UQCC3,CHCHD10	AGK,TIMM13,TAZ,CHCHD3,ROMO1,TIMM10,AFG3L2,PINK1,CHCHD6,TMEM11,UQCC3,CHCHD10	APOOL,OMA1,NDUFA13
GO_TERMINATION_OF_RNA_POLYMERASE_II_TRANSCRIPTION	GO:0006369	35	Up	8.680788750474559e-4	0.02833922554513394	2	CPSF1,PAPOLA,SNRPD3,PABPN1,CSTF1,CSTF2,MAZ,SETX,NCBP2,TTF2,CPSF3,SYMPK,SNRPB,MED18,WDR33,NCBP1,SNRPF,ZNF473,SNRPG,FIP1L1,CPSF7,LSM11,SCAF4,SSU72,CPSF4,SLBP,PCF11,CPSF2,NUDT21,CLP1,CSTF3,CSTF2T,LSM10,SNRPE,SCAF8	CSTF2,TTF2,SNRPB,SNRPF,CPSF4,SNRPE
GO_RRNA_MODIFICATION	GO:0000154	30	Up	8.689059619037665e-4	0.02833922554513394	2	RPUSD1,TSR3,TFB1M,THUMPD1,DIMT1,FBL,FTSJ3,GAR1,NOP2,NSUN4,MTERF4,EMG1,METTL16,NSUN5,DKC1,NAT10,RRNAD1,NAF1,NHP2,TFB2M,RPUSD2,ZCCHC4,METTL15,TRMT61B,TRMT112,NSUN3,NOP10,FBLL1,FDXACB1,MRM1	RPUSD1,TSR3,GAR1,NOP2,MTERF4,NSUN5,NHP2,RPUSD2,TRMT112,FDXACB1	FBLL1
GO_REGULATION_OF_UBIQUITIN_PROTEIN_TRANSFERASE_ACTIVITY	GO:0051438	49	Up	8.695991355018209e-4	0.02833922554513394	2	DCUN1D1,PSEN1,CDC14B,DNM1L,ABL1,TRIB3,SMAD7,AXIN1,STUB1,FZR1,LIMK1,UBE2S,DCUN1D4,FBXW7,FBXO5,BAG2,ARRDC3,GORASP1,PARK7,MAD2L2,CDC20,MASTL,RPL5,RPL23,PIN1,USP44,DCUN1D5,RAB1A,ARRDC4,RPS2,FEM1A,RPL11,DCUN1D2,PINK1,DTX3L,MAD2L1,CDC20B,BAG5,PLK1,GOLGA2,BMI1,FEM1B,PTEN,RPS7,UBE2C,UBE2N,UBE2L3,DCUN1D3,TOPORS	DNM1L,AXIN1,LIMK1,UBE2S,ARRDC3,MAD2L2,CDC20,PIN1,DCUN1D5,ARRDC4,FEM1A,DCUN1D2,PINK1,DTX3L,UBE2C	PARK7,UBE2N
GO_ALTERNATIVE_MRNA_SPLICING_VIA_SPLICEOSOME	GO:0000380	70	Up	8.706425190751351e-4	0.02833922554513394	2	RBM5,KDM1A,PTBP1,CELF2,THRAP3,SFSWAP,CDK13,SART3,RBM7,MBNL3,REST,HNRNPM,DDX17,RBFOX2,SRSF5,CELF4,FMR1,PQBP1,ESRP2,HNRNPL,DDX5,SRSF9,SRSF3,RBM24,FAM172A,FXR1,SRSF7,SRSF4,SFPQ,RBM25,KHDRBS1,SMU1,RBM19,SRSF6,NSRP1,FXR2,RBM17,ZC3H10,HNRNPA1,DHX9,SRSF1,TRA2B,MBNL2,WTAP,RBMX,CELF1,SAP18,MBNL1,HNRNPU,SREK1,SRSF12,DYRK1A,CELF5,SRSF2,MAGOH,RBM15,SCNM1,SLU7,RBFOX3,RBM4B,RBM4,RSRC1,ZBTB7A,RBM10,RBM11,SRSF10…	RBM5,PTBP1,SFSWAP,SRSF5,FMR1,SRSF7,SFPQ,RBM25,RBM19,RBM17,MBNL1,HNRNPU,SRSF2,MAGOH,SCNM1,RNPS1,RBM15B,RBM8A	CELF2,CELF4,RBM24,CELF5
GO_CELLULAR_MACROMOLECULE_LOCALIZATION	GO:0070727	1745	Up	8.780203287838032e-4	0.02845618470743714	5	BAD,SNX11,M6PR,ARF5,KDM1A,SLC4A1,DVL2,UPF1,COPZ2,CROT,ITGAL,ITGA3,LAMP2,TMEM98,AP2B1,AGK,PAF1,VPS41,ARHGAP44,SCIN,MARK4,NOS2,PAX6,ADAM22,PKD1,SEC62,RPS20,CD4,HFE,FYN,AKAP8L,ANLN,RABGAP1,CEP68,TYROBP,EHD3,BID,RGPD5,NUDCD3,RUFY3,AGPS,CD74,ZDHHC6,EHD2,RRAGD,TOMM34,SEC63,KPNA6,MIPEP,PRKCH,SNX1,ANK1,RABEP1,NUP160,CENPQ,RANBP3,IFT88,LRRC7,TMSB10,PEX3,VCL,CDH1,ZFYVE16,SPDL1,RAB27B,PARP3,SPATA7,AP2S1,CTN…	BAD,DVL2,COPZ2,CROT,AGK,VPS41,ARHGAP44,PAX6,AKAP8L,EHD3,KPNA6,ANK1,NUP160,CENPQ,IFT88,PARP3,CNTLN,TSPAN17,VPS13D,VAMP3,HOMER3,THOC3,PTPRU,U2AF2,GPC1,CTSA,TRAM2,TBC1D1,EVI5,TBC1D25,GRIPAP1,POLR1A,IFT80,ATP1B3,AP3M2,CSNK2A2,SNX13,SEL1L,SREBF1,UBE2D1,TP63,PTGS2,TIMM21,DLG1,RAB7A,ANKRD13A,PCM1,DNM2,PIBF1,MAPRE3,DNM1L,PPP1R13B,NSFL1C,MAVS,RPLP0,EXOC1,OSBPL8,EZR,MSH2,CRAT,TMED1,TIMM13,TBC1D10A,PPIL2,MA…	SLC4A1,ITGAL,LAMP2,TMEM98,AP2B1,NOS2,ADAM22,SEC62,CD4,TYROBP,AGPS,HERPUD1,ATP2C2,CLDN18,HYAL2,REEP1,DRD4,WIPI1,CNGB1,LMAN1,CELSR1,MAP2,TP73,RIMS1,EPB41L3,EFR3B,KIF3C,FCN1,SNX10,TMED2,SIRT4,ERP29,TREM2,NRP1,MISP,PALM,DERL3,KDELR3,RAB36,GZMB,ZMYND8,SEC23B,TM9SF4,FAM83D,ARMCX3,NUP93,CEMIP,ZDHHC2,BNIP3L,TULP2,CLIP3,KDELR1,AGR2,CNTNAP1,COL1A1,GLRB,SNX15,IL10RA,AIP,LIN7A,KRT18,STX2,COPZ1,TBC1D30,TULP1,…
GO_CELL_CYCLE_G2_M_PHASE_TRANSITION	GO:0044839	248	Up	8.868691850915909e-4	0.028619611170402025	6	PRKAR2B,FBXL3,USH1C,PAFAH1B1,PSMB1,AKAP8L,BRCA1,PSMC4,MNAT1,FHL1,PSMA4,OFD1,FOXN3,SDCCAG8,CUL1,MTA3,CDK14,PPP1R12A,TAF2,PSME4,PRKACA,HMMR,FBXW11,NDE1,CLASP1,GTSE1,PPP1R12B,DYNC1I2,PCM1,DNM2,HSP90AA1,CDC14B,SMARCD3,ABCB1,ORC1,PSMC5,UIMC1,AURKA,TPX2,DYNLL1,PSME1,HAUS4,CLSPN,CDC6,PSMD5,CDC7,PSMD8,RBX1,PSMC6,PSMA3,PSMC1,PSMB5,PSMA6,PSME2,NINL,PSMA7,CDC25B,MAPRE1,CEP76,CEP192,PSMD10,PSMD7,CCP110,RAB11…	PRKAR2B,AKAP8L,TAF2,PPP1R12B,PCM1,DNM2,UIMC1,PSMD5,NINL,PSMA7,CDC25B,PSMD10,AKAP8,PSMD3,RAD51C,TPD52L1,MIIP,CENPF,CIT,PSME3,CCNB1,TAOK3,RNASEH2B,HUS1,CDK5RAP2,DCTN3,CSNK1D,CEP131,BRD4,CCNA2,HAUS6,CDKN2B,PCNT,TOPBP1,CHMP4C,ATF5,USP47,PSMD1,SSNA1,ATAD5,RCC2,PLCB1,PBX1,PSMD12,FBXL22,CSNK1E,HAUS3,PSMB9	USH1C,PSMC4,FHL1,FOXN3,CDK14,DYNC1I2,SMARCD3,ABCB1,AKAP9,TICRR,DYRK3,CCNB3,HMGA2,NEK10,TUBA1A,PKIA,BRSK2,NPM1,RAD51B,HAUS7
GO_CELL_CYCLE_ARREST	GO:0007050	214	Up	8.95566506127705e-4	0.028776771622112025	6	KMT2E,GAS7,PKD1,MLXIPL,BRCA1,RRAGD,RASSF1,PRR11,PPP2R5B,VASH1,PRKACA,TSG101,GTSE1,BRINP1,TP73,CDC14A,CNOT4,CDC14B,STRADB,RRAGB,PPP1R15A,BAX,AURKA,CNOT3,CCNK,PCBP4,TFAP4,ZNF268,TGFB2,MSH2,HSP90AB1,ABL1,SGSM3,EP300,CDKN3,CGRRF1,PPM1A,E2F1,CAB39L,RGCC,RBL2,NBN,MED25,AKT2,TGFB1,CDK6,HBP1,CASP2,RHEB,PRKAG2,TGFBR1,PPP1R9B,MAP2K6,LAMTOR3,CCND1,EIF4G2,FOXM1,CDKN1B,CNOT2,ING4,PRKAB1,CNOT6,TFDP2,KAT2B,PPM1…	KMT2E,GAS7,RASSF1,PCBP4,TGFB2,MSH2,CDKN3,RBL2,AKT2,PRKAG2,TGFBR1,EIF4G2,ING4,PRKAB1,TFDP2,PPM1G,GADD45A,RRAGC,CNOT1,IRF1,E2F8,CDKN2D,RRP8,MYBBP1A,CCNB1,LAMTOR5,APC,DAB2IP,KIF20B,PML,ZFHX3,GATA6,CDKN2B,CDKN2A,TNKS1BP1,LAMTOR1,UHMK1,TBRG1,WHAMM,CNOT11,ZNF385A,CDK5,MLST8,E4F1,ZBTB49,TRIAP1,PRNP,HRAS,DDIT3,SFN,CRLF3,SLC38A9,RPRM,WDR6,GAS1,CNOT10,MUC1,LAMTOR4,MTOR,E2F4	VASH1,BRINP1,TP73,RGCC,DHCR24,PLAGL1,DUSP1,INHBA,CDKN2C,CDKN1C,PRKAA1,BTG4,THBS1,CGREF1,BARD1,UHRF2,HMGA2,BTG2,NEUROD1,GPER1,NKX3-1,IL12A,CXCL8,SOX2,NUPR2,EVI2B,MAPK12,FZD9
GO_TRANSLATIONAL_ELONGATION	GO:0006414	127	Up	8.994877119029169e-4	0.028779779173608647	2	MRPS10,MRPL43,MRPS35,MRPS24,MRPS34,MRPL22,MRPL28,MRPS33,MRPS18A,GTPBP1,ALKBH1,EEF1A2,MRPS31,EEF2K,EEF1D,MRPL4,MRPL32,CPEB3,MRPL27,DPH1,SEPSECS,MRPL51,MRPL18,HBS1L,MRPL2,MRPS30,MRPS27,ABTB1,MRPL3,EEF1B2,MRPL19,MRPL37,MRPS15,DPH5,MRPS14,MRPS2,TSFM,MRPS7,MRPS26,MRPS12,MRPL34,MRPS25,PTCD3,MRPL35,EEFSEC,EIF5A,ERAL1,DAP3,DPH2,MRPS36,DPH6,MRPL44,MRPS9,MRPL47,MRPL50,CPEB2,MRPL15,RPLP1,SECISBP2L,EIF4A3,MR…	MRPS10,MRPL43,MRPL28,ALKBH1,MRPL4,HBS1L,MRPL2,ABTB1,MRPS26,MRPS12,MRPL34,EEFSEC,ERAL1,DPH6,MRPS5,DPH7,MRPL49,DPH3,USP16,MRPL55,MRPS18C,ZNF598,DNAJC24,MRPL36,GTPBP2,MRPL57,RPLP2,TRNAU1AP,MRPL14,MRPS23,MRPS11,MRPL21,MRPS18B,MRPS6,MRPL12	EEF1A2,MRPL24,MRPS28,EEF2,GRM5,MRPL1,MRPL48,EEF1G
GO_REGULATION_OF_LYSOSOMAL_LUMEN_PH	GO:0035751	12	Up	9.213276786456257e-4	0.02933722134712633	4	GRN,CLN5,TMEM175,CLN6,PPT1,TMEM165,CCDC115,VPS33A,SNAPIN,CLN3,LRRK2,TMEM199	GRN,CLN6,PPT1,TMEM165,CCDC115,VPS33A,SNAPIN,LRRK2
GO_ORGANELLE_FUSION	GO:0048284	106	Up	9.311041271544171e-4	0.02933722134712633	4	VPS41,SYT7,BAK1,VAMP3,ADCK1,GNAI3,SYT1,RAB7A,STX7,CHMP2B,BAX,DNM1L,MUL1,SNAP23,SNAP29,VTI1B,EEA1,CORO1A,STX4,SPG11,VPS18,GDAP1,STX10,ANKRD27,AKT2,RAB3A,BET1,CAV2,STX1A,CHCHD3,GOSR2,GOSR1,VAT1,RAB34,STX2,C2CD5,BNIP1,CHMP3,MFN2,VAMP4,STX12,STX16,VAMP7,TMEM175,VPS4A,VAV3,ANXA1,USP30,STX11,DYSF,STX6,TGFBRAP1,TBC1D4,STXBP1,STX17,USO1,VAMP1,RAB20,AFG3L2,ANXA9,RAB13,SNAPIN,SNAP47,SNCA,VTI1A,PID1,VPS8,VP…	VPS41,SYT7,BAK1,VAMP3,RAB7A,DNM1L,SNAP29,EEA1,STX4,GDAP1,ANKRD27,AKT2,CHCHD3,RAB34,MFN2,VAMP7,STX6,TGFBRAP1,STX17,RAB20,AFG3L2,SNAPIN,SNAP47,VTI1A,VPS11,STOML2,VPS39,TAP1,MFF,SPHK1,SAMD9	SYT1,STX2,DYSF,OMA1,STXBP6,CPLX1,BNIP3,STX19,ANXA2,PCDHGA3,SEC22B
GO_REGULATION_OF_CATABOLIC_PROCESS	GO:0009894	877	Up	9.319568530833684e-4	0.02933722134712633	2	GCLC,ANKIB1,CYP51A1,BAD,HECW1,POLDIP2,UPF1,MYCBP2,OSBPL7,NOS2,RHBDF1,MYLIP,PSMB1,PKD1,MLXIPL,HFE,FYN,ABHD5,DCN,PSMC4,NUB1,RNF14,UFL1,CAPN1,IGF1,SLC11A1,SAMD4A,RB1CC1,RRAGD,VIM,TNFRSF1B,SNX1,NUP160,IFT88,ATP6V0A1,PIAS1,RNF19A,GABARAPL2,DAPK2,TIMP2,CLEC16A,CDH1,PHF23,PSMA4,ATP6V1H,TPR,VPS13D,NEDD4L,MAPK9,HERPUD1,PIK3CB,THRAP3,TAB2,USP36,PUM2,ATG5,USP13,ATP2B4,NDC1,YBX3,HIPK2,CTSA,GNAI3,YBX1,ELAVL1,…	GCLC,BAD,POLDIP2,MYCBP2,OSBPL7,RHBDF1,MYLIP,ABHD5,CAPN1,SAMD4A,NUP160,IFT88,ATP6V0A1,RNF19A,DAPK2,VPS13D,TAB2,ATP2B4,CTSA,KDM4A,TBC1D25,PTPN3,CSNK2A2,TRIB2,SREBF1,RAB7A,EXOSC7,ACACB,EXOSC5,SIRT6,NRDC,SESN1,PKP1,DNM1L,SPTLC1,PCBP4,EXOC1,EZR,PSMD5,CIRBP,FBXO7,TIMP3,HIF1A,RAE1,PSMA7,USP14,PSMD10,FMR1,MAPK3,LONP2,N4BP1,AXIN1,PYCARD,HERC1,LAPTM4B,SNRNP70,AKT2,NAMPT,ZC3HAV1,CAV1,HSPB1,RARRES2,PRKAG2,RG…	CYP51A1,HECW1,NOS2,DCN,PSMC4,SLC11A1,VIM,TNFRSF1B,HERPUD1,HIPK2,PABPC1,IGF2BP2,LRP2,MT3,PABPC4,SCFD1,TREM2,SIRT1,DERL3,XBP1,EEF1A2,CST3,FAM83D,MTMR8,PIM2,TIMP1,NUP93,MYEF2,BNIP3L,RASIP1,CTSC,IL10RA,RBM24,WNT5A,PFKFB4,AADAC,ODC1,ATP6V1B1,EPHA4,TMEM59,QSOX1,PARK7,LEPR,CNR1,CLU,TWIST1,C4BPA,KIF25,IL1B,KDR,CBFA2T3,LDLR,APOE,APOC1,RGN,NDFIP1,PRKAA1,PRR5L,AGAP2,DYSF,HTR2B,IGF2BP3,IL6,BARD1,IDH1,TOB1,AT…
GO_POSITIVE_REGULATION_OF_BLOOD_VESSEL_ENDOTHELIAL_CELL_PROLIFERATION_INVOLVED_IN_SPROUTING_ANGIOGENESIS	GO:1903589	6	Down	9.325170770000257e-4	0.02933722134712633	3	HMOX1,PPP1R16B,VEGFA,FGFBP1,GATA2,APELA		PPP1R16B,FGFBP1,GATA2,APELA
GO_NUCLEAR_TRANSCRIBED_MRNA_CATABOLIC_PROCESS_DEADENYLATION_DEPENDENT_DECAY	GO:0000288	68	Up	9.427676560951342e-4	0.029518401951188093	2	SAMD4A,EDC4,PABPC1,EXOSC7,MLH1,EXOSC5,TNRC6C,CNOT4,DIS3,CNOT3,TNRC6A,TNRC6B,LSM5,EXOSC3,CPEB3,DCPS,DDX6,CNOT2,HBS1L,CNOT6,EXOSC8,EXOSC9,AGO2,CNOT1,ZFP36,LSM7,LSM4,EXOSC2,PAN2,RC3H1,CNOT6L,WDR61,PARN,TOB1,NT5C3B,POLR2D,PNLDC1,TNKS1BP1,NOCT,DCP1B,ZFP36L2,PAN3,CNOT8,CNOT11,BTG2,LSM6,PATL1,POLR2G,LSM3,EXOSC1,DCP2,PDE12,DHX36,LSM1,EXOSC4,SAMD4B,EDC3,CNOT10,ZFP36L1,NANOS3,NANOS1,TTC37,CNOT7,SKIV2L,LSM2…	SAMD4A,EXOSC7,EXOSC5,LSM5,HBS1L,EXOSC8,CNOT1,PAN2,NT5C3B,POLR2D,TNKS1BP1,DCP1B,ZFP36L2,CNOT11,PATL1,POLR2G,DCP2,LSM1,SAMD4B,CNOT10,LSM2,PATL2	EDC4,PABPC1,TOB1,PNLDC1,BTG2,ZFP36L1,TTC37
GO_MATURATION_OF_SSU_RRNA_FROM_TRICISTRONIC_RRNA_TRANSCRIPT_SSU_RRNA_5_8S_RRNA_LSU_RRNA	GO:0000462	33	Up	9.461277922910401e-4	0.029518401951188093	2	NOP14,ERCC2,RPS16,RPS19,UTP6,BYSL,NOL10,HEATR1,RCL1,UTP20,RRP36,KRI1,NGDN,UTP3,UTP4,RPS8,ABT1,UTP23,DHX37,TSR2,FAM207A,RPS14,DCAF13,BMS1,BTRC,TSR1,RPS21,RRS1,MRPS11,TBL3,WDR46,PWP2,GTF2H5	RPS16,NOL10,HEATR1,RCL1,KRI1,NGDN,UTP3,UTP4,ABT1,BMS1,TSR1,RRS1,MRPS11	PWP2
GO_REGULATION_OF_MITOCHONDRIAL_MEMBRANE_PERMEABILITY_INVOLVED_IN_APOPTOTIC_PROCESS	GO:1902108	57	Up	9.512338907437114e-4	0.02955507282852052	4	GCLC,STPG1,BAD,SLC25A5,BID,BAK1,CASP8,EYA2,TP63,TP73,GSK3B,BAX,PPP1R13B,MUL1,TMEM14A,GZMB,E2F1,BMF,BNIP3L,BBC3,GSK3A,MAPK8,YWHAE,TFDP2,ATF2,PPP3CC,ZNF205,RHOT1,YWHAH,HIP1R,YWHAQ,NMT1,RHOT2,TP53,PMAIP1,TP53BP2,BCL2L11,MPV17L,THEM4,YWHAZ,MOAP1,YWHAB,ACAA2,YWHAG,NAIF1,BCL2,SFN,BNIP3,BOK,TMEM102,FZD9,BLOC1S2,TFDP1,HSPA1A,SLC35F6,PPP3R1,CHCHD10	GCLC,STPG1,BAD,BAK1,EYA2,TP63,PPP1R13B,TFDP2,PPP3CC,RHOT2,MPV17L,THEM4,YWHAB,SFN,BOK,BLOC1S2,SLC35F6,CHCHD10	TP73,TMEM14A,GZMB,BNIP3L,ATF2,BCL2,BNIP3,FZD9
GO_NEGATIVE_REGULATION_OF_STEM_CELL_PROLIFERATION	GO:2000647	10	Up	9.81139673235659e-4	0.03027873405017976	3	SNAI2,CTNNA1,FBLN1,FERMT1,PTN,OVOL2,TP53,OVOL1,KDF1,NF1	FBLN1,FERMT1,PTN,OVOL2,KDF1,NF1
GO_CELL_SUBSTRATE_JUNCTION_ORGANIZATION	GO:0150115	91	Up	9.861563611707695e-4	0.03027873405017976	4	GPM6B,ARHGAP6,LAMA3,LAMC2,LIMCH1,SLK,COL17A1,RHOA,ROCK1,TESK2,MAP4K4,ACTN1,FERMT2,CLASP1,CAMSAP3,TNS1,COL16A1,CTTN,TRIP6,SLC9A1,ITGA6,SORBS1,ABL1,NRP1,PPM1F,ARHGEF7,CORO2B,SFRP1,DUSP3,CORO1C,DUSP22,VEGFA,EPB41L5,FN1,ITGB1BP1,PTK2B,LRP1,SDC4,MACF1,KDR,AJUBA,LAMA5,ITGB4,ROCK2,LAMC1,RAC1,TLN1,THBS1,ACVRL1,IQGAP1,PDPK1,BCAS3,PIP5K1A,WDPCP,PHLDB2,PTPRJ,TAOK2,DST,PTPRK,WHAMM,MMP14,DMTN,ITGA5,WNT4,CLASP…	LAMA3,TESK2,TNS1,SLC9A1,ITGA6,PPM1F,EPB41L5,ITGB1BP1,LRP1,LAMA5,LAMC1,TLN1,BCAS3,WDPCP,DST,WHAMM,MMP14,FAM107A,RHOD,PLEC,RCC2,EFNA5,KRT5,APOD,LAMB3,S100A10	COL17A1,COL16A1,NRP1,SFRP1,KDR,THBS1,ACVRL1,DLC1,BCL2
GO_EPITHELIAL_CELL_PROLIFERATION_INVOLVED_IN_SALIVARY_GLAND_MORPHOGENESIS	GO:0060664	4	Down	9.879683513972326e-4	0.03027873405017976	3	FGFR2,SHH,NKX3-1,TNF		SHH,NKX3-1,TNF
GO_VIRAL_GENE_EXPRESSION	GO:0019080	191	Up	9.90632873566195e-4	0.03027873405017976	13	POLR2J,RPS20,PTBP1,NUP160,POLR2B,TPR,RSF1,NDC1,CTDP1,RPL18,TAF11,NUP133,NUCKS1,RPL31,NUP37,MID2,CCNT2,RPS5,REST,SEH1L,RPL6,RPLP0,TFAP4,NUP50,AAAS,NUP188,POLR2E,SMARCB1,EIF3L,POLR2F,RPL3,EIF3D,EP300,SNW1,RAE1,NELFCD,NUP93,POLR2C,MON1B,RPS16,POLR2I,RPS19,RPL18A,USF2,EIF3B,TRIM14,EIF3A,RPL28,RPL19,NUP88,RPL34,RPS13,NUP98,NUP107,RPS12,NUP155,RPL24,SPCS1,RPS15,RPL22,HDAC1,TRIM62,RPS25,TRIM32,NUP43,TAR…	PTBP1,NUP160,POLR2B,CTDP1,TAF11,RPLP0,POLR2E,POLR2F,RAE1,POLR2C,RPS16,POLR2I,TRIM14,EIF3A,NUP107,TARDBP,NUP214,TRIM21,NUP210,INPP5K,MDFIC,POU2F3,NUP58,FURIN,IFITM3,POLR2D,POLR2G,RPLP2,POLR2A,RPS17,NELFA,NELFB,NELFE,SUPT4H1	NUP93,HDAC1,HMGA2,JUN,RPL41,CCL5,CCL4,CCL3
GO_POSITIVE_REGULATION_OF_CHROMOSOME_SEGREGATION	GO:0051984	27	Up	9.95540846996221e-4	0.030305553152083345	1	DDX11,CUL3,ANAPC4,SIRT2,RAD18,ANAPC5,CDC6,SFPQ,SLF2,BECN1,DLGAP5,SLF1,CCNB1,ESPL1,NUMA1,RB1,ANAPC11,HNRNPU,NSMCE2,SMC6,NIPBL,RAD21,CDT1,FEN1,RCC2,MAPK15,SMC5	DDX11,ANAPC5,SFPQ,SLF2,CCNB1,NUMA1,HNRNPU,SMC6,FEN1,RCC2	MAPK15
GO_INTERSTRAND_CROSS_LINK_REPAIR	GO:0036297	51	Up	0.0010244358713027474	0.03105940853356999	2	ERCC1,RAD51,NUCKS1,UBE2T,RPA3,RAD51AP1,MCM9,FANCE,RNF8,WDR48,FANCL,MSH6,RPA2,DCLRE1B,MCM8,XRCC3,POLN,FAAP24,SLX1A,RPA1,XPA,FANCI,RPS27A,FANCD2,UBC,DCLRE1C,EME1,FANCC,FAAP20,USP1,RNF168,EXO5,ATRIP,RFWD3,UBB,MUS81,ATR,ERCC4,FANCB,SLX1B,ERCC6L2,FANCF,RAD51D,FAAP100,FANCA,FANCM,SLX4,FAN1,DCLRE1A,FANCG,UBA52	ERCC1,UBE2T,RPA3,RAD51AP1,MCM9,RNF8,DCLRE1B,MCM8,FAAP24,RPA1,XPA,FANCI,FANCD2,FAAP20,USP1,RNF168,ERCC6L2,FANCM	SLX1A,UBC,ATRIP,UBB,SLX1B
GO_HISTONE_METHYLATION	GO:0016571	117	Up	0.0010418193145156798	0.03141807121678809	4	KDM1A,KMT2E,PAF1,JARID2,PAX7,BRCA1,ARID4A,ARID4B,KMT2C,PRDM6,EED,RIF1,ATRX,MECOM,DNMT3B,SIRT1,SETD1A,SMARCB1,TTLL12,PRMT5,SNW1,SUV39H1,CTCF,SETD6,PIH1D1,DOT1L,FBL,EZH2,KDM4C,GATA3,EZH1,SUPT6H,KMT5B,PRDM4,PRMT8,PHF1,KDM3A,ASH1L,PRDM2,RLF,RBBP5,KMT2A,MYB,PHF19,PRMT1,ASH2L,DNMT1,ZNF304,PRMT7,KMT5C,DYDC2,MEN1,PWP1,SETDB2,RTF1,TET1,PRDM5,SETD1B,WDR61,SMAD4,BRD4,CARM1,PRDM16,MTF2,SETDB1,SMYD2,SETD7,KDM…	KMT2E,JARID2,PAX7,SETD1A,PRMT5,SETD6,EZH2,GATA3,SUPT6H,PHF1,SETDB2,RTF1,BRD4,MTF2,SETDB1,SMYD2,CXXC1,TET2,COPRS,SATB1,BCOR,KMT5A,WDR5,NELFE,EHMT2	PRDM6,SIRT1,PRMT8,DYDC2,PRDM16,AUTS2,DYDC1,FBLL1,PAGR1
GO_SPLICEOSOMAL_SNRNP_ASSEMBLY	GO:0000387	38	Up	0.0010473859415306784	0.03141807121678809	2	STRAP,GEMIN8,DDX20,CLNS1A,SART3,GEMIN5,GEMIN2,SNRPD3,PRMT5,PRPF6,PRPF31,PRPF19,USP4,WDR77,PRPF3,COIL,SNRPC,SNRPD2,SNRPB,LSM4,AAR2,PRMT7,TGS1,SNRPF,GEMIN7,SNRPG,GEMIN6,SRSF12,SNRPD1,CD2BP2,SNUPN,SMN1,PRPF8,SART1,GEMIN4,SNRPE,SRSF10,SMN2	PRMT5,USP4,WDR77,PRPF3,COIL,SNRPB,AAR2,TGS1,SNRPF,GEMIN7,PRPF8,SNRPE
GO_REGULATION_OF_HISTONE_MODIFICATION	GO:0031056	130	Up	0.0010488011537988845	0.03141807121678809	4	KDM1A,KMT2E,PAF1,JARID2,PAX7,AKAP8L,BRCA1,ISL1,SNAI2,ATG5,PRDM6,SPHK2,SPI1,SREBF1,KDM5A,EED,SART3,RIF1,WDR70,ZMPSTE24,ATRX,DNMT3B,NOS1,SIRT1,SMARCB1,SNW1,RPS6KA5,FMR1,MAPK3,CTCF,RNF40,UBR5,PIH1D1,AKAP8,PRKD2,ZNHIT1,KDM4C,GATA3,MAPK8,KAT2A,SUPT6H,PPARGC1A,ZNF451,PHF1,VEGFA,BCL6,KDM3A,KMT2A,MYB,UBE2B,SET,PHF19,TWIST1,IL1B,LIF,DNMT1,ZNF304,WBP2,CCNB1,KAT7,CDK9,ARRB1,RTF1,TET1,PRDM5,JDP2,WDR61,GLYR1,…	KMT2E,JARID2,PAX7,AKAP8L,SREBF1,RPS6KA5,FMR1,MAPK3,AKAP8,PRKD2,ZNHIT1,GATA3,KAT2A,SUPT6H,PHF1,SET,CCNB1,KAT7,RTF1,BRD4,MTF2,TRIP12,SKI,PINK1,CTBP1,RPS6KA4,BRD7,OTUB1,ING2,BCOR,MUC1,LRRK2,NOC2L,NELFE	ISL1,PRDM6,SPHK2,SPI1,NOS1,SIRT1,TWIST1,IL1B,LIF,AUTS2,SDR16C5,UBE2N,GATA2,PRKD1,EID1
GO_NUCLEOSIDE_TRIPHOSPHATE_METABOLIC_PROCESS	GO:0009141	80	Up	0.0010699927198233236	0.0319256954775856	2	SLC25A13,TBPL1,CTPS2,RRM2B,SPHK2,GNAI3,PKM,RHOA,ENO1,VPS9D1,CAD,TREM2,GTPBP1,SAMHD1,TAZ,NME3,NME4,TGFB1,NUDT1,IMPDH1,PRKAG2,AK1,PPARGC1A,RAB23,NME5,DGUOK,SLC25A12,RHOQ,ITPA,DUT,UCK1,RAN,AMPD3,CMPK2,COX5B,NUDT15,AK7,NME7,UCK2,GUK1,PARP1,AK3,ALDOA,PID1,ENPP3,FLCN,AK9,ADK,PINK1,CMPK1,AK4,SUCLG1,VCP,STOML2,AK8,LDHC,ENTPD3,DTYMK,STAT3,MFN1,CTPS1,NME6,SMPDL3A,DNAJC30,TYMS,IMPDH2,CYC1,GIMAP7,DCTPP1,NME9…	SLC25A13,PKM,ENO1,VPS9D1,TAZ,NUDT1,PRKAG2,RAB23,UCK1,CMPK2,GUK1,AK3,ALDOA,ADK,PINK1,VCP,STOML2,DTYMK,CTPS1,NME6,LRRK2,NUDT16,UQCC3	SPHK2,TREM2,DUT,ENPP3,CMPK1,IMPDH2,GIMAP7,NME9,ENPP1
GO_POSITIVE_REGULATION_OF_MITOCHONDRION_ORGANIZATION	GO:0010822	111	Up	0.0010843078613270796	0.03213258980511797	4	BAD,PLAUR,DCN,BID,BAK1,VPS13D,USP36,ADCK1,CASP8,VPS35,CSNK2A2,TP63,TP73,GSK3B,DDHD2,HUWE1,BAX,DNM1L,PPP1R13B,MUL1,RNF31,HDAC6,TREM2,SH3GLB1,HPS4,FBXO7,BIK,MIEF1,GZMB,DDHD1,HIF1A,MMP9,E2F1,PYCARD,BMF,PDCD5,BBC3,CDC37,GSK3A,MAPK8,PPIF,YWHAE,UBE2D3,FBXW7,PPARGC1A,CAMKK2,FAM162A,TFDP2,HTRA2,PARK7,RHOU,MFN2,WDR35,PPP3CC,TNFSF10,ZNF205,OPTN,KDR,YWHAH,RAC2,VPS13C,HIP1R,PRKAA1,YWHAQ,HRK,CIDEB,NMT1,NPEPPS…	BAD,BAK1,VPS13D,CSNK2A2,TP63,DDHD2,DNM1L,PPP1R13B,HPS4,FBXO7,MIEF1,DDHD1,HIF1A,PYCARD,TFDP2,HTRA2,RHOU,MFN2,WDR35,PPP3CC,CIDEB,PINK1,UBE2J2,VPS11,FZD5,YWHAB,MFF,SFN,BOK,ARIH2,HTT,CHCHD10	DCN,TP73,TREM2,BIK,GZMB,MMP9,PARK7,TNFSF10,KDR,PRKAA1,GPER1,BCL2,ABLIM3,BNIP3,SREBF2,HSPA1L
GO_REGULATION_OF_AUTOPHAGY_OF_MITOCHONDRION	GO:1903146	39	Up	0.0010857251124224575	0.03213258980511797	4	CLEC16A,VPS13D,USP36,CSNK2A2,SREBF1,TIGAR,CTTN,DNM1L,MUL1,HDAC6,FBXO7,TSPO,HIF1A,TSC2,BNIP3L,CDC37,GSK3A,FBXW7,CAMKK2,HTRA2,PARK7,MFN2,OPTN,VPS13C,USP30,TP53,HAX1,PINK1,ATP13A2,HK2,FZD5,BNIP3,GBA,RNF41,TOMM7,HTT,SMURF1,SREBF2,VDAC1	VPS13D,CSNK2A2,SREBF1,DNM1L,FBXO7,HIF1A,HTRA2,MFN2,PINK1,FZD5,HTT,VDAC1	BNIP3L,PARK7,BNIP3,SREBF2
GO_POSITIVE_REGULATION_OF_MEMBRANE_PERMEABILITY	GO:1905710	60	Up	0.0010897473600618543	0.03213258980511797	14	GCLC,STPG1,BAD,SLC25A5,BID,BAK1,HEBP2,CASP8,EYA2,TP63,TP73,GSK3B,BAX,MT3,PPP1R13B,SLC9A1,MUL1,TMEM14A,GZMB,E2F1,BMF,BNIP3L,BBC3,GSK3A,MAPK8,PPIF,YWHAE,TFDP2,ATF2,PPP3CC,ZNF205,RHOT1,YWHAH,HIP1R,YWHAQ,NMT1,RHOT2,TP53,PMAIP1,TP53BP2,BCL2L11,MPV17L,YWHAZ,MOAP1,YWHAB,ACAA2,YWHAG,BCL2,SFN,BNIP3,BOK,TMEM102,FZD9,BLOC1S2,SPG7,TFDP1,HSPA1A,SLC35F6,PPP3R1,CHCHD10	GCLC,STPG1,BAD,BAK1,HEBP2,EYA2,TP63,PPP1R13B,SLC9A1,TFDP2,PPP3CC,RHOT2,MPV17L,YWHAB,SFN,BOK,BLOC1S2,SPG7,SLC35F6,CHCHD10	TP73,MT3,TMEM14A,GZMB,BNIP3L,ATF2,BCL2,BNIP3,FZD9
GO_MITOTIC_DNA_INTEGRITY_CHECKPOINT	GO:0044774	99	Up	0.0010969373454190632	0.03221824961017944	6	FOXN3,TIPIN,GTSE1,TOP2B,CNOT4,ORC1,BAX,AURKA,CNOT3,PCBP4,CLSPN,CDC6,MSH2,EP300,E2F1,RGCC,FBXO31,RBL2,NBN,CASP2,CDK5RAP3,CCND1,CDKN1B,CNOT2,CNOT6,TFDP2,NEK11,ATF2,ARID3A,GADD45A,SYF2,RPA2,PLAGL1,CDK2,CDKN1A,SOX4,CNOT1,PRMT1,E2F8,STK33,TOP2A,PCNA,CCNB1,TAOK3,RINT1,MDM2,HUS1,MDC1,CNOT6L,PML,TICRR,TP53,CARM1,PLK2,TNKS1BP1,ATM,TAOK2,HMGA2,RAD9B,RAD17,XPC,EME1,CNOT8,CDC25C,CNOT11,DONSON,BTG2,NAE1,TAOK1…	TOP2B,PCBP4,MSH2,FBXO31,RBL2,TFDP2,GADD45A,CNOT1,E2F8,TOP2A,CCNB1,TAOK3,HUS1,MDC1,PML,TNKS1BP1,XPC,CNOT11,ZNF385A,TOPBP1,TRIAP1,RAD9A,SFN,CNOT10,MUC1,E2F4	FOXN3,RGCC,ATF2,PLAGL1,TICRR,HMGA2,RAD9B,BTG2
GO_NUCLEAR_TRANSCRIBED_MRNA_CATABOLIC_PROCESS_EXONUCLEOLYTIC	GO:0000291	35	Up	0.0011051905518780682	0.032334349259031885	2	EDC4,EXOSC7,EXOSC5,DIS3,LSM5,EXOSC3,DCPS,DDX6,HBS1L,CNOT6,EXOSC8,EXOSC9,LSM7,LSM4,EXOSC2,WDR61,NT5C3B,DIS3L2,DCP1B,CNOT8,LSM6,PATL1,POLR2G,LSM3,EXOSC1,DCP2,LSM1,EXOSC4,EDC3,TTC37,CNOT7,SKIV2L,LSM2,EXOSC6,DCP1A	EXOSC7,EXOSC5,LSM5,HBS1L,EXOSC8,NT5C3B,DCP1B,PATL1,POLR2G,DCP2,LSM1,LSM2	EDC4,TTC37
GO_REGULATION_OF_NEUROBLAST_PROLIFERATION	GO:1902692	25	Up	0.0011265087716036076	0.03283030796002917	3	KDM1A,CX3CL1,PAX6,CTNNA1,ASPM,SMARCD3,HIF1A,FZD3,PTN,GLI3,VEGFA,SMO,SIX3,TP53,DMRTA2,NOTCH1,DRD2,VEGFC,DISC1,SHH,CTNNB1,FOXG1,LRRK2,NF1,ZNF335	PAX6,ASPM,HIF1A,PTN,GLI3,SIX3,DMRTA2,VEGFC,FOXG1,LRRK2,NF1	SMARCD3,SHH
GO_CELLULAR_PROTEIN_CONTAINING_COMPLEX_ASSEMBLY	GO:0034622	858	Up	0.0011400310227985314	0.03301062730237687	4	RAD52,NDUFAF7,RBM5,FKBP4,NDUFAB1,ZMYND10,HCCS,DHX33,GCFC2,AP2B1,BAIAP2L1,CCL26,USH1C,COX10,VPS41,SCIN,LUC7L,MAPK8IP2,RANBP9,ZNF207,TTC19,PIK3C2A,ANLN,PSMC4,COX15,WAS,MNAT1,NDUFS1,STRAP,CENPQ,PIAS1,TMSB10,MYOM2,TUBG2,DNAH5,CAPG,AP2S1,GEMIN8,ARHGAP6,RSF1,CELF2,VAMP3,ELN,RAD51,CYBA,TTC17,MRTO4,EIF2AK2,NDC1,NCKAP1,SFSWAP,EIF4B,RNF4,DDX20,TAF11,NDUFB4,ARFGEF1,RHOA,NAV3,SIRT2,TGFBR3,PFN2,SPTB,GBA2,NCK2…	RBM5,DHX33,CCL26,VPS41,LUC7L,ZNF207,COX15,CENPQ,MYOM2,TUBG2,VAMP3,EIF2AK2,SFSWAP,TAF11,NDUFB4,ARFGEF1,TGFBR3,PFN2,NCK2,TIMM21,DLG1,MCM6,BAZ2A,NUFIP1,MAPRE3,RRN3,ADD1,DNM1L,RPLP0,PSMD5,SNAP29,SF3A1,PICK1,PRMT5,SRSF5,EIF5,UQCC1,PSMD10,TAZ,CENPT,AXIN1,TAF1C,PYCARD,STX4,MCM4,SF3A2,ANKRD27,NAPA,GRWD1,MTPN,COBL,WASL,RPA3,COA1,KANK1,EIF3A,TFAM,UBE2S,PFN1,RANGRF,FOXRED1,NDUFS8,GTF2H1,PTGES3,NUP107,NOP2,U…	AP2B1,USH1C,PSMC4,WAS,DNAH5,CELF2,EIF4B,NAV3,SPTB,ADD2,XAB2,PAK3,MAP2,CHRNA3,TEKT2,HCK,TM9SF4,CRNKL1,CELF4,CENPI,NUP93,CLIP3,CCDC114,CSF3,CRYAB,ARPC3,WASF1,GMNN,PRLR,ACTR3,RTN4,CLU,FMOD,DNAI1,NCKAP1L,CCR7,VIL1,AKAP9,BAIAP2L2,FGF13,FCHO1,UNC13A,GMFG,MAP1B,CHD1L,FHOD3,VILL,TMOD1,TLR4,CCL21,UNC13C,CCDC65,RPL3L,MYOM3,ANKRD53,CCDC39,GSN,ESAM,CDC42EP2,PIH1D2,UBC,DNAAF1,ANGPT1,TTN,DRC1,TMSB15B,CATIP,PPP…
GO_ENDOSOMAL_VESICLE_FUSION	GO:0034058	9	Up	0.0011414766722460414	0.03301062730237687	4	VPS41,VPS4A,TGFBRAP1,VPS8,VPS11,VPS39,SPHK1,ANKFY1,SAMD9	VPS41,TGFBRAP1,VPS11,VPS39,SPHK1,SAMD9
GO_PROTEIN_K63_LINKED_UBIQUITINATION	GO:0070534	44	Up	0.001172496125154112	0.03377777151353934	2	RNF4,NEDD4,RNF126,UBE2T,ITCH,UBE2D4,HECTD1,STUB1,BFAR,UBR5,UBE2S,PRPF19,BIRC2,SASH1,RNF8,UBE2B,TRAF2,TRIM5,UBE2G1,GPS2,PTPN22,PLAA,TRIP12,RNF168,NOD2,OTUB1,UBE2V2,TRIM56,UBE2E3,PELI3,TRAF6,UBE2O,RNF152,ARIH2,UBE2N,PARP10,UBE2E2,ZFP91,PELI1,WWP2,RNF5,TRIM27,UBE2V1,RNF115	RNF126,UBE2T,HECTD1,UBE2S,SASH1,RNF8,TRIM5,UBE2G1,TRIP12,RNF168,OTUB1,TRIM56,ARIH2,PARP10,RNF115	UBE2N,UBE2E2
GO_ATP_DEPENDENT_CHROMATIN_REMODELING	GO:0043044	66	Up	0.0011882819506843112	0.034101877813722654	4	CENPQ,RSF1,PSME4,MBD3,SMARCE1,ACTR6,ACTB,SMARCA2,SRCAP,HNRNPC,SMARCB1,CENPM,CHD8,ACTR5,SMARCA1,RBBP7,CENPI,CENPT,OIP5,ZNHIT1,SMARCD2,CHD4,RNF8,ACTR8,CENPA,HDAC1,ARID1A,CENPL,CENPK,HJURP,PIWIL1,SMARCA4,INO80,MIS18BP1,NASP,MBD2,ACTL6A,CENPO,SYCP3,SMARCC2,ITGB3BP,ANP32E,GATAD2B,CENPC,POLE3,MTA2,CENPU,CENPH,SMARCA5,MIS18A,RBBP4,SMARCAD1,VPS72,PBRM1,CENPN,CHD3,SMARCC1,RUVBL1,DMAP1,SPTY2D1,NPM1,PTMA,CE…	CENPQ,SMARCE1,CHD8,CENPT,ZNHIT1,CHD4,RNF8,CENPK,INO80,MIS18BP1,MBD2,ACTL6A,SMARCC2,CENPC,POLE3,CENPU,CENPH,MIS18A,CENPN,SPTY2D1,CENPP	SMARCA1,CENPI,HDAC1,PIWIL1,SMARCC1,NPM1,ERCC6
GO_POSITIVE_REGULATION_OF_DNA_REPAIR	GO:0045739	56	Up	0.0012081835096175938	0.03446700792733694	2	BRCA1,DDX11,WAS,PARP3,ERCC8,FAM168A,TMEM161A,EYA2,XRCC1,TIGAR,RIF1,UIMC1,FUS,SIRT1,HDAC10,SMCHD1,EYA1,BABAM1,FOXM1,TIMELESS,RNF8,EYA4,MAD2L2,SLF2,TRIM28,PCNA,SLF1,SPIRE1,DHX9,ACTR2,PARP9,WRAP53,CBX8,PARP1,EGFR,RPS3,CEBPG,MMS19,EYA3,DTX3L,RNF168,SPIDR,APBB1,UBE2V2,SETMAR,MGMT,NPAS2,UBE2N,FANCB,BRCC3,KDM4D,HMGB1,NUDT16,SPIRE2,ERCC6,PRKDC	DDX11,PARP3,ERCC8,EYA2,UIMC1,HDAC10,EYA1,TIMELESS,RNF8,EYA4,MAD2L2,SLF2,SPIRE1,WRAP53,EGFR,CEBPG,EYA3,DTX3L,RNF168,MGMT,NPAS2,HMGB1,NUDT16	WAS,SIRT1,UBE2N,ERCC6
GO_TOR_SIGNALING	GO:0031929	100	Up	0.0012142301862313961	0.03446700792733694	1	UBR2,RRAGD,CLEC16A,FNIP2,ARAF,SESN1,RRAGB,ZMPSTE24,SEH1L,MAPKAPK5,RFFL,TREM2,SIRT1,KLHL22,DEPDC5,HIF1A,TELO2,TTI1,FAM83D,WDR59,NPRL3,TSC2,PIH1D1,GSK3A,RHEB,GATA3,RPS6KB1,LAMTOR3,ITFG2,FBXO9,EPM2A,GOLPH3,NPRL2,CCDC88A,LAMTOR2,RRAGC,STK11,KPTN,MAPKAP1,PIK3CA,WDR24,SH3BP4,SESN2,LIN28A,PRKAA1,ARNTL,LAMTOR5,PRR5L,TMEM127,RPS6,GPAT3,RPTOR,AKT1,DYRK3,DGKQ,TBCK,TBC1D7,GNA12,C9orf72,EIF4EBP2,SESN3,ATM,LAM…	SESN1,RFFL,HIF1A,TELO2,GATA3,ITFG2,FBXO9,RRAGC,LAMTOR5,TMEM127,GPAT3,AKT1,GNA12,LAMTOR1,PINK1,MLST8,MTM1,HDAC3,C12orf66,SLC38A9,EIF4EBP1,LAMTOR4,MTOR,AKT1S1,PDCD6	TREM2,SIRT1,FAM83D,LIN28A,PRKAA1,PRR5L,DYRK3,RHEBL1,RELN
GO_CYTOKINESIS	GO:0000910	138	Up	0.0012147568959627994	0.03446700792733694	6	KLHL13,TTC19,ANLN,SPAST,CUL3,CUL7,PKN2,RHOA,ROCK1,CDC42,ZFYVE26,PIK3C3,CDC14A,CDC14B,CHMP2B,CHMP5,AURKA,RAB11FIP3,KIF4A,CDC6,EFHC1,SH3GLB1,MYH9,CDC25B,KIF3B,CHMP4B,CCP110,RAB11A,CSPP1,AURKC,FSD1,LZTS2,GIT1,UNC119,RAB35,KIF20A,ECT2,ROPN1B,RTKN,ACTR3,CENPA,SPTBN1,CHMP3,BIRC6,STMN1,KIF14,VPS4B,TEX14,ANXA11,CIT,GIPC1,STAMBP,BECN1,PIN1,E2F8,SNX9,CHMP2A,CHMP1A,RAB11FIP4,VPS4A,MYH10,SPIRE1,ROCK2,APC,ESP…	ZFYVE26,EFHC1,CDC25B,LZTS2,GIT1,UNC119,RAB35,STMN1,CIT,STAMBP,PIN1,E2F8,CHMP1A,RAB11FIP4,SPIRE1,APC,CKAP2,DCTN3,NUSAP1,ARL3,KIF20B,BRCA2,BBS4,INCENP,AHCTF1,ALKBH4,RACGAP1,CHMP4C,CNTROB,PRKCE,CFL1,CHMP6,KLHDC8B,PRPF40A,CALM1,PRC1,MYO19	KLHL13,ROPN1B,ACTR3,CALM2,ANKRD53,CXCR5,MAP9,CENPV,DCDC1,PDXP,NOX5
GO_NEURON_CELL_CELL_ADHESION	GO:0007158	12	Down	0.001237915179461176	0.03495785765028971	12	NRXN3,CNTN4,NLGN4X,NCAM2,NLGN4Y,NLGN1,NLGN2,CEL,NINJ2,CDK5R1,NRXN1,NLGN3		NRXN3,CNTN4,NLGN4X,NCAM2,NLGN1,NRXN1
GO_MACROMOLECULE_DEACYLATION	GO:0098732	96	Up	0.001244623003696409	0.03495785765028971	2	MSL3,LYPLA2,AKAP8L,HDAC9,MTA3,HDAC7,SPHK2,HDAC4,SIRT2,SREBF1,KDM5A,FRY,BAZ2A,SIRT6,REST,SIRT4,RCOR1,TBL1Y,HDAC6,SIRT1,EP300,HDAC10,BRMS1L,ABHD12,TBL1X,BEX4,AKAP8,PRKD2,MIER2,ZNHIT1,ABHD17B,MAPK8,HDAC5,SUDS3,VEGFA,BCL6,HDAC1,SFPQ,LYPLA1,MORF4L2,SIRT5,SIN3B,ABHD17A,PPT1,PER2,PRKAA1,NEK3,ABHD17C,PRDM5,ABHD13,JDP2,TP53,SIRT3,LYPLAL1,CAMK2D,HDAC8,NACC2,MTA2,DYRK1A,SKI,ELK4,PINK1,CCAR2,CTBP1,ZBTB7B,PRK…	MSL3,LYPLA2,AKAP8L,HDAC7,SREBF1,BAZ2A,SIRT6,RCOR1,HDAC10,AKAP8,PRKD2,ZNHIT1,SFPQ,ABHD17A,PPT1,NEK3,SIRT3,LYPLAL1,HDAC8,SKI,PINK1,CCAR2,CTBP1,SAP30L,SPRED1,ING2,HDAC3,BRMS1,TBL1XR1,PER1,SIRT7,LRRK2,MIER1,RBM14	HDAC9,SPHK2,SIRT4,TBL1Y,SIRT1,HDAC1,PRKAA1,SDR16C5,PRKD1,SPRED3
GO_RESPONSE_TO_INTERFERON_ALPHA	GO:0035455	20	Up	0.0012460042359725553	0.03495785765028971	1	TPR,EIF2AK2,KLHL20,LAMP3,GATA3,IFIT3,IFIT2,BST2,IFITM3,IFNAR1,STAR,IFNAR2,ADAR,PYHIN1,AXL,PDE12,GAS6,MX2,IFITM2,IFITM1	EIF2AK2,KLHL20,GATA3,IFIT3,IFIT2,IFITM3,IFNAR2,ADAR,IFITM2,IFITM1	STAR,PYHIN1
GO_CELLULAR_COMPONENT_DISASSEMBLY	GO:0022411	484	Up	0.001255231087811219	0.03508580873328087	4	DVL2,UPF1,LAMP2,CX3CL1,SCIN,PAFAH1B1,VTA1,AKAP8L,CAPN1,SNAI2,SPAST,RB1CC1,CD44,GABARAPL2,TIMP2,TLL1,CLEC16A,PHF23,CAPG,MRPS10,VPS13D,LIMA1,USP36,MRPL43,ATG5,MRPS35,MRPS24,SMARCD1,ATG2B,DHX8,NAV3,TBC1D25,KIF2A,FUNDC1,LRP6,SPTB,WIPI1,CSNK2A2,WDR1,SREBF1,MARK2,SMARCE1,NSF,CLASP1,MRPS34,TSG101,ADD2,FSCN1,CAMSAP3,CAPZB,TIGAR,JMJD4,SMARCD3,MRPL22,GSK3B,CHMP2B,ZMPSTE24,CTTN,MTIF2,CHMP5,MRPL28,BAX,MMP2,O…	DVL2,AKAP8L,CAPN1,MRPS10,VPS13D,MRPL43,SMARCD1,DHX8,TBC1D25,KIF2A,CSNK2A2,WDR1,SREBF1,SMARCE1,FSCN1,JMJD4,MTIF2,MRPL28,ADD1,DNM1L,KIF9,SNAP29,SH3BP1,FBXO7,HIF1A,ACIN1,MID1,AXIN1,MRPL4,NAPA,GRWD1,MTPN,CAV1,TGFBR1,GBF1,MRPL2,HTRA2,CAPZA1,MFN2,STMN1,VAMP8,SET,ETF1,APAF1,LRP1,MRPS26,KLC1,ATG14,MRPS12,MRPL34,CHMP1A,TOP2A,ERAL1,MICAL2,CCNB1,APC,CTSL,LAMC1,CKAP2,CALCOCO2,STX17,HMGA1,RDX,SMARCC2,VPS33A,I…	LAMP2,NAV3,SPTB,WIPI1,ADD2,SMARCD3,MMP2,TLL2,TREM2,MMP11,MMP9,SPEF1,CST3,TIMP1,BNIP3L,PLEK,EPHA4,PARK7,DNAJC6,PADI2,MMP19,NFE2,C3,VIL1,FGF13,MAP1B,VILL,LCP1,IL6,TMOD1,MRPL24,DYRK3,MRPS28,GSN,ADAM8,PRKCA,MMP16,AIFM1,ADAMTS4,C1QC,FGFR4,PDPN,LMOD1,GPER1,PRKCB,MAP1A,KLK5,MRPL1,ITGAM,INSR,TPSAB1,C1QB,C1QA,SMARCC1,MRPL48,A2M,BNIP3,FZD2,KIF18B,KIF19,DPP4,SREBF2,DDR1,TNF,PDXP
GO_EPITHELIAL_CELL_MATURATION	GO:0002070	11	Up	0.0012624355181319322	0.03509163943429536	3	RFX3,XBP1,HIF1A,TFCP2L1,CDKN1A,FOXA1,SIX3,GPAT4,TMEM79,FEM1B,TYMS	HIF1A,TFCP2L1,SIX3,TMEM79	XBP1
GO_DEOXYRIBONUCLEOTIDE_METABOLIC_PROCESS	GO:0009262	33	Up	0.0012647738112374041	0.03509163943429536	2	DERA,TBPL1,RRM2B,NTHL1,UNG,SAMHD1,CDADC1,NUDT1,OGG1,DGUOK,SMUG1,NT5C,DUT,MBD4,DCTD,CMPK2,NUDT15,TDG,NEIL1,GUK1,NEIL2,AK9,ADK,RRM1,DTYMK,RRM2,TYMS,SHMT1,DCTPP1,ADA,NUDT16,NT5M,NUDT18	UNG,CDADC1,NUDT1,OGG1,NT5C,CMPK2,GUK1,ADK,RRM1,DTYMK,NUDT16,NUDT18	NTHL1,DUT,NT5M
GO_VENTRICULAR_CARDIAC_MUSCLE_CELL_DEVELOPMENT	GO:0055015	8	Up	0.0012717053754908753	0.03515423793498489	3	ATG5,MEF2A,FHL2,MYH10,CCNB1,HEY2,LMNA,CDK1	MEF2A,FHL2,CCNB1,HEY2
GO_REGULATION_OF_ORGANELLE_ORGANIZATION	GO:0033043	1109	Up	0.0012822262083734988	0.03531214664076752	4	GCLC,BAD,MAD1L1,FKBP4,KDM1A,ZMYND10,CDC27,UPF1,SLC25A5,KMT2E,MYCBP2,CX3CL1,BAIAP2L1,CCL26,PAF1,VPS41,ARHGAP44,SCIN,MARK4,PAFAH1B1,JARID2,CDKL5,PKD1,RHOBTB2,PAX7,ZNF207,FUZ,AKAP8L,SYT7,PLAUR,ANLN,DCN,BRCA1,ERCC1,EHD3,DDX11,TACC3,WAS,BID,ISL1,IGF1,PHLDB1,SNAI2,MNAT1,SPAST,ANK1,BAK1,GRN,IFT88,TMSB10,STAP1,CUL3,CLEC16A,PNKP,SPDL1,PHF23,PARP3,CAPG,CUL7,GPM6B,TPR,ARHGAP6,MAP4,VPS13D,ELN,ARHGEF5,LIMA1,M…	GCLC,BAD,KMT2E,MYCBP2,CCL26,VPS41,ARHGAP44,JARID2,CDKL5,RHOBTB2,PAX7,ZNF207,AKAP8L,SYT7,ERCC1,EHD3,DDX11,TACC3,ANK1,BAK1,GRN,IFT88,PARP3,VPS13D,ARFGEF1,RASSF1,TBC1D25,PFN2,CSNK2A2,NCK2,WDR1,SREBF1,TP63,FSCN1,DLG1,RAB7A,SIRT6,DNM2,MAPRE3,MAP3K4,DDHD2,ADD1,DNM1L,KIF9,PPP1R13B,NSFL1C,MAVS,ANAPC5,SLC9A1,EZR,CDC23,SETD1A,RASSF7,MAPK1,PPM1F,SH3BP1,HPS4,PICK1,FBXO7,MIEF1,PRMT5,DDHD1,HIF1A,RPS6KA5,RAE1,P…	DCN,WAS,ISL1,PHPT1,PRDM6,SPHK2,SPI1,SYT1,NAV3,SPTB,LMAN1,CELSR1,ADD2,PAK3,MAP2,EDN1,TP73,MEF2C,NOX4,SIRT4,NOS1,SCFD1,TREM2,TMEM14A,SIRT1,NRP1,BIK,PDGFB,GZMB,CDKL1,MMP9,ZMYND8,SPEF1,HCK,RGCC,RHOV,RP1,SFRP1,BNIP3L,SYDE1,CLIP3,CSF3,MDK,ARPC3,FZD10,TBC1D30,AICDA,WASF1,WNT5A,IL1A,ACTR3,PLEK,RND3,PARK7,PADI2,DUSP1,CLU,TNFSF10,ODF2L,TWIST1,NCKAP1L,TTC21B,MAD2L1BP,KIF25,BMP4,IL1B,CCR7,VIL1,AKAP9,LRFN1,KD…
GO_MITOCHONDRIAL_OUTER_MEMBRANE_PERMEABILIZATION	GO:0097345	53	Up	0.0012884699089656532	0.03531214664076752	4	GCLC,BAD,SLC25A5,BID,BAK1,CASP8,EYA2,TP63,TP73,GSK3B,BAX,PPP1R13B,MUL1,TMEM14A,GZMB,E2F1,BMF,BNIP3L,BBC3,GSK3A,MAPK8,YWHAE,TFDP2,PPP3CC,ZNF205,RHOT1,YWHAH,HIP1R,YWHAQ,NMT1,RHOT2,TP53,PMAIP1,TP53BP2,BCL2L11,MPV17L,YWHAZ,MOAP1,YWHAB,ACAA2,YWHAG,BCL2,SFN,BNIP3,BOK,TMEM102,FZD9,BLOC1S2,TFDP1,HSPA1A,SLC35F6,PPP3R1,CHCHD10	GCLC,BAD,BAK1,EYA2,TP63,PPP1R13B,TFDP2,PPP3CC,RHOT2,MPV17L,YWHAB,SFN,BOK,BLOC1S2,SLC35F6,CHCHD10	TP73,TMEM14A,GZMB,BNIP3L,BCL2,BNIP3,FZD9
GO_CEREBELLAR_PURKINJE_CELL_GRANULE_CELL_PRECURSOR_CELL_SIGNALING_INVOLVED_IN_REGULATION_OF_GRANULE_CELL_PRECURSOR_CELL_PROLIFERATION	GO:0021937	3	Down	0.001291506892699969	0.03531214664076752	3	GLI2,SMO,SHH		GLI2,SHH
GO_DNA_DEPENDENT_DNA_REPLICATION	GO:0006261	140	Up	0.0012993657373864128	0.03539830065003057	2	RECQL,UPF1,LIG3,DBF4,REV3L,WIZ,DDX11,POLA2,RFC1,BOD1L1,PNKP,RRM2B,RFC2,RAD51,POLQ,POLD1,WDR18,MCM10,NUCKS1,POLB,MCM2,TIPIN,MCM6,POLD3,FGFR1,THOC1,EXD2,ZMPSTE24,ATRX,ORC1,ORC6,CDC45,CDC6,CDC7,CDC34,MCM5,POLE2,GINS1,SAMHD1,POLA1,DNAJA3,NBN,MCM4,CCNE1,LIG1,SSBP1,RPA3,POLD2,RECQL5,ZPR1,CDK2AP1,RFC5,TIMELESS,AICDA,MCM9,FBXO5,MCM3,GMNN,MSH3,BCL6,POLE4,ORC2,ORC4,RPA2,ZRANB3,CDK2,WRNIP1,MGME1,HELB,CHTF18…	DDX11,RFC2,POLD1,POLB,MCM6,CDC34,MCM4,LIG1,RPA3,RECQL5,TIMELESS,MCM9,ORC2,WRNIP1,MGME1,INO80,E2F8,GINS2,RPA1,RFC3,HMGA1,BRCA2,ETAA1,MMS22L,POLE3,ORC5,STOML2,FEN1,ATAD5,POLE,GEN1,GINS3,FANCM,PRIM1,WDHD1	POLA2,AICDA,GMNN,POLE4,TICRR,POLD4,NUGGC,RPA4,GMNC,RTEL1,DACH1
GO_POSITIVE_REGULATION_OF_MYOBLAST_PROLIFERATION	GO:2000288	9	Up	0.0013274006584906182	0.0360315001848049	3	PAX7,PPARD,ATF2,SOX15,MEIS2,GATA6,MEGF10,PAXBP1,MALAT1	PAX7,SOX15,MEIS2,GATA6	ATF2
GO_MITOCHONDRIAL_CALCIUM_ION_TRANSMEMBRANE_TRANSPORT	GO:0006851	21	Up	0.0013370432407666102	0.03616269110548253	5	MCUR1,SLC8B1,PMPCB,MICU1,SLC25A23,YME1L1,AFG3L2,PSEN2,MICU3,MCU,STOML2,MICU2,PMPCA,PHB,LETM1,PARL,SMDT1,SPG7,OPA1,VDAC1,PHB2	AFG3L2,MICU3,MCU,STOML2,PARL,SPG7,VDAC1,PHB2
GO_LYSOSOMAL_LUMEN_ACIDIFICATION	GO:0007042	8	Up	0.0013497330850913256	0.03619788902121034	4	GRN,CLN5,CLN6,PPT1,CCDC115,SNAPIN,CLN3,TMEM199	GRN,CLN6,PPT1,CCDC115,SNAPIN
GO_REGULATION_OF_POSTTRANSCRIPTIONAL_GENE_SILENCING	GO:0060147	83	Up	0.0013518066451789024	0.03619788902121034	2	POLR2J,NUP160,POLR2B,TPR,PUM2,NDC1,ELAVL1,NUP133,NUP37,ZMPSTE24,SEH1L,TNRC6A,ESR1,AGO1,NUP50,AAAS,NUP188,POLR2E,POLR2F,RAE1,FMR1,NUP93,POLR2C,POLR2I,TGFB1,NUP88,DDX5,NUP98,NUP107,NUP155,FXR1,EIF4G1,NUP43,AGO2,XPO5,NUP153,BMP4,NUP85,NUP214,MAP2K2,ZFP36,AJUBA,LIN28A,PPARG,NUP210,IPO8,PUM1,ZC3H10,DHX9,RIPK1,NUP54,PPP3CA,NUP58,TARBP2,NCOR1,TP53,WTIP,MAEL,POLR2D,LIMD1,EGFR,POLR2K,RANBP2,NUP205,SEC13,A…	NUP160,POLR2B,POLR2E,POLR2F,RAE1,FMR1,POLR2C,POLR2I,NUP107,EIF4G1,NUP214,MAP2K2,PPARG,NUP210,IPO8,NUP58,WTIP,POLR2D,EGFR,ADAR,POLR2G,POLR2A	NUP93,BMP4,LIN28A,MAEL,RMRP
GO_REGULATION_OF_HIPPO_SIGNALING	GO:0035330	11	Up	0.0013574622488761797	0.03619788902121034	1	WWC3,MARK3,WWC1,MOB3B,AJUBA,WTIP,LIMD1,DLG5,WWC2,NEK8,NF2	MARK3,WWC1,MOB3B,WTIP,DLG5,NEK8,NF2
GO_SCF_DEPENDENT_PROTEASOMAL_UBIQUITIN_DEPENDENT_PROTEIN_CATABOLIC_PROCESS	GO:0031146	91	Up	0.001362179814248357	0.03619788902121034	2	FBXL3,PSMB1,PSMC4,WWTR1,PSMA4,CUL1,PSME4,FBXW11,PSMC5,PSME1,PSMD5,PSMD8,RBX1,PSMC6,PSMA3,PSMC1,PSMB5,PSMA6,PSME2,PSMA7,PSMD10,PSMD7,FBXO31,PSMA2,FBXW4,FBXL15,CUL2,FBXL20,PSMD3,PSMD11,FBXW7,PSMD9,FBXO9,FBXL4,SKP1,RNF7,PSMD14,FBXO2,FBXO6,KIF14,FBXL5,LRRC29,PSMF1,PSMB2,FBXL12,FBXL16,PSMA1,PSME3,FBXO44,FBXL8,PSMB7,CUL4A,PSMB6,PSMA5,SKP2,FBXL17,FBXO38,AMN1,FBXO4,FBXL2,FBXL18,CUL4B,FBXW5,PSMD4,PSMB4,FB…	PSMD5,PSMA7,PSMD10,FBXO31,FBXW4,CUL2,PSMD3,FBXO9,RNF7,FBXO2,FBXO6,PSME3,FBXO44,CUL4A,FBXO4,FBXO27,PSMD1,NCCRP1,PSMD12,FBXL22,PSMB9,FBXO17	PSMC4,FBXL16,FBXO39
GO_RESPONSE_TO_AMINO_ACID_STARVATION	GO:1990928	45	Up	0.0013624155596492255	0.03619788902121034	1	RRAGD,FAS,EIF2AK2,SESN1,RRAGB,SEH1L,GCN1,SH3GLB1,MAPK1,DEPDC5,MAP1LC3A,MAPK3,WDR59,NPRL3,HNRNPL,MAPK8,ITFG2,DAP,NPRL2,RRAGC,KPTN,CDKN1A,BECN1,WDR24,ATF4,EIF2AK4,SESN2,EIF2S1,SLC38A2,EIF2A,SESN3,IMPACT,LARP1,RRAGA,ATF3,DAPL1,MIOS,EIF2AK3,C12orf66,RNF152,PRKD1,EIF4EBP1,MAP3K5,SZT2,MTOR	EIF2AK2,SESN1,GCN1,MAPK1,MAPK3,ITFG2,DAP,RRAGC,EIF2S1,SLC38A2,DAPL1,C12orf66,EIF4EBP1,MTOR	EIF2A,PRKD1
GO_RESPONSE_TO_STILBENOID	GO:0035634	3	Up	0.0013724351710766621	0.036335704406075434	1	PPARGC1A,CD36,LY6D	CD36
GO_NEURAL_FOLD_FORMATION	GO:0001842	5	Up	0.0013937899404908684	0.036771601973862596	3	HIF1A,BMP7,OVOL2,LUZP1,CFL1	HIF1A,OVOL2,LUZP1,CFL1
GO_MATURATION_OF_5_8S_RRNA	GO:0000460	25	Up	0.0014145952691379787	0.03719000639387574	2	LAS1L,EXOSC7,NOP14,PES1,ERI1,EXOSC3,FTSJ3,ERI3,RCL1,EXOSC8,UTP20,EXOSC9,KRI1,EXOSC2,MPHOSPH6,WDR12,URB1,ABT1,NOL9,EXOSC10,RPS21,EXOSC4,RRS1,C1D,BOP1	LAS1L,EXOSC7,ERI3,RCL1,EXOSC8,KRI1,ABT1,EXOSC10,RRS1
GO_PARACRINE_SIGNALING	GO:0038001	4	Down	0.0014237911588134446	0.03719995604823302	1	SERPINB3,PDGFB,FGF2,CD34		SERPINB3,PDGFB,FGF2,CD34
GO_INOSITOL_METABOLIC_PROCESS	GO:0006020	11	Up	0.001424868645018102	0.03719995604823302	2	MIOX,ITPK1,ISYNA1,IPPK,IMPA1,ITPKA,IMPA2,PPIP5K2,PPIP5K1,MECP2,SLC5A3	ITPK1,ISYNA1,IPPK,IMPA1,ITPKA,IMPA2,PPIP5K2,SLC5A3
GO_DEFENSE_RESPONSE_TO_VIRUS	GO:0051607	197	Up	0.0014361327434540515	0.03736429791706233	1	TSPAN6,MAP3K14,RNF216,POLR3B,ZMYND11,BIRC3,EIF2AK2,PUM2,TRAF3IP2,POLR3E,HYAL2,ABCC9,NCBP3,EXOSC5,ITCH,DDX1,PTPRC,ZMPSTE24,AGBL5,MAVS,OAS1,MUL1,EXOC1,UNC13D,IL12RB1,DDX17,APOBEC3H,POLR3H,CD40,SAMHD1,RNF125,RIOK3,PQBP1,DNAJC3,PYCARD,BNIP3L,LILRB1,ZNF175,ZC3HAV1,DDX58,C1QBP,DHX58,UNC93B1,BIRC2,IL23A,OAS3,OAS2,AICDA,TRIM38,POLR3G,IFIH1,STAT1,GBP3,GBP1,TNFAIP3,IFIT3,IFIT2,GPAM,TRIM25,TRIM6,NT5C3A,IRF1…	RNF216,EIF2AK2,TRAF3IP2,EXOSC5,AGBL5,MAVS,EXOC1,POLR3H,RIOK3,PYCARD,ZC3HAV1,DDX58,DHX58,UNC93B1,OAS3,OAS2,TRIM38,STAT1,IFIT3,IFIT2,GPAM,TRIM25,TRIM6,IRF1,ILF3,TRIM5,TRIM22,RSAD2,OASL,RTP4,IL33,IFI44L,PML,NLRC5,IFITM3,LYST,POLR3A,IFIT5,MX1,IFNAR2,ADAR,IFI16,AIM2,DTX3L,IL15,ABCE1,TLR3,IFI27,TRIM44,TRIM56,RELA,RNF26,NPLOC4,IFITM2,IFNLR1,IRF7,IFIT1,IFITM1,POLR3C,ISG15,PLSCR1,GPATCH3,IRF9	HYAL2,ABCC9,PTPRC,IL12RB1,BNIP3L,LILRB1,AICDA,IL1B,FGL2,IL6,FCN3,POLR3K,NLRP3,BCL2,ISG20,AZU1,BNIP3,PRF1,IFNE,AGBL4,CARD9,BPIFA1,TREX1,ERCC6,TRIM34
GO_ORGANELLE_FISSION	GO:0048285	387	Up	0.001444369988387634	0.03744902738857455	4	MAD1L1,CYP26B1,CDC27,COX10,ZNF207,NCAPD2,AKAP8L,ANLN,DCN,TACC3,IGF1,SPAST,UBR2,NCAPH2,CUL3,TUBG2,SPDL1,PHF23,CUL7,TPR,RAD51,ANAPC4,RIOK2,NDC1,CTDP1,WAPL,CDK13,ASPM,MTFR1,STAG3,RHOA,KIF2A,SIRT2,VPS35,CDC42,TRIP13,SMC1A,NDE1,CLASP1,MLH1,SPAG5,TOP2B,EDN1,CDC14A,KIF22,DNM2,NDC80,CDC14B,NFE2L1,PIBF1,PDS5B,CHMP2B,ATRX,SEH1L,DDHD2,RAD54L,CHMP5,ZW10,DNM1L,AURKA,TPX2,NSFL1C,ANAPC5,BIRC5,MUL1,KIF4A,CDC6,CD…	ZNF207,AKAP8L,TACC3,TUBG2,CTDP1,ASPM,STAG3,KIF2A,TOP2B,DNM2,PIBF1,DDHD2,DNM1L,NSFL1C,ANAPC5,BIRC5,CDC23,MIEF1,PRMT5,DDHD1,CDC25B,ACOT8,DHODH,GDAP1,AKAP8,UBE2S,RAD51C,CUL9,SMC4,WRAP73,MAD2L2,CDC20,CENPF,STAG1,SLF2,NAA50,PDS5A,ZWINT,CENPK,KLHDC3,PIN1,INO80,CHMP1A,TOP2A,FIGNL1,CCNB1,SPIRE1,APC,BRIP1,SMC2,SLC2A8,CDK5RAP2,NUMA1,NUSAP1,KIF20B,CENPE,BRCA2,KATNB1,P3H4,FANCD2,CENPC,MKI67,INCENP,DSN1,ANAPC…	DCN,EDN1,MISP,PDGFB,REC8,RGCC,BCCIP,WNT5A,IL1A,ACTR3,DUSP1,MAD2L1BP,KIF25,BMP4,IL1B,KDR,LIF,CDKN1C,CCNA1,BRDT,TOM1L1,MAEL,ANKRD53,ANKRD31,TEX12,DDX4,TTN,FBXO43,LRP5,MSX1,TGFA,MAP9,MEI1,CCDC8,UBB,INSR,SYCE1,PDE3A,TDRD12,BNIP3,CNTD1,RNF212,MAPK15,GPR3,RAD51B,EPGN,MYBL1,KIF18B,RAD54B,MSH5,RNF212B,SYCE3,PDXP,TUBB8
GO_PEPTIDYL_LYSINE_METHYLATION	GO:0018022	103	Up	0.0014670026853864572	0.03790513124199578	2	KDM1A,KMT2E,JARID2,BRCA1,ARID4A,ARID4B,KMT2C,PRDM6,METTL22,EED,RIF1,ATRX,MECOM,DNMT3B,SIRT1,SETD1A,SMARCB1,TTLL12,VCPKMT,SNW1,SUV39H1,SETD6,PIH1D1,DOT1L,EZH2,KDM4C,GATA3,EZH1,SUPT6H,KMT5B,PHF1,KDM3A,ASH1L,PRDM2,RLF,RBBP5,KMT2A,MYB,EEF2KMT,PHF19,ASH2L,DNMT1,ZNF304,KMT5C,DYDC2,MEN1,PWP1,SETDB2,RTF1,PRDM5,SETD1B,WDR61,SMAD4,BRD4,PRDM16,MTF2,SETDB1,SMYD2,CAMKMT,METTL21A,SETD7,KDM6A,OGT,SUV39H2,CXXC1,…	KMT2E,JARID2,METTL22,SETD1A,SETD6,EZH2,GATA3,SUPT6H,PHF1,SETDB2,RTF1,BRD4,MTF2,SETDB1,SMYD2,CAMKMT,METTL21A,CXXC1,TET2,BCOR,KMT5A,WDR5,NELFE,EHMT2	PRDM6,SIRT1,DYDC2,PRDM16,AUTS2,DYDC1,PAGR1
GO_REGULATION_OF_SYMBIOSIS_ENCOMPASSING_MUTUALISM_THROUGH_PARASITISM	NA	196	Up	0.0014820976133970982	0.038017479321452316	NA	FUCA2,BAD,POLR2J,CD4,LTF,CD74,KPNA6,YTHDC2,POLR2B,RSF1,EIF2AK2,CTDP1,TAF11,PKN2,NUCKS1,PABPC1,TSG101,HACD3,RAB7A,TOP2B,FKBP6,LAMP3,MID2,CHMP2B,PPIE,REST,FCN1,MAVS,OAS1,CCNK,TFAP4,SRPK1,POLR2E,SMARCB1,LGALS1,POLR2F,APOBEC3H,EP300,SNW1,NELFCD,CHMP4B,VAPA,FMR1,POLR2C,TRIM35,POLR2I,ZC3HAV1,CAV2,CAV1,TRIM14,DDX5,OAS3,OAS2,GAPDH,AICDA,SNX3,TRIM38,EXOC2,STAT1,CHMP3,HDAC1,TRIM62,TRIM32,VPS4B,TARDBP,TRIM2…	BAD,KPNA6,YTHDC2,POLR2B,EIF2AK2,CTDP1,TAF11,RAB7A,TOP2B,PPIE,MAVS,POLR2E,POLR2F,FMR1,POLR2C,POLR2I,ZC3HAV1,CAV1,TRIM14,OAS3,OAS2,TRIM38,STAT1,TARDBP,TRIM25,TRIM6,VAPB,STAU1,ILF3,TOP2A,TRIM21,TRIM5,INPP5K,RSAD2,OASL,SRPK2,MDFIC,POU2F3,VPS37B,PML,IFITM3,SETDB1,POLR2D,IFIT5,MX1,ADAR,IFI16,CHMP4C,IFI27,POLR2G,CFL1,PARP10,POLR2A,NELFA,IFITM2,IFIT1,IFITM1,ISG15,PLSCR1,NELFB,ZNF502,NELFE,KRT6A,SUPT4H1,T…	CD4,LTF,PABPC1,FKBP6,FCN1,AICDA,HDAC1,SLPI,CXCL6,APOE,SFTPD,FCN3,STOM,GSN,HMGA2,CXCL8,BCL2,ISG20,JUN,CSF1R,ANXA2,BPIFA1,TNF,CCL5,CCL4,CCL3
GO_POSITIVE_REGULATION_OF_INFLAMMATORY_RESPONSE_TO_ANTIGENIC_STIMULUS	GO:0002863	10	Down	0.0014830720035266041	0.038017479321452316	1	BTK,CD81,PARK7,CNR1,C3,CCR7,FCER1G,ZP3,HLA-E,TNF	HLA-E	BTK,PARK7,CNR1,C3,CCR7,FCER1G,TNF
GO_RECOMBINATIONAL_REPAIR	GO:0000725	121	Up	0.0014865193404052374	0.038017479321452316	2	RAD52,KDM1A,RECQL,LIG3,REV3L,BRCA1,WAS,RAD51,POLQ,TP53BP1,NUCKS1,ZFYVE26,XRCC1,MCM2,MCM6,SIRT6,RIF1,EXD2,PALB2,RAD54L,FUS,CDC45,CDC7,DMC1,MCM5,YY1,REC8,SAMHD1,SMCHD1,RBBP8,NBN,MCM4,RPA3,RAD51C,RECQL5,RAD51AP1,TIMELESS,MCM9,MCM3,RAD50,WDR48,PSMD14,SFPQ,MAD2L2,RPA2,AP5S1,MCM8,XRCC3,HELB,AUNIP,INO80,POLN,GINS2,SLX1A,RPA1,FIGNL1,RNF138,HUS1,ACTR2,ZNF365,NABP2,BRCA2,WRAP53,PARP1,MMS22L,GINS4,ATM,CHEK1…	ZFYVE26,MCM6,SIRT6,PALB2,YY1,RBBP8,MCM4,RPA3,RAD51C,RECQL5,RAD51AP1,TIMELESS,MCM9,SFPQ,MAD2L2,AP5S1,MCM8,INO80,GINS2,RPA1,FIGNL1,HUS1,NABP2,BRCA2,WRAP53,MMS22L,PPP4C,UBQLN4,POLL,FEN1,SWI5,GEN1,AP5Z1	WAS,REC8,SLX1A,NSMCE1,KLHL15,UBE2N,SLX1B,RAD51B,FIGN,RAD54B,RPA4,ERCC6,RTEL1
GO_REGULATION_OF_CELLULAR_PROTEIN_CATABOLIC_PROCESS	GO:1903362	229	Up	0.0015047677802807933	0.03835372522010605	2	GCLC,ANKIB1,OSBPL7,RHBDF1,MYLIP,PKD1,HFE,PSMC4,NUB1,RNF14,UFL1,PIAS1,RNF19A,GABARAPL2,CLEC16A,MAPK9,HERPUD1,USP13,HIPK2,ATXN3,SIRT2,ERLEC1,VPS35,CSNK2A2,TRIB2,PRKACA,CHFR,DERL2,ARAF,LAMP3,UBE2K,SENP1,OPHN1,KEAP1,PSEN1,HSP90AA1,LRP2,NFE2L1,GSK3B,AURKA,EDEM2,PSME1,EZR,WAC,TREM2,HSP90AB1,DERL3,RBX1,PSMC1,PSME2,TRIB3,CSNK2A1,USP14,SMAD7,PSMD10,CCDC22,FMR1,N4BP1,AXIN1,STUB1,RNF40,LAPTM4B,SGTA,GSK3A,WD…	GCLC,OSBPL7,RHBDF1,MYLIP,RNF19A,CSNK2A2,TRIB2,EZR,USP14,PSMD10,FMR1,N4BP1,AXIN1,LAPTM4B,CAV1,RGP1,USP5,RNF19B,UCHL5,LRP1,PSME3,DAB2IP,IL33,RDX,TMTC3,PML,FURIN,CSNK1D,AKT1,TMF1,GNA12,TLK2,MSN,ALAD,DAB2,USP25,SH3RF2,PINK1,CCAR2,ZER1,VPS11,UBQLN4,UBXN1,ZYG11B,CAMLG,VCP,RNF139,MTM1,GLMN,NUPR1,ARIH2,ZFAND2A,TMEM259,SUMO2,LRRK2,UBE2J1,HSPA1B,CSNK1E,CEBPA	PSMC4,HERPUD1,HIPK2,LRP2,TREM2,DERL3,CTSC,EPHA4,PARK7,CLU,CBFA2T3,LDLR,APOE,RGN,PYHIN1,SHH,MAP1A,PCSK9,UBB,TRIB1,SMARCC1,BRSK2,ANXA2,ECSCR,F8A3
GO_MICROTUBULE_ORGANIZING_CENTER_ORGANIZATION	GO:0031023	124	Up	0.0015670781159089536	0.03980696065378184	4	MARK4,PAFAH1B1,CEP68,BRCA1,CNTLN,SDCCAG8,PPP1R12A,CROCC,NDE1,CLASP1,TUBE1,WDR62,USP33,PCM1,XPO1,CHMP2B,CHMP5,AURKA,NSFL1C,HAUS4,RANBP1,NIN,KIF3B,CHMP4B,CEP76,CEP192,PARD6A,NUBP1,CCP110,CEP152,ARHGEF10,TRIM37,KAT2A,CHORDC1,MDM1,CEP72,KAT2B,CHMP3,ALMS1,GADD45A,SSX2IP,NEK2,PKD2,VPS4B,CDK2,STIL,PARD6B,KIF25,CEP250,XRCC3,UXT,CEP85,CHMP2A,CHMP1A,HAUS8,KIF3A,ROCK2,KIAA1614,GCC2,ODF2,CDK5RAP2,HAUS2,KIF11…	CNTLN,PCM1,NSFL1C,TRIM37,KAT2A,MDM1,GADD45A,SSX2IP,STIL,CHMP1A,CDK5RAP2,BRCA2,BBS4,BCAS3,CEP131,HAUS6,SASS6,CHMP4C,SAC3D1,ATF5,CNTROB,PARD6G,GEN1,FES,E2F4,HAUS3,RBM14	KIF25,CCDC78,MAP9,CEP295NL,NPM1,HEPACAM2,HAUS7,MCIDAS
GO_NEGATIVE_REGULATION_OF_NUCLEOBASE_CONTAINING_COMPOUND_METABOLIC_PROCESS	GO:0045934	1182	Up	0.001573957785806851	0.039847099634618556	2	GCLC,CD38,KDM1A,ARX,MSL3,CREBBP,GCFC2,ZNF263,PAF1,PAX6,E2F2,JARID2,TFAP2B,CRY1,NFIX,MLXIPL,ETV7,SCMH1,PTBP1,BRCA1,ERCC1,YAF2,ZMYND11,ISL1,SLC11A1,WWTR1,PRDM11,SNAI2,RUNX3,STRAP,UBR2,DEPDC1,NR1H3,BCLAF1,ARID4A,PIAS1,RFC1,CUL3,USP2,PARP3,BARX2,TPR,WWC3,HDAC9,RSF1,PER3,NEDD4L,DKK3,NFE2L3,POLQ,FNIP2,FOXN3,THRAP3,FOXC1,PRDM1,MTA3,MXD1,YBX3,CCAR1,HDAC7,PRDM6,SFSWAP,U2AF2,AHRR,HIPK2,DDX20,SBNO2,SPEN,TLE…	GCLC,MSL3,PAX6,JARID2,ETV7,PTBP1,ERCC1,YAF2,USP2,PARP3,PER3,NFE2L3,FOXC1,HDAC7,SFSWAP,U2AF2,KDM4A,MEF2A,MNT,NCK2,TCF3,SREBF1,UBE2D1,TP63,SMARCE1,ENO1,DLG1,BAZ2A,SIRT6,CIC,PKP1,UIMC1,TFAP2C,BIRC5,RCOR1,EZR,CBX5,MSH2,BTAF1,HIVEP1,CIRBP,PPM1F,HDAC10,PRMT5,RPS6KA5,YY1,CHD8,RBBP8,PSMD10,NKAP,MOSPD1,FMR1,KLF8,ACD,PPP1R13L,ERF,DNAJC2,CAV1,EZH2,CHCHD3,GLI3,GATA3,TNKS2,TRIM37,CBX1,RECQL5,MLX,PHF12,MAPK10,…	CD38,ARX,ISL1,SLC11A1,PRDM11,HDAC9,DKK3,FOXN3,PRDM6,AHRR,HIPK2,SPI1,PABPC1,GLI2,EDN1,RUNX1T1,MEF2C,MT3,IGBP1,TBL1Y,SIRT1,PDGFB,ZMYND8,HNF4A,SLA2,SALL4,CELF4,HSF4,ZNF423,CRYM,DNAJC17,SFRP1,TRPS1,HAMP,AEBP1,GLIS3,RASD1,CRYAB,CALCA,AICDA,BACH2,RBM24,GMNN,WNT5A,KCNIP3,ATF2,VAX2,HDAC1,NR4A3,PROX2,HOXB3,DUSP1,EGR1,HPCA,TWIST1,SNAI1,SPDEF,BMP4,FOSB,BMP2,ZNF835,DLL4,FOXJ1,CDKN1C,CBFA2T3,RGN,NDFIP1,SLX1A,…
GO_REGULATION_OF_CELL_CYCLE_G1_S_PHASE_TRANSITION	GO:1902806	152	Up	0.0015889249957403394	0.040091030345542324	6	KMT2E,PAF1,PKD1,BID,FHL1,MYO16,ATP2B4,GTSE1,JADE1,CNOT4,RBL1,BAX,AURKA,CNOT3,PCBP4,PSME1,CDC45,CDC6,SUSD2,FBXO7,EP300,APEX1,PSME2,E2F1,FAM83D,RGCC,FBXO31,RBL2,CCNE1,CDK6,CASP2,EZH2,CCL2,FBXW7,CCND1,CDKN1B,CNOT2,PTPN6,CCND3,CNOT6,TFDP2,HYAL1,EIF4G1,ID2,ARID3A,GADD45A,RPA2,KIF14,PLAGL1,PKD2,CCND2,ECD,CDKN2C,CDK2,BTN2A2,CDKN1A,SOX4,CNOT1,PRMT1,INO80,E2F8,CDKN2D,PSME3,ANKRD17,PCNA,MEN1,CCNB1,CDC73,AN…	KMT2E,ATP2B4,PCBP4,FBXO7,FBXO31,RBL2,EZH2,TFDP2,EIF4G1,GADD45A,CNOT1,INO80,E2F8,CDKN2D,PSME3,CCNB1,CDC73,GPNMB,RDX,CUL4A,PML,AKT1,CTDSPL,EGFR,MEPCE,CDKN2B,CDKN2A,TNKS1BP1,CNOT11,ZNF385A,BRD7,FAM107A,TRIAP1,SFN,PLCB1,CNOT10,CDK10,MUC1,KANK2,ZNF655,E2F4,PHB2	FHL1,MYO16,SUSD2,FAM83D,RGCC,CCL2,HYAL1,PLAGL1,CCND2,CDKN2C,KLF4,TM4SF5,ADAMTS1,BTG2,BCL2,UBE2E2,C10orf99,AIF1,PAGR1
GO_GERM_CELL_MIGRATION	GO:0008354	8	Up	0.0015982462293832	0.04019134915963973	3	FOXC1,PLPP1,TGFBR1,DMRT1,ITGB1,CXADR,KIT,PLPP3	FOXC1,PLPP1,TGFBR1,KIT
GO_CELL_CELL_ADHESION_VIA_PLASMA_MEMBRANE_ADHESION_MOLECULES	GO:0098742	198	Down	0.0016062581952470136	0.040258184566874314	12	ITGAL,CX3CL1,SELE,CELSR3,PKD1,CLDN11,CD6,ATP2C1,CDH1,DSG2,PIK3CB,WNK1,CDH3,CD84,CLDN18,TRO,SDK2,ADGRL1,PVR,CELSR1,KIFAP3,PTPN23,GPC4,CEACAM1,CDH7,PCDHB4,PCDHGA2,FAT1,IGSF9,CEACAM6,FAT2,FXYD5,ICAM1,TGFB2,PCDH11Y,ARVCF,PCDH11X,CEACAM5,PTPRS,CLDN15,CDH23,MAPK14,MDGA1,PCDHB2,PCDHB3,PCDHB5,PCDHB6,PCDHB7,PCDHB15,CDH6,PCDH12,CLDN16,ACVR1,PCDH17,EPCAM,PCDHB10,PCDHB14,PCDHB12,MYOT,CDH26,BMP2,FLRT3,MMP24,L…	DSG2,PTPN23,CEACAM1,FAT1,IGSF9,FAT2,FXYD5,TGFB2,CEACAM5,PTPRS,MAPK14,CLDN16,MYOT,FLRT3,PALLD,DSC2,DSC3,IL1RN,MAP2K5,CDH11,CELSR2,PCDH1,CLDN1,EMB,CLSTN1,SELP,RIC8A,LGALS7B,PCDH9,EFNA5,SELL,IL1RAP,PCDHGA10,PCDHB16	ITGAL,SELE,CD6,CD84,CLDN18,TRO,SDK2,ADGRL1,CELSR1,CDH7,PCDHGA2,CEACAM6,PCDH11Y,PCDHB3,PCDHB5,PCDHB6,CDH6,PCDH12,ACVR1,EPCAM,PCDHB12,CDH26,BMP2,MMP24,FGFRL1,CDHR3,CDH15,CLDN10,CD164,KLF4,HMCN1,CNTN4,IGSF11,TENM2,SDK1,ESAM,CDH8,ADGRL3,PTPRD,ROBO4,ROBO3,CDH12,CLDN12,CLSTN2,JAML,NEXN,NTNG1,CLDN19,CLDN3,DCHS1,NLGN1,ITGAM,ALCAM,CDH2,DAB1,DSCAML1,CLDN22,CDH4,CDH5,MYADM,NRXN1,AMIGO1,CADM1,CLDN5,CDHR4,PTP…
GO_POSITIVE_REGULATION_OF_PROTEOLYSIS_INVOLVED_IN_CELLULAR_PROTEIN_CATABOLIC_PROCESS	GO:1903052	111	Up	0.0016255671707496107	0.04060677593643297	2	GCLC,ANKIB1,OSBPL7,PSMC4,NUB1,RNF14,PIAS1,RNF19A,MAPK9,HERPUD1,USP13,ATXN3,SIRT2,TRIB2,CHFR,KEAP1,PSEN1,GSK3B,AURKA,EDEM2,TREM2,RBX1,PSMC1,TRIB3,SMAD7,PSMD10,CCDC22,FMR1,AXIN1,STUB1,RNF40,SGTA,GSK3A,CAV1,DVL1,FBXW7,CTSC,USP5,BAG2,CSNK1A1,SUMO1,NFE2L2,RNF19B,CLU,PTK2B,CBFA2T3,DDA1,RGN,HSPBP1,EDEM1,UBQLN1,MDM2,DNAJB2,DAB2IP,IL33,RNF144B,BBS7,EGF,RNF185,PRICKLE1,TMTC3,DET1,CSNK1D,AKT1,PLK2,RNF217,TA…	GCLC,OSBPL7,RNF19A,TRIB2,PSMD10,FMR1,AXIN1,CAV1,USP5,RNF19B,DAB2IP,IL33,TMTC3,CSNK1D,AKT1,DAB2,SH3RF2,ZER1,ZYG11B,VCP,RNF139,NUPR1,ARIH2,ZFAND2A,TMEM259,SUMO2,LRRK2,HSPA1B,CSNK1E,CEBPA	PSMC4,HERPUD1,TREM2,CTSC,CLU,CBFA2T3,RGN,PYHIN1,TRIB1,ECSCR
GO_PROTEIN_TARGETING	GO:0006605	402	Up	0.0016815374519075109	0.0417390288682862	5	M6PR,CROT,LAMP2,AGK,NOS2,SEC62,RPS20,FYN,BID,AGPS,ZDHHC6,TOMM34,SEC63,MIPEP,PEX3,ZFYVE16,HSPA5,VPS13D,HOMER3,USP36,SEC61A1,ACAA1,RPL18,AP3D1,TRAM2,SEC61A2,TRAM1,NEDD4,RAB27A,CSNK2A2,RPL31,SREBF1,UBE2D1,LMAN1,TIMM21,RAB7A,HSP90AA1,AP4E1,RPS5,ZFAND6,HUWE1,ACOX3,RPL6,RPLP0,SIRT4,RNF31,CRAT,SH3GLB1,TIMM13,HPS4,MICALL1,TOMM22,FBXO7,TSPO,RPL3,SYNGR1,MIEF1,SAMM50,PMM1,AP4S1,VTI1B,TIMM9,SRP54,CHMP4B,ACOT…	CROT,AGK,VPS13D,HOMER3,TRAM2,CSNK2A2,SREBF1,UBE2D1,TIMM21,RAB7A,RPLP0,CRAT,TIMM13,HPS4,MICALL1,FBXO7,SYNGR1,MIEF1,ACOT8,LONP2,GDAP1,RPS16,AKT2,EHHADH,HTRA2,TRAK2,ICMT,RHOU,MFN2,ITGB1BP1,LTBP2,IDE,DNAJC15,EPHX2,MTERF4,VAMP7,ROMO1,TIMM17B,TOMM40,HACL1,INPP5K,TIMM17A,TIMM10,RTP4,PEX5,VPS37B,KATNB1,ATG3,GOLGA7,PARD3,TIMM8B,VTI1A,TRAPPC8,TYSND1,PEX10,ZFAND2B,PINK1,UBE2J2,VPS11,FZD5,CHCHD4,ZDHHC3,GRPEL…	LAMP2,NOS2,SEC62,AGPS,LMAN1,SIRT4,CEMIP,ZDHHC2,BNIP3L,AIP,PEX5L,SSR3,SPCS2,ACOT2,CLU,HPCA,PRKAA1,IDH1,SLC27A2,STOM,UBC,GOLGA7B,KCNB1,PEX13,ZDHHC19,NLGN1,ITGAM,UBB,ABLIM3,HAP1,PDZK1,VPS37D,PIPOX,NDUFA13,SLC51B,TOMM20L,RASSF9,SREBF2,HSPA1L,ZDHHC11B,SIAH3,RPL41
GO_POSITIVE_REGULATION_OF_ORGANELLE_ORGANIZATION	GO:0010638	549	Up	0.0016828173662079922	0.0417390288682862	4	BAD,KDM1A,ZMYND10,KMT2E,CX3CL1,BAIAP2L1,CCL26,PAF1,SCIN,MARK4,JARID2,PAX7,FUZ,AKAP8L,SYT7,PLAUR,DCN,BRCA1,ERCC1,DDX11,WAS,BID,ISL1,IGF1,SNAI2,SPAST,ANK1,BAK1,GRN,STAP1,CUL3,CLEC16A,PNKP,TPR,VPS13D,ARHGEF5,MAPK9,ANAPC4,USP36,CROCC,PRDM6,NCKAP1,SPHK2,ADCK1,CASP8,LIMCH1,RHOA,SYT1,NAV3,SIRT2,VPS35,PFN2,CSNK2A2,CDC42,NCK2,WDR1,SREBF1,TP63,CLASP1,EED,LMAN1,ARHGEF10L,FSCN1,DLG1,SART3,SPAG5,MAP2K7,SIRT6,…	BAD,KMT2E,CCL26,JARID2,PAX7,AKAP8L,SYT7,ERCC1,DDX11,ANK1,BAK1,GRN,VPS13D,PFN2,CSNK2A2,NCK2,WDR1,SREBF1,TP63,FSCN1,DLG1,SIRT6,MAP3K4,DDHD2,DNM1L,PPP1R13B,NSFL1C,ANAPC5,MAPK1,PPM1F,HPS4,PICK1,FBXO7,MIEF1,DDHD1,HIF1A,RPS6KA5,FMR1,MAPK3,ACD,PYCARD,AKAP8,AKT2,PRKD2,WASL,LIMK1,TGFBR1,GATA3,TNKS2,PFN1,KAT2A,PHF1,TFDP2,HTRA2,RAB3GAP1,SDC1,WRAP73,SFPQ,RHOU,MFN2,WDR35,ITGB1BP1,SLF2,PPP3CC,GPSM2,CNOT1,ID1,C…	DCN,WAS,ISL1,PRDM6,SPHK2,SYT1,NAV3,LMAN1,EDN1,TP73,NOX4,NOS1,TREM2,SIRT1,NRP1,BIK,PDGFB,GZMB,MMP9,HCK,RGCC,RP1,SFRP1,CSF3,ARPC3,WASF1,WNT5A,IL1A,ACTR3,PLEK,PARK7,TNFSF10,NCKAP1L,IL1B,CCR7,VIL1,AKAP9,KDR,BAIAP2L2,LIF,GMFG,MAP1B,SLX1A,PRKAA1,PKIB,CCT7,LCP1,CCL21,MNS1,GPR65,NTRK3,ANKRD53,GSN,CDC42EP2,SAXO1,CCT8,AUTS2,LRP5,MSX1,TGFA,LMOD1,GPER1,SERPINF2,SDR16C5,INSR,BCL2,ABLIM3,HAP1,BAIAP2,BNIP3,UBE2…
GO_NEGATIVE_REGULATION_OF_TYPE_I_INTERFERON_PRODUCTION	GO:0032480	41	Up	0.0016875468514375585	0.0417390288682862	2	RNF216,OTUD5,ITCH,CYLD,MAVS,YY1,RNF125,PYCARD,RELB,LILRB1,CACTIN,PTPRS,TAX1BP1,DDX58,DHX58,IFIH1,TNFAIP3,TRIM25,NMI,IRF3,PIN1,HAVCR2,IL10,PPM1B,HERC5,NLRC5,UBE2L6,NLRX1,REL,NLRC3,RNF135,UBA7,NPLOC4,TBK1,TRAIP,ISG15,PCBP2,SIRPA,GPATCH3,TRAF3IP1,IKBKE	RNF216,MAVS,YY1,PYCARD,PTPRS,DDX58,DHX58,TRIM25,PIN1,NLRC5,UBE2L6,REL,RNF135,NPLOC4,ISG15,GPATCH3	LILRB1,HAVCR2,NLRC3
GO_PHAGOCYTOSIS_RECOGNITION	GO:0006910	23	Down	0.001695810578568344	0.041805900787722554	5	JMJD6,SCARB1,FCN1,TULP1,IGLL1,CD36,MFGE8,FCN3,MEGF10,COLEC12,TUB,CLEC7A,IGKC,IGLC2,IGLC3,TRBC1,TRBC2,TRDC,IGHG4,IGHA1,IGHG1,IGHG3,IGHM	CD36,MFGE8,CLEC7A	FCN1,TULP1,FCN3,TUB,IGKC,IGLC2,IGLC3,TRBC1,TRBC2,TRDC,IGHG4,IGHA1,IGHG1,IGHG3,IGHM
GO_INTRINSIC_APOPTOTIC_SIGNALING_PATHWAY_IN_RESPONSE_TO_DNA_DAMAGE_BY_P53_CLASS_MEDIATOR	GO:0042771	44	Up	0.0017048807103064723	0.04189215052547178	1	KDM1A,CD74,CD44,USP28,HIPK2,BCL3,TP63,TP73,CDIP1,MSH2,SIRT1,EP300,SNW1,PYCARD,TMEM109,CDKN1A,BCL2L12,DYRK2,ELL3,BRCA2,PML,TP53,ZNF385A,RPL26,HIPK1,IFI16,SHISA5,HNRNPK,DDIT4,ING2,TRIAP1,BCL2,PHLDA3,NUPR1,ATAD5,AEN,CHEK2,RPS27L,MUC1,TAF9B,TOPORS,BAG6,MIF,TAF9	TP63,MSH2,PYCARD,TMEM109,DYRK2,BRCA2,PML,ZNF385A,IFI16,SHISA5,ING2,TRIAP1,PHLDA3,NUPR1,ATAD5,MUC1	HIPK2,TP73,SIRT1,ELL3,BCL2
GO_RNA_POLYADENYLATION	GO:0043631	40	Up	0.001735227698250661	0.0424989480884258	2	PAF1,ZC3H3,PABPC1,CPSF1,SNRPA,PAPOLA,ZC3H14,PABPC1L,CSTF2,RNF40,CPEB3,MTPAP,CPSF6,PAPOLG,CPSF3,SYMPK,CCNT1,GRSF1,CDC73,WDR33,CDK9,PNPT1,APP,FIP1L1,TUT1,CPSF7,RNF20,SSU72,PCF11,CPSF2,LEO1,NUDT21,AHCYL1,CLP1,CSTF3,HSF1,SUPT5H,CTR9,NELFE,SCAF8	ZC3H3,CSTF2,MTPAP,PAPOLG,GRSF1,CDC73,NELFE	PABPC1
GO_POSITIVE_REGULATION_OF_PROTEOLYSIS	GO:0045862	313	Up	0.0017495727272974885	0.042579694182848356	2	GCLC,ANKIB1,BAD,CASP10,CFLAR,OSBPL7,FYN,PSMC4,NUB1,RNF14,BID,NLRP2,FAS,TNFRSF1B,BAK1,GRN,PIAS1,RNF19A,MAPK9,HERPUD1,CYFIP2,SERPINB3,USP13,CASP8,NGFR,ATXN3,RHOA,PSME4,SIRT2,TRIB2,PDCD2,CHFR,FBXW11,PICALM,ENO1,GRAMD4,SART3,FBLN1,NRDC,SENP1,KEAP1,PSEN1,GSK3B,REST,BAX,AURKA,EDEM2,MUL1,TFAP4,NLRP1,PSME1,CAPN3,TREM2,SIRT1,JAK2,BCL2L13,TBC1D10A,PPM1F,MYH9,RBX1,LGMN,PSMC1,PSME2,TRIB3,SMAD7,PSMD10,CCDC22,…	GCLC,BAD,OSBPL7,BAK1,GRN,RNF19A,TRIB2,ENO1,GRAMD4,FBLN1,NRDC,NLRP1,BCL2L13,TBC1D10A,PPM1F,PSMD10,FMR1,MAPK3,AXIN1,PYCARD,CAV1,PCOLCE,SH3D19,USP5,MAPK14,PERP,DAP,IFT57,HTRA2,RNF19B,CTSD,WDR35,APAF1,TNFRSF10B,CLN6,ADRM1,PSME3,PPARG,TIMM17A,KHDC1,AKIRIN2,CIDEB,DAB2IP,ANP32B,IL33,MTCH1,TMTC3,PML,FURIN,CSNK1D,AKT1,S100A8,DAB2,WNT3A,SH3RF2,MMP14,XDH,PINK1,ZER1,ZYG11B,S100A9,IFI16,AIM2,SYK,VCP,PACSIN3,C…	PSMC4,NLRP2,TNFRSF1B,HERPUD1,SERPINB3,TREM2,SIRT1,ALOX12,CTSC,EPHA4,CLU,TNFSF10,IL1B,CBFA2T3,APOE,RGN,NLRP12,RCN3,ARL6IP5,SFRP2,GSN,ADRA2A,ADAM8,AIFM1,FGFR4,NLRP3,PYHIN1,PCOLCE2,CLEC3B,DLC1,GPER1,CLDN3,NKX3-1,COL4A3,USP50,TRIB1,TNFSF15,LCK,NDUFA13,CARD9,MAPK12,CR1,TNF,ECSCR,LYN
GO_RESPONSE_TO_IONIZING_RADIATION	GO:0010212	134	Up	0.0017498504458704806	0.042579694182848356	1	KDM1A,BRCA1,ERCC1,SNAI2,BAK1,HSPA5,USP28,ERCC8,RAD51,CYBA,TP53BP1,NUCKS1,POLB,TIGAR,XRCC5,DNM2,PTPRC,ZMPSTE24,RAD54L,NOX4,BAX,UIMC1,DNMT3B,ICAM1,MSH2,SIRT1,EYA1,SFRP1,EEF1D,BABAM1,HAMP,NAMPT,BRAT1,GATA3,CRYAB,CCND1,TMEM109,CBL,RAD51AP1,MAPK14,RNF8,RAD1,ECT2,GADD45A,STK11,DNMT3A,EGR1,CDKN1A,ELK1,INO80,PRKAA1,FIGNL1,MEN1,CLOCK,ANXA1,MDM2,HUS1,TANK,MYC,YAP1,NABP2,BRCA2,PML,POLG,TICRR,TP53,INTS7,INTS…	ERCC1,BAK1,ERCC8,POLB,DNM2,UIMC1,MSH2,EYA1,NAMPT,BRAT1,GATA3,TMEM109,RAD51AP1,MAPK14,RNF8,GADD45A,ELK1,INO80,FIGNL1,CLOCK,HUS1,NABP2,BRCA2,PML,FANCD2,TLK2,ALAD,POLE3,TNKS1BP1,FBXO4,EYA3,IFI16,TOPBP1,RNF168,RRM1,RAD9A,KAT5,HRAS,SWI5,GRB2,CYP2R1	PTPRC,NOX4,SIRT1,SFRP1,HAMP,CRYAB,EGR1,PRKAA1,TICRR,SFRP2,STAR,HMGA2,RAD9B,BCL2,NHEJ1,TREX1,ERCC6
GO_RELEASE_OF_CYTOCHROME_C_FROM_MITOCHONDRIA	GO:0001836	55	Up	0.0017622284127757968	0.04274256592148779	4	BAD,GGCT,PLAUR,BID,IGF1,BAK1,BAX,DNM1L,BIK,MMP9,PSMD10,PYCARD,BMF,PDCD5,TIMM50,BBC3,PPIF,SOD2,FAM162A,WDR35,CLU,TNFSF10,IFI6,HRK,CIDEB,NOL3,ARRB2,TP53,PMAIP1,AKT1,BCL2L11,PINK1,LMNA,GPER1,FXN,MOAP1,MFF,PRELID1,TRIAP1,BCL2L1,BCL2,SFN,BNIP3,BOK,JUN,HIGD1A,PLA2G6,CCK,FZD9,OPA1,MLLT11,FIS1,PAM16,GPX1,CHCHD10	BAD,BAK1,DNM1L,PSMD10,PYCARD,WDR35,CIDEB,ARRB2,AKT1,PINK1,MFF,TRIAP1,SFN,BOK,CCK,CHCHD10	BIK,MMP9,CLU,TNFSF10,GPER1,BCL2,BNIP3,JUN,FZD9
GO_REGULATION_OF_MITOCHONDRIAL_OUTER_MEMBRANE_PERMEABILIZATION_INVOLVED_IN_APOPTOTIC_SIGNALING_PATHWAY	GO:1901028	44	Up	0.0018114678506772962	0.0437130563155852	4	GCLC,BAD,SLC25A5,BID,BAK1,CASP8,TP63,TP73,GSK3B,BAX,PPP1R13B,MUL1,TMEM14A,GZMB,E2F1,BBC3,GSK3A,MAPK8,YWHAE,TFDP2,PPP3CC,ZNF205,YWHAH,HIP1R,YWHAQ,NMT1,TP53,PMAIP1,TP53BP2,MPV17L,YWHAZ,YWHAB,ACAA2,YWHAG,BCL2,SFN,BOK,TMEM102,FZD9,TFDP1,HSPA1A,SLC35F6,PPP3R1,CHCHD10	GCLC,BAD,BAK1,TP63,PPP1R13B,TFDP2,PPP3CC,MPV17L,YWHAB,SFN,BOK,SLC35F6,CHCHD10	TP73,TMEM14A,GZMB,BCL2,FZD9
GO_PROTEIN_TRANSPORT_ALONG_MICROTUBULE	GO:0098840	61	Up	0.0018244635595233848	0.0437130563155852	5	IFT88,RAB27B,IFT80,KIFAP3,CAMSAP3,PCM1,RABL2B,HSPB11,TNPO1,KIF3C,DYNLL1,IFT74,IFT27,TRIP11,IFT52,KIF3B,CLUAP1,TTC26,HSPB1,IFT20,MAK,IFT57,SFPQ,SSX2IP,KIF17,IFT46,WDR35,IFT43,IFT81,TTC21B,DYNLRB1,IFT22,KIF3A,TERF2,LCA5,IFT172,DYNC2LI1,ARL3,MAPK8IP3,CEP131,DLG2,BAG3,HNRNPU,RPGR,LCA5L,WDR19,IFT122,TUB,MAP1A,TTC21A,DYNLRB2,KIF5B,SSNA1,BBS12,PURA,DYNC2H1,IFT140,TTC30B,TTC30A,TRAF3IP1,DYNLL2	IFT88,IFT80,PCM1,IFT52,HSPB1,IFT20,IFT57,SFPQ,SSX2IP,WDR35,ARL3,MAPK8IP3,CEP131,DLG2,HNRNPU,SSNA1,BBS12,DYNLL2	KIF3C,KIF17,TTC21B,LCA5,TUB,MAP1A
GO_RNA_DEPENDENT_DNA_BIOSYNTHETIC_PROCESS	GO:0006278	66	Up	0.001825092622740122	0.0437130563155852	2	RFC1,PNKP,SMG6,MAP2K7,XRCC5,HSP90AA1,MAP3K4,MAPKAPK5,HNRNPC,TINF2,HSP90AB1,MAPK1,TELO2,MAPK3,ACD,TNKS2,GAR1,PTGES3,RAD50,XRN1,CCT4,SMG7,NEK2,TCP1,POT1,TEP1,GNL3L,DKC1,RPA1,TERF2,NAT10,HNRNPA1,PKIB,CCT7,PIF1,PARN,WRAP53,NAF1,NHP2,CCT6A,HMBOX1,TERF1,TNKS1BP1,ATM,CCT5,NEK7,FBXO4,HNRNPU,CCT8,CCT3,CCT2,TERF2IP,CTNNB1,EXOSC10,DCP2,TNKS,ATR,CTC1,AURKB,MAPK15,NOP10,PPIA,SRC,SMG5,PINX1,TEN1	MAP3K4,MAPK1,TELO2,MAPK3,ACD,TNKS2,GAR1,PTGES3,XRN1,RPA1,WRAP53,NHP2,CCT6A,TNKS1BP1,FBXO4,HNRNPU,CCT2,EXOSC10,DCP2,TNKS	PKIB,CCT7,CCT8,MAPK15,TEN1
GO_METAPHASE_ANAPHASE_TRANSITION_OF_CELL_CYCLE	GO:0044784	55	Up	0.0018316740851080809	0.0437130563155852	6	MAD1L1,CDC27,ZNF207,TACC3,CUL3,SPDL1,TPR,ANAPC4,RIOK2,TRIP13,NDC80,ZW10,ANAPC5,CDC6,CDC23,KLHL22,ANAPC15,FBXO5,TTK,IK,MAD2L2,CDC20,CENPF,NEK6,DUSP1,TEX14,XRCC3,PCID2,DLGAP5,PSMG2,CCNB1,APC,ESPL1,USP44,CDK5RAP2,HECW2,CENPE,RB1,ANAPC11,DYNC1LI1,ATM,ANAPC1,BUB3,NSMCE2,BUB1B,MAD2L1,RAD21,PLK1,CDT1,BUB1,CDC26,GEN1,AURKB,MAPK15,LCMT1	ZNF207,TACC3,ANAPC5,CDC23,MAD2L2,CDC20,CENPF,CCNB1,APC,CDK5RAP2,CENPE,ANAPC1,BUB3,GEN1	DUSP1,MAPK15
GO_REGULATION_OF_MEMBRANE_PERMEABILITY	GO:0090559	76	Up	0.001831884265526696	0.0437130563155852	14	GCLC,STPG1,BAD,SLC25A5,BID,BAK1,HEBP2,CASP8,EYA2,TP63,TP73,GSK3B,BAX,MT3,PPP1R13B,SLC9A1,MUL1,TMEM14A,GZMB,E2F1,BMF,LAPTM4B,BNIP3L,BBC3,RASIP1,GSK3A,MAPK8,PPIF,YWHAE,TFDP2,ATF2,TJP2,PPP3CC,ZNF205,ALKBH7,RHOT1,YWHAH,HIP1R,YWHAQ,NMT1,RHOT2,TP53,PMAIP1,TP53BP2,DYNLT1,BCL2L11,MPV17L,F11R,HK2,THEM4,YWHAZ,CLDN3,MOAP1,YWHAB,ACAA2,STAT3,YWHAG,PDCD6IP,NAIF1,BCL2L1,BCL2,HEG1,CNP,SFN,BNIP3,BOK,TMEM102,FZD9,…	GCLC,STPG1,BAD,BAK1,HEBP2,EYA2,TP63,PPP1R13B,SLC9A1,LAPTM4B,TFDP2,PPP3CC,RHOT2,MPV17L,THEM4,YWHAB,CNP,SFN,BOK,BLOC1S2,SPG7,MTOR,SLC35F6,CHCHD10	TP73,MT3,TMEM14A,GZMB,BNIP3L,RASIP1,ATF2,CLDN3,BCL2,HEG1,BNIP3,FZD9
GO_REGULATION_OF_TRANSCRIPTION_BY_RNA_POLYMERASE_III	GO:0006359	22	Up	0.0018371227285177445	0.0437130563155852	2	BRCA1,ZNF76,CHD8,BRF2,ELL,POLR3G,PRDX5,ICE2,POLR3F,RPTOR,ZC3H8,ICE1,ZNF143,NAB2,AR,DHX36,MAF1,BRF1,POLR3C,MTOR,CEBPA,ZNF345	CHD8,ELL,ICE1,ZNF143,POLR3C,MTOR,CEBPA,ZNF345
GO_PROTEIN_INSERTION_INTO_MEMBRANE	GO:0051205	54	Up	0.0018654625085023863	0.044216535238293254	4	BAD,AGK,BID,CASP8,TRAM2,REEP1,TP63,TP73,HSP90AA1,BAX,PPP1R13B,TIMM13,TOMM22,SAMM50,GZMB,TIMM9,E2F1,UBL4A,BMF,SGTA,PDCD5,BBC3,MAPK8,YWHAE,TFDP2,GRIN3B,PPP3CC,ROMO1,YWHAH,YWHAQ,TIMM10,NMT1,RTP4,TP53,PMAIP1,TP53BP2,EGFR,BCL2L11,OXA1L,COX18,YWHAZ,MOAP1,YWHAB,YWHAG,HSPA4,BCL2,MAL,SFN,TIMM22,NDUFA13,TFDP1,BAG6,PPP3R1,GET4	BAD,AGK,TRAM2,TP63,PPP1R13B,TIMM13,UBL4A,TFDP2,PPP3CC,ROMO1,TIMM10,RTP4,EGFR,YWHAB,SFN	REEP1,TP73,GZMB,GRIN3B,BCL2,NDUFA13
GO_ENDOSOME_TO_LYSOSOME_TRANSPORT	GO:0008333	50	Up	0.0018700436501898198	0.044216535238293254	5	M6PR,VPS41,CLEC16A,FAM160A2,TSG101,RAB7A,CHMP2B,CHMP5,HOOK2,HMGXB4,MGRN1,VPS18,SNX16,DENND3,CHMP3,TRAK2,VPS4B,VAMP7,ATG14,SORT1,HOOK1,TGFBRAP1,SCYL2,BIN1,KIF13A,VPS33A,MVB12A,SNX27,SNAPIN,LYST,RHOB,VIPAS39,EPG5,VPS11,DTX3L,VCP,VPS39,AKTIP,UBXN6,RILP,HOOK3,ADRB2,STX8,MTM1,TRAK1,GPRASP1,RAB12,VPS16,PCDHGA3,RAB7B	VPS41,RAB7A,TRAK2,VAMP7,ATG14,TGFBRAP1,VPS33A,MVB12A,SNX27,SNAPIN,LYST,VIPAS39,EPG5,VPS11,DTX3L,VCP,VPS39,AKTIP,UBXN6,ADRB2,MTM1	HOOK1,GPRASP1,PCDHGA3
GO_POSITIVE_REGULATION_OF_DNA_METABOLIC_PROCESS	GO:0051054	168	Up	0.0018826663756970484	0.04424249901613834	2	BRCA1,ERCC1,DDX11,WAS,PNKP,PARP3,ERCC8,RFC2,RAD51,FAM168A,TMEM161A,EYA2,TP53BP1,TFRC,XRCC1,MLH1,MAP2K7,PAK3,SIRT6,TIGAR,XRCC5,RIF1,HSP90AA1,PTPRC,GRHL2,ATRX,MAP3K4,NOX4,BAX,UIMC1,MAPKAPK5,FUS,MSH2,HSP90AB1,SIRT1,MAPK1,PDGFB,HDAC10,CD40,SMCHD1,RGCC,MAPK3,ACD,EYA1,NBN,ERCC2,PRKD2,TGFB1,BABAM1,EXOSC3,TNKS2,PPARGC1A,PTGES3,FOXM1,RFC5,TIMELESS,RNF8,EYA4,SMOC2,RAD50,CCT4,MAD2L2,TNFSF4,NEK2,UBE2B,SLF2,T…	ERCC1,DDX11,PARP3,ERCC8,RFC2,EYA2,SIRT6,MAP3K4,UIMC1,MSH2,MAPK1,HDAC10,MAPK3,ACD,EYA1,PRKD2,TNKS2,PTGES3,TIMELESS,RNF8,EYA4,MAD2L2,SLF2,RFC3,SPIRE1,NABP2,PML,ARRB2,WRAP53,AKT1,EGFR,CCT6A,FBXO4,CEBPG,EYA3,NPM2,DTX3L,RNF168,CCT2,STAT6,MGMT,NPAS2,TNKS,ATAD5,HMGB1,NUDT16	WAS,PAK3,PTPRC,NOX4,SIRT1,PDGFB,RGCC,SMOC2,SLX1A,PKIB,CCT7,IL6,KLF4,FGF2,CCT8,FGFR4,TNFSF13,CLCF1,UBE2N,MAPK15,SLX1B,ERCC6,RTEL1
GO_PROTEIN_ACETYLATION	GO:0006473	178	Up	0.0018829099195590195	0.04424249901613834	2	MSL3,CREBBP,BRCA1,ISL1,SNAI2,PHF20,JADE2,RSF1,ATG5,SPHK2,SPI1,ING3,MBD3,JADE1,RAPGEF3,SRCAP,GSK3B,KAT6A,ZMPSTE24,NCOA1,NOS1,BRPF3,SIRT1,SMARCB1,EP300,BRD1,RPS6KA5,MRGBP,NAA10,JADE3,MAPK3,CTCF,KAT8,PIH1D1,GATA3,KAT2A,NAT9,PPARGC1A,NAA40,NAA25,ING4,ZNF451,BRD8,EHHADH,KAT2B,KANSL3,POLE4,ATF2,PARK7,DR1,KMT2A,SET,SUPT7L,KANSL1,EPC1,TAF12,NAA50,NAA60,TWIST1,MORF4L2,NCOA3,USP22,SOX4,GTF3C4,IL1B,YEATS4,P…	MSL3,JADE2,RPS6KA5,MRGBP,MAPK3,GATA3,KAT2A,ING4,BRD8,EHHADH,DR1,SET,EPC1,TAF12,NAA50,NCOA3,GTF3C4,CPA4,CLOCK,KAT7,ACTL6A,ATAT1,BRCA2,KANSL2,NAA30,POLE3,CTBP1,MCM3AP,RPS6KA4,YEATS2,BRD7,FAM161A,HCFC1,NAA16,KAT5,NUPR1,SPHK1,PER1,EP400,MUC1,NOC2L,WDR5,TRIM16,PCGF2	ISL1,SPHK2,SPI1,NOS1,SIRT1,POLE4,ATF2,PARK7,TWIST1,IL1B,LIF,AANAT,PRKAA1,AUTS2,KLF15,SDR16C5,GATA2,DPF3,EID1
GO_DNA_RECOMBINATION	GO:0006310	238	Up	0.0018899548443990072	0.044262458748536106	2	RAD52,KDM1A,RECQL,LIG3,REV3L,BRCA1,ERCC1,WAS,UBR2,HMGB3,PARP3,RAD51,POLQ,TP53BP1,NUCKS1,POLB,TRIP13,TCF3,ZFYVE26,TFRC,XRCC1,MCM2,MCM6,MLH1,UNG,TOP2B,SIRT6,THOC1,XRCC5,RIF1,TCF7,EXD2,PTPRC,PALB2,RAD54L,FUS,CDC45,MSH2,CDC7,DMC1,MCM5,HDAC10,YY1,CCNB1IP1,APEX1,REC8,CD40,SAMHD1,ACTR5,SMCHD1,RBBP8,NBN,MCM4,ERCC2,IL27RA,TGFB1,TFPT,RPA3,SETX,EXOSC3,NSMCE4A,RAD51C,RECQL5,SUPT6H,RAD51AP1,TIMELESS,AICDA,MCM…	ERCC1,PARP3,POLB,TCF3,ZFYVE26,MCM6,UNG,TOP2B,SIRT6,PALB2,MSH2,HDAC10,YY1,RBBP8,MCM4,RPA3,NSMCE4A,RAD51C,RECQL5,SUPT6H,RAD51AP1,TIMELESS,MCM9,RNF8,SFPQ,MAD2L2,UCHL5,POLM,KLHDC3,AP5S1,MCM8,INO80,GINS2,TOP2A,RPA1,FIGNL1,HUS1,BRIP1,ACTL6A,NABP2,BRCA2,WRAP53,MMS22L,PPP4C,BATF,UBQLN4,SMC6,RNF168,POLL,STAT6,FEN1,APEX2,INO80E,NFRKB,SWI5,ATAD5,GEN1,FANCM,HMGB1,TSN,AP5Z1	WAS,HMGB3,PTPRC,REC8,AICDA,CCR6,THAP10,NDFIP1,SLX1A,ANKRD31,TNFSF13,NSMCE1,KLHL15,EXO1,CLCF1,CNTD1,UBE2N,RNF212,ZSCAN4,SLX1B,RAD51B,FIGN,RAD54B,RPA4,MSH5,TREX1,SYCE3,ERCC6,RTEL1,PAGR1
GO_MRNA_MODIFICATION	GO:0016556	18	Up	0.0018955328789770748	0.044262458748536106	2	TRMT6,PUS7,PCIF1,CBLL1,PUS3,ZC3H13,METTL16,DKC1,CMTR1,METTL14,WTAP,METTL3,TRUB1,TRMT61A,TRMT61B,TRMT10C,PUS1,CMTR2	PUS7,PCIF1,ZC3H13,CMTR1,METTL3,TRMT61A
GO_NEGATIVE_REGULATION_OF_RNA_BIOSYNTHETIC_PROCESS	GO:1902679	1023	Up	0.0019198961664182986	0.044692567415786956	2	GCLC,CD38,KDM1A,ARX,MSL3,CREBBP,GCFC2,ZNF263,PAF1,PAX6,E2F2,JARID2,TFAP2B,CRY1,NFIX,MLXIPL,ETV7,SCMH1,BRCA1,YAF2,ZMYND11,ISL1,WWTR1,PRDM11,SNAI2,RUNX3,STRAP,UBR2,DEPDC1,NR1H3,BCLAF1,ARID4A,PIAS1,RFC1,CUL3,USP2,BARX2,TPR,WWC3,HDAC9,RSF1,PER3,NEDD4L,DKK3,NFE2L3,FNIP2,FOXN3,FOXC1,PRDM1,MTA3,MXD1,YBX3,CCAR1,HDAC7,PRDM6,AHRR,HIPK2,DDX20,SBNO2,SPEN,TLE2,YBX1,KDM4A,SPI1,FGFR2,SP100,CBFB,HDAC4,MEF2A,SIRT…	GCLC,MSL3,PAX6,JARID2,ETV7,YAF2,USP2,PER3,NFE2L3,FOXC1,HDAC7,KDM4A,MEF2A,MNT,NCK2,TCF3,SREBF1,UBE2D1,TP63,SMARCE1,ENO1,DLG1,BAZ2A,SIRT6,CIC,UIMC1,TFAP2C,BIRC5,RCOR1,EZR,CBX5,BTAF1,HIVEP1,PPM1F,HDAC10,PRMT5,RPS6KA5,YY1,CHD8,RBBP8,PSMD10,NKAP,MOSPD1,KLF8,PPP1R13L,ERF,CAV1,EZH2,CHCHD3,GLI3,GATA3,TRIM37,CBX1,RECQL5,MLX,PHF12,MAPK10,VDR,TIMELESS,ING4,RNF8,ZBTB24,MDFI,DAP,NR3C1,WWC1,TCERG1,TFDP2,TFCP2L…	CD38,ARX,ISL1,PRDM11,HDAC9,DKK3,FOXN3,PRDM6,AHRR,HIPK2,SPI1,GLI2,EDN1,RUNX1T1,MEF2C,MT3,IGBP1,TBL1Y,SIRT1,PDGFB,ZMYND8,HNF4A,SLA2,SALL4,HSF4,ZNF423,CRYM,DNAJC17,SFRP1,TRPS1,HAMP,AEBP1,GLIS3,RASD1,CRYAB,CALCA,AICDA,BACH2,GMNN,WNT5A,KCNIP3,ATF2,VAX2,HDAC1,NR4A3,PROX2,HOXB3,EGR1,TWIST1,SNAI1,SPDEF,BMP4,FOSB,BMP2,ZNF835,DLL4,FOXJ1,CDKN1C,CBFA2T3,RGN,LOXL2,SOX5,TBX3,NKX2-1,TXN,KLF4,DNAJB5,TMBIM6,TLE3,…
GO_REGULATION_OF_PROTEIN_STABILITY	GO:0031647	253	Up	0.0019260021961569718	0.0446963287435317	14	CREBBP,FBXL3,LAMP2,MYLIP,ZNF207,WIZ,TYROBP,CCDC88C,IGF1,GRN,CUL3,USP2,USP28,PER3,NEDD4L,USP36,USP13,ISOC2,CTSA,VPS35,ATP1B3,PFN2,SEL1L,SREBF1,CHFR,FBXW11,GTSE1,USP33,SIRT6,HSP90AA1,NLK,MT3,AURKA,TESC,MUL1,CMTM6,TF,CAPN3,HDAC6,HSP90AB1,SIRT1,SH3GLB1,MAPK1,HPS4,XBP1,FBXO7,EP300,TELO2,STK4,RASSF2,SMAD7,TBL1X,PIM2,STUB1,PYCARD,CTSH,STK3,MTMR9,CDC37,CDC37L1,DVL1,GTPBP4,PFN1,KAT2A,WFS1,FBXW7,PPARGC1A,C…	MYLIP,ZNF207,GRN,USP2,PER3,CTSA,ATP1B3,PFN2,SEL1L,SREBF1,SIRT6,TF,MAPK1,HPS4,FBXO7,TELO2,STK4,PYCARD,CDC37L1,GTPBP4,PFN1,KAT2A,PTGES3,USP4,TARDBP,MCM8,ID1,PIN1,TRIM21,FLOT2,KRAS,CDC73,COG3,DPM2,APTX,PIM1,USP3,PIK3R1,CCT6A,HDAC8,GOLGA7,FBXO4,TBRG1,PINK1,CCAR2,VPS11,CAMLG,CCT2,TRIM44,FAM107A,TNIP2,CRTAP,RNF139,ATF7IP,HDAC3,PRNP,HCFC1,NAA16,PRKRA,LAMP1,NF2,LRRK2,HTT,CTNND1,HSPA1B,PHB2	LAMP2,TYROBP,MT3,SIRT1,XBP1,RASSF2,PIM2,CRYAB,RTN4,EPHA4,PARK7,TSPAN1,CLU,BMP2,ATP1B2,ZBED3,CCT7,SERF2,ANK2,GSN,SAV1,SAXO1,CCT8,LSS,MSX1,PYHIN1,BCL2,DPM3,NPM1,PRKD1,SLC51B,TREX1,SIAH3
GO_CYTOSKELETON_DEPENDENT_INTRACELLULAR_TRANSPORT	GO:0030705	169	Up	0.001934500726563721	0.044755418347792675	5	PAFAH1B1,CCDC88C,SPAST,IFT88,RAB27B,DTNBP1,KIF1B,SYNE2,AP3D1,PRKCZ,IFT80,AP3M2,CDC42,NDE1,KIFAP3,CAMSAP3,MAP2,PCM1,RABL2B,RAB21,HSPB11,TNPO1,KIF3C,DYNLL1,KIF4A,HOOK2,IFT74,SUN2,NEFH,IFT27,HIF1A,TRIP11,IFT52,KIF3B,CLUAP1,AP3B2,SPG11,BLOC1S6,KLC3,TTC26,HSPB1,WASL,APBA1,ARHGAP21,IFT20,HSPA8,MAK,IFT57,ACTR1B,CCDC88A,TRAK2,SFPQ,SSX2IP,KIF17,IFT46,KIF14,MREG,WDR35,IFT43,IFT81,TUBA1B,TTC21B,VAMP7,DYNLRB…	IFT88,IFT80,AP3M2,PCM1,SUN2,HIF1A,IFT52,HSPB1,WASL,IFT20,IFT57,TRAK2,SFPQ,SSX2IP,MREG,WDR35,VAMP7,KIF1C,ACTN4,FLOT2,ARL3,MAPK8IP3,RHOT2,CEP131,SNAPIN,DLG2,DST,HNRNPU,AP3S2,BORCS5,SSNA1,AP3S1,BBS12,LAMP1,BLOC1S3,BLOC1S2,HTT,SPG7,DYNLL2,MYO19	MAP2,KIF3C,NEFH,KIF17,TTC21B,MAP1B,HOOK1,LCA5,UCHL1,TUB,MAP1A,TUBA1A,UBB,MAP6,HAP1,CNIH2,COPG1,F8A3,NEFL
GO_POSITIVE_REGULATION_OF_ACUTE_INFLAMMATORY_RESPONSE	GO:0002675	23	Down	0.001941627249748329	0.04478250089220149	1	BTK,PTGS2,OSM,PIK3CG,PARK7,CNR1,IL1B,C3,FFAR2,CCR7,F12,IL6ST,IL6,TNFRSF11A,OSMR,ADAM8,FCER1G,KLKB1,ZP3,C2CD4A,HLA-E,C2CD4B,TNF	PTGS2,IL6ST,OSMR,HLA-E	BTK,OSM,PARK7,CNR1,IL1B,C3,FFAR2,CCR7,IL6,TNFRSF11A,ADAM8,FCER1G,TNF
GO_DNA_REPLICATION_INDEPENDENT_NUCLEOSOME_ORGANIZATION	GO:0034724	36	Up	0.0019480545096066545	0.04479333901447228	4	CENPQ,RSF1,ATRX,SUPT16H,CABIN1,HIRA,CENPM,RBBP7,CENPI,CENPT,OIP5,ASF1B,ASF1A,CENPA,UBN1,CENPL,CENPK,HJURP,HAT1,MIS18BP1,NASP,CENPO,ITGB3BP,CENPC,POLE3,CENPU,CENPH,SMARCA5,MIS18A,RBBP4,CENPN,RUVBL1,NPM1,CENPP,IPO4,CENPW	CENPQ,CENPT,UBN1,CENPK,MIS18BP1,CENPC,POLE3,CENPU,CENPH,MIS18A,CENPN,CENPP	CENPI,NPM1
GO_GENE_SILENCING_BY_RNA	GO:0031047	139	Up	0.0019804800528344588	0.045400089991653333	2	POLR2J,NUP160,POLR2B,TPR,PUM2,NDC1,ELAVL1,NUP133,PABPC1,NUP37,FKBP6,TNRC6C,ZMPSTE24,SEH1L,SRRT,CNOT3,TNRC6A,ESR1,AGO1,NUP50,AAAS,NUP188,TDRD1,POLR2E,POLR2F,DDX17,TNRC6B,ZC3H7B,DICER1,RAE1,FMR1,NUP93,POLR2C,ERI1,POLR2I,TGFB1,NUP88,DDX5,NUP98,NUP107,CNOT2,CNOT6,DROSHA,FAM172A,NUP155,FXR1,NCBP2,EIF4G1,TSNAX,NRDE2,NUP43,ZC3H7A,HNRNPA2B1,AGO2,ZNFX1,XPO5,NUP153,CNOT1,PIWIL1,BMP4,NUP85,AGO3,NUP214,MAP2K…	NUP160,POLR2B,POLR2E,POLR2F,RAE1,FMR1,POLR2C,POLR2I,NUP107,EIF4G1,ZNFX1,CNOT1,NUP214,MAP2K2,PPARG,NUP210,IPO8,NUP58,WTIP,POLR2D,EGFR,CNOT11,ADAR,METTL3,POLR2G,SMAD1,PRKRA,POLR2A,CNOT10,HELZ,TSN	PABPC1,FKBP6,TDRD1,NUP93,PIWIL1,BMP4,LIN28A,PIWIL4,MAEL,DDX4,TDRD12,EXD1,SND1,NOTCH4,RMRP
GO_REGULATION_OF_DOUBLE_STRAND_BREAK_REPAIR	GO:2000779	65	Up	0.002022014188511163	0.046064372544111463	2	KDM1A,DDX11,WAS,PARP3,RAD51,POLQ,TP53BP1,SIRT6,RIF1,WDR70,FUS,TFIP11,SMCHD1,UBR5,RECQL5,FOXM1,RAD51AP1,TIMELESS,OGG1,MAD2L2,RPA2,SLF2,TWIST1,DEK,HELB,AUNIP,FIGNL1,SLF1,SPIRE1,ACTR2,ZNF365,PARP9,PML,WRAP53,PARP1,CHEK1,PPP4C,HMGA2,TRIP12,MMS19,UBQLN4,PPP4R2,DTX3L,SPIDR,RNF169,TERF2IP,OTUB1,NUDT16L1,SETMAR,MGMT,KLHL15,RMI2,MAGEF1,FANCB,SETD2,FIGN,HSF1,PARPBP,KDM4D,NUDT16,SPIRE2,ERCC6,USP51,PRKDC,RTE…	DDX11,PARP3,SIRT6,RECQL5,RAD51AP1,TIMELESS,OGG1,MAD2L2,SLF2,FIGNL1,SPIRE1,PML,WRAP53,PPP4C,TRIP12,UBQLN4,DTX3L,OTUB1,MGMT,NUDT16	WAS,TWIST1,HMGA2,KLHL15,FIGN,ERCC6,RTEL1
GO_SIGNAL_TRANSDUCTION_INVOLVED_IN_CELL_CYCLE_CHECKPOINT	GO:0072395	68	Up	0.0020242358412019077	0.046064372544111463	6	BRCA1,GTSE1,CNOT4,CDC14B,BAX,UIMC1,AURKA,CNOT3,PCBP4,CDC5L,EP300,E2F1,RGCC,RBL2,FZR1,BABAM1,CASP2,PRPF19,CDKN1B,CNOT2,CNOT6,TFDP2,ARID3A,GADD45A,PLAGL1,CDK2,CDKN1A,SOX4,CNOT1,PRMT1,E2F8,PCNA,CCNB1,RINT1,MDM2,CNOT6L,PML,TP53,CARM1,DTL,PLK2,TNKS1BP1,ATM,CHEK1,CNOT8,CDC25C,CNOT11,BTG2,ZNF385A,RPL26,E2F7,PLK1,CRADD,CDK1,TRIAP1,PLK3,SFN,PIDD1,CNOT10,CHEK2,MUC1,BRCC3,TFDP1,MDM4,CNOT7,E2F4,TREX1,PRKDC	UIMC1,PCBP4,RBL2,TFDP2,GADD45A,CNOT1,E2F8,CCNB1,PML,TNKS1BP1,CNOT11,ZNF385A,TRIAP1,SFN,CNOT10,MUC1,E2F4	RGCC,PLAGL1,BTG2,TREX1
GO_PEPTIDE_METABOLIC_PROCESS	GO:0006518	706	Up	0.002030816764529904	0.046064372544111463	2	GCLC,UPF1,DHX33,YBX2,GGCT,MGST1,RPS20,LARS2,IGF1,SAMD4A,GLRX2,GCLM,VIM,MIPEP,IFNGR1,RPL26L1,CTNS,TPR,MRPS10,EIF2AK2,PUM2,MRPL43,GATB,YBX3,MRPS35,MRPS24,EIF4B,RPL18,HAGH,ABCA7,ZC3H15,ELAVL1,DHX29,RHOA,IARS2,ROCK1,FTSJ1,SRBD1,BCL3,PABPC1,EIF2B3,TCOF1,NCK2,RPL31,TRHDE,IGF2BP2,PICALM,MRPS34,EIF4G3,TNRC6C,MKNK1,DDX1,PSEN1,JMJD4,MRPL22,GEMIN5,NFE2L1,RPS5,NOA1,GSTP1,EIF3I,MTIF2,MGST2,EIF2AK1,MRPL28,ERO1…	GCLC,DHX33,SAMD4A,RPL26L1,MRPS10,EIF2AK2,MRPL43,GATB,IARS2,NCK2,EIF4G3,JMJD4,MTIF2,MRPL28,GCN1,RPLP0,PUS7,CIRBP,MAPK1,GSTZ1,ALKBH1,EIF5,PCIF1,UQCC1,CDK5RAP1,FMR1,RBM3,MAPK3,EARS2,MTFMT,GSR,RPS16,AKT2,MRPL4,MTPN,HSPB1,EIF3A,CASC3,EIF4G2,CAPRIN2,RWDD1,ALDH5A1,HBS1L,QKI,MRPL2,XRN1,ABTB1,EIF1B,EIF4G1,NCL,TIA1,APH1A,IDE,ETF1,MTERF4,DNPEP,FASTKD3,CNOT1,UPF3B,MIF4GD,MRPS26,HNRNPR,PIN1,MRPS12,ILF3,NGDN,M…	MGST1,VIM,EIF4B,SRBD1,PABPC1,IGF2BP2,PABPC4,PCSK5,GGT5,GGT1,EEF1A2,CELF4,PCSK1N,CPQ,AEBP1,NEURL1,CPD,RBM24,IGFBP5,EPHA4,PARK7,SPCS2,SERP1,CLU,CPXM2,GLO1,PIWIL1,APOE,UNC13A,LIN28A,GSTM1,PIWIL4,CARS2,IGF2BP3,IL6,THBS1,IDH1,PPA2,PCSK6,RPL3L,TOB1,MRPL24,EIF2A,PAM,FARS2,MRPS28,BOLL,EIF4A2,IGF2BP1,BTG2,ACE,ADAMTS13,HPGDS,CPA3,RPL10L,LARP6,SEC11C,EEF2,NAALADL1,GRM5,MRPL1,CARNS1,HAP1,GSTA3,PCSK1,MRPL48,R…
GO_SISTER_CHROMATID_COHESION	GO:0007062	47	Up	0.0020380816096073357	0.046064372544111463	6	DDX11,WAPL,STAG3,SMC1A,KIF22,PDS5B,ATRX,REC8,STAG2,NAA10,CTCF,PPP2R1A,SMC3,RAD51C,FBXW7,SFPQ,CDC20,STAG1,SLF2,NAA50,PDS5A,MAU2,SLF1,ESPL1,DSCC1,RB1,ESCO1,POGZ,HORMAD1,BOD1,CDCA5,HDAC8,NSMCE2,BUB1B,NIPBL,RAD21,PLK1,CTNNB1,FEN1,AXIN2,CHTF8,BUB1,ESCO2,TNKS,MCMBP,SMC5,PHB2	DDX11,STAG3,RAD51C,SFPQ,CDC20,STAG1,SLF2,NAA50,PDS5A,HDAC8,FEN1,TNKS,PHB2	REC8,AXIN2
GO_NEGATIVE_REGULATION_OF_CHROMOSOME_ORGANIZATION	GO:2001251	122	Up	0.002041319130240813	0.046064372544111463	4	MAD1L1,KDM1A,JARID2,ZNF207,BRCA1,ERCC1,MNAT1,SPDL1,TPR,ATG5,WAPL,SPHK2,SPI1,SMG6,TRIP13,XRCC1,MCM2,KDM5A,XRCC5,NDC80,ATRX,ZW10,DNMT3B,HNRNPC,TINF2,SIRT1,KLHL22,SMARCB1,NAA10,ACD,NBN,UBR5,PIH1D1,KDM4C,TNKS2,SUPT6H,ANAPC15,AICDA,ASF1A,FBXO5,ZNF451,PHF1,TTK,IK,RAD50,XRN1,KDM3A,MAD2L2,CDC20,CENPF,UBE2B,SET,ATAD2B,DUSP1,TEX14,TWIST1,XRCC3,PCID2,POT1,PSMG2,GNL3L,DNMT1,TOP2A,SLX1A,TERF2,CCNB1,APC,NAT10,…	JARID2,ZNF207,ERCC1,ACD,TNKS2,SUPT6H,PHF1,XRN1,MAD2L2,CDC20,CENPF,SET,TOP2A,CCNB1,APC,CDK5RAP2,HMGA1,MTF2,HNRNPU,TRIP12,BUB3,ATAD2,SKI,CTBP1,PTTG1,OTUB1,EXOSC10,DCP2,TNKS,GEN1,BCOR,NOC2L	SPHK2,SPI1,SIRT1,AICDA,DUSP1,TWIST1,SLX1A,SDR16C5,PHF8,SLX1B,TEN1,RTEL1
GO_INTERFERON_BETA_PRODUCTION	GO:0032608	47	Up	0.002046216309314168	0.046064372544111463	2	RNF216,POLR3B,MAVS,YY1,RIOK3,PYCARD,RIPK2,RELB,LILRB1,CACTIN,PTPRS,DDX58,TRIM38,POLR3G,IFIH1,NMI,IRF1,IRF3,TICAM1,IRF5,TRAF3,POLR3F,DHX9,TLR4,FLOT1,TLR2,PPM1B,POLR3A,TIRAP,NLRX1,REL,HMGB2,TLR3,NLRC3,POLR3D,TRIM56,PTPN11,RNF135,ZBTB20,TBK1,TRAIP,IRF7,POLR3C,TLR7,SIRPA,TRAF3IP1,DDX3X	RNF216,MAVS,YY1,RIOK3,PYCARD,PTPRS,DDX58,TRIM38,IRF1,POLR3A,TIRAP,REL,TLR3,TRIM56,PTPN11,RNF135,IRF7,POLR3C	LILRB1,TLR4,NLRC3
GO_DEOXYRIBONUCLEOSIDE_DIPHOSPHATE_METABOLIC_PROCESS	GO:0009186	5	Up	0.0020627451534010023	0.04629785315946906	2	CMPK2,GUK1,AK9,DTYMK,NUDT18	CMPK2,GUK1,DTYMK,NUDT18
GO_POSITIVE_REGULATION_OF_CELL_CYCLE	GO:0045787	328	Up	0.00208855747344155	0.04673768941311611	6	POLDIP2,KMT2E,DBF4,PAF1,PAFAH1B1,PKD1,MLXIPL,WIZ,BRCA1,DDX11,IGF1,MNAT1,SPAST,CUL3,USP2,YTHDC2,TPR,ANAPC4,MTA3,PKN2,FGFR2,RHOA,SIRT2,PPP2R5B,LRP6,ASNS,CDC42,PRKACA,GTSE1,SPAG5,FGFR1,EDN1,TP73,THOC1,CDC14A,CNOT4,NDC80,CDC14B,SMARCD3,CCNT2,MAPRE3,ATRX,BAX,AURKA,CNOT3,NSFL1C,ANAPC5,CCNK,PCBP4,TFAP4,FLT3LG,ZNF268,TGM1,TGFB2,CDC45,CDC6,HSP90AB1,ABL1,CDC7,RANBP1,THOC5,PDGFB,EP300,LGMN,APEX1,PTK6,CDC25B…	POLDIP2,KMT2E,DDX11,USP2,YTHDC2,MAPRE3,NSFL1C,ANAPC5,PCBP4,TGM1,TGFB2,CDC25B,PSMD10,RBL2,EZH2,RAD51C,TFDP2,EIF4G1,SFPQ,GADD45A,SLF2,GPSM2,CIT,CNOT1,INO80,E2F8,SOX15,RAB11FIP4,TRIM21,RRP8,MYBBP1A,CCNB1,MEIS2,CDC73,SRPK2,DAB2IP,NUMA1,RDX,NUSAP1,KIF20B,BRCA2,CUL4A,PML,GATA6,BRD4,AKT1,EGFR,MEPCE,TNKS1BP1,HNRNPU,CNOT11,NPM2,ZNF385A,RACGAP1,CCNYL1,FEN1,ZNF16,TRIAP1,PRKCE,HCFC1,CKS1B,UBE2C,SFN,FOXG1,SPH…	EDN1,TP73,SMARCD3,PDGFB,FAM83D,RGCC,SLC6A4,SMOC2,WNT5A,HYAL1,IL1A,PLAGL1,CCND2,NR4A3,IL1B,TBX3,DYRK3,ANKRD31,UHRF2,HMGA2,PRKCA,ADAMTS1,BTG2,CXCR5,LRP5,MSX1,TGFA,GPER1,CENPV,NKX3-1,INSR,FOSL1,MAPK15,NPM1,RAD51B,UBE2E2,EPGN,NUPR2,EVI2B,FZD9,AIF1,PAGR1
GO_REGULATION_OF_RELEASE_OF_CYTOCHROME_C_FROM_MITOCHONDRIA	GO:0090199	44	Up	0.0020953046643927735	0.04674954234887022	4	BAD,PLAUR,BID,IGF1,BAK1,BAX,DNM1L,BIK,MMP9,PSMD10,PYCARD,BMF,PDCD5,BBC3,PPIF,FAM162A,WDR35,CLU,TNFSF10,HRK,CIDEB,NOL3,ARRB2,TP53,PMAIP1,AKT1,BCL2L11,PINK1,LMNA,GPER1,FXN,MOAP1,MFF,PRELID1,TRIAP1,BCL2L1,BNIP3,HIGD1A,PLA2G6,OPA1,MLLT11,PAM16,GPX1,CHCHD10	BAD,BAK1,DNM1L,PSMD10,PYCARD,WDR35,CIDEB,ARRB2,AKT1,PINK1,MFF,TRIAP1,CHCHD10	BIK,MMP9,CLU,TNFSF10,GPER1,BNIP3
GO_REGULATION_OF_VIRAL_GENOME_REPLICATION	GO:0045069	85	Up	0.0021332714578672553	0.04745582275652039	1	LTF,YTHDC2,EIF2AK2,PKN2,NUCKS1,PABPC1,HACD3,TOP2B,FKBP6,PPIE,MAVS,OAS1,CCNK,SRPK1,APOBEC3H,VAPA,FMR1,ZC3HAV1,DDX5,OAS3,OAS2,AICDA,TRIM38,TRIM6,SLPI,VAPB,STAU1,TBC1D20,APOBEC3A,APOBEC3F,EIF2AK4,ILF3,BST2,TRIM28,TOP2A,INPP5K,MORC2,RSAD2,OASL,SRPK2,RNASEL,TARBP2,IFITM3,SETDB1,TNIP1,STOM,NOTCH1,HMGA2,IFIT5,FBXL2,LARP1,MX1,ADAR,IFI16,ZC3H12A,IFI27,PPIB,FAM111A,DDB1,CXCL8,PPID,BCL2,PPIH,ISG20,PDE12,BAN…	YTHDC2,EIF2AK2,TOP2B,PPIE,MAVS,FMR1,ZC3HAV1,OAS3,OAS2,TRIM38,TRIM6,VAPB,STAU1,ILF3,TOP2A,INPP5K,RSAD2,OASL,SRPK2,IFITM3,SETDB1,IFIT5,MX1,ADAR,IFI16,IFI27,PARP10,IFITM2,IFIT1,IFITM1,ISG15,PLSCR1	LTF,PABPC1,FKBP6,AICDA,SLPI,STOM,HMGA2,CXCL8,BCL2,ISG20,TNF,CCL5
GO_NEGATIVE_REGULATION_OF_CHROMOSOME_SEGREGATION	GO:0051985	42	Up	0.002147760359741506	0.04748278617479629	1	MAD1L1,ZNF207,SPDL1,TPR,WAPL,TRIP13,NDC80,ATRX,ZW10,KLHL22,NAA10,ANAPC15,FBXO5,TTK,IK,MAD2L2,CDC20,CENPF,DUSP1,TEX14,XRCC3,PCID2,PSMG2,CCNB1,APC,ESPL1,USP44,CDK5RAP2,DYNC1LI1,ATM,BUB3,BUB1B,MAD2L1,PTTG1,RAD21,PLK1,CDT1,BUB1,TNKS,GEN1,AURKB,LCMT1	ZNF207,MAD2L2,CDC20,CENPF,CCNB1,APC,CDK5RAP2,BUB3,PTTG1,TNKS,GEN1	DUSP1
GO_POSITIVE_REGULATION_OF_AUTOPHAGY	GO:0010508	110	Up	0.0021482999084306937	0.04748278617479629	2	BAD,DCN,CLEC16A,VPS13D,PIK3CB,ATG5,GNAI3,ROCK1,TP53INP2,SESN1,MID2,GSK3B,ULK2,SPTLC1,MUL1,HDAC6,WAC,SIRT1,SH3GLB1,FBXO7,HMOX1,SPTLC2,HIF1A,PIM2,MAPK3,TSC2,RIPK2,BNIP3L,CDC37,GSK3A,NOD1,AMBRA1,CAMKK2,EPM2A,TFEB,NPRL2,RAB3GAP1,TMEM59,PARK7,MFN2,STK11,FOXO3,RAB3GAP2,OPTN,BECN1,TICAM1,KDR,EIF2AK4,VPS13C,SH3BP4,SESN2,TRIM21,TRIM22,PRKAA1,MAP3K7,CALCOCO2,TRIM65,RALB,PLK2,MTDH,C9orf72,LRSAM1,SESN3,PIP4K…	BAD,VPS13D,SESN1,SPTLC1,FBXO7,HIF1A,MAPK3,TFEB,RAB3GAP1,MFN2,TRIM21,TRIM22,CALCOCO2,RALB,MTDH,PINK1,PLEKHF1,PIP4K2C,ADRB2,KAT5,ULK1,TPCN1,LRRK2,HMGB1,DAPK1,HTT,IKBKG	DCN,SIRT1,PIM2,BNIP3L,TMEM59,PARK7,KDR,PRKAA1,SCOC,BNIP3,PRKD1
GO_VESICLE_MEDIATED_TRANSPORT_TO_THE_PLASMA_MEMBRANE	GO:0098876	81	Up	0.002153428658811748	0.04748278617479629	5	ARHGAP44,OSBPL5,RABEP1,LRRC7,GOPC,VAMP3,GRIPAP1,VPS35,EXOC5,NSF,DNM2,RAB10,EXOC1,GGA1,MICALL1,ARFRP1,CCDC22,GGA2,CSK,RAB11A,ANKRD27,RAB34,MAPK10,KRT18,VPS29,EXOC2,GOLPH3,SNX17,SPTBN1,EXOC8,BLZF1,LYPLA1,VPS26A,OPTN,ACSL3,ARFGEF2,VAMP7,BBS2,C16orf70,GGA3,CCDC93,MACF1,EXOC4,LLGL1,KIF13A,LRRC1,PREPL,ARL3,EXOC6,SNX27,GOLPH3L,SNAP47,EXOC6B,GRIP2,GOLGA4,GOLGA7,SEC16A,ANK3,ANKRD50,GRIP1,STEAP2,CNST,PKDCC…	ARHGAP44,VAMP3,GRIPAP1,DNM2,EXOC1,MICALL1,ARFRP1,GGA2,ANKRD27,RAB34,MAPK10,ARFGEF2,VAMP7,C16orf70,ARL3,SNX27,SNAP47,GOLGA7,ANKRD50,GRIP1,VPS39,RAB31,NSG1,VAMP5,CLSTN1,SCRIB	KRT18,ACSL3,STEAP2,PKDCC,AMN,STXBP6,CPLX1,BBS1
GO_NUCLEOTIDE_EXCISION_REPAIR	GO:0006289	108	Up	0.002168951230304292	0.04758221987435897	2	RAD52,POLR2J,LIG3,ERCC1,SLC30A9,MNAT1,AQR,RFC1,PNKP,POLR2B,ERCC8,RFC2,POLD1,NTHL1,ATXN3,XRCC1,XAB2,POLD3,PPIE,SIRT1,POLR2E,POLR2F,RBX1,EP300,RBBP8,POLR2C,ERCC2,POLR2I,LIG1,RPA3,POLD2,NEIL3,PRPF19,GTF2H1,GTF2H3,RFC5,COPS7A,OGG1,RPA2,RAD23B,COPS5,POLK,USP45,CHD1L,RPA1,PCNA,RFC3,CDK7,CCNH,DDB2,BIVM,ERCC5,HUS1,BRIP1,XPA,COPS4,BRCA2,CUL4A,NEIL1,COPS3,TP53,PARP1,RPS27A,POLR2D,COPS7B,GTF2H2,CETN2,POLR2K…	ERCC1,POLR2B,ERCC8,RFC2,POLD1,PPIE,POLR2E,POLR2F,RBBP8,POLR2C,POLR2I,LIG1,RPA3,GTF2H1,OGG1,RPA1,RFC3,DDB2,HUS1,BRIP1,XPA,BRCA2,CUL4A,POLR2D,COPS7B,XPC,ERCC3,POLL,POLR2G,GPS1,POLE,POLR2A,TCEA1,ISY1	NTHL1,XAB2,SIRT1,CHD1L,UBC,UBB,POLD4,RPA4,GTF2H4,ERCC6
GO_REGULATION_OF_TOR_SIGNALING	GO:0032006	82	Up	0.0021705946823919573	0.04758221987435897	1	UBR2,RRAGD,CLEC16A,FNIP2,ARAF,SESN1,RRAGB,ZMPSTE24,SEH1L,MAPKAPK5,RFFL,TREM2,SIRT1,KLHL22,DEPDC5,HIF1A,TELO2,TTI1,FAM83D,WDR59,NPRL3,TSC2,PIH1D1,GSK3A,RHEB,LAMTOR3,ITFG2,FBXO9,EPM2A,GOLPH3,NPRL2,LAMTOR2,RRAGC,STK11,KPTN,PIK3CA,WDR24,SH3BP4,SESN2,LIN28A,PRKAA1,ARNTL,LAMTOR5,TMEM127,GPAT3,RPTOR,DYRK3,DGKQ,TBCK,TBC1D7,GNA12,C9orf72,SESN3,ATM,LAMTOR1,FLCN,DEPTOR,RRAGA,SEC13,UBR1,SIK3,PRKAA2,RICTOR,MI…	SESN1,RFFL,HIF1A,TELO2,ITFG2,FBXO9,RRAGC,LAMTOR5,TMEM127,GPAT3,GNA12,LAMTOR1,MLST8,MTM1,HDAC3,C12orf66,SLC38A9,LAMTOR4,AKT1S1,PDCD6	TREM2,SIRT1,FAM83D,LIN28A,PRKAA1,DYRK3,RELN
GO_REGULATION_OF_RESPONSE_TO_DNA_DAMAGE_STIMULUS	GO:2001020	194	Up	0.0021841767512497095	0.04774077032746095	1	RAD52,KDM1A,CRY1,BRCA1,ERCC1,DDX11,WAS,BID,SNAI2,CD74,CD44,BCLAF1,PARP3,ERCC8,RAD51,POLQ,FAM168A,TMEM161A,EYA2,TP53BP1,XRCC1,SIRT6,TIGAR,THOC1,RIF1,WDR70,ZMPSTE24,UIMC1,FUS,WDR76,SIRT1,ABL1,TFIP11,THOC5,HDAC10,SMCHD1,PSMD10,FMR1,EYA1,UBR5,PIAS4,BABAM1,NSMCE4A,RECQL5,DDX5,FOXM1,RAD51AP1,TIMELESS,FBXO5,RNF8,EYA4,OGG1,FXR1,NEK4,MAD2L2,RPA2,TRIM32,SLF2,CLU,TWIST1,SNAI1,WRNIP1,DEK,EEF1E1,BCL2L12,HELB,…	ERCC1,DDX11,PARP3,ERCC8,EYA2,SIRT6,UIMC1,WDR76,HDAC10,PSMD10,FMR1,EYA1,NSMCE4A,RECQL5,RAD51AP1,TIMELESS,RNF8,EYA4,OGG1,NEK4,MAD2L2,SLF2,WRNIP1,CDKN2D,FIGNL1,SPIRE1,RNASEH2B,CUL4A,PML,WRAP53,SMYD2,ETAA1,EGFR,PPP4C,FBXO4,PLA2R1,TRIP12,CEBPG,EYA3,CCAR2,UBQLN4,ZNF385A,USP1,DTX3L,RNF168,SPRED1,OTUB1,ING2,USP47,MGMT,NPAS2,TRIAP1,RAD9A,ATAD5,KMT5A,MUC1,HMGB1,NUDT16	WAS,SIRT1,CLU,TWIST1,SNAI1,ELL3,DYRK3,ACKR3,SFRP2,HMGA2,ANKLE1,MSX1,PYHIN1,NKX3-1,AXIN2,NSMCE1,BCL2,KLHL15,UBE2N,NPM1,FIGN,SPRED3,ERCC6,RTEL1
GO_AXONEMAL_DYNEIN_COMPLEX_ASSEMBLY	GO:0070286	24	Down	0.002202784232493725	0.048007926504696576	4	ZMYND10,DNAH5,TEKT2,SPAG1,CCDC114,DNAH1,DNAH7,DNAL1,DNAI1,LRRC6,LRRC49,CCDC65,CCDC40,CCDC39,DNAAF1,DRC1,CFAP100,DNAAF5,DNAAF2,DNAAF3,ARMC4,DNAI2,CFAP73,CCDC151		DNAH5,TEKT2,CCDC114,DNAI1,CCDC65,CCDC39,DNAAF1,DRC1,CFAP100,DNAAF3,ARMC4,DNAI2,CFAP73,CCDC151
GO_POSITIVE_REGULATION_OF_CYTOSOLIC_CALCIUM_ION_CONCENTRATION_INVOLVED_IN_PHOSPHOLIPASE_C_ACTIVATING_G_PROTEIN_COUPLED_SIGNALING_PATHWAY	GO:0051482	19	Down	0.0022255069982318166	0.048362968554060776	1	GNA15,EDN1,CALCA,F2RL3,LPAR6,GPR65,DRD2,F2RL2,F2RL1,KISS1,S1PR1,LPAR3,C3AR1,GPR35,GPR157,F2R,LPAR1,TGM2,GPR20	LPAR6,GPR157,F2R	EDN1,CALCA,F2RL3,GPR65,F2RL2,S1PR1,LPAR3,C3AR1,LPAR1,TGM2,GPR20
GO_METANEPHRIC_GLOMERULUS_VASCULATURE_DEVELOPMENT	GO:0072239	5	Down	0.002255813223642276	0.04883223250088729	3	PDGFB,EGR1,PDGFRA,OSR1,CD34		PDGFB,EGR1,PDGFRA,OSR1,CD34
GO_REGULATION_OF_VIRAL_TRANSCRIPTION	GO:0046782	63	Up	0.0022613248638774872	0.04883223250088729	1	POLR2J,POLR2B,RSF1,CTDP1,TAF11,NUCKS1,MID2,REST,TFAP4,POLR2E,SMARCB1,POLR2F,EP300,SNW1,NELFCD,POLR2C,POLR2I,TRIM14,HDAC1,TRIM62,TRIM32,TARDBP,ZNF639,GTF2F1,SMARCA4,ZFP36,CCNT1,TRIM21,INPP5K,MDFIC,DHX9,CDK9,POU2F3,GTF2B,LEF1,TARBP2,IFITM3,POLR2D,POLR2K,HMGA2,CHD1,TRIM11,RRP1B,POLR2H,PSMC3,POLR2G,TRIM8,JUN,POLR2L,POLR2A,NELFA,SP1,GTF2F2,NELFB,SUPT5H,NELFE,TRIM31,TRIM27,TRIM13,SUPT4H1,CCL5,CCL4,CCL3	POLR2B,CTDP1,TAF11,POLR2E,POLR2F,POLR2C,POLR2I,TRIM14,TARDBP,TRIM21,INPP5K,MDFIC,POU2F3,IFITM3,POLR2D,POLR2G,POLR2A,NELFA,NELFB,NELFE,SUPT4H1	HDAC1,HMGA2,JUN,CCL5,CCL4,CCL3
GO_CENTROMERE_COMPLEX_ASSEMBLY	GO:0034508	37	Up	0.002266584538211154	0.04883223250088729	4	CENPQ,RSF1,RNF4,CENPM,RBBP7,CENPI,CENPT,OIP5,SENP6,CENPA,CENPF,HELLS,CENPL,CENPK,HJURP,MIS18BP1,NASP,CENPO,CENPE,RB1,ITGB3BP,POGZ,CENPC,POLE3,CENPU,CENPH,SMARCA5,MIS18A,RBBP4,CENPN,CENPV,MIS12,TRAPPC12,RUVBL1,NPM1,CENPP,CENPW	CENPQ,CENPT,CENPF,HELLS,CENPK,MIS18BP1,CENPE,CENPC,POLE3,CENPU,CENPH,MIS18A,CENPN,CENPP	CENPI,CENPV,NPM1
GO_PROTEIN_INSERTION_INTO_MITOCHONDRIAL_MEMBRANE	GO:0051204	44	Up	0.0022782742371090796	0.0489438399680662	4	BAD,AGK,BID,CASP8,TP63,TP73,HSP90AA1,BAX,PPP1R13B,TIMM13,TOMM22,SAMM50,GZMB,TIMM9,E2F1,BMF,PDCD5,BBC3,MAPK8,YWHAE,TFDP2,PPP3CC,ROMO1,YWHAH,YWHAQ,TIMM10,NMT1,TP53,PMAIP1,TP53BP2,BCL2L11,OXA1L,COX18,YWHAZ,MOAP1,YWHAB,YWHAG,HSPA4,BCL2,SFN,TIMM22,NDUFA13,TFDP1,PPP3R1	BAD,AGK,TP63,PPP1R13B,TIMM13,TFDP2,PPP3CC,ROMO1,TIMM10,YWHAB,SFN	TP73,GZMB,BCL2,NDUFA13
GO_POSITIVE_REGULATION_OF_G_PROTEIN_COUPLED_RECEPTOR_SIGNALING_PATHWAY	GO:0045745	19	Down	0.002296715958688365	0.04919945097828438	1	NOS1,PRMT5,GSK3A,WNT5A,C3,TMOD2,KLK14,GRP,MRAP2,DRD2,PRKCA,GPER1,PHB,KLK5,KLK6,GPR27,FZD2,UBQLN2,GAS2L2	PRMT5,MRAP2	NOS1,WNT5A,C3,KLK14,GRP,PRKCA,GPER1,KLK5,GPR27,FZD2,GAS2L2
GO_DOSAGE_COMPENSATION	GO:0007549	15	Up	0.0023353366413555406	0.0497660496383034	2	UPF1,BRCA1,YTHDC1,SMCHD1,LRIF1,RLIM,CDYL,HNRNPU,PCGF6,RBM15,METTL3,EXOSC10,PCGF5,PCGF3,RBM15B	LRIF1,HNRNPU,PCGF6,METTL3,EXOSC10,RBM15B
GO_ENDOSOME_ORGANIZATION	GO:0007032	73	Up	0.0023381870331536394	0.0497660496383034	4	ALS2,VTA1,PI4K2B,FAM160A2,RAB27A,TSG101,RAB7A,PIK3C3,CHMP2B,CHMP5,SNX10,HOOK2,CHMP4B,RAB11A,VPS18,LAPTM4B,PLEKHJ1,DNM1,CLCN3,CORO1C,RAB5B,SNX3,STAM2,CHMP3,EXOC8,VPS4B,ARFGEF2,RAB22A,CHMP2A,CHMP1A,VPS25,VPS4A,HOOK1,STX6,TMEM127,VPS36,STAM,DNAJC13,USP8,SCARB2,VPS37B,MVB12A,CHMP7,LAMTOR1,PI4K2A,VPS37A,SYNJ1,SNF8,VPS11,VPS28,SQSTM1,CHMP4C,PLEKHF1,AKTIP,RILP,VPS37C,HOOK3,USP50,PDCD6IP,TMCC1,RNF26,SNX3…	RAB7A,LAPTM4B,ARFGEF2,CHMP1A,VPS25,STX6,TMEM127,VPS37B,MVB12A,LAMTOR1,VPS11,SQSTM1,CHMP4C,PLEKHF1,AKTIP,VPS37C,RNF26,CHMP6,ALS2CL,HGS	SNX10,HOOK1,USP50,VPS37D
GO_DEOXYRIBONUCLEOSIDE_TRIPHOSPHATE_METABOLIC_PROCESS	GO:0009200	17	Up	0.0023430218874796386	0.0497660496383034	2	TBPL1,RRM2B,SAMHD1,NUDT1,DGUOK,ITPA,DUT,CMPK2,NUDT15,GUK1,AK9,ADK,DTYMK,TYMS,DCTPP1,ADA,NUDT16	NUDT1,CMPK2,GUK1,ADK,DTYMK,NUDT16	DUT
GO_SPLICEOSOMAL_COMPLEX_ASSEMBLY	GO:0000245	54	Up	0.0023499929590431097	0.04977351284238068	2	RBM5,GCFC2,LUC7L,CELF2,SFSWAP,DDX1,YTHDC1,GEMIN2,SRPK1,SF3A1,SRSF5,PRPF6,CRNKL1,CELF4,SF3A2,SETX,LUC7L3,PRPF19,SRSF9,SF3B1,PTBP2,SRSF6,SNRPC,SNRPD2,SRPK2,SRSF1,NCBP1,SCAF11,NOL3,TXNL4A,SNRPG,SNRNP200,LUC7L2,RBMX,CELF1,GEMIN6,SRSF12,CELF5,SLU7,PSIP1,SNRPD1,SF1,USP39,ZRSR2,SMN1,DDX23,SNRPE,SF3A3,SRPK3,PRPF39,SRSF10,DDX39B,SMN2,ISY1	RBM5,LUC7L,SFSWAP,SF3A1,SRSF5,SF3A2,SRPK2,TXNL4A,SNRNP200,SF1,USP39,DDX23,SNRPE,ISY1	CELF2,CRNKL1,CELF4,CELF5,SRPK3
GO_RESPONSE_TO_RADIATION	GO:0009314	366	Up	0.0023568117062425192	0.04977771690797051	1	KDM1A,CREBBP,FBXL3,CRY1,SPRTN,MAP4K3,BRCA1,ERCC1,ATP1A2,SNAI2,PLEKHB1,BAK1,PIAS1,USP2,PNKP,CTNS,HSPA5,USP28,ERCC8,PER3,RAD51,CYBA,OPN3,POLD1,TMEM161A,FECH,TP53BP1,HYAL2,NUCKS1,BCL3,NEDD4,POLB,ASNS,CNGB1,RAD18,SMC1A,PTGS2,SLC24A1,TIPIN,MAP2K7,POLD3,UBE2A,TIGAR,GNB1,SDF4,SLC1A3,XRCC5,DNM2,PTPRC,ZMPSTE24,MAP3K4,DDHD2,RAD54L,NOX4,BAX,UIMC1,GNA11,DNMT3B,ICAM1,ANGPT2,MSH2,SIRT1,CIRBP,EP300,HIF1A,YY1,NF…	SPRTN,ERCC1,BAK1,USP2,ERCC8,PER3,POLD1,FECH,POLB,PTGS2,UBE2A,DNM2,MAP3K4,DDHD2,UIMC1,MSH2,CIRBP,HIF1A,YY1,FMR1,N4BP1,EYA1,AKT2,NAMPT,PTN,BRAT1,GATA3,IFT20,UNC119,NMU,MAPK10,TMEM109,PITPNM1,RAD51AP1,MAPK14,RNF8,OGG1,TANC1,GADD45A,ELK1,INO80,CDKN2D,FIGNL1,KRAS,EIF2S1,MEIS2,DDB2,CLOCK,REV1,HUS1,XPA,NABP2,BRCA2,PML,AKT1,CAMKMT,FANCD2,PIK3R1,EGFR,TLK2,ALAD,POLE3,ADIRF,TNKS1BP1,SLC7A11,FBXO4,XPC,KIT,EY…	ATP1A2,PLEKHB1,HYAL2,CNGB1,PTPRC,NOX4,ANGPT2,SIRT1,CACNA1F,RP1,SFRP1,HAMP,HOXA1,CRYAB,SLC1A2,TULP1,GRM6,GRK7,HYAL1,DUSP1,EGR1,AIPL1,AANAT,SAG,PPP1R1B,PRKAA1,GUCY2D,ATP8A2,PDE6B,TXN,TICRR,TNFRSF11A,SIK1,SFRP2,STAR,HMGA2,RAD9B,COL3A1,IL12A,FOS,JUNB,BCL2,JUN,NPM1,PENK,CCR4,NHEJ1,EYS,MME,CRIP1,TREX1,ERCC6,AQP1,NR2E3
GO_UBIQUITIN_DEPENDENT_ERAD_PATHWAY	GO:0030433	73	Up	0.0023645175118292517	0.049788542251180797	2	RHBDD2,HSPA5,JKAMP,HERPUD1,ERLEC1,SEL1L,DERL2,DNAJC10,EDEM2,DERL3,FOXRED2,PSMC6,USP14,STUB1,UBXN8,SGTA,CAV1,SEC61B,ERLIN1,CCDC47,WFS1,UBE4A,FAF2,AUP1,NFE2L2,EDEM3,FBXO2,FBXO6,TRIM25,DNAJB9,UBE4B,FBXO44,EDEM1,UBQLN1,OS9,DNAJB2,DERL1,RNF121,RNF185,UBXN4,RNF175,ERLIN2,DNAJB12,AMFR,UBE2J2,FBXO27,SYVN1,ANKZF1,STT3B,DNAJB14,TMUB1,TMEM67,VCP,HSP90B1,TMUB2,TMEM129,DNAJC18,USP19,MAN1B1,YOD1,NPLOC4,UBE2G2,…	RHBDD2,JKAMP,SEL1L,USP14,CAV1,FBXO2,FBXO6,TRIM25,FBXO44,UBE2J2,FBXO27,VCP,TMEM129,NPLOC4,NCCRP1,UBE2J1,FBXO17	HERPUD1,DNAJC10,DERL3,EDEM3,RNF175,DNAJC18
GO_POSITIVE_REGULATION_OF_CYSTEINE_TYPE_ENDOPEPTIDASE_ACTIVITY	GO:2001056	128	Up	0.002370567645421296	0.049788542251180797	2	BAD,CASP10,CFLAR,FYN,BID,NLRP2,FAS,BAK1,CYFIP2,CASP8,NGFR,RHOA,PDCD2,GRAMD4,SENP1,REST,BAX,MUL1,TFAP4,NLRP1,SIRT1,JAK2,BCL2L13,TBC1D10A,PPM1F,LGMN,TRADD,PYCARD,CTSH,RIPK2,TNFRSF10A,PDCD5,BBC3,CARD8,NOD1,ALOX12,PERP,DAP,FAM162A,IFT57,HTRA2,HSPE1,F3,CTSD,CASP8AP2,WDR35,APAF1,TNFRSF10B,TNFSF10,ACVR1C,TRAF2,HIP1,EGLN3,HIP1R,PRR7,PPARG,CASP9,KHDC1,CIDEB,ANP32B,MYC,RIPK1,MTCH1,ARRB1,CASP1,BCL2L10,PML,P…	BAD,BAK1,GRAMD4,NLRP1,BCL2L13,TBC1D10A,PPM1F,PYCARD,PERP,DAP,IFT57,HTRA2,CTSD,WDR35,APAF1,TNFRSF10B,PPARG,KHDC1,CIDEB,ANP32B,MTCH1,PML,S100A8,WNT3A,XDH,S100A9,IFI16,AIM2,SYK,VCP,SOX7,MALT1,CLEC7A,BOK,F2R,CCK,HMGB1,DAPK1,PDCD6,KHDC1L	NLRP2,SIRT1,ALOX12,TNFSF10,NLRP12,ARL6IP5,GSN,AIFM1,NLRP3,DLC1,GPER1,NKX3-1,COL4A3,USP50,TNFSF15,LCK,NDUFA13,CARD9,TNF
GO_CELL_CELL_ADHESION_MEDIATED_BY_INTEGRIN	GO:0033631	15	Down	0.002380810313696941	0.04986438091556351	12	WNK1,PIEZO1,ITGA4,PODXL,SWAP70,SKAP1,FERMT3,ITGB1,ITGA5,ADAM9,NPNT,ADA,DPP4,CD3E,CCL5	PIEZO1	ITGA4,SKAP1,FERMT3,NPNT,DPP4,CD3E,CCL5
GO_INTRINSIC_APOPTOTIC_SIGNALING_PATHWAY_BY_P53_CLASS_MEDIATOR	GO:0072332	73	Up	0.002392236316102162	0.04996451350214488	1	KDM1A,PDK2,E2F2,CD74,CD44,USP28,RRM2B,HIPK2,BCL3,TP63,TP73,RRN3,BAX,PPP1R13B,CDIP1,MSH2,SIRT1,EP300,SNW1,E2F1,PYCARD,DDX5,TMEM109,PERP,STK11,CDKN1A,BCL2L12,DYRK2,ELL3,EDA2R,RRP8,MYBBP1A,MDM2,BRCA2,PML,TP53,PMAIP1,RPL11,TP53BP2,ZNF385B,JMY,ZNF385A,RPL26,MSX1,HIPK1,IFI16,SHISA5,HNRNPK,ANKRD2,DDIT4,BDKRB2,ING2,HINT1,UBB,TRIAP1,BCL2,RPS7,PHLDA3,NUPR1,ATAD5,BOK,AEN,PTTG1IP,CHEK2,RPS27L,MUC1,WWOX,TAF9B…	TP63,RRN3,PPP1R13B,MSH2,PYCARD,TMEM109,PERP,DYRK2,RRP8,MYBBP1A,BRCA2,PML,ZNF385A,IFI16,SHISA5,ING2,TRIAP1,PHLDA3,NUPR1,ATAD5,BOK,MUC1	HIPK2,TP73,SIRT1,ELL3,ZNF385B,MSX1,UBB,BCL2
