# Supplementary material for: An integrated cell atlas of the lung in health and disease
Source: Nat Med. 2023 Jun 8;29(6):1563–77. doi: 10.1038/s41591-023-02327-2 (PMC10287567; doi:10.1038/s41591-023-02327-2)
Supplement: Supplementary file 6 — CIBERSORTx-generated cell type signature matrices for deconvolution of bulk expression data into cell type proportions. [file 41591_2023_2327_MOESM6_ESM.zip]

Archive with 6 entries (6 files):
- CIBERSORTx_airway_cell_type_signatures.tsv
- __MACOSX/._CIBERSORTx_airway_cell_type_signatures.tsv
- CIBERSORTx_nose_cell_type_signatures.tsv
- __MACOSX/._CIBERSORTx_nose_cell_type_signatures.tsv
- CIBERSORTx_parenchyma_cell_type_signatures.tsv
- __MACOSX/._CIBERSORTx_parenchyma_cell_type_signatures.tsv
