# Supplementary material for: An integrated cell atlas of the lung in health and disease
Source: Nat Med. 2023 Jun 8;29(6):1563–77. doi: 10.1038/s41591-023-02327-2 (PMC10287567; doi:10.1038/s41591-023-02327-2)
Supplement: Supplementary file 6 — CIBERSORTx-generated cell type signature matrices for deconvolution of bulk expression data into cell type proportions. [file 41591_2023_2327_MOESM6_ESM.zip › CIBERSORTx_airway_cell_type_signatures.tsv]

NAME	EC capillary	EC venous	B cell lineage	NK cells	CD4 T cells	CD8 T cells	Dendritic cells	Alveolar macrophages	Interstitial macrophages	Mast cells	Monocytes	Fibroblasts	Smooth muscle	Basal & Secretory	Multiciliated lineage
ENSG00000000003	1.00000000000000000	1.00000000000000000	1.00000000000000000	1.00000000000000000	1.00000000000000000	1.00000000000000000	1.00000000000000000	1.00000000000000000	1.00000000000000000	1.00000000000000000	1.00000000000000000	1.00000000000000000	1.00000000000000000	73.36464042849104317	221.88065807287205189
ENSG00000000938	58.06357407225912937	1.00000000000000000	1.00000000000000000	173.41553600656197887	1.00000000000000000	1.00000000000000000	64.10131430001388253	140.22284209240461905	122.21971277335221373	1.00000000000000000	292.34133305665750413	1.00000000000000000	1.00000000000000000	1.00000000000000000	1.00000000000000000
ENSG00000000971	1.00000000000000000	1.00000000000000000	1.00000000000000000	1.00000000000000000	1.00000000000000000	1.00000000000000000	1.00000000000000000	1.00000000000000000	1.00000000000000000	1.00000000000000000	1.00000000000000000	1109.76524248924488347	108.71674814562145173	179.54528514402468886	82.11535105359384090
ENSG00000001084	1.00000000000000000	1.00000000000000000	1.00000000000000000	1.00000000000000000	1.00000000000000000	1.00000000000000000	1.00000000000000000	1.00000000000000000	1.00000000000000000	1.00000000000000000	1.00000000000000000	1.00000000000000000	1.00000000000000000	105.55830877289973557	143.97588105072475173
ENSG00000001561	1.00000000000000000	1.00000000000000000	1.00000000000000000	1.00000000000000000	1.00000000000000000	1.00000000000000000	1.00000000000000000	72.10511397186768079	36.87840945451495855	1.00000000000000000	1.00000000000000000	1.00000000000000000	1.00000000000000000	1.00000000000000000	107.81335323897268097
ENSG00000001631	1.00000000000000000	1.00000000000000000	1.00000000000000000	1.00000000000000000	1.00000000000000000	1.00000000000000000	1.00000000000000000	1.00000000000000000	1.00000000000000000	1.00000000000000000	1.00000000000000000	43.31446414048424032	70.63473070619025407	44.99456275215776202	53.57609117898620354
ENSG00000002587	1.00000000000000000	1.00000000000000000	1.00000000000000000	1.00000000000000000	1.00000000000000000	1.00000000000000000	1.00000000000000000	1.00000000000000000	75.75547914097867874	125.24399078094394611	1.00000000000000000	1.00000000000000000	1.00000000000000000	78.11392304388148489	62.25727837792859276
ENSG00000002933	1.00000000000000000	1.00000000000000000	1.00000000000000000	1.00000000000000000	1.00000000000000000	1.00000000000000000	115.18423103923136352	1.00000000000000000	1.00000000000000000	1.00000000000000000	1.00000000000000000	158.65155580937113200	1.00000000000000000	1.00000000000000000	1.00000000000000000
ENSG00000003147	83.77734425500919713	76.31106742228233486	1.00000000000000000	1.00000000000000000	1.00000000000000000	1.00000000000000000	1.00000000000000000	1.00000000000000000	1.00000000000000000	1.00000000000000000	1.00000000000000000	1.00000000000000000	1.00000000000000000	1.00000000000000000	1.00000000000000000
ENSG00000003436	473.69881493883713119	409.13847994519198892	1.00000000000000000	1.00000000000000000	1.00000000000000000	1.00000000000000000	1.00000000000000000	1.00000000000000000	1.00000000000000000	1.00000000000000000	1.00000000000000000	698.41856059596238993	254.38522227098891904	1.00000000000000000	1.00000000000000000
ENSG00000003756	64.74447781412543179	1.00000000000000000	57.26493514259894368	134.26145044115247629	146.39623082398387055	115.77917431696872086	1.00000000000000000	1.00000000000000000	92.09227412633313747	54.63721464198253130	74.56830312880208567	94.36024396004495429	44.96266589890608145	49.66643869340045114	118.92689944742869557
ENSG00000003989	1.00000000000000000	1.00000000000000000	1.00000000000000000	1.00000000000000000	1.00000000000000000	1.00000000000000000	1.00000000000000000	1.00000000000000000	1.00000000000000000	1.00000000000000000	1.00000000000000000	1.00000000000000000	1.00000000000000000	1.00000000000000000	180.35759979518979890
ENSG00000004399	77.24414660961770096	105.19422215364632223	1.00000000000000000	1.00000000000000000	1.00000000000000000	1.00000000000000000	1.00000000000000000	42.48112564885877873	58.57005364025710037	1.00000000000000000	1.00000000000000000	1.00000000000000000	1.00000000000000000	1.00000000000000000	1.00000000000000000
ENSG00000004455	77.72598954184744002	115.82535147054163360	1.00000000000000000	1.00000000000000000	1.00000000000000000	1.00000000000000000	1.00000000000000000	49.27865574868256715	33.36525835560341591	1.00000000000000000	1.00000000000000000	57.18357573228360735	1.00000000000000000	89.10292086682804324	70.95827167025885274
ENSG00000004468	1.00000000000000000	1.00000000000000000	1.00000000000000000	111.78538692204321592	1.00000000000000000	1.00000000000000000	1.00000000000000000	1.00000000000000000	1.00000000000000000	1.00000000000000000	1.00000000000000000	1.00000000000000000	1.00000000000000000	1.00000000000000000	77.79562600777104819
ENSG00000004478	1.00000000000000000	1.00000000000000000	63.83514758032622893	1.00000000000000000	1.00000000000000000	1.00000000000000000	1.00000000000000000	29.09606981089067546	80.27932898075150092	1.00000000000000000	1.00000000000000000	1.00000000000000000	1.00000000000000000	43.57554348531711952	39.77878997566614316
ENSG00000004534	92.08312316057082114	104.56399888431330680	90.64619069439716270	112.84923687832177563	121.56965009618298268	1.00000000000000000	1.00000000000000000	1.00000000000000000	27.87299994265747216	60.47589142480133262	1.00000000000000000	116.92832722409792723	120.23939071521510868	44.89645153812978151	110.89148184338533554
ENSG00000004700	1.00000000000000000	75.07010890784954427	1.00000000000000000	1.00000000000000000	1.00000000000000000	1.00000000000000000	1.00000000000000000	43.65056198044235458	50.30827095342286270	1.00000000000000000	1.00000000000000000	68.23491711451134734	1.00000000000000000	1.00000000000000000	1.00000000000000000
ENSG00000004776	1.00000000000000000	1.00000000000000000	1.00000000000000000	1.00000000000000000	1.00000000000000000	1.00000000000000000	1.00000000000000000	1.00000000000000000	1.00000000000000000	1.00000000000000000	1.00000000000000000	113.95754815323721232	133.00310372118306645	1.00000000000000000	1.00000000000000000
ENSG00000004799	514.57925540068924875	1.00000000000000000	1.00000000000000000	1.00000000000000000	1.00000000000000000	1.00000000000000000	1.00000000000000000	55.90301350161888649	56.43705096861430093	1.00000000000000000	1.00000000000000000	313.77408355613698632	353.98794130526357549	1.00000000000000000	1.00000000000000000
ENSG00000004838	1.00000000000000000	1.00000000000000000	1.00000000000000000	1.00000000000000000	1.00000000000000000	1.00000000000000000	1.00000000000000000	1.00000000000000000	1.00000000000000000	1.00000000000000000	1.00000000000000000	1.00000000000000000	1.00000000000000000	1.00000000000000000	545.35393223796302209
ENSG00000004897	77.14878856038197341	1.00000000000000000	1.00000000000000000	1.00000000000000000	1.00000000000000000	1.00000000000000000	1.00000000000000000	27.37758026069537820	1.00000000000000000	1.00000000000000000	1.00000000000000000	1.00000000000000000	1.00000000000000000	1.00000000000000000	1.00000000000000000
ENSG00000005001	1.00000000000000000	1.00000000000000000	1.00000000000000000	1.00000000000000000	1.00000000000000000	1.00000000000000000	1.00000000000000000	1.00000000000000000	1.00000000000000000	1.00000000000000000	1.00000000000000000	1.00000000000000000	1.00000000000000000	57.06880441916740665	48.68992668101364529
ENSG00000005059	1.00000000000000000	121.00173512084714389	1.00000000000000000	1.00000000000000000	154.92579717592093402	1.00000000000000000	58.95537812932093402	57.52648593093271501	76.66418562963279726	1.00000000000000000	71.12067356617225755	1.00000000000000000	1.00000000000000000	1.00000000000000000	1.00000000000000000
ENSG00000005102	1.00000000000000000	172.59893089401543875	1.00000000000000000	1.00000000000000000	1.00000000000000000	1.00000000000000000	1.00000000000000000	1.00000000000000000	1.00000000000000000	1.00000000000000000	1.00000000000000000	1.00000000000000000	1.00000000000000000	1.00000000000000000	1.00000000000000000
ENSG00000005238	1.00000000000000000	1.00000000000000000	1.00000000000000000	1.00000000000000000	1.00000000000000000	1.00000000000000000	1.00000000000000000	47.75980082364526424	48.55948882588058524	1.00000000000000000	1.00000000000000000	1.00000000000000000	1.00000000000000000	1.00000000000000000	1.00000000000000000
ENSG00000005302	1.00000000000000000	1.00000000000000000	1.00000000000000000	1.00000000000000000	1.00000000000000000	1.00000000000000000	1.00000000000000000	29.18104235313012396	43.91738576905413538	1.00000000000000000	88.06379819151223387	1.00000000000000000	1.00000000000000000	1.00000000000000000	42.84368207353444546
ENSG00000005339	1.00000000000000000	1.00000000000000000	61.75244762474497406	1.00000000000000000	1.00000000000000000	1.00000000000000000	1.00000000000000000	1.00000000000000000	100.77495918087359428	1.00000000000000000	73.64435609606232447	61.82978123925919078	1.00000000000000000	50.28031134380293565	46.76032457313575463
ENSG00000005448	1.00000000000000000	1.00000000000000000	1.00000000000000000	1.00000000000000000	1.00000000000000000	1.00000000000000000	1.00000000000000000	1.00000000000000000	1.00000000000000000	1.00000000000000000	1.00000000000000000	1.00000000000000000	1.00000000000000000	1.00000000000000000	479.36610691753139690
ENSG00000005469	1.00000000000000000	1.00000000000000000	1.00000000000000000	1.00000000000000000	1.00000000000000000	1.00000000000000000	1.00000000000000000	1.00000000000000000	1.00000000000000000	1.00000000000000000	1.00000000000000000	1.00000000000000000	1.00000000000000000	45.32857144662727222	1.00000000000000000
ENSG00000005486	73.99402389558092352	1.00000000000000000	1.00000000000000000	1.00000000000000000	103.54080907505833409	1.00000000000000000	1.00000000000000000	154.64869240078647294	28.75099216031822280	242.23534777789043915	1.00000000000000000	86.73067622112701258	1.00000000000000000	59.09971459918820358	79.21302860035795845
ENSG00000005844	1.00000000000000000	1.00000000000000000	1.00000000000000000	112.96248781028310759	1.00000000000000000	1.00000000000000000	1.00000000000000000	49.60032084911703265	1.00000000000000000	1.00000000000000000	57.16310200497525074	1.00000000000000000	1.00000000000000000	1.00000000000000000	1.00000000000000000
ENSG00000005884	159.70681789873955836	1.00000000000000000	1.00000000000000000	1.00000000000000000	1.00000000000000000	1.00000000000000000	1.00000000000000000	1.00000000000000000	1.00000000000000000	1.00000000000000000	1.00000000000000000	1.00000000000000000	1.00000000000000000	41.68774448555949164	51.12683709828603895
ENSG00000006042	1.00000000000000000	1.00000000000000000	1.00000000000000000	1.00000000000000000	1.00000000000000000	1.00000000000000000	1.00000000000000000	1.00000000000000000	1.00000000000000000	1.00000000000000000	1.00000000000000000	199.60693034809591495	79.38712154023936307	66.12181694820765188	76.52250888832743669
ENSG00000006125	101.34074669206357555	1.00000000000000000	1.00000000000000000	92.05387162745229546	1.00000000000000000	121.37672344273416059	1.00000000000000000	32.93503261785257052	39.08561051025962030	52.18157251540382191	59.55616848006802400	94.82994623367251563	1.00000000000000000	35.83349704326298024	84.57383193989802805
ENSG00000006210	443.68989859293651534	1.00000000000000000	1.00000000000000000	1.00000000000000000	1.00000000000000000	1.00000000000000000	1.00000000000000000	1.00000000000000000	1.00000000000000000	1.00000000000000000	1.00000000000000000	1.00000000000000000	1.00000000000000000	36.46871114825110993	54.94578432552323477
ENSG00000006327	163.91205142502550984	1.00000000000000000	1.00000000000000000	1.00000000000000000	1.00000000000000000	1.00000000000000000	1.00000000000000000	1.00000000000000000	1.00000000000000000	1.00000000000000000	1.00000000000000000	139.58035480270098105	1.00000000000000000	99.74158134968014622	1.00000000000000000
ENSG00000006451	283.19923558820300968	83.41323965624580694	1.00000000000000000	1.00000000000000000	1.00000000000000000	1.00000000000000000	163.11490135574226201	45.26448503336267493	195.25648428225846942	1.00000000000000000	1.00000000000000000	1.00000000000000000	1.00000000000000000	38.09482701462950160	1.00000000000000000
ENSG00000006453	1.00000000000000000	1.00000000000000000	1.00000000000000000	1.00000000000000000	1.00000000000000000	1.00000000000000000	1.00000000000000000	1.00000000000000000	1.00000000000000000	1.00000000000000000	1.00000000000000000	1.00000000000000000	1.00000000000000000	1.00000000000000000	156.92372182950015258
ENSG00000006459	1.00000000000000000	1.00000000000000000	1.00000000000000000	1.00000000000000000	1.00000000000000000	1.00000000000000000	1.00000000000000000	1.00000000000000000	52.33814117021190526	1.00000000000000000	1.00000000000000000	1.00000000000000000	1.00000000000000000	1.00000000000000000	38.10570597574126595
ENSG00000006468	1.00000000000000000	1.00000000000000000	1.00000000000000000	1.00000000000000000	1.00000000000000000	1.00000000000000000	1.00000000000000000	1.00000000000000000	1.00000000000000000	1.00000000000000000	1.00000000000000000	102.48120481549084104	1.00000000000000000	1.00000000000000000	1.00000000000000000
ENSG00000006534	1.00000000000000000	1.00000000000000000	1.00000000000000000	1.00000000000000000	1.00000000000000000	1.00000000000000000	1.00000000000000000	1.00000000000000000	1.00000000000000000	1.00000000000000000	1.00000000000000000	1.00000000000000000	1.00000000000000000	1.00000000000000000	298.53006900450509420
ENSG00000006625	1.00000000000000000	80.37916305632673186	1.00000000000000000	1.00000000000000000	1.00000000000000000	1.00000000000000000	84.21386833495623137	23.95305669326673126	1.00000000000000000	1.00000000000000000	1.00000000000000000	1.00000000000000000	1.00000000000000000	57.89210441417906594	68.14001702519180981
ENSG00000006634	1.00000000000000000	1.00000000000000000	1.00000000000000000	1.00000000000000000	1.00000000000000000	1.00000000000000000	1.00000000000000000	1.00000000000000000	47.31479687568644721	1.00000000000000000	1.00000000000000000	1.00000000000000000	1.00000000000000000	1.00000000000000000	1.00000000000000000
ENSG00000006747	1.00000000000000000	1.00000000000000000	1.00000000000000000	1.00000000000000000	1.00000000000000000	1.00000000000000000	1.00000000000000000	1.00000000000000000	1.00000000000000000	66.92320358493284971	1.00000000000000000	1.00000000000000000	1.00000000000000000	1.00000000000000000	103.88414634003530068
ENSG00000006831	223.73152085094545782	1.00000000000000000	1.00000000000000000	1.00000000000000000	1.00000000000000000	1.00000000000000000	1.00000000000000000	32.30111161206784232	29.01506390780990685	1.00000000000000000	1.00000000000000000	1.00000000000000000	1.00000000000000000	1.00000000000000000	1.00000000000000000
ENSG00000007062	1.00000000000000000	1.00000000000000000	1.00000000000000000	1.00000000000000000	1.00000000000000000	1.00000000000000000	1.00000000000000000	1.00000000000000000	1.00000000000000000	1.00000000000000000	1.00000000000000000	1.00000000000000000	1.00000000000000000	1.00000000000000000	310.71784370741085013
ENSG00000007174	1.00000000000000000	1.00000000000000000	1.00000000000000000	1.00000000000000000	1.00000000000000000	1.00000000000000000	1.00000000000000000	1.00000000000000000	1.00000000000000000	1.00000000000000000	1.00000000000000000	1.00000000000000000	1.00000000000000000	1.00000000000000000	331.01090288836081754
ENSG00000007237	1.00000000000000000	1.00000000000000000	1.00000000000000000	1.00000000000000000	1.00000000000000000	1.00000000000000000	1.00000000000000000	1.00000000000000000	90.58489989371706486	1.00000000000000000	121.93595569863290962	61.97247885059582728	1.00000000000000000	1.00000000000000000	35.17372440647343979
ENSG00000007255	1.00000000000000000	87.78074597918788413	1.00000000000000000	1.00000000000000000	100.87797037344826379	1.00000000000000000	107.46060535509286638	64.95298337521565202	31.13988005912378298	64.88218785686370893	55.88868221467193109	1.00000000000000000	1.00000000000000000	76.53366422084830845	54.77411379257289781
ENSG00000007264	1.00000000000000000	1.00000000000000000	1.00000000000000000	296.63378075396730083	1.00000000000000000	1.00000000000000000	1.00000000000000000	1.00000000000000000	1.00000000000000000	1.00000000000000000	1.00000000000000000	1.00000000000000000	1.00000000000000000	1.00000000000000000	1.00000000000000000
ENSG00000007312	1.00000000000000000	180.83407166755472417	256.16606412040943042	1.00000000000000000	1.00000000000000000	1.00000000000000000	1.00000000000000000	1.00000000000000000	1.00000000000000000	1.00000000000000000	1.00000000000000000	1.00000000000000000	1.00000000000000000	1.00000000000000000	1.00000000000000000
ENSG00000007392	1.00000000000000000	1.00000000000000000	62.93307568714039490	1.00000000000000000	1.00000000000000000	1.00000000000000000	1.00000000000000000	1.00000000000000000	36.01311805832636992	1.00000000000000000	1.00000000000000000	115.44549908808208727	1.00000000000000000	1.00000000000000000	35.30883590636818781
ENSG00000007908	1.00000000000000000	352.21952844548786743	1.00000000000000000	1.00000000000000000	1.00000000000000000	1.00000000000000000	1.00000000000000000	1.00000000000000000	1.00000000000000000	1.00000000000000000	1.00000000000000000	1.00000000000000000	1.00000000000000000	1.00000000000000000	1.00000000000000000
ENSG00000007944	198.04438817078334978	1.00000000000000000	54.40252916399789029	149.42661947772688791	135.78480545058673101	1.00000000000000000	1.00000000000000000	1.00000000000000000	101.84527685897096205	66.17556913848416400	1.00000000000000000	194.81684297109237036	171.90716948674977971	49.93060960967153505	70.90698915128575663
ENSG00000008083	1.00000000000000000	1.00000000000000000	1.00000000000000000	1.00000000000000000	1.00000000000000000	1.00000000000000000	69.03232330307008624	1.00000000000000000	143.85019162905661005	1.00000000000000000	92.21283719612713980	1.00000000000000000	1.00000000000000000	1.00000000000000000	1.00000000000000000
ENSG00000008130	1.00000000000000000	1.00000000000000000	1.00000000000000000	1.00000000000000000	1.00000000000000000	1.00000000000000000	1.00000000000000000	1.00000000000000000	1.00000000000000000	1.00000000000000000	67.32149487984158043	1.00000000000000000	1.00000000000000000	1.00000000000000000	1.00000000000000000
ENSG00000008226	1.00000000000000000	1.00000000000000000	1.00000000000000000	1.00000000000000000	1.00000000000000000	1.00000000000000000	1.00000000000000000	1.00000000000000000	1.00000000000000000	1.00000000000000000	1.00000000000000000	1.00000000000000000	1.00000000000000000	1.00000000000000000	234.08228399712413648
ENSG00000008283	92.40559796782697788	1.00000000000000000	1.00000000000000000	1.00000000000000000	1.00000000000000000	1.00000000000000000	1.00000000000000000	1.00000000000000000	1.00000000000000000	1.00000000000000000	1.00000000000000000	1.00000000000000000	1.00000000000000000	1.00000000000000000	152.66162407752705121
ENSG00000008324	1.00000000000000000	1.00000000000000000	47.23838141362675458	112.51119133688462171	87.93743183808753372	259.00562928454849043	1.00000000000000000	39.80379433277136769	32.79842298371185194	82.42484979508667209	1.00000000000000000	1.00000000000000000	1.00000000000000000	58.66490575177586919	36.53502965977100558
ENSG00000008394	1.00000000000000000	1.00000000000000000	1.00000000000000000	1.00000000000000000	1.00000000000000000	1.00000000000000000	1.00000000000000000	180.62410687481775540	1.00000000000000000	1.00000000000000000	101.31507329427603281	175.04548722681374784	1.00000000000000000	573.57590940445322758	165.73447863039274353
ENSG00000008441	1.00000000000000000	1.00000000000000000	1.00000000000000000	1.00000000000000000	1.00000000000000000	1.00000000000000000	1.00000000000000000	1.00000000000000000	1.00000000000000000	1.00000000000000000	1.00000000000000000	134.29151681531359941	1.00000000000000000	40.18779910628089169	53.02571860837336715
ENSG00000008513	89.54788340249690748	1.00000000000000000	1.00000000000000000	104.79383812473271576	1.00000000000000000	1.00000000000000000	1.00000000000000000	43.86950092506660326	77.71609732322887965	1.00000000000000000	59.95354960665158472	1.00000000000000000	1.00000000000000000	1.00000000000000000	1.00000000000000000
ENSG00000008517	1204.31453656569578925	114.08750306063171820	1.00000000000000000	695.10719269140679444	1780.26280431442364716	2323.14452910272802910	1.00000000000000000	1.00000000000000000	1.00000000000000000	1.00000000000000000	1.00000000000000000	285.63116879765971134	1.00000000000000000	1.00000000000000000	1.00000000000000000
ENSG00000008838	446.12566563371962047	1.00000000000000000	1.00000000000000000	1.00000000000000000	1.00000000000000000	1.00000000000000000	1.00000000000000000	1.00000000000000000	1.00000000000000000	1.00000000000000000	1.00000000000000000	1.00000000000000000	1.00000000000000000	39.23226315069980075	56.21834895296805001
ENSG00000009413	1.00000000000000000	113.44361222000408418	94.03737583371432152	1.00000000000000000	1.00000000000000000	1.00000000000000000	68.92148024296776043	1.00000000000000000	121.54006030330778287	1.00000000000000000	80.20510954650315227	138.62937497796534103	1.00000000000000000	1.00000000000000000	131.39805619449492724
ENSG00000009790	1.00000000000000000	1.00000000000000000	63.58647911399956598	273.68713268345743472	299.24413737953364034	311.74813230131235287	1.00000000000000000	1.00000000000000000	1.00000000000000000	119.75839132397166509	55.95241921511927785	1.00000000000000000	1.00000000000000000	1.00000000000000000	1.00000000000000000
ENSG00000009954	1.00000000000000000	96.72333513911947023	70.01753424045453755	1.00000000000000000	131.93704668587122342	1.00000000000000000	45.80854256049327944	26.88511045483387107	37.72509983008116308	1.00000000000000000	1.00000000000000000	91.14185976050160320	100.98671719892692522	56.41074025084523669	103.66129820424299623
ENSG00000010270	76.52265796046037849	1.00000000000000000	1.00000000000000000	80.35714700738363092	1.00000000000000000	1.00000000000000000	1.00000000000000000	34.26631516025270940	53.23422024372842998	56.19610649513897727	1.00000000000000000	1.00000000000000000	1.00000000000000000	1.00000000000000000	1.00000000000000000
ENSG00000010319	180.58667754133117000	1.00000000000000000	1.00000000000000000	1.00000000000000000	1.00000000000000000	1.00000000000000000	1.00000000000000000	1.00000000000000000	1.00000000000000000	1.00000000000000000	1.00000000000000000	1.00000000000000000	1.00000000000000000	1.00000000000000000	1.00000000000000000
ENSG00000010327	1.00000000000000000	1.00000000000000000	1.00000000000000000	1.00000000000000000	1.00000000000000000	1.00000000000000000	1.00000000000000000	1.00000000000000000	246.13109745885341795	1.00000000000000000	72.04631117421973840	1.00000000000000000	1.00000000000000000	1.00000000000000000	1.00000000000000000
ENSG00000010361	1.00000000000000000	1.00000000000000000	1.00000000000000000	1.00000000000000000	1.00000000000000000	1.00000000000000000	1.00000000000000000	1.00000000000000000	1.00000000000000000	1.00000000000000000	1.00000000000000000	1.00000000000000000	1.00000000000000000	1.00000000000000000	127.81647893088189960
ENSG00000010404	1.00000000000000000	1.00000000000000000	165.28967160484822330	261.08848370706454034	379.89367338037715172	281.64665579927816452	109.04354061405713594	103.72953957772682543	108.53468482627114611	351.42136266206597384	120.59172264437441413	101.19031554189263034	92.16396205779332718	35.50148796665923356	180.80946206143977406
ENSG00000010610	1.00000000000000000	1.00000000000000000	1.00000000000000000	1.00000000000000000	1.00000000000000000	1.00000000000000000	94.42421082213428463	84.02296143318852728	93.23952599841615552	1.00000000000000000	114.02455017281491223	1.00000000000000000	1.00000000000000000	1.00000000000000000	1.00000000000000000
ENSG00000010626	1.00000000000000000	1.00000000000000000	1.00000000000000000	1.00000000000000000	1.00000000000000000	1.00000000000000000	1.00000000000000000	1.00000000000000000	1.00000000000000000	1.00000000000000000	1.00000000000000000	1.00000000000000000	1.00000000000000000	1.00000000000000000	491.35866618049601584
ENSG00000010671	1.00000000000000000	1.00000000000000000	1.00000000000000000	1.00000000000000000	1.00000000000000000	1.00000000000000000	1.00000000000000000	62.03954249058693904	23.79726799345237964	275.24019907073591185	62.01787871063052648	1.00000000000000000	1.00000000000000000	1.00000000000000000	1.00000000000000000
ENSG00000010810	174.32317417248603419	1.00000000000000000	1.00000000000000000	373.43742271495472096	359.63457115347875970	295.95582737581446509	1.00000000000000000	1.00000000000000000	29.04036622222512065	77.58825632475819134	78.74888097905461848	76.15808825162950768	1.00000000000000000	1.00000000000000000	1.00000000000000000
ENSG00000010818	1.00000000000000000	1.00000000000000000	1.00000000000000000	1.00000000000000000	1.00000000000000000	1.00000000000000000	1.00000000000000000	1.00000000000000000	76.74940931663732613	1.00000000000000000	1.00000000000000000	1.00000000000000000	1.00000000000000000	1.00000000000000000	1.00000000000000000
ENSG00000011028	1.00000000000000000	1.00000000000000000	1.00000000000000000	1.00000000000000000	1.00000000000000000	1.00000000000000000	1.00000000000000000	1.00000000000000000	1.00000000000000000	1.00000000000000000	1.00000000000000000	116.23507870908316875	1.00000000000000000	1.00000000000000000	1.00000000000000000
ENSG00000011105	76.04633936451990905	1.00000000000000000	1.00000000000000000	1.00000000000000000	1.00000000000000000	1.00000000000000000	1.00000000000000000	1.00000000000000000	1.00000000000000000	1.00000000000000000	1.00000000000000000	1.00000000000000000	1.00000000000000000	1.00000000000000000	1.00000000000000000
ENSG00000011198	1.00000000000000000	1.00000000000000000	1.00000000000000000	1.00000000000000000	1.00000000000000000	1.00000000000000000	1.00000000000000000	63.73864340633094372	35.45979332499606329	1.00000000000000000	56.32139953088739759	1.00000000000000000	1.00000000000000000	1.00000000000000000	1.00000000000000000
ENSG00000011201	1.00000000000000000	1.00000000000000000	1.00000000000000000	1.00000000000000000	1.00000000000000000	1.00000000000000000	1.00000000000000000	1.00000000000000000	1.00000000000000000	1.00000000000000000	1.00000000000000000	1.00000000000000000	1.00000000000000000	59.64819275617554695	1.00000000000000000
ENSG00000011405	127.27534252297216710	101.60730144707207501	1.00000000000000000	1.00000000000000000	1.00000000000000000	1.00000000000000000	1.00000000000000000	1.00000000000000000	32.12673118245080417	1.00000000000000000	1.00000000000000000	1.00000000000000000	1.00000000000000000	42.16453750068419026	34.83348231162428021
ENSG00000011422	66.13954981772913300	1.00000000000000000	1.00000000000000000	1.00000000000000000	1.00000000000000000	1.00000000000000000	671.11974931174484027	316.17132323261716920	1807.45165991534895511	415.45129665722032541	1959.30590182149171596	138.89941982972553092	1.00000000000000000	1.00000000000000000	1.00000000000000000
ENSG00000011465	1.00000000000000000	1.00000000000000000	1.00000000000000000	1.00000000000000000	1.00000000000000000	1.00000000000000000	1.00000000000000000	1.00000000000000000	1.00000000000000000	1.00000000000000000	1.00000000000000000	12690.12534067457090714	673.50943515652295446	1.00000000000000000	1.00000000000000000
ENSG00000011523	1.00000000000000000	70.05588072917807096	1.00000000000000000	1.00000000000000000	1.00000000000000000	1.00000000000000000	1.00000000000000000	1.00000000000000000	1.00000000000000000	1.00000000000000000	1.00000000000000000	1.00000000000000000	1.00000000000000000	1.00000000000000000	1.00000000000000000
ENSG00000011590	1.00000000000000000	1.00000000000000000	1.00000000000000000	1.00000000000000000	1.00000000000000000	1.00000000000000000	1.00000000000000000	1.00000000000000000	1.00000000000000000	61.81909056555698356	1.00000000000000000	1.00000000000000000	1.00000000000000000	1.00000000000000000	1.00000000000000000
ENSG00000011600	1.00000000000000000	1.00000000000000000	1.00000000000000000	1581.64459694619290531	1.00000000000000000	1.00000000000000000	2393.55420577597851661	4518.51128463094482868	1617.58589925257228970	1071.30511723018662451	3083.98513632785989103	1.00000000000000000	1.00000000000000000	1.00000000000000000	1.00000000000000000
ENSG00000012124	1.00000000000000000	1.00000000000000000	70.96346878718696871	1.00000000000000000	1.00000000000000000	1.00000000000000000	1.00000000000000000	1.00000000000000000	1.00000000000000000	99.92406503569647214	1.00000000000000000	1.00000000000000000	1.00000000000000000	1.00000000000000000	1.00000000000000000
ENSG00000012660	1.00000000000000000	1.00000000000000000	83.00496714911987794	1.00000000000000000	1.00000000000000000	1.00000000000000000	1.00000000000000000	1.00000000000000000	77.72318348154935563	145.06352828349932338	83.73673137161070201	1.00000000000000000	1.00000000000000000	37.54458518172944537	66.37192435434367610
ENSG00000012779	1.00000000000000000	1.00000000000000000	1.00000000000000000	1.00000000000000000	1.00000000000000000	1.00000000000000000	103.67657718987129556	330.57677226890371003	120.38589600816918335	271.31026230677139210	111.15869109788621927	1.00000000000000000	1.00000000000000000	1.00000000000000000	1.00000000000000000
ENSG00000013288	1.00000000000000000	1.00000000000000000	1.00000000000000000	1.00000000000000000	1.00000000000000000	1.00000000000000000	1.00000000000000000	38.68732295899159368	1.00000000000000000	1.00000000000000000	1.00000000000000000	1.00000000000000000	1.00000000000000000	1.00000000000000000	1.00000000000000000
ENSG00000013306	1.00000000000000000	1.00000000000000000	1.00000000000000000	1.00000000000000000	1.00000000000000000	1.00000000000000000	92.85681923232019130	62.07468446298889120	28.42204461367417778	65.79215798379993885	1.00000000000000000	1.00000000000000000	1.00000000000000000	63.46664112501743915	1.00000000000000000
ENSG00000013588	1.00000000000000000	1.00000000000000000	1.00000000000000000	1.00000000000000000	1.00000000000000000	1.00000000000000000	1.00000000000000000	1.00000000000000000	1.00000000000000000	1.00000000000000000	1.00000000000000000	1.00000000000000000	1.00000000000000000	224.19307954426787433	1.00000000000000000
ENSG00000013725	1.00000000000000000	1.00000000000000000	1.00000000000000000	1.00000000000000000	169.31509695735832111	1.00000000000000000	1.00000000000000000	1.00000000000000000	1.00000000000000000	1.00000000000000000	1.00000000000000000	1.00000000000000000	1.00000000000000000	1.00000000000000000	1.00000000000000000
ENSG00000014123	1.00000000000000000	1.00000000000000000	44.42552105336704216	1.00000000000000000	1.00000000000000000	1.00000000000000000	1.00000000000000000	25.13581528180389313	31.44501553558725604	1.00000000000000000	1.00000000000000000	82.28252708486921563	1.00000000000000000	59.71446026964976994	55.66153606416060740
ENSG00000014914	1.00000000000000000	1.00000000000000000	1.00000000000000000	1.00000000000000000	1.00000000000000000	1.00000000000000000	1.00000000000000000	43.68207163436950680	1.00000000000000000	1.00000000000000000	1.00000000000000000	1.00000000000000000	1.00000000000000000	1.00000000000000000	1.00000000000000000
ENSG00000015133	1.00000000000000000	1.00000000000000000	74.32361803243715315	155.34730502096883242	99.52522734089963308	1.00000000000000000	1.00000000000000000	1.00000000000000000	1.00000000000000000	1.00000000000000000	1.00000000000000000	1.00000000000000000	1.00000000000000000	1.00000000000000000	158.98867562386286068
ENSG00000015153	1.00000000000000000	1.00000000000000000	80.86944535835203851	82.05252946702083250	1.00000000000000000	1.00000000000000000	1.00000000000000000	27.31149425577231327	40.04328989274544881	67.85914119315935977	1.00000000000000000	68.12863569428336064	1.00000000000000000	1.00000000000000000	1.00000000000000000
ENSG00000015285	1.00000000000000000	1.00000000000000000	1.00000000000000000	130.19127800066402756	1.00000000000000000	1.00000000000000000	104.04850157912208886	49.47942178048342754	97.58335589316034486	1.00000000000000000	156.74965692871180067	1.00000000000000000	1.00000000000000000	1.00000000000000000	1.00000000000000000
ENSG00000015475	1.00000000000000000	115.62584468490166500	1.00000000000000000	61.61999563955104264	1.00000000000000000	1.00000000000000000	205.89642158468529942	120.40275984709943202	190.76351925044494351	1.00000000000000000	259.25559502909436560	1.00000000000000000	1.00000000000000000	41.33837707926571881	1.00000000000000000
ENSG00000016864	1.00000000000000000	1.00000000000000000	1.00000000000000000	1.00000000000000000	1.00000000000000000	1.00000000000000000	1.00000000000000000	1.00000000000000000	1.00000000000000000	1.00000000000000000	1.00000000000000000	110.47762011710823060	1.00000000000000000	1.00000000000000000	74.24069538126654777
ENSG00000017427	1.00000000000000000	1.00000000000000000	1.00000000000000000	1.00000000000000000	1.00000000000000000	1.00000000000000000	1.00000000000000000	1.00000000000000000	1.00000000000000000	1.00000000000000000	1.00000000000000000	115.32672324568341082	1.00000000000000000	1.00000000000000000	1.00000000000000000
ENSG00000018280	1.00000000000000000	1.00000000000000000	1.00000000000000000	1.00000000000000000	1.00000000000000000	1.00000000000000000	1.00000000000000000	405.15897101557442284	416.27231053254388371	1.00000000000000000	439.85662757515700605	1.00000000000000000	1.00000000000000000	1.00000000000000000	1.00000000000000000
ENSG00000018408	162.86953519942011326	66.65084255244205735	1.00000000000000000	1.00000000000000000	1.00000000000000000	1.00000000000000000	1.00000000000000000	1.00000000000000000	1.00000000000000000	1.00000000000000000	1.00000000000000000	72.99882454769057460	1.00000000000000000	29.04960189898302403	52.34140403474940939
ENSG00000018510	1.00000000000000000	1.00000000000000000	1.00000000000000000	1.00000000000000000	1.00000000000000000	1.00000000000000000	1.00000000000000000	69.72618140878236659	40.13993581155887114	59.89170822977251163	1.00000000000000000	1.00000000000000000	1.00000000000000000	1.00000000000000000	1.00000000000000000
ENSG00000019102	1.00000000000000000	1.00000000000000000	1.00000000000000000	1.00000000000000000	1.00000000000000000	1.00000000000000000	1.00000000000000000	1.00000000000000000	1.00000000000000000	1.00000000000000000	1.00000000000000000	1.00000000000000000	1.00000000000000000	60.96101056936542051	1.00000000000000000
ENSG00000019144	172.44129073889482129	1.00000000000000000	1.00000000000000000	1.00000000000000000	1.00000000000000000	1.00000000000000000	1.00000000000000000	1.00000000000000000	1.00000000000000000	1.00000000000000000	1.00000000000000000	114.40694105585951945	1.00000000000000000	1.00000000000000000	1.00000000000000000
ENSG00000019169	1.00000000000000000	1.00000000000000000	1.00000000000000000	1.00000000000000000	1.00000000000000000	1.00000000000000000	1.00000000000000000	1617.56717728079024710	307.12391943852918530	1.00000000000000000	1.00000000000000000	1.00000000000000000	1.00000000000000000	1.00000000000000000	1.00000000000000000
ENSG00000019549	1.00000000000000000	1.00000000000000000	1.00000000000000000	1.00000000000000000	1.00000000000000000	1.00000000000000000	1.00000000000000000	1.00000000000000000	1.00000000000000000	1.00000000000000000	1.00000000000000000	91.82807427016031454	1.00000000000000000	59.74422438070499908	1.00000000000000000
ENSG00000019991	1.00000000000000000	1.00000000000000000	1.00000000000000000	1.00000000000000000	1.00000000000000000	1.00000000000000000	1.00000000000000000	1.00000000000000000	1.00000000000000000	1.00000000000000000	1.00000000000000000	84.34185178735482680	1.00000000000000000	1.00000000000000000	1.00000000000000000
ENSG00000019995	1.00000000000000000	1.00000000000000000	1.00000000000000000	1.00000000000000000	1.00000000000000000	1.00000000000000000	1.00000000000000000	1.00000000000000000	65.04117814212108328	1.00000000000000000	1.00000000000000000	1.00000000000000000	1.00000000000000000	1.00000000000000000	1.00000000000000000
ENSG00000020181	1.00000000000000000	1.00000000000000000	1.00000000000000000	1.00000000000000000	1.00000000000000000	1.00000000000000000	1.00000000000000000	1.00000000000000000	1.00000000000000000	1.00000000000000000	1.00000000000000000	66.87191739196612161	1.00000000000000000	1.00000000000000000	1.00000000000000000
ENSG00000020426	1.00000000000000000	1.00000000000000000	1.00000000000000000	1.00000000000000000	1.00000000000000000	1.00000000000000000	1.00000000000000000	1.00000000000000000	1.00000000000000000	1.00000000000000000	1.00000000000000000	1.00000000000000000	1.00000000000000000	61.89422855181837946	109.36388526107619157
ENSG00000020577	1.00000000000000000	1.00000000000000000	1.00000000000000000	1.00000000000000000	1.00000000000000000	1.00000000000000000	1.00000000000000000	1.00000000000000000	1.00000000000000000	1.00000000000000000	1.00000000000000000	75.96468948516091757	1.00000000000000000	1.00000000000000000	1.00000000000000000
ENSG00000020633	1.00000000000000000	1.00000000000000000	136.51535786694614671	310.41482339216543096	196.11262262419009517	360.43940370532914130	143.71679883792910459	1.00000000000000000	136.59848236426267931	1.00000000000000000	103.24311439809457625	1.00000000000000000	1.00000000000000000	1.00000000000000000	1.00000000000000000
ENSG00000021300	1.00000000000000000	1.00000000000000000	1.00000000000000000	1.00000000000000000	1.00000000000000000	1.00000000000000000	1.00000000000000000	1.00000000000000000	1.00000000000000000	1.00000000000000000	1.00000000000000000	1.00000000000000000	1.00000000000000000	1.00000000000000000	117.07157939338281949
ENSG00000021762	1.00000000000000000	1.00000000000000000	1.00000000000000000	86.98470243237943578	1.00000000000000000	1.00000000000000000	1.00000000000000000	1.00000000000000000	1.00000000000000000	1.00000000000000000	1.00000000000000000	1.00000000000000000	1.00000000000000000	1.00000000000000000	1.00000000000000000
ENSG00000021852	1.00000000000000000	1.00000000000000000	1.00000000000000000	1.00000000000000000	1.00000000000000000	1.00000000000000000	1.00000000000000000	45.03421334424484002	1.00000000000000000	1.00000000000000000	1.00000000000000000	1.00000000000000000	1.00000000000000000	1.00000000000000000	1.00000000000000000
ENSG00000022267	325.81035160925318905	1.00000000000000000	1.00000000000000000	1.00000000000000000	1.00000000000000000	1.00000000000000000	1.00000000000000000	96.71514940748231481	1.00000000000000000	1.00000000000000000	1.00000000000000000	767.01742159494619955	539.77583207724649128	1.00000000000000000	1.00000000000000000
ENSG00000023287	56.11378290766406707	1.00000000000000000	112.43867703837085514	118.12691413466681922	1.00000000000000000	116.92440683699091153	1.00000000000000000	1.00000000000000000	150.82801449162795393	1.00000000000000000	112.26616976998336384	97.44235746907901330	84.89431142021120991	72.03046567728189586	211.76706958017393845
ENSG00000023330	1.00000000000000000	1.00000000000000000	1.00000000000000000	1.00000000000000000	1.00000000000000000	1.00000000000000000	1.00000000000000000	68.19667171885683388	46.50637024963146615	1.00000000000000000	1.00000000000000000	1.00000000000000000	1.00000000000000000	1.00000000000000000	1.00000000000000000
ENSG00000023445	245.89651364039639247	88.17686913486402034	592.43753578711516639	1.00000000000000000	614.69945469608796884	611.58046531631907783	214.44126270949055879	1.00000000000000000	198.51990943065948159	1174.00569060093766893	537.09470011223925212	1.00000000000000000	1.00000000000000000	65.51979944547839807	52.59041175779732669
ENSG00000023572	1.00000000000000000	1.00000000000000000	1.00000000000000000	1.00000000000000000	1.00000000000000000	1.00000000000000000	1.00000000000000000	45.13073902792030623	1.00000000000000000	1.00000000000000000	1.00000000000000000	1.00000000000000000	1.00000000000000000	1.00000000000000000	1.00000000000000000
ENSG00000023892	1.00000000000000000	1.00000000000000000	1.00000000000000000	77.27266265030583270	1.00000000000000000	1.00000000000000000	1.00000000000000000	1.00000000000000000	1.00000000000000000	1.00000000000000000	1.00000000000000000	1.00000000000000000	1.00000000000000000	1.00000000000000000	1.00000000000000000
ENSG00000023902	1.00000000000000000	1.00000000000000000	61.84021405588980969	1.00000000000000000	1.00000000000000000	1.00000000000000000	131.41203002232111885	1.00000000000000000	69.49636526376276890	1.00000000000000000	1.00000000000000000	1.00000000000000000	64.34167630371908331	1.00000000000000000	1.00000000000000000
ENSG00000024422	119.82412597449147995	120.59924356781407084	1.00000000000000000	1.00000000000000000	1.00000000000000000	1.00000000000000000	1.00000000000000000	1.00000000000000000	1.00000000000000000	1.00000000000000000	1.00000000000000000	142.78762116942016291	236.67091480190202901	1.00000000000000000	1.00000000000000000
ENSG00000024862	1.00000000000000000	1.00000000000000000	1.00000000000000000	1.00000000000000000	1.00000000000000000	1.00000000000000000	1.00000000000000000	35.18466785084036275	1.00000000000000000	47.81408448861689919	1.00000000000000000	1.00000000000000000	1.00000000000000000	1.00000000000000000	99.15762031455520287
ENSG00000025293	90.76894065367052633	1.00000000000000000	95.36304449427986185	199.35459726187409046	157.18487697699157479	236.58543746656079065	81.00144974845655099	39.62358259521344195	71.14171431733714712	253.41889959745910232	98.89109338821515394	91.62085177708172523	1.00000000000000000	59.16360950279972286	58.00601021021184067
ENSG00000025434	1.00000000000000000	1.00000000000000000	1.00000000000000000	1.00000000000000000	1.00000000000000000	1.00000000000000000	1.00000000000000000	66.93442235045505129	1.00000000000000000	1.00000000000000000	1.00000000000000000	1.00000000000000000	1.00000000000000000	1.00000000000000000	1.00000000000000000
ENSG00000026103	1.00000000000000000	1.00000000000000000	1.00000000000000000	1.00000000000000000	1.00000000000000000	1.00000000000000000	1.00000000000000000	1.00000000000000000	1.00000000000000000	1.00000000000000000	1.00000000000000000	56.22270557586818995	1.00000000000000000	1.00000000000000000	1.00000000000000000
ENSG00000026297	112.30263979365211924	1.00000000000000000	253.86220284144050652	81.79157437619898019	211.98768369821837609	142.72992765015155214	555.41305629906889862	166.53862791302591972	256.39958701956157938	123.16332551229518799	393.72041918041367126	1.00000000000000000	1.00000000000000000	81.70845334539465910	1.00000000000000000
ENSG00000026508	172.87145806403236747	1.00000000000000000	373.15074827910041222	146.73932543344278656	659.92893611299996337	393.20030384768443810	321.56175274058364266	604.17750303352215724	1715.92312164388522433	1510.06912476097318176	1200.00344503031215027	212.71695205263739581	129.48912060369730170	160.30746405010216904	1.00000000000000000
ENSG00000026751	1.00000000000000000	1.00000000000000000	1.00000000000000000	88.99679139763765079	1.00000000000000000	1.00000000000000000	1.00000000000000000	1.00000000000000000	230.90854406861811299	1.00000000000000000	1.00000000000000000	1.00000000000000000	1.00000000000000000	1.00000000000000000	1.00000000000000000
ENSG00000026950	93.77623882384635579	1.00000000000000000	1.00000000000000000	103.62062731883598588	1.00000000000000000	1.00000000000000000	1.00000000000000000	1.00000000000000000	1.00000000000000000	1.00000000000000000	1.00000000000000000	1.00000000000000000	1.00000000000000000	1.00000000000000000	1.00000000000000000
ENSG00000027075	207.77877406745929534	146.29025351221687856	1.00000000000000000	282.77932788666157649	1.00000000000000000	157.97259838117798836	1.00000000000000000	1.00000000000000000	1.00000000000000000	1.00000000000000000	1.00000000000000000	1.00000000000000000	1.00000000000000000	1.00000000000000000	1.00000000000000000
ENSG00000027869	1.00000000000000000	1.00000000000000000	1.00000000000000000	302.56359143781060084	106.64000055298780012	1.00000000000000000	1.00000000000000000	1.00000000000000000	1.00000000000000000	1.00000000000000000	1.00000000000000000	1.00000000000000000	1.00000000000000000	1.00000000000000000	1.00000000000000000
ENSG00000028116	1.00000000000000000	1.00000000000000000	1.00000000000000000	1.00000000000000000	1.00000000000000000	1.00000000000000000	1.00000000000000000	36.31716359399219840	1.00000000000000000	1.00000000000000000	1.00000000000000000	1.00000000000000000	1.00000000000000000	1.00000000000000000	1.00000000000000000
ENSG00000028137	1.00000000000000000	1.00000000000000000	1.00000000000000000	250.40728628326132821	189.88008979128804299	149.25283860767987676	149.08790145087704104	1.00000000000000000	799.83106908807098989	1.00000000000000000	593.72008352124271369	1.00000000000000000	1.00000000000000000	1.00000000000000000	1.00000000000000000
ENSG00000028277	1.00000000000000000	1.00000000000000000	278.81128019438835963	1.00000000000000000	1.00000000000000000	1.00000000000000000	86.83671469819738320	1.00000000000000000	119.78042906013953939	1.00000000000000000	198.77447292869442208	1.00000000000000000	1.00000000000000000	1.00000000000000000	1.00000000000000000
ENSG00000029993	1.00000000000000000	1.00000000000000000	1.00000000000000000	1.00000000000000000	1.00000000000000000	1.00000000000000000	1.00000000000000000	1.00000000000000000	1.00000000000000000	1.00000000000000000	1.00000000000000000	1.00000000000000000	1.00000000000000000	260.70950248131606486	90.31665493165617420
ENSG00000030582	278.61382994775101452	243.33578977708964430	50.47615553922981491	1.00000000000000000	1.00000000000000000	1.00000000000000000	737.54509216228063906	2315.32340664254252260	717.57233909345904976	101.79075603264084293	465.65659203557623869	273.95789313344266702	210.52683578607536674	155.24860247084978937	1.00000000000000000
ENSG00000031003	1.00000000000000000	1.00000000000000000	1.00000000000000000	1.00000000000000000	1.00000000000000000	1.00000000000000000	1.00000000000000000	1.00000000000000000	48.53290088555473147	1.00000000000000000	1.00000000000000000	1.00000000000000000	1.00000000000000000	1.00000000000000000	1.00000000000000000
ENSG00000031081	83.07999288944934335	1.00000000000000000	1.00000000000000000	1.00000000000000000	1.00000000000000000	1.00000000000000000	1.00000000000000000	1.00000000000000000	41.27748695342089746	1.00000000000000000	1.00000000000000000	1.00000000000000000	1.00000000000000000	1.00000000000000000	1.00000000000000000
ENSG00000031823	1.00000000000000000	1.00000000000000000	1.00000000000000000	1.00000000000000000	1.00000000000000000	1.00000000000000000	1.00000000000000000	1.00000000000000000	1.00000000000000000	1.00000000000000000	1.00000000000000000	1.00000000000000000	1.00000000000000000	40.51296897809645969	1.00000000000000000
ENSG00000032219	1.00000000000000000	1.00000000000000000	88.77011907340845198	106.07867162581904097	1.00000000000000000	1.00000000000000000	1.00000000000000000	32.53742714988307227	66.09038943786873688	104.52962153952897495	49.15380438689687992	1.00000000000000000	1.00000000000000000	37.18996965397681009	1.00000000000000000
ENSG00000032444	1.00000000000000000	1.00000000000000000	1.00000000000000000	1.00000000000000000	1.00000000000000000	1.00000000000000000	1.00000000000000000	203.97324304190243538	1.00000000000000000	1.00000000000000000	1.00000000000000000	1.00000000000000000	1.00000000000000000	1.00000000000000000	1.00000000000000000
ENSG00000032742	1.00000000000000000	1.00000000000000000	1.00000000000000000	1.00000000000000000	1.00000000000000000	1.00000000000000000	1.00000000000000000	1.00000000000000000	1.00000000000000000	1.00000000000000000	1.00000000000000000	1.00000000000000000	1.00000000000000000	1.00000000000000000	218.57401695847588030
ENSG00000033627	1.00000000000000000	1.00000000000000000	1.00000000000000000	1.00000000000000000	1.00000000000000000	1.00000000000000000	1.00000000000000000	54.66332610453311958	62.84039884455393121	1.00000000000000000	1.00000000000000000	1.00000000000000000	1.00000000000000000	1.00000000000000000	1.00000000000000000
ENSG00000033867	1.00000000000000000	1.00000000000000000	56.11952320293417529	1.00000000000000000	129.95714696078425732	1.00000000000000000	81.22957923790939105	1.00000000000000000	62.75399304843539028	1.00000000000000000	1.00000000000000000	1.00000000000000000	1.00000000000000000	1.00000000000000000	1.00000000000000000
ENSG00000034053	1.00000000000000000	1.00000000000000000	1.00000000000000000	131.54946030799115420	1.00000000000000000	1.00000000000000000	1.00000000000000000	1.00000000000000000	1.00000000000000000	1.00000000000000000	1.00000000000000000	1.00000000000000000	1.00000000000000000	1.00000000000000000	1.00000000000000000
ENSG00000034152	1.00000000000000000	1.00000000000000000	1.00000000000000000	85.07542038329987122	1.00000000000000000	1.00000000000000000	1.00000000000000000	58.16695345841749543	239.03863823600531191	1.00000000000000000	192.93196035198698723	55.68489845402028493	1.00000000000000000	28.93513167692762167	36.64024664955810096
ENSG00000034239	1.00000000000000000	1.00000000000000000	1.00000000000000000	1.00000000000000000	1.00000000000000000	1.00000000000000000	1.00000000000000000	1.00000000000000000	1.00000000000000000	1.00000000000000000	1.00000000000000000	1.00000000000000000	1.00000000000000000	1.00000000000000000	406.60852310214909267
ENSG00000034677	127.74217037867292390	1.00000000000000000	85.57850982956946950	101.81855181580182546	225.35482534678712341	237.43992847308021510	1.00000000000000000	33.76511825042150861	62.85895847602933628	1.00000000000000000	62.79062061253926430	109.32820967463779027	1.00000000000000000	57.75617657272103855	79.84059639555461274
ENSG00000035115	1.00000000000000000	1.00000000000000000	1.00000000000000000	1.00000000000000000	1.00000000000000000	1.00000000000000000	1.00000000000000000	1.00000000000000000	1.00000000000000000	1.00000000000000000	1.00000000000000000	1.00000000000000000	1.00000000000000000	99.54947359513933236	77.92586638571151525
ENSG00000035403	141.90133179862073121	1.00000000000000000	1.00000000000000000	1.00000000000000000	1.00000000000000000	1.00000000000000000	1.00000000000000000	1.00000000000000000	1.00000000000000000	1.00000000000000000	68.95508178610111827	180.72451010661322357	161.80623934435479327	44.37340758964442955	1.00000000000000000
ENSG00000035681	1.00000000000000000	1.00000000000000000	1.00000000000000000	1.00000000000000000	1.00000000000000000	1.00000000000000000	1.00000000000000000	27.77090371521909162	65.77783683128947700	1.00000000000000000	69.75477326590160487	1.00000000000000000	1.00000000000000000	1.00000000000000000	1.00000000000000000
ENSG00000035687	1.00000000000000000	1.00000000000000000	1.00000000000000000	110.26267473514084827	1.00000000000000000	1.00000000000000000	1.00000000000000000	33.60564066558542606	81.54549957699357776	1.00000000000000000	59.87409808322176019	1.00000000000000000	1.00000000000000000	70.09373605110526739	134.72766077820031683
ENSG00000035720	1.00000000000000000	1.00000000000000000	48.52810529402190554	1.00000000000000000	1.00000000000000000	1.00000000000000000	1.00000000000000000	1.00000000000000000	1.00000000000000000	1.00000000000000000	1.00000000000000000	1.00000000000000000	1.00000000000000000	1.00000000000000000	1.00000000000000000
ENSG00000035862	1.00000000000000000	66.34793432192411444	1.00000000000000000	1.00000000000000000	1.00000000000000000	1.00000000000000000	1.00000000000000000	238.09689294319693431	157.83694406089739459	1.00000000000000000	150.10383182099076294	339.65931987107734358	156.90285788781605447	1.00000000000000000	1.00000000000000000
ENSG00000035928	142.53733149932881474	1.00000000000000000	1.00000000000000000	103.47052363433063249	1.00000000000000000	1.00000000000000000	1.00000000000000000	1.00000000000000000	1.00000000000000000	1.00000000000000000	1.00000000000000000	58.42071950993222629	1.00000000000000000	50.65845602016955240	47.20399951679065964
ENSG00000036257	1.00000000000000000	1.00000000000000000	76.82714397978804755	1.00000000000000000	1.00000000000000000	1.00000000000000000	1.00000000000000000	27.58499782399468714	90.73734740268250221	1.00000000000000000	1.00000000000000000	1.00000000000000000	1.00000000000000000	46.59391281804189333	51.88513765221496499
ENSG00000036448	1.00000000000000000	1.00000000000000000	1.00000000000000000	557.75232378521252485	1.00000000000000000	1.00000000000000000	1.00000000000000000	1.00000000000000000	1.00000000000000000	1.00000000000000000	1.00000000000000000	1.00000000000000000	1.00000000000000000	1.00000000000000000	1.00000000000000000
ENSG00000037241	1.00000000000000000	1.00000000000000000	1.00000000000000000	1.00000000000000000	1.00000000000000000	1.00000000000000000	1.00000000000000000	49.44142679588055955	1.00000000000000000	1.00000000000000000	1.00000000000000000	1.00000000000000000	1.00000000000000000	77.03077034006651047	92.56649419611242990
ENSG00000038219	1.00000000000000000	1.00000000000000000	182.68851094543180125	114.22479401890123540	123.21784384809026847	1.00000000000000000	1.00000000000000000	36.00725926373298336	112.52635386073539792	1.00000000000000000	123.38794653273555468	72.61219835025093516	1.00000000000000000	55.69697796444570059	80.60552153028956468
ENSG00000038274	62.93171678903083688	1.00000000000000000	92.87014618401005350	71.66811688118772850	1.00000000000000000	1.00000000000000000	1.00000000000000000	26.67712279633331107	1.00000000000000000	51.14757591266232595	1.00000000000000000	1.00000000000000000	1.00000000000000000	46.26843523375713829	67.45358624482545906
ENSG00000038427	1.00000000000000000	1.00000000000000000	1.00000000000000000	1.00000000000000000	1.00000000000000000	1.00000000000000000	1.00000000000000000	1.00000000000000000	636.78338003953592761	1.00000000000000000	1975.39130430605587208	333.63093803751638688	1.00000000000000000	1.00000000000000000	1.00000000000000000
ENSG00000038945	1.00000000000000000	1.00000000000000000	1.00000000000000000	1.00000000000000000	1.00000000000000000	1.00000000000000000	1.00000000000000000	601.19969861761001084	130.67303862512534351	1.00000000000000000	1.00000000000000000	1.00000000000000000	1.00000000000000000	1.00000000000000000	1.00000000000000000
ENSG00000039068	1.00000000000000000	1.00000000000000000	1.00000000000000000	1.00000000000000000	1.00000000000000000	1.00000000000000000	1.00000000000000000	1.00000000000000000	1.00000000000000000	1.00000000000000000	1.00000000000000000	1.00000000000000000	1.00000000000000000	54.86902439472687831	110.76220236280289555
ENSG00000039139	1.00000000000000000	1.00000000000000000	1.00000000000000000	1.00000000000000000	1.00000000000000000	1.00000000000000000	1.00000000000000000	1.00000000000000000	1.00000000000000000	1.00000000000000000	1.00000000000000000	1.00000000000000000	1.00000000000000000	1.00000000000000000	802.32914701241497824
ENSG00000039319	1.00000000000000000	1.00000000000000000	1.00000000000000000	1.00000000000000000	1.00000000000000000	1.00000000000000000	64.73996515451845823	38.95277527114411953	338.15085184787477601	1.00000000000000000	182.60304194800716004	1.00000000000000000	1.00000000000000000	1.00000000000000000	63.24755109314531154
ENSG00000039523	112.59864184273980925	1.00000000000000000	1.00000000000000000	1.00000000000000000	1.00000000000000000	1.00000000000000000	1.00000000000000000	1.00000000000000000	31.13534847285274410	1.00000000000000000	1.00000000000000000	1.00000000000000000	1.00000000000000000	1.00000000000000000	1.00000000000000000
ENSG00000039560	1.00000000000000000	71.64469281106437393	1.00000000000000000	1.00000000000000000	1.00000000000000000	1.00000000000000000	1.00000000000000000	1.00000000000000000	1.00000000000000000	1.00000000000000000	1.00000000000000000	1.00000000000000000	1.00000000000000000	36.35100277417540582	28.26746701139582640
ENSG00000039650	90.39528356791139174	1.00000000000000000	1.00000000000000000	109.83264688704876733	108.05147450846108370	1.00000000000000000	1.00000000000000000	25.32726896623070800	36.17365052144280213	1.00000000000000000	1.00000000000000000	1.00000000000000000	1.00000000000000000	1.00000000000000000	55.33087697242777381
ENSG00000040933	1.00000000000000000	1.00000000000000000	1.00000000000000000	108.81685615742793516	1.00000000000000000	1.00000000000000000	1.00000000000000000	1.00000000000000000	1.00000000000000000	1.00000000000000000	55.94800246626765272	1.00000000000000000	1.00000000000000000	1.00000000000000000	1.00000000000000000
ENSG00000041353	1.00000000000000000	1.00000000000000000	1.00000000000000000	1.00000000000000000	1.00000000000000000	1.00000000000000000	1.00000000000000000	1.00000000000000000	1.00000000000000000	256.36552850315752039	1.00000000000000000	1.00000000000000000	1.00000000000000000	1.00000000000000000	1.00000000000000000
ENSG00000041982	1.00000000000000000	1.00000000000000000	1.00000000000000000	1.00000000000000000	1.00000000000000000	1.00000000000000000	1.00000000000000000	1.00000000000000000	1.00000000000000000	1.00000000000000000	1.00000000000000000	1.00000000000000000	1.00000000000000000	120.46880324830331688	1.00000000000000000
ENSG00000042429	1.00000000000000000	1.00000000000000000	44.18390322922343216	1.00000000000000000	1.00000000000000000	1.00000000000000000	1.00000000000000000	1.00000000000000000	1.00000000000000000	1.00000000000000000	1.00000000000000000	1.00000000000000000	1.00000000000000000	1.00000000000000000	1.00000000000000000
ENSG00000042493	1.00000000000000000	1.00000000000000000	91.81805561106040159	1.00000000000000000	1.00000000000000000	152.97472907783469509	512.88364121312815769	874.82939019822742921	447.65969344753580117	1083.83289139855628491	165.95159946632068682	1.00000000000000000	1.00000000000000000	141.83952155292027442	1.00000000000000000
ENSG00000042980	1.00000000000000000	1.00000000000000000	257.13338012942256228	1.00000000000000000	1.00000000000000000	1.00000000000000000	66.91502021688447144	1.00000000000000000	88.33461374484565454	1.00000000000000000	1.00000000000000000	1.00000000000000000	1.00000000000000000	88.39082844205732670	1.00000000000000000
ENSG00000043462	1.00000000000000000	1.00000000000000000	1.00000000000000000	1.00000000000000000	1.00000000000000000	1.00000000000000000	100.94909596719551814	63.81239798805376751	248.80132543204877038	130.17559500993419874	210.06672898782932180	1.00000000000000000	1.00000000000000000	1.00000000000000000	1.00000000000000000
ENSG00000043591	261.50225777520716974	1.00000000000000000	1.00000000000000000	1.00000000000000000	1.00000000000000000	1.00000000000000000	1.00000000000000000	1.00000000000000000	1.00000000000000000	1.00000000000000000	1.00000000000000000	1.00000000000000000	1.00000000000000000	1.00000000000000000	1.00000000000000000
ENSG00000046604	1.00000000000000000	1.00000000000000000	1.00000000000000000	1.00000000000000000	1.00000000000000000	1.00000000000000000	1.00000000000000000	1.00000000000000000	1.00000000000000000	1.00000000000000000	1.00000000000000000	1.00000000000000000	1.00000000000000000	73.55179322609482995	1.00000000000000000
ENSG00000046651	1.00000000000000000	1.00000000000000000	120.26293676912585795	144.42789006975530697	168.19710448509044909	158.67400504087322588	1.00000000000000000	1.00000000000000000	1.00000000000000000	1.00000000000000000	1.00000000000000000	70.58759554132090841	1.00000000000000000	61.78695466320140639	188.82264033264763725
ENSG00000046653	1.00000000000000000	1.00000000000000000	1.00000000000000000	1.00000000000000000	1.00000000000000000	1.00000000000000000	1.00000000000000000	1.00000000000000000	1.00000000000000000	1.00000000000000000	1.00000000000000000	243.69970109327090313	206.47913687966044449	1.00000000000000000	36.88690166438404816
ENSG00000046889	1.00000000000000000	96.70908409082215940	1.00000000000000000	1.00000000000000000	1.00000000000000000	1.00000000000000000	1.00000000000000000	1.00000000000000000	1.00000000000000000	1.00000000000000000	1.00000000000000000	1.00000000000000000	1.00000000000000000	1.00000000000000000	1.00000000000000000
ENSG00000047188	1.00000000000000000	1.00000000000000000	63.90903937998158568	1.00000000000000000	1.00000000000000000	1.00000000000000000	1.00000000000000000	1.00000000000000000	48.60798087104667076	1.00000000000000000	1.00000000000000000	1.00000000000000000	1.00000000000000000	1.00000000000000000	1.00000000000000000
ENSG00000047249	1.00000000000000000	1.00000000000000000	1.00000000000000000	1.00000000000000000	1.00000000000000000	1.00000000000000000	1.00000000000000000	54.81591254914206246	129.61681194687514562	1.00000000000000000	1.00000000000000000	1.00000000000000000	1.00000000000000000	36.03588130634919651	40.80282992963085320
ENSG00000047346	1.00000000000000000	1.00000000000000000	72.59539693372661873	1.00000000000000000	1.00000000000000000	1.00000000000000000	1.00000000000000000	1.00000000000000000	1.00000000000000000	1.00000000000000000	1.00000000000000000	1.00000000000000000	1.00000000000000000	1.00000000000000000	74.46974150759639599
ENSG00000047365	1.00000000000000000	1.00000000000000000	1.00000000000000000	94.78484226190130357	123.34918842759607571	200.25495190212478747	1.00000000000000000	1.00000000000000000	1.00000000000000000	1.00000000000000000	1.00000000000000000	1.00000000000000000	1.00000000000000000	1.00000000000000000	39.64022387961138350
ENSG00000047457	1.00000000000000000	1.00000000000000000	1.00000000000000000	1.00000000000000000	1.00000000000000000	1.00000000000000000	1.00000000000000000	1.00000000000000000	1.00000000000000000	1.00000000000000000	1.00000000000000000	1.00000000000000000	1.00000000000000000	124.92816089566493076	272.27836572078837207
ENSG00000047579	1.00000000000000000	1.00000000000000000	1.00000000000000000	1.00000000000000000	1.00000000000000000	1.00000000000000000	1.00000000000000000	1.00000000000000000	45.32327432489258712	123.66945658239937700	1.00000000000000000	1.00000000000000000	1.00000000000000000	1.00000000000000000	1.00000000000000000
ENSG00000047644	82.35129090716144162	1.00000000000000000	1.00000000000000000	1.00000000000000000	1.00000000000000000	1.00000000000000000	1.00000000000000000	1.00000000000000000	1.00000000000000000	1.00000000000000000	1.00000000000000000	1.00000000000000000	1.00000000000000000	1.00000000000000000	1.00000000000000000
ENSG00000047648	114.07001097677826351	1.00000000000000000	1.00000000000000000	1.00000000000000000	1.00000000000000000	1.00000000000000000	1.00000000000000000	1.00000000000000000	1.00000000000000000	1.00000000000000000	1.00000000000000000	62.31985197080555849	1.00000000000000000	1.00000000000000000	1.00000000000000000
ENSG00000047932	1.00000000000000000	1.00000000000000000	1.00000000000000000	1.00000000000000000	1.00000000000000000	1.00000000000000000	1.00000000000000000	1.00000000000000000	1.00000000000000000	1.00000000000000000	1.00000000000000000	1.00000000000000000	1.00000000000000000	49.43395706752876606	40.17289226567655902
ENSG00000048342	1.00000000000000000	1.00000000000000000	1.00000000000000000	1.00000000000000000	1.00000000000000000	1.00000000000000000	1.00000000000000000	1.00000000000000000	1.00000000000000000	1.00000000000000000	1.00000000000000000	1.00000000000000000	1.00000000000000000	1.00000000000000000	190.22004212700278458
ENSG00000048462	1.00000000000000000	1.00000000000000000	74.45749224409165379	1.00000000000000000	1.00000000000000000	1.00000000000000000	1.00000000000000000	1.00000000000000000	1.00000000000000000	1.00000000000000000	1.00000000000000000	1.00000000000000000	1.00000000000000000	1.00000000000000000	1.00000000000000000
ENSG00000048471	1.00000000000000000	1.00000000000000000	47.83882240352987480	1.00000000000000000	1.00000000000000000	1.00000000000000000	1.00000000000000000	1.00000000000000000	30.89112670751086753	1.00000000000000000	1.00000000000000000	1.00000000000000000	1.00000000000000000	1.00000000000000000	70.12880457223367614
ENSG00000048544	63.58689401862044832	97.15112702831032720	1.00000000000000000	1.00000000000000000	1.00000000000000000	1.00000000000000000	1.00000000000000000	48.39550244070623108	1.00000000000000000	1.00000000000000000	1.00000000000000000	72.60653060269702053	1.00000000000000000	37.78039596962434388	52.62265559575111240
ENSG00000048740	1.00000000000000000	1.00000000000000000	99.52388902291306749	325.94599730946021054	229.15321996648813752	268.94080149971796345	118.75047135320455993	63.03566834059715518	149.38098957256454469	182.19185996675102501	217.34783067680331214	105.84210157284935860	1.00000000000000000	1.00000000000000000	1.00000000000000000
ENSG00000048828	1.00000000000000000	1.00000000000000000	97.35242863849843786	1.00000000000000000	1.00000000000000000	1.00000000000000000	86.04332896369261618	61.36003055645845450	86.32241881775999559	1.00000000000000000	125.79425563793105880	1.00000000000000000	1.00000000000000000	64.50336947513886798	187.61318957740618885
ENSG00000049249	1.00000000000000000	1.00000000000000000	1.00000000000000000	1.00000000000000000	1.00000000000000000	1.00000000000000000	1.00000000000000000	1.00000000000000000	1.00000000000000000	158.97534860468923057	1.00000000000000000	1.00000000000000000	1.00000000000000000	1.00000000000000000	1.00000000000000000
ENSG00000049323	1.00000000000000000	1.00000000000000000	1.00000000000000000	1.00000000000000000	1.00000000000000000	1.00000000000000000	1.00000000000000000	1.00000000000000000	1.00000000000000000	1.00000000000000000	1.00000000000000000	336.49609559512862234	195.60599427397633576	1.00000000000000000	1.00000000000000000
ENSG00000049449	142.06556084560455133	241.60029448035862742	1.00000000000000000	1.00000000000000000	1.00000000000000000	1.00000000000000000	1.00000000000000000	1.00000000000000000	1.00000000000000000	1.00000000000000000	1.00000000000000000	284.29566798272429651	98.14460422544361506	54.67749994352302423	37.85888408449474696
ENSG00000049540	1.00000000000000000	1.00000000000000000	1.00000000000000000	1.00000000000000000	1.00000000000000000	1.00000000000000000	1.00000000000000000	1.00000000000000000	1.00000000000000000	1.00000000000000000	1.00000000000000000	380.79484535933869438	143.76788692313826346	1.00000000000000000	1.00000000000000000
ENSG00000049759	1.00000000000000000	1.00000000000000000	1.00000000000000000	1.00000000000000000	1.00000000000000000	1.00000000000000000	1.00000000000000000	1.00000000000000000	1.00000000000000000	1.00000000000000000	1.00000000000000000	1.00000000000000000	1.00000000000000000	31.28903051405639246	140.93067398227501030
ENSG00000050130	1.00000000000000000	1.00000000000000000	1.00000000000000000	1.00000000000000000	1.00000000000000000	1.00000000000000000	1.00000000000000000	44.52743921680912820	1.00000000000000000	1.00000000000000000	1.00000000000000000	1.00000000000000000	1.00000000000000000	1.00000000000000000	48.66591794272424920
ENSG00000050165	1.00000000000000000	1.00000000000000000	1.00000000000000000	1.00000000000000000	1.00000000000000000	1.00000000000000000	1.00000000000000000	1.00000000000000000	1.00000000000000000	1.00000000000000000	1.00000000000000000	554.27501437694581909	183.48389194979503714	65.35042661618018656	1.00000000000000000
ENSG00000050344	1.00000000000000000	1.00000000000000000	1.00000000000000000	1.00000000000000000	1.00000000000000000	1.00000000000000000	1.00000000000000000	1.00000000000000000	1.00000000000000000	64.68397648230509844	1.00000000000000000	1.00000000000000000	1.00000000000000000	1.00000000000000000	1.00000000000000000
ENSG00000050393	1.00000000000000000	67.32327405831860290	1.00000000000000000	1.00000000000000000	1.00000000000000000	1.00000000000000000	1.00000000000000000	44.73635339783104570	1.00000000000000000	1.00000000000000000	1.00000000000000000	1.00000000000000000	1.00000000000000000	44.63754677017357864	44.98403311775501834
ENSG00000050405	195.70354502507700545	193.14422179357501363	1.00000000000000000	1.00000000000000000	1.00000000000000000	1.00000000000000000	1.00000000000000000	38.04350411618515437	1.00000000000000000	1.00000000000000000	1.00000000000000000	301.84551954256090767	158.02730306290459339	202.46126366904624660	57.01198684933073935
ENSG00000050426	1.00000000000000000	1.00000000000000000	1.00000000000000000	1.00000000000000000	1.00000000000000000	1.00000000000000000	1.00000000000000000	1.00000000000000000	1.00000000000000000	1.00000000000000000	1.00000000000000000	1.00000000000000000	1.00000000000000000	72.49819955196403498	1.00000000000000000
ENSG00000050555	1.00000000000000000	1.00000000000000000	1.00000000000000000	1.00000000000000000	1.00000000000000000	1.00000000000000000	1.00000000000000000	1.00000000000000000	1.00000000000000000	1.00000000000000000	1.00000000000000000	109.84909065465380706	1.00000000000000000	1.00000000000000000	1.00000000000000000
ENSG00000050730	1.00000000000000000	1.00000000000000000	1.00000000000000000	1.00000000000000000	1.00000000000000000	1.00000000000000000	1.00000000000000000	135.52620387194357932	461.53097894564683656	1.00000000000000000	1.00000000000000000	1.00000000000000000	1.00000000000000000	1.00000000000000000	1.00000000000000000
ENSG00000051596	1.00000000000000000	1.00000000000000000	1.00000000000000000	1.00000000000000000	1.00000000000000000	1.00000000000000000	1.00000000000000000	1.00000000000000000	1.00000000000000000	1.00000000000000000	1.00000000000000000	1.00000000000000000	1.00000000000000000	82.38040352756766538	1.00000000000000000
ENSG00000052126	1.00000000000000000	1.00000000000000000	1.00000000000000000	1.00000000000000000	1.00000000000000000	1.00000000000000000	1.00000000000000000	1.00000000000000000	1.00000000000000000	1.00000000000000000	1.00000000000000000	158.33744216653502690	1.00000000000000000	190.39757643184788094	208.36453457227466401
ENSG00000052795	170.89232428953820886	95.01062293553344773	1.00000000000000000	1.00000000000000000	1.00000000000000000	1.00000000000000000	88.98400425397524316	1.00000000000000000	502.64977052551455472	1.00000000000000000	129.47178348263744851	1.00000000000000000	1.00000000000000000	1.00000000000000000	1.00000000000000000
ENSG00000052802	1.00000000000000000	1.00000000000000000	1.00000000000000000	1.00000000000000000	1.00000000000000000	1.00000000000000000	1.00000000000000000	1.00000000000000000	1.00000000000000000	1.00000000000000000	1.00000000000000000	1.00000000000000000	1.00000000000000000	50.39968150197478280	71.20835354735037015
ENSG00000053254	134.09562167690489787	1.00000000000000000	62.77175535131277684	144.82593769768163838	170.53824588916077687	1.00000000000000000	73.58455721713424680	44.86331414887528979	87.77915188952165693	1.00000000000000000	90.89927315130140073	78.21127447102024632	1.00000000000000000	115.49862396531948150	35.97273507805616077
ENSG00000053371	1.00000000000000000	1.00000000000000000	1.00000000000000000	1.00000000000000000	1.00000000000000000	1.00000000000000000	58.53292796974299961	39.68072711023089738	1.00000000000000000	1.00000000000000000	1.00000000000000000	108.76664240853234844	97.37013333903419721	72.58522167133725134	107.56911297415608431
ENSG00000053501	84.80174679137694227	1.00000000000000000	1.00000000000000000	1.00000000000000000	1.00000000000000000	1.00000000000000000	1.00000000000000000	1.00000000000000000	1.00000000000000000	1.00000000000000000	1.00000000000000000	1.00000000000000000	1.00000000000000000	39.74177974394182655	1.00000000000000000
ENSG00000053747	1.00000000000000000	1.00000000000000000	1.00000000000000000	1.00000000000000000	1.00000000000000000	1.00000000000000000	1.00000000000000000	1.00000000000000000	1.00000000000000000	1.00000000000000000	1.00000000000000000	1.00000000000000000	1.00000000000000000	47.68410527871907334	1.00000000000000000
ENSG00000054277	1.00000000000000000	1.00000000000000000	1.00000000000000000	1.00000000000000000	1.00000000000000000	1.00000000000000000	1.00000000000000000	76.54674291929345031	51.87114610698128558	1.00000000000000000	1.00000000000000000	1.00000000000000000	1.00000000000000000	1.00000000000000000	1.00000000000000000
ENSG00000054523	1.00000000000000000	1.00000000000000000	1.00000000000000000	1.00000000000000000	1.00000000000000000	1.00000000000000000	1.00000000000000000	1.00000000000000000	93.34340550871760911	1.00000000000000000	65.36413774573503588	1.00000000000000000	1.00000000000000000	1.00000000000000000	1.00000000000000000
ENSG00000054654	276.31809341618867393	270.79226520218281848	1.00000000000000000	313.63020739085698096	272.66934641368141001	378.18010809854274612	1.00000000000000000	1.00000000000000000	1.00000000000000000	1.00000000000000000	1.00000000000000000	1.00000000000000000	204.44379198415549581	140.42758498715380711	399.15818730382380863
ENSG00000054967	1.00000000000000000	1.00000000000000000	1.00000000000000000	1.00000000000000000	1.00000000000000000	1.00000000000000000	1.00000000000000000	1.00000000000000000	46.87792457315713790	1.00000000000000000	56.72215201139211871	1.00000000000000000	1.00000000000000000	1.00000000000000000	1.00000000000000000
ENSG00000054983	1.00000000000000000	1.00000000000000000	1.00000000000000000	1.00000000000000000	1.00000000000000000	1.00000000000000000	1.00000000000000000	1.00000000000000000	1.00000000000000000	131.81704074550899008	1.00000000000000000	1.00000000000000000	1.00000000000000000	1.00000000000000000	42.46901832965416901
ENSG00000055044	1.00000000000000000	109.98850889532107544	71.05471923371790410	1.00000000000000000	1.00000000000000000	171.66386095566849690	1.00000000000000000	26.27812869222736580	46.32542359259361575	81.56342883613399408	1.00000000000000000	103.89797854855839887	1.00000000000000000	95.53942032087493885	55.72485013054359371
ENSG00000055118	1.00000000000000000	1.00000000000000000	1.00000000000000000	1.00000000000000000	1.00000000000000000	1.00000000000000000	1.00000000000000000	1.00000000000000000	1.00000000000000000	55.85926966206803712	1.00000000000000000	1.00000000000000000	1.00000000000000000	1.00000000000000000	1.00000000000000000
ENSG00000055130	1.00000000000000000	1.00000000000000000	1.00000000000000000	1.00000000000000000	1.00000000000000000	1.00000000000000000	1.00000000000000000	1.00000000000000000	1.00000000000000000	1.00000000000000000	1.00000000000000000	1.00000000000000000	48.14568736083231215	1.00000000000000000	54.44488414438549029
ENSG00000055208	1.00000000000000000	1.00000000000000000	1.00000000000000000	1.00000000000000000	1.00000000000000000	1.00000000000000000	1.00000000000000000	1.00000000000000000	78.48880486615102825	1.00000000000000000	1.00000000000000000	1.00000000000000000	1.00000000000000000	1.00000000000000000	1.00000000000000000
ENSG00000055211	86.66718649352129944	143.52246348131063769	1.00000000000000000	1.00000000000000000	1.00000000000000000	1.00000000000000000	1.00000000000000000	34.75225888985914224	26.55783637267374786	1.00000000000000000	1.00000000000000000	163.33827322264281179	110.76848123777385524	39.41448369321572187	1.00000000000000000
ENSG00000055483	1.00000000000000000	1.00000000000000000	92.32691294057529774	1.00000000000000000	86.06507939678436969	1.00000000000000000	1.00000000000000000	1.00000000000000000	81.27796968179133330	1.00000000000000000	107.76197949362267536	1.00000000000000000	1.00000000000000000	1.00000000000000000	1.00000000000000000
ENSG00000055732	1.00000000000000000	1.00000000000000000	1.00000000000000000	1.00000000000000000	1.00000000000000000	1.00000000000000000	1.00000000000000000	1.00000000000000000	1.00000000000000000	1.00000000000000000	1.00000000000000000	115.69749703706729349	1.00000000000000000	1.00000000000000000	1.00000000000000000
ENSG00000056050	1.00000000000000000	72.72515445207442042	1.00000000000000000	1.00000000000000000	1.00000000000000000	1.00000000000000000	1.00000000000000000	1.00000000000000000	1.00000000000000000	1.00000000000000000	1.00000000000000000	1.00000000000000000	65.96669013294946637	1.00000000000000000	45.02587170556322604
ENSG00000056558	1.00000000000000000	1.00000000000000000	1.00000000000000000	1.00000000000000000	1.00000000000000000	1.00000000000000000	1.00000000000000000	1.00000000000000000	47.09400441188394382	1.00000000000000000	1.00000000000000000	1.00000000000000000	1.00000000000000000	1.00000000000000000	1.00000000000000000
ENSG00000057149	1.00000000000000000	1.00000000000000000	1.00000000000000000	1.00000000000000000	109.85287382694001224	230.04601949865096344	249.77844719034277432	1.00000000000000000	1.00000000000000000	1.00000000000000000	1.00000000000000000	1.00000000000000000	1.00000000000000000	3267.68705288303044654	282.01393759833905506
ENSG00000057252	1.00000000000000000	1.00000000000000000	1.00000000000000000	1.00000000000000000	1.00000000000000000	1.00000000000000000	1.00000000000000000	80.88727810549390540	88.39794105109226052	1.00000000000000000	77.38240548280171538	1.00000000000000000	1.00000000000000000	1.00000000000000000	70.84321526422442616
ENSG00000057657	1.00000000000000000	1.00000000000000000	1.00000000000000000	157.14603533016807546	188.87623222496324615	1.00000000000000000	53.97360456353462155	1.00000000000000000	75.10166031423719346	1.00000000000000000	1.00000000000000000	1.00000000000000000	1.00000000000000000	1.00000000000000000	1.00000000000000000
ENSG00000058063	1.00000000000000000	1.00000000000000000	1.00000000000000000	1.00000000000000000	1.00000000000000000	1.00000000000000000	1.00000000000000000	1.00000000000000000	45.22170384682076616	1.00000000000000000	1.00000000000000000	1.00000000000000000	1.00000000000000000	1.00000000000000000	1.00000000000000000
ENSG00000058085	1.00000000000000000	1.00000000000000000	1.00000000000000000	1.00000000000000000	1.00000000000000000	1.00000000000000000	1.00000000000000000	1.00000000000000000	1.00000000000000000	1.00000000000000000	1.00000000000000000	1.00000000000000000	1.00000000000000000	69.67431431517988472	72.46154110881536781
ENSG00000058453	1.00000000000000000	1.00000000000000000	1.00000000000000000	1.00000000000000000	1.00000000000000000	1.00000000000000000	1.00000000000000000	1.00000000000000000	1.00000000000000000	1.00000000000000000	1.00000000000000000	1.00000000000000000	1.00000000000000000	1.00000000000000000	132.17628839032465748
ENSG00000058668	166.29849956597442429	1.00000000000000000	1.00000000000000000	1.00000000000000000	1.00000000000000000	1.00000000000000000	1.00000000000000000	1.00000000000000000	1.00000000000000000	1.00000000000000000	1.00000000000000000	89.30637590894656341	145.26304804489973321	33.36352008265579627	74.81065230000486110
ENSG00000058866	1.00000000000000000	1.00000000000000000	1.00000000000000000	1.00000000000000000	1.00000000000000000	1.00000000000000000	1.00000000000000000	1.00000000000000000	1.00000000000000000	1.00000000000000000	1.00000000000000000	129.85901149203806426	1.00000000000000000	1.00000000000000000	1.00000000000000000
ENSG00000059377	1.00000000000000000	1.00000000000000000	1.00000000000000000	82.06213958076718029	1.00000000000000000	1.00000000000000000	101.13976622973724773	89.49538336188102505	105.51759170478111116	79.91901144589870398	109.03146281972293252	1.00000000000000000	1.00000000000000000	1.00000000000000000	1.00000000000000000
ENSG00000059378	1.00000000000000000	1.00000000000000000	1.00000000000000000	1.00000000000000000	1.00000000000000000	1.00000000000000000	1.00000000000000000	53.27083718893710085	1.00000000000000000	1.00000000000000000	1.00000000000000000	1.00000000000000000	1.00000000000000000	1.00000000000000000	1.00000000000000000
ENSG00000059728	1.00000000000000000	1.00000000000000000	1.00000000000000000	1.00000000000000000	1.00000000000000000	1.00000000000000000	111.72681878101974462	1.00000000000000000	281.53201305450750169	1.00000000000000000	427.59926699818612406	1.00000000000000000	1.00000000000000000	1.00000000000000000	1.00000000000000000
ENSG00000059758	75.41829401655884624	1.00000000000000000	1.00000000000000000	1.00000000000000000	1.00000000000000000	1.00000000000000000	1.00000000000000000	1.00000000000000000	1.00000000000000000	1.00000000000000000	1.00000000000000000	1.00000000000000000	1.00000000000000000	1.00000000000000000	1.00000000000000000
ENSG00000059804	305.26078811933473389	378.10645615640072492	315.33279045023630260	140.70883440811735454	591.95249745914929917	365.41218456427651518	206.94823727551951720	65.03815187033502809	525.32086876926200603	531.96666095178966316	895.21282791957912650	149.18288435532807057	167.30364801078653159	1.00000000000000000	1.00000000000000000
ENSG00000060237	1.00000000000000000	100.56572342836311407	94.49521314606126055	1.00000000000000000	137.68535871819108252	146.67449923430785930	73.53404578121985935	53.69441106689198762	122.74349531152959969	1.00000000000000000	127.08694407470672161	49.65612915900585733	1.00000000000000000	45.87996527368114386	106.95883980087387499
ENSG00000060558	1.00000000000000000	1.00000000000000000	1.00000000000000000	1.00000000000000000	1.00000000000000000	1.00000000000000000	71.27142096978502650	42.68202584158946422	106.71138756337312259	90.09092456069727461	64.52985428474298146	1.00000000000000000	1.00000000000000000	1.00000000000000000	1.00000000000000000
ENSG00000060971	84.65940627652760497	1.00000000000000000	1.00000000000000000	1.00000000000000000	1.00000000000000000	1.00000000000000000	93.56165421980067265	78.09033354155869233	60.10210256185850142	1.00000000000000000	94.95232880165558242	1.00000000000000000	1.00000000000000000	51.08206361452003108	39.74776659417796765
ENSG00000060982	1.00000000000000000	1.00000000000000000	1.00000000000000000	1.00000000000000000	1.00000000000000000	1.00000000000000000	1.00000000000000000	1.00000000000000000	134.68638908193264569	1.00000000000000000	56.07598485415044109	1.00000000000000000	1.00000000000000000	1.00000000000000000	1.00000000000000000
ENSG00000061273	154.67723083779785043	83.52426505788753275	1.00000000000000000	1.00000000000000000	1.00000000000000000	1.00000000000000000	1.00000000000000000	1.00000000000000000	1.00000000000000000	1.00000000000000000	1.00000000000000000	64.94340975807685368	1.00000000000000000	1.00000000000000000	50.34230549459547177
ENSG00000061676	107.85750627943653512	104.40288800243891387	1.00000000000000000	1.00000000000000000	1.00000000000000000	1.00000000000000000	1.00000000000000000	1.00000000000000000	1.00000000000000000	1.00000000000000000	1.00000000000000000	76.29797985528077220	125.08804356348268527	61.65075923602419294	56.91339694657671799
ENSG00000061918	1.00000000000000000	1.00000000000000000	1.00000000000000000	1.00000000000000000	1.00000000000000000	1.00000000000000000	1.00000000000000000	1.00000000000000000	1.00000000000000000	1.00000000000000000	1.00000000000000000	1.00000000000000000	121.97817895795549248	1.00000000000000000	1.00000000000000000
ENSG00000061936	84.72381630417717702	1.00000000000000000	1.00000000000000000	1.00000000000000000	1.00000000000000000	1.00000000000000000	1.00000000000000000	1.00000000000000000	24.10288712160651059	1.00000000000000000	1.00000000000000000	1.00000000000000000	1.00000000000000000	1.00000000000000000	1.00000000000000000
ENSG00000062038	1.00000000000000000	1.00000000000000000	1.00000000000000000	1.00000000000000000	1.00000000000000000	1.00000000000000000	1.00000000000000000	1.00000000000000000	1.00000000000000000	1.00000000000000000	1.00000000000000000	1.00000000000000000	1.00000000000000000	73.30140224283103123	1.00000000000000000
ENSG00000062485	1.00000000000000000	1.00000000000000000	1.00000000000000000	1.00000000000000000	1.00000000000000000	1.00000000000000000	1.00000000000000000	42.17330146728285456	24.38632503931525264	1.00000000000000000	1.00000000000000000	1.00000000000000000	1.00000000000000000	1.00000000000000000	1.00000000000000000
ENSG00000062650	1.00000000000000000	1.00000000000000000	41.23084700386660728	1.00000000000000000	1.00000000000000000	148.89331259318109346	1.00000000000000000	42.90004304277150737	80.79928252405500189	1.00000000000000000	78.91642026012299027	1.00000000000000000	1.00000000000000000	28.54592183111315862	54.58941676995410575
ENSG00000063241	1.00000000000000000	1.00000000000000000	1.00000000000000000	1.00000000000000000	1.00000000000000000	1.00000000000000000	49.79404293678111770	46.12993745050593475	1.00000000000000000	1.00000000000000000	1.00000000000000000	81.55320987750027939	1.00000000000000000	61.37659078667569190	48.15825684843659360
ENSG00000063322	1.00000000000000000	1.00000000000000000	1.00000000000000000	1.00000000000000000	1.00000000000000000	1.00000000000000000	1.00000000000000000	26.63405157017625768	46.20020460685519481	1.00000000000000000	1.00000000000000000	1.00000000000000000	92.91062058636261156	1.00000000000000000	59.11586030128041358
ENSG00000063660	1.00000000000000000	1.00000000000000000	1.00000000000000000	1.00000000000000000	1.00000000000000000	1.00000000000000000	1.00000000000000000	1.00000000000000000	1.00000000000000000	1.00000000000000000	1.00000000000000000	1.00000000000000000	1.00000000000000000	57.04451473277126183	1.00000000000000000
ENSG00000063854	66.50431194566380100	1.00000000000000000	1.00000000000000000	109.61447077100079639	107.42929104365742887	1.00000000000000000	1.00000000000000000	57.63900192674677214	1.00000000000000000	45.14183444550526048	1.00000000000000000	61.79230739966397579	87.04498983109857591	26.92710532509137522	124.83199554303500634
ENSG00000064012	1.00000000000000000	1.00000000000000000	58.11819950397000412	179.44297938704801254	112.84999821587028634	193.77396750777703005	1.00000000000000000	1.00000000000000000	1.00000000000000000	1.00000000000000000	1.00000000000000000	1.00000000000000000	1.00000000000000000	1.00000000000000000	1.00000000000000000
ENSG00000064042	1.00000000000000000	1.00000000000000000	1.00000000000000000	1.00000000000000000	1.00000000000000000	1.00000000000000000	1.00000000000000000	1.00000000000000000	1.00000000000000000	1.00000000000000000	1.00000000000000000	245.28460219824827959	1.00000000000000000	1.00000000000000000	64.72088220014336457
ENSG00000064115	1.00000000000000000	1.00000000000000000	1.00000000000000000	1.00000000000000000	1.00000000000000000	1.00000000000000000	1.00000000000000000	32.08862816483031821	1.00000000000000000	1.00000000000000000	1.00000000000000000	1.00000000000000000	1.00000000000000000	59.03231781180714677	45.12195497904442476
ENSG00000064199	1.00000000000000000	1.00000000000000000	1.00000000000000000	1.00000000000000000	1.00000000000000000	1.00000000000000000	1.00000000000000000	1.00000000000000000	1.00000000000000000	1.00000000000000000	1.00000000000000000	1.00000000000000000	1.00000000000000000	1.00000000000000000	476.11102797736612047
ENSG00000064201	1.00000000000000000	1.00000000000000000	1.00000000000000000	88.93703379917619145	1.00000000000000000	1.00000000000000000	1.00000000000000000	1.00000000000000000	1.00000000000000000	1.00000000000000000	1.00000000000000000	1.00000000000000000	1.00000000000000000	1.00000000000000000	1.00000000000000000
ENSG00000064205	1.00000000000000000	1.00000000000000000	1.00000000000000000	1.00000000000000000	1.00000000000000000	1.00000000000000000	1.00000000000000000	1.00000000000000000	1.00000000000000000	1.00000000000000000	1.00000000000000000	301.28868830426915792	302.49297108595538930	1.00000000000000000	1.00000000000000000
ENSG00000064270	1.00000000000000000	1.00000000000000000	1.00000000000000000	1.00000000000000000	1.00000000000000000	1.00000000000000000	1.00000000000000000	1.00000000000000000	1.00000000000000000	1.00000000000000000	1.00000000000000000	1.00000000000000000	1.00000000000000000	37.68165187582798126	149.75593533619357345
ENSG00000064490	1.00000000000000000	1.00000000000000000	1.00000000000000000	1.00000000000000000	1.00000000000000000	1.00000000000000000	1.00000000000000000	1.00000000000000000	1.00000000000000000	1.00000000000000000	1.00000000000000000	1.00000000000000000	66.93297512680786099	39.60071481818255990	46.57417849630623152
ENSG00000064651	76.12367094365967546	1.00000000000000000	1.00000000000000000	1.00000000000000000	1.00000000000000000	1.00000000000000000	1.00000000000000000	1.00000000000000000	1.00000000000000000	1.00000000000000000	1.00000000000000000	1.00000000000000000	1.00000000000000000	59.22350147870408676	1.00000000000000000
ENSG00000064655	1.00000000000000000	1.00000000000000000	1.00000000000000000	1.00000000000000000	1.00000000000000000	1.00000000000000000	1.00000000000000000	1.00000000000000000	1.00000000000000000	1.00000000000000000	1.00000000000000000	1.00000000000000000	1.00000000000000000	84.01452702056980115	1.00000000000000000
ENSG00000064666	1.00000000000000000	1.00000000000000000	110.52981539123602772	1.00000000000000000	133.50284245247490844	192.66930023729085519	109.04028080055581995	49.60386191232773001	83.84890186124313516	1.00000000000000000	95.49144465057045750	117.84190422579000312	95.81833909894832857	138.05200930306318696	1.00000000000000000
ENSG00000064787	1.00000000000000000	1.00000000000000000	1.00000000000000000	1.00000000000000000	1.00000000000000000	1.00000000000000000	1.00000000000000000	1.00000000000000000	1.00000000000000000	1.00000000000000000	1.00000000000000000	1.00000000000000000	1.00000000000000000	1.00000000000000000	160.74609236882747609
ENSG00000064932	1.00000000000000000	1.00000000000000000	1.00000000000000000	1.00000000000000000	1.00000000000000000	1.00000000000000000	1.00000000000000000	1.00000000000000000	52.38390602494698811	1.00000000000000000	1.00000000000000000	1.00000000000000000	1.00000000000000000	1.00000000000000000	1.00000000000000000
ENSG00000064961	63.17322179302935581	84.12023115454451272	1.00000000000000000	1.00000000000000000	1.00000000000000000	1.00000000000000000	1.00000000000000000	30.24030767687051124	1.00000000000000000	1.00000000000000000	1.00000000000000000	1.00000000000000000	108.06912166738803194	33.52618260340293688	62.15654763130564930
ENSG00000064989	536.18896570746107955	231.71622212024911391	1.00000000000000000	1.00000000000000000	1.00000000000000000	1.00000000000000000	1.00000000000000000	1.00000000000000000	1.00000000000000000	1.00000000000000000	1.00000000000000000	1.00000000000000000	1.00000000000000000	1.00000000000000000	1.00000000000000000
ENSG00000064995	114.02438496152018388	1.00000000000000000	1.00000000000000000	71.57172046551920630	1.00000000000000000	1.00000000000000000	1.00000000000000000	23.72257948228220314	1.00000000000000000	1.00000000000000000	1.00000000000000000	71.75214838076014701	1.00000000000000000	1.00000000000000000	1.00000000000000000
ENSG00000065054	1710.18713523638575680	208.72048320937003041	1.00000000000000000	1.00000000000000000	1.00000000000000000	1.00000000000000000	1.00000000000000000	1.00000000000000000	1.00000000000000000	1.00000000000000000	1.00000000000000000	87.72172739656595297	1.00000000000000000	50.70429962392786649	87.69288194421157812
ENSG00000065057	104.18393906092926215	1.00000000000000000	1.00000000000000000	1.00000000000000000	1.00000000000000000	1.00000000000000000	1.00000000000000000	1.00000000000000000	1.00000000000000000	1.00000000000000000	1.00000000000000000	1.00000000000000000	1.00000000000000000	33.41985186295962507	1.00000000000000000
ENSG00000065154	1.00000000000000000	1.00000000000000000	1.00000000000000000	1.00000000000000000	1.00000000000000000	1.00000000000000000	1.00000000000000000	27.21919213612947885	63.04782890156785413	1.00000000000000000	42.13744370544641527	135.59579050548634882	182.70058014443938532	235.15213727161685142	77.50147739123499946
ENSG00000065413	1.00000000000000000	1.00000000000000000	177.81844222772707553	115.12920313678947082	209.66909872391016734	1.00000000000000000	86.99075314342329079	1.00000000000000000	46.29126925159531680	86.92380909148712931	88.46415056733525262	1.00000000000000000	1.00000000000000000	1.00000000000000000	1.00000000000000000
ENSG00000065526	1.00000000000000000	1.00000000000000000	109.42925590029284422	1.00000000000000000	1.00000000000000000	1.00000000000000000	1.00000000000000000	1.00000000000000000	78.70870417102872807	1.00000000000000000	77.43823665603169104	1.00000000000000000	1.00000000000000000	27.92455752199058949	78.25835201795534601
ENSG00000065534	213.53027203148960211	108.54811831888777363	1.00000000000000000	1.00000000000000000	1.00000000000000000	1.00000000000000000	1.00000000000000000	1.00000000000000000	1.00000000000000000	1.00000000000000000	1.00000000000000000	230.16004244238220622	1584.47204719277624463	1.00000000000000000	1.00000000000000000
ENSG00000065615	1.00000000000000000	1.00000000000000000	1.00000000000000000	1.00000000000000000	1.00000000000000000	1.00000000000000000	76.40265177708288036	36.53853684618935205	70.01965217376411488	1.00000000000000000	99.06943035891868021	1.00000000000000000	1.00000000000000000	1.00000000000000000	1.00000000000000000
ENSG00000065621	1.00000000000000000	1.00000000000000000	1.00000000000000000	1.00000000000000000	1.00000000000000000	1.00000000000000000	1.00000000000000000	1.00000000000000000	1.00000000000000000	1.00000000000000000	1.00000000000000000	1.00000000000000000	1.00000000000000000	49.20463531066582874	1.00000000000000000
ENSG00000065809	1.00000000000000000	1.00000000000000000	187.76255917206088952	194.59967116120108699	211.53678299095861348	172.05891020292796156	106.85089710578978384	89.96378000798603125	289.24296144593000690	229.91217303170958530	165.33018969429750200	57.69370267511987294	1.00000000000000000	72.91081877713378390	194.11255970713338570
ENSG00000065833	1.00000000000000000	1.00000000000000000	1.00000000000000000	1.00000000000000000	1.00000000000000000	1.00000000000000000	1.00000000000000000	55.95532926434391641	1.00000000000000000	1.00000000000000000	1.00000000000000000	1.00000000000000000	1.00000000000000000	1.00000000000000000	1.00000000000000000
ENSG00000065882	1.00000000000000000	1.00000000000000000	1.00000000000000000	1.00000000000000000	1.00000000000000000	1.00000000000000000	1.00000000000000000	25.74845276189741838	60.64992842170796905	1.00000000000000000	55.14933737391817203	1.00000000000000000	78.04563801567537951	1.00000000000000000	1.00000000000000000
ENSG00000065911	1.00000000000000000	1.00000000000000000	56.62877546959600750	1.00000000000000000	1.00000000000000000	1.00000000000000000	104.17908422075785779	78.16914380684181651	208.75819321481017710	119.75623126780213568	110.00727569020574492	1.00000000000000000	234.35875606647221048	1.00000000000000000	1.00000000000000000
ENSG00000065989	1.00000000000000000	1.00000000000000000	1.00000000000000000	1.00000000000000000	1.00000000000000000	1.00000000000000000	1.00000000000000000	38.26596748228146794	141.94725056992254508	69.59411377783860075	64.39671128100492581	1.00000000000000000	1.00000000000000000	1.00000000000000000	1.00000000000000000
ENSG00000066027	1.00000000000000000	1.00000000000000000	1.00000000000000000	124.14488587308555623	1.00000000000000000	1.00000000000000000	1.00000000000000000	23.26479934797768934	1.00000000000000000	1.00000000000000000	1.00000000000000000	1.00000000000000000	1.00000000000000000	1.00000000000000000	1.00000000000000000
ENSG00000066056	257.95396350484929826	113.30212531248481866	1.00000000000000000	1.00000000000000000	1.00000000000000000	1.00000000000000000	1.00000000000000000	1.00000000000000000	1.00000000000000000	1.00000000000000000	1.00000000000000000	1.00000000000000000	1.00000000000000000	1.00000000000000000	1.00000000000000000
ENSG00000066294	1.00000000000000000	1.00000000000000000	1.00000000000000000	1.00000000000000000	1.00000000000000000	1.00000000000000000	1.00000000000000000	1.00000000000000000	73.22926146657611923	124.58414134010538987	1.00000000000000000	1.00000000000000000	1.00000000000000000	1.00000000000000000	1.00000000000000000
ENSG00000066336	1.00000000000000000	1.00000000000000000	1.00000000000000000	1.00000000000000000	1.00000000000000000	1.00000000000000000	361.11100156695982832	625.31617720001793259	230.72971663253744623	104.83266011915138449	406.05554129041348688	1.00000000000000000	1.00000000000000000	1.00000000000000000	1.00000000000000000
ENSG00000066379	1.00000000000000000	1.00000000000000000	53.27408392992595765	1.00000000000000000	1.00000000000000000	1.00000000000000000	1.00000000000000000	51.84954194359416135	32.32485596995598343	1.00000000000000000	1.00000000000000000	1.00000000000000000	1.00000000000000000	43.00103088564885923	1.00000000000000000
ENSG00000066427	131.09175139779131314	75.57211712326207476	1.00000000000000000	1.00000000000000000	1.00000000000000000	1.00000000000000000	1.00000000000000000	23.45006896000380792	43.92075435452044019	1.00000000000000000	43.66340560133765081	78.12139458078318910	1.00000000000000000	1.00000000000000000	1.00000000000000000
ENSG00000066629	79.06607719126104428	1.00000000000000000	1.00000000000000000	1.00000000000000000	1.00000000000000000	1.00000000000000000	1.00000000000000000	1.00000000000000000	1.00000000000000000	1.00000000000000000	1.00000000000000000	1.00000000000000000	1.00000000000000000	1.00000000000000000	45.98470877507727295
ENSG00000066654	1.00000000000000000	1.00000000000000000	84.54871597667589356	1.00000000000000000	1.00000000000000000	1.00000000000000000	1.00000000000000000	25.99770272658895820	54.41379220049663701	1.00000000000000000	1.00000000000000000	70.93950747323901851	60.85919799520753770	62.15470057561231698	57.97283920756763820
ENSG00000066777	1.00000000000000000	1.00000000000000000	39.64965890778169921	1.00000000000000000	1.00000000000000000	1.00000000000000000	1.00000000000000000	1.00000000000000000	35.94020768782349506	1.00000000000000000	68.27484274178951296	1.00000000000000000	1.00000000000000000	30.29884791537737954	68.81351790952786018
ENSG00000066923	1.00000000000000000	1.00000000000000000	91.26047031989426728	1.00000000000000000	1.00000000000000000	1.00000000000000000	1.00000000000000000	1.00000000000000000	1.00000000000000000	1.00000000000000000	1.00000000000000000	1.00000000000000000	1.00000000000000000	1.00000000000000000	1.00000000000000000
ENSG00000067048	91.27893623743065632	1.00000000000000000	78.49762854884031071	1.00000000000000000	1.00000000000000000	1.00000000000000000	1.00000000000000000	1.00000000000000000	137.99930079489149648	1.00000000000000000	112.64267814687870839	65.19174814388617278	1.00000000000000000	1.00000000000000000	81.31783741304384705
ENSG00000067064	94.94972350701353037	1.00000000000000000	185.30002001287940061	190.17221280774160164	82.22989124549691553	188.77200312078272759	95.17784760276022382	1.00000000000000000	110.18688772400786036	149.17784064195387828	87.08822735789394187	1.00000000000000000	1.00000000000000000	52.15163998954309221	83.56201215915048408
ENSG00000067113	259.68179497149401413	101.92058505294043869	1.00000000000000000	1.00000000000000000	1.00000000000000000	1.00000000000000000	1.00000000000000000	1.00000000000000000	1.00000000000000000	98.90326548308129873	1.00000000000000000	319.50875817130764744	109.91624217863419233	1.00000000000000000	1.00000000000000000
ENSG00000067208	1.00000000000000000	1.00000000000000000	1.00000000000000000	1.00000000000000000	1.00000000000000000	1.00000000000000000	1.00000000000000000	43.85009029704401229	45.60502612776400611	1.00000000000000000	98.00838285170375741	62.33035352395060613	1.00000000000000000	1.00000000000000000	107.32322366618124931
ENSG00000067533	1.00000000000000000	1.00000000000000000	1.00000000000000000	1.00000000000000000	1.00000000000000000	1.00000000000000000	1.00000000000000000	22.75041831293861705	1.00000000000000000	1.00000000000000000	1.00000000000000000	1.00000000000000000	94.56973929971417192	57.34427319695188885	1.00000000000000000
ENSG00000067829	1.00000000000000000	1.00000000000000000	1.00000000000000000	1.00000000000000000	1.00000000000000000	1.00000000000000000	86.99808855451740897	58.71804612887802222	62.60571831480400817	163.21900450245442471	59.04552951205602795	82.64007288069359447	127.20766335566126770	95.05959873547952554	51.43545915121078593
ENSG00000068001	1766.34872801438905299	633.24898423862271102	1.00000000000000000	1.00000000000000000	1.00000000000000000	1.00000000000000000	1.00000000000000000	1.00000000000000000	1.00000000000000000	1.00000000000000000	1.00000000000000000	1.00000000000000000	1.00000000000000000	35.04533864422753453	1.00000000000000000
ENSG00000068028	126.20645028337173699	1.00000000000000000	59.79686752913666936	186.01277781551274870	1.00000000000000000	1.00000000000000000	1.00000000000000000	1.00000000000000000	1.00000000000000000	1.00000000000000000	1.00000000000000000	1.00000000000000000	1.00000000000000000	1.00000000000000000	1.00000000000000000
ENSG00000068078	1.00000000000000000	1.00000000000000000	1.00000000000000000	1.00000000000000000	1.00000000000000000	1.00000000000000000	1.00000000000000000	1.00000000000000000	1.00000000000000000	1.00000000000000000	1.00000000000000000	1.00000000000000000	1.00000000000000000	99.53009432908750398	1.00000000000000000
ENSG00000068079	206.30380614297342845	1.00000000000000000	1.00000000000000000	1.00000000000000000	1.00000000000000000	1.00000000000000000	1.00000000000000000	98.54245956580570009	1.00000000000000000	1.00000000000000000	1.00000000000000000	84.69272609593480183	1.00000000000000000	28.72607973882788457	1.00000000000000000
ENSG00000068366	1.00000000000000000	1.00000000000000000	1.00000000000000000	1.00000000000000000	1.00000000000000000	1.00000000000000000	1.00000000000000000	48.86041849985647900	239.09374019105271714	366.30202414810122491	86.49197209188152158	1.00000000000000000	1.00000000000000000	1.00000000000000000	1.00000000000000000
ENSG00000068650	1.00000000000000000	1.00000000000000000	1.00000000000000000	1.00000000000000000	1.00000000000000000	1.00000000000000000	1.00000000000000000	1.00000000000000000	44.02533001677855395	1.00000000000000000	64.63171375944109798	1.00000000000000000	1.00000000000000000	1.00000000000000000	1.00000000000000000
ENSG00000068745	1.00000000000000000	1.00000000000000000	1.00000000000000000	1.00000000000000000	1.00000000000000000	1.00000000000000000	1.00000000000000000	1.00000000000000000	1.00000000000000000	1.00000000000000000	1.00000000000000000	81.71806707057245944	1.00000000000000000	87.39386589433850361	52.65788341532909556
ENSG00000068831	1.00000000000000000	1.00000000000000000	101.26534034309084120	147.93736284002446268	1.00000000000000000	1.00000000000000000	1.00000000000000000	40.64888206610845600	37.24492116882488091	1.00000000000000000	75.03664809329063701	1.00000000000000000	83.33914062295529845	1.00000000000000000	1.00000000000000000
ENSG00000068903	81.57235588989087205	1.00000000000000000	1.00000000000000000	105.94123930023324931	1.00000000000000000	1.00000000000000000	1.00000000000000000	29.06822722685246418	38.72902384855066060	1.00000000000000000	1.00000000000000000	61.71327396993972769	1.00000000000000000	1.00000000000000000	1.00000000000000000
ENSG00000068912	77.40352312625748255	87.98103800190754953	86.15357775387413142	1.00000000000000000	1.00000000000000000	141.91556320866800434	1.00000000000000000	42.70164205652375955	1.00000000000000000	51.73332565596781762	1.00000000000000000	188.44165077996325408	127.42090127006947853	104.39413840992158100	150.11829633303960918
ENSG00000069011	1.00000000000000000	1.00000000000000000	1.00000000000000000	1.00000000000000000	1.00000000000000000	1.00000000000000000	1.00000000000000000	1.00000000000000000	1.00000000000000000	1.00000000000000000	1.00000000000000000	1.00000000000000000	1.00000000000000000	88.75048230849331787	43.16696936702614806
ENSG00000069020	129.53543705885610393	96.39147274543857691	1.00000000000000000	1.00000000000000000	1.00000000000000000	1.00000000000000000	1.00000000000000000	1.00000000000000000	1.00000000000000000	149.57210061563966974	1.00000000000000000	1.00000000000000000	1.00000000000000000	85.65242318610422956	66.84157896607503346
ENSG00000069122	511.67281937529605784	1.00000000000000000	1.00000000000000000	1.00000000000000000	1.00000000000000000	1.00000000000000000	1.00000000000000000	1.00000000000000000	1.00000000000000000	1.00000000000000000	1.00000000000000000	1.00000000000000000	1.00000000000000000	1.00000000000000000	1.00000000000000000
ENSG00000069424	1.00000000000000000	1.00000000000000000	1.00000000000000000	84.37281924020595625	1.00000000000000000	1.00000000000000000	1.00000000000000000	77.44376436496303029	47.96061146997477920	1.00000000000000000	1.00000000000000000	1.00000000000000000	1.00000000000000000	1.00000000000000000	1.00000000000000000
ENSG00000069493	1.00000000000000000	1.00000000000000000	1.00000000000000000	131.70705785861335357	380.02933122975662172	586.89108033068578152	1.00000000000000000	1.00000000000000000	1.00000000000000000	1.00000000000000000	1.00000000000000000	1.00000000000000000	1.00000000000000000	1.00000000000000000	1.00000000000000000
ENSG00000069535	1.00000000000000000	1.00000000000000000	1.00000000000000000	1.00000000000000000	1.00000000000000000	1.00000000000000000	1.00000000000000000	1.00000000000000000	1.00000000000000000	442.23264835703639619	1.00000000000000000	1.00000000000000000	113.51064538157916672	1.00000000000000000	1.00000000000000000
ENSG00000069667	1.00000000000000000	1.00000000000000000	1.00000000000000000	236.73775159635931686	791.27856232567273764	564.93342129337406732	1.00000000000000000	1.00000000000000000	1.00000000000000000	1.00000000000000000	1.00000000000000000	139.80645580224722835	1.00000000000000000	1.00000000000000000	35.75674791704360445
ENSG00000069702	193.19313398447371810	97.61832928498959916	1.00000000000000000	1.00000000000000000	1.00000000000000000	1.00000000000000000	1.00000000000000000	1.00000000000000000	1.00000000000000000	1.00000000000000000	1.00000000000000000	148.24664480571419745	1.00000000000000000	1.00000000000000000	1.00000000000000000
ENSG00000069956	1.00000000000000000	1.00000000000000000	1.00000000000000000	1.00000000000000000	1.00000000000000000	1.00000000000000000	1.00000000000000000	37.58117670726645798	141.23912503360267579	134.77822559771300348	97.99355673035644543	1.00000000000000000	1.00000000000000000	30.52638052368429555	37.65712534527222033
ENSG00000069966	1.00000000000000000	1.00000000000000000	87.58611169309197919	1.00000000000000000	1.00000000000000000	1.00000000000000000	1.00000000000000000	1.00000000000000000	1.00000000000000000	1.00000000000000000	1.00000000000000000	1.00000000000000000	1.00000000000000000	1.00000000000000000	1.00000000000000000
ENSG00000069974	67.00458072293211842	1.00000000000000000	1.00000000000000000	122.98287157551685311	1.00000000000000000	220.46552249218024144	1.00000000000000000	1.00000000000000000	1.00000000000000000	1.00000000000000000	76.19145091799528302	1.00000000000000000	1.00000000000000000	1.00000000000000000	1.00000000000000000
ENSG00000070018	1.00000000000000000	1.00000000000000000	1.00000000000000000	1.00000000000000000	1.00000000000000000	1.00000000000000000	1.00000000000000000	1.00000000000000000	1.00000000000000000	1.00000000000000000	1.00000000000000000	67.90483869352797797	1.00000000000000000	1.00000000000000000	1.00000000000000000
ENSG00000070081	178.57923903298342339	136.15499688842032810	82.19224012400985657	111.67049678702286997	153.32032244466410020	298.42133409798611865	113.17143925636209190	29.92732225387303302	1.00000000000000000	72.41971349030215777	1.00000000000000000	189.14320820986657168	106.23352799224149123	276.24308038539999188	1088.33924250118116106
ENSG00000070087	1.00000000000000000	1.00000000000000000	1.00000000000000000	1.00000000000000000	1.00000000000000000	1.00000000000000000	1.00000000000000000	1.00000000000000000	1.00000000000000000	1.00000000000000000	1.00000000000000000	1.00000000000000000	104.63349617584654538	92.40485937650204562	183.14406721517934784
ENSG00000070190	1.00000000000000000	1.00000000000000000	59.23947936069329501	1.00000000000000000	1.00000000000000000	1.00000000000000000	59.02381508111148634	29.13886252223288764	1.00000000000000000	1.00000000000000000	1.00000000000000000	1.00000000000000000	1.00000000000000000	1.00000000000000000	96.28703652198434781
ENSG00000070214	144.88218632163486177	1.00000000000000000	1.00000000000000000	1.00000000000000000	1.00000000000000000	1.00000000000000000	1.00000000000000000	1.00000000000000000	28.76567018858940727	148.57794256080362061	1.00000000000000000	82.74104418186516341	1.00000000000000000	36.54559271284266941	56.48358074654612437
ENSG00000070367	1.00000000000000000	1.00000000000000000	1.00000000000000000	1.00000000000000000	1.00000000000000000	1.00000000000000000	1.00000000000000000	59.20345067544413098	49.02659943719931590	1.00000000000000000	1.00000000000000000	1.00000000000000000	1.00000000000000000	1.00000000000000000	1.00000000000000000
ENSG00000070404	314.75665761904264173	1.00000000000000000	1.00000000000000000	1.00000000000000000	1.00000000000000000	1.00000000000000000	1.00000000000000000	1.00000000000000000	1.00000000000000000	1.00000000000000000	1.00000000000000000	128.74662019008238190	66.25490288731958799	1.00000000000000000	1.00000000000000000
ENSG00000070423	1.00000000000000000	1.00000000000000000	1.00000000000000000	160.25573384871697158	1.00000000000000000	1.00000000000000000	1.00000000000000000	26.80937300993177885	1.00000000000000000	1.00000000000000000	1.00000000000000000	1.00000000000000000	1.00000000000000000	27.99068660301896827	1.00000000000000000
ENSG00000070495	52.27138692143779508	1.00000000000000000	1.00000000000000000	97.94194607597266611	1.00000000000000000	114.43800003113356922	1.00000000000000000	33.51488457236601448	91.26290175167900998	68.97976325781800711	1.00000000000000000	57.58451072760741596	1.00000000000000000	1.00000000000000000	1.00000000000000000
ENSG00000070526	1.00000000000000000	1.00000000000000000	1.00000000000000000	1.00000000000000000	1.00000000000000000	1.00000000000000000	1.00000000000000000	1.00000000000000000	1.00000000000000000	1.00000000000000000	1.00000000000000000	1.00000000000000000	1.00000000000000000	152.09837580621359621	123.66100991028368128
ENSG00000070540	145.89766601112094691	1.00000000000000000	1.00000000000000000	1.00000000000000000	1.00000000000000000	1.00000000000000000	1.00000000000000000	1.00000000000000000	1.00000000000000000	1.00000000000000000	1.00000000000000000	69.03903753468597415	1.00000000000000000	96.75656311289158396	86.08160320435077040
ENSG00000070718	61.80774218976706180	1.00000000000000000	1.00000000000000000	1.00000000000000000	264.79377314647848607	1.00000000000000000	1.00000000000000000	1.00000000000000000	1.00000000000000000	1.00000000000000000	1.00000000000000000	1.00000000000000000	1.00000000000000000	1.00000000000000000	39.24107925183298562
ENSG00000070731	1.00000000000000000	1.00000000000000000	1.00000000000000000	1.00000000000000000	1.00000000000000000	1.00000000000000000	1.00000000000000000	1.00000000000000000	1.00000000000000000	1.00000000000000000	1.00000000000000000	1.00000000000000000	1.00000000000000000	60.13257304937313563	91.88124813520953182
ENSG00000070761	98.37824054628448778	113.35746655575950115	1.00000000000000000	1.00000000000000000	1.00000000000000000	1.00000000000000000	1.00000000000000000	1.00000000000000000	1.00000000000000000	1.00000000000000000	1.00000000000000000	93.87898026896486670	1.00000000000000000	37.21003951056903247	105.95420404072351062
ENSG00000070961	1.00000000000000000	140.54960226351360575	246.64219212699975969	1.00000000000000000	192.79499110255980554	170.08995892557780394	189.18282981592977876	184.19853316873582116	665.03087571223568375	1.00000000000000000	788.02150291187513176	88.41780069035752376	1.00000000000000000	70.01206746095375877	38.45162660992190240
ENSG00000071054	1.00000000000000000	1.00000000000000000	123.79333964862999551	1.00000000000000000	1.00000000000000000	1.00000000000000000	1.00000000000000000	1.00000000000000000	144.65758598740143270	1.00000000000000000	137.74976140860670171	1.00000000000000000	1.00000000000000000	1.00000000000000000	64.20507798439177805
ENSG00000071073	119.38836036393033169	74.09438879852081072	1.00000000000000000	141.29653866332861867	212.58042818236503990	1.00000000000000000	69.22431614363873109	38.27341332042805533	70.12195235404709592	1.00000000000000000	1.00000000000000000	1.00000000000000000	1.00000000000000000	1.00000000000000000	1.00000000000000000
ENSG00000071205	1.00000000000000000	1.00000000000000000	1.00000000000000000	1.00000000000000000	1.00000000000000000	1.00000000000000000	1.00000000000000000	37.90689867327260743	40.74381532673029227	1.00000000000000000	1.00000000000000000	129.21446774329785967	106.67047755730057190	1.00000000000000000	1.00000000000000000
ENSG00000071242	152.81004207653626281	85.54668350505889407	1.00000000000000000	1.00000000000000000	1.00000000000000000	1.00000000000000000	1.00000000000000000	1.00000000000000000	1.00000000000000000	1.00000000000000000	1.00000000000000000	80.54347155912009271	1.00000000000000000	1.00000000000000000	1.00000000000000000
ENSG00000071243	1.00000000000000000	1.00000000000000000	1.00000000000000000	91.59628377130093213	1.00000000000000000	1.00000000000000000	1.00000000000000000	1.00000000000000000	30.18176526511999569	1.00000000000000000	1.00000000000000000	1.00000000000000000	1.00000000000000000	1.00000000000000000	1.00000000000000000
ENSG00000071246	1.00000000000000000	1.00000000000000000	1.00000000000000000	1.00000000000000000	1.00000000000000000	1.00000000000000000	80.51528267427889318	31.18788583699491213	57.58437879936424508	1.00000000000000000	1.00000000000000000	1.00000000000000000	1.00000000000000000	1.00000000000000000	1.00000000000000000
ENSG00000071282	116.67736144861066805	313.34617429302113578	1.00000000000000000	1.00000000000000000	1.00000000000000000	1.00000000000000000	1.00000000000000000	1.00000000000000000	1.00000000000000000	1.00000000000000000	1.00000000000000000	428.91661602912870421	238.53839236535262103	1.00000000000000000	1.00000000000000000
ENSG00000071537	63.46299124679159576	1.00000000000000000	48.12575327941593173	1.00000000000000000	1.00000000000000000	1.00000000000000000	1.00000000000000000	79.83023663468438258	74.22733035283305014	1.00000000000000000	46.16307774522733354	1.00000000000000000	1.00000000000000000	1.00000000000000000	1.00000000000000000
ENSG00000071539	1.00000000000000000	1.00000000000000000	1.00000000000000000	1.00000000000000000	1.00000000000000000	1.00000000000000000	1.00000000000000000	1.00000000000000000	1.00000000000000000	1.00000000000000000	1.00000000000000000	1.00000000000000000	1.00000000000000000	1.00000000000000000	158.68139904543755847
ENSG00000071575	73.81777579043479420	1.00000000000000000	1.00000000000000000	1.00000000000000000	1.00000000000000000	1.00000000000000000	1.00000000000000000	1.00000000000000000	1.00000000000000000	1.00000000000000000	1.00000000000000000	1.00000000000000000	1.00000000000000000	1.00000000000000000	1.00000000000000000
ENSG00000071794	1.00000000000000000	1.00000000000000000	1.00000000000000000	1.00000000000000000	1.00000000000000000	1.00000000000000000	1.00000000000000000	1.00000000000000000	1.00000000000000000	56.76489879432342178	1.00000000000000000	1.00000000000000000	1.00000000000000000	1.00000000000000000	1.00000000000000000
ENSG00000071967	1.00000000000000000	1.00000000000000000	1.00000000000000000	1.00000000000000000	1.00000000000000000	1.00000000000000000	1.00000000000000000	1.00000000000000000	1.00000000000000000	1.00000000000000000	1.00000000000000000	248.98033704968963775	1.00000000000000000	1.00000000000000000	1.00000000000000000
ENSG00000072062	1.00000000000000000	1.00000000000000000	1.00000000000000000	1.00000000000000000	1.00000000000000000	1.00000000000000000	1.00000000000000000	1.00000000000000000	42.65722639467148980	1.00000000000000000	47.18341843676083869	1.00000000000000000	1.00000000000000000	1.00000000000000000	1.00000000000000000
ENSG00000072110	1.00000000000000000	321.16373801833145762	1.00000000000000000	1.00000000000000000	1.00000000000000000	1.00000000000000000	108.95166654663235306	114.10509931354938828	152.86915654770945139	1.00000000000000000	61.12746286426968112	184.48624265277868517	621.86514596854192405	44.69712454814329305	75.24426017286252488
ENSG00000072134	86.73127618300151198	1.00000000000000000	1.00000000000000000	1.00000000000000000	1.00000000000000000	1.00000000000000000	1.00000000000000000	1.00000000000000000	1.00000000000000000	1.00000000000000000	1.00000000000000000	1.00000000000000000	1.00000000000000000	29.80445852685627628	52.67334238624165721
ENSG00000072135	1.00000000000000000	1.00000000000000000	1.00000000000000000	91.51203310041215389	1.00000000000000000	1.00000000000000000	65.08817172530912387	51.20337420539090800	55.60832464787446838	75.71522763495271136	63.56335997102035407	1.00000000000000000	1.00000000000000000	1.00000000000000000	42.50667539110645521
ENSG00000072163	184.12534726251470829	128.59793566284977828	1.00000000000000000	1.00000000000000000	1.00000000000000000	1.00000000000000000	1.00000000000000000	1.00000000000000000	1.00000000000000000	1.00000000000000000	1.00000000000000000	1.00000000000000000	123.44230484501467515	1.00000000000000000	1.00000000000000000
ENSG00000072195	1.00000000000000000	1.00000000000000000	1.00000000000000000	1.00000000000000000	1.00000000000000000	1.00000000000000000	1.00000000000000000	1.00000000000000000	1.00000000000000000	1.00000000000000000	1.00000000000000000	1.00000000000000000	84.12904813399853765	1.00000000000000000	1.00000000000000000
ENSG00000072210	1.00000000000000000	1.00000000000000000	1.00000000000000000	1.00000000000000000	1.00000000000000000	1.00000000000000000	1.00000000000000000	52.19933545096228045	1.00000000000000000	1.00000000000000000	1.00000000000000000	1.00000000000000000	1.00000000000000000	188.50096775971067586	62.32483706783845179
ENSG00000072274	1.00000000000000000	1.00000000000000000	67.84567050433260249	1.00000000000000000	1.00000000000000000	1.00000000000000000	76.92497046817396722	608.45455560042432808	333.08817481588386045	1.00000000000000000	169.69525682650973408	1.00000000000000000	1.00000000000000000	37.95282967872017110	1.00000000000000000
ENSG00000072401	68.85775580369943327	1.00000000000000000	51.88369303952022449	1.00000000000000000	1.00000000000000000	1.00000000000000000	113.35266030787570912	67.43459299120478079	176.73307729145412281	1.00000000000000000	238.49341832651003870	68.49937286845246831	1.00000000000000000	1.00000000000000000	37.74761782498324436
ENSG00000072501	1.00000000000000000	1.00000000000000000	1.00000000000000000	1.00000000000000000	1.00000000000000000	1.00000000000000000	70.12726434344308757	30.83351326665037817	44.43181472871453508	1.00000000000000000	1.00000000000000000	1.00000000000000000	1.00000000000000000	41.90722057510253507	60.52615341976114394
ENSG00000072682	1.00000000000000000	1.00000000000000000	1.00000000000000000	1.00000000000000000	1.00000000000000000	1.00000000000000000	1.00000000000000000	1.00000000000000000	1.00000000000000000	1.00000000000000000	1.00000000000000000	131.95277287824688983	1.00000000000000000	1.00000000000000000	99.56894560176087339
ENSG00000072694	1.00000000000000000	1.00000000000000000	74.51928889454272564	1.00000000000000000	1.00000000000000000	1.00000000000000000	107.00751806717028103	1.00000000000000000	80.41305946573253038	1.00000000000000000	1.00000000000000000	1.00000000000000000	1.00000000000000000	1.00000000000000000	1.00000000000000000
ENSG00000072736	1.00000000000000000	1.00000000000000000	1.00000000000000000	102.25648866219043498	1.00000000000000000	1.00000000000000000	1.00000000000000000	1.00000000000000000	36.58920030522261868	1.00000000000000000	1.00000000000000000	1.00000000000000000	1.00000000000000000	70.01597796819986286	38.68520638912710297
ENSG00000072786	1.00000000000000000	1.00000000000000000	1.00000000000000000	124.09822712564786684	1.00000000000000000	1.00000000000000000	1.00000000000000000	29.00156613071257894	68.36807498819058537	1.00000000000000000	102.85860284433698553	1.00000000000000000	1.00000000000000000	1.00000000000000000	1.00000000000000000
ENSG00000072818	1.00000000000000000	1.00000000000000000	209.14050480089073858	230.29776379723818991	639.08472738369891886	602.92478559374569613	1.00000000000000000	1.00000000000000000	1.00000000000000000	1.00000000000000000	1.00000000000000000	1.00000000000000000	1.00000000000000000	1.00000000000000000	53.47199263987059936
ENSG00000072952	1.00000000000000000	1.00000000000000000	1.00000000000000000	1.00000000000000000	1.00000000000000000	1.00000000000000000	1.00000000000000000	1.00000000000000000	1.00000000000000000	1.00000000000000000	1.00000000000000000	1.00000000000000000	186.94199045565562756	1.00000000000000000	1.00000000000000000
ENSG00000073282	1.00000000000000000	1.00000000000000000	1.00000000000000000	1.00000000000000000	1.00000000000000000	1.00000000000000000	1.00000000000000000	1.00000000000000000	1.00000000000000000	1.00000000000000000	1.00000000000000000	1.00000000000000000	1.00000000000000000	86.11837001576702733	1.00000000000000000
ENSG00000073417	1.00000000000000000	1.00000000000000000	1.00000000000000000	1.00000000000000000	1.00000000000000000	1.00000000000000000	1.00000000000000000	33.21170708654366877	1.00000000000000000	1.00000000000000000	1.00000000000000000	1.00000000000000000	1.00000000000000000	1.00000000000000000	1.00000000000000000
ENSG00000073614	89.40872117567660382	1.00000000000000000	88.33550098112669957	89.43882705468251970	135.96616599505992440	136.89163759052502201	48.84202198848087306	23.35716144998013633	83.26307152400390521	1.00000000000000000	54.88618657665988110	85.18071168237912616	1.00000000000000000	44.40750413320803602	67.44491007428456442
ENSG00000073712	97.55522017910467980	72.37475394300294340	1.00000000000000000	1.00000000000000000	1.00000000000000000	1.00000000000000000	1.00000000000000000	1.00000000000000000	1.00000000000000000	1.00000000000000000	1.00000000000000000	244.67809192822468844	166.68772408165546040	1.00000000000000000	1.00000000000000000
ENSG00000073737	1.00000000000000000	1.00000000000000000	1.00000000000000000	1.00000000000000000	1.00000000000000000	1.00000000000000000	1.00000000000000000	1.00000000000000000	1.00000000000000000	123.87771682542215501	1.00000000000000000	1.00000000000000000	1.00000000000000000	73.53420539799836320	290.51368209645494289
ENSG00000073756	1.00000000000000000	1.00000000000000000	1.00000000000000000	1.00000000000000000	1.00000000000000000	1.00000000000000000	1.00000000000000000	1.00000000000000000	402.57277426945319121	398.05500729890263756	573.67288923724333927	1.00000000000000000	1.00000000000000000	1.00000000000000000	1.00000000000000000
ENSG00000073792	1.00000000000000000	1.00000000000000000	1.00000000000000000	1.00000000000000000	1.00000000000000000	1.00000000000000000	1.00000000000000000	1.00000000000000000	1.00000000000000000	1.00000000000000000	1.00000000000000000	1.00000000000000000	1.00000000000000000	1.00000000000000000	147.50127482256448275
ENSG00000073803	1.00000000000000000	112.67756293739688545	1.00000000000000000	1.00000000000000000	1.00000000000000000	1.00000000000000000	81.12930188450616242	35.34629719049274144	43.96589123275478528	1.00000000000000000	1.00000000000000000	1.00000000000000000	82.51997797553268299	99.04469543470938220	171.42732995414115749
ENSG00000073849	1.00000000000000000	1.00000000000000000	71.77085316117945979	1.00000000000000000	1.00000000000000000	1.00000000000000000	1.00000000000000000	1.00000000000000000	1.00000000000000000	1.00000000000000000	1.00000000000000000	1.00000000000000000	1.00000000000000000	42.07761975127839094	43.35537659642076846
ENSG00000073861	1.00000000000000000	1.00000000000000000	1.00000000000000000	151.83177814713556586	1.00000000000000000	1.00000000000000000	1.00000000000000000	1.00000000000000000	1.00000000000000000	1.00000000000000000	1.00000000000000000	1.00000000000000000	1.00000000000000000	1.00000000000000000	1.00000000000000000
ENSG00000073910	413.07976143981414907	114.71825832960946911	1.00000000000000000	1.00000000000000000	1.00000000000000000	1.00000000000000000	1.00000000000000000	1.00000000000000000	1.00000000000000000	1.00000000000000000	1.00000000000000000	1.00000000000000000	1.00000000000000000	1.00000000000000000	1.00000000000000000
ENSG00000074181	1.00000000000000000	1.00000000000000000	1.00000000000000000	1.00000000000000000	1.00000000000000000	1.00000000000000000	1.00000000000000000	1.00000000000000000	1.00000000000000000	1.00000000000000000	1.00000000000000000	131.09829822943831346	386.29623088139305764	1.00000000000000000	1.00000000000000000
ENSG00000074219	84.27936489965692601	1.00000000000000000	1.00000000000000000	1.00000000000000000	1.00000000000000000	1.00000000000000000	1.00000000000000000	1.00000000000000000	1.00000000000000000	1.00000000000000000	1.00000000000000000	1.00000000000000000	1.00000000000000000	1.00000000000000000	1.00000000000000000
ENSG00000074416	1.00000000000000000	281.54226372406623113	1.00000000000000000	1.00000000000000000	1.00000000000000000	1.00000000000000000	1.00000000000000000	62.67042404559544622	40.02591283892192564	1.00000000000000000	1.00000000000000000	111.40198856909570679	202.12876865147885042	67.66848436741999251	114.82001058844545582
ENSG00000074527	164.19993883093192721	1.00000000000000000	1.00000000000000000	1.00000000000000000	1.00000000000000000	1.00000000000000000	1.00000000000000000	1.00000000000000000	1.00000000000000000	1.00000000000000000	1.00000000000000000	1.00000000000000000	236.82720243330177823	1.00000000000000000	1.00000000000000000
ENSG00000074590	1.00000000000000000	176.42075957158959909	1.00000000000000000	1.00000000000000000	1.00000000000000000	1.00000000000000000	1.00000000000000000	1.00000000000000000	1.00000000000000000	1.00000000000000000	1.00000000000000000	1.00000000000000000	1.00000000000000000	1.00000000000000000	1.00000000000000000
ENSG00000074660	179.77842688273366889	1.00000000000000000	1.00000000000000000	1.00000000000000000	1.00000000000000000	1.00000000000000000	1.00000000000000000	1.00000000000000000	1.00000000000000000	1.00000000000000000	1.00000000000000000	1.00000000000000000	1.00000000000000000	1.00000000000000000	1.00000000000000000
ENSG00000074696	1.00000000000000000	121.17186070679484544	1.00000000000000000	1.00000000000000000	1.00000000000000000	1.00000000000000000	1.00000000000000000	33.86297714896283395	1.00000000000000000	1.00000000000000000	1.00000000000000000	61.73545147731654481	1.00000000000000000	65.33710433749627100	108.36130416645426067
ENSG00000074966	1.00000000000000000	1.00000000000000000	1.00000000000000000	372.84600375712312825	1.00000000000000000	1.00000000000000000	1.00000000000000000	1.00000000000000000	1.00000000000000000	1.00000000000000000	1.00000000000000000	1.00000000000000000	1.00000000000000000	1.00000000000000000	1.00000000000000000
ENSG00000075223	1.00000000000000000	1.00000000000000000	1.00000000000000000	1.00000000000000000	1.00000000000000000	1.00000000000000000	1.00000000000000000	1.00000000000000000	1.00000000000000000	1.00000000000000000	1.00000000000000000	90.61490565484947979	1.00000000000000000	1.00000000000000000	90.18526830141391315
ENSG00000075234	1.00000000000000000	1.00000000000000000	1.00000000000000000	245.55767880621900190	1.00000000000000000	1.00000000000000000	1.00000000000000000	1.00000000000000000	1.00000000000000000	1.00000000000000000	1.00000000000000000	1.00000000000000000	1.00000000000000000	1.00000000000000000	1.00000000000000000
ENSG00000075275	1.00000000000000000	1.00000000000000000	1.00000000000000000	1.00000000000000000	1.00000000000000000	1.00000000000000000	1.00000000000000000	1.00000000000000000	1.00000000000000000	1.00000000000000000	1.00000000000000000	1.00000000000000000	1.00000000000000000	1.00000000000000000	123.50655548386971816
ENSG00000075391	137.62774319942539591	1.00000000000000000	1.00000000000000000	1.00000000000000000	1.00000000000000000	1.00000000000000000	1.00000000000000000	31.49255332155692599	1.00000000000000000	1.00000000000000000	1.00000000000000000	1.00000000000000000	1.00000000000000000	1.00000000000000000	61.40360137744823277
ENSG00000075413	105.23573098661326242	1.00000000000000000	1.00000000000000000	84.03743725030540190	115.53364058170912188	1.00000000000000000	1.00000000000000000	22.16549859382550736	69.62087913132573647	46.96818547595319160	45.51781292582323601	72.00525110400404571	1.00000000000000000	41.56160726826363572	80.88725502792722466
ENSG00000075420	61.10247193241349351	1.00000000000000000	1.00000000000000000	1.00000000000000000	1.00000000000000000	1.00000000000000000	1.00000000000000000	97.45140127626970639	203.92683631628020180	1.00000000000000000	77.89216351170651365	99.14812356108440383	1.00000000000000000	1.00000000000000000	1.00000000000000000
ENSG00000075539	108.91552178201351353	108.55850640079995628	1.00000000000000000	91.39613395177217114	1.00000000000000000	1.00000000000000000	1.00000000000000000	1.00000000000000000	43.39016949813784407	1.00000000000000000	56.72229024240574091	1.00000000000000000	1.00000000000000000	1.00000000000000000	1.00000000000000000
ENSG00000075618	72.58766981326041901	88.20294570111902033	1.00000000000000000	1.00000000000000000	1.00000000000000000	1.00000000000000000	1.00000000000000000	1.00000000000000000	1.00000000000000000	1.00000000000000000	1.00000000000000000	1.00000000000000000	1.00000000000000000	1.00000000000000000	1.00000000000000000
ENSG00000075673	1.00000000000000000	1.00000000000000000	1.00000000000000000	1.00000000000000000	1.00000000000000000	1.00000000000000000	1.00000000000000000	1.00000000000000000	1.00000000000000000	1.00000000000000000	1.00000000000000000	1.00000000000000000	1.00000000000000000	43.14281480875700936	1.00000000000000000
ENSG00000075884	1.00000000000000000	1.00000000000000000	58.35861713954128049	101.00479670114195585	202.41981783574314591	148.01879520131157619	1.00000000000000000	1.00000000000000000	30.28063783790904395	108.66064288018090167	1.00000000000000000	1.00000000000000000	107.49629600236819726	1.00000000000000000	1.00000000000000000
ENSG00000076067	192.16613419368059112	1.00000000000000000	1.00000000000000000	1.00000000000000000	1.00000000000000000	1.00000000000000000	1.00000000000000000	1.00000000000000000	1.00000000000000000	1.00000000000000000	1.00000000000000000	1.00000000000000000	1.00000000000000000	1.00000000000000000	1.00000000000000000
ENSG00000076108	80.64258490557351422	1.00000000000000000	1.00000000000000000	111.97258880935100933	1.00000000000000000	1.00000000000000000	1.00000000000000000	1.00000000000000000	32.99439597118662704	1.00000000000000000	1.00000000000000000	64.24078423723787523	1.00000000000000000	39.45607619579279657	33.53483297980567812
ENSG00000076356	167.64969575159403803	1.00000000000000000	1.00000000000000000	1.00000000000000000	1.00000000000000000	1.00000000000000000	1.00000000000000000	1.00000000000000000	1.00000000000000000	1.00000000000000000	1.00000000000000000	1.00000000000000000	1.00000000000000000	1.00000000000000000	1.00000000000000000
ENSG00000076513	1.00000000000000000	1.00000000000000000	67.16894529006722792	1.00000000000000000	1.00000000000000000	1.00000000000000000	1.00000000000000000	1.00000000000000000	37.75575949092658590	1.00000000000000000	1.00000000000000000	1.00000000000000000	1.00000000000000000	1.00000000000000000	42.54604632978864487
ENSG00000076554	1.00000000000000000	1.00000000000000000	100.80176703903380542	1.00000000000000000	1.00000000000000000	1.00000000000000000	1.00000000000000000	1.00000000000000000	1.00000000000000000	1.00000000000000000	1.00000000000000000	1.00000000000000000	1.00000000000000000	103.25494511740586745	1.00000000000000000
ENSG00000076555	1.00000000000000000	80.51897101993857575	1.00000000000000000	1.00000000000000000	1.00000000000000000	1.00000000000000000	1.00000000000000000	1.00000000000000000	1.00000000000000000	1.00000000000000000	1.00000000000000000	1.00000000000000000	1.00000000000000000	1.00000000000000000	1.00000000000000000
ENSG00000076604	1.00000000000000000	1.00000000000000000	47.30393162641929905	1.00000000000000000	1.00000000000000000	1.00000000000000000	1.00000000000000000	1.00000000000000000	1.00000000000000000	1.00000000000000000	1.00000000000000000	1.00000000000000000	1.00000000000000000	47.96292754195511066	96.99782842167600450
ENSG00000076641	1.00000000000000000	1.00000000000000000	1.00000000000000000	1.00000000000000000	133.91484989681626416	1.00000000000000000	1.00000000000000000	126.27431744241893341	117.58584691097856023	132.58194930465734274	134.04799916202418331	288.28042171294885065	1.00000000000000000	1.00000000000000000	1.00000000000000000
ENSG00000076662	1.00000000000000000	1.00000000000000000	167.27988866708955129	225.35167160603180037	254.93182681543956392	170.27183645308554105	69.42302639782140261	1.00000000000000000	53.17548367541208165	82.58760013623896157	94.59048433271321699	1.00000000000000000	1.00000000000000000	1.00000000000000000	1.00000000000000000
ENSG00000076685	1.00000000000000000	1.00000000000000000	1.00000000000000000	1.00000000000000000	1.00000000000000000	1.00000000000000000	1.00000000000000000	29.92068071982800248	42.85350039003866840	1.00000000000000000	65.72192063628925496	1.00000000000000000	1.00000000000000000	1.00000000000000000	33.70105987454012819
ENSG00000076706	119.88489101911636681	105.76366173494301393	1.00000000000000000	1.00000000000000000	1.00000000000000000	1.00000000000000000	1.00000000000000000	1.00000000000000000	1.00000000000000000	1.00000000000000000	1.00000000000000000	1.00000000000000000	486.19025994657044976	1.00000000000000000	1.00000000000000000
ENSG00000076928	79.73732673767480605	1.00000000000000000	48.51726134372361088	246.00563495438683503	121.21473653064084886	152.05924622623109599	1.00000000000000000	24.89816182068379646	50.59174159700147300	1.00000000000000000	56.62928734095874006	1.00000000000000000	1.00000000000000000	1.00000000000000000	1.00000000000000000
ENSG00000076944	1.00000000000000000	1.00000000000000000	1.00000000000000000	109.82203983151924831	1.00000000000000000	1.00000000000000000	62.37821841086068275	813.62064876068893682	207.85237484443393896	156.08773058026406488	436.19394389013615410	1.00000000000000000	1.00000000000000000	40.94375796840593296	33.87165648596427303
ENSG00000077044	1.00000000000000000	1.00000000000000000	46.69553515310610692	1.00000000000000000	1.00000000000000000	1.00000000000000000	1.00000000000000000	1.00000000000000000	30.32396038951887363	1.00000000000000000	1.00000000000000000	1.00000000000000000	1.00000000000000000	1.00000000000000000	1.00000000000000000
ENSG00000077063	1.00000000000000000	1.00000000000000000	1.00000000000000000	1.00000000000000000	1.00000000000000000	1.00000000000000000	1.00000000000000000	1.00000000000000000	1.00000000000000000	135.35663082581558569	1.00000000000000000	1.00000000000000000	1.00000000000000000	1.00000000000000000	1.00000000000000000
ENSG00000077097	1.00000000000000000	1.00000000000000000	1.00000000000000000	1.00000000000000000	1.00000000000000000	1.00000000000000000	1.00000000000000000	1.00000000000000000	53.02129383413325314	72.04904260022775020	73.92652874400785379	1.00000000000000000	1.00000000000000000	33.08243662842611599	79.63403655723483610
ENSG00000077150	122.96448674949299118	1.00000000000000000	103.52213590110180519	1.00000000000000000	1.00000000000000000	1.00000000000000000	63.61046694300275561	30.88390451472569964	108.74023340725871378	130.59393930121115091	94.55163288862375737	1.00000000000000000	1.00000000000000000	1.00000000000000000	1.00000000000000000
ENSG00000077157	1.00000000000000000	1.00000000000000000	1.00000000000000000	1.00000000000000000	1.00000000000000000	1.00000000000000000	1.00000000000000000	1.00000000000000000	1.00000000000000000	1.00000000000000000	1.00000000000000000	113.56285461676091586	365.55371214124284052	49.69872467132606886	54.19389438466787112
ENSG00000077232	1.00000000000000000	1.00000000000000000	60.43805438434289101	1.00000000000000000	1.00000000000000000	1.00000000000000000	1.00000000000000000	1.00000000000000000	32.21224501209601954	1.00000000000000000	1.00000000000000000	76.40971870310318081	1.00000000000000000	43.67035920814181083	207.95127041147929958
ENSG00000077235	1.00000000000000000	1.00000000000000000	1.00000000000000000	113.77215160155195406	1.00000000000000000	1.00000000000000000	1.00000000000000000	1.00000000000000000	1.00000000000000000	1.00000000000000000	1.00000000000000000	1.00000000000000000	1.00000000000000000	1.00000000000000000	1.00000000000000000
ENSG00000077238	369.11843979883468592	1.00000000000000000	1.00000000000000000	1.00000000000000000	1.00000000000000000	1.00000000000000000	1.00000000000000000	48.95644438416879751	75.64121493127976237	164.79013755820935216	53.59703306642576592	1.00000000000000000	1.00000000000000000	35.20748187289405706	1.00000000000000000
ENSG00000077254	1.00000000000000000	1.00000000000000000	1.00000000000000000	1.00000000000000000	1.00000000000000000	1.00000000000000000	1.00000000000000000	53.26619630534992211	1.00000000000000000	1.00000000000000000	1.00000000000000000	1.00000000000000000	1.00000000000000000	1.00000000000000000	60.73456640830971764
ENSG00000077327	1.00000000000000000	1.00000000000000000	1.00000000000000000	1.00000000000000000	1.00000000000000000	1.00000000000000000	1.00000000000000000	1.00000000000000000	1.00000000000000000	1.00000000000000000	1.00000000000000000	1.00000000000000000	1.00000000000000000	1.00000000000000000	363.34392872937519314
ENSG00000077420	1.00000000000000000	1.00000000000000000	103.49750572281982386	144.13848224175967516	146.18746480330085546	211.76001994737592327	95.60613769885598856	29.03335541539042453	61.12872218846271721	1.00000000000000000	63.16643430075350807	1.00000000000000000	1.00000000000000000	1.00000000000000000	1.00000000000000000
ENSG00000077454	1.00000000000000000	1.00000000000000000	1.00000000000000000	65.59483506794144603	1.00000000000000000	1.00000000000000000	1.00000000000000000	40.31869136787525321	27.91308677821196582	39.14397083824828627	1.00000000000000000	1.00000000000000000	1.00000000000000000	1.00000000000000000	1.00000000000000000
ENSG00000077458	1.00000000000000000	1.00000000000000000	74.82190407226690354	1.00000000000000000	1.00000000000000000	1.00000000000000000	1.00000000000000000	1.00000000000000000	27.92292062668518327	1.00000000000000000	1.00000000000000000	1.00000000000000000	1.00000000000000000	1.00000000000000000	1.00000000000000000
ENSG00000077585	1.00000000000000000	1.00000000000000000	1.00000000000000000	1.00000000000000000	1.00000000000000000	1.00000000000000000	73.85830195772447837	74.38074967913446756	155.29988212541584858	1.00000000000000000	1.00000000000000000	1.00000000000000000	1.00000000000000000	1.00000000000000000	1.00000000000000000
ENSG00000077684	64.29101748939450545	1.00000000000000000	1.00000000000000000	86.16043755411267568	1.00000000000000000	1.00000000000000000	1.00000000000000000	1.00000000000000000	1.00000000000000000	1.00000000000000000	1.00000000000000000	102.86046762787684372	80.95946299898650977	1.00000000000000000	62.35557219315015232
ENSG00000077782	142.72517062451530023	1.00000000000000000	1.00000000000000000	1.00000000000000000	1.00000000000000000	1.00000000000000000	1.00000000000000000	1.00000000000000000	1.00000000000000000	1.00000000000000000	1.00000000000000000	253.46521700064613469	54.27210439632009553	1.00000000000000000	1.00000000000000000
ENSG00000077942	1.00000000000000000	1.00000000000000000	1.00000000000000000	1.00000000000000000	1.00000000000000000	1.00000000000000000	1.00000000000000000	1.00000000000000000	1.00000000000000000	1.00000000000000000	1.00000000000000000	3579.92607947192254869	1.00000000000000000	38.63473472617716453	1.00000000000000000
ENSG00000077943	1.00000000000000000	1.00000000000000000	1.00000000000000000	1.00000000000000000	1.00000000000000000	1.00000000000000000	1.00000000000000000	1.00000000000000000	1.00000000000000000	1.00000000000000000	1.00000000000000000	111.29036726850732464	143.18025148157443027	1.00000000000000000	1.00000000000000000
ENSG00000077984	1.00000000000000000	1.00000000000000000	1.00000000000000000	2426.99476571030754712	171.93494638756084214	658.28412412953343846	124.12496079700103735	1.00000000000000000	1.00000000000000000	190.31946522179219983	1.00000000000000000	1.00000000000000000	1.00000000000000000	1.00000000000000000	1.00000000000000000
ENSG00000078070	1.00000000000000000	1.00000000000000000	1.00000000000000000	1.00000000000000000	1.00000000000000000	1.00000000000000000	1.00000000000000000	1.00000000000000000	1.00000000000000000	1.00000000000000000	1.00000000000000000	1.00000000000000000	1.00000000000000000	36.68705830031435511	1.00000000000000000
ENSG00000078124	57.37097829555774098	1.00000000000000000	1.00000000000000000	1.00000000000000000	1.00000000000000000	1.00000000000000000	55.55091602895042513	90.32494632488992181	48.27824445154011102	97.68746898217779062	92.33452912554058400	1.00000000000000000	1.00000000000000000	1.00000000000000000	1.00000000000000000
ENSG00000078237	1.00000000000000000	1.00000000000000000	1.00000000000000000	1.00000000000000000	1.00000000000000000	1.00000000000000000	74.41231701613824612	25.95078281731548486	28.23926801952781673	1.00000000000000000	1.00000000000000000	1.00000000000000000	1.00000000000000000	1.00000000000000000	1.00000000000000000
ENSG00000078304	1.00000000000000000	1.00000000000000000	163.34238586507768787	389.50575248620128832	366.95868140312933292	592.39078301239248958	70.45631120961010652	54.04176401112039230	98.07064106413417903	95.09125700857630648	114.70432328966337820	1.00000000000000000	1.00000000000000000	43.33608149634287088	104.06005417351954634
ENSG00000078401	1546.08140794481687408	124.69806056136721395	1.00000000000000000	1.00000000000000000	1.00000000000000000	1.00000000000000000	1.00000000000000000	1.00000000000000000	1.00000000000000000	1.00000000000000000	1.00000000000000000	1.00000000000000000	1.00000000000000000	1.00000000000000000	1.00000000000000000
ENSG00000078589	1.00000000000000000	1.00000000000000000	72.35420386765179046	1.00000000000000000	1.00000000000000000	1.00000000000000000	1.00000000000000000	1.00000000000000000	1.00000000000000000	1.00000000000000000	1.00000000000000000	1.00000000000000000	1.00000000000000000	1.00000000000000000	1.00000000000000000
ENSG00000078596	586.75111092765280318	576.00384223452101651	1.00000000000000000	1.00000000000000000	146.25678700646147945	252.50523357251137213	1.00000000000000000	1.00000000000000000	1.00000000000000000	220.47646481940032004	1.00000000000000000	95.00067823958296742	1.00000000000000000	72.76175840146984797	1.00000000000000000
ENSG00000078618	1.00000000000000000	1.00000000000000000	102.63807774661189853	1.00000000000000000	1.00000000000000000	181.94464319689657827	66.16652720177843605	42.59869883892207554	78.06428410189433009	1.00000000000000000	106.07959647373701273	68.33053210142186629	1.00000000000000000	66.53765880834009749	80.27075051389475391
ENSG00000078804	1.00000000000000000	1.00000000000000000	1.00000000000000000	1.00000000000000000	1.00000000000000000	1.00000000000000000	1.00000000000000000	1.00000000000000000	53.85912882574356075	1.00000000000000000	64.79155384181068200	1.00000000000000000	1.00000000000000000	1.00000000000000000	39.34826541905117381
ENSG00000079102	1.00000000000000000	1.00000000000000000	1.00000000000000000	1.00000000000000000	1.00000000000000000	1.00000000000000000	1.00000000000000000	1.00000000000000000	1.00000000000000000	1.00000000000000000	1.00000000000000000	116.77850479443733889	87.74791336708199196	1.00000000000000000	1.00000000000000000
ENSG00000079150	1.00000000000000000	1.00000000000000000	1.00000000000000000	1.00000000000000000	1.00000000000000000	1.00000000000000000	1.00000000000000000	1.00000000000000000	1.00000000000000000	1.00000000000000000	1.00000000000000000	53.53537689944855771	1.00000000000000000	1.00000000000000000	1.00000000000000000
ENSG00000079156	1.00000000000000000	1.00000000000000000	1.00000000000000000	1.00000000000000000	1.00000000000000000	1.00000000000000000	1.00000000000000000	1.00000000000000000	1.00000000000000000	1.00000000000000000	1.00000000000000000	1.00000000000000000	1.00000000000000000	1.00000000000000000	172.41959670642066271
ENSG00000079215	1.00000000000000000	1.00000000000000000	1.00000000000000000	1.00000000000000000	1.00000000000000000	1.00000000000000000	1.00000000000000000	65.96980449230441934	1.00000000000000000	1.00000000000000000	1.00000000000000000	1.00000000000000000	1.00000000000000000	1.00000000000000000	1.00000000000000000
ENSG00000079257	1.00000000000000000	78.81813341431701758	1.00000000000000000	1.00000000000000000	1.00000000000000000	1.00000000000000000	1.00000000000000000	1.00000000000000000	1.00000000000000000	144.35536761664528171	1.00000000000000000	79.33491006469652973	1.00000000000000000	1.00000000000000000	159.01650096264594936
ENSG00000079263	1.00000000000000000	1.00000000000000000	82.18181102808544836	1.00000000000000000	112.22670072154443233	121.63948236315688689	1.00000000000000000	32.74144491124247480	1.00000000000000000	1.00000000000000000	1.00000000000000000	1.00000000000000000	1.00000000000000000	1.00000000000000000	1.00000000000000000
ENSG00000079277	1.00000000000000000	1.00000000000000000	1.00000000000000000	1.00000000000000000	1.00000000000000000	1.00000000000000000	1.00000000000000000	91.82908859541466029	40.03534877358453059	1.00000000000000000	47.91928492503996750	1.00000000000000000	1.00000000000000000	1.00000000000000000	1.00000000000000000
ENSG00000079308	80.70589152725865745	1.00000000000000000	1.00000000000000000	1.00000000000000000	1.00000000000000000	1.00000000000000000	1.00000000000000000	1.00000000000000000	39.51478046058381466	1.00000000000000000	1.00000000000000000	115.65936541479587163	243.07347457171246674	28.93988304171672254	1.00000000000000000
ENSG00000079337	1.00000000000000000	88.33648696841349590	1.00000000000000000	1.00000000000000000	1.00000000000000000	1.00000000000000000	1.00000000000000000	1.00000000000000000	1.00000000000000000	1.00000000000000000	1.00000000000000000	1.00000000000000000	1.00000000000000000	1.00000000000000000	1.00000000000000000
ENSG00000079459	68.86425544568345458	77.32050112814532383	1.00000000000000000	1.00000000000000000	1.00000000000000000	1.00000000000000000	1.00000000000000000	75.25063900811949225	1.00000000000000000	1.00000000000000000	1.00000000000000000	1.00000000000000000	1.00000000000000000	81.58801478788662109	125.59403417213994203
ENSG00000079462	1.00000000000000000	1.00000000000000000	1.00000000000000000	1.00000000000000000	1.00000000000000000	1.00000000000000000	1.00000000000000000	1.00000000000000000	1.00000000000000000	1.00000000000000000	1.00000000000000000	1.00000000000000000	1.00000000000000000	78.21709178894423076	36.55232440780176972
ENSG00000079482	129.60825776258968745	1.00000000000000000	1.00000000000000000	1.00000000000000000	1.00000000000000000	1.00000000000000000	1.00000000000000000	1.00000000000000000	1.00000000000000000	1.00000000000000000	1.00000000000000000	1.00000000000000000	1.00000000000000000	1.00000000000000000	1.00000000000000000
ENSG00000079691	1.00000000000000000	1.00000000000000000	1.00000000000000000	1.00000000000000000	1.00000000000000000	1.00000000000000000	1.00000000000000000	1.00000000000000000	1.00000000000000000	1.00000000000000000	1.00000000000000000	66.79049759056226776	1.00000000000000000	1.00000000000000000	1.00000000000000000
ENSG00000079785	75.46947374649873552	1.00000000000000000	1.00000000000000000	1.00000000000000000	1.00000000000000000	1.00000000000000000	1.00000000000000000	25.49997165125754961	1.00000000000000000	72.74544338857815262	1.00000000000000000	87.17862304337597834	96.22164651745302422	72.06587237459375217	99.94805383703724999
ENSG00000079805	1.00000000000000000	1.00000000000000000	1.00000000000000000	58.59683678083684555	1.00000000000000000	1.00000000000000000	1.00000000000000000	22.50165624574800205	48.88319606363754133	1.00000000000000000	1.00000000000000000	1.00000000000000000	1.00000000000000000	1.00000000000000000	1.00000000000000000
ENSG00000079819	162.02974323968786052	1.00000000000000000	1.00000000000000000	1.00000000000000000	1.00000000000000000	1.00000000000000000	49.23394284197658521	1.00000000000000000	44.58021087018530437	1.00000000000000000	1.00000000000000000	181.02532248736650899	78.34854231182544027	1.00000000000000000	1.00000000000000000
ENSG00000079931	1.00000000000000000	1.00000000000000000	1.00000000000000000	1.00000000000000000	1.00000000000000000	1.00000000000000000	1.00000000000000000	1.00000000000000000	1.00000000000000000	1.00000000000000000	1.00000000000000000	82.11880774769943514	1.00000000000000000	1.00000000000000000	1.00000000000000000
ENSG00000079950	1.00000000000000000	1.00000000000000000	91.33573393823027686	1.00000000000000000	1.00000000000000000	1.00000000000000000	103.23784864362201574	75.09910637375094211	67.13030065149123971	1.00000000000000000	70.85649262670702342	1.00000000000000000	1.00000000000000000	1.00000000000000000	81.40168280083149455
ENSG00000079974	1.00000000000000000	1.00000000000000000	1.00000000000000000	1.00000000000000000	1.00000000000000000	1.00000000000000000	1.00000000000000000	1.00000000000000000	1.00000000000000000	1.00000000000000000	1.00000000000000000	1.00000000000000000	1.00000000000000000	1.00000000000000000	295.63304588016472962
ENSG00000079999	1.00000000000000000	1.00000000000000000	1.00000000000000000	1.00000000000000000	1.00000000000000000	1.00000000000000000	1.00000000000000000	1.00000000000000000	1.00000000000000000	1.00000000000000000	1.00000000000000000	1.00000000000000000	1.00000000000000000	42.24619056930301753	1.00000000000000000
ENSG00000080298	1.00000000000000000	1.00000000000000000	1.00000000000000000	1.00000000000000000	1.00000000000000000	1.00000000000000000	1.00000000000000000	1.00000000000000000	1.00000000000000000	1.00000000000000000	1.00000000000000000	1.00000000000000000	1.00000000000000000	1.00000000000000000	281.00334539548777002
ENSG00000080371	1.00000000000000000	1.00000000000000000	88.61882291101787246	1.00000000000000000	1.00000000000000000	1.00000000000000000	1.00000000000000000	35.11841340796376443	218.70616498971111241	1.00000000000000000	180.71137594386260616	88.09769011844250031	1.00000000000000000	34.37967264071413354	1.00000000000000000
ENSG00000080493	1.00000000000000000	1.00000000000000000	1.00000000000000000	1.00000000000000000	1.00000000000000000	1.00000000000000000	1.00000000000000000	1.00000000000000000	1.00000000000000000	1.00000000000000000	1.00000000000000000	1.00000000000000000	1.00000000000000000	43.75834119979469961	1.00000000000000000
ENSG00000080572	1.00000000000000000	1.00000000000000000	1.00000000000000000	1.00000000000000000	1.00000000000000000	1.00000000000000000	1.00000000000000000	1.00000000000000000	1.00000000000000000	1.00000000000000000	1.00000000000000000	1.00000000000000000	1.00000000000000000	1.00000000000000000	154.20252939152365457
ENSG00000080802	67.65536814078024008	1.00000000000000000	44.37703814367461064	77.19426680028372800	1.00000000000000000	126.23934681044923423	1.00000000000000000	1.00000000000000000	43.78783098375888017	1.00000000000000000	1.00000000000000000	106.56155353585036494	88.89009535331730660	43.76252927882562460	61.28178815914762367
ENSG00000080815	1.00000000000000000	1.00000000000000000	1.00000000000000000	1.00000000000000000	1.00000000000000000	1.00000000000000000	1.00000000000000000	41.06791630326053877	69.57826673748022017	1.00000000000000000	75.14181511832765636	1.00000000000000000	1.00000000000000000	1.00000000000000000	1.00000000000000000
ENSG00000080823	1.00000000000000000	1.00000000000000000	1.00000000000000000	1.00000000000000000	1.00000000000000000	1.00000000000000000	1.00000000000000000	1.00000000000000000	1.00000000000000000	1.00000000000000000	1.00000000000000000	1.00000000000000000	1.00000000000000000	1.00000000000000000	233.40295323971881203
ENSG00000080845	118.85524146201200324	1.00000000000000000	1.00000000000000000	1.00000000000000000	1.00000000000000000	1.00000000000000000	1.00000000000000000	1.00000000000000000	1.00000000000000000	1.00000000000000000	1.00000000000000000	73.80213645610342610	1.00000000000000000	1.00000000000000000	1.00000000000000000
ENSG00000081019	1.00000000000000000	1.00000000000000000	1.00000000000000000	1.00000000000000000	102.37330247555219387	1.00000000000000000	1.00000000000000000	1.00000000000000000	1.00000000000000000	1.00000000000000000	1.00000000000000000	46.12845241905739613	1.00000000000000000	32.70282091284532555	31.29991792278780238
ENSG00000081041	282.19637152965611904	392.31146447999003612	1.00000000000000000	1.00000000000000000	1.00000000000000000	1.00000000000000000	413.53258726148112601	146.55031630195665571	1432.99829290694515294	1.00000000000000000	2196.16780330609071825	350.34275393718598934	1.00000000000000000	278.61394073141730132	1.00000000000000000
ENSG00000081059	1.00000000000000000	1.00000000000000000	1.00000000000000000	1.00000000000000000	181.15249465630819259	1.00000000000000000	1.00000000000000000	1.00000000000000000	1.00000000000000000	1.00000000000000000	1.00000000000000000	1.00000000000000000	1.00000000000000000	1.00000000000000000	1.00000000000000000
ENSG00000081087	1.00000000000000000	1.00000000000000000	1.00000000000000000	1.00000000000000000	1.00000000000000000	1.00000000000000000	1.00000000000000000	54.32046287505595927	48.65931471271737507	1.00000000000000000	1.00000000000000000	73.25405717330399114	1.00000000000000000	1.00000000000000000	1.00000000000000000
ENSG00000081189	107.18756950693183683	345.39275124004223017	490.90206269285721419	1.00000000000000000	1.00000000000000000	1.00000000000000000	168.46128303185361119	1.00000000000000000	104.58825234816491445	1.00000000000000000	211.32229738675152930	1.00000000000000000	431.46520944504936779	1.00000000000000000	1.00000000000000000
ENSG00000081237	1.00000000000000000	1.00000000000000000	256.98386236735683497	817.81152109004642625	1340.63053510589406869	2008.87937643861528159	544.02595772604661306	227.40416392952741376	460.48535165726173091	318.72657033791062986	1005.67308745489322064	1.00000000000000000	1.00000000000000000	1.00000000000000000	1.00000000000000000
ENSG00000081277	1.00000000000000000	1.00000000000000000	1.00000000000000000	1.00000000000000000	1.00000000000000000	1.00000000000000000	1.00000000000000000	1.00000000000000000	1.00000000000000000	1.00000000000000000	1.00000000000000000	1.00000000000000000	1.00000000000000000	63.65112118930491647	1.00000000000000000
ENSG00000081320	1.00000000000000000	1.00000000000000000	246.21443688252662696	154.28288998522555175	379.01890717140958031	377.59057202443051438	152.06019091748214578	43.07999023483112921	143.70487776439728123	373.81585477977671417	256.69858732811405844	1.00000000000000000	1.00000000000000000	54.14230245050076462	1.00000000000000000
ENSG00000082074	1.00000000000000000	1.00000000000000000	1.00000000000000000	195.17712300530743619	680.32620752385571450	671.53648725416098841	229.11942482756214190	104.05413329025707014	213.26886130105816619	1.00000000000000000	468.68226349687455468	1.00000000000000000	1.00000000000000000	1.00000000000000000	1.00000000000000000
ENSG00000082397	1.00000000000000000	1.00000000000000000	1.00000000000000000	1.00000000000000000	1.00000000000000000	1.00000000000000000	1.00000000000000000	47.98446717896843694	219.45853231810056627	1.00000000000000000	69.19313379207520143	1.00000000000000000	1.00000000000000000	1.00000000000000000	1.00000000000000000
ENSG00000082438	81.10088854672240188	1.00000000000000000	103.50651518663829620	1.00000000000000000	1.00000000000000000	1.00000000000000000	1.00000000000000000	1.00000000000000000	1.00000000000000000	1.00000000000000000	1.00000000000000000	96.84777113564163642	75.37849976308733346	1.00000000000000000	1.00000000000000000
ENSG00000082497	1.00000000000000000	1.00000000000000000	1.00000000000000000	1.00000000000000000	1.00000000000000000	1.00000000000000000	1.00000000000000000	1.00000000000000000	1.00000000000000000	1.00000000000000000	1.00000000000000000	1.00000000000000000	1.00000000000000000	50.09027893757551908	1.00000000000000000
ENSG00000082641	1.00000000000000000	111.34994673002924515	1.00000000000000000	1.00000000000000000	1.00000000000000000	1.00000000000000000	1.00000000000000000	1.00000000000000000	1.00000000000000000	1.00000000000000000	1.00000000000000000	1.00000000000000000	94.59150073241782763	39.03717840352283019	83.58800123329294252
ENSG00000082898	1.00000000000000000	1.00000000000000000	56.40754738737588525	1.00000000000000000	1.00000000000000000	1.00000000000000000	1.00000000000000000	37.71921911733004151	56.23135796196539360	1.00000000000000000	46.28369114285457897	1.00000000000000000	1.00000000000000000	41.28288470088251927	74.89862308472467589
ENSG00000083168	108.81967599501322752	1.00000000000000000	49.69138775474558400	1.00000000000000000	82.50766818587031537	1.00000000000000000	1.00000000000000000	1.00000000000000000	40.93619977067875482	1.00000000000000000	53.20399179613708185	1.00000000000000000	1.00000000000000000	1.00000000000000000	39.91315141678028766
ENSG00000083223	1.00000000000000000	1.00000000000000000	1.00000000000000000	1.00000000000000000	1.00000000000000000	1.00000000000000000	1.00000000000000000	28.28740727827137746	87.36135993017839496	1.00000000000000000	76.42362908655897513	1.00000000000000000	1.00000000000000000	1.00000000000000000	28.52145121419347262
ENSG00000083312	1.00000000000000000	1.00000000000000000	1.00000000000000000	1.00000000000000000	1.00000000000000000	1.00000000000000000	75.68225152685936052	36.96867667395232360	44.82512347277439346	1.00000000000000000	1.00000000000000000	67.02745844875005332	1.00000000000000000	45.23999060341107281	50.51520400785611287
ENSG00000083457	1.00000000000000000	1.00000000000000000	1.00000000000000000	115.31191777027561329	1.00000000000000000	184.40631406318925656	1.00000000000000000	43.67817017103007515	37.70538356965400340	1.00000000000000000	1.00000000000000000	1.00000000000000000	1.00000000000000000	49.48538224900774907	39.25399385880557901
ENSG00000083544	1.00000000000000000	1.00000000000000000	1.00000000000000000	1.00000000000000000	1.00000000000000000	1.00000000000000000	1.00000000000000000	45.24265529984417356	1.00000000000000000	168.52906671287468043	1.00000000000000000	1.00000000000000000	1.00000000000000000	1.00000000000000000	43.83889913692407703
ENSG00000083799	1.00000000000000000	1.00000000000000000	118.73210034214244502	69.29450650203821738	239.42320954493351337	139.18964941047087791	62.29775651229163458	30.28777544058520377	118.45550456090403202	111.75648835948271653	92.68579573325241938	1.00000000000000000	1.00000000000000000	1.00000000000000000	1.00000000000000000
ENSG00000084070	1.00000000000000000	1.00000000000000000	353.23124923896153859	208.64900122260087301	123.52561454158016829	1.00000000000000000	129.32967366999031356	47.88080155377738834	127.19065969268520178	1.00000000000000000	264.14038592538980765	1.00000000000000000	1.00000000000000000	1.00000000000000000	65.79933645661256492
ENSG00000084092	1.00000000000000000	1.00000000000000000	1.00000000000000000	1.00000000000000000	1.00000000000000000	1.00000000000000000	1.00000000000000000	1.00000000000000000	1.00000000000000000	1.00000000000000000	1.00000000000000000	1.00000000000000000	1.00000000000000000	53.60780829772521372	33.31763808524721782
ENSG00000084093	1.00000000000000000	1.00000000000000000	88.77307986665698536	130.27072681642457042	105.92553800266659891	1.00000000000000000	1.00000000000000000	33.65814390320404215	57.88831789107923242	1.00000000000000000	1.00000000000000000	1.00000000000000000	1.00000000000000000	52.98123558561682245	70.35006623774870604
ENSG00000084636	1.00000000000000000	1.00000000000000000	1.00000000000000000	1.00000000000000000	1.00000000000000000	1.00000000000000000	1.00000000000000000	1.00000000000000000	1.00000000000000000	1.00000000000000000	1.00000000000000000	63.10308588217838377	1.00000000000000000	1.00000000000000000	1.00000000000000000
ENSG00000085117	332.73939987521936246	1.00000000000000000	100.59693344962980177	1.00000000000000000	1.00000000000000000	1.00000000000000000	1.00000000000000000	91.81950157982483063	67.52748219691851261	272.00752955533607746	1.00000000000000000	124.97510275529562307	1.00000000000000000	124.12606133294220001	52.20821361563633189
ENSG00000085231	1.00000000000000000	1.00000000000000000	1.00000000000000000	1.00000000000000000	1.00000000000000000	1.00000000000000000	1.00000000000000000	61.84177993557544539	1.00000000000000000	69.51473784659525279	1.00000000000000000	72.01331217681436669	96.95009863726440358	41.74516217029059106	60.08107551603929863
ENSG00000085265	1.00000000000000000	1.00000000000000000	1.00000000000000000	1.00000000000000000	1.00000000000000000	1.00000000000000000	252.80201019758587222	1.00000000000000000	169.73375458414139416	1.00000000000000000	1475.82466237961170918	1.00000000000000000	1.00000000000000000	1.00000000000000000	1.00000000000000000
ENSG00000085276	1.00000000000000000	1.00000000000000000	1.00000000000000000	1.00000000000000000	1.00000000000000000	1.00000000000000000	1.00000000000000000	1.00000000000000000	1.00000000000000000	1.00000000000000000	1.00000000000000000	1.00000000000000000	1.00000000000000000	53.10212208028070791	78.02717002548764924
ENSG00000085491	1.00000000000000000	1.00000000000000000	1.00000000000000000	1.00000000000000000	1.00000000000000000	1.00000000000000000	1.00000000000000000	80.82755077903431129	61.87939926363738863	1.00000000000000000	1.00000000000000000	1.00000000000000000	1.00000000000000000	31.14410773305036884	45.48844715325268595
ENSG00000085514	1.00000000000000000	1.00000000000000000	1.00000000000000000	1.00000000000000000	1.00000000000000000	1.00000000000000000	1.00000000000000000	172.77603892856626544	83.86173783168082707	1.00000000000000000	215.63067218768608768	1.00000000000000000	1.00000000000000000	1.00000000000000000	1.00000000000000000
ENSG00000085563	1.00000000000000000	114.99508147917036638	1.00000000000000000	1.00000000000000000	1.00000000000000000	1.00000000000000000	1.00000000000000000	1.00000000000000000	1.00000000000000000	1.00000000000000000	1.00000000000000000	1.00000000000000000	1.00000000000000000	1.00000000000000000	1.00000000000000000
ENSG00000085662	65.39795328565462285	1.00000000000000000	1.00000000000000000	96.55232409804646920	1.00000000000000000	1.00000000000000000	178.86237798676609145	149.12089424372425128	109.53216100026968149	71.92533641532293132	1.00000000000000000	152.13080734075899159	1.00000000000000000	1.00000000000000000	1.00000000000000000
ENSG00000085733	61.75601165118742131	115.65063611088524453	1.00000000000000000	1.00000000000000000	1.00000000000000000	1.00000000000000000	1.00000000000000000	1.00000000000000000	1.00000000000000000	1.00000000000000000	1.00000000000000000	102.85044566959821566	128.33507349058265845	96.11117023665308068	103.08909114280564268
ENSG00000085871	208.69652192780421274	417.78808431270988422	1.00000000000000000	1.00000000000000000	1.00000000000000000	1.00000000000000000	128.98171877531237328	78.01530278487776116	37.97911816982009015	1.00000000000000000	60.99266867805241077	81.49466190915326536	130.25724157150861515	160.08228250344063781	121.62726290088667724
ENSG00000086189	1.00000000000000000	1.00000000000000000	1.00000000000000000	1.00000000000000000	1.00000000000000000	1.00000000000000000	1.00000000000000000	1.00000000000000000	1.00000000000000000	1.00000000000000000	1.00000000000000000	1.00000000000000000	1.00000000000000000	43.92947821902593120	1.00000000000000000
ENSG00000086300	1.00000000000000000	1.00000000000000000	1.00000000000000000	1.00000000000000000	1.00000000000000000	1.00000000000000000	165.40545439150480433	523.72320910305325015	223.56253694352133721	1.00000000000000000	203.73833581651157942	1.00000000000000000	1.00000000000000000	1.00000000000000000	1.00000000000000000
ENSG00000086548	1.00000000000000000	1.00000000000000000	1.00000000000000000	1.00000000000000000	1.00000000000000000	1.00000000000000000	1.00000000000000000	1.00000000000000000	1.00000000000000000	1.00000000000000000	1.00000000000000000	1.00000000000000000	1.00000000000000000	114.35538227403837652	68.26231352767294425
ENSG00000086619	1.00000000000000000	1.00000000000000000	89.51285101239463415	1.00000000000000000	1.00000000000000000	1.00000000000000000	1.00000000000000000	1.00000000000000000	35.12403041056550990	1.00000000000000000	1.00000000000000000	1.00000000000000000	1.00000000000000000	1.00000000000000000	1.00000000000000000
ENSG00000086712	1.00000000000000000	1.00000000000000000	1.00000000000000000	1.00000000000000000	1.00000000000000000	1.00000000000000000	1.00000000000000000	1.00000000000000000	1.00000000000000000	1.00000000000000000	1.00000000000000000	86.30781879148098312	1.00000000000000000	1.00000000000000000	1.00000000000000000
ENSG00000086730	1.00000000000000000	1.00000000000000000	66.68291290614619982	94.71057235124881402	1.00000000000000000	1.00000000000000000	84.23512888641097618	52.12152354948917576	59.93498884621600098	192.27440046374036342	70.53748516799001322	1.00000000000000000	1.00000000000000000	1.00000000000000000	1.00000000000000000
ENSG00000087076	1.00000000000000000	1.00000000000000000	1.00000000000000000	1.00000000000000000	1.00000000000000000	1.00000000000000000	1.00000000000000000	31.10019499445342106	1.00000000000000000	1.00000000000000000	1.00000000000000000	1.00000000000000000	1.00000000000000000	1.00000000000000000	1.00000000000000000
ENSG00000087077	1.00000000000000000	1.00000000000000000	1.00000000000000000	1.00000000000000000	1.00000000000000000	1.00000000000000000	1.00000000000000000	43.82769844336832676	1.00000000000000000	1.00000000000000000	1.00000000000000000	113.71984134716792880	126.36754454715642737	154.18434706818393920	1.00000000000000000
ENSG00000087157	1.00000000000000000	1.00000000000000000	1.00000000000000000	1.00000000000000000	1.00000000000000000	1.00000000000000000	1.00000000000000000	1.00000000000000000	44.88320225496509863	1.00000000000000000	1.00000000000000000	1.00000000000000000	1.00000000000000000	1.00000000000000000	1.00000000000000000
ENSG00000087245	1.00000000000000000	1.00000000000000000	1.00000000000000000	1.00000000000000000	1.00000000000000000	1.00000000000000000	1.00000000000000000	1.00000000000000000	1.00000000000000000	1.00000000000000000	1.00000000000000000	1012.94227705424771102	1.00000000000000000	1.00000000000000000	1.00000000000000000
ENSG00000087253	1.00000000000000000	1.00000000000000000	1.00000000000000000	1.00000000000000000	1.00000000000000000	1.00000000000000000	43.40977904670786813	38.84104761381716742	73.35150385490635472	184.65511768668125114	60.57720272526287886	1.00000000000000000	1.00000000000000000	1.00000000000000000	1.00000000000000000
ENSG00000087266	86.11384227011809855	1.00000000000000000	1.00000000000000000	1.00000000000000000	1.00000000000000000	1.00000000000000000	56.29062154342676649	69.27858186020182529	104.23946304731894941	1.00000000000000000	98.60188293191104947	1.00000000000000000	1.00000000000000000	1.00000000000000000	1.00000000000000000
ENSG00000087338	1.00000000000000000	1.00000000000000000	1.00000000000000000	89.96639708043188932	1.00000000000000000	1.00000000000000000	1.00000000000000000	1.00000000000000000	1.00000000000000000	1.00000000000000000	1.00000000000000000	1.00000000000000000	1.00000000000000000	1.00000000000000000	56.56672767953240566
ENSG00000087470	1.00000000000000000	1.00000000000000000	85.47012580918021740	1.00000000000000000	1.00000000000000000	1.00000000000000000	1.00000000000000000	23.37162233781245391	56.54987081985881048	1.00000000000000000	1.00000000000000000	85.52496800369260654	1.00000000000000000	40.69950621207014763	33.21686945389902945
ENSG00000087884	105.90308787355729692	77.87781964615325592	1.00000000000000000	1.00000000000000000	1.00000000000000000	1.00000000000000000	1.00000000000000000	53.26016124724199585	1.00000000000000000	1.00000000000000000	1.00000000000000000	97.59011336614230459	230.96516562324939059	58.67154204128894435	83.08181861388476364
ENSG00000087903	64.89853120165426503	1.00000000000000000	1.00000000000000000	1.00000000000000000	1.00000000000000000	1.00000000000000000	1.00000000000000000	1.00000000000000000	1.00000000000000000	98.63779411661094798	1.00000000000000000	1.00000000000000000	1.00000000000000000	1.00000000000000000	193.58106160764063475
ENSG00000088002	1.00000000000000000	1.00000000000000000	1.00000000000000000	1.00000000000000000	1.00000000000000000	1.00000000000000000	1.00000000000000000	1.00000000000000000	1.00000000000000000	1.00000000000000000	1.00000000000000000	1.00000000000000000	1.00000000000000000	65.99347418243428365	1.00000000000000000
ENSG00000088179	1.00000000000000000	1.00000000000000000	1.00000000000000000	233.16089901358006387	132.70314819651932225	1.00000000000000000	1.00000000000000000	1.00000000000000000	1.00000000000000000	1.00000000000000000	1.00000000000000000	1.00000000000000000	1.00000000000000000	1.00000000000000000	1.00000000000000000
ENSG00000088298	1.00000000000000000	1.00000000000000000	1.00000000000000000	1.00000000000000000	1.00000000000000000	1.00000000000000000	1.00000000000000000	71.80109452782407686	1.00000000000000000	84.69875816245024680	1.00000000000000000	1.00000000000000000	1.00000000000000000	1.00000000000000000	1.00000000000000000
ENSG00000088387	271.37187801246733443	105.14880090182850836	1.00000000000000000	1.00000000000000000	1.00000000000000000	1.00000000000000000	1.00000000000000000	1.00000000000000000	1.00000000000000000	1.00000000000000000	1.00000000000000000	1.00000000000000000	1.00000000000000000	1.00000000000000000	1.00000000000000000
ENSG00000088448	1.00000000000000000	100.51672817594320009	1.00000000000000000	1.00000000000000000	1.00000000000000000	1.00000000000000000	1.00000000000000000	1.00000000000000000	66.66626792015352976	1.00000000000000000	58.19881154884690488	88.74040079683443594	134.91226697154056069	28.96019797687418773	1.00000000000000000
ENSG00000088727	1.00000000000000000	1.00000000000000000	1.00000000000000000	1.00000000000000000	1.00000000000000000	1.00000000000000000	1.00000000000000000	1.00000000000000000	1.00000000000000000	1.00000000000000000	1.00000000000000000	1.00000000000000000	1.00000000000000000	1.00000000000000000	589.16991829271557890
ENSG00000088827	1.00000000000000000	1.00000000000000000	1.00000000000000000	1.00000000000000000	1.00000000000000000	1.00000000000000000	1.00000000000000000	62.72424356958297409	1.00000000000000000	1.00000000000000000	1.00000000000000000	1.00000000000000000	1.00000000000000000	1.00000000000000000	1.00000000000000000
ENSG00000088854	1.00000000000000000	1.00000000000000000	1.00000000000000000	1.00000000000000000	1.00000000000000000	1.00000000000000000	1.00000000000000000	46.78276851644513101	1.00000000000000000	1.00000000000000000	1.00000000000000000	1.00000000000000000	1.00000000000000000	1.00000000000000000	50.05499534396575001
ENSG00000088992	1.00000000000000000	96.19984800843728578	1.00000000000000000	1.00000000000000000	1.00000000000000000	1.00000000000000000	1.00000000000000000	1.00000000000000000	27.55672673103553905	107.82723431395803004	73.14899985915387504	97.06248051837235380	1.00000000000000000	1.00000000000000000	1.00000000000000000
ENSG00000089022	66.04117142451042355	1.00000000000000000	1.00000000000000000	1.00000000000000000	1.00000000000000000	1.00000000000000000	1.00000000000000000	1.00000000000000000	1.00000000000000000	1.00000000000000000	1.00000000000000000	1.00000000000000000	1.00000000000000000	1.00000000000000000	1.00000000000000000
ENSG00000089041	1.00000000000000000	1.00000000000000000	1.00000000000000000	1.00000000000000000	1.00000000000000000	1.00000000000000000	1.00000000000000000	41.21184105615970594	93.85830705232828564	1.00000000000000000	1.00000000000000000	1.00000000000000000	1.00000000000000000	1.00000000000000000	1.00000000000000000
ENSG00000089060	1.00000000000000000	1.00000000000000000	1.00000000000000000	1.00000000000000000	1.00000000000000000	1.00000000000000000	1.00000000000000000	1.00000000000000000	78.64391287255430996	1.00000000000000000	1.00000000000000000	1.00000000000000000	1.00000000000000000	1.00000000000000000	1.00000000000000000
ENSG00000089127	70.74674190465287893	1.00000000000000000	1.00000000000000000	1.00000000000000000	1.00000000000000000	1.00000000000000000	1.00000000000000000	71.62207307857815408	1.00000000000000000	1.00000000000000000	64.43906886157510883	1.00000000000000000	1.00000000000000000	1.00000000000000000	1.00000000000000000
ENSG00000089159	130.86757962240250208	98.53547217271780312	1.00000000000000000	168.90220347395649014	1.00000000000000000	1.00000000000000000	1.00000000000000000	1.00000000000000000	39.56542892834465874	1.00000000000000000	1.00000000000000000	1.00000000000000000	1.00000000000000000	1.00000000000000000	58.22767822648732050
ENSG00000089195	1.00000000000000000	1.00000000000000000	1.00000000000000000	1.00000000000000000	1.00000000000000000	1.00000000000000000	1.00000000000000000	30.49611106356510959	38.75175299947203911	1.00000000000000000	51.03988114781351726	1.00000000000000000	1.00000000000000000	1.00000000000000000	1.00000000000000000
ENSG00000089225	1.00000000000000000	1.00000000000000000	1.00000000000000000	1.00000000000000000	1.00000000000000000	1.00000000000000000	1.00000000000000000	1.00000000000000000	1.00000000000000000	1.00000000000000000	1.00000000000000000	108.85954127113132017	1.00000000000000000	1.00000000000000000	1.00000000000000000
ENSG00000089327	287.42822812364715901	449.67631854769416577	221.04845209036133724	580.27583215239826586	677.59244221950939391	437.86819710323874233	422.20866704015645610	270.33242790265541089	269.11528876313610681	837.92689252851846504	319.63747346927766557	1.00000000000000000	1.00000000000000000	38.65199361469863248	1.00000000000000000
ENSG00000089335	112.90969165032697674	1.00000000000000000	1.00000000000000000	1.00000000000000000	1.00000000000000000	1.00000000000000000	1.00000000000000000	1.00000000000000000	1.00000000000000000	1.00000000000000000	1.00000000000000000	82.24295262712283261	1.00000000000000000	51.44337724266934231	1.00000000000000000
ENSG00000089351	136.38724868481344288	88.50976908081842964	1.00000000000000000	1.00000000000000000	1.00000000000000000	1.00000000000000000	1.00000000000000000	46.93167853260595024	76.61165074059350388	1.00000000000000000	65.50735120368615583	1.00000000000000000	1.00000000000000000	1.00000000000000000	1.00000000000000000
ENSG00000089356	1.00000000000000000	1.00000000000000000	1.00000000000000000	1.00000000000000000	197.96921560811384211	1.00000000000000000	105.81687435841746492	1.00000000000000000	1.00000000000000000	1.00000000000000000	1.00000000000000000	1.00000000000000000	1.00000000000000000	1098.46240249092352315	1625.37261082494887887
ENSG00000089820	1.00000000000000000	1.00000000000000000	1.00000000000000000	1.00000000000000000	1.00000000000000000	1.00000000000000000	1.00000000000000000	1.00000000000000000	75.96835683473729262	1.00000000000000000	68.38514290831903963	1.00000000000000000	1.00000000000000000	1.00000000000000000	1.00000000000000000
ENSG00000089902	1.00000000000000000	1.00000000000000000	1.00000000000000000	1.00000000000000000	1.00000000000000000	1.00000000000000000	1.00000000000000000	1.00000000000000000	89.73203694251215268	1.00000000000000000	63.47001634815972437	1.00000000000000000	1.00000000000000000	1.00000000000000000	1.00000000000000000
ENSG00000090006	1.00000000000000000	1.00000000000000000	1.00000000000000000	1.00000000000000000	1.00000000000000000	1.00000000000000000	1.00000000000000000	1.00000000000000000	1.00000000000000000	1.00000000000000000	1.00000000000000000	620.09662606066081025	200.07697384141806651	108.49706082606422797	1.00000000000000000
ENSG00000090104	1.00000000000000000	1.00000000000000000	260.43167870734851022	172.51775769125845272	1163.56396385542302596	1660.29298894313092205	694.71113690148524711	1.00000000000000000	333.37565235458453117	3012.64738587041665596	1.00000000000000000	1.00000000000000000	1.00000000000000000	1.00000000000000000	1.00000000000000000
ENSG00000090238	1.00000000000000000	1.00000000000000000	99.57204158207889577	238.78467082076045358	1.00000000000000000	1.00000000000000000	1.00000000000000000	1.00000000000000000	1.00000000000000000	1.00000000000000000	97.26291007940446320	98.54904003078793551	1.00000000000000000	31.34976671528977832	52.35999751634163601
ENSG00000090263	1.00000000000000000	1.00000000000000000	1.00000000000000000	1.00000000000000000	1.00000000000000000	1.00000000000000000	69.49359599121491726	45.40203668179418628	34.58901748300164058	1.00000000000000000	1.00000000000000000	1.00000000000000000	1.00000000000000000	97.86982072242973629	123.43066488888280219
ENSG00000090339	573.19748014113702084	303.84318542138260000	1.00000000000000000	1.00000000000000000	1.00000000000000000	1.00000000000000000	113.28455909111177391	68.07587422693588053	324.86367473937656314	142.20202111355206398	321.52896092966085462	303.75871094752659474	1.00000000000000000	1.00000000000000000	1.00000000000000000
ENSG00000090376	74.47276237473005267	79.01623169387534062	1.00000000000000000	1.00000000000000000	1.00000000000000000	1.00000000000000000	1.00000000000000000	64.90808203386359310	162.92080443718216998	1.00000000000000000	181.30349119783758738	1.00000000000000000	1.00000000000000000	1.00000000000000000	1.00000000000000000
ENSG00000090382	1.00000000000000000	1.00000000000000000	1.00000000000000000	85.96803197773289185	126.00484776279655819	1.00000000000000000	4029.56431452973856722	9363.80361238121076894	2933.62432763479000641	1.00000000000000000	7609.99743186053638055	92.54789175332577145	1.00000000000000000	1.00000000000000000	69.62495431931893108
ENSG00000090621	1.00000000000000000	1.00000000000000000	100.76243883016454106	1.00000000000000000	1.00000000000000000	1.00000000000000000	173.88152089189401295	68.56131441604132704	169.89170983426259909	148.50658957880193611	144.66451854643378283	56.48125020601567314	1.00000000000000000	83.41622273055961045	53.34335605052596208
ENSG00000090661	1.00000000000000000	1.00000000000000000	1.00000000000000000	1.00000000000000000	1.00000000000000000	1.00000000000000000	1.00000000000000000	1.00000000000000000	1.00000000000000000	68.11324371110960385	1.00000000000000000	1.00000000000000000	1.00000000000000000	1.00000000000000000	99.59268193626591881
ENSG00000090674	1.00000000000000000	1.00000000000000000	1.00000000000000000	1.00000000000000000	1.00000000000000000	1.00000000000000000	1.00000000000000000	98.44786917971678974	52.74276399833693318	1.00000000000000000	1.00000000000000000	1.00000000000000000	1.00000000000000000	1.00000000000000000	1.00000000000000000
ENSG00000090686	1.00000000000000000	1.00000000000000000	1.00000000000000000	1.00000000000000000	1.00000000000000000	1.00000000000000000	1.00000000000000000	1.00000000000000000	1.00000000000000000	85.91299976984960551	1.00000000000000000	62.47075516447403487	1.00000000000000000	47.56410036928213003	60.38412447063085864
ENSG00000090776	338.65067505606367604	1.00000000000000000	1.00000000000000000	1.00000000000000000	1.00000000000000000	1.00000000000000000	1.00000000000000000	1.00000000000000000	1.00000000000000000	1.00000000000000000	1.00000000000000000	1.00000000000000000	1.00000000000000000	1.00000000000000000	1.00000000000000000
ENSG00000090863	80.12025823696851035	88.28940628507450583	1.00000000000000000	75.62936688429793719	146.70511643279277791	1.00000000000000000	1.00000000000000000	47.18714313028355178	54.60810587739476318	1.00000000000000000	42.96452690817009312	176.87135341067289573	74.51290278911625364	55.44271494021118940	51.85938150774897792
ENSG00000090924	1.00000000000000000	1.00000000000000000	1.00000000000000000	1.00000000000000000	1.00000000000000000	1.00000000000000000	1.00000000000000000	1.00000000000000000	61.09389360031466509	1.00000000000000000	1.00000000000000000	1.00000000000000000	1.00000000000000000	1.00000000000000000	1.00000000000000000
ENSG00000091106	1.00000000000000000	1.00000000000000000	1.00000000000000000	1.00000000000000000	1.00000000000000000	1.00000000000000000	1.00000000000000000	32.41545729865950420	1.00000000000000000	1.00000000000000000	1.00000000000000000	1.00000000000000000	1.00000000000000000	1.00000000000000000	1.00000000000000000
ENSG00000091136	1.00000000000000000	1.00000000000000000	1.00000000000000000	1.00000000000000000	1.00000000000000000	1.00000000000000000	1.00000000000000000	1.00000000000000000	1.00000000000000000	1.00000000000000000	1.00000000000000000	267.00066563264107344	1.00000000000000000	1.00000000000000000	1.00000000000000000
ENSG00000091140	1.00000000000000000	1.00000000000000000	1.00000000000000000	1.00000000000000000	1.00000000000000000	1.00000000000000000	1.00000000000000000	80.78413617260729040	1.00000000000000000	58.22981505820564507	1.00000000000000000	1.00000000000000000	1.00000000000000000	65.03906108540913067	60.41450289205045721
ENSG00000091181	1.00000000000000000	1.00000000000000000	1.00000000000000000	1.00000000000000000	1.00000000000000000	1.00000000000000000	1.00000000000000000	1.00000000000000000	1.00000000000000000	54.64759531771618839	1.00000000000000000	1.00000000000000000	1.00000000000000000	1.00000000000000000	72.56422789744948432
ENSG00000091409	138.56468601404020546	244.59856486495067429	1.00000000000000000	1.00000000000000000	1.00000000000000000	1.00000000000000000	1.00000000000000000	1.00000000000000000	1.00000000000000000	1.00000000000000000	1.00000000000000000	1.00000000000000000	1.00000000000000000	52.98895767271909563	1.00000000000000000
ENSG00000091428	100.50086826148734076	1.00000000000000000	1.00000000000000000	1.00000000000000000	1.00000000000000000	1.00000000000000000	1.00000000000000000	1.00000000000000000	1.00000000000000000	1.00000000000000000	1.00000000000000000	1.00000000000000000	1.00000000000000000	1.00000000000000000	1.00000000000000000
ENSG00000091436	1.00000000000000000	1.00000000000000000	1.00000000000000000	1.00000000000000000	1.00000000000000000	1.00000000000000000	1.00000000000000000	1.00000000000000000	119.16742762887335516	1.00000000000000000	94.63415051994596183	110.04434037090459242	379.90698427697293482	1.00000000000000000	1.00000000000000000
ENSG00000091483	1.00000000000000000	1.00000000000000000	1.00000000000000000	1.00000000000000000	1.00000000000000000	1.00000000000000000	1.00000000000000000	27.26277181569549768	1.00000000000000000	1.00000000000000000	1.00000000000000000	1.00000000000000000	1.00000000000000000	50.70828884115325508	1.00000000000000000
ENSG00000091490	1.00000000000000000	1.00000000000000000	64.35725467395869259	1.00000000000000000	1.00000000000000000	1.00000000000000000	1.00000000000000000	1.00000000000000000	1.00000000000000000	1.00000000000000000	1.00000000000000000	1.00000000000000000	1.00000000000000000	36.46243509402309968	1.00000000000000000
ENSG00000091592	1.00000000000000000	1.00000000000000000	1.00000000000000000	1.00000000000000000	1.00000000000000000	1.00000000000000000	1.00000000000000000	1.00000000000000000	1.00000000000000000	1.00000000000000000	47.15019200680224287	1.00000000000000000	1.00000000000000000	1.00000000000000000	68.35657479362640743
ENSG00000091879	1.00000000000000000	1.00000000000000000	1.00000000000000000	1.00000000000000000	1.00000000000000000	1.00000000000000000	1.00000000000000000	1.00000000000000000	1.00000000000000000	1.00000000000000000	1.00000000000000000	1.00000000000000000	141.91901638559124876	1.00000000000000000	1.00000000000000000
ENSG00000091947	1.00000000000000000	1.00000000000000000	1.00000000000000000	1.00000000000000000	1.00000000000000000	1.00000000000000000	1.00000000000000000	1.00000000000000000	1.00000000000000000	1.00000000000000000	1.00000000000000000	1.00000000000000000	1.00000000000000000	33.31870454568345252	1.00000000000000000
ENSG00000091972	1.00000000000000000	64.98395472335019463	1.00000000000000000	1.00000000000000000	1.00000000000000000	1.00000000000000000	1.00000000000000000	1.00000000000000000	1.00000000000000000	1.00000000000000000	1.00000000000000000	1.00000000000000000	1.00000000000000000	1.00000000000000000	1.00000000000000000
ENSG00000091986	1.00000000000000000	1.00000000000000000	1.00000000000000000	1.00000000000000000	1.00000000000000000	1.00000000000000000	1.00000000000000000	1.00000000000000000	1.00000000000000000	1.00000000000000000	1.00000000000000000	1689.09807011972020518	112.73393043754673215	1.00000000000000000	257.02124811885374811
ENSG00000092094	1.00000000000000000	1.00000000000000000	1.00000000000000000	1.00000000000000000	1.00000000000000000	1.00000000000000000	50.34059403283239220	33.88685575092986113	1.00000000000000000	1.00000000000000000	1.00000000000000000	1.00000000000000000	1.00000000000000000	1.00000000000000000	1.00000000000000000
ENSG00000092203	73.90254073873003904	95.06149159953848482	58.75590105144812725	1.00000000000000000	1.00000000000000000	190.23413696351900626	52.38298747960422475	31.63413276912263683	56.09087079418151234	69.00835057907036685	54.71136005766356192	55.12705448131726627	74.47903829523141894	44.45405879948686589	60.12284152957982997
ENSG00000092330	110.81329213052860894	1.00000000000000000	1.00000000000000000	105.74929511327745502	1.00000000000000000	1.00000000000000000	1.00000000000000000	34.71868207508676818	29.36641417369020246	47.99122990645575726	1.00000000000000000	62.90262152793147266	77.03031632955017471	1.00000000000000000	1.00000000000000000
ENSG00000092421	124.35481882864853276	1.00000000000000000	1.00000000000000000	1.00000000000000000	1.00000000000000000	1.00000000000000000	1.00000000000000000	1.00000000000000000	1.00000000000000000	1.00000000000000000	1.00000000000000000	1.00000000000000000	1.00000000000000000	1.00000000000000000	1.00000000000000000
ENSG00000092439	1.00000000000000000	1.00000000000000000	1.00000000000000000	1.00000000000000000	1.00000000000000000	1.00000000000000000	1.00000000000000000	1.00000000000000000	47.32036847382814670	1.00000000000000000	1.00000000000000000	1.00000000000000000	1.00000000000000000	1.00000000000000000	1.00000000000000000
ENSG00000092621	1.00000000000000000	1.00000000000000000	1.00000000000000000	1.00000000000000000	1.00000000000000000	1.00000000000000000	1.00000000000000000	1.00000000000000000	1.00000000000000000	1.00000000000000000	1.00000000000000000	89.24225384802163319	1.00000000000000000	57.78047677938571525	1.00000000000000000
ENSG00000092850	1.00000000000000000	1.00000000000000000	1.00000000000000000	1.00000000000000000	1.00000000000000000	1.00000000000000000	1.00000000000000000	1.00000000000000000	1.00000000000000000	1.00000000000000000	1.00000000000000000	1.00000000000000000	1.00000000000000000	1.00000000000000000	265.76911589481483134
ENSG00000092929	1.00000000000000000	1.00000000000000000	1.00000000000000000	1.00000000000000000	1.00000000000000000	1.00000000000000000	1.00000000000000000	38.05105036046570888	1.00000000000000000	1.00000000000000000	1.00000000000000000	1.00000000000000000	1.00000000000000000	1.00000000000000000	1.00000000000000000
ENSG00000093072	1.00000000000000000	1.00000000000000000	1.00000000000000000	1.00000000000000000	1.00000000000000000	1.00000000000000000	137.68175887372549937	134.57828536782670881	116.29381332411684014	1.00000000000000000	152.35365991105251737	1.00000000000000000	1.00000000000000000	1.00000000000000000	47.31015804573666372
ENSG00000093134	1.00000000000000000	1.00000000000000000	1.00000000000000000	1.00000000000000000	1.00000000000000000	1.00000000000000000	1.00000000000000000	1.00000000000000000	1.00000000000000000	1.00000000000000000	1.00000000000000000	1.00000000000000000	1.00000000000000000	1.00000000000000000	136.83638235760483326
ENSG00000093183	123.08137829384838824	1.00000000000000000	1.00000000000000000	1.00000000000000000	1.00000000000000000	1.00000000000000000	1.00000000000000000	28.58674965063339002	1.00000000000000000	79.84545110416107150	1.00000000000000000	84.06658114007366578	1.00000000000000000	1.00000000000000000	46.83028688581954668
ENSG00000094755	1.00000000000000000	1.00000000000000000	1.00000000000000000	1.00000000000000000	1.00000000000000000	1.00000000000000000	1.00000000000000000	1.00000000000000000	1.00000000000000000	1.00000000000000000	1.00000000000000000	1.00000000000000000	1.00000000000000000	58.93619021244718681	1.00000000000000000
ENSG00000094916	1.00000000000000000	1.00000000000000000	54.71906241473386956	1.00000000000000000	1.00000000000000000	1.00000000000000000	1.00000000000000000	1.00000000000000000	1.00000000000000000	1.00000000000000000	1.00000000000000000	77.29642115475635933	1.00000000000000000	59.79397733689906147	115.33124098780874078
ENSG00000094963	1.00000000000000000	1.00000000000000000	1.00000000000000000	1.00000000000000000	1.00000000000000000	1.00000000000000000	1.00000000000000000	1.00000000000000000	1.00000000000000000	1.00000000000000000	1.00000000000000000	307.58511714480050614	86.06824847003227319	200.08489352949590057	1.00000000000000000
ENSG00000094975	1.00000000000000000	1.00000000000000000	1.00000000000000000	1.00000000000000000	1.00000000000000000	1.00000000000000000	1.00000000000000000	1.00000000000000000	46.85498455919940852	1.00000000000000000	1.00000000000000000	1.00000000000000000	1.00000000000000000	1.00000000000000000	1.00000000000000000
ENSG00000095015	1.00000000000000000	1.00000000000000000	91.80074747867816143	1.00000000000000000	1.00000000000000000	1.00000000000000000	1.00000000000000000	1.00000000000000000	52.13601778665400843	54.36910096954816396	86.30273535486985281	1.00000000000000000	1.00000000000000000	1.00000000000000000	1.00000000000000000
ENSG00000095066	1.00000000000000000	1.00000000000000000	1.00000000000000000	1.00000000000000000	1.00000000000000000	1.00000000000000000	1.00000000000000000	1.00000000000000000	1.00000000000000000	1.00000000000000000	1.00000000000000000	1.00000000000000000	1.00000000000000000	149.27907554729901562	53.82311535375870903
ENSG00000095209	1.00000000000000000	1.00000000000000000	1.00000000000000000	1.00000000000000000	1.00000000000000000	1.00000000000000000	1.00000000000000000	29.09792297402103856	33.27837066476840988	1.00000000000000000	1.00000000000000000	1.00000000000000000	81.81671069615973124	1.00000000000000000	1.00000000000000000
ENSG00000095303	1.00000000000000000	1.00000000000000000	1.00000000000000000	1.00000000000000000	1.00000000000000000	1.00000000000000000	1.00000000000000000	1.00000000000000000	1.00000000000000000	343.26821033434254105	1.00000000000000000	1.00000000000000000	1.00000000000000000	1.00000000000000000	1.00000000000000000
ENSG00000095370	282.90472191161086357	1.00000000000000000	1.00000000000000000	1.00000000000000000	1.00000000000000000	1.00000000000000000	1.00000000000000000	1.00000000000000000	1.00000000000000000	1.00000000000000000	1.00000000000000000	1.00000000000000000	1.00000000000000000	1.00000000000000000	1.00000000000000000
ENSG00000095596	1.00000000000000000	1.00000000000000000	1.00000000000000000	1.00000000000000000	1.00000000000000000	1.00000000000000000	1.00000000000000000	1.00000000000000000	1.00000000000000000	1.00000000000000000	1.00000000000000000	1.00000000000000000	1.00000000000000000	94.04614726767952959	1.00000000000000000
ENSG00000095637	62.20612416391183785	1.00000000000000000	1.00000000000000000	1.00000000000000000	1.00000000000000000	1.00000000000000000	1.00000000000000000	1.00000000000000000	1.00000000000000000	1.00000000000000000	1.00000000000000000	1.00000000000000000	74.41212789355081725	1.00000000000000000	1.00000000000000000
ENSG00000095787	78.56039965464601948	1.00000000000000000	116.35683325315713432	103.22004007326356145	1.00000000000000000	226.03318492245881544	82.54558006314154284	39.58456536335329190	144.47180070532402851	72.85159803100798115	97.21040479398415357	129.75373504896563759	104.20979658725232753	65.27814196979677774	86.41836964678327604
ENSG00000095794	1.00000000000000000	1.00000000000000000	324.69806901177395275	558.09046875921046649	634.38410074857563359	939.83400087930067457	384.76490270276349293	22.48424415857504499	468.74529405854747210	800.72882344770039253	499.21973354522566524	117.00025821687944472	1.00000000000000000	1.00000000000000000	44.16787643615554515
ENSG00000095906	1.00000000000000000	1.00000000000000000	1.00000000000000000	1.00000000000000000	1.00000000000000000	1.00000000000000000	1.00000000000000000	28.06751178707467886	1.00000000000000000	1.00000000000000000	1.00000000000000000	1.00000000000000000	85.43450625090986250	49.33218782548546955	1.00000000000000000
ENSG00000095917	1.00000000000000000	1.00000000000000000	1.00000000000000000	1.00000000000000000	1.00000000000000000	1.00000000000000000	1.00000000000000000	1.00000000000000000	1.00000000000000000	182.42586526431014704	1.00000000000000000	1.00000000000000000	1.00000000000000000	1.00000000000000000	1.00000000000000000
ENSG00000095951	1.00000000000000000	1.00000000000000000	62.51046223093047161	1.00000000000000000	1.00000000000000000	1.00000000000000000	1.00000000000000000	1.00000000000000000	115.56571178980568959	1.00000000000000000	1.00000000000000000	1.00000000000000000	1.00000000000000000	1.00000000000000000	1.00000000000000000
ENSG00000095970	1.00000000000000000	1.00000000000000000	1.00000000000000000	1.00000000000000000	1.00000000000000000	1.00000000000000000	1.00000000000000000	113.32441332326359884	1.00000000000000000	1.00000000000000000	1.00000000000000000	1.00000000000000000	1.00000000000000000	1.00000000000000000	1.00000000000000000
ENSG00000096060	641.35546671676786445	1.00000000000000000	1.00000000000000000	230.33509824978293068	187.23340865146414558	1.00000000000000000	82.61401026233413347	82.29865943687711649	129.46546576339787293	90.31604587088814640	148.28886607537376108	235.05655171722105479	119.51531697098563711	1.00000000000000000	1.00000000000000000
ENSG00000096063	1.00000000000000000	1.00000000000000000	1.00000000000000000	1.00000000000000000	1.00000000000000000	1.00000000000000000	1.00000000000000000	1.00000000000000000	1.00000000000000000	1.00000000000000000	1.00000000000000000	1.00000000000000000	1.00000000000000000	61.05433409790911270	1.00000000000000000
ENSG00000096093	1.00000000000000000	1.00000000000000000	1.00000000000000000	1.00000000000000000	1.00000000000000000	1.00000000000000000	1.00000000000000000	1.00000000000000000	1.00000000000000000	1.00000000000000000	1.00000000000000000	83.74007582540122030	1.00000000000000000	1.00000000000000000	632.44202926596688030
ENSG00000096696	1.00000000000000000	1.00000000000000000	1.00000000000000000	1.00000000000000000	1.00000000000000000	1.00000000000000000	1.00000000000000000	1.00000000000000000	1.00000000000000000	1.00000000000000000	1.00000000000000000	1.00000000000000000	1.00000000000000000	175.13501393808212470	225.14272547304474870
ENSG00000096717	1.00000000000000000	1.00000000000000000	58.10173360049073210	1.00000000000000000	1.00000000000000000	1.00000000000000000	1.00000000000000000	1.00000000000000000	91.78194131862520067	1.00000000000000000	1.00000000000000000	1.00000000000000000	1.00000000000000000	1.00000000000000000	1.00000000000000000
ENSG00000096872	1.00000000000000000	1.00000000000000000	1.00000000000000000	1.00000000000000000	1.00000000000000000	1.00000000000000000	1.00000000000000000	1.00000000000000000	1.00000000000000000	1.00000000000000000	1.00000000000000000	1.00000000000000000	1.00000000000000000	1.00000000000000000	132.47697579275586577
ENSG00000097021	1.00000000000000000	1.00000000000000000	1.00000000000000000	1.00000000000000000	1.00000000000000000	1.00000000000000000	1.00000000000000000	82.60055258691069469	1.00000000000000000	238.01052000623832328	1.00000000000000000	1.00000000000000000	1.00000000000000000	1.00000000000000000	1.00000000000000000
ENSG00000099194	1.00000000000000000	1.00000000000000000	1.00000000000000000	1.00000000000000000	1.00000000000000000	1.00000000000000000	1.00000000000000000	816.73508761789298660	1.00000000000000000	1.00000000000000000	1.00000000000000000	1.00000000000000000	1.00000000000000000	1.00000000000000000	1.00000000000000000
ENSG00000099203	1.00000000000000000	1.00000000000000000	1.00000000000000000	1.00000000000000000	1.00000000000000000	1.00000000000000000	1.00000000000000000	29.04603611091063442	1.00000000000000000	1.00000000000000000	1.00000000000000000	1.00000000000000000	1.00000000000000000	60.67961673973105974	44.45951387604851135
ENSG00000099204	1.00000000000000000	96.87979738667195306	1.00000000000000000	1.00000000000000000	149.34970387210100284	1.00000000000000000	1.00000000000000000	1.00000000000000000	1.00000000000000000	1.00000000000000000	1.00000000000000000	75.87380966390438175	1.00000000000000000	53.67151065836721813	63.40284756751143647
ENSG00000099250	109.98021449971575692	140.51152887947625914	1.00000000000000000	1.00000000000000000	1.00000000000000000	1.00000000000000000	1.00000000000000000	49.34288621939670350	76.00732655247868763	1.00000000000000000	1.00000000000000000	136.39972014081271823	1.00000000000000000	1.00000000000000000	1.00000000000000000
ENSG00000099260	71.75842362726595525	272.87960779281587520	1.00000000000000000	1.00000000000000000	1.00000000000000000	1.00000000000000000	1.00000000000000000	1.00000000000000000	1.00000000000000000	1.00000000000000000	1.00000000000000000	1.00000000000000000	1.00000000000000000	1.00000000000000000	100.33332850344862663
ENSG00000099282	230.60021242380778972	1.00000000000000000	1.00000000000000000	1.00000000000000000	1.00000000000000000	1.00000000000000000	1.00000000000000000	1.00000000000000000	1.00000000000000000	1.00000000000000000	1.00000000000000000	1.00000000000000000	1.00000000000000000	1.00000000000000000	30.52264644522888304
ENSG00000099290	249.17828050007011598	1.00000000000000000	1.00000000000000000	1.00000000000000000	1.00000000000000000	1.00000000000000000	1.00000000000000000	1.00000000000000000	37.61132423883690734	1.00000000000000000	1.00000000000000000	1.00000000000000000	1.00000000000000000	1.00000000000000000	57.58159498108769725
ENSG00000099331	1.00000000000000000	1.00000000000000000	1.00000000000000000	1.00000000000000000	1.00000000000000000	1.00000000000000000	76.74096491706669099	92.89926883791238765	135.16500754790712335	55.90077912920458658	103.96814265849239689	1.00000000000000000	1.00000000000000000	1.00000000000000000	1.00000000000000000
ENSG00000099337	1.00000000000000000	1.00000000000000000	1.00000000000000000	1.00000000000000000	1.00000000000000000	1.00000000000000000	77.39126715571694604	1.00000000000000000	59.68534342429341422	1.00000000000000000	1.00000000000000000	71.69584184780606506	1.00000000000000000	1.00000000000000000	1.00000000000000000
ENSG00000099377	1.00000000000000000	1.00000000000000000	1.00000000000000000	1.00000000000000000	1.00000000000000000	1.00000000000000000	1.00000000000000000	38.02451835355989829	1.00000000000000000	1.00000000000000000	1.00000000000000000	1.00000000000000000	1.00000000000000000	1.00000000000000000	1.00000000000000000
ENSG00000099385	1.00000000000000000	1.00000000000000000	1.00000000000000000	88.40626932102141211	1.00000000000000000	1.00000000000000000	1.00000000000000000	33.37484707051147836	1.00000000000000000	1.00000000000000000	1.00000000000000000	52.84328136934859543	66.72572788122471366	46.10767059030356307	1.00000000000000000
ENSG00000099785	77.50690075177669769	1.00000000000000000	1.00000000000000000	1.00000000000000000	1.00000000000000000	1.00000000000000000	1.00000000000000000	78.76591270718803628	63.16510858171897524	64.37442444380882023	1.00000000000000000	1.00000000000000000	1.00000000000000000	1.00000000000000000	1.00000000000000000
ENSG00000099797	68.47710177984107816	50.90733024276264018	1.00000000000000000	90.04656938720619053	153.63601614412647223	1.00000000000000000	79.62473692601336950	67.65690034778113215	49.33612653272750492	77.04469126327551010	1.00000000000000000	112.00079732935620314	90.16610346844386470	176.04232106341126496	163.25174649095148993
ENSG00000099875	120.92536683276438225	1.00000000000000000	111.95264858159468702	1.00000000000000000	1.00000000000000000	1.00000000000000000	1.00000000000000000	1.00000000000000000	66.34325174866464181	1.00000000000000000	61.61836239069800314	61.47368740795181452	1.00000000000000000	59.14023778677307774	64.54496067039426066
ENSG00000099940	1.00000000000000000	1.00000000000000000	1.00000000000000000	1.00000000000000000	1.00000000000000000	1.00000000000000000	59.71861674720407365	29.96199437087440032	31.22449807958632562	1.00000000000000000	1.00000000000000000	1.00000000000000000	1.00000000000000000	1.00000000000000000	36.66965812913315403
ENSG00000099956	1.00000000000000000	1.00000000000000000	139.58984127937526409	1.00000000000000000	1.00000000000000000	1.00000000000000000	1.00000000000000000	26.19934773432288111	1.00000000000000000	1.00000000000000000	1.00000000000000000	76.31421276728467262	74.97360581171597005	71.41595928481397948	34.06167585636676876
ENSG00000099958	1.00000000000000000	1.00000000000000000	223.34957729496318279	1.00000000000000000	1.00000000000000000	1.00000000000000000	1.00000000000000000	1.00000000000000000	1.00000000000000000	1.00000000000000000	1.00000000000000000	1.00000000000000000	1.00000000000000000	1.00000000000000000	47.82890468443315513
ENSG00000099985	1.00000000000000000	1.00000000000000000	1.00000000000000000	1.00000000000000000	1.00000000000000000	1.00000000000000000	1.00000000000000000	1.00000000000000000	42.90781691430264289	1.00000000000000000	249.67087419028990780	1.00000000000000000	1.00000000000000000	1.00000000000000000	1.00000000000000000
ENSG00000099991	1.00000000000000000	1.00000000000000000	1.00000000000000000	1.00000000000000000	1.00000000000000000	1.00000000000000000	1.00000000000000000	1.00000000000000000	1.00000000000000000	1.00000000000000000	1.00000000000000000	1.00000000000000000	62.26849952494242757	1.00000000000000000	44.16251590799875970
ENSG00000099992	57.99775046632845488	1.00000000000000000	1.00000000000000000	1.00000000000000000	1.00000000000000000	1.00000000000000000	1.00000000000000000	1.00000000000000000	1.00000000000000000	1.00000000000000000	1.00000000000000000	1.00000000000000000	1.00000000000000000	1.00000000000000000	1.00000000000000000
ENSG00000099998	1.00000000000000000	1.00000000000000000	1.00000000000000000	1.00000000000000000	1.00000000000000000	1.00000000000000000	1.00000000000000000	1.00000000000000000	1.00000000000000000	1.00000000000000000	1.00000000000000000	59.93637466843893691	1.00000000000000000	1.00000000000000000	1.00000000000000000
ENSG00000100027	1.00000000000000000	1.00000000000000000	1.00000000000000000	200.39709526576288567	1.00000000000000000	1.00000000000000000	1.00000000000000000	1.00000000000000000	1.00000000000000000	1.00000000000000000	1.00000000000000000	1.00000000000000000	1.00000000000000000	1.00000000000000000	1.00000000000000000
ENSG00000100030	1.00000000000000000	1.00000000000000000	1.00000000000000000	279.51221474818743218	1.00000000000000000	1.00000000000000000	1.00000000000000000	63.34357223176021989	75.04409034491600039	138.30815210051781605	131.37322854899255731	1.00000000000000000	1.00000000000000000	39.41459424523216626	78.39699406304450235
ENSG00000100034	71.59177451391761338	1.00000000000000000	1.00000000000000000	1.00000000000000000	1.00000000000000000	1.00000000000000000	1.00000000000000000	1.00000000000000000	27.18496805467276545	1.00000000000000000	1.00000000000000000	1.00000000000000000	1.00000000000000000	1.00000000000000000	1.00000000000000000
ENSG00000100055	1.00000000000000000	1.00000000000000000	1.00000000000000000	94.79636777951515114	1.00000000000000000	1.00000000000000000	65.84313075103966639	1.00000000000000000	59.71588746737587172	48.23227033045174750	73.80448493191204307	1.00000000000000000	1.00000000000000000	1.00000000000000000	1.00000000000000000
ENSG00000100060	171.91316413742796954	109.75483217700967487	1.00000000000000000	117.75924783532541085	101.33375770032907326	1.00000000000000000	1.00000000000000000	1.00000000000000000	30.53208967452693301	1.00000000000000000	1.00000000000000000	1.00000000000000000	1.00000000000000000	1.00000000000000000	1.00000000000000000
ENSG00000100075	1.00000000000000000	1.00000000000000000	1.00000000000000000	1.00000000000000000	1.00000000000000000	1.00000000000000000	1.00000000000000000	34.14628890761132851	1.00000000000000000	1.00000000000000000	1.00000000000000000	1.00000000000000000	1.00000000000000000	1.00000000000000000	1.00000000000000000
ENSG00000100077	1.00000000000000000	1.00000000000000000	1.00000000000000000	1.00000000000000000	1.00000000000000000	1.00000000000000000	1.00000000000000000	51.49046585726297565	51.42683131628832172	1.00000000000000000	81.25137383253077417	1.00000000000000000	1.00000000000000000	1.00000000000000000	33.83263528903924566
ENSG00000100079	1.00000000000000000	1.00000000000000000	1.00000000000000000	1.00000000000000000	1.00000000000000000	1.00000000000000000	549.17088532998980099	1.00000000000000000	58.31865340917511276	1.00000000000000000	277.40302677214054938	1.00000000000000000	1.00000000000000000	1.00000000000000000	1.00000000000000000
ENSG00000100083	1.00000000000000000	1.00000000000000000	77.59701689837817185	70.42658401951608482	1.00000000000000000	1.00000000000000000	61.21147890299992156	37.98597122503873180	89.70983220271988046	1.00000000000000000	1.00000000000000000	1.00000000000000000	1.00000000000000000	32.78469874531759132	70.97949897185092993
ENSG00000100100	143.68097442988946000	1.00000000000000000	77.18199215939100100	255.05437191971594757	248.61213466592894861	178.92585431365640147	1.00000000000000000	1.00000000000000000	1.00000000000000000	1.00000000000000000	1.00000000000000000	86.41247459587707169	1.00000000000000000	61.17802994213025158	1.00000000000000000
ENSG00000100106	136.51841733574730142	105.59436448446089685	1.00000000000000000	1.00000000000000000	1.00000000000000000	1.00000000000000000	1.00000000000000000	1.00000000000000000	30.29674139102549191	1.00000000000000000	1.00000000000000000	86.10965498280415886	1.00000000000000000	29.49511157634893266	64.42795519415982142
ENSG00000100162	1.00000000000000000	1.00000000000000000	1.00000000000000000	1.00000000000000000	1.00000000000000000	1.00000000000000000	1.00000000000000000	1.00000000000000000	1.00000000000000000	1.00000000000000000	1.00000000000000000	1.00000000000000000	1.00000000000000000	1.00000000000000000	225.70178971345077912
ENSG00000100181	1.00000000000000000	1.00000000000000000	1.00000000000000000	1.00000000000000000	1.00000000000000000	1.00000000000000000	1.00000000000000000	31.13556065265161976	1.00000000000000000	1.00000000000000000	1.00000000000000000	1.00000000000000000	1.00000000000000000	1.00000000000000000	1.00000000000000000
ENSG00000100209	1.00000000000000000	1.00000000000000000	1.00000000000000000	1.00000000000000000	1.00000000000000000	1.00000000000000000	1.00000000000000000	1.00000000000000000	1.00000000000000000	1.00000000000000000	1.00000000000000000	1.00000000000000000	1.00000000000000000	36.42645296183403758	1.00000000000000000
ENSG00000100221	1.00000000000000000	1.00000000000000000	71.19730122746106815	1.00000000000000000	120.39424782915722290	1.00000000000000000	78.23752481843860096	1.00000000000000000	142.37342816420036229	1.00000000000000000	133.42961568838433095	1.00000000000000000	1.00000000000000000	31.32415841688302649	1.00000000000000000
ENSG00000100234	3289.05926906886588768	629.52120472329465883	1.00000000000000000	1.00000000000000000	1.00000000000000000	1.00000000000000000	1.00000000000000000	1.00000000000000000	1.00000000000000000	220.68115341603026991	1.00000000000000000	2446.52290220605345894	1488.38227676131214139	1.00000000000000000	1.00000000000000000
ENSG00000100242	67.08309084906892394	1.00000000000000000	1.00000000000000000	295.23611661243523940	102.01576650354469677	159.44686263782415381	1.00000000000000000	61.00150333555055226	44.57527090722161489	1.00000000000000000	71.03781047149114158	101.04690942605002135	118.48460163141747614	1.00000000000000000	1.00000000000000000
ENSG00000100266	1.00000000000000000	1.00000000000000000	1.00000000000000000	1.00000000000000000	1.00000000000000000	1.00000000000000000	44.26786113767599318	1.00000000000000000	57.89415209687695096	1.00000000000000000	1.00000000000000000	1.00000000000000000	146.30539609212152641	1.00000000000000000	38.99924349362900955
ENSG00000100280	1.00000000000000000	1.00000000000000000	1.00000000000000000	1.00000000000000000	1.00000000000000000	1.00000000000000000	64.20082146091407083	39.25905257529882419	69.60737606050230397	1.00000000000000000	1.00000000000000000	1.00000000000000000	1.00000000000000000	1.00000000000000000	36.33586251101349518
ENSG00000100284	1.00000000000000000	1.00000000000000000	1.00000000000000000	1.00000000000000000	1.00000000000000000	1.00000000000000000	1.00000000000000000	43.71348517284694424	89.75019795373491149	1.00000000000000000	70.92931862963209255	1.00000000000000000	1.00000000000000000	1.00000000000000000	1.00000000000000000
ENSG00000100292	1.00000000000000000	1.00000000000000000	1.00000000000000000	1.00000000000000000	1.00000000000000000	1.00000000000000000	1.00000000000000000	106.09767350500854377	313.97743453118181378	1.00000000000000000	151.36156159151462930	1.00000000000000000	1.00000000000000000	1.00000000000000000	1.00000000000000000
ENSG00000100307	1.00000000000000000	1.00000000000000000	1.00000000000000000	1.00000000000000000	1.00000000000000000	1.00000000000000000	1.00000000000000000	1.00000000000000000	1.00000000000000000	1.00000000000000000	1.00000000000000000	1.00000000000000000	81.96297223845327551	1.00000000000000000	51.41423477239367656
ENSG00000100311	121.73534310061398855	1.00000000000000000	1.00000000000000000	1.00000000000000000	1.00000000000000000	1.00000000000000000	1.00000000000000000	1.00000000000000000	1.00000000000000000	1.00000000000000000	1.00000000000000000	1.00000000000000000	1.00000000000000000	1.00000000000000000	1.00000000000000000
ENSG00000100320	1.00000000000000000	1.00000000000000000	1.00000000000000000	1.00000000000000000	1.00000000000000000	1.00000000000000000	1.00000000000000000	1.00000000000000000	1.00000000000000000	1.00000000000000000	1.00000000000000000	122.50633567903693688	73.47333221554605132	40.70546350095275301	1.00000000000000000
ENSG00000100321	1.00000000000000000	1.00000000000000000	1.00000000000000000	116.61514100706121155	1.00000000000000000	1.00000000000000000	1.00000000000000000	1.00000000000000000	1.00000000000000000	1.00000000000000000	1.00000000000000000	1.00000000000000000	1.00000000000000000	45.98718455087037427	1.00000000000000000
ENSG00000100336	1.00000000000000000	1.00000000000000000	1.00000000000000000	1.00000000000000000	1.00000000000000000	1.00000000000000000	1.00000000000000000	35.35301640700200210	1.00000000000000000	1.00000000000000000	1.00000000000000000	1.00000000000000000	1.00000000000000000	1.00000000000000000	1.00000000000000000
ENSG00000100342	150.91753364718621810	1.00000000000000000	1.00000000000000000	1.00000000000000000	1.00000000000000000	1.00000000000000000	1.00000000000000000	34.98737709979150168	1.00000000000000000	1.00000000000000000	1.00000000000000000	103.95688058122320285	1.00000000000000000	1.00000000000000000	35.72767730238802386
ENSG00000100351	1.00000000000000000	1.00000000000000000	1.00000000000000000	1.00000000000000000	1.00000000000000000	173.69638886904201058	1.00000000000000000	1.00000000000000000	1.00000000000000000	211.55595202916808262	1.00000000000000000	1.00000000000000000	1.00000000000000000	1.00000000000000000	1.00000000000000000
ENSG00000100360	1.00000000000000000	1.00000000000000000	1.00000000000000000	1.00000000000000000	1.00000000000000000	1.00000000000000000	1.00000000000000000	1.00000000000000000	1.00000000000000000	1.00000000000000000	1.00000000000000000	1.00000000000000000	1.00000000000000000	1.00000000000000000	345.82171488522317304
ENSG00000100365	1.00000000000000000	1.00000000000000000	36.53523881978428278	1.00000000000000000	1.00000000000000000	1.00000000000000000	49.23767321544165299	94.70685382287094001	71.34074578832930058	80.45620435205599108	76.20468753098465697	1.00000000000000000	1.00000000000000000	1.00000000000000000	1.00000000000000000
ENSG00000100368	1.00000000000000000	80.83470335043413968	1.00000000000000000	1.00000000000000000	1.00000000000000000	1.00000000000000000	1.00000000000000000	42.93807800098103655	51.63513185816907480	190.81988046093940170	82.28098821578625177	1.00000000000000000	1.00000000000000000	1.00000000000000000	1.00000000000000000
ENSG00000100385	1.00000000000000000	1.00000000000000000	1.00000000000000000	316.73993873137931132	1.00000000000000000	203.58127023272874112	1.00000000000000000	1.00000000000000000	1.00000000000000000	1.00000000000000000	1.00000000000000000	1.00000000000000000	1.00000000000000000	1.00000000000000000	1.00000000000000000
ENSG00000100393	1.00000000000000000	1.00000000000000000	87.49947890777721682	1.00000000000000000	1.00000000000000000	1.00000000000000000	1.00000000000000000	34.11863068133369126	144.53354345711440487	1.00000000000000000	106.17062229562213815	1.00000000000000000	1.00000000000000000	37.41925148688956426	49.64670847693765410
ENSG00000100418	1.00000000000000000	1.00000000000000000	1.00000000000000000	1.00000000000000000	1.00000000000000000	1.00000000000000000	1.00000000000000000	62.03376437733215454	30.53320177339372421	1.00000000000000000	1.00000000000000000	1.00000000000000000	1.00000000000000000	1.00000000000000000	1.00000000000000000
ENSG00000100445	68.87222217433223648	1.00000000000000000	1.00000000000000000	1.00000000000000000	1.00000000000000000	1.00000000000000000	1.00000000000000000	1.00000000000000000	1.00000000000000000	1.00000000000000000	1.00000000000000000	1.00000000000000000	1.00000000000000000	1.00000000000000000	1.00000000000000000
ENSG00000100450	1.00000000000000000	1.00000000000000000	1.00000000000000000	822.73924278288518508	1.00000000000000000	396.21328148166395522	1.00000000000000000	1.00000000000000000	1.00000000000000000	1.00000000000000000	1.00000000000000000	1.00000000000000000	1.00000000000000000	1.00000000000000000	1.00000000000000000
ENSG00000100453	1.00000000000000000	1.00000000000000000	1.00000000000000000	4341.43020311239160947	1.00000000000000000	1286.89361580462627899	308.47662900750685822	1.00000000000000000	1.00000000000000000	1.00000000000000000	1.00000000000000000	1.00000000000000000	1.00000000000000000	1.00000000000000000	1.00000000000000000
ENSG00000100503	1.00000000000000000	1.00000000000000000	88.65415185584907931	1.00000000000000000	1.00000000000000000	1.00000000000000000	1.00000000000000000	1.00000000000000000	80.44595581577351595	1.00000000000000000	104.07112074309127081	1.00000000000000000	1.00000000000000000	1.00000000000000000	44.79657935431148985
ENSG00000100504	1.00000000000000000	1.00000000000000000	1.00000000000000000	1.00000000000000000	1.00000000000000000	1.00000000000000000	1.00000000000000000	48.27021334850427792	40.28859548980479133	1.00000000000000000	90.17745069309241046	1.00000000000000000	1.00000000000000000	1.00000000000000000	1.00000000000000000
ENSG00000100523	1.00000000000000000	1.00000000000000000	71.74315842987184055	1.00000000000000000	1.00000000000000000	1.00000000000000000	1.00000000000000000	59.76891101412172702	50.72953227463847981	1.00000000000000000	1.00000000000000000	1.00000000000000000	1.00000000000000000	1.00000000000000000	1.00000000000000000
ENSG00000100528	1.00000000000000000	153.08381518429726498	1.00000000000000000	1.00000000000000000	1.00000000000000000	1.00000000000000000	1.00000000000000000	70.40563941900461487	40.77344782167515547	190.76108673405997251	56.22537212786809135	91.83282600550398911	90.80742116724820789	92.71033884362506683	46.27462010697292527
ENSG00000100568	1.00000000000000000	1.00000000000000000	1.00000000000000000	1.00000000000000000	1.00000000000000000	1.00000000000000000	119.73857265419320584	106.36480459396959475	43.20083551602297689	70.62642698410526521	71.10938112873843409	1.00000000000000000	110.23379813680416817	98.06339654624608215	71.10512950379333574
ENSG00000100591	1.00000000000000000	1.00000000000000000	75.48481350826573077	1.00000000000000000	1.00000000000000000	1.00000000000000000	1.00000000000000000	25.03136531416441457	89.69730492140405431	1.00000000000000000	1.00000000000000000	74.24167996517104484	91.66726441204387754	51.36279725590708267	191.08612768925416958
ENSG00000100592	204.76063414858549550	75.37643465621158612	99.01332901866247482	1.00000000000000000	1.00000000000000000	1.00000000000000000	1.00000000000000000	1.00000000000000000	1.00000000000000000	1.00000000000000000	1.00000000000000000	112.60330507717280568	1.00000000000000000	71.37623148305424081	120.37488287256886110
ENSG00000100599	1.00000000000000000	1.00000000000000000	1.00000000000000000	85.37645363821985711	1.00000000000000000	1.00000000000000000	1.00000000000000000	53.16761395524457612	75.06626810185083798	1.00000000000000000	84.25656611951076513	1.00000000000000000	1.00000000000000000	1.00000000000000000	1.00000000000000000
ENSG00000100600	98.71790573299139737	1.00000000000000000	45.79715863690713462	1.00000000000000000	1.00000000000000000	1.00000000000000000	218.28482357953407700	1.00000000000000000	301.10558847733830135	1.00000000000000000	1.00000000000000000	119.52157853965444190	56.98106758042159470	1.00000000000000000	1.00000000000000000
ENSG00000100605	1.00000000000000000	1.00000000000000000	1.00000000000000000	1.00000000000000000	1.00000000000000000	1.00000000000000000	1.00000000000000000	48.58862449400566419	27.08684223083303522	1.00000000000000000	1.00000000000000000	1.00000000000000000	1.00000000000000000	1.00000000000000000	1.00000000000000000
ENSG00000100614	1.00000000000000000	1.00000000000000000	1.00000000000000000	1.00000000000000000	1.00000000000000000	1.00000000000000000	1.00000000000000000	1.00000000000000000	48.34991996951999482	51.69668126849385459	1.00000000000000000	1.00000000000000000	1.00000000000000000	39.61001241592349942	41.75851601364944088
ENSG00000100647	69.57481810736807404	1.00000000000000000	1.00000000000000000	1.00000000000000000	1.00000000000000000	1.00000000000000000	1.00000000000000000	1.00000000000000000	108.45054873900538439	1.00000000000000000	1.00000000000000000	1.00000000000000000	1.00000000000000000	1.00000000000000000	33.17671282587784987
ENSG00000100711	62.84204578641566030	198.52091204497739341	1.00000000000000000	1.00000000000000000	1.00000000000000000	1.00000000000000000	1.00000000000000000	1.00000000000000000	1.00000000000000000	1.00000000000000000	1.00000000000000000	116.09109654014056900	246.70049301029268918	176.34993381065754647	46.53285538146719347
ENSG00000100731	1.00000000000000000	1.00000000000000000	1.00000000000000000	1.00000000000000000	1.00000000000000000	1.00000000000000000	1.00000000000000000	58.17561843704399394	69.35223426772901689	1.00000000000000000	1.00000000000000000	1.00000000000000000	1.00000000000000000	1.00000000000000000	1.00000000000000000
ENSG00000100784	1.00000000000000000	1.00000000000000000	1.00000000000000000	1.00000000000000000	1.00000000000000000	1.00000000000000000	1.00000000000000000	1.00000000000000000	1.00000000000000000	138.44890764056779631	1.00000000000000000	1.00000000000000000	1.00000000000000000	1.00000000000000000	89.93937248238938764
ENSG00000100796	1.00000000000000000	1.00000000000000000	111.73094478170754940	1.00000000000000000	141.38667415603597988	1.00000000000000000	66.65017353176632753	32.26926784888288324	110.73939650264404122	1.00000000000000000	61.59334943726801015	1.00000000000000000	1.00000000000000000	44.89594808360319433	57.07763089294859071
ENSG00000100813	1.00000000000000000	67.62347761202676111	68.66380163884345222	1.00000000000000000	1.00000000000000000	1.00000000000000000	1.00000000000000000	1.00000000000000000	52.52558522052105872	1.00000000000000000	1.00000000000000000	1.00000000000000000	1.00000000000000000	46.27660305270077146	62.00135943841291919
ENSG00000100814	1.00000000000000000	1.00000000000000000	1.00000000000000000	1.00000000000000000	1.00000000000000000	1.00000000000000000	1.00000000000000000	1.00000000000000000	1.00000000000000000	1.00000000000000000	1.00000000000000000	1.00000000000000000	1.00000000000000000	64.96166511142816091	1.00000000000000000
ENSG00000100852	1.00000000000000000	1.00000000000000000	1.00000000000000000	1.00000000000000000	1.00000000000000000	1.00000000000000000	1.00000000000000000	1.00000000000000000	54.91660213332323792	1.00000000000000000	1.00000000000000000	1.00000000000000000	1.00000000000000000	84.13516924313780976	123.37482586902477522
ENSG00000100865	1.00000000000000000	1.00000000000000000	1.00000000000000000	1.00000000000000000	1.00000000000000000	1.00000000000000000	1.00000000000000000	45.22871806678658402	1.00000000000000000	1.00000000000000000	1.00000000000000000	88.86607157516735356	1.00000000000000000	1.00000000000000000	1.00000000000000000
ENSG00000100897	1.00000000000000000	1.00000000000000000	1.00000000000000000	58.05116959635934393	1.00000000000000000	1.00000000000000000	1.00000000000000000	1.00000000000000000	1.00000000000000000	1.00000000000000000	1.00000000000000000	1.00000000000000000	1.00000000000000000	35.66478091868084732	40.54707671116918988
ENSG00000100902	1.00000000000000000	1.00000000000000000	1.00000000000000000	1.00000000000000000	1.00000000000000000	1.00000000000000000	1.00000000000000000	39.56271248428822673	43.52226840246540718	1.00000000000000000	1.00000000000000000	1.00000000000000000	1.00000000000000000	1.00000000000000000	1.00000000000000000
ENSG00000100934	1.00000000000000000	1.00000000000000000	1.00000000000000000	1.00000000000000000	1.00000000000000000	1.00000000000000000	1.00000000000000000	21.59359205727353626	1.00000000000000000	1.00000000000000000	1.00000000000000000	82.56967998721906099	106.06165083311996966	1.00000000000000000	1.00000000000000000
ENSG00000100938	1.00000000000000000	1.00000000000000000	1.00000000000000000	1.00000000000000000	1.00000000000000000	1.00000000000000000	1.00000000000000000	28.12178311233695993	1.00000000000000000	1.00000000000000000	1.00000000000000000	1.00000000000000000	1.00000000000000000	60.57270177556846136	75.78888983119455247
ENSG00000100968	1.00000000000000000	1.00000000000000000	1.00000000000000000	1.00000000000000000	1.00000000000000000	1.00000000000000000	1.00000000000000000	1.00000000000000000	1.00000000000000000	1.00000000000000000	1.00000000000000000	81.28541331902438571	1.00000000000000000	1.00000000000000000	1.00000000000000000
ENSG00000100979	1.00000000000000000	1.00000000000000000	1.00000000000000000	1.00000000000000000	1.00000000000000000	1.00000000000000000	1.00000000000000000	1.00000000000000000	165.10199756299314799	1.00000000000000000	1.00000000000000000	368.92732671965143254	1.00000000000000000	1.00000000000000000	48.76643022492961421
ENSG00000100994	1.00000000000000000	1.00000000000000000	1.00000000000000000	1.00000000000000000	1.00000000000000000	1.00000000000000000	1.00000000000000000	33.84218549529430931	1.00000000000000000	1.00000000000000000	1.00000000000000000	1.00000000000000000	1.00000000000000000	1.00000000000000000	1.00000000000000000
ENSG00000100997	1.00000000000000000	1.00000000000000000	1.00000000000000000	1.00000000000000000	1.00000000000000000	1.00000000000000000	1.00000000000000000	54.72940883131700929	43.57430974662135981	1.00000000000000000	1.00000000000000000	1.00000000000000000	1.00000000000000000	1.00000000000000000	1.00000000000000000
ENSG00000101000	1.00000000000000000	1.00000000000000000	1.00000000000000000	1.00000000000000000	1.00000000000000000	1.00000000000000000	1.00000000000000000	40.75562826024849983	1.00000000000000000	130.50343301051267986	1.00000000000000000	1.00000000000000000	1.00000000000000000	1.00000000000000000	1.00000000000000000
ENSG00000101017	165.64404549592686067	83.12383678449477031	107.20709933475940545	1.00000000000000000	1.00000000000000000	1.00000000000000000	68.37210863657688265	50.41339786315310789	34.26495729927826517	1.00000000000000000	1.00000000000000000	53.62354367427613511	1.00000000000000000	31.45763607665597306	1.00000000000000000
ENSG00000101082	1.00000000000000000	1.00000000000000000	1.00000000000000000	209.34230318586935482	1.00000000000000000	1.00000000000000000	1.00000000000000000	1.00000000000000000	1.00000000000000000	1.00000000000000000	1.00000000000000000	1.00000000000000000	1.00000000000000000	1.00000000000000000	1.00000000000000000
ENSG00000101096	1.00000000000000000	1.00000000000000000	1.00000000000000000	116.21021915430290505	1.00000000000000000	1.00000000000000000	1.00000000000000000	1.00000000000000000	1.00000000000000000	1.00000000000000000	1.00000000000000000	1.00000000000000000	1.00000000000000000	1.00000000000000000	1.00000000000000000
ENSG00000101109	130.08217264713036343	1.00000000000000000	365.33973119500177518	379.30032298239768807	524.44291672888164157	682.87382746715320536	141.29531447228606567	48.89977144597693126	111.17722358377665159	208.79658480921412433	118.94949917283032903	1.00000000000000000	1.00000000000000000	1.00000000000000000	54.74771736586898641
ENSG00000101160	117.59413900013841214	76.44277003072582488	104.99265959062923059	1.00000000000000000	1.00000000000000000	1.00000000000000000	349.84397205765782246	695.15440088715172351	720.24717554439166634	1.00000000000000000	267.00439269343161186	87.48189077663371904	1.00000000000000000	41.67291028486631888	47.64588856665176309
ENSG00000101187	408.19537805875194181	1.00000000000000000	1.00000000000000000	1.00000000000000000	1.00000000000000000	1.00000000000000000	1.00000000000000000	1.00000000000000000	74.14694629681908111	1.00000000000000000	1.00000000000000000	1.00000000000000000	1.00000000000000000	1.00000000000000000	1.00000000000000000
ENSG00000101220	1.00000000000000000	1.00000000000000000	1.00000000000000000	1.00000000000000000	1.00000000000000000	1.00000000000000000	111.73999141907293620	96.94014518501022337	30.26380315438422741	1.00000000000000000	100.01189338684848451	1.00000000000000000	92.79754491872694189	1.00000000000000000	1.00000000000000000
ENSG00000101222	1.00000000000000000	1.00000000000000000	1.00000000000000000	1.00000000000000000	1.00000000000000000	1.00000000000000000	1.00000000000000000	1.00000000000000000	1.00000000000000000	1.00000000000000000	1.00000000000000000	1.00000000000000000	1.00000000000000000	1.00000000000000000	151.26869728705611351
ENSG00000101224	108.49900801610203871	1.00000000000000000	1.00000000000000000	1.00000000000000000	1.00000000000000000	1.00000000000000000	1.00000000000000000	1.00000000000000000	1.00000000000000000	1.00000000000000000	1.00000000000000000	1.00000000000000000	1.00000000000000000	1.00000000000000000	1.00000000000000000
ENSG00000101246	1.00000000000000000	1.00000000000000000	1.00000000000000000	1.00000000000000000	1.00000000000000000	1.00000000000000000	1.00000000000000000	1.00000000000000000	1.00000000000000000	1.00000000000000000	1.00000000000000000	59.13793069508217570	1.00000000000000000	1.00000000000000000	1.00000000000000000
ENSG00000101265	1.00000000000000000	1.00000000000000000	74.46227109006179035	1.00000000000000000	1.00000000000000000	1.00000000000000000	76.68497998557195672	1.00000000000000000	88.77668288190622548	73.77344015575958736	69.08860070637459216	1.00000000000000000	1.00000000000000000	1.00000000000000000	1.00000000000000000
ENSG00000101290	1.00000000000000000	1.00000000000000000	1.00000000000000000	1.00000000000000000	1.00000000000000000	1.00000000000000000	1.00000000000000000	31.01085368074377868	39.18518019692560728	1.00000000000000000	1.00000000000000000	1.00000000000000000	116.46207566869519212	1.00000000000000000	1.00000000000000000
ENSG00000101307	1.00000000000000000	1.00000000000000000	1.00000000000000000	1.00000000000000000	1.00000000000000000	1.00000000000000000	1.00000000000000000	57.41651060547049923	1.00000000000000000	1.00000000000000000	1.00000000000000000	1.00000000000000000	1.00000000000000000	1.00000000000000000	1.00000000000000000
ENSG00000101335	82.11138232389976110	77.54997377865936414	1.00000000000000000	1.00000000000000000	1.00000000000000000	1.00000000000000000	1.00000000000000000	1.00000000000000000	1.00000000000000000	1.00000000000000000	1.00000000000000000	929.66809637867061156	8681.82188469017637544	49.87811444960201612	1.00000000000000000
ENSG00000101336	1.00000000000000000	1.00000000000000000	1.00000000000000000	1.00000000000000000	1.00000000000000000	1.00000000000000000	129.69745348963883202	191.41343300380347614	154.81563758939540776	1.00000000000000000	233.63131383584212131	1.00000000000000000	1.00000000000000000	1.00000000000000000	1.00000000000000000
ENSG00000101347	106.73093000299810740	1.00000000000000000	1.00000000000000000	173.33445507228253746	133.34169785889426407	1.00000000000000000	299.83725332475529513	318.86843189142939536	155.28921345056900805	1.00000000000000000	275.26825902674397639	115.56057713487959404	1.00000000000000000	1.00000000000000000	240.68065179249714447
ENSG00000101350	1.00000000000000000	1.00000000000000000	1.00000000000000000	1.00000000000000000	1.00000000000000000	1.00000000000000000	1.00000000000000000	1.00000000000000000	1.00000000000000000	1.00000000000000000	1.00000000000000000	1.00000000000000000	1.00000000000000000	1.00000000000000000	123.96792677754228862
ENSG00000101363	1.00000000000000000	1.00000000000000000	1.00000000000000000	1.00000000000000000	1.00000000000000000	1.00000000000000000	1.00000000000000000	1.00000000000000000	1.00000000000000000	1.00000000000000000	1.00000000000000000	1.00000000000000000	93.99609554248480947	35.77742891911010759	1.00000000000000000
ENSG00000101384	1.00000000000000000	1.00000000000000000	1.00000000000000000	1.00000000000000000	1.00000000000000000	1.00000000000000000	1.00000000000000000	1.00000000000000000	1.00000000000000000	1.00000000000000000	1.00000000000000000	68.76530311453510080	171.84679834297728007	43.94383246755893424	1.00000000000000000
ENSG00000101439	242.01002050065062576	1789.90994432680031423	1.00000000000000000	90.14093128081968587	148.69959707617371691	1.00000000000000000	6679.46773709533863439	2446.74425988035090995	1814.80570149346112885	772.09579703389215410	2728.20574800914891966	3489.90897845126528409	1613.62743162787432993	548.70651859325812438	506.91197551469701921
ENSG00000101443	1.00000000000000000	240.84007207175443455	188.71893838014648281	198.38195633123780226	662.47029376288492131	616.51416825716535186	354.58910924405671494	1.00000000000000000	1.00000000000000000	166.59861832402967252	210.36616338699255380	161.89557329135212171	168.07791551090397775	3485.00704127316612357	3105.19023699769422819
ENSG00000101444	1.00000000000000000	1.00000000000000000	1.00000000000000000	1.00000000000000000	1.00000000000000000	1.00000000000000000	1.00000000000000000	25.36543366639762809	27.52460732176624347	1.00000000000000000	1.00000000000000000	1.00000000000000000	1.00000000000000000	84.24251918944086981	1.00000000000000000
ENSG00000101447	1.00000000000000000	1.00000000000000000	1.00000000000000000	1.00000000000000000	1.00000000000000000	1.00000000000000000	1.00000000000000000	1.00000000000000000	1.00000000000000000	1.00000000000000000	1.00000000000000000	1.00000000000000000	160.69728804649764697	1.00000000000000000	1.00000000000000000
ENSG00000101448	1.00000000000000000	1.00000000000000000	1.00000000000000000	1.00000000000000000	1.00000000000000000	1.00000000000000000	1.00000000000000000	1.00000000000000000	1.00000000000000000	1.00000000000000000	1.00000000000000000	1.00000000000000000	1.00000000000000000	1.00000000000000000	198.97182948452950768
ENSG00000101460	90.88430826970177634	81.96984796869968193	1.00000000000000000	1.00000000000000000	1.00000000000000000	1.00000000000000000	1.00000000000000000	1.00000000000000000	1.00000000000000000	1.00000000000000000	1.00000000000000000	207.37136268075548173	162.21577277460360733	28.45588598529369051	117.74180055482014495
ENSG00000101474	104.85173509187997354	1.00000000000000000	1.00000000000000000	353.61748442086036448	1.00000000000000000	1.00000000000000000	1.00000000000000000	62.08334146369463014	26.45684798561071460	81.43361675215673756	1.00000000000000000	65.03859281627809708	1.00000000000000000	38.17680752451198600	1.00000000000000000
ENSG00000101544	1.00000000000000000	1.00000000000000000	1.00000000000000000	1.00000000000000000	1.00000000000000000	1.00000000000000000	1.00000000000000000	1.00000000000000000	63.16370298892217505	1.00000000000000000	1.00000000000000000	1.00000000000000000	1.00000000000000000	1.00000000000000000	1.00000000000000000
ENSG00000101577	1.00000000000000000	1.00000000000000000	1.00000000000000000	99.59246952417682053	226.63567189266052537	1.00000000000000000	1.00000000000000000	29.23741149777220016	1.00000000000000000	1.00000000000000000	1.00000000000000000	1.00000000000000000	1.00000000000000000	1.00000000000000000	36.15627099121627452
ENSG00000101596	1.00000000000000000	1.00000000000000000	270.47260455723221639	126.53976043660659911	337.93070401186719209	384.78703479541457000	57.17896439419521215	1.00000000000000000	106.03434260378719500	59.44577651963429332	182.75866477808506261	54.65858679500780681	1.00000000000000000	1.00000000000000000	46.14632197644812095
ENSG00000101654	1.00000000000000000	74.01549821705019383	160.95183729843813580	126.39301365592645254	190.87040632356973902	275.14613431589361880	67.59807962499662892	50.37013129812630297	84.14378774535209971	101.42425756570790440	119.25476602415869820	125.74958559297188287	1.00000000000000000	48.16930295053612099	73.11115325179183344
ENSG00000101665	1.00000000000000000	1.00000000000000000	1.00000000000000000	1.00000000000000000	1.00000000000000000	1.00000000000000000	1.00000000000000000	1.00000000000000000	54.36361338442833357	1.00000000000000000	1.00000000000000000	1.00000000000000000	1.00000000000000000	1.00000000000000000	1.00000000000000000
ENSG00000101695	1.00000000000000000	1.00000000000000000	1.00000000000000000	227.26845017043515895	194.27201882244730768	164.32015717506055807	1.00000000000000000	1.00000000000000000	1.00000000000000000	1.00000000000000000	1.00000000000000000	1.00000000000000000	1.00000000000000000	1.00000000000000000	1.00000000000000000
ENSG00000101782	1.00000000000000000	1.00000000000000000	69.86404082251772252	1.00000000000000000	1.00000000000000000	1.00000000000000000	1.00000000000000000	47.18120864124161074	178.25821572029803974	1.00000000000000000	117.03293256165879654	54.17774719136984629	1.00000000000000000	73.53009062965820419	71.96591367924736460
ENSG00000101825	1.00000000000000000	1.00000000000000000	1.00000000000000000	1.00000000000000000	1.00000000000000000	1.00000000000000000	1.00000000000000000	1.00000000000000000	1.00000000000000000	1.00000000000000000	1.00000000000000000	85.07466070032168659	1.00000000000000000	1.00000000000000000	1.00000000000000000
ENSG00000101901	1.00000000000000000	1.00000000000000000	75.89986499737929648	1.00000000000000000	1.00000000000000000	1.00000000000000000	1.00000000000000000	24.18567690998814257	59.44768135195659653	190.67759150715903615	74.76566467591960929	1.00000000000000000	1.00000000000000000	39.03459522600451947	1.00000000000000000
ENSG00000101911	1.00000000000000000	1.00000000000000000	1.00000000000000000	1.00000000000000000	1.00000000000000000	1.00000000000000000	1.00000000000000000	1.00000000000000000	1.00000000000000000	61.29746932347156729	1.00000000000000000	1.00000000000000000	1.00000000000000000	60.73071846033256804	1.00000000000000000
ENSG00000101938	1.00000000000000000	1.00000000000000000	1.00000000000000000	1.00000000000000000	1.00000000000000000	1.00000000000000000	1.00000000000000000	1.00000000000000000	1.00000000000000000	1.00000000000000000	1.00000000000000000	113.80969647826456992	1.00000000000000000	1.00000000000000000	1.00000000000000000
ENSG00000101955	65.31934294969389043	1.00000000000000000	1.00000000000000000	1.00000000000000000	1.00000000000000000	1.00000000000000000	1.00000000000000000	1.00000000000000000	1.00000000000000000	1.00000000000000000	1.00000000000000000	182.80464500608067624	1.00000000000000000	1.00000000000000000	1.00000000000000000
ENSG00000102024	155.49104544924361448	162.62583603042716618	1.00000000000000000	1.00000000000000000	1.00000000000000000	1.00000000000000000	1.00000000000000000	1.00000000000000000	1.00000000000000000	1.00000000000000000	1.00000000000000000	165.01139516043596700	324.27479400508036633	89.39798032036992481	1.00000000000000000
ENSG00000102032	62.08899635035826492	1.00000000000000000	1.00000000000000000	1.00000000000000000	1.00000000000000000	1.00000000000000000	1.00000000000000000	57.99479627090311595	44.11161345369021092	217.49341111582498343	77.11427794562449378	1.00000000000000000	1.00000000000000000	1.00000000000000000	1.00000000000000000
ENSG00000102096	1.00000000000000000	1.00000000000000000	125.26218188922432262	89.40400987025229540	142.22558317894339552	1.00000000000000000	1.00000000000000000	1.00000000000000000	1.00000000000000000	1.00000000000000000	1.00000000000000000	1.00000000000000000	1.00000000000000000	1.00000000000000000	1.00000000000000000
ENSG00000102119	1.00000000000000000	1.00000000000000000	1.00000000000000000	1.00000000000000000	1.00000000000000000	1.00000000000000000	1.00000000000000000	21.61903248581235104	80.41794102138027256	65.84638939480559827	48.61875289857897542	64.82908143488221242	73.91794158915512014	25.71787636557263212	1.00000000000000000
ENSG00000102125	71.81843789828158720	1.00000000000000000	1.00000000000000000	1.00000000000000000	1.00000000000000000	1.00000000000000000	1.00000000000000000	1.00000000000000000	1.00000000000000000	1.00000000000000000	1.00000000000000000	1.00000000000000000	1.00000000000000000	1.00000000000000000	1.00000000000000000
ENSG00000102218	1.00000000000000000	1.00000000000000000	1.00000000000000000	1.00000000000000000	1.00000000000000000	1.00000000000000000	1.00000000000000000	27.78803282912262773	90.50310588960169866	1.00000000000000000	45.82629293686869687	1.00000000000000000	1.00000000000000000	1.00000000000000000	1.00000000000000000
ENSG00000102226	1.00000000000000000	1.00000000000000000	1.00000000000000000	1.00000000000000000	1.00000000000000000	1.00000000000000000	1.00000000000000000	1.00000000000000000	1.00000000000000000	1.00000000000000000	1.00000000000000000	93.65590797473181794	78.28638881159838547	35.21746615148344972	60.27706226828181002
ENSG00000102241	1.00000000000000000	1.00000000000000000	1.00000000000000000	1.00000000000000000	1.00000000000000000	1.00000000000000000	1.00000000000000000	24.16761180689729471	1.00000000000000000	1.00000000000000000	1.00000000000000000	1.00000000000000000	107.78216745428599666	50.65361148110620348	59.99858539532449697
ENSG00000102245	1.00000000000000000	1.00000000000000000	1.00000000000000000	1.00000000000000000	139.80571401997954695	1.00000000000000000	1.00000000000000000	1.00000000000000000	1.00000000000000000	1.00000000000000000	1.00000000000000000	1.00000000000000000	1.00000000000000000	1.00000000000000000	1.00000000000000000
ENSG00000102316	267.58533639711424712	163.16049972472461604	1.00000000000000000	1.00000000000000000	1.00000000000000000	1.00000000000000000	1.00000000000000000	1.00000000000000000	1.00000000000000000	115.50496254553931408	1.00000000000000000	296.93201893997257912	304.33256308542809165	214.26304433742714650	187.53239191041657818
ENSG00000102393	1.00000000000000000	1.00000000000000000	69.68188924700464781	1.00000000000000000	1.00000000000000000	1.00000000000000000	1.00000000000000000	59.22788670065122574	199.43132659647392302	1.00000000000000000	99.74738455929994529	1.00000000000000000	1.00000000000000000	1.00000000000000000	1.00000000000000000
ENSG00000102409	113.28048602114874654	1.00000000000000000	1.00000000000000000	91.93364550990878570	1.00000000000000000	1.00000000000000000	88.71601165952735357	120.03658849809376363	34.90860558805334080	247.30137320453007987	1.00000000000000000	91.45911150842117365	100.26228823274190916	108.63309987937290657	1.00000000000000000
ENSG00000102445	1.00000000000000000	1.00000000000000000	57.03951872635380482	1.00000000000000000	1.00000000000000000	1.00000000000000000	1.00000000000000000	1.00000000000000000	29.63407971284697595	1.00000000000000000	1.00000000000000000	1.00000000000000000	1.00000000000000000	1.00000000000000000	1.00000000000000000
ENSG00000102471	84.66919109750698169	1.00000000000000000	1.00000000000000000	1.00000000000000000	1.00000000000000000	1.00000000000000000	1.00000000000000000	1.00000000000000000	1.00000000000000000	71.22982658666307998	1.00000000000000000	1.00000000000000000	1.00000000000000000	109.73485448747139515	85.60479746910215226
ENSG00000102524	1.00000000000000000	1.00000000000000000	1.00000000000000000	1.00000000000000000	1.00000000000000000	1.00000000000000000	240.57676811387875659	104.47734985873070457	96.70826228339996078	1.00000000000000000	377.35478749198858850	1.00000000000000000	1.00000000000000000	1.00000000000000000	1.00000000000000000
ENSG00000102547	1.00000000000000000	1.00000000000000000	1.00000000000000000	1.00000000000000000	1.00000000000000000	1.00000000000000000	1.00000000000000000	1.00000000000000000	1.00000000000000000	1.00000000000000000	1.00000000000000000	120.41142234779678688	1.00000000000000000	1.00000000000000000	1.00000000000000000
ENSG00000102554	1.00000000000000000	1.00000000000000000	1.00000000000000000	1.00000000000000000	1.00000000000000000	1.00000000000000000	1.00000000000000000	1.00000000000000000	1.00000000000000000	1.00000000000000000	1.00000000000000000	1.00000000000000000	1.00000000000000000	387.04690671931433599	172.73380732309473728
ENSG00000102575	1.00000000000000000	1.00000000000000000	1.00000000000000000	1.00000000000000000	1.00000000000000000	1.00000000000000000	201.63234696823866443	928.23630419097935373	234.47190185907911086	75.13474450303036178	1.00000000000000000	1.00000000000000000	1.00000000000000000	1.00000000000000000	1.00000000000000000
ENSG00000102699	1.00000000000000000	1.00000000000000000	1.00000000000000000	1.00000000000000000	1.00000000000000000	1.00000000000000000	1.00000000000000000	34.66886709387883769	1.00000000000000000	54.20348208374127097	1.00000000000000000	1.00000000000000000	1.00000000000000000	32.88172398489878390	52.65104893081591086
ENSG00000102738	1.00000000000000000	1.00000000000000000	1.00000000000000000	1.00000000000000000	1.00000000000000000	144.86722048603391499	1.00000000000000000	1.00000000000000000	1.00000000000000000	1.00000000000000000	1.00000000000000000	1.00000000000000000	1.00000000000000000	32.13395668655363124	783.56894440258338363
ENSG00000102755	311.39519031967068941	141.32432378676207918	1.00000000000000000	1.00000000000000000	1.00000000000000000	1.00000000000000000	1.00000000000000000	1.00000000000000000	68.80629685685238428	1.00000000000000000	1.00000000000000000	1.00000000000000000	1.00000000000000000	1.00000000000000000	1.00000000000000000
ENSG00000102780	116.23784331796299796	1.00000000000000000	1.00000000000000000	1.00000000000000000	1.00000000000000000	1.00000000000000000	1.00000000000000000	1.00000000000000000	1.00000000000000000	1.00000000000000000	1.00000000000000000	1.00000000000000000	1.00000000000000000	58.35530480556607102	151.14669162506925204
ENSG00000102802	1.00000000000000000	1.00000000000000000	1.00000000000000000	1.00000000000000000	1.00000000000000000	1.00000000000000000	1.00000000000000000	1.00000000000000000	1.00000000000000000	1.00000000000000000	1.00000000000000000	108.66477149707372973	1.00000000000000000	1.00000000000000000	1.00000000000000000
ENSG00000102854	1.00000000000000000	1.00000000000000000	1.00000000000000000	1.00000000000000000	1.00000000000000000	1.00000000000000000	1.00000000000000000	1.00000000000000000	1.00000000000000000	1.00000000000000000	1.00000000000000000	1.00000000000000000	1.00000000000000000	52.13817480761009904	1.00000000000000000
ENSG00000102871	1.00000000000000000	1.00000000000000000	1.00000000000000000	1.00000000000000000	115.49686191808325475	1.00000000000000000	1.00000000000000000	54.67415335241393848	1.00000000000000000	1.00000000000000000	1.00000000000000000	1.00000000000000000	1.00000000000000000	55.99828782643595559	60.12250251232122622
ENSG00000102879	1.00000000000000000	1.00000000000000000	425.38417324407805609	709.74128412824336465	884.78520606924348613	724.89738222788730582	457.60629106213383466	1.00000000000000000	196.49910249547792773	67.21303042742236755	504.81416748279599460	1.00000000000000000	1.00000000000000000	1.00000000000000000	1.00000000000000000
ENSG00000102882	151.07554534943952262	100.23363413107807673	1.00000000000000000	1.00000000000000000	1.00000000000000000	1.00000000000000000	1.00000000000000000	1.00000000000000000	1.00000000000000000	1.00000000000000000	1.00000000000000000	75.96760781939714491	1.00000000000000000	1.00000000000000000	34.06113866096187337
ENSG00000102893	85.60863629356964566	78.41828557049414883	56.63792627755944409	1.00000000000000000	1.00000000000000000	1.00000000000000000	1.00000000000000000	29.86724022727022643	1.00000000000000000	1.00000000000000000	1.00000000000000000	1.00000000000000000	1.00000000000000000	1.00000000000000000	42.44014221908996376
ENSG00000102908	1.00000000000000000	1.00000000000000000	75.48201205170667549	1.00000000000000000	1.00000000000000000	1.00000000000000000	1.00000000000000000	1.00000000000000000	141.44611882789092761	62.08837687858238752	80.15894571451407558	60.10554744438307040	1.00000000000000000	72.17083090540370449	56.18936753566191555
ENSG00000102921	1.00000000000000000	1.00000000000000000	1.00000000000000000	1.00000000000000000	1.00000000000000000	1.00000000000000000	1.00000000000000000	43.27503631098168313	71.31357002185802685	1.00000000000000000	1.00000000000000000	1.00000000000000000	1.00000000000000000	30.80890608526074104	1.00000000000000000
ENSG00000102934	177.89301964670676170	1.00000000000000000	1.00000000000000000	1.00000000000000000	1.00000000000000000	1.00000000000000000	1.00000000000000000	1.00000000000000000	1.00000000000000000	1.00000000000000000	1.00000000000000000	1.00000000000000000	1.00000000000000000	44.58274293592811688	1.00000000000000000
ENSG00000102978	92.51749183034269208	69.32186725166022256	1.00000000000000000	1.00000000000000000	1.00000000000000000	1.00000000000000000	1.00000000000000000	1.00000000000000000	1.00000000000000000	1.00000000000000000	1.00000000000000000	67.90710062012995252	73.64787413370207503	59.49895753079521654	1.00000000000000000
ENSG00000103021	1.00000000000000000	1.00000000000000000	1.00000000000000000	1.00000000000000000	1.00000000000000000	1.00000000000000000	1.00000000000000000	1.00000000000000000	1.00000000000000000	1.00000000000000000	1.00000000000000000	1.00000000000000000	1.00000000000000000	1.00000000000000000	240.68334387895600912
ENSG00000103034	94.47650751152035298	1.00000000000000000	1.00000000000000000	1.00000000000000000	1.00000000000000000	1.00000000000000000	1.00000000000000000	1.00000000000000000	1.00000000000000000	1.00000000000000000	1.00000000000000000	1.00000000000000000	1.00000000000000000	1.00000000000000000	1.00000000000000000
ENSG00000103066	1.00000000000000000	1.00000000000000000	1.00000000000000000	1.00000000000000000	1.00000000000000000	1.00000000000000000	1.00000000000000000	76.87756834572685705	1.00000000000000000	1.00000000000000000	1.00000000000000000	1.00000000000000000	1.00000000000000000	1.00000000000000000	1.00000000000000000
ENSG00000103121	1.00000000000000000	1.00000000000000000	1.00000000000000000	1.00000000000000000	1.00000000000000000	1.00000000000000000	1.00000000000000000	58.33158580946447103	39.06557167661240015	69.07644369767196224	54.41640210952847667	1.00000000000000000	1.00000000000000000	34.44188866332846999	1.00000000000000000
ENSG00000103145	1.00000000000000000	75.60393712389041809	1.00000000000000000	1.00000000000000000	1.00000000000000000	1.00000000000000000	1.00000000000000000	84.00624117622992060	29.74437189849406948	1.00000000000000000	1.00000000000000000	85.54521924842302383	333.26982495815445873	73.91584872446532017	1.00000000000000000
ENSG00000103175	164.48072896091983353	1.00000000000000000	1.00000000000000000	1.00000000000000000	1.00000000000000000	1.00000000000000000	1.00000000000000000	1.00000000000000000	1.00000000000000000	1.00000000000000000	1.00000000000000000	231.77680506345748768	370.90847867682219885	1.00000000000000000	1.00000000000000000
ENSG00000103187	1.00000000000000000	176.70945794054796352	281.33696551362089622	1.00000000000000000	365.82344958700201687	371.72928621053353027	1047.52814549550407719	424.92108554752070404	757.11398302290660922	108.43971633137461197	1456.69110004739172837	1.00000000000000000	1.00000000000000000	1.00000000000000000	1.00000000000000000
ENSG00000103194	1.00000000000000000	1.00000000000000000	1.00000000000000000	1.00000000000000000	114.62007061444921874	1.00000000000000000	1.00000000000000000	1.00000000000000000	39.31913049119576442	1.00000000000000000	53.66795314280835072	1.00000000000000000	1.00000000000000000	36.34616035249284494	128.48615624799572288
ENSG00000103196	1.00000000000000000	1.00000000000000000	1.00000000000000000	1.00000000000000000	1.00000000000000000	1.00000000000000000	1.00000000000000000	1.00000000000000000	1.00000000000000000	1.00000000000000000	1.00000000000000000	445.33953975271691661	382.19396431906773159	1.00000000000000000	1.00000000000000000
ENSG00000103202	1.00000000000000000	1.00000000000000000	1.00000000000000000	1.00000000000000000	1.00000000000000000	1.00000000000000000	1.00000000000000000	1.00000000000000000	1.00000000000000000	55.71191303506206083	1.00000000000000000	77.63002367306263807	200.62580795743923545	36.42193417155220914	1.00000000000000000
ENSG00000103241	405.09735310881217174	1.00000000000000000	1.00000000000000000	1.00000000000000000	1.00000000000000000	1.00000000000000000	1.00000000000000000	1.00000000000000000	1.00000000000000000	1.00000000000000000	1.00000000000000000	119.81884999170422645	1.00000000000000000	1.00000000000000000	1.00000000000000000
ENSG00000103249	1.00000000000000000	1.00000000000000000	1.00000000000000000	1.00000000000000000	1.00000000000000000	1.00000000000000000	1.00000000000000000	1.00000000000000000	54.74852617652835818	1.00000000000000000	1.00000000000000000	1.00000000000000000	1.00000000000000000	1.00000000000000000	1.00000000000000000
ENSG00000103253	1.00000000000000000	1.00000000000000000	1.00000000000000000	1.00000000000000000	1.00000000000000000	1.00000000000000000	1.00000000000000000	1.00000000000000000	1.00000000000000000	1.00000000000000000	1.00000000000000000	1.00000000000000000	1.00000000000000000	1.00000000000000000	175.60450757286085377
ENSG00000103254	1.00000000000000000	1.00000000000000000	1.00000000000000000	78.38459319761885524	1.00000000000000000	1.00000000000000000	1.00000000000000000	69.22575848859689529	1.00000000000000000	1.00000000000000000	1.00000000000000000	1.00000000000000000	1.00000000000000000	30.86717737556766394	1.00000000000000000
ENSG00000103257	1.00000000000000000	1.00000000000000000	1.00000000000000000	1.00000000000000000	1.00000000000000000	1.00000000000000000	1.00000000000000000	1.00000000000000000	146.42105236432175275	1.00000000000000000	77.18770383441963645	1.00000000000000000	1.00000000000000000	1.00000000000000000	1.00000000000000000
ENSG00000103260	1.00000000000000000	1.00000000000000000	1.00000000000000000	1.00000000000000000	1.00000000000000000	1.00000000000000000	1.00000000000000000	1.00000000000000000	1.00000000000000000	1.00000000000000000	1.00000000000000000	1.00000000000000000	1.00000000000000000	1.00000000000000000	172.59841636057038272
ENSG00000103274	1.00000000000000000	1.00000000000000000	1.00000000000000000	1.00000000000000000	1.00000000000000000	1.00000000000000000	52.80027760681495153	26.62664936225786150	34.17810167671868271	1.00000000000000000	1.00000000000000000	1.00000000000000000	1.00000000000000000	28.08616554109270425	1.00000000000000000
ENSG00000103313	1.00000000000000000	1.00000000000000000	1.00000000000000000	1.00000000000000000	1.00000000000000000	1.00000000000000000	1.00000000000000000	1.00000000000000000	1.00000000000000000	1.00000000000000000	54.60882056607547952	1.00000000000000000	1.00000000000000000	1.00000000000000000	1.00000000000000000
ENSG00000103316	1.00000000000000000	1.00000000000000000	1.00000000000000000	1.00000000000000000	1.00000000000000000	1.00000000000000000	1.00000000000000000	1.00000000000000000	1.00000000000000000	1.00000000000000000	1.00000000000000000	1.00000000000000000	1.00000000000000000	52.24024598976523492	1.00000000000000000
ENSG00000103335	81.05315433236381750	1.00000000000000000	1.00000000000000000	1.00000000000000000	1.00000000000000000	1.00000000000000000	1.00000000000000000	1.00000000000000000	1.00000000000000000	1.00000000000000000	1.00000000000000000	1.00000000000000000	1.00000000000000000	1.00000000000000000	1.00000000000000000
ENSG00000103342	52.50971919812930366	68.35770189622331827	105.85458947500828231	1.00000000000000000	1.00000000000000000	161.17574269564715905	83.98527228264254063	59.39614809342814539	87.42078273641865849	1.00000000000000000	73.54972312913984922	66.93213647524807186	75.69101368501321758	93.98962706983375881	83.92144253266774001
ENSG00000103351	1.00000000000000000	1.00000000000000000	1.00000000000000000	1.00000000000000000	1.00000000000000000	1.00000000000000000	1.00000000000000000	1.00000000000000000	1.00000000000000000	1.00000000000000000	1.00000000000000000	1.00000000000000000	1.00000000000000000	50.91621895533556597	368.20875333499719773
ENSG00000103365	1.00000000000000000	1.00000000000000000	57.64163700968313009	1.00000000000000000	1.00000000000000000	1.00000000000000000	1.00000000000000000	121.80582008594767274	63.22260588079969779	1.00000000000000000	1.00000000000000000	1.00000000000000000	1.00000000000000000	1.00000000000000000	1.00000000000000000
ENSG00000103381	1.00000000000000000	1.00000000000000000	1.00000000000000000	1.00000000000000000	1.00000000000000000	1.00000000000000000	1.00000000000000000	27.76452014705041904	44.44825712364013981	55.38814682954504320	152.73249372175496319	1.00000000000000000	1.00000000000000000	1.00000000000000000	1.00000000000000000
ENSG00000103415	1.00000000000000000	1.00000000000000000	1.00000000000000000	173.48298278222421231	97.27634344233067054	1.00000000000000000	1.00000000000000000	64.51207121334846306	1.00000000000000000	1.00000000000000000	1.00000000000000000	92.17012451006770846	79.17415980386972763	60.35901059564559290	39.51040060530338138
ENSG00000103429	98.87421966371076110	1.00000000000000000	1.00000000000000000	133.35002445269924465	1.00000000000000000	1.00000000000000000	1.00000000000000000	44.42328047188552631	29.37236147381116780	1.00000000000000000	1.00000000000000000	1.00000000000000000	1.00000000000000000	25.52515792479883672	1.00000000000000000
ENSG00000103479	1.00000000000000000	1.00000000000000000	1.00000000000000000	89.93633139798615161	150.76211934572697260	168.35233195632633851	1.00000000000000000	1.00000000000000000	1.00000000000000000	1.00000000000000000	1.00000000000000000	1.00000000000000000	1.00000000000000000	46.97078685215579696	89.84268268402924207
ENSG00000103490	1.00000000000000000	102.72448662318510060	1.00000000000000000	87.44186710796557804	1.00000000000000000	1.00000000000000000	518.99653992029345773	348.01512114288476596	128.76695250579928143	156.01695649092056328	415.42264237057275977	1.00000000000000000	1.00000000000000000	83.50884515467440394	69.43968354384327313
ENSG00000103495	1.00000000000000000	1.00000000000000000	1.00000000000000000	90.14116794661154586	1.00000000000000000	1.00000000000000000	1.00000000000000000	1.00000000000000000	41.83656718585604750	1.00000000000000000	73.01066262733976941	1.00000000000000000	1.00000000000000000	37.64997475108481240	74.56198781180700053
ENSG00000103496	1.00000000000000000	1.00000000000000000	1.00000000000000000	1.00000000000000000	1.00000000000000000	1.00000000000000000	95.79168568304335452	67.71953385657242563	121.40818189160246732	76.57250707768720588	81.61516254504472556	1.00000000000000000	1.00000000000000000	1.00000000000000000	1.00000000000000000
ENSG00000103502	1.00000000000000000	1.00000000000000000	1.00000000000000000	1.00000000000000000	1.00000000000000000	1.00000000000000000	1.00000000000000000	33.45598791569153008	1.00000000000000000	1.00000000000000000	1.00000000000000000	110.20574101425272318	74.17434088291328464	34.24673253578200871	1.00000000000000000
ENSG00000103507	1.00000000000000000	1.00000000000000000	1.00000000000000000	1.00000000000000000	1.00000000000000000	1.00000000000000000	1.00000000000000000	49.41725694768084765	56.88084971871317919	1.00000000000000000	1.00000000000000000	1.00000000000000000	1.00000000000000000	1.00000000000000000	1.00000000000000000
ENSG00000103510	1.00000000000000000	1.00000000000000000	1.00000000000000000	1.00000000000000000	1.00000000000000000	1.00000000000000000	1.00000000000000000	68.54564646980203690	1.00000000000000000	1.00000000000000000	1.00000000000000000	1.00000000000000000	1.00000000000000000	1.00000000000000000	1.00000000000000000
ENSG00000103534	1.00000000000000000	1.00000000000000000	1.00000000000000000	1.00000000000000000	1.00000000000000000	1.00000000000000000	1.00000000000000000	1.00000000000000000	1.00000000000000000	1.00000000000000000	1.00000000000000000	1.00000000000000000	1.00000000000000000	61.08823200108814433	1006.38457753837826658
ENSG00000103540	1.00000000000000000	1.00000000000000000	1.00000000000000000	1.00000000000000000	1.00000000000000000	1.00000000000000000	1.00000000000000000	1.00000000000000000	1.00000000000000000	1.00000000000000000	1.00000000000000000	1.00000000000000000	1.00000000000000000	1.00000000000000000	189.89665386259505908
ENSG00000103550	1.00000000000000000	99.02527647351702456	1.00000000000000000	1.00000000000000000	1.00000000000000000	1.00000000000000000	1.00000000000000000	1.00000000000000000	1.00000000000000000	1.00000000000000000	1.00000000000000000	1.00000000000000000	1.00000000000000000	64.98804741521495032	34.14987120537681875
ENSG00000103569	1.00000000000000000	1.00000000000000000	1.00000000000000000	1.00000000000000000	1.00000000000000000	1.00000000000000000	1.00000000000000000	108.99063836787156845	503.61470177112192914	1.00000000000000000	436.03661026184181537	1.00000000000000000	1.00000000000000000	1.00000000000000000	1.00000000000000000
ENSG00000103642	85.49085717976413434	1.00000000000000000	1.00000000000000000	1.00000000000000000	1.00000000000000000	1.00000000000000000	96.41080881561113358	131.34229467633653599	196.86343417768659947	104.01602690262238582	143.06263504257884733	1.00000000000000000	1.00000000000000000	1.00000000000000000	1.00000000000000000
ENSG00000103653	1.00000000000000000	1.00000000000000000	1.00000000000000000	116.28942520213487910	1.00000000000000000	1.00000000000000000	1.00000000000000000	33.84298257765630780	38.46903034864274673	1.00000000000000000	74.00723785891386797	1.00000000000000000	1.00000000000000000	1.00000000000000000	1.00000000000000000
ENSG00000103657	1.00000000000000000	1.00000000000000000	1.00000000000000000	1.00000000000000000	1.00000000000000000	1.00000000000000000	1.00000000000000000	1.00000000000000000	45.04157813901886698	1.00000000000000000	1.00000000000000000	1.00000000000000000	1.00000000000000000	1.00000000000000000	1.00000000000000000
ENSG00000103710	1.00000000000000000	1.00000000000000000	1.00000000000000000	1.00000000000000000	1.00000000000000000	1.00000000000000000	1.00000000000000000	1.00000000000000000	1.00000000000000000	1.00000000000000000	1.00000000000000000	86.47968538408525774	123.21883032116815571	1.00000000000000000	1.00000000000000000
ENSG00000103811	89.89416539023851271	518.72606237484387748	159.83969782867873732	1.00000000000000000	1.00000000000000000	1.00000000000000000	344.21433056141501083	296.03291610321070948	219.15283259732450460	1.00000000000000000	194.56363755212763067	1.00000000000000000	1.00000000000000000	121.20881851873177482	149.77472058875628136
ENSG00000103966	175.47428228491892810	267.35576302466654397	1.00000000000000000	1.00000000000000000	1.00000000000000000	1.00000000000000000	1.00000000000000000	55.73715701237844655	84.95145531185094967	56.14878217710780461	70.56601308748160761	1.00000000000000000	1.00000000000000000	42.38992649177549055	64.40852356098830001
ENSG00000103978	108.15784001236872314	1.00000000000000000	79.88287708493038508	1.00000000000000000	1.00000000000000000	139.14987666442144132	1.00000000000000000	34.24570968245938474	46.29417895688867901	1.00000000000000000	1.00000000000000000	173.99901654590382805	67.44748904772070830	85.54004246966370317	90.23693844144614218
ENSG00000104047	1.00000000000000000	1.00000000000000000	1.00000000000000000	1.00000000000000000	1.00000000000000000	1.00000000000000000	1.00000000000000000	1.00000000000000000	1.00000000000000000	1.00000000000000000	1.00000000000000000	108.90027753512765685	60.60490050493888248	1.00000000000000000	47.67463743004632448
ENSG00000104064	76.30709531561194581	1.00000000000000000	1.00000000000000000	231.55048748493857147	173.28874937854408245	148.56698134552721058	60.54608538207654789	1.00000000000000000	46.23469873998078583	269.67490386201984620	58.78150120344260898	89.08714205310917578	68.84705950079828085	25.02030709127705776	61.19236866212575165
ENSG00000104067	199.83512459581427834	236.76816240794664736	1.00000000000000000	1.00000000000000000	1.00000000000000000	1.00000000000000000	1.00000000000000000	1.00000000000000000	1.00000000000000000	1.00000000000000000	1.00000000000000000	140.31984217805384674	157.96542518242432607	64.71890985342341196	48.69308626139280705
ENSG00000104093	1.00000000000000000	1.00000000000000000	1.00000000000000000	1.00000000000000000	1.00000000000000000	1.00000000000000000	1.00000000000000000	52.45953868477615600	188.91127291981072744	1.00000000000000000	183.26381627735776192	1.00000000000000000	1.00000000000000000	1.00000000000000000	1.00000000000000000
ENSG00000104140	1.00000000000000000	1.00000000000000000	1.00000000000000000	1.00000000000000000	1.00000000000000000	1.00000000000000000	1.00000000000000000	1.00000000000000000	1.00000000000000000	1.00000000000000000	1.00000000000000000	1.00000000000000000	1.00000000000000000	89.95251430145280835	1.00000000000000000
ENSG00000104164	1.00000000000000000	1.00000000000000000	80.19954813299243312	1.00000000000000000	1.00000000000000000	1.00000000000000000	104.96021946237131317	37.09709388533252650	184.11604681003763062	59.43258300699108787	118.75608763584698124	1.00000000000000000	1.00000000000000000	29.50503615950386305	1.00000000000000000
ENSG00000104213	1.00000000000000000	1.00000000000000000	1.00000000000000000	1.00000000000000000	1.00000000000000000	1.00000000000000000	1.00000000000000000	1.00000000000000000	1.00000000000000000	1.00000000000000000	1.00000000000000000	169.90982966073525517	1.00000000000000000	1.00000000000000000	1.00000000000000000
ENSG00000104218	88.84288202316062666	1.00000000000000000	1.00000000000000000	1.00000000000000000	1.00000000000000000	1.00000000000000000	1.00000000000000000	1.00000000000000000	1.00000000000000000	1.00000000000000000	1.00000000000000000	1.00000000000000000	1.00000000000000000	1.00000000000000000	286.78401337491112599
ENSG00000104231	1.00000000000000000	74.92273085463698123	1.00000000000000000	1.00000000000000000	1.00000000000000000	1.00000000000000000	1.00000000000000000	1.00000000000000000	1.00000000000000000	96.81752209220272221	1.00000000000000000	67.26512135108684731	72.61337669157407504	59.59969112192573704	1.00000000000000000
ENSG00000104237	1.00000000000000000	1.00000000000000000	1.00000000000000000	1.00000000000000000	1.00000000000000000	1.00000000000000000	1.00000000000000000	1.00000000000000000	1.00000000000000000	1.00000000000000000	1.00000000000000000	1.00000000000000000	1.00000000000000000	1.00000000000000000	354.96048805294685735
ENSG00000104267	95.34538950987717953	1.00000000000000000	1.00000000000000000	1.00000000000000000	1.00000000000000000	1.00000000000000000	1.00000000000000000	65.30293149591875590	38.25846711729706584	1.00000000000000000	1.00000000000000000	1.00000000000000000	1.00000000000000000	1.00000000000000000	1.00000000000000000
ENSG00000104312	1.00000000000000000	1.00000000000000000	1.00000000000000000	1.00000000000000000	1.00000000000000000	1.00000000000000000	65.73133344786482724	34.72709214970414138	79.14341196623097119	1.00000000000000000	133.35752479747679899	1.00000000000000000	1.00000000000000000	1.00000000000000000	1.00000000000000000
ENSG00000104324	1.00000000000000000	1.00000000000000000	1.00000000000000000	1.00000000000000000	1.00000000000000000	1.00000000000000000	1.00000000000000000	26.43258085850658645	38.97064825480374139	47.18166434516516006	51.21317728520041612	243.46526844025191849	78.80491730618243196	1.00000000000000000	1.00000000000000000
ENSG00000104361	1.00000000000000000	1.00000000000000000	1.00000000000000000	1.00000000000000000	1.00000000000000000	1.00000000000000000	1.00000000000000000	1.00000000000000000	1.00000000000000000	1.00000000000000000	1.00000000000000000	1.00000000000000000	1.00000000000000000	39.79198018377164914	1.00000000000000000
ENSG00000104368	163.66274874679322693	164.80560632719820546	1.00000000000000000	1.00000000000000000	1.00000000000000000	1.00000000000000000	1.00000000000000000	1.00000000000000000	1.00000000000000000	175.05179806419795341	1.00000000000000000	107.05305476696325684	1.00000000000000000	1.00000000000000000	1.00000000000000000
ENSG00000104375	1.00000000000000000	1.00000000000000000	1.00000000000000000	1.00000000000000000	1.00000000000000000	1.00000000000000000	1.00000000000000000	1.00000000000000000	1.00000000000000000	1.00000000000000000	1.00000000000000000	88.12671923903866400	1.00000000000000000	1.00000000000000000	1.00000000000000000
ENSG00000104419	1.00000000000000000	187.22964684387591205	1.00000000000000000	1.00000000000000000	1.00000000000000000	1.00000000000000000	1.00000000000000000	1.00000000000000000	86.94184960914476790	1.00000000000000000	105.63840990943316456	246.32567279250446290	1.00000000000000000	46.32953769767346586	1.00000000000000000
ENSG00000104447	1.00000000000000000	1.00000000000000000	1.00000000000000000	1.00000000000000000	1.00000000000000000	1.00000000000000000	1.00000000000000000	1.00000000000000000	119.46963867538242710	1.00000000000000000	48.37944927851156507	1.00000000000000000	1.00000000000000000	1.00000000000000000	1.00000000000000000
ENSG00000104450	1.00000000000000000	1.00000000000000000	1.00000000000000000	1.00000000000000000	1.00000000000000000	1.00000000000000000	1.00000000000000000	1.00000000000000000	1.00000000000000000	1.00000000000000000	1.00000000000000000	1.00000000000000000	1.00000000000000000	1.00000000000000000	271.65864601470860862
ENSG00000104472	1.00000000000000000	1.00000000000000000	1.00000000000000000	1.00000000000000000	1.00000000000000000	1.00000000000000000	1.00000000000000000	1.00000000000000000	33.65465840555496868	1.00000000000000000	49.78631610887887859	1.00000000000000000	1.00000000000000000	1.00000000000000000	1.00000000000000000
ENSG00000104490	97.53547588991804673	1.00000000000000000	1.00000000000000000	1.00000000000000000	1.00000000000000000	1.00000000000000000	1.00000000000000000	1.00000000000000000	1.00000000000000000	1.00000000000000000	1.00000000000000000	101.43282711876993574	1.00000000000000000	1.00000000000000000	53.08981453258155625
ENSG00000104522	1.00000000000000000	1.00000000000000000	1.00000000000000000	1.00000000000000000	1.00000000000000000	1.00000000000000000	1.00000000000000000	1.00000000000000000	1.00000000000000000	1.00000000000000000	1.00000000000000000	1.00000000000000000	1.00000000000000000	62.16065314326219493	35.85602775089369487
ENSG00000104549	1.00000000000000000	1.00000000000000000	1.00000000000000000	1.00000000000000000	1.00000000000000000	1.00000000000000000	1.00000000000000000	1.00000000000000000	39.00167725045196221	1.00000000000000000	1.00000000000000000	1.00000000000000000	1.00000000000000000	45.68544670463734292	198.58756773623073855
ENSG00000104660	144.84081618818854054	1.00000000000000000	1.00000000000000000	147.05577695018806139	529.91007642070906059	482.60275478642228109	80.29613156926596673	118.36247835705927400	1.00000000000000000	193.05072698593787095	75.00427676063958415	59.54906834603111321	1.00000000000000000	1.00000000000000000	47.31406838037784723
ENSG00000104679	1.00000000000000000	1.00000000000000000	1.00000000000000000	1.00000000000000000	1.00000000000000000	1.00000000000000000	1.00000000000000000	1.00000000000000000	1.00000000000000000	1.00000000000000000	1.00000000000000000	1.00000000000000000	104.09911847483573410	1.00000000000000000	49.74762203561618890
ENSG00000104714	110.31156227493563904	119.18646344817103966	50.94214231605324983	1.00000000000000000	1.00000000000000000	139.19878574735773213	64.99403773885306634	37.44024008197708042	38.15912481205634776	1.00000000000000000	134.09829002861488334	80.31892272531072763	1.00000000000000000	24.82147841502813179	40.67613567061081881
ENSG00000104723	130.46887277458594667	1.00000000000000000	1.00000000000000000	1.00000000000000000	1.00000000000000000	1.00000000000000000	1.00000000000000000	1.00000000000000000	1.00000000000000000	1.00000000000000000	1.00000000000000000	1.00000000000000000	1.00000000000000000	53.57797155333069838	223.73715704897625756
ENSG00000104728	197.46703088489718425	1.00000000000000000	1.00000000000000000	1.00000000000000000	1.00000000000000000	1.00000000000000000	1.00000000000000000	1.00000000000000000	1.00000000000000000	1.00000000000000000	1.00000000000000000	65.85429070629946580	1.00000000000000000	1.00000000000000000	1.00000000000000000
ENSG00000104731	1.00000000000000000	1.00000000000000000	1.00000000000000000	91.51923099089808034	1.00000000000000000	1.00000000000000000	1.00000000000000000	1.00000000000000000	1.00000000000000000	1.00000000000000000	1.00000000000000000	1.00000000000000000	1.00000000000000000	1.00000000000000000	1.00000000000000000
ENSG00000104783	1.00000000000000000	1.00000000000000000	1.00000000000000000	1.00000000000000000	1.00000000000000000	1.00000000000000000	1.00000000000000000	1.00000000000000000	46.39388457796216869	1.00000000000000000	1.00000000000000000	1.00000000000000000	1.00000000000000000	1.00000000000000000	1.00000000000000000
ENSG00000104825	1.00000000000000000	1.00000000000000000	52.40762811640497176	1.00000000000000000	1.00000000000000000	1.00000000000000000	1.00000000000000000	23.08514421946516038	43.40747505030647346	1.00000000000000000	1.00000000000000000	1.00000000000000000	1.00000000000000000	1.00000000000000000	1.00000000000000000
ENSG00000104856	116.25519434490053072	1.00000000000000000	1.00000000000000000	1.00000000000000000	1.00000000000000000	1.00000000000000000	1.00000000000000000	43.30507256222352908	91.47126067486331635	88.24532683817095347	73.61079849338352687	1.00000000000000000	1.00000000000000000	1.00000000000000000	1.00000000000000000
ENSG00000104881	1.00000000000000000	1.00000000000000000	1.00000000000000000	1.00000000000000000	1.00000000000000000	1.00000000000000000	1.00000000000000000	1.00000000000000000	1.00000000000000000	1.00000000000000000	1.00000000000000000	1.00000000000000000	1.00000000000000000	51.89769495756750928	1.00000000000000000
ENSG00000104885	1.00000000000000000	1.00000000000000000	1.00000000000000000	1.00000000000000000	1.00000000000000000	1.00000000000000000	1.00000000000000000	1.00000000000000000	71.49450463645541731	1.00000000000000000	1.00000000000000000	1.00000000000000000	1.00000000000000000	1.00000000000000000	1.00000000000000000
ENSG00000104886	1.00000000000000000	1.00000000000000000	1.00000000000000000	89.18735249783158281	1.00000000000000000	1.00000000000000000	1.00000000000000000	20.67662489794265213	24.06622849891345695	1.00000000000000000	1.00000000000000000	1.00000000000000000	1.00000000000000000	1.00000000000000000	1.00000000000000000
ENSG00000104894	1.00000000000000000	1.00000000000000000	708.98368566101009947	443.70972086598720807	466.21462161749502684	382.88695975130531224	269.62099774069173463	249.32828923045036618	155.50557610118846696	543.78053757493842113	344.52927859189668425	1.00000000000000000	1.00000000000000000	1.00000000000000000	1.00000000000000000
ENSG00000104897	1.00000000000000000	1.00000000000000000	1.00000000000000000	78.66441325153554942	1.00000000000000000	1.00000000000000000	1.00000000000000000	1.00000000000000000	1.00000000000000000	1.00000000000000000	1.00000000000000000	1.00000000000000000	1.00000000000000000	33.16393554229004081	1.00000000000000000
ENSG00000104903	73.66848827781325326	1.00000000000000000	1.00000000000000000	1.00000000000000000	1.00000000000000000	1.00000000000000000	1.00000000000000000	29.57808732909822069	1.00000000000000000	135.11387329343497754	1.00000000000000000	1.00000000000000000	1.00000000000000000	1.00000000000000000	1.00000000000000000
ENSG00000104907	1.00000000000000000	1.00000000000000000	1.00000000000000000	1.00000000000000000	1.00000000000000000	1.00000000000000000	1.00000000000000000	1.00000000000000000	1.00000000000000000	48.14909303517030992	1.00000000000000000	1.00000000000000000	1.00000000000000000	1.00000000000000000	1.00000000000000000
ENSG00000104918	1.00000000000000000	1.00000000000000000	1.00000000000000000	1.00000000000000000	1.00000000000000000	1.00000000000000000	1.00000000000000000	469.31890361504036946	737.54042686743173363	1.00000000000000000	306.81651113927523511	1.00000000000000000	1.00000000000000000	1.00000000000000000	1.00000000000000000
ENSG00000104936	1.00000000000000000	1.00000000000000000	1.00000000000000000	1.00000000000000000	1.00000000000000000	1.00000000000000000	1.00000000000000000	1.00000000000000000	1.00000000000000000	1.00000000000000000	1.00000000000000000	1.00000000000000000	85.13759957829623204	1.00000000000000000	1.00000000000000000
ENSG00000104951	1.00000000000000000	1.00000000000000000	1.00000000000000000	1.00000000000000000	1.00000000000000000	1.00000000000000000	93.22069163780670920	1.00000000000000000	51.08534098103903887	1.00000000000000000	1.00000000000000000	1.00000000000000000	1.00000000000000000	1.00000000000000000	1.00000000000000000
ENSG00000104957	72.89363017174282788	1.00000000000000000	1.00000000000000000	1.00000000000000000	1.00000000000000000	1.00000000000000000	1.00000000000000000	1.00000000000000000	1.00000000000000000	1.00000000000000000	1.00000000000000000	1.00000000000000000	1.00000000000000000	1.00000000000000000	1.00000000000000000
ENSG00000104967	77.97026014696054119	1.00000000000000000	1.00000000000000000	1.00000000000000000	1.00000000000000000	1.00000000000000000	1.00000000000000000	1.00000000000000000	1.00000000000000000	1.00000000000000000	1.00000000000000000	1.00000000000000000	1.00000000000000000	1.00000000000000000	1.00000000000000000
ENSG00000104972	1.00000000000000000	1.00000000000000000	1.00000000000000000	1.00000000000000000	1.00000000000000000	1.00000000000000000	75.47933689205484598	52.07387622318738352	100.09628290754737634	1.00000000000000000	89.40713989711368015	1.00000000000000000	1.00000000000000000	1.00000000000000000	1.00000000000000000
ENSG00000104974	1.00000000000000000	1.00000000000000000	1.00000000000000000	1.00000000000000000	1.00000000000000000	1.00000000000000000	1.00000000000000000	1.00000000000000000	1.00000000000000000	1.00000000000000000	74.47558527416424567	1.00000000000000000	1.00000000000000000	1.00000000000000000	1.00000000000000000
ENSG00000104998	1.00000000000000000	1.00000000000000000	49.09640613830082145	91.42293169924151641	125.78100311716663384	1.00000000000000000	1.00000000000000000	1.00000000000000000	1.00000000000000000	1.00000000000000000	1.00000000000000000	1.00000000000000000	1.00000000000000000	1.00000000000000000	1.00000000000000000
ENSG00000105122	1.00000000000000000	1.00000000000000000	1.00000000000000000	96.61649657129950697	1.00000000000000000	1.00000000000000000	1.00000000000000000	1.00000000000000000	1.00000000000000000	1.00000000000000000	1.00000000000000000	1.00000000000000000	1.00000000000000000	1.00000000000000000	1.00000000000000000
ENSG00000105135	1.00000000000000000	1.00000000000000000	1.00000000000000000	1.00000000000000000	1.00000000000000000	1.00000000000000000	1.00000000000000000	1.00000000000000000	1.00000000000000000	1.00000000000000000	1.00000000000000000	1.00000000000000000	1.00000000000000000	47.66785174863196062	1.00000000000000000
ENSG00000105137	80.44878077590003329	1.00000000000000000	1.00000000000000000	1.00000000000000000	1.00000000000000000	1.00000000000000000	1.00000000000000000	1.00000000000000000	1.00000000000000000	1.00000000000000000	1.00000000000000000	1.00000000000000000	1.00000000000000000	1.00000000000000000	1.00000000000000000
ENSG00000105171	1.00000000000000000	1.00000000000000000	1.00000000000000000	1.00000000000000000	1.00000000000000000	1.00000000000000000	1.00000000000000000	46.20771982903312391	1.00000000000000000	1.00000000000000000	1.00000000000000000	1.00000000000000000	1.00000000000000000	1.00000000000000000	55.69521673886880819
ENSG00000105221	1.00000000000000000	1.00000000000000000	1.00000000000000000	1.00000000000000000	1.00000000000000000	1.00000000000000000	1.00000000000000000	1.00000000000000000	1.00000000000000000	1.00000000000000000	1.00000000000000000	78.25378097120460552	1.00000000000000000	1.00000000000000000	40.48753314402341630
ENSG00000105227	786.64903054380772573	1.00000000000000000	1.00000000000000000	1.00000000000000000	1.00000000000000000	1.00000000000000000	1.00000000000000000	1.00000000000000000	1.00000000000000000	1.00000000000000000	1.00000000000000000	1.00000000000000000	1.00000000000000000	1.00000000000000000	1.00000000000000000
ENSG00000105281	1.00000000000000000	1.00000000000000000	1.00000000000000000	1.00000000000000000	1.00000000000000000	1.00000000000000000	1.00000000000000000	34.72109241572817950	28.90667813818580711	57.83842646742438376	1.00000000000000000	83.73610789244858665	1.00000000000000000	186.28221082713025680	1.00000000000000000
ENSG00000105289	1.00000000000000000	1.00000000000000000	1.00000000000000000	1.00000000000000000	1.00000000000000000	1.00000000000000000	1.00000000000000000	1.00000000000000000	1.00000000000000000	1.00000000000000000	1.00000000000000000	1.00000000000000000	1.00000000000000000	1.00000000000000000	158.19251334568434686
ENSG00000105323	1.00000000000000000	1.00000000000000000	87.27699987376593072	120.33708894301730652	128.20668058022266678	139.43649632420908802	61.20025328079636751	41.42879977811283254	73.12634701035868545	1.00000000000000000	70.08163847393207391	97.46431075163162916	80.85936103831251387	49.21214900723829544	66.54775881240708202
ENSG00000105329	88.76915034739265309	1.00000000000000000	114.76727478919130476	280.87899323498652393	149.79917052252289977	145.62440285267373952	109.21101543680832435	131.31129613316662130	151.61413216062442189	102.28836620334845975	124.92550528543915789	1.00000000000000000	1.00000000000000000	1.00000000000000000	1.00000000000000000
ENSG00000105339	1.00000000000000000	1.00000000000000000	1.00000000000000000	1.00000000000000000	1.00000000000000000	1.00000000000000000	1.00000000000000000	1.00000000000000000	34.39050633325324924	1.00000000000000000	47.47118229620268437	1.00000000000000000	1.00000000000000000	1.00000000000000000	1.00000000000000000
ENSG00000105341	1.00000000000000000	1.00000000000000000	1.00000000000000000	1.00000000000000000	1.00000000000000000	1.00000000000000000	1.00000000000000000	1.00000000000000000	1.00000000000000000	1.00000000000000000	1.00000000000000000	1.00000000000000000	1.00000000000000000	38.57874870151974989	1.00000000000000000
ENSG00000105364	1.00000000000000000	1.00000000000000000	1.00000000000000000	1.00000000000000000	1.00000000000000000	1.00000000000000000	1.00000000000000000	34.21906291792414123	1.00000000000000000	1.00000000000000000	1.00000000000000000	1.00000000000000000	1.00000000000000000	82.40157688188253360	40.06497969521381464
ENSG00000105369	1.00000000000000000	1.00000000000000000	719.34456475125159614	1.00000000000000000	1.00000000000000000	1.00000000000000000	1.00000000000000000	1.00000000000000000	1.00000000000000000	1.00000000000000000	1.00000000000000000	1.00000000000000000	1.00000000000000000	1.00000000000000000	1.00000000000000000
ENSG00000105374	1.00000000000000000	1.00000000000000000	1.00000000000000000	7724.12885038559397799	1.00000000000000000	1199.66790434750100758	1.00000000000000000	1.00000000000000000	64.44409830972816167	1.00000000000000000	76.04556713607964014	1.00000000000000000	1.00000000000000000	1.00000000000000000	1.00000000000000000
ENSG00000105383	1.00000000000000000	1.00000000000000000	1.00000000000000000	1.00000000000000000	1.00000000000000000	1.00000000000000000	1.00000000000000000	53.72678276763103611	24.02810118246195970	130.44950091722134289	53.70070494038048281	1.00000000000000000	1.00000000000000000	1.00000000000000000	1.00000000000000000
ENSG00000105426	1.00000000000000000	1.00000000000000000	1.00000000000000000	1.00000000000000000	1.00000000000000000	1.00000000000000000	1.00000000000000000	1.00000000000000000	1.00000000000000000	1.00000000000000000	1.00000000000000000	119.55465013299205168	1.00000000000000000	1.00000000000000000	1.00000000000000000
ENSG00000105472	1.00000000000000000	1.00000000000000000	1.00000000000000000	1.00000000000000000	1.00000000000000000	1.00000000000000000	66.09488108231933268	1.00000000000000000	28.27330246634652866	1.00000000000000000	1.00000000000000000	196.26787661534530116	1.00000000000000000	1.00000000000000000	1.00000000000000000
ENSG00000105479	1.00000000000000000	1.00000000000000000	1.00000000000000000	1.00000000000000000	1.00000000000000000	1.00000000000000000	1.00000000000000000	1.00000000000000000	1.00000000000000000	1.00000000000000000	1.00000000000000000	1.00000000000000000	1.00000000000000000	1.00000000000000000	126.77410236557820156
ENSG00000105483	170.59388103344051046	98.06185958991518703	1.00000000000000000	85.06459828650579880	1.00000000000000000	1.00000000000000000	1.00000000000000000	33.69341956115687964	54.38597182664491214	1.00000000000000000	46.57267285698614501	1.00000000000000000	1.00000000000000000	1.00000000000000000	1.00000000000000000
ENSG00000105499	63.61305882981630333	1.00000000000000000	1.00000000000000000	1.00000000000000000	1.00000000000000000	1.00000000000000000	1.00000000000000000	1.00000000000000000	1.00000000000000000	1.00000000000000000	1.00000000000000000	1.00000000000000000	1.00000000000000000	1.00000000000000000	1.00000000000000000
ENSG00000105519	1.00000000000000000	1.00000000000000000	1.00000000000000000	1.00000000000000000	153.96047517379173541	318.16883220750514738	94.30237382720646622	1.00000000000000000	1.00000000000000000	1.00000000000000000	1.00000000000000000	1.00000000000000000	1.00000000000000000	87.02987407543994891	3723.64912789015443195
ENSG00000105538	383.55742591611505077	139.66610390194639990	1.00000000000000000	1.00000000000000000	1.00000000000000000	1.00000000000000000	1.00000000000000000	1.00000000000000000	1.00000000000000000	1.00000000000000000	1.00000000000000000	1.00000000000000000	1.00000000000000000	1.00000000000000000	1.00000000000000000
ENSG00000105556	150.68310818449836574	1.00000000000000000	1.00000000000000000	1.00000000000000000	1.00000000000000000	1.00000000000000000	1.00000000000000000	1.00000000000000000	1.00000000000000000	1.00000000000000000	1.00000000000000000	1.00000000000000000	1.00000000000000000	1.00000000000000000	1.00000000000000000
ENSG00000105559	1.00000000000000000	1.00000000000000000	1.00000000000000000	1.00000000000000000	1.00000000000000000	1.00000000000000000	1.00000000000000000	1.00000000000000000	1.00000000000000000	1.00000000000000000	1.00000000000000000	1.00000000000000000	91.01620777794832406	1.00000000000000000	1.00000000000000000
ENSG00000105612	1.00000000000000000	1.00000000000000000	1.00000000000000000	1.00000000000000000	1.00000000000000000	1.00000000000000000	1.00000000000000000	112.60515335578259055	53.31087568666080045	1.00000000000000000	1.00000000000000000	58.21437654843988696	1.00000000000000000	51.95543512286068477	37.80198789427421247
ENSG00000105619	1.00000000000000000	1.00000000000000000	1.00000000000000000	1.00000000000000000	1.00000000000000000	1.00000000000000000	76.86041787625443078	120.28408944024143068	1.00000000000000000	1.00000000000000000	1.00000000000000000	1.00000000000000000	1.00000000000000000	1.00000000000000000	38.97370671882682558
ENSG00000105643	262.28471320917032017	1.00000000000000000	1.00000000000000000	1.00000000000000000	1.00000000000000000	1.00000000000000000	1.00000000000000000	1.00000000000000000	28.98301078768684746	1.00000000000000000	1.00000000000000000	1.00000000000000000	1.00000000000000000	1.00000000000000000	1.00000000000000000
ENSG00000105655	1.00000000000000000	1.00000000000000000	1.00000000000000000	1.00000000000000000	1.00000000000000000	1.00000000000000000	1.00000000000000000	1.00000000000000000	1.00000000000000000	1.00000000000000000	1.00000000000000000	1.00000000000000000	265.66084453160067369	73.25530267000745255	1.00000000000000000
ENSG00000105697	1.00000000000000000	1.00000000000000000	1.00000000000000000	1.00000000000000000	1.00000000000000000	1.00000000000000000	1.00000000000000000	1.00000000000000000	144.40779116076345190	1.00000000000000000	1.00000000000000000	1.00000000000000000	1.00000000000000000	1.00000000000000000	1.00000000000000000
ENSG00000105698	1.00000000000000000	1.00000000000000000	59.36586063899647314	72.36121754933138561	1.00000000000000000	1.00000000000000000	80.59088916971906258	95.11130954342601740	113.73793517172062195	1.00000000000000000	70.17926720101323212	1.00000000000000000	1.00000000000000000	23.66562282585818622	1.00000000000000000
ENSG00000105699	141.33987302834421484	59.12357604645995934	1.00000000000000000	1.00000000000000000	1.00000000000000000	1.00000000000000000	1.00000000000000000	1.00000000000000000	1.00000000000000000	1.00000000000000000	1.00000000000000000	1.00000000000000000	1.00000000000000000	56.13923441282037174	48.49204022513531243
ENSG00000105755	1.00000000000000000	69.31683825735802884	1.00000000000000000	1.00000000000000000	1.00000000000000000	1.00000000000000000	88.61293913726591143	99.54106130526734830	39.30692638255420235	1.00000000000000000	62.41207781512574115	87.53393143037963853	1.00000000000000000	104.73155373668777202	1.00000000000000000
ENSG00000105784	1.00000000000000000	77.83434093970359413	1.00000000000000000	1.00000000000000000	1.00000000000000000	1.00000000000000000	1.00000000000000000	1.00000000000000000	1.00000000000000000	1.00000000000000000	1.00000000000000000	1.00000000000000000	1.00000000000000000	1.00000000000000000	1.00000000000000000
ENSG00000105792	1.00000000000000000	1.00000000000000000	1.00000000000000000	1.00000000000000000	1.00000000000000000	1.00000000000000000	1.00000000000000000	1.00000000000000000	1.00000000000000000	1.00000000000000000	1.00000000000000000	1.00000000000000000	1.00000000000000000	1.00000000000000000	135.71726013920292075
ENSG00000105808	122.28349681892740364	175.92534589148121427	1.00000000000000000	1.00000000000000000	1.00000000000000000	1.00000000000000000	1.00000000000000000	1.00000000000000000	1.00000000000000000	1.00000000000000000	1.00000000000000000	1.00000000000000000	1.00000000000000000	1.00000000000000000	1.00000000000000000
ENSG00000105810	1.00000000000000000	1.00000000000000000	1.00000000000000000	1.00000000000000000	1.00000000000000000	1.00000000000000000	1.00000000000000000	1.00000000000000000	1.00000000000000000	1.00000000000000000	1.00000000000000000	1.00000000000000000	1.00000000000000000	42.46177181668715406	1.00000000000000000
ENSG00000105819	65.11098296693410248	1.00000000000000000	1.00000000000000000	87.28350498231723975	1.00000000000000000	1.00000000000000000	1.00000000000000000	31.57171957270437446	1.00000000000000000	89.89671115623082187	1.00000000000000000	63.92460951142023617	94.56243235269747061	62.26936841656014821	44.94208209266766829
ENSG00000105821	1.00000000000000000	1.00000000000000000	47.81837851857961397	1.00000000000000000	1.00000000000000000	1.00000000000000000	1.00000000000000000	25.14994453494276883	40.65186310994129570	1.00000000000000000	1.00000000000000000	1.00000000000000000	1.00000000000000000	45.78500088168308935	56.07598022756836542
ENSG00000105825	71.73002808113058393	1.00000000000000000	1.00000000000000000	1.00000000000000000	1.00000000000000000	1.00000000000000000	1.00000000000000000	1.00000000000000000	1.00000000000000000	1.00000000000000000	1.00000000000000000	1.00000000000000000	1.00000000000000000	1.00000000000000000	1.00000000000000000
ENSG00000105849	1.00000000000000000	59.61940597374719175	123.28726286635613008	1.00000000000000000	1.00000000000000000	1.00000000000000000	1.00000000000000000	1.00000000000000000	155.87638500839614153	1.00000000000000000	192.71431100179546547	82.43501250387552659	80.66834234113696311	48.52125175027106252	1.00000000000000000
ENSG00000105854	346.85502498502080471	69.70937639881559278	1.00000000000000000	1.00000000000000000	1.00000000000000000	1.00000000000000000	1.00000000000000000	1.00000000000000000	1.00000000000000000	1.00000000000000000	1.00000000000000000	98.33645031009505999	59.17127372538865160	83.00276033692480837	41.62399455965693562
ENSG00000105855	1.00000000000000000	1.00000000000000000	1.00000000000000000	1.00000000000000000	1.00000000000000000	1.00000000000000000	1.00000000000000000	111.70551847820027547	82.61161605875786051	1.00000000000000000	1.00000000000000000	1.00000000000000000	1.00000000000000000	33.00793461587607425	68.37554973686266635
ENSG00000105877	1.00000000000000000	1.00000000000000000	1.00000000000000000	1.00000000000000000	1.00000000000000000	1.00000000000000000	1.00000000000000000	1.00000000000000000	1.00000000000000000	1.00000000000000000	1.00000000000000000	1.00000000000000000	1.00000000000000000	1.00000000000000000	332.85298218164280115
ENSG00000105894	1.00000000000000000	1.00000000000000000	1.00000000000000000	1.00000000000000000	1.00000000000000000	1.00000000000000000	1.00000000000000000	1.00000000000000000	1.00000000000000000	1.00000000000000000	1.00000000000000000	685.40864175333479125	108.33611043432621557	83.27860344093464562	1.00000000000000000
ENSG00000105939	103.23061717925085645	1.00000000000000000	83.83818531816909569	150.49230903063946130	237.45335933823454866	228.02632119198648297	68.12841393187373740	35.89640795613982505	127.34357031194950594	65.76303742671122166	79.38552464511847973	69.30961770640915631	1.00000000000000000	1.00000000000000000	47.16150618930114291
ENSG00000105948	1.00000000000000000	1.00000000000000000	1.00000000000000000	1.00000000000000000	1.00000000000000000	1.00000000000000000	1.00000000000000000	1.00000000000000000	1.00000000000000000	1.00000000000000000	1.00000000000000000	1.00000000000000000	1.00000000000000000	1.00000000000000000	106.99886701688454593
ENSG00000105953	1.00000000000000000	1.00000000000000000	1.00000000000000000	1.00000000000000000	1.00000000000000000	1.00000000000000000	1.00000000000000000	1.00000000000000000	39.26922345455513153	1.00000000000000000	57.82618906467510556	1.00000000000000000	1.00000000000000000	1.00000000000000000	1.00000000000000000
ENSG00000105967	1.00000000000000000	1.00000000000000000	1.00000000000000000	1.00000000000000000	1.00000000000000000	1.00000000000000000	1.00000000000000000	60.95624079101359172	88.47089326403963128	1.00000000000000000	43.73479235850543034	1.00000000000000000	1.00000000000000000	1.00000000000000000	1.00000000000000000
ENSG00000105971	895.26498051642772680	261.33848391148040946	1.00000000000000000	1.00000000000000000	1.00000000000000000	1.00000000000000000	1.00000000000000000	1.00000000000000000	1.00000000000000000	1.00000000000000000	1.00000000000000000	154.43769400284153903	577.27953369909585035	96.10054420943461650	1.00000000000000000
ENSG00000105974	2443.10843197905387569	1017.12076070307739428	1.00000000000000000	1.00000000000000000	1.00000000000000000	1.00000000000000000	1.00000000000000000	1.00000000000000000	1.00000000000000000	1.00000000000000000	1.00000000000000000	620.65148147668298861	1962.95981788151675573	1.00000000000000000	1.00000000000000000
ENSG00000105976	1.00000000000000000	1.00000000000000000	1.00000000000000000	1.00000000000000000	1.00000000000000000	1.00000000000000000	1.00000000000000000	1.00000000000000000	1.00000000000000000	1.00000000000000000	1.00000000000000000	1.00000000000000000	1.00000000000000000	50.85171807162544866	1.00000000000000000
ENSG00000106003	1.00000000000000000	1.00000000000000000	1.00000000000000000	1.00000000000000000	1.00000000000000000	1.00000000000000000	1.00000000000000000	25.90046253476571181	60.26306015689493023	1.00000000000000000	71.50371154018655773	1.00000000000000000	1.00000000000000000	1.00000000000000000	1.00000000000000000
ENSG00000106025	263.62547032212154363	133.11729377897665927	1.00000000000000000	1.00000000000000000	1.00000000000000000	1.00000000000000000	1.00000000000000000	1.00000000000000000	1.00000000000000000	1.00000000000000000	1.00000000000000000	1.00000000000000000	1.00000000000000000	1.00000000000000000	1.00000000000000000
ENSG00000106034	1.00000000000000000	1.00000000000000000	1.00000000000000000	1.00000000000000000	1.00000000000000000	1.00000000000000000	1.00000000000000000	1.00000000000000000	1.00000000000000000	1.00000000000000000	1.00000000000000000	48.19952537843843743	84.71316492159199640	1.00000000000000000	1.00000000000000000
ENSG00000106066	1.00000000000000000	151.61751464285103452	1.00000000000000000	1.00000000000000000	1.00000000000000000	1.00000000000000000	592.97962792886778516	115.30187118710972527	272.34211334542277427	1.00000000000000000	342.41418068108725947	1.00000000000000000	1.00000000000000000	1.00000000000000000	1.00000000000000000
ENSG00000106069	1.00000000000000000	1.00000000000000000	1.00000000000000000	1.00000000000000000	1.00000000000000000	1.00000000000000000	1.00000000000000000	1.00000000000000000	1.00000000000000000	71.41950495782538155	1.00000000000000000	1.00000000000000000	1.00000000000000000	1.00000000000000000	1.00000000000000000
ENSG00000106077	1.00000000000000000	1.00000000000000000	1.00000000000000000	1.00000000000000000	1.00000000000000000	1.00000000000000000	1.00000000000000000	1.00000000000000000	1.00000000000000000	1.00000000000000000	1.00000000000000000	1.00000000000000000	1.00000000000000000	61.26025593898666699	100.08187866728626148
ENSG00000106105	1.00000000000000000	1.00000000000000000	1.00000000000000000	1.00000000000000000	1.00000000000000000	1.00000000000000000	1.00000000000000000	1.00000000000000000	55.90808770533868000	1.00000000000000000	1.00000000000000000	1.00000000000000000	1.00000000000000000	1.00000000000000000	1.00000000000000000
ENSG00000106258	240.69977608820866521	1.00000000000000000	1.00000000000000000	1.00000000000000000	1.00000000000000000	1.00000000000000000	1.00000000000000000	1.00000000000000000	1.00000000000000000	1.00000000000000000	1.00000000000000000	1.00000000000000000	1.00000000000000000	1.00000000000000000	1.00000000000000000
ENSG00000106261	1.00000000000000000	1.00000000000000000	1.00000000000000000	1.00000000000000000	1.00000000000000000	1.00000000000000000	1.00000000000000000	1.00000000000000000	44.56731163081138902	1.00000000000000000	1.00000000000000000	108.71211596664832655	1.00000000000000000	66.21633924604721244	287.20743379934202721
ENSG00000106268	1.00000000000000000	1.00000000000000000	1.00000000000000000	1.00000000000000000	1.00000000000000000	1.00000000000000000	98.36836647511205456	39.86117355877907897	31.43400505270908241	67.00668897580231942	1.00000000000000000	1.00000000000000000	1.00000000000000000	1.00000000000000000	1.00000000000000000
ENSG00000106278	1.00000000000000000	1.00000000000000000	1.00000000000000000	1.00000000000000000	1.00000000000000000	1.00000000000000000	1.00000000000000000	1.00000000000000000	1.00000000000000000	1.00000000000000000	1.00000000000000000	1.00000000000000000	1.00000000000000000	166.54786422981618443	1.00000000000000000
ENSG00000106299	1.00000000000000000	1.00000000000000000	1.00000000000000000	1.00000000000000000	1.00000000000000000	1.00000000000000000	1.00000000000000000	1.00000000000000000	1.00000000000000000	1.00000000000000000	1.00000000000000000	64.72667845746035198	1.00000000000000000	67.48231365093374734	36.16553827390777798
ENSG00000106333	1.00000000000000000	1.00000000000000000	1.00000000000000000	1.00000000000000000	1.00000000000000000	1.00000000000000000	1.00000000000000000	1.00000000000000000	1.00000000000000000	1.00000000000000000	1.00000000000000000	710.72948822343869324	236.21941382152863298	1.00000000000000000	1.00000000000000000
ENSG00000106348	1.00000000000000000	1.00000000000000000	1.00000000000000000	1.00000000000000000	1.00000000000000000	1.00000000000000000	1.00000000000000000	51.94708702416487967	36.38316525396313494	1.00000000000000000	53.85507128294938894	1.00000000000000000	1.00000000000000000	1.00000000000000000	1.00000000000000000
ENSG00000106366	497.28896601582749781	1.00000000000000000	1.00000000000000000	1.00000000000000000	1.00000000000000000	1.00000000000000000	1.00000000000000000	1.00000000000000000	1.00000000000000000	1.00000000000000000	1.00000000000000000	1.00000000000000000	1.00000000000000000	1.00000000000000000	1.00000000000000000
ENSG00000106399	1.00000000000000000	1.00000000000000000	73.53409804934172200	53.32976803638175056	1.00000000000000000	1.00000000000000000	57.35817449558616232	70.19529570042165290	1.00000000000000000	1.00000000000000000	1.00000000000000000	1.00000000000000000	1.00000000000000000	41.58436121767970661	349.46620138997047889
ENSG00000106443	102.91291447642984735	166.06445049733051178	1.00000000000000000	90.87920698572949618	136.79073933988809131	139.08190098081146857	58.72411686695183164	34.09659259029699996	1.00000000000000000	65.94404637582942996	1.00000000000000000	130.22125179593390953	141.10487303033633566	85.27612355660775734	87.53751691667719115
ENSG00000106483	1.00000000000000000	1.00000000000000000	1.00000000000000000	1.00000000000000000	1.00000000000000000	1.00000000000000000	1.00000000000000000	1.00000000000000000	1.00000000000000000	1.00000000000000000	1.00000000000000000	1592.53421652057500069	1.00000000000000000	1.00000000000000000	1.00000000000000000
ENSG00000106484	1.00000000000000000	1.00000000000000000	1.00000000000000000	1.00000000000000000	1.00000000000000000	1.00000000000000000	1.00000000000000000	1.00000000000000000	1.00000000000000000	1.00000000000000000	1.00000000000000000	211.99873909034758412	1.00000000000000000	1.00000000000000000	1.00000000000000000
ENSG00000106537	1.00000000000000000	158.36920645094113524	1.00000000000000000	1.00000000000000000	1.00000000000000000	1.00000000000000000	1.00000000000000000	1.00000000000000000	1.00000000000000000	1.00000000000000000	1.00000000000000000	1.00000000000000000	1.00000000000000000	162.40351414527177099	125.90798511912537094
ENSG00000106538	1.00000000000000000	1.00000000000000000	1.00000000000000000	1.00000000000000000	1.00000000000000000	1.00000000000000000	1.00000000000000000	1.00000000000000000	1.00000000000000000	1.00000000000000000	1.00000000000000000	1332.54471376391916237	552.36171149806489211	1.00000000000000000	1.00000000000000000
ENSG00000106541	1.00000000000000000	1.00000000000000000	1.00000000000000000	1.00000000000000000	156.00983459805058828	1.00000000000000000	98.92945778971747472	1.00000000000000000	1.00000000000000000	1.00000000000000000	1.00000000000000000	1.00000000000000000	1.00000000000000000	1199.50471764406938746	915.91165861588410735
ENSG00000106546	89.82633340217984141	100.27105830083796434	1.00000000000000000	1.00000000000000000	1.00000000000000000	1.00000000000000000	102.95714195398683444	32.94161778452475886	208.59283496262460744	203.23432354071778150	114.02666583175930270	72.46909635296758267	1.00000000000000000	49.98368913017971948	40.12324365613132926
ENSG00000106565	1.00000000000000000	1.00000000000000000	1.00000000000000000	1.00000000000000000	1.00000000000000000	1.00000000000000000	248.63416331364820167	1.00000000000000000	66.60967619767470183	154.40066095195135176	77.25691902699323066	352.29883071639955006	1.00000000000000000	1.00000000000000000	1.00000000000000000
ENSG00000106605	1.00000000000000000	1.00000000000000000	1.00000000000000000	1.00000000000000000	1.00000000000000000	1.00000000000000000	1.00000000000000000	175.71640169078708027	64.93885434432415593	149.25332696778971808	93.26796187524591630	1.00000000000000000	1.00000000000000000	100.68385004220436940	75.31673561158629582
ENSG00000106617	1.00000000000000000	1.00000000000000000	1.00000000000000000	1.00000000000000000	1.00000000000000000	1.00000000000000000	1.00000000000000000	1.00000000000000000	49.56633173575390572	1.00000000000000000	62.11916229629184016	1.00000000000000000	1.00000000000000000	1.00000000000000000	1.00000000000000000
ENSG00000106624	1.00000000000000000	1.00000000000000000	1.00000000000000000	1.00000000000000000	1.00000000000000000	1.00000000000000000	1.00000000000000000	1.00000000000000000	1.00000000000000000	1.00000000000000000	1.00000000000000000	490.07698406801262081	530.98544396496481568	1.00000000000000000	1.00000000000000000
ENSG00000106628	1.00000000000000000	1.00000000000000000	1.00000000000000000	1.00000000000000000	1.00000000000000000	1.00000000000000000	1.00000000000000000	1.00000000000000000	1.00000000000000000	1.00000000000000000	1.00000000000000000	1.00000000000000000	90.40917356592611043	56.14205226139404914	123.76287368573174774
ENSG00000106635	1.00000000000000000	1.00000000000000000	52.38144824356427165	92.32634225905697178	1.00000000000000000	1.00000000000000000	67.15665523494001832	40.61182941835004812	50.21888639062969162	83.19508698472267838	1.00000000000000000	62.93260352523825674	1.00000000000000000	1.00000000000000000	1.00000000000000000
ENSG00000106636	1.00000000000000000	1.00000000000000000	1.00000000000000000	1.00000000000000000	1.00000000000000000	1.00000000000000000	1.00000000000000000	1.00000000000000000	44.89502385996476619	1.00000000000000000	1.00000000000000000	1.00000000000000000	1.00000000000000000	1.00000000000000000	1.00000000000000000
ENSG00000106723	1.00000000000000000	1.00000000000000000	1.00000000000000000	1.00000000000000000	1.00000000000000000	1.00000000000000000	1.00000000000000000	29.45738115668809698	1.00000000000000000	1.00000000000000000	1.00000000000000000	1.00000000000000000	1.00000000000000000	1.00000000000000000	1.00000000000000000
ENSG00000106733	1.00000000000000000	1.00000000000000000	1.00000000000000000	1.00000000000000000	1.00000000000000000	1.00000000000000000	1.00000000000000000	1.00000000000000000	1.00000000000000000	1.00000000000000000	1.00000000000000000	1.00000000000000000	1.00000000000000000	110.05316447945394032	38.54579443806925099
ENSG00000106780	1.00000000000000000	1.00000000000000000	1.00000000000000000	1.00000000000000000	1.00000000000000000	1.00000000000000000	1.00000000000000000	1.00000000000000000	30.96042530033824036	1.00000000000000000	87.66920995817082485	1.00000000000000000	1.00000000000000000	1.00000000000000000	1.00000000000000000
ENSG00000106785	1.00000000000000000	1.00000000000000000	1.00000000000000000	1.00000000000000000	1.00000000000000000	1.00000000000000000	1.00000000000000000	60.80565842312773839	32.05739781464588134	1.00000000000000000	1.00000000000000000	1.00000000000000000	1.00000000000000000	1.00000000000000000	1.00000000000000000
ENSG00000106799	1.00000000000000000	1.00000000000000000	1.00000000000000000	1.00000000000000000	1.00000000000000000	1.00000000000000000	1.00000000000000000	1.00000000000000000	46.51620071919803223	1.00000000000000000	1.00000000000000000	1.00000000000000000	1.00000000000000000	1.00000000000000000	1.00000000000000000
ENSG00000106809	1.00000000000000000	1.00000000000000000	1.00000000000000000	1.00000000000000000	1.00000000000000000	1.00000000000000000	1.00000000000000000	1.00000000000000000	1.00000000000000000	1.00000000000000000	1.00000000000000000	227.86409059778341657	1.00000000000000000	1.00000000000000000	1.00000000000000000
ENSG00000106819	1.00000000000000000	1.00000000000000000	1.00000000000000000	1.00000000000000000	1.00000000000000000	1.00000000000000000	1.00000000000000000	1.00000000000000000	1.00000000000000000	1.00000000000000000	1.00000000000000000	558.51237869143108128	302.57651921960314212	1.00000000000000000	1.00000000000000000
ENSG00000106823	1.00000000000000000	1.00000000000000000	1.00000000000000000	1.00000000000000000	1.00000000000000000	1.00000000000000000	1.00000000000000000	1.00000000000000000	1.00000000000000000	1.00000000000000000	1.00000000000000000	124.92423879231016315	140.24566257876350051	1.00000000000000000	1.00000000000000000
ENSG00000106829	123.08018412581391487	1.00000000000000000	75.71886096265056665	272.80822070447385386	121.32554622927351318	1.00000000000000000	1.00000000000000000	36.43495681372277772	95.53950675150487371	1.00000000000000000	215.03115502636700285	172.86750263190953092	76.27156896049865509	57.71093371972433062	118.08884766580678161
ENSG00000106853	1.00000000000000000	1.00000000000000000	1.00000000000000000	1.00000000000000000	1.00000000000000000	1.00000000000000000	1.00000000000000000	1.00000000000000000	1.00000000000000000	1.00000000000000000	1.00000000000000000	68.98517381046502805	1.00000000000000000	79.25991279592163608	77.11985161408516376
ENSG00000106868	1.00000000000000000	1.00000000000000000	1.00000000000000000	1.00000000000000000	1.00000000000000000	1.00000000000000000	1.00000000000000000	38.67964248912473835	1.00000000000000000	1.00000000000000000	1.00000000000000000	1.00000000000000000	1.00000000000000000	1.00000000000000000	1.00000000000000000
ENSG00000106948	1.00000000000000000	1.00000000000000000	1.00000000000000000	433.31354394792498397	118.03036376194786783	143.72058535236430998	66.43090525152945247	1.00000000000000000	38.23239759134988702	71.55564917810113457	1.00000000000000000	1.00000000000000000	1.00000000000000000	1.00000000000000000	127.17524491498360817
ENSG00000106991	964.85714066168645786	662.02918080775316412	1.00000000000000000	1.00000000000000000	1.00000000000000000	1.00000000000000000	1.00000000000000000	101.08861451440377266	85.27435287508031081	1.00000000000000000	1.00000000000000000	156.03630088925589803	1.00000000000000000	1.00000000000000000	1.00000000000000000
ENSG00000106992	71.49634573371365320	91.79579377117471495	1.00000000000000000	1.00000000000000000	1.00000000000000000	1.00000000000000000	1.00000000000000000	1.00000000000000000	1.00000000000000000	1.00000000000000000	1.00000000000000000	83.55316627919989969	140.00004747642498160	1.00000000000000000	315.68170464184657931
ENSG00000107020	63.62493458727364271	1.00000000000000000	1.00000000000000000	1.00000000000000000	1.00000000000000000	1.00000000000000000	1.00000000000000000	45.12943263410416250	1.00000000000000000	168.48497237862824250	1.00000000000000000	1.00000000000000000	1.00000000000000000	1.00000000000000000	33.34005360491822501
ENSG00000107099	1.00000000000000000	1.00000000000000000	80.00113873466040104	78.75658760874701159	156.63178701146776461	230.31358107954915226	101.89389912982049680	90.39670103279765101	68.83793232822824848	1.00000000000000000	162.09258694210842577	1.00000000000000000	1.00000000000000000	1.00000000000000000	1.00000000000000000
ENSG00000107263	1.00000000000000000	1.00000000000000000	56.41890651897309539	1.00000000000000000	1.00000000000000000	1.00000000000000000	66.95423772376378224	64.15036529086573580	101.83381286880975836	1.00000000000000000	1.00000000000000000	1.00000000000000000	1.00000000000000000	1.00000000000000000	1.00000000000000000
ENSG00000107281	630.55934360211290368	755.48925556005576709	1.00000000000000000	1.00000000000000000	1.00000000000000000	1.00000000000000000	1.00000000000000000	1.00000000000000000	1.00000000000000000	1.00000000000000000	1.00000000000000000	137.57892753748026848	70.66704478196882633	44.03060603761642966	1.00000000000000000
ENSG00000107317	74.61744463498284574	229.64917915514649849	1.00000000000000000	1366.93316267996306124	1.00000000000000000	1.00000000000000000	1.00000000000000000	1.00000000000000000	1.00000000000000000	1.00000000000000000	1.00000000000000000	3798.13045489477599403	1.00000000000000000	1.00000000000000000	1.00000000000000000
ENSG00000107438	2452.51338493950379416	749.07499250163675697	99.23280120664692561	1.00000000000000000	1.00000000000000000	1.00000000000000000	1.00000000000000000	270.10761850681041096	1.00000000000000000	1.00000000000000000	1.00000000000000000	310.83535254840012385	245.24586663662938690	422.05182524468659722	301.13007893510399526
ENSG00000107521	1.00000000000000000	1.00000000000000000	1.00000000000000000	1.00000000000000000	1.00000000000000000	1.00000000000000000	49.35593506387988327	49.19824705575971535	58.37305153349507236	1.00000000000000000	50.07084584431825647	1.00000000000000000	1.00000000000000000	43.02297025818683807	1.00000000000000000
ENSG00000107537	1.00000000000000000	1.00000000000000000	1.00000000000000000	1.00000000000000000	1.00000000000000000	1.00000000000000000	1.00000000000000000	41.43222468728785657	1.00000000000000000	1.00000000000000000	1.00000000000000000	1.00000000000000000	1.00000000000000000	1.00000000000000000	1.00000000000000000
ENSG00000107551	1.00000000000000000	1.00000000000000000	1.00000000000000000	1.00000000000000000	1.00000000000000000	1.00000000000000000	115.01143222430417268	58.89739876903228577	107.29660520670633161	1.00000000000000000	76.26635964580945881	1.00000000000000000	1.00000000000000000	1.00000000000000000	1.00000000000000000
ENSG00000107562	1.00000000000000000	212.66427089342872137	1.00000000000000000	1.00000000000000000	1.00000000000000000	1.00000000000000000	1.00000000000000000	1.00000000000000000	1.00000000000000000	1.00000000000000000	1.00000000000000000	202.58609121645847040	135.46982800155524274	1.00000000000000000	1.00000000000000000
ENSG00000107625	1.00000000000000000	1.00000000000000000	1.00000000000000000	1.00000000000000000	1.00000000000000000	1.00000000000000000	1.00000000000000000	1.00000000000000000	1.00000000000000000	1.00000000000000000	1.00000000000000000	1.00000000000000000	1.00000000000000000	47.67439489451357559	40.69870756022306324
ENSG00000107672	1.00000000000000000	51.67504386844056796	1.00000000000000000	1.00000000000000000	1.00000000000000000	1.00000000000000000	1.00000000000000000	1.00000000000000000	1.00000000000000000	1.00000000000000000	1.00000000000000000	49.86796603842665121	1.00000000000000000	40.55890957605967628	33.70822978415674243
ENSG00000107679	146.97828583056508478	62.91208494105349303	1.00000000000000000	121.15583972669483614	1.00000000000000000	1.00000000000000000	1.00000000000000000	1.00000000000000000	1.00000000000000000	1.00000000000000000	1.00000000000000000	79.89049776498161748	1.00000000000000000	106.05994598308031129	32.67282779543650406
ENSG00000107719	117.18995906086557568	1.00000000000000000	1.00000000000000000	1.00000000000000000	1.00000000000000000	1.00000000000000000	1.00000000000000000	1.00000000000000000	1.00000000000000000	1.00000000000000000	1.00000000000000000	1.00000000000000000	1.00000000000000000	1.00000000000000000	1.00000000000000000
ENSG00000107731	69.00669108137260821	1.00000000000000000	1.00000000000000000	1.00000000000000000	1.00000000000000000	1.00000000000000000	1.00000000000000000	26.80480732839148672	1.00000000000000000	1.00000000000000000	1.00000000000000000	1.00000000000000000	1.00000000000000000	1.00000000000000000	1.00000000000000000
ENSG00000107742	106.42245017393547357	1.00000000000000000	1.00000000000000000	135.23242818248931485	421.14375792490096728	251.54168162217413851	1.00000000000000000	1.00000000000000000	1.00000000000000000	1.00000000000000000	1.00000000000000000	1.00000000000000000	1.00000000000000000	1.00000000000000000	1.00000000000000000
ENSG00000107771	100.56555056834784523	1.00000000000000000	1.00000000000000000	76.03051825105244177	123.80796075947355916	120.25346108689210212	1.00000000000000000	1.00000000000000000	32.09878943186696176	1.00000000000000000	1.00000000000000000	100.53905559996420038	92.40446458707828015	42.20071967336334495	38.74354245863760582
ENSG00000107796	1.00000000000000000	1.00000000000000000	1.00000000000000000	1.00000000000000000	1.00000000000000000	1.00000000000000000	1.00000000000000000	1.00000000000000000	1.00000000000000000	1.00000000000000000	1.00000000000000000	397.42029384127602043	13070.30887860174698289	1.00000000000000000	1.00000000000000000
ENSG00000107798	67.93288874587457826	1.00000000000000000	1.00000000000000000	1.00000000000000000	1.00000000000000000	1.00000000000000000	113.13730106796413111	144.35650841959707691	100.40826280794827596	1.00000000000000000	103.27288065953824514	1.00000000000000000	1.00000000000000000	54.47254838436195001	1.00000000000000000
ENSG00000107833	1.00000000000000000	1.00000000000000000	1.00000000000000000	1.00000000000000000	1.00000000000000000	1.00000000000000000	1.00000000000000000	1.00000000000000000	1.00000000000000000	1.00000000000000000	1.00000000000000000	1.00000000000000000	1.00000000000000000	54.30841631248618739	1.00000000000000000
ENSG00000107872	1.00000000000000000	1.00000000000000000	1.00000000000000000	1.00000000000000000	1.00000000000000000	1.00000000000000000	1.00000000000000000	48.86663978379650075	1.00000000000000000	1.00000000000000000	1.00000000000000000	1.00000000000000000	1.00000000000000000	40.64498504510203247	1.00000000000000000
ENSG00000107890	1.00000000000000000	1.00000000000000000	1.00000000000000000	1.00000000000000000	1.00000000000000000	1.00000000000000000	1.00000000000000000	1.00000000000000000	1.00000000000000000	1.00000000000000000	1.00000000000000000	1.00000000000000000	1.00000000000000000	1.00000000000000000	141.65414156796578027
ENSG00000108010	1.00000000000000000	1.00000000000000000	1.00000000000000000	1.00000000000000000	1.00000000000000000	1.00000000000000000	1.00000000000000000	45.29393453362785493	64.79817449319983780	58.18409786672614814	1.00000000000000000	1.00000000000000000	1.00000000000000000	82.81555617160941551	73.43993172997194563
ENSG00000108055	101.20798647165274531	101.89722661208205068	104.42916063017713668	110.43226342762719128	91.57155058254437563	254.99495160695701657	74.53050212288792409	31.91401720004120079	51.12401560403132805	87.88694853177401001	1.00000000000000000	130.48335418074654513	95.67303726713610956	78.65480584082783366	104.42621127797593772
ENSG00000108064	1.00000000000000000	1.00000000000000000	1.00000000000000000	60.64732666841194941	1.00000000000000000	1.00000000000000000	1.00000000000000000	1.00000000000000000	40.29780309830846363	1.00000000000000000	1.00000000000000000	1.00000000000000000	1.00000000000000000	41.90850908483898252	36.42874349503522780
ENSG00000108100	83.95986522489518222	1.00000000000000000	1.00000000000000000	1.00000000000000000	1.00000000000000000	1.00000000000000000	1.00000000000000000	1.00000000000000000	59.12403687157542720	1.00000000000000000	107.46521872655826257	1.00000000000000000	1.00000000000000000	1.00000000000000000	44.37699703868324974
ENSG00000108106	1.00000000000000000	1.00000000000000000	315.16760391897543059	1.00000000000000000	1.00000000000000000	1.00000000000000000	1.00000000000000000	28.64295637385590609	188.93509471686036250	1.00000000000000000	61.61402802541496726	1.00000000000000000	1.00000000000000000	38.22539588278414868	1.00000000000000000
ENSG00000108175	66.46189139931627210	1.00000000000000000	1.00000000000000000	1.00000000000000000	1.00000000000000000	1.00000000000000000	49.43806550711163794	1.00000000000000000	97.40515350622430901	1.00000000000000000	55.53777197121788589	1.00000000000000000	1.00000000000000000	1.00000000000000000	1.00000000000000000
ENSG00000108179	1.00000000000000000	1.00000000000000000	1.00000000000000000	1.00000000000000000	1.00000000000000000	1.00000000000000000	129.43996952446568116	46.58609512674669162	792.31949301952340647	1.00000000000000000	558.17994300255588769	1.00000000000000000	1.00000000000000000	1.00000000000000000	1.00000000000000000
ENSG00000108256	1.00000000000000000	1.00000000000000000	140.12079165955688609	1.00000000000000000	1.00000000000000000	1.00000000000000000	72.80695716855065314	49.89535643535880638	233.90696798859960381	1.00000000000000000	108.56428892870674474	54.56906881954920863	1.00000000000000000	51.88455918892879026	98.63296715960642302
ENSG00000108312	1.00000000000000000	1.00000000000000000	51.19438948621549912	1.00000000000000000	1.00000000000000000	1.00000000000000000	1.00000000000000000	1.00000000000000000	1.00000000000000000	1.00000000000000000	1.00000000000000000	1.00000000000000000	1.00000000000000000	32.70455768085736992	47.81762692901420309
ENSG00000108342	382.02742118598985144	1.00000000000000000	1.00000000000000000	1.00000000000000000	1.00000000000000000	1.00000000000000000	1.00000000000000000	1.00000000000000000	1.00000000000000000	1.00000000000000000	1.00000000000000000	1.00000000000000000	1.00000000000000000	1.00000000000000000	1.00000000000000000
ENSG00000108387	1.00000000000000000	1.00000000000000000	1.00000000000000000	1.00000000000000000	1.00000000000000000	1.00000000000000000	1.00000000000000000	1.00000000000000000	1.00000000000000000	1.00000000000000000	1.00000000000000000	84.84038483427049471	236.31197997690125590	1.00000000000000000	1.00000000000000000
ENSG00000108405	1.00000000000000000	1.00000000000000000	1.00000000000000000	1.00000000000000000	1.00000000000000000	1.00000000000000000	1.00000000000000000	1.00000000000000000	1.00000000000000000	80.94010007419389297	1.00000000000000000	1.00000000000000000	1.00000000000000000	1.00000000000000000	1.00000000000000000
ENSG00000108465	1.00000000000000000	1.00000000000000000	1.00000000000000000	1.00000000000000000	1.00000000000000000	1.00000000000000000	1.00000000000000000	28.69010679292422239	1.00000000000000000	54.38498621553507917	1.00000000000000000	87.29842347213396181	62.16844941219187604	63.37011068660330437	82.03513041569965480
ENSG00000108479	92.58051168868084346	1.00000000000000000	1.00000000000000000	1.00000000000000000	1.00000000000000000	1.00000000000000000	1.00000000000000000	1.00000000000000000	1.00000000000000000	1.00000000000000000	1.00000000000000000	1.00000000000000000	1.00000000000000000	1.00000000000000000	1.00000000000000000
ENSG00000108510	1.00000000000000000	1.00000000000000000	52.71024240757291324	1.00000000000000000	1.00000000000000000	1.00000000000000000	1.00000000000000000	31.64810354310775864	120.88863727917971858	1.00000000000000000	74.09694546204721632	1.00000000000000000	1.00000000000000000	44.06109724148046070	45.84482233681110586
ENSG00000108523	65.34665793408154855	1.00000000000000000	1.00000000000000000	214.88170407162598963	1.00000000000000000	1.00000000000000000	1.00000000000000000	21.91763075186678478	1.00000000000000000	63.28957017143554253	1.00000000000000000	71.83001050529759368	62.04526707048310641	55.09385643059304272	63.63478147502036819
ENSG00000108528	1.00000000000000000	1.00000000000000000	1.00000000000000000	1.00000000000000000	1.00000000000000000	1.00000000000000000	62.45639136156812299	50.10462627348812958	1.00000000000000000	1.00000000000000000	65.57561252567094812	1.00000000000000000	87.87655856346808037	62.88771816955138405	44.99706185306353490
ENSG00000108551	1.00000000000000000	1.00000000000000000	1.00000000000000000	1.00000000000000000	1.00000000000000000	1.00000000000000000	1.00000000000000000	1.00000000000000000	1.00000000000000000	1.00000000000000000	1.00000000000000000	119.52893482788141455	1.00000000000000000	1.00000000000000000	1.00000000000000000
ENSG00000108576	435.23961901798497820	1.00000000000000000	1.00000000000000000	1.00000000000000000	1.00000000000000000	1.00000000000000000	1.00000000000000000	1.00000000000000000	1.00000000000000000	1.00000000000000000	1.00000000000000000	1.00000000000000000	1.00000000000000000	1.00000000000000000	1.00000000000000000
ENSG00000108582	1.00000000000000000	75.63725324249990933	1.00000000000000000	1.00000000000000000	1.00000000000000000	1.00000000000000000	1.00000000000000000	1.00000000000000000	88.46251474200425946	1.00000000000000000	63.92725460244255231	1.00000000000000000	1.00000000000000000	84.97880305010183122	106.20861512796427917
ENSG00000108587	1.00000000000000000	1.00000000000000000	1.00000000000000000	1.00000000000000000	1.00000000000000000	1.00000000000000000	1.00000000000000000	20.43718603201001471	30.54121806622186952	59.61598481400223903	1.00000000000000000	74.70458619341992801	68.62094544411496599	49.93112208465961999	75.96236953685152571
ENSG00000108602	1.00000000000000000	1.00000000000000000	1.00000000000000000	1.00000000000000000	1.00000000000000000	1.00000000000000000	1.00000000000000000	1.00000000000000000	1.00000000000000000	1.00000000000000000	1.00000000000000000	1.00000000000000000	1.00000000000000000	841.28065699599585514	470.12154034891437959
ENSG00000108622	1061.41035458421788462	244.31635403415873498	1.00000000000000000	169.37190358498367004	135.66765120701174396	1.00000000000000000	1.00000000000000000	51.08155293416363207	1.00000000000000000	1.00000000000000000	58.75454507337175158	1.00000000000000000	1.00000000000000000	1.00000000000000000	1.00000000000000000
ENSG00000108641	1.00000000000000000	1.00000000000000000	1.00000000000000000	1.00000000000000000	1.00000000000000000	1.00000000000000000	1.00000000000000000	1.00000000000000000	1.00000000000000000	1.00000000000000000	1.00000000000000000	1.00000000000000000	1.00000000000000000	1.00000000000000000	275.64825109680367632
ENSG00000108679	1.00000000000000000	1.00000000000000000	1.00000000000000000	1.00000000000000000	1.00000000000000000	1.00000000000000000	1.00000000000000000	397.32798038090004411	1.00000000000000000	1.00000000000000000	1.00000000000000000	678.69313606403648009	208.99457693183029505	287.72780736634041432	103.93979435890749130
ENSG00000108691	867.64161086716853788	897.77351649731986072	1.00000000000000000	1.00000000000000000	1.00000000000000000	1.00000000000000000	1.00000000000000000	1.00000000000000000	550.58561400148425946	1.00000000000000000	1.00000000000000000	3084.97067300992421224	1405.61719791645100486	1.00000000000000000	1.00000000000000000
ENSG00000108788	78.96377076115193461	1.00000000000000000	1.00000000000000000	94.97033281785277836	1.00000000000000000	1.00000000000000000	1.00000000000000000	66.17911770516653291	51.51962391950254982	1.00000000000000000	1.00000000000000000	1.00000000000000000	1.00000000000000000	1.00000000000000000	33.97021284460914359
ENSG00000108798	88.46502411329454674	106.90205816052775845	1.00000000000000000	241.59236443641864867	1.00000000000000000	1.00000000000000000	119.60296874105497977	1.00000000000000000	1.00000000000000000	1.00000000000000000	121.21256636593741973	1.00000000000000000	1.00000000000000000	1.00000000000000000	1.00000000000000000
ENSG00000108821	1.00000000000000000	1.00000000000000000	1.00000000000000000	1.00000000000000000	1.00000000000000000	1.00000000000000000	1.00000000000000000	1.00000000000000000	1.00000000000000000	1.00000000000000000	1.00000000000000000	768.77711292007347765	177.42659613429003684	1.00000000000000000	1.00000000000000000
ENSG00000108823	1.00000000000000000	1.00000000000000000	1.00000000000000000	1.00000000000000000	1.00000000000000000	1.00000000000000000	1.00000000000000000	1.00000000000000000	1.00000000000000000	1.00000000000000000	1.00000000000000000	1.00000000000000000	164.09552172938737158	1.00000000000000000	1.00000000000000000
ENSG00000108828	205.95603479673147262	132.51303685561632051	1.00000000000000000	1.00000000000000000	1.00000000000000000	1.00000000000000000	1.00000000000000000	141.42658142541640132	1.00000000000000000	107.39497674164847751	1.00000000000000000	60.11848435787251077	1.00000000000000000	1.00000000000000000	1.00000000000000000
ENSG00000108840	1.00000000000000000	1.00000000000000000	1.00000000000000000	1.00000000000000000	1.00000000000000000	1.00000000000000000	1.00000000000000000	1.00000000000000000	1.00000000000000000	1.00000000000000000	1.00000000000000000	1.00000000000000000	85.96324909705668915	1.00000000000000000	1.00000000000000000
ENSG00000108854	110.77329301331724309	1.00000000000000000	1.00000000000000000	1.00000000000000000	1.00000000000000000	1.00000000000000000	1.00000000000000000	1.00000000000000000	41.39147860095357601	1.00000000000000000	1.00000000000000000	1.00000000000000000	1.00000000000000000	1.00000000000000000	1.00000000000000000
ENSG00000108960	1.00000000000000000	1.00000000000000000	1.00000000000000000	1.00000000000000000	1.00000000000000000	1.00000000000000000	1.00000000000000000	42.81852891684142293	1.00000000000000000	1.00000000000000000	1.00000000000000000	1.00000000000000000	1.00000000000000000	1.00000000000000000	1.00000000000000000
ENSG00000109062	1.00000000000000000	1.00000000000000000	1.00000000000000000	222.00120446267425223	1.00000000000000000	1.00000000000000000	1.00000000000000000	1.00000000000000000	33.87776998436666531	1.00000000000000000	1.00000000000000000	1.00000000000000000	1.00000000000000000	111.53103717107970283	101.38233958409925606
ENSG00000109079	156.79850939452791181	68.35327715610227983	1.00000000000000000	1.00000000000000000	1.00000000000000000	1.00000000000000000	1.00000000000000000	1.00000000000000000	1.00000000000000000	1.00000000000000000	1.00000000000000000	1.00000000000000000	1.00000000000000000	1.00000000000000000	1.00000000000000000
ENSG00000109083	1.00000000000000000	1.00000000000000000	1.00000000000000000	1.00000000000000000	1.00000000000000000	1.00000000000000000	73.43001230171812210	36.32973054678021185	35.57786144330568590	1.00000000000000000	86.90389381120290579	65.43126127808467629	1.00000000000000000	36.14415164201147235	115.86270803133919571
ENSG00000109099	220.60829802889082885	175.85192091896470856	1.00000000000000000	1.00000000000000000	1.00000000000000000	1.00000000000000000	1.00000000000000000	1.00000000000000000	121.79054567925764729	115.16150652254316356	1.00000000000000000	1066.47169031202201950	352.86558171762317215	1.00000000000000000	1.00000000000000000
ENSG00000109111	1.00000000000000000	1.00000000000000000	1.00000000000000000	1.00000000000000000	1.00000000000000000	1.00000000000000000	1.00000000000000000	1.00000000000000000	62.55152585649256025	1.00000000000000000	1.00000000000000000	1.00000000000000000	1.00000000000000000	1.00000000000000000	1.00000000000000000
ENSG00000109113	1.00000000000000000	1.00000000000000000	1.00000000000000000	1.00000000000000000	1.00000000000000000	1.00000000000000000	90.87445826204151444	51.99097937771254863	55.25034162395568416	142.95561365210508598	1.00000000000000000	214.35198925247163970	148.92477549936006653	87.65468141351404086	1.00000000000000000
ENSG00000109133	1.00000000000000000	1.00000000000000000	1.00000000000000000	1.00000000000000000	1.00000000000000000	1.00000000000000000	1.00000000000000000	75.74987349014321580	56.45857255341989145	1.00000000000000000	1.00000000000000000	1.00000000000000000	1.00000000000000000	35.02283300892747064	39.75903571959922544
ENSG00000109320	1.00000000000000000	1.00000000000000000	111.23270469334669031	1.00000000000000000	1.00000000000000000	1.00000000000000000	147.00371369977477798	46.36459742792445127	500.24158500146592132	174.83139143861970410	390.11364165048388486	1.00000000000000000	1.00000000000000000	50.61706207916613209	30.69204135585508197
ENSG00000109321	1.00000000000000000	1.00000000000000000	160.20685566167600200	1728.98616368432476520	240.32639995551858192	325.69819139923527018	1122.28409926129279484	1.00000000000000000	1186.99697300127945709	1966.82860847016172556	1713.56552155631538881	1.00000000000000000	1.00000000000000000	154.32201818515557079	1.00000000000000000
ENSG00000109323	1.00000000000000000	1.00000000000000000	1.00000000000000000	1.00000000000000000	1.00000000000000000	1.00000000000000000	1.00000000000000000	39.97910824315346190	85.40297660317560258	1.00000000000000000	51.41396702126554885	1.00000000000000000	1.00000000000000000	1.00000000000000000	1.00000000000000000
ENSG00000109339	1.00000000000000000	1.00000000000000000	1.00000000000000000	1.00000000000000000	1.00000000000000000	1.00000000000000000	1.00000000000000000	1.00000000000000000	1.00000000000000000	1.00000000000000000	1.00000000000000000	1.00000000000000000	1.00000000000000000	1.00000000000000000	105.87642089198530471
ENSG00000109452	1.00000000000000000	1.00000000000000000	1.00000000000000000	1.00000000000000000	124.80685763433803004	1.00000000000000000	1.00000000000000000	1.00000000000000000	1.00000000000000000	1.00000000000000000	1.00000000000000000	1.00000000000000000	124.37135814104217957	1.00000000000000000	1.00000000000000000
ENSG00000109472	1.00000000000000000	1.00000000000000000	1.00000000000000000	1.00000000000000000	1.00000000000000000	1.00000000000000000	1.00000000000000000	63.48791111253543562	1.00000000000000000	1.00000000000000000	1.00000000000000000	434.54279994217017702	836.23738040920636649	1.00000000000000000	1.00000000000000000
ENSG00000109519	1.00000000000000000	67.73592703527707215	1.00000000000000000	1.00000000000000000	1.00000000000000000	1.00000000000000000	1.00000000000000000	33.60871825660439782	29.64808249542219443	1.00000000000000000	1.00000000000000000	1.00000000000000000	1.00000000000000000	44.99054866187603352	31.73226986978228226
ENSG00000109572	1.00000000000000000	1.00000000000000000	1.00000000000000000	1.00000000000000000	1.00000000000000000	1.00000000000000000	1.00000000000000000	1.00000000000000000	41.26106026142381467	109.35240744903244092	1.00000000000000000	1.00000000000000000	1.00000000000000000	1.00000000000000000	105.27241742919382261
ENSG00000109610	1.00000000000000000	1.00000000000000000	1.00000000000000000	1.00000000000000000	1.00000000000000000	1.00000000000000000	1.00000000000000000	1.00000000000000000	1.00000000000000000	1.00000000000000000	1.00000000000000000	1151.10329208715484128	2681.55642114998408942	1.00000000000000000	1.00000000000000000
ENSG00000109654	1.00000000000000000	1.00000000000000000	1.00000000000000000	1.00000000000000000	1.00000000000000000	1.00000000000000000	1.00000000000000000	1.00000000000000000	1.00000000000000000	1.00000000000000000	1.00000000000000000	1.00000000000000000	1.00000000000000000	61.89820098955100036	150.87547917521143859
ENSG00000109670	1.00000000000000000	1.00000000000000000	81.47057058947292774	1.00000000000000000	1.00000000000000000	1.00000000000000000	1.00000000000000000	1.00000000000000000	45.79428364307720756	1.00000000000000000	52.17143753917831361	1.00000000000000000	1.00000000000000000	1.00000000000000000	1.00000000000000000
ENSG00000109689	1.00000000000000000	62.45330286874308712	1.00000000000000000	1.00000000000000000	1.00000000000000000	1.00000000000000000	1.00000000000000000	1.00000000000000000	1.00000000000000000	1.00000000000000000	1.00000000000000000	1.00000000000000000	1.00000000000000000	68.43786448245704435	242.03984601517404940
ENSG00000109743	1.00000000000000000	1.00000000000000000	1.00000000000000000	1.00000000000000000	1.00000000000000000	1.00000000000000000	1.00000000000000000	49.24598931067210117	33.84061181266412888	1.00000000000000000	99.72874062507472104	1.00000000000000000	1.00000000000000000	1.00000000000000000	1.00000000000000000
ENSG00000109756	1.00000000000000000	1.00000000000000000	1.00000000000000000	1.00000000000000000	1.00000000000000000	1.00000000000000000	1.00000000000000000	1.00000000000000000	87.78434072418819767	1.00000000000000000	1.00000000000000000	1.00000000000000000	1.00000000000000000	1.00000000000000000	1.00000000000000000
ENSG00000109775	1.00000000000000000	1.00000000000000000	1.00000000000000000	1.00000000000000000	1.00000000000000000	1.00000000000000000	1.00000000000000000	1.00000000000000000	1.00000000000000000	1.00000000000000000	1.00000000000000000	70.13608792493940314	114.98084403506453555	1.00000000000000000	1.00000000000000000
ENSG00000109787	145.41798857170684300	125.41742486700769632	1.00000000000000000	143.81687595366398114	113.73496046313780994	1.00000000000000000	68.60016762796740863	29.30740817493399319	56.71187535227460330	1.00000000000000000	69.36668610975216609	64.01565135707996035	1.00000000000000000	114.59169769483770551	62.70850962199928347
ENSG00000109790	120.46226542418469307	1.00000000000000000	1.00000000000000000	1.00000000000000000	1.00000000000000000	1.00000000000000000	1.00000000000000000	1.00000000000000000	53.05512556700573157	1.00000000000000000	1.00000000000000000	1.00000000000000000	1.00000000000000000	1.00000000000000000	1.00000000000000000
ENSG00000109814	1.00000000000000000	1.00000000000000000	1.00000000000000000	1.00000000000000000	1.00000000000000000	1.00000000000000000	1.00000000000000000	1.00000000000000000	1.00000000000000000	1.00000000000000000	1.00000000000000000	76.97891196431051242	1.00000000000000000	68.88077665554537532	88.90779257186387952
ENSG00000109846	1.00000000000000000	1.00000000000000000	1.00000000000000000	1.00000000000000000	1.00000000000000000	1.00000000000000000	1.00000000000000000	1.00000000000000000	1.00000000000000000	1.00000000000000000	1.00000000000000000	157.08818611312901226	684.38818939545774356	1.00000000000000000	1.00000000000000000
ENSG00000109881	1.00000000000000000	1.00000000000000000	1.00000000000000000	1.00000000000000000	1.00000000000000000	1.00000000000000000	1.00000000000000000	1.00000000000000000	1.00000000000000000	1.00000000000000000	1.00000000000000000	1.00000000000000000	1.00000000000000000	1.00000000000000000	118.50541200208498083
ENSG00000109906	842.49018852543224511	1.00000000000000000	1.00000000000000000	210.37534212908707332	1.00000000000000000	1.00000000000000000	1.00000000000000000	1.00000000000000000	1.00000000000000000	1.00000000000000000	1.00000000000000000	251.24052618369000811	118.45286335810529010	1.00000000000000000	1.00000000000000000
ENSG00000109919	1.00000000000000000	1.00000000000000000	1.00000000000000000	1.00000000000000000	1.00000000000000000	1.00000000000000000	72.05913826788477650	53.50684161529775196	36.37435180591080552	1.00000000000000000	60.14667008452669705	1.00000000000000000	1.00000000000000000	56.41509473255702289	61.16135796090237164
ENSG00000109929	1.00000000000000000	1.00000000000000000	1.00000000000000000	1.00000000000000000	147.22372389291174954	1.00000000000000000	1.00000000000000000	1.00000000000000000	1.00000000000000000	1.00000000000000000	1.00000000000000000	1.00000000000000000	1.00000000000000000	1.00000000000000000	1.00000000000000000
ENSG00000110002	1.00000000000000000	1.00000000000000000	1.00000000000000000	1.00000000000000000	1.00000000000000000	1.00000000000000000	1.00000000000000000	1.00000000000000000	1.00000000000000000	949.64631385920631601	1.00000000000000000	1.00000000000000000	1.00000000000000000	1.00000000000000000	67.32208032566863665
ENSG00000110011	1.00000000000000000	1.00000000000000000	1.00000000000000000	1.00000000000000000	1.00000000000000000	1.00000000000000000	78.22121530580794513	40.83124407055429117	1.00000000000000000	1.00000000000000000	60.20593476676996403	1.00000000000000000	1.00000000000000000	50.37084650280231557	1.00000000000000000
ENSG00000110031	1.00000000000000000	1.00000000000000000	92.42658201702175802	1.00000000000000000	92.57695286630089981	1.00000000000000000	91.27946651539944867	121.96605106633036542	108.10468627045165135	81.31394589425974573	78.79230983740686156	1.00000000000000000	1.00000000000000000	1.00000000000000000	1.00000000000000000
ENSG00000110042	1.00000000000000000	1.00000000000000000	1.00000000000000000	1.00000000000000000	1.00000000000000000	1.00000000000000000	1.00000000000000000	37.45284595571440889	1.00000000000000000	1.00000000000000000	1.00000000000000000	1.00000000000000000	1.00000000000000000	1.00000000000000000	1.00000000000000000
ENSG00000110047	1.00000000000000000	1.00000000000000000	1.00000000000000000	79.23957554639225975	1.00000000000000000	1.00000000000000000	1.00000000000000000	33.86544860817797797	256.88892023783864715	126.58119832726966081	320.18591294963459859	1.00000000000000000	1.00000000000000000	1.00000000000000000	1.00000000000000000
ENSG00000110077	1.00000000000000000	1.00000000000000000	1.00000000000000000	1.00000000000000000	1.00000000000000000	1.00000000000000000	796.23139010676766247	146.00188329664970865	560.46548702578365919	1.00000000000000000	564.87240129416306900	1.00000000000000000	1.00000000000000000	1.00000000000000000	1.00000000000000000
ENSG00000110079	1.00000000000000000	1.00000000000000000	1.00000000000000000	1.00000000000000000	1.00000000000000000	1.00000000000000000	97.13609142676668284	295.44386431755748390	201.17019066113402914	1.00000000000000000	63.22740352180133527	1.00000000000000000	1.00000000000000000	1.00000000000000000	1.00000000000000000
ENSG00000110080	1.00000000000000000	1.00000000000000000	1.00000000000000000	1.00000000000000000	1.00000000000000000	1.00000000000000000	1.00000000000000000	1.00000000000000000	1.00000000000000000	64.01176190198518157	1.00000000000000000	138.13532501879549841	1.00000000000000000	1.00000000000000000	1.00000000000000000
ENSG00000110092	209.28699092982390084	1.00000000000000000	1.00000000000000000	1.00000000000000000	1.00000000000000000	1.00000000000000000	1.00000000000000000	1.00000000000000000	1.00000000000000000	1.00000000000000000	1.00000000000000000	1.00000000000000000	179.43589107537951577	268.88062755547235838	68.17155419283317030
ENSG00000110107	1.00000000000000000	1.00000000000000000	1.00000000000000000	1.00000000000000000	1.00000000000000000	1.00000000000000000	1.00000000000000000	1.00000000000000000	1.00000000000000000	1.00000000000000000	1.00000000000000000	1.00000000000000000	1.00000000000000000	40.41989424446283152	1.00000000000000000
ENSG00000110172	1.00000000000000000	1.00000000000000000	202.23669341304517388	1.00000000000000000	1.00000000000000000	1.00000000000000000	1.00000000000000000	25.29407664426333824	169.78061457523355671	1.00000000000000000	99.64486695000555017	77.50905048035133404	1.00000000000000000	42.84850189824727806	99.54980975208903260
ENSG00000110195	1.00000000000000000	1.00000000000000000	1.00000000000000000	1.00000000000000000	1.00000000000000000	1.00000000000000000	1.00000000000000000	1.00000000000000000	1.00000000000000000	1.00000000000000000	1.00000000000000000	1.00000000000000000	1.00000000000000000	71.06004095071970994	91.41452572189756154
ENSG00000110203	1.00000000000000000	1.00000000000000000	1.00000000000000000	1.00000000000000000	1.00000000000000000	1.00000000000000000	1.00000000000000000	36.29280372957072132	1.00000000000000000	1.00000000000000000	1.00000000000000000	1.00000000000000000	1.00000000000000000	1.00000000000000000	1.00000000000000000
ENSG00000110237	1.00000000000000000	1.00000000000000000	1.00000000000000000	1.00000000000000000	1.00000000000000000	1.00000000000000000	1.00000000000000000	1.00000000000000000	1.00000000000000000	1.00000000000000000	1.00000000000000000	98.46411434481593972	65.85914619388319124	1.00000000000000000	1.00000000000000000
ENSG00000110315	1.00000000000000000	1.00000000000000000	1.00000000000000000	1.00000000000000000	1.00000000000000000	1.00000000000000000	1.00000000000000000	1.00000000000000000	1.00000000000000000	1.00000000000000000	63.29355152594455802	1.00000000000000000	1.00000000000000000	1.00000000000000000	63.56997578725956544
ENSG00000110318	1.00000000000000000	1.00000000000000000	1.00000000000000000	1.00000000000000000	1.00000000000000000	1.00000000000000000	1.00000000000000000	1.00000000000000000	1.00000000000000000	1.00000000000000000	1.00000000000000000	1.00000000000000000	1.00000000000000000	1.00000000000000000	423.96950789826320261
ENSG00000110324	1.00000000000000000	1.00000000000000000	1.00000000000000000	184.96929093379426945	151.99859563817125263	172.17326702915315195	78.82974036654559313	59.03933514348651812	130.80229512261163904	1.00000000000000000	157.57591583780532574	1.00000000000000000	1.00000000000000000	1.00000000000000000	1.00000000000000000
ENSG00000110328	336.07411169069564494	1.00000000000000000	1.00000000000000000	1.00000000000000000	1.00000000000000000	1.00000000000000000	1.00000000000000000	1.00000000000000000	1.00000000000000000	1.00000000000000000	1.00000000000000000	1.00000000000000000	1.00000000000000000	1.00000000000000000	1.00000000000000000
ENSG00000110395	1.00000000000000000	1.00000000000000000	1.00000000000000000	1.00000000000000000	1.00000000000000000	1.00000000000000000	1.00000000000000000	27.00772098304939206	45.51886434763961375	1.00000000000000000	57.42225345776419942	1.00000000000000000	1.00000000000000000	1.00000000000000000	1.00000000000000000
ENSG00000110422	1.00000000000000000	120.74753061878868721	1.00000000000000000	1.00000000000000000	1.00000000000000000	1.00000000000000000	1.00000000000000000	31.85078063235719981	94.48728855705284957	1.00000000000000000	100.26935370898272026	1.00000000000000000	1.00000000000000000	37.09168209853267228	127.83393626610285310
ENSG00000110429	85.47194351440644766	1.00000000000000000	1.00000000000000000	1.00000000000000000	1.00000000000000000	1.00000000000000000	1.00000000000000000	1.00000000000000000	1.00000000000000000	1.00000000000000000	1.00000000000000000	1.00000000000000000	1.00000000000000000	1.00000000000000000	31.90456004714632243
ENSG00000110442	1.00000000000000000	1.00000000000000000	1.00000000000000000	1.00000000000000000	1.00000000000000000	1.00000000000000000	1.00000000000000000	56.76071303717193928	44.14751903765564833	1.00000000000000000	1.00000000000000000	1.00000000000000000	1.00000000000000000	1.00000000000000000	1.00000000000000000
ENSG00000110446	1.00000000000000000	1.00000000000000000	1.00000000000000000	1.00000000000000000	1.00000000000000000	1.00000000000000000	52.40685579873485267	96.97526072324241397	117.19550373546603339	1.00000000000000000	88.98278283037591052	1.00000000000000000	1.00000000000000000	1.00000000000000000	1.00000000000000000
ENSG00000110492	1.00000000000000000	218.06598662629369301	1.00000000000000000	1.00000000000000000	1.00000000000000000	1.00000000000000000	1.00000000000000000	1.00000000000000000	1.00000000000000000	1.00000000000000000	1.00000000000000000	328.21070435395648701	95.53662816062852414	283.48835240301707472	107.85680487160998098
ENSG00000110536	1.00000000000000000	1.00000000000000000	1.00000000000000000	1.00000000000000000	1.00000000000000000	1.00000000000000000	1.00000000000000000	113.19005727124682892	1.00000000000000000	1.00000000000000000	1.00000000000000000	1.00000000000000000	1.00000000000000000	34.17872171576311047	100.07714003340934994
ENSG00000110619	1.00000000000000000	1.00000000000000000	1.00000000000000000	1.00000000000000000	1.00000000000000000	1.00000000000000000	1.00000000000000000	1.00000000000000000	1.00000000000000000	1.00000000000000000	1.00000000000000000	1.00000000000000000	1.00000000000000000	1.00000000000000000	387.25737789258107568
ENSG00000110713	1.00000000000000000	1.00000000000000000	1.00000000000000000	1.00000000000000000	1.00000000000000000	1.00000000000000000	1.00000000000000000	1.00000000000000000	55.13781754463750673	1.00000000000000000	1.00000000000000000	1.00000000000000000	1.00000000000000000	1.00000000000000000	1.00000000000000000
ENSG00000110719	106.31452626022651486	1.00000000000000000	1.00000000000000000	85.03792300007107485	1.00000000000000000	1.00000000000000000	1.00000000000000000	98.73590453543157253	125.61192941434923398	1.00000000000000000	127.60646395510416085	1.00000000000000000	1.00000000000000000	1.00000000000000000	1.00000000000000000
ENSG00000110723	142.40767586136490763	1.00000000000000000	1.00000000000000000	1.00000000000000000	1.00000000000000000	1.00000000000000000	1.00000000000000000	1.00000000000000000	1.00000000000000000	1.00000000000000000	1.00000000000000000	1.00000000000000000	1.00000000000000000	60.85322622977739115	128.14381436722501917
ENSG00000110756	1.00000000000000000	1.00000000000000000	1.00000000000000000	1.00000000000000000	1.00000000000000000	1.00000000000000000	1.00000000000000000	49.48875491952914984	58.54391608052110030	1.00000000000000000	1.00000000000000000	1.00000000000000000	1.00000000000000000	1.00000000000000000	1.00000000000000000
ENSG00000110768	1.00000000000000000	1.00000000000000000	1.00000000000000000	1.00000000000000000	1.00000000000000000	1.00000000000000000	1.00000000000000000	1.00000000000000000	58.07863794480358877	1.00000000000000000	1.00000000000000000	1.00000000000000000	1.00000000000000000	1.00000000000000000	1.00000000000000000
ENSG00000110777	1.00000000000000000	1.00000000000000000	86.85804326723443580	1.00000000000000000	1.00000000000000000	1.00000000000000000	1.00000000000000000	1.00000000000000000	1.00000000000000000	1.00000000000000000	1.00000000000000000	1.00000000000000000	1.00000000000000000	1.00000000000000000	197.00152859253600468
ENSG00000110799	635.95268355540667926	966.96606102087105228	1.00000000000000000	1.00000000000000000	1.00000000000000000	1.00000000000000000	1.00000000000000000	1.00000000000000000	1.00000000000000000	1.00000000000000000	1.00000000000000000	1.00000000000000000	1.00000000000000000	1.00000000000000000	1.00000000000000000
ENSG00000110841	373.52151460552261142	133.34005286680638847	1.00000000000000000	1.00000000000000000	1.00000000000000000	1.00000000000000000	1.00000000000000000	1.00000000000000000	1.00000000000000000	1.00000000000000000	1.00000000000000000	94.53600880549656438	1.00000000000000000	33.33891678503433553	1.00000000000000000
ENSG00000110848	1.00000000000000000	1.00000000000000000	754.17220308113473948	615.29332734596437149	999.12073167395749351	978.05733340252447761	1.00000000000000000	1.00000000000000000	1.00000000000000000	3194.91917566855090627	1.00000000000000000	1.00000000000000000	1.00000000000000000	1.00000000000000000	1.00000000000000000
ENSG00000110852	217.32619291630771841	322.24364941968343601	93.75648261202280764	267.93705113208267221	269.57306418076007049	768.76618495425634592	202.63728044911513848	105.32977892795712194	142.10010469804379341	1.00000000000000000	183.25458394656425298	76.56968883417550842	1.00000000000000000	65.55782235217289156	1.00000000000000000
ENSG00000110876	1.00000000000000000	1.00000000000000000	1.00000000000000000	157.14026723022971055	1.00000000000000000	1.00000000000000000	1.00000000000000000	91.19309151119335866	1.00000000000000000	1.00000000000000000	74.09964862232803284	1.00000000000000000	1.00000000000000000	1.00000000000000000	1.00000000000000000
ENSG00000110880	1.00000000000000000	1.00000000000000000	1.00000000000000000	1.00000000000000000	1.00000000000000000	1.00000000000000000	77.24034826800746600	231.21830621106917647	139.50578888113830089	1.00000000000000000	85.01635016099174891	60.35331196467299009	84.63693886933495492	35.90283258254746812	1.00000000000000000
ENSG00000110911	1.00000000000000000	1.00000000000000000	1.00000000000000000	1.00000000000000000	1.00000000000000000	1.00000000000000000	1.00000000000000000	39.77593604713316466	79.53975454240359966	91.56318646456736587	1.00000000000000000	1.00000000000000000	1.00000000000000000	1.00000000000000000	71.32528255608941947
ENSG00000110917	1.00000000000000000	1.00000000000000000	59.62556974874928528	87.75350944433061784	101.95489900137818040	164.78699324423661210	184.75653592375863354	75.13377538087108576	68.20809226453958729	59.97646656969268975	1.00000000000000000	98.06923970139933999	74.94080629358933265	70.03567045016070836	116.57765532893705540
ENSG00000110931	1.00000000000000000	1.00000000000000000	1.00000000000000000	1.00000000000000000	1.00000000000000000	1.00000000000000000	1.00000000000000000	1.00000000000000000	42.23427008430166296	1.00000000000000000	57.02917783608553748	1.00000000000000000	1.00000000000000000	1.00000000000000000	1.00000000000000000
ENSG00000110934	1.00000000000000000	1.00000000000000000	1.00000000000000000	646.37411938030322744	150.00163716336280118	224.30856769564385900	1.00000000000000000	35.42100246383631656	31.02711798211119998	51.95590820308855484	88.97612713581648336	1.00000000000000000	1.00000000000000000	1.00000000000000000	1.00000000000000000
ENSG00000111057	1.00000000000000000	1.00000000000000000	1.00000000000000000	1.00000000000000000	1.00000000000000000	1.00000000000000000	1.00000000000000000	1.00000000000000000	1.00000000000000000	1.00000000000000000	1.00000000000000000	1.00000000000000000	200.81623383607333722	842.39433989103008571	569.99495925945075214
ENSG00000111077	212.29929227595027896	117.50291743909433251	1.00000000000000000	1.00000000000000000	1.00000000000000000	1.00000000000000000	1.00000000000000000	1.00000000000000000	1.00000000000000000	1.00000000000000000	1.00000000000000000	285.70849650739160097	110.54144828202488782	1.00000000000000000	1.00000000000000000
ENSG00000111144	1.00000000000000000	1.00000000000000000	1.00000000000000000	1.00000000000000000	1.00000000000000000	1.00000000000000000	80.08977934368914475	456.09762902885034919	59.55228695112890591	1.00000000000000000	210.86140447011774768	1.00000000000000000	1.00000000000000000	77.06223570331812311	1.00000000000000000
ENSG00000111145	105.19671074297093583	213.32211486646474441	1.00000000000000000	1.00000000000000000	1.00000000000000000	1.00000000000000000	1.00000000000000000	1.00000000000000000	43.18102065395154199	1.00000000000000000	1.00000000000000000	1.00000000000000000	1.00000000000000000	1.00000000000000000	107.00465326407919520
ENSG00000111215	1.00000000000000000	1.00000000000000000	1.00000000000000000	1.00000000000000000	1.00000000000000000	1.00000000000000000	1.00000000000000000	1.00000000000000000	1.00000000000000000	1.00000000000000000	1.00000000000000000	87.30381655215688852	1.00000000000000000	1.00000000000000000	1.00000000000000000
ENSG00000111252	1.00000000000000000	1.00000000000000000	1.00000000000000000	1.00000000000000000	1.00000000000000000	1.00000000000000000	96.47254078924611065	47.68320194142787471	136.23726802038831352	1.00000000000000000	106.33014683270606326	1.00000000000000000	1.00000000000000000	1.00000000000000000	1.00000000000000000
ENSG00000111269	1.00000000000000000	1.00000000000000000	1.00000000000000000	1.00000000000000000	1.00000000000000000	1.00000000000000000	72.71757023102877326	28.36344551205063169	32.95222752383916998	1.00000000000000000	1.00000000000000000	1.00000000000000000	1.00000000000000000	1.00000000000000000	1.00000000000000000
ENSG00000111275	395.68311103018982067	79.19819636640730209	1.00000000000000000	1.00000000000000000	1.00000000000000000	1.00000000000000000	300.44146897844996147	1204.42937223682042713	258.08535329826196403	1.00000000000000000	179.96385846417345533	415.75232264044751673	151.19829130342796475	307.42124951638498942	162.44563893004448119
ENSG00000111276	72.58939810415681393	1.00000000000000000	74.07868772659114143	117.35931749186723039	126.81227834042245206	241.23582391146413784	1.00000000000000000	1.00000000000000000	37.99704645942966863	1.00000000000000000	71.87769607831621954	74.20162491013687145	1.00000000000000000	1.00000000000000000	1.00000000000000000
ENSG00000111319	1.00000000000000000	1.00000000000000000	1.00000000000000000	1.00000000000000000	1.00000000000000000	1.00000000000000000	1.00000000000000000	1.00000000000000000	1.00000000000000000	1.00000000000000000	1.00000000000000000	1.00000000000000000	1.00000000000000000	81.24950706431981473	92.50893544825413528
ENSG00000111331	1.00000000000000000	1.00000000000000000	1.00000000000000000	1.00000000000000000	1.00000000000000000	1.00000000000000000	1.00000000000000000	43.64105652725464779	1.00000000000000000	1.00000000000000000	1.00000000000000000	1.00000000000000000	1.00000000000000000	1.00000000000000000	1.00000000000000000
ENSG00000111335	1.00000000000000000	1.00000000000000000	1.00000000000000000	1.00000000000000000	1.00000000000000000	1.00000000000000000	1.00000000000000000	47.80462279129789493	1.00000000000000000	1.00000000000000000	1.00000000000000000	1.00000000000000000	1.00000000000000000	1.00000000000000000	1.00000000000000000
ENSG00000111341	414.27017931012943563	1440.45444609101309652	1.00000000000000000	1.00000000000000000	1.00000000000000000	1.00000000000000000	1.00000000000000000	1.00000000000000000	1.00000000000000000	1.00000000000000000	1.00000000000000000	7556.89663762702730310	1911.52913605539902164	1.00000000000000000	1.00000000000000000
ENSG00000111348	267.50199295664947385	302.34392368514050986	259.84137555890862359	1335.21975903531688346	1003.98943967428238011	1008.98238566595080101	631.08647230165638575	558.96272988726707354	277.16385883428995385	1390.67625245110252763	612.46487905075321123	188.30226810151094696	254.69207810107417345	1.00000000000000000	1.00000000000000000
ENSG00000111371	1.00000000000000000	1.00000000000000000	125.06002130089738955	199.58555666374050475	193.99050532483315123	266.09870553585614061	69.62251425785156300	1.00000000000000000	1.00000000000000000	1.00000000000000000	1.00000000000000000	1.00000000000000000	1.00000000000000000	38.34355536585950119	1.00000000000000000
ENSG00000111404	1.00000000000000000	1.00000000000000000	1.00000000000000000	1.00000000000000000	1.00000000000000000	1.00000000000000000	1.00000000000000000	1.00000000000000000	1.00000000000000000	1.00000000000000000	1.00000000000000000	1.00000000000000000	1033.25357045230430231	1.00000000000000000	1.00000000000000000
ENSG00000111412	1.00000000000000000	1.00000000000000000	1.00000000000000000	1.00000000000000000	1.00000000000000000	1.00000000000000000	1.00000000000000000	32.49689878743487270	1.00000000000000000	1.00000000000000000	1.00000000000000000	1.00000000000000000	1.00000000000000000	1.00000000000000000	1.00000000000000000
ENSG00000111452	1.00000000000000000	1.00000000000000000	1.00000000000000000	1.00000000000000000	1.00000000000000000	1.00000000000000000	1.00000000000000000	1.00000000000000000	1.00000000000000000	1.00000000000000000	1.00000000000000000	100.85157652680963736	1.00000000000000000	1.00000000000000000	1.00000000000000000
ENSG00000111530	1.00000000000000000	1.00000000000000000	58.89984240742473531	1.00000000000000000	1.00000000000000000	1.00000000000000000	1.00000000000000000	1.00000000000000000	42.39615779801374629	1.00000000000000000	1.00000000000000000	65.49629018611368281	1.00000000000000000	69.83093273751798336	70.39931488981154928
ENSG00000111605	1.00000000000000000	1.00000000000000000	1.00000000000000000	1.00000000000000000	1.00000000000000000	1.00000000000000000	72.93135707461848938	1.00000000000000000	41.55707207801039971	1.00000000000000000	1.00000000000000000	1.00000000000000000	1.00000000000000000	38.35962431708241382	37.18694368669756045
ENSG00000111615	1.00000000000000000	55.10579375258987511	85.49828473793971284	1.00000000000000000	106.09950220281768907	233.72035414029178924	1.00000000000000000	30.72041305938600786	1.00000000000000000	1.00000000000000000	1.00000000000000000	62.40964045585260322	1.00000000000000000	67.68156831758237502	67.91017143906974241
ENSG00000111642	1.00000000000000000	1.00000000000000000	155.84145395907415832	1.00000000000000000	1.00000000000000000	156.87205289773476125	64.02779380062602854	45.44035794849160226	115.32537469948771047	69.76510800569784010	85.12791234120969364	90.89976499804819809	66.62942590492605177	62.93613315165156763	142.24037653732924014
ENSG00000111666	1.00000000000000000	1.00000000000000000	107.78521161020493935	1.00000000000000000	1.00000000000000000	1.00000000000000000	1.00000000000000000	28.83022569474608332	38.49248659755018309	102.08265503394208906	1.00000000000000000	155.19758980189652675	65.69243222503756385	40.65343080589790503	1.00000000000000000
ENSG00000111670	1.00000000000000000	1.00000000000000000	1.00000000000000000	188.61108082066053271	1.00000000000000000	1.00000000000000000	1.00000000000000000	39.35285810759528857	57.30082489236539800	213.23397523232469553	1.00000000000000000	1.00000000000000000	1.00000000000000000	37.77859933729582309	1.00000000000000000
ENSG00000111676	1.00000000000000000	1.00000000000000000	1.00000000000000000	1.00000000000000000	1.00000000000000000	1.00000000000000000	1.00000000000000000	1.00000000000000000	1.00000000000000000	1.00000000000000000	1.00000000000000000	1.00000000000000000	1.00000000000000000	50.26870714037207222	1.00000000000000000
ENSG00000111679	1.00000000000000000	1.00000000000000000	65.85894246794369167	72.56349166699018838	1.00000000000000000	1.00000000000000000	89.69446669237767367	150.20210006425901383	63.84146174183542399	132.90977117241862970	148.17790309003316906	1.00000000000000000	1.00000000000000000	1.00000000000000000	1.00000000000000000
ENSG00000111684	1.00000000000000000	1.00000000000000000	1.00000000000000000	1.00000000000000000	1.00000000000000000	1.00000000000000000	1.00000000000000000	1.00000000000000000	1.00000000000000000	1.00000000000000000	1.00000000000000000	1.00000000000000000	1.00000000000000000	59.47979373302418082	1.00000000000000000
ENSG00000111729	1.00000000000000000	1.00000000000000000	1.00000000000000000	1.00000000000000000	1.00000000000000000	1.00000000000000000	147.88648785707937350	29.48739517944552446	37.03794903097752211	1.00000000000000000	83.51676405017563809	1.00000000000000000	1.00000000000000000	1.00000000000000000	1.00000000000000000
ENSG00000111790	62.46134162649121890	110.49906783581533887	126.19558502547879186	106.47904378945439419	154.20938838230057399	197.26947081763168512	1.00000000000000000	36.75843429784922023	94.21328670143354600	77.52697874515304477	1.00000000000000000	99.43291231672918684	1.00000000000000000	44.39326980968337466	1.00000000000000000
ENSG00000111796	1.00000000000000000	1.00000000000000000	1.00000000000000000	1946.14410711321374947	1815.41527647034513393	366.46583435764830483	1.00000000000000000	1.00000000000000000	1.00000000000000000	1.00000000000000000	1.00000000000000000	1.00000000000000000	1.00000000000000000	1.00000000000000000	1.00000000000000000
ENSG00000111801	99.70375293242439341	1.00000000000000000	1.00000000000000000	1.00000000000000000	1.00000000000000000	1.00000000000000000	1.00000000000000000	1.00000000000000000	1.00000000000000000	1.00000000000000000	1.00000000000000000	1.00000000000000000	1.00000000000000000	1.00000000000000000	1.00000000000000000
ENSG00000111802	1.00000000000000000	1.00000000000000000	1.00000000000000000	1.00000000000000000	1.00000000000000000	1.00000000000000000	1.00000000000000000	50.20567453407524283	1.00000000000000000	1.00000000000000000	1.00000000000000000	1.00000000000000000	1.00000000000000000	32.51911019409781289	1.00000000000000000
ENSG00000111817	1.00000000000000000	1.00000000000000000	1.00000000000000000	1.00000000000000000	1.00000000000000000	1.00000000000000000	122.70131565243769955	110.85646195461877994	556.70897394793041713	1.00000000000000000	207.75292779452161085	63.53920767239323197	1.00000000000000000	1.00000000000000000	39.46670871327253849
ENSG00000111834	1.00000000000000000	1.00000000000000000	1.00000000000000000	1.00000000000000000	1.00000000000000000	1.00000000000000000	1.00000000000000000	1.00000000000000000	1.00000000000000000	1.00000000000000000	1.00000000000000000	1.00000000000000000	1.00000000000000000	1.00000000000000000	323.06358752323325234
ENSG00000111845	1.00000000000000000	1.00000000000000000	1.00000000000000000	1.00000000000000000	1.00000000000000000	1.00000000000000000	1.00000000000000000	1.00000000000000000	1.00000000000000000	1.00000000000000000	1.00000000000000000	1.00000000000000000	1.00000000000000000	38.41925490532385368	1.00000000000000000
ENSG00000111859	485.63356132669707677	101.75858623159481908	1.00000000000000000	1.00000000000000000	1.00000000000000000	1.00000000000000000	1.00000000000000000	1.00000000000000000	30.64490715956462452	1.00000000000000000	65.19473113529046771	57.99857951442694315	1.00000000000000000	37.19389102363111732	1.00000000000000000
ENSG00000111863	1.00000000000000000	1.00000000000000000	1.00000000000000000	1.00000000000000000	1.00000000000000000	1.00000000000000000	1.00000000000000000	66.68453177152026967	1.00000000000000000	1.00000000000000000	1.00000000000000000	1.00000000000000000	1.00000000000000000	1.00000000000000000	1.00000000000000000
ENSG00000111875	1.00000000000000000	1.00000000000000000	1.00000000000000000	1.00000000000000000	1.00000000000000000	1.00000000000000000	1.00000000000000000	1.00000000000000000	1.00000000000000000	1.00000000000000000	1.00000000000000000	1.00000000000000000	1.00000000000000000	41.11096957086756021	1.00000000000000000
ENSG00000111885	1.00000000000000000	1.00000000000000000	1.00000000000000000	1.00000000000000000	1.00000000000000000	1.00000000000000000	1.00000000000000000	59.48228209869320438	67.94812337725659290	1.00000000000000000	1.00000000000000000	82.19166515578741894	1.00000000000000000	1.00000000000000000	1.00000000000000000
ENSG00000111906	1.00000000000000000	1.00000000000000000	1.00000000000000000	147.34980812127403738	1.00000000000000000	1.00000000000000000	1.00000000000000000	150.08924613447817364	1.00000000000000000	66.99559353990736099	1.00000000000000000	91.19360572245932417	125.15910729062849782	113.30626652860264869	60.48426429573994056
ENSG00000111907	1.00000000000000000	188.94650285041305438	1.00000000000000000	1.00000000000000000	1.00000000000000000	1.00000000000000000	1.00000000000000000	1.00000000000000000	1.00000000000000000	1.00000000000000000	1.00000000000000000	1.00000000000000000	1.00000000000000000	36.65202575800535101	1.00000000000000000
ENSG00000111912	1.00000000000000000	186.86393905588352027	1.00000000000000000	87.90799937398479358	1.00000000000000000	1.00000000000000000	1.00000000000000000	1.00000000000000000	1.00000000000000000	1.00000000000000000	1.00000000000000000	103.47997943975518353	1.00000000000000000	244.15981799416164222	243.38763116624966187
ENSG00000111913	1.00000000000000000	1.00000000000000000	158.03512264397426179	174.36896073131947560	179.72595946970926661	1.00000000000000000	1.00000000000000000	1.00000000000000000	58.63715671280020558	1.00000000000000000	217.81399950134320420	1.00000000000000000	1.00000000000000000	1.00000000000000000	170.69596127192482982
ENSG00000111961	201.22909324977862866	1.00000000000000000	1.00000000000000000	1.00000000000000000	1.00000000000000000	1.00000000000000000	1.00000000000000000	1.00000000000000000	33.11397403876987511	1.00000000000000000	1.00000000000000000	71.17564435230610798	1.00000000000000000	1.00000000000000000	1.00000000000000000
ENSG00000112031	133.25431077078067688	1.00000000000000000	1.00000000000000000	1.00000000000000000	1.00000000000000000	1.00000000000000000	1.00000000000000000	1.00000000000000000	31.32213017272635014	1.00000000000000000	1.00000000000000000	1.00000000000000000	1.00000000000000000	1.00000000000000000	1.00000000000000000
ENSG00000112062	1.00000000000000000	1.00000000000000000	1.00000000000000000	1.00000000000000000	1.00000000000000000	1.00000000000000000	1.00000000000000000	37.94321769383178378	22.46842072988092198	1.00000000000000000	56.45028645527919764	1.00000000000000000	1.00000000000000000	1.00000000000000000	1.00000000000000000
ENSG00000112078	1.00000000000000000	1.00000000000000000	1.00000000000000000	1.00000000000000000	1.00000000000000000	1.00000000000000000	46.71014460320463968	26.82960568479623475	83.77472350512853438	57.81304345414984169	116.95034966373420104	1.00000000000000000	1.00000000000000000	1.00000000000000000	1.00000000000000000
ENSG00000112079	1.00000000000000000	1.00000000000000000	1.00000000000000000	91.23210887578194672	1.00000000000000000	1.00000000000000000	1.00000000000000000	1.00000000000000000	1.00000000000000000	1.00000000000000000	70.27483426730147187	1.00000000000000000	1.00000000000000000	27.95923205801022959	37.59320602572311287
ENSG00000112096	585.43593991169245783	278.67638936389386117	174.55167313512467331	1.00000000000000000	93.00949376891692566	1.00000000000000000	522.53273429641387793	870.86667895972686892	6478.93247732104191527	80.22219973305860208	3883.21808935793296769	821.06093666707397460	118.52422167842524914	254.59068740004099141	176.19025810389459252
ENSG00000112137	1.00000000000000000	1.00000000000000000	197.87046661126646541	1.00000000000000000	1.00000000000000000	1.00000000000000000	202.11357190789394167	102.31335807511975133	315.71462054781409279	1.00000000000000000	303.23816242780338825	1.00000000000000000	1.00000000000000000	1.00000000000000000	1.00000000000000000
ENSG00000112149	80.49327819042898113	1.00000000000000000	1142.98803980224101906	1.00000000000000000	1.00000000000000000	1.00000000000000000	389.29071471500543566	152.05754870096831155	718.97464739710005688	314.72318612176377428	372.63233732263608999	1.00000000000000000	1.00000000000000000	1.00000000000000000	1.00000000000000000
ENSG00000112200	1.00000000000000000	1.00000000000000000	51.04885460446654832	1.00000000000000000	1.00000000000000000	1.00000000000000000	1.00000000000000000	1.00000000000000000	48.72511992323624241	1.00000000000000000	1.00000000000000000	1.00000000000000000	1.00000000000000000	1.00000000000000000	44.16891219332256213
ENSG00000112214	1.00000000000000000	1.00000000000000000	1.00000000000000000	1.00000000000000000	1.00000000000000000	1.00000000000000000	1.00000000000000000	1.00000000000000000	1.00000000000000000	1.00000000000000000	1.00000000000000000	1.00000000000000000	77.94143212452900116	1.00000000000000000	1.00000000000000000
ENSG00000112242	1.00000000000000000	1.00000000000000000	1.00000000000000000	1.00000000000000000	1.00000000000000000	1.00000000000000000	1.00000000000000000	1.00000000000000000	45.76696837302282717	1.00000000000000000	38.09035978584095972	1.00000000000000000	1.00000000000000000	1.00000000000000000	1.00000000000000000
ENSG00000112249	1.00000000000000000	1.00000000000000000	1.00000000000000000	1.00000000000000000	1.00000000000000000	1.00000000000000000	1.00000000000000000	1.00000000000000000	1.00000000000000000	1.00000000000000000	1.00000000000000000	1.00000000000000000	1.00000000000000000	45.36178042409655120	1.00000000000000000
ENSG00000112297	1.00000000000000000	1.00000000000000000	1.00000000000000000	1.00000000000000000	152.20467884922007329	1.00000000000000000	1.00000000000000000	30.04953392164170012	34.37471834105122070	1.00000000000000000	1.00000000000000000	1.00000000000000000	1.00000000000000000	34.55139524687375996	1.00000000000000000
ENSG00000112303	1.00000000000000000	1.00000000000000000	1.00000000000000000	1.00000000000000000	1.00000000000000000	1.00000000000000000	1.00000000000000000	1.00000000000000000	1.00000000000000000	1.00000000000000000	82.53474122610089125	1.00000000000000000	1.00000000000000000	1.00000000000000000	1.00000000000000000
ENSG00000112304	1.00000000000000000	1.00000000000000000	1.00000000000000000	1.00000000000000000	1.00000000000000000	1.00000000000000000	1.00000000000000000	52.91916608505775343	1.00000000000000000	1.00000000000000000	1.00000000000000000	1.00000000000000000	1.00000000000000000	34.80643376895211105	33.39863352580521649
ENSG00000112305	1.00000000000000000	1.00000000000000000	59.26435019014571992	109.72799183011527191	78.97068883242073412	1.00000000000000000	1.00000000000000000	36.07564612711590968	66.99644692967933679	1.00000000000000000	37.81378675220039298	53.41471361885322011	1.00000000000000000	46.39182745691244492	1.00000000000000000
ENSG00000112343	61.58231950972241009	1.00000000000000000	125.44642250212153556	1.00000000000000000	115.54272718178579282	1.00000000000000000	51.34025775824939331	58.38876651450508604	151.51843750026631596	1.00000000000000000	123.36513428658138025	65.04592428799504944	1.00000000000000000	1.00000000000000000	1.00000000000000000
ENSG00000112367	1.00000000000000000	1.00000000000000000	1.00000000000000000	1.00000000000000000	1.00000000000000000	1.00000000000000000	1.00000000000000000	34.08259161650773450	1.00000000000000000	1.00000000000000000	1.00000000000000000	1.00000000000000000	1.00000000000000000	1.00000000000000000	1.00000000000000000
ENSG00000112378	1.00000000000000000	70.99447316660504725	1.00000000000000000	1.00000000000000000	141.40025367643227128	183.59883264448637874	1.00000000000000000	1.00000000000000000	1.00000000000000000	1.00000000000000000	1.00000000000000000	222.75288259618221787	183.23922123645422744	1139.85385082287029945	520.35860406056553984
ENSG00000112379	1.00000000000000000	1.00000000000000000	1.00000000000000000	1.00000000000000000	1.00000000000000000	1.00000000000000000	1.00000000000000000	1.00000000000000000	1.00000000000000000	1.00000000000000000	1.00000000000000000	1.00000000000000000	1.00000000000000000	27.27825900964931094	194.40435291135690932
ENSG00000112394	1.00000000000000000	1.00000000000000000	1.00000000000000000	1.00000000000000000	1.00000000000000000	1.00000000000000000	1.00000000000000000	1.00000000000000000	199.19019055352384839	1.00000000000000000	1.00000000000000000	1.00000000000000000	1.00000000000000000	1.00000000000000000	1.00000000000000000
ENSG00000112406	1.00000000000000000	1.00000000000000000	57.45540457508577248	1.00000000000000000	1.00000000000000000	1.00000000000000000	1.00000000000000000	30.79549808178569847	159.80212261614732938	1.00000000000000000	143.60618819232217902	1.00000000000000000	1.00000000000000000	1.00000000000000000	1.00000000000000000
ENSG00000112414	1.00000000000000000	1.00000000000000000	1.00000000000000000	1.00000000000000000	1.00000000000000000	1.00000000000000000	1.00000000000000000	1.00000000000000000	1.00000000000000000	1.00000000000000000	1.00000000000000000	98.04497712626614714	1.00000000000000000	1.00000000000000000	1.00000000000000000
ENSG00000112419	146.64481374333479380	177.77343243953657748	1.00000000000000000	1.00000000000000000	1.00000000000000000	1.00000000000000000	1.00000000000000000	47.65057316050734926	38.51264542474935126	1.00000000000000000	1.00000000000000000	104.85469601496903636	1.00000000000000000	43.64667986224042551	45.47176567565335148
ENSG00000112511	92.89573910679591506	1.00000000000000000	78.49619318279152935	1.00000000000000000	1.00000000000000000	1.00000000000000000	1.00000000000000000	1.00000000000000000	1.00000000000000000	64.67769290591489550	1.00000000000000000	63.82350473555636938	85.55108827841625896	1.00000000000000000	1.00000000000000000
ENSG00000112530	1.00000000000000000	1.00000000000000000	1.00000000000000000	1.00000000000000000	1.00000000000000000	1.00000000000000000	1.00000000000000000	1.00000000000000000	1.00000000000000000	1.00000000000000000	1.00000000000000000	1.00000000000000000	1.00000000000000000	1.00000000000000000	199.68072119947717624
ENSG00000112539	1.00000000000000000	1.00000000000000000	1.00000000000000000	1.00000000000000000	1.00000000000000000	1.00000000000000000	1.00000000000000000	1.00000000000000000	1.00000000000000000	1.00000000000000000	1.00000000000000000	1.00000000000000000	1.00000000000000000	1.00000000000000000	243.20748393550820765
ENSG00000112562	1.00000000000000000	1.00000000000000000	1.00000000000000000	1.00000000000000000	1.00000000000000000	1.00000000000000000	1.00000000000000000	1.00000000000000000	1.00000000000000000	1.00000000000000000	1.00000000000000000	1.00000000000000000	258.11521685515612035	1.00000000000000000	1.00000000000000000
ENSG00000112576	438.99795919822713586	129.49460880274827446	64.05331417794018023	617.01366854699608666	227.03691219901926956	244.27619187249516131	85.26368429293424356	116.23428982006132060	28.80968224059988358	76.72940971643859598	57.96258951047690289	1.00000000000000000	1.00000000000000000	32.93747705136099313	1.00000000000000000
ENSG00000112651	1.00000000000000000	1.00000000000000000	1.00000000000000000	1.00000000000000000	1.00000000000000000	1.00000000000000000	1.00000000000000000	1.00000000000000000	1.00000000000000000	1.00000000000000000	1.00000000000000000	1.00000000000000000	87.90551528426021832	44.69463610706831247	1.00000000000000000
ENSG00000112667	1.00000000000000000	1.00000000000000000	1.00000000000000000	1.00000000000000000	1.00000000000000000	1.00000000000000000	68.62860007575751808	1.00000000000000000	25.97670604012632367	1.00000000000000000	1.00000000000000000	1.00000000000000000	98.14022988594713581	89.40184825179544248	465.80155251207048650
ENSG00000112679	122.42644238689543101	1.00000000000000000	1.00000000000000000	1.00000000000000000	1.00000000000000000	1.00000000000000000	1.00000000000000000	1.00000000000000000	27.21904447744627120	1.00000000000000000	64.38890638663077937	1.00000000000000000	1.00000000000000000	1.00000000000000000	39.95398397210118446
ENSG00000112701	1.00000000000000000	1.00000000000000000	74.25822267692309708	1.00000000000000000	1.00000000000000000	1.00000000000000000	1.00000000000000000	36.33230477233680489	59.72853983436220204	1.00000000000000000	60.72592059426650479	126.09912766035299114	1.00000000000000000	57.79704232450833956	82.58390222004821624
ENSG00000112715	1.00000000000000000	1.00000000000000000	1.00000000000000000	1.00000000000000000	1.00000000000000000	1.00000000000000000	86.84224653078523204	1.00000000000000000	318.93586533661675730	127.31279755523306108	373.57831885382387327	100.43614584418192237	1.00000000000000000	58.77110467283007722	1.00000000000000000
ENSG00000112769	1.00000000000000000	1.00000000000000000	1.00000000000000000	1.00000000000000000	1.00000000000000000	1.00000000000000000	1.00000000000000000	1.00000000000000000	1.00000000000000000	1.00000000000000000	1.00000000000000000	206.06213032593697676	141.76279630740899051	1.00000000000000000	1.00000000000000000
ENSG00000112773	1.00000000000000000	1.00000000000000000	1.00000000000000000	110.74111171228449280	1.00000000000000000	1.00000000000000000	1.00000000000000000	37.17378328237344931	50.19047689073958196	272.01506444386762951	1.00000000000000000	217.16254176404416398	1.00000000000000000	35.55827261085212854	1.00000000000000000
ENSG00000112782	84.64270073186008858	1.00000000000000000	1.00000000000000000	1.00000000000000000	1.00000000000000000	1.00000000000000000	1.00000000000000000	1.00000000000000000	1.00000000000000000	1.00000000000000000	1.00000000000000000	1.00000000000000000	1.00000000000000000	1.00000000000000000	1.00000000000000000
ENSG00000112799	1.00000000000000000	1.00000000000000000	143.08124647979047950	1.00000000000000000	1.00000000000000000	1.00000000000000000	219.41496229606724455	187.35949999650284781	79.31141822114243212	1.00000000000000000	197.76571755896824811	1.00000000000000000	1.00000000000000000	1.00000000000000000	1.00000000000000000
ENSG00000112902	1.00000000000000000	1.00000000000000000	1.00000000000000000	1.00000000000000000	1.00000000000000000	1.00000000000000000	1.00000000000000000	1.00000000000000000	1.00000000000000000	1.00000000000000000	1.00000000000000000	1.00000000000000000	1.00000000000000000	58.80572969470803457	1.00000000000000000
ENSG00000112936	1.00000000000000000	125.44120860837919906	1.00000000000000000	1.00000000000000000	1.00000000000000000	1.00000000000000000	1.00000000000000000	1.00000000000000000	1.00000000000000000	1.00000000000000000	1.00000000000000000	419.59716516272442277	1.00000000000000000	1.00000000000000000	1.00000000000000000
ENSG00000112972	1.00000000000000000	1.00000000000000000	66.93114969768005551	1.00000000000000000	1.00000000000000000	1.00000000000000000	1.00000000000000000	1.00000000000000000	47.64796510637234661	1.00000000000000000	1.00000000000000000	1.00000000000000000	1.00000000000000000	38.84443429265125758	1.00000000000000000
ENSG00000112981	1.00000000000000000	1.00000000000000000	1.00000000000000000	1.00000000000000000	1.00000000000000000	1.00000000000000000	1.00000000000000000	1.00000000000000000	1.00000000000000000	1.00000000000000000	1.00000000000000000	1.00000000000000000	1.00000000000000000	1.00000000000000000	414.61416159876750953
ENSG00000112996	1.00000000000000000	1.00000000000000000	1.00000000000000000	1.00000000000000000	1.00000000000000000	1.00000000000000000	1.00000000000000000	1.00000000000000000	1.00000000000000000	1.00000000000000000	1.00000000000000000	1.00000000000000000	1.00000000000000000	38.09273291988533572	1.00000000000000000
ENSG00000113070	1.00000000000000000	85.53538796913395004	1.00000000000000000	1.00000000000000000	1.00000000000000000	1.00000000000000000	181.31854696275195238	53.47418972676452142	137.87531509994235535	1.00000000000000000	330.89511120142196887	1.00000000000000000	1.00000000000000000	48.29685145990599437	1.00000000000000000
ENSG00000113083	1.00000000000000000	1.00000000000000000	1.00000000000000000	1.00000000000000000	1.00000000000000000	1.00000000000000000	1.00000000000000000	1.00000000000000000	1.00000000000000000	1.00000000000000000	1.00000000000000000	110.20028413404935463	1.00000000000000000	1.00000000000000000	1.00000000000000000
ENSG00000113088	1.00000000000000000	1.00000000000000000	1.00000000000000000	1.00000000000000000	1.00000000000000000	356.96994816196064448	1.00000000000000000	1.00000000000000000	1.00000000000000000	1.00000000000000000	1.00000000000000000	1.00000000000000000	1.00000000000000000	1.00000000000000000	1.00000000000000000
ENSG00000113140	1555.98516587872700256	365.90126663494379500	1.00000000000000000	1.00000000000000000	1.00000000000000000	1.00000000000000000	1.00000000000000000	58.52198967887431280	1.00000000000000000	1.00000000000000000	1.00000000000000000	1137.61941173108289149	804.78198876947624285	1.00000000000000000	1.00000000000000000
ENSG00000113163	1.00000000000000000	1.00000000000000000	1.00000000000000000	1.00000000000000000	1.00000000000000000	1.00000000000000000	1.00000000000000000	59.51891968076646577	114.46641659395847057	74.47657650051924350	77.93722236031746320	70.07430376100332126	1.00000000000000000	65.91252047415304105	58.37465426922605616
ENSG00000113263	1.00000000000000000	1.00000000000000000	1.00000000000000000	87.15276560437010289	1.00000000000000000	1.00000000000000000	1.00000000000000000	1.00000000000000000	1.00000000000000000	1.00000000000000000	1.00000000000000000	1.00000000000000000	1.00000000000000000	1.00000000000000000	1.00000000000000000
ENSG00000113269	80.80613494640986971	1.00000000000000000	1.00000000000000000	1.00000000000000000	1.00000000000000000	1.00000000000000000	250.79203875276957092	183.10197931020394435	288.41116602710724237	256.25944423571127118	313.44893203982547902	83.54423576032412768	1.00000000000000000	60.16673413931759029	102.68071544869712852
ENSG00000113282	1.00000000000000000	1.00000000000000000	62.88870283243642945	1.00000000000000000	128.83563716320284698	1.00000000000000000	49.15831594457547027	32.95295061503262701	113.42476224015376829	1.00000000000000000	75.73344229355954838	45.61329944405918724	1.00000000000000000	117.22832696815669351	154.77234772990328793
ENSG00000113318	1.00000000000000000	1.00000000000000000	1.00000000000000000	1.00000000000000000	1.00000000000000000	1.00000000000000000	1.00000000000000000	1.00000000000000000	1.00000000000000000	1.00000000000000000	1.00000000000000000	1.00000000000000000	1.00000000000000000	1.00000000000000000	124.33383228512229834
ENSG00000113328	1.00000000000000000	1.00000000000000000	1.00000000000000000	81.21384627818285651	1.00000000000000000	1.00000000000000000	1.00000000000000000	1.00000000000000000	26.96392874908648096	97.27183995550288387	1.00000000000000000	56.42644998441812731	1.00000000000000000	106.58935821711014569	1.00000000000000000
ENSG00000113361	1.00000000000000000	1.00000000000000000	1.00000000000000000	1.00000000000000000	1.00000000000000000	1.00000000000000000	1.00000000000000000	1.00000000000000000	1.00000000000000000	1.00000000000000000	1.00000000000000000	1.00000000000000000	162.47854874912246714	1.00000000000000000	1.00000000000000000
ENSG00000113368	1.00000000000000000	1.00000000000000000	1.00000000000000000	1.00000000000000000	1.00000000000000000	1.00000000000000000	1.00000000000000000	1.00000000000000000	30.97011430823521749	1.00000000000000000	66.31782792357456913	1.00000000000000000	1.00000000000000000	1.00000000000000000	1.00000000000000000
ENSG00000113369	286.16176786785848662	1.00000000000000000	1.00000000000000000	1.00000000000000000	1.00000000000000000	1.00000000000000000	1.00000000000000000	28.66263470890226728	46.55678791725282650	1.00000000000000000	74.21682532528650711	94.52157983848397294	1.00000000000000000	50.15849361726530020	1.00000000000000000
ENSG00000113389	83.63294822738893686	1.00000000000000000	1.00000000000000000	1.00000000000000000	1.00000000000000000	1.00000000000000000	1.00000000000000000	1.00000000000000000	1.00000000000000000	1.00000000000000000	1.00000000000000000	1.00000000000000000	1.00000000000000000	1.00000000000000000	1.00000000000000000
ENSG00000113391	1.00000000000000000	1.00000000000000000	1.00000000000000000	103.62417799228761339	1.00000000000000000	1.00000000000000000	1.00000000000000000	1.00000000000000000	1.00000000000000000	1.00000000000000000	1.00000000000000000	1.00000000000000000	1.00000000000000000	41.56219181445683830	62.09750291878812334
ENSG00000113441	1.00000000000000000	1.00000000000000000	51.65722509371991578	125.71945328054233926	1.00000000000000000	1.00000000000000000	1.00000000000000000	42.32328262579331835	39.08439993743597540	1.00000000000000000	67.11224071545773029	52.82570000971551849	1.00000000000000000	64.73731140848131815	33.72757389288886287
ENSG00000113448	1.00000000000000000	1.00000000000000000	1.00000000000000000	1.00000000000000000	153.44911420003674607	288.62225381772623223	1.00000000000000000	1.00000000000000000	36.42841484441195377	1.00000000000000000	1.00000000000000000	1.00000000000000000	1.00000000000000000	1.00000000000000000	1.00000000000000000
ENSG00000113460	1.00000000000000000	126.81914740383800222	1.00000000000000000	1.00000000000000000	1.00000000000000000	1.00000000000000000	1.00000000000000000	1.00000000000000000	1.00000000000000000	1.00000000000000000	1.00000000000000000	84.19534203203163258	1.00000000000000000	57.31202949386947409	37.64584795953241780
ENSG00000113522	1.00000000000000000	1.00000000000000000	61.99851814304628306	1.00000000000000000	1.00000000000000000	1.00000000000000000	1.00000000000000000	38.75699243097380986	1.00000000000000000	1.00000000000000000	1.00000000000000000	73.47949273970434092	64.92878056906758388	98.62562127514149779	105.03738466645513938
ENSG00000113532	1.00000000000000000	1.00000000000000000	1.00000000000000000	1.00000000000000000	1.00000000000000000	1.00000000000000000	1.00000000000000000	1.00000000000000000	60.54896151511280067	1.00000000000000000	98.17915884521293890	1.00000000000000000	1.00000000000000000	1.00000000000000000	38.32195170973761122
ENSG00000113555	206.44637476848447477	1.00000000000000000	1.00000000000000000	1.00000000000000000	1.00000000000000000	1.00000000000000000	1.00000000000000000	1.00000000000000000	1.00000000000000000	1.00000000000000000	1.00000000000000000	1.00000000000000000	1.00000000000000000	1.00000000000000000	1.00000000000000000
ENSG00000113594	257.77553129236764562	316.60217588006776168	1.00000000000000000	1.00000000000000000	1.00000000000000000	1.00000000000000000	1.00000000000000000	1.00000000000000000	1.00000000000000000	1.00000000000000000	1.00000000000000000	1.00000000000000000	1.00000000000000000	1.00000000000000000	1.00000000000000000
ENSG00000113615	1.00000000000000000	1.00000000000000000	1.00000000000000000	1.00000000000000000	1.00000000000000000	1.00000000000000000	1.00000000000000000	1.00000000000000000	64.34336050750147251	1.00000000000000000	1.00000000000000000	1.00000000000000000	1.00000000000000000	1.00000000000000000	1.00000000000000000
ENSG00000113621	90.35430472415369252	1.00000000000000000	46.32712853887062465	1.00000000000000000	1.00000000000000000	1.00000000000000000	1.00000000000000000	23.84362482480008083	1.00000000000000000	1.00000000000000000	1.00000000000000000	80.07375982857051611	1.00000000000000000	39.90345507466187058	1.00000000000000000
ENSG00000113649	1.00000000000000000	1.00000000000000000	54.44246485850026573	1.00000000000000000	1.00000000000000000	1.00000000000000000	1.00000000000000000	1.00000000000000000	59.85087849194108855	1.00000000000000000	1.00000000000000000	1.00000000000000000	1.00000000000000000	40.09737535210900461	61.25671612676013922
ENSG00000113657	89.21252206900128101	1.00000000000000000	1.00000000000000000	1.00000000000000000	1.00000000000000000	1.00000000000000000	1.00000000000000000	1.00000000000000000	1.00000000000000000	1.00000000000000000	1.00000000000000000	112.05751509797919141	1.00000000000000000	1.00000000000000000	1.00000000000000000
ENSG00000113658	1.00000000000000000	1.00000000000000000	1.00000000000000000	1.00000000000000000	1.00000000000000000	1.00000000000000000	1.00000000000000000	1.00000000000000000	1.00000000000000000	1.00000000000000000	1.00000000000000000	65.23860317397492281	1.00000000000000000	74.41950240133741090	64.65240880974010906
ENSG00000113721	1.00000000000000000	1.00000000000000000	1.00000000000000000	1.00000000000000000	1.00000000000000000	1.00000000000000000	1.00000000000000000	1.00000000000000000	1.00000000000000000	1.00000000000000000	1.00000000000000000	698.26338103223145026	337.93388023700532585	1.00000000000000000	1.00000000000000000
ENSG00000113739	101.87925214139153240	1.00000000000000000	1.00000000000000000	1.00000000000000000	1.00000000000000000	1.00000000000000000	1.00000000000000000	1.00000000000000000	1.00000000000000000	1.00000000000000000	1.00000000000000000	1.00000000000000000	1.00000000000000000	1.00000000000000000	1.00000000000000000
ENSG00000113742	1.00000000000000000	1.00000000000000000	1.00000000000000000	1.00000000000000000	1.00000000000000000	1.00000000000000000	1.00000000000000000	77.95816258522199860	188.61533587142801593	122.73977027072318435	128.69089729321433424	1.00000000000000000	1.00000000000000000	1.00000000000000000	108.13095953301822760
ENSG00000113749	1.00000000000000000	1.00000000000000000	1.00000000000000000	1.00000000000000000	1.00000000000000000	1.00000000000000000	1.00000000000000000	1.00000000000000000	49.94775778733749405	1.00000000000000000	1.00000000000000000	1.00000000000000000	72.60296903962391468	1.00000000000000000	1.00000000000000000
ENSG00000113758	1.00000000000000000	1.00000000000000000	1.00000000000000000	1.00000000000000000	1.00000000000000000	1.00000000000000000	1.00000000000000000	1.00000000000000000	1.00000000000000000	1.00000000000000000	1.00000000000000000	70.57922238389903669	1.00000000000000000	1.00000000000000000	1.00000000000000000
ENSG00000113810	1.00000000000000000	1.00000000000000000	48.48796932142570881	1.00000000000000000	1.00000000000000000	1.00000000000000000	1.00000000000000000	1.00000000000000000	38.02891324351362812	1.00000000000000000	1.00000000000000000	1.00000000000000000	1.00000000000000000	46.59196262197349370	1.00000000000000000
ENSG00000113851	170.01971008522733086	181.56164351076273533	1.00000000000000000	104.20940747570914198	127.28893506948098491	1.00000000000000000	1.00000000000000000	34.65240505362094581	34.82329428806330895	164.79116395627343650	1.00000000000000000	118.88800562113335957	68.97766251850605101	63.98490106279405154	36.58516502008604476
ENSG00000113916	1.00000000000000000	1.00000000000000000	1.00000000000000000	1.00000000000000000	1.00000000000000000	1.00000000000000000	1.00000000000000000	1.00000000000000000	109.51482663810558904	1.00000000000000000	79.31312001735655315	1.00000000000000000	1.00000000000000000	64.19366744690466930	79.68087542941954382
ENSG00000114013	1.00000000000000000	1.00000000000000000	1.00000000000000000	1.00000000000000000	1.00000000000000000	1.00000000000000000	154.59404334117155599	70.37643899090146249	112.45061102572620371	1.00000000000000000	117.24535000612470981	1.00000000000000000	1.00000000000000000	1.00000000000000000	1.00000000000000000
ENSG00000114098	1.00000000000000000	1.00000000000000000	1.00000000000000000	1.00000000000000000	1.00000000000000000	1.00000000000000000	1.00000000000000000	37.73535076384974474	1.00000000000000000	1.00000000000000000	1.00000000000000000	1.00000000000000000	1.00000000000000000	1.00000000000000000	1.00000000000000000
ENSG00000114115	1.00000000000000000	1.00000000000000000	1.00000000000000000	1.00000000000000000	1.00000000000000000	1.00000000000000000	1.00000000000000000	1.00000000000000000	1.00000000000000000	1.00000000000000000	1.00000000000000000	1.00000000000000000	1.00000000000000000	50.43388066735103337	1.00000000000000000
ENSG00000114126	1.00000000000000000	1.00000000000000000	1.00000000000000000	157.37435954192926602	1.00000000000000000	1.00000000000000000	1.00000000000000000	1.00000000000000000	1.00000000000000000	46.97884645769806156	1.00000000000000000	72.05890251648382616	1.00000000000000000	57.44634900293688418	81.55317408087357478
ENSG00000114127	66.79539480992063716	1.00000000000000000	62.32166766245683931	1.00000000000000000	1.00000000000000000	148.02378799469676096	1.00000000000000000	1.00000000000000000	31.79530399252702821	1.00000000000000000	58.63667172545341089	80.67373698115237346	1.00000000000000000	1.00000000000000000	54.97762847639935302
ENSG00000114200	1.00000000000000000	1.00000000000000000	1.00000000000000000	1.00000000000000000	1.00000000000000000	1.00000000000000000	1.00000000000000000	1.00000000000000000	1.00000000000000000	1.00000000000000000	1.00000000000000000	1.00000000000000000	359.13306579039482358	1.00000000000000000	1.00000000000000000
ENSG00000114378	82.97092730548968120	1.00000000000000000	1.00000000000000000	1.00000000000000000	1.00000000000000000	1.00000000000000000	1.00000000000000000	1.00000000000000000	1.00000000000000000	1.00000000000000000	1.00000000000000000	1.00000000000000000	1.00000000000000000	1.00000000000000000	1.00000000000000000
ENSG00000114395	1.00000000000000000	1.00000000000000000	1.00000000000000000	63.41630260530565977	1.00000000000000000	1.00000000000000000	1.00000000000000000	37.02138159671838480	1.00000000000000000	1.00000000000000000	1.00000000000000000	1.00000000000000000	1.00000000000000000	1.00000000000000000	1.00000000000000000
ENSG00000114405	1.00000000000000000	1.00000000000000000	1.00000000000000000	1.00000000000000000	1.00000000000000000	1.00000000000000000	1.00000000000000000	24.05075930984357058	1.00000000000000000	1.00000000000000000	1.00000000000000000	1.00000000000000000	1.00000000000000000	54.19951741032760850	1.00000000000000000
ENSG00000114423	1.00000000000000000	1.00000000000000000	1.00000000000000000	134.43515802634573220	1.00000000000000000	1.00000000000000000	1.00000000000000000	1.00000000000000000	1.00000000000000000	1.00000000000000000	1.00000000000000000	1.00000000000000000	1.00000000000000000	1.00000000000000000	1.00000000000000000
ENSG00000114446	1.00000000000000000	1.00000000000000000	92.37076823668924419	1.00000000000000000	1.00000000000000000	1.00000000000000000	1.00000000000000000	1.00000000000000000	1.00000000000000000	56.92323360739168692	1.00000000000000000	151.74596792984817739	101.01674960923706692	42.72628103036927172	706.56599646172173834
ENSG00000114450	62.47600188567950141	47.68997946969786028	1.00000000000000000	1.00000000000000000	1.00000000000000000	1.00000000000000000	98.34982390984984590	61.85884239501677939	101.89243366373703736	1.00000000000000000	1.00000000000000000	1.00000000000000000	1.00000000000000000	1.00000000000000000	1.00000000000000000
ENSG00000114473	1.00000000000000000	1.00000000000000000	1.00000000000000000	1.00000000000000000	1.00000000000000000	1.00000000000000000	1.00000000000000000	1.00000000000000000	1.00000000000000000	1.00000000000000000	1.00000000000000000	1.00000000000000000	1.00000000000000000	1.00000000000000000	311.50722915940690427
ENSG00000114503	1.00000000000000000	1.00000000000000000	87.87631789378821168	78.13736238575943105	1.00000000000000000	1.00000000000000000	1.00000000000000000	42.61136199343496855	44.98961135257595600	1.00000000000000000	1.00000000000000000	1.00000000000000000	1.00000000000000000	49.47753984375444247	34.90795294988829056
ENSG00000114541	76.02399796310385227	68.25499566069774460	1.00000000000000000	1.00000000000000000	108.87831282217702267	1.00000000000000000	78.81040760599594819	1.00000000000000000	57.25553547648858910	1.00000000000000000	1.00000000000000000	145.57694123647917195	1.00000000000000000	66.21317518674116798	1.00000000000000000
ENSG00000114573	1.00000000000000000	1.00000000000000000	1.00000000000000000	1.00000000000000000	1.00000000000000000	1.00000000000000000	1.00000000000000000	78.45210624357787310	110.47623745993357147	1.00000000000000000	110.70535926193969090	1.00000000000000000	1.00000000000000000	1.00000000000000000	50.46589993985931244
ENSG00000114638	1.00000000000000000	1.00000000000000000	1.00000000000000000	1.00000000000000000	1.00000000000000000	1.00000000000000000	1.00000000000000000	1.00000000000000000	1.00000000000000000	1.00000000000000000	1.00000000000000000	1.00000000000000000	1.00000000000000000	104.32366904338135782	1.00000000000000000
ENSG00000114670	1.00000000000000000	1.00000000000000000	1.00000000000000000	1.00000000000000000	1.00000000000000000	1.00000000000000000	1.00000000000000000	1.00000000000000000	1.00000000000000000	1.00000000000000000	1.00000000000000000	1.00000000000000000	1.00000000000000000	1.00000000000000000	146.46411423030434662
ENSG00000114686	1.00000000000000000	1.00000000000000000	51.89412581399528079	1.00000000000000000	1.00000000000000000	1.00000000000000000	1.00000000000000000	37.35867236798065960	1.00000000000000000	1.00000000000000000	1.00000000000000000	102.66168112742674623	75.24836287677560165	85.29141069248342433	43.11486118147976754
ENSG00000114698	119.06878184586133784	1.00000000000000000	1.00000000000000000	1.00000000000000000	1.00000000000000000	1.00000000000000000	1.00000000000000000	1.00000000000000000	1.00000000000000000	1.00000000000000000	1.00000000000000000	114.13560595038042322	1.00000000000000000	1.00000000000000000	1.00000000000000000
ENSG00000114738	1.00000000000000000	1.00000000000000000	1.00000000000000000	1.00000000000000000	1.00000000000000000	1.00000000000000000	1.00000000000000000	68.17650698775887008	41.29695594967657968	52.60735628966845923	87.38810542065442633	1.00000000000000000	1.00000000000000000	1.00000000000000000	1.00000000000000000
ENSG00000114779	1.00000000000000000	1.00000000000000000	1.00000000000000000	93.94668725337201920	1.00000000000000000	1.00000000000000000	1.00000000000000000	43.41283286549449372	1.00000000000000000	62.11962525243856703	1.00000000000000000	1.00000000000000000	1.00000000000000000	49.46830102425015951	1.00000000000000000
ENSG00000114796	1.00000000000000000	1.00000000000000000	56.39211764269979454	1.00000000000000000	1.00000000000000000	1.00000000000000000	1.00000000000000000	1.00000000000000000	53.32587371348245853	1.00000000000000000	1.00000000000000000	1.00000000000000000	1.00000000000000000	46.62907714613186272	37.43669348741465086
ENSG00000114812	439.39948001925887411	1.00000000000000000	1.00000000000000000	1.00000000000000000	1.00000000000000000	1.00000000000000000	1.00000000000000000	1.00000000000000000	1.00000000000000000	1.00000000000000000	1.00000000000000000	1.00000000000000000	1.00000000000000000	1.00000000000000000	1.00000000000000000
ENSG00000115008	1.00000000000000000	1.00000000000000000	1.00000000000000000	1.00000000000000000	1.00000000000000000	1.00000000000000000	1.00000000000000000	46.22087915996844742	79.89338928193821232	1.00000000000000000	146.86640055893110457	1.00000000000000000	1.00000000000000000	1.00000000000000000	1.00000000000000000
ENSG00000115009	1.00000000000000000	1.00000000000000000	1.00000000000000000	1.00000000000000000	1.00000000000000000	1.00000000000000000	1.00000000000000000	1169.89660531331878701	971.56077500116498413	1.00000000000000000	1220.06249982325971359	1.00000000000000000	1.00000000000000000	1.00000000000000000	1.00000000000000000
ENSG00000115020	1.00000000000000000	1.00000000000000000	89.75273327286411984	1.00000000000000000	1.00000000000000000	1.00000000000000000	1.00000000000000000	1.00000000000000000	60.04808621483039843	1.00000000000000000	1.00000000000000000	1.00000000000000000	1.00000000000000000	1.00000000000000000	1.00000000000000000
ENSG00000115085	1.00000000000000000	1.00000000000000000	1.00000000000000000	272.25541953095086001	1.00000000000000000	1.00000000000000000	1.00000000000000000	1.00000000000000000	1.00000000000000000	1.00000000000000000	1.00000000000000000	1.00000000000000000	1.00000000000000000	1.00000000000000000	1.00000000000000000
ENSG00000115129	1.00000000000000000	1.00000000000000000	1.00000000000000000	1.00000000000000000	1.00000000000000000	1.00000000000000000	1.00000000000000000	24.14881218872812596	1.00000000000000000	1.00000000000000000	1.00000000000000000	1.00000000000000000	1.00000000000000000	63.04122572050268047	1.00000000000000000
ENSG00000115159	1.00000000000000000	1.00000000000000000	1.00000000000000000	1.00000000000000000	1.00000000000000000	1.00000000000000000	1.00000000000000000	40.69799454463915822	1.00000000000000000	1.00000000000000000	1.00000000000000000	1.00000000000000000	1.00000000000000000	1.00000000000000000	1.00000000000000000
ENSG00000115165	1.00000000000000000	1.00000000000000000	319.96651217674633472	390.92334877307945362	341.13265175219987668	362.99725389968682521	72.24649746968742647	61.51827031857088457	85.89308747157949142	1.00000000000000000	206.57761468995067844	1.00000000000000000	1.00000000000000000	1.00000000000000000	1.00000000000000000
ENSG00000115204	1.00000000000000000	1.00000000000000000	1.00000000000000000	1.00000000000000000	1.00000000000000000	1.00000000000000000	1.00000000000000000	33.13347719616007936	1.00000000000000000	1.00000000000000000	1.00000000000000000	1.00000000000000000	1.00000000000000000	1.00000000000000000	1.00000000000000000
[truncated: 3,348 more rows]
