# Supplementary material for: An integrated cell atlas of the lung in health and disease
Source: Nat Med. 2023 Jun 8;29(6):1563–77. doi: 10.1038/s41591-023-02327-2 (PMC10287567; doi:10.1038/s41591-023-02327-2)
Supplement: Supplementary file 6 — CIBERSORTx-generated cell type signature matrices for deconvolution of bulk expression data into cell type proportions. [file 41591_2023_2327_MOESM6_ESM.zip › CIBERSORTx_nose_cell_type_signatures.tsv]

NAME	Basal resting & Suprabasal	Hillock-like	Multiciliated lineage	Club	Goblet	T cell lineage	Dendritic cells
ENSG00000000938	1.00000000000000000	1.00000000000000000	1.00000000000000000	1.00000000000000000	1.00000000000000000	1.00000000000000000	92.52955517887113501
ENSG00000000971	275.06897469656388466	91.65361323069245714	47.69884191382799798	139.76249359873293088	123.20384542427549945	1.00000000000000000	1.00000000000000000
ENSG00000001497	1.00000000000000000	63.58340811160515926	1.00000000000000000	1.00000000000000000	1.00000000000000000	1.00000000000000000	1.00000000000000000
ENSG00000002933	1.00000000000000000	1.00000000000000000	1.00000000000000000	1.00000000000000000	1.00000000000000000	1.00000000000000000	208.25475749103813428
ENSG00000004478	1.00000000000000000	131.56056125532793999	1.00000000000000000	1.00000000000000000	50.82665366851343691	1.00000000000000000	1.00000000000000000
ENSG00000004838	1.00000000000000000	1.00000000000000000	710.95921254398615474	1.00000000000000000	1.00000000000000000	1.00000000000000000	1.00000000000000000
ENSG00000005059	1.00000000000000000	49.16157223101989615	1.00000000000000000	1.00000000000000000	1.00000000000000000	1.00000000000000000	1.00000000000000000
ENSG00000005206	1.00000000000000000	1.00000000000000000	135.74079042674981110	1.00000000000000000	1.00000000000000000	1.00000000000000000	1.00000000000000000
ENSG00000005249	1.00000000000000000	1.00000000000000000	1.00000000000000000	215.59667867256055729	271.78846020031846820	1.00000000000000000	1.00000000000000000
ENSG00000005339	1.00000000000000000	1.00000000000000000	1.00000000000000000	74.65468883315330118	72.94955107351172785	1.00000000000000000	1.00000000000000000
ENSG00000005448	1.00000000000000000	1.00000000000000000	437.22149120384005982	1.00000000000000000	1.00000000000000000	1.00000000000000000	1.00000000000000000
ENSG00000005469	159.10874899722662690	60.46017799582401153	1.00000000000000000	84.50594286941590383	77.61895145198622004	1.00000000000000000	1.00000000000000000
ENSG00000006125	1.00000000000000000	1.00000000000000000	218.53197731548263505	1.00000000000000000	1.00000000000000000	1.00000000000000000	1.00000000000000000
ENSG00000006327	1.00000000000000000	117.19509509957998716	1.00000000000000000	1.00000000000000000	48.79239610282794359	1.00000000000000000	1.00000000000000000
ENSG00000006534	1.00000000000000000	1.00000000000000000	349.88165622910588581	1.00000000000000000	152.39717358513487966	1.00000000000000000	1.00000000000000000
ENSG00000006744	1.00000000000000000	71.37984834531795286	1.00000000000000000	1.00000000000000000	1.00000000000000000	1.00000000000000000	1.00000000000000000
ENSG00000006757	1.00000000000000000	1.00000000000000000	1.00000000000000000	55.61315842672036069	1.00000000000000000	1.00000000000000000	1.00000000000000000
ENSG00000007062	1.00000000000000000	1.00000000000000000	634.68893862548452489	1.00000000000000000	134.46004033969299485	1.00000000000000000	1.00000000000000000
ENSG00000007174	1.00000000000000000	1.00000000000000000	272.11060777130734323	1.00000000000000000	1.00000000000000000	1.00000000000000000	1.00000000000000000
ENSG00000007202	1.00000000000000000	1.00000000000000000	1.00000000000000000	1.00000000000000000	1.00000000000000000	1.00000000000000000	82.84595431814855715
ENSG00000007255	1.00000000000000000	1.00000000000000000	61.47832868684987773	71.19630921858585282	1.00000000000000000	1.00000000000000000	1.00000000000000000
ENSG00000007392	1.00000000000000000	1.00000000000000000	1.00000000000000000	1.00000000000000000	48.69278667114657821	1.00000000000000000	1.00000000000000000
ENSG00000007933	114.29573857286504790	1.00000000000000000	267.69566858926776831	115.63525106993829183	106.04702395333022480	1.00000000000000000	1.00000000000000000
ENSG00000007944	1.00000000000000000	1.00000000000000000	1.00000000000000000	56.90171343702562012	1.00000000000000000	1.00000000000000000	1.00000000000000000
ENSG00000008226	1.00000000000000000	1.00000000000000000	161.64238665514076843	1.00000000000000000	1.00000000000000000	1.00000000000000000	1.00000000000000000
ENSG00000008282	260.18248802933464958	270.78160493617116344	98.47875257551918082	181.59088875848235034	111.18738300341023262	1.00000000000000000	1.00000000000000000
ENSG00000008324	1.00000000000000000	1.00000000000000000	48.85278099857573153	50.10462973286455224	1.00000000000000000	165.88345870599044929	1.00000000000000000
ENSG00000008394	348.79972758241535757	202.62644690948937409	94.34662332285006414	338.66418801165929153	338.99043603386905943	1.00000000000000000	1.00000000000000000
ENSG00000008441	173.03300490323167082	58.83677357824007004	72.80441070887064825	88.55089273575141817	83.83096139458589846	1.00000000000000000	1.00000000000000000
ENSG00000008517	1.00000000000000000	1.00000000000000000	1.00000000000000000	1.00000000000000000	1.00000000000000000	2117.58852289700007532	1.00000000000000000
ENSG00000009709	1.00000000000000000	1.00000000000000000	1.00000000000000000	70.43650422699872138	1.00000000000000000	1.00000000000000000	1.00000000000000000
ENSG00000009790	1.00000000000000000	1.00000000000000000	1.00000000000000000	1.00000000000000000	1.00000000000000000	433.42049143568391401	1.00000000000000000
ENSG00000010404	1.00000000000000000	67.98151914855792199	202.54821100042659054	1.00000000000000000	110.15107751035186823	202.41778440805396144	141.08907512321346189
ENSG00000010610	1.00000000000000000	1.00000000000000000	1.00000000000000000	1.00000000000000000	1.00000000000000000	1.00000000000000000	168.54300803663761599
ENSG00000010626	1.00000000000000000	1.00000000000000000	620.29554725401294490	1.00000000000000000	1.00000000000000000	1.00000000000000000	1.00000000000000000
ENSG00000010810	1.00000000000000000	1.00000000000000000	1.00000000000000000	1.00000000000000000	1.00000000000000000	273.99272181277768823	1.00000000000000000
ENSG00000011007	1.00000000000000000	1.00000000000000000	1.00000000000000000	46.91295457919184742	1.00000000000000000	1.00000000000000000	1.00000000000000000
ENSG00000011114	1.00000000000000000	1.00000000000000000	55.94641879737520185	58.03203457296704926	1.00000000000000000	1.00000000000000000	1.00000000000000000
ENSG00000011295	113.22283939035111189	1.00000000000000000	63.63151107530990913	106.54581657393211458	139.53432703778295831	1.00000000000000000	1.00000000000000000
ENSG00000011347	1.00000000000000000	1.00000000000000000	1.00000000000000000	1.00000000000000000	54.70402565186298460	1.00000000000000000	1.00000000000000000
ENSG00000011422	1.00000000000000000	1.00000000000000000	1.00000000000000000	1.00000000000000000	1.00000000000000000	1.00000000000000000	559.59878552168652277
ENSG00000011426	1.00000000000000000	85.22547140723301595	1.00000000000000000	1.00000000000000000	1.00000000000000000	1.00000000000000000	1.00000000000000000
ENSG00000011454	1.00000000000000000	1.00000000000000000	1.00000000000000000	1.00000000000000000	59.57792422300016000	1.00000000000000000	1.00000000000000000
ENSG00000011566	1.00000000000000000	1.00000000000000000	1.00000000000000000	1.00000000000000000	43.56446720470393785	1.00000000000000000	1.00000000000000000
ENSG00000011600	1.00000000000000000	1.00000000000000000	1.00000000000000000	1.00000000000000000	1.00000000000000000	1.00000000000000000	2327.07237245248006730
ENSG00000012779	1.00000000000000000	1.00000000000000000	1.00000000000000000	1.00000000000000000	1.00000000000000000	1.00000000000000000	170.86538096753048421
ENSG00000012983	1.00000000000000000	59.06977347875643147	1.00000000000000000	1.00000000000000000	1.00000000000000000	1.00000000000000000	1.00000000000000000
ENSG00000013441	1.00000000000000000	1.00000000000000000	1.00000000000000000	1.00000000000000000	1.00000000000000000	128.37945557074479552	1.00000000000000000
ENSG00000013588	1.00000000000000000	157.78770714864387514	1.00000000000000000	1.00000000000000000	191.58096751174130645	1.00000000000000000	1.00000000000000000
ENSG00000013725	1.00000000000000000	1.00000000000000000	1.00000000000000000	1.00000000000000000	1.00000000000000000	180.43855518464317811	1.00000000000000000
ENSG00000015133	1.00000000000000000	1.00000000000000000	189.59644940272610825	69.33450060057762698	1.00000000000000000	1.00000000000000000	1.00000000000000000
ENSG00000015171	1.00000000000000000	1.00000000000000000	1.00000000000000000	51.78189960300450423	49.76181425710093009	1.00000000000000000	1.00000000000000000
ENSG00000015285	1.00000000000000000	1.00000000000000000	1.00000000000000000	1.00000000000000000	1.00000000000000000	189.99663195842867935	141.99482147527723441
ENSG00000015475	1.00000000000000000	40.71368450619919344	1.00000000000000000	1.00000000000000000	1.00000000000000000	1.00000000000000000	349.47804204735246003
ENSG00000016602	387.61844999191259831	183.22965763667366446	1.00000000000000000	367.89775416096631488	1.00000000000000000	1.00000000000000000	1.00000000000000000
ENSG00000018189	1.00000000000000000	1.00000000000000000	1.00000000000000000	57.96709818343073550	1.00000000000000000	1.00000000000000000	1.00000000000000000
ENSG00000019102	1.00000000000000000	1.00000000000000000	1.00000000000000000	174.44033992735191418	451.47344357706492701	1.00000000000000000	1.00000000000000000
ENSG00000020426	1.00000000000000000	1.00000000000000000	110.48810997977854242	75.71446818026004166	1.00000000000000000	1.00000000000000000	1.00000000000000000
ENSG00000020633	1.00000000000000000	1.00000000000000000	1.00000000000000000	1.00000000000000000	1.00000000000000000	224.55540520039056673	243.71663798361089448
ENSG00000023330	1.00000000000000000	1.00000000000000000	1.00000000000000000	54.37815182557289972	71.23095824244987284	1.00000000000000000	1.00000000000000000
ENSG00000023445	1.00000000000000000	1.00000000000000000	1.00000000000000000	1.00000000000000000	68.24765289182695938	131.52841849454352996	1.00000000000000000
ENSG00000023892	1.00000000000000000	1.00000000000000000	1.00000000000000000	1.00000000000000000	1.00000000000000000	229.23503139159942066	1.00000000000000000
ENSG00000023902	1.00000000000000000	1.00000000000000000	1.00000000000000000	1.00000000000000000	1.00000000000000000	1.00000000000000000	239.25858625302245741
ENSG00000024048	1.00000000000000000	1.00000000000000000	1.00000000000000000	61.66070392398455624	1.00000000000000000	1.00000000000000000	1.00000000000000000
ENSG00000026025	1.00000000000000000	1.00000000000000000	83.49210077339037639	1.00000000000000000	1.00000000000000000	1478.24109305591514385	4072.95789829321392972
ENSG00000026297	1.00000000000000000	1.00000000000000000	41.05023572790735642	100.07356224259200417	141.97834951842528994	202.77874418174815219	583.34911994699689330
ENSG00000027869	1.00000000000000000	1.00000000000000000	1.00000000000000000	1.00000000000000000	1.00000000000000000	205.22173223099284201	1.00000000000000000
ENSG00000029153	1.00000000000000000	47.62555820116648420	1.00000000000000000	1.00000000000000000	1.00000000000000000	1.00000000000000000	1.00000000000000000
ENSG00000031003	1.00000000000000000	1.00000000000000000	1.00000000000000000	1.00000000000000000	49.73948191162549648	1.00000000000000000	1.00000000000000000
ENSG00000031698	159.50809411102230229	93.10665732085625734	55.53080523086455145	90.31574267998676930	65.58489666622244840	1.00000000000000000	1.00000000000000000
ENSG00000032742	1.00000000000000000	1.00000000000000000	188.33504480983231133	1.00000000000000000	1.00000000000000000	1.00000000000000000	1.00000000000000000
ENSG00000033050	1.00000000000000000	60.32214161127191687	1.00000000000000000	1.00000000000000000	1.00000000000000000	1.00000000000000000	1.00000000000000000
ENSG00000033800	1.00000000000000000	1.00000000000000000	1.00000000000000000	1.00000000000000000	53.90313137395440890	1.00000000000000000	1.00000000000000000
ENSG00000034239	1.00000000000000000	1.00000000000000000	361.26552261091273976	1.00000000000000000	1.00000000000000000	1.00000000000000000	1.00000000000000000
ENSG00000035862	1.00000000000000000	1.00000000000000000	1.00000000000000000	1.00000000000000000	60.69208776875470335	1.00000000000000000	143.31605451981775445
ENSG00000037474	1.00000000000000000	63.54321603207489488	1.00000000000000000	1.00000000000000000	1.00000000000000000	1.00000000000000000	1.00000000000000000
ENSG00000039139	1.00000000000000000	1.00000000000000000	711.89897997432183274	1.00000000000000000	1.00000000000000000	1.00000000000000000	1.00000000000000000
ENSG00000039560	1.00000000000000000	1.00000000000000000	1.00000000000000000	78.26954539953106860	122.18751695548037617	1.00000000000000000	1.00000000000000000
ENSG00000040341	1.00000000000000000	1.00000000000000000	1.00000000000000000	1.00000000000000000	55.74376831144015654	1.00000000000000000	1.00000000000000000
ENSG00000041982	300.12311966547480324	457.00571987347058212	1.00000000000000000	1.00000000000000000	1.00000000000000000	1.00000000000000000	1.00000000000000000
ENSG00000042445	1.00000000000000000	49.78309785449636138	1.00000000000000000	1.00000000000000000	1.00000000000000000	1.00000000000000000	1.00000000000000000
ENSG00000042980	110.70147137577312435	1.00000000000000000	1.00000000000000000	190.30739982506270280	70.64221252401857498	1.00000000000000000	1.00000000000000000
ENSG00000043462	1.00000000000000000	1.00000000000000000	1.00000000000000000	1.00000000000000000	1.00000000000000000	453.41368711245496570	290.77351336453727981
ENSG00000046604	208.13490202740914015	118.65208958232571490	1.00000000000000000	124.81265430792410598	95.85086963964302242	1.00000000000000000	1.00000000000000000
ENSG00000046651	1.00000000000000000	1.00000000000000000	78.27441615145369269	52.49312139518529818	68.67193998417508283	153.10719472535365071	1.00000000000000000
ENSG00000047457	1.00000000000000000	1.00000000000000000	216.27967757031740348	427.25323213231069985	740.23350204722748913	1.00000000000000000	1.00000000000000000
ENSG00000048162	1.00000000000000000	101.00741799581088287	1.00000000000000000	1.00000000000000000	1.00000000000000000	1.00000000000000000	1.00000000000000000
ENSG00000048342	1.00000000000000000	1.00000000000000000	209.11574693253618307	1.00000000000000000	1.00000000000000000	1.00000000000000000	1.00000000000000000
ENSG00000048405	1.00000000000000000	1.00000000000000000	1.00000000000000000	1.00000000000000000	66.68641995302452585	1.00000000000000000	1.00000000000000000
ENSG00000048740	1.00000000000000000	1.00000000000000000	1.00000000000000000	1.00000000000000000	1.00000000000000000	257.33426017254328144	186.01844212816558866
ENSG00000049130	89.19028180199279632	1.00000000000000000	1.00000000000000000	1.00000000000000000	1.00000000000000000	1.00000000000000000	1.00000000000000000
ENSG00000049245	1.00000000000000000	64.86486994627611580	1.00000000000000000	1.00000000000000000	1.00000000000000000	1.00000000000000000	1.00000000000000000
ENSG00000049246	1.00000000000000000	1.00000000000000000	1.00000000000000000	39.05309208268636922	1.00000000000000000	1.00000000000000000	1.00000000000000000
ENSG00000050405	264.93760379816416162	162.32978595453832327	94.52796051213705653	279.91846648332062841	232.04601669823344423	1.00000000000000000	1.00000000000000000
ENSG00000051128	117.38544406217478411	81.80377278375034678	1.00000000000000000	40.90180723559017650	1.00000000000000000	1.00000000000000000	1.00000000000000000
ENSG00000051596	160.97591203617179190	134.26865882723907930	1.00000000000000000	110.41870859409741001	53.95773021810230574	1.00000000000000000	1.00000000000000000
ENSG00000052344	1.00000000000000000	1.00000000000000000	1.00000000000000000	54.86581004475458911	72.21073343033209824	1.00000000000000000	1.00000000000000000
ENSG00000053372	1.00000000000000000	62.32920049848199540	1.00000000000000000	1.00000000000000000	1.00000000000000000	1.00000000000000000	1.00000000000000000
ENSG00000053747	1.00000000000000000	53.34826247316448189	1.00000000000000000	1.00000000000000000	1.00000000000000000	1.00000000000000000	1.00000000000000000
ENSG00000053770	1.00000000000000000	1.00000000000000000	1.00000000000000000	77.81649271214520525	1.00000000000000000	1.00000000000000000	1.00000000000000000
ENSG00000054267	1.00000000000000000	1.00000000000000000	112.94531023789139113	106.19568672665367615	95.21357493528277871	196.78591378602285999	1.00000000000000000
ENSG00000054277	1.00000000000000000	1.00000000000000000	1.00000000000000000	1.00000000000000000	1.00000000000000000	1.00000000000000000	197.08848569849553201
ENSG00000054598	1.00000000000000000	60.57858813836198664	1.00000000000000000	1.00000000000000000	1.00000000000000000	1.00000000000000000	1.00000000000000000
ENSG00000055044	1.00000000000000000	63.76208482577555259	1.00000000000000000	52.73048361119988670	42.43016742518479134	152.66163332966789312	1.00000000000000000
ENSG00000055130	1.00000000000000000	57.56556942134976396	1.00000000000000000	1.00000000000000000	1.00000000000000000	1.00000000000000000	1.00000000000000000
ENSG00000055163	1.00000000000000000	1.00000000000000000	1.00000000000000000	1.00000000000000000	1.00000000000000000	167.67164136215876624	1.00000000000000000
ENSG00000055208	1.00000000000000000	1.00000000000000000	1.00000000000000000	1.00000000000000000	54.93875137519712126	1.00000000000000000	1.00000000000000000
ENSG00000056586	1.00000000000000000	1.00000000000000000	1.00000000000000000	1.00000000000000000	73.74896456715934789	1.00000000000000000	1.00000000000000000
ENSG00000056972	1.00000000000000000	45.61459340749492952	1.00000000000000000	1.00000000000000000	1.00000000000000000	1.00000000000000000	1.00000000000000000
ENSG00000057663	1.00000000000000000	1.00000000000000000	1.00000000000000000	1.00000000000000000	55.06376402300997341	1.00000000000000000	1.00000000000000000
ENSG00000058085	1.00000000000000000	105.83810960890615149	133.00429620043556156	1.00000000000000000	1.00000000000000000	1.00000000000000000	1.00000000000000000
ENSG00000058272	1.00000000000000000	66.69189947244626637	1.00000000000000000	81.53652232187698701	53.26600135941426828	177.76800863839116573	106.99041765768328105
ENSG00000058453	1.00000000000000000	1.00000000000000000	187.44685403221077991	1.00000000000000000	1.00000000000000000	1.00000000000000000	1.00000000000000000
ENSG00000058668	1.00000000000000000	66.27578637969982367	67.67583568401310856	65.83766708123793876	1.00000000000000000	140.16922885537988464	1.00000000000000000
ENSG00000059377	1.00000000000000000	1.00000000000000000	1.00000000000000000	1.00000000000000000	1.00000000000000000	1.00000000000000000	186.94108879054635963
ENSG00000059804	1.00000000000000000	1.00000000000000000	1.00000000000000000	1.00000000000000000	1.00000000000000000	154.37191925399665138	286.65122873120401437
ENSG00000060339	1.00000000000000000	109.78145865772954437	111.40850826058078837	85.12866319063931542	94.51682485897715935	196.94320930121469360	1.00000000000000000
ENSG00000060558	1.00000000000000000	64.96790677942209413	1.00000000000000000	1.00000000000000000	1.00000000000000000	1.00000000000000000	96.14374764187934375
ENSG00000060688	81.70454215521610308	48.48065883618092897	1.00000000000000000	55.73841929202973944	1.00000000000000000	1.00000000000000000	1.00000000000000000
ENSG00000061936	1.00000000000000000	45.37133379988580373	1.00000000000000000	1.00000000000000000	1.00000000000000000	1.00000000000000000	1.00000000000000000
ENSG00000062038	149.06995474371382215	149.31065129943709735	1.00000000000000000	65.63871315492585268	1.00000000000000000	1.00000000000000000	1.00000000000000000
ENSG00000062485	1.00000000000000000	68.98900336111910292	1.00000000000000000	1.00000000000000000	1.00000000000000000	1.00000000000000000	1.00000000000000000
ENSG00000062582	1.00000000000000000	52.36329011172117021	1.00000000000000000	1.00000000000000000	1.00000000000000000	1.00000000000000000	1.00000000000000000
ENSG00000063244	1.00000000000000000	48.53680902366172489	1.00000000000000000	1.00000000000000000	1.00000000000000000	1.00000000000000000	1.00000000000000000
ENSG00000063660	118.06171324617415053	71.42368202206785099	1.00000000000000000	1.00000000000000000	67.62104093989339049	1.00000000000000000	1.00000000000000000
ENSG00000064042	1.00000000000000000	1.00000000000000000	1.00000000000000000	1.00000000000000000	47.38961739763333725	1.00000000000000000	1.00000000000000000
ENSG00000064115	1.00000000000000000	52.73669340070272682	1.00000000000000000	1.00000000000000000	1.00000000000000000	1.00000000000000000	1.00000000000000000
ENSG00000064199	1.00000000000000000	1.00000000000000000	414.02758982148390032	1.00000000000000000	1.00000000000000000	1.00000000000000000	1.00000000000000000
ENSG00000064490	1.00000000000000000	1.00000000000000000	1.00000000000000000	52.67260530435668642	1.00000000000000000	1.00000000000000000	1.00000000000000000
ENSG00000064787	1.00000000000000000	1.00000000000000000	150.27465201502187142	1.00000000000000000	133.41645320907690575	1.00000000000000000	1.00000000000000000
ENSG00000065054	1.00000000000000000	1.00000000000000000	67.87833615288411693	103.40613758806046008	402.12867194434636531	1.00000000000000000	1.00000000000000000
ENSG00000065154	397.58986992826515916	233.57886288365796190	183.11341311441620405	244.84437814176226311	232.59768602924066272	1.00000000000000000	1.00000000000000000
ENSG00000065357	1.00000000000000000	92.53690975457966772	1.00000000000000000	75.52713289658531437	1.00000000000000000	1.00000000000000000	1.00000000000000000
ENSG00000065615	1.00000000000000000	1.00000000000000000	1.00000000000000000	77.42092002624001168	57.00338458983421219	1.00000000000000000	1.00000000000000000
ENSG00000065618	1.00000000000000000	157.71985647984072898	1.00000000000000000	1.00000000000000000	1.00000000000000000	1.00000000000000000	1.00000000000000000
ENSG00000065833	1.00000000000000000	1.00000000000000000	37.69662951815092811	1.00000000000000000	75.31065898711084117	1.00000000000000000	1.00000000000000000
ENSG00000065882	1.00000000000000000	1.00000000000000000	1.00000000000000000	1.00000000000000000	90.28077641085722860	1.00000000000000000	1.00000000000000000
ENSG00000065911	1.00000000000000000	54.68897474745485709	1.00000000000000000	1.00000000000000000	1.00000000000000000	1.00000000000000000	121.86329964388497160
ENSG00000066044	131.16267769486978523	75.77641890930999580	51.91442798659359426	65.50079687706788434	57.99212866750774964	1.00000000000000000	1.00000000000000000
ENSG00000066336	1.00000000000000000	1.00000000000000000	1.00000000000000000	1.00000000000000000	1.00000000000000000	1.00000000000000000	624.91112261395926453
ENSG00000066379	1.00000000000000000	43.12101485329011297	1.00000000000000000	1.00000000000000000	1.00000000000000000	135.98261048886723756	1.00000000000000000
ENSG00000066455	1.00000000000000000	1.00000000000000000	1.00000000000000000	80.60609085264604801	51.93442906733809394	1.00000000000000000	1.00000000000000000
ENSG00000067066	1.00000000000000000	1.00000000000000000	111.33534397027251828	118.58234543160655505	133.59648440491713473	141.71504006535565168	1.00000000000000000
ENSG00000067082	1.00000000000000000	71.71086399256019206	208.09457395964764714	92.16772406991147193	185.05498394215109670	753.23449486388983587	413.08761827779545683
ENSG00000067596	1.00000000000000000	61.03192075119317650	1.00000000000000000	1.00000000000000000	91.59134033171810074	1.00000000000000000	1.00000000000000000
ENSG00000067900	1.00000000000000000	1.00000000000000000	83.22926556847677659	44.53968857327939901	76.85071691725784149	238.64812703789993975	141.53792401591707062
ENSG00000068078	122.19899766079889503	82.80395634009488504	1.00000000000000000	154.44240325665981572	1.00000000000000000	1.00000000000000000	1.00000000000000000
ENSG00000068079	1.00000000000000000	1.00000000000000000	43.71782763076613065	48.98550212280049010	1.00000000000000000	1.00000000000000000	1.00000000000000000
ENSG00000068137	1.00000000000000000	48.03448962891292240	1.00000000000000000	1.00000000000000000	1.00000000000000000	1.00000000000000000	1.00000000000000000
ENSG00000069345	152.97219251306560750	127.58027747030381249	72.90653845636512642	1.00000000000000000	76.99112630642041211	1.00000000000000000	1.00000000000000000
ENSG00000069493	1.00000000000000000	1.00000000000000000	1.00000000000000000	1.00000000000000000	1.00000000000000000	353.95976644423808466	1.00000000000000000
ENSG00000069509	1.00000000000000000	1.00000000000000000	1.00000000000000000	32.07896938373801277	1.00000000000000000	1.00000000000000000	1.00000000000000000
ENSG00000069667	1.00000000000000000	1.00000000000000000	1.00000000000000000	68.07810392824499957	1.00000000000000000	377.75702835170841354	1.00000000000000000
ENSG00000069849	630.83601259641750403	458.58727091562809619	65.90310893747445675	336.45403577592452393	160.07275701176806137	1.00000000000000000	143.70069170499741062
ENSG00000069974	1.00000000000000000	1.00000000000000000	1.00000000000000000	1.00000000000000000	1.00000000000000000	163.02792536428637504	1.00000000000000000
ENSG00000070087	96.70828158056464474	1.00000000000000000	265.96263866878877025	106.09515153701715917	99.52815721640679669	1.00000000000000000	1.00000000000000000
ENSG00000070423	1.00000000000000000	44.76069192643097239	1.00000000000000000	1.00000000000000000	1.00000000000000000	1.00000000000000000	1.00000000000000000
ENSG00000071054	1.00000000000000000	123.28957439055814405	1.00000000000000000	1.00000000000000000	1.00000000000000000	1.00000000000000000	1.00000000000000000
ENSG00000071073	1.00000000000000000	1.00000000000000000	1.00000000000000000	1.00000000000000000	1.00000000000000000	249.75508144875348648	125.59010983988760302
ENSG00000071246	1.00000000000000000	1.00000000000000000	1.00000000000000000	1.00000000000000000	1.00000000000000000	1.00000000000000000	128.58744907671101032
ENSG00000072042	1.00000000000000000	1.00000000000000000	1.00000000000000000	52.65523324727086418	1.00000000000000000	1.00000000000000000	1.00000000000000000
ENSG00000072110	1.00000000000000000	87.54399798466722871	40.10165415005160128	1.00000000000000000	1.00000000000000000	1.00000000000000000	166.23169598971179539
ENSG00000072210	213.04524847493246398	79.53985813769700997	88.31204498786664203	204.68408804663647516	123.68592523098250524	1.00000000000000000	1.00000000000000000
ENSG00000072818	1.00000000000000000	1.00000000000000000	1.00000000000000000	1.00000000000000000	1.00000000000000000	568.66693780156788307	1.00000000000000000
ENSG00000073282	272.29605650997933708	102.74656939045985382	1.00000000000000000	1.00000000000000000	1.00000000000000000	1.00000000000000000	1.00000000000000000
ENSG00000073737	1.00000000000000000	1.00000000000000000	345.70343635919499548	125.59398532971918883	319.41242146581151928	1.00000000000000000	1.00000000000000000
ENSG00000073792	1.00000000000000000	1.00000000000000000	155.07545588549970716	1.00000000000000000	1.00000000000000000	1.00000000000000000	1.00000000000000000
ENSG00000073849	1.00000000000000000	1.00000000000000000	1.00000000000000000	104.32034097607082401	159.51911378347651294	1.00000000000000000	1.00000000000000000
ENSG00000073969	1.00000000000000000	1.00000000000000000	1.00000000000000000	1.00000000000000000	49.99910572935868203	1.00000000000000000	1.00000000000000000
ENSG00000074410	75.32355169630103831	78.80799102196996841	1.00000000000000000	137.84880124380387656	1.00000000000000000	1.00000000000000000	1.00000000000000000
ENSG00000074416	1.00000000000000000	1.00000000000000000	94.15570281577795697	86.53111610358328676	1.00000000000000000	1.00000000000000000	1.00000000000000000
ENSG00000075213	1.00000000000000000	1.00000000000000000	1.00000000000000000	42.43780647110465054	1.00000000000000000	1.00000000000000000	1.00000000000000000
ENSG00000075420	1.00000000000000000	1.00000000000000000	1.00000000000000000	1.00000000000000000	66.46076575025369948	1.00000000000000000	1.00000000000000000
ENSG00000075618	1.00000000000000000	82.51719497765920153	1.00000000000000000	1.00000000000000000	1.00000000000000000	1.00000000000000000	1.00000000000000000
ENSG00000075914	117.17471045241443051	59.41802696230254099	52.00697046821105829	72.52624941237988310	1.00000000000000000	1.00000000000000000	1.00000000000000000
ENSG00000075945	1.00000000000000000	1.00000000000000000	130.65246686561684442	1.00000000000000000	1.00000000000000000	1.00000000000000000	1.00000000000000000
ENSG00000076513	1.00000000000000000	1.00000000000000000	57.54599042531911124	1.00000000000000000	81.90411924091966966	1.00000000000000000	1.00000000000000000
ENSG00000076554	1.00000000000000000	1.00000000000000000	1.00000000000000000	86.61427559736659987	68.34711711272500168	1.00000000000000000	1.00000000000000000
ENSG00000076641	1.00000000000000000	1.00000000000000000	1.00000000000000000	1.00000000000000000	1.00000000000000000	136.40478482129529425	1.00000000000000000
ENSG00000076662	1.00000000000000000	1.00000000000000000	1.00000000000000000	1.00000000000000000	1.00000000000000000	396.56500731104063107	1.00000000000000000
ENSG00000076928	1.00000000000000000	1.00000000000000000	1.00000000000000000	1.00000000000000000	1.00000000000000000	324.74837452098012136	1.00000000000000000
ENSG00000077312	1.00000000000000000	70.71163589916397996	1.00000000000000000	1.00000000000000000	1.00000000000000000	1.00000000000000000	1.00000000000000000
ENSG00000077327	1.00000000000000000	1.00000000000000000	553.42699791547931909	1.00000000000000000	1.00000000000000000	1.00000000000000000	1.00000000000000000
ENSG00000077420	1.00000000000000000	1.00000000000000000	1.00000000000000000	1.00000000000000000	1.00000000000000000	309.94087846122101837	168.71501449797813166
ENSG00000077942	1.00000000000000000	1.00000000000000000	1.00000000000000000	1.00000000000000000	52.30429612130778594	1.00000000000000000	1.00000000000000000
ENSG00000077984	1.00000000000000000	1.00000000000000000	1.00000000000000000	1.00000000000000000	1.00000000000000000	300.85240491159032672	234.76914924134672447
ENSG00000078114	114.37015953627015108	1.00000000000000000	283.20491562471585212	102.83963832908760594	165.90491439604326729	1.00000000000000000	1.00000000000000000
ENSG00000078304	1.00000000000000000	39.97849969517280755	76.49460131848337596	60.72693424893537184	48.71425368766944786	225.13056792134503326	1.00000000000000000
ENSG00000078804	1.00000000000000000	1.00000000000000000	36.91412020332384003	1.00000000000000000	89.17588924039434062	1.00000000000000000	1.00000000000000000
ENSG00000079462	86.91776390275624919	92.05327983367403988	1.00000000000000000	63.16129677196428105	1.00000000000000000	1.00000000000000000	1.00000000000000000
ENSG00000079805	1.00000000000000000	75.87351720427572843	1.00000000000000000	1.00000000000000000	117.63247169132995396	1.00000000000000000	1.00000000000000000
ENSG00000079841	1.00000000000000000	1.00000000000000000	1.00000000000000000	1.00000000000000000	52.50199113916316662	1.00000000000000000	1.00000000000000000
ENSG00000079974	1.00000000000000000	1.00000000000000000	235.58666274585482370	1.00000000000000000	1.00000000000000000	1.00000000000000000	1.00000000000000000
ENSG00000080298	1.00000000000000000	1.00000000000000000	233.50131718571196870	1.00000000000000000	1.00000000000000000	1.00000000000000000	1.00000000000000000
ENSG00000080371	1.00000000000000000	1.00000000000000000	1.00000000000000000	52.18077449683811153	1.00000000000000000	1.00000000000000000	1.00000000000000000
ENSG00000080503	171.21853815232589113	78.50970920184383317	107.67126272231644180	93.35909256668881540	130.44474861729653981	1.00000000000000000	1.00000000000000000
ENSG00000080823	1.00000000000000000	1.00000000000000000	228.25750097673272876	1.00000000000000000	1.00000000000000000	1.00000000000000000	1.00000000000000000
ENSG00000081154	160.30202588389431639	72.18312956983984918	58.09794626071889923	88.10946968057439221	57.34234429705595915	1.00000000000000000	1.00000000000000000
ENSG00000081189	1.00000000000000000	1.00000000000000000	1.00000000000000000	1.00000000000000000	1.00000000000000000	1.00000000000000000	139.78872360051923351
ENSG00000081237	1.00000000000000000	1.00000000000000000	1.00000000000000000	1.00000000000000000	1.00000000000000000	1536.09063514408740048	645.22366019852904628
ENSG00000081277	1.00000000000000000	116.67842936335664206	1.00000000000000000	1.00000000000000000	1.00000000000000000	1.00000000000000000	1.00000000000000000
ENSG00000081307	1.00000000000000000	1.00000000000000000	1.00000000000000000	65.06938890852013913	48.71882971843582766	1.00000000000000000	1.00000000000000000
ENSG00000081320	1.00000000000000000	1.00000000000000000	1.00000000000000000	1.00000000000000000	75.15634065321236790	626.28512264958908418	255.41599835217547820
ENSG00000081803	1.00000000000000000	1.00000000000000000	1.00000000000000000	40.34465760753752051	1.00000000000000000	1.00000000000000000	1.00000000000000000
ENSG00000081923	1.00000000000000000	1.00000000000000000	1.00000000000000000	79.18316182966812278	61.74977604631834538	1.00000000000000000	1.00000000000000000
ENSG00000082074	1.00000000000000000	1.00000000000000000	1.00000000000000000	1.00000000000000000	1.00000000000000000	426.66216834393043200	199.87313286370687138
ENSG00000082258	1.00000000000000000	1.00000000000000000	1.00000000000000000	1.00000000000000000	52.48372000194830633	1.00000000000000000	1.00000000000000000
ENSG00000082269	1.00000000000000000	1.00000000000000000	1.00000000000000000	59.16034128072953990	1.00000000000000000	1.00000000000000000	1.00000000000000000
ENSG00000082397	1.00000000000000000	1.00000000000000000	1.00000000000000000	1.00000000000000000	1.00000000000000000	1.00000000000000000	209.91426329954680341
ENSG00000082497	1.00000000000000000	1.00000000000000000	1.00000000000000000	66.15958682395813639	1.00000000000000000	1.00000000000000000	1.00000000000000000
ENSG00000083097	1.00000000000000000	1.00000000000000000	81.45951904111120712	58.00946329398710333	1.00000000000000000	1.00000000000000000	1.00000000000000000
ENSG00000083457	1.00000000000000000	70.37449330342097653	63.91677352725012895	55.53545739944439674	1.00000000000000000	190.40854484509682720	1.00000000000000000
ENSG00000083799	1.00000000000000000	1.00000000000000000	1.00000000000000000	48.94423721857837961	58.83240817591985206	170.58266439507664813	147.20633663801805824
ENSG00000084070	1.00000000000000000	1.00000000000000000	101.03421693172708729	1.00000000000000000	56.74454800283142930	210.44189076259937110	140.40814735209499986
ENSG00000084093	1.00000000000000000	1.00000000000000000	65.42502300094469092	54.95433974156392054	91.68998509998041868	164.94378796549466415	1.00000000000000000
ENSG00000084733	200.23978326266009731	220.88632673113005467	104.03352936109173754	129.67407799761434717	121.86656962843996155	1.00000000000000000	1.00000000000000000
ENSG00000085662	1.00000000000000000	80.12504352521079909	1.00000000000000000	1.00000000000000000	1.00000000000000000	1.00000000000000000	148.15539448513584375
ENSG00000086062	141.24717716753465879	89.98665859688414059	1.00000000000000000	106.07579575414064266	98.09988909574349236	1.00000000000000000	1.00000000000000000
ENSG00000086544	1.00000000000000000	1.00000000000000000	1.00000000000000000	1.00000000000000000	95.75133449425545962	1.00000000000000000	1.00000000000000000
ENSG00000086548	1.00000000000000000	1.00000000000000000	1.00000000000000000	52.26387027998104884	552.20804112698306199	1.00000000000000000	1.00000000000000000
ENSG00000086570	176.19145984027386476	114.41214264846023241	1.00000000000000000	1.00000000000000000	1.00000000000000000	1.00000000000000000	1.00000000000000000
ENSG00000087077	148.75148190989406771	114.76938958020809878	1.00000000000000000	94.79341102469007296	75.46377175002955084	1.00000000000000000	1.00000000000000000
ENSG00000087087	1.00000000000000000	89.37355893936307893	1.00000000000000000	1.00000000000000000	57.94034611008184754	1.00000000000000000	1.00000000000000000
ENSG00000087253	1.00000000000000000	1.00000000000000000	1.00000000000000000	1.00000000000000000	1.00000000000000000	1.00000000000000000	92.16987196149700878
ENSG00000087269	1.00000000000000000	66.04272791735158421	1.00000000000000000	1.00000000000000000	1.00000000000000000	1.00000000000000000	1.00000000000000000
ENSG00000087274	1.00000000000000000	81.28407967518056410	107.74522552028814459	59.36675752217202273	106.61608178653376910	176.56850356830824467	1.00000000000000000
ENSG00000087494	1.00000000000000000	82.72072927081478610	1.00000000000000000	1.00000000000000000	1.00000000000000000	1.00000000000000000	1.00000000000000000
ENSG00000087884	1.00000000000000000	1.00000000000000000	69.96781076940872879	68.67617256477234378	1.00000000000000000	1.00000000000000000	1.00000000000000000
ENSG00000087903	1.00000000000000000	1.00000000000000000	222.05721780829048839	1.00000000000000000	1.00000000000000000	1.00000000000000000	1.00000000000000000
ENSG00000088002	1.00000000000000000	228.56540858285885065	1.00000000000000000	1.00000000000000000	1.00000000000000000	1.00000000000000000	1.00000000000000000
ENSG00000088325	1.00000000000000000	82.79759326946800968	1.00000000000000000	1.00000000000000000	1.00000000000000000	1.00000000000000000	1.00000000000000000
ENSG00000088682	1.00000000000000000	40.18803280071774964	1.00000000000000000	62.99075173797022842	1.00000000000000000	1.00000000000000000	1.00000000000000000
ENSG00000088726	1.00000000000000000	63.62861452045593325	1.00000000000000000	1.00000000000000000	1.00000000000000000	1.00000000000000000	1.00000000000000000
ENSG00000088727	1.00000000000000000	1.00000000000000000	522.82640786547733569	1.00000000000000000	1.00000000000000000	1.00000000000000000	1.00000000000000000
ENSG00000089327	1.00000000000000000	247.91882194777437576	1.00000000000000000	1.00000000000000000	1.00000000000000000	632.14257010275457560	591.00051366456489177
ENSG00000089356	1338.19666637467526016	1099.95969535307222031	1571.37224438950033800	1346.96239040566570111	920.00598427468150931	1.00000000000000000	1.00000000000000000
ENSG00000089685	1.00000000000000000	53.59883913337736061	1.00000000000000000	1.00000000000000000	1.00000000000000000	1.00000000000000000	1.00000000000000000
ENSG00000089692	1.00000000000000000	1.00000000000000000	1.00000000000000000	1.00000000000000000	1.00000000000000000	187.10737526545730702	1.00000000000000000
ENSG00000089902	1.00000000000000000	63.47542958717141914	1.00000000000000000	1.00000000000000000	1.00000000000000000	1.00000000000000000	123.37810512381186356
ENSG00000090006	84.97883693727000320	64.65973752291277776	1.00000000000000000	1.00000000000000000	1.00000000000000000	1.00000000000000000	1.00000000000000000
ENSG00000090104	1.00000000000000000	1.00000000000000000	1.00000000000000000	1.00000000000000000	1.00000000000000000	1.00000000000000000	244.88784951705977733
ENSG00000090238	1.00000000000000000	86.77065819765189758	119.22909196089746331	130.26183095392275391	232.19799754450531282	300.62757729624388503	1.00000000000000000
ENSG00000090339	1.00000000000000000	1.00000000000000000	1.00000000000000000	1.00000000000000000	1.00000000000000000	1.00000000000000000	302.05584074356369229
ENSG00000090382	1.00000000000000000	1.00000000000000000	77.73357800308322396	1.00000000000000000	173.67995310950078647	1.00000000000000000	2783.74253306356467874
ENSG00000090581	1.00000000000000000	1.00000000000000000	1.00000000000000000	70.30890712051731839	88.08036313215121993	1.00000000000000000	1.00000000000000000
ENSG00000090621	188.66919269762468048	114.25044340116812691	1.00000000000000000	92.68128160380818770	94.44135681674571003	1.00000000000000000	74.52460523899270584
ENSG00000090686	1.00000000000000000	1.00000000000000000	1.00000000000000000	41.51391464580648005	1.00000000000000000	1.00000000000000000	1.00000000000000000
ENSG00000091409	359.94951182178925819	433.85678832707043284	1.00000000000000000	115.32406087351854751	1.00000000000000000	1.00000000000000000	1.00000000000000000
ENSG00000091483	1.00000000000000000	112.49268387631362032	1.00000000000000000	1.00000000000000000	1.00000000000000000	1.00000000000000000	1.00000000000000000
ENSG00000091986	1.00000000000000000	1.00000000000000000	957.61427373148160314	138.32241261875839200	434.45004397218394843	1.00000000000000000	1.00000000000000000
ENSG00000092295	1.00000000000000000	86.98564635151304003	1.00000000000000000	1.00000000000000000	1.00000000000000000	1.00000000000000000	1.00000000000000000
ENSG00000092531	1.00000000000000000	1.00000000000000000	1.00000000000000000	1.00000000000000000	45.26636681821533870	1.00000000000000000	1.00000000000000000
ENSG00000092850	1.00000000000000000	1.00000000000000000	144.07500763150102330	1.00000000000000000	1.00000000000000000	1.00000000000000000	1.00000000000000000
ENSG00000093072	1.00000000000000000	1.00000000000000000	1.00000000000000000	1.00000000000000000	1.00000000000000000	1.00000000000000000	88.85213754884256332
ENSG00000094755	1.00000000000000000	1.00000000000000000	1.00000000000000000	166.17513734152294091	188.13676054899536894	1.00000000000000000	1.00000000000000000
ENSG00000094963	242.78817303299655350	1.00000000000000000	1.00000000000000000	158.68714923995773347	1.00000000000000000	1.00000000000000000	1.00000000000000000
ENSG00000094975	1.00000000000000000	1.00000000000000000	1.00000000000000000	1.00000000000000000	46.92573342286176796	1.00000000000000000	1.00000000000000000
ENSG00000095066	1.00000000000000000	1.00000000000000000	1.00000000000000000	89.35057419723727890	75.74840822143443120	1.00000000000000000	1.00000000000000000
ENSG00000095596	1.00000000000000000	1.00000000000000000	1.00000000000000000	85.84658509234691337	1.00000000000000000	1.00000000000000000	1.00000000000000000
ENSG00000095794	1.00000000000000000	1.00000000000000000	62.76973562670752926	1.00000000000000000	1.00000000000000000	556.11838154407973889	135.28690950704077522
ENSG00000096060	1.00000000000000000	1.00000000000000000	1.00000000000000000	1.00000000000000000	1.00000000000000000	1.00000000000000000	102.48106267090378196
ENSG00000096093	1.00000000000000000	1.00000000000000000	517.34140999907583591	1.00000000000000000	45.97229392069123577	1.00000000000000000	1.00000000000000000
ENSG00000096696	838.05119279338987326	1301.03302019936495526	270.57110500106756490	357.23233381261246677	310.92685834675035039	1.00000000000000000	1.00000000000000000
ENSG00000097021	1.00000000000000000	73.53026652172997046	1.00000000000000000	1.00000000000000000	1.00000000000000000	1.00000000000000000	1.00000000000000000
ENSG00000099331	1.00000000000000000	1.00000000000000000	1.00000000000000000	1.00000000000000000	1.00000000000000000	1.00000000000000000	147.05344521876818931
ENSG00000099337	1.00000000000000000	1.00000000000000000	1.00000000000000000	61.09824669993992075	57.69097470706148556	1.00000000000000000	1.00000000000000000
ENSG00000099797	367.43330559347265307	228.38389843891857822	165.59842454321287164	267.48188560683968262	135.76354813234166841	1.00000000000000000	1.00000000000000000
ENSG00000099804	1.00000000000000000	57.62776649362606918	1.00000000000000000	1.00000000000000000	1.00000000000000000	1.00000000000000000	1.00000000000000000
ENSG00000099812	1.00000000000000000	1.00000000000000000	68.92777962048000973	1.00000000000000000	107.03507365350432678	1.00000000000000000	1.00000000000000000
ENSG00000099860	1.00000000000000000	1.00000000000000000	1.00000000000000000	1.00000000000000000	77.62085938715731004	1.00000000000000000	223.30737651636343344
ENSG00000099977	206.93698662100047159	93.59539957589521464	88.18233652087805297	118.43403353938751366	81.08372177146137005	1.00000000000000000	1.00000000000000000
ENSG00000100079	1.00000000000000000	1.00000000000000000	1.00000000000000000	1.00000000000000000	1.00000000000000000	1.00000000000000000	305.46114454887890588
ENSG00000100083	1.00000000000000000	1.00000000000000000	74.43477398720831673	1.00000000000000000	1.00000000000000000	172.30553576886671863	1.00000000000000000
ENSG00000100092	1.00000000000000000	56.26460036286982813	1.00000000000000000	1.00000000000000000	1.00000000000000000	1.00000000000000000	1.00000000000000000
ENSG00000100097	1.00000000000000000	113.21512220312270358	1.00000000000000000	1.00000000000000000	1.00000000000000000	476.14295247982005321	1276.11022398204727324
ENSG00000100100	1.00000000000000000	1.00000000000000000	1.00000000000000000	74.93279563923842090	108.82553375915051674	1.00000000000000000	1.00000000000000000
ENSG00000100139	1.00000000000000000	65.91391932466619608	1.00000000000000000	1.00000000000000000	1.00000000000000000	1.00000000000000000	1.00000000000000000
ENSG00000100234	1.00000000000000000	147.70139659497047546	1.00000000000000000	1.00000000000000000	1.00000000000000000	1.00000000000000000	1.00000000000000000
ENSG00000100239	1.00000000000000000	1.00000000000000000	1.00000000000000000	61.28805205859497107	1.00000000000000000	1.00000000000000000	1.00000000000000000
ENSG00000100242	1.00000000000000000	67.02172614992808519	1.00000000000000000	1.00000000000000000	1.00000000000000000	209.48704997241733849	1.00000000000000000
ENSG00000100258	1.00000000000000000	1.00000000000000000	1.00000000000000000	56.18211249372082250	1.00000000000000000	1.00000000000000000	1.00000000000000000
ENSG00000100266	1.00000000000000000	1.00000000000000000	1.00000000000000000	1.00000000000000000	52.79775040662744345	1.00000000000000000	113.04563054600458827
ENSG00000100304	1.00000000000000000	48.72749477108707339	1.00000000000000000	1.00000000000000000	1.00000000000000000	1.00000000000000000	1.00000000000000000
ENSG00000100320	1.00000000000000000	1.00000000000000000	1.00000000000000000	1.00000000000000000	61.37642677031743688	1.00000000000000000	1.00000000000000000
ENSG00000100321	134.42091248713205687	39.41959446129443023	1.00000000000000000	110.42090140230176587	75.32627962058222693	1.00000000000000000	1.00000000000000000
ENSG00000100347	92.53273323047433507	61.78685869455078006	34.94558335793764314	57.92085130478133692	1.00000000000000000	1.00000000000000000	1.00000000000000000
ENSG00000100410	1.00000000000000000	70.51840099432028808	1.00000000000000000	1.00000000000000000	1.00000000000000000	1.00000000000000000	1.00000000000000000
ENSG00000100413	1.00000000000000000	45.17057076418644357	1.00000000000000000	1.00000000000000000	1.00000000000000000	1.00000000000000000	1.00000000000000000
ENSG00000100450	1.00000000000000000	1.00000000000000000	1.00000000000000000	1.00000000000000000	1.00000000000000000	159.80193707711987372	1.00000000000000000
ENSG00000100453	1.00000000000000000	1.00000000000000000	1.00000000000000000	1.00000000000000000	1.00000000000000000	619.69048061102716929	702.90491603653129005
ENSG00000100522	1.00000000000000000	1.00000000000000000	1.00000000000000000	59.23730307995293742	1.00000000000000000	1.00000000000000000	1.00000000000000000
ENSG00000100600	1.00000000000000000	1.00000000000000000	1.00000000000000000	1.00000000000000000	1.00000000000000000	1.00000000000000000	259.01619396841766729
ENSG00000100697	113.79234605919518231	43.62311752527864428	37.63489093504436056	62.24505896786408243	58.92288612661591429	1.00000000000000000	1.00000000000000000
ENSG00000100711	213.72347924119372919	61.70987913783844903	67.95091474810517695	118.03213065419068073	54.73314467769850467	1.00000000000000000	1.00000000000000000
ENSG00000100941	1.00000000000000000	68.59722492937603988	98.76763389389402903	72.34793275025243986	88.96171979738655011	202.94132538616756278	1.00000000000000000
ENSG00000100949	1.00000000000000000	62.72023768061157512	1.00000000000000000	1.00000000000000000	1.00000000000000000	1.00000000000000000	1.00000000000000000
ENSG00000100979	105.27239289962946600	1.00000000000000000	150.68901677810751494	1.00000000000000000	1.00000000000000000	1.00000000000000000	1.00000000000000000
ENSG00000100982	1.00000000000000000	68.98497465167690734	1.00000000000000000	1.00000000000000000	1.00000000000000000	1.00000000000000000	1.00000000000000000
ENSG00000100983	99.21286966583511457	56.51672254660487482	1.00000000000000000	53.11755896709224345	66.08295761144103153	1.00000000000000000	1.00000000000000000
ENSG00000100994	146.68005863291710966	183.40509068182606711	1.00000000000000000	1.00000000000000000	1.00000000000000000	1.00000000000000000	1.00000000000000000
ENSG00000101096	1.00000000000000000	1.00000000000000000	1.00000000000000000	1.00000000000000000	1.00000000000000000	153.37018361728760851	1.00000000000000000
ENSG00000101109	1.00000000000000000	1.00000000000000000	1.00000000000000000	1.00000000000000000	1.00000000000000000	414.72291516018799484	143.39560229794079760
ENSG00000101126	1.00000000000000000	1.00000000000000000	70.31640498292073005	73.94610861836162030	1.00000000000000000	1.00000000000000000	1.00000000000000000
ENSG00000101132	1.00000000000000000	83.31818678459015359	1.00000000000000000	70.61976816004278135	1.00000000000000000	1.00000000000000000	1.00000000000000000
ENSG00000101144	1.00000000000000000	52.62979058504911478	1.00000000000000000	1.00000000000000000	1.00000000000000000	1.00000000000000000	1.00000000000000000
ENSG00000101150	1.00000000000000000	57.50381132713543053	1.00000000000000000	1.00000000000000000	1.00000000000000000	1.00000000000000000	1.00000000000000000
ENSG00000101160	1.00000000000000000	1.00000000000000000	101.82842732340073155	1.00000000000000000	1.00000000000000000	1.00000000000000000	743.34937471069031290
ENSG00000101220	1.00000000000000000	55.59753206022448779	1.00000000000000000	1.00000000000000000	1.00000000000000000	1.00000000000000000	1.00000000000000000
ENSG00000101222	1.00000000000000000	1.00000000000000000	137.28585650067188340	1.00000000000000000	1.00000000000000000	1.00000000000000000	1.00000000000000000
ENSG00000101236	1.00000000000000000	1.00000000000000000	1.00000000000000000	58.92744504850225695	1.00000000000000000	1.00000000000000000	1.00000000000000000
ENSG00000101265	1.00000000000000000	1.00000000000000000	1.00000000000000000	1.00000000000000000	1.00000000000000000	1.00000000000000000	127.52232400046580096
ENSG00000101311	1.00000000000000000	73.36934615826417883	1.00000000000000000	1.00000000000000000	1.00000000000000000	1.00000000000000000	1.00000000000000000
ENSG00000101336	1.00000000000000000	1.00000000000000000	1.00000000000000000	1.00000000000000000	1.00000000000000000	1.00000000000000000	235.32430045660950668
ENSG00000101384	154.32675163642025495	77.47158254312849124	1.00000000000000000	1.00000000000000000	1.00000000000000000	1.00000000000000000	1.00000000000000000
ENSG00000101444	162.02312593716544598	162.94390711590685328	1.00000000000000000	52.17924750069197870	1.00000000000000000	1.00000000000000000	123.45536889848786188
ENSG00000101448	1.00000000000000000	1.00000000000000000	277.92007729903718882	1.00000000000000000	1.00000000000000000	1.00000000000000000	1.00000000000000000
ENSG00000101596	1.00000000000000000	1.00000000000000000	42.72831667244982867	63.94849887086185447	50.41532582776090265	238.10230276018700124	1.00000000000000000
ENSG00000101654	1.00000000000000000	86.16043529430173464	73.96615795236444058	56.70104994562437639	75.21209459462943414	214.23156850175666932	1.00000000000000000
ENSG00000101773	108.88502397574401925	59.91870909884093521	1.00000000000000000	1.00000000000000000	75.40040529380934231	1.00000000000000000	1.00000000000000000
ENSG00000102024	1.00000000000000000	127.89525064560058354	1.00000000000000000	1.00000000000000000	1.00000000000000000	1.00000000000000000	1.00000000000000000
ENSG00000102081	1.00000000000000000	1.00000000000000000	1.00000000000000000	1.00000000000000000	66.90002475442263119	1.00000000000000000	1.00000000000000000
ENSG00000102103	136.10030014034120427	95.45482102538180413	1.00000000000000000	58.49749421292882801	61.68577248653718925	1.00000000000000000	1.00000000000000000
ENSG00000102316	191.90013914032616071	1.00000000000000000	235.88331578498858221	129.69821122101836863	183.49405501169590593	1.00000000000000000	1.00000000000000000
ENSG00000102401	1.00000000000000000	1.00000000000000000	1.00000000000000000	1.00000000000000000	56.25505367509053656	1.00000000000000000	1.00000000000000000
ENSG00000102524	1.00000000000000000	1.00000000000000000	1.00000000000000000	1.00000000000000000	1.00000000000000000	1.00000000000000000	150.72454416806840527
ENSG00000102547	1.00000000000000000	1.00000000000000000	1.00000000000000000	57.23962209874756724	1.00000000000000000	1.00000000000000000	1.00000000000000000
ENSG00000102554	453.53800744604848205	311.37471017329727374	206.87881326825373662	560.08208124702900932	460.58440923165539971	1.00000000000000000	1.00000000000000000
ENSG00000102575	1.00000000000000000	1.00000000000000000	1.00000000000000000	1.00000000000000000	1.00000000000000000	1.00000000000000000	506.06310669574673966
ENSG00000102738	1.00000000000000000	1.00000000000000000	587.74196656650747173	1.00000000000000000	1.00000000000000000	1.00000000000000000	1.00000000000000000
ENSG00000102760	1.00000000000000000	1.00000000000000000	164.27792038802073193	1.00000000000000000	141.96220797591902851	1.00000000000000000	274.59102352191109730
ENSG00000102804	880.58034560155999770	59.08228593892260960	175.36855651038803217	196.13185346452209501	193.38268978290071232	1.00000000000000000	1.00000000000000000
ENSG00000102854	1.00000000000000000	1.00000000000000000	1.00000000000000000	80.16304709414634999	334.87660947524341282	1.00000000000000000	1.00000000000000000
ENSG00000102879	1.00000000000000000	1.00000000000000000	1.00000000000000000	1.00000000000000000	1.00000000000000000	1267.18118788949232112	580.25847825769960764
ENSG00000102886	1.00000000000000000	1.00000000000000000	1.00000000000000000	1.00000000000000000	62.35513973534169452	1.00000000000000000	1.00000000000000000
ENSG00000102908	181.97362425211994719	95.59349364643090041	1.00000000000000000	189.60836927988057710	94.00050801963176639	1.00000000000000000	1.00000000000000000
ENSG00000102934	1.00000000000000000	1.00000000000000000	1.00000000000000000	60.83147244369866513	1.00000000000000000	1.00000000000000000	1.00000000000000000
ENSG00000102970	1.00000000000000000	1.00000000000000000	1.00000000000000000	1.00000000000000000	1.00000000000000000	1.00000000000000000	832.44591663864071052
ENSG00000103018	1.00000000000000000	54.36968838457893582	1.00000000000000000	56.12426869521672756	1.00000000000000000	1.00000000000000000	1.00000000000000000
ENSG00000103021	1.00000000000000000	1.00000000000000000	258.67997083095065136	1.00000000000000000	1.00000000000000000	1.00000000000000000	1.00000000000000000
ENSG00000103121	1.00000000000000000	73.07378091923045815	1.00000000000000000	1.00000000000000000	1.00000000000000000	156.17354929251479234	1.00000000000000000
ENSG00000103145	1.00000000000000000	89.21376160944019773	1.00000000000000000	38.40818011062962967	1.00000000000000000	1.00000000000000000	1.00000000000000000
ENSG00000103187	1.00000000000000000	1.00000000000000000	1.00000000000000000	1.00000000000000000	1.00000000000000000	566.90737502839988338	2381.95637796829032595
ENSG00000103197	1.00000000000000000	1.00000000000000000	1.00000000000000000	1.00000000000000000	56.83524834806000570	1.00000000000000000	1.00000000000000000
ENSG00000103222	1.00000000000000000	112.91499233885694764	1.00000000000000000	1.00000000000000000	1.00000000000000000	1.00000000000000000	1.00000000000000000
ENSG00000103253	1.00000000000000000	1.00000000000000000	134.26409931402238840	1.00000000000000000	1.00000000000000000	1.00000000000000000	1.00000000000000000
ENSG00000103260	1.00000000000000000	1.00000000000000000	143.77893710916163172	1.00000000000000000	1.00000000000000000	1.00000000000000000	1.00000000000000000
ENSG00000103316	1.00000000000000000	1.00000000000000000	86.18972170798751620	139.83803091853684464	181.16956891482490732	1.00000000000000000	1.00000000000000000
ENSG00000103351	1.00000000000000000	1.00000000000000000	300.01952520451533246	1.00000000000000000	1.00000000000000000	1.00000000000000000	1.00000000000000000
ENSG00000103415	1.00000000000000000	57.09254543083050493	1.00000000000000000	1.00000000000000000	1.00000000000000000	1.00000000000000000	1.00000000000000000
ENSG00000103429	1.00000000000000000	1.00000000000000000	1.00000000000000000	47.28823159520076302	1.00000000000000000	1.00000000000000000	1.00000000000000000
ENSG00000103479	1.00000000000000000	1.00000000000000000	84.25360679708228417	66.64258782029881445	40.83283794824328794	268.57575457553815568	1.00000000000000000
ENSG00000103496	1.00000000000000000	1.00000000000000000	1.00000000000000000	53.07893602899846286	1.00000000000000000	1.00000000000000000	1.00000000000000000
ENSG00000103534	1.00000000000000000	1.00000000000000000	1012.66157667218203642	221.74329525213443048	473.44720558741659033	1.00000000000000000	1.00000000000000000
ENSG00000103540	1.00000000000000000	1.00000000000000000	153.65246179508591240	1.00000000000000000	1.00000000000000000	1.00000000000000000	1.00000000000000000
ENSG00000103642	1.00000000000000000	1.00000000000000000	1.00000000000000000	1.00000000000000000	1.00000000000000000	1.00000000000000000	134.39924025816418407
ENSG00000103653	1.00000000000000000	52.57910389148098318	1.00000000000000000	1.00000000000000000	1.00000000000000000	1.00000000000000000	152.41037346076947756
ENSG00000104064	1.00000000000000000	1.00000000000000000	49.69591273021983113	58.46301305589954467	1.00000000000000000	1.00000000000000000	1.00000000000000000
ENSG00000104067	222.23966647665395158	137.49314428478228933	70.62254102633703212	63.56858738388430652	139.13239555691578175	1.00000000000000000	1.00000000000000000
ENSG00000104129	1.00000000000000000	1.00000000000000000	1.00000000000000000	40.30913223829788450	1.00000000000000000	1.00000000000000000	1.00000000000000000
ENSG00000104164	1.00000000000000000	1.00000000000000000	1.00000000000000000	1.00000000000000000	1.00000000000000000	1.00000000000000000	101.93345777016180875
ENSG00000104218	1.00000000000000000	1.00000000000000000	315.88497677541226949	1.00000000000000000	1.00000000000000000	1.00000000000000000	1.00000000000000000
ENSG00000104237	1.00000000000000000	1.00000000000000000	323.77086469247979039	1.00000000000000000	1.00000000000000000	1.00000000000000000	1.00000000000000000
ENSG00000104341	203.31864866647632084	99.81419078117657762	1.00000000000000000	76.39990751347400533	113.02406207052266041	1.00000000000000000	1.00000000000000000
ENSG00000104361	1.00000000000000000	1.00000000000000000	1.00000000000000000	81.76171380997153904	77.68183066230247391	1.00000000000000000	1.00000000000000000
ENSG00000104368	147.69283652997401646	308.74793504271792699	1.00000000000000000	1.00000000000000000	1.00000000000000000	1.00000000000000000	1.00000000000000000
ENSG00000104427	1.00000000000000000	1.00000000000000000	146.78670190866529310	1.00000000000000000	1.00000000000000000	1.00000000000000000	1.00000000000000000
ENSG00000104450	1.00000000000000000	1.00000000000000000	316.00105879280494037	1.00000000000000000	71.09806376461121147	1.00000000000000000	1.00000000000000000
ENSG00000104518	1.00000000000000000	1.00000000000000000	51.09845226432507559	34.69832828469748875	66.03522640015806644	155.34440096173551638	1.00000000000000000
ENSG00000104522	1.00000000000000000	71.65375634015639150	1.00000000000000000	140.62791690783333820	139.51168926439447660	1.00000000000000000	1.00000000000000000
ENSG00000104549	1.00000000000000000	1.00000000000000000	158.49336637069470157	1.00000000000000000	1.00000000000000000	1.00000000000000000	1.00000000000000000
ENSG00000104660	1.00000000000000000	1.00000000000000000	50.47903702235180390	52.20839561248848781	41.83276750912538944	363.07228144242066037	1.00000000000000000
ENSG00000104679	1.00000000000000000	48.98106706029281554	1.00000000000000000	1.00000000000000000	1.00000000000000000	1.00000000000000000	1.00000000000000000
ENSG00000104723	1.00000000000000000	1.00000000000000000	244.98813295162199211	71.57577163078333626	1.00000000000000000	1.00000000000000000	1.00000000000000000
ENSG00000104774	1.00000000000000000	1.00000000000000000	1.00000000000000000	1.00000000000000000	1.00000000000000000	1.00000000000000000	262.17745011908101560
ENSG00000104856	1.00000000000000000	1.00000000000000000	1.00000000000000000	1.00000000000000000	1.00000000000000000	1.00000000000000000	123.48643653436296574
ENSG00000104881	1.00000000000000000	136.70768908988401336	1.00000000000000000	63.65431800334131651	1.00000000000000000	1.00000000000000000	1.00000000000000000
ENSG00000104886	1.00000000000000000	55.17977999453982108	1.00000000000000000	1.00000000000000000	1.00000000000000000	1.00000000000000000	1.00000000000000000
ENSG00000104894	1.00000000000000000	1.00000000000000000	1.00000000000000000	1.00000000000000000	1.00000000000000000	714.52660327230546500	199.21037301693624499
ENSG00000104897	1.00000000000000000	49.02241573899174654	1.00000000000000000	1.00000000000000000	1.00000000000000000	1.00000000000000000	1.00000000000000000
ENSG00000104951	1.00000000000000000	1.00000000000000000	1.00000000000000000	1.00000000000000000	1.00000000000000000	1.00000000000000000	185.75889426671548676
ENSG00000104972	1.00000000000000000	1.00000000000000000	1.00000000000000000	1.00000000000000000	1.00000000000000000	1.00000000000000000	137.07209135160510982
ENSG00000104998	1.00000000000000000	1.00000000000000000	1.00000000000000000	1.00000000000000000	1.00000000000000000	168.85969888533404060	1.00000000000000000
ENSG00000105197	1.00000000000000000	45.61955654498175505	1.00000000000000000	1.00000000000000000	1.00000000000000000	1.00000000000000000	1.00000000000000000
ENSG00000105281	277.58763446168160272	96.91909661890331051	1.00000000000000000	84.38042786274721152	43.06984764604116833	1.00000000000000000	1.00000000000000000
ENSG00000105329	1.00000000000000000	44.66226685992717904	1.00000000000000000	1.00000000000000000	1.00000000000000000	250.95674231361741136	362.33296377708916225
ENSG00000105364	160.30001719417586514	115.32315887013527345	62.72871330024770486	114.38537847585953955	70.20497576464796907	1.00000000000000000	1.00000000000000000
ENSG00000105374	1.00000000000000000	1.00000000000000000	1.00000000000000000	1.00000000000000000	1.00000000000000000	765.85448535984414775	1.00000000000000000
ENSG00000105388	1.00000000000000000	127.26836020784362802	1.00000000000000000	203.29132834293392307	1275.14937967197056423	1.00000000000000000	1.00000000000000000
ENSG00000105479	1.00000000000000000	1.00000000000000000	258.39002530205277708	1.00000000000000000	1.00000000000000000	1.00000000000000000	1.00000000000000000
ENSG00000105514	1.00000000000000000	1.00000000000000000	1.00000000000000000	59.87884559947801932	1.00000000000000000	1.00000000000000000	1.00000000000000000
ENSG00000105519	1.00000000000000000	1.00000000000000000	2444.50050675801094258	1.00000000000000000	1.00000000000000000	162.74828377593345863	1.00000000000000000
ENSG00000105612	1.00000000000000000	1.00000000000000000	1.00000000000000000	1.00000000000000000	36.27048248754795168	1.00000000000000000	1.00000000000000000
ENSG00000105655	145.82028600245624261	1.00000000000000000	1.00000000000000000	1.00000000000000000	1.00000000000000000	1.00000000000000000	1.00000000000000000
ENSG00000105726	1.00000000000000000	51.35304193374438597	1.00000000000000000	1.00000000000000000	1.00000000000000000	1.00000000000000000	1.00000000000000000
ENSG00000105792	1.00000000000000000	1.00000000000000000	129.29831996479984468	1.00000000000000000	1.00000000000000000	1.00000000000000000	1.00000000000000000
ENSG00000105810	1.00000000000000000	91.03008466147851152	1.00000000000000000	1.00000000000000000	1.00000000000000000	1.00000000000000000	1.00000000000000000
ENSG00000105825	1.00000000000000000	1.00000000000000000	1.00000000000000000	1.00000000000000000	72.32056009897782189	1.00000000000000000	1.00000000000000000
ENSG00000105849	1.00000000000000000	45.26576376122322642	1.00000000000000000	1.00000000000000000	1.00000000000000000	1.00000000000000000	1.00000000000000000
ENSG00000105854	1.00000000000000000	1.00000000000000000	1.00000000000000000	62.30141522379948071	64.96089784929104383	1.00000000000000000	1.00000000000000000
ENSG00000105856	103.51642976150017716	1.00000000000000000	1.00000000000000000	37.12812085768199211	73.22601621275748585	1.00000000000000000	1.00000000000000000
ENSG00000105877	1.00000000000000000	1.00000000000000000	338.58556558160142913	1.00000000000000000	1.00000000000000000	1.00000000000000000	1.00000000000000000
ENSG00000105894	1.00000000000000000	1.00000000000000000	61.53804218306166263	175.08282170987735071	1.00000000000000000	1.00000000000000000	1.00000000000000000
ENSG00000105939	1.00000000000000000	50.12922095717159010	79.22319018765044518	74.14854367067782448	64.22024695620459056	183.26909899213944755	1.00000000000000000
ENSG00000105953	1.00000000000000000	52.81947917665609538	1.00000000000000000	1.00000000000000000	1.00000000000000000	1.00000000000000000	1.00000000000000000
ENSG00000105971	99.96857080949054364	170.68186693331310266	1.00000000000000000	116.63202348989359791	111.48997482298841533	1.00000000000000000	1.00000000000000000
ENSG00000105974	1.00000000000000000	146.90913794132933390	1.00000000000000000	1.00000000000000000	1.00000000000000000	1.00000000000000000	1.00000000000000000
ENSG00000106012	1.00000000000000000	1.00000000000000000	152.62380241891921173	1.00000000000000000	1.00000000000000000	1.00000000000000000	1.00000000000000000
ENSG00000106066	1.00000000000000000	1.00000000000000000	1.00000000000000000	1.00000000000000000	1.00000000000000000	1.00000000000000000	452.13442063427163475
ENSG00000106105	1.00000000000000000	168.14349691938829778	1.00000000000000000	50.42364661841409657	49.10985931355166656	1.00000000000000000	1.00000000000000000
ENSG00000106178	1.00000000000000000	1.00000000000000000	1.00000000000000000	1.00000000000000000	1.00000000000000000	1.00000000000000000	192.79954710633134596
ENSG00000106266	1.00000000000000000	1.00000000000000000	1.00000000000000000	1.00000000000000000	36.71199173862147092	1.00000000000000000	105.54567771824525835
ENSG00000106268	1.00000000000000000	125.29358626047346092	1.00000000000000000	52.79506024782255480	1.00000000000000000	1.00000000000000000	172.96052991973022017
ENSG00000106278	369.32036533166615300	54.27578564414005768	1.00000000000000000	1.00000000000000000	51.26950509283310708	1.00000000000000000	1.00000000000000000
ENSG00000106330	1.00000000000000000	1.00000000000000000	1.00000000000000000	53.27474611958504624	1.00000000000000000	1.00000000000000000	1.00000000000000000
ENSG00000106344	1.00000000000000000	48.24142896987404328	1.00000000000000000	1.00000000000000000	1.00000000000000000	1.00000000000000000	1.00000000000000000
ENSG00000106392	1.00000000000000000	1.00000000000000000	90.21969659980723577	72.35887768823782551	1.00000000000000000	1.00000000000000000	1.00000000000000000
ENSG00000106443	1.00000000000000000	40.50401451501141281	49.62248725238924152	70.24706343586817070	58.30054701425427766	128.30588774026341525	1.00000000000000000
ENSG00000106565	1.00000000000000000	1.00000000000000000	1.00000000000000000	1.00000000000000000	1.00000000000000000	1.00000000000000000	301.03187717633704779
ENSG00000106588	81.11949115846378788	1.00000000000000000	71.79466088910454857	41.92709528724585510	1.00000000000000000	1.00000000000000000	1.00000000000000000
ENSG00000106636	1.00000000000000000	1.00000000000000000	1.00000000000000000	1.00000000000000000	57.39390818539660444	1.00000000000000000	1.00000000000000000
ENSG00000106733	1.00000000000000000	1.00000000000000000	1.00000000000000000	50.33212156591241637	1.00000000000000000	1.00000000000000000	1.00000000000000000
ENSG00000106785	1.00000000000000000	1.00000000000000000	1.00000000000000000	61.79309090441579855	1.00000000000000000	1.00000000000000000	1.00000000000000000
ENSG00000106789	1.00000000000000000	1.00000000000000000	1.00000000000000000	67.82752054365198546	98.82824899149811415	1.00000000000000000	1.00000000000000000
ENSG00000106948	1.00000000000000000	1.00000000000000000	101.06119666497137644	1.00000000000000000	1.00000000000000000	215.97976434429153869	1.00000000000000000
ENSG00000106991	1.00000000000000000	1.00000000000000000	1.00000000000000000	1.00000000000000000	1.00000000000000000	1.00000000000000000	121.05608809144376892
ENSG00000107020	1.00000000000000000	38.54710030086505412	1.00000000000000000	55.63185084185703033	1.00000000000000000	1.00000000000000000	1.00000000000000000
ENSG00000107099	1.00000000000000000	1.00000000000000000	1.00000000000000000	1.00000000000000000	1.00000000000000000	180.40638355091081735	176.33618974034635585
ENSG00000107263	1.00000000000000000	1.00000000000000000	1.00000000000000000	1.00000000000000000	1.00000000000000000	1.00000000000000000	86.49602814394242500
ENSG00000107281	1.00000000000000000	1.00000000000000000	1.00000000000000000	1.00000000000000000	48.23499318476773112	1.00000000000000000	1.00000000000000000
ENSG00000107438	630.32043206864580043	363.91591972225393192	514.69385504740955639	442.86168087804003335	243.12479592408146800	1.00000000000000000	1.00000000000000000
ENSG00000107731	1.00000000000000000	81.90793562880818968	1.00000000000000000	1.00000000000000000	1.00000000000000000	1.00000000000000000	1.00000000000000000
ENSG00000107738	1.00000000000000000	1.00000000000000000	1.00000000000000000	1.00000000000000000	93.61664598844225793	1.00000000000000000	198.66091235096232026
ENSG00000107742	1.00000000000000000	1.00000000000000000	1.00000000000000000	1.00000000000000000	1.00000000000000000	610.76040519347179725	1.00000000000000000
ENSG00000107798	75.43486315671340492	1.00000000000000000	1.00000000000000000	1.00000000000000000	1.00000000000000000	1.00000000000000000	129.35186242153091030
ENSG00000107833	118.81505180690459156	87.93175310890718777	1.00000000000000000	1.00000000000000000	1.00000000000000000	1.00000000000000000	1.00000000000000000
ENSG00000107862	1.00000000000000000	1.00000000000000000	1.00000000000000000	1.00000000000000000	51.96339627700366748	1.00000000000000000	1.00000000000000000
ENSG00000107874	1.00000000000000000	1.00000000000000000	1.00000000000000000	43.32913044588655538	1.00000000000000000	1.00000000000000000	1.00000000000000000
ENSG00000107937	1.00000000000000000	56.75717865390041794	1.00000000000000000	1.00000000000000000	1.00000000000000000	1.00000000000000000	1.00000000000000000
ENSG00000107968	1.00000000000000000	1.00000000000000000	61.47162496613826477	1.00000000000000000	68.65618531189136320	1.00000000000000000	151.73266105890434119
ENSG00000108010	72.30462636884888639	99.69378586692154443	43.63030163364201286	67.04557211777644454	1.00000000000000000	1.00000000000000000	1.00000000000000000
ENSG00000108055	1.00000000000000000	80.88161063018333152	113.56844739590293614	74.88201659086813322	73.80229443487721142	162.31749218308004856	1.00000000000000000
ENSG00000108106	1.00000000000000000	141.47925675837322501	1.00000000000000000	1.00000000000000000	1.00000000000000000	1.00000000000000000	1.00000000000000000
ENSG00000108175	1.00000000000000000	56.16962852899257541	1.00000000000000000	1.00000000000000000	1.00000000000000000	1.00000000000000000	179.12984250393094499
ENSG00000108179	1.00000000000000000	1.00000000000000000	1.00000000000000000	1.00000000000000000	1.00000000000000000	1.00000000000000000	90.03750099594122958
ENSG00000108352	1.00000000000000000	51.09637317241714527	1.00000000000000000	67.98514254359548659	1.00000000000000000	1.00000000000000000	1.00000000000000000
ENSG00000108465	1.00000000000000000	1.00000000000000000	56.31792868139019959	68.81237750562870303	1.00000000000000000	1.00000000000000000	1.00000000000000000
ENSG00000108523	1.00000000000000000	62.68831008686064621	110.79211311420988295	111.66740869900429800	47.32440347929853175	187.59824200230829661	1.00000000000000000
ENSG00000108592	1.00000000000000000	62.37796221570832245	1.00000000000000000	1.00000000000000000	1.00000000000000000	1.00000000000000000	1.00000000000000000
ENSG00000108602	2492.78885718762876422	649.24757993492107744	1549.23740927593598826	2321.30286053274585356	2161.55124392709285530	303.80356202233542717	1.00000000000000000
ENSG00000108641	1.00000000000000000	1.00000000000000000	257.96047560624867856	1.00000000000000000	1.00000000000000000	1.00000000000000000	1.00000000000000000
ENSG00000108669	1.00000000000000000	47.38876322345941361	62.54181066164942848	1.00000000000000000	85.61989910110345647	192.48461269698830733	1.00000000000000000
ENSG00000108679	353.16964265227738906	100.11862710218801453	125.80266216512660549	227.87027477361445449	211.72422671480364897	1.00000000000000000	1.00000000000000000
ENSG00000108788	1.00000000000000000	99.20391446732624274	1.00000000000000000	1.00000000000000000	51.95984710156192676	1.00000000000000000	1.00000000000000000
ENSG00000108798	1.00000000000000000	1.00000000000000000	1.00000000000000000	1.00000000000000000	1.00000000000000000	147.70474799759946904	1.00000000000000000
ENSG00000109103	1.00000000000000000	1.00000000000000000	1.00000000000000000	1.00000000000000000	1.00000000000000000	1.00000000000000000	104.50549347716975035
ENSG00000109113	65.01232994513338781	54.55374218044892842	57.36114167441860445	67.25996214742450263	1.00000000000000000	1.00000000000000000	1.00000000000000000
ENSG00000109189	1.00000000000000000	1.00000000000000000	1.00000000000000000	57.31505502424212040	86.49285446665646759	1.00000000000000000	1.00000000000000000
ENSG00000109193	138.09074226415961562	1.00000000000000000	1.00000000000000000	1.00000000000000000	1.00000000000000000	1.00000000000000000	1.00000000000000000
ENSG00000109255	1.00000000000000000	243.46050480014562822	1.00000000000000000	64.12581447246037669	1.00000000000000000	1.00000000000000000	1.00000000000000000
ENSG00000109321	1.00000000000000000	1.00000000000000000	1.00000000000000000	1.00000000000000000	1.00000000000000000	1.00000000000000000	507.06636757115251157
ENSG00000109466	1.00000000000000000	1.00000000000000000	1.00000000000000000	43.63733139614322454	1.00000000000000000	1.00000000000000000	1.00000000000000000
ENSG00000109686	1.00000000000000000	1.00000000000000000	1.00000000000000000	1.00000000000000000	85.15559513501773381	1.00000000000000000	1.00000000000000000
ENSG00000109814	1.00000000000000000	1.00000000000000000	147.50549245204010163	1.00000000000000000	1.00000000000000000	1.00000000000000000	1.00000000000000000
ENSG00000109920	1.00000000000000000	54.12995914931056518	76.28549802818439218	71.24254853296910994	85.58454073083514402	223.06635580631669313	1.00000000000000000
ENSG00000110011	86.87800555764501098	1.00000000000000000	1.00000000000000000	59.99635107092603903	40.66872027714716609	1.00000000000000000	223.26011364122916802
ENSG00000110031	1.00000000000000000	1.00000000000000000	1.00000000000000000	1.00000000000000000	1.00000000000000000	138.23735964626439454	1.00000000000000000
ENSG00000110063	1.00000000000000000	1.00000000000000000	1.00000000000000000	1.00000000000000000	64.03730018089488851	1.00000000000000000	1.00000000000000000
ENSG00000110075	1.00000000000000000	52.16575830921141943	1.00000000000000000	1.00000000000000000	1.00000000000000000	1.00000000000000000	1.00000000000000000
ENSG00000110077	1.00000000000000000	1.00000000000000000	1.00000000000000000	1.00000000000000000	1.00000000000000000	1.00000000000000000	804.34939453870333637
ENSG00000110080	1.00000000000000000	1.00000000000000000	1.00000000000000000	1.00000000000000000	78.15374920775268208	1.00000000000000000	1.00000000000000000
ENSG00000110090	1.00000000000000000	80.22381220537654656	1.00000000000000000	1.00000000000000000	1.00000000000000000	1.00000000000000000	1.00000000000000000
ENSG00000110092	297.80422433900355372	130.56058312753566497	75.74645746915253142	116.41571816638536063	164.22235385357632254	1.00000000000000000	1.00000000000000000
ENSG00000110318	1.00000000000000000	1.00000000000000000	298.05227600489644146	1.00000000000000000	1.00000000000000000	1.00000000000000000	1.00000000000000000
ENSG00000110324	1.00000000000000000	1.00000000000000000	1.00000000000000000	1.00000000000000000	1.00000000000000000	1.00000000000000000	156.52408068220893256
ENSG00000110400	1.00000000000000000	119.21198800361247550	1.00000000000000000	86.18929404485517409	1.00000000000000000	1.00000000000000000	1.00000000000000000
ENSG00000110429	1.00000000000000000	59.51589620570607764	1.00000000000000000	1.00000000000000000	1.00000000000000000	1.00000000000000000	1.00000000000000000
ENSG00000110492	632.93835079291761758	266.82123089150604756	355.15626183191761811	820.83732079320543562	785.10730307170456399	1.00000000000000000	1.00000000000000000
ENSG00000110619	1.00000000000000000	45.83450033569810245	325.95701513052694054	1.00000000000000000	1.00000000000000000	1.00000000000000000	1.00000000000000000
ENSG00000110628	76.72481983340372835	1.00000000000000000	79.46833191319250034	87.07491778008434835	104.98710711483504099	1.00000000000000000	1.00000000000000000
ENSG00000110711	1.00000000000000000	1.00000000000000000	1.00000000000000000	1.00000000000000000	1.00000000000000000	140.93322764884263165	1.00000000000000000
ENSG00000110719	1.00000000000000000	1.00000000000000000	1.00000000000000000	1.00000000000000000	78.87326197065006284	1.00000000000000000	1.00000000000000000
ENSG00000110721	1.00000000000000000	1.00000000000000000	1.00000000000000000	1.00000000000000000	52.58049073886009950	1.00000000000000000	1.00000000000000000
ENSG00000110723	135.71494144385692948	1.00000000000000000	143.00965672474498547	74.42204423567244476	66.71088750921786925	1.00000000000000000	1.00000000000000000
ENSG00000110801	1.00000000000000000	69.56163213409080015	1.00000000000000000	1.00000000000000000	1.00000000000000000	1.00000000000000000	1.00000000000000000
ENSG00000110841	1.00000000000000000	76.11715227223395175	1.00000000000000000	1.00000000000000000	1.00000000000000000	1.00000000000000000	1.00000000000000000
ENSG00000110848	1.00000000000000000	1.00000000000000000	1.00000000000000000	1.00000000000000000	1.00000000000000000	1097.91204225889737245	1.00000000000000000
ENSG00000110852	171.56537240883309892	113.45202515075357041	1.00000000000000000	156.33663713188295219	62.41588257481652136	400.78301564181987260	1.00000000000000000
ENSG00000110880	1.00000000000000000	58.20776336635877612	1.00000000000000000	1.00000000000000000	1.00000000000000000	1.00000000000000000	139.59202864726867688
ENSG00000110934	1.00000000000000000	1.00000000000000000	1.00000000000000000	1.00000000000000000	1.00000000000000000	181.09447151329044345	1.00000000000000000
ENSG00000111276	1.00000000000000000	1.00000000000000000	1.00000000000000000	1.00000000000000000	1.00000000000000000	150.01251658500100916	1.00000000000000000
ENSG00000111328	112.11426136025318101	229.68870679507784871	1.00000000000000000	94.88563761880131153	59.65949300575013581	1.00000000000000000	1.00000000000000000
ENSG00000111348	1.00000000000000000	81.88691586280542367	47.36623168182811838	154.37171838320708162	297.47084865865883785	1318.44456400198964729	685.67826790031574546
ENSG00000111361	1.00000000000000000	44.47975062050340966	1.00000000000000000	1.00000000000000000	1.00000000000000000	1.00000000000000000	1.00000000000000000
ENSG00000111371	1.00000000000000000	93.01073623363156173	1.00000000000000000	50.18828064283996326	1.00000000000000000	1.00000000000000000	1.00000000000000000
ENSG00000111481	1.00000000000000000	1.00000000000000000	1.00000000000000000	54.16548442861249413	1.00000000000000000	1.00000000000000000	1.00000000000000000
ENSG00000111666	1.00000000000000000	1.00000000000000000	1.00000000000000000	73.28790884450812371	97.33380514835209851	1.00000000000000000	1.00000000000000000
ENSG00000111670	1.00000000000000000	1.00000000000000000	1.00000000000000000	75.37524812430049792	50.24693394463783136	1.00000000000000000	1.00000000000000000
ENSG00000111679	1.00000000000000000	1.00000000000000000	1.00000000000000000	1.00000000000000000	1.00000000000000000	175.88697903781894638	213.76703782359288653
ENSG00000111729	1.00000000000000000	1.00000000000000000	1.00000000000000000	1.00000000000000000	1.00000000000000000	1.00000000000000000	232.76016815205056787
ENSG00000111796	1.00000000000000000	1.00000000000000000	1.00000000000000000	1.00000000000000000	1.00000000000000000	1304.68131927656986591	1.00000000000000000
ENSG00000111816	1.00000000000000000	1.00000000000000000	1.00000000000000000	1.00000000000000000	64.58567535923174319	1.00000000000000000	1.00000000000000000
ENSG00000111817	1.00000000000000000	54.17848818051774629	1.00000000000000000	1.00000000000000000	1.00000000000000000	1.00000000000000000	144.77101883689175565
ENSG00000111834	1.00000000000000000	1.00000000000000000	357.37030900110448783	1.00000000000000000	1.00000000000000000	1.00000000000000000	1.00000000000000000
ENSG00000111845	1.00000000000000000	51.81620139055603147	1.00000000000000000	1.00000000000000000	1.00000000000000000	1.00000000000000000	1.00000000000000000
ENSG00000111885	1.00000000000000000	1.00000000000000000	1.00000000000000000	1.00000000000000000	50.33099740802126831	1.00000000000000000	1.00000000000000000
ENSG00000111906	210.65486594454222313	77.22584169310805180	57.72437444395245620	129.60990269097916894	78.64777172197538846	1.00000000000000000	1.00000000000000000
ENSG00000111907	139.13797322218283625	186.95527849026964873	1.00000000000000000	228.57015400415218664	187.90131313804195656	1.00000000000000000	1.00000000000000000
ENSG00000111961	1.00000000000000000	1.00000000000000000	1.00000000000000000	85.01607515022396910	82.14388746313834133	1.00000000000000000	1.00000000000000000
ENSG00000112078	1.00000000000000000	1.00000000000000000	1.00000000000000000	1.00000000000000000	1.00000000000000000	1.00000000000000000	119.56396115269161839
ENSG00000112118	1.00000000000000000	72.81096274069918195	1.00000000000000000	1.00000000000000000	1.00000000000000000	1.00000000000000000	1.00000000000000000
ENSG00000112137	1.00000000000000000	1.00000000000000000	1.00000000000000000	1.00000000000000000	1.00000000000000000	1.00000000000000000	133.11553292552355288
ENSG00000112149	1.00000000000000000	1.00000000000000000	1.00000000000000000	1.00000000000000000	1.00000000000000000	1.00000000000000000	485.22545077624903342
ENSG00000112530	1.00000000000000000	1.00000000000000000	162.94776533010508501	1.00000000000000000	1.00000000000000000	1.00000000000000000	1.00000000000000000
ENSG00000112531	1.00000000000000000	1.00000000000000000	1.00000000000000000	1.00000000000000000	1.00000000000000000	1.00000000000000000	167.07463713318176701
ENSG00000112539	1.00000000000000000	1.00000000000000000	186.74891186827400702	1.00000000000000000	1.00000000000000000	1.00000000000000000	1.00000000000000000
ENSG00000112576	1.00000000000000000	1.00000000000000000	1.00000000000000000	1.00000000000000000	56.07343270772078370	192.02475899172591767	124.76781641287961122
ENSG00000112773	1.00000000000000000	1.00000000000000000	1.00000000000000000	1.00000000000000000	53.16195603708513318	1.00000000000000000	1.00000000000000000
ENSG00000112799	1.00000000000000000	1.00000000000000000	1.00000000000000000	1.00000000000000000	1.00000000000000000	1.00000000000000000	137.96106224511163418
ENSG00000112972	1.00000000000000000	1.00000000000000000	1.00000000000000000	1.00000000000000000	53.69892980569074581	1.00000000000000000	1.00000000000000000
ENSG00000112977	1.00000000000000000	1.00000000000000000	1.00000000000000000	93.46948367795465629	135.75655682890140952	1.00000000000000000	1.00000000000000000
ENSG00000112981	1.00000000000000000	1.00000000000000000	357.82246906019531707	1.00000000000000000	1.00000000000000000	1.00000000000000000	1.00000000000000000
ENSG00000112996	1.00000000000000000	61.03925062443265404	1.00000000000000000	1.00000000000000000	1.00000000000000000	1.00000000000000000	1.00000000000000000
ENSG00000113068	1.00000000000000000	50.39403265383284491	1.00000000000000000	68.10245118055813407	1.00000000000000000	1.00000000000000000	1.00000000000000000
ENSG00000113318	1.00000000000000000	1.00000000000000000	139.37401583132535166	1.00000000000000000	1.00000000000000000	1.00000000000000000	1.00000000000000000
ENSG00000113368	1.00000000000000000	54.63015299387492973	1.00000000000000000	1.00000000000000000	1.00000000000000000	1.00000000000000000	1.00000000000000000
ENSG00000113369	1.00000000000000000	1.00000000000000000	1.00000000000000000	64.93822544837675537	44.93060971583054908	1.00000000000000000	1.00000000000000000
ENSG00000113407	1.00000000000000000	67.99593945259674399	1.00000000000000000	1.00000000000000000	1.00000000000000000	1.00000000000000000	1.00000000000000000
ENSG00000113441	1.00000000000000000	1.00000000000000000	1.00000000000000000	53.04509383631059904	59.58311296574513705	168.61267907094236307	1.00000000000000000
ENSG00000113448	1.00000000000000000	1.00000000000000000	1.00000000000000000	1.00000000000000000	1.00000000000000000	169.35819230927884860	1.00000000000000000
ENSG00000113460	1.00000000000000000	52.65674960342983724	1.00000000000000000	1.00000000000000000	1.00000000000000000	1.00000000000000000	1.00000000000000000
ENSG00000113552	158.73885635649531878	43.13873532572260672	1.00000000000000000	1.00000000000000000	1.00000000000000000	1.00000000000000000	1.00000000000000000
ENSG00000113575	1.00000000000000000	41.49125450390894798	74.95796789756174405	50.29101381153861894	44.85852803733654781	140.07379680377880504	1.00000000000000000
ENSG00000113580	1.00000000000000000	1.00000000000000000	1.00000000000000000	52.83166712359779638	1.00000000000000000	152.82284693273538778	142.75078236547909682
ENSG00000113649	1.00000000000000000	72.89264014577690887	67.49937020074094107	87.02864003929600756	51.38254263035023683	162.80111218451168043	1.00000000000000000
ENSG00000113658	1.00000000000000000	49.83557021649330920	1.00000000000000000	1.00000000000000000	1.00000000000000000	1.00000000000000000	1.00000000000000000
ENSG00000113719	1.00000000000000000	1.00000000000000000	77.40256362791907918	1.00000000000000000	95.38147587051507514	1.00000000000000000	1.00000000000000000
ENSG00000113742	1.00000000000000000	1.00000000000000000	173.80268284017864744	1.00000000000000000	110.52929349896312772	1.00000000000000000	1.00000000000000000
ENSG00000113810	1.00000000000000000	49.81212255230657604	1.00000000000000000	105.86752300538303473	63.51131339166536804	1.00000000000000000	1.00000000000000000
ENSG00000113916	1.00000000000000000	1.00000000000000000	1.00000000000000000	93.93848390217054600	110.19454346576785042	1.00000000000000000	1.00000000000000000
ENSG00000114013	1.00000000000000000	1.00000000000000000	1.00000000000000000	1.00000000000000000	1.00000000000000000	1.00000000000000000	165.85760044098728372
ENSG00000114021	105.37927991298263919	84.55175001453130790	100.35360405088715652	50.24662107699770530	1.00000000000000000	1.00000000000000000	1.00000000000000000
ENSG00000114115	234.86246828988970492	138.71462434883326864	189.86201313342689900	152.15642587043336675	67.73616808242243792	1.00000000000000000	1.00000000000000000
ENSG00000114315	319.67121115689974431	84.30888007920989935	199.07525982342008319	243.95648212957661372	209.38240550867865863	1.00000000000000000	1.00000000000000000
ENSG00000114346	1.00000000000000000	53.69327397767774812	1.00000000000000000	1.00000000000000000	1.00000000000000000	1.00000000000000000	1.00000000000000000
ENSG00000114395	1.00000000000000000	1.00000000000000000	1.00000000000000000	1.00000000000000000	53.04733391391019381	1.00000000000000000	1.00000000000000000
ENSG00000114405	1.00000000000000000	1.00000000000000000	1.00000000000000000	38.94091946930674908	78.32588862572376343	1.00000000000000000	1.00000000000000000
ENSG00000114423	1.00000000000000000	1.00000000000000000	1.00000000000000000	1.00000000000000000	1.00000000000000000	220.80451004297103168	1.00000000000000000
ENSG00000114439	129.31060283963515189	1.00000000000000000	157.99434793773758656	93.33229078188240635	113.77020642466008837	1.00000000000000000	1.00000000000000000
ENSG00000114446	1.00000000000000000	1.00000000000000000	708.43232812805001686	45.36394405408245944	109.57679382391405909	1.00000000000000000	1.00000000000000000
ENSG00000114450	1.00000000000000000	1.00000000000000000	1.00000000000000000	1.00000000000000000	1.00000000000000000	1.00000000000000000	105.16152789186550365
ENSG00000114473	1.00000000000000000	1.00000000000000000	356.12282313794491984	1.00000000000000000	1.00000000000000000	1.00000000000000000	1.00000000000000000
ENSG00000114520	1.00000000000000000	1.00000000000000000	1.00000000000000000	1.00000000000000000	67.95973983858729639	1.00000000000000000	1.00000000000000000
ENSG00000114638	1.00000000000000000	301.19714611726027442	1.00000000000000000	197.46415155486144499	180.54151041610577977	1.00000000000000000	1.00000000000000000
ENSG00000114650	1.00000000000000000	1.00000000000000000	1.00000000000000000	1.00000000000000000	44.70172790929699858	1.00000000000000000	1.00000000000000000
ENSG00000114670	1.00000000000000000	1.00000000000000000	139.81062197665650615	1.00000000000000000	1.00000000000000000	1.00000000000000000	1.00000000000000000
ENSG00000114857	1.00000000000000000	49.22398892561118799	116.63750983632070302	99.01538289272849624	97.48798588775854057	257.49992606157263708	1.00000000000000000
ENSG00000115084	1.00000000000000000	1.00000000000000000	1.00000000000000000	1.00000000000000000	71.32732799661734191	1.00000000000000000	1.00000000000000000
ENSG00000115112	193.02528607013621809	52.13987237269130048	1.00000000000000000	375.14266339001346751	174.93384200861316913	1.00000000000000000	1.00000000000000000
ENSG00000115165	1.00000000000000000	1.00000000000000000	1.00000000000000000	1.00000000000000000	1.00000000000000000	411.32353567976747399	135.49499553528383444
ENSG00000115183	1.00000000000000000	1.00000000000000000	1.00000000000000000	1.00000000000000000	66.49519737119210561	1.00000000000000000	1.00000000000000000
ENSG00000115207	1.00000000000000000	48.14088049829295812	1.00000000000000000	1.00000000000000000	1.00000000000000000	1.00000000000000000	1.00000000000000000
ENSG00000115221	1.00000000000000000	74.82876248182722634	1.00000000000000000	1.00000000000000000	1.00000000000000000	1.00000000000000000	1.00000000000000000
ENSG00000115232	1.00000000000000000	1.00000000000000000	1.00000000000000000	1.00000000000000000	1.00000000000000000	380.81814303067494620	222.92180541244937331
ENSG00000115233	89.43640682563412270	93.94480226237007514	77.73085168165577841	55.07337689647349066	1.00000000000000000	1.00000000000000000	1.00000000000000000
ENSG00000115271	1.00000000000000000	1.00000000000000000	1.00000000000000000	1.00000000000000000	1.00000000000000000	1.00000000000000000	192.66186342463029746
ENSG00000115350	1.00000000000000000	56.11678976239316086	1.00000000000000000	77.73172622949172705	49.88591239898163110	160.36642076224453035	1.00000000000000000
ENSG00000115355	1.00000000000000000	1.00000000000000000	1.00000000000000000	1.00000000000000000	1.00000000000000000	1.00000000000000000	289.90575498163076418
ENSG00000115380	102.90761026043443849	1.00000000000000000	116.88929544216020417	1.00000000000000000	76.67197146539527353	1.00000000000000000	1.00000000000000000
ENSG00000115419	1.00000000000000000	103.39051748113746498	1.00000000000000000	1.00000000000000000	1.00000000000000000	1.00000000000000000	1.00000000000000000
ENSG00000115423	1.00000000000000000	1.00000000000000000	176.98308322620417243	1.00000000000000000	1.00000000000000000	1.00000000000000000	1.00000000000000000
ENSG00000115457	789.88670325637315273	437.89630193476335762	1758.26662591638364574	190.57440260807473464	157.01975366393031663	1.00000000000000000	1.00000000000000000
ENSG00000115461	150.74142451732100767	1.00000000000000000	163.88811956348084209	1.00000000000000000	1.00000000000000000	1.00000000000000000	1.00000000000000000
ENSG00000115507	1.00000000000000000	42.22106536599994797	1.00000000000000000	115.72486673174468308	88.75594965388381752	1.00000000000000000	1.00000000000000000
ENSG00000115523	1.00000000000000000	1.00000000000000000	1.00000000000000000	1.00000000000000000	1.00000000000000000	388.77045096936478785	1.00000000000000000
ENSG00000115539	79.77953237734796232	63.62150294612464307	1.00000000000000000	1.00000000000000000	1.00000000000000000	1.00000000000000000	1.00000000000000000
ENSG00000115540	1.00000000000000000	1.00000000000000000	1.00000000000000000	49.13435668392215661	1.00000000000000000	1.00000000000000000	1.00000000000000000
ENSG00000115594	1.00000000000000000	1.00000000000000000	1.00000000000000000	1.00000000000000000	78.12204730952342402	1.00000000000000000	1.00000000000000000
ENSG00000115641	318.07707626378004306	194.55188296322174324	1.00000000000000000	135.11452392696830316	153.78052185496466109	1.00000000000000000	1.00000000000000000
ENSG00000115649	1.00000000000000000	1.00000000000000000	1.00000000000000000	1.00000000000000000	69.14086112589995992	1.00000000000000000	1.00000000000000000
ENSG00000115738	1.00000000000000000	1.00000000000000000	1.00000000000000000	41.43344718502027035	1.00000000000000000	877.13479661151563960	165.98689058905745242
ENSG00000115816	1.00000000000000000	88.18287446066177893	82.07369340926375401	57.02047858946087189	74.33779374618170266	164.87460149346890148	1.00000000000000000
ENSG00000115866	138.50138928166043684	113.26603282446451715	68.83721476901192204	107.85671938893194977	63.23621367461220188	1.00000000000000000	1.00000000000000000
ENSG00000115935	1.00000000000000000	1.00000000000000000	1.00000000000000000	1.00000000000000000	1.00000000000000000	355.53551917391257575	168.97441371448007885
ENSG00000115956	1.00000000000000000	1.00000000000000000	1.00000000000000000	1.00000000000000000	1.00000000000000000	1.00000000000000000	467.62171903761287695
ENSG00000115963	200.21604550248079590	56.35595166902545827	112.14081064030267498	1.00000000000000000	116.23614223516119637	1.00000000000000000	1.00000000000000000
ENSG00000115977	1.00000000000000000	1.00000000000000000	1.00000000000000000	1.00000000000000000	59.88870197889198010	252.36996650883483539	1.00000000000000000
ENSG00000116001	1.00000000000000000	1.00000000000000000	1.00000000000000000	1.00000000000000000	50.71008023814783883	1.00000000000000000	1.00000000000000000
ENSG00000116005	87.50247359249833323	73.38773435443334847	1.00000000000000000	54.58742646868920190	88.57690134902389900	1.00000000000000000	1.00000000000000000
ENSG00000116016	959.43186502142486916	278.36033308430086208	98.26885172568546523	1222.83615221701575138	749.73248914841315127	1.00000000000000000	1.00000000000000000
ENSG00000116120	1.00000000000000000	67.71194188872014763	1.00000000000000000	1.00000000000000000	1.00000000000000000	1.00000000000000000	1.00000000000000000
ENSG00000116161	1.00000000000000000	75.59434051316267755	108.79930138440069243	48.79197271688081372	1.00000000000000000	248.48590009712987126	100.40883711006594581
ENSG00000116221	90.09077047838903241	161.88352713483917000	1.00000000000000000	86.84500784406884577	106.64577835964750818	1.00000000000000000	1.00000000000000000
ENSG00000116299	1.00000000000000000	1.00000000000000000	1.00000000000000000	113.25105408329129375	89.30224776494951300	1.00000000000000000	1.00000000000000000
ENSG00000116406	1.00000000000000000	1.00000000000000000	1.00000000000000000	1.00000000000000000	73.68084052846158727	1.00000000000000000	1.00000000000000000
ENSG00000116473	1.00000000000000000	1.00000000000000000	1.00000000000000000	50.18499925677529916	57.66107411855177389	221.68374740206277806	188.34105898410246027
ENSG00000116521	1.00000000000000000	59.48332841286739381	1.00000000000000000	1.00000000000000000	1.00000000000000000	1.00000000000000000	1.00000000000000000
ENSG00000116649	1.00000000000000000	121.51286377843088360	1.00000000000000000	1.00000000000000000	45.88277810116421307	1.00000000000000000	1.00000000000000000
ENSG00000116661	1.00000000000000000	55.49404235295767052	1.00000000000000000	1.00000000000000000	1.00000000000000000	1.00000000000000000	1.00000000000000000
ENSG00000116667	1.00000000000000000	1.00000000000000000	1.00000000000000000	92.13301017568929296	36.70640386980632996	1.00000000000000000	1.00000000000000000
ENSG00000116670	1.00000000000000000	1.00000000000000000	1.00000000000000000	1.00000000000000000	1.00000000000000000	1.00000000000000000	86.76268032654039075
ENSG00000116685	1.00000000000000000	1.00000000000000000	1.00000000000000000	43.90441146018196150	1.00000000000000000	1.00000000000000000	1.00000000000000000
ENSG00000116688	1.00000000000000000	1.00000000000000000	1.00000000000000000	1.00000000000000000	73.30495330786381203	1.00000000000000000	1.00000000000000000
ENSG00000116701	1.00000000000000000	1.00000000000000000	1.00000000000000000	1.00000000000000000	1.00000000000000000	1.00000000000000000	114.21134727676357556
ENSG00000116741	1.00000000000000000	1.00000000000000000	1.00000000000000000	1.00000000000000000	1.00000000000000000	1.00000000000000000	131.19704409533488842
ENSG00000116793	1.00000000000000000	1.00000000000000000	148.03927687275350422	1.00000000000000000	1.00000000000000000	1.00000000000000000	1.00000000000000000
ENSG00000116815	1.00000000000000000	73.30867217740970432	1.00000000000000000	1.00000000000000000	1.00000000000000000	1.00000000000000000	1.00000000000000000
ENSG00000116824	1.00000000000000000	1.00000000000000000	1.00000000000000000	1.00000000000000000	1.00000000000000000	1486.20061916565805404	1.00000000000000000
ENSG00000116871	1.00000000000000000	105.74888989209026136	1.00000000000000000	1.00000000000000000	63.40732225840353209	1.00000000000000000	163.59961188189112136
ENSG00000116885	1.00000000000000000	1.00000000000000000	218.15184677033425942	1.00000000000000000	1.00000000000000000	1.00000000000000000	1.00000000000000000
ENSG00000117036	1.00000000000000000	1.00000000000000000	1.00000000000000000	1.00000000000000000	1.00000000000000000	1.00000000000000000	66.91928769762479590
ENSG00000117054	100.62160475092619549	1.00000000000000000	121.64926473760056069	61.85883702914615156	63.09167872762774465	1.00000000000000000	1.00000000000000000
ENSG00000117090	1.00000000000000000	1.00000000000000000	1.00000000000000000	1.00000000000000000	1.00000000000000000	173.75185714497558820	1.00000000000000000
ENSG00000117091	1.00000000000000000	1.00000000000000000	1.00000000000000000	1.00000000000000000	1.00000000000000000	357.05908140225574243	1.00000000000000000
ENSG00000117174	1.00000000000000000	1.00000000000000000	1.00000000000000000	64.98294673904548802	142.82529380152683984	1.00000000000000000	1.00000000000000000
ENSG00000117298	138.39375322159412462	104.23182527230227379	1.00000000000000000	112.45383579480960634	132.11480058410032257	1.00000000000000000	1.00000000000000000
ENSG00000117318	1.00000000000000000	84.56608349505179945	1.00000000000000000	172.86279039426244708	78.88420199693879908	1.00000000000000000	1.00000000000000000
ENSG00000117335	298.59638099729795613	130.90808758327997907	245.10718258965749783	178.04674413064384453	160.92704414720913064	1.00000000000000000	1.00000000000000000
ENSG00000117399	1.00000000000000000	149.17860783988558637	1.00000000000000000	1.00000000000000000	1.00000000000000000	1.00000000000000000	1.00000000000000000
ENSG00000117461	1.00000000000000000	1.00000000000000000	63.04674196988739965	132.54514826447305609	133.20483504784868956	1.00000000000000000	1.00000000000000000
ENSG00000117477	1.00000000000000000	1.00000000000000000	165.11254157299404710	1.00000000000000000	1.00000000000000000	1.00000000000000000	1.00000000000000000
ENSG00000117505	1.00000000000000000	1.00000000000000000	1.00000000000000000	1.00000000000000000	51.57683542434662627	1.00000000000000000	1.00000000000000000
ENSG00000117519	189.20619706222981904	94.60436009028009607	105.97458745837123217	212.42957947671209240	155.43076563661873024	1.00000000000000000	1.00000000000000000
ENSG00000117525	765.68373359551810609	459.05820442709222107	174.29907280681888437	981.57648058907932409	1035.22219642648451554	1.00000000000000000	1.00000000000000000
ENSG00000117595	98.61339054692727757	93.55353363656797683	106.21027937907534522	43.97028427384003635	1.00000000000000000	1.00000000000000000	1.00000000000000000
ENSG00000117616	158.10105729903969518	1.00000000000000000	136.43660253418036632	107.54693466381900180	106.04542530631037778	385.13920481477771318	1.00000000000000000
ENSG00000117632	224.37619685985453089	232.96896313974758641	1.00000000000000000	1.00000000000000000	1.00000000000000000	1.00000000000000000	1.00000000000000000
ENSG00000117713	1.00000000000000000	58.42286706003940822	1.00000000000000000	1.00000000000000000	85.87761281498512744	1.00000000000000000	1.00000000000000000
ENSG00000117724	1.00000000000000000	87.60033587330963201	1.00000000000000000	1.00000000000000000	1.00000000000000000	1.00000000000000000	1.00000000000000000
ENSG00000117859	1.00000000000000000	1.00000000000000000	1.00000000000000000	63.38451149916598837	59.30835077098033992	1.00000000000000000	1.00000000000000000
ENSG00000117906	222.46270495270960055	86.58848309203739291	121.21170499194441561	119.19351759402684365	76.06491199071439269	1.00000000000000000	1.00000000000000000
ENSG00000118058	1.00000000000000000	1.00000000000000000	80.63804429452615352	73.74158308462430966	72.30810072387996001	211.18882010800132321	1.00000000000000000
ENSG00000118307	1.00000000000000000	1.00000000000000000	268.69215384006935210	1.00000000000000000	1.00000000000000000	1.00000000000000000	1.00000000000000000
ENSG00000118322	1.00000000000000000	1.00000000000000000	1.00000000000000000	58.38970252744633171	107.95477255307507392	1.00000000000000000	1.00000000000000000
ENSG00000118407	1.00000000000000000	1.00000000000000000	135.57695878935143696	1.00000000000000000	1.00000000000000000	1.00000000000000000	1.00000000000000000
ENSG00000118492	1.00000000000000000	1.00000000000000000	126.13860688683870137	1.00000000000000000	1.00000000000000000	1.00000000000000000	1.00000000000000000
ENSG00000118503	1.00000000000000000	1.00000000000000000	78.29390810911627341	1.00000000000000000	1.00000000000000000	195.60156559977880875	144.54358871413657539
ENSG00000118508	1.00000000000000000	1.00000000000000000	1.00000000000000000	1.00000000000000000	1.00000000000000000	1.00000000000000000	199.17290317649005260
ENSG00000118523	715.04380645787489357	1.00000000000000000	853.60470421460706802	1.00000000000000000	1.00000000000000000	1.00000000000000000	1.00000000000000000
ENSG00000118579	67.15653952676051119	48.04493380848030881	1.00000000000000000	1.00000000000000000	1.00000000000000000	1.00000000000000000	1.00000000000000000
ENSG00000118596	1.00000000000000000	1.00000000000000000	1.00000000000000000	1.00000000000000000	91.97131295338887469	1.00000000000000000	1.00000000000000000
ENSG00000118600	1.00000000000000000	1.00000000000000000	1.00000000000000000	55.47828334695525143	1.00000000000000000	1.00000000000000000	1.00000000000000000
ENSG00000118849	1.00000000000000000	1.00000000000000000	106.36290069728414664	794.85128853099365642	800.18863250704077927	1.00000000000000000	1.00000000000000000
ENSG00000118898	245.48816640549910062	407.87186569649725243	89.00300723518000723	174.66823513303961590	273.07683737420921943	1.00000000000000000	1.00000000000000000
ENSG00000118900	1.00000000000000000	1.00000000000000000	1.00000000000000000	51.50926789659783367	1.00000000000000000	1.00000000000000000	1.00000000000000000
ENSG00000118971	1.00000000000000000	1.00000000000000000	1.00000000000000000	1.00000000000000000	1.00000000000000000	160.91686271222681626	1.00000000000000000
ENSG00000118997	1.00000000000000000	1.00000000000000000	304.50688355845193200	1.00000000000000000	1.00000000000000000	1.00000000000000000	1.00000000000000000
ENSG00000119138	1.00000000000000000	1.00000000000000000	1.00000000000000000	1.00000000000000000	51.11617414163961826	1.00000000000000000	1.00000000000000000
ENSG00000119147	1.00000000000000000	1.00000000000000000	442.27608092658766736	1.00000000000000000	1.00000000000000000	1.00000000000000000	1.00000000000000000
ENSG00000119326	1.00000000000000000	1.00000000000000000	237.03702285595187504	1.00000000000000000	1.00000000000000000	1.00000000000000000	1.00000000000000000
ENSG00000119397	1.00000000000000000	1.00000000000000000	141.41457189949980489	1.00000000000000000	1.00000000000000000	1.00000000000000000	1.00000000000000000
ENSG00000119411	1.00000000000000000	1.00000000000000000	1.00000000000000000	75.71067601624751831	112.01841757005669820	1.00000000000000000	1.00000000000000000
ENSG00000119431	1.00000000000000000	1.00000000000000000	1.00000000000000000	71.19292387893824525	65.27930611961306795	1.00000000000000000	1.00000000000000000
ENSG00000119487	1.00000000000000000	1.00000000000000000	1.00000000000000000	68.34172344016835154	36.45599352869838583	1.00000000000000000	1.00000000000000000
ENSG00000119508	1.00000000000000000	1.00000000000000000	1.00000000000000000	1.00000000000000000	1.00000000000000000	1.00000000000000000	192.68110890689112580
ENSG00000119523	1.00000000000000000	1.00000000000000000	1.00000000000000000	1.00000000000000000	1.00000000000000000	1.00000000000000000	105.17697946785379770
ENSG00000119636	1.00000000000000000	1.00000000000000000	254.93202730362855846	1.00000000000000000	1.00000000000000000	1.00000000000000000	1.00000000000000000
ENSG00000119661	1.00000000000000000	1.00000000000000000	202.16963324001284263	1.00000000000000000	1.00000000000000000	1.00000000000000000	1.00000000000000000
ENSG00000119729	1.00000000000000000	1.00000000000000000	1.00000000000000000	1.00000000000000000	56.84587316843733618	1.00000000000000000	1.00000000000000000
ENSG00000119787	1.00000000000000000	59.21816950596387130	1.00000000000000000	1.00000000000000000	1.00000000000000000	1.00000000000000000	1.00000000000000000
ENSG00000119917	1.00000000000000000	1.00000000000000000	1.00000000000000000	54.81559055303117134	1.00000000000000000	1.00000000000000000	1.00000000000000000
ENSG00000119986	128.71115662648495004	64.94952287873964281	1.00000000000000000	56.66385950806215277	62.41117295753431904	1.00000000000000000	1.00000000000000000
ENSG00000120053	1.00000000000000000	59.61198468640878900	1.00000000000000000	1.00000000000000000	1.00000000000000000	1.00000000000000000	1.00000000000000000
ENSG00000120063	1.00000000000000000	1.00000000000000000	1.00000000000000000	1.00000000000000000	1.00000000000000000	1.00000000000000000	142.81456204050809333
ENSG00000120071	1.00000000000000000	1.00000000000000000	1.00000000000000000	1.00000000000000000	43.44087910981513545	1.00000000000000000	1.00000000000000000
ENSG00000120256	1.00000000000000000	1.00000000000000000	304.50473243085315289	1.00000000000000000	78.70211911250748926	1.00000000000000000	1.00000000000000000
ENSG00000120262	1.00000000000000000	1.00000000000000000	769.16740603554103473	1.00000000000000000	1.00000000000000000	1.00000000000000000	1.00000000000000000
ENSG00000120594	1.00000000000000000	1.00000000000000000	1.00000000000000000	1.00000000000000000	1.00000000000000000	1.00000000000000000	159.57656575780626440
ENSG00000120616	108.90265000511604399	1.00000000000000000	73.25433812276406798	70.35282615199459144	79.80225353556386381	257.28038241910587658	1.00000000000000000
ENSG00000120694	1.00000000000000000	111.57709999979915949	431.71172020492190313	42.83826456386225345	66.85921807745459944	219.63934017849095426	1.00000000000000000
ENSG00000120699	1.00000000000000000	67.55185743310111945	1.00000000000000000	1.00000000000000000	1.00000000000000000	1.00000000000000000	1.00000000000000000
ENSG00000120708	1.00000000000000000	1.00000000000000000	1.00000000000000000	1.00000000000000000	1.00000000000000000	1.00000000000000000	495.20730314997746291
ENSG00000120725	1.00000000000000000	1.00000000000000000	48.45681991951354917	54.31802737615859655	1.00000000000000000	1.00000000000000000	1.00000000000000000
ENSG00000120738	319.00185578219105764	1.00000000000000000	1.00000000000000000	1.00000000000000000	1.00000000000000000	1.00000000000000000	1.00000000000000000
ENSG00000120875	1.00000000000000000	1.00000000000000000	92.96429016448099958	1.00000000000000000	108.91392832111199596	138.23720136058622643	1.00000000000000000
ENSG00000120885	578.74198633452044760	149.78022271702178614	500.86052152892068534	308.34604694178165119	369.55432573208821623	1.00000000000000000	1.00000000000000000
ENSG00000120896	1.00000000000000000	1.00000000000000000	1.00000000000000000	1.00000000000000000	59.40407134035206127	1.00000000000000000	1.00000000000000000
ENSG00000120913	1.00000000000000000	100.00401597384981756	1.00000000000000000	1.00000000000000000	1.00000000000000000	1.00000000000000000	1.00000000000000000
ENSG00000121039	1.00000000000000000	1.00000000000000000	1.00000000000000000	176.23736228879994314	698.91410198184405544	1.00000000000000000	1.00000000000000000
ENSG00000121064	235.77548930943146388	94.00302534027616730	359.24655641307185761	154.87619165412556299	95.09002318644182594	1.00000000000000000	1.00000000000000000
ENSG00000121410	1.00000000000000000	1.00000000000000000	1.00000000000000000	1.00000000000000000	1.00000000000000000	1.00000000000000000	109.21494474145453069
ENSG00000121644	1.00000000000000000	50.98344753253530826	1.00000000000000000	1.00000000000000000	1.00000000000000000	1.00000000000000000	1.00000000000000000
ENSG00000121653	1.00000000000000000	1.00000000000000000	142.20799660836539147	1.00000000000000000	1.00000000000000000	1.00000000000000000	1.00000000000000000
ENSG00000121749	1.00000000000000000	1.00000000000000000	1.00000000000000000	1.00000000000000000	55.24686242117618207	1.00000000000000000	1.00000000000000000
ENSG00000121766	1.00000000000000000	1.00000000000000000	1.00000000000000000	60.71565716558339432	51.20046481504144964	1.00000000000000000	1.00000000000000000
ENSG00000121851	1.00000000000000000	1.00000000000000000	75.14200791752169550	43.64469194198525059	47.73354609563499906	156.28038162196543226	1.00000000000000000
ENSG00000121966	1.00000000000000000	1.00000000000000000	1.00000000000000000	1.00000000000000000	1.00000000000000000	668.43444485523878029	125.98535920897339224
ENSG00000122417	1.00000000000000000	1.00000000000000000	523.88937772867359399	62.55214311167431163	143.27601902076580132	232.43870228189243221	1.00000000000000000
ENSG00000122490	1.00000000000000000	1.00000000000000000	1.00000000000000000	1.00000000000000000	68.93474455220041364	1.00000000000000000	1.00000000000000000
ENSG00000122644	232.29882472611760136	47.21795121799089401	108.72460034815095753	76.92878246303743595	69.87898019651879622	1.00000000000000000	1.00000000000000000
ENSG00000122674	1.00000000000000000	1.00000000000000000	1.00000000000000000	42.42672402053850078	1.00000000000000000	1.00000000000000000	1.00000000000000000
ENSG00000122692	1.00000000000000000	51.59936941923085385	1.00000000000000000	61.44377520869416998	1.00000000000000000	1.00000000000000000	1.00000000000000000
ENSG00000122735	1.00000000000000000	1.00000000000000000	172.53866036651950822	1.00000000000000000	1.00000000000000000	1.00000000000000000	1.00000000000000000
ENSG00000122779	1.00000000000000000	1.00000000000000000	1.00000000000000000	43.23624855732627026	1.00000000000000000	1.00000000000000000	1.00000000000000000
ENSG00000122862	1.00000000000000000	1.00000000000000000	1.00000000000000000	1.00000000000000000	1.00000000000000000	1306.20508466431056149	1274.22860024836336379
ENSG00000122970	1.00000000000000000	1.00000000000000000	191.31087797514217641	1.00000000000000000	1.00000000000000000	1.00000000000000000	1.00000000000000000
ENSG00000123066	1.00000000000000000	1.00000000000000000	1.00000000000000000	65.51525444198156833	53.73897564653005077	1.00000000000000000	1.00000000000000000
ENSG00000123104	1.00000000000000000	1.00000000000000000	1.00000000000000000	1.00000000000000000	1.00000000000000000	1.00000000000000000	158.91380926224647396
ENSG00000123136	1.00000000000000000	114.89505293531507846	1.00000000000000000	1.00000000000000000	1.00000000000000000	182.98265769470188502	128.32474193723433586
ENSG00000123191	1.00000000000000000	1.00000000000000000	1.00000000000000000	69.13956840026018824	1.00000000000000000	1.00000000000000000	1.00000000000000000
ENSG00000123329	1.00000000000000000	1.00000000000000000	1.00000000000000000	1.00000000000000000	1.00000000000000000	158.78614411948018414	1.00000000000000000
ENSG00000123338	1.00000000000000000	1.00000000000000000	1.00000000000000000	1.00000000000000000	1.00000000000000000	1.00000000000000000	205.86453985967793301
ENSG00000123358	1.00000000000000000	1.00000000000000000	1.00000000000000000	1.00000000000000000	80.47973912046043665	1.00000000000000000	160.13557373577276621
ENSG00000123384	252.27428180614131747	115.66025523344856651	1.00000000000000000	1.00000000000000000	1.00000000000000000	1.00000000000000000	1.00000000000000000
ENSG00000123739	1.00000000000000000	1.00000000000000000	1.00000000000000000	52.04233618351312174	1.00000000000000000	1.00000000000000000	1.00000000000000000
ENSG00000123810	1.00000000000000000	1.00000000000000000	151.05681468767934916	1.00000000000000000	1.00000000000000000	1.00000000000000000	1.00000000000000000
ENSG00000123892	1.00000000000000000	64.56584855849995108	1.00000000000000000	1.00000000000000000	1.00000000000000000	1.00000000000000000	1.00000000000000000
ENSG00000123933	1.00000000000000000	1.00000000000000000	1.00000000000000000	1.00000000000000000	79.38878080291624428	1.00000000000000000	1.00000000000000000
ENSG00000123975	1.00000000000000000	67.42763543766953660	1.00000000000000000	1.00000000000000000	1.00000000000000000	1.00000000000000000	1.00000000000000000
ENSG00000123977	1.00000000000000000	1.00000000000000000	131.36893486973005452	1.00000000000000000	1.00000000000000000	1.00000000000000000	1.00000000000000000
ENSG00000124074	1.00000000000000000	1.00000000000000000	132.73889220514377030	1.00000000000000000	1.00000000000000000	1.00000000000000000	1.00000000000000000
ENSG00000124102	1.00000000000000000	1115.97949686527113045	89.83299062787250477	620.48960073378680136	1743.53351292616548562	1.00000000000000000	1.00000000000000000
ENSG00000124126	1.00000000000000000	1.00000000000000000	1.00000000000000000	1.00000000000000000	1.00000000000000000	1.00000000000000000	104.92354621529882763
ENSG00000124171	1.00000000000000000	1.00000000000000000	1.00000000000000000	1.00000000000000000	78.58680415562234600	1.00000000000000000	1.00000000000000000
ENSG00000124193	92.08153718109178953	1.00000000000000000	49.51304220284245616	43.73817555335585894	48.90878276164462335	1.00000000000000000	1.00000000000000000
ENSG00000124207	1.00000000000000000	48.43525966959532525	1.00000000000000000	1.00000000000000000	1.00000000000000000	1.00000000000000000	1.00000000000000000
ENSG00000124214	164.25877304782954980	130.65801230718429338	92.81233457364463391	98.41119621727736444	93.54044865003098153	1.00000000000000000	1.00000000000000000
ENSG00000124228	1.00000000000000000	65.92271119549447178	1.00000000000000000	1.00000000000000000	1.00000000000000000	1.00000000000000000	1.00000000000000000
ENSG00000124237	1.00000000000000000	1.00000000000000000	2292.65642083865532186	1.00000000000000000	1.00000000000000000	1.00000000000000000	1.00000000000000000
ENSG00000124356	1.00000000000000000	53.67261815602625319	1.00000000000000000	63.93332941282197623	1.00000000000000000	1.00000000000000000	1.00000000000000000
ENSG00000124357	1.00000000000000000	1.00000000000000000	1.00000000000000000	68.67758190837680843	1.00000000000000000	1.00000000000000000	1.00000000000000000
ENSG00000124466	150.68308230353517274	574.08179660003190747	1.00000000000000000	134.49254169997374220	73.18071504177143538	1.00000000000000000	1.00000000000000000
ENSG00000124659	1.00000000000000000	1.00000000000000000	1.00000000000000000	1.00000000000000000	1.00000000000000000	150.18183111740393088	1.00000000000000000
ENSG00000124664	1.00000000000000000	1.00000000000000000	1.00000000000000000	70.63821775057446928	117.21882540295209196	1.00000000000000000	1.00000000000000000
ENSG00000124762	1.00000000000000000	122.07241905841338792	114.21558898730559406	1.00000000000000000	1.00000000000000000	1.00000000000000000	350.41465149066755203
ENSG00000124782	1.00000000000000000	1.00000000000000000	1.00000000000000000	67.09983483636617052	69.31045614298029989	1.00000000000000000	1.00000000000000000
ENSG00000124939	1.00000000000000000	1.00000000000000000	679.29415005001362715	85.95361617454905456	178.99174742090872314	1.00000000000000000	1.00000000000000000
ENSG00000125347	1.00000000000000000	1.00000000000000000	177.16699930780288241	173.50722076654250259	280.98561560866022546	373.36038786061578776	1.00000000000000000
ENSG00000125354	1.00000000000000000	1.00000000000000000	1.00000000000000000	1.00000000000000000	1.00000000000000000	313.29725280596721859	186.22536591014366536
ENSG00000125648	1.00000000000000000	1.00000000000000000	1.00000000000000000	69.86786807445673730	88.22718786016021397	1.00000000000000000	1.00000000000000000
ENSG00000125656	74.84613128463162468	94.54821195216655383	1.00000000000000000	64.07694392614409651	59.55168415474147281	1.00000000000000000	1.00000000000000000
ENSG00000125730	1.00000000000000000	1.00000000000000000	1.00000000000000000	89.76609355422661451	366.28643945382026459	1.00000000000000000	1.00000000000000000
ENSG00000125731	1.00000000000000000	1.00000000000000000	1.00000000000000000	1.00000000000000000	50.28362529663176872	1.00000000000000000	1.00000000000000000
ENSG00000125733	1.00000000000000000	46.82011361865341570	1.00000000000000000	1.00000000000000000	108.48722663713468251	1.00000000000000000	1.00000000000000000
ENSG00000125734	1.00000000000000000	1.00000000000000000	1.00000000000000000	62.49502602091865811	67.43339216985800988	1.00000000000000000	1.00000000000000000
ENSG00000125740	543.16967118324612329	1.00000000000000000	1.00000000000000000	1.00000000000000000	1.00000000000000000	1.00000000000000000	1.00000000000000000
ENSG00000125817	1.00000000000000000	56.03097219961028230	1.00000000000000000	1.00000000000000000	1.00000000000000000	1.00000000000000000	1.00000000000000000
ENSG00000125818	1.00000000000000000	79.83519896760500956	59.52892945160030536	54.92167357788345328	1.00000000000000000	140.24314878696966957	1.00000000000000000
ENSG00000125827	1.00000000000000000	61.26428596463232168	74.61059153012092793	56.00470861842152459	56.02053299736948588	217.07845807099377566	1.00000000000000000
ENSG00000125898	1.00000000000000000	1.00000000000000000	1.00000000000000000	1.00000000000000000	62.94025290140971407	1.00000000000000000	1.00000000000000000
ENSG00000125968	459.39091893778282838	363.87835087808662138	1.00000000000000000	836.33119738498839979	412.37439693845055899	1.00000000000000000	1.00000000000000000
ENSG00000125999	1.00000000000000000	1.00000000000000000	349.04981066689572344	466.36080856850850296	3017.14026189433752734	231.74917167166668719	1.00000000000000000
ENSG00000126012	1.00000000000000000	1.00000000000000000	1.00000000000000000	1.00000000000000000	61.60892001832075238	1.00000000000000000	1.00000000000000000
ENSG00000126246	1.00000000000000000	1.00000000000000000	1.00000000000000000	1.00000000000000000	1.00000000000000000	1.00000000000000000	116.89537209323798095
ENSG00000126264	1.00000000000000000	1.00000000000000000	1.00000000000000000	1.00000000000000000	1.00000000000000000	1024.81233292641445587	295.98731395999300275
ENSG00000126549	1.00000000000000000	1.00000000000000000	1.00000000000000000	426.83998877649077031	186.27438144223597760	1.00000000000000000	1.00000000000000000
ENSG00000126602	124.71795551951173309	119.44751418928785824	1.00000000000000000	79.32738800980031613	68.44447627326405836	1.00000000000000000	1.00000000000000000
ENSG00000126653	221.38676715846608545	89.41742717274209440	143.59280531816824578	85.05843115136815413	105.08995219045871750	1.00000000000000000	1.00000000000000000
ENSG00000126759	1.00000000000000000	1.00000000000000000	1.00000000000000000	1.00000000000000000	1.00000000000000000	1.00000000000000000	124.00806479245268577
ENSG00000126861	1.00000000000000000	1.00000000000000000	1133.70329258528590799	1.00000000000000000	1.00000000000000000	1.00000000000000000	1.00000000000000000
ENSG00000126870	1.00000000000000000	1.00000000000000000	448.15464007122460544	1.00000000000000000	50.98609904160528572	1.00000000000000000	1.00000000000000000
ENSG00000126883	1.00000000000000000	1.00000000000000000	1.00000000000000000	1.00000000000000000	59.85115069622451500	1.00000000000000000	1.00000000000000000
ENSG00000127314	1.00000000000000000	104.56804761517786062	1.00000000000000000	69.03564655195300759	94.84493953433388924	235.19782208976241122	251.38868925677465427
ENSG00000127324	1.00000000000000000	1.00000000000000000	1.00000000000000000	82.12456040502313215	171.80522247528330126	1.00000000000000000	1.00000000000000000
ENSG00000127507	1.00000000000000000	1.00000000000000000	1.00000000000000000	1.00000000000000000	1.00000000000000000	1.00000000000000000	104.20646827420330283
ENSG00000127824	98.12520872609962908	137.98923111793891394	1.00000000000000000	71.63083872645917438	1.00000000000000000	149.89577274358441628	1.00000000000000000
ENSG00000127838	242.62804067759256554	141.40438697058499429	253.71532646269949396	212.53092083177219251	177.40330144656118705	1.00000000000000000	1.00000000000000000
ENSG00000127951	1.00000000000000000	1.00000000000000000	1.00000000000000000	1.00000000000000000	1.00000000000000000	1.00000000000000000	334.95148491188217577
ENSG00000127954	1.00000000000000000	1.00000000000000000	1.00000000000000000	71.30183899667856906	294.76829485022074095	1.00000000000000000	1.00000000000000000
ENSG00000128050	1.00000000000000000	66.29966780435205465	1.00000000000000000	1.00000000000000000	1.00000000000000000	1.00000000000000000	1.00000000000000000
ENSG00000128283	1.00000000000000000	91.25166880560645666	1.00000000000000000	1.00000000000000000	1.00000000000000000	1.00000000000000000	1.00000000000000000
ENSG00000128309	145.44056936609692343	99.42591286365059489	1.00000000000000000	122.76189835910614079	66.88063253746247483	1.00000000000000000	1.00000000000000000
ENSG00000128340	1.00000000000000000	1.00000000000000000	1.00000000000000000	1.00000000000000000	1.00000000000000000	584.40220358118438071	145.31232531609188641
ENSG00000128422	2560.73575318343910112	5019.01211426893587486	1.00000000000000000	169.51366344104482664	1.00000000000000000	1.00000000000000000	1.00000000000000000
ENSG00000128487	1.00000000000000000	1.00000000000000000	1.00000000000000000	1.00000000000000000	76.26806008078841614	1.00000000000000000	1.00000000000000000
ENSG00000128510	1.00000000000000000	199.79817988824891017	1.00000000000000000	1.00000000000000000	1.00000000000000000	1.00000000000000000	1.00000000000000000
ENSG00000128536	1.00000000000000000	1.00000000000000000	488.85505715713861719	1.00000000000000000	1.00000000000000000	1.00000000000000000	1.00000000000000000
ENSG00000128567	1.00000000000000000	1.00000000000000000	1.00000000000000000	1.00000000000000000	88.74640280611335186	1.00000000000000000	1.00000000000000000
ENSG00000128581	1.00000000000000000	1.00000000000000000	318.52224929662031627	1.00000000000000000	1.00000000000000000	1.00000000000000000	1.00000000000000000
ENSG00000128590	1.00000000000000000	1.00000000000000000	1.00000000000000000	1.00000000000000000	50.97244205553497665	1.00000000000000000	1.00000000000000000
ENSG00000128594	1.00000000000000000	1.00000000000000000	136.84191498128433295	1.00000000000000000	1.00000000000000000	1.00000000000000000	1.00000000000000000
ENSG00000128699	1.00000000000000000	42.73410662911162916	91.99584429551210008	91.11871218765543290	56.25468463643051109	204.77685050723266613	1.00000000000000000
ENSG00000128708	91.43463954801715943	64.24600647811966780	41.56870241428865143	1.00000000000000000	1.00000000000000000	1.00000000000000000	1.00000000000000000
ENSG00000128951	207.08340864177742446	146.67881671631644735	59.91587157137766440	119.22283112130901372	77.91443423661812062	1.00000000000000000	1.00000000000000000
ENSG00000129007	1.00000000000000000	1.00000000000000000	211.63157616772167557	1.00000000000000000	1.00000000000000000	1.00000000000000000	1.00000000000000000
ENSG00000129084	127.21063273318119968	1.00000000000000000	84.30868762253615500	71.93516649321193768	48.08754848400123905	1.00000000000000000	1.00000000000000000
ENSG00000129103	1.00000000000000000	1.00000000000000000	1.00000000000000000	55.00637123328121447	1.00000000000000000	1.00000000000000000	1.00000000000000000
ENSG00000129194	93.39434487360142612	193.28048782407336148	1.00000000000000000	114.21496219846866893	1.00000000000000000	1.00000000000000000	1.00000000000000000
ENSG00000129226	1.00000000000000000	1.00000000000000000	1.00000000000000000	1.00000000000000000	1.00000000000000000	1.00000000000000000	514.45080050452304476
ENSG00000129295	1.00000000000000000	1.00000000000000000	145.41975711006736560	1.00000000000000000	1.00000000000000000	1.00000000000000000	1.00000000000000000
ENSG00000129317	1.00000000000000000	1.00000000000000000	1.00000000000000000	48.17040210139689549	1.00000000000000000	1.00000000000000000	1.00000000000000000
ENSG00000129451	1.00000000000000000	367.25647592394244612	1.00000000000000000	1.00000000000000000	1.00000000000000000	1.00000000000000000	1.00000000000000000
ENSG00000129534	1.00000000000000000	1.00000000000000000	55.03519834827733348	58.87339329107778951	1.00000000000000000	1.00000000000000000	1.00000000000000000
ENSG00000129654	1.00000000000000000	1.00000000000000000	450.68137049061118660	1.00000000000000000	1.00000000000000000	1.00000000000000000	1.00000000000000000
ENSG00000129968	1.00000000000000000	1.00000000000000000	1.00000000000000000	1.00000000000000000	58.94336244017632254	1.00000000000000000	1.00000000000000000
ENSG00000130159	1.00000000000000000	1.00000000000000000	1.00000000000000000	49.10197615177713715	1.00000000000000000	1.00000000000000000	1.00000000000000000
ENSG00000130165	94.10535875604588796	48.19528922152848338	63.53271753213192596	32.18176640140935518	54.94720890549239556	1.00000000000000000	1.00000000000000000
ENSG00000130177	1.00000000000000000	1.00000000000000000	139.28428717389971325	1.00000000000000000	1.00000000000000000	1.00000000000000000	1.00000000000000000
ENSG00000130204	1.00000000000000000	83.85844965895734049	1.00000000000000000	1.00000000000000000	1.00000000000000000	1.00000000000000000	1.00000000000000000
ENSG00000130208	1.00000000000000000	1.00000000000000000	1.00000000000000000	1.00000000000000000	1.00000000000000000	1.00000000000000000	187.33604259522456914
ENSG00000130244	1.00000000000000000	1.00000000000000000	1.00000000000000000	1.00000000000000000	47.81069463682145226	1.00000000000000000	1.00000000000000000
ENSG00000130311	1.00000000000000000	1.00000000000000000	1.00000000000000000	1.00000000000000000	51.37571574638218408	1.00000000000000000	1.00000000000000000
ENSG00000130338	1.00000000000000000	1.00000000000000000	1.00000000000000000	50.67819434822531122	1.00000000000000000	1.00000000000000000	1.00000000000000000
ENSG00000130340	1.00000000000000000	1.00000000000000000	1.00000000000000000	1.00000000000000000	99.86959895052363834	1.00000000000000000	103.70335557964600071
ENSG00000130363	1.00000000000000000	1.00000000000000000	289.37969973179491490	1.00000000000000000	1.00000000000000000	1.00000000000000000	1.00000000000000000
ENSG00000130413	1.00000000000000000	1.00000000000000000	259.65756234399782443	1.00000000000000000	1.00000000000000000	1.00000000000000000	1.00000000000000000
ENSG00000130511	1.00000000000000000	1.00000000000000000	177.91761733550973190	1.00000000000000000	1.00000000000000000	1.00000000000000000	1.00000000000000000
ENSG00000130529	1.00000000000000000	1.00000000000000000	1.00000000000000000	1.00000000000000000	59.48632901867527778	1.00000000000000000	1.00000000000000000
ENSG00000130592	95.98683147603485111	80.84793061200024056	1.00000000000000000	62.41390785554943221	58.88534181390687650	768.60255675681889898	1035.10459777050141383
ENSG00000130702	145.11247471876365012	53.03588684827558097	55.37188117259172770	49.51456398402788750	59.47135909564033085	1.00000000000000000	1.00000000000000000
ENSG00000130707	387.31847790388081876	329.29046403257797238	84.81690526331979640	462.30067837601023939	694.63451001505825388	1.00000000000000000	1.00000000000000000
ENSG00000130733	1.00000000000000000	1.00000000000000000	1.00000000000000000	1.00000000000000000	48.76475007196695799	1.00000000000000000	1.00000000000000000
ENSG00000130755	1.00000000000000000	1.00000000000000000	1.00000000000000000	1.00000000000000000	1.00000000000000000	616.58235066375186761	264.21345218262410981
ENSG00000130775	1.00000000000000000	1.00000000000000000	1.00000000000000000	1.00000000000000000	1.00000000000000000	1.00000000000000000	102.57380632673880427
ENSG00000130826	1.00000000000000000	82.22423152559183279	1.00000000000000000	1.00000000000000000	1.00000000000000000	1.00000000000000000	1.00000000000000000
ENSG00000130844	1.00000000000000000	1.00000000000000000	1.00000000000000000	1.00000000000000000	1.00000000000000000	276.59154940469107942	210.51399483135122637
ENSG00000131018	1.00000000000000000	1.00000000000000000	410.76205381632689750	1.00000000000000000	1.00000000000000000	1.00000000000000000	1.00000000000000000
ENSG00000131037	1.00000000000000000	61.81384946649566103	1.00000000000000000	1.00000000000000000	156.47731872571748113	1.00000000000000000	1.00000000000000000
ENSG00000131042	1.00000000000000000	1.00000000000000000	1.00000000000000000	1.00000000000000000	1.00000000000000000	1.00000000000000000	103.67798116328617652
ENSG00000131050	1.00000000000000000	1.00000000000000000	1.00000000000000000	1.00000000000000000	158.26434586727449982	1.00000000000000000	1.00000000000000000
ENSG00000131100	141.20087489851974283	74.91210742580011583	89.43133789979869164	65.10961416387037559	80.89928928512017592	1.00000000000000000	1.00000000000000000
ENSG00000131165	1.00000000000000000	1.00000000000000000	1.00000000000000000	1.00000000000000000	57.84539002557316678	1.00000000000000000	1.00000000000000000
ENSG00000131203	1.00000000000000000	1.00000000000000000	1.00000000000000000	106.71293354739350434	82.02867925499748480	1.00000000000000000	1.00000000000000000
ENSG00000131238	1.00000000000000000	69.81616786781472683	1.00000000000000000	1.00000000000000000	73.75290848704818814	1.00000000000000000	314.99069611780549849
ENSG00000131368	86.15312713594843785	71.97461101530529959	52.30093662990410053	51.46229553882475471	1.00000000000000000	1.00000000000000000	1.00000000000000000
ENSG00000131378	1.00000000000000000	1.00000000000000000	1.00000000000000000	1.00000000000000000	1.00000000000000000	1.00000000000000000	157.52011555830787870
ENSG00000131389	365.76581291326004930	119.95109361304578499	259.01441569903869322	133.66201753387423423	154.17906842517129462	1.00000000000000000	1.00000000000000000
ENSG00000131437	1.00000000000000000	1.00000000000000000	151.39190698588419082	1.00000000000000000	1.00000000000000000	1.00000000000000000	1.00000000000000000
ENSG00000131620	1.00000000000000000	48.46416619865981090	1.00000000000000000	1.00000000000000000	1.00000000000000000	1.00000000000000000	1.00000000000000000
ENSG00000131653	1.00000000000000000	65.00207558221993054	1.00000000000000000	1.00000000000000000	1.00000000000000000	1.00000000000000000	1.00000000000000000
ENSG00000131669	154.86931414075647240	79.68087430676428085	1.00000000000000000	66.55053932738049127	43.81621709838425716	1.00000000000000000	219.84352599893051661
ENSG00000131746	1.00000000000000000	111.30257076713483855	1.00000000000000000	1.00000000000000000	1.00000000000000000	1.00000000000000000	1.00000000000000000
ENSG00000131844	1.00000000000000000	1.00000000000000000	1.00000000000000000	1.00000000000000000	58.46344154146515848	1.00000000000000000	1.00000000000000000
ENSG00000132128	1.00000000000000000	1.00000000000000000	1.00000000000000000	70.81756679048183400	1.00000000000000000	1.00000000000000000	1.00000000000000000
ENSG00000132155	1.00000000000000000	1.00000000000000000	1.00000000000000000	1.00000000000000000	50.86122572681811249	1.00000000000000000	1.00000000000000000
ENSG00000132205	1.00000000000000000	1.00000000000000000	1.00000000000000000	1.00000000000000000	1.00000000000000000	1.00000000000000000	150.61189964279495257
ENSG00000132329	1.00000000000000000	1.00000000000000000	132.82958592579748824	1.00000000000000000	1.00000000000000000	1.00000000000000000	1.00000000000000000
ENSG00000132334	1.00000000000000000	1.00000000000000000	1.00000000000000000	1.00000000000000000	1.00000000000000000	1.00000000000000000	456.92599137407790977
ENSG00000132382	1.00000000000000000	49.41463986171460476	1.00000000000000000	1.00000000000000000	1.00000000000000000	1.00000000000000000	1.00000000000000000
ENSG00000132386	668.14099256247482117	109.88143042182304043	1.00000000000000000	98.70521511934761349	1.00000000000000000	1.00000000000000000	1.00000000000000000
ENSG00000132465	1.00000000000000000	1.00000000000000000	1.00000000000000000	1.00000000000000000	1.00000000000000000	1.00000000000000000	475.67982594537596697
ENSG00000132470	264.52516100333576787	221.51024425761667658	125.72060824450556993	105.95932457514588521	76.07923596245582587	1.00000000000000000	1.00000000000000000
ENSG00000132510	1.00000000000000000	1.00000000000000000	1.00000000000000000	1.00000000000000000	1.00000000000000000	1.00000000000000000	137.62507545835114797
ENSG00000132514	1.00000000000000000	1.00000000000000000	1.00000000000000000	1.00000000000000000	1.00000000000000000	1.00000000000000000	263.13312001958058772
ENSG00000132530	1.00000000000000000	1.00000000000000000	1.00000000000000000	48.88333545539842362	1.00000000000000000	1.00000000000000000	1.00000000000000000
ENSG00000132589	1.00000000000000000	64.53008327495278706	1.00000000000000000	1.00000000000000000	1.00000000000000000	1.00000000000000000	1.00000000000000000
ENSG00000132612	1.00000000000000000	47.01837707891527884	1.00000000000000000	1.00000000000000000	1.00000000000000000	1.00000000000000000	1.00000000000000000
ENSG00000132640	1.00000000000000000	1.00000000000000000	169.28507056741298697	1.00000000000000000	1.00000000000000000	1.00000000000000000	1.00000000000000000
ENSG00000132646	131.96585201759722850	74.04660785797615574	1.00000000000000000	51.61636255094410330	1.00000000000000000	1.00000000000000000	1.00000000000000000
ENSG00000132746	1.00000000000000000	1.00000000000000000	1.00000000000000000	1.00000000000000000	39.90312222122987151	1.00000000000000000	1.00000000000000000
ENSG00000132965	1.00000000000000000	1.00000000000000000	1.00000000000000000	1.00000000000000000	1.00000000000000000	777.14554123101584082	528.66041794337627380
ENSG00000133115	1.00000000000000000	1.00000000000000000	192.85030593845411317	1.00000000000000000	1.00000000000000000	1.00000000000000000	1.00000000000000000
ENSG00000133134	1.00000000000000000	1.00000000000000000	1.00000000000000000	42.16687507595004547	1.00000000000000000	1.00000000000000000	1.00000000000000000
ENSG00000133142	223.51385827633430381	65.29350994040109413	105.86764727106002226	89.05764141798739786	65.04717969360596896	1.00000000000000000	1.00000000000000000
ENSG00000133302	1.00000000000000000	1.00000000000000000	1.00000000000000000	1.00000000000000000	1.00000000000000000	163.31994713876895275	1.00000000000000000
ENSG00000133401	1.00000000000000000	1.00000000000000000	1.00000000000000000	1.00000000000000000	62.12614567915100849	1.00000000000000000	1.00000000000000000
ENSG00000133636	666.47994709389809032	1.00000000000000000	1.00000000000000000	552.81854530932935177	416.33848361313420128	1.00000000000000000	1.00000000000000000
ENSG00000133640	1.00000000000000000	1.00000000000000000	746.89060557316474842	1.00000000000000000	1.00000000000000000	1.00000000000000000	1.00000000000000000
ENSG00000133665	1.00000000000000000	1.00000000000000000	205.93158065895147502	1.00000000000000000	1.00000000000000000	1.00000000000000000	1.00000000000000000
ENSG00000133706	142.75254340074806692	67.49662735737405228	88.14475909539820009	57.58443780163014480	54.79147740938232403	1.00000000000000000	1.00000000000000000
ENSG00000133710	1005.36981061071833210	147.10518350203022919	1.00000000000000000	126.16608935752653053	1.00000000000000000	1.00000000000000000	1.00000000000000000
ENSG00000134057	1.00000000000000000	121.83703434534085375	1.00000000000000000	1.00000000000000000	1.00000000000000000	1.00000000000000000	1.00000000000000000
ENSG00000134121	1.00000000000000000	1.00000000000000000	144.73371513182598846	159.15308037154164822	99.77309170544324957	1.00000000000000000	1.00000000000000000
ENSG00000134186	1.00000000000000000	54.72726450982023749	92.59935078395814401	84.32132087358216666	105.71598917502191739	253.30091766859558788	1.00000000000000000
ENSG00000134242	1.00000000000000000	1.00000000000000000	1.00000000000000000	1.00000000000000000	1.00000000000000000	270.39591311941876484	1.00000000000000000
ENSG00000134250	1.00000000000000000	1.00000000000000000	1.00000000000000000	1.00000000000000000	66.33846880579582717	1.00000000000000000	1.00000000000000000
ENSG00000134285	1.00000000000000000	69.40952160118798986	1.00000000000000000	1.00000000000000000	1.00000000000000000	299.18336606075655482	1.00000000000000000
ENSG00000134313	1.00000000000000000	1.00000000000000000	1.00000000000000000	61.28640188600223127	53.59400726955235683	1.00000000000000000	1.00000000000000000
ENSG00000134317	1.00000000000000000	82.47683294840756218	1.00000000000000000	1.00000000000000000	95.82330244877390157	1.00000000000000000	1.00000000000000000
ENSG00000134339	1.00000000000000000	1.00000000000000000	930.80000318462759878	1.00000000000000000	101.46889800007990345	1.00000000000000000	1.00000000000000000
ENSG00000134480	1.00000000000000000	1.00000000000000000	1.00000000000000000	1.00000000000000000	1.00000000000000000	222.31421661880509077	88.86157275897248553
ENSG00000134516	1.00000000000000000	1.00000000000000000	1.00000000000000000	1.00000000000000000	1.00000000000000000	1.00000000000000000	112.37682420078517964
ENSG00000134531	1.00000000000000000	215.98314495671948521	1.00000000000000000	1.00000000000000000	1.00000000000000000	1.00000000000000000	1.00000000000000000
ENSG00000134539	1.00000000000000000	1.00000000000000000	1.00000000000000000	1.00000000000000000	1.00000000000000000	289.60914502896685008	1.00000000000000000
ENSG00000134545	1.00000000000000000	1.00000000000000000	1.00000000000000000	1.00000000000000000	1.00000000000000000	654.08205158802877577	1.00000000000000000
ENSG00000134574	87.44770152540208130	1.00000000000000000	1.00000000000000000	1.00000000000000000	1.00000000000000000	1.00000000000000000	1.00000000000000000
ENSG00000134590	1.00000000000000000	70.28198885213042502	1.00000000000000000	1.00000000000000000	1.00000000000000000	1.00000000000000000	1.00000000000000000
ENSG00000134697	1.00000000000000000	75.93549238094256282	1.00000000000000000	1.00000000000000000	1.00000000000000000	1.00000000000000000	1.00000000000000000
ENSG00000134716	1.00000000000000000	1.00000000000000000	1.00000000000000000	1.00000000000000000	67.48996269357904509	1.00000000000000000	1.00000000000000000
ENSG00000134748	1.00000000000000000	66.40404400262264062	1.00000000000000000	1.00000000000000000	1.00000000000000000	1.00000000000000000	1.00000000000000000
ENSG00000134755	1.00000000000000000	127.52351499513076760	1.00000000000000000	1.00000000000000000	1.00000000000000000	1.00000000000000000	1.00000000000000000
ENSG00000134757	1.00000000000000000	253.88843698617881728	1.00000000000000000	1.00000000000000000	1.00000000000000000	1.00000000000000000	1.00000000000000000
ENSG00000134762	156.76961013075066376	424.08315792394290611	1.00000000000000000	1.00000000000000000	1.00000000000000000	1.00000000000000000	1.00000000000000000
ENSG00000134827	1.00000000000000000	1.00000000000000000	1.00000000000000000	167.27175325880804735	148.97046354772618315	1.00000000000000000	1.00000000000000000
ENSG00000134899	1.00000000000000000	1.00000000000000000	1.00000000000000000	1.00000000000000000	57.31807659691511958	1.00000000000000000	1.00000000000000000
ENSG00000134910	78.88546798908465973	66.32900212540472751	1.00000000000000000	1.00000000000000000	83.65888344893764383	1.00000000000000000	1.00000000000000000
ENSG00000134954	1.00000000000000000	1.00000000000000000	1.00000000000000000	1.00000000000000000	1.00000000000000000	176.73088920356696008	1.00000000000000000
ENSG00000134970	1.00000000000000000	1.00000000000000000	1.00000000000000000	1.00000000000000000	69.07145066704221392	1.00000000000000000	1.00000000000000000
ENSG00000134996	1.00000000000000000	66.51757373439545518	1.00000000000000000	100.43620155010390249	104.56021128813186749	291.20290220854298013	181.49162393900601842
ENSG00000135048	1.00000000000000000	1.00000000000000000	1.00000000000000000	1.00000000000000000	74.99547229836183249	1.00000000000000000	1.00000000000000000
ENSG00000135074	1.00000000000000000	1.00000000000000000	1.00000000000000000	1.00000000000000000	1.00000000000000000	1.00000000000000000	189.07172861325716440
ENSG00000135077	1.00000000000000000	1.00000000000000000	1.00000000000000000	1.00000000000000000	1.00000000000000000	1.00000000000000000	84.08691751605830689
ENSG00000135094	1.00000000000000000	1.00000000000000000	1.00000000000000000	1.00000000000000000	1.00000000000000000	1.00000000000000000	185.01546718181975848
ENSG00000135127	1.00000000000000000	1.00000000000000000	1.00000000000000000	1.00000000000000000	57.49284281516390394	1.00000000000000000	1.00000000000000000
ENSG00000135205	1.00000000000000000	1.00000000000000000	605.55511015316858447	1.00000000000000000	1.00000000000000000	1.00000000000000000	1.00000000000000000
ENSG00000135211	1.00000000000000000	1.00000000000000000	1.00000000000000000	33.72584300351169162	1.00000000000000000	1.00000000000000000	1.00000000000000000
ENSG00000135218	1.00000000000000000	1.00000000000000000	1.00000000000000000	118.47529676390917075	177.20889074524814077	1.00000000000000000	1.00000000000000000
ENSG00000135241	1.00000000000000000	1.00000000000000000	1.00000000000000000	52.96821840118867897	1.00000000000000000	1.00000000000000000	1.00000000000000000
ENSG00000135272	1.00000000000000000	1.00000000000000000	1.00000000000000000	1.00000000000000000	73.07882280752252768	1.00000000000000000	1.00000000000000000
ENSG00000135315	1.00000000000000000	1.00000000000000000	132.92788275574210388	1.00000000000000000	1.00000000000000000	1.00000000000000000	1.00000000000000000
ENSG00000135338	1.00000000000000000	1.00000000000000000	129.27749527947219121	1.00000000000000000	1.00000000000000000	1.00000000000000000	1.00000000000000000
ENSG00000135604	1.00000000000000000	1.00000000000000000	1.00000000000000000	1.00000000000000000	1.00000000000000000	1.00000000000000000	82.92043064990068046
ENSG00000135624	195.17263149838726122	100.96910367477244108	125.13350545577078776	58.52069090672884499	90.11046579841993776	1.00000000000000000	1.00000000000000000
ENSG00000135655	1.00000000000000000	56.56524706020659465	1.00000000000000000	64.96453945366843641	76.88317558717804445	202.83998833030571518	157.16536306984642124
ENSG00000135698	1.00000000000000000	76.06905375866128338	1.00000000000000000	1.00000000000000000	1.00000000000000000	1.00000000000000000	1.00000000000000000
ENSG00000135823	1.00000000000000000	49.75625224130087787	1.00000000000000000	1.00000000000000000	1.00000000000000000	1.00000000000000000	1.00000000000000000
ENSG00000135900	1.00000000000000000	54.35472947419407319	1.00000000000000000	1.00000000000000000	1.00000000000000000	1.00000000000000000	1.00000000000000000
ENSG00000135916	1.00000000000000000	1.00000000000000000	1.00000000000000000	53.71216733815374056	81.49199873951914697	206.73960165064019634	264.04979636725761338
ENSG00000135951	1.00000000000000000	1.00000000000000000	178.52258051259659055	1.00000000000000000	1.00000000000000000	1.00000000000000000	1.00000000000000000
ENSG00000135956	1.00000000000000000	1.00000000000000000	1.00000000000000000	52.60734637209974096	94.06611844357328778	1.00000000000000000	1.00000000000000000
ENSG00000135968	1.00000000000000000	1.00000000000000000	391.59266141078256851	75.77647073345436013	173.81569194597969386	179.76738735103620570	1.00000000000000000
ENSG00000136021	1.00000000000000000	62.87015500698584702	1.00000000000000000	1.00000000000000000	1.00000000000000000	1.00000000000000000	1.00000000000000000
ENSG00000136044	1.00000000000000000	1.00000000000000000	121.01023127599754048	1.00000000000000000	1.00000000000000000	1.00000000000000000	1.00000000000000000
ENSG00000136104	1.00000000000000000	1.00000000000000000	1.00000000000000000	44.03749645563437554	1.00000000000000000	1.00000000000000000	1.00000000000000000
ENSG00000136147	1.00000000000000000	1.00000000000000000	51.67190325051807775	59.59665019322947899	1.00000000000000000	1.00000000000000000	1.00000000000000000
ENSG00000136155	1.00000000000000000	54.31016228374458876	1.00000000000000000	1.00000000000000000	81.02909545742701880	1.00000000000000000	1.00000000000000000
ENSG00000136167	1.00000000000000000	1.00000000000000000	1.00000000000000000	1.00000000000000000	1.00000000000000000	687.14311717037969629	1058.32055277938707150
ENSG00000136213	1.00000000000000000	1.00000000000000000	1.00000000000000000	1.00000000000000000	1.00000000000000000	224.45196543397611322	1.00000000000000000
ENSG00000136235	292.04750739568771678	276.44096492138163512	1.00000000000000000	195.16571492274400157	1.00000000000000000	1.00000000000000000	1.00000000000000000
ENSG00000136247	1.00000000000000000	1.00000000000000000	1.00000000000000000	39.05032529616072168	1.00000000000000000	1.00000000000000000	1.00000000000000000
ENSG00000136270	1.00000000000000000	57.13453801704321933	1.00000000000000000	1.00000000000000000	1.00000000000000000	1.00000000000000000	1.00000000000000000
ENSG00000136379	1.00000000000000000	54.94544579009559016	1.00000000000000000	1.00000000000000000	1.00000000000000000	1.00000000000000000	1.00000000000000000
ENSG00000136490	1.00000000000000000	1.00000000000000000	1.00000000000000000	1.00000000000000000	1.00000000000000000	332.45563740488881876	248.18604942548799386
ENSG00000136522	1.00000000000000000	115.46845271371778097	103.13447470875495071	73.59317776216720119	63.41522666735247782	130.18428118437074659	1.00000000000000000
ENSG00000136542	1.00000000000000000	138.53820366153809118	1.00000000000000000	1.00000000000000000	161.46934497369588257	1.00000000000000000	1.00000000000000000
ENSG00000136689	1.00000000000000000	193.39074497226772564	1.00000000000000000	1.00000000000000000	1.00000000000000000	1.00000000000000000	232.84339811954058064
ENSG00000136709	92.80648048450660781	68.62365959229340717	79.44426702625625580	58.89945477278043029	58.30139605891151433	204.54601448316941514	1.00000000000000000
ENSG00000136710	1.00000000000000000	1.00000000000000000	1.00000000000000000	68.86318832301712689	1.00000000000000000	136.36332744572413844	1.00000000000000000
ENSG00000136718	1.00000000000000000	79.27072498411594381	1.00000000000000000	86.11938322711644389	1.00000000000000000	1.00000000000000000	1.00000000000000000
ENSG00000136732	1.00000000000000000	1.00000000000000000	1.00000000000000000	1.00000000000000000	1.00000000000000000	355.53701883412151119	1.00000000000000000
ENSG00000136783	1.00000000000000000	1.00000000000000000	1.00000000000000000	64.30709616525513184	1.00000000000000000	1.00000000000000000	1.00000000000000000
ENSG00000136868	1.00000000000000000	1.00000000000000000	57.81822448477202414	131.84346003107816614	223.32806417215746819	1.00000000000000000	1.00000000000000000
ENSG00000136877	1.00000000000000000	55.29010463746799786	1.00000000000000000	1.00000000000000000	1.00000000000000000	1.00000000000000000	1.00000000000000000
ENSG00000136918	1.00000000000000000	1.00000000000000000	262.04957644660112237	1.00000000000000000	1.00000000000000000	1.00000000000000000	1.00000000000000000
ENSG00000136936	1.00000000000000000	1.00000000000000000	1.00000000000000000	49.32939111642512842	1.00000000000000000	1.00000000000000000	1.00000000000000000
ENSG00000136986	1.00000000000000000	36.55233116407442395	1.00000000000000000	1.00000000000000000	1.00000000000000000	135.93136750908021781	1.00000000000000000
ENSG00000137033	230.94869740495863653	1.00000000000000000	93.06118182613623446	127.70303830694398073	60.34688451857476821	1.00000000000000000	1.00000000000000000
ENSG00000137038	227.35043996744087735	125.91738602177206019	150.58525122484218173	122.48894458134712693	94.09347904456002709	1.00000000000000000	1.00000000000000000
ENSG00000137078	1.00000000000000000	1.00000000000000000	1.00000000000000000	1.00000000000000000	1.00000000000000000	194.88803458294830762	1.00000000000000000
ENSG00000137098	1.00000000000000000	1.00000000000000000	142.62163551760298219	1.00000000000000000	1.00000000000000000	1.00000000000000000	1.00000000000000000
ENSG00000137161	1.00000000000000000	1.00000000000000000	1.00000000000000000	1.00000000000000000	1.00000000000000000	1.00000000000000000	183.50854394267810221
ENSG00000137203	1.00000000000000000	68.17204697978434069	1.00000000000000000	1.00000000000000000	1.00000000000000000	1.00000000000000000	1.00000000000000000
ENSG00000137216	1.00000000000000000	1.00000000000000000	1.00000000000000000	1.00000000000000000	48.43267386039472200	1.00000000000000000	1.00000000000000000
ENSG00000137265	1.00000000000000000	1.00000000000000000	1.00000000000000000	1.00000000000000000	1.00000000000000000	1.00000000000000000	136.15318452490473078
ENSG00000137440	1.00000000000000000	265.37298913081417595	1.00000000000000000	1.00000000000000000	1.00000000000000000	1.00000000000000000	1.00000000000000000
ENSG00000137473	1.00000000000000000	1.00000000000000000	144.21355808973126500	1.00000000000000000	1.00000000000000000	1.00000000000000000	1.00000000000000000
ENSG00000137478	1.00000000000000000	1.00000000000000000	1.00000000000000000	1.00000000000000000	1.00000000000000000	1.00000000000000000	164.08710832350476494
ENSG00000137496	1.00000000000000000	1.00000000000000000	1.00000000000000000	1.00000000000000000	1.00000000000000000	1.00000000000000000	163.72986105314970473
ENSG00000137501	1.00000000000000000	1.00000000000000000	332.58068193381393485	89.80293909464286628	280.99224824526316979	1.00000000000000000	1.00000000000000000
ENSG00000137504	1.00000000000000000	1.00000000000000000	1.00000000000000000	1.00000000000000000	47.49327928152644063	1.00000000000000000	1.00000000000000000
ENSG00000137563	1.00000000000000000	61.94693684263489786	1.00000000000000000	69.76621853302710008	1.00000000000000000	1.00000000000000000	1.00000000000000000
ENSG00000137642	1.00000000000000000	1.00000000000000000	1.00000000000000000	155.41464272349006137	150.20881117905634028	1.00000000000000000	1.00000000000000000
ENSG00000137691	1.00000000000000000	1.00000000000000000	248.43058035521988813	1.00000000000000000	1.00000000000000000	1.00000000000000000	1.00000000000000000
ENSG00000137710	193.27215742677034882	54.29510668813514229	75.13099114962378167	117.69250931591984966	59.33223700812270351	1.00000000000000000	1.00000000000000000
ENSG00000137804	1.00000000000000000	56.30938736690009705	1.00000000000000000	1.00000000000000000	1.00000000000000000	1.00000000000000000	1.00000000000000000
ENSG00000137880	1.00000000000000000	1.00000000000000000	49.18572702747978553	182.45815982168633695	134.75031705769200130	1.00000000000000000	1.00000000000000000
ENSG00000137975	280.74748290712665266	274.43422276679638117	1.00000000000000000	136.54369061124216955	1.00000000000000000	1.00000000000000000	1.00000000000000000
ENSG00000138036	1.00000000000000000	1.00000000000000000	215.92656208266959084	1.00000000000000000	1.00000000000000000	1.00000000000000000	1.00000000000000000
ENSG00000138119	237.67220166112420543	311.25601630644030138	107.60294798117530490	229.51380419245256803	195.39755573821668122	1.00000000000000000	1.00000000000000000
ENSG00000138138	1.00000000000000000	1.00000000000000000	1.00000000000000000	40.32752702042740367	1.00000000000000000	1.00000000000000000	1.00000000000000000
ENSG00000138166	1.00000000000000000	1.00000000000000000	1.00000000000000000	1.00000000000000000	92.93877260265141160	1.00000000000000000	150.65074606665947954
ENSG00000138180	1.00000000000000000	64.07097428897751001	1.00000000000000000	1.00000000000000000	1.00000000000000000	1.00000000000000000	1.00000000000000000
ENSG00000138182	1.00000000000000000	60.49081424100809556	1.00000000000000000	1.00000000000000000	1.00000000000000000	1.00000000000000000	1.00000000000000000
ENSG00000138378	1.00000000000000000	1.00000000000000000	1.00000000000000000	1.00000000000000000	1.00000000000000000	175.15626549175007654	1.00000000000000000
ENSG00000138386	1.00000000000000000	51.09925804033474606	1.00000000000000000	1.00000000000000000	1.00000000000000000	1.00000000000000000	1.00000000000000000
ENSG00000138434	180.63277174123612667	179.24334141315173952	1.00000000000000000	102.62260198218965002	183.75293185367536353	1.00000000000000000	1.00000000000000000
ENSG00000138448	143.93961289427579686	98.81796346539420028	1.00000000000000000	1.00000000000000000	55.29487796412723100	1.00000000000000000	1.00000000000000000
ENSG00000138587	1.00000000000000000	1.00000000000000000	313.59838436788271565	1.00000000000000000	1.00000000000000000	1.00000000000000000	1.00000000000000000
ENSG00000138642	1.00000000000000000	1.00000000000000000	1.00000000000000000	1.00000000000000000	78.68783821791132027	1.00000000000000000	1.00000000000000000
ENSG00000138670	1.00000000000000000	1.00000000000000000	1.00000000000000000	1.00000000000000000	1.00000000000000000	1.00000000000000000	124.91382901821147300
ENSG00000138744	1.00000000000000000	1.00000000000000000	1.00000000000000000	1.00000000000000000	1.00000000000000000	1.00000000000000000	118.79069904897983179
ENSG00000138758	1.00000000000000000	52.15205980073559289	1.00000000000000000	63.30455612631774187	1.00000000000000000	1.00000000000000000	1.00000000000000000
ENSG00000138767	1.00000000000000000	1.00000000000000000	1.00000000000000000	1.00000000000000000	1.00000000000000000	178.33075198804161232	1.00000000000000000
ENSG00000138771	1.00000000000000000	1.00000000000000000	169.55149147519117037	1.00000000000000000	1.00000000000000000	1.00000000000000000	1.00000000000000000
ENSG00000139146	181.95009799186888699	53.92580600950026337	125.11353526789172008	61.86711696092113044	74.89671664394951733	1.00000000000000000	1.00000000000000000
ENSG00000139163	1.00000000000000000	1.00000000000000000	78.01815719147589334	74.49329264934672779	1.00000000000000000	1.00000000000000000	1.00000000000000000
ENSG00000139263	104.26935251481289413	1.00000000000000000	1.00000000000000000	1.00000000000000000	1.00000000000000000	1.00000000000000000	1.00000000000000000
ENSG00000139278	1.00000000000000000	1.00000000000000000	1.00000000000000000	1.00000000000000000	1.00000000000000000	165.81675104115106478	322.87772286410620382
ENSG00000139289	1.00000000000000000	94.69871877348708722	1.00000000000000000	1.00000000000000000	1.00000000000000000	1.00000000000000000	1.00000000000000000
ENSG00000139433	294.36283091754717134	462.80094921634884031	1.00000000000000000	286.72606284482293404	222.65439208385552661	1.00000000000000000	1.00000000000000000
ENSG00000139437	1.00000000000000000	52.89980448382002720	1.00000000000000000	62.36823930592754550	1.00000000000000000	1.00000000000000000	1.00000000000000000
ENSG00000139537	1.00000000000000000	1.00000000000000000	220.19257044389834732	1.00000000000000000	1.00000000000000000	1.00000000000000000	1.00000000000000000
ENSG00000139579	1.00000000000000000	62.15415896515429495	1.00000000000000000	1.00000000000000000	1.00000000000000000	1.00000000000000000	1.00000000000000000
ENSG00000139613	161.24519611088715010	53.38610357470273726	1.00000000000000000	99.00697467131723783	81.16008614781279107	1.00000000000000000	1.00000000000000000
ENSG00000139679	1.00000000000000000	1.00000000000000000	1.00000000000000000	52.16254778921453550	1.00000000000000000	1.00000000000000000	1.00000000000000000
ENSG00000139684	151.40519311634810151	89.77811686107850164	105.46394966508131574	64.84845066958119730	1.00000000000000000	1.00000000000000000	1.00000000000000000
ENSG00000139687	1.00000000000000000	45.35335355604360075	1.00000000000000000	1.00000000000000000	1.00000000000000000	1.00000000000000000	132.53181797029145628
ENSG00000139725	1.00000000000000000	1.00000000000000000	1.00000000000000000	1.00000000000000000	1.00000000000000000	1.00000000000000000	107.18336854730459606
ENSG00000139921	138.13321130160559846	69.76720354288434578	1.00000000000000000	76.65383777467808102	55.51792131976608857	1.00000000000000000	1.00000000000000000
ENSG00000139926	1.00000000000000000	63.86949307489953043	1.00000000000000000	1.00000000000000000	1.00000000000000000	1.00000000000000000	1.00000000000000000
ENSG00000139990	1.00000000000000000	1.00000000000000000	71.67850791611246564	60.58240888204588259	1.00000000000000000	1.00000000000000000	1.00000000000000000
ENSG00000140030	1.00000000000000000	1.00000000000000000	1.00000000000000000	1.00000000000000000	1.00000000000000000	182.53967590670032450	1.00000000000000000
ENSG00000140057	1.00000000000000000	1.00000000000000000	238.19611093281531566	1.00000000000000000	1.00000000000000000	1.00000000000000000	1.00000000000000000
ENSG00000140199	1.00000000000000000	1.00000000000000000	1.00000000000000000	1.00000000000000000	76.50144366361566028	1.00000000000000000	1.00000000000000000
ENSG00000140263	1.00000000000000000	1.00000000000000000	147.42561325261650040	333.94909474282934525	384.01567145461456221	1.00000000000000000	1.00000000000000000
ENSG00000140274	1.00000000000000000	1.00000000000000000	71.71440662009170808	1.00000000000000000	259.40305125007859033	1.00000000000000000	1.00000000000000000
ENSG00000140279	1.00000000000000000	1.00000000000000000	135.99035463770198362	111.86707844169499992	381.13117477149512524	1.00000000000000000	1.00000000000000000
ENSG00000140284	1.00000000000000000	1.00000000000000000	212.53052684034668118	1.00000000000000000	1.00000000000000000	1.00000000000000000	1.00000000000000000
ENSG00000140299	1.00000000000000000	43.53393882150169958	1.00000000000000000	1.00000000000000000	1.00000000000000000	1.00000000000000000	105.58114148203685545
ENSG00000140403	1.00000000000000000	1.00000000000000000	340.71837521820646089	1.00000000000000000	49.35615788780941671	1.00000000000000000	1.00000000000000000
ENSG00000140416	166.05839641088846292	120.30717899558914041	47.30846046368656488	75.33110176512857947	60.12000542461051111	1.00000000000000000	1.00000000000000000
ENSG00000140564	1.00000000000000000	1.00000000000000000	1.00000000000000000	1.00000000000000000	84.85162609459158034	1.00000000000000000	1.00000000000000000
ENSG00000140678	1.00000000000000000	1.00000000000000000	1.00000000000000000	1.00000000000000000	1.00000000000000000	1.00000000000000000	197.47361345812186073
ENSG00000140749	1.00000000000000000	1.00000000000000000	1.00000000000000000	1.00000000000000000	1.00000000000000000	1.00000000000000000	517.51057048555344409
ENSG00000140829	1.00000000000000000	48.72018287843162909	1.00000000000000000	68.76053893325297395	1.00000000000000000	1.00000000000000000	1.00000000000000000
ENSG00000140931	1.00000000000000000	1.00000000000000000	1.00000000000000000	1.00000000000000000	1.00000000000000000	135.52207880957828934	1.00000000000000000
ENSG00000140939	1.00000000000000000	49.47636552006101596	1.00000000000000000	1.00000000000000000	1.00000000000000000	1.00000000000000000	1.00000000000000000
ENSG00000140968	1.00000000000000000	1.00000000000000000	1.00000000000000000	1.00000000000000000	1.00000000000000000	1.00000000000000000	180.64114072614680140
ENSG00000141030	1.00000000000000000	70.68087844228526251	1.00000000000000000	1.00000000000000000	1.00000000000000000	1.00000000000000000	1.00000000000000000
ENSG00000141101	108.17975993386359335	69.67488560256893493	1.00000000000000000	1.00000000000000000	1.00000000000000000	1.00000000000000000	1.00000000000000000
ENSG00000141258	1.00000000000000000	1.00000000000000000	1.00000000000000000	1.00000000000000000	53.30144225392321289	1.00000000000000000	1.00000000000000000
ENSG00000141293	1.00000000000000000	1.00000000000000000	1.00000000000000000	1.00000000000000000	1.00000000000000000	198.31658012660690815	1.00000000000000000
ENSG00000141294	1.00000000000000000	1.00000000000000000	274.28809402175875221	1.00000000000000000	1.00000000000000000	1.00000000000000000	1.00000000000000000
ENSG00000141349	1.00000000000000000	1.00000000000000000	1.00000000000000000	1.00000000000000000	45.90063426593717821	1.00000000000000000	1.00000000000000000
ENSG00000141447	1.00000000000000000	1.00000000000000000	1.00000000000000000	103.13347503141407913	61.07247607036043036	1.00000000000000000	1.00000000000000000
ENSG00000141480	1.00000000000000000	1.00000000000000000	1.00000000000000000	1.00000000000000000	131.74389980135273959	1.00000000000000000	245.48142940768855169
ENSG00000141503	1.00000000000000000	54.42529948326622957	1.00000000000000000	1.00000000000000000	1.00000000000000000	1.00000000000000000	1.00000000000000000
ENSG00000141524	1.00000000000000000	1.00000000000000000	1.00000000000000000	1.00000000000000000	62.52488313169328649	1.00000000000000000	1.00000000000000000
ENSG00000141579	1.00000000000000000	55.90384777168638664	1.00000000000000000	1.00000000000000000	1.00000000000000000	1.00000000000000000	1.00000000000000000
ENSG00000141682	1.00000000000000000	1.00000000000000000	1.00000000000000000	1.00000000000000000	67.95918249408671841	1.00000000000000000	1.00000000000000000
ENSG00000141753	112.36926547994302439	1.00000000000000000	1.00000000000000000	64.86050023386290775	1.00000000000000000	1.00000000000000000	1.00000000000000000
ENSG00000141971	1.00000000000000000	1.00000000000000000	1.00000000000000000	67.76728809670449039	69.19165846709694279	1.00000000000000000	1.00000000000000000
ENSG00000141985	1.00000000000000000	65.77322524724682751	1.00000000000000000	1.00000000000000000	1.00000000000000000	1.00000000000000000	1.00000000000000000
ENSG00000142227	103.81595323319604063	76.43478707438589481	1.00000000000000000	1.00000000000000000	1.00000000000000000	561.93051947923527223	453.23036305708995997
ENSG00000142230	1.00000000000000000	57.87965507232750895	1.00000000000000000	1.00000000000000000	1.00000000000000000	1.00000000000000000	1.00000000000000000
ENSG00000142273	1.00000000000000000	117.62202973624829383	1.00000000000000000	1.00000000000000000	1.00000000000000000	1.00000000000000000	1.00000000000000000
ENSG00000142327	1.00000000000000000	1.00000000000000000	1.00000000000000000	64.55422722646589762	63.72673872666812400	1.00000000000000000	1.00000000000000000
ENSG00000142347	1.00000000000000000	1.00000000000000000	1.00000000000000000	1.00000000000000000	1.00000000000000000	238.79618304673928719	134.02274554103755122
ENSG00000142621	1.00000000000000000	1.00000000000000000	241.65926142827342460	1.00000000000000000	1.00000000000000000	1.00000000000000000	1.00000000000000000
ENSG00000142700	1.00000000000000000	1.00000000000000000	1.00000000000000000	48.93452406721347359	1.00000000000000000	1.00000000000000000	1.00000000000000000
ENSG00000142871	297.61192417450212133	1.00000000000000000	1.00000000000000000	1.00000000000000000	1.00000000000000000	1.00000000000000000	1.00000000000000000
ENSG00000142949	237.85500237925671740	101.81153029235903773	287.69299938481464096	155.60201398433017062	119.95709309016308453	1.00000000000000000	1.00000000000000000
ENSG00000142959	1.00000000000000000	1.00000000000000000	197.35316723501176739	1.00000000000000000	1.00000000000000000	1.00000000000000000	1.00000000000000000
ENSG00000142973	565.72544993572580552	81.98866105793705117	774.29022737813829735	405.91037710780250336	211.43834423957252966	1.00000000000000000	1.00000000000000000
ENSG00000143013	286.25008908992577972	174.64494430411943426	125.56965505027471863	258.45652442068774235	224.98152249478002318	1.00000000000000000	1.00000000000000000
ENSG00000143110	1.00000000000000000	1.00000000000000000	1.00000000000000000	1.00000000000000000	1.00000000000000000	1.00000000000000000	141.74390980582251132
ENSG00000143119	1.00000000000000000	1.00000000000000000	1.00000000000000000	1.00000000000000000	1.00000000000000000	341.37899697482362171	225.81305758277488849
ENSG00000143224	1.00000000000000000	1.00000000000000000	169.23220543503580870	1.00000000000000000	1.00000000000000000	1.00000000000000000	1.00000000000000000
ENSG00000143226	1.00000000000000000	1.00000000000000000	1.00000000000000000	1.00000000000000000	1.00000000000000000	1.00000000000000000	133.12800736019985948
ENSG00000143314	76.29146865409998668	60.28382050922360946	1.00000000000000000	1.00000000000000000	1.00000000000000000	1.00000000000000000	1.00000000000000000
ENSG00000143320	1.00000000000000000	116.31533020206020979	1.00000000000000000	1.00000000000000000	1.00000000000000000	1.00000000000000000	1.00000000000000000
ENSG00000143401	1.00000000000000000	107.06805551600319859	108.92792851365759077	45.07601061454995772	1.00000000000000000	174.71192460780812894	1.00000000000000000
ENSG00000143416	289.77037459860696345	1.00000000000000000	320.99210287126589947	308.22521190507126221	258.23490457264205133	1.00000000000000000	1.00000000000000000
ENSG00000143499	1.00000000000000000	1.00000000000000000	224.99512627615271754	1.00000000000000000	1.00000000000000000	1.00000000000000000	1.00000000000000000
ENSG00000143507	1.00000000000000000	1.00000000000000000	1.00000000000000000	1.00000000000000000	53.70137048527680435	1.00000000000000000	1.00000000000000000
ENSG00000143545	248.84150552953079227	212.52659985166340562	163.73810984879375496	194.60773605712552126	122.99615630915471343	1.00000000000000000	1.00000000000000000
ENSG00000143546	922.72126345528783986	11886.59703382732186583	1.00000000000000000	3823.65461055881041830	1563.75284560431327918	1.00000000000000000	562.59758438620440302
ENSG00000143702	1.00000000000000000	1.00000000000000000	1.00000000000000000	1.00000000000000000	1.00000000000000000	1.00000000000000000	106.44484444752917796
ENSG00000143753	1.00000000000000000	1.00000000000000000	1.00000000000000000	1.00000000000000000	1.00000000000000000	1.00000000000000000	123.81901660467950421
ENSG00000143793	1.00000000000000000	1.00000000000000000	1.00000000000000000	67.85383291733198519	44.87560830815563406	1.00000000000000000	1.00000000000000000
ENSG00000143799	1.00000000000000000	82.10522577971416069	82.11440180546162537	115.99952309786083049	77.47194735948433220	261.92940978776664451	1.00000000000000000
ENSG00000143815	1.00000000000000000	56.05282504004571109	1.00000000000000000	1.00000000000000000	1.00000000000000000	1.00000000000000000	1.00000000000000000
ENSG00000143819	568.19344800366172876	213.08198595667064978	541.27060464993212463	571.69229340689048513	445.06348847772994759	1.00000000000000000	1.00000000000000000
ENSG00000143851	1.00000000000000000	1.00000000000000000	1.00000000000000000	1.00000000000000000	1.00000000000000000	499.19138900518407809	1.00000000000000000
ENSG00000143970	1.00000000000000000	1.00000000000000000	1.00000000000000000	1.00000000000000000	83.74542392104626742	1.00000000000000000	1.00000000000000000
ENSG00000144048	1.00000000000000000	1.00000000000000000	1.00000000000000000	61.24623007870109603	1.00000000000000000	1.00000000000000000	1.00000000000000000
ENSG00000144061	1.00000000000000000	1.00000000000000000	218.95166538641066722	1.00000000000000000	1.00000000000000000	1.00000000000000000	1.00000000000000000
ENSG00000144136	1.00000000000000000	1.00000000000000000	61.81633069758760257	1.00000000000000000	1.00000000000000000	1.00000000000000000	161.83009570123607546
ENSG00000144366	1.00000000000000000	1.00000000000000000	1.00000000000000000	1.00000000000000000	52.47443973813093265	1.00000000000000000	1.00000000000000000
ENSG00000144504	1.00000000000000000	1.00000000000000000	133.76226404719005814	1.00000000000000000	1.00000000000000000	1.00000000000000000	1.00000000000000000
ENSG00000144677	1.00000000000000000	1.00000000000000000	1.00000000000000000	1.00000000000000000	64.29692167061604380	1.00000000000000000	1.00000000000000000
ENSG00000144747	1.00000000000000000	62.94609330807890046	223.00848489476456393	101.08690799526418402	109.69342075400388126	213.88634458687761253	1.00000000000000000
ENSG00000144749	1.00000000000000000	1.00000000000000000	1.00000000000000000	63.30961561346698829	1.00000000000000000	1.00000000000000000	1.00000000000000000
ENSG00000144867	1.00000000000000000	1.00000000000000000	1.00000000000000000	1.00000000000000000	51.45021303877413743	1.00000000000000000	1.00000000000000000
ENSG00000145075	1.00000000000000000	1.00000000000000000	181.20763607707272058	1.00000000000000000	1.00000000000000000	1.00000000000000000	1.00000000000000000
ENSG00000145113	1.00000000000000000	136.68749930065766307	761.44377541095684592	292.69927662475009811	1005.25118998740344978	1.00000000000000000	1.00000000000000000
ENSG00000145220	1.00000000000000000	1.00000000000000000	1.00000000000000000	1.00000000000000000	1.00000000000000000	186.04109763843328551	1.00000000000000000
ENSG00000145241	1.00000000000000000	1.00000000000000000	1.00000000000000000	53.42334359623728801	45.73868239030123561	1.00000000000000000	1.00000000000000000
ENSG00000145335	118.53122606252718185	1.00000000000000000	1.00000000000000000	1.00000000000000000	1.00000000000000000	1.00000000000000000	1.00000000000000000
ENSG00000145349	1.00000000000000000	1.00000000000000000	1.00000000000000000	1.00000000000000000	73.65585950912175406	1.00000000000000000	1.00000000000000000
ENSG00000145386	1.00000000000000000	74.25842773574753153	1.00000000000000000	1.00000000000000000	1.00000000000000000	1.00000000000000000	1.00000000000000000
ENSG00000145390	1.00000000000000000	1.00000000000000000	1.00000000000000000	1.00000000000000000	73.57422914111691625	1.00000000000000000	1.00000000000000000
ENSG00000145416	1.00000000000000000	1.00000000000000000	1.00000000000000000	1.00000000000000000	1.00000000000000000	1.00000000000000000	89.20077888516172493
ENSG00000145439	1.00000000000000000	1.00000000000000000	1.00000000000000000	72.06299193359463118	1.00000000000000000	1.00000000000000000	1.00000000000000000
ENSG00000145491	1.00000000000000000	1.00000000000000000	791.13603160412242232	1.00000000000000000	1.00000000000000000	1.00000000000000000	1.00000000000000000
ENSG00000145545	1.00000000000000000	67.88551622708671118	1.00000000000000000	1.00000000000000000	1.00000000000000000	1.00000000000000000	1.00000000000000000
ENSG00000145623	1.00000000000000000	51.66346958534188616	1.00000000000000000	1.00000000000000000	1.00000000000000000	1.00000000000000000	1.00000000000000000
ENSG00000145649	1.00000000000000000	1.00000000000000000	1.00000000000000000	1.00000000000000000	1.00000000000000000	981.77066687525632460	1.00000000000000000
ENSG00000145675	147.17159313794999775	1.00000000000000000	1.00000000000000000	1.00000000000000000	1.00000000000000000	263.96257133020958463	1.00000000000000000
ENSG00000145730	1.00000000000000000	1.00000000000000000	1.00000000000000000	64.97688587189257703	55.29683516502280582	1.00000000000000000	1.00000000000000000
ENSG00000145779	1.00000000000000000	1.00000000000000000	66.96038071103353673	1.00000000000000000	1.00000000000000000	1.00000000000000000	145.90261862880441868
ENSG00000145824	1.00000000000000000	378.85699766339553207	1.00000000000000000	1.00000000000000000	1.00000000000000000	1.00000000000000000	1.00000000000000000
ENSG00000145907	185.54072994824716147	122.85040347607909439	98.71267247880399509	72.17013862507978672	75.16044297633810345	1.00000000000000000	1.00000000000000000
ENSG00000146109	1.00000000000000000	1.00000000000000000	1.00000000000000000	53.65065870074763410	1.00000000000000000	1.00000000000000000	1.00000000000000000
ENSG00000146112	1.00000000000000000	1.00000000000000000	1.00000000000000000	1.00000000000000000	1.00000000000000000	227.41996245703643353	142.84009023997381860
ENSG00000146285	1.00000000000000000	1.00000000000000000	1.00000000000000000	1.00000000000000000	1.00000000000000000	176.24714610955570038	1.00000000000000000
ENSG00000146414	1.00000000000000000	1.00000000000000000	1.00000000000000000	75.74256822029894920	62.92145656908951423	1.00000000000000000	1.00000000000000000
ENSG00000146457	66.09212196878021928	74.05304547902750301	1.00000000000000000	60.42948139299481625	64.87366199489723328	179.45985042040410917	1.00000000000000000
ENSG00000146648	268.07187373640726946	145.07310793936989057	1.00000000000000000	89.13162153404667265	66.92992245221840619	1.00000000000000000	1.00000000000000000
ENSG00000146674	1.00000000000000000	150.11330702690250405	1.00000000000000000	87.15944617049250098	351.12916194808292403	1.00000000000000000	1.00000000000000000
ENSG00000146676	1.00000000000000000	1.00000000000000000	78.50143640776350651	73.15833640978716801	1.00000000000000000	1.00000000000000000	1.00000000000000000
ENSG00000147010	1.00000000000000000	1.00000000000000000	1.00000000000000000	1.00000000000000000	49.90524358176215003	198.39603261364419495	1.00000000000000000
ENSG00000147044	1.00000000000000000	1.00000000000000000	1.00000000000000000	49.41615413422223924	1.00000000000000000	1.00000000000000000	1.00000000000000000
ENSG00000147065	1.00000000000000000	152.48223897754900236	1.00000000000000000	1.00000000000000000	1.00000000000000000	444.39917708128001550	388.29936144045791480
ENSG00000147155	96.12737729722690005	118.58578729277481045	1.00000000000000000	63.53683209437201640	46.05712218182776496	1.00000000000000000	1.00000000000000000
ENSG00000147168	1.00000000000000000	1.00000000000000000	1.00000000000000000	1.00000000000000000	1.00000000000000000	637.04809832761873167	315.38556087369153147
ENSG00000147202	1.00000000000000000	1.00000000000000000	176.23618272290943310	1.00000000000000000	1.00000000000000000	1.00000000000000000	1.00000000000000000
ENSG00000147400	1.00000000000000000	1.00000000000000000	745.19976122544812824	1.00000000000000000	1.00000000000000000	1.00000000000000000	1.00000000000000000
ENSG00000147416	1.00000000000000000	93.05673432949868129	1.00000000000000000	1.00000000000000000	1.00000000000000000	1.00000000000000000	117.31626316836718615
ENSG00000147526	1.00000000000000000	1.00000000000000000	1.00000000000000000	57.96583626954760859	44.61818422742189227	1.00000000000000000	185.19782904703552617
ENSG00000147586	1.00000000000000000	1.00000000000000000	1.00000000000000000	48.68414869028067216	1.00000000000000000	1.00000000000000000	1.00000000000000000
ENSG00000147642	1.00000000000000000	1.00000000000000000	1.00000000000000000	1.00000000000000000	66.05735175195034969	1.00000000000000000	1.00000000000000000
ENSG00000147687	75.35739829270812606	1.00000000000000000	1.00000000000000000	1.00000000000000000	1.00000000000000000	1.00000000000000000	1.00000000000000000
ENSG00000147813	134.40330200669018268	73.83744729224457615	1.00000000000000000	78.56604987169839660	73.56632869399277297	1.00000000000000000	1.00000000000000000
ENSG00000147862	249.30595604286978073	77.40906074263794778	134.26798922690477411	88.17573962262470388	116.64958328509858632	1.00000000000000000	1.00000000000000000
ENSG00000147883	1.00000000000000000	1.00000000000000000	1.00000000000000000	1.00000000000000000	65.66071434909792970	1.00000000000000000	1.00000000000000000
ENSG00000148175	1.00000000000000000	1.00000000000000000	71.68044615051540802	1.00000000000000000	1.00000000000000000	156.54220961031705883	1.00000000000000000
ENSG00000148248	1.00000000000000000	82.06232004522151158	1.00000000000000000	50.82947305137532368	99.17447210697632443	152.41045120206894126	117.29269785380726887
ENSG00000148337	1.00000000000000000	1.00000000000000000	1.00000000000000000	56.11925652094483752	1.00000000000000000	1.00000000000000000	1.00000000000000000
ENSG00000148339	1.00000000000000000	1.00000000000000000	1.00000000000000000	1.00000000000000000	56.70764770102792340	1.00000000000000000	1.00000000000000000
ENSG00000148344	1.00000000000000000	65.97833948960141015	1.00000000000000000	143.51304129190168624	136.80188831682929163	1.00000000000000000	1.00000000000000000
ENSG00000148362	1.00000000000000000	52.79489073096488738	1.00000000000000000	1.00000000000000000	1.00000000000000000	274.44956541543768935	152.78195191513879081
ENSG00000148660	1.00000000000000000	1.00000000000000000	1.00000000000000000	56.49654128883895510	50.22599364852302983	1.00000000000000000	1.00000000000000000
ENSG00000148671	1470.48923161358789002	595.54903923744791427	58.43510667030130179	761.98292786920410435	671.56102159979695898	1.00000000000000000	1.00000000000000000
ENSG00000148730	1.00000000000000000	1.00000000000000000	1.00000000000000000	65.92030400034721538	73.12934263563390402	1.00000000000000000	1.00000000000000000
ENSG00000148773	1.00000000000000000	122.12752127034279681	1.00000000000000000	1.00000000000000000	1.00000000000000000	1.00000000000000000	1.00000000000000000
ENSG00000148803	1.00000000000000000	1.00000000000000000	1.00000000000000000	1.00000000000000000	1.00000000000000000	1.00000000000000000	131.55561442399667271
ENSG00000148908	1.00000000000000000	62.42284296170239344	1.00000000000000000	1.00000000000000000	1.00000000000000000	237.79893088948625746	445.95902376310772297
ENSG00000148925	1.00000000000000000	68.74551104834492321	1.00000000000000000	1.00000000000000000	1.00000000000000000	1.00000000000000000	1.00000000000000000
ENSG00000149115	1.00000000000000000	106.53564598368527072	1.00000000000000000	59.91545885220629231	1.00000000000000000	1.00000000000000000	1.00000000000000000
ENSG00000149196	61.69455867518831838	72.55988755374033872	62.50796703891779060	41.95170344257006434	1.00000000000000000	1.00000000000000000	1.00000000000000000
ENSG00000149260	1.00000000000000000	1.00000000000000000	1.00000000000000000	63.26235829018795442	91.96240528913112655	1.00000000000000000	1.00000000000000000
ENSG00000149269	94.17710986221868552	1.00000000000000000	76.18898016772725157	64.99320069840244685	53.39519132563457759	1.00000000000000000	1.00000000000000000
ENSG00000149573	362.01390204470641265	322.00347260720923259	1.00000000000000000	218.14750066514420723	169.15429794563766563	1.00000000000000000	1.00000000000000000
ENSG00000149600	1.00000000000000000	48.65652664646239600	44.29203670734671050	68.08544285356344972	78.01519903917139231	151.27259886073483131	1.00000000000000000
ENSG00000149761	108.14388073824386538	60.65937274119126954	1.00000000000000000	41.79575638346375399	48.80717859531163327	1.00000000000000000	1.00000000000000000
ENSG00000149781	1.00000000000000000	1.00000000000000000	1.00000000000000000	1.00000000000000000	1.00000000000000000	1.00000000000000000	165.90955024061491940
ENSG00000149823	1.00000000000000000	1.00000000000000000	72.10780210957899783	61.11006194808754799	1.00000000000000000	1.00000000000000000	1.00000000000000000
ENSG00000150054	1.00000000000000000	1.00000000000000000	1.00000000000000000	75.94666193711803714	60.31651418771726014	1.00000000000000000	1.00000000000000000
ENSG00000150347	195.18641908525609097	87.07712426314080290	1.00000000000000000	103.59901289792415469	94.55057194056972492	1.00000000000000000	1.00000000000000000
ENSG00000150593	197.13402446116234046	90.68976570014699234	62.32156734727174552	156.43456351521410852	96.59177362765728958	333.69011307449068227	1.00000000000000000
ENSG00000150687	1022.84389484361554423	164.14467620171552653	269.76229446991351324	1232.70206730416725804	1342.31508165948775968	1.00000000000000000	1.00000000000000000
ENSG00000150773	1.00000000000000000	1.00000000000000000	168.03709174168884033	1.00000000000000000	1.00000000000000000	1.00000000000000000	1.00000000000000000
ENSG00000150961	1.00000000000000000	1.00000000000000000	1.00000000000000000	54.92286369672800106	92.69323959370201749	1.00000000000000000	1.00000000000000000
ENSG00000151023	1.00000000000000000	1.00000000000000000	241.24107235054103171	1.00000000000000000	1.00000000000000000	1.00000000000000000	1.00000000000000000
ENSG00000151135	1.00000000000000000	1.00000000000000000	1.00000000000000000	1.00000000000000000	49.76925513379614330	1.00000000000000000	1.00000000000000000
ENSG00000151150	151.42696156118554995	1.00000000000000000	296.10933210498888002	129.17677330981936734	106.44334473932651974	1.00000000000000000	1.00000000000000000
ENSG00000151327	1.00000000000000000	108.48539247279407505	190.26105876988242471	140.53639644197716052	165.72809931112257686	229.70735056895367165	1.00000000000000000
ENSG00000151353	128.39393668131737059	49.07808615302439392	62.90833852722219888	1.00000000000000000	1.00000000000000000	1.00000000000000000	1.00000000000000000
ENSG00000151500	96.02051350140256147	1.00000000000000000	98.38822978541838893	69.36269397531228265	56.05522033792009751	1.00000000000000000	1.00000000000000000
ENSG00000151502	1.00000000000000000	1.00000000000000000	1.00000000000000000	1.00000000000000000	72.02036350070744675	1.00000000000000000	1.00000000000000000
ENSG00000151575	1.00000000000000000	1.00000000000000000	197.48826485481933446	1.00000000000000000	1.00000000000000000	1.00000000000000000	1.00000000000000000
ENSG00000151623	1.00000000000000000	1.00000000000000000	1.00000000000000000	1.00000000000000000	67.99476764094551129	1.00000000000000000	1.00000000000000000
ENSG00000151651	1.00000000000000000	1.00000000000000000	1.00000000000000000	1.00000000000000000	1.00000000000000000	1.00000000000000000	108.47733779734204518
ENSG00000151689	1.00000000000000000	67.30559260716236736	1.00000000000000000	60.74155507582928948	1.00000000000000000	1.00000000000000000	1.00000000000000000
ENSG00000151693	1.00000000000000000	1.00000000000000000	1.00000000000000000	1.00000000000000000	86.12990577050888419	1.00000000000000000	1.00000000000000000
ENSG00000151694	1.00000000000000000	61.19163296996260470	1.00000000000000000	1.00000000000000000	1.00000000000000000	1.00000000000000000	1.00000000000000000
ENSG00000151726	1.00000000000000000	1.00000000000000000	1.00000000000000000	1.00000000000000000	103.14249674415410141	1.00000000000000000	1.00000000000000000
ENSG00000151883	1.00000000000000000	1.00000000000000000	55.94682944748420539	1.00000000000000000	1.00000000000000000	125.67394636922055895	1.00000000000000000
ENSG00000151914	513.25716666242215069	172.39011964551195888	71.20385594205572488	66.02139142184515208	1.00000000000000000	1.00000000000000000	1.00000000000000000
ENSG00000152102	1.00000000000000000	1.00000000000000000	1.00000000000000000	68.74946634127920220	1.00000000000000000	1.00000000000000000	1.00000000000000000
ENSG00000152457	1.00000000000000000	1.00000000000000000	1.00000000000000000	1.00000000000000000	63.66895820862212219	1.00000000000000000	1.00000000000000000
ENSG00000152492	1.00000000000000000	1.00000000000000000	1.00000000000000000	1.00000000000000000	66.88204196315530226	1.00000000000000000	1.00000000000000000
ENSG00000152582	1.00000000000000000	1.00000000000000000	315.78516654742799119	1.00000000000000000	1.00000000000000000	1.00000000000000000	1.00000000000000000
ENSG00000152583	162.09419068861623714	1.00000000000000000	1.00000000000000000	82.95095054820036751	57.91818301189837115	1.00000000000000000	1.00000000000000000
ENSG00000152601	1.00000000000000000	71.73389297660106934	62.93637487379866968	61.90479762430300781	82.51284492305151730	373.18152621539411484	234.26089864018737785
ENSG00000152611	1.00000000000000000	1.00000000000000000	934.28941564585522883	1.00000000000000000	1.00000000000000000	1.00000000000000000	1.00000000000000000
ENSG00000152642	1.00000000000000000	1.00000000000000000	1.00000000000000000	1.00000000000000000	77.72598607802879656	1.00000000000000000	1.00000000000000000
ENSG00000152760	1.00000000000000000	1.00000000000000000	199.12505032045052644	1.00000000000000000	1.00000000000000000	1.00000000000000000	1.00000000000000000
ENSG00000152763	1.00000000000000000	1.00000000000000000	270.85733677228950000	1.00000000000000000	1.00000000000000000	1.00000000000000000	1.00000000000000000
ENSG00000152785	1.00000000000000000	1.00000000000000000	1.00000000000000000	1.00000000000000000	63.61238025999918477	1.00000000000000000	1.00000000000000000
ENSG00000152818	1.00000000000000000	1.00000000000000000	137.93695650142601039	1.00000000000000000	69.10340620390677202	156.17169540341888023	1.00000000000000000
ENSG00000153015	1.00000000000000000	1.00000000000000000	1.00000000000000000	48.89140164792904386	1.00000000000000000	1.00000000000000000	1.00000000000000000
ENSG00000153037	1.00000000000000000	1.00000000000000000	1.00000000000000000	56.33377313117386365	1.00000000000000000	1.00000000000000000	1.00000000000000000
ENSG00000153130	110.49920672739246186	1.00000000000000000	84.44314179416271315	49.94353490198185597	1.00000000000000000	1.00000000000000000	1.00000000000000000
ENSG00000153234	1.00000000000000000	1.00000000000000000	77.88023617362594564	1.00000000000000000	86.44065824884029325	214.04336947321488083	227.99710902114981081
ENSG00000153246	1.00000000000000000	1.00000000000000000	1.00000000000000000	1.00000000000000000	73.14881250665000323	1.00000000000000000	1.00000000000000000
ENSG00000153250	1.00000000000000000	52.49370093076214516	55.89304188077149860	1.00000000000000000	81.34415032874231599	207.91793082032481266	1.00000000000000000
ENSG00000153283	1.00000000000000000	1.00000000000000000	1.00000000000000000	1.00000000000000000	1.00000000000000000	396.97938475877384690	1.00000000000000000
ENSG00000153292	1.00000000000000000	1.00000000000000000	249.76452998638765735	86.19737874867024630	296.15596311067594115	1.00000000000000000	1.00000000000000000
ENSG00000153310	1.00000000000000000	88.96898041985643601	1.00000000000000000	87.11707717412927821	107.16696570511747666	192.92709482413113165	363.02846462631856639
ENSG00000153317	1.00000000000000000	1.00000000000000000	1.00000000000000000	1.00000000000000000	1.00000000000000000	1.00000000000000000	130.04217812766279394
ENSG00000153347	1.00000000000000000	1.00000000000000000	387.88306768620907405	1.00000000000000000	1.00000000000000000	1.00000000000000000	1.00000000000000000
ENSG00000153551	1.00000000000000000	1.00000000000000000	1.00000000000000000	1.00000000000000000	1.00000000000000000	1.00000000000000000	136.80677075529914077
ENSG00000153563	1.00000000000000000	1.00000000000000000	1.00000000000000000	1.00000000000000000	1.00000000000000000	765.88996089365275566	1.00000000000000000
ENSG00000153574	1.00000000000000000	1.00000000000000000	1.00000000000000000	75.17450166902744968	1.00000000000000000	1.00000000000000000	1.00000000000000000
ENSG00000153789	1.00000000000000000	1.00000000000000000	444.98701731199679443	1.00000000000000000	1.00000000000000000	1.00000000000000000	1.00000000000000000
ENSG00000153802	1.00000000000000000	80.45648352183287955	1.00000000000000000	67.05435106323506034	1.00000000000000000	1.00000000000000000	1.00000000000000000
ENSG00000154099	1.00000000000000000	1.00000000000000000	653.44856471455113933	1.00000000000000000	1.00000000000000000	1.00000000000000000	1.00000000000000000
ENSG00000154102	1.00000000000000000	60.80527745217477076	1.00000000000000000	1.00000000000000000	1.00000000000000000	1.00000000000000000	1.00000000000000000
ENSG00000154174	1.00000000000000000	62.18952578603381198	1.00000000000000000	1.00000000000000000	1.00000000000000000	1.00000000000000000	1.00000000000000000
ENSG00000154447	1.00000000000000000	1.00000000000000000	1.00000000000000000	1.00000000000000000	58.96731651414849296	1.00000000000000000	1.00000000000000000
ENSG00000154451	1.00000000000000000	1.00000000000000000	1.00000000000000000	1.00000000000000000	1.00000000000000000	347.54841839996294084	1.00000000000000000
ENSG00000154473	85.60638572663813761	44.43037145193109438	59.06117198814160929	62.05222161423236571	58.92110313585060055	195.08685671796686734	1.00000000000000000
ENSG00000154479	1.00000000000000000	1.00000000000000000	135.27400085913092198	1.00000000000000000	1.00000000000000000	1.00000000000000000	1.00000000000000000
ENSG00000154814	1.00000000000000000	1.00000000000000000	1.00000000000000000	1.00000000000000000	1.00000000000000000	173.70374808058051030	1.00000000000000000
ENSG00000154889	1.00000000000000000	1.00000000000000000	1.00000000000000000	1.00000000000000000	48.98982279545450069	1.00000000000000000	1.00000000000000000
ENSG00000155085	1.00000000000000000	1.00000000000000000	169.07283479627582778	1.00000000000000000	1.00000000000000000	1.00000000000000000	1.00000000000000000
ENSG00000155096	159.46099076509344172	1.00000000000000000	202.94106529557103613	1.00000000000000000	72.91760721520050481	1.00000000000000000	1.00000000000000000
ENSG00000155097	1.00000000000000000	1.00000000000000000	1.00000000000000000	1.00000000000000000	52.09545039203684524	1.00000000000000000	1.00000000000000000
ENSG00000155307	1.00000000000000000	1.00000000000000000	1.00000000000000000	1.00000000000000000	1.00000000000000000	407.87605149798173443	1.00000000000000000
ENSG00000155366	150.66568184217783255	76.88832913151688331	54.63616477413395955	134.83643300431185708	86.97911936359335527	1.00000000000000000	1.00000000000000000
ENSG00000155761	1.00000000000000000	1.00000000000000000	334.80833826500185069	1.00000000000000000	1.00000000000000000	1.00000000000000000	1.00000000000000000
ENSG00000155876	124.71523619356166535	1.00000000000000000	131.21510610535193564	51.45727392593357052	54.47838500698444619	1.00000000000000000	1.00000000000000000
ENSG00000155926	1.00000000000000000	1.00000000000000000	1.00000000000000000	1.00000000000000000	1.00000000000000000	227.07925349910780710	1.00000000000000000
ENSG00000155957	148.55771392945584353	1.00000000000000000	81.64248188319052701	83.60401750104381335	54.76405976141268184	1.00000000000000000	1.00000000000000000
ENSG00000156026	1.00000000000000000	1.00000000000000000	1.00000000000000000	1.00000000000000000	55.55243091992517179	1.00000000000000000	1.00000000000000000
ENSG00000156030	1.00000000000000000	1.00000000000000000	1.00000000000000000	1.00000000000000000	1.00000000000000000	1.00000000000000000	112.93015944821951280
ENSG00000156042	1.00000000000000000	1.00000000000000000	247.15507370497829243	1.00000000000000000	1.00000000000000000	1.00000000000000000	1.00000000000000000
ENSG00000156110	75.19268558521383738	69.57720286469570681	1.00000000000000000	48.48103468069432154	48.29740155975521532	1.00000000000000000	1.00000000000000000
ENSG00000156232	1.00000000000000000	1.00000000000000000	1.00000000000000000	45.40839523233106689	1.00000000000000000	1.00000000000000000	1.00000000000000000
ENSG00000156256	1.00000000000000000	58.77837423935517336	144.03435709814993970	80.47210767167170786	141.82047022824983173	200.08011306585288480	1.00000000000000000
ENSG00000156273	1.00000000000000000	1.00000000000000000	1.00000000000000000	1.00000000000000000	1.00000000000000000	1.00000000000000000	93.06160728126015158
ENSG00000156299	1.00000000000000000	49.90121315620606879	1.00000000000000000	1.00000000000000000	1.00000000000000000	1.00000000000000000	1.00000000000000000
ENSG00000156381	1.00000000000000000	1.00000000000000000	1.00000000000000000	1.00000000000000000	57.08689596152021295	1.00000000000000000	1.00000000000000000
ENSG00000156413	1.00000000000000000	1.00000000000000000	1.00000000000000000	1.00000000000000000	90.77898620198544677	1.00000000000000000	1.00000000000000000
ENSG00000156531	1.00000000000000000	1.00000000000000000	1.00000000000000000	81.45401623601435404	1.00000000000000000	1.00000000000000000	1.00000000000000000
ENSG00000156535	1.00000000000000000	88.26296239497601448	1.00000000000000000	1.00000000000000000	1.00000000000000000	1.00000000000000000	1.00000000000000000
ENSG00000156587	1.00000000000000000	1.00000000000000000	57.75462148062990053	149.95817142287683055	91.20730858092730386	1.00000000000000000	1.00000000000000000
ENSG00000156599	1.00000000000000000	76.85966182662326673	1.00000000000000000	1.00000000000000000	1.00000000000000000	1.00000000000000000	1.00000000000000000
ENSG00000156603	1.00000000000000000	1.00000000000000000	1.00000000000000000	41.19687380273297350	1.00000000000000000	1.00000000000000000	1.00000000000000000
ENSG00000156639	1.00000000000000000	1.00000000000000000	1.00000000000000000	1.00000000000000000	42.13914961104811852	1.00000000000000000	1.00000000000000000
ENSG00000156804	1.00000000000000000	1.00000000000000000	1.00000000000000000	1.00000000000000000	102.25179904321844049	1.00000000000000000	1.00000000000000000
ENSG00000156976	149.40226974369582535	1.00000000000000000	195.22411336446629093	126.19589182427854723	95.99412262683088670	220.97959086538463680	1.00000000000000000
ENSG00000157110	1.00000000000000000	1.00000000000000000	1.00000000000000000	1.00000000000000000	92.32135903526712184	1.00000000000000000	1.00000000000000000
ENSG00000157326	1.00000000000000000	70.66780609713464401	1.00000000000000000	1.00000000000000000	1.00000000000000000	1.00000000000000000	1.00000000000000000
ENSG00000157379	1.00000000000000000	73.19271112555200887	1.00000000000000000	78.35593268683932422	1.00000000000000000	1.00000000000000000	1.00000000000000000
ENSG00000157423	1.00000000000000000	1.00000000000000000	374.83220516920300724	1.00000000000000000	1.00000000000000000	1.00000000000000000	1.00000000000000000
ENSG00000157456	1.00000000000000000	55.57993139960423434	1.00000000000000000	1.00000000000000000	1.00000000000000000	1.00000000000000000	1.00000000000000000
ENSG00000157514	1.00000000000000000	1.00000000000000000	1.00000000000000000	49.15896005179666872	67.87613347952039078	457.04895934853618655	138.21536760956868761
ENSG00000157557	235.48417247749162584	138.29818743315991014	1.00000000000000000	127.52994785726795612	117.13684059206129007	1.00000000000000000	296.87546858735419164
ENSG00000157613	1.00000000000000000	1.00000000000000000	1.00000000000000000	174.17047949334482837	256.86009566667991066	1.00000000000000000	1.00000000000000000
ENSG00000157856	1.00000000000000000	1.00000000000000000	238.72921771765868471	1.00000000000000000	1.00000000000000000	1.00000000000000000	1.00000000000000000
ENSG00000157873	1.00000000000000000	1.00000000000000000	1.00000000000000000	47.82166578329034223	1.00000000000000000	1.00000000000000000	150.70946838752036001
ENSG00000157992	192.08719444895294259	113.02835799280599360	57.13865675433586233	67.46885201149440547	63.49617668635431755	1.00000000000000000	1.00000000000000000
ENSG00000158023	1.00000000000000000	1.00000000000000000	298.85278400297232793	1.00000000000000000	1.00000000000000000	1.00000000000000000	1.00000000000000000
ENSG00000158050	1.00000000000000000	1.00000000000000000	1.00000000000000000	1.00000000000000000	1.00000000000000000	194.50091677710966565	153.46551947674117855
ENSG00000158062	1.00000000000000000	1.00000000000000000	250.64336622187167336	1.00000000000000000	1.00000000000000000	1.00000000000000000	1.00000000000000000
ENSG00000158125	1.00000000000000000	1.00000000000000000	1.00000000000000000	1.00000000000000000	51.85606513803121942	1.00000000000000000	1.00000000000000000
ENSG00000158286	1.00000000000000000	1.00000000000000000	1.00000000000000000	1.00000000000000000	53.88171044676961685	1.00000000000000000	1.00000000000000000
ENSG00000158467	1.00000000000000000	1.00000000000000000	1.00000000000000000	1.00000000000000000	70.07202924477485340	1.00000000000000000	1.00000000000000000
ENSG00000158481	1.00000000000000000	1.00000000000000000	1.00000000000000000	1.00000000000000000	1.00000000000000000	1.00000000000000000	295.28008295106963033
ENSG00000158486	1.00000000000000000	1.00000000000000000	266.51994114175295181	1.00000000000000000	1.00000000000000000	1.00000000000000000	1.00000000000000000
ENSG00000158488	1.00000000000000000	1.00000000000000000	1.00000000000000000	1.00000000000000000	1.00000000000000000	1.00000000000000000	226.67617228272945340
ENSG00000158869	1.00000000000000000	1.00000000000000000	1.00000000000000000	1.00000000000000000	1.00000000000000000	1.00000000000000000	1344.78978351597220353
ENSG00000158985	1.00000000000000000	1.00000000000000000	56.65418497899621286	64.01171811841447834	50.06779306147220154	147.25987929204035254	1.00000000000000000
ENSG00000159079	1.00000000000000000	39.76348629787844402	520.17666507697981615	1.00000000000000000	56.10222492690164131	1.00000000000000000	1.00000000000000000
ENSG00000159131	1.00000000000000000	60.06210752617099757	1.00000000000000000	1.00000000000000000	1.00000000000000000	1.00000000000000000	1.00000000000000000
ENSG00000159166	135.55994391757749895	363.08119521866007062	1.00000000000000000	83.17121311011074170	85.10484447495687732	1.00000000000000000	1.00000000000000000
ENSG00000159189	1.00000000000000000	1.00000000000000000	1.00000000000000000	1.00000000000000000	1.00000000000000000	1.00000000000000000	864.34772212661971480
ENSG00000159228	411.82266352886813365	252.86504994290726245	380.11859433365367522	184.69859346193615579	309.55918633909800519	1.00000000000000000	1.00000000000000000
ENSG00000159256	1.00000000000000000	1.00000000000000000	1.00000000000000000	1.00000000000000000	60.13728711378605851	1.00000000000000000	1.00000000000000000
ENSG00000159335	307.58892310147325588	165.27029861653005582	1.00000000000000000	237.77675314642749527	127.46914693316840328	1.00000000000000000	261.64245767152590361
ENSG00000159363	1.00000000000000000	1.00000000000000000	1.00000000000000000	1.00000000000000000	75.11174475370461323	1.00000000000000000	1.00000000000000000
ENSG00000159388	326.18601848744253857	1.00000000000000000	1.00000000000000000	1.00000000000000000	1.00000000000000000	208.24695917777523846	383.03281624039379949
ENSG00000159399	1.00000000000000000	1.00000000000000000	1.00000000000000000	1.00000000000000000	65.88428045451324522	1.00000000000000000	1.00000000000000000
ENSG00000159479	1.00000000000000000	72.27462138288419169	1.00000000000000000	1.00000000000000000	1.00000000000000000	1.00000000000000000	1.00000000000000000
ENSG00000159588	1.00000000000000000	1.00000000000000000	449.81984450191691849	1.00000000000000000	1.00000000000000000	1.00000000000000000	1.00000000000000000
ENSG00000159593	118.90565703489777150	38.11221536732837478	90.96632237639434493	53.06676759168816204	52.87842866844614065	1.00000000000000000	1.00000000000000000
ENSG00000159713	1.00000000000000000	1.00000000000000000	1733.73845086229516710	1.00000000000000000	1.00000000000000000	1.00000000000000000	1.00000000000000000
ENSG00000159884	1.00000000000000000	1.00000000000000000	70.12934274946836410	54.82312109697902969	39.38517355322464653	259.43078724151462211	1.00000000000000000
ENSG00000159921	1.00000000000000000	1.00000000000000000	1.00000000000000000	1.00000000000000000	84.80516882194729078	1.00000000000000000	1.00000000000000000
ENSG00000160007	1.00000000000000000	1.00000000000000000	1.00000000000000000	1.00000000000000000	58.24593207008053497	1.00000000000000000	1.00000000000000000
ENSG00000160180	1.00000000000000000	1.00000000000000000	257.01327380659245136	1.00000000000000000	806.93233259905559862	1.00000000000000000	1.00000000000000000
ENSG00000160182	1.00000000000000000	1.00000000000000000	1.00000000000000000	1.00000000000000000	281.16988192474730113	1.00000000000000000	1.00000000000000000
ENSG00000160188	1.00000000000000000	1.00000000000000000	1195.22250092985791525	1.00000000000000000	1.00000000000000000	1.00000000000000000	1.00000000000000000
ENSG00000160208	1.00000000000000000	60.87080995555751173	1.00000000000000000	1.00000000000000000	1.00000000000000000	1.00000000000000000	1.00000000000000000
ENSG00000160214	1.00000000000000000	69.25415044407040455	1.00000000000000000	1.00000000000000000	1.00000000000000000	1.00000000000000000	1.00000000000000000
ENSG00000160255	1.00000000000000000	1.00000000000000000	1.00000000000000000	1.00000000000000000	1.00000000000000000	160.93088389711320474	634.57012321425941082
ENSG00000160305	1.00000000000000000	1.00000000000000000	60.92499361937348823	1.00000000000000000	87.87995374592436804	1.00000000000000000	1.00000000000000000
ENSG00000160345	1.00000000000000000	1.00000000000000000	1028.94650224852716747	1.00000000000000000	1.00000000000000000	1.00000000000000000	1.00000000000000000
ENSG00000160401	1.00000000000000000	1.00000000000000000	376.91180515061279266	1.00000000000000000	1.00000000000000000	1.00000000000000000	1.00000000000000000
ENSG00000160410	1.00000000000000000	1.00000000000000000	1.00000000000000000	36.11872960421944612	91.81891607206239314	1.00000000000000000	1.00000000000000000
ENSG00000160472	1.00000000000000000	1.00000000000000000	1288.19785853920848240	1.00000000000000000	1.00000000000000000	1.00000000000000000	1.00000000000000000
ENSG00000160593	1.00000000000000000	1.00000000000000000	1.00000000000000000	1.00000000000000000	1.00000000000000000	395.39006381910314758	422.15667548971532597
ENSG00000160613	1.00000000000000000	1.00000000000000000	53.90030592798749609	55.72720358997175794	57.93387904077827955	221.07330309973059457	1.00000000000000000
ENSG00000160654	1.00000000000000000	1.00000000000000000	1.00000000000000000	1.00000000000000000	1.00000000000000000	920.24213197919721097	1.00000000000000000
ENSG00000160714	1.00000000000000000	1.00000000000000000	1.00000000000000000	1.00000000000000000	53.91845890525591756	1.00000000000000000	1.00000000000000000
ENSG00000160783	1.00000000000000000	1.00000000000000000	1.00000000000000000	43.93132604534199004	1.00000000000000000	1.00000000000000000	1.00000000000000000
ENSG00000160799	1.00000000000000000	93.53808081590564427	87.10339995656352130	102.46465254351601004	97.47005811673797382	136.48170814087157510	1.00000000000000000
ENSG00000160862	1.00000000000000000	1.00000000000000000	1.00000000000000000	1.00000000000000000	105.79480289257251968	1.00000000000000000	1.00000000000000000
ENSG00000160972	1.00000000000000000	1.00000000000000000	170.48764320397137340	1.00000000000000000	1.00000000000000000	1.00000000000000000	1.00000000000000000
ENSG00000161055	1.00000000000000000	1.00000000000000000	514.08457263899583722	244.47373629350440183	3726.66366907558403909	1.00000000000000000	1.00000000000000000
ENSG00000161091	1.00000000000000000	1.00000000000000000	1.00000000000000000	1.00000000000000000	1.00000000000000000	1.00000000000000000	129.82051853446839118
ENSG00000161204	1.00000000000000000	57.01756041649559847	1.00000000000000000	1.00000000000000000	1.00000000000000000	1.00000000000000000	1.00000000000000000
ENSG00000161249	105.17796719605951239	91.38786213420266336	402.30798311120190647	1.00000000000000000	1.00000000000000000	1.00000000000000000	1.00000000000000000
ENSG00000161281	1.00000000000000000	1.00000000000000000	140.52378979787974345	1.00000000000000000	1.00000000000000000	1.00000000000000000	1.00000000000000000
ENSG00000161405	1.00000000000000000	1.00000000000000000	1.00000000000000000	1.00000000000000000	1.00000000000000000	230.94964316462139209	1.00000000000000000
ENSG00000161618	1.00000000000000000	62.67031171470705431	1.00000000000000000	1.00000000000000000	1.00000000000000000	1.00000000000000000	1.00000000000000000
ENSG00000161642	1.00000000000000000	124.92845395245798557	1.00000000000000000	1.00000000000000000	1.00000000000000000	1.00000000000000000	173.07569161174231454
ENSG00000161791	1.00000000000000000	1.00000000000000000	1.00000000000000000	1.00000000000000000	1.00000000000000000	1.00000000000000000	92.01559768935069883
ENSG00000161798	548.96808902948384912	438.82533687219779495	1.00000000000000000	1123.51234657313057141	986.01183669262945841	1.00000000000000000	1.00000000000000000
ENSG00000161835	1.00000000000000000	1.00000000000000000	1.00000000000000000	1.00000000000000000	1.00000000000000000	1.00000000000000000	171.95085706250475255
ENSG00000161955	1.00000000000000000	1.00000000000000000	1.00000000000000000	1.00000000000000000	1.00000000000000000	1.00000000000000000	137.58363350451858764
ENSG00000161996	1.00000000000000000	1.00000000000000000	132.28723551484085874	1.00000000000000000	1.00000000000000000	1.00000000000000000	1.00000000000000000
ENSG00000162004	1.00000000000000000	1.00000000000000000	488.80332366004961386	1.00000000000000000	1.00000000000000000	1.00000000000000000	1.00000000000000000
ENSG00000162032	1.00000000000000000	1.00000000000000000	1.00000000000000000	56.34920341670417798	95.77040507134418590	1.00000000000000000	1.00000000000000000
ENSG00000162078	1.00000000000000000	1.00000000000000000	1.00000000000000000	205.36752970366640625	279.27009385994233526	1.00000000000000000	1.00000000000000000
ENSG00000162174	202.30871273252128617	1.00000000000000000	109.27902506174609698	351.66257916722202026	260.90115027562711703	1.00000000000000000	1.00000000000000000
ENSG00000162366	1.00000000000000000	89.63567799991687934	1.00000000000000000	133.96788780307210232	119.18012048565864802	1.00000000000000000	1.00000000000000000
ENSG00000162511	1.00000000000000000	1.00000000000000000	1.00000000000000000	1.00000000000000000	1.00000000000000000	720.40504614500093794	1023.08023234560653236
ENSG00000162542	1.00000000000000000	1.00000000000000000	1.00000000000000000	1.00000000000000000	62.39750834874126895	1.00000000000000000	1.00000000000000000
ENSG00000162543	1.00000000000000000	1.00000000000000000	193.91676662327319036	1.00000000000000000	1.00000000000000000	1.00000000000000000	1.00000000000000000
ENSG00000162551	1.00000000000000000	1.00000000000000000	1.00000000000000000	1.00000000000000000	107.84392436934417958	1.00000000000000000	1.00000000000000000
ENSG00000162571	1.00000000000000000	1.00000000000000000	188.21327963820903051	1.00000000000000000	1.00000000000000000	1.00000000000000000	1.00000000000000000
ENSG00000162688	193.08127448050660746	156.58488339241463905	74.82567686268977525	121.61349823194574071	56.40346345950444373	1.00000000000000000	1.00000000000000000
ENSG00000162734	1.00000000000000000	1.00000000000000000	1.00000000000000000	1.00000000000000000	1.00000000000000000	1.00000000000000000	310.49050486280407313
ENSG00000162736	1.00000000000000000	1.00000000000000000	1.00000000000000000	1.00000000000000000	46.62546852042613210	1.00000000000000000	1.00000000000000000
ENSG00000162755	1.00000000000000000	1.00000000000000000	155.41575266773020303	1.00000000000000000	1.00000000000000000	1.00000000000000000	1.00000000000000000
ENSG00000162783	1.00000000000000000	1.00000000000000000	1.00000000000000000	1.00000000000000000	1.00000000000000000	1.00000000000000000	147.14568637633092862
ENSG00000162814	1.00000000000000000	1.00000000000000000	200.90612858556045239	1.00000000000000000	1.00000000000000000	1.00000000000000000	1.00000000000000000
ENSG00000162896	1.00000000000000000	1.00000000000000000	1761.26849015567518109	1641.55741293544724613	4401.06151136711650906	225.81981290035000143	1.00000000000000000
ENSG00000162949	1.00000000000000000	1.00000000000000000	1.00000000000000000	92.97337789398811481	130.93452914250227082	1.00000000000000000	1.00000000000000000
ENSG00000163001	1.00000000000000000	1.00000000000000000	249.71212739749449838	74.06967645697345404	1.00000000000000000	1.00000000000000000	1.00000000000000000
ENSG00000163029	1.00000000000000000	58.52835532001776642	1.00000000000000000	51.56797882400984179	1.00000000000000000	1.00000000000000000	1.00000000000000000
ENSG00000163040	1.00000000000000000	1.00000000000000000	258.43962221217861952	1.00000000000000000	1.00000000000000000	1.00000000000000000	1.00000000000000000
ENSG00000163071	1.00000000000000000	1.00000000000000000	286.18665634541360987	1.00000000000000000	1.00000000000000000	1.00000000000000000	1.00000000000000000
ENSG00000163075	1.00000000000000000	1.00000000000000000	245.43426437221887682	1.00000000000000000	1.00000000000000000	1.00000000000000000	1.00000000000000000
ENSG00000163156	1.00000000000000000	81.15988066839371129	1.00000000000000000	1.00000000000000000	1.00000000000000000	1.00000000000000000	133.19478800182443479
ENSG00000163207	1.00000000000000000	88.23870199752373367	1.00000000000000000	1.00000000000000000	1.00000000000000000	1.00000000000000000	1.00000000000000000
ENSG00000163209	1.00000000000000000	297.81920705966729201	1.00000000000000000	1.00000000000000000	285.04845299196210817	1.00000000000000000	1.00000000000000000
ENSG00000163216	1.00000000000000000	178.82400598016954518	1.00000000000000000	1.00000000000000000	1.00000000000000000	1.00000000000000000	1.00000000000000000
ENSG00000163331	167.21503652219718106	58.94462713365524564	1.00000000000000000	164.19844852614369302	52.26667015619792522	1.00000000000000000	1.00000000000000000
ENSG00000163346	1.00000000000000000	1.00000000000000000	53.21820544500800310	1.00000000000000000	1.00000000000000000	209.27942885794075778	1.00000000000000000
ENSG00000163347	287.19419343768845465	311.06875963148547726	67.40937452145203679	101.42761015384792245	108.98159034512677579	1.00000000000000000	1.00000000000000000
ENSG00000163374	1.00000000000000000	50.96873781263436598	1.00000000000000000	1.00000000000000000	1.00000000000000000	1.00000000000000000	1.00000000000000000
ENSG00000163406	1.00000000000000000	1.00000000000000000	54.64630611262707305	115.54400309783757450	143.43011525525798788	1.00000000000000000	1.00000000000000000
ENSG00000163453	384.47270576582093327	119.04011842361025231	1027.54582132712880593	1.00000000000000000	1.00000000000000000	1.00000000000000000	1.00000000000000000
ENSG00000163472	1.00000000000000000	60.88156488591798166	1.00000000000000000	1.00000000000000000	1.00000000000000000	1.00000000000000000	1.00000000000000000
ENSG00000163491	1.00000000000000000	1.00000000000000000	330.91348288166915381	1.00000000000000000	1.00000000000000000	1.00000000000000000	1.00000000000000000
ENSG00000163513	1.00000000000000000	1.00000000000000000	1.00000000000000000	1.00000000000000000	1.00000000000000000	1.00000000000000000	92.31913474292410626
ENSG00000163563	1.00000000000000000	1.00000000000000000	1.00000000000000000	1.00000000000000000	1.00000000000000000	1.00000000000000000	230.25679679118005083
ENSG00000163576	1.00000000000000000	1.00000000000000000	166.15953703503365091	1.00000000000000000	1.00000000000000000	1.00000000000000000	1.00000000000000000
ENSG00000163590	1.00000000000000000	1.00000000000000000	1.00000000000000000	1.00000000000000000	58.22382335265260878	1.00000000000000000	1.00000000000000000
ENSG00000163629	189.64556651010931887	199.10986471030918210	1.00000000000000000	181.11179189844634152	130.25177786877770814	1.00000000000000000	1.00000000000000000
ENSG00000163644	1.00000000000000000	1.00000000000000000	1.00000000000000000	1.00000000000000000	94.44307675803158020	192.05814370646251632	1.00000000000000000
ENSG00000163655	1.00000000000000000	67.06895887848583016	1.00000000000000000	1.00000000000000000	1.00000000000000000	1.00000000000000000	1.00000000000000000
ENSG00000163660	1.00000000000000000	1.00000000000000000	96.38731178998499161	76.29662787285971604	114.02889630788835973	208.35921442928145098	160.80625270106031621
ENSG00000163683	1.00000000000000000	1.00000000000000000	269.18897160642757171	117.51109119916995382	307.00630888212822356	1.00000000000000000	1.00000000000000000
ENSG00000163687	1.00000000000000000	1.00000000000000000	1.00000000000000000	1.00000000000000000	1.00000000000000000	1.00000000000000000	195.87245753555811234
ENSG00000163702	1.00000000000000000	1.00000000000000000	1.00000000000000000	1.00000000000000000	54.16278242034302792	1.00000000000000000	1.00000000000000000
ENSG00000163714	242.70980539167325674	87.89473350774477467	139.75597600201186310	70.37480663058661889	67.63584926464258729	1.00000000000000000	1.00000000000000000
ENSG00000163728	1.00000000000000000	1.00000000000000000	1.00000000000000000	1.00000000000000000	62.08543817765974637	157.86394398865579092	1.00000000000000000
ENSG00000163739	1.00000000000000000	245.89735186499697761	1.00000000000000000	192.36151892023278265	214.51493593325375286	1.00000000000000000	1.00000000000000000
ENSG00000163754	1.00000000000000000	1.00000000000000000	1.00000000000000000	1.00000000000000000	1.00000000000000000	227.40543007844243562	88.22923623804638282
ENSG00000163807	1.00000000000000000	1.00000000000000000	45.37695568217779396	53.89472581038071297	1.00000000000000000	1.00000000000000000	1.00000000000000000
ENSG00000163818	1.00000000000000000	1.00000000000000000	163.01861189561495280	1.00000000000000000	1.00000000000000000	1.00000000000000000	1.00000000000000000
ENSG00000163840	1.00000000000000000	1.00000000000000000	1.00000000000000000	58.64802807861523348	66.64821901471637489	1.00000000000000000	1.00000000000000000
ENSG00000163875	1.00000000000000000	43.25565075707722684	169.78214376621230031	69.63844401878724000	72.38869749246254059	169.81141616197592725	1.00000000000000000
ENSG00000163879	1.00000000000000000	1.00000000000000000	551.88499490191497898	1.00000000000000000	1.00000000000000000	1.00000000000000000	1.00000000000000000
ENSG00000163898	1.00000000000000000	1.00000000000000000	162.00579338271012375	1.00000000000000000	136.32764524480077739	1.00000000000000000	1.00000000000000000
ENSG00000163932	1.00000000000000000	1.00000000000000000	1.00000000000000000	1.00000000000000000	44.47575063604941192	1.00000000000000000	1.00000000000000000
ENSG00000163950	183.71997268146409965	87.98132643572230904	1.00000000000000000	45.76244865472526868	66.79077889741691365	1.00000000000000000	1.00000000000000000
ENSG00000163959	1.00000000000000000	1.00000000000000000	1.00000000000000000	61.99445621728899170	1.00000000000000000	1.00000000000000000	1.00000000000000000
ENSG00000164024	1.00000000000000000	63.55621638047013988	1.00000000000000000	1.00000000000000000	1.00000000000000000	1.00000000000000000	1.00000000000000000
ENSG00000164050	1.00000000000000000	1.00000000000000000	144.55999168474295402	1.00000000000000000	1.00000000000000000	1.00000000000000000	1.00000000000000000
ENSG00000164054	96.02530319611075527	60.94606195888582079	1.00000000000000000	120.54881542603396838	46.11853768922876640	1.00000000000000000	1.00000000000000000
ENSG00000164056	202.98192990963866578	1.00000000000000000	1.00000000000000000	1.00000000000000000	1.00000000000000000	1.00000000000000000	1.00000000000000000
ENSG00000164070	1.00000000000000000	56.17929266967455249	1.00000000000000000	1.00000000000000000	1.00000000000000000	1.00000000000000000	1.00000000000000000
ENSG00000164104	123.97196490588640927	99.18580547797630231	83.19611138608742351	61.35055225076153818	1.00000000000000000	277.06857604988346111	1.00000000000000000
ENSG00000164114	1.00000000000000000	1.00000000000000000	161.80575257913997689	1.00000000000000000	1.00000000000000000	1.00000000000000000	1.00000000000000000
ENSG00000164120	1.00000000000000000	1.00000000000000000	1.00000000000000000	105.66116697345042041	145.07701506079510523	1.00000000000000000	1.00000000000000000
ENSG00000164144	1.00000000000000000	1.00000000000000000	102.90627428024149026	68.66347884786156897	1.00000000000000000	1.00000000000000000	1.00000000000000000
ENSG00000164151	1.00000000000000000	1.00000000000000000	1.00000000000000000	1.00000000000000000	48.26388003534252391	1.00000000000000000	1.00000000000000000
ENSG00000164190	1.00000000000000000	80.70233973665980898	118.54354124916204682	117.52490047426393005	144.88208564623499797	177.29720328236831506	1.00000000000000000
ENSG00000164258	204.05842029694878192	158.89604128220727830	102.53398933935217485	130.18624713451532671	75.33080099777049554	1.00000000000000000	1.00000000000000000
ENSG00000164292	1.00000000000000000	1.00000000000000000	1.00000000000000000	72.13329230755169874	78.19527202586517944	1.00000000000000000	1.00000000000000000
ENSG00000164300	1.00000000000000000	68.47426385794412340	1.00000000000000000	1.00000000000000000	1.00000000000000000	1.00000000000000000	1.00000000000000000
ENSG00000164332	1.00000000000000000	50.99153086622805375	1.00000000000000000	1.00000000000000000	1.00000000000000000	1.00000000000000000	1.00000000000000000
ENSG00000164543	1.00000000000000000	105.88641413282462622	1.00000000000000000	1.00000000000000000	1.00000000000000000	390.77081211934853400	110.05746622790574918
ENSG00000164611	1.00000000000000000	213.94926694572151860	1.00000000000000000	1.00000000000000000	1.00000000000000000	1.00000000000000000	1.00000000000000000
ENSG00000164674	1.00000000000000000	1.00000000000000000	73.66963363585901448	1.00000000000000000	1.00000000000000000	210.32691636785114042	1.00000000000000000
ENSG00000164675	1.00000000000000000	1.00000000000000000	143.55144391847559859	1.00000000000000000	1.00000000000000000	1.00000000000000000	1.00000000000000000
ENSG00000164683	1.00000000000000000	1.00000000000000000	1.00000000000000000	51.43137861277441658	1.00000000000000000	1.00000000000000000	1.00000000000000000
ENSG00000164691	1.00000000000000000	1.00000000000000000	1.00000000000000000	1.00000000000000000	1.00000000000000000	1.00000000000000000	102.43525702741534644
ENSG00000164715	1.00000000000000000	1.00000000000000000	1.00000000000000000	1.00000000000000000	57.40517574961064895	1.00000000000000000	1.00000000000000000
ENSG00000164746	1.00000000000000000	1.00000000000000000	185.77421011510779181	1.00000000000000000	1.00000000000000000	1.00000000000000000	1.00000000000000000
ENSG00000164825	1.00000000000000000	145.04467161819627563	1.00000000000000000	165.93178490602727493	89.22420184423562262	1.00000000000000000	1.00000000000000000
ENSG00000164896	1.00000000000000000	1.00000000000000000	1.00000000000000000	47.76551961334823915	1.00000000000000000	1.00000000000000000	1.00000000000000000
ENSG00000164897	1.00000000000000000	1.00000000000000000	1.00000000000000000	1.00000000000000000	62.41720325061012886	1.00000000000000000	1.00000000000000000
ENSG00000164898	1.00000000000000000	1.00000000000000000	86.06547358317763496	61.59993523865294662	1.00000000000000000	1.00000000000000000	1.00000000000000000
ENSG00000164904	133.61216920667504837	91.63688995312914187	1.00000000000000000	49.36477117109447477	1.00000000000000000	1.00000000000000000	1.00000000000000000
ENSG00000164934	60.48734504094536391	62.70983320138517314	52.94630418950194439	49.44576645012128324	1.00000000000000000	1.00000000000000000	1.00000000000000000
ENSG00000164951	1.00000000000000000	1.00000000000000000	1.00000000000000000	1.00000000000000000	93.61356643201334293	1.00000000000000000	1.00000000000000000
ENSG00000164953	1.00000000000000000	1.00000000000000000	249.84322765697555724	1.00000000000000000	1.00000000000000000	1.00000000000000000	1.00000000000000000
ENSG00000164972	1.00000000000000000	1.00000000000000000	2035.05214577899778305	1.00000000000000000	1.00000000000000000	1.00000000000000000	1.00000000000000000
ENSG00000164975	1.00000000000000000	1.00000000000000000	1.00000000000000000	1.00000000000000000	53.76962032000171376	1.00000000000000000	1.00000000000000000
ENSG00000165025	1.00000000000000000	1.00000000000000000	1.00000000000000000	1.00000000000000000	1.00000000000000000	1.00000000000000000	117.74359021497680544
ENSG00000165029	1.00000000000000000	52.58714889075439913	1.00000000000000000	1.00000000000000000	1.00000000000000000	1.00000000000000000	1.00000000000000000
ENSG00000165102	1.00000000000000000	1.00000000000000000	1.00000000000000000	1.00000000000000000	1.00000000000000000	1.00000000000000000	106.57390086807778573
ENSG00000165164	1.00000000000000000	1.00000000000000000	133.07125436667919871	1.00000000000000000	1.00000000000000000	1.00000000000000000	1.00000000000000000
ENSG00000165168	1.00000000000000000	1.00000000000000000	1.00000000000000000	1.00000000000000000	1.00000000000000000	1.00000000000000000	409.86025557071849335
ENSG00000165215	1.00000000000000000	1.00000000000000000	285.50191549427671589	1.00000000000000000	91.57812822963150268	1.00000000000000000	1.00000000000000000
ENSG00000165272	5068.54122769636887824	4764.58007844492203731	1407.89371569335003187	3559.38395955645137292	2241.01258122652416205	264.92605392993294799	1.00000000000000000
ENSG00000165309	1.00000000000000000	1.00000000000000000	280.44575642206552857	1.00000000000000000	1.00000000000000000	1.00000000000000000	1.00000000000000000
ENSG00000165474	1.00000000000000000	81.51314403310681200	1.00000000000000000	1.00000000000000000	1.00000000000000000	1.00000000000000000	1.00000000000000000
ENSG00000165475	1.00000000000000000	1.00000000000000000	1.00000000000000000	66.59939278786877992	71.13137695104205704	1.00000000000000000	1.00000000000000000
ENSG00000165698	1.00000000000000000	1.00000000000000000	150.41609202878356655	1.00000000000000000	1.00000000000000000	1.00000000000000000	1.00000000000000000
ENSG00000165929	1.00000000000000000	1.00000000000000000	112.38437342469869407	113.04417851616925361	228.95210354480039427	1.00000000000000000	1.00000000000000000
ENSG00000165959	1.00000000000000000	1.00000000000000000	216.11539146730902416	1.00000000000000000	1.00000000000000000	1.00000000000000000	1.00000000000000000
ENSG00000166002	1.00000000000000000	1.00000000000000000	1.00000000000000000	1.00000000000000000	1.00000000000000000	1.00000000000000000	140.41675183945076810
ENSG00000166123	1.00000000000000000	1.00000000000000000	1.00000000000000000	47.64844369319520467	1.00000000000000000	1.00000000000000000	1.00000000000000000
ENSG00000166136	132.54294040710109925	1.00000000000000000	156.10168214067493864	140.58610129466654826	68.17341091486180460	1.00000000000000000	1.00000000000000000
ENSG00000166145	311.22514002257781840	225.75860313605042506	67.32112835522505634	188.79282345422709000	305.49780497185878403	1.00000000000000000	1.00000000000000000
ENSG00000166165	162.58409910002632159	74.23374538672250367	470.15446224445025791	1.00000000000000000	95.17396240619493142	1.00000000000000000	1.00000000000000000
ENSG00000166171	1.00000000000000000	1.00000000000000000	282.74677187061411132	1.00000000000000000	1.00000000000000000	1.00000000000000000	1.00000000000000000
ENSG00000166200	130.63595854513818040	78.18002149129148393	1.00000000000000000	1.00000000000000000	1.00000000000000000	1.00000000000000000	1.00000000000000000
ENSG00000166289	1.00000000000000000	1.00000000000000000	1.00000000000000000	1.00000000000000000	1.00000000000000000	205.86830810443964879	1.00000000000000000
ENSG00000166333	1.00000000000000000	49.29167867312849438	1.00000000000000000	52.87092558423630351	1.00000000000000000	1.00000000000000000	1.00000000000000000
ENSG00000166352	1.00000000000000000	1.00000000000000000	166.88965342205247566	1.00000000000000000	1.00000000000000000	1.00000000000000000	1.00000000000000000
ENSG00000166394	1.00000000000000000	66.30363433366748893	1.00000000000000000	1.00000000000000000	1.00000000000000000	1.00000000000000000	1.00000000000000000
ENSG00000166405	1.00000000000000000	1.00000000000000000	1.00000000000000000	94.01292278612747566	69.94211798778327704	1.00000000000000000	1.00000000000000000
ENSG00000166428	1.00000000000000000	1.00000000000000000	1.00000000000000000	1.00000000000000000	1.00000000000000000	1.00000000000000000	352.41404727176399092
ENSG00000166477	1.00000000000000000	56.32097495069947968	1.00000000000000000	1.00000000000000000	1.00000000000000000	1.00000000000000000	1.00000000000000000
ENSG00000166501	1.00000000000000000	1.00000000000000000	1.00000000000000000	1.00000000000000000	1.00000000000000000	1.00000000000000000	104.08596516402100463
ENSG00000166508	1.00000000000000000	68.20343086961332801	1.00000000000000000	1.00000000000000000	1.00000000000000000	1.00000000000000000	1.00000000000000000
ENSG00000166592	1.00000000000000000	1.00000000000000000	624.61951506050434091	1.00000000000000000	1.00000000000000000	1.00000000000000000	1.00000000000000000
ENSG00000166596	1.00000000000000000	1.00000000000000000	203.44108772481615688	1.00000000000000000	1.00000000000000000	1.00000000000000000	1.00000000000000000
ENSG00000166670	292.62996089400451183	1.00000000000000000	1.00000000000000000	140.38391465391998736	399.91130603901393670	1.00000000000000000	1.00000000000000000
ENSG00000166681	129.91045206333549800	91.06561407197406766	1.00000000000000000	68.32876357420357749	1.00000000000000000	1.00000000000000000	1.00000000000000000
ENSG00000166750	1.00000000000000000	64.47859205367718971	138.73893534081065582	91.90380122267696095	98.90305803601474111	212.71012853274436338	1.00000000000000000
ENSG00000166823	1.00000000000000000	1.00000000000000000	1.00000000000000000	1.00000000000000000	192.02559392844429453	1.00000000000000000	1.00000000000000000
ENSG00000166825	1.00000000000000000	1.00000000000000000	1.00000000000000000	1.00000000000000000	121.88079460763042050	1.00000000000000000	1.00000000000000000
ENSG00000166851	1.00000000000000000	56.52926768815584069	1.00000000000000000	1.00000000000000000	1.00000000000000000	1.00000000000000000	1.00000000000000000
ENSG00000166908	1.00000000000000000	1.00000000000000000	1.00000000000000000	1.00000000000000000	50.39570640197072748	1.00000000000000000	1.00000000000000000
ENSG00000166925	1.00000000000000000	1.00000000000000000	40.53644781614429604	63.90826096805746914	61.31613549923770279	85.15600386259393417	1.00000000000000000
ENSG00000166927	1.00000000000000000	1.00000000000000000	1.00000000000000000	1.00000000000000000	1.00000000000000000	1.00000000000000000	115.33637500374129559
ENSG00000166959	1.00000000000000000	1.00000000000000000	242.68694014335747511	1.00000000000000000	1.00000000000000000	1.00000000000000000	1.00000000000000000
ENSG00000166963	1.00000000000000000	1.00000000000000000	202.19161560899161145	1.00000000000000000	1.00000000000000000	1.00000000000000000	1.00000000000000000
ENSG00000166986	1.00000000000000000	63.78959285051262640	1.00000000000000000	1.00000000000000000	1.00000000000000000	1.00000000000000000	1.00000000000000000
ENSG00000167191	1.00000000000000000	1.00000000000000000	1.00000000000000000	1.00000000000000000	44.85647741285004741	1.00000000000000000	1.00000000000000000
ENSG00000167272	125.58326675667210282	59.74584951009156697	63.10200843350460076	64.40755082389792108	1.00000000000000000	1.00000000000000000	1.00000000000000000
ENSG00000167286	1.00000000000000000	1.00000000000000000	1.00000000000000000	1.00000000000000000	1.00000000000000000	1892.90176249338355774	1.00000000000000000
ENSG00000167323	1.00000000000000000	1.00000000000000000	1.00000000000000000	1.00000000000000000	54.72519313910561323	1.00000000000000000	1.00000000000000000
ENSG00000167461	1.00000000000000000	38.53249270282692152	1.00000000000000000	1.00000000000000000	1.00000000000000000	149.00813340521344230	89.65273506720488683
ENSG00000167523	1.00000000000000000	1.00000000000000000	185.90146483368351937	1.00000000000000000	1.00000000000000000	1.00000000000000000	1.00000000000000000
ENSG00000167543	1.00000000000000000	1.00000000000000000	1.00000000000000000	64.62813279687229340	1.00000000000000000	1.00000000000000000	1.00000000000000000
ENSG00000167552	1.00000000000000000	1.00000000000000000	1834.19847590272479465	1.00000000000000000	1.00000000000000000	413.10356593616307919	375.74593375652233362
ENSG00000167601	1.00000000000000000	1.00000000000000000	1.00000000000000000	1.00000000000000000	1.00000000000000000	1.00000000000000000	110.00253565180292981
ENSG00000167604	1.00000000000000000	1.00000000000000000	1.00000000000000000	1.00000000000000000	1.00000000000000000	1.00000000000000000	165.85655262562093526
ENSG00000167617	1.00000000000000000	71.68516770764415469	1.00000000000000000	102.83692205460509683	218.49705849932695401	1.00000000000000000	1.00000000000000000
ENSG00000167641	1.00000000000000000	1.00000000000000000	1.00000000000000000	1.00000000000000000	1.00000000000000000	1.00000000000000000	231.31729156687453042
ENSG00000167644	402.25598670178749217	130.69962830367563811	193.01730680434107512	259.35343136960813126	258.92389266566385686	1.00000000000000000	1.00000000000000000
ENSG00000167645	1.00000000000000000	1.00000000000000000	1.00000000000000000	1.00000000000000000	1.00000000000000000	1.00000000000000000	105.48148071125132219
ENSG00000167656	299.94449482636440507	2773.61632621828857737	1.00000000000000000	1163.65647420270875045	968.89262051128412168	1.00000000000000000	1.00000000000000000
ENSG00000167693	1.00000000000000000	68.89061412744651136	1.00000000000000000	1.00000000000000000	1.00000000000000000	1.00000000000000000	1.00000000000000000
ENSG00000167721	1.00000000000000000	135.16849360673899128	1.00000000000000000	1.00000000000000000	1.00000000000000000	1.00000000000000000	1.00000000000000000
ENSG00000167757	155.91626153231436547	137.96435106882640298	1.00000000000000000	70.69855938404593587	63.87621714279851659	1.00000000000000000	1.00000000000000000
ENSG00000167779	1.00000000000000000	457.05653464199201608	1.00000000000000000	1.00000000000000000	1.00000000000000000	1.00000000000000000	1.00000000000000000
ENSG00000167851	1.00000000000000000	1.00000000000000000	1.00000000000000000	1.00000000000000000	1.00000000000000000	1.00000000000000000	136.24331054834578936
ENSG00000167858	1.00000000000000000	1.00000000000000000	246.67663360074820389	1.00000000000000000	1.00000000000000000	1.00000000000000000	1.00000000000000000
ENSG00000167880	1.00000000000000000	145.44514483583816400	1.00000000000000000	1.00000000000000000	69.27008895381406717	1.00000000000000000	1.00000000000000000
ENSG00000167916	1.00000000000000000	151.44210958053068339	1.00000000000000000	1.00000000000000000	1.00000000000000000	1.00000000000000000	1.00000000000000000
ENSG00000168101	1.00000000000000000	1.00000000000000000	1.00000000000000000	65.33493966483693782	1.00000000000000000	1.00000000000000000	1.00000000000000000
ENSG00000168159	1.00000000000000000	41.67228939133060805	1.00000000000000000	58.84370533521445168	1.00000000000000000	1.00000000000000000	1.00000000000000000
ENSG00000168209	205.93276917067174736	1.00000000000000000	82.50149559814845190	340.00775441624648465	303.46619251156295149	526.59094919095741716	1.00000000000000000
ENSG00000168214	1.00000000000000000	1.00000000000000000	83.91045172245766537	75.39637051111233745	57.22334003847512918	158.48995827509730816	142.65644869284858487
ENSG00000168234	1.00000000000000000	48.95212450836483242	102.80153345133336984	77.39877015844200514	1.00000000000000000	183.30456732990353430	1.00000000000000000
ENSG00000168309	1.00000000000000000	1.00000000000000000	1.00000000000000000	68.83939064488212978	1.00000000000000000	1.00000000000000000	1.00000000000000000
ENSG00000168421	1.00000000000000000	1.00000000000000000	1.00000000000000000	1.00000000000000000	1.00000000000000000	244.46996584993507895	1.00000000000000000
ENSG00000168447	1.00000000000000000	1.00000000000000000	1.00000000000000000	60.24835248799406884	1.00000000000000000	1.00000000000000000	1.00000000000000000
ENSG00000168476	1.00000000000000000	60.29825664018886755	1.00000000000000000	1.00000000000000000	1.00000000000000000	1.00000000000000000	1.00000000000000000
ENSG00000168589	1.00000000000000000	1.00000000000000000	496.46852282431643744	1.00000000000000000	1.00000000000000000	1.00000000000000000	1.00000000000000000
ENSG00000168658	1.00000000000000000	1.00000000000000000	191.28473896237059648	1.00000000000000000	1.00000000000000000	1.00000000000000000	1.00000000000000000
ENSG00000168685	1.00000000000000000	1.00000000000000000	1.00000000000000000	1.00000000000000000	1.00000000000000000	399.61168034422576056	168.27106509419823510
ENSG00000168734	1.00000000000000000	1.00000000000000000	166.46868508656146446	1.00000000000000000	1.00000000000000000	1.00000000000000000	1.00000000000000000
ENSG00000168827	1.00000000000000000	52.84750471955060647	1.00000000000000000	1.00000000000000000	1.00000000000000000	1.00000000000000000	1.00000000000000000
ENSG00000168906	94.46529588100577257	57.94739222122290556	1.00000000000000000	66.63121475261550586	63.86243128579461370	1.00000000000000000	1.00000000000000000
ENSG00000168924	1.00000000000000000	103.80331254752699977	1.00000000000000000	1.00000000000000000	47.65553513408136865	1.00000000000000000	1.00000000000000000
ENSG00000168961	1.00000000000000000	1.00000000000000000	1.00000000000000000	60.46403036619627613	76.28972009965745826	1.00000000000000000	1.00000000000000000
ENSG00000169019	1.00000000000000000	1.00000000000000000	59.42639623914219982	1.00000000000000000	1.00000000000000000	212.11443213086283777	1.00000000000000000
ENSG00000169064	1.00000000000000000	1.00000000000000000	235.56929982271788049	1.00000000000000000	1.00000000000000000	1.00000000000000000	1.00000000000000000
ENSG00000169126	1.00000000000000000	1.00000000000000000	148.12944145723409406	1.00000000000000000	1.00000000000000000	1.00000000000000000	1.00000000000000000
ENSG00000169136	1.00000000000000000	1.00000000000000000	1.00000000000000000	1.00000000000000000	1.00000000000000000	1.00000000000000000	204.51823136822093829
ENSG00000169155	1.00000000000000000	1.00000000000000000	1.00000000000000000	1.00000000000000000	55.70515374828898558	1.00000000000000000	1.00000000000000000
ENSG00000169228	1.00000000000000000	49.09287284000443208	1.00000000000000000	1.00000000000000000	1.00000000000000000	1.00000000000000000	1.00000000000000000
ENSG00000169241	1.00000000000000000	1.00000000000000000	1.00000000000000000	1.00000000000000000	56.72323122009511565	1.00000000000000000	1.00000000000000000
ENSG00000169299	1.00000000000000000	56.14681355683624986	1.00000000000000000	1.00000000000000000	1.00000000000000000	1.00000000000000000	1.00000000000000000
ENSG00000169375	1.00000000000000000	1.00000000000000000	1.00000000000000000	1.00000000000000000	52.98242529277781898	1.00000000000000000	1.00000000000000000
ENSG00000169413	1.00000000000000000	1.00000000000000000	1.00000000000000000	1.00000000000000000	1.00000000000000000	1.00000000000000000	182.24307390562697151
ENSG00000169435	146.62289265523983772	1.00000000000000000	1.00000000000000000	1.00000000000000000	1.00000000000000000	1.00000000000000000	1.00000000000000000
ENSG00000169442	1.00000000000000000	1.00000000000000000	1.00000000000000000	1.00000000000000000	1.00000000000000000	2663.69900112647519563	318.34206210917074031
ENSG00000169469	1.00000000000000000	579.50967374425010803	1.00000000000000000	1.00000000000000000	1.00000000000000000	1.00000000000000000	1.00000000000000000
ENSG00000169474	1.00000000000000000	203.54795219438668141	1.00000000000000000	1.00000000000000000	1.00000000000000000	1.00000000000000000	1.00000000000000000
ENSG00000169508	1.00000000000000000	1.00000000000000000	1.00000000000000000	1.00000000000000000	1.00000000000000000	1.00000000000000000	490.58547571708078294
ENSG00000169554	1.00000000000000000	1.00000000000000000	1.00000000000000000	1.00000000000000000	1.00000000000000000	143.63122234494230156	195.93779262126639651
ENSG00000169583	1.00000000000000000	76.49003832078233245	1.00000000000000000	1.00000000000000000	1.00000000000000000	1.00000000000000000	1.00000000000000000
ENSG00000169599	1.00000000000000000	1.00000000000000000	44.20637112685323444	56.50674019250526214	1.00000000000000000	1.00000000000000000	1.00000000000000000
ENSG00000169604	1.00000000000000000	1.00000000000000000	1.00000000000000000	1.00000000000000000	43.55708679000176886	1.00000000000000000	1.00000000000000000
ENSG00000169641	1.00000000000000000	49.10696502681740583	1.00000000000000000	1.00000000000000000	1.00000000000000000	1.00000000000000000	1.00000000000000000
ENSG00000169689	195.67812371081316769	152.09693315889347787	69.98995078802630587	141.82430039740225425	132.68231433067359148	1.00000000000000000	1.00000000000000000
ENSG00000169696	1.00000000000000000	1.00000000000000000	1.00000000000000000	44.14042826496343963	1.00000000000000000	1.00000000000000000	1.00000000000000000
ENSG00000169710	1.00000000000000000	47.33237662980751281	1.00000000000000000	1.00000000000000000	1.00000000000000000	1.00000000000000000	1.00000000000000000
ENSG00000169851	1.00000000000000000	1.00000000000000000	1.00000000000000000	45.42549505565222745	1.00000000000000000	1.00000000000000000	1.00000000000000000
ENSG00000169919	1.00000000000000000	1.00000000000000000	1.00000000000000000	57.79483468604790630	58.85384073858192977	1.00000000000000000	1.00000000000000000
ENSG00000169926	1.00000000000000000	64.07716954402317810	1.00000000000000000	1.00000000000000000	1.00000000000000000	1.00000000000000000	1.00000000000000000
ENSG00000169991	1.00000000000000000	54.09699732462206612	1.00000000000000000	1.00000000000000000	1.00000000000000000	1.00000000000000000	1.00000000000000000
ENSG00000170231	1.00000000000000000	1.00000000000000000	153.83389769627399346	1.00000000000000000	1.00000000000000000	1.00000000000000000	1.00000000000000000
ENSG00000170270	1.00000000000000000	1.00000000000000000	284.78553633069202533	1.00000000000000000	1.00000000000000000	1.00000000000000000	1.00000000000000000
ENSG00000170275	189.65850085155256011	89.88802593815259456	1.00000000000000000	58.55113097650824017	51.92290034857807512	1.00000000000000000	95.53290740164275974
ENSG00000170293	1.00000000000000000	1.00000000000000000	1.00000000000000000	55.17514619665889342	46.85709840351058375	1.00000000000000000	1.00000000000000000
ENSG00000170310	1.00000000000000000	1.00000000000000000	1.00000000000000000	36.84616801793671215	1.00000000000000000	1.00000000000000000	1.00000000000000000
ENSG00000170324	1.00000000000000000	1.00000000000000000	249.13920606486485099	1.00000000000000000	1.00000000000000000	1.00000000000000000	1.00000000000000000
ENSG00000170345	1304.93157192095986829	1.00000000000000000	104.25863526409341375	184.63146107623560965	170.32072072019892062	1.00000000000000000	494.03735237553399884
ENSG00000170421	1362.47481487668574118	1010.86798329379439565	862.39015198977392629	1205.69197381372373457	882.79343635908890064	1.00000000000000000	1.00000000000000000
ENSG00000170430	162.35608317650400068	75.55503360164190951	80.03800965639632636	66.00451257748046885	55.96923819337842332	1.00000000000000000	1.00000000000000000
ENSG00000170458	1.00000000000000000	1.00000000000000000	1.00000000000000000	1.00000000000000000	1.00000000000000000	1.00000000000000000	310.49372544042432764
ENSG00000170477	1.00000000000000000	273.34376956514381618	1.00000000000000000	121.10969387573629774	582.11901441676855029	1.00000000000000000	1.00000000000000000
ENSG00000170485	1.00000000000000000	53.23324070076603221	1.00000000000000000	1.00000000000000000	1.00000000000000000	1.00000000000000000	1.00000000000000000
ENSG00000170509	1.00000000000000000	1.00000000000000000	240.38477695630621156	1.00000000000000000	1.00000000000000000	1.00000000000000000	1.00000000000000000
ENSG00000170542	1.00000000000000000	1.00000000000000000	1.00000000000000000	1.00000000000000000	1.00000000000000000	1.00000000000000000	259.18243445014371673
ENSG00000170571	1.00000000000000000	1.00000000000000000	150.30885318253936589	75.47489419530785426	1.00000000000000000	288.44422630804177743	1.00000000000000000
ENSG00000170632	1.00000000000000000	43.04470505895574917	1.00000000000000000	62.25075798455925025	1.00000000000000000	1.00000000000000000	1.00000000000000000
ENSG00000170745	1.00000000000000000	1.00000000000000000	1.00000000000000000	1.00000000000000000	46.29440986220900101	1.00000000000000000	1.00000000000000000
ENSG00000170791	1.00000000000000000	1.00000000000000000	1.00000000000000000	1.00000000000000000	52.26519779109621311	1.00000000000000000	1.00000000000000000
ENSG00000170854	1.00000000000000000	54.62942090885130142	1.00000000000000000	1.00000000000000000	1.00000000000000000	1.00000000000000000	1.00000000000000000
ENSG00000170899	1.00000000000000000	1.00000000000000000	1.00000000000000000	74.00933839352634891	1.00000000000000000	1.00000000000000000	1.00000000000000000
ENSG00000170921	1.00000000000000000	1.00000000000000000	1.00000000000000000	1.00000000000000000	58.98704122401474592	1.00000000000000000	1.00000000000000000
ENSG00000170955	1.00000000000000000	52.58678455660007955	1.00000000000000000	1.00000000000000000	1.00000000000000000	1.00000000000000000	1.00000000000000000
ENSG00000171051	1.00000000000000000	1.00000000000000000	1.00000000000000000	1.00000000000000000	1.00000000000000000	1.00000000000000000	226.56176998036534087
ENSG00000171055	1.00000000000000000	1.00000000000000000	1.00000000000000000	51.43613143868990534	61.14716244733470063	1.00000000000000000	1.00000000000000000
ENSG00000171105	1.00000000000000000	1.00000000000000000	1.00000000000000000	1.00000000000000000	48.22320947175173700	1.00000000000000000	1.00000000000000000
ENSG00000171124	1.00000000000000000	1.00000000000000000	1.00000000000000000	1.00000000000000000	77.83528392886779557	1.00000000000000000	1.00000000000000000
ENSG00000171204	1.00000000000000000	1.00000000000000000	1.00000000000000000	44.91065317087671360	1.00000000000000000	1.00000000000000000	1.00000000000000000
ENSG00000171295	1.00000000000000000	1.00000000000000000	202.00989002673370010	1.00000000000000000	1.00000000000000000	1.00000000000000000	1.00000000000000000
ENSG00000171346	2460.27812382425372562	442.82874629877807138	1.00000000000000000	63.09569632949880713	1.00000000000000000	1.00000000000000000	1.00000000000000000
ENSG00000171401	349.92639273564606128	1354.87258671378231156	1.00000000000000000	1.00000000000000000	1.00000000000000000	1.00000000000000000	1.00000000000000000
ENSG00000171462	66.27553497476134226	1.00000000000000000	1.00000000000000000	1.00000000000000000	1.00000000000000000	1.00000000000000000	1.00000000000000000
ENSG00000171476	1.00000000000000000	1.00000000000000000	1.00000000000000000	1.00000000000000000	1.00000000000000000	618.85128165494734276	1.00000000000000000
ENSG00000171522	1.00000000000000000	1.00000000000000000	1.00000000000000000	1.00000000000000000	1.00000000000000000	139.14163965813099821	1.00000000000000000
ENSG00000171533	1.00000000000000000	1.00000000000000000	166.49237923737354095	1.00000000000000000	1.00000000000000000	1.00000000000000000	1.00000000000000000
ENSG00000171566	1.00000000000000000	89.07435523269705868	1.00000000000000000	69.46076040567170651	1.00000000000000000	1.00000000000000000	1.00000000000000000
ENSG00000171595	1.00000000000000000	1.00000000000000000	173.02554882866570551	1.00000000000000000	1.00000000000000000	1.00000000000000000	1.00000000000000000
ENSG00000171603	418.08476898697290380	157.13690695023021249	224.67964467987115995	140.60712319965159622	147.55926828582576604	1.00000000000000000	1.00000000000000000
ENSG00000171700	1.00000000000000000	1.00000000000000000	1.00000000000000000	1.00000000000000000	1.00000000000000000	1.00000000000000000	136.57044074497136421
ENSG00000171720	1.00000000000000000	45.22124776338699093	1.00000000000000000	1.00000000000000000	1.00000000000000000	1.00000000000000000	91.26968372477968217
ENSG00000171811	1.00000000000000000	1.00000000000000000	170.13573470507688512	1.00000000000000000	1.00000000000000000	1.00000000000000000	1.00000000000000000
ENSG00000171848	1.00000000000000000	95.51089794526312460	1.00000000000000000	1.00000000000000000	1.00000000000000000	1.00000000000000000	1.00000000000000000
ENSG00000171862	134.26888755438670842	52.07598155337070267	1.00000000000000000	72.05669715587437452	55.99551162597123266	1.00000000000000000	104.89404469928477681
ENSG00000171865	1.00000000000000000	51.76662584466163963	1.00000000000000000	1.00000000000000000	1.00000000000000000	1.00000000000000000	1.00000000000000000
ENSG00000171867	183.05076577832912221	88.21108873105225712	1.00000000000000000	52.35333446433073590	1.00000000000000000	1.00000000000000000	1.00000000000000000
ENSG00000171962	1.00000000000000000	1.00000000000000000	426.71433171413139007	1.00000000000000000	1.00000000000000000	1.00000000000000000	1.00000000000000000
ENSG00000172071	1.00000000000000000	1.00000000000000000	1.00000000000000000	1.00000000000000000	88.02894398366886719	1.00000000000000000	1.00000000000000000
ENSG00000172116	1.00000000000000000	1.00000000000000000	1.00000000000000000	1.00000000000000000	1.00000000000000000	489.82691188432727358	1.00000000000000000
ENSG00000172175	1.00000000000000000	1.00000000000000000	1.00000000000000000	1.00000000000000000	1.00000000000000000	1.00000000000000000	124.55581013795173817
ENSG00000172183	1.00000000000000000	61.64016738196419709	61.33913984986470069	93.34765244673066320	135.88423860860007153	323.56817691520717517	1.00000000000000000
ENSG00000172201	1.00000000000000000	1.00000000000000000	1.00000000000000000	77.41771604046326161	1.00000000000000000	1.00000000000000000	1.00000000000000000
ENSG00000172215	1.00000000000000000	1.00000000000000000	1.00000000000000000	1.00000000000000000	1.00000000000000000	330.73691901482186495	1.00000000000000000
ENSG00000172243	1.00000000000000000	1.00000000000000000	1.00000000000000000	68.03816632954205090	73.87635924766705386	1.00000000000000000	199.70386056012324616
ENSG00000172349	1.00000000000000000	1.00000000000000000	1.00000000000000000	1.00000000000000000	1.00000000000000000	138.23623502981061506	1.00000000000000000
ENSG00000172361	1.00000000000000000	1.00000000000000000	370.41259965967657308	1.00000000000000000	1.00000000000000000	1.00000000000000000	1.00000000000000000
ENSG00000172426	1.00000000000000000	1.00000000000000000	394.83377754344724053	1.00000000000000000	1.00000000000000000	1.00000000000000000	1.00000000000000000
ENSG00000172543	1.00000000000000000	1.00000000000000000	1.00000000000000000	1.00000000000000000	1.00000000000000000	293.05816765437845106	1.00000000000000000
ENSG00000172578	1.00000000000000000	1.00000000000000000	157.68399029015267843	1.00000000000000000	1.00000000000000000	1.00000000000000000	1.00000000000000000
ENSG00000172673	1.00000000000000000	1.00000000000000000	1.00000000000000000	1.00000000000000000	1.00000000000000000	244.25414727516135827	1.00000000000000000
ENSG00000172794	1.00000000000000000	1.00000000000000000	1.00000000000000000	1.00000000000000000	139.35672487047810364	1.00000000000000000	1.00000000000000000
ENSG00000172824	1.00000000000000000	1.00000000000000000	141.88946711319564997	1.00000000000000000	1.00000000000000000	1.00000000000000000	1.00000000000000000
ENSG00000172936	1.00000000000000000	1.00000000000000000	1.00000000000000000	1.00000000000000000	1.00000000000000000	1.00000000000000000	129.79482010765940458
ENSG00000172939	1.00000000000000000	63.02385117349094656	1.00000000000000000	1.00000000000000000	1.00000000000000000	1.00000000000000000	1.00000000000000000
ENSG00000173013	1.00000000000000000	1.00000000000000000	142.32507145548478888	1.00000000000000000	1.00000000000000000	1.00000000000000000	1.00000000000000000
ENSG00000173020	1.00000000000000000	1.00000000000000000	1.00000000000000000	1.00000000000000000	1.00000000000000000	1.00000000000000000	92.00323697609205453
ENSG00000173156	1.00000000000000000	105.44642693904141595	1.00000000000000000	1.00000000000000000	1.00000000000000000	1.00000000000000000	1.00000000000000000
ENSG00000173193	1.00000000000000000	1.00000000000000000	215.57650844675711710	166.75386335298802010	116.01407400165183503	1.00000000000000000	1.00000000000000000
ENSG00000173267	201.94603839068230400	108.77871973381350301	1.00000000000000000	1.00000000000000000	65.71667439512883391	1.00000000000000000	1.00000000000000000
ENSG00000173369	1.00000000000000000	1.00000000000000000	1.00000000000000000	1.00000000000000000	1.00000000000000000	1.00000000000000000	471.40761537833759576
ENSG00000173372	1.00000000000000000	1.00000000000000000	1.00000000000000000	1.00000000000000000	1.00000000000000000	1.00000000000000000	381.83227951131232203
ENSG00000173442	1.00000000000000000	72.13758374903413539	1.00000000000000000	1.00000000000000000	1.00000000000000000	1.00000000000000000	152.22337086356188252
ENSG00000173467	1.00000000000000000	1.00000000000000000	408.26824423371351713	1.00000000000000000	1.00000000000000000	1.00000000000000000	1.00000000000000000
ENSG00000173511	1.00000000000000000	1.00000000000000000	1.00000000000000000	1.00000000000000000	1.00000000000000000	1.00000000000000000	179.09068426501141857
ENSG00000173575	1.00000000000000000	85.98987216735034167	95.13051351401337286	68.21236462170998038	105.83920900654091213	222.41599467288415326	1.00000000000000000
ENSG00000173598	116.80581823574580369	1.00000000000000000	134.06090118378764942	105.52352209854129228	103.40680498230122453	1.00000000000000000	1.00000000000000000
ENSG00000173610	548.09790997567279192	1.00000000000000000	1.00000000000000000	476.78071533059681997	279.17381540933541828	1.00000000000000000	1.00000000000000000
ENSG00000173762	1.00000000000000000	1.00000000000000000	1.00000000000000000	1.00000000000000000	1.00000000000000000	632.12402324916422458	1.00000000000000000
ENSG00000173786	1.00000000000000000	1.00000000000000000	1.00000000000000000	51.88066044909164987	1.00000000000000000	1.00000000000000000	1.00000000000000000
ENSG00000173818	1.00000000000000000	1.00000000000000000	1.00000000000000000	1.00000000000000000	59.11463259288674976	1.00000000000000000	1.00000000000000000
ENSG00000173821	1.00000000000000000	69.97610547565582806	183.82900249672391624	131.46586025668861453	232.27017823278714559	447.35650564039451638	122.23812401649959725
ENSG00000173898	1.00000000000000000	1.00000000000000000	1.00000000000000000	1.00000000000000000	77.86980956867103032	1.00000000000000000	1.00000000000000000
ENSG00000173905	1.00000000000000000	1.00000000000000000	1.00000000000000000	40.83660249058839042	1.00000000000000000	1.00000000000000000	1.00000000000000000
ENSG00000173930	1.00000000000000000	1.00000000000000000	1.00000000000000000	1.00000000000000000	52.21842430411766145	1.00000000000000000	1.00000000000000000
ENSG00000173947	1.00000000000000000	1.00000000000000000	1223.95824308543183179	1.00000000000000000	1.00000000000000000	1.00000000000000000	1.00000000000000000
ENSG00000173992	1.00000000000000000	1.00000000000000000	1.00000000000000000	52.82751815506223636	48.96022596280278805	1.00000000000000000	1.00000000000000000
ENSG00000174238	1.00000000000000000	53.64502793624206589	1.00000000000000000	1.00000000000000000	1.00000000000000000	1.00000000000000000	1.00000000000000000
ENSG00000174307	1.00000000000000000	112.38494892399086211	1.00000000000000000	55.59788122628211227	1.00000000000000000	1.00000000000000000	1.00000000000000000
ENSG00000174501	1.00000000000000000	1.00000000000000000	204.44180043986690976	142.06844869643020957	477.23517902285072978	1.00000000000000000	1.00000000000000000
ENSG00000174514	1.00000000000000000	1.00000000000000000	1.00000000000000000	94.71573611242646962	252.43000834716545455	1.00000000000000000	1.00000000000000000
ENSG00000174564	1.00000000000000000	1.00000000000000000	1.00000000000000000	42.82100813799241479	1.00000000000000000	1.00000000000000000	1.00000000000000000
ENSG00000174718	1.00000000000000000	60.73158510159078105	100.90495547256601583	85.76059358817336431	129.21052271253020649	440.85494018984297782	1.00000000000000000
ENSG00000174720	1.00000000000000000	52.15768640557679703	56.65001835274405551	99.38224139538300506	79.11587901607317974	137.48841521484470718	1.00000000000000000
ENSG00000174744	1.00000000000000000	50.84002490849338329	1.00000000000000000	1.00000000000000000	1.00000000000000000	1.00000000000000000	1.00000000000000000
ENSG00000174776	1.00000000000000000	1.00000000000000000	127.49564922525746624	1.00000000000000000	1.00000000000000000	1.00000000000000000	1.00000000000000000
ENSG00000174844	1.00000000000000000	1.00000000000000000	473.51640101940932936	1.00000000000000000	1.00000000000000000	1.00000000000000000	1.00000000000000000
ENSG00000174946	1.00000000000000000	1.00000000000000000	1.00000000000000000	1.00000000000000000	1.00000000000000000	202.38420280437972565	1.00000000000000000
ENSG00000174950	1.00000000000000000	1.00000000000000000	163.32635983031619276	1.00000000000000000	1.00000000000000000	1.00000000000000000	1.00000000000000000
ENSG00000175063	1.00000000000000000	102.85754395235720438	1.00000000000000000	1.00000000000000000	1.00000000000000000	1.00000000000000000	1.00000000000000000
ENSG00000175066	1.00000000000000000	1.00000000000000000	143.27446948972854557	190.58195679753120544	232.26634681169178975	1.00000000000000000	1.00000000000000000
ENSG00000175110	1.00000000000000000	83.98940710132093557	1.00000000000000000	1.00000000000000000	1.00000000000000000	1.00000000000000000	1.00000000000000000
ENSG00000175115	1.00000000000000000	1.00000000000000000	1.00000000000000000	1.00000000000000000	55.36833179750850320	1.00000000000000000	1.00000000000000000
ENSG00000175130	1.00000000000000000	1.00000000000000000	1.00000000000000000	130.28142242018509478	119.72648682258740394	1.00000000000000000	224.33287861594681090
ENSG00000175155	1.00000000000000000	1.00000000000000000	1.00000000000000000	1.00000000000000000	92.10733049073462553	1.00000000000000000	1.00000000000000000
ENSG00000175183	410.00778936261662011	176.79382377606475529	1.00000000000000000	174.47732629619665090	1.00000000000000000	1.00000000000000000	1.00000000000000000
ENSG00000175203	171.22175622635643322	96.77652434042288121	65.29360426318899613	86.87719071405913951	69.32197126908009466	1.00000000000000000	1.00000000000000000
ENSG00000175215	1.00000000000000000	1.00000000000000000	1.00000000000000000	59.70619397886204638	59.70447811268549998	1.00000000000000000	1.00000000000000000
ENSG00000175224	1.00000000000000000	1.00000000000000000	1.00000000000000000	1.00000000000000000	48.38364413525940222	1.00000000000000000	1.00000000000000000
ENSG00000175267	1.00000000000000000	1.00000000000000000	140.79367340636270001	1.00000000000000000	1.00000000000000000	1.00000000000000000	1.00000000000000000
ENSG00000175287	1.00000000000000000	1.00000000000000000	1.00000000000000000	62.34119594433880707	1.00000000000000000	1.00000000000000000	1.00000000000000000
ENSG00000175463	1.00000000000000000	1.00000000000000000	1.00000000000000000	1.00000000000000000	1.00000000000000000	303.31356261980846512	1.00000000000000000
ENSG00000175538	1.00000000000000000	1.00000000000000000	58.23548253490373128	1.00000000000000000	134.31138140624653943	1.00000000000000000	1.00000000000000000
ENSG00000175567	1.00000000000000000	1.00000000000000000	300.66824170842028252	62.23921721198691870	134.34222142968124558	260.77209369881319390	516.28892368416848058
ENSG00000175592	1.00000000000000000	50.23919388419420784	1.00000000000000000	1.00000000000000000	1.00000000000000000	1.00000000000000000	1.00000000000000000
ENSG00000175606	1.00000000000000000	49.19227110901407229	1.00000000000000000	1.00000000000000000	1.00000000000000000	1.00000000000000000	1.00000000000000000
ENSG00000175792	1.00000000000000000	56.06641780021123367	301.66516999509474317	1.00000000000000000	1.00000000000000000	1.00000000000000000	1.00000000000000000
ENSG00000175793	543.38995238992151826	1267.88036697603365610	1.00000000000000000	219.16139364278794233	74.93316624151394478	1.00000000000000000	1.00000000000000000
ENSG00000175866	229.34937667526395444	113.34764556898927879	142.27856754221781443	1.00000000000000000	79.26657332073241946	1.00000000000000000	1.00000000000000000
ENSG00000175895	1.00000000000000000	1.00000000000000000	64.24262579774533322	69.13802793627381504	1.00000000000000000	1.00000000000000000	1.00000000000000000
ENSG00000175899	1.00000000000000000	1.00000000000000000	1.00000000000000000	1.00000000000000000	1.00000000000000000	1.00000000000000000	216.92257878132036808
ENSG00000175906	119.01946032398801378	83.79858514691476046	1.00000000000000000	118.15389400866487790	1.00000000000000000	1.00000000000000000	1.00000000000000000
ENSG00000176014	1.00000000000000000	115.32027317077233874	1.00000000000000000	1.00000000000000000	1.00000000000000000	1.00000000000000000	117.02473729903118738
ENSG00000176029	1.00000000000000000	1.00000000000000000	149.93379675892225578	1.00000000000000000	1.00000000000000000	1.00000000000000000	1.00000000000000000
ENSG00000176046	540.32798747814479157	385.14986820849833293	426.58901454486203875	416.15749300906639974	206.40233363151202184	1.00000000000000000	1.00000000000000000
ENSG00000176153	357.04401622336212085	335.58092319122374647	124.38783613057269406	445.08387863790818528	221.54563334136386743	1.00000000000000000	1.00000000000000000
ENSG00000176387	1.00000000000000000	1.00000000000000000	1.00000000000000000	63.70791565320581640	1.00000000000000000	1.00000000000000000	1.00000000000000000
ENSG00000176454	1.00000000000000000	1.00000000000000000	1.00000000000000000	85.65571160082680535	92.32688666246873765	1.00000000000000000	1.00000000000000000
ENSG00000176597	1.00000000000000000	1.00000000000000000	132.10061526892690154	1.00000000000000000	1.00000000000000000	1.00000000000000000	142.45557573661599804
ENSG00000176601	1.00000000000000000	1.00000000000000000	253.78805064343774234	1.00000000000000000	1.00000000000000000	1.00000000000000000	1.00000000000000000
ENSG00000176619	1.00000000000000000	45.34805549416670090	1.00000000000000000	1.00000000000000000	1.00000000000000000	1.00000000000000000	1.00000000000000000
ENSG00000176623	1.00000000000000000	46.08955791803213486	1.00000000000000000	1.00000000000000000	1.00000000000000000	1.00000000000000000	1.00000000000000000
ENSG00000176641	1.00000000000000000	1.00000000000000000	1.00000000000000000	1.00000000000000000	91.65624835383601976	1.00000000000000000	1.00000000000000000
ENSG00000176788	1.00000000000000000	1.00000000000000000	506.86364329946445650	1.00000000000000000	1.00000000000000000	1.00000000000000000	232.18818438198363197
ENSG00000176845	1.00000000000000000	51.28795321651766415	1.00000000000000000	1.00000000000000000	1.00000000000000000	1.00000000000000000	203.87312924915255508
ENSG00000176890	1.00000000000000000	57.40876494842878230	1.00000000000000000	1.00000000000000000	1.00000000000000000	1.00000000000000000	1.00000000000000000
ENSG00000176920	1.00000000000000000	1.00000000000000000	107.47226765132124626	165.11386199593141555	201.62827457825619604	1.00000000000000000	1.00000000000000000
ENSG00000176945	1.00000000000000000	1.00000000000000000	201.45194394463013055	110.11960514940673761	316.22612969756687562	1.00000000000000000	1.00000000000000000
ENSG00000177105	1.00000000000000000	60.68543549113421420	1.00000000000000000	1.00000000000000000	1.00000000000000000	1.00000000000000000	234.96577708481359537
ENSG00000177459	1.00000000000000000	1.00000000000000000	153.38660088045597263	1.00000000000000000	1.00000000000000000	1.00000000000000000	1.00000000000000000
ENSG00000177469	144.54719293350726161	77.14238905181568384	1.00000000000000000	1.00000000000000000	1.00000000000000000	1.00000000000000000	1.00000000000000000
ENSG00000177508	1.00000000000000000	1.00000000000000000	131.35493170848201316	1.00000000000000000	1.00000000000000000	1.00000000000000000	1.00000000000000000
ENSG00000177570	1.00000000000000000	1.00000000000000000	1.00000000000000000	1.00000000000000000	45.37764256038571631	1.00000000000000000	1.00000000000000000
ENSG00000177606	761.09577668143356277	76.67754533546722939	114.54335799446877786	189.46417681790970278	190.29291953405061122	444.66017462980278196	1.00000000000000000
ENSG00000177685	1.00000000000000000	1.00000000000000000	120.18740277242628167	144.75355581987204800	227.03510691852414993	1.00000000000000000	1.00000000000000000
ENSG00000177989	1.00000000000000000	1.00000000000000000	750.48101544045846367	1.00000000000000000	73.21947626030825518	1.00000000000000000	1.00000000000000000
ENSG00000178035	258.73077637308171006	196.87152264846540106	57.80549758867390864	89.02547927258886773	55.94518830697276002	1.00000000000000000	1.00000000000000000
ENSG00000178053	1.00000000000000000	1.00000000000000000	333.23304036433256670	1.00000000000000000	1.00000000000000000	1.00000000000000000	1.00000000000000000
ENSG00000178078	114.45166213603552308	144.17619356648839357	1.00000000000000000	135.30403435102195431	93.95123933106461322	1.00000000000000000	1.00000000000000000
ENSG00000178363	1.00000000000000000	90.49038920491844351	1.00000000000000000	1.00000000000000000	1.00000000000000000	1.00000000000000000	1.00000000000000000
ENSG00000178372	1.00000000000000000	214.95157915837253881	1.00000000000000000	1.00000000000000000	1.00000000000000000	1.00000000000000000	1.00000000000000000
ENSG00000178467	1.00000000000000000	1.00000000000000000	285.81703859161336823	1.00000000000000000	55.13940885254350377	1.00000000000000000	1.00000000000000000
ENSG00000178531	1.00000000000000000	1.00000000000000000	193.51761910873625538	1.00000000000000000	1.00000000000000000	1.00000000000000000	1.00000000000000000
ENSG00000178719	1.00000000000000000	66.65818436329939800	69.47169830182697581	1.00000000000000000	50.65107924662209626	1.00000000000000000	276.18630495841966876
ENSG00000178796	1.00000000000000000	1.00000000000000000	202.53504470652970326	1.00000000000000000	1.00000000000000000	1.00000000000000000	1.00000000000000000
ENSG00000178896	1.00000000000000000	95.11563099379625896	1.00000000000000000	42.54372323088551155	1.00000000000000000	1.00000000000000000	1.00000000000000000
ENSG00000178913	103.74191459517928138	1.00000000000000000	136.21828882498445523	95.92528478721126817	96.07525223711429874	223.40287697573080550	1.00000000000000000
ENSG00000178934	679.27794151088721719	900.77408458376169165	1.00000000000000000	251.43394261800830236	1.00000000000000000	1.00000000000000000	1.00000000000000000
ENSG00000178965	1.00000000000000000	1.00000000000000000	860.38223247669736793	1.00000000000000000	1.00000000000000000	1.00000000000000000	1.00000000000000000
ENSG00000179029	1.00000000000000000	1.00000000000000000	153.00074026302402785	1.00000000000000000	1.00000000000000000	1.00000000000000000	1.00000000000000000
ENSG00000179115	1.00000000000000000	83.81141542041103776	1.00000000000000000	1.00000000000000000	1.00000000000000000	1.00000000000000000	1.00000000000000000
ENSG00000179144	1.00000000000000000	1.00000000000000000	1.00000000000000000	1.00000000000000000	1.00000000000000000	591.76447910805222818	1.00000000000000000
ENSG00000179299	1.00000000000000000	1.00000000000000000	145.08176891355637395	1.00000000000000000	1.00000000000000000	1.00000000000000000	1.00000000000000000
ENSG00000179344	1.00000000000000000	1.00000000000000000	1.00000000000000000	79.69341631556433470	1.00000000000000000	1.00000000000000000	3718.89047752739452335
ENSG00000179403	1.00000000000000000	1.00000000000000000	1.00000000000000000	1.00000000000000000	66.62343634215692134	1.00000000000000000	1.00000000000000000
ENSG00000179583	1.00000000000000000	1.00000000000000000	1.00000000000000000	1.00000000000000000	1.00000000000000000	1.00000000000000000	160.00838336906682002
ENSG00000179639	1.00000000000000000	1.00000000000000000	1.00000000000000000	1.00000000000000000	1.00000000000000000	1.00000000000000000	649.89794576976851204
ENSG00000179813	1.00000000000000000	1.00000000000000000	322.12327821062820021	1.00000000000000000	1.00000000000000000	1.00000000000000000	1.00000000000000000
ENSG00000179820	1.00000000000000000	1.00000000000000000	1.00000000000000000	1.00000000000000000	1.00000000000000000	1.00000000000000000	105.15021108295420049
ENSG00000179902	1.00000000000000000	1.00000000000000000	1081.55082763235395760	1.00000000000000000	1.00000000000000000	1.00000000000000000	1.00000000000000000
ENSG00000180096	1.00000000000000000	1.00000000000000000	1.00000000000000000	1.00000000000000000	1.00000000000000000	228.58951845971452599	1.00000000000000000
ENSG00000180104	1.00000000000000000	59.76938683791552620	1.00000000000000000	1.00000000000000000	1.00000000000000000	1.00000000000000000	1.00000000000000000
ENSG00000180155	1.00000000000000000	279.97420792851079341	1.00000000000000000	831.64203736207571183	1499.89058701284147901	1.00000000000000000	1.00000000000000000
ENSG00000180228	83.07353991875744725	1.00000000000000000	40.45395193930015409	56.41161547872410864	1.00000000000000000	1.00000000000000000	1.00000000000000000
ENSG00000180353	1.00000000000000000	1.00000000000000000	76.38013450164727658	42.93901589504202576	101.33034733253859372	386.89827574094522333	418.31629756489616057
ENSG00000180448	1.00000000000000000	1.00000000000000000	1.00000000000000000	1.00000000000000000	1.00000000000000000	132.39537583609609328	1.00000000000000000
ENSG00000180530	1.00000000000000000	1.00000000000000000	1.00000000000000000	1.00000000000000000	1.00000000000000000	1.00000000000000000	107.07643551644325441
ENSG00000180644	1.00000000000000000	1.00000000000000000	1.00000000000000000	1.00000000000000000	1.00000000000000000	296.00696524221569916	1.00000000000000000
ENSG00000180758	1.00000000000000000	1.00000000000000000	1.00000000000000000	49.82657371505251120	1.00000000000000000	1.00000000000000000	1.00000000000000000
ENSG00000180776	1.00000000000000000	1.00000000000000000	1.00000000000000000	75.66745108874286529	1.00000000000000000	1.00000000000000000	1.00000000000000000
ENSG00000180957	1.00000000000000000	77.11949991084054545	1.00000000000000000	1.00000000000000000	1.00000000000000000	1.00000000000000000	1.00000000000000000
ENSG00000180964	82.77617050774200891	1.00000000000000000	41.42109345599878623	72.26019503895892626	39.53919998472383668	1.00000000000000000	1.00000000000000000
ENSG00000181085	1.00000000000000000	1.00000000000000000	182.81696966563370665	1.00000000000000000	1.00000000000000000	1.00000000000000000	1.00000000000000000
ENSG00000181090	1.00000000000000000	1.00000000000000000	1.00000000000000000	66.77739816119516547	50.61330684403856139	1.00000000000000000	1.00000000000000000
ENSG00000181143	1.00000000000000000	1.00000000000000000	942.70111657373593061	388.18064744190581905	980.14530486833257328	1.00000000000000000	1.00000000000000000
ENSG00000181649	198.99817595253989566	320.50089308577156544	1.00000000000000000	183.29697654661055140	131.50851513442313490	1.00000000000000000	1.00000000000000000
ENSG00000181847	1.00000000000000000	1.00000000000000000	1.00000000000000000	1.00000000000000000	1.00000000000000000	129.80109174534644012	1.00000000000000000
ENSG00000181904	1.00000000000000000	1.00000000000000000	1.00000000000000000	48.97008593226881601	1.00000000000000000	1.00000000000000000	1.00000000000000000
ENSG00000182199	1.00000000000000000	69.88211192811728267	1.00000000000000000	1.00000000000000000	1.00000000000000000	1.00000000000000000	1.00000000000000000
ENSG00000182287	1.00000000000000000	1.00000000000000000	1.00000000000000000	1.00000000000000000	1.00000000000000000	1.00000000000000000	158.98920801218037013
ENSG00000182463	106.80639992305592045	1.00000000000000000	71.14253556558966807	122.27012422869275099	148.85838561254269052	1.00000000000000000	1.00000000000000000
ENSG00000182481	1.00000000000000000	94.53313655015688255	1.00000000000000000	1.00000000000000000	1.00000000000000000	1.00000000000000000	1.00000000000000000
ENSG00000182512	89.52728171741081553	67.75943044617675071	1.00000000000000000	97.47802833657179633	126.32620602276710997	1.00000000000000000	1.00000000000000000
ENSG00000182518	1.00000000000000000	1.00000000000000000	159.05936328267418389	1.00000000000000000	1.00000000000000000	1.00000000000000000	1.00000000000000000
ENSG00000182541	1.00000000000000000	1.00000000000000000	1.00000000000000000	85.54633904810970080	92.59897013610765271	1.00000000000000000	1.00000000000000000
ENSG00000182551	254.18444696231640023	203.50368158770464788	1.00000000000000000	212.52257008550373030	231.66741613482858497	1.00000000000000000	1.00000000000000000
ENSG00000182578	1.00000000000000000	1.00000000000000000	1.00000000000000000	1.00000000000000000	1.00000000000000000	1.00000000000000000	358.47990768161042752
ENSG00000182853	216.61818782887414159	130.43514098050860639	375.06220628763799141	1288.60591657247482544	3753.95743254148055712	1.00000000000000000	1.00000000000000000
ENSG00000182866	1.00000000000000000	1.00000000000000000	1.00000000000000000	1.00000000000000000	1.00000000000000000	462.01234133307480079	1.00000000000000000
ENSG00000183018	1.00000000000000000	1.00000000000000000	1.00000000000000000	1.00000000000000000	94.71089749965715043	1.00000000000000000	1.00000000000000000
ENSG00000183023	1.00000000000000000	1.00000000000000000	1.00000000000000000	1.00000000000000000	1.00000000000000000	1.00000000000000000	200.23128980060116078
ENSG00000183049	1.00000000000000000	1.00000000000000000	75.52897408361943121	122.21621905755216630	54.55016759632211176	1.00000000000000000	1.00000000000000000
ENSG00000183087	1.00000000000000000	1.00000000000000000	1.00000000000000000	1.00000000000000000	1.00000000000000000	1.00000000000000000	205.59005441367938261
ENSG00000183346	1.00000000000000000	1.00000000000000000	238.85520855442737798	1.00000000000000000	1.00000000000000000	1.00000000000000000	1.00000000000000000
ENSG00000183354	1.00000000000000000	1.00000000000000000	1.00000000000000000	65.54568604603636572	70.24387731496270248	1.00000000000000000	1.00000000000000000
ENSG00000183431	1.00000000000000000	50.42899430404738581	1.00000000000000000	1.00000000000000000	1.00000000000000000	1.00000000000000000	1.00000000000000000
ENSG00000183520	76.05231546859272385	62.13061545423961718	61.16742173401323868	69.44816718674253764	1.00000000000000000	1.00000000000000000	1.00000000000000000
ENSG00000183527	1.00000000000000000	49.48229607166396704	1.00000000000000000	1.00000000000000000	1.00000000000000000	1.00000000000000000	1.00000000000000000
ENSG00000183644	1.00000000000000000	1.00000000000000000	775.93509377818702433	1.00000000000000000	1.00000000000000000	1.00000000000000000	1.00000000000000000
ENSG00000183684	1.00000000000000000	206.49867422908656067	1.00000000000000000	1.00000000000000000	1.00000000000000000	1.00000000000000000	157.82602005741040330
ENSG00000183696	1.00000000000000000	106.80203756439134111	1.00000000000000000	1.00000000000000000	1.00000000000000000	1.00000000000000000	155.17099590454390068
ENSG00000183734	1.00000000000000000	1.00000000000000000	1.00000000000000000	49.81223241758629428	1.00000000000000000	1.00000000000000000	1.00000000000000000
ENSG00000183741	1.00000000000000000	1.00000000000000000	1.00000000000000000	1.00000000000000000	1.00000000000000000	1.00000000000000000	77.98599518146764353
ENSG00000183742	1.00000000000000000	59.55489847644285106	175.08520093046007560	1.00000000000000000	251.39843228956928556	1.00000000000000000	1.00000000000000000
ENSG00000183778	1.00000000000000000	1.00000000000000000	1.00000000000000000	1.00000000000000000	50.59181080490184002	1.00000000000000000	1.00000000000000000
ENSG00000183779	1.00000000000000000	1.00000000000000000	1.00000000000000000	58.93126020393445685	42.39940392680550474	1.00000000000000000	1.00000000000000000
ENSG00000183828	171.04692183024744168	62.82329934167750451	103.38759860715127559	72.44791728751684445	52.54041879302607043	1.00000000000000000	1.00000000000000000
ENSG00000183833	1.00000000000000000	1.00000000000000000	188.82863307081743187	1.00000000000000000	1.00000000000000000	1.00000000000000000	1.00000000000000000
ENSG00000183844	167.07885082390126286	1.00000000000000000	165.29519506887464786	168.97393915538961551	92.97089541038120331	1.00000000000000000	1.00000000000000000
ENSG00000184012	1.00000000000000000	1.00000000000000000	1.00000000000000000	1.00000000000000000	55.09327296065531243	1.00000000000000000	1.00000000000000000
ENSG00000184216	1.00000000000000000	47.82961283397609975	1.00000000000000000	1.00000000000000000	1.00000000000000000	1.00000000000000000	1.00000000000000000
ENSG00000184277	1.00000000000000000	1.00000000000000000	1.00000000000000000	51.41941200539557144	1.00000000000000000	161.77288895606051256	1.00000000000000000
ENSG00000184292	1456.44174287145415292	1430.45909545444965261	696.48646372601183430	1454.06013695470892344	1847.10316685209636489	1.00000000000000000	1.00000000000000000
ENSG00000184357	1.00000000000000000	103.72559297217961216	1.00000000000000000	1.00000000000000000	1.00000000000000000	1.00000000000000000	1.00000000000000000
ENSG00000184557	1.00000000000000000	1.00000000000000000	1.00000000000000000	1.00000000000000000	1.00000000000000000	1.00000000000000000	152.64632935216042142
ENSG00000184588	1.00000000000000000	1.00000000000000000	1.00000000000000000	1.00000000000000000	1.00000000000000000	1.00000000000000000	208.41598725617259902
ENSG00000184709	1.00000000000000000	1.00000000000000000	1.00000000000000000	56.42283655018627542	55.73046985393772701	1.00000000000000000	1.00000000000000000
ENSG00000184730	1.00000000000000000	1.00000000000000000	1.00000000000000000	1.00000000000000000	1.00000000000000000	1.00000000000000000	110.47123261002469974
ENSG00000184831	1.00000000000000000	1.00000000000000000	140.56628336172974514	1.00000000000000000	1.00000000000000000	1.00000000000000000	1.00000000000000000
ENSG00000184863	1.00000000000000000	1.00000000000000000	1.00000000000000000	74.41961805007710495	1.00000000000000000	1.00000000000000000	1.00000000000000000
ENSG00000184922	1.00000000000000000	1.00000000000000000	1.00000000000000000	1.00000000000000000	1.00000000000000000	222.92404580654780943	140.35694907399766862
ENSG00000184949	1.00000000000000000	1.00000000000000000	228.00643439077049379	1.00000000000000000	1.00000000000000000	1.00000000000000000	1.00000000000000000
ENSG00000185022	1.00000000000000000	1.00000000000000000	1.00000000000000000	1.00000000000000000	60.41879567438779475	1.00000000000000000	1.00000000000000000
ENSG00000185055	1.00000000000000000	1.00000000000000000	250.02108937716613468	1.00000000000000000	1.00000000000000000	1.00000000000000000	1.00000000000000000
ENSG00000185104	1.00000000000000000	49.89559763675620019	1.00000000000000000	1.00000000000000000	1.00000000000000000	1.00000000000000000	1.00000000000000000
ENSG00000185187	1.00000000000000000	1.00000000000000000	123.30242563614714868	84.92640917419583957	54.65574804880586157	182.84961428159724051	118.48966624237283440
ENSG00000185222	1.00000000000000000	57.81672709273197341	1.00000000000000000	1.00000000000000000	1.00000000000000000	1.00000000000000000	1.00000000000000000
ENSG00000185250	1.00000000000000000	1.00000000000000000	194.77924840263983697	1.00000000000000000	1.00000000000000000	1.00000000000000000	1.00000000000000000
ENSG00000185291	1.00000000000000000	1.00000000000000000	1.00000000000000000	1.00000000000000000	1.00000000000000000	1.00000000000000000	138.79043907621880294
ENSG00000185339	1.00000000000000000	1.00000000000000000	1.00000000000000000	59.94135793256604927	1.00000000000000000	1.00000000000000000	1.00000000000000000
ENSG00000185340	1.00000000000000000	49.17565028519599934	1.00000000000000000	1.00000000000000000	1.00000000000000000	1.00000000000000000	1.00000000000000000
ENSG00000185361	1.00000000000000000	1.00000000000000000	154.20143342514089113	1.00000000000000000	1.00000000000000000	1.00000000000000000	1.00000000000000000
ENSG00000185432	1.00000000000000000	1.00000000000000000	299.86571217612885221	1.00000000000000000	59.93833007265804724	1.00000000000000000	1.00000000000000000
ENSG00000185477	1.00000000000000000	1.00000000000000000	1.00000000000000000	1.00000000000000000	1.00000000000000000	1.00000000000000000	186.03545131501962828
ENSG00000185479	1.00000000000000000	103.78481436937242677	1.00000000000000000	1.00000000000000000	1.00000000000000000	1.00000000000000000	1.00000000000000000
ENSG00000185507	1.00000000000000000	75.24902612749922071	1.00000000000000000	1.00000000000000000	1.00000000000000000	1.00000000000000000	221.47765338269982749
ENSG00000185551	141.24885675501158744	49.53082840458265679	136.76528933363462670	54.97406959260010240	46.15475647026427453	1.00000000000000000	1.00000000000000000
ENSG00000185630	118.41254760851479944	1.00000000000000000	69.61434633975652275	113.12441214202898720	46.25612357209799086	1.00000000000000000	1.00000000000000000
ENSG00000185681	1.00000000000000000	1.00000000000000000	465.80653106151680731	1.00000000000000000	1.00000000000000000	1.00000000000000000	1.00000000000000000
ENSG00000185721	1.00000000000000000	121.73984425653284802	1.00000000000000000	51.03783635774573213	1.00000000000000000	1.00000000000000000	1.00000000000000000
ENSG00000185811	1.00000000000000000	1.00000000000000000	1.00000000000000000	1.00000000000000000	1.00000000000000000	329.62124615241390302	196.61788259237053467
ENSG00000185860	1.00000000000000000	1.00000000000000000	315.80904108035844047	1.00000000000000000	110.05288281553869467	1.00000000000000000	1.00000000000000000
ENSG00000185885	219.13580328841536016	290.16252525854895339	1.00000000000000000	192.68398465083822657	268.26702060731082611	901.57676202335960625	1.00000000000000000
ENSG00000185946	1.00000000000000000	1.00000000000000000	68.32077360445319414	72.96914212855192261	1.00000000000000000	1.00000000000000000	1.00000000000000000
ENSG00000185947	1.00000000000000000	1.00000000000000000	1.00000000000000000	1.00000000000000000	1.00000000000000000	1.00000000000000000	102.57247921537894797
ENSG00000185950	1.00000000000000000	1.00000000000000000	1.00000000000000000	1.00000000000000000	81.01007458786158111	1.00000000000000000	1.00000000000000000
ENSG00000185963	1.00000000000000000	56.44374268202367517	1.00000000000000000	1.00000000000000000	1.00000000000000000	1.00000000000000000	1.00000000000000000
ENSG00000186081	2104.27270147946774159	3028.48759366835292894	1.00000000000000000	366.80321877596412605	1.00000000000000000	1.00000000000000000	1.00000000000000000
ENSG00000186184	269.47165097199746242	183.47782567118954944	88.80230461275790788	140.69555751186604198	123.39848798608154823	1.00000000000000000	1.00000000000000000
ENSG00000186204	1.00000000000000000	1.00000000000000000	1.00000000000000000	1.00000000000000000	53.44822178278297997	1.00000000000000000	1.00000000000000000
ENSG00000186260	214.14057997795299570	1.00000000000000000	1.00000000000000000	73.44416569892146640	68.40611377360538370	1.00000000000000000	1.00000000000000000
ENSG00000186352	1.00000000000000000	1.00000000000000000	154.99260947379565323	1.00000000000000000	1.00000000000000000	1.00000000000000000	1.00000000000000000
ENSG00000186409	1.00000000000000000	1.00000000000000000	236.00196843203667640	1.00000000000000000	1.00000000000000000	1.00000000000000000	1.00000000000000000
ENSG00000186471	1.00000000000000000	1.00000000000000000	309.15984875414551425	1.00000000000000000	1.00000000000000000	1.00000000000000000	1.00000000000000000
ENSG00000186480	1.00000000000000000	1.00000000000000000	1.00000000000000000	1.00000000000000000	59.31014893406306498	1.00000000000000000	150.39250643077761538
ENSG00000186517	1.00000000000000000	1.00000000000000000	1.00000000000000000	1.00000000000000000	1.00000000000000000	153.58667490503600561	122.61454263477529025
ENSG00000186522	1.00000000000000000	76.37118278769465007	1.00000000000000000	1.00000000000000000	1.00000000000000000	1.00000000000000000	1.00000000000000000
ENSG00000186566	1.00000000000000000	1.00000000000000000	1.00000000000000000	1.00000000000000000	54.78154525719715195	1.00000000000000000	1.00000000000000000
ENSG00000186710	1.00000000000000000	1.00000000000000000	283.95126484999366312	1.00000000000000000	1.00000000000000000	1.00000000000000000	1.00000000000000000
ENSG00000186810	1.00000000000000000	1.00000000000000000	1.00000000000000000	1.00000000000000000	1.00000000000000000	274.78680429272986885	1.00000000000000000
ENSG00000186815	1.00000000000000000	1.00000000000000000	1.00000000000000000	1.00000000000000000	99.67374614000723909	1.00000000000000000	1.00000000000000000
ENSG00000186818	1.00000000000000000	1.00000000000000000	1.00000000000000000	1.00000000000000000	1.00000000000000000	1.00000000000000000	129.38466409429182136
ENSG00000186832	1.00000000000000000	1190.10962831199526590	1.00000000000000000	1.00000000000000000	1.00000000000000000	1.00000000000000000	1.00000000000000000
ENSG00000186847	1.00000000000000000	8060.23679616353274469	1.00000000000000000	1.00000000000000000	1.00000000000000000	1.00000000000000000	1.00000000000000000
ENSG00000186891	1.00000000000000000	89.60400152330694823	1.00000000000000000	86.54993741197517920	1.00000000000000000	1.00000000000000000	1.00000000000000000
ENSG00000186973	1.00000000000000000	1.00000000000000000	1219.93359822194111075	1.00000000000000000	1.00000000000000000	1.00000000000000000	1.00000000000000000
ENSG00000187193	2364.42395352465428005	1263.20845642843755741	79.43155816979806616	1021.78673617995934819	211.16966581218161991	527.20759888710972518	1.00000000000000000
ENSG00000187239	1.00000000000000000	1.00000000000000000	56.32457240850730074	1.00000000000000000	59.38759413083368344	298.48989088737113207	1.00000000000000000
ENSG00000187240	1.00000000000000000	1.00000000000000000	319.31001014717838871	1.00000000000000000	1.00000000000000000	1.00000000000000000	1.00000000000000000
ENSG00000187244	894.97245184655207595	122.29366320528511380	1.00000000000000000	76.95831309962346722	1.00000000000000000	1.00000000000000000	1.00000000000000000
ENSG00000187492	1.00000000000000000	1.00000000000000000	228.21082232920153388	1.00000000000000000	1.00000000000000000	1.00000000000000000	1.00000000000000000
ENSG00000187510	1.00000000000000000	1.00000000000000000	138.19247255189108614	1.00000000000000000	1.00000000000000000	1.00000000000000000	1.00000000000000000
ENSG00000187608	1.00000000000000000	87.58412422073344317	123.45493592076171296	72.44436145451692255	119.28538862951737087	180.91590277961429933	1.00000000000000000
ENSG00000187624	1.00000000000000000	1.00000000000000000	141.20465365887270082	1.00000000000000000	1.00000000000000000	1.00000000000000000	1.00000000000000000
ENSG00000187713	1.00000000000000000	1.00000000000000000	1.00000000000000000	1.00000000000000000	55.43648234530297003	1.00000000000000000	1.00000000000000000
ENSG00000187764	1.00000000000000000	1.00000000000000000	1.00000000000000000	1.00000000000000000	1.00000000000000000	153.63912925168642687	1.00000000000000000
ENSG00000187840	1.00000000000000000	169.47852132537175862	1.00000000000000000	1.00000000000000000	1.00000000000000000	1.00000000000000000	1.00000000000000000
ENSG00000188010	1.00000000000000000	1.00000000000000000	1362.75352619919749486	62.42597827558724788	69.36243713141642786	1.00000000000000000	1.00000000000000000
ENSG00000188039	1.00000000000000000	1.00000000000000000	161.42865748731523468	1.00000000000000000	1.00000000000000000	1.00000000000000000	1.00000000000000000
ENSG00000188042	1.00000000000000000	1.00000000000000000	1.00000000000000000	1.00000000000000000	1.00000000000000000	235.42239254323862951	460.15532471599897235
ENSG00000188064	1.00000000000000000	1.00000000000000000	1.00000000000000000	1.00000000000000000	126.28565722797543458	1.00000000000000000	1.00000000000000000
ENSG00000188177	1.00000000000000000	1.00000000000000000	73.63584365251077202	57.92122864012363692	1.00000000000000000	1.00000000000000000	1.00000000000000000
ENSG00000188396	1.00000000000000000	1.00000000000000000	320.53636765613390480	1.00000000000000000	1.00000000000000000	1.00000000000000000	1.00000000000000000
ENSG00000188404	1.00000000000000000	1.00000000000000000	1.00000000000000000	1.00000000000000000	1.00000000000000000	1.00000000000000000	123.22310779682666748
ENSG00000188486	1.00000000000000000	59.15737578367486549	1.00000000000000000	1.00000000000000000	1.00000000000000000	1.00000000000000000	1.00000000000000000
ENSG00000188505	1.00000000000000000	89.07342243862760256	1.00000000000000000	1.00000000000000000	1.00000000000000000	1.00000000000000000	1.00000000000000000
ENSG00000188554	113.66793419839881096	1.00000000000000000	78.99530961259183925	76.40581852058666357	73.49251965980134571	1.00000000000000000	1.00000000000000000
ENSG00000188596	1.00000000000000000	1.00000000000000000	126.92449809435913721	1.00000000000000000	1.00000000000000000	1.00000000000000000	1.00000000000000000
ENSG00000188659	1.00000000000000000	1.00000000000000000	544.58893345670003328	1.00000000000000000	1.00000000000000000	1.00000000000000000	1.00000000000000000
ENSG00000188677	1.00000000000000000	1.00000000000000000	1.00000000000000000	1.00000000000000000	1.00000000000000000	1.00000000000000000	125.67281248629828383
ENSG00000188690	1.00000000000000000	1.00000000000000000	1.00000000000000000	69.11362111537459896	52.05837140531721730	1.00000000000000000	1.00000000000000000
ENSG00000188725	113.27671893331392994	56.55899573181472562	1.00000000000000000	73.87175545588060288	83.61347975660488885	1.00000000000000000	1.00000000000000000
ENSG00000188811	1.00000000000000000	1.00000000000000000	1.00000000000000000	57.23702284277233332	1.00000000000000000	1.00000000000000000	1.00000000000000000
ENSG00000188817	1.00000000000000000	1.00000000000000000	1237.86566482452576565	1.00000000000000000	1.00000000000000000	1.00000000000000000	1.00000000000000000
ENSG00000188820	1.00000000000000000	1.00000000000000000	1.00000000000000000	1.00000000000000000	1.00000000000000000	1.00000000000000000	236.79340149211034827
ENSG00000188910	1.00000000000000000	48.35621782992211593	1.00000000000000000	1.00000000000000000	1.00000000000000000	1.00000000000000000	1.00000000000000000
ENSG00000188931	1.00000000000000000	1.00000000000000000	474.10964063170337113	1.00000000000000000	1.00000000000000000	1.00000000000000000	1.00000000000000000
ENSG00000189001	1.00000000000000000	162.24655975072030856	1.00000000000000000	1.00000000000000000	1.00000000000000000	1.00000000000000000	1.00000000000000000
ENSG00000189058	99.75156620221027026	1.00000000000000000	624.46762313630847530	1.00000000000000000	106.71729351952305365	1.00000000000000000	1.00000000000000000
ENSG00000189221	171.21331062665117884	117.96251180233048217	1.00000000000000000	105.45917814457649797	57.79913289047259184	1.00000000000000000	1.00000000000000000
ENSG00000189266	1.00000000000000000	44.74766301576705274	1.00000000000000000	58.11617560014096284	42.23451906522589638	211.46808659246858042	1.00000000000000000
ENSG00000189280	1.00000000000000000	96.91224194857716157	1.00000000000000000	1.00000000000000000	1.00000000000000000	1.00000000000000000	1.00000000000000000
ENSG00000189306	1.00000000000000000	1.00000000000000000	1.00000000000000000	1.00000000000000000	45.14143564965124256	1.00000000000000000	119.34654015304313646
ENSG00000189334	671.21391427374476280	2109.85773861601774115	52.00572348540604395	693.27537223867784633	725.73146828079723036	1.00000000000000000	1.00000000000000000
ENSG00000196072	100.97142915073956715	56.56757513056237485	1.00000000000000000	62.76486909939432479	67.06662084295129489	148.24419848196615135	1.00000000000000000
ENSG00000196126	173.24556417284765075	1.00000000000000000	401.26122829110425982	291.78821687728634515	243.22624983267951393	199.81506265362571639	8691.28063385005771124
ENSG00000196139	116.18065976636844994	43.53809221754734438	93.95491237144511842	164.82331802309857949	1.00000000000000000	1.00000000000000000	1.00000000000000000
ENSG00000196199	1.00000000000000000	1.00000000000000000	99.85727848879982105	55.42756682122762868	97.74799663225763879	271.22867345793719096	1.00000000000000000
ENSG00000196233	1.00000000000000000	1.00000000000000000	60.02700360072330454	1.00000000000000000	89.93526133348423457	1.00000000000000000	1.00000000000000000
ENSG00000196344	327.20233750275889406	121.35531067917695225	526.54393351977535076	177.64127060025035121	307.99904923849175020	1.00000000000000000	1.00000000000000000
ENSG00000196405	1.00000000000000000	1.00000000000000000	92.74740069195736680	1.00000000000000000	1.00000000000000000	623.30029891402784870	1.00000000000000000
ENSG00000196465	99.77644765108244940	1.00000000000000000	1.00000000000000000	1.00000000000000000	1.00000000000000000	1.00000000000000000	1.00000000000000000
ENSG00000196476	1.00000000000000000	1.00000000000000000	136.75362760264187045	1.00000000000000000	1.00000000000000000	1.00000000000000000	1.00000000000000000
ENSG00000196562	1.00000000000000000	1.00000000000000000	1.00000000000000000	1.00000000000000000	1.00000000000000000	1.00000000000000000	172.85426749279477576
ENSG00000196628	123.48684757114253330	1.00000000000000000	1.00000000000000000	37.57604626994316277	1.00000000000000000	1.00000000000000000	113.41750728791895142
ENSG00000196712	1.00000000000000000	1.00000000000000000	1.00000000000000000	55.91350104352574135	70.66137600374256067	1.00000000000000000	1.00000000000000000
ENSG00000196730	1.00000000000000000	1.00000000000000000	1.00000000000000000	1.00000000000000000	93.22250132288846203	1.00000000000000000	1.00000000000000000
ENSG00000196735	1.00000000000000000	1.00000000000000000	1.00000000000000000	1.00000000000000000	1.00000000000000000	1.00000000000000000	2585.97002943041479739
ENSG00000196743	1.00000000000000000	105.75060685857835097	1.00000000000000000	74.57148064552518463	1.00000000000000000	1.00000000000000000	177.31659837215099174
ENSG00000196754	5803.13383962661282567	18234.70636673807166517	1.00000000000000000	1427.13635405406898826	266.88047997541445966	1.00000000000000000	1.00000000000000000
ENSG00000196781	1.00000000000000000	1.00000000000000000	1.00000000000000000	1.00000000000000000	71.33917822906059314	1.00000000000000000	1.00000000000000000
ENSG00000196850	1.00000000000000000	1.00000000000000000	1.00000000000000000	41.82117868207107136	1.00000000000000000	1.00000000000000000	1.00000000000000000
ENSG00000196872	1.00000000000000000	1.00000000000000000	216.19106568015737935	1.00000000000000000	1.00000000000000000	1.00000000000000000	1.00000000000000000
ENSG00000196878	599.16826357167497008	412.50133555034273058	1.00000000000000000	1.00000000000000000	184.73531871396639303	1.00000000000000000	1.00000000000000000
ENSG00000196924	109.11699788902438968	161.31584727276123203	1.00000000000000000	1.00000000000000000	1.00000000000000000	332.60890718381403985	496.22749917245346296
ENSG00000196935	1.00000000000000000	1.00000000000000000	1.00000000000000000	1.00000000000000000	75.94589725530140356	1.00000000000000000	1.00000000000000000
ENSG00000197019	1.00000000000000000	1.00000000000000000	1.00000000000000000	43.86192699578599274	1.00000000000000000	1.00000000000000000	1.00000000000000000
ENSG00000197043	1.00000000000000000	1.00000000000000000	1.00000000000000000	1.00000000000000000	1.00000000000000000	221.72584847490821858	1.00000000000000000
ENSG00000197057	1.00000000000000000	1.00000000000000000	323.87101157228619286	1.00000000000000000	1.00000000000000000	1.00000000000000000	1.00000000000000000
ENSG00000197081	138.45086327088887401	109.82209468323755175	78.16446058676861242	55.80424447678986155	68.55933930570266455	1.00000000000000000	1.00000000000000000
ENSG00000197168	1.00000000000000000	1.00000000000000000	243.88847746467214961	1.00000000000000000	1.00000000000000000	1.00000000000000000	1.00000000000000000
ENSG00000197180	1.00000000000000000	1.00000000000000000	228.95980117746455562	1.00000000000000000	1.00000000000000000	1.00000000000000000	1.00000000000000000
ENSG00000197191	1.00000000000000000	294.14883298517651156	1.00000000000000000	1.00000000000000000	54.99659236756841096	1.00000000000000000	1.00000000000000000
ENSG00000197208	1.00000000000000000	1.00000000000000000	153.29343426211968904	1.00000000000000000	1.00000000000000000	1.00000000000000000	1.00000000000000000
ENSG00000197249	1.00000000000000000	1.00000000000000000	1.00000000000000000	1.00000000000000000	1.00000000000000000	1.00000000000000000	238.82097800922460351
ENSG00000197321	1.00000000000000000	64.52473396964377628	1.00000000000000000	1.00000000000000000	1.00000000000000000	1.00000000000000000	1.00000000000000000
ENSG00000197343	1.00000000000000000	1.00000000000000000	1.00000000000000000	1.00000000000000000	61.78875646669476396	1.00000000000000000	1.00000000000000000
ENSG00000197353	1.00000000000000000	274.38228739446537929	970.94224288506893572	2652.79901500144615056	12463.41957557316891325	365.12981175083166363	1.00000000000000000
ENSG00000197408	1.00000000000000000	1.00000000000000000	1.00000000000000000	1.00000000000000000	105.22017361140180469	1.00000000000000000	1.00000000000000000
ENSG00000197446	1.00000000000000000	1.00000000000000000	1.00000000000000000	269.94422652099495963	675.37130333028687801	1.00000000000000000	1.00000000000000000
ENSG00000197471	1.00000000000000000	1.00000000000000000	1.00000000000000000	1.00000000000000000	1.00000000000000000	257.42379406356610616	83.27884393752927394
ENSG00000197540	1.00000000000000000	1.00000000000000000	1.00000000000000000	1.00000000000000000	1.00000000000000000	360.99741388814186394	1.00000000000000000
ENSG00000197629	1.00000000000000000	1.00000000000000000	1.00000000000000000	1.00000000000000000	1.00000000000000000	1.00000000000000000	175.59043288001933547
ENSG00000197641	165.87468010958110654	212.25724159796700974	1.00000000000000000	1.00000000000000000	1.00000000000000000	1.00000000000000000	1.00000000000000000
ENSG00000197653	1.00000000000000000	1.00000000000000000	268.78654227880213057	1.00000000000000000	1.00000000000000000	1.00000000000000000	1.00000000000000000
ENSG00000197696	1.00000000000000000	1.00000000000000000	1.00000000000000000	1.00000000000000000	70.86665947877665417	1.00000000000000000	1.00000000000000000
ENSG00000197748	1.00000000000000000	1.00000000000000000	283.82769599047202291	1.00000000000000000	1.00000000000000000	1.00000000000000000	1.00000000000000000
ENSG00000197766	1.00000000000000000	1.00000000000000000	1.00000000000000000	74.03809821354509779	86.33103399177993253	1.00000000000000000	1.00000000000000000
ENSG00000197816	1.00000000000000000	1.00000000000000000	151.43657087485343027	1.00000000000000000	1.00000000000000000	1.00000000000000000	1.00000000000000000
ENSG00000197838	1.00000000000000000	1.00000000000000000	1.00000000000000000	1.00000000000000000	139.49800534624756665	1.00000000000000000	1.00000000000000000
ENSG00000197872	1.00000000000000000	1.00000000000000000	1.00000000000000000	1.00000000000000000	1.00000000000000000	1.00000000000000000	111.72094257340653201
ENSG00000197971	1.00000000000000000	1.00000000000000000	73.58753056298782269	33.03840562077125753	78.03846975262572983	152.24692953969977793	1.00000000000000000
ENSG00000197982	106.66391189111467952	91.52670041511876775	1.00000000000000000	87.18208983051651728	79.20093392679346778	1.00000000000000000	1.00000000000000000
ENSG00000198053	1.00000000000000000	1.00000000000000000	1.00000000000000000	1.00000000000000000	1.00000000000000000	1.00000000000000000	87.47316649930269250
ENSG00000198074	1.00000000000000000	148.76583038528113434	1.00000000000000000	82.69048145740936206	1.00000000000000000	1.00000000000000000	1.00000000000000000
ENSG00000198160	1.00000000000000000	50.62645592525593941	53.73235093335096479	60.57024854742888209	100.93949118058586123	226.38516860922371166	1.00000000000000000
ENSG00000198176	1.00000000000000000	64.06004582028630523	1.00000000000000000	1.00000000000000000	1.00000000000000000	1.00000000000000000	1.00000000000000000
ENSG00000198183	1.00000000000000000	1.00000000000000000	114.51435038387292309	1010.00314696349164478	3760.12366087380269164	1.00000000000000000	1.00000000000000000
ENSG00000198189	1.00000000000000000	1.00000000000000000	1.00000000000000000	1.00000000000000000	1.00000000000000000	1.00000000000000000	115.20321743527834712
ENSG00000198223	1.00000000000000000	1.00000000000000000	1.00000000000000000	1.00000000000000000	1.00000000000000000	1.00000000000000000	163.52662697812328929
ENSG00000198301	1.00000000000000000	66.84516880656617843	1.00000000000000000	1.00000000000000000	1.00000000000000000	1.00000000000000000	1.00000000000000000
ENSG00000198382	1.00000000000000000	1.00000000000000000	1.00000000000000000	1.00000000000000000	1.00000000000000000	1.00000000000000000	102.86070576878493910
ENSG00000198417	1.00000000000000000	1.00000000000000000	82.57995068831709773	1.00000000000000000	1.00000000000000000	190.59331428728944502	1.00000000000000000
ENSG00000198435	1.00000000000000000	1.00000000000000000	1.00000000000000000	1.00000000000000000	1.00000000000000000	1.00000000000000000	139.66201989785261617
ENSG00000198467	89.92554582092067506	73.05768430385364809	97.88442149110574064	1.00000000000000000	1.00000000000000000	1.00000000000000000	1.00000000000000000
ENSG00000198478	1.00000000000000000	1.00000000000000000	1.00000000000000000	1.00000000000000000	45.21820926352871339	1.00000000000000000	1.00000000000000000
ENSG00000198502	1.00000000000000000	1.00000000000000000	144.17873860745950765	112.82357519983729333	117.29218954825492460	1.00000000000000000	5381.21810806413577666
ENSG00000198643	1.00000000000000000	1.00000000000000000	78.10267387704507769	482.38988043820256735	470.69933175540620596	1.00000000000000000	1.00000000000000000
ENSG00000198663	1.00000000000000000	1.00000000000000000	1.00000000000000000	61.49908934910295244	79.42579709049064718	1.00000000000000000	1.00000000000000000
ENSG00000198680	1.00000000000000000	82.84178068040094445	1.00000000000000000	1.00000000000000000	1.00000000000000000	1.00000000000000000	1.00000000000000000
ENSG00000198707	1.00000000000000000	1.00000000000000000	128.56373819375701828	1.00000000000000000	1.00000000000000000	1.00000000000000000	1.00000000000000000
ENSG00000198743	1.00000000000000000	70.25856985300193003	1.00000000000000000	1.00000000000000000	1.00000000000000000	1.00000000000000000	1.00000000000000000
ENSG00000198771	1.00000000000000000	1.00000000000000000	1.00000000000000000	1.00000000000000000	1.00000000000000000	200.58273430943975768	1.00000000000000000
ENSG00000198792	1.00000000000000000	1.00000000000000000	1.00000000000000000	1.00000000000000000	53.28290079114918143	1.00000000000000000	1.00000000000000000
ENSG00000198821	1.00000000000000000	1.00000000000000000	1.00000000000000000	1.00000000000000000	1.00000000000000000	191.86778477613034966	1.00000000000000000
ENSG00000198832	101.34169197935464979	1.00000000000000000	1.00000000000000000	1.00000000000000000	1.00000000000000000	1.00000000000000000	1.00000000000000000
ENSG00000198836	1.00000000000000000	59.55768121868015896	1.00000000000000000	1.00000000000000000	1.00000000000000000	1.00000000000000000	1.00000000000000000
ENSG00000198848	1.00000000000000000	1.00000000000000000	793.50675273683702926	1.00000000000000000	107.83954511172518664	1.00000000000000000	1.00000000000000000
ENSG00000198851	1.00000000000000000	1.00000000000000000	1.00000000000000000	1.00000000000000000	1.00000000000000000	1080.56435822966977867	1.00000000000000000
ENSG00000198858	1.00000000000000000	1.00000000000000000	1.00000000000000000	68.50570086210815646	72.44215715812929091	1.00000000000000000	1.00000000000000000
ENSG00000198876	1.00000000000000000	1.00000000000000000	1.00000000000000000	1.00000000000000000	55.68491429902844914	1.00000000000000000	1.00000000000000000
ENSG00000198919	1.00000000000000000	1.00000000000000000	377.72040342500292809	1.00000000000000000	1.00000000000000000	1.00000000000000000	1.00000000000000000
ENSG00000198959	1.00000000000000000	1.00000000000000000	1.00000000000000000	1.00000000000000000	144.97106633346095350	1.00000000000000000	1.00000000000000000
ENSG00000203666	1.00000000000000000	1.00000000000000000	220.62306849918499552	1.00000000000000000	1.00000000000000000	1.00000000000000000	1.00000000000000000
ENSG00000203697	1.00000000000000000	1.00000000000000000	1.00000000000000000	1.00000000000000000	84.53823795405357089	1.00000000000000000	1.00000000000000000
ENSG00000203722	1.00000000000000000	63.65076604111241210	1.00000000000000000	1.00000000000000000	1.00000000000000000	1.00000000000000000	1.00000000000000000
ENSG00000203760	1.00000000000000000	180.95653093083132035	1.00000000000000000	1.00000000000000000	1.00000000000000000	1.00000000000000000	1.00000000000000000
ENSG00000203778	1.00000000000000000	1.00000000000000000	577.22953704781946271	1.00000000000000000	1.00000000000000000	1.00000000000000000	1.00000000000000000
ENSG00000203780	1.00000000000000000	1.00000000000000000	248.09430639221051251	1.00000000000000000	1.00000000000000000	1.00000000000000000	1.00000000000000000
ENSG00000203950	1.00000000000000000	65.07771300545077509	1.00000000000000000	1.00000000000000000	1.00000000000000000	1.00000000000000000	1.00000000000000000
ENSG00000203985	1.00000000000000000	1.00000000000000000	288.87876034398141201	1.00000000000000000	1.00000000000000000	1.00000000000000000	1.00000000000000000
ENSG00000204103	1.00000000000000000	1.00000000000000000	1.00000000000000000	1.00000000000000000	1.00000000000000000	1.00000000000000000	120.79298946528628278
ENSG00000204104	1.00000000000000000	1.00000000000000000	269.86605546397140643	1.00000000000000000	86.00898653017603124	1.00000000000000000	1.00000000000000000
ENSG00000204219	1.00000000000000000	1.00000000000000000	1.00000000000000000	122.76198440783345234	111.02621764094946855	1.00000000000000000	1.00000000000000000
ENSG00000204252	1.00000000000000000	1.00000000000000000	1.00000000000000000	1.00000000000000000	1.00000000000000000	1.00000000000000000	129.86744060450027405
ENSG00000204257	1.00000000000000000	1.00000000000000000	68.93052629417627486	78.74118232670195994	78.13818189851073726	1.00000000000000000	896.25963360801858926
ENSG00000204261	1.00000000000000000	1.00000000000000000	1.00000000000000000	1.00000000000000000	1.00000000000000000	165.30992616580999766	1.00000000000000000
ENSG00000204287	291.00271775894725579	1.00000000000000000	532.02690193980242839	504.61319345998208519	271.14540596357926461	1.00000000000000000	11470.06520777864898264
ENSG00000204370	129.76225790910319802	1.00000000000000000	1.00000000000000000	90.34997504603968821	1.00000000000000000	1.00000000000000000	1.00000000000000000
ENSG00000204386	1.00000000000000000	1.00000000000000000	1.00000000000000000	1.00000000000000000	45.76516003567666502	1.00000000000000000	1.00000000000000000
ENSG00000204387	143.71491755096624843	93.73196618449091488	1.00000000000000000	41.88625034525323088	1.00000000000000000	123.33377969503207794	1.00000000000000000
ENSG00000204388	188.81921802512326281	75.46651969583599850	93.01451158076700665	100.13967446375824011	63.96619722348346926	1.00000000000000000	1.00000000000000000
ENSG00000204389	183.28161626153192287	69.25135008394052250	149.92535802041822990	72.69329240592286112	86.99013970904800885	1.00000000000000000	1.00000000000000000
ENSG00000204392	80.61277403262546670	132.11326189091559513	1.00000000000000000	72.62388807005761748	49.32725325864765864	1.00000000000000000	1.00000000000000000
ENSG00000204472	1.00000000000000000	1.00000000000000000	1.00000000000000000	1.00000000000000000	1.00000000000000000	1.00000000000000000	1243.60703082734153213
ENSG00000204482	1.00000000000000000	1.00000000000000000	1.00000000000000000	1.00000000000000000	1.00000000000000000	1.00000000000000000	586.00577923114053647
ENSG00000204544	1.00000000000000000	1.00000000000000000	1.00000000000000000	1.00000000000000000	63.20568004246351990	1.00000000000000000	1.00000000000000000
ENSG00000204634	1.00000000000000000	1.00000000000000000	193.75138162900023531	1.00000000000000000	1.00000000000000000	1.00000000000000000	1.00000000000000000
ENSG00000204673	1.00000000000000000	1.00000000000000000	1.00000000000000000	1.00000000000000000	68.39047375469053236	1.00000000000000000	1.00000000000000000
ENSG00000204711	1.00000000000000000	1.00000000000000000	509.30871312900944758	1.00000000000000000	1.00000000000000000	1.00000000000000000	1.00000000000000000
ENSG00000204815	1.00000000000000000	1.00000000000000000	237.57148386150217334	1.00000000000000000	1.00000000000000000	1.00000000000000000	1.00000000000000000
ENSG00000204852	1.00000000000000000	1.00000000000000000	163.66289815247162664	1.00000000000000000	1.00000000000000000	1.00000000000000000	1.00000000000000000
ENSG00000204950	1.00000000000000000	1.00000000000000000	242.14165208411679941	1.00000000000000000	1.00000000000000000	1.00000000000000000	1.00000000000000000
ENSG00000204977	1.00000000000000000	1.00000000000000000	56.49861354364347932	69.81188366026333370	1.00000000000000000	1.00000000000000000	1.00000000000000000
ENSG00000205076	1.00000000000000000	112.73476066255861383	1.00000000000000000	1.00000000000000000	1.00000000000000000	1.00000000000000000	1.00000000000000000
ENSG00000205084	1.00000000000000000	1.00000000000000000	391.26309990776309178	1.00000000000000000	1.00000000000000000	1.00000000000000000	1.00000000000000000
ENSG00000205155	1.00000000000000000	1.00000000000000000	520.88675413819589721	49.55941364036015528	63.63708423336838393	1.00000000000000000	1.00000000000000000
ENSG00000205413	1.00000000000000000	75.57863992868236380	64.30203520037515830	1.00000000000000000	67.55999673079656986	164.07494681581283658	1.00000000000000000
ENSG00000205420	480.21433449961176620	5395.18507128929377359	1.00000000000000000	118.89597741292958233	1.00000000000000000	1.00000000000000000	1.00000000000000000
ENSG00000205593	1.00000000000000000	1.00000000000000000	148.99282366981270798	1.00000000000000000	1.00000000000000000	1.00000000000000000	1.00000000000000000
ENSG00000205707	1.00000000000000000	1.00000000000000000	1.00000000000000000	61.39148002853803376	1.00000000000000000	1.00000000000000000	1.00000000000000000
ENSG00000205981	142.25129819022160405	47.49383870312574629	58.55086352131169747	99.75512603757265140	74.19366143445193984	1.00000000000000000	1.00000000000000000
ENSG00000206072	1.00000000000000000	225.96122464578405697	1.00000000000000000	262.78512246672528363	245.54380509683522860	1.00000000000000000	1.00000000000000000
ENSG00000206073	454.09931180233502346	1250.75979658519531768	1.00000000000000000	547.04126243327687007	139.59954306266473623	1.00000000000000000	1.00000000000000000
ENSG00000206075	188.13243571989346492	633.19490627191146359	1.00000000000000000	74.98674441880247343	1.00000000000000000	1.00000000000000000	1.00000000000000000
ENSG00000206199	1.00000000000000000	1.00000000000000000	342.47952806683866811	1.00000000000000000	1.00000000000000000	1.00000000000000000	1.00000000000000000
ENSG00000206530	1.00000000000000000	1.00000000000000000	285.28081143935327191	1.00000000000000000	1.00000000000000000	1.00000000000000000	1.00000000000000000
ENSG00000206573	1.00000000000000000	1.00000000000000000	83.51251408987793923	91.39354883280768149	90.93884912873080850	167.81857400642633138	1.00000000000000000
ENSG00000211455	1.00000000000000000	98.37163042053072104	1.00000000000000000	1.00000000000000000	1.00000000000000000	1.00000000000000000	1.00000000000000000
ENSG00000211751	1.00000000000000000	1.00000000000000000	1.00000000000000000	1.00000000000000000	1.00000000000000000	481.07013656864654649	1.00000000000000000
ENSG00000211772	1.00000000000000000	1.00000000000000000	1.00000000000000000	1.00000000000000000	1.00000000000000000	600.65307477826547711	1.00000000000000000
ENSG00000213047	1.00000000000000000	1.00000000000000000	1.00000000000000000	1.00000000000000000	1.00000000000000000	1.00000000000000000	93.24931070574720593
ENSG00000213085	1.00000000000000000	1.00000000000000000	364.20920908665334537	1.00000000000000000	1.00000000000000000	1.00000000000000000	1.00000000000000000
ENSG00000213123	1.00000000000000000	1.00000000000000000	260.53653075290225161	1.00000000000000000	1.00000000000000000	1.00000000000000000	1.00000000000000000
ENSG00000213145	1.00000000000000000	1.00000000000000000	1412.60409179327416496	1.00000000000000000	1.00000000000000000	428.70233751883438345	1.00000000000000000
ENSG00000213551	1.00000000000000000	57.90703096733657418	1.00000000000000000	1.00000000000000000	1.00000000000000000	1.00000000000000000	1.00000000000000000
ENSG00000213614	1.00000000000000000	1.00000000000000000	1.00000000000000000	35.43387728476332654	1.00000000000000000	1.00000000000000000	1.00000000000000000
ENSG00000213626	1.00000000000000000	67.05083237221494130	1.00000000000000000	1.00000000000000000	1.00000000000000000	257.12017432019240459	1.00000000000000000
ENSG00000213654	1.00000000000000000	1.00000000000000000	1.00000000000000000	1.00000000000000000	1.00000000000000000	279.57517001650535349	247.31595420144134323
ENSG00000213658	1.00000000000000000	1.00000000000000000	1.00000000000000000	1.00000000000000000	1.00000000000000000	265.48860058979124688	1.00000000000000000
ENSG00000213949	1.00000000000000000	1.00000000000000000	1.00000000000000000	1.00000000000000000	1.00000000000000000	318.84796010133118216	1.00000000000000000
ENSG00000213977	82.91201197822837798	1.00000000000000000	1.00000000000000000	68.45724771429361510	50.53032552950038792	1.00000000000000000	1.00000000000000000
ENSG00000213983	1.00000000000000000	1.00000000000000000	1.00000000000000000	69.85780413174755665	1.00000000000000000	1.00000000000000000	1.00000000000000000
ENSG00000214026	1.00000000000000000	1.00000000000000000	89.87563245586942173	64.04444607001327938	1.00000000000000000	1.00000000000000000	1.00000000000000000
ENSG00000214046	1.00000000000000000	1.00000000000000000	1.00000000000000000	51.93609310640209742	1.00000000000000000	1.00000000000000000	1.00000000000000000
ENSG00000214114	1.00000000000000000	1.00000000000000000	157.08237051552265484	1.00000000000000000	1.00000000000000000	1.00000000000000000	1.00000000000000000
ENSG00000214293	1.00000000000000000	1.00000000000000000	1.00000000000000000	44.22936556634561356	1.00000000000000000	1.00000000000000000	1.00000000000000000
ENSG00000214814	1.00000000000000000	1.00000000000000000	1.00000000000000000	62.18151407357574811	183.73747019453301732	1.00000000000000000	1.00000000000000000
ENSG00000215182	1.00000000000000000	1.00000000000000000	199.41902644302089698	249.48745960294698421	5300.53141798690467112	1.00000000000000000	1.00000000000000000
ENSG00000215187	1.00000000000000000	1.00000000000000000	150.53099645117552541	1.00000000000000000	1.00000000000000000	1.00000000000000000	1.00000000000000000
ENSG00000215217	1.00000000000000000	1.00000000000000000	855.04552519075514283	1.00000000000000000	1.00000000000000000	1.00000000000000000	1.00000000000000000
ENSG00000216490	1.00000000000000000	1.00000000000000000	1.00000000000000000	1.00000000000000000	1.00000000000000000	1.00000000000000000	216.51471881529650432
ENSG00000217555	1.00000000000000000	1.00000000000000000	56.59655504294411799	1.00000000000000000	1.00000000000000000	388.67614633766947918	144.11800863560262087
ENSG00000220205	70.64239052123303964	1.00000000000000000	69.54242741631058777	78.55358863950446846	85.70111984832142582	184.58674530191788676	1.00000000000000000
ENSG00000221914	178.98972659155069209	95.74500584157307514	120.88839947112508355	67.03874239503402066	78.04977642908443158	1.00000000000000000	1.00000000000000000
ENSG00000222041	1.00000000000000000	1.00000000000000000	1.00000000000000000	1.00000000000000000	1.00000000000000000	264.79072493897831464	124.01737474480356127
ENSG00000223496	1.00000000000000000	50.72474879480382270	1.00000000000000000	1.00000000000000000	1.00000000000000000	1.00000000000000000	1.00000000000000000
ENSG00000223865	1.00000000000000000	1.00000000000000000	69.97289504447348918	1.00000000000000000	1.00000000000000000	150.88882022287720019	9392.28141922858230828
ENSG00000224032	165.40932413575447413	111.89888432830406373	37.75553922578400545	102.36508305869965341	1.00000000000000000	1.00000000000000000	1.00000000000000000
ENSG00000224259	1.00000000000000000	1.00000000000000000	1.00000000000000000	89.71067708104878591	61.79536727405541541	1.00000000000000000	1.00000000000000000
ENSG00000224383	1.00000000000000000	1.00000000000000000	180.47143834284804598	1.00000000000000000	1.00000000000000000	1.00000000000000000	1.00000000000000000
ENSG00000225470	1.00000000000000000	1.00000000000000000	52.69765759156076967	72.34064951956798950	1.00000000000000000	1.00000000000000000	1.00000000000000000
ENSG00000225663	1.00000000000000000	1.00000000000000000	1.00000000000000000	1.00000000000000000	1.00000000000000000	1.00000000000000000	124.84204340700145508
ENSG00000226644	1.00000000000000000	1.00000000000000000	169.15912752175921696	1.00000000000000000	1.00000000000000000	1.00000000000000000	1.00000000000000000
ENSG00000227036	1.00000000000000000	1.00000000000000000	1.00000000000000000	77.75738543874012976	84.02854606238659585	1.00000000000000000	1.00000000000000000
ENSG00000227191	1.00000000000000000	1.00000000000000000	1.00000000000000000	1.00000000000000000	1.00000000000000000	168.79680519923297766	1.00000000000000000
ENSG00000227507	1.00000000000000000	1.00000000000000000	1.00000000000000000	1.00000000000000000	1.00000000000000000	606.56954729236781532	474.04211518581672635
ENSG00000227877	1.00000000000000000	1.00000000000000000	283.88005272545132129	1.00000000000000000	1.00000000000000000	1.00000000000000000	1.00000000000000000
ENSG00000229732	1.00000000000000000	93.16939985818974890	1.00000000000000000	1.00000000000000000	1.00000000000000000	1.00000000000000000	1.00000000000000000
ENSG00000229807	392.46101459951006518	115.75221573660141416	114.30352328364327263	222.11578215809055337	152.20978879556153629	1.00000000000000000	1.00000000000000000
ENSG00000229809	1.00000000000000000	1.00000000000000000	144.74452170186737021	1.00000000000000000	1.00000000000000000	1.00000000000000000	1.00000000000000000
ENSG00000230062	1.00000000000000000	1.00000000000000000	213.59540585986457017	1.00000000000000000	1.00000000000000000	1.00000000000000000	1.00000000000000000
ENSG00000231389	1.00000000000000000	1.00000000000000000	140.58471929594637118	70.54534988141102758	1.00000000000000000	193.74595338642160414	8816.57311912249315355
ENSG00000231621	1.00000000000000000	1.00000000000000000	238.39629460379691750	1.00000000000000000	1.00000000000000000	1.00000000000000000	1.00000000000000000
ENSG00000231738	1.00000000000000000	1.00000000000000000	240.34723916936340515	1.00000000000000000	1.00000000000000000	1.00000000000000000	1.00000000000000000
ENSG00000232629	1.00000000000000000	1.00000000000000000	1.00000000000000000	1.00000000000000000	1.00000000000000000	1.00000000000000000	342.04553696554899034
ENSG00000232931	1.00000000000000000	1.00000000000000000	1.00000000000000000	1.00000000000000000	77.18566154844586436	1.00000000000000000	1.00000000000000000
ENSG00000233016	1.00000000000000000	85.63256590640553156	1.00000000000000000	45.09183392157538606	47.07265470070078095	147.66537221124798407	114.54117314679970718
ENSG00000233954	1.00000000000000000	45.22040830631101471	1.00000000000000000	1.00000000000000000	1.00000000000000000	1.00000000000000000	1.00000000000000000
ENSG00000234478	1.00000000000000000	1.00000000000000000	157.90256687854579809	1.00000000000000000	1.00000000000000000	1.00000000000000000	1.00000000000000000
ENSG00000234961	1.00000000000000000	1.00000000000000000	1.00000000000000000	1.00000000000000000	1.00000000000000000	1.00000000000000000	162.57608144799309002
ENSG00000235162	1.00000000000000000	39.98338664399035736	491.39484201336682645	1.00000000000000000	1.00000000000000000	196.73832016148463708	233.92682368555014705
ENSG00000235576	1.00000000000000000	1.00000000000000000	1.00000000000000000	1.00000000000000000	1.00000000000000000	291.08491686335560189	1.00000000000000000
ENSG00000237541	1.00000000000000000	1.00000000000000000	1.00000000000000000	1.00000000000000000	1.00000000000000000	1.00000000000000000	1025.68602829798487619
ENSG00000238045	1.00000000000000000	1.00000000000000000	1.00000000000000000	1.00000000000000000	74.11757111642531015	1.00000000000000000	1.00000000000000000
ENSG00000239467	1.00000000000000000	1.00000000000000000	162.91932027806507222	1.00000000000000000	1.00000000000000000	1.00000000000000000	1.00000000000000000
ENSG00000239672	70.56566214667374481	1.00000000000000000	51.06382006150777642	59.91923609045390009	1.00000000000000000	1.00000000000000000	1.00000000000000000
ENSG00000239961	1.00000000000000000	1.00000000000000000	1.00000000000000000	1.00000000000000000	1.00000000000000000	1.00000000000000000	146.02078813757850639
ENSG00000241794	1.00000000000000000	295.79403576232630257	1.00000000000000000	1.00000000000000000	1.00000000000000000	1.00000000000000000	1.00000000000000000
ENSG00000242574	1.00000000000000000	1.00000000000000000	1.00000000000000000	1.00000000000000000	1.00000000000000000	1.00000000000000000	298.36660021359273287
ENSG00000243646	1.00000000000000000	1.00000000000000000	1.00000000000000000	1.00000000000000000	52.45738525078463255	1.00000000000000000	1.00000000000000000
ENSG00000243649	1.00000000000000000	1.00000000000000000	1.00000000000000000	1.00000000000000000	192.51314229279546453	1.00000000000000000	1.00000000000000000
ENSG00000243710	1.00000000000000000	1.00000000000000000	168.32318773404747958	1.00000000000000000	1.00000000000000000	1.00000000000000000	1.00000000000000000
ENSG00000243910	1.00000000000000000	1.00000000000000000	199.56331362160483422	1.00000000000000000	1.00000000000000000	1.00000000000000000	1.00000000000000000
ENSG00000243955	1.00000000000000000	1.00000000000000000	2354.62829518440094034	487.87777845325007320	366.61183916751758716	160.72538557675898119	1.00000000000000000
ENSG00000244067	1.00000000000000000	1.00000000000000000	701.51871416130268244	1.00000000000000000	1.00000000000000000	1.00000000000000000	1.00000000000000000
ENSG00000244734	321.44948603365071449	1.00000000000000000	227.44152955507746583	1.00000000000000000	307.95936591460446152	549.06431474236512713	4296.27450705810588261
ENSG00000247596	1.00000000000000000	67.03846217759263482	1.00000000000000000	1.00000000000000000	1.00000000000000000	1.00000000000000000	165.56009874699637408
ENSG00000248144	651.20414453619355299	1.00000000000000000	287.46540852147739997	972.96955346169170298	1257.62776399307767861	1.00000000000000000	1.00000000000000000
ENSG00000248485	138.48108869086755135	1.00000000000000000	1.00000000000000000	106.47278390789060154	1.00000000000000000	1.00000000000000000	1.00000000000000000
ENSG00000248712	1.00000000000000000	1.00000000000000000	298.00446969267159147	1.00000000000000000	1.00000000000000000	1.00000000000000000	1.00000000000000000
ENSG00000248771	1.00000000000000000	1.00000000000000000	1.00000000000000000	1.00000000000000000	90.33939712408601963	1.00000000000000000	1.00000000000000000
ENSG00000249437	1.00000000000000000	1.00000000000000000	1.00000000000000000	1.00000000000000000	1.00000000000000000	1.00000000000000000	146.46349018259687114
ENSG00000250722	94.41225708061597288	1.00000000000000000	1.00000000000000000	115.93132218285299473	106.23702778552534198	1.00000000000000000	1.00000000000000000
ENSG00000250786	1.00000000000000000	1.00000000000000000	1.00000000000000000	89.11744681913053512	88.76861717731650003	1.00000000000000000	1.00000000000000000
ENSG00000253982	1.00000000000000000	1.00000000000000000	1.00000000000000000	1.00000000000000000	64.06249297984179236	1.00000000000000000	1.00000000000000000
ENSG00000254024	1.00000000000000000	1.00000000000000000	163.03049662499185501	1.00000000000000000	1.00000000000000000	1.00000000000000000	1.00000000000000000
ENSG00000254505	1.00000000000000000	1.00000000000000000	59.65921605816414797	53.31952364582726744	1.00000000000000000	138.45589460468008269	1.00000000000000000
ENSG00000254986	1.00000000000000000	37.93009420152796451	1.00000000000000000	1.00000000000000000	79.94806395612143035	1.00000000000000000	1.00000000000000000
ENSG00000256045	102.00053644497296546	1.00000000000000000	139.46111087251614435	141.84780289694629118	1.00000000000000000	1.00000000000000000	1.00000000000000000
ENSG00000256061	1.00000000000000000	1.00000000000000000	305.80242660290753065	1.00000000000000000	1.00000000000000000	1.00000000000000000	1.00000000000000000
ENSG00000256618	1.00000000000000000	233.04641057406368532	1.00000000000000000	119.78929613988216829	1.00000000000000000	1.00000000000000000	1.00000000000000000
ENSG00000256870	1.00000000000000000	1.00000000000000000	1.00000000000000000	76.14538940435669190	91.02235460701885472	1.00000000000000000	1.00000000000000000
ENSG00000256940	1.00000000000000000	45.78397270507577588	1.00000000000000000	1.00000000000000000	1.00000000000000000	1.00000000000000000	1.00000000000000000
ENSG00000257057	1.00000000000000000	1.00000000000000000	424.78342573216735900	1.00000000000000000	1.00000000000000000	1.00000000000000000	1.00000000000000000
ENSG00000257103	1.00000000000000000	76.02820561196088534	74.48443351123781042	81.63422666841096031	93.09580715499571113	204.11434787030648863	1.00000000000000000
[truncated: 36 more rows]
