# Supplementary material for: An integrated cell atlas of the lung in health and disease
Source: Nat Med. 2023 Jun 8;29(6):1563–77. doi: 10.1038/s41591-023-02327-2 (PMC10287567; doi:10.1038/s41591-023-02327-2)
Supplement: Supplementary file 6 — CIBERSORTx-generated cell type signature matrices for deconvolution of bulk expression data into cell type proportions. [file 41591_2023_2327_MOESM6_ESM.zip › CIBERSORTx_parenchyma_cell_type_signatures.tsv]

NAME	EC arterial	EC capillary	EC venous	Lymphatic EC	Basal & Secretory	Multiciliated lineage	AT2	B cell lineage	Innate lymphoid cell NK & T cell lineage	Dendritic cells	Alveolar macrophages	Interstitial macrophages	Mast cells	Monocytes	Fibroblast lineage	Smooth muscle
A1BG	1.00000000000000000	1.00000000000000000	1.00000000000000000	1.00000000000000000	1.00000000000000000	1.00000000000000000	1.00000000000000000	1.00000000000000000	1.00000000000000000	71.01348210477080158	30.02825303918914557	1.00000000000000000	1.00000000000000000	1.00000000000000000	1.00000000000000000	59.76281807297174709
A2M	1488.54236126650903316	1019.80028423290048067	1016.51087361863653769	357.06368741282250312	1.00000000000000000	1.00000000000000000	1.00000000000000000	1.00000000000000000	1.00000000000000000	103.15155250459885394	1.00000000000000000	1.00000000000000000	1.00000000000000000	1.00000000000000000	2750.17783113688847152	880.81275957099103380
A4GALT	66.36289593402860021	1.00000000000000000	114.31994408583837242	89.46752018086877456	1.00000000000000000	1.00000000000000000	1.00000000000000000	1.00000000000000000	1.00000000000000000	1.00000000000000000	1.00000000000000000	1.00000000000000000	1.00000000000000000	1.00000000000000000	68.87036704769229800	98.91889981751177174
AASS	1.00000000000000000	1.00000000000000000	1.00000000000000000	1.00000000000000000	1.00000000000000000	1.00000000000000000	1.00000000000000000	1.00000000000000000	1.00000000000000000	1.00000000000000000	1.00000000000000000	1.00000000000000000	1.00000000000000000	1.00000000000000000	60.14226003821450206	1.00000000000000000
AATF	1.00000000000000000	1.00000000000000000	1.00000000000000000	1.00000000000000000	1.00000000000000000	1.00000000000000000	1.00000000000000000	1.00000000000000000	1.00000000000000000	37.36716013922949031	40.95616874310810118	1.00000000000000000	1.00000000000000000	1.00000000000000000	1.00000000000000000	1.00000000000000000
ABCA1	1.00000000000000000	1.00000000000000000	1.00000000000000000	1.00000000000000000	1.00000000000000000	1.00000000000000000	1.00000000000000000	1.00000000000000000	1.00000000000000000	1.00000000000000000	1.00000000000000000	96.93029652575457078	1.00000000000000000	1.00000000000000000	132.04128427068761198	1.00000000000000000
ABCA10	1.00000000000000000	1.00000000000000000	1.00000000000000000	1.00000000000000000	1.00000000000000000	1.00000000000000000	1.00000000000000000	1.00000000000000000	1.00000000000000000	1.00000000000000000	1.00000000000000000	1.00000000000000000	1.00000000000000000	1.00000000000000000	69.68695746156222981	1.00000000000000000
ABCA13	1.00000000000000000	1.00000000000000000	1.00000000000000000	1.00000000000000000	1.00000000000000000	131.76350726585397410	1.00000000000000000	1.00000000000000000	1.00000000000000000	1.00000000000000000	1.00000000000000000	1.00000000000000000	1.00000000000000000	1.00000000000000000	1.00000000000000000	1.00000000000000000
ABCA3	1.00000000000000000	1.00000000000000000	1.00000000000000000	1.00000000000000000	1.00000000000000000	1.00000000000000000	389.54284609743081091	1.00000000000000000	1.00000000000000000	1.00000000000000000	1.00000000000000000	1.00000000000000000	1.00000000000000000	1.00000000000000000	1.00000000000000000	1.00000000000000000
ABCA6	1.00000000000000000	1.00000000000000000	1.00000000000000000	1.00000000000000000	1.00000000000000000	1.00000000000000000	1.00000000000000000	1.00000000000000000	1.00000000000000000	1.00000000000000000	1.00000000000000000	1.00000000000000000	1.00000000000000000	1.00000000000000000	233.27974822719008330	1.00000000000000000
ABCA8	1.00000000000000000	1.00000000000000000	1.00000000000000000	1.00000000000000000	1.00000000000000000	1.00000000000000000	1.00000000000000000	1.00000000000000000	1.00000000000000000	1.00000000000000000	1.00000000000000000	1.00000000000000000	1.00000000000000000	1.00000000000000000	383.73597164062812226	1.00000000000000000
ABCA9	1.00000000000000000	1.00000000000000000	1.00000000000000000	1.00000000000000000	1.00000000000000000	1.00000000000000000	1.00000000000000000	1.00000000000000000	1.00000000000000000	1.00000000000000000	1.00000000000000000	1.00000000000000000	1.00000000000000000	1.00000000000000000	101.99190096911452486	1.00000000000000000
ABCC3	1.00000000000000000	1.00000000000000000	1.00000000000000000	1.00000000000000000	1.00000000000000000	1.00000000000000000	1.00000000000000000	1.00000000000000000	1.00000000000000000	1.00000000000000000	36.15052653306011621	38.77917346033756729	1.00000000000000000	1.00000000000000000	1.00000000000000000	1.00000000000000000
ABCC4	119.87904830686520086	1.00000000000000000	1.00000000000000000	1.00000000000000000	1.00000000000000000	1.00000000000000000	51.71423627871372730	1.00000000000000000	1.00000000000000000	1.00000000000000000	1.00000000000000000	1.00000000000000000	1.00000000000000000	1.00000000000000000	1.00000000000000000	1.00000000000000000
ABCC5	1.00000000000000000	1.00000000000000000	1.00000000000000000	1.00000000000000000	50.89103753482670811	67.63758420542809802	1.00000000000000000	1.00000000000000000	1.00000000000000000	1.00000000000000000	1.00000000000000000	1.00000000000000000	1.00000000000000000	1.00000000000000000	1.00000000000000000	1.00000000000000000
ABCD3	1.00000000000000000	1.00000000000000000	1.00000000000000000	1.00000000000000000	1.00000000000000000	64.50699609123169864	43.04480867216186368	1.00000000000000000	1.00000000000000000	1.00000000000000000	1.00000000000000000	1.00000000000000000	1.00000000000000000	1.00000000000000000	1.00000000000000000	1.00000000000000000
ABCD4	76.87230843463051144	1.00000000000000000	1.00000000000000000	1.00000000000000000	1.00000000000000000	1.00000000000000000	1.00000000000000000	1.00000000000000000	1.00000000000000000	1.00000000000000000	1.00000000000000000	1.00000000000000000	1.00000000000000000	1.00000000000000000	1.00000000000000000	1.00000000000000000
ABCG1	1.00000000000000000	148.77471099005953192	61.16855722836694298	127.04096769790858446	1.00000000000000000	1.00000000000000000	1.00000000000000000	1.00000000000000000	1.00000000000000000	1.00000000000000000	177.28608004745984772	91.91739349217090194	1.00000000000000000	1.00000000000000000	1.00000000000000000	1.00000000000000000
ABHD11	1.00000000000000000	1.00000000000000000	1.00000000000000000	1.00000000000000000	36.81409776260952071	106.53749833438484984	1.00000000000000000	1.00000000000000000	1.00000000000000000	1.00000000000000000	1.00000000000000000	1.00000000000000000	1.00000000000000000	1.00000000000000000	1.00000000000000000	1.00000000000000000
ABHD12	1.00000000000000000	1.00000000000000000	1.00000000000000000	1.00000000000000000	1.00000000000000000	1.00000000000000000	1.00000000000000000	1.00000000000000000	1.00000000000000000	79.99071754477674290	60.62699050102168030	85.86117214863737956	1.00000000000000000	1.00000000000000000	1.00000000000000000	1.00000000000000000
ABHD14B	1.00000000000000000	1.00000000000000000	1.00000000000000000	1.00000000000000000	48.03489278903269621	62.42473754583910761	71.69167255824847018	74.55777309022543875	75.25676449844536364	1.00000000000000000	41.06125533882046597	46.85164751610538758	98.77295752237820636	1.00000000000000000	59.96824418443789995	1.00000000000000000
ABHD17A	80.33613925271589551	129.76402368220703920	1.00000000000000000	1.00000000000000000	1.00000000000000000	1.00000000000000000	1.00000000000000000	1.00000000000000000	92.30155479185910394	1.00000000000000000	1.00000000000000000	1.00000000000000000	1.00000000000000000	1.00000000000000000	61.85184896910558194	1.00000000000000000
ABHD5	1.00000000000000000	1.00000000000000000	1.00000000000000000	1.00000000000000000	1.00000000000000000	1.00000000000000000	1.00000000000000000	1.00000000000000000	1.00000000000000000	1.00000000000000000	131.77272089205024486	112.06814706893064226	1.00000000000000000	145.56853421223590317	45.57993830432450011	1.00000000000000000
ABI2	1.00000000000000000	1.00000000000000000	57.35903404415372364	1.00000000000000000	1.00000000000000000	104.56078303282775721	1.00000000000000000	1.00000000000000000	1.00000000000000000	1.00000000000000000	1.00000000000000000	1.00000000000000000	1.00000000000000000	1.00000000000000000	97.11232206756143626	81.93499376692319913
ABI3	1.00000000000000000	1.00000000000000000	1.00000000000000000	62.79366562392079487	1.00000000000000000	1.00000000000000000	1.00000000000000000	1.00000000000000000	211.91951827367196870	56.30500360561926243	1.00000000000000000	1.00000000000000000	1.00000000000000000	86.97559328882348950	1.00000000000000000	1.00000000000000000
ABI3BP	199.84566413510162874	1.00000000000000000	204.12607828635083251	110.38456213156877084	1.00000000000000000	1.00000000000000000	1.00000000000000000	1.00000000000000000	1.00000000000000000	1.00000000000000000	1.00000000000000000	1.00000000000000000	1.00000000000000000	1.00000000000000000	387.12220069598134842	1.00000000000000000
ABL1	1.00000000000000000	1.00000000000000000	1.00000000000000000	1.00000000000000000	1.00000000000000000	1.00000000000000000	1.00000000000000000	1.00000000000000000	1.00000000000000000	1.00000000000000000	1.00000000000000000	1.00000000000000000	1.00000000000000000	1.00000000000000000	70.45134483116888191	1.00000000000000000
ABL2	1.00000000000000000	1.00000000000000000	1.00000000000000000	1.00000000000000000	1.00000000000000000	1.00000000000000000	1.00000000000000000	1.00000000000000000	1.00000000000000000	90.61557792352488150	43.19738128872615590	96.11469620832056648	1.00000000000000000	51.57781335808888201	83.56222567818160485	1.00000000000000000
ABR	67.03787077000140471	1.00000000000000000	1.00000000000000000	1.00000000000000000	1.00000000000000000	1.00000000000000000	1.00000000000000000	1.00000000000000000	1.00000000000000000	1.00000000000000000	27.65932851382812885	36.74908502036358726	1.00000000000000000	1.00000000000000000	1.00000000000000000	78.83904442149032832
ABRACL	117.46415490810863957	1.00000000000000000	1.00000000000000000	1.00000000000000000	65.00130991739217734	1.00000000000000000	57.93300005283667531	100.27380802100911694	253.38139707992516492	135.79590200716273785	156.23573747514981847	145.08212997205259853	161.67094376037763936	271.56328734233801470	1.00000000000000000	1.00000000000000000
ABT1	1.00000000000000000	1.00000000000000000	1.00000000000000000	1.00000000000000000	1.00000000000000000	1.00000000000000000	1.00000000000000000	1.00000000000000000	1.00000000000000000	1.00000000000000000	1.00000000000000000	1.00000000000000000	87.22451396284928649	1.00000000000000000	1.00000000000000000	1.00000000000000000
ABTB1	1.00000000000000000	1.00000000000000000	1.00000000000000000	1.00000000000000000	1.00000000000000000	1.00000000000000000	1.00000000000000000	1.00000000000000000	1.00000000000000000	1.00000000000000000	1.00000000000000000	1.00000000000000000	1.00000000000000000	63.42830233620803426	1.00000000000000000	92.87567816680849830
AC004791.2	1.00000000000000000	1.00000000000000000	1.00000000000000000	1.00000000000000000	1.00000000000000000	1.00000000000000000	1.00000000000000000	1.00000000000000000	1.00000000000000000	1.00000000000000000	1.00000000000000000	1.00000000000000000	95.47488907775061762	1.00000000000000000	1.00000000000000000	1.00000000000000000
AC006129.2	1.00000000000000000	1.00000000000000000	1.00000000000000000	1.00000000000000000	1.00000000000000000	1.00000000000000000	1.00000000000000000	1.00000000000000000	77.53367435752301162	1.00000000000000000	1.00000000000000000	1.00000000000000000	1.00000000000000000	1.00000000000000000	1.00000000000000000	1.00000000000000000
AC007246.3	1.00000000000000000	1.00000000000000000	1.00000000000000000	1.00000000000000000	1.00000000000000000	1.00000000000000000	1.00000000000000000	1.00000000000000000	1.00000000000000000	1.00000000000000000	39.20660046411915545	1.00000000000000000	1.00000000000000000	1.00000000000000000	1.00000000000000000	1.00000000000000000
AC007405.6	1.00000000000000000	1.00000000000000000	1.00000000000000000	1.00000000000000000	1.00000000000000000	96.10944788095734737	74.04803785247693781	1.00000000000000000	1.00000000000000000	1.00000000000000000	1.00000000000000000	1.00000000000000000	1.00000000000000000	1.00000000000000000	1.00000000000000000	1.00000000000000000
AC013264.2	1.00000000000000000	1.00000000000000000	1.00000000000000000	1.00000000000000000	1.00000000000000000	421.60169985789036673	1.00000000000000000	1.00000000000000000	1.00000000000000000	1.00000000000000000	1.00000000000000000	1.00000000000000000	1.00000000000000000	1.00000000000000000	1.00000000000000000	1.00000000000000000
AC013461.1	1.00000000000000000	1.00000000000000000	1.00000000000000000	1.00000000000000000	1.00000000000000000	1.00000000000000000	34.83704026434026702	1.00000000000000000	1.00000000000000000	1.00000000000000000	1.00000000000000000	1.00000000000000000	1.00000000000000000	74.48103563299343932	92.26087008322983252	188.09997925097073335
AC018647.3	1.00000000000000000	1.00000000000000000	1.00000000000000000	1.00000000000000000	1.00000000000000000	1.00000000000000000	1.00000000000000000	1.00000000000000000	1.00000000000000000	1.00000000000000000	1.00000000000000000	1.00000000000000000	1.00000000000000000	1.00000000000000000	1.00000000000000000	92.97821824613032504
AC079630.4	1.00000000000000000	1.00000000000000000	1.00000000000000000	1.00000000000000000	1.00000000000000000	1.00000000000000000	41.27848685670719675	1.00000000000000000	1.00000000000000000	1.00000000000000000	1.00000000000000000	1.00000000000000000	1.00000000000000000	1.00000000000000000	1.00000000000000000	1.00000000000000000
AC090616.2	1.00000000000000000	1.00000000000000000	1.00000000000000000	1.00000000000000000	1.00000000000000000	1.00000000000000000	55.78316268583936477	1.00000000000000000	1.00000000000000000	1.00000000000000000	1.00000000000000000	1.00000000000000000	1.00000000000000000	1.00000000000000000	1.00000000000000000	1.00000000000000000
AC092580.4	1.00000000000000000	1.00000000000000000	1.00000000000000000	1.00000000000000000	1.00000000000000000	1.00000000000000000	1.00000000000000000	1.00000000000000000	161.80343433223376337	1.00000000000000000	1.00000000000000000	1.00000000000000000	1.00000000000000000	1.00000000000000000	1.00000000000000000	1.00000000000000000
ACAA2	1.00000000000000000	1.00000000000000000	1.00000000000000000	1.00000000000000000	1.00000000000000000	1.00000000000000000	38.63221865531703259	1.00000000000000000	88.94896081809406496	74.33387554370172268	83.42252170808835388	82.45728310149080187	1.00000000000000000	1.00000000000000000	72.33905835572548426	1.00000000000000000
ACACA	1.00000000000000000	1.00000000000000000	1.00000000000000000	1.00000000000000000	1.00000000000000000	1.00000000000000000	55.33263463973987228	1.00000000000000000	1.00000000000000000	1.00000000000000000	1.00000000000000000	1.00000000000000000	1.00000000000000000	1.00000000000000000	1.00000000000000000	1.00000000000000000
ACADL	1.00000000000000000	1.00000000000000000	1.00000000000000000	1.00000000000000000	1.00000000000000000	1.00000000000000000	60.59640000309980934	1.00000000000000000	1.00000000000000000	1.00000000000000000	1.00000000000000000	1.00000000000000000	1.00000000000000000	1.00000000000000000	1.00000000000000000	1.00000000000000000
ACADM	108.97562592641496337	1.00000000000000000	1.00000000000000000	1.00000000000000000	1.00000000000000000	52.48689539787837788	46.04381278533634259	65.58301914736657068	1.00000000000000000	1.00000000000000000	36.34562092974102399	1.00000000000000000	1.00000000000000000	1.00000000000000000	65.66407955623161286	1.00000000000000000
ACADSB	1.00000000000000000	1.00000000000000000	1.00000000000000000	1.00000000000000000	65.19986003238300043	1.00000000000000000	43.56078787665332186	1.00000000000000000	1.00000000000000000	1.00000000000000000	1.00000000000000000	1.00000000000000000	1.00000000000000000	1.00000000000000000	1.00000000000000000	1.00000000000000000
ACAP1	1.00000000000000000	1.00000000000000000	1.00000000000000000	1.00000000000000000	1.00000000000000000	106.78025305823408075	1.00000000000000000	154.09603756555463860	433.43343087961216042	62.83542737323734428	1.00000000000000000	1.00000000000000000	1.00000000000000000	1.00000000000000000	1.00000000000000000	1.00000000000000000
ACAT2	1.00000000000000000	1.00000000000000000	1.00000000000000000	1.00000000000000000	35.70336503354432978	1.00000000000000000	121.33435037841215376	1.00000000000000000	1.00000000000000000	1.00000000000000000	1.00000000000000000	1.00000000000000000	1.00000000000000000	1.00000000000000000	55.00227057158451061	1.00000000000000000
ACE	83.71573231498251744	169.42345024854944313	1.00000000000000000	1.00000000000000000	1.00000000000000000	1.00000000000000000	1.00000000000000000	1.00000000000000000	1.00000000000000000	1.00000000000000000	1.00000000000000000	1.00000000000000000	1.00000000000000000	1.00000000000000000	1.00000000000000000	1.00000000000000000
ACER3	1.00000000000000000	1.00000000000000000	1.00000000000000000	1.00000000000000000	1.00000000000000000	1.00000000000000000	1.00000000000000000	1.00000000000000000	1.00000000000000000	58.61592954406960132	106.21092028340032698	63.19649702988263584	148.43271358641521829	1.00000000000000000	1.00000000000000000	1.00000000000000000
ACIN1	1.00000000000000000	1.00000000000000000	1.00000000000000000	1.00000000000000000	1.00000000000000000	69.90600517981941664	34.43538035285681786	74.82339152133690163	1.00000000000000000	37.48658646470378386	1.00000000000000000	52.61036184145883254	1.00000000000000000	1.00000000000000000	56.33800425133494372	79.72249507833718951
ACKR1	1.00000000000000000	1.00000000000000000	6716.48920911237382825	1.00000000000000000	1.00000000000000000	1.00000000000000000	1.00000000000000000	1.00000000000000000	1.00000000000000000	1.00000000000000000	1.00000000000000000	1.00000000000000000	1.00000000000000000	1.00000000000000000	1.00000000000000000	1.00000000000000000
ACKR2	1.00000000000000000	1.00000000000000000	1.00000000000000000	130.53372657119831501	1.00000000000000000	1.00000000000000000	1.00000000000000000	1.00000000000000000	1.00000000000000000	1.00000000000000000	1.00000000000000000	1.00000000000000000	1.00000000000000000	1.00000000000000000	1.00000000000000000	1.00000000000000000
ACKR3	1.00000000000000000	1.00000000000000000	1.00000000000000000	91.28784894383356630	1.00000000000000000	1.00000000000000000	1.00000000000000000	1.00000000000000000	1.00000000000000000	1.00000000000000000	1.00000000000000000	1.00000000000000000	1.00000000000000000	1.00000000000000000	199.68627359885334727	1.00000000000000000
ACO1	1.00000000000000000	1.00000000000000000	1.00000000000000000	1.00000000000000000	1.00000000000000000	1.00000000000000000	1.00000000000000000	1.00000000000000000	1.00000000000000000	1.00000000000000000	55.85142498121027899	1.00000000000000000	1.00000000000000000	1.00000000000000000	1.00000000000000000	1.00000000000000000
ACOT13	1.00000000000000000	1.00000000000000000	1.00000000000000000	1.00000000000000000	1.00000000000000000	1.00000000000000000	47.28847875933763589	1.00000000000000000	1.00000000000000000	1.00000000000000000	49.21849589638583211	1.00000000000000000	1.00000000000000000	1.00000000000000000	1.00000000000000000	1.00000000000000000
ACOT4	1.00000000000000000	1.00000000000000000	1.00000000000000000	1.00000000000000000	1.00000000000000000	1.00000000000000000	1.00000000000000000	1.00000000000000000	1.00000000000000000	1.00000000000000000	35.18867990954023384	1.00000000000000000	1.00000000000000000	1.00000000000000000	1.00000000000000000	1.00000000000000000
ACOT7	1.00000000000000000	1.00000000000000000	1.00000000000000000	1.00000000000000000	1.00000000000000000	1.00000000000000000	1.00000000000000000	1.00000000000000000	1.00000000000000000	1.00000000000000000	97.98440954686661541	1.00000000000000000	133.20153596817982589	1.00000000000000000	1.00000000000000000	1.00000000000000000
ACOX1	1.00000000000000000	1.00000000000000000	1.00000000000000000	1.00000000000000000	1.00000000000000000	1.00000000000000000	1.00000000000000000	1.00000000000000000	1.00000000000000000	1.00000000000000000	39.41095668667611562	38.67265961446815226	1.00000000000000000	1.00000000000000000	1.00000000000000000	1.00000000000000000
ACP2	1.00000000000000000	1.00000000000000000	1.00000000000000000	1.00000000000000000	1.00000000000000000	1.00000000000000000	1.00000000000000000	1.00000000000000000	1.00000000000000000	1.00000000000000000	30.38310545343646041	57.00367901174568175	1.00000000000000000	1.00000000000000000	1.00000000000000000	1.00000000000000000
ACP5	1.00000000000000000	1.00000000000000000	1.00000000000000000	1.00000000000000000	1.00000000000000000	1.00000000000000000	88.52691015099154015	75.92136072924260759	1.00000000000000000	223.60745646659756858	1170.02128289176016551	1078.31693713248341737	1.00000000000000000	100.63030070770632562	1.00000000000000000	1.00000000000000000
ACSL1	1.00000000000000000	1.00000000000000000	1.00000000000000000	1.00000000000000000	1.00000000000000000	1.00000000000000000	157.75028931892614992	1.00000000000000000	1.00000000000000000	123.33376107332004779	227.59054753334314114	225.24028372934935760	1.00000000000000000	308.56825159415450344	1.00000000000000000	1.00000000000000000
ACSL4	1.00000000000000000	1.00000000000000000	1.00000000000000000	1.00000000000000000	1.00000000000000000	1.00000000000000000	176.14342395087464865	1.00000000000000000	1.00000000000000000	48.98254599732400294	44.70813284952105704	80.18259833207687848	348.97951629043473076	59.39314222864548043	39.18809489174839200	1.00000000000000000
ACSL5	1.00000000000000000	1.00000000000000000	1.00000000000000000	1.00000000000000000	1.00000000000000000	1.00000000000000000	52.76804749211203927	1.00000000000000000	1.00000000000000000	1.00000000000000000	1.00000000000000000	1.00000000000000000	1.00000000000000000	1.00000000000000000	1.00000000000000000	1.00000000000000000
ACSS2	1.00000000000000000	1.00000000000000000	1.00000000000000000	1.00000000000000000	1.00000000000000000	1.00000000000000000	115.47039737487507693	1.00000000000000000	1.00000000000000000	1.00000000000000000	1.00000000000000000	1.00000000000000000	1.00000000000000000	1.00000000000000000	1.00000000000000000	1.00000000000000000
ACTA2	1.00000000000000000	1.00000000000000000	1.00000000000000000	1.00000000000000000	1.00000000000000000	1.00000000000000000	1.00000000000000000	1.00000000000000000	1.00000000000000000	1.00000000000000000	1.00000000000000000	1.00000000000000000	1.00000000000000000	1.00000000000000000	347.24554419697312824	11446.32353575433990045
ACTG2	1.00000000000000000	1.00000000000000000	1.00000000000000000	1.00000000000000000	1.00000000000000000	1.00000000000000000	1.00000000000000000	1.00000000000000000	1.00000000000000000	1.00000000000000000	1.00000000000000000	1.00000000000000000	1.00000000000000000	1.00000000000000000	1.00000000000000000	1427.19392173210803776
ACTN1	1.00000000000000000	1.00000000000000000	265.58415804735705024	354.84859281769126937	1.00000000000000000	52.36244353188473610	1.00000000000000000	1.00000000000000000	1.00000000000000000	73.63580420277195060	82.43736533641842357	150.26671419041355193	1.00000000000000000	87.63917590280451009	132.51898843981254572	613.46000971955561454
ACTR1A	110.19696271701342027	195.21840672845303288	1.00000000000000000	74.08380217136807744	1.00000000000000000	1.00000000000000000	1.00000000000000000	1.00000000000000000	1.00000000000000000	43.92359811181301410	36.81311657947290428	59.24145237750072823	1.00000000000000000	1.00000000000000000	67.38201995685501799	70.81300155038854882
ACTR1B	1.00000000000000000	1.00000000000000000	1.00000000000000000	1.00000000000000000	1.00000000000000000	1.00000000000000000	1.00000000000000000	1.00000000000000000	1.00000000000000000	1.00000000000000000	1.00000000000000000	1.00000000000000000	1.00000000000000000	1.00000000000000000	1.00000000000000000	91.33386406168364147
ACVRL1	477.60302006572959499	805.36987579523031400	274.69085934313193320	96.77524487484078008	1.00000000000000000	1.00000000000000000	1.00000000000000000	1.00000000000000000	1.00000000000000000	1.00000000000000000	37.14310375704363310	1.00000000000000000	1.00000000000000000	1.00000000000000000	1.00000000000000000	1.00000000000000000
ACYP1	1.00000000000000000	125.69652358019968119	1.00000000000000000	1.00000000000000000	1.00000000000000000	172.55932034999540292	1.00000000000000000	1.00000000000000000	1.00000000000000000	1.00000000000000000	1.00000000000000000	1.00000000000000000	1.00000000000000000	1.00000000000000000	1.00000000000000000	1.00000000000000000
ACYP2	1.00000000000000000	1.00000000000000000	1.00000000000000000	1.00000000000000000	1.00000000000000000	1.00000000000000000	28.00943776204088920	1.00000000000000000	1.00000000000000000	1.00000000000000000	53.78060482658204933	1.00000000000000000	1.00000000000000000	1.00000000000000000	1.00000000000000000	90.78387035474555944
ADAM12	1.00000000000000000	1.00000000000000000	1.00000000000000000	1.00000000000000000	1.00000000000000000	1.00000000000000000	1.00000000000000000	1.00000000000000000	1.00000000000000000	1.00000000000000000	1.00000000000000000	1.00000000000000000	86.86291202944227052	1.00000000000000000	1.00000000000000000	1.00000000000000000
ADAM15	417.42238770217977617	313.95623213316275724	407.10479839092113252	155.18146141059742149	1.00000000000000000	1.00000000000000000	1.00000000000000000	1.00000000000000000	1.00000000000000000	1.00000000000000000	1.00000000000000000	50.08069203839610140	1.00000000000000000	1.00000000000000000	63.99401245538405902	1.00000000000000000
ADAM17	1.00000000000000000	1.00000000000000000	1.00000000000000000	1.00000000000000000	1.00000000000000000	1.00000000000000000	39.58375386419994868	1.00000000000000000	1.00000000000000000	82.58332461666502411	213.50412276472096096	118.40455090115985115	1.00000000000000000	86.97122492131609306	66.25129156335947300	1.00000000000000000
ADAM28	1.00000000000000000	1.00000000000000000	1.00000000000000000	1.00000000000000000	55.42650381462433273	1.00000000000000000	1.00000000000000000	177.87082964672427465	1.00000000000000000	82.34879646280124632	1.00000000000000000	1.00000000000000000	1.00000000000000000	1.00000000000000000	1.00000000000000000	1.00000000000000000
ADAM8	1.00000000000000000	1.00000000000000000	1.00000000000000000	1.00000000000000000	1.00000000000000000	1.00000000000000000	1.00000000000000000	1.00000000000000000	81.12677703679941033	70.48283185236437021	1.00000000000000000	1.00000000000000000	1.00000000000000000	1.00000000000000000	1.00000000000000000	1.00000000000000000
ADAM9	1.00000000000000000	1.00000000000000000	1.00000000000000000	1.00000000000000000	1.00000000000000000	1.00000000000000000	48.55228368497402869	1.00000000000000000	1.00000000000000000	53.52847044390534847	29.98418467136080423	111.04209805627365881	1.00000000000000000	1.00000000000000000	131.79840205606052450	96.10946280038317013
ADAMTS1	449.11290720203078308	1.00000000000000000	352.42324172532255488	83.76714943458679841	1.00000000000000000	1.00000000000000000	1.00000000000000000	1.00000000000000000	1.00000000000000000	1.00000000000000000	1.00000000000000000	1.00000000000000000	1.00000000000000000	1.00000000000000000	432.39312452503287432	696.05110128879368858
ADAMTS2	1.00000000000000000	1.00000000000000000	1.00000000000000000	1.00000000000000000	1.00000000000000000	1.00000000000000000	1.00000000000000000	1.00000000000000000	1.00000000000000000	1.00000000000000000	1.00000000000000000	1.00000000000000000	1.00000000000000000	1.00000000000000000	93.70832885305114246	1.00000000000000000
ADAMTS4	1.00000000000000000	1.00000000000000000	294.98530518811253387	1.00000000000000000	1.00000000000000000	1.00000000000000000	1.00000000000000000	1.00000000000000000	1.00000000000000000	1.00000000000000000	1.00000000000000000	1.00000000000000000	1.00000000000000000	1.00000000000000000	111.47478285358890560	228.46481779201323548
ADAMTS5	1.00000000000000000	1.00000000000000000	1.00000000000000000	1.00000000000000000	1.00000000000000000	1.00000000000000000	1.00000000000000000	1.00000000000000000	1.00000000000000000	1.00000000000000000	1.00000000000000000	1.00000000000000000	1.00000000000000000	1.00000000000000000	68.97246690193442475	1.00000000000000000
ADAMTS8	1.00000000000000000	1.00000000000000000	1.00000000000000000	1.00000000000000000	1.00000000000000000	1.00000000000000000	1.00000000000000000	1.00000000000000000	1.00000000000000000	1.00000000000000000	1.00000000000000000	1.00000000000000000	1.00000000000000000	1.00000000000000000	1.00000000000000000	80.70842847600916059
ADAMTS9	1.00000000000000000	1.00000000000000000	314.33222140625571228	87.24392383100557424	1.00000000000000000	1.00000000000000000	1.00000000000000000	1.00000000000000000	1.00000000000000000	1.00000000000000000	1.00000000000000000	1.00000000000000000	1.00000000000000000	1.00000000000000000	1.00000000000000000	70.11101928704682962
ADAMTSL3	1.00000000000000000	1.00000000000000000	1.00000000000000000	1.00000000000000000	1.00000000000000000	1.00000000000000000	1.00000000000000000	1.00000000000000000	1.00000000000000000	1.00000000000000000	1.00000000000000000	1.00000000000000000	1.00000000000000000	1.00000000000000000	67.06628750915341186	1.00000000000000000
ADAMTSL4	1.00000000000000000	1.00000000000000000	1.00000000000000000	1.00000000000000000	1.00000000000000000	1.00000000000000000	1.00000000000000000	1.00000000000000000	1.00000000000000000	1.00000000000000000	91.20281392938564125	66.77027915680739056	1.00000000000000000	1.00000000000000000	68.03393320327668903	1.00000000000000000
ADAP2	1.00000000000000000	1.00000000000000000	1.00000000000000000	1.00000000000000000	1.00000000000000000	1.00000000000000000	1.00000000000000000	1.00000000000000000	1.00000000000000000	106.96663771744084670	46.94460199818316681	102.29048814743180174	1.00000000000000000	63.28652410113277682	1.00000000000000000	1.00000000000000000
ADARB1	1.00000000000000000	1.00000000000000000	1.00000000000000000	1.00000000000000000	1.00000000000000000	1.00000000000000000	1.00000000000000000	1.00000000000000000	1.00000000000000000	1.00000000000000000	1.00000000000000000	1.00000000000000000	1.00000000000000000	1.00000000000000000	1.00000000000000000	87.49692840100144053
ADCY3	1.00000000000000000	1.00000000000000000	1.00000000000000000	1.00000000000000000	1.00000000000000000	1.00000000000000000	1.00000000000000000	1.00000000000000000	1.00000000000000000	1.00000000000000000	1.00000000000000000	1.00000000000000000	1.00000000000000000	1.00000000000000000	67.88865966142911645	59.72564588175826117
ADCY4	139.31722254231144120	170.10627515790648090	215.80721801969349372	165.03723962289939209	1.00000000000000000	1.00000000000000000	1.00000000000000000	1.00000000000000000	1.00000000000000000	1.00000000000000000	1.00000000000000000	1.00000000000000000	1.00000000000000000	1.00000000000000000	1.00000000000000000	1.00000000000000000
ADCY7	1.00000000000000000	1.00000000000000000	1.00000000000000000	1.00000000000000000	1.00000000000000000	1.00000000000000000	1.00000000000000000	1.00000000000000000	1.00000000000000000	36.89240970805968090	35.45904297895040713	38.88458277730369872	1.00000000000000000	64.60947427890782535	1.00000000000000000	1.00000000000000000
ADD3	1.00000000000000000	1.00000000000000000	1.00000000000000000	340.57398323485153924	1.00000000000000000	107.57633419103713379	1.00000000000000000	1.00000000000000000	97.05510037880502239	42.56397816990269689	1.00000000000000000	1.00000000000000000	1.00000000000000000	60.36543087687398668	255.40574254566877244	1.00000000000000000
ADGB	1.00000000000000000	1.00000000000000000	1.00000000000000000	1.00000000000000000	1.00000000000000000	148.05183303170088038	1.00000000000000000	1.00000000000000000	1.00000000000000000	1.00000000000000000	1.00000000000000000	1.00000000000000000	1.00000000000000000	1.00000000000000000	1.00000000000000000	1.00000000000000000
ADGRA2	1.00000000000000000	1.00000000000000000	1.00000000000000000	1.00000000000000000	1.00000000000000000	1.00000000000000000	1.00000000000000000	1.00000000000000000	1.00000000000000000	1.00000000000000000	1.00000000000000000	1.00000000000000000	1.00000000000000000	1.00000000000000000	1.00000000000000000	57.52879305184519865
ADGRD1	1.00000000000000000	1.00000000000000000	1.00000000000000000	1.00000000000000000	1.00000000000000000	1.00000000000000000	52.18765498347169540	1.00000000000000000	1.00000000000000000	1.00000000000000000	1.00000000000000000	1.00000000000000000	1.00000000000000000	1.00000000000000000	87.82916219600448926	1.00000000000000000
ADGRE2	1.00000000000000000	1.00000000000000000	1.00000000000000000	1.00000000000000000	1.00000000000000000	1.00000000000000000	1.00000000000000000	1.00000000000000000	1.00000000000000000	59.47821406869822880	1.00000000000000000	1.00000000000000000	155.11277419939779065	185.37152623505483007	1.00000000000000000	1.00000000000000000
ADGRE5	1.00000000000000000	230.48961375749448166	1.00000000000000000	1.00000000000000000	1.00000000000000000	86.04258594919409120	81.32068195015780532	120.63677766628495647	298.50778150297219327	154.99944195695434246	157.80220729737007446	201.13632011166441771	191.76501849873963579	249.48339018797210542	1.00000000000000000	110.38298331642681660
ADGRF5	377.63113453180693568	657.19661108839352437	125.17204152346945989	154.30355470322749056	119.64756894860201442	97.23449004683965313	257.23493529326759699	1.00000000000000000	1.00000000000000000	1.00000000000000000	1.00000000000000000	1.00000000000000000	1.00000000000000000	1.00000000000000000	1.00000000000000000	92.66192171685837309
ADGRG1	92.81327546551437990	121.30548474894082744	91.33987814532815719	1.00000000000000000	1.00000000000000000	1.00000000000000000	1.00000000000000000	1.00000000000000000	125.70552758372673452	1.00000000000000000	1.00000000000000000	1.00000000000000000	1.00000000000000000	1.00000000000000000	1.00000000000000000	1.00000000000000000
ADGRG6	144.26851184115233195	1.00000000000000000	339.97083674611531023	1.00000000000000000	1.00000000000000000	1.00000000000000000	1.00000000000000000	1.00000000000000000	1.00000000000000000	1.00000000000000000	1.00000000000000000	1.00000000000000000	1.00000000000000000	1.00000000000000000	1.00000000000000000	1.00000000000000000
ADGRL2	1.00000000000000000	366.38302508854206962	167.82922470639402945	1.00000000000000000	1.00000000000000000	1.00000000000000000	1.00000000000000000	1.00000000000000000	1.00000000000000000	1.00000000000000000	1.00000000000000000	1.00000000000000000	1.00000000000000000	1.00000000000000000	1.00000000000000000	1.00000000000000000
ADGRL3	1.00000000000000000	1.00000000000000000	1.00000000000000000	1.00000000000000000	1.00000000000000000	1.00000000000000000	1.00000000000000000	1.00000000000000000	1.00000000000000000	1.00000000000000000	1.00000000000000000	1.00000000000000000	1.00000000000000000	1.00000000000000000	1.00000000000000000	100.32622659810057542
ADGRL4	251.52063501865936246	312.39256356749058341	218.17019843099171794	1.00000000000000000	1.00000000000000000	1.00000000000000000	1.00000000000000000	1.00000000000000000	1.00000000000000000	1.00000000000000000	1.00000000000000000	1.00000000000000000	1.00000000000000000	1.00000000000000000	1.00000000000000000	1.00000000000000000
ADH1B	1.00000000000000000	1.00000000000000000	1.00000000000000000	1.00000000000000000	1.00000000000000000	1.00000000000000000	1.00000000000000000	1.00000000000000000	1.00000000000000000	1.00000000000000000	1.00000000000000000	1.00000000000000000	1.00000000000000000	1.00000000000000000	3066.75287556601460892	595.03774200459679378
ADH1C	1.00000000000000000	1.00000000000000000	1.00000000000000000	1.00000000000000000	86.44117587573862238	1.00000000000000000	1.00000000000000000	1.00000000000000000	1.00000000000000000	1.00000000000000000	1.00000000000000000	1.00000000000000000	1.00000000000000000	1.00000000000000000	1.00000000000000000	1.00000000000000000
ADIPOR2	239.54794882243760412	260.02510733232003304	100.53197643340597267	1.00000000000000000	1.00000000000000000	1.00000000000000000	1.00000000000000000	1.00000000000000000	1.00000000000000000	1.00000000000000000	35.23195365297101489	56.01529221885429166	1.00000000000000000	1.00000000000000000	1.00000000000000000	1.00000000000000000
ADIRF	354.27991885943555417	1183.80776864395011216	1102.99968622003916607	2296.83995679595273032	407.41492095520970906	89.77042121862866964	262.20949813388068605	1.00000000000000000	1.00000000000000000	1.00000000000000000	1.00000000000000000	1.00000000000000000	1.00000000000000000	1.00000000000000000	549.03166400542966130	4049.36140199181136268
ADK	1.00000000000000000	1.00000000000000000	1.00000000000000000	1.00000000000000000	82.12240429577545342	52.96784476655549412	92.25877230134958040	80.80907167487552556	1.00000000000000000	1.00000000000000000	1.00000000000000000	1.00000000000000000	1.00000000000000000	1.00000000000000000	1.00000000000000000	1.00000000000000000
ADM	1.00000000000000000	1.00000000000000000	1.00000000000000000	1.00000000000000000	1.00000000000000000	1.00000000000000000	1.00000000000000000	1.00000000000000000	1.00000000000000000	1.00000000000000000	1.00000000000000000	134.52680310392966589	1.00000000000000000	181.29151768727251692	154.77740096987159291	1.00000000000000000
ADPGK	1.00000000000000000	1.00000000000000000	1.00000000000000000	1.00000000000000000	1.00000000000000000	49.36348388560213607	30.40486767481683827	1.00000000000000000	1.00000000000000000	71.98554352720583438	83.30120504458558628	116.99875457310066906	1.00000000000000000	56.74550106764039015	1.00000000000000000	1.00000000000000000
ADRB1	1.00000000000000000	213.57042173139419106	1.00000000000000000	1.00000000000000000	1.00000000000000000	1.00000000000000000	1.00000000000000000	1.00000000000000000	1.00000000000000000	1.00000000000000000	1.00000000000000000	1.00000000000000000	1.00000000000000000	1.00000000000000000	1.00000000000000000	1.00000000000000000
ADRB2	81.78960471082253036	96.36288767270744415	1.00000000000000000	1.00000000000000000	1.00000000000000000	1.00000000000000000	40.37996398965957212	1.00000000000000000	1.00000000000000000	1.00000000000000000	1.00000000000000000	1.00000000000000000	185.46029308686962622	1.00000000000000000	1.00000000000000000	1.00000000000000000
ADRBK1	1.00000000000000000	1.00000000000000000	1.00000000000000000	1.00000000000000000	1.00000000000000000	1.00000000000000000	1.00000000000000000	1.00000000000000000	1.00000000000000000	59.63754843713736875	46.70236973116803370	71.04669817933445586	1.00000000000000000	122.18263868625308533	1.00000000000000000	1.00000000000000000
ADRBK2	1.00000000000000000	1.00000000000000000	1.00000000000000000	1.00000000000000000	1.00000000000000000	1.00000000000000000	1.00000000000000000	1.00000000000000000	1.00000000000000000	39.20415643484616197	44.56501622983284250	1.00000000000000000	1.00000000000000000	1.00000000000000000	1.00000000000000000	1.00000000000000000
ADSL	1.00000000000000000	1.00000000000000000	1.00000000000000000	1.00000000000000000	1.00000000000000000	1.00000000000000000	1.00000000000000000	1.00000000000000000	1.00000000000000000	45.18437909392260110	37.58364598771587595	54.52216302702592543	1.00000000000000000	1.00000000000000000	46.14818309835713706	1.00000000000000000
ADSS	1.00000000000000000	1.00000000000000000	1.00000000000000000	65.27659282972528842	1.00000000000000000	55.84849407989243986	44.89199536623014808	1.00000000000000000	69.75039833483094753	47.30863377633864530	56.30748954556124630	73.25442946067380490	1.00000000000000000	74.81728277445971287	1.00000000000000000	1.00000000000000000
ADTRP	1.00000000000000000	1.00000000000000000	1.00000000000000000	1.00000000000000000	1.00000000000000000	1.00000000000000000	1.00000000000000000	1.00000000000000000	1.00000000000000000	1.00000000000000000	57.16254048939548937	1.00000000000000000	1.00000000000000000	1.00000000000000000	1.00000000000000000	1.00000000000000000
AEBP1	1.00000000000000000	1.00000000000000000	1.00000000000000000	1.00000000000000000	1.00000000000000000	1.00000000000000000	1.00000000000000000	1.00000000000000000	1.00000000000000000	1.00000000000000000	1.00000000000000000	1.00000000000000000	1.00000000000000000	1.00000000000000000	398.79106302175472365	471.75034478549878258
AFAP1L1	1.00000000000000000	1.00000000000000000	1.00000000000000000	136.42791605101655250	1.00000000000000000	1.00000000000000000	1.00000000000000000	1.00000000000000000	1.00000000000000000	1.00000000000000000	1.00000000000000000	1.00000000000000000	1.00000000000000000	1.00000000000000000	1.00000000000000000	1.00000000000000000
AFF1	79.26361257219879519	74.77322602704857957	132.20990842158559531	1.00000000000000000	1.00000000000000000	1.00000000000000000	1.00000000000000000	1.00000000000000000	1.00000000000000000	43.23310204417031599	1.00000000000000000	1.00000000000000000	1.00000000000000000	1.00000000000000000	1.00000000000000000	73.62873038207909815
AFTPH	1.00000000000000000	1.00000000000000000	1.00000000000000000	1.00000000000000000	1.00000000000000000	47.71629916144976846	31.91547059894381277	67.49751488533357247	1.00000000000000000	40.23644823529129866	27.99315893176175507	43.89862190811021492	1.00000000000000000	1.00000000000000000	1.00000000000000000	1.00000000000000000
AGER	1.00000000000000000	1.00000000000000000	1.00000000000000000	1.00000000000000000	1.00000000000000000	1.00000000000000000	77.96434742205516955	1.00000000000000000	1.00000000000000000	1.00000000000000000	1.00000000000000000	1.00000000000000000	1.00000000000000000	1.00000000000000000	1.00000000000000000	1.00000000000000000
AGFG1	1.00000000000000000	1.00000000000000000	1.00000000000000000	1.00000000000000000	1.00000000000000000	1.00000000000000000	1.00000000000000000	1.00000000000000000	1.00000000000000000	1.00000000000000000	95.02944563097828734	53.64630365917199839	1.00000000000000000	101.64624567618031392	1.00000000000000000	1.00000000000000000
AGGF1	1.00000000000000000	1.00000000000000000	1.00000000000000000	1.00000000000000000	1.00000000000000000	1.00000000000000000	1.00000000000000000	1.00000000000000000	1.00000000000000000	1.00000000000000000	32.73613409064149238	1.00000000000000000	1.00000000000000000	1.00000000000000000	1.00000000000000000	1.00000000000000000
AGO2	1.00000000000000000	1.00000000000000000	1.00000000000000000	1.00000000000000000	1.00000000000000000	1.00000000000000000	32.52449393464183203	1.00000000000000000	1.00000000000000000	45.59980145500508542	1.00000000000000000	1.00000000000000000	1.00000000000000000	74.65500303564431306	80.44694626761895506	68.04992031412659514
AGO3	1.00000000000000000	1.00000000000000000	1.00000000000000000	1.00000000000000000	1.00000000000000000	1.00000000000000000	1.00000000000000000	1.00000000000000000	1.00000000000000000	1.00000000000000000	1.00000000000000000	1.00000000000000000	1.00000000000000000	1.00000000000000000	92.15393458392524906	1.00000000000000000
AGPAT1	79.98985227365835726	1.00000000000000000	1.00000000000000000	1.00000000000000000	1.00000000000000000	1.00000000000000000	1.00000000000000000	1.00000000000000000	1.00000000000000000	1.00000000000000000	1.00000000000000000	1.00000000000000000	1.00000000000000000	1.00000000000000000	1.00000000000000000	1.00000000000000000
AGPAT2	113.80865004575468902	1.00000000000000000	1.00000000000000000	1.00000000000000000	44.15408564623306376	107.87927974349315718	307.96300568329132830	1.00000000000000000	1.00000000000000000	61.47374292572101240	124.31671942011894316	102.91465404955506813	1.00000000000000000	1.00000000000000000	1.00000000000000000	1.00000000000000000
AGPS	1.00000000000000000	1.00000000000000000	1.00000000000000000	1.00000000000000000	1.00000000000000000	1.00000000000000000	1.00000000000000000	1.00000000000000000	1.00000000000000000	1.00000000000000000	53.36850289154385507	1.00000000000000000	1.00000000000000000	1.00000000000000000	1.00000000000000000	1.00000000000000000
AGR2	1.00000000000000000	1.00000000000000000	1.00000000000000000	1.00000000000000000	725.91556434089841332	1085.91441079746232390	335.67741201789607430	1.00000000000000000	1.00000000000000000	1.00000000000000000	1.00000000000000000	1.00000000000000000	1.00000000000000000	1.00000000000000000	1.00000000000000000	1.00000000000000000
AGR3	1.00000000000000000	1.00000000000000000	1.00000000000000000	1.00000000000000000	597.02091285900587536	1839.79718129794946435	270.94695365477429050	1.00000000000000000	1.00000000000000000	1.00000000000000000	1.00000000000000000	1.00000000000000000	1.00000000000000000	1.00000000000000000	1.00000000000000000	1.00000000000000000
AGRN	1.00000000000000000	1.00000000000000000	1.00000000000000000	1.00000000000000000	64.23193929680810754	56.29701011262260835	1.00000000000000000	1.00000000000000000	1.00000000000000000	1.00000000000000000	1.00000000000000000	1.00000000000000000	1.00000000000000000	1.00000000000000000	1.00000000000000000	1.00000000000000000
AGRP	1.00000000000000000	1.00000000000000000	1.00000000000000000	1.00000000000000000	1.00000000000000000	1.00000000000000000	1.00000000000000000	1.00000000000000000	1.00000000000000000	1.00000000000000000	97.70787308005498062	207.78636356663926676	1.00000000000000000	1.00000000000000000	1.00000000000000000	1.00000000000000000
AGTPBP1	1.00000000000000000	1.00000000000000000	1.00000000000000000	1.00000000000000000	1.00000000000000000	1.00000000000000000	1.00000000000000000	1.00000000000000000	1.00000000000000000	1.00000000000000000	1.00000000000000000	1.00000000000000000	1.00000000000000000	78.45590514142261895	1.00000000000000000	1.00000000000000000
AHCY	1.00000000000000000	1.00000000000000000	1.00000000000000000	1.00000000000000000	51.22425298524005655	1.00000000000000000	55.20552246642076710	1.00000000000000000	1.00000000000000000	41.48219504859245887	1.00000000000000000	37.64267800660047669	1.00000000000000000	1.00000000000000000	44.24465416774049942	1.00000000000000000
AHCYL2	1.00000000000000000	1.00000000000000000	1.00000000000000000	1.00000000000000000	1.00000000000000000	1.00000000000000000	85.31395048173008888	1.00000000000000000	1.00000000000000000	1.00000000000000000	1.00000000000000000	1.00000000000000000	1.00000000000000000	1.00000000000000000	1.00000000000000000	1.00000000000000000
AHI1	1.00000000000000000	1.00000000000000000	1.00000000000000000	1.00000000000000000	47.61420561740853685	102.27277665706108678	46.02878003127468531	1.00000000000000000	1.00000000000000000	1.00000000000000000	31.01558137243057089	1.00000000000000000	141.42269156585703627	1.00000000000000000	91.79239877581770202	1.00000000000000000
AHR	151.82313913396276917	112.61320805731836003	134.15935021924843795	1.00000000000000000	131.43829237372600005	1.00000000000000000	63.76894482115488216	1.00000000000000000	1.00000000000000000	175.97206068996061390	68.07166387920112527	100.35100782271780417	273.89737638828984245	97.08699598559738320	148.00453493002970617	1.00000000000000000
AHSA1	76.58117675510962385	1.00000000000000000	1.00000000000000000	1.00000000000000000	1.00000000000000000	259.10590164165972737	39.33863655159099437	88.46519962685185590	121.87269449841309665	75.06033610051225935	49.02370103633025877	53.69881996295426774	126.66039597405314510	1.00000000000000000	89.79830525717437695	88.52684033796955987
AIF1	1.00000000000000000	1.00000000000000000	1.00000000000000000	1.00000000000000000	1.00000000000000000	1.00000000000000000	1.00000000000000000	1.00000000000000000	1.00000000000000000	923.93998116523664521	726.80676739107366302	1032.02692679415963539	114.28851405483008818	1968.37653979603237531	1.00000000000000000	1.00000000000000000
AIF1L	159.22162088916027756	1.00000000000000000	1.00000000000000000	1.00000000000000000	1.00000000000000000	1.00000000000000000	1.00000000000000000	1.00000000000000000	1.00000000000000000	1.00000000000000000	1.00000000000000000	1.00000000000000000	1.00000000000000000	1.00000000000000000	1.00000000000000000	1.00000000000000000
AIG1	1.00000000000000000	1.00000000000000000	81.00212676359302577	66.37964018321642357	1.00000000000000000	114.29519579017299691	1.00000000000000000	1.00000000000000000	1.00000000000000000	1.00000000000000000	1.00000000000000000	1.00000000000000000	1.00000000000000000	1.00000000000000000	65.63271293897848579	1.00000000000000000
AIM1	1.00000000000000000	1.00000000000000000	1.00000000000000000	1.00000000000000000	1.00000000000000000	1.00000000000000000	1.00000000000000000	1.00000000000000000	90.42560470340731626	66.97906481866810680	28.78677311925804716	1.00000000000000000	1.00000000000000000	98.59805247277149931	1.00000000000000000	1.00000000000000000
AIM2	1.00000000000000000	1.00000000000000000	1.00000000000000000	1.00000000000000000	1.00000000000000000	1.00000000000000000	1.00000000000000000	51.02493645925823529	1.00000000000000000	1.00000000000000000	1.00000000000000000	1.00000000000000000	1.00000000000000000	1.00000000000000000	1.00000000000000000	1.00000000000000000
AIMP2	1.00000000000000000	1.00000000000000000	1.00000000000000000	1.00000000000000000	1.00000000000000000	1.00000000000000000	1.00000000000000000	1.00000000000000000	1.00000000000000000	32.44828990856585449	1.00000000000000000	1.00000000000000000	1.00000000000000000	1.00000000000000000	1.00000000000000000	1.00000000000000000
AK1	100.68128167655316929	83.97336069659554880	96.78212615426646437	138.09794091824267070	108.08462649193258187	278.69233780578298365	486.40442417904932881	1.00000000000000000	1.00000000000000000	1.00000000000000000	1.00000000000000000	1.00000000000000000	1.00000000000000000	1.00000000000000000	131.12602559269478775	123.59169338854769649
AK6	1.00000000000000000	1.00000000000000000	1.00000000000000000	1.00000000000000000	1.00000000000000000	45.52595398141603056	43.65894975076228235	1.00000000000000000	1.00000000000000000	1.00000000000000000	56.05270459885714018	73.01861305700829519	1.00000000000000000	1.00000000000000000	59.72389532222565833	1.00000000000000000
AK7	1.00000000000000000	1.00000000000000000	1.00000000000000000	1.00000000000000000	1.00000000000000000	163.36229761193482091	1.00000000000000000	1.00000000000000000	1.00000000000000000	1.00000000000000000	1.00000000000000000	1.00000000000000000	1.00000000000000000	1.00000000000000000	1.00000000000000000	1.00000000000000000
AK9	1.00000000000000000	1.00000000000000000	1.00000000000000000	1.00000000000000000	1.00000000000000000	156.13395403418843443	1.00000000000000000	1.00000000000000000	1.00000000000000000	1.00000000000000000	1.00000000000000000	1.00000000000000000	1.00000000000000000	1.00000000000000000	1.00000000000000000	1.00000000000000000
AKAP1	1.00000000000000000	1.00000000000000000	1.00000000000000000	1.00000000000000000	1.00000000000000000	1.00000000000000000	72.79491808189955293	1.00000000000000000	1.00000000000000000	1.00000000000000000	1.00000000000000000	1.00000000000000000	1.00000000000000000	1.00000000000000000	1.00000000000000000	73.59837206793723396
AKAP12	133.85103445604553940	618.24368400089451825	1.00000000000000000	762.17792194547530471	1.00000000000000000	1.00000000000000000	1.00000000000000000	1.00000000000000000	1.00000000000000000	1.00000000000000000	1.00000000000000000	1.00000000000000000	1.00000000000000000	1.00000000000000000	498.96191742136085168	378.00164892017460261
AKAP14	1.00000000000000000	1.00000000000000000	1.00000000000000000	1.00000000000000000	1.00000000000000000	221.60317579600538807	1.00000000000000000	1.00000000000000000	1.00000000000000000	1.00000000000000000	1.00000000000000000	1.00000000000000000	1.00000000000000000	1.00000000000000000	1.00000000000000000	1.00000000000000000
AKAP6	1.00000000000000000	1.00000000000000000	1.00000000000000000	1.00000000000000000	1.00000000000000000	1.00000000000000000	1.00000000000000000	1.00000000000000000	1.00000000000000000	1.00000000000000000	1.00000000000000000	1.00000000000000000	1.00000000000000000	1.00000000000000000	1.00000000000000000	76.91918188820874036
AKIRIN1	85.93630179777676403	1.00000000000000000	1.00000000000000000	1.00000000000000000	1.00000000000000000	59.08442924149510844	29.90627969309513290	76.70158883342880074	1.00000000000000000	56.71328943302071224	36.90670444326641331	38.26131029344343659	1.00000000000000000	1.00000000000000000	53.44407195185892334	57.71107068158711684
AKIRIN2	1.00000000000000000	116.47976084095272142	1.00000000000000000	76.29249027003339734	1.00000000000000000	1.00000000000000000	1.00000000000000000	87.01233799046259776	97.51975625964327321	94.83329372393497181	186.47689875771587253	100.97675860540849158	1.00000000000000000	139.18372608512865440	65.35098940773090703	52.71725061896472653
AKNA	1.00000000000000000	1.00000000000000000	1.00000000000000000	1.00000000000000000	1.00000000000000000	97.46919486302930125	1.00000000000000000	1.00000000000000000	165.63929589926615904	1.00000000000000000	1.00000000000000000	1.00000000000000000	1.00000000000000000	74.90486419305349841	1.00000000000000000	1.00000000000000000
AKR1B1	156.55978117637371838	122.72606948906452828	1.00000000000000000	1.00000000000000000	1.00000000000000000	1.00000000000000000	1.00000000000000000	67.53508942063101017	103.12696630422429678	105.91782709129562079	192.66113125523889948	135.65980758126877959	87.62623826954221329	1.00000000000000000	100.23992982725194167	1.00000000000000000
AKR1C1	1.00000000000000000	1.00000000000000000	1.00000000000000000	117.18630011646531841	239.17742905888138694	158.84114378793893252	1.00000000000000000	1.00000000000000000	1.00000000000000000	1.00000000000000000	1.00000000000000000	1.00000000000000000	1.00000000000000000	1.00000000000000000	100.16449896667914743	1.00000000000000000
AKR1C2	1.00000000000000000	1.00000000000000000	1.00000000000000000	1.00000000000000000	90.51365145457829442	170.64578904874383625	1.00000000000000000	1.00000000000000000	1.00000000000000000	1.00000000000000000	84.17739447252995433	1.00000000000000000	1.00000000000000000	1.00000000000000000	1.00000000000000000	1.00000000000000000
AKR1C3	1.00000000000000000	195.72181874763873566	91.68579974896181284	103.73237945284039085	57.65032694033471472	165.02457124958965551	1.00000000000000000	1.00000000000000000	1.00000000000000000	1.00000000000000000	222.24127732365940346	1.00000000000000000	1.00000000000000000	1.00000000000000000	68.63902832683176314	1.00000000000000000
AKT1	1.00000000000000000	1.00000000000000000	1.00000000000000000	1.00000000000000000	1.00000000000000000	1.00000000000000000	51.45571753328106013	1.00000000000000000	1.00000000000000000	1.00000000000000000	29.25035003657102450	1.00000000000000000	1.00000000000000000	1.00000000000000000	1.00000000000000000	1.00000000000000000
AKT3	1.00000000000000000	1.00000000000000000	1.00000000000000000	1.00000000000000000	1.00000000000000000	1.00000000000000000	1.00000000000000000	1.00000000000000000	1.00000000000000000	1.00000000000000000	1.00000000000000000	1.00000000000000000	1.00000000000000000	1.00000000000000000	68.74971392902664036	1.00000000000000000
AL928768.3	1.00000000000000000	1.00000000000000000	1.00000000000000000	1.00000000000000000	1.00000000000000000	1.00000000000000000	1.00000000000000000	231.95663525193509713	1.00000000000000000	1.00000000000000000	1.00000000000000000	1.00000000000000000	1.00000000000000000	1.00000000000000000	1.00000000000000000	1.00000000000000000
ALAS1	1.00000000000000000	1.00000000000000000	1.00000000000000000	1.00000000000000000	1.00000000000000000	1.00000000000000000	32.15939330348282965	1.00000000000000000	1.00000000000000000	1.00000000000000000	79.72803745901262573	38.51467463768391042	1.00000000000000000	1.00000000000000000	1.00000000000000000	1.00000000000000000
ALCAM	1.00000000000000000	1.00000000000000000	103.77603358797686894	1.00000000000000000	220.04057546987186811	249.74927475426932233	169.12789049623401638	1.00000000000000000	1.00000000000000000	220.08651384767773607	265.85279233760115858	225.79074353141007236	1.00000000000000000	1.00000000000000000	1.00000000000000000	55.15261493304249285
ALDH1A1	1.00000000000000000	1.00000000000000000	71.38650672669021446	1.00000000000000000	276.40961129711064359	659.87817283121319178	70.21010817033275941	1.00000000000000000	1.00000000000000000	1.00000000000000000	126.40986310723369002	54.52303564420825666	131.50060421367402341	1.00000000000000000	214.81211110598289338	1.00000000000000000
ALDH3A1	1.00000000000000000	1.00000000000000000	1.00000000000000000	1.00000000000000000	1.00000000000000000	213.04021668834386105	1.00000000000000000	1.00000000000000000	1.00000000000000000	1.00000000000000000	1.00000000000000000	1.00000000000000000	1.00000000000000000	1.00000000000000000	1.00000000000000000	1.00000000000000000
ALDH3A2	1.00000000000000000	1.00000000000000000	1.00000000000000000	1.00000000000000000	55.07667558831401067	91.16504746104320134	1.00000000000000000	1.00000000000000000	1.00000000000000000	1.00000000000000000	48.54580546563919796	30.14752837550443232	1.00000000000000000	1.00000000000000000	1.00000000000000000	1.00000000000000000
ALDH3B1	1.00000000000000000	1.00000000000000000	1.00000000000000000	1.00000000000000000	41.59612257163946225	520.08943313984718770	53.77303955971425609	1.00000000000000000	1.00000000000000000	1.00000000000000000	30.84102242577648312	1.00000000000000000	1.00000000000000000	1.00000000000000000	1.00000000000000000	1.00000000000000000
ALDH6A1	1.00000000000000000	1.00000000000000000	1.00000000000000000	1.00000000000000000	1.00000000000000000	1.00000000000000000	42.92170454753022568	1.00000000000000000	1.00000000000000000	1.00000000000000000	1.00000000000000000	1.00000000000000000	1.00000000000000000	1.00000000000000000	1.00000000000000000	1.00000000000000000
ALG13	1.00000000000000000	1.00000000000000000	1.00000000000000000	1.00000000000000000	1.00000000000000000	1.00000000000000000	35.77139268107547565	82.17371580080281035	1.00000000000000000	47.13987899335111109	27.03188467972936593	51.68921081345416724	136.84436025268018966	1.00000000000000000	1.00000000000000000	1.00000000000000000
ALOX15	1.00000000000000000	1.00000000000000000	1.00000000000000000	1.00000000000000000	1.00000000000000000	260.14588045616716272	1.00000000000000000	1.00000000000000000	1.00000000000000000	1.00000000000000000	1.00000000000000000	1.00000000000000000	1.00000000000000000	1.00000000000000000	1.00000000000000000	1.00000000000000000
ALOX15B	1.00000000000000000	1.00000000000000000	1.00000000000000000	1.00000000000000000	1.00000000000000000	1.00000000000000000	170.63982059623359078	1.00000000000000000	1.00000000000000000	1.00000000000000000	1.00000000000000000	1.00000000000000000	1.00000000000000000	1.00000000000000000	1.00000000000000000	1.00000000000000000
ALOX5	1.00000000000000000	1.00000000000000000	1.00000000000000000	1.00000000000000000	1.00000000000000000	1.00000000000000000	1.00000000000000000	90.17706807057226115	1.00000000000000000	174.93040134331184277	290.82340246981016207	189.62867026007415916	349.03972920342005182	133.58566575481390259	1.00000000000000000	1.00000000000000000
ALOX5AP	1.00000000000000000	116.28891233715199860	1.00000000000000000	1.00000000000000000	1.00000000000000000	1.00000000000000000	1.00000000000000000	88.18605366060462813	528.28111892736251320	840.62344572306824375	2211.57457851445178676	1250.95605387156115285	1014.66273332746732194	211.23862290894271609	1.00000000000000000	1.00000000000000000
ALPL	1.00000000000000000	1.00000000000000000	1.00000000000000000	1.00000000000000000	1.00000000000000000	1.00000000000000000	246.39058726376219965	1.00000000000000000	1.00000000000000000	1.00000000000000000	1.00000000000000000	1.00000000000000000	1.00000000000000000	1.00000000000000000	1.00000000000000000	1.00000000000000000
AMDHD2	1.00000000000000000	1.00000000000000000	1.00000000000000000	1.00000000000000000	1.00000000000000000	1.00000000000000000	1.00000000000000000	1.00000000000000000	1.00000000000000000	1.00000000000000000	1.00000000000000000	54.40839560652128171	1.00000000000000000	1.00000000000000000	1.00000000000000000	1.00000000000000000
AMFR	1.00000000000000000	1.00000000000000000	1.00000000000000000	1.00000000000000000	1.00000000000000000	1.00000000000000000	1.00000000000000000	1.00000000000000000	1.00000000000000000	1.00000000000000000	1.00000000000000000	1.00000000000000000	1.00000000000000000	1.00000000000000000	66.69618370722479028	1.00000000000000000
AMIGO2	1.00000000000000000	1.00000000000000000	1.00000000000000000	1.00000000000000000	1.00000000000000000	1.00000000000000000	1.00000000000000000	1.00000000000000000	1.00000000000000000	1.00000000000000000	66.68248415584290001	1.00000000000000000	1.00000000000000000	1.00000000000000000	1.00000000000000000	75.93977406380969342
AMOTL2	1.00000000000000000	1.00000000000000000	1.00000000000000000	1.00000000000000000	1.00000000000000000	1.00000000000000000	1.00000000000000000	1.00000000000000000	1.00000000000000000	1.00000000000000000	1.00000000000000000	1.00000000000000000	1.00000000000000000	1.00000000000000000	50.79029182392860520	1.00000000000000000
AMPD2	1.00000000000000000	1.00000000000000000	1.00000000000000000	1.00000000000000000	1.00000000000000000	1.00000000000000000	1.00000000000000000	1.00000000000000000	1.00000000000000000	1.00000000000000000	1.00000000000000000	1.00000000000000000	1.00000000000000000	117.83265957775944344	1.00000000000000000	1.00000000000000000
ANAPC10	1.00000000000000000	1.00000000000000000	1.00000000000000000	1.00000000000000000	1.00000000000000000	1.00000000000000000	1.00000000000000000	1.00000000000000000	1.00000000000000000	1.00000000000000000	30.98133387532045546	1.00000000000000000	1.00000000000000000	1.00000000000000000	1.00000000000000000	1.00000000000000000
ANG	1.00000000000000000	1.00000000000000000	1.00000000000000000	1.00000000000000000	1.00000000000000000	71.89016549902802922	40.13404715858445115	1.00000000000000000	1.00000000000000000	1.00000000000000000	1.00000000000000000	1.00000000000000000	1.00000000000000000	1.00000000000000000	90.65660071423918964	1.00000000000000000
ANGPT1	1.00000000000000000	1.00000000000000000	1.00000000000000000	1.00000000000000000	1.00000000000000000	1.00000000000000000	1.00000000000000000	1.00000000000000000	1.00000000000000000	1.00000000000000000	1.00000000000000000	1.00000000000000000	1.00000000000000000	1.00000000000000000	99.21496079350492892	191.25488701786341039
ANGPT2	1.00000000000000000	1.00000000000000000	1.00000000000000000	593.90148081041832029	1.00000000000000000	1.00000000000000000	1.00000000000000000	1.00000000000000000	1.00000000000000000	1.00000000000000000	1.00000000000000000	1.00000000000000000	1.00000000000000000	1.00000000000000000	1.00000000000000000	120.84414587958058007
ANGPTL1	1.00000000000000000	1.00000000000000000	1.00000000000000000	1.00000000000000000	1.00000000000000000	1.00000000000000000	1.00000000000000000	1.00000000000000000	1.00000000000000000	1.00000000000000000	1.00000000000000000	1.00000000000000000	1.00000000000000000	1.00000000000000000	152.12647737466184594	1.00000000000000000
ANGPTL4	1.00000000000000000	1.00000000000000000	1.00000000000000000	1.00000000000000000	1.00000000000000000	1.00000000000000000	1.00000000000000000	1.00000000000000000	1.00000000000000000	1.00000000000000000	1.00000000000000000	1.00000000000000000	1.00000000000000000	1.00000000000000000	111.19925547486293738	141.04593376725105713
ANK2	1.00000000000000000	1.00000000000000000	1.00000000000000000	1.00000000000000000	1.00000000000000000	1.00000000000000000	1.00000000000000000	1.00000000000000000	1.00000000000000000	1.00000000000000000	1.00000000000000000	1.00000000000000000	1.00000000000000000	1.00000000000000000	96.20680983477245718	1.00000000000000000
ANK3	1.00000000000000000	1.00000000000000000	1.00000000000000000	1.00000000000000000	41.67501308712479613	110.85646294163591108	109.17923127807958394	1.00000000000000000	1.00000000000000000	1.00000000000000000	1.00000000000000000	1.00000000000000000	1.00000000000000000	1.00000000000000000	1.00000000000000000	1.00000000000000000
ANKFN1	1.00000000000000000	1.00000000000000000	1.00000000000000000	1.00000000000000000	1.00000000000000000	120.46408058334910152	1.00000000000000000	1.00000000000000000	1.00000000000000000	1.00000000000000000	1.00000000000000000	1.00000000000000000	1.00000000000000000	1.00000000000000000	1.00000000000000000	1.00000000000000000
ANKH	1.00000000000000000	1.00000000000000000	1.00000000000000000	1.00000000000000000	1.00000000000000000	1.00000000000000000	1.00000000000000000	1.00000000000000000	1.00000000000000000	52.33919174490899451	1.00000000000000000	1.00000000000000000	1.00000000000000000	1.00000000000000000	1.00000000000000000	1.00000000000000000
ANKLE2	1.00000000000000000	1.00000000000000000	1.00000000000000000	74.16516253279733917	1.00000000000000000	48.96510733382633163	1.00000000000000000	1.00000000000000000	1.00000000000000000	1.00000000000000000	1.00000000000000000	1.00000000000000000	1.00000000000000000	1.00000000000000000	86.77918058054362405	1.00000000000000000
ANKRD13A	1.00000000000000000	1.00000000000000000	1.00000000000000000	1.00000000000000000	50.12999569322523996	56.50895917986998285	1.00000000000000000	59.30809516093262346	1.00000000000000000	1.00000000000000000	1.00000000000000000	1.00000000000000000	1.00000000000000000	1.00000000000000000	1.00000000000000000	1.00000000000000000
ANKRD13D	1.00000000000000000	1.00000000000000000	1.00000000000000000	1.00000000000000000	1.00000000000000000	84.75880837179960281	1.00000000000000000	1.00000000000000000	1.00000000000000000	48.57330940389246621	1.00000000000000000	1.00000000000000000	1.00000000000000000	1.00000000000000000	1.00000000000000000	1.00000000000000000
ANKRD17	1.00000000000000000	1.00000000000000000	1.00000000000000000	1.00000000000000000	39.04261942739710634	59.55232874846400648	39.13673402509930810	1.00000000000000000	1.00000000000000000	1.00000000000000000	1.00000000000000000	1.00000000000000000	1.00000000000000000	1.00000000000000000	1.00000000000000000	1.00000000000000000
ANKRD28	1.00000000000000000	1.00000000000000000	1.00000000000000000	1.00000000000000000	1.00000000000000000	63.87755464466233235	77.37078083151804719	123.86073665053051229	176.06693959450117859	126.35246168940412304	88.93950462266072066	89.08957112705327575	474.12687016007242846	1.00000000000000000	1.00000000000000000	1.00000000000000000
ANKRD36C	1.00000000000000000	1.00000000000000000	1.00000000000000000	1.00000000000000000	101.73142995656186827	69.73615909721110029	1.00000000000000000	1.00000000000000000	1.00000000000000000	1.00000000000000000	1.00000000000000000	1.00000000000000000	1.00000000000000000	1.00000000000000000	1.00000000000000000	1.00000000000000000
ANKRD37	1.00000000000000000	1.00000000000000000	1.00000000000000000	1.00000000000000000	1.00000000000000000	239.42410526241340563	1.00000000000000000	84.04545232065339633	1.00000000000000000	1.00000000000000000	1.00000000000000000	1.00000000000000000	1.00000000000000000	1.00000000000000000	1.00000000000000000	1.00000000000000000
ANKRD44	1.00000000000000000	1.00000000000000000	1.00000000000000000	1.00000000000000000	1.00000000000000000	1.00000000000000000	1.00000000000000000	134.20188929522635135	87.43824818206185512	77.89314105057688664	1.00000000000000000	1.00000000000000000	106.46287249964996136	59.11015150938104767	1.00000000000000000	1.00000000000000000
ANKRD54	1.00000000000000000	1.00000000000000000	1.00000000000000000	1.00000000000000000	1.00000000000000000	116.80518409564952265	1.00000000000000000	1.00000000000000000	1.00000000000000000	1.00000000000000000	1.00000000000000000	1.00000000000000000	1.00000000000000000	1.00000000000000000	1.00000000000000000	1.00000000000000000
ANKRD66	1.00000000000000000	1.00000000000000000	1.00000000000000000	1.00000000000000000	1.00000000000000000	292.50701748247922751	1.00000000000000000	1.00000000000000000	1.00000000000000000	1.00000000000000000	1.00000000000000000	1.00000000000000000	1.00000000000000000	1.00000000000000000	1.00000000000000000	1.00000000000000000
ANKUB1	1.00000000000000000	1.00000000000000000	1.00000000000000000	1.00000000000000000	1.00000000000000000	190.73787755543108347	1.00000000000000000	1.00000000000000000	1.00000000000000000	1.00000000000000000	1.00000000000000000	1.00000000000000000	1.00000000000000000	1.00000000000000000	1.00000000000000000	1.00000000000000000
ANO6	85.69696638378677278	1.00000000000000000	1.00000000000000000	1.00000000000000000	1.00000000000000000	1.00000000000000000	1.00000000000000000	1.00000000000000000	1.00000000000000000	1.00000000000000000	1.00000000000000000	1.00000000000000000	1.00000000000000000	1.00000000000000000	120.30525729520412881	154.32108734980900522
ANP32E	1.00000000000000000	1.00000000000000000	1.00000000000000000	1.00000000000000000	1.00000000000000000	52.63407077576525950	79.68346563143511219	50.47687535723244423	108.46284285721661433	57.56914941111470796	32.10614985231076446	63.44787312476022123	115.86895124608450658	1.00000000000000000	71.48299756572671981	69.86551981253769839
ANPEP	1.00000000000000000	1.00000000000000000	1.00000000000000000	1.00000000000000000	1.00000000000000000	1.00000000000000000	1.00000000000000000	1.00000000000000000	1.00000000000000000	56.79805388255442722	76.07838142378078317	174.27452796845309990	1.00000000000000000	152.76187040322344046	1.00000000000000000	1.00000000000000000
ANTXR1	1.00000000000000000	1.00000000000000000	1.00000000000000000	1.00000000000000000	1.00000000000000000	1.00000000000000000	1.00000000000000000	1.00000000000000000	1.00000000000000000	1.00000000000000000	1.00000000000000000	1.00000000000000000	1.00000000000000000	1.00000000000000000	57.36538063146556965	189.71041943828575427
ANTXR2	1.00000000000000000	1.00000000000000000	1.00000000000000000	1.00000000000000000	1.00000000000000000	1.00000000000000000	1.00000000000000000	1.00000000000000000	1.00000000000000000	1.00000000000000000	1.00000000000000000	1.00000000000000000	1.00000000000000000	1.00000000000000000	52.60761106891557404	1.00000000000000000
ANXA1	467.64451723088262725	1196.16153321212868832	670.02858804576646889	663.26376126048023707	376.32655849615508714	1194.81839993847165715	243.04028273057963361	1.00000000000000000	1169.75020174576002319	787.74328349038455599	1040.57593110171023909	1294.58290120569517967	2776.02647502118361444	818.43497509141820956	966.71970115236183574	492.54352176078418779
ANXA2R	1.00000000000000000	1.00000000000000000	1.00000000000000000	1.00000000000000000	1.00000000000000000	1.00000000000000000	1.00000000000000000	1.00000000000000000	119.62384577021279597	1.00000000000000000	1.00000000000000000	1.00000000000000000	1.00000000000000000	1.00000000000000000	1.00000000000000000	1.00000000000000000
ANXA3	153.19246752232231756	422.67327152739045459	226.31050892284306997	116.71409444682484491	114.45921475144170643	1.00000000000000000	1.00000000000000000	1.00000000000000000	1.00000000000000000	1.00000000000000000	1.00000000000000000	1.00000000000000000	1.00000000000000000	1.00000000000000000	1.00000000000000000	1.00000000000000000
ANXA6	1.00000000000000000	1.00000000000000000	1.00000000000000000	1.00000000000000000	1.00000000000000000	1.00000000000000000	1.00000000000000000	191.73653235220425017	294.08050248931294846	64.63629115795355062	1.00000000000000000	59.90416023305573390	103.64596516745045562	1.00000000000000000	210.55016532504922111	477.73510957941442712
AOAH	1.00000000000000000	1.00000000000000000	1.00000000000000000	1.00000000000000000	1.00000000000000000	1.00000000000000000	1.00000000000000000	1.00000000000000000	83.01758563250957934	60.46881722713803242	1.00000000000000000	1.00000000000000000	1.00000000000000000	123.93987365250715982	1.00000000000000000	1.00000000000000000
AOC3	1.00000000000000000	1.00000000000000000	1.00000000000000000	1.00000000000000000	1.00000000000000000	1.00000000000000000	1.00000000000000000	1.00000000000000000	1.00000000000000000	1.00000000000000000	1.00000000000000000	1.00000000000000000	1.00000000000000000	1.00000000000000000	264.86851189969166853	485.84899933665371918
AOX1	1.00000000000000000	1.00000000000000000	1.00000000000000000	1.00000000000000000	1.00000000000000000	1.00000000000000000	1.00000000000000000	1.00000000000000000	1.00000000000000000	1.00000000000000000	1.00000000000000000	1.00000000000000000	1.00000000000000000	1.00000000000000000	118.64544763631340629	1.00000000000000000
AP1B1	1.00000000000000000	1.00000000000000000	1.00000000000000000	1.00000000000000000	1.00000000000000000	1.00000000000000000	1.00000000000000000	1.00000000000000000	1.00000000000000000	54.77694047967511182	34.88441724961083423	82.17288869992805189	1.00000000000000000	1.00000000000000000	1.00000000000000000	1.00000000000000000
AP1M2	1.00000000000000000	1.00000000000000000	1.00000000000000000	1.00000000000000000	1.00000000000000000	116.39138676910492620	57.34805253582518247	1.00000000000000000	1.00000000000000000	1.00000000000000000	1.00000000000000000	1.00000000000000000	1.00000000000000000	1.00000000000000000	1.00000000000000000	1.00000000000000000
AP1S1	1.00000000000000000	1.00000000000000000	1.00000000000000000	73.38383082540229907	1.00000000000000000	1.00000000000000000	25.32989456321342914	1.00000000000000000	1.00000000000000000	1.00000000000000000	64.50782647123820368	41.84031904626085208	1.00000000000000000	1.00000000000000000	1.00000000000000000	1.00000000000000000
AP1S2	97.57633942728607224	199.07034429694175515	181.93706396226104971	60.42369719440439724	1.00000000000000000	1.00000000000000000	1.00000000000000000	75.67533500924623979	1.00000000000000000	231.22634056383688517	77.18610814701955292	136.79273898359753048	100.60114383247955061	369.80773285420781349	1.00000000000000000	1.00000000000000000
AP2A1	1.00000000000000000	1.00000000000000000	1.00000000000000000	1.00000000000000000	1.00000000000000000	1.00000000000000000	1.00000000000000000	1.00000000000000000	1.00000000000000000	1.00000000000000000	1.00000000000000000	1.00000000000000000	1.00000000000000000	1.00000000000000000	140.12891765786676501	1.00000000000000000
AP2A2	1.00000000000000000	1.00000000000000000	1.00000000000000000	75.80276673459403014	1.00000000000000000	1.00000000000000000	1.00000000000000000	1.00000000000000000	1.00000000000000000	1.00000000000000000	1.00000000000000000	68.98378219782948406	1.00000000000000000	1.00000000000000000	1.00000000000000000	1.00000000000000000
AP3B1	1.00000000000000000	1.00000000000000000	1.00000000000000000	1.00000000000000000	1.00000000000000000	1.00000000000000000	1.00000000000000000	1.00000000000000000	1.00000000000000000	61.01877392050537452	34.52216051633646288	45.87357997548770072	1.00000000000000000	1.00000000000000000	1.00000000000000000	1.00000000000000000
AP3D1	1.00000000000000000	1.00000000000000000	1.00000000000000000	1.00000000000000000	1.00000000000000000	51.23121411934849334	48.54884284542794148	1.00000000000000000	1.00000000000000000	1.00000000000000000	28.40917390279609123	64.60598929776256227	1.00000000000000000	1.00000000000000000	1.00000000000000000	1.00000000000000000
APBB1IP	1.00000000000000000	1.00000000000000000	1.00000000000000000	1.00000000000000000	1.00000000000000000	1.00000000000000000	1.00000000000000000	58.60849740004312736	157.93269274497808397	88.53769560753814005	41.59910555710128932	74.00758593758421000	1.00000000000000000	112.14653539800184490	1.00000000000000000	1.00000000000000000
APBB2	76.37249087069409370	1.00000000000000000	1.00000000000000000	1.00000000000000000	1.00000000000000000	1.00000000000000000	1.00000000000000000	1.00000000000000000	1.00000000000000000	1.00000000000000000	1.00000000000000000	1.00000000000000000	1.00000000000000000	1.00000000000000000	54.89471934252992469	1.00000000000000000
APC	1.00000000000000000	1.00000000000000000	1.00000000000000000	1.00000000000000000	1.00000000000000000	1.00000000000000000	1.00000000000000000	1.00000000000000000	1.00000000000000000	1.00000000000000000	29.54406380163058188	1.00000000000000000	1.00000000000000000	1.00000000000000000	1.00000000000000000	46.63927578944033314
APCDD1	1.00000000000000000	1.00000000000000000	1.00000000000000000	1.00000000000000000	1.00000000000000000	1.00000000000000000	1.00000000000000000	1.00000000000000000	1.00000000000000000	1.00000000000000000	1.00000000000000000	1.00000000000000000	1.00000000000000000	1.00000000000000000	103.94315777230325182	1.00000000000000000
APEH	1.00000000000000000	1.00000000000000000	1.00000000000000000	1.00000000000000000	1.00000000000000000	1.00000000000000000	39.48672271329520100	1.00000000000000000	1.00000000000000000	1.00000000000000000	1.00000000000000000	1.00000000000000000	1.00000000000000000	1.00000000000000000	1.00000000000000000	1.00000000000000000
APH1B	1.00000000000000000	1.00000000000000000	1.00000000000000000	1.00000000000000000	1.00000000000000000	76.28184514152557938	1.00000000000000000	1.00000000000000000	1.00000000000000000	1.00000000000000000	54.02243039927096646	34.90760460844877855	1.00000000000000000	1.00000000000000000	1.00000000000000000	1.00000000000000000
APIP	1.00000000000000000	1.00000000000000000	1.00000000000000000	80.57764572954879156	1.00000000000000000	56.57555741568049257	44.75211929014096768	1.00000000000000000	1.00000000000000000	39.86317249191684198	157.61935014098747843	121.85525391530219963	1.00000000000000000	1.00000000000000000	50.01844007781429724	1.00000000000000000
APMAP	89.74890151323234022	87.72302290374410916	93.54159490457065829	1.00000000000000000	1.00000000000000000	1.00000000000000000	34.78091941005653354	1.00000000000000000	246.28371950765827592	65.11835977820665278	53.66425084002205637	42.47140523949478563	1.00000000000000000	1.00000000000000000	76.65528936870371979	1.00000000000000000
APOBEC3A	1.00000000000000000	1.00000000000000000	1.00000000000000000	1.00000000000000000	1.00000000000000000	1.00000000000000000	1.00000000000000000	1.00000000000000000	1.00000000000000000	1.00000000000000000	1.00000000000000000	1.00000000000000000	1.00000000000000000	247.70762436786873195	1.00000000000000000	1.00000000000000000
APOBEC3C	1.00000000000000000	1.00000000000000000	1.00000000000000000	1.00000000000000000	1.00000000000000000	1.00000000000000000	1.00000000000000000	1.00000000000000000	139.32959531512554463	45.10843385502053593	1.00000000000000000	1.00000000000000000	1.00000000000000000	1.00000000000000000	1.00000000000000000	1.00000000000000000
APOBEC3G	1.00000000000000000	1.00000000000000000	1.00000000000000000	1.00000000000000000	1.00000000000000000	1.00000000000000000	1.00000000000000000	1.00000000000000000	188.74882056208491576	1.00000000000000000	1.00000000000000000	1.00000000000000000	1.00000000000000000	1.00000000000000000	1.00000000000000000	1.00000000000000000
APOBR	1.00000000000000000	1.00000000000000000	1.00000000000000000	1.00000000000000000	1.00000000000000000	1.00000000000000000	1.00000000000000000	1.00000000000000000	1.00000000000000000	45.02530260194466649	61.96714013891312334	1.00000000000000000	1.00000000000000000	1.00000000000000000	1.00000000000000000	1.00000000000000000
APOC1	123.82099556980780619	212.28781845654862082	217.97177615714701915	94.36812134321273504	71.57867055435987425	1.00000000000000000	237.58003887834331636	100.06740717281925868	1.00000000000000000	408.87374443142965674	5865.07317155859618651	4412.48546500011798344	142.51072853101547366	279.57563345577193559	70.43986874373938178	190.28973285679668948
APOD	1.00000000000000000	1.00000000000000000	1.00000000000000000	640.61413308769374453	430.47876640011418203	336.44779909228270753	1.00000000000000000	1.00000000000000000	1.00000000000000000	1.00000000000000000	1.00000000000000000	1.00000000000000000	1.00000000000000000	1.00000000000000000	1960.64259635685175454	1.00000000000000000
APOE	1.00000000000000000	1.00000000000000000	105.95755691080432825	1.00000000000000000	1.00000000000000000	1.00000000000000000	1.00000000000000000	1.00000000000000000	1.00000000000000000	308.25045230802896867	1888.83097187835119257	3191.92820241353956590	89.48939615810633086	178.43650563564668232	656.63388444998838622	560.23444216838993270
APOL1	67.37757158547893255	136.26100226346113686	84.91369599420805514	1.00000000000000000	1.00000000000000000	1.00000000000000000	1.00000000000000000	1.00000000000000000	1.00000000000000000	1.00000000000000000	1.00000000000000000	1.00000000000000000	1.00000000000000000	1.00000000000000000	85.70679652572952989	1.00000000000000000
APOL3	249.97794249607548522	193.07859681461380319	89.91597742935547899	1.00000000000000000	1.00000000000000000	1.00000000000000000	1.00000000000000000	1.00000000000000000	1.00000000000000000	1.00000000000000000	1.00000000000000000	1.00000000000000000	1.00000000000000000	1.00000000000000000	60.94970881384946182	1.00000000000000000
APOL4	1.00000000000000000	1.00000000000000000	1.00000000000000000	1.00000000000000000	1.00000000000000000	1.00000000000000000	1.00000000000000000	1.00000000000000000	1.00000000000000000	1.00000000000000000	49.58990943836891319	1.00000000000000000	1.00000000000000000	1.00000000000000000	1.00000000000000000	1.00000000000000000
APOL6	1.00000000000000000	1.00000000000000000	66.36182794117539174	1.00000000000000000	1.00000000000000000	1.00000000000000000	1.00000000000000000	1.00000000000000000	1.00000000000000000	1.00000000000000000	102.93457831698890459	49.56686387779643610	1.00000000000000000	1.00000000000000000	62.64732153848357399	1.00000000000000000
APOLD1	1.00000000000000000	1.00000000000000000	1.00000000000000000	150.73818505788867128	1.00000000000000000	1.00000000000000000	1.00000000000000000	1.00000000000000000	1.00000000000000000	1.00000000000000000	1.00000000000000000	1.00000000000000000	1.00000000000000000	1.00000000000000000	1.00000000000000000	75.27777745950096744
APOO	1.00000000000000000	1.00000000000000000	1.00000000000000000	1.00000000000000000	1.00000000000000000	126.46162466052037132	1.00000000000000000	1.00000000000000000	1.00000000000000000	1.00000000000000000	1.00000000000000000	1.00000000000000000	1.00000000000000000	1.00000000000000000	1.00000000000000000	1.00000000000000000
APP	719.90921015729657029	1279.89995519737112772	757.84555951807931251	1642.34991690754827687	174.64828361177723082	317.92569203014375034	71.20820323308936395	1.00000000000000000	1.00000000000000000	85.95371120651803665	33.69068242523535162	89.58807121084986136	1.00000000000000000	1.00000000000000000	296.82327916477743202	231.15493941114988274
APPBP2	141.42996449803848691	1.00000000000000000	75.48812341472601872	1.00000000000000000	1.00000000000000000	1.00000000000000000	1.00000000000000000	1.00000000000000000	1.00000000000000000	1.00000000000000000	1.00000000000000000	1.00000000000000000	1.00000000000000000	1.00000000000000000	1.00000000000000000	1.00000000000000000
APPL2	1.00000000000000000	1.00000000000000000	1.00000000000000000	1.00000000000000000	1.00000000000000000	110.30007160148250023	1.00000000000000000	1.00000000000000000	1.00000000000000000	1.00000000000000000	1.00000000000000000	1.00000000000000000	1.00000000000000000	1.00000000000000000	1.00000000000000000	1.00000000000000000
AQP1	1060.78566256182512006	2184.64231046837630856	1053.25561856762624302	1.00000000000000000	1.00000000000000000	1.00000000000000000	197.33591033195827436	1.00000000000000000	1.00000000000000000	1.00000000000000000	1.00000000000000000	1.00000000000000000	1.00000000000000000	1.00000000000000000	1.00000000000000000	82.92087147596410546
AQP3	1.00000000000000000	1.00000000000000000	1.00000000000000000	1.00000000000000000	432.93195753269588977	292.29811735239206882	474.73580016407873927	1.00000000000000000	1.00000000000000000	1.00000000000000000	180.68006739502752112	72.64814887963396473	1.00000000000000000	1.00000000000000000	1.00000000000000000	1.00000000000000000
AQP4	1.00000000000000000	1.00000000000000000	1.00000000000000000	1.00000000000000000	128.58878316627132676	1.00000000000000000	139.23206271419508084	1.00000000000000000	1.00000000000000000	1.00000000000000000	1.00000000000000000	1.00000000000000000	1.00000000000000000	1.00000000000000000	1.00000000000000000	1.00000000000000000
AQP5	1.00000000000000000	1.00000000000000000	1.00000000000000000	1.00000000000000000	230.99231727942122916	1.00000000000000000	1.00000000000000000	1.00000000000000000	1.00000000000000000	1.00000000000000000	1.00000000000000000	1.00000000000000000	1.00000000000000000	1.00000000000000000	1.00000000000000000	1.00000000000000000
AQP9	1.00000000000000000	1.00000000000000000	1.00000000000000000	1.00000000000000000	1.00000000000000000	1.00000000000000000	1.00000000000000000	1.00000000000000000	1.00000000000000000	1.00000000000000000	36.21336299067245079	127.23239481276760898	1.00000000000000000	128.90257551160377147	1.00000000000000000	1.00000000000000000
ARAF	1.00000000000000000	1.00000000000000000	1.00000000000000000	1.00000000000000000	1.00000000000000000	1.00000000000000000	34.83279691703191361	1.00000000000000000	1.00000000000000000	1.00000000000000000	1.00000000000000000	1.00000000000000000	1.00000000000000000	1.00000000000000000	1.00000000000000000	1.00000000000000000
ARAP1	1.00000000000000000	1.00000000000000000	1.00000000000000000	1.00000000000000000	1.00000000000000000	1.00000000000000000	1.00000000000000000	1.00000000000000000	1.00000000000000000	1.00000000000000000	43.52854468712935443	85.59134631248859648	1.00000000000000000	111.61822154297952636	1.00000000000000000	1.00000000000000000
ARAP2	1.00000000000000000	1.00000000000000000	1.00000000000000000	1.00000000000000000	1.00000000000000000	1.00000000000000000	1.00000000000000000	1.00000000000000000	94.61245447598679448	1.00000000000000000	1.00000000000000000	1.00000000000000000	1.00000000000000000	1.00000000000000000	1.00000000000000000	1.00000000000000000
ARAP3	1.00000000000000000	101.18553373404556339	1.00000000000000000	1.00000000000000000	1.00000000000000000	1.00000000000000000	1.00000000000000000	1.00000000000000000	1.00000000000000000	1.00000000000000000	1.00000000000000000	1.00000000000000000	1.00000000000000000	1.00000000000000000	1.00000000000000000	1.00000000000000000
ARC	245.73054286913009037	1.00000000000000000	1.00000000000000000	1.00000000000000000	1.00000000000000000	1.00000000000000000	1.00000000000000000	1.00000000000000000	1.00000000000000000	1.00000000000000000	1.00000000000000000	1.00000000000000000	1.00000000000000000	1.00000000000000000	1.00000000000000000	1.00000000000000000
AREG	1.00000000000000000	1.00000000000000000	1.00000000000000000	1.00000000000000000	282.12437121269573481	119.43328165889954562	451.82850380628491394	335.65065512651165136	750.60383562326205720	2058.08492161231879436	275.63981066341040105	1129.76324257394230699	3209.96266970929627860	1427.96754284145890779	1.00000000000000000	1.00000000000000000
ARFGAP2	1.00000000000000000	1.00000000000000000	1.00000000000000000	1.00000000000000000	1.00000000000000000	1.00000000000000000	1.00000000000000000	1.00000000000000000	93.50858428064857719	1.00000000000000000	1.00000000000000000	1.00000000000000000	1.00000000000000000	1.00000000000000000	50.59612354461639683	84.50780256420490844
ARFGEF1	1.00000000000000000	1.00000000000000000	1.00000000000000000	1.00000000000000000	1.00000000000000000	1.00000000000000000	1.00000000000000000	1.00000000000000000	1.00000000000000000	1.00000000000000000	42.58768529665842095	1.00000000000000000	1.00000000000000000	1.00000000000000000	1.00000000000000000	1.00000000000000000
ARFGEF3	1.00000000000000000	1.00000000000000000	1.00000000000000000	1.00000000000000000	83.00464057221435610	128.12808067695712566	90.91703371040114234	1.00000000000000000	1.00000000000000000	1.00000000000000000	1.00000000000000000	1.00000000000000000	1.00000000000000000	1.00000000000000000	1.00000000000000000	1.00000000000000000
ARFIP2	1.00000000000000000	1.00000000000000000	1.00000000000000000	1.00000000000000000	52.09396733516479827	87.56637064154773498	1.00000000000000000	1.00000000000000000	1.00000000000000000	1.00000000000000000	1.00000000000000000	1.00000000000000000	1.00000000000000000	1.00000000000000000	43.22816802649013823	1.00000000000000000
ARFRP1	61.67788588270516215	1.00000000000000000	1.00000000000000000	1.00000000000000000	1.00000000000000000	1.00000000000000000	1.00000000000000000	1.00000000000000000	1.00000000000000000	1.00000000000000000	1.00000000000000000	1.00000000000000000	1.00000000000000000	1.00000000000000000	55.31135786813265298	1.00000000000000000
ARHGAP1	1.00000000000000000	1.00000000000000000	1.00000000000000000	1.00000000000000000	1.00000000000000000	1.00000000000000000	1.00000000000000000	1.00000000000000000	1.00000000000000000	1.00000000000000000	1.00000000000000000	1.00000000000000000	1.00000000000000000	1.00000000000000000	1.00000000000000000	85.01783808271163423
ARHGAP10	1.00000000000000000	1.00000000000000000	1.00000000000000000	1.00000000000000000	1.00000000000000000	1.00000000000000000	1.00000000000000000	1.00000000000000000	1.00000000000000000	1.00000000000000000	35.09435840528168171	1.00000000000000000	1.00000000000000000	1.00000000000000000	142.82469276279618953	212.12729796089757883
ARHGAP12	1.00000000000000000	1.00000000000000000	1.00000000000000000	1.00000000000000000	1.00000000000000000	1.00000000000000000	33.11697050403047626	1.00000000000000000	1.00000000000000000	1.00000000000000000	1.00000000000000000	1.00000000000000000	1.00000000000000000	1.00000000000000000	1.00000000000000000	1.00000000000000000
ARHGAP15	1.00000000000000000	1.00000000000000000	1.00000000000000000	1.00000000000000000	1.00000000000000000	1.00000000000000000	1.00000000000000000	107.65098493777216504	166.77058336153146456	46.62222935781198174	1.00000000000000000	1.00000000000000000	96.76590110613852858	1.00000000000000000	1.00000000000000000	1.00000000000000000
ARHGAP17	85.85647395633397139	1.00000000000000000	1.00000000000000000	97.35218790809204847	1.00000000000000000	1.00000000000000000	1.00000000000000000	1.00000000000000000	1.00000000000000000	1.00000000000000000	1.00000000000000000	1.00000000000000000	1.00000000000000000	1.00000000000000000	1.00000000000000000	1.00000000000000000
ARHGAP18	1.00000000000000000	377.00643070320393235	174.16134196923846389	1.00000000000000000	1.00000000000000000	340.44021367124719291	1.00000000000000000	1.00000000000000000	1.00000000000000000	159.41108557441242510	202.23406101432593118	224.52165938285895663	359.00302855025773852	1.00000000000000000	1.00000000000000000	1.00000000000000000
ARHGAP21	1.00000000000000000	1.00000000000000000	1.00000000000000000	1.00000000000000000	1.00000000000000000	1.00000000000000000	1.00000000000000000	1.00000000000000000	1.00000000000000000	1.00000000000000000	1.00000000000000000	1.00000000000000000	1.00000000000000000	1.00000000000000000	116.04596542968410233	1.00000000000000000
ARHGAP23	1.00000000000000000	1.00000000000000000	88.73957514507510780	87.93815340650250789	1.00000000000000000	1.00000000000000000	1.00000000000000000	1.00000000000000000	1.00000000000000000	1.00000000000000000	1.00000000000000000	1.00000000000000000	1.00000000000000000	1.00000000000000000	1.00000000000000000	1.00000000000000000
ARHGAP24	1.00000000000000000	1.00000000000000000	1.00000000000000000	1.00000000000000000	1.00000000000000000	1.00000000000000000	1.00000000000000000	134.45040496185856682	1.00000000000000000	1.00000000000000000	1.00000000000000000	1.00000000000000000	1.00000000000000000	1.00000000000000000	1.00000000000000000	1.00000000000000000
ARHGAP25	1.00000000000000000	1.00000000000000000	1.00000000000000000	1.00000000000000000	1.00000000000000000	1.00000000000000000	1.00000000000000000	1.00000000000000000	1.00000000000000000	1.00000000000000000	1.00000000000000000	1.00000000000000000	136.94514682297355535	1.00000000000000000	1.00000000000000000	1.00000000000000000
ARHGAP26	78.69619481132575345	1.00000000000000000	1.00000000000000000	1.00000000000000000	1.00000000000000000	1.00000000000000000	1.00000000000000000	1.00000000000000000	1.00000000000000000	1.00000000000000000	1.00000000000000000	1.00000000000000000	1.00000000000000000	71.80119752249680687	1.00000000000000000	1.00000000000000000
ARHGAP29	413.57175912724352429	1009.19797546921859066	298.52088450704536626	369.48152711424557992	1.00000000000000000	1.00000000000000000	1.00000000000000000	1.00000000000000000	1.00000000000000000	1.00000000000000000	1.00000000000000000	1.00000000000000000	1.00000000000000000	1.00000000000000000	98.03913089307957307	160.28026804713073261
ARHGAP30	1.00000000000000000	1.00000000000000000	1.00000000000000000	1.00000000000000000	1.00000000000000000	1.00000000000000000	1.00000000000000000	1.00000000000000000	146.48186194485819556	75.34213112448955485	67.44560462346774443	55.01007784534249367	1.00000000000000000	119.74825154642633152	1.00000000000000000	1.00000000000000000
ARHGAP31	118.23830343667179932	164.67157828157269250	94.56174157434880101	1.00000000000000000	1.00000000000000000	1.00000000000000000	1.00000000000000000	1.00000000000000000	1.00000000000000000	1.00000000000000000	1.00000000000000000	1.00000000000000000	1.00000000000000000	1.00000000000000000	1.00000000000000000	1.00000000000000000
ARHGAP4	136.16312404011077319	1.00000000000000000	1.00000000000000000	1.00000000000000000	1.00000000000000000	1.00000000000000000	1.00000000000000000	1.00000000000000000	59.27301445620859255	59.73853349137718283	1.00000000000000000	59.15345371423347842	1.00000000000000000	112.43349810609160500	1.00000000000000000	1.00000000000000000
ARHGAP5	1.00000000000000000	1.00000000000000000	1.00000000000000000	1.00000000000000000	40.58620088349250210	83.94792197706864556	40.75766251685840302	1.00000000000000000	1.00000000000000000	42.14061977802778358	1.00000000000000000	1.00000000000000000	1.00000000000000000	1.00000000000000000	66.08961690132625222	54.82043525351576108
ARHGAP6	1.00000000000000000	186.28973787721369604	1.00000000000000000	1.00000000000000000	1.00000000000000000	1.00000000000000000	1.00000000000000000	1.00000000000000000	1.00000000000000000	1.00000000000000000	1.00000000000000000	1.00000000000000000	1.00000000000000000	1.00000000000000000	1.00000000000000000	105.31675675534047798
ARHGAP9	1.00000000000000000	1.00000000000000000	1.00000000000000000	1.00000000000000000	1.00000000000000000	1.00000000000000000	1.00000000000000000	1.00000000000000000	183.10343769026553673	61.47677071509197333	1.00000000000000000	1.00000000000000000	1.00000000000000000	1.00000000000000000	1.00000000000000000	1.00000000000000000
ARHGDIB	358.95439179202998048	302.96078409932795239	374.08048567354444458	1.00000000000000000	167.38606040978035594	1.00000000000000000	61.88897523333359629	522.38076071964871971	1399.20429226247733823	707.58823528254947632	446.75013947833662087	479.87606579334931212	1084.58175291721613576	632.93377944472672425	110.17780706596175833	262.33904400791709577
ARHGEF1	1.00000000000000000	1.00000000000000000	1.00000000000000000	1.00000000000000000	1.00000000000000000	1.00000000000000000	69.22959767028358158	84.47629612836432500	224.44340790663912344	49.85636607408449805	1.00000000000000000	46.01395074458707057	1.00000000000000000	71.04502714572211630	56.24809649556826230	1.00000000000000000
ARHGEF10	1.00000000000000000	140.76378664251950568	1.00000000000000000	1.00000000000000000	1.00000000000000000	1.00000000000000000	1.00000000000000000	1.00000000000000000	1.00000000000000000	1.00000000000000000	1.00000000000000000	1.00000000000000000	1.00000000000000000	1.00000000000000000	1.00000000000000000	1.00000000000000000
ARHGEF15	1.00000000000000000	113.74173408708745114	96.64095108583811111	1.00000000000000000	1.00000000000000000	1.00000000000000000	1.00000000000000000	1.00000000000000000	1.00000000000000000	1.00000000000000000	1.00000000000000000	1.00000000000000000	1.00000000000000000	1.00000000000000000	1.00000000000000000	1.00000000000000000
ARHGEF17	1.00000000000000000	1.00000000000000000	1.00000000000000000	1.00000000000000000	1.00000000000000000	1.00000000000000000	1.00000000000000000	1.00000000000000000	1.00000000000000000	1.00000000000000000	1.00000000000000000	1.00000000000000000	1.00000000000000000	1.00000000000000000	1.00000000000000000	99.82607582707932181
ARHGEF2	1.00000000000000000	1.00000000000000000	1.00000000000000000	1.00000000000000000	1.00000000000000000	1.00000000000000000	1.00000000000000000	1.00000000000000000	1.00000000000000000	37.49126123989383075	1.00000000000000000	47.33926598253474083	1.00000000000000000	1.00000000000000000	1.00000000000000000	74.72359894275660963
ARHGEF25	1.00000000000000000	1.00000000000000000	1.00000000000000000	1.00000000000000000	1.00000000000000000	1.00000000000000000	1.00000000000000000	1.00000000000000000	1.00000000000000000	1.00000000000000000	1.00000000000000000	1.00000000000000000	1.00000000000000000	1.00000000000000000	1.00000000000000000	87.20194763435290497
ARHGEF3	1.00000000000000000	96.38558668886571468	71.50094360609236332	1.00000000000000000	1.00000000000000000	1.00000000000000000	1.00000000000000000	1.00000000000000000	86.91773511779699390	1.00000000000000000	1.00000000000000000	1.00000000000000000	1.00000000000000000	1.00000000000000000	1.00000000000000000	1.00000000000000000
ARHGEF6	1.00000000000000000	1.00000000000000000	1.00000000000000000	1.00000000000000000	1.00000000000000000	1.00000000000000000	1.00000000000000000	1.00000000000000000	1.00000000000000000	1.00000000000000000	1.00000000000000000	1.00000000000000000	172.36275739446139710	1.00000000000000000	1.00000000000000000	1.00000000000000000
ARHGEF7	1.00000000000000000	1.00000000000000000	1.00000000000000000	1.00000000000000000	1.00000000000000000	1.00000000000000000	1.00000000000000000	1.00000000000000000	1.00000000000000000	1.00000000000000000	1.00000000000000000	1.00000000000000000	1.00000000000000000	1.00000000000000000	1.00000000000000000	90.87933945488121878
ARID1B	1.00000000000000000	1.00000000000000000	1.00000000000000000	1.00000000000000000	1.00000000000000000	1.00000000000000000	1.00000000000000000	1.00000000000000000	1.00000000000000000	1.00000000000000000	1.00000000000000000	1.00000000000000000	1.00000000000000000	1.00000000000000000	58.92640814921489323	1.00000000000000000
ARID4A	1.00000000000000000	1.00000000000000000	1.00000000000000000	1.00000000000000000	1.00000000000000000	1.00000000000000000	64.25357090021289252	60.45332520398104492	1.00000000000000000	55.26096276267993090	52.67854200677537335	1.00000000000000000	70.29741045035653713	1.00000000000000000	1.00000000000000000	63.90416055499414938
ARID5A	191.03412658706469074	148.80277654023223022	114.91475933712372637	91.54355754826633529	1.00000000000000000	1.00000000000000000	1.00000000000000000	1.00000000000000000	160.48029503561775755	108.75093887396405989	40.00934865999052192	59.04913879838003510	136.81925164623891078	73.74119890745137695	74.39494354136884624	167.87725219150283351
ARID5B	1.00000000000000000	1.00000000000000000	1.00000000000000000	200.50706139129854932	72.29184302639897908	1.00000000000000000	45.32956952553365682	189.78494177308203916	100.23406232157027773	1.00000000000000000	1.00000000000000000	52.09745291595485384	1.00000000000000000	66.13703953699706517	385.49901862434995792	385.21198093907622706
ARIH1	1.00000000000000000	1.00000000000000000	1.00000000000000000	1.00000000000000000	49.53654730672241868	1.00000000000000000	40.52470193157171963	1.00000000000000000	1.00000000000000000	47.46469510682366888	38.46501431025922102	1.00000000000000000	1.00000000000000000	87.31380263996790347	62.30672673327843114	1.00000000000000000
ARIH2	1.00000000000000000	1.00000000000000000	1.00000000000000000	1.00000000000000000	1.00000000000000000	1.00000000000000000	38.88695112192372960	1.00000000000000000	81.88931597999335565	46.31183683672363571	1.00000000000000000	1.00000000000000000	1.00000000000000000	1.00000000000000000	51.86726856195651436	81.76483957631745625
ARL15	98.16607009740506840	1.00000000000000000	1.00000000000000000	1.00000000000000000	1.00000000000000000	1.00000000000000000	1.00000000000000000	1.00000000000000000	1.00000000000000000	1.00000000000000000	1.00000000000000000	1.00000000000000000	1.00000000000000000	1.00000000000000000	1.00000000000000000	1.00000000000000000
ARL16	68.37050144577668220	1.00000000000000000	1.00000000000000000	1.00000000000000000	1.00000000000000000	69.62023004689942240	1.00000000000000000	1.00000000000000000	1.00000000000000000	1.00000000000000000	1.00000000000000000	1.00000000000000000	1.00000000000000000	1.00000000000000000	58.15434866223763066	1.00000000000000000
ARL2BP	139.76520021807843364	157.21642304152760516	138.09348898111252879	78.13982936486392816	1.00000000000000000	69.59228506624856436	60.60165851224564904	1.00000000000000000	1.00000000000000000	1.00000000000000000	53.50067028192638929	48.01325598759515856	76.35361678456710877	1.00000000000000000	68.33692998489746628	101.18316609507272119
ARL3	1.00000000000000000	1.00000000000000000	1.00000000000000000	1.00000000000000000	1.00000000000000000	217.61046677627925305	46.47935087924847153	1.00000000000000000	1.00000000000000000	47.17620881469976268	1.00000000000000000	1.00000000000000000	1.00000000000000000	1.00000000000000000	92.56861653370859244	176.09814713068604419
ARL4C	1.00000000000000000	1.00000000000000000	1.00000000000000000	1.00000000000000000	1.00000000000000000	1.00000000000000000	1.00000000000000000	1.00000000000000000	206.06807015079755274	185.52262894196314846	1.00000000000000000	1.00000000000000000	1.00000000000000000	73.61811538410894684	1.00000000000000000	1.00000000000000000
ARL4D	1.00000000000000000	1.00000000000000000	1.00000000000000000	1.00000000000000000	1.00000000000000000	1.00000000000000000	1.00000000000000000	1.00000000000000000	1.00000000000000000	1.00000000000000000	1.00000000000000000	1.00000000000000000	1.00000000000000000	1.00000000000000000	61.99757831935534824	1.00000000000000000
ARL5B	1.00000000000000000	1.00000000000000000	1.00000000000000000	1.00000000000000000	1.00000000000000000	1.00000000000000000	1.00000000000000000	1.00000000000000000	1.00000000000000000	65.61004098645599925	1.00000000000000000	1.00000000000000000	1.00000000000000000	98.26079388628065203	1.00000000000000000	1.00000000000000000
ARL6IP6	1.00000000000000000	1.00000000000000000	1.00000000000000000	1.00000000000000000	1.00000000000000000	1.00000000000000000	1.00000000000000000	1.00000000000000000	1.00000000000000000	1.00000000000000000	33.74601981851434829	1.00000000000000000	1.00000000000000000	1.00000000000000000	1.00000000000000000	1.00000000000000000
ARL8A	1.00000000000000000	1.00000000000000000	1.00000000000000000	1.00000000000000000	1.00000000000000000	1.00000000000000000	1.00000000000000000	1.00000000000000000	1.00000000000000000	1.00000000000000000	55.14540390228346922	61.92643162560388959	1.00000000000000000	1.00000000000000000	1.00000000000000000	1.00000000000000000
ARMC3	1.00000000000000000	1.00000000000000000	1.00000000000000000	1.00000000000000000	1.00000000000000000	283.13519643077188448	1.00000000000000000	1.00000000000000000	1.00000000000000000	1.00000000000000000	1.00000000000000000	1.00000000000000000	1.00000000000000000	1.00000000000000000	1.00000000000000000	1.00000000000000000
ARMC4	1.00000000000000000	1.00000000000000000	1.00000000000000000	1.00000000000000000	1.00000000000000000	114.69610805735133852	1.00000000000000000	1.00000000000000000	1.00000000000000000	1.00000000000000000	1.00000000000000000	1.00000000000000000	1.00000000000000000	1.00000000000000000	1.00000000000000000	1.00000000000000000
ARMC8	1.00000000000000000	1.00000000000000000	1.00000000000000000	1.00000000000000000	1.00000000000000000	1.00000000000000000	1.00000000000000000	1.00000000000000000	1.00000000000000000	1.00000000000000000	37.91134371414555204	1.00000000000000000	1.00000000000000000	1.00000000000000000	1.00000000000000000	1.00000000000000000
ARMC9	1.00000000000000000	1.00000000000000000	1.00000000000000000	1.00000000000000000	1.00000000000000000	71.86523569396295841	73.65786063814947227	1.00000000000000000	1.00000000000000000	1.00000000000000000	1.00000000000000000	1.00000000000000000	1.00000000000000000	1.00000000000000000	1.00000000000000000	1.00000000000000000
ARMCX1	1.00000000000000000	1.00000000000000000	1.00000000000000000	1.00000000000000000	1.00000000000000000	1.00000000000000000	1.00000000000000000	1.00000000000000000	1.00000000000000000	1.00000000000000000	1.00000000000000000	1.00000000000000000	1.00000000000000000	1.00000000000000000	40.66691664073903922	53.97900941191021218
ARMCX3	95.82402108379341144	99.44090045821009483	63.33756424743749136	76.29668923896086596	51.95501651447542457	1.00000000000000000	42.51373602370365745	89.20619526008920275	1.00000000000000000	58.24098668803224399	42.56264018121053994	64.72674108548943650	128.77148892569846339	1.00000000000000000	116.55571012253803076	119.09774756200886259
ARMCX6	69.35102056402858750	1.00000000000000000	1.00000000000000000	1.00000000000000000	1.00000000000000000	1.00000000000000000	39.40467996470506051	1.00000000000000000	1.00000000000000000	37.07435787923009940	1.00000000000000000	1.00000000000000000	1.00000000000000000	1.00000000000000000	1.00000000000000000	1.00000000000000000
ARMT1	1.00000000000000000	1.00000000000000000	1.00000000000000000	1.00000000000000000	1.00000000000000000	1.00000000000000000	73.93838230260520561	1.00000000000000000	1.00000000000000000	1.00000000000000000	1.00000000000000000	1.00000000000000000	1.00000000000000000	1.00000000000000000	1.00000000000000000	1.00000000000000000
ARRB1	131.33686367668411776	132.67280147582823702	74.13145289513761327	90.63074964514343890	1.00000000000000000	1.00000000000000000	1.00000000000000000	1.00000000000000000	1.00000000000000000	1.00000000000000000	31.27377888614383039	1.00000000000000000	1.00000000000000000	1.00000000000000000	1.00000000000000000	1.00000000000000000
ARRB2	1.00000000000000000	1.00000000000000000	1.00000000000000000	1.00000000000000000	1.00000000000000000	1.00000000000000000	1.00000000000000000	1.00000000000000000	127.66754323650381764	191.80033037032814036	156.79014015526803405	203.75641000947985049	82.58270194790894436	217.46217068048687793	1.00000000000000000	1.00000000000000000
ARRDC1	122.75733792737948136	109.33500096923926037	1.00000000000000000	1.00000000000000000	69.54744333312497417	60.19835537314830987	41.73601665162870944	1.00000000000000000	1.00000000000000000	54.48380870133911458	1.00000000000000000	1.00000000000000000	1.00000000000000000	73.49264109655790378	1.00000000000000000	1.00000000000000000
ARRDC2	159.80801241333981011	303.91511335389981241	95.48284107971065282	91.27357417062029299	1.00000000000000000	1.00000000000000000	1.00000000000000000	1.00000000000000000	1.00000000000000000	1.00000000000000000	1.00000000000000000	1.00000000000000000	1.00000000000000000	1.00000000000000000	1.00000000000000000	1.00000000000000000
ARRDC3	121.33185152259895290	131.96097865406082406	70.08312672856941106	1.00000000000000000	67.43281522203434974	1.00000000000000000	74.98504782966195137	61.90145536443752405	1.00000000000000000	65.26089190457436473	1.00000000000000000	42.67079394306779960	1.00000000000000000	1.00000000000000000	70.51116014213930328	1.00000000000000000
ARRDC4	1.00000000000000000	1.00000000000000000	1.00000000000000000	1.00000000000000000	1.00000000000000000	1.00000000000000000	1.00000000000000000	1.00000000000000000	1.00000000000000000	1.00000000000000000	79.68462465230147984	52.07878564024568391	1.00000000000000000	1.00000000000000000	1.00000000000000000	1.00000000000000000
ARSA	1.00000000000000000	1.00000000000000000	1.00000000000000000	1.00000000000000000	1.00000000000000000	64.57944189746920927	1.00000000000000000	1.00000000000000000	1.00000000000000000	1.00000000000000000	41.28568859490219722	55.50536908957487015	1.00000000000000000	1.00000000000000000	1.00000000000000000	1.00000000000000000
ASCC2	1.00000000000000000	105.57453870880796387	1.00000000000000000	1.00000000000000000	1.00000000000000000	1.00000000000000000	1.00000000000000000	1.00000000000000000	1.00000000000000000	50.92535176809635544	1.00000000000000000	1.00000000000000000	1.00000000000000000	1.00000000000000000	1.00000000000000000	1.00000000000000000
ASF1A	1.00000000000000000	108.26769116524775427	1.00000000000000000	1.00000000000000000	1.00000000000000000	1.00000000000000000	1.00000000000000000	1.00000000000000000	1.00000000000000000	1.00000000000000000	1.00000000000000000	1.00000000000000000	1.00000000000000000	1.00000000000000000	1.00000000000000000	1.00000000000000000
ASGR1	1.00000000000000000	1.00000000000000000	1.00000000000000000	101.67774705330373308	1.00000000000000000	1.00000000000000000	1.00000000000000000	1.00000000000000000	1.00000000000000000	1.00000000000000000	1.00000000000000000	67.41906063123064996	1.00000000000000000	122.18908012714707922	1.00000000000000000	1.00000000000000000
ASL	1.00000000000000000	1.00000000000000000	1.00000000000000000	62.25374638182167075	1.00000000000000000	124.89531581581401554	92.08984738799766490	1.00000000000000000	1.00000000000000000	1.00000000000000000	1.00000000000000000	1.00000000000000000	1.00000000000000000	1.00000000000000000	1.00000000000000000	1.00000000000000000
ASMTL	1.00000000000000000	1.00000000000000000	1.00000000000000000	1.00000000000000000	1.00000000000000000	1.00000000000000000	1.00000000000000000	1.00000000000000000	1.00000000000000000	1.00000000000000000	1.00000000000000000	1.00000000000000000	1.00000000000000000	1.00000000000000000	58.17201880652504542	1.00000000000000000
ASNSD1	1.00000000000000000	1.00000000000000000	1.00000000000000000	1.00000000000000000	1.00000000000000000	1.00000000000000000	1.00000000000000000	1.00000000000000000	1.00000000000000000	1.00000000000000000	1.00000000000000000	1.00000000000000000	1.00000000000000000	1.00000000000000000	1.00000000000000000	61.00487005944226837
ASPN	1.00000000000000000	1.00000000000000000	1.00000000000000000	1.00000000000000000	1.00000000000000000	1.00000000000000000	1.00000000000000000	1.00000000000000000	1.00000000000000000	1.00000000000000000	1.00000000000000000	1.00000000000000000	1.00000000000000000	1.00000000000000000	1.00000000000000000	118.13214933972318477
ASPSCR1	1.00000000000000000	1.00000000000000000	1.00000000000000000	1.00000000000000000	1.00000000000000000	1.00000000000000000	53.54867011811646904	1.00000000000000000	1.00000000000000000	1.00000000000000000	1.00000000000000000	1.00000000000000000	1.00000000000000000	1.00000000000000000	1.00000000000000000	1.00000000000000000
ASRGL1	370.71610905754283749	137.76507291651981291	197.41529772203170978	1.00000000000000000	1.00000000000000000	1.00000000000000000	54.35861355146141705	1.00000000000000000	1.00000000000000000	1.00000000000000000	1.00000000000000000	1.00000000000000000	1.00000000000000000	1.00000000000000000	1.00000000000000000	1.00000000000000000
ASS1	236.50940886880354697	1.00000000000000000	230.84598476985769366	1.00000000000000000	121.62068697774465420	1.00000000000000000	61.43119937078028414	1.00000000000000000	1.00000000000000000	1.00000000000000000	1.00000000000000000	1.00000000000000000	1.00000000000000000	1.00000000000000000	1.00000000000000000	1.00000000000000000
ASXL1	1.00000000000000000	1.00000000000000000	1.00000000000000000	1.00000000000000000	1.00000000000000000	1.00000000000000000	1.00000000000000000	71.57408747520300096	1.00000000000000000	1.00000000000000000	1.00000000000000000	1.00000000000000000	1.00000000000000000	1.00000000000000000	58.52006523580090658	1.00000000000000000
ATAD2B	1.00000000000000000	1.00000000000000000	1.00000000000000000	1.00000000000000000	1.00000000000000000	1.00000000000000000	1.00000000000000000	1.00000000000000000	1.00000000000000000	45.06658416954884672	1.00000000000000000	1.00000000000000000	1.00000000000000000	1.00000000000000000	1.00000000000000000	1.00000000000000000
ATF5	1.00000000000000000	1.00000000000000000	1.00000000000000000	1.00000000000000000	1.00000000000000000	1.00000000000000000	1.00000000000000000	1.00000000000000000	1.00000000000000000	42.75570725236168812	1.00000000000000000	1.00000000000000000	1.00000000000000000	1.00000000000000000	1.00000000000000000	1.00000000000000000
ATF7IP	1.00000000000000000	1.00000000000000000	1.00000000000000000	1.00000000000000000	1.00000000000000000	1.00000000000000000	1.00000000000000000	117.33770141657653596	76.23152884468271395	1.00000000000000000	1.00000000000000000	1.00000000000000000	1.00000000000000000	1.00000000000000000	1.00000000000000000	1.00000000000000000
ATF7IP2	1.00000000000000000	1.00000000000000000	1.00000000000000000	1.00000000000000000	1.00000000000000000	114.57895328382463163	1.00000000000000000	1.00000000000000000	1.00000000000000000	1.00000000000000000	1.00000000000000000	1.00000000000000000	1.00000000000000000	1.00000000000000000	1.00000000000000000	1.00000000000000000
ATG101	83.56066000113281689	112.08759709969163509	1.00000000000000000	1.00000000000000000	1.00000000000000000	69.35165838118659565	34.08158542850848960	58.55131749376077721	1.00000000000000000	47.83750324588343972	35.83074122996181643	1.00000000000000000	1.00000000000000000	1.00000000000000000	56.95902038939613732	46.24290965401178255
ATG12	1.00000000000000000	1.00000000000000000	64.38587512355003639	1.00000000000000000	1.00000000000000000	1.00000000000000000	33.33844094468874886	77.19627807643480821	73.59054226775998586	43.42786417985514902	44.63520321284759262	40.60609375618257388	157.20810563708207042	88.93958525836615081	71.20519532878772395	61.90846953437969802
ATG16L2	1.00000000000000000	1.00000000000000000	1.00000000000000000	1.00000000000000000	1.00000000000000000	1.00000000000000000	1.00000000000000000	1.00000000000000000	1.00000000000000000	40.72418518991928948	56.69088173201058112	34.19572975155787731	1.00000000000000000	80.19154439911822863	1.00000000000000000	1.00000000000000000
ATG5	1.00000000000000000	1.00000000000000000	1.00000000000000000	1.00000000000000000	1.00000000000000000	1.00000000000000000	1.00000000000000000	1.00000000000000000	1.00000000000000000	30.74342978885617939	33.86178725804793999	49.64951303078713352	1.00000000000000000	1.00000000000000000	1.00000000000000000	1.00000000000000000
ATIC	1.00000000000000000	1.00000000000000000	1.00000000000000000	1.00000000000000000	1.00000000000000000	1.00000000000000000	1.00000000000000000	1.00000000000000000	1.00000000000000000	1.00000000000000000	31.36946397715077950	1.00000000000000000	1.00000000000000000	1.00000000000000000	1.00000000000000000	1.00000000000000000
ATL2	1.00000000000000000	1.00000000000000000	1.00000000000000000	1.00000000000000000	34.35840105789184662	1.00000000000000000	1.00000000000000000	1.00000000000000000	1.00000000000000000	1.00000000000000000	1.00000000000000000	1.00000000000000000	1.00000000000000000	1.00000000000000000	1.00000000000000000	1.00000000000000000
ATM	1.00000000000000000	1.00000000000000000	1.00000000000000000	1.00000000000000000	1.00000000000000000	1.00000000000000000	1.00000000000000000	106.63839121877730065	124.13745058465534044	51.33120399754717056	40.98579140048961733	1.00000000000000000	1.00000000000000000	1.00000000000000000	71.76346406131119693	1.00000000000000000
ATN1	89.06574777764146233	1.00000000000000000	91.84814290853124419	1.00000000000000000	1.00000000000000000	1.00000000000000000	46.69489601223418873	1.00000000000000000	1.00000000000000000	1.00000000000000000	1.00000000000000000	1.00000000000000000	1.00000000000000000	1.00000000000000000	54.98144578402873606	47.55975150062110401
ATOH8	1.00000000000000000	1.00000000000000000	1.00000000000000000	1.00000000000000000	51.38709659757566328	1.00000000000000000	1.00000000000000000	1.00000000000000000	1.00000000000000000	1.00000000000000000	1.00000000000000000	1.00000000000000000	1.00000000000000000	1.00000000000000000	1.00000000000000000	1.00000000000000000
ATP11A	1.00000000000000000	1.00000000000000000	1.00000000000000000	1.00000000000000000	1.00000000000000000	1.00000000000000000	134.33669789642783599	1.00000000000000000	1.00000000000000000	1.00000000000000000	1.00000000000000000	1.00000000000000000	1.00000000000000000	1.00000000000000000	1.00000000000000000	1.00000000000000000
ATP13A3	230.55131762598625755	1.00000000000000000	1.00000000000000000	1.00000000000000000	1.00000000000000000	45.12788274468675098	1.00000000000000000	1.00000000000000000	1.00000000000000000	63.94894827508746715	31.69693272567199571	78.43969031569257311	1.00000000000000000	129.73246938751645985	67.32340915159635131	1.00000000000000000
ATP1A2	1.00000000000000000	1.00000000000000000	1.00000000000000000	1.00000000000000000	1.00000000000000000	1.00000000000000000	1.00000000000000000	1.00000000000000000	1.00000000000000000	1.00000000000000000	1.00000000000000000	1.00000000000000000	1.00000000000000000	1.00000000000000000	1.00000000000000000	98.59379317310531121
ATP1B1	1.00000000000000000	1.00000000000000000	1.00000000000000000	1.00000000000000000	390.72950901256149336	306.36457733973952600	401.31347619509000424	1.00000000000000000	1.00000000000000000	73.21664519596555465	180.94200395380286750	45.00565339322320568	1.00000000000000000	1.00000000000000000	1.00000000000000000	1.00000000000000000
ATP2B1	1.00000000000000000	1.00000000000000000	57.17133719426215777	61.13195554657419706	1.00000000000000000	1.00000000000000000	44.67638585007640728	193.67421637706448223	102.28318396030645943	148.52638963089566460	102.13457018122313968	138.18781472610254468	1.00000000000000000	297.48671299798985501	53.69900049709637813	1.00000000000000000
ATP6V0A1	1.00000000000000000	1.00000000000000000	1.00000000000000000	1.00000000000000000	1.00000000000000000	1.00000000000000000	47.72152291882864716	1.00000000000000000	1.00000000000000000	44.06095941421411055	1.00000000000000000	57.47498657725076754	1.00000000000000000	1.00000000000000000	1.00000000000000000	1.00000000000000000
ATP6V0A2	1.00000000000000000	1.00000000000000000	1.00000000000000000	1.00000000000000000	1.00000000000000000	1.00000000000000000	1.00000000000000000	1.00000000000000000	1.00000000000000000	1.00000000000000000	1.00000000000000000	1.00000000000000000	208.31025333834656976	1.00000000000000000	1.00000000000000000	1.00000000000000000
ATP6V1B2	1.00000000000000000	1.00000000000000000	1.00000000000000000	1.00000000000000000	1.00000000000000000	1.00000000000000000	1.00000000000000000	1.00000000000000000	1.00000000000000000	126.75588513758485476	163.87070277902853377	187.24919952980999938	1.00000000000000000	199.75242252246744101	74.08337426389032032	1.00000000000000000
ATP6V1C1	1.00000000000000000	1.00000000000000000	1.00000000000000000	1.00000000000000000	1.00000000000000000	1.00000000000000000	1.00000000000000000	1.00000000000000000	1.00000000000000000	1.00000000000000000	45.11630213000467648	58.72853270790817248	1.00000000000000000	1.00000000000000000	1.00000000000000000	1.00000000000000000
ATP6V1H	1.00000000000000000	1.00000000000000000	1.00000000000000000	1.00000000000000000	1.00000000000000000	1.00000000000000000	38.02393516237356152	1.00000000000000000	1.00000000000000000	42.95993666291891344	61.73421277634731297	72.17949977487752733	1.00000000000000000	1.00000000000000000	1.00000000000000000	1.00000000000000000
ATP8A1	1.00000000000000000	1.00000000000000000	1.00000000000000000	1.00000000000000000	1.00000000000000000	1.00000000000000000	60.56587011454834624	1.00000000000000000	1.00000000000000000	1.00000000000000000	1.00000000000000000	1.00000000000000000	1.00000000000000000	1.00000000000000000	1.00000000000000000	1.00000000000000000
ATXN1	1.00000000000000000	1.00000000000000000	1.00000000000000000	1.00000000000000000	1.00000000000000000	1.00000000000000000	1.00000000000000000	1.00000000000000000	1.00000000000000000	1.00000000000000000	30.02305408749191429	55.75573276985004867	1.00000000000000000	1.00000000000000000	1.00000000000000000	1.00000000000000000
ATXN10	82.31606770381470994	1.00000000000000000	53.68717612066839706	104.98067248496570869	93.05895740032954677	113.14196875118179264	60.44223138916092353	61.27095654749977882	1.00000000000000000	52.26017355573666379	1.00000000000000000	1.00000000000000000	104.16331057364376989	1.00000000000000000	61.47677411820002646	106.64350562028199931
ATXN2	1.00000000000000000	1.00000000000000000	1.00000000000000000	1.00000000000000000	1.00000000000000000	103.88264124606645566	41.92781400911749046	1.00000000000000000	1.00000000000000000	1.00000000000000000	1.00000000000000000	1.00000000000000000	1.00000000000000000	1.00000000000000000	68.49575307093110155	99.94387976281301178
ATXN2L	1.00000000000000000	1.00000000000000000	1.00000000000000000	1.00000000000000000	1.00000000000000000	1.00000000000000000	1.00000000000000000	1.00000000000000000	1.00000000000000000	51.90922528735436003	1.00000000000000000	1.00000000000000000	1.00000000000000000	1.00000000000000000	1.00000000000000000	1.00000000000000000
ATXN3	1.00000000000000000	126.83720685814905949	1.00000000000000000	110.92809819608331168	1.00000000000000000	1.00000000000000000	1.00000000000000000	1.00000000000000000	1.00000000000000000	1.00000000000000000	47.84569859446414597	1.00000000000000000	1.00000000000000000	1.00000000000000000	81.12208325033569167	1.00000000000000000
AVPI1	1.00000000000000000	1.00000000000000000	1.00000000000000000	1.00000000000000000	1.00000000000000000	1.00000000000000000	1.00000000000000000	1.00000000000000000	1.00000000000000000	48.53818745628513653	66.32049486868211829	66.16266269063794425	1.00000000000000000	72.37936846752438669	1.00000000000000000	1.00000000000000000
AXL	1.00000000000000000	1.00000000000000000	1.00000000000000000	1.00000000000000000	1.00000000000000000	1.00000000000000000	1.00000000000000000	1.00000000000000000	1.00000000000000000	122.20332339291498158	83.64549737123923023	1.00000000000000000	1.00000000000000000	1.00000000000000000	125.32744432892754105	245.01443531663366571
AZIN1	103.14186038013920665	1.00000000000000000	1.00000000000000000	1.00000000000000000	1.00000000000000000	189.78303943481327565	45.49281697058080454	62.66927691150686996	1.00000000000000000	65.95280652473846317	73.31977663780835996	76.99637679779138466	69.44469015838319592	84.29149050597848714	45.42327032925018671	1.00000000000000000
B3GALNT1	1.00000000000000000	252.64799349496263403	1.00000000000000000	1.00000000000000000	1.00000000000000000	1.00000000000000000	1.00000000000000000	1.00000000000000000	1.00000000000000000	1.00000000000000000	1.00000000000000000	1.00000000000000000	1.00000000000000000	1.00000000000000000	1.00000000000000000	1.00000000000000000
B3GAT3	1.00000000000000000	1.00000000000000000	1.00000000000000000	1.00000000000000000	1.00000000000000000	1.00000000000000000	41.17178739605368065	1.00000000000000000	81.44402084124807573	42.35460460249260706	25.00490641664877600	76.59901147131282073	1.00000000000000000	1.00000000000000000	85.32332593337596904	1.00000000000000000
B3GNT2	1.00000000000000000	1.00000000000000000	1.00000000000000000	1.00000000000000000	1.00000000000000000	1.00000000000000000	1.00000000000000000	1.00000000000000000	1.00000000000000000	1.00000000000000000	41.67814495546112141	1.00000000000000000	1.00000000000000000	1.00000000000000000	1.00000000000000000	58.39909046282140537
B3GNT5	1.00000000000000000	1.00000000000000000	1.00000000000000000	1.00000000000000000	1.00000000000000000	118.94499256200603554	1.00000000000000000	1.00000000000000000	1.00000000000000000	114.50332668795026336	126.72615250389854680	164.97490268467396390	1.00000000000000000	94.68749257953933807	1.00000000000000000	1.00000000000000000
B3GNT7	1.00000000000000000	1.00000000000000000	1.00000000000000000	1.00000000000000000	1.00000000000000000	57.99326218629380492	1.00000000000000000	1.00000000000000000	1.00000000000000000	1.00000000000000000	48.21589740032610649	1.00000000000000000	1.00000000000000000	1.00000000000000000	1.00000000000000000	1.00000000000000000
B3GNT8	1.00000000000000000	1.00000000000000000	1.00000000000000000	1.00000000000000000	1.00000000000000000	1.00000000000000000	54.32567975688533579	1.00000000000000000	1.00000000000000000	1.00000000000000000	1.00000000000000000	1.00000000000000000	1.00000000000000000	1.00000000000000000	1.00000000000000000	1.00000000000000000
B4GALT3	1.00000000000000000	1.00000000000000000	1.00000000000000000	1.00000000000000000	1.00000000000000000	1.00000000000000000	45.06203924069878752	1.00000000000000000	1.00000000000000000	1.00000000000000000	1.00000000000000000	1.00000000000000000	1.00000000000000000	1.00000000000000000	1.00000000000000000	1.00000000000000000
B4GALT5	1.00000000000000000	1.00000000000000000	82.91322108040934324	1.00000000000000000	1.00000000000000000	1.00000000000000000	36.21095301475716610	1.00000000000000000	1.00000000000000000	1.00000000000000000	32.02985091535513362	1.00000000000000000	115.77265583408498628	66.56569154217133644	1.00000000000000000	1.00000000000000000
B9D1	1.00000000000000000	1.00000000000000000	1.00000000000000000	1.00000000000000000	1.00000000000000000	328.15667093888566797	1.00000000000000000	1.00000000000000000	1.00000000000000000	1.00000000000000000	1.00000000000000000	1.00000000000000000	1.00000000000000000	1.00000000000000000	1.00000000000000000	1.00000000000000000
B9D2	1.00000000000000000	1.00000000000000000	1.00000000000000000	1.00000000000000000	1.00000000000000000	174.50729872630728323	1.00000000000000000	1.00000000000000000	1.00000000000000000	1.00000000000000000	1.00000000000000000	1.00000000000000000	1.00000000000000000	1.00000000000000000	1.00000000000000000	1.00000000000000000
BACE2	1.00000000000000000	1.00000000000000000	53.44263683721631963	284.06197610763894090	95.37083912066877645	48.83191539431887662	1.00000000000000000	1.00000000000000000	1.00000000000000000	1.00000000000000000	1.00000000000000000	1.00000000000000000	216.77578029045810126	1.00000000000000000	64.77779674728766679	1.00000000000000000
BACH1	1.00000000000000000	1.00000000000000000	1.00000000000000000	1.00000000000000000	1.00000000000000000	1.00000000000000000	1.00000000000000000	96.13111386184549190	1.00000000000000000	63.60354667920238825	69.78586289803021714	113.53605799177834967	1.00000000000000000	172.72335630896927228	1.00000000000000000	1.00000000000000000
BAD	1.00000000000000000	1.00000000000000000	96.15051705905756307	87.56231790100683554	93.76677317496839237	141.15404591128711331	97.93663198009247139	1.00000000000000000	1.00000000000000000	1.00000000000000000	1.00000000000000000	1.00000000000000000	1.00000000000000000	1.00000000000000000	77.34559283580074407	107.13682085674179234
BAG2	1.00000000000000000	1.00000000000000000	1.00000000000000000	1.00000000000000000	1.00000000000000000	1.00000000000000000	1.00000000000000000	1.00000000000000000	1.00000000000000000	1.00000000000000000	1.00000000000000000	1.00000000000000000	1.00000000000000000	1.00000000000000000	57.05067818269758106	1.00000000000000000
BAG3	176.86552306502474607	112.02092415702909989	183.01143757542442358	1.00000000000000000	1.00000000000000000	76.32981670953286368	1.00000000000000000	1.00000000000000000	1.00000000000000000	75.96602246522328983	1.00000000000000000	1.00000000000000000	1.00000000000000000	1.00000000000000000	107.14770648161938027	106.37430312355681394
BAG5	68.26774875374596263	1.00000000000000000	1.00000000000000000	1.00000000000000000	1.00000000000000000	1.00000000000000000	1.00000000000000000	1.00000000000000000	1.00000000000000000	1.00000000000000000	1.00000000000000000	1.00000000000000000	1.00000000000000000	1.00000000000000000	69.90525948924225474	1.00000000000000000
BAIAP2	1.00000000000000000	367.85871793916595607	78.70174021313128776	1.00000000000000000	71.60517497208935822	196.30632592820134619	56.97008105282150581	1.00000000000000000	1.00000000000000000	1.00000000000000000	1.00000000000000000	1.00000000000000000	1.00000000000000000	1.00000000000000000	1.00000000000000000	1.00000000000000000
BAIAP3	1.00000000000000000	1.00000000000000000	1.00000000000000000	1.00000000000000000	1.00000000000000000	100.35804928602166797	1.00000000000000000	1.00000000000000000	1.00000000000000000	1.00000000000000000	1.00000000000000000	1.00000000000000000	1.00000000000000000	1.00000000000000000	1.00000000000000000	1.00000000000000000
BANK1	1.00000000000000000	1.00000000000000000	1.00000000000000000	1.00000000000000000	1.00000000000000000	1.00000000000000000	1.00000000000000000	281.80147876790169903	1.00000000000000000	1.00000000000000000	1.00000000000000000	1.00000000000000000	1.00000000000000000	1.00000000000000000	1.00000000000000000	1.00000000000000000
BASP1	1.00000000000000000	1.00000000000000000	1.00000000000000000	1.00000000000000000	1.00000000000000000	111.61819142571710017	1.00000000000000000	72.68874264418792563	1.00000000000000000	139.51680353700851356	1.00000000000000000	126.19763893965242119	1.00000000000000000	412.08349317917299004	1.00000000000000000	1.00000000000000000
BATF	1.00000000000000000	1.00000000000000000	1.00000000000000000	1.00000000000000000	1.00000000000000000	1.00000000000000000	1.00000000000000000	1.00000000000000000	119.84248156686382458	1.00000000000000000	1.00000000000000000	1.00000000000000000	259.55055914317858878	1.00000000000000000	1.00000000000000000	1.00000000000000000
BATF3	1.00000000000000000	1.00000000000000000	1.00000000000000000	1.00000000000000000	1.00000000000000000	1.00000000000000000	1.00000000000000000	1.00000000000000000	1.00000000000000000	1.00000000000000000	41.48773829582871286	1.00000000000000000	1.00000000000000000	1.00000000000000000	1.00000000000000000	1.00000000000000000
BAZ1B	1.00000000000000000	1.00000000000000000	1.00000000000000000	1.00000000000000000	51.91768479626820465	65.58974780635882951	53.77001098522200806	1.00000000000000000	1.00000000000000000	1.00000000000000000	40.78542287243463704	1.00000000000000000	1.00000000000000000	1.00000000000000000	94.88767751934763339	80.47108229528727463
BAZ2A	57.50680672297617235	1.00000000000000000	1.00000000000000000	1.00000000000000000	1.00000000000000000	58.16210306930130258	30.76572074985749694	63.32914775408249852	1.00000000000000000	1.00000000000000000	30.05478966291137866	1.00000000000000000	1.00000000000000000	1.00000000000000000	73.57877233097106284	68.38017215922771186
BBIP1	1.00000000000000000	1.00000000000000000	1.00000000000000000	1.00000000000000000	1.00000000000000000	145.01365505170142001	1.00000000000000000	1.00000000000000000	1.00000000000000000	1.00000000000000000	43.61822802746047500	1.00000000000000000	1.00000000000000000	1.00000000000000000	1.00000000000000000	1.00000000000000000
BBOF1	1.00000000000000000	1.00000000000000000	1.00000000000000000	1.00000000000000000	1.00000000000000000	220.88950463444226102	1.00000000000000000	1.00000000000000000	1.00000000000000000	1.00000000000000000	1.00000000000000000	1.00000000000000000	1.00000000000000000	1.00000000000000000	1.00000000000000000	1.00000000000000000
BCAM	306.21378253859472807	427.81895150520369953	283.49971142181215100	180.50222587199644408	312.99749805587373430	56.66910963951495006	102.39536936885600937	1.00000000000000000	1.00000000000000000	1.00000000000000000	1.00000000000000000	1.00000000000000000	1.00000000000000000	1.00000000000000000	1.00000000000000000	325.80701887192253707
BCAR1	75.77466920897617797	101.32161565589539975	1.00000000000000000	151.03834560287651811	1.00000000000000000	1.00000000000000000	1.00000000000000000	1.00000000000000000	1.00000000000000000	1.00000000000000000	1.00000000000000000	1.00000000000000000	1.00000000000000000	1.00000000000000000	1.00000000000000000	85.99512247323404779
BCAS2	78.33705284848203121	1.00000000000000000	1.00000000000000000	80.30317810101786336	41.37330951272050328	1.00000000000000000	35.99096523514215562	206.23013375878403508	178.40845715471223798	65.78492959234070270	47.49548206461353317	65.67710004636172982	91.00253843987047730	83.36014103635510253	50.22966777567356900	74.95329128471369984
BCAS3	1.00000000000000000	1.00000000000000000	1.00000000000000000	1.00000000000000000	1.00000000000000000	83.32363209729399500	1.00000000000000000	1.00000000000000000	1.00000000000000000	1.00000000000000000	1.00000000000000000	1.00000000000000000	1.00000000000000000	1.00000000000000000	1.00000000000000000	60.09038008878813741
BCAS4	1.00000000000000000	1.00000000000000000	1.00000000000000000	1.00000000000000000	1.00000000000000000	1.00000000000000000	1.00000000000000000	76.67975463254903445	1.00000000000000000	1.00000000000000000	1.00000000000000000	1.00000000000000000	1.00000000000000000	1.00000000000000000	1.00000000000000000	1.00000000000000000
BCAT1	1.00000000000000000	1.00000000000000000	1.00000000000000000	84.61605959566949764	1.00000000000000000	1.00000000000000000	68.54828856610650689	1.00000000000000000	1.00000000000000000	53.26378492700153089	1.00000000000000000	54.23145025973497013	1.00000000000000000	1.00000000000000000	1.00000000000000000	1.00000000000000000
BCAT2	1.00000000000000000	1.00000000000000000	1.00000000000000000	1.00000000000000000	1.00000000000000000	1.00000000000000000	63.38624503008099254	1.00000000000000000	1.00000000000000000	1.00000000000000000	1.00000000000000000	1.00000000000000000	1.00000000000000000	1.00000000000000000	58.28395203425827731	1.00000000000000000
BCCIP	1.00000000000000000	1.00000000000000000	1.00000000000000000	61.74478159405936140	79.72956917926512688	73.69912657649295795	33.59516133139704408	50.00220018078588424	1.00000000000000000	1.00000000000000000	30.74513168661598783	68.15406257841128479	1.00000000000000000	1.00000000000000000	43.65904410889010734	1.00000000000000000
BCHE	1.00000000000000000	1.00000000000000000	1.00000000000000000	1.00000000000000000	1.00000000000000000	1.00000000000000000	1.00000000000000000	1.00000000000000000	1.00000000000000000	1.00000000000000000	1.00000000000000000	1.00000000000000000	1.00000000000000000	1.00000000000000000	53.38773636873226280	1.00000000000000000
BCKDK	1.00000000000000000	1.00000000000000000	1.00000000000000000	1.00000000000000000	1.00000000000000000	1.00000000000000000	1.00000000000000000	1.00000000000000000	1.00000000000000000	49.71793609674381287	49.72132703741209525	52.41500729978918827	1.00000000000000000	67.70637036182742463	1.00000000000000000	1.00000000000000000
BCL10	1.00000000000000000	1.00000000000000000	55.53104698641235615	63.99718590489189296	1.00000000000000000	1.00000000000000000	1.00000000000000000	1.00000000000000000	1.00000000000000000	1.00000000000000000	32.78412050477612638	45.48813231536024659	1.00000000000000000	1.00000000000000000	1.00000000000000000	1.00000000000000000
BCL2	1.00000000000000000	1.00000000000000000	1.00000000000000000	1.00000000000000000	1.00000000000000000	1.00000000000000000	1.00000000000000000	103.90447909753365252	82.73207172237717089	40.60878386923890560	1.00000000000000000	1.00000000000000000	1.00000000000000000	1.00000000000000000	1.00000000000000000	1.00000000000000000
BCL2A1	1.00000000000000000	1.00000000000000000	1.00000000000000000	1.00000000000000000	1.00000000000000000	1.00000000000000000	1.00000000000000000	114.23906734314789446	1.00000000000000000	341.09218363609613789	362.08735333768771625	597.39861708213902602	104.21893502564991252	698.33698863262031864	1.00000000000000000	1.00000000000000000
BCL2L11	1.00000000000000000	1.00000000000000000	1.00000000000000000	1.00000000000000000	1.00000000000000000	1.00000000000000000	1.00000000000000000	1.00000000000000000	1.00000000000000000	60.41533583621709624	1.00000000000000000	1.00000000000000000	1.00000000000000000	97.74088890000751917	1.00000000000000000	1.00000000000000000
BCL3	121.05490138394277722	263.88976622306358877	165.45561232131697693	1.00000000000000000	84.44212181295422681	1.00000000000000000	1.00000000000000000	1.00000000000000000	1.00000000000000000	33.61627009953604528	1.00000000000000000	1.00000000000000000	94.34311686739616221	108.60210585093054192	1.00000000000000000	1.00000000000000000
BCL6	1.00000000000000000	1.00000000000000000	1.00000000000000000	1.00000000000000000	49.94927015274114268	123.60597322211761195	44.26661732144547301	1.00000000000000000	1.00000000000000000	1.00000000000000000	1.00000000000000000	1.00000000000000000	1.00000000000000000	79.54664147193221879	117.23688939953984800	1.00000000000000000
BCL6B	1.00000000000000000	71.09828453386987235	1.00000000000000000	90.76741921584593342	1.00000000000000000	1.00000000000000000	1.00000000000000000	1.00000000000000000	1.00000000000000000	1.00000000000000000	1.00000000000000000	1.00000000000000000	1.00000000000000000	1.00000000000000000	1.00000000000000000	1.00000000000000000
BCL7B	86.22930726674850632	1.00000000000000000	1.00000000000000000	1.00000000000000000	1.00000000000000000	1.00000000000000000	64.92371942550580854	1.00000000000000000	76.54276066563838299	67.04297988214112536	41.32066098442044932	1.00000000000000000	1.00000000000000000	1.00000000000000000	1.00000000000000000	77.04545513143133917
BCL7C	1.00000000000000000	1.00000000000000000	1.00000000000000000	137.86743966670658779	1.00000000000000000	1.00000000000000000	1.00000000000000000	1.00000000000000000	1.00000000000000000	1.00000000000000000	37.27525645109265895	59.03153968118186157	1.00000000000000000	1.00000000000000000	68.56628272276145708	124.93714552427485387
BCR	1.00000000000000000	1.00000000000000000	46.82577374582418628	1.00000000000000000	1.00000000000000000	1.00000000000000000	1.00000000000000000	1.00000000000000000	1.00000000000000000	1.00000000000000000	1.00000000000000000	1.00000000000000000	1.00000000000000000	1.00000000000000000	1.00000000000000000	1.00000000000000000
BDH2	65.38398109858435703	1.00000000000000000	1.00000000000000000	1.00000000000000000	1.00000000000000000	1.00000000000000000	50.58509136596320133	1.00000000000000000	1.00000000000000000	1.00000000000000000	1.00000000000000000	1.00000000000000000	1.00000000000000000	1.00000000000000000	76.44764689733138141	1.00000000000000000
BDP1	73.76681846838606305	1.00000000000000000	1.00000000000000000	78.95000147187273853	51.30265004543235108	98.06638561557006994	65.67293962016798048	101.81355395793306684	77.09858776080621112	64.48692535880046250	1.00000000000000000	45.29211957517390630	1.00000000000000000	1.00000000000000000	65.71185202819036419	64.74267682795745316
BEST1	1.00000000000000000	1.00000000000000000	1.00000000000000000	1.00000000000000000	1.00000000000000000	1.00000000000000000	1.00000000000000000	1.00000000000000000	1.00000000000000000	1.00000000000000000	40.33102983501333227	39.41118252464360694	1.00000000000000000	1.00000000000000000	1.00000000000000000	1.00000000000000000
BET1	1.00000000000000000	1.00000000000000000	1.00000000000000000	69.94372982752761914	1.00000000000000000	1.00000000000000000	33.12405949521654236	1.00000000000000000	1.00000000000000000	1.00000000000000000	27.17756617160125998	1.00000000000000000	1.00000000000000000	1.00000000000000000	1.00000000000000000	1.00000000000000000
BEX2	1.00000000000000000	1.00000000000000000	1.00000000000000000	1.00000000000000000	46.09553251357801429	1.00000000000000000	153.38887680660636192	1.00000000000000000	1.00000000000000000	1.00000000000000000	1.00000000000000000	1.00000000000000000	1.00000000000000000	1.00000000000000000	1.00000000000000000	1.00000000000000000
BEX4	1.00000000000000000	1.00000000000000000	1.00000000000000000	135.12469973631408493	61.51907918184263480	58.30213179625456377	117.00351548723237727	1.00000000000000000	1.00000000000000000	87.52851456679910314	88.28089718893680526	72.91850983676896192	173.45420392216698247	1.00000000000000000	1.00000000000000000	71.91473932324689144
BGN	71.02891984962886340	1.00000000000000000	1.00000000000000000	1.00000000000000000	1.00000000000000000	1.00000000000000000	1.00000000000000000	1.00000000000000000	1.00000000000000000	1.00000000000000000	1.00000000000000000	1.00000000000000000	1.00000000000000000	1.00000000000000000	915.80433730292202199	1467.11018175378148953
BHLHE40	300.61591267053137244	1.00000000000000000	265.36728416276235976	137.59523939593555042	99.87029679130657200	65.97454497753358282	81.19087780294107404	1.00000000000000000	158.39415112862229762	192.85902576418976651	62.41679277256678660	125.14448187707297677	457.43219736855922974	74.18753962932986212	102.13366548608489381	1.00000000000000000
BHLHE41	1.00000000000000000	1.00000000000000000	1.00000000000000000	1.00000000000000000	1.00000000000000000	1.00000000000000000	1.00000000000000000	1.00000000000000000	1.00000000000000000	55.94287610484031603	144.39866332803262594	40.94581722575308191	1.00000000000000000	1.00000000000000000	1.00000000000000000	1.00000000000000000
BICC1	1.00000000000000000	1.00000000000000000	1.00000000000000000	1.00000000000000000	1.00000000000000000	1.00000000000000000	1.00000000000000000	1.00000000000000000	1.00000000000000000	1.00000000000000000	1.00000000000000000	1.00000000000000000	1.00000000000000000	1.00000000000000000	78.84461261800828424	1.00000000000000000
BID	1.00000000000000000	1.00000000000000000	1.00000000000000000	72.01516164734947267	1.00000000000000000	1.00000000000000000	1.00000000000000000	1.00000000000000000	1.00000000000000000	146.06702593216712671	93.14393010696147712	88.99090076831264184	1.00000000000000000	157.12989344171279527	1.00000000000000000	1.00000000000000000
BIN1	1.00000000000000000	1.00000000000000000	1.00000000000000000	61.38818536140522752	1.00000000000000000	1.00000000000000000	1.00000000000000000	1.00000000000000000	174.53051833258092529	42.93838600355815061	1.00000000000000000	1.00000000000000000	1.00000000000000000	1.00000000000000000	76.99660756677141649	1.00000000000000000
BIN2	1.00000000000000000	1.00000000000000000	1.00000000000000000	1.00000000000000000	1.00000000000000000	1.00000000000000000	1.00000000000000000	1.00000000000000000	287.89573596979448666	62.33194101032088952	43.28185275772417384	1.00000000000000000	1.00000000000000000	90.84051301077037976	1.00000000000000000	1.00000000000000000
BIRC2	1.00000000000000000	1.00000000000000000	1.00000000000000000	1.00000000000000000	1.00000000000000000	1.00000000000000000	1.00000000000000000	1.00000000000000000	1.00000000000000000	39.55607933754126293	48.69643445612936716	37.68540807753096544	1.00000000000000000	90.49117718251004305	65.67096926620280328	1.00000000000000000
BIRC3	239.54841606839983115	381.44034340483653978	318.11218306694632929	1.00000000000000000	1.00000000000000000	68.72334026716590927	1.00000000000000000	607.99132596406570883	278.74211975162359067	225.35585866795526044	1.00000000000000000	1.00000000000000000	806.38175841368536112	182.80639056014101129	1.00000000000000000	1.00000000000000000
BIRC6	1.00000000000000000	1.00000000000000000	1.00000000000000000	1.00000000000000000	50.01638083782618338	1.00000000000000000	40.20802705808786470	68.43760616487166715	1.00000000000000000	49.49176087068668295	31.58361360106379934	44.15113845380857072	1.00000000000000000	1.00000000000000000	43.58065980756828139	73.00245799618882359
BLCAP	1.00000000000000000	1.00000000000000000	1.00000000000000000	109.28755562447113903	1.00000000000000000	80.07084790003219155	1.00000000000000000	1.00000000000000000	1.00000000000000000	1.00000000000000000	24.57165728096855872	1.00000000000000000	1.00000000000000000	1.00000000000000000	1.00000000000000000	1.00000000000000000
BLK	1.00000000000000000	1.00000000000000000	1.00000000000000000	1.00000000000000000	1.00000000000000000	1.00000000000000000	1.00000000000000000	148.25108461189228137	1.00000000000000000	1.00000000000000000	1.00000000000000000	1.00000000000000000	1.00000000000000000	1.00000000000000000	1.00000000000000000	1.00000000000000000
BLNK	1.00000000000000000	1.00000000000000000	1.00000000000000000	1.00000000000000000	1.00000000000000000	1.00000000000000000	1.00000000000000000	81.90200099404698619	1.00000000000000000	1.00000000000000000	1.00000000000000000	1.00000000000000000	1.00000000000000000	1.00000000000000000	1.00000000000000000	1.00000000000000000
BLOC1S2	1.00000000000000000	1.00000000000000000	1.00000000000000000	48.86150423288717093	1.00000000000000000	1.00000000000000000	1.00000000000000000	78.40275013272889737	81.85158924733637775	80.56082343532175116	130.41781889522960114	110.45761066211127854	101.05106976966118282	62.74021905386971554	1.00000000000000000	1.00000000000000000
BLOC1S4	1.00000000000000000	1.00000000000000000	1.00000000000000000	1.00000000000000000	1.00000000000000000	1.00000000000000000	1.00000000000000000	1.00000000000000000	93.97789086967252103	1.00000000000000000	1.00000000000000000	1.00000000000000000	1.00000000000000000	1.00000000000000000	1.00000000000000000	1.00000000000000000
BLOC1S6	1.00000000000000000	1.00000000000000000	1.00000000000000000	1.00000000000000000	1.00000000000000000	1.00000000000000000	42.25508481047044285	1.00000000000000000	1.00000000000000000	83.54573969354457574	30.69178055877658551	60.17577386498235370	57.91938254011916598	92.19652200638759609	55.77203839067401248	44.75890866259299372
BLVRA	1.00000000000000000	1.00000000000000000	1.00000000000000000	75.40815678852776216	59.33010890751373978	80.74187196000352174	72.50942459214797964	1.00000000000000000	1.00000000000000000	46.91564536098305638	168.38732435780627839	100.58268645224620741	143.13199437256145075	120.53657744168225463	1.00000000000000000	92.75347105289829130
BMP1	1.00000000000000000	1.00000000000000000	1.00000000000000000	1.00000000000000000	1.00000000000000000	1.00000000000000000	64.59532210722390744	1.00000000000000000	1.00000000000000000	1.00000000000000000	1.00000000000000000	1.00000000000000000	1.00000000000000000	1.00000000000000000	1.00000000000000000	1.00000000000000000
BMP2	1.00000000000000000	1.00000000000000000	1.00000000000000000	1.00000000000000000	1.00000000000000000	1.00000000000000000	98.25402103816462329	1.00000000000000000	1.00000000000000000	1.00000000000000000	1.00000000000000000	1.00000000000000000	1.00000000000000000	1.00000000000000000	1.00000000000000000	1.00000000000000000
BMP2K	1.00000000000000000	1.00000000000000000	1.00000000000000000	1.00000000000000000	1.00000000000000000	1.00000000000000000	1.00000000000000000	1.00000000000000000	1.00000000000000000	48.92395746014459235	1.00000000000000000	66.09057859504933674	252.60550629904099651	1.00000000000000000	1.00000000000000000	1.00000000000000000
BMPR2	408.18203943216218477	478.24919301201163080	313.41056073566232953	1.00000000000000000	1.00000000000000000	1.00000000000000000	1.00000000000000000	1.00000000000000000	1.00000000000000000	1.00000000000000000	1.00000000000000000	1.00000000000000000	1.00000000000000000	1.00000000000000000	112.55111798187682837	85.52132441819445319
BMX	167.29110239176969799	1.00000000000000000	1.00000000000000000	1.00000000000000000	1.00000000000000000	1.00000000000000000	1.00000000000000000	1.00000000000000000	1.00000000000000000	1.00000000000000000	1.00000000000000000	1.00000000000000000	1.00000000000000000	1.00000000000000000	1.00000000000000000	1.00000000000000000
BNC2	1.00000000000000000	1.00000000000000000	1.00000000000000000	1.00000000000000000	1.00000000000000000	1.00000000000000000	1.00000000000000000	1.00000000000000000	1.00000000000000000	1.00000000000000000	1.00000000000000000	1.00000000000000000	1.00000000000000000	1.00000000000000000	54.67186136094699833	1.00000000000000000
BNIP3	79.41671516400414532	242.60476690867776028	1.00000000000000000	95.12431336663405546	76.78736413706727149	124.48178947712986542	128.09894981674602832	1.00000000000000000	1.00000000000000000	1.00000000000000000	1.00000000000000000	1.00000000000000000	1.00000000000000000	1.00000000000000000	92.67403829696003470	82.95911875952627668
BOC	1.00000000000000000	1.00000000000000000	1.00000000000000000	1.00000000000000000	1.00000000000000000	1.00000000000000000	1.00000000000000000	1.00000000000000000	1.00000000000000000	1.00000000000000000	1.00000000000000000	1.00000000000000000	1.00000000000000000	1.00000000000000000	59.13102543174311165	1.00000000000000000
BOD1	53.49843624822973709	1.00000000000000000	1.00000000000000000	1.00000000000000000	1.00000000000000000	1.00000000000000000	1.00000000000000000	1.00000000000000000	1.00000000000000000	1.00000000000000000	1.00000000000000000	1.00000000000000000	1.00000000000000000	1.00000000000000000	44.85608764596153719	90.85253645295335900
BOK	1.00000000000000000	1.00000000000000000	1.00000000000000000	1.00000000000000000	1.00000000000000000	1.00000000000000000	44.39589713084673406	1.00000000000000000	1.00000000000000000	1.00000000000000000	1.00000000000000000	1.00000000000000000	1.00000000000000000	1.00000000000000000	1.00000000000000000	1.00000000000000000
BORCS7	1.00000000000000000	140.88160619182241362	64.55576758491307032	96.31549500283519194	1.00000000000000000	126.49608515613415705	67.90306087778728283	1.00000000000000000	1.00000000000000000	1.00000000000000000	26.19276776737084234	1.00000000000000000	1.00000000000000000	1.00000000000000000	88.79059562961904817	1.00000000000000000
BPIFB1	1.00000000000000000	1.00000000000000000	1.00000000000000000	1.00000000000000000	3996.12445169610009543	454.03443308609394080	1.00000000000000000	1.00000000000000000	1.00000000000000000	1.00000000000000000	1.00000000000000000	1.00000000000000000	1.00000000000000000	1.00000000000000000	1.00000000000000000	1.00000000000000000
BRD9	1.00000000000000000	1.00000000000000000	1.00000000000000000	1.00000000000000000	1.00000000000000000	1.00000000000000000	1.00000000000000000	1.00000000000000000	1.00000000000000000	1.00000000000000000	35.75725423732396280	1.00000000000000000	1.00000000000000000	1.00000000000000000	1.00000000000000000	1.00000000000000000
BRE	1.00000000000000000	1.00000000000000000	1.00000000000000000	1.00000000000000000	1.00000000000000000	1.00000000000000000	1.00000000000000000	1.00000000000000000	1.00000000000000000	1.00000000000000000	1.00000000000000000	1.00000000000000000	80.08469483691560242	1.00000000000000000	1.00000000000000000	1.00000000000000000
BRWD1	1.00000000000000000	1.00000000000000000	1.00000000000000000	1.00000000000000000	44.55014239304045276	1.00000000000000000	1.00000000000000000	1.00000000000000000	1.00000000000000000	41.43440604834128038	27.66130530303684054	1.00000000000000000	1.00000000000000000	1.00000000000000000	72.73875314500422462	1.00000000000000000
BSCL2	1.00000000000000000	1.00000000000000000	1.00000000000000000	1.00000000000000000	1.00000000000000000	188.18802982565213711	1.00000000000000000	1.00000000000000000	1.00000000000000000	1.00000000000000000	1.00000000000000000	1.00000000000000000	1.00000000000000000	1.00000000000000000	1.00000000000000000	1.00000000000000000
BSDC1	1.00000000000000000	1.00000000000000000	1.00000000000000000	1.00000000000000000	1.00000000000000000	1.00000000000000000	1.00000000000000000	1.00000000000000000	1.00000000000000000	1.00000000000000000	1.00000000000000000	1.00000000000000000	1.00000000000000000	1.00000000000000000	1.00000000000000000	67.60479637271645004
BST1	1.00000000000000000	1.00000000000000000	1.00000000000000000	1.00000000000000000	1.00000000000000000	1.00000000000000000	1.00000000000000000	1.00000000000000000	1.00000000000000000	1.00000000000000000	32.93370276553055476	49.39890901661497224	1.00000000000000000	1.00000000000000000	1.00000000000000000	1.00000000000000000
BST2	1566.19980751792991214	1491.09304754416530159	873.59259656825940965	1.00000000000000000	99.22252924234999227	1.00000000000000000	1.00000000000000000	127.53586326773002213	203.94782857807661003	240.09324222677284411	200.03472809206024863	188.09411711632662900	374.98376892047798492	183.97069325613142610	157.45366778646439343	118.40368451119782378
BTAF1	1.00000000000000000	1.00000000000000000	1.00000000000000000	1.00000000000000000	1.00000000000000000	1.00000000000000000	1.00000000000000000	1.00000000000000000	1.00000000000000000	1.00000000000000000	1.00000000000000000	1.00000000000000000	1.00000000000000000	1.00000000000000000	60.02211974067991207	1.00000000000000000
BTBD7	1.00000000000000000	1.00000000000000000	1.00000000000000000	1.00000000000000000	1.00000000000000000	1.00000000000000000	1.00000000000000000	1.00000000000000000	1.00000000000000000	35.78056252396567061	1.00000000000000000	1.00000000000000000	1.00000000000000000	1.00000000000000000	60.45114341669164304	1.00000000000000000
BTG3	82.78226158377555066	1.00000000000000000	1.00000000000000000	1.00000000000000000	120.01072970397059692	185.12181827357264297	203.65705542438442421	1.00000000000000000	1.00000000000000000	50.59705391118770734	27.42005809806541450	45.11834018270533875	1.00000000000000000	1.00000000000000000	95.93995219738897617	65.00068824939737056
BTK	1.00000000000000000	1.00000000000000000	1.00000000000000000	1.00000000000000000	1.00000000000000000	1.00000000000000000	1.00000000000000000	62.98495297742563537	1.00000000000000000	44.94531948697500212	49.04358460909813999	44.57743080674402592	170.73587074632447980	1.00000000000000000	1.00000000000000000	1.00000000000000000
BTN3A2	100.34369341760465488	145.32243374187575569	1.00000000000000000	1.00000000000000000	1.00000000000000000	1.00000000000000000	1.00000000000000000	52.37257945667091974	133.15969267237528584	1.00000000000000000	1.00000000000000000	1.00000000000000000	1.00000000000000000	1.00000000000000000	1.00000000000000000	1.00000000000000000
BTN3A3	1.00000000000000000	127.33602422313344960	1.00000000000000000	1.00000000000000000	1.00000000000000000	1.00000000000000000	1.00000000000000000	1.00000000000000000	1.00000000000000000	1.00000000000000000	1.00000000000000000	1.00000000000000000	1.00000000000000000	1.00000000000000000	1.00000000000000000	1.00000000000000000
BTNL9	348.62562202721056792	946.41901001588485087	151.19492646388272306	1.00000000000000000	1.00000000000000000	1.00000000000000000	1.00000000000000000	1.00000000000000000	1.00000000000000000	1.00000000000000000	1.00000000000000000	1.00000000000000000	1.00000000000000000	1.00000000000000000	1.00000000000000000	1.00000000000000000
BUB3	1.00000000000000000	1.00000000000000000	98.46464181692140016	94.93550770480688072	1.00000000000000000	52.27513554781920391	1.00000000000000000	88.41023788564451991	183.97670653193503654	53.74832168786129927	61.93319827134030930	46.14986929643913527	1.00000000000000000	1.00000000000000000	60.46596066349449217	66.54751833476687750
BZW2	1.00000000000000000	1.00000000000000000	1.00000000000000000	1.00000000000000000	35.34231464084693641	1.00000000000000000	50.14494376481744098	1.00000000000000000	1.00000000000000000	37.32783981374819859	33.78618072175422071	1.00000000000000000	1.00000000000000000	1.00000000000000000	1.00000000000000000	1.00000000000000000
C10orf10	1935.19293738980036323	2315.38460621665763028	567.80655798393331679	215.79774608309858763	1.00000000000000000	1.00000000000000000	1.00000000000000000	1.00000000000000000	1.00000000000000000	1.00000000000000000	1.00000000000000000	1.00000000000000000	1.00000000000000000	1.00000000000000000	549.80767004500387429	706.19859131557802812
C10orf107	1.00000000000000000	1.00000000000000000	1.00000000000000000	1.00000000000000000	1.00000000000000000	218.50347210100946427	1.00000000000000000	1.00000000000000000	1.00000000000000000	1.00000000000000000	1.00000000000000000	1.00000000000000000	1.00000000000000000	1.00000000000000000	1.00000000000000000	1.00000000000000000
C10orf11	1.00000000000000000	1.00000000000000000	51.24993852696746188	1.00000000000000000	1.00000000000000000	1.00000000000000000	32.93263603219163116	1.00000000000000000	1.00000000000000000	1.00000000000000000	33.58501283435958129	1.00000000000000000	1.00000000000000000	1.00000000000000000	1.00000000000000000	1.00000000000000000
C10orf128	59.65959590324258954	1.00000000000000000	95.93311248716112516	1.00000000000000000	1.00000000000000000	1.00000000000000000	1.00000000000000000	1.00000000000000000	1.00000000000000000	63.05984212634859176	31.28301441253097437	1.00000000000000000	1.00000000000000000	1.00000000000000000	1.00000000000000000	1.00000000000000000
C10orf54	209.49988768801003403	312.69792417506380389	98.45907042822263122	95.96923073173846319	1.00000000000000000	1.00000000000000000	1.00000000000000000	1.00000000000000000	151.04756004849699025	190.14458977968507725	1.00000000000000000	92.98022135986286685	118.98791899919561388	394.50052027665248033	90.49518074667112444	109.45851634583391387
C10orf95	1.00000000000000000	1.00000000000000000	1.00000000000000000	1.00000000000000000	1.00000000000000000	125.05068422025223640	1.00000000000000000	1.00000000000000000	1.00000000000000000	1.00000000000000000	1.00000000000000000	1.00000000000000000	1.00000000000000000	1.00000000000000000	1.00000000000000000	1.00000000000000000
C11orf1	1.00000000000000000	1.00000000000000000	1.00000000000000000	1.00000000000000000	1.00000000000000000	94.90344160945691954	47.27473219396269144	1.00000000000000000	1.00000000000000000	1.00000000000000000	1.00000000000000000	1.00000000000000000	1.00000000000000000	1.00000000000000000	1.00000000000000000	1.00000000000000000
C11orf16	1.00000000000000000	1.00000000000000000	1.00000000000000000	1.00000000000000000	1.00000000000000000	189.28943605249693860	1.00000000000000000	1.00000000000000000	1.00000000000000000	1.00000000000000000	1.00000000000000000	1.00000000000000000	1.00000000000000000	1.00000000000000000	1.00000000000000000	1.00000000000000000
C11orf49	1.00000000000000000	1.00000000000000000	1.00000000000000000	1.00000000000000000	1.00000000000000000	188.86002393241622599	1.00000000000000000	1.00000000000000000	1.00000000000000000	1.00000000000000000	1.00000000000000000	1.00000000000000000	1.00000000000000000	1.00000000000000000	1.00000000000000000	1.00000000000000000
C11orf54	1.00000000000000000	1.00000000000000000	1.00000000000000000	1.00000000000000000	1.00000000000000000	1.00000000000000000	67.11818602789915644	1.00000000000000000	1.00000000000000000	1.00000000000000000	1.00000000000000000	1.00000000000000000	1.00000000000000000	1.00000000000000000	1.00000000000000000	1.00000000000000000
C11orf70	1.00000000000000000	1.00000000000000000	1.00000000000000000	1.00000000000000000	1.00000000000000000	305.39920446374816265	1.00000000000000000	1.00000000000000000	1.00000000000000000	1.00000000000000000	1.00000000000000000	1.00000000000000000	1.00000000000000000	1.00000000000000000	1.00000000000000000	1.00000000000000000
C11orf74	1.00000000000000000	1.00000000000000000	1.00000000000000000	1.00000000000000000	1.00000000000000000	215.40246322925605682	1.00000000000000000	1.00000000000000000	1.00000000000000000	1.00000000000000000	1.00000000000000000	1.00000000000000000	1.00000000000000000	1.00000000000000000	1.00000000000000000	1.00000000000000000
C11orf88	1.00000000000000000	1.00000000000000000	1.00000000000000000	1.00000000000000000	1.00000000000000000	1268.81992761197329855	1.00000000000000000	1.00000000000000000	1.00000000000000000	1.00000000000000000	1.00000000000000000	1.00000000000000000	1.00000000000000000	1.00000000000000000	1.00000000000000000	1.00000000000000000
C11orf96	1.00000000000000000	1.00000000000000000	1.00000000000000000	1.00000000000000000	1.00000000000000000	1.00000000000000000	262.56560384773700889	1.00000000000000000	1.00000000000000000	1.00000000000000000	1.00000000000000000	1.00000000000000000	1.00000000000000000	1.00000000000000000	765.20236836866899921	913.73347826352596712
C11orf97	1.00000000000000000	1.00000000000000000	1.00000000000000000	1.00000000000000000	1.00000000000000000	383.84278769565980838	1.00000000000000000	1.00000000000000000	1.00000000000000000	1.00000000000000000	1.00000000000000000	1.00000000000000000	1.00000000000000000	1.00000000000000000	1.00000000000000000	1.00000000000000000
C12orf45	1.00000000000000000	1.00000000000000000	1.00000000000000000	1.00000000000000000	1.00000000000000000	1.00000000000000000	1.00000000000000000	1.00000000000000000	1.00000000000000000	46.07617803060139750	1.00000000000000000	1.00000000000000000	1.00000000000000000	1.00000000000000000	1.00000000000000000	1.00000000000000000
C12orf49	1.00000000000000000	1.00000000000000000	1.00000000000000000	1.00000000000000000	1.00000000000000000	1.00000000000000000	86.19023029657617485	1.00000000000000000	1.00000000000000000	1.00000000000000000	1.00000000000000000	1.00000000000000000	1.00000000000000000	1.00000000000000000	1.00000000000000000	1.00000000000000000
C12orf75	1.00000000000000000	1.00000000000000000	1.00000000000000000	1.00000000000000000	1.00000000000000000	565.09678787649465903	1.00000000000000000	1.00000000000000000	230.69022982803042510	1.00000000000000000	1.00000000000000000	1.00000000000000000	1.00000000000000000	1.00000000000000000	1.00000000000000000	190.85377346538155052
C14orf1	1.00000000000000000	1.00000000000000000	51.60854111066906569	68.91096787517602706	61.94592452365192514	96.04725949857564160	204.04989840783562727	1.00000000000000000	1.00000000000000000	1.00000000000000000	1.00000000000000000	1.00000000000000000	1.00000000000000000	1.00000000000000000	43.61878795839714229	1.00000000000000000
C14orf132	1.00000000000000000	1.00000000000000000	1.00000000000000000	1.00000000000000000	1.00000000000000000	1.00000000000000000	49.59503348911295717	1.00000000000000000	1.00000000000000000	1.00000000000000000	1.00000000000000000	1.00000000000000000	1.00000000000000000	1.00000000000000000	1.00000000000000000	1.00000000000000000
C14orf142	1.00000000000000000	1.00000000000000000	1.00000000000000000	1.00000000000000000	1.00000000000000000	266.33343515435859672	1.00000000000000000	1.00000000000000000	1.00000000000000000	1.00000000000000000	39.59824033223286932	1.00000000000000000	1.00000000000000000	1.00000000000000000	1.00000000000000000	1.00000000000000000
C14orf159	1.00000000000000000	1.00000000000000000	1.00000000000000000	1.00000000000000000	1.00000000000000000	1.00000000000000000	1.00000000000000000	1.00000000000000000	1.00000000000000000	1.00000000000000000	31.85319556233724470	1.00000000000000000	1.00000000000000000	1.00000000000000000	1.00000000000000000	1.00000000000000000
C15orf48	1.00000000000000000	1.00000000000000000	1.00000000000000000	1.00000000000000000	1.00000000000000000	1.00000000000000000	1.00000000000000000	1.00000000000000000	1.00000000000000000	544.39457923983866294	100.20965449685728288	383.32338728263891880	1.00000000000000000	393.16187022209390989	1.00000000000000000	1.00000000000000000
C15orf57	1.00000000000000000	1.00000000000000000	1.00000000000000000	1.00000000000000000	1.00000000000000000	1.00000000000000000	1.00000000000000000	76.05209503580044839	1.00000000000000000	1.00000000000000000	1.00000000000000000	1.00000000000000000	1.00000000000000000	1.00000000000000000	1.00000000000000000	1.00000000000000000
C15orf61	1.00000000000000000	1.00000000000000000	1.00000000000000000	1.00000000000000000	35.87638299939530384	1.00000000000000000	51.00470806194967111	1.00000000000000000	1.00000000000000000	1.00000000000000000	38.31902440411440836	1.00000000000000000	1.00000000000000000	1.00000000000000000	43.05927697589294212	1.00000000000000000
C16orf45	1.00000000000000000	1.00000000000000000	102.59664500610098514	1.00000000000000000	1.00000000000000000	1.00000000000000000	1.00000000000000000	1.00000000000000000	1.00000000000000000	1.00000000000000000	1.00000000000000000	1.00000000000000000	1.00000000000000000	1.00000000000000000	43.99994859131979297	1.00000000000000000
C16orf62	1.00000000000000000	1.00000000000000000	1.00000000000000000	407.16090498027728017	1.00000000000000000	1.00000000000000000	1.00000000000000000	1.00000000000000000	1.00000000000000000	1.00000000000000000	1.00000000000000000	1.00000000000000000	1.00000000000000000	1.00000000000000000	1.00000000000000000	1.00000000000000000
C16orf71	1.00000000000000000	1.00000000000000000	1.00000000000000000	1.00000000000000000	1.00000000000000000	106.63553179070082422	1.00000000000000000	1.00000000000000000	1.00000000000000000	1.00000000000000000	1.00000000000000000	1.00000000000000000	1.00000000000000000	1.00000000000000000	1.00000000000000000	1.00000000000000000
C16orf89	1.00000000000000000	1.00000000000000000	1.00000000000000000	1.00000000000000000	388.05697282505678913	73.10804269576456704	317.43614990212489602	1.00000000000000000	1.00000000000000000	1.00000000000000000	1.00000000000000000	1.00000000000000000	1.00000000000000000	1.00000000000000000	66.21525044512719660	1.00000000000000000
C17orf62	1.00000000000000000	1.00000000000000000	1.00000000000000000	1.00000000000000000	1.00000000000000000	1.00000000000000000	1.00000000000000000	76.63849818133211045	125.91594595664807343	53.25089427050980362	64.87612119029050461	33.19640597180138997	1.00000000000000000	65.38382066898168432	1.00000000000000000	1.00000000000000000
C17orf97	1.00000000000000000	1.00000000000000000	1.00000000000000000	1.00000000000000000	1.00000000000000000	143.15499235062807770	1.00000000000000000	1.00000000000000000	1.00000000000000000	1.00000000000000000	1.00000000000000000	1.00000000000000000	1.00000000000000000	1.00000000000000000	1.00000000000000000	1.00000000000000000
C19orf24	1.00000000000000000	1.00000000000000000	1.00000000000000000	80.01767119797028727	1.00000000000000000	90.46196795642059385	53.40065618318518403	83.57656360767363424	74.83530915071254697	75.55526922067282669	82.27611354197468074	125.16466687703815808	1.00000000000000000	104.82270430696894437	46.06165083826203244	1.00000000000000000
C19orf25	1.00000000000000000	1.00000000000000000	1.00000000000000000	1.00000000000000000	1.00000000000000000	1.00000000000000000	1.00000000000000000	1.00000000000000000	1.00000000000000000	1.00000000000000000	1.00000000000000000	1.00000000000000000	1.00000000000000000	1.00000000000000000	79.44439714078139048	1.00000000000000000
C19orf33	1.00000000000000000	1.00000000000000000	1.00000000000000000	1.00000000000000000	402.31338283650632093	285.10030981177118292	163.42730631001546726	1.00000000000000000	1.00000000000000000	1.00000000000000000	1.00000000000000000	1.00000000000000000	1.00000000000000000	1.00000000000000000	1.00000000000000000	1.00000000000000000
C19orf38	1.00000000000000000	1.00000000000000000	1.00000000000000000	1.00000000000000000	1.00000000000000000	1.00000000000000000	1.00000000000000000	1.00000000000000000	1.00000000000000000	1.00000000000000000	1.00000000000000000	1.00000000000000000	1.00000000000000000	134.48593024579429311	1.00000000000000000	1.00000000000000000
C19orf66	88.15864164384930746	128.68235714764381328	100.11260621645583058	76.07487630980944004	1.00000000000000000	1.00000000000000000	1.00000000000000000	1.00000000000000000	164.62924027016262585	1.00000000000000000	1.00000000000000000	1.00000000000000000	1.00000000000000000	1.00000000000000000	63.75342160197538988	83.94501685506789102
C1GALT1	1.00000000000000000	1.00000000000000000	1.00000000000000000	1.00000000000000000	1.00000000000000000	41.06161166320950429	64.88932666210229172	1.00000000000000000	1.00000000000000000	1.00000000000000000	1.00000000000000000	1.00000000000000000	1.00000000000000000	1.00000000000000000	1.00000000000000000	1.00000000000000000
C1orf116	1.00000000000000000	1.00000000000000000	1.00000000000000000	1.00000000000000000	80.08404267647931363	55.63002197908287627	50.12870933491165459	1.00000000000000000	1.00000000000000000	1.00000000000000000	1.00000000000000000	1.00000000000000000	1.00000000000000000	1.00000000000000000	1.00000000000000000	1.00000000000000000
C1orf132	1.00000000000000000	1.00000000000000000	1.00000000000000000	1.00000000000000000	1.00000000000000000	1.00000000000000000	1.00000000000000000	1.00000000000000000	1.00000000000000000	1.00000000000000000	1.00000000000000000	1.00000000000000000	1.00000000000000000	1.00000000000000000	1.00000000000000000	82.06715285207779687
C1orf158	1.00000000000000000	1.00000000000000000	1.00000000000000000	1.00000000000000000	1.00000000000000000	141.27252353022359443	1.00000000000000000	1.00000000000000000	1.00000000000000000	1.00000000000000000	1.00000000000000000	1.00000000000000000	1.00000000000000000	1.00000000000000000	1.00000000000000000	1.00000000000000000
C1orf162	1.00000000000000000	1.00000000000000000	1.00000000000000000	1.00000000000000000	1.00000000000000000	1.00000000000000000	1.00000000000000000	1.00000000000000000	117.06312625279905149	544.62773125943340347	595.86436394966972330	618.19847476162135536	280.66395940559345945	578.72548305212671949	1.00000000000000000	1.00000000000000000
C1orf168	1.00000000000000000	1.00000000000000000	1.00000000000000000	1.00000000000000000	1.00000000000000000	101.88491179054720703	1.00000000000000000	1.00000000000000000	1.00000000000000000	1.00000000000000000	1.00000000000000000	1.00000000000000000	1.00000000000000000	1.00000000000000000	1.00000000000000000	1.00000000000000000
C1orf186	1.00000000000000000	1.00000000000000000	1.00000000000000000	1.00000000000000000	1.00000000000000000	1.00000000000000000	1.00000000000000000	1.00000000000000000	1.00000000000000000	1.00000000000000000	1.00000000000000000	1.00000000000000000	549.27052790008985994	1.00000000000000000	1.00000000000000000	1.00000000000000000
C1orf189	1.00000000000000000	1.00000000000000000	1.00000000000000000	1.00000000000000000	1.00000000000000000	148.59818094348599971	1.00000000000000000	1.00000000000000000	1.00000000000000000	1.00000000000000000	1.00000000000000000	1.00000000000000000	1.00000000000000000	1.00000000000000000	1.00000000000000000	1.00000000000000000
C1orf194	1.00000000000000000	1.00000000000000000	1.00000000000000000	1.00000000000000000	1.00000000000000000	1545.94126675255120063	1.00000000000000000	1.00000000000000000	1.00000000000000000	1.00000000000000000	1.00000000000000000	1.00000000000000000	1.00000000000000000	1.00000000000000000	1.00000000000000000	1.00000000000000000
C1orf198	1.00000000000000000	1.00000000000000000	1.00000000000000000	1.00000000000000000	1.00000000000000000	1.00000000000000000	1.00000000000000000	1.00000000000000000	1.00000000000000000	1.00000000000000000	1.00000000000000000	1.00000000000000000	1.00000000000000000	1.00000000000000000	1.00000000000000000	96.01705501260904896
C1orf21	83.35649147085939603	1.00000000000000000	94.06531758638782037	77.82230081570183700	1.00000000000000000	1.00000000000000000	134.02796897057379510	1.00000000000000000	137.21508890484324183	1.00000000000000000	1.00000000000000000	1.00000000000000000	1.00000000000000000	1.00000000000000000	89.81975685871360326	1.00000000000000000
C1orf210	1.00000000000000000	1.00000000000000000	1.00000000000000000	1.00000000000000000	1.00000000000000000	1.00000000000000000	46.31543985747607906	1.00000000000000000	1.00000000000000000	1.00000000000000000	1.00000000000000000	1.00000000000000000	1.00000000000000000	1.00000000000000000	1.00000000000000000	1.00000000000000000
C1orf228	1.00000000000000000	1.00000000000000000	1.00000000000000000	1.00000000000000000	1.00000000000000000	51.33415586733548253	1.00000000000000000	1.00000000000000000	1.00000000000000000	1.00000000000000000	1.00000000000000000	1.00000000000000000	85.09847618344824127	1.00000000000000000	1.00000000000000000	1.00000000000000000
C1orf27	1.00000000000000000	1.00000000000000000	1.00000000000000000	1.00000000000000000	1.00000000000000000	1.00000000000000000	1.00000000000000000	1.00000000000000000	1.00000000000000000	1.00000000000000000	1.00000000000000000	1.00000000000000000	1.00000000000000000	1.00000000000000000	47.92336665082950020	1.00000000000000000
C1orf35	1.00000000000000000	1.00000000000000000	1.00000000000000000	1.00000000000000000	1.00000000000000000	1.00000000000000000	1.00000000000000000	1.00000000000000000	1.00000000000000000	1.00000000000000000	38.86072739696707146	1.00000000000000000	1.00000000000000000	1.00000000000000000	1.00000000000000000	1.00000000000000000
C1orf52	1.00000000000000000	1.00000000000000000	1.00000000000000000	1.00000000000000000	1.00000000000000000	1.00000000000000000	1.00000000000000000	1.00000000000000000	88.93165369989613112	47.01639605550973755	1.00000000000000000	1.00000000000000000	1.00000000000000000	1.00000000000000000	51.82270925841383047	1.00000000000000000
C1orf54	99.05444090550774661	110.41216543030857622	92.99543991463207249	1.00000000000000000	1.00000000000000000	1.00000000000000000	1.00000000000000000	1.00000000000000000	1.00000000000000000	79.55572918586297249	1.00000000000000000	1.00000000000000000	1.00000000000000000	1.00000000000000000	40.19170515355502005	1.00000000000000000
C1orf56	1.00000000000000000	1.00000000000000000	1.00000000000000000	1.00000000000000000	1.00000000000000000	1.00000000000000000	1.00000000000000000	1.00000000000000000	115.78366388132656084	1.00000000000000000	1.00000000000000000	1.00000000000000000	1.00000000000000000	1.00000000000000000	1.00000000000000000	1.00000000000000000
C1orf87	1.00000000000000000	1.00000000000000000	1.00000000000000000	1.00000000000000000	1.00000000000000000	183.91557948088174612	1.00000000000000000	1.00000000000000000	1.00000000000000000	1.00000000000000000	1.00000000000000000	1.00000000000000000	1.00000000000000000	1.00000000000000000	1.00000000000000000	1.00000000000000000
C1QA	121.22858923345542337	208.67030562789207693	142.43556194444849439	106.76046881534888655	1.00000000000000000	1.00000000000000000	1.00000000000000000	94.29981847250319049	1.00000000000000000	1535.17641666060762873	5161.71904941340926598	2327.36706658681123372	103.32882009088007180	917.95564070103148424	71.61959226207200402	244.45549705128553342
C1QB	134.13469770751748911	248.94072943422034427	191.09867273491713036	121.78859504793601332	1.00000000000000000	1.00000000000000000	147.66382000292975363	1.00000000000000000	94.62006964842983336	1476.88939854835052756	6530.74979024529602611	2348.42294749812435839	90.17324925021809179	912.18045942429444040	1.00000000000000000	171.36411292102070547
C1QC	1.00000000000000000	1.00000000000000000	1.00000000000000000	1.00000000000000000	1.00000000000000000	1.00000000000000000	1.00000000000000000	1.00000000000000000	1.00000000000000000	1421.24573494972992194	2559.29446891196175784	1584.84237525590515361	1.00000000000000000	335.30805772886640170	1.00000000000000000	1.00000000000000000
C1QTNF1	64.71405216701307950	1.00000000000000000	135.09340017029293790	1.00000000000000000	1.00000000000000000	1.00000000000000000	1.00000000000000000	1.00000000000000000	1.00000000000000000	1.00000000000000000	1.00000000000000000	1.00000000000000000	1.00000000000000000	1.00000000000000000	1.00000000000000000	149.48008280018777327
C1QTNF2	1.00000000000000000	1.00000000000000000	1.00000000000000000	1.00000000000000000	1.00000000000000000	1.00000000000000000	1.00000000000000000	1.00000000000000000	1.00000000000000000	1.00000000000000000	1.00000000000000000	1.00000000000000000	1.00000000000000000	1.00000000000000000	1.00000000000000000	55.97375702569180334
C1QTNF3	1.00000000000000000	1.00000000000000000	1.00000000000000000	1.00000000000000000	1.00000000000000000	1.00000000000000000	1.00000000000000000	1.00000000000000000	1.00000000000000000	1.00000000000000000	1.00000000000000000	1.00000000000000000	1.00000000000000000	1.00000000000000000	48.45273024118427685	1.00000000000000000
C1R	100.49430085162148885	1.00000000000000000	154.16111383354143527	1.00000000000000000	34.97881449277205235	1.00000000000000000	44.97431450672726783	1.00000000000000000	1.00000000000000000	1.00000000000000000	1.00000000000000000	1.00000000000000000	1.00000000000000000	1.00000000000000000	1673.16189354663401900	300.61160290119420324
C1RL	1.00000000000000000	1.00000000000000000	1.00000000000000000	1.00000000000000000	1.00000000000000000	1.00000000000000000	34.22772269663190770	1.00000000000000000	1.00000000000000000	1.00000000000000000	1.00000000000000000	1.00000000000000000	1.00000000000000000	1.00000000000000000	76.78946325644929516	1.00000000000000000
C1S	1.00000000000000000	1.00000000000000000	1.00000000000000000	1.00000000000000000	1.00000000000000000	1.00000000000000000	1.00000000000000000	1.00000000000000000	1.00000000000000000	1.00000000000000000	1.00000000000000000	1.00000000000000000	1.00000000000000000	1.00000000000000000	1455.11408339515719490	313.16612478047471768
C2	1.00000000000000000	1.00000000000000000	1.00000000000000000	1.00000000000000000	1.00000000000000000	1.00000000000000000	194.77289103549014726	1.00000000000000000	1.00000000000000000	1.00000000000000000	71.47853788910796879	1.00000000000000000	1.00000000000000000	1.00000000000000000	1.00000000000000000	1.00000000000000000
C20orf27	1.00000000000000000	1.00000000000000000	1.00000000000000000	1.00000000000000000	1.00000000000000000	1.00000000000000000	1.00000000000000000	1.00000000000000000	1.00000000000000000	65.32438198918723060	86.91312676024719508	55.49573312854070650	1.00000000000000000	128.39313250130896904	1.00000000000000000	1.00000000000000000
C20orf85	1.00000000000000000	1.00000000000000000	1.00000000000000000	1.00000000000000000	1.00000000000000000	2748.45522335777650369	1.00000000000000000	1.00000000000000000	1.00000000000000000	1.00000000000000000	1.00000000000000000	1.00000000000000000	1.00000000000000000	1.00000000000000000	1.00000000000000000	1.00000000000000000
C20orf96	1.00000000000000000	1.00000000000000000	1.00000000000000000	1.00000000000000000	1.00000000000000000	277.78893672679811289	1.00000000000000000	1.00000000000000000	1.00000000000000000	1.00000000000000000	1.00000000000000000	1.00000000000000000	1.00000000000000000	1.00000000000000000	1.00000000000000000	1.00000000000000000
C21orf58	1.00000000000000000	1.00000000000000000	1.00000000000000000	1.00000000000000000	1.00000000000000000	303.26556000475483188	1.00000000000000000	1.00000000000000000	1.00000000000000000	1.00000000000000000	1.00000000000000000	1.00000000000000000	1.00000000000000000	1.00000000000000000	1.00000000000000000	1.00000000000000000
C22orf15	1.00000000000000000	1.00000000000000000	1.00000000000000000	1.00000000000000000	1.00000000000000000	298.68542174063810535	1.00000000000000000	1.00000000000000000	1.00000000000000000	1.00000000000000000	1.00000000000000000	1.00000000000000000	1.00000000000000000	1.00000000000000000	1.00000000000000000	1.00000000000000000
C22orf39	1.00000000000000000	1.00000000000000000	1.00000000000000000	63.98561282329055899	50.17003322734109361	72.09808684923061151	48.85601807975834276	1.00000000000000000	1.00000000000000000	1.00000000000000000	43.18407483381353273	1.00000000000000000	1.00000000000000000	1.00000000000000000	1.00000000000000000	76.30458279558700951
C2CD4B	1.00000000000000000	1.00000000000000000	208.43231977016031919	1.00000000000000000	1.00000000000000000	1.00000000000000000	1.00000000000000000	1.00000000000000000	1.00000000000000000	1.00000000000000000	1.00000000000000000	1.00000000000000000	1.00000000000000000	1.00000000000000000	1.00000000000000000	1.00000000000000000
C2orf40	1.00000000000000000	1.00000000000000000	1.00000000000000000	1.00000000000000000	1.00000000000000000	861.51558705412617201	1.00000000000000000	1.00000000000000000	1.00000000000000000	1.00000000000000000	1.00000000000000000	1.00000000000000000	1.00000000000000000	1.00000000000000000	1.00000000000000000	839.61903446604196688
C2orf73	1.00000000000000000	1.00000000000000000	1.00000000000000000	1.00000000000000000	1.00000000000000000	138.38855200692546532	1.00000000000000000	1.00000000000000000	1.00000000000000000	1.00000000000000000	1.00000000000000000	1.00000000000000000	1.00000000000000000	1.00000000000000000	1.00000000000000000	1.00000000000000000
C3	1.00000000000000000	1.00000000000000000	1.00000000000000000	1.00000000000000000	314.05547141414160706	1.00000000000000000	317.05667105670300998	1.00000000000000000	1.00000000000000000	1.00000000000000000	1.00000000000000000	1.00000000000000000	1.00000000000000000	1.00000000000000000	1291.42954179905018464	1.00000000000000000
C3AR1	1.00000000000000000	1.00000000000000000	1.00000000000000000	1.00000000000000000	1.00000000000000000	1.00000000000000000	1.00000000000000000	1.00000000000000000	1.00000000000000000	119.44994129827644258	89.55383869594666635	115.34580184827864002	1.00000000000000000	161.22105846065124979	1.00000000000000000	1.00000000000000000
C3orf38	1.00000000000000000	1.00000000000000000	1.00000000000000000	1.00000000000000000	1.00000000000000000	1.00000000000000000	1.00000000000000000	1.00000000000000000	1.00000000000000000	1.00000000000000000	35.63006737414283975	1.00000000000000000	1.00000000000000000	1.00000000000000000	1.00000000000000000	1.00000000000000000
C4BPA	1.00000000000000000	1.00000000000000000	1.00000000000000000	1.00000000000000000	84.94682192443966073	1.00000000000000000	297.87729955477442445	1.00000000000000000	1.00000000000000000	1.00000000000000000	1.00000000000000000	1.00000000000000000	1.00000000000000000	1.00000000000000000	1.00000000000000000	1.00000000000000000
C4orf22	1.00000000000000000	1.00000000000000000	1.00000000000000000	1.00000000000000000	1.00000000000000000	207.94546815635922599	1.00000000000000000	1.00000000000000000	1.00000000000000000	1.00000000000000000	1.00000000000000000	1.00000000000000000	1.00000000000000000	1.00000000000000000	1.00000000000000000	1.00000000000000000
C4orf27	1.00000000000000000	1.00000000000000000	1.00000000000000000	67.33123058132855476	1.00000000000000000	1.00000000000000000	1.00000000000000000	1.00000000000000000	1.00000000000000000	1.00000000000000000	1.00000000000000000	1.00000000000000000	1.00000000000000000	1.00000000000000000	1.00000000000000000	75.10361329582129031
C4orf32	1.00000000000000000	1.00000000000000000	87.03183934268855637	1.00000000000000000	1.00000000000000000	1.00000000000000000	1.00000000000000000	1.00000000000000000	1.00000000000000000	1.00000000000000000	1.00000000000000000	1.00000000000000000	1.00000000000000000	1.00000000000000000	1.00000000000000000	1.00000000000000000
C4orf47	1.00000000000000000	1.00000000000000000	1.00000000000000000	1.00000000000000000	1.00000000000000000	260.27429526238756807	1.00000000000000000	1.00000000000000000	1.00000000000000000	1.00000000000000000	1.00000000000000000	1.00000000000000000	1.00000000000000000	1.00000000000000000	1.00000000000000000	1.00000000000000000
C4orf48	1.00000000000000000	1.00000000000000000	1.00000000000000000	215.51907958985918867	1.00000000000000000	296.76920748862283972	1.00000000000000000	79.05083856666483655	1.00000000000000000	133.05440251002124796	218.08279770527988717	310.03245519476394065	239.47816699607403734	266.17766998469448936	1.00000000000000000	1.00000000000000000
C5AR1	1.00000000000000000	1.00000000000000000	1.00000000000000000	1.00000000000000000	1.00000000000000000	90.61747629422717409	1.00000000000000000	1.00000000000000000	1.00000000000000000	196.30807431600064206	195.54697504616203219	331.89871239098170008	1.00000000000000000	722.02397749824569928	1.00000000000000000	1.00000000000000000
C5orf38	1.00000000000000000	1.00000000000000000	1.00000000000000000	1.00000000000000000	58.96670273637740678	1.00000000000000000	96.51280982179477519	1.00000000000000000	1.00000000000000000	1.00000000000000000	1.00000000000000000	1.00000000000000000	1.00000000000000000	1.00000000000000000	1.00000000000000000	1.00000000000000000
C5orf42	1.00000000000000000	1.00000000000000000	1.00000000000000000	1.00000000000000000	1.00000000000000000	161.56358396743578965	1.00000000000000000	1.00000000000000000	1.00000000000000000	1.00000000000000000	1.00000000000000000	1.00000000000000000	1.00000000000000000	1.00000000000000000	1.00000000000000000	1.00000000000000000
C5orf49	1.00000000000000000	1.00000000000000000	1.00000000000000000	1.00000000000000000	1.00000000000000000	1067.86177002799581714	1.00000000000000000	1.00000000000000000	1.00000000000000000	1.00000000000000000	1.00000000000000000	1.00000000000000000	1.00000000000000000	1.00000000000000000	1.00000000000000000	1.00000000000000000
C5orf56	82.64237148329999627	118.81400235396276344	1.00000000000000000	63.05451564657886365	1.00000000000000000	1.00000000000000000	1.00000000000000000	1.00000000000000000	137.95075250696766034	1.00000000000000000	1.00000000000000000	1.00000000000000000	1.00000000000000000	1.00000000000000000	1.00000000000000000	1.00000000000000000
C6	1.00000000000000000	1.00000000000000000	1.00000000000000000	1.00000000000000000	1.00000000000000000	132.75660330916062435	1.00000000000000000	1.00000000000000000	1.00000000000000000	1.00000000000000000	1.00000000000000000	1.00000000000000000	1.00000000000000000	1.00000000000000000	1.00000000000000000	1.00000000000000000
C6orf1	1.00000000000000000	1.00000000000000000	57.05166613162211320	72.53767004189880652	1.00000000000000000	69.32152951929299434	51.69954523119672984	1.00000000000000000	1.00000000000000000	55.01894792729064676	1.00000000000000000	1.00000000000000000	73.50187651613509843	1.00000000000000000	1.00000000000000000	1.00000000000000000
C6orf106	1.00000000000000000	1.00000000000000000	1.00000000000000000	1.00000000000000000	1.00000000000000000	1.00000000000000000	44.03867415216765124	1.00000000000000000	1.00000000000000000	1.00000000000000000	1.00000000000000000	1.00000000000000000	1.00000000000000000	1.00000000000000000	1.00000000000000000	1.00000000000000000
C6orf118	1.00000000000000000	1.00000000000000000	1.00000000000000000	1.00000000000000000	1.00000000000000000	309.42332977949342876	1.00000000000000000	1.00000000000000000	1.00000000000000000	1.00000000000000000	1.00000000000000000	1.00000000000000000	1.00000000000000000	1.00000000000000000	1.00000000000000000	1.00000000000000000
C6orf89	93.66018124772891440	1.00000000000000000	1.00000000000000000	1.00000000000000000	1.00000000000000000	54.99941083236218731	43.77582482011652587	1.00000000000000000	1.00000000000000000	1.00000000000000000	27.79931713340583599	1.00000000000000000	1.00000000000000000	1.00000000000000000	76.86283579981741809	1.00000000000000000
C7	1.00000000000000000	1.00000000000000000	1633.75792427518126715	1.00000000000000000	1.00000000000000000	1.00000000000000000	1.00000000000000000	1.00000000000000000	1.00000000000000000	1.00000000000000000	1.00000000000000000	1.00000000000000000	1.00000000000000000	1.00000000000000000	1516.61181734819911071	1.00000000000000000
C7orf55	1.00000000000000000	1.00000000000000000	1.00000000000000000	1.00000000000000000	45.30831707865620217	124.32163644024345217	129.41998969126530028	1.00000000000000000	1.00000000000000000	1.00000000000000000	39.82230358411596427	1.00000000000000000	1.00000000000000000	1.00000000000000000	54.21914886123956023	56.53359317615114321
C7orf57	1.00000000000000000	1.00000000000000000	1.00000000000000000	1.00000000000000000	1.00000000000000000	217.53458306379522469	1.00000000000000000	1.00000000000000000	1.00000000000000000	1.00000000000000000	1.00000000000000000	1.00000000000000000	1.00000000000000000	1.00000000000000000	1.00000000000000000	1.00000000000000000
C8orf33	1.00000000000000000	1.00000000000000000	1.00000000000000000	1.00000000000000000	1.00000000000000000	1.00000000000000000	1.00000000000000000	1.00000000000000000	1.00000000000000000	1.00000000000000000	1.00000000000000000	1.00000000000000000	1.00000000000000000	1.00000000000000000	57.10916927082539019	1.00000000000000000
C8orf34.AS1	1.00000000000000000	1.00000000000000000	1.00000000000000000	1.00000000000000000	1.00000000000000000	1.00000000000000000	42.68012034124984666	1.00000000000000000	1.00000000000000000	1.00000000000000000	1.00000000000000000	1.00000000000000000	1.00000000000000000	1.00000000000000000	1.00000000000000000	1.00000000000000000
C8orf4	497.37993491834367887	961.65299281692853128	465.02112455041617523	1.00000000000000000	258.25810281524707079	1.00000000000000000	416.07271988924685502	1.00000000000000000	1.00000000000000000	1.00000000000000000	1.00000000000000000	1.00000000000000000	1.00000000000000000	1.00000000000000000	321.20741363455670125	214.54779358371564513
C8orf88	1.00000000000000000	1.00000000000000000	1.00000000000000000	1.00000000000000000	1.00000000000000000	1.00000000000000000	1.00000000000000000	1.00000000000000000	1.00000000000000000	1.00000000000000000	1.00000000000000000	1.00000000000000000	1.00000000000000000	1.00000000000000000	1.00000000000000000	70.41740084121360610
C9orf116	1.00000000000000000	1.00000000000000000	1.00000000000000000	1.00000000000000000	1.00000000000000000	1163.94163888951925401	1.00000000000000000	1.00000000000000000	1.00000000000000000	1.00000000000000000	1.00000000000000000	1.00000000000000000	1.00000000000000000	1.00000000000000000	1.00000000000000000	1.00000000000000000
C9orf135	1.00000000000000000	1.00000000000000000	1.00000000000000000	1.00000000000000000	1.00000000000000000	390.21522989414762606	1.00000000000000000	1.00000000000000000	1.00000000000000000	1.00000000000000000	1.00000000000000000	1.00000000000000000	1.00000000000000000	1.00000000000000000	1.00000000000000000	1.00000000000000000
C9orf142	296.26588680171005308	200.45844252098311244	162.65429427415512009	1.00000000000000000	37.35376886011483322	45.32063202881951725	76.96611230026019257	1.00000000000000000	240.69259574127343626	75.49520736569563439	36.76974826068531144	42.37942639591885552	1.00000000000000000	1.00000000000000000	66.36732563348645897	1.00000000000000000
C9orf152	1.00000000000000000	1.00000000000000000	1.00000000000000000	1.00000000000000000	1.00000000000000000	1.00000000000000000	40.76971033647915021	1.00000000000000000	1.00000000000000000	1.00000000000000000	1.00000000000000000	1.00000000000000000	1.00000000000000000	1.00000000000000000	1.00000000000000000	1.00000000000000000
C9orf24	1.00000000000000000	1.00000000000000000	1.00000000000000000	1.00000000000000000	1.00000000000000000	2248.89886089043784523	1.00000000000000000	1.00000000000000000	1.00000000000000000	1.00000000000000000	1.00000000000000000	1.00000000000000000	1.00000000000000000	1.00000000000000000	1.00000000000000000	1.00000000000000000
C9orf3	1.00000000000000000	1.00000000000000000	1.00000000000000000	45.99491429956009370	46.49305602124090342	43.04508039813750031	1.00000000000000000	1.00000000000000000	1.00000000000000000	1.00000000000000000	1.00000000000000000	1.00000000000000000	1.00000000000000000	1.00000000000000000	109.50712202226364411	253.64498755220213866
C9orf72	1.00000000000000000	1.00000000000000000	1.00000000000000000	1.00000000000000000	1.00000000000000000	118.82341239965377611	1.00000000000000000	1.00000000000000000	1.00000000000000000	41.09569632634464398	35.98361789701809244	55.79345265632601070	1.00000000000000000	130.24266330965298266	1.00000000000000000	1.00000000000000000
C9orf9	1.00000000000000000	1.00000000000000000	1.00000000000000000	1.00000000000000000	1.00000000000000000	387.05880138895940945	1.00000000000000000	1.00000000000000000	1.00000000000000000	1.00000000000000000	1.00000000000000000	1.00000000000000000	1.00000000000000000	1.00000000000000000	1.00000000000000000	1.00000000000000000
CA12	1.00000000000000000	1.00000000000000000	1.00000000000000000	1.00000000000000000	1.00000000000000000	1.00000000000000000	40.41847269793063191	1.00000000000000000	1.00000000000000000	1.00000000000000000	1.00000000000000000	1.00000000000000000	1.00000000000000000	1.00000000000000000	1.00000000000000000	1.00000000000000000
CA2	1.00000000000000000	122.64377962366785368	1.00000000000000000	1.00000000000000000	1.00000000000000000	1.00000000000000000	154.62921440457242284	1.00000000000000000	1.00000000000000000	1.00000000000000000	89.39030500829083792	1.00000000000000000	1.00000000000000000	1.00000000000000000	1.00000000000000000	1.00000000000000000
CA4	1.00000000000000000	2045.60399245900134702	1.00000000000000000	1.00000000000000000	1.00000000000000000	1.00000000000000000	1.00000000000000000	1.00000000000000000	1.00000000000000000	1.00000000000000000	1.00000000000000000	1.00000000000000000	1.00000000000000000	1.00000000000000000	1.00000000000000000	1.00000000000000000
CAB39L	1.00000000000000000	1.00000000000000000	1.00000000000000000	1.00000000000000000	1.00000000000000000	1.00000000000000000	1.00000000000000000	1.00000000000000000	1.00000000000000000	1.00000000000000000	1.00000000000000000	1.00000000000000000	1.00000000000000000	1.00000000000000000	73.79640974293462818	86.92748360584049294
CABIN1	1.00000000000000000	1.00000000000000000	1.00000000000000000	1.00000000000000000	1.00000000000000000	49.20242096236459162	43.05664941936822743	1.00000000000000000	1.00000000000000000	1.00000000000000000	1.00000000000000000	1.00000000000000000	1.00000000000000000	1.00000000000000000	1.00000000000000000	92.24019072222004922
CACFD1	1.00000000000000000	1.00000000000000000	1.00000000000000000	1.00000000000000000	1.00000000000000000	1.00000000000000000	44.29483208345811818	1.00000000000000000	1.00000000000000000	1.00000000000000000	1.00000000000000000	1.00000000000000000	1.00000000000000000	1.00000000000000000	1.00000000000000000	1.00000000000000000
CACNA1C	1.00000000000000000	1.00000000000000000	1.00000000000000000	1.00000000000000000	1.00000000000000000	1.00000000000000000	1.00000000000000000	1.00000000000000000	1.00000000000000000	1.00000000000000000	1.00000000000000000	1.00000000000000000	1.00000000000000000	1.00000000000000000	1.00000000000000000	68.55858469186414084
CACNA2D2	1.00000000000000000	1.00000000000000000	1.00000000000000000	1.00000000000000000	1.00000000000000000	1.00000000000000000	158.01173144197696274	1.00000000000000000	1.00000000000000000	1.00000000000000000	1.00000000000000000	1.00000000000000000	1.00000000000000000	1.00000000000000000	1.00000000000000000	1.00000000000000000
CACUL1	1.00000000000000000	1.00000000000000000	1.00000000000000000	1.00000000000000000	1.00000000000000000	53.44570047310811134	1.00000000000000000	1.00000000000000000	1.00000000000000000	73.31280360397433071	42.95045456899121206	41.81380719170481797	1.00000000000000000	1.00000000000000000	1.00000000000000000	1.00000000000000000
CADM1	1.00000000000000000	1.00000000000000000	1.00000000000000000	1.00000000000000000	1.00000000000000000	1.00000000000000000	161.26277860347971682	1.00000000000000000	1.00000000000000000	1.00000000000000000	1.00000000000000000	1.00000000000000000	1.00000000000000000	1.00000000000000000	1.00000000000000000	1.00000000000000000
CADM3	1.00000000000000000	1.00000000000000000	1.00000000000000000	1.00000000000000000	1.00000000000000000	1.00000000000000000	1.00000000000000000	1.00000000000000000	1.00000000000000000	1.00000000000000000	1.00000000000000000	1.00000000000000000	1.00000000000000000	1.00000000000000000	139.32827251952602410	1.00000000000000000
CADM3.AS1	1.00000000000000000	1.00000000000000000	116.51805917367524046	1.00000000000000000	1.00000000000000000	1.00000000000000000	1.00000000000000000	1.00000000000000000	1.00000000000000000	1.00000000000000000	1.00000000000000000	1.00000000000000000	1.00000000000000000	1.00000000000000000	1.00000000000000000	1.00000000000000000
CADPS2	1.00000000000000000	1.00000000000000000	1.00000000000000000	1.00000000000000000	1.00000000000000000	1.00000000000000000	42.79540136099375047	1.00000000000000000	1.00000000000000000	1.00000000000000000	1.00000000000000000	1.00000000000000000	1.00000000000000000	1.00000000000000000	1.00000000000000000	1.00000000000000000
CALB2	1.00000000000000000	1.00000000000000000	1.00000000000000000	1.00000000000000000	1.00000000000000000	1.00000000000000000	1.00000000000000000	1.00000000000000000	1.00000000000000000	1.00000000000000000	1.00000000000000000	1.00000000000000000	312.36335386487667165	1.00000000000000000	1.00000000000000000	1.00000000000000000
CALCOCO1	1.00000000000000000	1.00000000000000000	1.00000000000000000	1.00000000000000000	1.00000000000000000	52.53913603850280367	38.46110255715274917	1.00000000000000000	1.00000000000000000	1.00000000000000000	34.32491213143217124	1.00000000000000000	1.00000000000000000	1.00000000000000000	1.00000000000000000	94.38344701376416879
CALCRL	1505.81849916694750391	1019.12273182669810012	1180.75994413088665169	942.12531226411294938	1.00000000000000000	1.00000000000000000	1.00000000000000000	1.00000000000000000	1.00000000000000000	1.00000000000000000	1.00000000000000000	1.00000000000000000	1.00000000000000000	1.00000000000000000	1.00000000000000000	1.00000000000000000
CALD1	352.81373851087511184	448.48151690876511566	273.43800163346764975	817.99842773510988536	1.00000000000000000	1.00000000000000000	1.00000000000000000	1.00000000000000000	1.00000000000000000	1.00000000000000000	1.00000000000000000	1.00000000000000000	1.00000000000000000	1.00000000000000000	1498.42200678499989408	3363.52524679413272679
CALHM2	1.00000000000000000	1.00000000000000000	1.00000000000000000	1.00000000000000000	1.00000000000000000	1.00000000000000000	1.00000000000000000	1.00000000000000000	1.00000000000000000	1.00000000000000000	1.00000000000000000	1.00000000000000000	1.00000000000000000	1.00000000000000000	49.36266984004750924	125.61151102857144224
CALML4	1.00000000000000000	1.00000000000000000	1.00000000000000000	1.00000000000000000	1.00000000000000000	203.36502304810943542	1.00000000000000000	1.00000000000000000	1.00000000000000000	1.00000000000000000	1.00000000000000000	1.00000000000000000	1.00000000000000000	1.00000000000000000	1.00000000000000000	1.00000000000000000
CAMK1D	1.00000000000000000	1.00000000000000000	1.00000000000000000	1.00000000000000000	1.00000000000000000	1.00000000000000000	1.00000000000000000	1.00000000000000000	1.00000000000000000	70.47617960985286345	27.07243241826801494	1.00000000000000000	1.00000000000000000	1.00000000000000000	1.00000000000000000	1.00000000000000000
CAMK2D	1.00000000000000000	1.00000000000000000	1.00000000000000000	1.00000000000000000	41.74357718699398845	64.03869584565836703	70.21382233665970318	1.00000000000000000	1.00000000000000000	1.00000000000000000	1.00000000000000000	1.00000000000000000	1.00000000000000000	1.00000000000000000	54.25998296708591084	1.00000000000000000
CAMK2G	1.00000000000000000	1.00000000000000000	1.00000000000000000	1.00000000000000000	1.00000000000000000	1.00000000000000000	1.00000000000000000	1.00000000000000000	1.00000000000000000	1.00000000000000000	1.00000000000000000	1.00000000000000000	1.00000000000000000	1.00000000000000000	1.00000000000000000	139.74686763321099647
CAMK2N1	1.00000000000000000	1.00000000000000000	1.00000000000000000	1.00000000000000000	1.00000000000000000	1.00000000000000000	1.00000000000000000	1.00000000000000000	1.00000000000000000	1.00000000000000000	1.00000000000000000	1.00000000000000000	1.00000000000000000	1.00000000000000000	169.63831841343608176	179.05805236564879124
CAMKK2	1.00000000000000000	1.00000000000000000	1.00000000000000000	114.39967466105269978	1.00000000000000000	1.00000000000000000	1.00000000000000000	1.00000000000000000	1.00000000000000000	1.00000000000000000	1.00000000000000000	1.00000000000000000	1.00000000000000000	1.00000000000000000	1.00000000000000000	1.00000000000000000
CAND1	1.00000000000000000	1.00000000000000000	1.00000000000000000	111.81038917179220959	1.00000000000000000	44.75041293969217548	1.00000000000000000	1.00000000000000000	1.00000000000000000	1.00000000000000000	1.00000000000000000	1.00000000000000000	1.00000000000000000	1.00000000000000000	81.39330260868038636	1.00000000000000000
CAP2	1.00000000000000000	1.00000000000000000	1.00000000000000000	1.00000000000000000	1.00000000000000000	1.00000000000000000	1.00000000000000000	1.00000000000000000	1.00000000000000000	1.00000000000000000	1.00000000000000000	1.00000000000000000	1.00000000000000000	1.00000000000000000	1.00000000000000000	61.39200441881964565
CAPG	1.00000000000000000	1.00000000000000000	1.00000000000000000	95.22484452542471445	76.28843516746013620	1.00000000000000000	49.75922622387611227	154.89908591148602568	1.00000000000000000	683.60867844042218167	954.38444972756371953	886.74119207468766035	983.54343372437017479	224.72240853705281438	64.51240897330671942	95.34650832977497714
CAPN1	1.00000000000000000	1.00000000000000000	1.00000000000000000	1.00000000000000000	73.48234935125583434	71.43965780695695855	61.38742774735265328	1.00000000000000000	102.71540492989639404	47.20932419282036108	27.87767199779112914	44.51419414018933907	1.00000000000000000	1.00000000000000000	84.09934570312360336	79.17752871290264238
CAPN8	1.00000000000000000	1.00000000000000000	1.00000000000000000	1.00000000000000000	67.94970668136809877	1.00000000000000000	69.61722805547532289	1.00000000000000000	1.00000000000000000	1.00000000000000000	1.00000000000000000	1.00000000000000000	1.00000000000000000	1.00000000000000000	1.00000000000000000	1.00000000000000000
CAPS	1.00000000000000000	1.00000000000000000	1.00000000000000000	1.00000000000000000	77.58522618909502455	4144.94154662474466022	1.00000000000000000	1.00000000000000000	1.00000000000000000	1.00000000000000000	1.00000000000000000	1.00000000000000000	1.00000000000000000	1.00000000000000000	1.00000000000000000	1.00000000000000000
CAPSL	1.00000000000000000	1.00000000000000000	1.00000000000000000	1.00000000000000000	1.00000000000000000	792.85709954472690697	1.00000000000000000	1.00000000000000000	1.00000000000000000	1.00000000000000000	1.00000000000000000	1.00000000000000000	1.00000000000000000	1.00000000000000000	1.00000000000000000	1.00000000000000000
CARD16	149.82276668836465205	221.72212170885401861	179.73849838640862231	94.11855717038447722	1.00000000000000000	1.00000000000000000	1.00000000000000000	1.00000000000000000	180.31133497505678065	120.88082477339470699	174.17465457538463625	110.67298874475493164	1.00000000000000000	298.05738354856293881	1.00000000000000000	1.00000000000000000
CARD19	1.00000000000000000	1.00000000000000000	1.00000000000000000	1.00000000000000000	1.00000000000000000	1.00000000000000000	1.00000000000000000	1.00000000000000000	1.00000000000000000	50.54044726045562186	1.00000000000000000	44.47981211577099714	112.33285757534720517	48.64034631985858681	1.00000000000000000	47.97238623452603434
CARD8	112.48681097656701411	131.87568434114675142	122.65977617149559364	1.00000000000000000	1.00000000000000000	1.00000000000000000	1.00000000000000000	1.00000000000000000	84.04772247389158224	60.62426661308381881	35.60762016392781959	46.06083040317693644	1.00000000000000000	75.02834257428862941	1.00000000000000000	1.00000000000000000
CARHSP1	153.36912728617207335	460.85255216623022534	324.00692469094013859	158.85130987448971496	70.96252517409837424	78.44251769724390044	1.00000000000000000	50.37940176716365670	90.99781989780090896	1.00000000000000000	1.00000000000000000	1.00000000000000000	1.00000000000000000	1.00000000000000000	94.35815049248392938	1.00000000000000000
CARMN	1.00000000000000000	1.00000000000000000	1.00000000000000000	1.00000000000000000	1.00000000000000000	1.00000000000000000	1.00000000000000000	1.00000000000000000	1.00000000000000000	1.00000000000000000	1.00000000000000000	1.00000000000000000	1.00000000000000000	1.00000000000000000	1.00000000000000000	318.97486052051482375
CARS	1.00000000000000000	1.00000000000000000	1.00000000000000000	1.00000000000000000	1.00000000000000000	172.52177608081129279	1.00000000000000000	1.00000000000000000	1.00000000000000000	1.00000000000000000	1.00000000000000000	1.00000000000000000	1.00000000000000000	1.00000000000000000	1.00000000000000000	1.00000000000000000
CARS2	1.00000000000000000	1.00000000000000000	1.00000000000000000	1.00000000000000000	1.00000000000000000	1.00000000000000000	1.00000000000000000	1.00000000000000000	1.00000000000000000	1.00000000000000000	42.42740523957071730	1.00000000000000000	1.00000000000000000	1.00000000000000000	1.00000000000000000	1.00000000000000000
CASC1	1.00000000000000000	1.00000000000000000	1.00000000000000000	1.00000000000000000	1.00000000000000000	150.49219292147975580	1.00000000000000000	1.00000000000000000	1.00000000000000000	1.00000000000000000	1.00000000000000000	1.00000000000000000	1.00000000000000000	1.00000000000000000	1.00000000000000000	1.00000000000000000
CASC3	1.00000000000000000	1.00000000000000000	1.00000000000000000	57.90523652761589091	1.00000000000000000	50.97174259360239290	1.00000000000000000	1.00000000000000000	1.00000000000000000	1.00000000000000000	1.00000000000000000	1.00000000000000000	1.00000000000000000	1.00000000000000000	1.00000000000000000	64.72085020471071459
CASK	1.00000000000000000	1.00000000000000000	1.00000000000000000	85.88343338370310676	1.00000000000000000	1.00000000000000000	1.00000000000000000	1.00000000000000000	1.00000000000000000	1.00000000000000000	1.00000000000000000	1.00000000000000000	1.00000000000000000	1.00000000000000000	1.00000000000000000	1.00000000000000000
CASKIN2	115.16975794224612173	241.26304865956689127	93.08080876408473614	1.00000000000000000	1.00000000000000000	1.00000000000000000	1.00000000000000000	1.00000000000000000	1.00000000000000000	1.00000000000000000	1.00000000000000000	1.00000000000000000	1.00000000000000000	1.00000000000000000	1.00000000000000000	1.00000000000000000
CASP1	81.54713355315722367	1.00000000000000000	1.00000000000000000	1.00000000000000000	1.00000000000000000	1.00000000000000000	1.00000000000000000	1.00000000000000000	90.85843684943876042	82.99544462386110411	121.91701081415536123	59.97249351404835949	1.00000000000000000	151.78122181482478936	1.00000000000000000	1.00000000000000000
CASP7	1.00000000000000000	1.00000000000000000	1.00000000000000000	1.00000000000000000	1.00000000000000000	1.00000000000000000	1.00000000000000000	1.00000000000000000	1.00000000000000000	1.00000000000000000	36.07752125737420812	1.00000000000000000	1.00000000000000000	1.00000000000000000	1.00000000000000000	1.00000000000000000
CASP8	1.00000000000000000	1.00000000000000000	1.00000000000000000	1.00000000000000000	1.00000000000000000	1.00000000000000000	1.00000000000000000	1.00000000000000000	126.04848295145120574	1.00000000000000000	1.00000000000000000	1.00000000000000000	1.00000000000000000	1.00000000000000000	1.00000000000000000	1.00000000000000000
CASQ2	1.00000000000000000	1.00000000000000000	1.00000000000000000	1.00000000000000000	1.00000000000000000	1.00000000000000000	1.00000000000000000	1.00000000000000000	1.00000000000000000	1.00000000000000000	1.00000000000000000	1.00000000000000000	1.00000000000000000	1.00000000000000000	1.00000000000000000	108.25478822700794979
CASZ1	77.75577972484492761	1.00000000000000000	1.00000000000000000	1.00000000000000000	1.00000000000000000	78.46949680564898699	31.19513956007223499	1.00000000000000000	1.00000000000000000	1.00000000000000000	1.00000000000000000	1.00000000000000000	1.00000000000000000	1.00000000000000000	1.00000000000000000	1.00000000000000000
CATIP	1.00000000000000000	1.00000000000000000	1.00000000000000000	1.00000000000000000	1.00000000000000000	112.20996820400247884	1.00000000000000000	1.00000000000000000	1.00000000000000000	1.00000000000000000	1.00000000000000000	1.00000000000000000	1.00000000000000000	1.00000000000000000	1.00000000000000000	1.00000000000000000
CATSPERD	1.00000000000000000	1.00000000000000000	1.00000000000000000	1.00000000000000000	1.00000000000000000	329.73970502446371711	1.00000000000000000	1.00000000000000000	1.00000000000000000	1.00000000000000000	1.00000000000000000	1.00000000000000000	1.00000000000000000	1.00000000000000000	1.00000000000000000	1.00000000000000000
CAV1	2060.74136007635070200	2810.13366388871872914	1357.41121621383649654	1023.73589335791371013	290.12431625911125366	1.00000000000000000	115.08752826042412210	1.00000000000000000	1.00000000000000000	1.00000000000000000	1.00000000000000000	1.00000000000000000	1.00000000000000000	1.00000000000000000	320.60987381612955005	1474.85151447574162376
CAV2	447.51661604776774084	786.87943774861150814	369.13596583343183966	356.52476776946053860	143.48508159672692841	1.00000000000000000	44.76635896219376320	1.00000000000000000	1.00000000000000000	1.00000000000000000	1.00000000000000000	1.00000000000000000	1.00000000000000000	1.00000000000000000	101.22097615868226228	483.76639431416498383
CBFB	1.00000000000000000	1.00000000000000000	1.00000000000000000	1.00000000000000000	1.00000000000000000	1.00000000000000000	1.00000000000000000	1.00000000000000000	1.00000000000000000	1.00000000000000000	45.45270551614034105	1.00000000000000000	1.00000000000000000	1.00000000000000000	1.00000000000000000	1.00000000000000000
CBLB	1.00000000000000000	1.00000000000000000	1.00000000000000000	1.00000000000000000	1.00000000000000000	1.00000000000000000	1.00000000000000000	1.00000000000000000	113.75123507621593433	1.00000000000000000	1.00000000000000000	1.00000000000000000	1.00000000000000000	1.00000000000000000	98.69506009786232426	1.00000000000000000
CBX1	1.00000000000000000	1.00000000000000000	1.00000000000000000	1.00000000000000000	1.00000000000000000	1.00000000000000000	1.00000000000000000	1.00000000000000000	1.00000000000000000	1.00000000000000000	1.00000000000000000	1.00000000000000000	1.00000000000000000	1.00000000000000000	52.03197611772210252	1.00000000000000000
CBX5	1.00000000000000000	1.00000000000000000	1.00000000000000000	93.99380152603454519	1.00000000000000000	95.19467587314851187	51.70284259148235861	55.64065740747106048	1.00000000000000000	1.00000000000000000	1.00000000000000000	1.00000000000000000	1.00000000000000000	1.00000000000000000	85.12725283848897107	1.00000000000000000
CBX6	1.00000000000000000	1.00000000000000000	1.00000000000000000	1.00000000000000000	1.00000000000000000	1.00000000000000000	36.49189198472944895	1.00000000000000000	1.00000000000000000	57.29351039075122287	1.00000000000000000	1.00000000000000000	1.00000000000000000	1.00000000000000000	108.99816439077713426	188.69673741945351253
CBX7	1.00000000000000000	1.00000000000000000	1.00000000000000000	1.00000000000000000	1.00000000000000000	1.00000000000000000	1.00000000000000000	1.00000000000000000	1.00000000000000000	1.00000000000000000	1.00000000000000000	1.00000000000000000	1.00000000000000000	1.00000000000000000	1.00000000000000000	57.37127737659556459
CC2D2A	1.00000000000000000	1.00000000000000000	1.00000000000000000	1.00000000000000000	1.00000000000000000	167.11059173093630648	1.00000000000000000	1.00000000000000000	1.00000000000000000	1.00000000000000000	1.00000000000000000	1.00000000000000000	1.00000000000000000	1.00000000000000000	1.00000000000000000	1.00000000000000000
CCDC102B	1.00000000000000000	1.00000000000000000	1.00000000000000000	1.00000000000000000	1.00000000000000000	1.00000000000000000	1.00000000000000000	1.00000000000000000	1.00000000000000000	1.00000000000000000	1.00000000000000000	1.00000000000000000	1.00000000000000000	1.00000000000000000	189.66706856641886247	1.00000000000000000
CCDC109B	80.74070287278463809	1.00000000000000000	76.99916066502312617	1.00000000000000000	1.00000000000000000	1.00000000000000000	1.00000000000000000	1.00000000000000000	97.66984654435182733	79.77779345411596523	66.70790419398797155	83.54536237049664749	1.00000000000000000	83.27464803483613309	71.17445183334815795	1.00000000000000000
CCDC112	1.00000000000000000	1.00000000000000000	1.00000000000000000	1.00000000000000000	1.00000000000000000	1.00000000000000000	1.00000000000000000	1.00000000000000000	1.00000000000000000	44.28723531677223946	1.00000000000000000	1.00000000000000000	1.00000000000000000	1.00000000000000000	1.00000000000000000	1.00000000000000000
CCDC113	1.00000000000000000	1.00000000000000000	1.00000000000000000	1.00000000000000000	1.00000000000000000	286.29166559782606782	1.00000000000000000	1.00000000000000000	1.00000000000000000	1.00000000000000000	1.00000000000000000	1.00000000000000000	1.00000000000000000	1.00000000000000000	1.00000000000000000	1.00000000000000000
CCDC114	1.00000000000000000	1.00000000000000000	1.00000000000000000	1.00000000000000000	1.00000000000000000	282.21054675373920873	1.00000000000000000	1.00000000000000000	1.00000000000000000	1.00000000000000000	1.00000000000000000	1.00000000000000000	1.00000000000000000	1.00000000000000000	1.00000000000000000	1.00000000000000000
CCDC115	1.00000000000000000	1.00000000000000000	1.00000000000000000	1.00000000000000000	1.00000000000000000	1.00000000000000000	1.00000000000000000	1.00000000000000000	91.97802572822862999	1.00000000000000000	68.00846874061639369	1.00000000000000000	107.68193154701410208	1.00000000000000000	1.00000000000000000	73.88591652233462526
CCDC14	1.00000000000000000	1.00000000000000000	1.00000000000000000	1.00000000000000000	1.00000000000000000	1.00000000000000000	64.94261353448419527	1.00000000000000000	1.00000000000000000	1.00000000000000000	1.00000000000000000	1.00000000000000000	1.00000000000000000	1.00000000000000000	79.66362263363774332	1.00000000000000000
CCDC141	1.00000000000000000	1.00000000000000000	1.00000000000000000	1.00000000000000000	1.00000000000000000	1.00000000000000000	68.47775644489297520	1.00000000000000000	1.00000000000000000	1.00000000000000000	1.00000000000000000	1.00000000000000000	1.00000000000000000	1.00000000000000000	1.00000000000000000	1.00000000000000000
CCDC146	1.00000000000000000	1.00000000000000000	1.00000000000000000	1.00000000000000000	1.00000000000000000	487.25700645336701200	1.00000000000000000	1.00000000000000000	1.00000000000000000	1.00000000000000000	1.00000000000000000	1.00000000000000000	1.00000000000000000	1.00000000000000000	1.00000000000000000	1.00000000000000000
CCDC151	1.00000000000000000	1.00000000000000000	1.00000000000000000	1.00000000000000000	1.00000000000000000	110.04831473029955191	1.00000000000000000	1.00000000000000000	1.00000000000000000	1.00000000000000000	1.00000000000000000	1.00000000000000000	1.00000000000000000	1.00000000000000000	1.00000000000000000	1.00000000000000000
CCDC153	1.00000000000000000	1.00000000000000000	1.00000000000000000	1.00000000000000000	1.00000000000000000	251.66200832768396367	1.00000000000000000	1.00000000000000000	1.00000000000000000	1.00000000000000000	1.00000000000000000	1.00000000000000000	1.00000000000000000	1.00000000000000000	1.00000000000000000	1.00000000000000000
CCDC157	1.00000000000000000	1.00000000000000000	1.00000000000000000	1.00000000000000000	1.00000000000000000	115.70631782402199406	1.00000000000000000	1.00000000000000000	1.00000000000000000	1.00000000000000000	1.00000000000000000	1.00000000000000000	1.00000000000000000	1.00000000000000000	1.00000000000000000	1.00000000000000000
CCDC167	1.00000000000000000	1.00000000000000000	1.00000000000000000	1.00000000000000000	1.00000000000000000	1.00000000000000000	1.00000000000000000	66.42523259567448690	1.00000000000000000	1.00000000000000000	1.00000000000000000	55.14278142900543855	1.00000000000000000	1.00000000000000000	1.00000000000000000	1.00000000000000000
CCDC17	1.00000000000000000	1.00000000000000000	1.00000000000000000	1.00000000000000000	1.00000000000000000	418.77664659405849079	1.00000000000000000	1.00000000000000000	1.00000000000000000	1.00000000000000000	1.00000000000000000	1.00000000000000000	1.00000000000000000	1.00000000000000000	1.00000000000000000	1.00000000000000000
CCDC170	1.00000000000000000	1.00000000000000000	1.00000000000000000	1.00000000000000000	1.00000000000000000	583.13600361308033371	1.00000000000000000	1.00000000000000000	1.00000000000000000	1.00000000000000000	1.00000000000000000	1.00000000000000000	1.00000000000000000	1.00000000000000000	1.00000000000000000	1.00000000000000000
CCDC173	1.00000000000000000	1.00000000000000000	1.00000000000000000	1.00000000000000000	1.00000000000000000	386.49623695260936529	1.00000000000000000	1.00000000000000000	1.00000000000000000	1.00000000000000000	1.00000000000000000	1.00000000000000000	1.00000000000000000	1.00000000000000000	1.00000000000000000	1.00000000000000000
CCDC181	1.00000000000000000	1.00000000000000000	1.00000000000000000	1.00000000000000000	1.00000000000000000	121.00801123708620821	1.00000000000000000	1.00000000000000000	1.00000000000000000	1.00000000000000000	1.00000000000000000	1.00000000000000000	1.00000000000000000	1.00000000000000000	1.00000000000000000	1.00000000000000000
CCDC186	1.00000000000000000	1.00000000000000000	1.00000000000000000	1.00000000000000000	59.01805151988327935	105.12279843239501531	48.02688902837927287	1.00000000000000000	1.00000000000000000	1.00000000000000000	1.00000000000000000	1.00000000000000000	1.00000000000000000	1.00000000000000000	63.47959162720232484	1.00000000000000000
CCDC189	1.00000000000000000	1.00000000000000000	1.00000000000000000	1.00000000000000000	1.00000000000000000	193.09933903546107103	1.00000000000000000	1.00000000000000000	1.00000000000000000	1.00000000000000000	1.00000000000000000	1.00000000000000000	1.00000000000000000	1.00000000000000000	1.00000000000000000	1.00000000000000000
CCDC191	1.00000000000000000	1.00000000000000000	1.00000000000000000	1.00000000000000000	1.00000000000000000	143.05943452332923016	1.00000000000000000	1.00000000000000000	1.00000000000000000	1.00000000000000000	1.00000000000000000	1.00000000000000000	1.00000000000000000	1.00000000000000000	1.00000000000000000	1.00000000000000000
CCDC24	1.00000000000000000	1.00000000000000000	1.00000000000000000	1.00000000000000000	1.00000000000000000	133.53097122236687255	1.00000000000000000	1.00000000000000000	1.00000000000000000	1.00000000000000000	1.00000000000000000	1.00000000000000000	1.00000000000000000	1.00000000000000000	1.00000000000000000	1.00000000000000000
CCDC25	74.85980382417605483	1.00000000000000000	1.00000000000000000	163.11256766519792905	1.00000000000000000	84.83181418077008118	64.20897101928532891	1.00000000000000000	1.00000000000000000	1.00000000000000000	43.57828617695520279	48.69957270675030259	1.00000000000000000	1.00000000000000000	33.06191609771080664	1.00000000000000000
CCDC28A	1.00000000000000000	1.00000000000000000	1.00000000000000000	1.00000000000000000	1.00000000000000000	66.67521299460427997	1.00000000000000000	1.00000000000000000	1.00000000000000000	1.00000000000000000	54.50447827394347655	40.39287314523146932	1.00000000000000000	1.00000000000000000	1.00000000000000000	1.00000000000000000
CCDC3	1.00000000000000000	1.00000000000000000	1.00000000000000000	1.00000000000000000	1.00000000000000000	1.00000000000000000	1.00000000000000000	1.00000000000000000	1.00000000000000000	1.00000000000000000	1.00000000000000000	1.00000000000000000	1.00000000000000000	1.00000000000000000	1.00000000000000000	95.11149373018160702
CCDC30	1.00000000000000000	1.00000000000000000	1.00000000000000000	1.00000000000000000	1.00000000000000000	150.64747031766134455	1.00000000000000000	1.00000000000000000	1.00000000000000000	1.00000000000000000	1.00000000000000000	1.00000000000000000	1.00000000000000000	1.00000000000000000	1.00000000000000000	1.00000000000000000
CCDC34	1.00000000000000000	1.00000000000000000	1.00000000000000000	1.00000000000000000	1.00000000000000000	132.48716719346865034	1.00000000000000000	1.00000000000000000	1.00000000000000000	1.00000000000000000	1.00000000000000000	1.00000000000000000	1.00000000000000000	1.00000000000000000	1.00000000000000000	1.00000000000000000
CCDC39	1.00000000000000000	1.00000000000000000	1.00000000000000000	1.00000000000000000	1.00000000000000000	252.60155307810958902	1.00000000000000000	1.00000000000000000	1.00000000000000000	1.00000000000000000	1.00000000000000000	1.00000000000000000	1.00000000000000000	1.00000000000000000	1.00000000000000000	1.00000000000000000
CCDC50	291.24948067930262141	129.49490889207640976	188.58424238389696370	171.02738735252680158	1.00000000000000000	1.00000000000000000	42.27856783456640244	140.62020682667886717	1.00000000000000000	64.43250903481710168	50.93745876220534541	1.00000000000000000	1.00000000000000000	1.00000000000000000	86.51227874185687483	88.87732441500747882
CCDC57	1.00000000000000000	1.00000000000000000	1.00000000000000000	1.00000000000000000	64.73508657030745894	83.18543882585048266	116.08651988737273086	1.00000000000000000	1.00000000000000000	1.00000000000000000	1.00000000000000000	1.00000000000000000	1.00000000000000000	1.00000000000000000	1.00000000000000000	1.00000000000000000
CCDC64B	1.00000000000000000	1.00000000000000000	1.00000000000000000	1.00000000000000000	53.50483797294616295	109.02305062932735780	1.00000000000000000	1.00000000000000000	1.00000000000000000	1.00000000000000000	1.00000000000000000	1.00000000000000000	1.00000000000000000	1.00000000000000000	1.00000000000000000	1.00000000000000000
CCDC65	1.00000000000000000	1.00000000000000000	1.00000000000000000	1.00000000000000000	1.00000000000000000	151.80370395785828919	1.00000000000000000	1.00000000000000000	1.00000000000000000	1.00000000000000000	1.00000000000000000	1.00000000000000000	1.00000000000000000	1.00000000000000000	1.00000000000000000	1.00000000000000000
CCDC66	1.00000000000000000	1.00000000000000000	1.00000000000000000	1.00000000000000000	1.00000000000000000	102.87795480788558677	1.00000000000000000	1.00000000000000000	83.03039906821324223	1.00000000000000000	1.00000000000000000	1.00000000000000000	1.00000000000000000	1.00000000000000000	1.00000000000000000	1.00000000000000000
CCDC68	143.76798238634717109	95.70013023064828417	125.54951969511782295	1.00000000000000000	1.00000000000000000	1.00000000000000000	1.00000000000000000	1.00000000000000000	1.00000000000000000	1.00000000000000000	1.00000000000000000	1.00000000000000000	1.00000000000000000	1.00000000000000000	1.00000000000000000	1.00000000000000000
CCDC69	1.00000000000000000	1.00000000000000000	105.81415917690733863	1.00000000000000000	1.00000000000000000	80.02042344206513746	78.98371495653915986	67.89440552830780007	94.29271666711463240	1.00000000000000000	1.00000000000000000	1.00000000000000000	70.90801447787711709	104.43427471518249661	36.23470564461800336	1.00000000000000000
CCDC71L	1.00000000000000000	1.00000000000000000	1.00000000000000000	1.00000000000000000	1.00000000000000000	1.00000000000000000	1.00000000000000000	1.00000000000000000	1.00000000000000000	1.00000000000000000	1.00000000000000000	1.00000000000000000	1.00000000000000000	1.00000000000000000	96.34897817190193337	1.00000000000000000
CCDC74A	1.00000000000000000	1.00000000000000000	1.00000000000000000	1.00000000000000000	1.00000000000000000	272.84556487412146453	1.00000000000000000	1.00000000000000000	1.00000000000000000	1.00000000000000000	1.00000000000000000	1.00000000000000000	1.00000000000000000	1.00000000000000000	1.00000000000000000	1.00000000000000000
CCDC74B	1.00000000000000000	1.00000000000000000	1.00000000000000000	1.00000000000000000	1.00000000000000000	199.42865746180027031	1.00000000000000000	1.00000000000000000	1.00000000000000000	1.00000000000000000	1.00000000000000000	1.00000000000000000	1.00000000000000000	1.00000000000000000	1.00000000000000000	1.00000000000000000
CCDC78	1.00000000000000000	1.00000000000000000	1.00000000000000000	1.00000000000000000	1.00000000000000000	781.85944668179388373	1.00000000000000000	1.00000000000000000	1.00000000000000000	1.00000000000000000	1.00000000000000000	1.00000000000000000	1.00000000000000000	1.00000000000000000	1.00000000000000000	1.00000000000000000
CCDC80	1.00000000000000000	1.00000000000000000	1.00000000000000000	252.38755505864943984	1.00000000000000000	125.84993023404287271	1.00000000000000000	1.00000000000000000	1.00000000000000000	1.00000000000000000	1.00000000000000000	1.00000000000000000	1.00000000000000000	1.00000000000000000	1220.10135874475190576	50.14758555155580666
CCDC88A	1.00000000000000000	1.00000000000000000	1.00000000000000000	90.99919227925855125	1.00000000000000000	1.00000000000000000	1.00000000000000000	1.00000000000000000	1.00000000000000000	145.71273604436353821	193.59539798646017061	200.33188382668265604	81.22140563819822034	142.39803910794790909	1.00000000000000000	1.00000000000000000
CCDC88C	1.00000000000000000	1.00000000000000000	1.00000000000000000	1.00000000000000000	1.00000000000000000	147.03500205404930057	1.00000000000000000	60.00613131011181878	104.29555382654596940	1.00000000000000000	1.00000000000000000	1.00000000000000000	1.00000000000000000	1.00000000000000000	1.00000000000000000	1.00000000000000000
CCDC90B	73.26571966699893323	1.00000000000000000	1.00000000000000000	112.75763031900453370	1.00000000000000000	1.00000000000000000	1.00000000000000000	1.00000000000000000	67.51419808103271691	51.35408964366941120	44.43713059576444380	1.00000000000000000	1.00000000000000000	1.00000000000000000	50.10446979717806215	1.00000000000000000
CCDC91	1.00000000000000000	1.00000000000000000	1.00000000000000000	1.00000000000000000	1.00000000000000000	42.07410816198972014	1.00000000000000000	1.00000000000000000	1.00000000000000000	58.18836272175398960	36.64718840879685047	1.00000000000000000	1.00000000000000000	1.00000000000000000	1.00000000000000000	1.00000000000000000
CCDC92	1.00000000000000000	1.00000000000000000	1.00000000000000000	1.00000000000000000	1.00000000000000000	1.00000000000000000	35.10558893471671382	1.00000000000000000	1.00000000000000000	1.00000000000000000	1.00000000000000000	1.00000000000000000	1.00000000000000000	1.00000000000000000	1.00000000000000000	1.00000000000000000
CCL14	355.38647279474520246	1.00000000000000000	937.16869229653786988	1.00000000000000000	1.00000000000000000	1.00000000000000000	1.00000000000000000	1.00000000000000000	1.00000000000000000	1.00000000000000000	1.00000000000000000	1.00000000000000000	1.00000000000000000	1.00000000000000000	1.00000000000000000	1.00000000000000000
CCL17	1.00000000000000000	1.00000000000000000	1.00000000000000000	1.00000000000000000	1.00000000000000000	1.00000000000000000	1.00000000000000000	1.00000000000000000	1.00000000000000000	732.12008806570759134	1.00000000000000000	1.00000000000000000	1.00000000000000000	1.00000000000000000	1.00000000000000000	1.00000000000000000
CCL18	1.00000000000000000	1.00000000000000000	1.00000000000000000	1.00000000000000000	1.00000000000000000	1.00000000000000000	1.00000000000000000	1.00000000000000000	1.00000000000000000	1.00000000000000000	815.09201613335540060	1264.47191469192807745	1.00000000000000000	1.00000000000000000	1.00000000000000000	1.00000000000000000
CCL2	679.03833302674183869	1146.65289735182068398	1445.33384326350983429	473.03916477198208668	1.00000000000000000	1.00000000000000000	1.00000000000000000	1.00000000000000000	1.00000000000000000	350.78443479283322404	1.00000000000000000	601.57179007401418858	131.25743086910611623	1.00000000000000000	1265.22919635216931056	745.74609550266563929
CCL20	1.00000000000000000	1.00000000000000000	1.00000000000000000	1.00000000000000000	368.09195499549736041	1.00000000000000000	1.00000000000000000	1.00000000000000000	1.00000000000000000	1.00000000000000000	138.06844118313000536	630.41855146206876270	1.00000000000000000	369.30484526393115630	1.00000000000000000	1.00000000000000000
CCL21	1.00000000000000000	1.00000000000000000	1.00000000000000000	25733.51457110549381468	1.00000000000000000	1.00000000000000000	1.00000000000000000	1.00000000000000000	1.00000000000000000	1.00000000000000000	1.00000000000000000	1.00000000000000000	1.00000000000000000	1.00000000000000000	1.00000000000000000	1.00000000000000000
CCL23	1.00000000000000000	1.00000000000000000	2249.26254197919206490	1.00000000000000000	1.00000000000000000	1.00000000000000000	1.00000000000000000	1.00000000000000000	1.00000000000000000	1.00000000000000000	1.00000000000000000	1.00000000000000000	1.00000000000000000	1.00000000000000000	1.00000000000000000	1.00000000000000000
CCL3	1.00000000000000000	1.00000000000000000	1.00000000000000000	1.00000000000000000	1.00000000000000000	1.00000000000000000	1.00000000000000000	97.53578940405834885	1632.05481544760164070	996.27058668367681094	165.50452513400918519	953.84458997926071788	203.11981908542304609	980.68780172632511949	1.00000000000000000	1.00000000000000000
CCL3L3	1.00000000000000000	1.00000000000000000	1.00000000000000000	1.00000000000000000	1.00000000000000000	1.00000000000000000	1.00000000000000000	1.00000000000000000	1.00000000000000000	344.05784423422687723	1.00000000000000000	1.00000000000000000	1.00000000000000000	195.96434329568415933	1.00000000000000000	1.00000000000000000
CCL4	1.00000000000000000	1.00000000000000000	1.00000000000000000	1.00000000000000000	1.00000000000000000	1.00000000000000000	1.00000000000000000	136.20776831991906874	4951.54097485750389751	824.24440480385885621	308.94347458233482939	628.55190529377807707	626.94724748350085974	951.74014634757747899	1.00000000000000000	1.00000000000000000
CCL4L2	1.00000000000000000	1.00000000000000000	1.00000000000000000	1.00000000000000000	1.00000000000000000	1.00000000000000000	1.00000000000000000	1.00000000000000000	665.64012735663459353	391.49876562916404055	1.00000000000000000	108.57501148795270751	322.96492378506081877	308.79944306321397107	1.00000000000000000	1.00000000000000000
CCL5	1.00000000000000000	1.00000000000000000	1.00000000000000000	1.00000000000000000	1.00000000000000000	1.00000000000000000	1.00000000000000000	1.00000000000000000	2777.42819551514321574	1.00000000000000000	1.00000000000000000	1.00000000000000000	1.00000000000000000	1.00000000000000000	1.00000000000000000	1.00000000000000000
CCNB1IP1	1.00000000000000000	1.00000000000000000	1.00000000000000000	1.00000000000000000	1.00000000000000000	1.00000000000000000	61.68205899681379378	1.00000000000000000	1.00000000000000000	1.00000000000000000	1.00000000000000000	1.00000000000000000	1.00000000000000000	1.00000000000000000	63.74794827447196610	62.62274262617543030
CCNC	74.88097296201559061	1.00000000000000000	1.00000000000000000	1.00000000000000000	47.43219792397019319	1.00000000000000000	59.18321425224417709	1.00000000000000000	1.00000000000000000	1.00000000000000000	29.12589063008395485	1.00000000000000000	1.00000000000000000	1.00000000000000000	1.00000000000000000	1.00000000000000000
CCND1	1.00000000000000000	267.10354593925399058	1.00000000000000000	267.48724482833370075	185.15815447037726926	68.92652376026082095	87.26036442537244397	1.00000000000000000	1.00000000000000000	1.00000000000000000	1.00000000000000000	1.00000000000000000	1.00000000000000000	1.00000000000000000	1.00000000000000000	1.00000000000000000
CCND2	1.00000000000000000	1.00000000000000000	1.00000000000000000	1.00000000000000000	1.00000000000000000	1.00000000000000000	1.00000000000000000	1.00000000000000000	70.76668792344334236	53.09758166624531839	1.00000000000000000	1.00000000000000000	1.00000000000000000	1.00000000000000000	107.53430647549259902	60.53606987981891763
CCNG1	1.00000000000000000	1.00000000000000000	1.00000000000000000	1.00000000000000000	1.00000000000000000	1.00000000000000000	61.30289550420439326	60.25783397521835383	85.65776526755240639	38.91990605123648095	34.83514162406081738	1.00000000000000000	1.00000000000000000	1.00000000000000000	77.90563984851253565	89.90612664177392332
CCNH	67.50805036667775028	1.00000000000000000	1.00000000000000000	1.00000000000000000	1.00000000000000000	1.00000000000000000	1.00000000000000000	123.34575839855268953	195.38246143665239174	137.80329560802033484	55.54441594149745498	140.84409916237021321	166.65454980348073377	113.85201513017827324	78.12852780549357590	54.13568203094688869
CCNK	1.00000000000000000	1.00000000000000000	1.00000000000000000	1.00000000000000000	1.00000000000000000	1.00000000000000000	34.57086554265698908	1.00000000000000000	1.00000000000000000	1.00000000000000000	38.07926198503485438	1.00000000000000000	1.00000000000000000	1.00000000000000000	1.00000000000000000	1.00000000000000000
CCNO	1.00000000000000000	1.00000000000000000	1.00000000000000000	1.00000000000000000	1.00000000000000000	157.95876191435087321	1.00000000000000000	1.00000000000000000	1.00000000000000000	1.00000000000000000	1.00000000000000000	1.00000000000000000	1.00000000000000000	1.00000000000000000	1.00000000000000000	1.00000000000000000
CCP110	1.00000000000000000	1.00000000000000000	1.00000000000000000	1.00000000000000000	1.00000000000000000	113.77866911367172520	1.00000000000000000	1.00000000000000000	1.00000000000000000	1.00000000000000000	1.00000000000000000	1.00000000000000000	1.00000000000000000	1.00000000000000000	1.00000000000000000	1.00000000000000000
CCR1	1.00000000000000000	1.00000000000000000	1.00000000000000000	1.00000000000000000	1.00000000000000000	1.00000000000000000	1.00000000000000000	1.00000000000000000	1.00000000000000000	43.50601446687196727	1.00000000000000000	70.02784614380595940	1.00000000000000000	1.00000000000000000	1.00000000000000000	1.00000000000000000
CCR7	1.00000000000000000	1.00000000000000000	1.00000000000000000	1.00000000000000000	1.00000000000000000	1.00000000000000000	1.00000000000000000	229.05236579827064247	1.00000000000000000	1.00000000000000000	1.00000000000000000	1.00000000000000000	1.00000000000000000	1.00000000000000000	1.00000000000000000	1.00000000000000000
CCRL2	1.00000000000000000	90.20714704640967341	1.00000000000000000	1.00000000000000000	1.00000000000000000	1.00000000000000000	1.00000000000000000	1.00000000000000000	1.00000000000000000	54.66486303234757571	51.37662473311446831	93.50647789352517236	1.00000000000000000	84.98253856258827454	1.00000000000000000	1.00000000000000000
CD101	1.00000000000000000	1.00000000000000000	1.00000000000000000	1.00000000000000000	1.00000000000000000	1.00000000000000000	1.00000000000000000	1.00000000000000000	1.00000000000000000	1.00000000000000000	35.98883598375076787	1.00000000000000000	1.00000000000000000	1.00000000000000000	1.00000000000000000	1.00000000000000000
CD109	143.78257446078680459	197.10833444119705860	155.87605851467856155	1.00000000000000000	1.00000000000000000	1.00000000000000000	1.00000000000000000	1.00000000000000000	1.00000000000000000	1.00000000000000000	1.00000000000000000	1.00000000000000000	1.00000000000000000	1.00000000000000000	1.00000000000000000	1.00000000000000000
CD14	1.00000000000000000	457.34610912918441272	166.87055744218858422	1.00000000000000000	1.00000000000000000	1.00000000000000000	1.00000000000000000	1.00000000000000000	1.00000000000000000	397.40052495815513112	118.37534204945875160	550.73846442145656965	1.00000000000000000	715.41678878966160937	1.00000000000000000	1.00000000000000000
CD163	1.00000000000000000	1.00000000000000000	1.00000000000000000	1.00000000000000000	1.00000000000000000	1.00000000000000000	1.00000000000000000	1.00000000000000000	1.00000000000000000	283.47731662167677769	611.78280379439638637	637.74651041761251236	1.00000000000000000	443.92784942784260238	1.00000000000000000	1.00000000000000000
CD164L2	1.00000000000000000	1.00000000000000000	1.00000000000000000	1.00000000000000000	1.00000000000000000	318.43133595588074058	1.00000000000000000	1.00000000000000000	1.00000000000000000	1.00000000000000000	1.00000000000000000	1.00000000000000000	1.00000000000000000	1.00000000000000000	1.00000000000000000	1.00000000000000000
CD19	1.00000000000000000	1.00000000000000000	1.00000000000000000	1.00000000000000000	1.00000000000000000	1.00000000000000000	1.00000000000000000	85.42324057191270015	1.00000000000000000	1.00000000000000000	1.00000000000000000	1.00000000000000000	1.00000000000000000	1.00000000000000000	1.00000000000000000	1.00000000000000000
CD1C	1.00000000000000000	1.00000000000000000	1.00000000000000000	1.00000000000000000	1.00000000000000000	1.00000000000000000	1.00000000000000000	1.00000000000000000	1.00000000000000000	232.25003724047275000	1.00000000000000000	1.00000000000000000	1.00000000000000000	1.00000000000000000	1.00000000000000000	1.00000000000000000
CD1E	1.00000000000000000	1.00000000000000000	1.00000000000000000	1.00000000000000000	1.00000000000000000	1.00000000000000000	1.00000000000000000	1.00000000000000000	1.00000000000000000	185.99329390526682459	1.00000000000000000	1.00000000000000000	1.00000000000000000	1.00000000000000000	1.00000000000000000	1.00000000000000000
CD2	1.00000000000000000	1.00000000000000000	1.00000000000000000	1.00000000000000000	1.00000000000000000	1.00000000000000000	1.00000000000000000	1.00000000000000000	617.88424490208592488	1.00000000000000000	1.00000000000000000	1.00000000000000000	1.00000000000000000	1.00000000000000000	1.00000000000000000	1.00000000000000000
CD200	1.00000000000000000	1.00000000000000000	1.00000000000000000	82.03370940837019987	1.00000000000000000	1.00000000000000000	1.00000000000000000	1.00000000000000000	1.00000000000000000	1.00000000000000000	1.00000000000000000	1.00000000000000000	1.00000000000000000	1.00000000000000000	1.00000000000000000	1.00000000000000000
CD22	1.00000000000000000	1.00000000000000000	1.00000000000000000	1.00000000000000000	1.00000000000000000	1.00000000000000000	1.00000000000000000	94.37058068982061343	1.00000000000000000	1.00000000000000000	1.00000000000000000	1.00000000000000000	85.12432922720236661	1.00000000000000000	1.00000000000000000	1.00000000000000000
CD24	1.00000000000000000	1.00000000000000000	1.00000000000000000	1.00000000000000000	89.87630877604138391	572.29089182355892262	1.00000000000000000	141.21467206309955600	1.00000000000000000	1.00000000000000000	1.00000000000000000	1.00000000000000000	1.00000000000000000	1.00000000000000000	1.00000000000000000	1.00000000000000000
CD247	1.00000000000000000	1.00000000000000000	1.00000000000000000	1.00000000000000000	1.00000000000000000	1.00000000000000000	1.00000000000000000	1.00000000000000000	567.94144774861831593	1.00000000000000000	1.00000000000000000	1.00000000000000000	1.00000000000000000	1.00000000000000000	1.00000000000000000	1.00000000000000000
CD248	1.00000000000000000	1.00000000000000000	1.00000000000000000	1.00000000000000000	1.00000000000000000	1.00000000000000000	1.00000000000000000	1.00000000000000000	1.00000000000000000	1.00000000000000000	1.00000000000000000	1.00000000000000000	1.00000000000000000	1.00000000000000000	339.45200864407001973	1.00000000000000000
CD27	1.00000000000000000	1.00000000000000000	1.00000000000000000	1.00000000000000000	1.00000000000000000	1.00000000000000000	1.00000000000000000	164.04762108273234844	1.00000000000000000	1.00000000000000000	1.00000000000000000	1.00000000000000000	1.00000000000000000	1.00000000000000000	1.00000000000000000	1.00000000000000000
CD2AP	1.00000000000000000	1.00000000000000000	1.00000000000000000	1.00000000000000000	42.09219425347031063	59.79301342695917754	43.52791690938524027	1.00000000000000000	1.00000000000000000	1.00000000000000000	1.00000000000000000	1.00000000000000000	1.00000000000000000	1.00000000000000000	1.00000000000000000	1.00000000000000000
CD2BP2	1.00000000000000000	1.00000000000000000	1.00000000000000000	63.66546723156575638	1.00000000000000000	81.07187479237023808	33.94032160499724426	1.00000000000000000	83.93779661111351231	46.47489461736479655	47.00250178044007043	1.00000000000000000	1.00000000000000000	1.00000000000000000	48.51101813380552130	57.17816531817007331
CD300A	1.00000000000000000	1.00000000000000000	1.00000000000000000	1.00000000000000000	1.00000000000000000	1.00000000000000000	1.00000000000000000	1.00000000000000000	156.58697394996480057	103.37853994377250899	1.00000000000000000	44.19099456340244814	1.00000000000000000	85.87575899802322965	1.00000000000000000	1.00000000000000000
CD300C	1.00000000000000000	1.00000000000000000	1.00000000000000000	1.00000000000000000	1.00000000000000000	1.00000000000000000	1.00000000000000000	1.00000000000000000	1.00000000000000000	1.00000000000000000	42.34891763174221779	1.00000000000000000	1.00000000000000000	1.00000000000000000	1.00000000000000000	1.00000000000000000
CD300E	1.00000000000000000	1.00000000000000000	1.00000000000000000	1.00000000000000000	1.00000000000000000	1.00000000000000000	1.00000000000000000	1.00000000000000000	1.00000000000000000	1.00000000000000000	1.00000000000000000	99.28539918595753022	1.00000000000000000	352.38546415830143133	1.00000000000000000	1.00000000000000000
CD300LF	1.00000000000000000	1.00000000000000000	1.00000000000000000	1.00000000000000000	1.00000000000000000	1.00000000000000000	1.00000000000000000	1.00000000000000000	1.00000000000000000	37.00586218177000575	89.59094981201351970	42.09119144704428805	1.00000000000000000	1.00000000000000000	1.00000000000000000	1.00000000000000000
CD300LG	1.00000000000000000	203.48571795515320559	1.00000000000000000	1.00000000000000000	1.00000000000000000	1.00000000000000000	1.00000000000000000	1.00000000000000000	1.00000000000000000	1.00000000000000000	1.00000000000000000	1.00000000000000000	1.00000000000000000	1.00000000000000000	1.00000000000000000	1.00000000000000000
CD320	238.53364431743315777	175.12111143644514755	188.85866283621987805	151.73565569688628329	1.00000000000000000	1.00000000000000000	56.09582297716003296	1.00000000000000000	103.39348164261977558	1.00000000000000000	1.00000000000000000	1.00000000000000000	1.00000000000000000	1.00000000000000000	77.66833530673730479	1.00000000000000000
CD33	1.00000000000000000	1.00000000000000000	1.00000000000000000	1.00000000000000000	1.00000000000000000	1.00000000000000000	1.00000000000000000	1.00000000000000000	1.00000000000000000	48.77652811743189432	77.61731596415994261	59.90693390251284711	97.31278571068979488	53.32197579401393028	1.00000000000000000	1.00000000000000000
CD34	251.85331651966029654	250.59060654306685478	128.75369065278917446	278.95948311849184620	1.00000000000000000	1.00000000000000000	1.00000000000000000	1.00000000000000000	1.00000000000000000	1.00000000000000000	1.00000000000000000	1.00000000000000000	1.00000000000000000	1.00000000000000000	148.43788007887258118	1.00000000000000000
CD36	333.63230825780914302	609.59509916669651375	171.93094348053608655	454.51085595743575141	1.00000000000000000	1.00000000000000000	107.72038321843129438	1.00000000000000000	1.00000000000000000	71.25002062344984211	1.00000000000000000	89.90546493468056610	1.00000000000000000	289.89558589707786496	1.00000000000000000	1.00000000000000000
CD37	1.00000000000000000	1.00000000000000000	1.00000000000000000	1.00000000000000000	1.00000000000000000	1.00000000000000000	1.00000000000000000	1184.22338927700434397	605.36020639576838676	311.69108685151320515	418.69597989162065232	296.72257749758671252	524.01770210943470829	391.49306078563665778	1.00000000000000000	1.00000000000000000
CD38	1.00000000000000000	1.00000000000000000	1.00000000000000000	1.00000000000000000	1.00000000000000000	61.07572670545693683	1.00000000000000000	63.18157526409751057	1.00000000000000000	1.00000000000000000	1.00000000000000000	1.00000000000000000	1.00000000000000000	1.00000000000000000	1.00000000000000000	1.00000000000000000
CD3D	1.00000000000000000	1.00000000000000000	1.00000000000000000	1.00000000000000000	1.00000000000000000	1.00000000000000000	1.00000000000000000	1.00000000000000000	663.09962084519395376	1.00000000000000000	1.00000000000000000	1.00000000000000000	1.00000000000000000	1.00000000000000000	1.00000000000000000	1.00000000000000000
CD3E	1.00000000000000000	1.00000000000000000	1.00000000000000000	1.00000000000000000	1.00000000000000000	1.00000000000000000	1.00000000000000000	1.00000000000000000	626.38709944590561918	1.00000000000000000	1.00000000000000000	1.00000000000000000	1.00000000000000000	1.00000000000000000	1.00000000000000000	1.00000000000000000
CD3G	1.00000000000000000	1.00000000000000000	1.00000000000000000	1.00000000000000000	1.00000000000000000	1.00000000000000000	1.00000000000000000	1.00000000000000000	230.56354187484146223	1.00000000000000000	1.00000000000000000	1.00000000000000000	1.00000000000000000	1.00000000000000000	1.00000000000000000	1.00000000000000000
CD40	86.32054512339962571	197.20535465603910552	100.15264253218261103	1.00000000000000000	1.00000000000000000	1.00000000000000000	1.00000000000000000	148.08230553738357571	1.00000000000000000	68.55831129281749270	42.50811546303299338	1.00000000000000000	1.00000000000000000	1.00000000000000000	48.11500788093696457	85.32863844697868672
CD44	1.00000000000000000	1.00000000000000000	1.00000000000000000	1.00000000000000000	58.36063492297967770	1.00000000000000000	240.90281718268931854	260.09080016889214448	381.42370183858076871	448.87165286143562071	412.37233599109362103	766.67928204663041925	1212.24648835570133087	679.06215186835595432	190.13594125834748638	103.19496125946048437
CD48	1.00000000000000000	1.00000000000000000	1.00000000000000000	1.00000000000000000	1.00000000000000000	1.00000000000000000	1.00000000000000000	257.68795752218454709	395.69592932171201483	123.20342144427422681	1.00000000000000000	1.00000000000000000	75.28066242753745030	377.17579483982831334	1.00000000000000000	1.00000000000000000
CD52	1.00000000000000000	1.00000000000000000	1.00000000000000000	1.00000000000000000	1.00000000000000000	1.00000000000000000	1.00000000000000000	1391.15146456704451339	1543.36257754956864119	547.38329278115440957	2170.86002781698880426	1008.74366107438879681	953.92644625821594673	1047.56771470302351190	1.00000000000000000	1.00000000000000000
CD53	1.00000000000000000	1.00000000000000000	1.00000000000000000	1.00000000000000000	1.00000000000000000	1.00000000000000000	1.00000000000000000	309.84735873067813827	556.68907488078821189	308.71703194806815418	302.95216173928179160	243.71994940940038532	132.20527817311278795	352.99687348260641784	1.00000000000000000	1.00000000000000000
CD6	1.00000000000000000	1.00000000000000000	1.00000000000000000	1.00000000000000000	1.00000000000000000	1.00000000000000000	1.00000000000000000	1.00000000000000000	107.96098703800009844	1.00000000000000000	1.00000000000000000	1.00000000000000000	1.00000000000000000	1.00000000000000000	1.00000000000000000	1.00000000000000000
CD68	1.00000000000000000	1.00000000000000000	1.00000000000000000	1.00000000000000000	1.00000000000000000	1.00000000000000000	1.00000000000000000	1.00000000000000000	1.00000000000000000	521.78185425771778227	1361.90502621302562147	1415.75008084468595371	126.97647553919611596	566.05375465883253128	98.00895247547676092	1.00000000000000000
CD69	1.00000000000000000	1.00000000000000000	1.00000000000000000	1.00000000000000000	1.00000000000000000	1.00000000000000000	1.00000000000000000	991.17403281218514621	1252.86549823908831058	200.66803239652767843	50.51343412546366096	1.00000000000000000	2815.98026984238822479	1.00000000000000000	1.00000000000000000	1.00000000000000000
CD7	1.00000000000000000	1.00000000000000000	1.00000000000000000	1.00000000000000000	1.00000000000000000	1.00000000000000000	1.00000000000000000	1.00000000000000000	891.87875945881148709	1.00000000000000000	1.00000000000000000	1.00000000000000000	1.00000000000000000	1.00000000000000000	1.00000000000000000	1.00000000000000000
CD79A	1.00000000000000000	1.00000000000000000	1.00000000000000000	1.00000000000000000	1.00000000000000000	1.00000000000000000	1.00000000000000000	982.33763587783357707	1.00000000000000000	1.00000000000000000	1.00000000000000000	1.00000000000000000	1.00000000000000000	1.00000000000000000	1.00000000000000000	1.00000000000000000
CD79B	1.00000000000000000	1.00000000000000000	1.00000000000000000	1.00000000000000000	1.00000000000000000	1.00000000000000000	1.00000000000000000	270.35034057470278412	1.00000000000000000	1.00000000000000000	1.00000000000000000	1.00000000000000000	1.00000000000000000	1.00000000000000000	1.00000000000000000	1.00000000000000000
CD80	1.00000000000000000	1.00000000000000000	1.00000000000000000	1.00000000000000000	1.00000000000000000	1.00000000000000000	1.00000000000000000	1.00000000000000000	1.00000000000000000	52.63815185066757607	1.00000000000000000	1.00000000000000000	1.00000000000000000	1.00000000000000000	1.00000000000000000	1.00000000000000000
CD82	129.03713103669718976	426.35392204510759484	176.22781320912693559	96.82327279448566060	96.53926788222791799	43.42467021879755151	1.00000000000000000	125.90075967591144490	1.00000000000000000	1.00000000000000000	27.95605581872443324	68.40239427946940509	254.58461749247800299	1.00000000000000000	87.77088233893998392	117.30455533743673868
CD83	1.00000000000000000	1.00000000000000000	1.00000000000000000	1.00000000000000000	1.00000000000000000	1.00000000000000000	1.00000000000000000	828.06571706803731558	1.00000000000000000	958.29972219058561222	156.64264562458970431	266.69230437879735973	277.51150865171780424	265.82932225391925840	1.00000000000000000	1.00000000000000000
CD84	1.00000000000000000	1.00000000000000000	1.00000000000000000	1.00000000000000000	1.00000000000000000	1.00000000000000000	1.00000000000000000	1.00000000000000000	1.00000000000000000	59.03352363801445790	1.00000000000000000	73.94624491324363191	112.89461472369882244	1.00000000000000000	1.00000000000000000	1.00000000000000000
CD86	1.00000000000000000	1.00000000000000000	1.00000000000000000	1.00000000000000000	1.00000000000000000	1.00000000000000000	1.00000000000000000	1.00000000000000000	1.00000000000000000	250.32921800635159570	79.31043149199676634	72.44642634208598508	1.00000000000000000	139.98087303598376252	1.00000000000000000	1.00000000000000000
CD8A	1.00000000000000000	1.00000000000000000	1.00000000000000000	1.00000000000000000	1.00000000000000000	1.00000000000000000	1.00000000000000000	1.00000000000000000	338.15289393691534769	1.00000000000000000	1.00000000000000000	1.00000000000000000	1.00000000000000000	1.00000000000000000	1.00000000000000000	1.00000000000000000
CD8B	1.00000000000000000	1.00000000000000000	1.00000000000000000	1.00000000000000000	1.00000000000000000	1.00000000000000000	1.00000000000000000	1.00000000000000000	180.39345322640039626	1.00000000000000000	1.00000000000000000	1.00000000000000000	1.00000000000000000	1.00000000000000000	1.00000000000000000	1.00000000000000000
CD9	843.14132723176840045	663.20013760336178166	608.61892516778755180	2003.14070211046760051	989.08380810187259158	851.33798247941945192	683.88768417554865664	1.00000000000000000	1.00000000000000000	315.02145457844414977	929.38071868889687721	507.47833088733784734	931.96429249008599527	1.00000000000000000	170.22225301838577138	584.98003734210931270
CD93	654.74616534829158354	471.43377285096198648	507.31181131134070483	1.00000000000000000	1.00000000000000000	1.00000000000000000	1.00000000000000000	1.00000000000000000	1.00000000000000000	81.62154245808343944	1.00000000000000000	69.52013892903823944	1.00000000000000000	226.53427514579388458	1.00000000000000000	1.00000000000000000
CD96	1.00000000000000000	1.00000000000000000	1.00000000000000000	1.00000000000000000	1.00000000000000000	1.00000000000000000	1.00000000000000000	1.00000000000000000	132.49524303647734769	1.00000000000000000	1.00000000000000000	1.00000000000000000	1.00000000000000000	1.00000000000000000	1.00000000000000000	1.00000000000000000
CDA	1.00000000000000000	1.00000000000000000	1.00000000000000000	1.00000000000000000	1.00000000000000000	1.00000000000000000	1.00000000000000000	1.00000000000000000	1.00000000000000000	1.00000000000000000	1.00000000000000000	1.00000000000000000	1.00000000000000000	86.88799115594059685	1.00000000000000000	1.00000000000000000
CDC25B	1.00000000000000000	179.12592090583524396	121.43989247254307884	144.40362638440350906	1.00000000000000000	1.00000000000000000	35.23956841718915456	1.00000000000000000	1.00000000000000000	1.00000000000000000	1.00000000000000000	1.00000000000000000	1.00000000000000000	1.00000000000000000	1.00000000000000000	1.00000000000000000
CDC26	85.90491082275676149	1.00000000000000000	1.00000000000000000	77.07849979974223231	42.15764325833043813	94.85916525360292439	43.33136639122843548	1.00000000000000000	67.07855511892441314	45.65872263135565134	41.46821399831230082	53.49409207701038582	83.51023959013997455	52.96404502361510680	70.16948844259448492	1.00000000000000000
CDC27	66.93797472592754616	1.00000000000000000	1.00000000000000000	87.62271492096070347	1.00000000000000000	1.00000000000000000	1.00000000000000000	1.00000000000000000	1.00000000000000000	1.00000000000000000	1.00000000000000000	1.00000000000000000	1.00000000000000000	1.00000000000000000	56.96292344630142424	1.00000000000000000
CDC37L1	1.00000000000000000	1.00000000000000000	1.00000000000000000	1.00000000000000000	1.00000000000000000	1.00000000000000000	1.00000000000000000	1.00000000000000000	1.00000000000000000	1.00000000000000000	1.00000000000000000	1.00000000000000000	1.00000000000000000	1.00000000000000000	1.00000000000000000	76.41585081753871123
CDC42BPA	131.41443225674700557	123.26874620659329196	1.00000000000000000	106.64492631704567316	1.00000000000000000	38.37360767389712635	1.00000000000000000	1.00000000000000000	1.00000000000000000	1.00000000000000000	1.00000000000000000	1.00000000000000000	1.00000000000000000	1.00000000000000000	68.08398247229203548	72.64175434046431690
CDC42BPB	1.00000000000000000	1.00000000000000000	1.00000000000000000	1.00000000000000000	1.00000000000000000	1.00000000000000000	1.00000000000000000	1.00000000000000000	1.00000000000000000	1.00000000000000000	54.61638697220919170	1.00000000000000000	1.00000000000000000	1.00000000000000000	62.30645863146972374	1.00000000000000000
CDC42EP1	99.21609499473483140	183.30828868127974829	90.49108578654430346	1.00000000000000000	1.00000000000000000	1.00000000000000000	69.46315844355174818	1.00000000000000000	1.00000000000000000	1.00000000000000000	1.00000000000000000	1.00000000000000000	1.00000000000000000	1.00000000000000000	58.00404796817713304	94.55116132042380173
CDC42EP2	1.00000000000000000	128.00631947451094561	1.00000000000000000	143.04962645107579533	1.00000000000000000	1.00000000000000000	1.00000000000000000	1.00000000000000000	1.00000000000000000	1.00000000000000000	1.00000000000000000	1.00000000000000000	1.00000000000000000	61.73282494467030546	83.02620889323826248	1.00000000000000000
CDC42EP3	202.34310530742988021	1.00000000000000000	120.65365996262194415	1.00000000000000000	1.00000000000000000	85.27813884856399795	28.16483303654973014	75.32813377709381086	143.35315137036550937	50.68200589894768626	81.26029227609606664	56.32697071025475566	176.13911610196709034	159.89789571008631697	1.00000000000000000	80.60033107585107359
CDC42EP4	72.68823469875032117	162.74950522706743072	65.79650039458948640	1.00000000000000000	1.00000000000000000	1.00000000000000000	1.00000000000000000	1.00000000000000000	1.00000000000000000	1.00000000000000000	1.00000000000000000	1.00000000000000000	1.00000000000000000	1.00000000000000000	69.09346680224484771	63.34947680216676957
CDC42EP5	1.00000000000000000	1.00000000000000000	1.00000000000000000	114.88701624715895377	1.00000000000000000	1.00000000000000000	1.00000000000000000	1.00000000000000000	1.00000000000000000	1.00000000000000000	1.00000000000000000	1.00000000000000000	1.00000000000000000	1.00000000000000000	1.00000000000000000	1.00000000000000000
CDC42SE1	101.52334259782566050	1.00000000000000000	1.00000000000000000	1.00000000000000000	1.00000000000000000	1.00000000000000000	1.00000000000000000	100.85620247331132759	241.09093006973520801	97.03057720659738550	55.23716520912187633	63.49559798791231913	115.57960376386212431	127.13277142421731014	1.00000000000000000	1.00000000000000000
CDC42SE2	1.00000000000000000	1.00000000000000000	1.00000000000000000	83.79227868286622538	1.00000000000000000	1.00000000000000000	1.00000000000000000	106.07369271777614017	216.15587074541025459	81.34294429241970192	30.32722100859824721	48.84093013167549913	101.81187149142576231	1.00000000000000000	1.00000000000000000	1.00000000000000000
CDC5L	76.17360718572500389	114.83052509237163008	1.00000000000000000	1.00000000000000000	1.00000000000000000	77.83491769951845640	1.00000000000000000	1.00000000000000000	92.59199379692435627	51.59271320176348041	48.61887214677110336	1.00000000000000000	1.00000000000000000	1.00000000000000000	68.99575492302865598	77.99881702613173218
CDC73	1.00000000000000000	117.26581720391850183	1.00000000000000000	1.00000000000000000	1.00000000000000000	1.00000000000000000	1.00000000000000000	1.00000000000000000	1.00000000000000000	1.00000000000000000	35.01917570798043045	1.00000000000000000	1.00000000000000000	1.00000000000000000	60.30249244033205258	74.83277672110649803
CDCP1	1.00000000000000000	1.00000000000000000	1.00000000000000000	1.00000000000000000	1.00000000000000000	50.78662840455777427	1.00000000000000000	1.00000000000000000	1.00000000000000000	1.00000000000000000	51.15435101962570741	1.00000000000000000	1.00000000000000000	1.00000000000000000	1.00000000000000000	1.00000000000000000
CDH1	1.00000000000000000	1.00000000000000000	1.00000000000000000	1.00000000000000000	55.48360972780390910	175.77704920946595735	64.25435422531754170	1.00000000000000000	1.00000000000000000	1.00000000000000000	1.00000000000000000	1.00000000000000000	1.00000000000000000	1.00000000000000000	1.00000000000000000	1.00000000000000000
CDH11	1.00000000000000000	1.00000000000000000	119.67299686245299029	1.00000000000000000	1.00000000000000000	1.00000000000000000	1.00000000000000000	1.00000000000000000	1.00000000000000000	1.00000000000000000	1.00000000000000000	1.00000000000000000	1.00000000000000000	1.00000000000000000	117.59580665747905925	1.00000000000000000
CDH13	1.00000000000000000	1.00000000000000000	1.00000000000000000	1.00000000000000000	1.00000000000000000	1.00000000000000000	1.00000000000000000	1.00000000000000000	1.00000000000000000	1.00000000000000000	1.00000000000000000	1.00000000000000000	1.00000000000000000	1.00000000000000000	1.00000000000000000	125.94638178336253986
CDH5	556.11614099932694444	736.78179622803816073	304.50846057022675950	216.88485883546579203	1.00000000000000000	1.00000000000000000	1.00000000000000000	1.00000000000000000	1.00000000000000000	1.00000000000000000	1.00000000000000000	1.00000000000000000	1.00000000000000000	1.00000000000000000	1.00000000000000000	1.00000000000000000
CDH6	1.00000000000000000	1.00000000000000000	1.00000000000000000	1.00000000000000000	1.00000000000000000	1.00000000000000000	1.00000000000000000	1.00000000000000000	1.00000000000000000	1.00000000000000000	1.00000000000000000	1.00000000000000000	1.00000000000000000	1.00000000000000000	1.00000000000000000	141.34522495451523127
CDHR3	1.00000000000000000	1.00000000000000000	1.00000000000000000	1.00000000000000000	1.00000000000000000	482.80788949192015025	1.00000000000000000	1.00000000000000000	1.00000000000000000	1.00000000000000000	1.00000000000000000	1.00000000000000000	1.00000000000000000	1.00000000000000000	1.00000000000000000	1.00000000000000000
CDHR4	1.00000000000000000	1.00000000000000000	1.00000000000000000	1.00000000000000000	1.00000000000000000	224.81592502744774720	1.00000000000000000	1.00000000000000000	1.00000000000000000	1.00000000000000000	1.00000000000000000	1.00000000000000000	1.00000000000000000	1.00000000000000000	1.00000000000000000	1.00000000000000000
CDIPT	1.00000000000000000	1.00000000000000000	83.45515063985001802	77.48782835841204530	1.00000000000000000	1.00000000000000000	43.60823605554771376	1.00000000000000000	1.00000000000000000	1.00000000000000000	45.18900462781563476	1.00000000000000000	1.00000000000000000	1.00000000000000000	78.98375298021151991	1.00000000000000000
CDK11B	1.00000000000000000	1.00000000000000000	1.00000000000000000	1.00000000000000000	1.00000000000000000	1.00000000000000000	1.00000000000000000	1.00000000000000000	1.00000000000000000	1.00000000000000000	28.87148437291956782	1.00000000000000000	1.00000000000000000	1.00000000000000000	1.00000000000000000	1.00000000000000000
CDK12	90.66355369397020070	1.00000000000000000	1.00000000000000000	1.00000000000000000	1.00000000000000000	1.00000000000000000	34.65691120048886376	1.00000000000000000	1.00000000000000000	1.00000000000000000	31.52836667754419508	1.00000000000000000	1.00000000000000000	1.00000000000000000	1.00000000000000000	1.00000000000000000
CDK14	1.00000000000000000	1.00000000000000000	1.00000000000000000	1.00000000000000000	1.00000000000000000	1.00000000000000000	1.00000000000000000	71.40576310232867741	1.00000000000000000	1.00000000000000000	1.00000000000000000	1.00000000000000000	1.00000000000000000	1.00000000000000000	1.00000000000000000	1.00000000000000000
CDK16	1.00000000000000000	1.00000000000000000	1.00000000000000000	1.00000000000000000	1.00000000000000000	1.00000000000000000	37.13314412896313854	1.00000000000000000	1.00000000000000000	1.00000000000000000	1.00000000000000000	1.00000000000000000	1.00000000000000000	1.00000000000000000	1.00000000000000000	1.00000000000000000
CDK17	124.20461311166127416	90.62450812288061286	1.00000000000000000	1.00000000000000000	1.00000000000000000	1.00000000000000000	1.00000000000000000	1.00000000000000000	1.00000000000000000	1.00000000000000000	1.00000000000000000	1.00000000000000000	1.00000000000000000	1.00000000000000000	1.00000000000000000	1.00000000000000000
CDK4	89.96397914685968544	1.00000000000000000	1.00000000000000000	126.44552000806237402	52.96963981092251572	1.00000000000000000	73.56074424097315045	1.00000000000000000	1.00000000000000000	1.00000000000000000	33.00874475374917694	1.00000000000000000	58.50333218120743339	1.00000000000000000	125.45350361037836251	95.00312660929260744
CDK5RAP3	1.00000000000000000	1.00000000000000000	1.00000000000000000	1.00000000000000000	1.00000000000000000	111.47684937675303729	42.98364194305938923	81.40441981650040759	1.00000000000000000	41.60431471732449893	37.49230652760411431	43.37785626458824595	91.63621034520041064	74.45467049923283298	79.98032922120312094	1.00000000000000000
CDKL2	1.00000000000000000	1.00000000000000000	1.00000000000000000	1.00000000000000000	1.00000000000000000	49.52666162139139061	74.67910796604670054	1.00000000000000000	1.00000000000000000	1.00000000000000000	1.00000000000000000	1.00000000000000000	1.00000000000000000	1.00000000000000000	1.00000000000000000	1.00000000000000000
CDKN1B	76.54367586309457749	1.00000000000000000	1.00000000000000000	72.34644928561731092	1.00000000000000000	51.51504958785321975	1.00000000000000000	93.59387553938789495	120.99696835086544411	1.00000000000000000	1.00000000000000000	1.00000000000000000	1.00000000000000000	90.08662192375076927	65.53904643839805999	90.66156315270032451
CDKN1C	1.00000000000000000	121.50158793141743274	1.00000000000000000	63.07817273905907740	1.00000000000000000	1.00000000000000000	1.00000000000000000	1.00000000000000000	1.00000000000000000	1.00000000000000000	1.00000000000000000	1.00000000000000000	1.00000000000000000	1.00000000000000000	113.63763761126895702	86.86372067385067908
CDKN2C	1.00000000000000000	1.00000000000000000	1.00000000000000000	101.81161084273090012	1.00000000000000000	1.00000000000000000	1.00000000000000000	1.00000000000000000	1.00000000000000000	1.00000000000000000	1.00000000000000000	1.00000000000000000	1.00000000000000000	1.00000000000000000	43.03699134044897789	1.00000000000000000
CDKN2D	1.00000000000000000	1.00000000000000000	1.00000000000000000	1.00000000000000000	1.00000000000000000	1.00000000000000000	1.00000000000000000	1.00000000000000000	1.00000000000000000	1.00000000000000000	1.00000000000000000	1.00000000000000000	1.00000000000000000	71.83257115487124622	1.00000000000000000	1.00000000000000000
CDS1	1.00000000000000000	1.00000000000000000	1.00000000000000000	1.00000000000000000	1.00000000000000000	277.16783855718102814	55.19875210015614897	1.00000000000000000	1.00000000000000000	1.00000000000000000	1.00000000000000000	1.00000000000000000	1.00000000000000000	1.00000000000000000	1.00000000000000000	1.00000000000000000
CDS2	1.00000000000000000	1.00000000000000000	1.00000000000000000	1.00000000000000000	1.00000000000000000	1.00000000000000000	1.00000000000000000	1.00000000000000000	1.00000000000000000	1.00000000000000000	27.76665384986621987	1.00000000000000000	1.00000000000000000	1.00000000000000000	1.00000000000000000	98.95348211475914013
CEACAM6	1.00000000000000000	1.00000000000000000	1.00000000000000000	1.00000000000000000	516.09538679843910813	75.63386830896853041	94.61709930534962609	1.00000000000000000	1.00000000000000000	1.00000000000000000	1.00000000000000000	1.00000000000000000	1.00000000000000000	1.00000000000000000	1.00000000000000000	1.00000000000000000
CEBPA	1.00000000000000000	1.00000000000000000	1.00000000000000000	1.00000000000000000	1.00000000000000000	1.00000000000000000	73.75545349300048770	1.00000000000000000	1.00000000000000000	45.66296933001467551	44.14348331043818519	46.30194796973844973	1.00000000000000000	1.00000000000000000	1.00000000000000000	1.00000000000000000
CEBPZOS	1.00000000000000000	1.00000000000000000	1.00000000000000000	1.00000000000000000	51.53861334464792776	64.38789117498149039	33.85891111914349239	1.00000000000000000	1.00000000000000000	1.00000000000000000	27.62389576472175534	1.00000000000000000	1.00000000000000000	1.00000000000000000	1.00000000000000000	1.00000000000000000
CECR1	1.00000000000000000	1.00000000000000000	1.00000000000000000	1.00000000000000000	1.00000000000000000	1.00000000000000000	1.00000000000000000	1.00000000000000000	1.00000000000000000	106.31371051801602334	105.55981090593803629	105.09940481224501241	1.00000000000000000	207.65895272003143646	1.00000000000000000	1.00000000000000000
CELF2	1.00000000000000000	1.00000000000000000	1.00000000000000000	1.00000000000000000	69.44610056034497347	1.00000000000000000	117.44605671126015523	129.28617835985690476	254.07253939481330463	215.15842245796531529	116.50537385845460392	124.34889958721561243	204.34896732086872362	197.83305617121689579	164.91034947531485955	54.18097401815764158
CELSR1	1.00000000000000000	1.00000000000000000	1.00000000000000000	1.00000000000000000	1.00000000000000000	120.45119731523097073	1.00000000000000000	1.00000000000000000	1.00000000000000000	1.00000000000000000	1.00000000000000000	1.00000000000000000	1.00000000000000000	1.00000000000000000	1.00000000000000000	1.00000000000000000
CENPC	1.00000000000000000	1.00000000000000000	1.00000000000000000	1.00000000000000000	1.00000000000000000	1.00000000000000000	1.00000000000000000	1.00000000000000000	1.00000000000000000	1.00000000000000000	1.00000000000000000	1.00000000000000000	1.00000000000000000	1.00000000000000000	81.75473718045981286	81.66413909351153677
CENPM	1.00000000000000000	1.00000000000000000	1.00000000000000000	1.00000000000000000	1.00000000000000000	180.73191862600808122	1.00000000000000000	1.00000000000000000	1.00000000000000000	1.00000000000000000	1.00000000000000000	1.00000000000000000	1.00000000000000000	1.00000000000000000	1.00000000000000000	1.00000000000000000
CEP126	1.00000000000000000	1.00000000000000000	1.00000000000000000	1.00000000000000000	1.00000000000000000	268.24516587170330695	1.00000000000000000	1.00000000000000000	1.00000000000000000	1.00000000000000000	1.00000000000000000	1.00000000000000000	1.00000000000000000	1.00000000000000000	1.00000000000000000	1.00000000000000000
CEP170	1.00000000000000000	1.00000000000000000	1.00000000000000000	1.00000000000000000	1.00000000000000000	1.00000000000000000	1.00000000000000000	1.00000000000000000	1.00000000000000000	58.92102693019979398	65.49483020218860929	89.17562325744898999	1.00000000000000000	1.00000000000000000	63.45882672135491021	1.00000000000000000
CEP290	1.00000000000000000	1.00000000000000000	1.00000000000000000	1.00000000000000000	1.00000000000000000	148.58386157220849100	1.00000000000000000	1.00000000000000000	1.00000000000000000	1.00000000000000000	1.00000000000000000	1.00000000000000000	1.00000000000000000	1.00000000000000000	1.00000000000000000	1.00000000000000000
CEP63	1.00000000000000000	1.00000000000000000	1.00000000000000000	1.00000000000000000	1.00000000000000000	1.00000000000000000	1.00000000000000000	1.00000000000000000	1.00000000000000000	1.00000000000000000	40.86199831459856568	1.00000000000000000	1.00000000000000000	1.00000000000000000	1.00000000000000000	1.00000000000000000
CEP68	1.00000000000000000	1.00000000000000000	1.00000000000000000	125.64806968860142433	1.00000000000000000	1.00000000000000000	1.00000000000000000	1.00000000000000000	1.00000000000000000	1.00000000000000000	1.00000000000000000	1.00000000000000000	1.00000000000000000	1.00000000000000000	1.00000000000000000	1.00000000000000000
CEP70	1.00000000000000000	1.00000000000000000	1.00000000000000000	1.00000000000000000	1.00000000000000000	1.00000000000000000	43.22152175059252244	1.00000000000000000	1.00000000000000000	1.00000000000000000	1.00000000000000000	1.00000000000000000	1.00000000000000000	1.00000000000000000	1.00000000000000000	1.00000000000000000
CEPT1	1.00000000000000000	1.00000000000000000	1.00000000000000000	1.00000000000000000	1.00000000000000000	1.00000000000000000	1.00000000000000000	1.00000000000000000	1.00000000000000000	1.00000000000000000	30.57455254293727975	1.00000000000000000	1.00000000000000000	1.00000000000000000	1.00000000000000000	1.00000000000000000
CERCAM	1.00000000000000000	1.00000000000000000	1.00000000000000000	1.00000000000000000	1.00000000000000000	1.00000000000000000	1.00000000000000000	1.00000000000000000	1.00000000000000000	1.00000000000000000	1.00000000000000000	1.00000000000000000	1.00000000000000000	1.00000000000000000	64.59750682658024346	1.00000000000000000
CERS4	1.00000000000000000	1.00000000000000000	1.00000000000000000	1.00000000000000000	58.66230596211679682	137.20346366578945663	1.00000000000000000	1.00000000000000000	1.00000000000000000	1.00000000000000000	1.00000000000000000	1.00000000000000000	1.00000000000000000	1.00000000000000000	1.00000000000000000	1.00000000000000000
CERS6	1.00000000000000000	1.00000000000000000	1.00000000000000000	1.00000000000000000	1.00000000000000000	1.00000000000000000	1.00000000000000000	1.00000000000000000	1.00000000000000000	1.00000000000000000	28.94986151892858217	1.00000000000000000	1.00000000000000000	1.00000000000000000	1.00000000000000000	1.00000000000000000
CES1	1.00000000000000000	1.00000000000000000	1.00000000000000000	1.00000000000000000	1.00000000000000000	371.13637243045042169	47.98130355930753410	1.00000000000000000	1.00000000000000000	1.00000000000000000	368.08219504715975745	72.68279420431713334	1.00000000000000000	1.00000000000000000	320.36572376025787889	69.84486003649546149
CES4A	1.00000000000000000	1.00000000000000000	1.00000000000000000	1.00000000000000000	1.00000000000000000	100.43630649315289816	1.00000000000000000	1.00000000000000000	1.00000000000000000	1.00000000000000000	1.00000000000000000	1.00000000000000000	1.00000000000000000	1.00000000000000000	1.00000000000000000	1.00000000000000000
CETN2	1.00000000000000000	1.00000000000000000	1.00000000000000000	1.00000000000000000	1.00000000000000000	1123.07057093205298770	58.47149131812230394	1.00000000000000000	1.00000000000000000	1.00000000000000000	30.60721440528804749	1.00000000000000000	1.00000000000000000	1.00000000000000000	39.06959187718413062	73.89449769710866178
CFAP100	1.00000000000000000	1.00000000000000000	1.00000000000000000	1.00000000000000000	1.00000000000000000	158.04871870139558609	1.00000000000000000	1.00000000000000000	1.00000000000000000	1.00000000000000000	1.00000000000000000	1.00000000000000000	1.00000000000000000	1.00000000000000000	1.00000000000000000	1.00000000000000000
CFAP126	1.00000000000000000	1.00000000000000000	1.00000000000000000	1.00000000000000000	1.00000000000000000	472.99914883466072979	1.00000000000000000	1.00000000000000000	1.00000000000000000	1.00000000000000000	1.00000000000000000	1.00000000000000000	1.00000000000000000	1.00000000000000000	1.00000000000000000	1.00000000000000000
CFAP157	1.00000000000000000	1.00000000000000000	1.00000000000000000	1.00000000000000000	1.00000000000000000	625.35784350456970060	1.00000000000000000	1.00000000000000000	1.00000000000000000	1.00000000000000000	1.00000000000000000	1.00000000000000000	1.00000000000000000	1.00000000000000000	1.00000000000000000	1.00000000000000000
CFAP20	1.00000000000000000	1.00000000000000000	1.00000000000000000	1.00000000000000000	1.00000000000000000	149.17956592139611871	1.00000000000000000	1.00000000000000000	1.00000000000000000	1.00000000000000000	1.00000000000000000	1.00000000000000000	1.00000000000000000	1.00000000000000000	1.00000000000000000	1.00000000000000000
CFAP221	1.00000000000000000	1.00000000000000000	1.00000000000000000	1.00000000000000000	1.00000000000000000	237.13154578620921598	1.00000000000000000	1.00000000000000000	1.00000000000000000	1.00000000000000000	1.00000000000000000	1.00000000000000000	1.00000000000000000	1.00000000000000000	1.00000000000000000	1.00000000000000000
CFAP43	1.00000000000000000	1.00000000000000000	1.00000000000000000	1.00000000000000000	1.00000000000000000	445.51505658981710667	1.00000000000000000	1.00000000000000000	1.00000000000000000	1.00000000000000000	1.00000000000000000	1.00000000000000000	1.00000000000000000	1.00000000000000000	1.00000000000000000	1.00000000000000000
CFAP44	1.00000000000000000	1.00000000000000000	1.00000000000000000	1.00000000000000000	1.00000000000000000	167.95525771895620437	1.00000000000000000	1.00000000000000000	1.00000000000000000	1.00000000000000000	1.00000000000000000	1.00000000000000000	1.00000000000000000	1.00000000000000000	1.00000000000000000	1.00000000000000000
CFAP45	1.00000000000000000	1.00000000000000000	1.00000000000000000	1.00000000000000000	1.00000000000000000	279.60561029973604263	1.00000000000000000	1.00000000000000000	1.00000000000000000	1.00000000000000000	1.00000000000000000	1.00000000000000000	1.00000000000000000	1.00000000000000000	1.00000000000000000	1.00000000000000000
CFAP46	1.00000000000000000	1.00000000000000000	1.00000000000000000	1.00000000000000000	1.00000000000000000	180.14703080290649950	1.00000000000000000	1.00000000000000000	1.00000000000000000	1.00000000000000000	1.00000000000000000	1.00000000000000000	1.00000000000000000	1.00000000000000000	1.00000000000000000	1.00000000000000000
CFAP47	1.00000000000000000	1.00000000000000000	1.00000000000000000	1.00000000000000000	1.00000000000000000	103.72602510053980041	1.00000000000000000	1.00000000000000000	1.00000000000000000	1.00000000000000000	1.00000000000000000	1.00000000000000000	1.00000000000000000	1.00000000000000000	1.00000000000000000	1.00000000000000000
CFAP52	1.00000000000000000	1.00000000000000000	1.00000000000000000	1.00000000000000000	1.00000000000000000	165.68067429496150567	1.00000000000000000	1.00000000000000000	1.00000000000000000	1.00000000000000000	1.00000000000000000	1.00000000000000000	1.00000000000000000	1.00000000000000000	1.00000000000000000	1.00000000000000000
CFAP53	1.00000000000000000	1.00000000000000000	1.00000000000000000	1.00000000000000000	1.00000000000000000	559.31590546320114754	1.00000000000000000	1.00000000000000000	1.00000000000000000	1.00000000000000000	1.00000000000000000	1.00000000000000000	1.00000000000000000	1.00000000000000000	1.00000000000000000	1.00000000000000000
CFAP54	1.00000000000000000	1.00000000000000000	1.00000000000000000	1.00000000000000000	1.00000000000000000	137.57449740004497585	1.00000000000000000	1.00000000000000000	1.00000000000000000	1.00000000000000000	1.00000000000000000	1.00000000000000000	1.00000000000000000	1.00000000000000000	1.00000000000000000	1.00000000000000000
CFAP57	1.00000000000000000	1.00000000000000000	1.00000000000000000	1.00000000000000000	1.00000000000000000	138.23020372491421881	1.00000000000000000	1.00000000000000000	1.00000000000000000	1.00000000000000000	1.00000000000000000	1.00000000000000000	1.00000000000000000	1.00000000000000000	1.00000000000000000	1.00000000000000000
CFAP65	1.00000000000000000	1.00000000000000000	1.00000000000000000	1.00000000000000000	1.00000000000000000	154.75427142027731975	1.00000000000000000	1.00000000000000000	1.00000000000000000	1.00000000000000000	1.00000000000000000	1.00000000000000000	1.00000000000000000	1.00000000000000000	1.00000000000000000	1.00000000000000000
CFAP69	1.00000000000000000	1.00000000000000000	1.00000000000000000	1.00000000000000000	1.00000000000000000	178.78915665163663107	1.00000000000000000	1.00000000000000000	1.00000000000000000	1.00000000000000000	1.00000000000000000	1.00000000000000000	1.00000000000000000	1.00000000000000000	1.00000000000000000	1.00000000000000000
CFAP70	1.00000000000000000	1.00000000000000000	1.00000000000000000	1.00000000000000000	1.00000000000000000	233.98527870504327097	1.00000000000000000	1.00000000000000000	1.00000000000000000	1.00000000000000000	1.00000000000000000	1.00000000000000000	1.00000000000000000	1.00000000000000000	1.00000000000000000	1.00000000000000000
CFAP73	1.00000000000000000	1.00000000000000000	1.00000000000000000	1.00000000000000000	1.00000000000000000	309.27194913712986590	1.00000000000000000	1.00000000000000000	1.00000000000000000	1.00000000000000000	1.00000000000000000	1.00000000000000000	1.00000000000000000	1.00000000000000000	1.00000000000000000	1.00000000000000000
CFAP74	1.00000000000000000	1.00000000000000000	1.00000000000000000	1.00000000000000000	1.00000000000000000	109.32461212320798438	1.00000000000000000	1.00000000000000000	1.00000000000000000	1.00000000000000000	1.00000000000000000	1.00000000000000000	1.00000000000000000	1.00000000000000000	1.00000000000000000	1.00000000000000000
CFAP77	1.00000000000000000	1.00000000000000000	1.00000000000000000	1.00000000000000000	1.00000000000000000	132.40967218985380782	1.00000000000000000	1.00000000000000000	1.00000000000000000	1.00000000000000000	1.00000000000000000	1.00000000000000000	1.00000000000000000	1.00000000000000000	1.00000000000000000	1.00000000000000000
CFAP97	1.00000000000000000	1.00000000000000000	80.62199940878558380	118.01966034499980651	1.00000000000000000	87.95190011534045027	50.81323288933999294	1.00000000000000000	1.00000000000000000	1.00000000000000000	1.00000000000000000	1.00000000000000000	1.00000000000000000	1.00000000000000000	66.61942756957324718	60.10011394356486392
CFD	1.00000000000000000	1.00000000000000000	1.00000000000000000	1.00000000000000000	1.00000000000000000	1.00000000000000000	1.00000000000000000	1.00000000000000000	1.00000000000000000	116.39454785565227724	354.71756102208928496	303.84915056819482970	1.00000000000000000	550.27905276443243565	7828.90514119975068752	1.00000000000000000
CFH	1.00000000000000000	1.00000000000000000	1.00000000000000000	84.00389306545716295	128.01104972229754253	90.84620771112749082	1.00000000000000000	1.00000000000000000	1.00000000000000000	1.00000000000000000	1.00000000000000000	1.00000000000000000	1.00000000000000000	1.00000000000000000	587.40675180137952793	85.71889952847180894
CFI	143.58430938647859421	1.00000000000000000	162.81907222124925738	115.27108550778001472	1.00000000000000000	1.00000000000000000	44.70068360639388771	1.00000000000000000	1.00000000000000000	1.00000000000000000	1.00000000000000000	1.00000000000000000	1.00000000000000000	1.00000000000000000	52.31198124847168884	1.00000000000000000
CFL2	1.00000000000000000	1.00000000000000000	1.00000000000000000	66.41987862275074406	1.00000000000000000	1.00000000000000000	47.09729673885412637	1.00000000000000000	1.00000000000000000	1.00000000000000000	1.00000000000000000	1.00000000000000000	1.00000000000000000	1.00000000000000000	74.42839904961292063	182.46888736555490595
CFP	1.00000000000000000	1.00000000000000000	1.00000000000000000	1.00000000000000000	1.00000000000000000	1.00000000000000000	1.00000000000000000	1.00000000000000000	1.00000000000000000	79.45376173461173153	1.00000000000000000	1.00000000000000000	1.00000000000000000	364.45619749111011743	1.00000000000000000	1.00000000000000000
CFTR	1.00000000000000000	1.00000000000000000	1.00000000000000000	1.00000000000000000	1.00000000000000000	1.00000000000000000	37.36229907001560235	1.00000000000000000	1.00000000000000000	1.00000000000000000	1.00000000000000000	1.00000000000000000	1.00000000000000000	1.00000000000000000	1.00000000000000000	1.00000000000000000
CGNL1	1.00000000000000000	1.00000000000000000	1.00000000000000000	51.56431390295054484	1.00000000000000000	1.00000000000000000	59.22701135851318810	1.00000000000000000	1.00000000000000000	1.00000000000000000	1.00000000000000000	1.00000000000000000	1.00000000000000000	1.00000000000000000	1.00000000000000000	1.00000000000000000
CH17.189H20.1	1.00000000000000000	1.00000000000000000	1.00000000000000000	1.00000000000000000	1.00000000000000000	1.00000000000000000	1.00000000000000000	1.00000000000000000	113.73544050201971345	1.00000000000000000	33.92338684132113258	1.00000000000000000	90.25655228711541156	1.00000000000000000	54.80009673827349559	1.00000000000000000
CH17.340M24.3	1.00000000000000000	1.00000000000000000	1.00000000000000000	1.00000000000000000	1.00000000000000000	391.19276727820943051	1.00000000000000000	1.00000000000000000	1.00000000000000000	1.00000000000000000	69.46454381922303867	36.45186176644993026	1.00000000000000000	1.00000000000000000	1.00000000000000000	1.00000000000000000
CH25H	1.00000000000000000	1.00000000000000000	1.00000000000000000	1.00000000000000000	1.00000000000000000	1.00000000000000000	1.00000000000000000	1.00000000000000000	1.00000000000000000	146.40452579951420375	1.00000000000000000	102.52831475179006304	1.00000000000000000	158.73602435315669368	1.00000000000000000	1.00000000000000000
CHCHD7	1.00000000000000000	1.00000000000000000	1.00000000000000000	1.00000000000000000	1.00000000000000000	1.00000000000000000	81.15812232933170378	108.30526085246026469	1.00000000000000000	68.63320840999506345	47.76008019364672208	90.61813259703092172	1.00000000000000000	66.06151982616513862	1.00000000000000000	1.00000000000000000
CHD2	58.27182541092140866	1.00000000000000000	1.00000000000000000	1.00000000000000000	63.64938200366810150	110.89448219559632491	83.68665708132571979	157.11321773603071961	117.42694713945338947	91.87493222095764622	30.57734997754883111	1.00000000000000000	101.53818292002880241	77.04612993712291313	62.86302019786736395	54.39043920383766562
CHD3	1.00000000000000000	1.00000000000000000	1.00000000000000000	1.00000000000000000	49.42204399331927789	1.00000000000000000	1.00000000000000000	1.00000000000000000	1.00000000000000000	1.00000000000000000	1.00000000000000000	1.00000000000000000	1.00000000000000000	1.00000000000000000	1.00000000000000000	1.00000000000000000
CHD6	1.00000000000000000	1.00000000000000000	1.00000000000000000	1.00000000000000000	1.00000000000000000	50.16160063434539040	1.00000000000000000	1.00000000000000000	1.00000000000000000	1.00000000000000000	1.00000000000000000	1.00000000000000000	1.00000000000000000	1.00000000000000000	112.48833791278995875	55.31117222076895246
CHI3L1	1.00000000000000000	1.00000000000000000	1.00000000000000000	1.00000000000000000	1.00000000000000000	1.00000000000000000	129.90627202320777656	1.00000000000000000	1.00000000000000000	1.00000000000000000	1.00000000000000000	1.00000000000000000	1.00000000000000000	1.00000000000000000	1.00000000000000000	1.00000000000000000
CHI3L2	1.00000000000000000	1.00000000000000000	1.00000000000000000	1.00000000000000000	1.00000000000000000	1.00000000000000000	178.50803518411402138	1.00000000000000000	1.00000000000000000	1.00000000000000000	1.00000000000000000	1.00000000000000000	1.00000000000000000	1.00000000000000000	1.00000000000000000	1.00000000000000000
CHIC2	108.57484710577084286	91.13477456266053878	126.50027363368299405	94.96190782966026234	1.00000000000000000	81.14211970500419113	1.00000000000000000	1.00000000000000000	117.50802256626184317	41.38089904822096088	46.45584945314403313	43.65464158432818920	1.00000000000000000	1.00000000000000000	1.00000000000000000	1.00000000000000000
CHIT1	1.00000000000000000	1.00000000000000000	1.00000000000000000	1.00000000000000000	1.00000000000000000	1.00000000000000000	1.00000000000000000	1.00000000000000000	1.00000000000000000	1.00000000000000000	131.90928748126563619	1.00000000000000000	1.00000000000000000	1.00000000000000000	1.00000000000000000	1.00000000000000000
CHM	1.00000000000000000	1.00000000000000000	1.00000000000000000	1.00000000000000000	1.00000000000000000	1.00000000000000000	1.00000000000000000	1.00000000000000000	1.00000000000000000	1.00000000000000000	32.51987012626326390	1.00000000000000000	1.00000000000000000	1.00000000000000000	1.00000000000000000	1.00000000000000000
CHML	1.00000000000000000	1.00000000000000000	1.00000000000000000	1.00000000000000000	1.00000000000000000	1.00000000000000000	1.00000000000000000	1.00000000000000000	1.00000000000000000	44.83902546321406390	46.48232998146814765	1.00000000000000000	1.00000000000000000	1.00000000000000000	1.00000000000000000	1.00000000000000000
CHMP4A	1.00000000000000000	1.00000000000000000	1.00000000000000000	64.85155375155679280	1.00000000000000000	58.95181472451665883	44.55580630939019926	95.18043298503947369	154.24944158364934310	89.66040197348488050	84.46625457272253357	64.93826881766977976	97.10143853028137073	45.89163129998782864	65.02515604152306139	83.01443231277225721
CHN1	1.00000000000000000	1.00000000000000000	50.06573189331800933	1.00000000000000000	1.00000000000000000	1.00000000000000000	1.00000000000000000	1.00000000000000000	1.00000000000000000	1.00000000000000000	1.00000000000000000	1.00000000000000000	1.00000000000000000	1.00000000000000000	1.00000000000000000	67.17049860883601298
CHORDC1	1.00000000000000000	1.00000000000000000	1.00000000000000000	1.00000000000000000	1.00000000000000000	56.27884336492705586	1.00000000000000000	118.01193507999138887	110.31968624639141296	83.14514075362910717	31.50436735132115729	1.00000000000000000	170.02104218899162902	111.52118866772647721	64.13584854196638219	72.74995217403478875
CHPF	1.00000000000000000	1.00000000000000000	1.00000000000000000	1.00000000000000000	1.00000000000000000	1.00000000000000000	56.06961945442397166	1.00000000000000000	1.00000000000000000	1.00000000000000000	1.00000000000000000	1.00000000000000000	1.00000000000000000	1.00000000000000000	98.83150717093863591	1.00000000000000000
CHPT1	85.57271039176329452	1.00000000000000000	1.00000000000000000	1.00000000000000000	56.60190442763247631	1.00000000000000000	44.88382137124812488	70.46737818108178431	1.00000000000000000	61.24924432775658545	41.13274428088562473	38.60950724198793438	128.05922384961334615	52.63241993087562776	153.27061390491400061	157.85445909569116907
CHRAC1	1.00000000000000000	1.00000000000000000	1.00000000000000000	1.00000000000000000	1.00000000000000000	1.00000000000000000	1.00000000000000000	1.00000000000000000	1.00000000000000000	1.00000000000000000	1.00000000000000000	41.94739991721225181	1.00000000000000000	1.00000000000000000	1.00000000000000000	47.71850326297378331
CHRDL1	1.00000000000000000	1.00000000000000000	1.00000000000000000	123.37360927372348840	1.00000000000000000	1.00000000000000000	1.00000000000000000	1.00000000000000000	1.00000000000000000	1.00000000000000000	1.00000000000000000	1.00000000000000000	1.00000000000000000	1.00000000000000000	187.54969726117829509	1.00000000000000000
CHST11	1.00000000000000000	1.00000000000000000	1.00000000000000000	1.00000000000000000	1.00000000000000000	1.00000000000000000	1.00000000000000000	1.00000000000000000	1.00000000000000000	68.72319434578987796	36.80228405308112372	55.06916566897771759	1.00000000000000000	1.00000000000000000	1.00000000000000000	1.00000000000000000
CHST12	1.00000000000000000	144.73925381164920623	107.81042632584841101	117.47713189225531494	1.00000000000000000	1.00000000000000000	1.00000000000000000	1.00000000000000000	196.91511893180623360	1.00000000000000000	1.00000000000000000	1.00000000000000000	1.00000000000000000	1.00000000000000000	56.80493718502309974	1.00000000000000000
CHST15	1.00000000000000000	1.00000000000000000	1.00000000000000000	102.54288056098201309	1.00000000000000000	1.00000000000000000	1.00000000000000000	1.00000000000000000	1.00000000000000000	1.00000000000000000	1.00000000000000000	1.00000000000000000	1.00000000000000000	70.72361555002638056	1.00000000000000000	1.00000000000000000
CHST9	1.00000000000000000	1.00000000000000000	1.00000000000000000	1.00000000000000000	86.56904242382599080	514.21775705503580411	1.00000000000000000	1.00000000000000000	1.00000000000000000	1.00000000000000000	1.00000000000000000	1.00000000000000000	1.00000000000000000	1.00000000000000000	1.00000000000000000	1.00000000000000000
CHSY1	78.36374668921143893	1.00000000000000000	80.41407887702065693	1.00000000000000000	1.00000000000000000	1.00000000000000000	1.00000000000000000	1.00000000000000000	1.00000000000000000	1.00000000000000000	1.00000000000000000	1.00000000000000000	1.00000000000000000	1.00000000000000000	1.00000000000000000	1.00000000000000000
CIAO1	1.00000000000000000	1.00000000000000000	1.00000000000000000	1.00000000000000000	1.00000000000000000	1.00000000000000000	1.00000000000000000	1.00000000000000000	1.00000000000000000	1.00000000000000000	42.24947047593785499	1.00000000000000000	1.00000000000000000	1.00000000000000000	73.21073012225224375	1.00000000000000000
CIITA	1.00000000000000000	1.00000000000000000	1.00000000000000000	1.00000000000000000	1.00000000000000000	1.00000000000000000	1.00000000000000000	1.00000000000000000	1.00000000000000000	87.60060234341696628	1.00000000000000000	1.00000000000000000	1.00000000000000000	1.00000000000000000	1.00000000000000000	1.00000000000000000
CISD2	1.00000000000000000	1.00000000000000000	1.00000000000000000	1.00000000000000000	1.00000000000000000	1.00000000000000000	57.70185016801215738	75.44967759657414774	111.74326210906434653	110.76229062304115303	93.62512333720204083	90.16039881839333248	1.00000000000000000	80.60238149180534606	43.49171016534964451	1.00000000000000000
CISH	1.00000000000000000	1.00000000000000000	1.00000000000000000	1.00000000000000000	1.00000000000000000	1.00000000000000000	57.91682470827610274	1.00000000000000000	1.00000000000000000	45.78055521972547837	29.30316387210535467	1.00000000000000000	1.00000000000000000	1.00000000000000000	1.00000000000000000	1.00000000000000000
CKAP4	75.42419453440633959	1.00000000000000000	1.00000000000000000	1.00000000000000000	1.00000000000000000	1.00000000000000000	34.08118379858930780	51.12017958019326613	1.00000000000000000	1.00000000000000000	1.00000000000000000	1.00000000000000000	1.00000000000000000	78.74590241365571330	127.21732772469711392	1.00000000000000000
CKB	87.07318782858460793	1.00000000000000000	1.00000000000000000	1.00000000000000000	47.54786074844036392	789.05085998984827711	150.70984832297162370	1.00000000000000000	1.00000000000000000	1.00000000000000000	1.00000000000000000	1.00000000000000000	1.00000000000000000	1.00000000000000000	186.61639323009674740	321.14944604320754706
CKLF	84.28323417772189430	1.00000000000000000	1.00000000000000000	82.18899249846086263	1.00000000000000000	85.70162522290580398	1.00000000000000000	1.00000000000000000	254.18088236102991573	396.74259757017699712	192.98921707433152051	185.96043025032057017	398.66640012602618981	172.27018133900349994	54.15204028286183302	1.00000000000000000
CKS2	1.00000000000000000	1.00000000000000000	1.00000000000000000	1.00000000000000000	1.00000000000000000	1.00000000000000000	182.21180364138979257	117.34187468580094560	115.91994119961910314	204.91411287583281364	1.00000000000000000	51.89403415849161405	230.53648068879411426	127.04598062319364260	1.00000000000000000	1.00000000000000000
CLCN7	1.00000000000000000	1.00000000000000000	1.00000000000000000	1.00000000000000000	1.00000000000000000	1.00000000000000000	1.00000000000000000	1.00000000000000000	1.00000000000000000	1.00000000000000000	1.00000000000000000	39.13311237773210394	1.00000000000000000	73.53576340139201761	1.00000000000000000	1.00000000000000000
CLDN10	206.16556463447082592	1.00000000000000000	1.00000000000000000	1.00000000000000000	1.00000000000000000	1.00000000000000000	1.00000000000000000	1.00000000000000000	1.00000000000000000	1.00000000000000000	1.00000000000000000	1.00000000000000000	1.00000000000000000	1.00000000000000000	1.00000000000000000	1.00000000000000000
CLDN18	1.00000000000000000	1.00000000000000000	1.00000000000000000	1.00000000000000000	1.00000000000000000	1.00000000000000000	338.05113895811985003	1.00000000000000000	1.00000000000000000	1.00000000000000000	1.00000000000000000	1.00000000000000000	1.00000000000000000	1.00000000000000000	1.00000000000000000	1.00000000000000000
CLDN3	1.00000000000000000	1.00000000000000000	1.00000000000000000	1.00000000000000000	123.21801413720135088	692.64647909834127404	70.26447426819872533	1.00000000000000000	1.00000000000000000	1.00000000000000000	1.00000000000000000	1.00000000000000000	1.00000000000000000	1.00000000000000000	1.00000000000000000	1.00000000000000000
CLDN4	1.00000000000000000	1.00000000000000000	1.00000000000000000	1.00000000000000000	465.09428027853641652	794.74858171070150092	273.28981432568718901	1.00000000000000000	1.00000000000000000	1.00000000000000000	1.00000000000000000	1.00000000000000000	1.00000000000000000	1.00000000000000000	1.00000000000000000	1.00000000000000000
CLDN5	3763.21579822346939181	6250.54743349701038824	1898.89517711709322612	2262.47885679929868274	1.00000000000000000	1.00000000000000000	1.00000000000000000	1.00000000000000000	1.00000000000000000	1.00000000000000000	1.00000000000000000	1.00000000000000000	1.00000000000000000	1.00000000000000000	1.00000000000000000	1.00000000000000000
CLDN7	1.00000000000000000	1.00000000000000000	1.00000000000000000	1.00000000000000000	167.66007505615121431	273.79675699923922139	259.55069798302395156	1.00000000000000000	1.00000000000000000	1.00000000000000000	86.55884789533713786	1.00000000000000000	1.00000000000000000	1.00000000000000000	1.00000000000000000	1.00000000000000000
CLEC10A	1.00000000000000000	1.00000000000000000	1.00000000000000000	1.00000000000000000	1.00000000000000000	1.00000000000000000	1.00000000000000000	1.00000000000000000	1.00000000000000000	356.86537079545672668	1.00000000000000000	1.00000000000000000	1.00000000000000000	1.00000000000000000	1.00000000000000000	1.00000000000000000
CLEC11A	1.00000000000000000	1.00000000000000000	1.00000000000000000	1.00000000000000000	1.00000000000000000	1.00000000000000000	1.00000000000000000	1.00000000000000000	1.00000000000000000	1.00000000000000000	1.00000000000000000	1.00000000000000000	1.00000000000000000	1.00000000000000000	117.45221240941565100	1.00000000000000000
CLEC12A	1.00000000000000000	1.00000000000000000	1.00000000000000000	1.00000000000000000	1.00000000000000000	1.00000000000000000	1.00000000000000000	1.00000000000000000	1.00000000000000000	1.00000000000000000	112.84670086335957251	80.89600336937175484	1.00000000000000000	177.76867169664350854	1.00000000000000000	1.00000000000000000
CLEC14A	1731.25174579925851504	1635.17723528685951351	871.00160426294530680	73.69905007203058744	1.00000000000000000	1.00000000000000000	1.00000000000000000	1.00000000000000000	1.00000000000000000	1.00000000000000000	1.00000000000000000	1.00000000000000000	1.00000000000000000	1.00000000000000000	1.00000000000000000	1.00000000000000000
CLEC1A	74.82501733446976289	106.20393628787982720	174.61918230342652691	1.00000000000000000	1.00000000000000000	1.00000000000000000	1.00000000000000000	1.00000000000000000	1.00000000000000000	1.00000000000000000	1.00000000000000000	1.00000000000000000	1.00000000000000000	1.00000000000000000	1.00000000000000000	1.00000000000000000
CLEC2D	1.00000000000000000	1.00000000000000000	1.00000000000000000	1.00000000000000000	1.00000000000000000	1.00000000000000000	1.00000000000000000	94.51597444272462667	182.66115848334058569	1.00000000000000000	1.00000000000000000	1.00000000000000000	1.00000000000000000	1.00000000000000000	1.00000000000000000	1.00000000000000000
CLEC3B	864.11647797043815444	365.28474013103522111	734.19782551520245306	1.00000000000000000	1.00000000000000000	1.00000000000000000	1.00000000000000000	1.00000000000000000	1.00000000000000000	1.00000000000000000	1.00000000000000000	1.00000000000000000	1.00000000000000000	1.00000000000000000	1.00000000000000000	1.00000000000000000
CLEC4A	1.00000000000000000	1.00000000000000000	1.00000000000000000	1.00000000000000000	1.00000000000000000	1.00000000000000000	1.00000000000000000	1.00000000000000000	1.00000000000000000	107.68318575846292617	52.25177606539617869	1.00000000000000000	1.00000000000000000	72.96684983730470719	1.00000000000000000	1.00000000000000000
CLEC4E	1.00000000000000000	135.41933488130570140	1.00000000000000000	1.00000000000000000	1.00000000000000000	1.00000000000000000	1.00000000000000000	1.00000000000000000	1.00000000000000000	46.16823279451826778	65.55557645608982398	77.21996674201234612	1.00000000000000000	141.23351734825774884	1.00000000000000000	1.00000000000000000
CLEC5A	1.00000000000000000	1.00000000000000000	1.00000000000000000	1.00000000000000000	1.00000000000000000	1.00000000000000000	1.00000000000000000	1.00000000000000000	1.00000000000000000	124.22286105447682303	1.00000000000000000	1.00000000000000000	1.00000000000000000	1.00000000000000000	1.00000000000000000	1.00000000000000000
CLEC7A	1.00000000000000000	1.00000000000000000	1.00000000000000000	1.00000000000000000	1.00000000000000000	1.00000000000000000	1.00000000000000000	1.00000000000000000	1.00000000000000000	319.30589913190186735	143.20778359272443936	237.81214340502481264	1.00000000000000000	395.18154560438483713	1.00000000000000000	1.00000000000000000
CLECL1	1.00000000000000000	1.00000000000000000	1.00000000000000000	1.00000000000000000	1.00000000000000000	1.00000000000000000	1.00000000000000000	59.51666027021333605	1.00000000000000000	65.11366225048439560	1.00000000000000000	1.00000000000000000	1.00000000000000000	1.00000000000000000	1.00000000000000000	1.00000000000000000
CLIC2	1.00000000000000000	1.00000000000000000	124.30559052092075945	85.50350408404028713	1.00000000000000000	1.00000000000000000	58.13938749747095613	1.00000000000000000	1.00000000000000000	45.87306566766710603	1.00000000000000000	1.00000000000000000	1.00000000000000000	1.00000000000000000	1.00000000000000000	1.00000000000000000
CLIC3	152.05593507719657964	1.00000000000000000	1.00000000000000000	1.00000000000000000	54.62037946833373070	1.00000000000000000	102.80710137219720934	1.00000000000000000	253.03073623275079740	1.00000000000000000	1.00000000000000000	1.00000000000000000	1.00000000000000000	1.00000000000000000	1.00000000000000000	1.00000000000000000
CLIC4	284.75482528129128923	403.90699817120565740	244.20761254083473091	1.00000000000000000	1.00000000000000000	1.00000000000000000	42.09821320379049325	1.00000000000000000	1.00000000000000000	51.42702800818428699	64.14369924976155346	41.35399681340464184	1.00000000000000000	1.00000000000000000	144.64695633759146176	247.26564713025510400
CLIC6	1.00000000000000000	1.00000000000000000	1.00000000000000000	1.00000000000000000	89.49997292967127294	191.74044477448646262	1.00000000000000000	1.00000000000000000	1.00000000000000000	1.00000000000000000	1.00000000000000000	1.00000000000000000	1.00000000000000000	1.00000000000000000	1.00000000000000000	1.00000000000000000
CLIP4	1.00000000000000000	1.00000000000000000	1.00000000000000000	1.00000000000000000	1.00000000000000000	1.00000000000000000	1.00000000000000000	1.00000000000000000	1.00000000000000000	1.00000000000000000	81.77111089369333286	58.01847823113080693	1.00000000000000000	1.00000000000000000	1.00000000000000000	1.00000000000000000
CLMN	1.00000000000000000	1.00000000000000000	1.00000000000000000	1.00000000000000000	1.00000000000000000	140.03467827984840710	1.00000000000000000	1.00000000000000000	1.00000000000000000	1.00000000000000000	1.00000000000000000	1.00000000000000000	1.00000000000000000	1.00000000000000000	1.00000000000000000	119.06924498212461572
CLMP	1.00000000000000000	1.00000000000000000	1.00000000000000000	1.00000000000000000	1.00000000000000000	1.00000000000000000	1.00000000000000000	1.00000000000000000	1.00000000000000000	1.00000000000000000	1.00000000000000000	1.00000000000000000	1.00000000000000000	1.00000000000000000	69.03895983872320130	1.00000000000000000
CLN3	1.00000000000000000	1.00000000000000000	1.00000000000000000	1.00000000000000000	1.00000000000000000	1.00000000000000000	40.31603327413885296	1.00000000000000000	1.00000000000000000	1.00000000000000000	1.00000000000000000	37.45143026532555552	1.00000000000000000	1.00000000000000000	1.00000000000000000	1.00000000000000000
CLN5	1.00000000000000000	1.00000000000000000	1.00000000000000000	1.00000000000000000	1.00000000000000000	40.22926975534613092	1.00000000000000000	1.00000000000000000	1.00000000000000000	1.00000000000000000	49.20962223120989165	1.00000000000000000	1.00000000000000000	1.00000000000000000	65.78228385356662500	1.00000000000000000
CLN8	1.00000000000000000	113.74099299223834691	1.00000000000000000	1.00000000000000000	1.00000000000000000	1.00000000000000000	1.00000000000000000	1.00000000000000000	1.00000000000000000	58.97581726352794362	48.80724300023751994	50.12570974148440683	1.00000000000000000	1.00000000000000000	1.00000000000000000	1.00000000000000000
CLPTM1L	1.00000000000000000	1.00000000000000000	1.00000000000000000	1.00000000000000000	1.00000000000000000	1.00000000000000000	58.70779694314926900	1.00000000000000000	1.00000000000000000	1.00000000000000000	37.64239467670745398	1.00000000000000000	1.00000000000000000	1.00000000000000000	1.00000000000000000	1.00000000000000000
CLPX	1.00000000000000000	1.00000000000000000	1.00000000000000000	1.00000000000000000	1.00000000000000000	1.00000000000000000	40.26856464030353067	1.00000000000000000	1.00000000000000000	1.00000000000000000	1.00000000000000000	1.00000000000000000	1.00000000000000000	1.00000000000000000	1.00000000000000000	1.00000000000000000
CLSTN1	1.00000000000000000	1.00000000000000000	1.00000000000000000	1.00000000000000000	1.00000000000000000	123.89448010039954795	1.00000000000000000	1.00000000000000000	1.00000000000000000	1.00000000000000000	1.00000000000000000	1.00000000000000000	1.00000000000000000	1.00000000000000000	68.59564697879062578	1.00000000000000000
CLU	907.17377632487989558	1.00000000000000000	5048.13376409777629306	1419.22180581795691978	900.90917956304508607	1277.07304384108761042	44.70612497377522487	1.00000000000000000	1.00000000000000000	1.00000000000000000	1.00000000000000000	1.00000000000000000	1013.90450986799794464	126.72294983809759117	2603.81433659388221713	479.39609658568167561
CLUAP1	1.00000000000000000	1.00000000000000000	1.00000000000000000	1.00000000000000000	1.00000000000000000	264.65928326509077806	1.00000000000000000	1.00000000000000000	1.00000000000000000	1.00000000000000000	1.00000000000000000	1.00000000000000000	1.00000000000000000	1.00000000000000000	1.00000000000000000	1.00000000000000000
CMAS	1.00000000000000000	1.00000000000000000	1.00000000000000000	1.00000000000000000	1.00000000000000000	1.00000000000000000	1.00000000000000000	1.00000000000000000	1.00000000000000000	36.01923443944641434	37.29112802016486938	1.00000000000000000	1.00000000000000000	1.00000000000000000	1.00000000000000000	1.00000000000000000
CMC1	1.00000000000000000	1.00000000000000000	73.21330569409994382	83.83855769254566326	1.00000000000000000	91.14634318889177678	37.02567340765686055	1.00000000000000000	620.16300017481296436	54.98989131371851613	72.14852229500810665	54.84254449349727167	1.00000000000000000	1.00000000000000000	1.00000000000000000	1.00000000000000000
CMC2	1.00000000000000000	1.00000000000000000	1.00000000000000000	78.24670580525196328	1.00000000000000000	1.00000000000000000	33.53818116677718564	69.15668692627878045	106.46520972631570601	44.15720364834822220	69.10855220501049700	74.18075211385888679	1.00000000000000000	55.76085908802534874	1.00000000000000000	1.00000000000000000
CMIP	1.00000000000000000	1.00000000000000000	167.67033991685224237	1.00000000000000000	1.00000000000000000	145.21533350393016804	1.00000000000000000	1.00000000000000000	1.00000000000000000	63.16894145777997949	59.05108952603566053	46.98685022770770559	1.00000000000000000	72.63511214626315393	1.00000000000000000	1.00000000000000000
CMSS1	1.00000000000000000	1.00000000000000000	1.00000000000000000	1.00000000000000000	1.00000000000000000	1.00000000000000000	1.00000000000000000	1.00000000000000000	1.00000000000000000	1.00000000000000000	1.00000000000000000	1.00000000000000000	74.22823913089371217	1.00000000000000000	63.75865851807680684	1.00000000000000000
CMTM3	1.00000000000000000	147.49872914278441272	1.00000000000000000	109.10747511629404016	1.00000000000000000	1.00000000000000000	1.00000000000000000	1.00000000000000000	140.11983476018164652	107.97414371518441101	49.29414889479569695	60.72140178860351512	1.00000000000000000	1.00000000000000000	66.24442789003693122	1.00000000000000000
CMTM7	1.00000000000000000	1.00000000000000000	1.00000000000000000	1.00000000000000000	57.73671236275732355	71.36845565539553604	39.57821217110623735	1.00000000000000000	75.12832756146175939	70.15306216746813561	72.54898700471534312	119.08293815024720175	91.40756585382870014	105.57152384161366854	1.00000000000000000	1.00000000000000000
CMTM8	126.72070658296858880	266.33816254488556297	100.13614291497876252	1.00000000000000000	46.95093573253843999	1.00000000000000000	90.44635785123050198	1.00000000000000000	1.00000000000000000	1.00000000000000000	1.00000000000000000	1.00000000000000000	1.00000000000000000	1.00000000000000000	1.00000000000000000	1.00000000000000000
CNKSR3	1.00000000000000000	1.00000000000000000	86.97632127875134245	195.57930528953059479	1.00000000000000000	1.00000000000000000	1.00000000000000000	1.00000000000000000	1.00000000000000000	1.00000000000000000	1.00000000000000000	1.00000000000000000	1.00000000000000000	1.00000000000000000	1.00000000000000000	1.00000000000000000
CNN1	1.00000000000000000	1.00000000000000000	1.00000000000000000	1.00000000000000000	1.00000000000000000	1.00000000000000000	1.00000000000000000	1.00000000000000000	1.00000000000000000	1.00000000000000000	1.00000000000000000	1.00000000000000000	1.00000000000000000	1.00000000000000000	1.00000000000000000	679.83014210750070561
CNN3	221.92602860978138324	981.85308375280658311	416.91657558542175366	779.15148125393795908	104.99563580450218581	76.70126399604149015	102.85108453714848054	1.00000000000000000	1.00000000000000000	1.00000000000000000	1.00000000000000000	1.00000000000000000	1.00000000000000000	1.00000000000000000	310.62569262746245613	541.43060593323093599
CNOT4	82.59022892226013823	1.00000000000000000	63.21049955687866628	1.00000000000000000	1.00000000000000000	1.00000000000000000	1.00000000000000000	1.00000000000000000	1.00000000000000000	42.12811308690739764	55.48978791838428748	1.00000000000000000	84.26483176299346667	1.00000000000000000	81.70891841260730359	78.33011861883416316
CNOT6L	1.00000000000000000	1.00000000000000000	1.00000000000000000	1.00000000000000000	1.00000000000000000	1.00000000000000000	1.00000000000000000	1.00000000000000000	147.73119986995038744	1.00000000000000000	1.00000000000000000	1.00000000000000000	1.00000000000000000	1.00000000000000000	1.00000000000000000	1.00000000000000000
CNOT8	92.81669840802572935	148.95126102898493059	1.00000000000000000	1.00000000000000000	1.00000000000000000	1.00000000000000000	72.91949727494461797	1.00000000000000000	1.00000000000000000	1.00000000000000000	1.00000000000000000	1.00000000000000000	1.00000000000000000	1.00000000000000000	1.00000000000000000	1.00000000000000000
CNPPD1	1.00000000000000000	1.00000000000000000	1.00000000000000000	1.00000000000000000	1.00000000000000000	1.00000000000000000	1.00000000000000000	72.53354462199220620	1.00000000000000000	52.21022402400433293	1.00000000000000000	1.00000000000000000	1.00000000000000000	1.00000000000000000	1.00000000000000000	1.00000000000000000
CNPY3	1.00000000000000000	1.00000000000000000	1.00000000000000000	1.00000000000000000	1.00000000000000000	88.27499763233504382	1.00000000000000000	121.09162998247592213	132.02251192352665043	160.27909338180688792	94.99815913781444010	168.71697900348561916	91.26914462896850466	187.94991001303219491	1.00000000000000000	1.00000000000000000
CNRIP1	1.00000000000000000	1.00000000000000000	65.10119814428084339	66.19151275771667997	1.00000000000000000	1.00000000000000000	1.00000000000000000	1.00000000000000000	1.00000000000000000	1.00000000000000000	1.00000000000000000	1.00000000000000000	99.35959096125935730	1.00000000000000000	44.96085842004359279	1.00000000000000000
CNTNAP3B	1.00000000000000000	1.00000000000000000	1.00000000000000000	73.33347901084253806	1.00000000000000000	1.00000000000000000	1.00000000000000000	1.00000000000000000	1.00000000000000000	1.00000000000000000	1.00000000000000000	1.00000000000000000	1.00000000000000000	1.00000000000000000	1.00000000000000000	1.00000000000000000
CNTRL	1.00000000000000000	1.00000000000000000	1.00000000000000000	1.00000000000000000	1.00000000000000000	126.35982221102270273	1.00000000000000000	103.01339785428190510	1.00000000000000000	44.34418594156883842	39.29193892125564957	1.00000000000000000	1.00000000000000000	1.00000000000000000	1.00000000000000000	1.00000000000000000
COA1	1.00000000000000000	1.00000000000000000	1.00000000000000000	1.00000000000000000	1.00000000000000000	30.48504930684666547	45.32805069296973244	1.00000000000000000	1.00000000000000000	1.00000000000000000	1.00000000000000000	1.00000000000000000	1.00000000000000000	1.00000000000000000	1.00000000000000000	1.00000000000000000
COASY	1.00000000000000000	1.00000000000000000	1.00000000000000000	1.00000000000000000	1.00000000000000000	1.00000000000000000	43.91898388971448952	1.00000000000000000	1.00000000000000000	1.00000000000000000	1.00000000000000000	1.00000000000000000	1.00000000000000000	1.00000000000000000	1.00000000000000000	1.00000000000000000
COBLL1	1.00000000000000000	101.97807269475292458	1.00000000000000000	1.00000000000000000	1.00000000000000000	1.00000000000000000	88.90049757778558615	90.77486365756705311	1.00000000000000000	1.00000000000000000	1.00000000000000000	1.00000000000000000	1.00000000000000000	1.00000000000000000	1.00000000000000000	53.37949850298009835
COL12A1	1.00000000000000000	1.00000000000000000	1.00000000000000000	1.00000000000000000	1.00000000000000000	1.00000000000000000	1.00000000000000000	1.00000000000000000	1.00000000000000000	1.00000000000000000	1.00000000000000000	1.00000000000000000	1.00000000000000000	1.00000000000000000	45.80535198581816303	164.13863564690089447
COL14A1	1.00000000000000000	1.00000000000000000	1.00000000000000000	1.00000000000000000	1.00000000000000000	1.00000000000000000	1.00000000000000000	1.00000000000000000	1.00000000000000000	1.00000000000000000	1.00000000000000000	1.00000000000000000	1.00000000000000000	1.00000000000000000	151.78863852462779960	227.27694470965886353
COL16A1	1.00000000000000000	1.00000000000000000	1.00000000000000000	1.00000000000000000	1.00000000000000000	1.00000000000000000	1.00000000000000000	1.00000000000000000	1.00000000000000000	1.00000000000000000	1.00000000000000000	1.00000000000000000	1.00000000000000000	1.00000000000000000	75.06039177070329060	1.00000000000000000
COL18A1	97.88129298842183346	1.00000000000000000	92.71769549130216603	1.00000000000000000	1.00000000000000000	1.00000000000000000	1.00000000000000000	1.00000000000000000	1.00000000000000000	1.00000000000000000	1.00000000000000000	1.00000000000000000	61.00637573391134794	1.00000000000000000	182.46231287499668383	257.21586261385863281
COL1A1	1.00000000000000000	1.00000000000000000	1.00000000000000000	1.00000000000000000	1.00000000000000000	1.00000000000000000	1.00000000000000000	1.00000000000000000	1.00000000000000000	1.00000000000000000	1.00000000000000000	1.00000000000000000	1.00000000000000000	1.00000000000000000	851.99612563217374372	277.30386239141859051
COL1A2	1.00000000000000000	1.00000000000000000	1.00000000000000000	1.00000000000000000	1.00000000000000000	1.00000000000000000	1.00000000000000000	1.00000000000000000	1.00000000000000000	1.00000000000000000	1.00000000000000000	1.00000000000000000	1.00000000000000000	1.00000000000000000	1683.08787130908353902	391.97794725240839853
COL21A1	1.00000000000000000	1.00000000000000000	1.00000000000000000	1.00000000000000000	1.00000000000000000	49.85983869394573276	1.00000000000000000	1.00000000000000000	1.00000000000000000	1.00000000000000000	1.00000000000000000	1.00000000000000000	1.00000000000000000	1.00000000000000000	1.00000000000000000	110.67124495425585451
COL3A1	1.00000000000000000	1.00000000000000000	1.00000000000000000	1.00000000000000000	1.00000000000000000	1.00000000000000000	1.00000000000000000	1.00000000000000000	1.00000000000000000	1.00000000000000000	1.00000000000000000	1.00000000000000000	1.00000000000000000	1.00000000000000000	793.86242831879860660	165.49198702079527834
COL4A1	177.08968166433874103	226.00659189743356592	101.24211504311541887	146.50136268732728695	1.00000000000000000	1.00000000000000000	1.00000000000000000	1.00000000000000000	1.00000000000000000	1.00000000000000000	1.00000000000000000	1.00000000000000000	1.00000000000000000	1.00000000000000000	298.54334525673550615	260.38086873376857966
COL4A2	138.91318610676037792	387.29054306292653109	115.19472802184915849	125.42097622661421497	1.00000000000000000	1.00000000000000000	1.00000000000000000	1.00000000000000000	1.00000000000000000	1.00000000000000000	1.00000000000000000	1.00000000000000000	1.00000000000000000	1.00000000000000000	302.81537587561246028	281.04845640713614330
COL4A3BP	1.00000000000000000	1.00000000000000000	1.00000000000000000	1.00000000000000000	1.00000000000000000	1.00000000000000000	39.42834975076424797	1.00000000000000000	1.00000000000000000	1.00000000000000000	66.83752498332884784	49.97310330001080558	1.00000000000000000	1.00000000000000000	47.34985264796339521	1.00000000000000000
COL5A1	1.00000000000000000	1.00000000000000000	1.00000000000000000	1.00000000000000000	1.00000000000000000	1.00000000000000000	1.00000000000000000	1.00000000000000000	1.00000000000000000	1.00000000000000000	1.00000000000000000	1.00000000000000000	1.00000000000000000	1.00000000000000000	110.69628278013195199	1.00000000000000000
COL5A2	1.00000000000000000	1.00000000000000000	1.00000000000000000	1.00000000000000000	1.00000000000000000	1.00000000000000000	1.00000000000000000	1.00000000000000000	1.00000000000000000	1.00000000000000000	1.00000000000000000	1.00000000000000000	1.00000000000000000	1.00000000000000000	184.15281103197852985	1.00000000000000000
COL6A1	1.00000000000000000	1.00000000000000000	1.00000000000000000	1.00000000000000000	1.00000000000000000	1.00000000000000000	1.00000000000000000	1.00000000000000000	1.00000000000000000	1.00000000000000000	1.00000000000000000	1.00000000000000000	1.00000000000000000	1.00000000000000000	746.48779538274857259	376.95224558057225295
COL6A2	1.00000000000000000	1.00000000000000000	1.00000000000000000	79.88174330239193921	1.00000000000000000	1.00000000000000000	1.00000000000000000	1.00000000000000000	1.00000000000000000	1.00000000000000000	1.00000000000000000	1.00000000000000000	1.00000000000000000	1.00000000000000000	1180.18702784707738829	726.66013842341214968
COL6A3	1.00000000000000000	1.00000000000000000	1.00000000000000000	1.00000000000000000	1.00000000000000000	1.00000000000000000	1.00000000000000000	1.00000000000000000	1.00000000000000000	1.00000000000000000	1.00000000000000000	1.00000000000000000	1.00000000000000000	1.00000000000000000	419.80625804497901754	1.00000000000000000
COL8A1	87.58733382051015326	1.00000000000000000	116.61499981979743268	1.00000000000000000	1.00000000000000000	1.00000000000000000	1.00000000000000000	1.00000000000000000	1.00000000000000000	1.00000000000000000	1.00000000000000000	1.00000000000000000	1.00000000000000000	1.00000000000000000	140.32362705144558390	1.00000000000000000
COLCA1	1.00000000000000000	1.00000000000000000	1.00000000000000000	1.00000000000000000	53.56103304200180304	142.96179652284988038	1.00000000000000000	1.00000000000000000	1.00000000000000000	1.00000000000000000	1.00000000000000000	1.00000000000000000	1.00000000000000000	1.00000000000000000	1.00000000000000000	1.00000000000000000
COLEC12	1.00000000000000000	1.00000000000000000	1.00000000000000000	111.23574828858177455	1.00000000000000000	1.00000000000000000	66.99311343183273948	1.00000000000000000	1.00000000000000000	1.00000000000000000	77.91707659404143271	53.22589715971196966	1.00000000000000000	1.00000000000000000	80.86632900597626872	1.00000000000000000
COLGALT1	1.00000000000000000	1.00000000000000000	1.00000000000000000	1.00000000000000000	1.00000000000000000	1.00000000000000000	1.00000000000000000	1.00000000000000000	1.00000000000000000	44.66781031437452754	79.43846293132578751	102.71387190260114153	1.00000000000000000	62.60480182249556691	1.00000000000000000	1.00000000000000000
COMMD10	1.00000000000000000	1.00000000000000000	1.00000000000000000	1.00000000000000000	1.00000000000000000	1.00000000000000000	1.00000000000000000	1.00000000000000000	1.00000000000000000	1.00000000000000000	36.55019234218337942	1.00000000000000000	1.00000000000000000	1.00000000000000000	1.00000000000000000	1.00000000000000000
COMMD2	81.21778147221716893	1.00000000000000000	1.00000000000000000	1.00000000000000000	53.28510704620126148	1.00000000000000000	30.53274229004515306	1.00000000000000000	1.00000000000000000	36.53774277083560662	42.08841138842127805	40.80483456419764110	1.00000000000000000	1.00000000000000000	56.61673154066478020	1.00000000000000000
COMMD3	1.00000000000000000	1.00000000000000000	1.00000000000000000	1.00000000000000000	1.00000000000000000	1.00000000000000000	1.00000000000000000	47.42048571414186142	1.00000000000000000	45.53497874850210536	45.56049243760597278	1.00000000000000000	1.00000000000000000	1.00000000000000000	59.08159904247148120	1.00000000000000000
COMMD5	1.00000000000000000	1.00000000000000000	1.00000000000000000	1.00000000000000000	1.00000000000000000	1.00000000000000000	1.00000000000000000	1.00000000000000000	1.00000000000000000	41.08761607979618447	31.36518392366555474	66.75909373660256563	1.00000000000000000	1.00000000000000000	1.00000000000000000	1.00000000000000000
COMMD8	1.00000000000000000	1.00000000000000000	1.00000000000000000	1.00000000000000000	1.00000000000000000	65.97690764078639347	1.00000000000000000	1.00000000000000000	82.80493137812155169	53.22216979189691699	43.39323394768886999	46.41965755060083865	1.00000000000000000	70.07806369031030158	1.00000000000000000	1.00000000000000000
COMMD9	1.00000000000000000	1.00000000000000000	1.00000000000000000	1.00000000000000000	1.00000000000000000	1.00000000000000000	1.00000000000000000	1.00000000000000000	1.00000000000000000	63.34206745903914282	52.12252788836026696	59.69666926431001741	1.00000000000000000	67.12908925585868758	1.00000000000000000	1.00000000000000000
COMTD1	85.00956758244612388	131.22852381601424554	1.00000000000000000	1.00000000000000000	48.68649663076169531	1.00000000000000000	1.00000000000000000	1.00000000000000000	1.00000000000000000	1.00000000000000000	1.00000000000000000	1.00000000000000000	1.00000000000000000	1.00000000000000000	1.00000000000000000	1.00000000000000000
COPG1	1.00000000000000000	1.00000000000000000	1.00000000000000000	1.00000000000000000	35.50237281841966563	53.13243528882817657	47.02496157632877782	1.00000000000000000	1.00000000000000000	1.00000000000000000	1.00000000000000000	1.00000000000000000	1.00000000000000000	1.00000000000000000	56.88893057507883100	1.00000000000000000
COPS3	1.00000000000000000	1.00000000000000000	1.00000000000000000	1.00000000000000000	1.00000000000000000	1.00000000000000000	1.00000000000000000	1.00000000000000000	91.66738616962065578	53.17240311460822255	48.90682964704858193	1.00000000000000000	1.00000000000000000	79.80925504305602658	43.82393649204182395	73.36649908500963591
COPS4	1.00000000000000000	1.00000000000000000	1.00000000000000000	1.00000000000000000	1.00000000000000000	1.00000000000000000	1.00000000000000000	1.00000000000000000	1.00000000000000000	1.00000000000000000	34.52374307498337913	1.00000000000000000	1.00000000000000000	1.00000000000000000	49.53052445270874671	64.09525012851015902
COPS8	69.27870397791912183	1.00000000000000000	69.99952699644411780	1.00000000000000000	1.00000000000000000	80.30410190707905826	1.00000000000000000	1.00000000000000000	91.92398738049701024	48.22867400504530622	1.00000000000000000	1.00000000000000000	1.00000000000000000	1.00000000000000000	83.79753635519220722	104.37487237876580082
COQ10B	1.00000000000000000	1.00000000000000000	81.34632175468068738	41.34496350436189260	1.00000000000000000	1.00000000000000000	34.39228771917652949	61.27672962626620290	1.00000000000000000	37.23553707568035520	1.00000000000000000	1.00000000000000000	1.00000000000000000	1.00000000000000000	79.43420496010205056	41.69595948180987222
COQ2	1.00000000000000000	1.00000000000000000	1.00000000000000000	1.00000000000000000	1.00000000000000000	1.00000000000000000	1.00000000000000000	1.00000000000000000	1.00000000000000000	1.00000000000000000	46.10177636370782039	38.61801192447521203	1.00000000000000000	1.00000000000000000	1.00000000000000000	1.00000000000000000
COQ4	1.00000000000000000	1.00000000000000000	1.00000000000000000	74.00501061725938712	1.00000000000000000	431.40925248719548790	71.83511174805747146	1.00000000000000000	1.00000000000000000	1.00000000000000000	33.56713323684262207	42.09279039020505309	1.00000000000000000	1.00000000000000000	1.00000000000000000	1.00000000000000000
CORO1A	1.00000000000000000	1.00000000000000000	1.00000000000000000	1.00000000000000000	1.00000000000000000	1.00000000000000000	1.00000000000000000	484.84304666234976366	1135.40984754860483008	366.17579791123762334	1.00000000000000000	127.35104926985795259	144.32568649086445589	557.51462759982143780	1.00000000000000000	1.00000000000000000
CORO1C	1.00000000000000000	1.00000000000000000	1.00000000000000000	77.86155348428295042	1.00000000000000000	1.00000000000000000	1.00000000000000000	1.00000000000000000	1.00000000000000000	67.62477700164514260	212.77878353159218250	168.53072697824035231	1.00000000000000000	67.21655524800119963	58.46115696259355587	86.23089848037173510
CORO2A	1.00000000000000000	1.00000000000000000	1.00000000000000000	1.00000000000000000	1.00000000000000000	1.00000000000000000	1.00000000000000000	1.00000000000000000	1.00000000000000000	1.00000000000000000	31.17951214316255104	1.00000000000000000	1.00000000000000000	1.00000000000000000	1.00000000000000000	1.00000000000000000
COTL1	1.00000000000000000	1.00000000000000000	177.16099172457566624	90.52919895536139450	1.00000000000000000	1.00000000000000000	1.00000000000000000	256.67500740262340742	369.37939216279687571	884.08944757759479671	372.58929853562483459	566.18237624070877700	153.33958567087148595	1483.10054601103843197	60.17699219980155334	1.00000000000000000
COX16	86.81304766500066705	1.00000000000000000	1.00000000000000000	98.36642496603658969	53.59206496421882093	109.79471276427216253	31.67868138802545630	1.00000000000000000	1.00000000000000000	1.00000000000000000	1.00000000000000000	76.58262821747926807	1.00000000000000000	1.00000000000000000	1.00000000000000000	1.00000000000000000
COX4I2	1.00000000000000000	1.00000000000000000	1.00000000000000000	1.00000000000000000	1.00000000000000000	1.00000000000000000	1.00000000000000000	1.00000000000000000	1.00000000000000000	1.00000000000000000	1.00000000000000000	1.00000000000000000	1.00000000000000000	1.00000000000000000	312.52931711845388918	432.70453594426533073
COX7A1	231.37944772621918332	231.20719742353125525	216.13547589089137091	289.65118844534629261	1.00000000000000000	1.00000000000000000	1.00000000000000000	1.00000000000000000	1.00000000000000000	1.00000000000000000	1.00000000000000000	1.00000000000000000	1.00000000000000000	1.00000000000000000	183.55699539772817275	425.24931543377397247
CP	1.00000000000000000	1.00000000000000000	1.00000000000000000	1.00000000000000000	266.20112391303507593	138.25720084186085046	1.00000000000000000	1.00000000000000000	1.00000000000000000	1.00000000000000000	1.00000000000000000	1.00000000000000000	1.00000000000000000	1.00000000000000000	1.00000000000000000	1.00000000000000000
CPA3	1.00000000000000000	1.00000000000000000	1.00000000000000000	1.00000000000000000	1.00000000000000000	1.00000000000000000	1.00000000000000000	1.00000000000000000	1.00000000000000000	1.00000000000000000	1.00000000000000000	1.00000000000000000	2454.54628704263222971	1.00000000000000000	1.00000000000000000	1.00000000000000000
CPAMD8	159.74599313758611174	1.00000000000000000	1.00000000000000000	1.00000000000000000	1.00000000000000000	1.00000000000000000	1.00000000000000000	1.00000000000000000	1.00000000000000000	1.00000000000000000	1.00000000000000000	1.00000000000000000	1.00000000000000000	1.00000000000000000	1.00000000000000000	1.00000000000000000
CPB2	1.00000000000000000	1.00000000000000000	1.00000000000000000	1.00000000000000000	1.00000000000000000	1.00000000000000000	135.90235655489675537	1.00000000000000000	1.00000000000000000	1.00000000000000000	1.00000000000000000	1.00000000000000000	1.00000000000000000	1.00000000000000000	1.00000000000000000	1.00000000000000000
CPD	105.65617162557509801	179.68054160960070931	138.89593008937583818	1.00000000000000000	68.25600765960464855	57.57555332246867152	1.00000000000000000	1.00000000000000000	1.00000000000000000	1.00000000000000000	1.00000000000000000	32.61238789293712870	1.00000000000000000	104.33224850758993796	51.17262984180009511	1.00000000000000000
CPE	1.00000000000000000	1.00000000000000000	745.64401155692314660	1.00000000000000000	1.00000000000000000	1.00000000000000000	1.00000000000000000	1.00000000000000000	1.00000000000000000	1.00000000000000000	60.56496161090018404	1.00000000000000000	1.00000000000000000	1.00000000000000000	296.23489095912231051	337.30521030055939491
CPEB4	61.87515455537775466	1.00000000000000000	1.00000000000000000	1.00000000000000000	66.54560953498680931	69.61420516838138894	39.77652966030414916	1.00000000000000000	1.00000000000000000	1.00000000000000000	68.78164658094416950	55.58669730904655637	275.90275301864920721	64.43548803682010373	1.00000000000000000	1.00000000000000000
CPED1	1.00000000000000000	1.00000000000000000	1.00000000000000000	1.00000000000000000	1.00000000000000000	1.00000000000000000	1.00000000000000000	1.00000000000000000	1.00000000000000000	1.00000000000000000	1.00000000000000000	1.00000000000000000	1.00000000000000000	1.00000000000000000	80.44961328944350498	159.48509345209134835
CPM	1.00000000000000000	1.00000000000000000	1.00000000000000000	1.00000000000000000	59.70585511741610674	75.05313204546251882	189.96274636573511430	1.00000000000000000	1.00000000000000000	97.99779326275043445	101.06631356048727355	165.98698813748393377	384.10376648431497415	80.37649620829246544	1.00000000000000000	166.18733619079722530
CPNE1	1.00000000000000000	1.00000000000000000	1.00000000000000000	59.27586066925082520	1.00000000000000000	1.00000000000000000	32.82189808215311189	1.00000000000000000	105.92139209316033543	52.75916462328248713	33.96255968302465078	1.00000000000000000	1.00000000000000000	56.39005036411647609	50.98917213293967166	64.74116351947135684
CPNE2	107.47250784112354438	97.96260492499446570	93.42831237751151718	1.00000000000000000	1.00000000000000000	1.00000000000000000	1.00000000000000000	1.00000000000000000	1.00000000000000000	1.00000000000000000	1.00000000000000000	1.00000000000000000	1.00000000000000000	1.00000000000000000	1.00000000000000000	1.00000000000000000
CPNE5	1.00000000000000000	1.00000000000000000	1.00000000000000000	1.00000000000000000	1.00000000000000000	1.00000000000000000	1.00000000000000000	69.80489221252564391	1.00000000000000000	1.00000000000000000	1.00000000000000000	1.00000000000000000	1.00000000000000000	1.00000000000000000	1.00000000000000000	1.00000000000000000
CPNE8	115.55340099778671004	122.67457238303900624	62.80399707304382417	116.14050679189925575	1.00000000000000000	1.00000000000000000	1.00000000000000000	1.00000000000000000	1.00000000000000000	1.00000000000000000	1.00000000000000000	1.00000000000000000	1.00000000000000000	1.00000000000000000	1.00000000000000000	1.00000000000000000
CPPED1	1.00000000000000000	1.00000000000000000	1.00000000000000000	1.00000000000000000	1.00000000000000000	1.00000000000000000	1.00000000000000000	1.00000000000000000	1.00000000000000000	45.42010926980726282	50.90273015837227888	45.08391882870848377	1.00000000000000000	121.45129773771971315	1.00000000000000000	1.00000000000000000
CPSF2	1.00000000000000000	1.00000000000000000	1.00000000000000000	1.00000000000000000	1.00000000000000000	1.00000000000000000	1.00000000000000000	1.00000000000000000	1.00000000000000000	1.00000000000000000	38.37194791506094305	1.00000000000000000	1.00000000000000000	1.00000000000000000	1.00000000000000000	1.00000000000000000
CPSF6	67.96839009599696624	1.00000000000000000	1.00000000000000000	1.00000000000000000	1.00000000000000000	1.00000000000000000	37.82123934659563957	1.00000000000000000	1.00000000000000000	1.00000000000000000	30.67211132891718606	1.00000000000000000	1.00000000000000000	1.00000000000000000	62.48147277895976970	1.00000000000000000
CPVL	1.00000000000000000	1.00000000000000000	1.00000000000000000	1.00000000000000000	1.00000000000000000	1.00000000000000000	1.00000000000000000	1.00000000000000000	1.00000000000000000	387.48111269239490184	136.82443854451511811	162.39560457324347453	1.00000000000000000	219.55545537909867448	1.00000000000000000	1.00000000000000000
CRACR2B	97.92460525892897749	1.00000000000000000	1.00000000000000000	86.39713932458141699	121.89876090980277468	50.94347354363262070	1.00000000000000000	1.00000000000000000	1.00000000000000000	1.00000000000000000	1.00000000000000000	1.00000000000000000	1.00000000000000000	1.00000000000000000	1.00000000000000000	1.00000000000000000
CRB3	1.00000000000000000	1.00000000000000000	1.00000000000000000	1.00000000000000000	37.39709880471242087	1.00000000000000000	100.41252273706886911	1.00000000000000000	1.00000000000000000	1.00000000000000000	1.00000000000000000	1.00000000000000000	1.00000000000000000	1.00000000000000000	1.00000000000000000	1.00000000000000000
CRBN	147.23618352603944004	140.31520824761548738	125.49753868686919134	96.64976225576779711	1.00000000000000000	1.00000000000000000	1.00000000000000000	62.01018372155002112	149.39611037753257961	1.00000000000000000	45.80306347157561220	1.00000000000000000	153.16344541165236137	53.21370478804799120	69.62882300647289924	91.20217660715618990
CREB3	1.00000000000000000	1.00000000000000000	1.00000000000000000	1.00000000000000000	1.00000000000000000	45.19964396206520973	1.00000000000000000	1.00000000000000000	1.00000000000000000	1.00000000000000000	1.00000000000000000	1.00000000000000000	1.00000000000000000	1.00000000000000000	41.03088134882588633	81.51856559871072250
CREB3L1	1.00000000000000000	1.00000000000000000	1.00000000000000000	1.00000000000000000	1.00000000000000000	1.00000000000000000	65.86291112515804969	1.00000000000000000	1.00000000000000000	1.00000000000000000	1.00000000000000000	1.00000000000000000	1.00000000000000000	1.00000000000000000	1.00000000000000000	1.00000000000000000
CREB3L2	1.00000000000000000	1.00000000000000000	1.00000000000000000	1.00000000000000000	1.00000000000000000	1.00000000000000000	1.00000000000000000	1.00000000000000000	1.00000000000000000	1.00000000000000000	24.58513007708017639	1.00000000000000000	1.00000000000000000	1.00000000000000000	79.88368973829170727	53.50491038634395835
CREB5	1.00000000000000000	1.00000000000000000	1.00000000000000000	92.30172702792494022	1.00000000000000000	1.00000000000000000	1.00000000000000000	1.00000000000000000	1.00000000000000000	89.87270400873215692	1.00000000000000000	1.00000000000000000	1.00000000000000000	80.74380375963647793	99.32150275762595015	1.00000000000000000
CREBBP	1.00000000000000000	1.00000000000000000	1.00000000000000000	1.00000000000000000	1.00000000000000000	1.00000000000000000	1.00000000000000000	1.00000000000000000	1.00000000000000000	36.21641465837065965	1.00000000000000000	1.00000000000000000	1.00000000000000000	1.00000000000000000	63.03332673306007905	1.00000000000000000
CREBL2	1.00000000000000000	1.00000000000000000	1.00000000000000000	1.00000000000000000	1.00000000000000000	1.00000000000000000	1.00000000000000000	1.00000000000000000	1.00000000000000000	40.67370730220684294	43.45673650197792171	1.00000000000000000	1.00000000000000000	1.00000000000000000	1.00000000000000000	1.00000000000000000
CREBRF	1.00000000000000000	1.00000000000000000	1.00000000000000000	1.00000000000000000	1.00000000000000000	1.00000000000000000	67.69447599932600212	73.55964776067165189	1.00000000000000000	58.81814252387430031	65.52204018658709117	1.00000000000000000	1.00000000000000000	71.24086718352296543	78.86097966501613143	71.97910999995254144
CREBZF	1.00000000000000000	1.00000000000000000	1.00000000000000000	1.00000000000000000	1.00000000000000000	1.00000000000000000	1.00000000000000000	1.00000000000000000	1.00000000000000000	1.00000000000000000	1.00000000000000000	1.00000000000000000	1.00000000000000000	1.00000000000000000	117.59762157801810645	1.00000000000000000
CRELD2	1.00000000000000000	1.00000000000000000	87.73640733390027435	1.00000000000000000	1.00000000000000000	61.94315248067586310	46.44136532306577436	78.90402692539525731	70.37214536166126777	35.06846821573940787	25.55261381888434613	1.00000000000000000	1.00000000000000000	1.00000000000000000	143.80106894712514531	1.00000000000000000
CREM	1.00000000000000000	1.00000000000000000	1.00000000000000000	101.11353017546552735	1.00000000000000000	1.00000000000000000	1.00000000000000000	318.62179917061081369	446.47071602679102398	291.30832249348401319	1.00000000000000000	168.86674947039827543	914.76712114355723315	319.93596121520403130	1.00000000000000000	69.19525897123151026
CRIM1	197.70746543548614227	1.00000000000000000	273.36779583360362267	134.78252336605530104	1.00000000000000000	43.67056316911681080	1.00000000000000000	1.00000000000000000	1.00000000000000000	1.00000000000000000	1.00000000000000000	1.00000000000000000	1.00000000000000000	1.00000000000000000	197.14069284809778537	330.69373270105847951
CRIP2	1097.41020779837458576	759.26343053139009953	926.45005030075219565	838.61965125268136489	114.23496001352820883	319.32422109578607206	1.00000000000000000	1.00000000000000000	1.00000000000000000	1.00000000000000000	1.00000000000000000	1.00000000000000000	1.00000000000000000	1.00000000000000000	152.87463095212339681	707.05288998315029403
CRIPT	1.00000000000000000	1.00000000000000000	1.00000000000000000	1.00000000000000000	1.00000000000000000	1.00000000000000000	1.00000000000000000	1.00000000000000000	1.00000000000000000	1.00000000000000000	30.29090038105295690	37.88425093625883022	1.00000000000000000	1.00000000000000000	1.00000000000000000	1.00000000000000000
CRISPLD2	1.00000000000000000	1.00000000000000000	1.00000000000000000	1.00000000000000000	1.00000000000000000	1.00000000000000000	1.00000000000000000	1.00000000000000000	1.00000000000000000	1.00000000000000000	1.00000000000000000	1.00000000000000000	1.00000000000000000	1.00000000000000000	521.22910276670131680	405.33589318952442682
CRNDE	1.00000000000000000	1.00000000000000000	1.00000000000000000	1.00000000000000000	102.17222327408717319	322.75446893160750506	183.73860402744438147	1.00000000000000000	1.00000000000000000	1.00000000000000000	1.00000000000000000	1.00000000000000000	1.00000000000000000	1.00000000000000000	1.00000000000000000	1.00000000000000000
CROCC	1.00000000000000000	1.00000000000000000	1.00000000000000000	1.00000000000000000	1.00000000000000000	118.84637669656504499	1.00000000000000000	1.00000000000000000	1.00000000000000000	1.00000000000000000	1.00000000000000000	1.00000000000000000	1.00000000000000000	1.00000000000000000	1.00000000000000000	1.00000000000000000
CRTAC1	1.00000000000000000	1.00000000000000000	1.00000000000000000	1.00000000000000000	69.51071939836391778	1.00000000000000000	109.40695560415396415	1.00000000000000000	1.00000000000000000	1.00000000000000000	1.00000000000000000	1.00000000000000000	1.00000000000000000	1.00000000000000000	1.00000000000000000	1.00000000000000000
CRTAM	1.00000000000000000	1.00000000000000000	1.00000000000000000	1.00000000000000000	1.00000000000000000	1.00000000000000000	1.00000000000000000	1.00000000000000000	1.00000000000000000	1.00000000000000000	34.60105303022326240	1.00000000000000000	1.00000000000000000	1.00000000000000000	1.00000000000000000	1.00000000000000000
CRTAP	130.72069208749684321	1.00000000000000000	112.12118350125021493	284.55709480536000910	1.00000000000000000	1.00000000000000000	63.25316784552300930	1.00000000000000000	1.00000000000000000	131.42528705284132684	137.23245671653984346	161.80511491250143763	131.82862773422047553	109.53676144284256111	211.54796271554903342	162.00192397290098256
CRTC3	1.00000000000000000	1.00000000000000000	1.00000000000000000	1.00000000000000000	1.00000000000000000	1.00000000000000000	1.00000000000000000	1.00000000000000000	1.00000000000000000	1.00000000000000000	1.00000000000000000	1.00000000000000000	1.00000000000000000	1.00000000000000000	44.32262948547450776	64.59349721649692810
CRYAB	1.00000000000000000	1.00000000000000000	1.00000000000000000	1.00000000000000000	1.00000000000000000	1.00000000000000000	1.00000000000000000	1.00000000000000000	1.00000000000000000	1.00000000000000000	1.00000000000000000	1.00000000000000000	1.00000000000000000	1.00000000000000000	564.80704308649512768	1280.09204097908718722
CRYBG3	1.00000000000000000	1.00000000000000000	1.00000000000000000	1.00000000000000000	1.00000000000000000	1.00000000000000000	1.00000000000000000	1.00000000000000000	1.00000000000000000	1.00000000000000000	1.00000000000000000	1.00000000000000000	1.00000000000000000	1.00000000000000000	51.12973540635765346	1.00000000000000000
CRYL1	1.00000000000000000	1.00000000000000000	68.38290039336212089	1.00000000000000000	1.00000000000000000	1.00000000000000000	1.00000000000000000	1.00000000000000000	1.00000000000000000	1.00000000000000000	22.61040159182293507	1.00000000000000000	1.00000000000000000	1.00000000000000000	1.00000000000000000	1.00000000000000000
CRYM	1.00000000000000000	1.00000000000000000	1.00000000000000000	1.00000000000000000	55.90472940618743536	1.00000000000000000	1.00000000000000000	1.00000000000000000	1.00000000000000000	1.00000000000000000	1.00000000000000000	1.00000000000000000	1.00000000000000000	1.00000000000000000	1.00000000000000000	1.00000000000000000
CS	1.00000000000000000	1.00000000000000000	1.00000000000000000	1.00000000000000000	1.00000000000000000	1.00000000000000000	1.00000000000000000	1.00000000000000000	1.00000000000000000	1.00000000000000000	34.81963578511140867	1.00000000000000000	1.00000000000000000	1.00000000000000000	1.00000000000000000	1.00000000000000000
CSF1	1.00000000000000000	111.36424460924467894	1.00000000000000000	1.00000000000000000	1.00000000000000000	1.00000000000000000	1.00000000000000000	1.00000000000000000	1.00000000000000000	1.00000000000000000	1.00000000000000000	1.00000000000000000	235.89747714104794341	1.00000000000000000	89.68197833230887284	1.00000000000000000
CSF1R	1.00000000000000000	1.00000000000000000	1.00000000000000000	1.00000000000000000	1.00000000000000000	1.00000000000000000	1.00000000000000000	1.00000000000000000	1.00000000000000000	174.98655611091658102	29.73590641081881714	143.31215473454963671	1.00000000000000000	214.05448840136722310	1.00000000000000000	1.00000000000000000
CSF2RA	1.00000000000000000	1.00000000000000000	1.00000000000000000	1.00000000000000000	1.00000000000000000	1.00000000000000000	1.00000000000000000	1.00000000000000000	1.00000000000000000	228.25990506771699984	43.46823402612128007	57.02667236956117591	1.00000000000000000	1.00000000000000000	1.00000000000000000	1.00000000000000000
CSF2RB	1.00000000000000000	1.00000000000000000	1.00000000000000000	1.00000000000000000	1.00000000000000000	1.00000000000000000	1.00000000000000000	1.00000000000000000	1.00000000000000000	37.99024773000379440	24.95928089452426590	1.00000000000000000	90.76211959770228077	64.10782348591155255	1.00000000000000000	1.00000000000000000
CSF3	304.34281604413081368	361.66226744979837804	271.06785738860583024	1.00000000000000000	1.00000000000000000	1.00000000000000000	1.00000000000000000	1.00000000000000000	1.00000000000000000	1.00000000000000000	1.00000000000000000	1.00000000000000000	1.00000000000000000	1.00000000000000000	1.00000000000000000	1.00000000000000000
CSF3R	1.00000000000000000	1.00000000000000000	1.00000000000000000	1.00000000000000000	1.00000000000000000	1.00000000000000000	183.65447728216074097	1.00000000000000000	1.00000000000000000	78.31499348813099459	1.00000000000000000	46.55467518540604743	1.00000000000000000	244.68947883999683768	1.00000000000000000	1.00000000000000000
CSGALNACT1	1.00000000000000000	1.00000000000000000	1.00000000000000000	85.14840080979773518	1.00000000000000000	1.00000000000000000	1.00000000000000000	1.00000000000000000	1.00000000000000000	1.00000000000000000	1.00000000000000000	1.00000000000000000	1.00000000000000000	1.00000000000000000	1.00000000000000000	1.00000000000000000
CSGALNACT2	1.00000000000000000	1.00000000000000000	1.00000000000000000	1.00000000000000000	1.00000000000000000	1.00000000000000000	1.00000000000000000	1.00000000000000000	1.00000000000000000	46.67293597312707476	58.38320017899835790	67.36645094993801308	1.00000000000000000	139.60052765015626619	1.00000000000000000	1.00000000000000000
CSK	1.00000000000000000	1.00000000000000000	1.00000000000000000	1.00000000000000000	1.00000000000000000	1.00000000000000000	1.00000000000000000	94.00981303708481107	85.46712033903746430	100.37384864353988689	29.70208512687367630	59.79289519962892285	1.00000000000000000	103.51048941217165122	1.00000000000000000	1.00000000000000000
CSPG4	1.00000000000000000	1.00000000000000000	1.00000000000000000	1.00000000000000000	1.00000000000000000	1.00000000000000000	1.00000000000000000	1.00000000000000000	1.00000000000000000	1.00000000000000000	1.00000000000000000	1.00000000000000000	1.00000000000000000	1.00000000000000000	1.00000000000000000	93.50917611360799242
CSPP1	1.00000000000000000	1.00000000000000000	1.00000000000000000	1.00000000000000000	1.00000000000000000	245.15816977516368524	1.00000000000000000	1.00000000000000000	1.00000000000000000	1.00000000000000000	1.00000000000000000	1.00000000000000000	1.00000000000000000	1.00000000000000000	1.00000000000000000	1.00000000000000000
CSRP1	195.65598188062708118	217.28510786050000547	174.22535830310988558	1.00000000000000000	1.00000000000000000	51.95678286801471302	37.78490225557795412	1.00000000000000000	1.00000000000000000	47.00241897785409861	46.17144617691270980	54.87809595950208319	1.00000000000000000	1.00000000000000000	225.14140203140115659	1334.99857117122746786
CSRP2	149.32940449943831140	1.00000000000000000	169.89541737811904909	1.00000000000000000	1.00000000000000000	1.00000000000000000	1.00000000000000000	1.00000000000000000	1.00000000000000000	1.00000000000000000	1.00000000000000000	1.00000000000000000	1.00000000000000000	1.00000000000000000	1.00000000000000000	478.75592436994099899
CST6	1.00000000000000000	1.00000000000000000	1.00000000000000000	1.00000000000000000	1.00000000000000000	281.85329045579868534	1.00000000000000000	1.00000000000000000	1.00000000000000000	1.00000000000000000	1.00000000000000000	1.00000000000000000	1.00000000000000000	1.00000000000000000	1.00000000000000000	1.00000000000000000
CST7	1.00000000000000000	1.00000000000000000	1.00000000000000000	1.00000000000000000	1.00000000000000000	1.00000000000000000	1.00000000000000000	1.00000000000000000	1162.39102592096674016	252.50401765884694782	1.00000000000000000	1.00000000000000000	276.74614324685131805	1.00000000000000000	1.00000000000000000	1.00000000000000000
CSTA	1.00000000000000000	1.00000000000000000	1.00000000000000000	1.00000000000000000	1.00000000000000000	1.00000000000000000	1.00000000000000000	1.00000000000000000	1.00000000000000000	224.71078156364652045	353.51010578563318631	239.01341313952394785	1.00000000000000000	474.63173018698302030	1.00000000000000000	1.00000000000000000
CTB.61M7.2	1.00000000000000000	1.00000000000000000	1.00000000000000000	1.00000000000000000	1.00000000000000000	1.00000000000000000	1.00000000000000000	1.00000000000000000	1.00000000000000000	1.00000000000000000	1.00000000000000000	1.00000000000000000	1.00000000000000000	111.08696312015062801	1.00000000000000000	1.00000000000000000
CTBS	1.00000000000000000	1.00000000000000000	111.68597918697895466	1.00000000000000000	1.00000000000000000	53.48256456861577135	1.00000000000000000	1.00000000000000000	1.00000000000000000	61.60188744677567030	85.87268909416057738	76.43674560813492747	1.00000000000000000	80.07294404085995154	1.00000000000000000	1.00000000000000000
CTD.2336O2.1	1.00000000000000000	1.00000000000000000	1.00000000000000000	1.00000000000000000	1.00000000000000000	1.00000000000000000	1.00000000000000000	1.00000000000000000	1.00000000000000000	36.00954652791789101	1.00000000000000000	55.20697623193325398	105.15376247396814335	1.00000000000000000	1.00000000000000000	1.00000000000000000
CTD.3252C9.4	74.47462999906446157	223.84087633313393439	105.49008880501789065	97.68374924082689859	1.00000000000000000	1.00000000000000000	1.00000000000000000	78.46031644644556025	1.00000000000000000	103.44723897231440901	56.28414873322724077	68.91518841234218939	693.04081203526754962	68.89844485842408517	63.54104148131249730	57.97686674265613505
CTDSPL	1.00000000000000000	1.00000000000000000	1.00000000000000000	89.03449543312714809	1.00000000000000000	1.00000000000000000	1.00000000000000000	1.00000000000000000	1.00000000000000000	1.00000000000000000	1.00000000000000000	1.00000000000000000	1.00000000000000000	1.00000000000000000	90.16637705038267825	59.87871986463412100
CTGF	911.43748619220139062	126.89416037878319798	1103.23189422388236380	103.50699319458702519	92.57345077434068514	388.74461720923324037	1.00000000000000000	1.00000000000000000	1.00000000000000000	1.00000000000000000	1.00000000000000000	1.00000000000000000	1.00000000000000000	1.00000000000000000	1474.85239797184544841	1195.91604783182265237
CTHRC1	1.00000000000000000	1.00000000000000000	1.00000000000000000	94.65137248610572840	1.00000000000000000	1.00000000000000000	1.00000000000000000	1.00000000000000000	1.00000000000000000	1.00000000000000000	1.00000000000000000	1.00000000000000000	1.00000000000000000	1.00000000000000000	1.00000000000000000	1.00000000000000000
CTNNAL1	726.55731254475438163	240.50591564405826261	445.73226842072512000	1.00000000000000000	1.00000000000000000	59.87166853687683243	1.00000000000000000	1.00000000000000000	1.00000000000000000	1.00000000000000000	1.00000000000000000	1.00000000000000000	1.00000000000000000	1.00000000000000000	42.33007052597580611	60.88179198187519603
CTNNBIP1	1.00000000000000000	1.00000000000000000	1.00000000000000000	1.00000000000000000	45.29136693935717517	1.00000000000000000	93.64096118252830081	1.00000000000000000	1.00000000000000000	36.94420516292423429	1.00000000000000000	39.74154202998867191	1.00000000000000000	1.00000000000000000	1.00000000000000000	1.00000000000000000
CTNNBL1	1.00000000000000000	1.00000000000000000	1.00000000000000000	1.00000000000000000	1.00000000000000000	1.00000000000000000	1.00000000000000000	1.00000000000000000	1.00000000000000000	50.52203354393194701	50.28615147278467390	1.00000000000000000	181.45481980896207119	1.00000000000000000	1.00000000000000000	1.00000000000000000
CTSE	1.00000000000000000	1.00000000000000000	1.00000000000000000	1.00000000000000000	89.12373951162315677	1.00000000000000000	1.00000000000000000	1.00000000000000000	1.00000000000000000	1.00000000000000000	1.00000000000000000	1.00000000000000000	1.00000000000000000	1.00000000000000000	1.00000000000000000	1.00000000000000000
CTSF	1.00000000000000000	1.00000000000000000	1.00000000000000000	1.00000000000000000	1.00000000000000000	1.00000000000000000	1.00000000000000000	1.00000000000000000	1.00000000000000000	1.00000000000000000	1.00000000000000000	1.00000000000000000	1.00000000000000000	1.00000000000000000	154.20303199739538513	76.09644849520181253
CTSK	1.00000000000000000	1.00000000000000000	1.00000000000000000	1.00000000000000000	1.00000000000000000	1.00000000000000000	1.00000000000000000	1.00000000000000000	1.00000000000000000	1.00000000000000000	1.00000000000000000	1.00000000000000000	1.00000000000000000	1.00000000000000000	235.94406553970216578	1.00000000000000000
CTSL	78.26368491805081362	231.33563619232836572	160.27048148236960401	197.57114522578009996	1.00000000000000000	68.76519593648612272	1.00000000000000000	1.00000000000000000	1.00000000000000000	148.24829466052182170	527.44127181405758620	804.64686259275049451	1.00000000000000000	235.01267580810923619	331.66189363569520765	183.35272123491583329
CTSO	72.75034675274038420	1.00000000000000000	1.00000000000000000	1.00000000000000000	1.00000000000000000	1.00000000000000000	1.00000000000000000	1.00000000000000000	1.00000000000000000	1.00000000000000000	1.00000000000000000	1.00000000000000000	1.00000000000000000	1.00000000000000000	73.88438738718177490	1.00000000000000000
CTSS	59.18868551938800948	1.00000000000000000	1.00000000000000000	95.82620558664608268	59.25012279358897871	442.58945785874681178	61.31326976320413280	232.06237995230827664	119.63561582223896096	683.86990695799272544	1259.11000449919356470	1070.06956997297561429	104.06674216925057408	1911.12089288843708346	1.00000000000000000	1.00000000000000000
CTSW	1.00000000000000000	1.00000000000000000	1.00000000000000000	1.00000000000000000	1.00000000000000000	1.00000000000000000	1.00000000000000000	1.00000000000000000	951.71319741700961004	1.00000000000000000	1.00000000000000000	1.00000000000000000	157.17905186515662308	1.00000000000000000	1.00000000000000000	1.00000000000000000
CTTNBP2	1.00000000000000000	1.00000000000000000	1.00000000000000000	1.00000000000000000	1.00000000000000000	1.00000000000000000	1.00000000000000000	1.00000000000000000	1.00000000000000000	1.00000000000000000	1.00000000000000000	1.00000000000000000	93.87665362196960928	1.00000000000000000	1.00000000000000000	1.00000000000000000
CTTNBP2NL	197.15154399789958006	182.45721773096161655	109.59107385717720717	1.00000000000000000	1.00000000000000000	1.00000000000000000	1.00000000000000000	1.00000000000000000	1.00000000000000000	1.00000000000000000	1.00000000000000000	1.00000000000000000	1.00000000000000000	1.00000000000000000	1.00000000000000000	1.00000000000000000
CTXN1	1.00000000000000000	1.00000000000000000	1.00000000000000000	1.00000000000000000	1.00000000000000000	153.75238903892500275	1.00000000000000000	1.00000000000000000	1.00000000000000000	1.00000000000000000	1.00000000000000000	1.00000000000000000	1.00000000000000000	1.00000000000000000	1.00000000000000000	1.00000000000000000
CUL4A	1.00000000000000000	1.00000000000000000	1.00000000000000000	1.00000000000000000	1.00000000000000000	1.00000000000000000	38.04320383071327427	1.00000000000000000	1.00000000000000000	1.00000000000000000	1.00000000000000000	49.88872863095059529	1.00000000000000000	1.00000000000000000	1.00000000000000000	1.00000000000000000
CWC25	1.00000000000000000	138.15410273490252280	1.00000000000000000	1.00000000000000000	1.00000000000000000	1.00000000000000000	52.21272557178752294	1.00000000000000000	1.00000000000000000	50.22789729931742642	1.00000000000000000	1.00000000000000000	1.00000000000000000	1.00000000000000000	53.65006138538828395	1.00000000000000000
CWF19L2	1.00000000000000000	1.00000000000000000	1.00000000000000000	1.00000000000000000	1.00000000000000000	1.00000000000000000	1.00000000000000000	1.00000000000000000	1.00000000000000000	1.00000000000000000	30.36722433109133590	1.00000000000000000	1.00000000000000000	1.00000000000000000	80.09095747291347323	1.00000000000000000
CX3CL1	168.57866060672995445	649.48055268312839416	104.44943391634808449	1.00000000000000000	56.31430428659314202	1.00000000000000000	1.00000000000000000	1.00000000000000000	1.00000000000000000	1.00000000000000000	1.00000000000000000	1.00000000000000000	1.00000000000000000	1.00000000000000000	1.00000000000000000	1.00000000000000000
CXADR	1.00000000000000000	1.00000000000000000	1.00000000000000000	1.00000000000000000	68.21466359765521759	67.05666078524170359	96.70423170213717867	1.00000000000000000	1.00000000000000000	1.00000000000000000	1.00000000000000000	1.00000000000000000	1.00000000000000000	1.00000000000000000	1.00000000000000000	1.00000000000000000
CXCL1	1.00000000000000000	1.00000000000000000	1.00000000000000000	1.00000000000000000	1194.94809141704990907	1.00000000000000000	1.00000000000000000	1.00000000000000000	1.00000000000000000	1.00000000000000000	1.00000000000000000	1.00000000000000000	1.00000000000000000	1.00000000000000000	1.00000000000000000	1.00000000000000000
CXCL12	823.36171172901924820	1.00000000000000000	1.00000000000000000	1.00000000000000000	1.00000000000000000	1.00000000000000000	1.00000000000000000	1.00000000000000000	1.00000000000000000	1.00000000000000000	1.00000000000000000	1.00000000000000000	1.00000000000000000	1.00000000000000000	136.71618104374937275	103.29791458062109655
CXCL14	1.00000000000000000	1.00000000000000000	1.00000000000000000	1.00000000000000000	1.00000000000000000	1.00000000000000000	1.00000000000000000	1.00000000000000000	1.00000000000000000	1.00000000000000000	1.00000000000000000	1.00000000000000000	1.00000000000000000	1.00000000000000000	104.50058552017451063	1.00000000000000000
CXCL16	1.00000000000000000	1.00000000000000000	1.00000000000000000	1.00000000000000000	52.12574204081469276	1.00000000000000000	69.53020979521056688	1.00000000000000000	1.00000000000000000	321.30865063483599897	484.10531331535423760	344.21714539449487802	140.61148956816757050	175.80825094447715173	1.00000000000000000	1.00000000000000000
CXCL17	1.00000000000000000	1.00000000000000000	1.00000000000000000	1.00000000000000000	1092.10560956240874475	477.99680534221062089	948.11536366808229559	1.00000000000000000	1.00000000000000000	1.00000000000000000	1.00000000000000000	1.00000000000000000	1.00000000000000000	1.00000000000000000	1.00000000000000000	1.00000000000000000
CXCL3	170.11096475143924067	1.00000000000000000	214.45659920059046044	1.00000000000000000	244.04440582363679368	1.00000000000000000	73.42554792296256494	1.00000000000000000	1.00000000000000000	401.95969287863908903	574.01693926937468859	1652.95645020946631121	1.00000000000000000	691.58101675789316687	1.00000000000000000	1.00000000000000000
CXCL5	1.00000000000000000	1.00000000000000000	1.00000000000000000	1.00000000000000000	1.00000000000000000	1.00000000000000000	1.00000000000000000	1.00000000000000000	1.00000000000000000	1.00000000000000000	83.54780227328552655	1.00000000000000000	1.00000000000000000	1.00000000000000000	1.00000000000000000	1.00000000000000000
CXCL6	1.00000000000000000	1.00000000000000000	1.00000000000000000	1.00000000000000000	105.14426074668867273	1.00000000000000000	1.00000000000000000	1.00000000000000000	1.00000000000000000	1.00000000000000000	1.00000000000000000	1.00000000000000000	1.00000000000000000	1.00000000000000000	1.00000000000000000	1.00000000000000000
CXCL8	1.00000000000000000	243.91117759870357418	1.00000000000000000	1.00000000000000000	917.16434398109970516	1.00000000000000000	1.00000000000000000	1.00000000000000000	1.00000000000000000	1597.43831708088237065	128.87209318215519716	1436.42195665018380168	1.00000000000000000	2092.85728627095886623	1.00000000000000000	1.00000000000000000
CXCR4	1.00000000000000000	1.00000000000000000	1.00000000000000000	1.00000000000000000	1.00000000000000000	1.00000000000000000	1.00000000000000000	1757.81954974863833741	2108.19937804482560750	775.16403928461068062	200.49187789892781097	294.36467405661733210	176.22942504375123463	309.85501483958324798	1.00000000000000000	1.00000000000000000
CXCR5	1.00000000000000000	1.00000000000000000	1.00000000000000000	1.00000000000000000	1.00000000000000000	1.00000000000000000	1.00000000000000000	101.53305247661914734	1.00000000000000000	1.00000000000000000	1.00000000000000000	1.00000000000000000	1.00000000000000000	1.00000000000000000	1.00000000000000000	1.00000000000000000
CXorf21	1.00000000000000000	1.00000000000000000	1.00000000000000000	1.00000000000000000	1.00000000000000000	1.00000000000000000	1.00000000000000000	1.00000000000000000	1.00000000000000000	97.20964893153269770	1.00000000000000000	1.00000000000000000	1.00000000000000000	1.00000000000000000	1.00000000000000000	1.00000000000000000
CXorf36	1.00000000000000000	1.00000000000000000	153.23033181592870733	240.05887897235086825	1.00000000000000000	1.00000000000000000	1.00000000000000000	1.00000000000000000	1.00000000000000000	1.00000000000000000	1.00000000000000000	1.00000000000000000	1.00000000000000000	1.00000000000000000	1.00000000000000000	1.00000000000000000
CXXC5	1.00000000000000000	1.00000000000000000	1.00000000000000000	62.64852566654295174	1.00000000000000000	44.80290118758473028	1.00000000000000000	73.13405641804753543	1.00000000000000000	1.00000000000000000	1.00000000000000000	40.20594808956141009	1.00000000000000000	1.00000000000000000	1.00000000000000000	1.00000000000000000
CYB561	92.83838327963771064	1.00000000000000000	1.00000000000000000	1.00000000000000000	37.61072892864341100	176.17649645116014767	1.00000000000000000	1.00000000000000000	1.00000000000000000	1.00000000000000000	1.00000000000000000	1.00000000000000000	1.00000000000000000	1.00000000000000000	1.00000000000000000	1.00000000000000000
CYB561A3	1.00000000000000000	1.00000000000000000	1.00000000000000000	1.00000000000000000	1.00000000000000000	47.35249292396117227	1.00000000000000000	62.12958971669451103	1.00000000000000000	41.08431905546262897	1.00000000000000000	1.00000000000000000	1.00000000000000000	1.00000000000000000	1.00000000000000000	1.00000000000000000
CYB561D2	1.00000000000000000	1.00000000000000000	1.00000000000000000	1.00000000000000000	1.00000000000000000	1.00000000000000000	1.00000000000000000	1.00000000000000000	1.00000000000000000	1.00000000000000000	37.76921850818008863	53.35249210251341623	1.00000000000000000	1.00000000000000000	1.00000000000000000	1.00000000000000000
CYB5A	240.38123026501276058	658.14754429038396211	553.06313067305461573	122.59835387654705130	2924.81772075156141000	1364.00547326423679806	2046.66785036682404098	64.65784000366105033	1.00000000000000000	54.25670509777825146	238.31118283758144116	155.25989101616144694	1.00000000000000000	1.00000000000000000	191.97107439585451516	89.89869280714249555
CYB5B	83.25926543404834490	1.00000000000000000	100.36391356580163858	120.81506605837182633	1.00000000000000000	39.28588345057865894	42.84857863967819469	1.00000000000000000	133.94989967876247761	1.00000000000000000	48.28376261930623059	1.00000000000000000	1.00000000000000000	1.00000000000000000	62.77927897440598315	55.93339506703252084
CYB5R4	1.00000000000000000	1.00000000000000000	1.00000000000000000	1.00000000000000000	1.00000000000000000	1.00000000000000000	1.00000000000000000	1.00000000000000000	1.00000000000000000	47.51117628523434178	40.45544137989442390	49.98408314131865637	1.00000000000000000	58.18828284186391642	1.00000000000000000	1.00000000000000000
CYBB	1.00000000000000000	1.00000000000000000	1.00000000000000000	1.00000000000000000	1.00000000000000000	1.00000000000000000	1.00000000000000000	76.66391116603489309	1.00000000000000000	234.85327388391698378	291.21021432393661144	564.28815612492587661	1.00000000000000000	515.47811614037038908	1.00000000000000000	1.00000000000000000
CYBRD1	1.00000000000000000	1.00000000000000000	1.00000000000000000	1.00000000000000000	45.71493026200953835	1.00000000000000000	119.19593654445246500	1.00000000000000000	1.00000000000000000	1.00000000000000000	1.00000000000000000	1.00000000000000000	1.00000000000000000	1.00000000000000000	352.14450313955370575	90.40235314360486996
CYFIP2	1.00000000000000000	1.00000000000000000	1.00000000000000000	1.00000000000000000	1.00000000000000000	1.00000000000000000	1.00000000000000000	1.00000000000000000	76.86132586131927269	1.00000000000000000	1.00000000000000000	1.00000000000000000	1.00000000000000000	1.00000000000000000	1.00000000000000000	86.47339768074078847
CYGB	1.00000000000000000	1.00000000000000000	1.00000000000000000	1.00000000000000000	1.00000000000000000	51.80879991063841317	1.00000000000000000	1.00000000000000000	1.00000000000000000	1.00000000000000000	1.00000000000000000	1.00000000000000000	1.00000000000000000	1.00000000000000000	114.33963101955436059	1.00000000000000000
CYLD	1.00000000000000000	1.00000000000000000	1.00000000000000000	1.00000000000000000	1.00000000000000000	1.00000000000000000	1.00000000000000000	98.17027044159449645	105.48995803451789754	55.34819239458226292	1.00000000000000000	1.00000000000000000	1.00000000000000000	80.33579200906892481	1.00000000000000000	1.00000000000000000
CYP1B1	231.93134991380978249	1.00000000000000000	395.02110477909349129	1.00000000000000000	1.00000000000000000	1.00000000000000000	1.00000000000000000	1.00000000000000000	1.00000000000000000	1.00000000000000000	1.00000000000000000	1.00000000000000000	1.00000000000000000	145.86062788101321530	190.44125664489240535	1.00000000000000000
CYP20A1	1.00000000000000000	1.00000000000000000	68.69690429972182244	1.00000000000000000	1.00000000000000000	47.50366893582803840	50.89519479335255170	55.53901515009728485	1.00000000000000000	37.55993661623872981	50.06520154411626322	1.00000000000000000	1.00000000000000000	1.00000000000000000	119.67539457896532440	75.19576156328405148
CYP27A1	1.00000000000000000	1.00000000000000000	1.00000000000000000	1.00000000000000000	1.00000000000000000	58.41962742420881938	1.00000000000000000	1.00000000000000000	1.00000000000000000	1.00000000000000000	402.47606916557873546	213.52274848629090798	1.00000000000000000	1.00000000000000000	80.15107026632561826	1.00000000000000000
CYP2F1	1.00000000000000000	1.00000000000000000	1.00000000000000000	1.00000000000000000	194.92213708117427018	1.00000000000000000	1.00000000000000000	1.00000000000000000	1.00000000000000000	1.00000000000000000	1.00000000000000000	1.00000000000000000	1.00000000000000000	1.00000000000000000	1.00000000000000000	1.00000000000000000
CYP3A5	1.00000000000000000	95.10760941884552722	1.00000000000000000	1.00000000000000000	1.00000000000000000	1.00000000000000000	1.00000000000000000	1.00000000000000000	1.00000000000000000	1.00000000000000000	1.00000000000000000	1.00000000000000000	1.00000000000000000	1.00000000000000000	1.00000000000000000	1.00000000000000000
CYP4B1	1.00000000000000000	1.00000000000000000	1.00000000000000000	1.00000000000000000	440.12003840306516622	1394.08592550361822759	133.88626443605730287	1.00000000000000000	1.00000000000000000	1.00000000000000000	1.00000000000000000	1.00000000000000000	1.00000000000000000	1.00000000000000000	106.19368767893926986	1.00000000000000000
CYP4X1	1.00000000000000000	1.00000000000000000	1.00000000000000000	1.00000000000000000	49.83728781436723665	148.97104735068487003	1.00000000000000000	1.00000000000000000	1.00000000000000000	1.00000000000000000	1.00000000000000000	1.00000000000000000	1.00000000000000000	1.00000000000000000	1.00000000000000000	1.00000000000000000
CYP51A1	1.00000000000000000	1.00000000000000000	1.00000000000000000	1.00000000000000000	1.00000000000000000	1.00000000000000000	72.62102966950952521	1.00000000000000000	1.00000000000000000	1.00000000000000000	1.00000000000000000	1.00000000000000000	1.00000000000000000	1.00000000000000000	1.00000000000000000	1.00000000000000000
CYR61	287.26428365344486338	1.00000000000000000	243.37302738636731192	260.73985323940434000	170.83740154595201943	175.96736625729781167	122.03950882069591444	1.00000000000000000	1.00000000000000000	1.00000000000000000	1.00000000000000000	1.00000000000000000	1.00000000000000000	1.00000000000000000	2159.25465232213718991	814.65522045861700917
CYTH1	92.81822899267602622	1.00000000000000000	96.00674300290378937	1.00000000000000000	1.00000000000000000	1.00000000000000000	1.00000000000000000	100.90632715593450541	152.83366738166165533	68.07208189764010342	50.36859538669241942	104.38458596216935348	1.00000000000000000	95.28172591946029968	1.00000000000000000	1.00000000000000000
CYTH4	1.00000000000000000	1.00000000000000000	1.00000000000000000	1.00000000000000000	1.00000000000000000	1.00000000000000000	1.00000000000000000	1.00000000000000000	1.00000000000000000	64.02568205612789143	1.00000000000000000	1.00000000000000000	1.00000000000000000	60.42423903464610646	1.00000000000000000	1.00000000000000000
CYTIP	1.00000000000000000	1.00000000000000000	1.00000000000000000	1.00000000000000000	1.00000000000000000	1.00000000000000000	1.00000000000000000	331.40554353147007305	583.14885176323912219	247.34781016030780165	96.17370251730160646	93.61445274758975188	1.00000000000000000	215.46370266178425368	1.00000000000000000	1.00000000000000000
CYYR1	433.45632834045892423	168.73572447324551149	299.33990625439025735	1.00000000000000000	1.00000000000000000	1.00000000000000000	1.00000000000000000	1.00000000000000000	1.00000000000000000	1.00000000000000000	1.00000000000000000	1.00000000000000000	1.00000000000000000	1.00000000000000000	1.00000000000000000	1.00000000000000000
DAAM1	87.11023711656996227	268.01943995800121456	151.48091706665186962	95.86126442867610820	1.00000000000000000	103.38492966120799110	1.00000000000000000	1.00000000000000000	1.00000000000000000	1.00000000000000000	1.00000000000000000	1.00000000000000000	1.00000000000000000	1.00000000000000000	133.36339678528722175	114.57647347145795891
DAB2	1.00000000000000000	1.00000000000000000	103.61097590593772111	136.48387914440695567	1.00000000000000000	1.00000000000000000	38.15594490624201995	1.00000000000000000	1.00000000000000000	118.99579185502703638	307.63237124662072119	254.60158071041487915	1.00000000000000000	1.00000000000000000	122.75761137178797355	1.00000000000000000
DACH1	105.44000365490019533	1.00000000000000000	1.00000000000000000	1.00000000000000000	1.00000000000000000	1.00000000000000000	1.00000000000000000	1.00000000000000000	1.00000000000000000	1.00000000000000000	1.00000000000000000	1.00000000000000000	1.00000000000000000	1.00000000000000000	1.00000000000000000	1.00000000000000000
DALRD3	1.00000000000000000	1.00000000000000000	1.00000000000000000	1.00000000000000000	1.00000000000000000	197.93957998586890312	1.00000000000000000	1.00000000000000000	1.00000000000000000	1.00000000000000000	1.00000000000000000	1.00000000000000000	1.00000000000000000	1.00000000000000000	1.00000000000000000	1.00000000000000000
DAP	1.00000000000000000	1.00000000000000000	1.00000000000000000	1.00000000000000000	54.27471442371163590	59.72863889840458995	69.60787481655323461	57.78591464026199986	1.00000000000000000	44.92067172470542147	34.63879216714233422	1.00000000000000000	1.00000000000000000	1.00000000000000000	72.88010508363964846	62.77408954117771600
DAP3	1.00000000000000000	1.00000000000000000	1.00000000000000000	1.00000000000000000	1.00000000000000000	51.72708270131945341	50.84581431436262022	1.00000000000000000	88.83191729117474722	65.42344811108218039	49.65286212951590272	60.46952617644686967	1.00000000000000000	39.98674135854445666	56.85553733659597242	1.00000000000000000
DAPK1	1.00000000000000000	1.00000000000000000	1.00000000000000000	64.33911471486416644	70.54516802803318853	1.00000000000000000	35.83241556725815258	1.00000000000000000	1.00000000000000000	46.38173630388757118	48.77888202589631561	41.73077505760438299	1.00000000000000000	1.00000000000000000	1.00000000000000000	1.00000000000000000
DAPK2	1.00000000000000000	1.00000000000000000	1.00000000000000000	1.00000000000000000	1.00000000000000000	1.00000000000000000	40.27069564206023244	1.00000000000000000	1.00000000000000000	1.00000000000000000	1.00000000000000000	1.00000000000000000	1.00000000000000000	1.00000000000000000	1.00000000000000000	1.00000000000000000
DAPK3	1.00000000000000000	151.57280371446020695	75.13340595897287244	1.00000000000000000	1.00000000000000000	1.00000000000000000	1.00000000000000000	1.00000000000000000	1.00000000000000000	1.00000000000000000	1.00000000000000000	1.00000000000000000	1.00000000000000000	1.00000000000000000	1.00000000000000000	101.03547226853025620
DAPP1	1.00000000000000000	1.00000000000000000	1.00000000000000000	1.00000000000000000	1.00000000000000000	51.32180283888796879	1.00000000000000000	71.92587215926417343	1.00000000000000000	62.42038628251385290	1.00000000000000000	1.00000000000000000	1.00000000000000000	1.00000000000000000	1.00000000000000000	1.00000000000000000
DAW1	1.00000000000000000	1.00000000000000000	1.00000000000000000	1.00000000000000000	1.00000000000000000	170.31347968271415994	1.00000000000000000	1.00000000000000000	1.00000000000000000	1.00000000000000000	1.00000000000000000	1.00000000000000000	1.00000000000000000	1.00000000000000000	1.00000000000000000	1.00000000000000000
DAXX	1.00000000000000000	1.00000000000000000	1.00000000000000000	1.00000000000000000	1.00000000000000000	1.00000000000000000	1.00000000000000000	1.00000000000000000	99.93121154280413521	1.00000000000000000	23.32891149760335736	1.00000000000000000	1.00000000000000000	1.00000000000000000	1.00000000000000000	1.00000000000000000
DBN1	1.00000000000000000	1.00000000000000000	1.00000000000000000	84.45955158203867086	1.00000000000000000	1.00000000000000000	1.00000000000000000	1.00000000000000000	1.00000000000000000	1.00000000000000000	1.00000000000000000	1.00000000000000000	1.00000000000000000	1.00000000000000000	125.71510405686542811	45.16978708763436146
DCAF12	1.00000000000000000	1.00000000000000000	1.00000000000000000	1.00000000000000000	1.00000000000000000	1.00000000000000000	1.00000000000000000	1.00000000000000000	1.00000000000000000	1.00000000000000000	26.60979717592655192	1.00000000000000000	1.00000000000000000	1.00000000000000000	1.00000000000000000	1.00000000000000000
DCBLD2	1.00000000000000000	1.00000000000000000	1.00000000000000000	1.00000000000000000	1.00000000000000000	1.00000000000000000	39.77585524615977874	1.00000000000000000	1.00000000000000000	1.00000000000000000	1.00000000000000000	1.00000000000000000	1.00000000000000000	1.00000000000000000	1.00000000000000000	1.00000000000000000
DCDC1	1.00000000000000000	1.00000000000000000	1.00000000000000000	1.00000000000000000	1.00000000000000000	99.35874503601159802	1.00000000000000000	1.00000000000000000	1.00000000000000000	1.00000000000000000	1.00000000000000000	1.00000000000000000	1.00000000000000000	1.00000000000000000	1.00000000000000000	1.00000000000000000
DCDC2B	1.00000000000000000	1.00000000000000000	1.00000000000000000	1.00000000000000000	1.00000000000000000	201.84137045333352489	1.00000000000000000	1.00000000000000000	1.00000000000000000	1.00000000000000000	1.00000000000000000	1.00000000000000000	1.00000000000000000	1.00000000000000000	1.00000000000000000	1.00000000000000000
DCK	1.00000000000000000	1.00000000000000000	1.00000000000000000	1.00000000000000000	1.00000000000000000	1.00000000000000000	1.00000000000000000	69.85815304593999997	76.47636603604186689	67.23560328489018900	1.00000000000000000	1.00000000000000000	1.00000000000000000	1.00000000000000000	1.00000000000000000	1.00000000000000000
DCLK1	1.00000000000000000	1.00000000000000000	1.00000000000000000	1.00000000000000000	1.00000000000000000	1.00000000000000000	1.00000000000000000	1.00000000000000000	1.00000000000000000	1.00000000000000000	1.00000000000000000	1.00000000000000000	1.00000000000000000	1.00000000000000000	82.58846715885258050	1.00000000000000000
DCN	1.00000000000000000	1.00000000000000000	1.00000000000000000	1.00000000000000000	1.00000000000000000	1.00000000000000000	1.00000000000000000	1.00000000000000000	1.00000000000000000	1.00000000000000000	1.00000000000000000	1.00000000000000000	1.00000000000000000	1.00000000000000000	11305.86379194342043775	773.44250034857691389
DCP2	1.00000000000000000	1.00000000000000000	1.00000000000000000	1.00000000000000000	1.00000000000000000	1.00000000000000000	1.00000000000000000	1.00000000000000000	1.00000000000000000	44.65934665682008387	37.71557446323658525	1.00000000000000000	1.00000000000000000	82.51284106183602773	1.00000000000000000	1.00000000000000000
DCTN1	1.00000000000000000	1.00000000000000000	1.00000000000000000	1.00000000000000000	1.00000000000000000	1.00000000000000000	52.27853116695386859	1.00000000000000000	1.00000000000000000	1.00000000000000000	1.00000000000000000	1.00000000000000000	1.00000000000000000	1.00000000000000000	1.00000000000000000	1.00000000000000000
DCTPP1	1.00000000000000000	1.00000000000000000	1.00000000000000000	64.16313604012330529	1.00000000000000000	61.11873806518844532	1.00000000000000000	1.00000000000000000	1.00000000000000000	1.00000000000000000	37.21342899383972025	1.00000000000000000	1.00000000000000000	1.00000000000000000	1.00000000000000000	1.00000000000000000
DCUN1D1	1.00000000000000000	1.00000000000000000	1.00000000000000000	1.00000000000000000	1.00000000000000000	1.00000000000000000	1.00000000000000000	1.00000000000000000	1.00000000000000000	1.00000000000000000	37.34016616561342516	1.00000000000000000	1.00000000000000000	1.00000000000000000	1.00000000000000000	1.00000000000000000
DCUN1D5	1.00000000000000000	1.00000000000000000	1.00000000000000000	1.00000000000000000	1.00000000000000000	1.00000000000000000	38.37452683565104650	1.00000000000000000	1.00000000000000000	1.00000000000000000	43.58791334054463107	39.85066304609451748	1.00000000000000000	1.00000000000000000	1.00000000000000000	1.00000000000000000
DDAH1	1.00000000000000000	1.00000000000000000	1.00000000000000000	1.00000000000000000	1.00000000000000000	61.34622563000184670	70.27583399031051670	1.00000000000000000	1.00000000000000000	1.00000000000000000	1.00000000000000000	1.00000000000000000	1.00000000000000000	1.00000000000000000	1.00000000000000000	1.00000000000000000
DDAH2	141.06767208970367733	159.25324195894816626	89.98742797338439914	159.79044432774611550	1.00000000000000000	87.47464461402876168	1.00000000000000000	1.00000000000000000	1.00000000000000000	137.38231667467533725	149.18807632748377046	90.31300849097502237	230.35465270824124673	62.94253832497829393	225.71791685098725111	189.44952213604815938
DDHD1	1.00000000000000000	1.00000000000000000	1.00000000000000000	1.00000000000000000	1.00000000000000000	1.00000000000000000	1.00000000000000000	1.00000000000000000	1.00000000000000000	1.00000000000000000	65.41610656857731954	1.00000000000000000	1.00000000000000000	1.00000000000000000	1.00000000000000000	1.00000000000000000
DDIT3	1.00000000000000000	1.00000000000000000	1.00000000000000000	1.00000000000000000	1.00000000000000000	50.08192239777208243	48.07034828497709356	117.85252040733450940	112.71854568866028501	77.40492057475979948	70.85391811662492501	45.78516060850206770	202.63191180045404849	1.00000000000000000	101.97112550995952063	96.60912189338104383
DDIT4	546.15811262579336471	506.09870641580226902	568.29465440877845595	382.01503746636609549	226.03408577146467451	163.53178328445392253	1.00000000000000000	348.02986745938807189	766.34737061564499072	356.98701328709199743	50.62834377385669882	125.92708449342207189	864.89118557679853438	329.32963162110132771	178.04461942384222084	153.65224706644420394
DDR1	1.00000000000000000	1.00000000000000000	1.00000000000000000	1.00000000000000000	60.44653267865952273	115.42173032701576574	1.00000000000000000	1.00000000000000000	1.00000000000000000	1.00000000000000000	1.00000000000000000	1.00000000000000000	1.00000000000000000	1.00000000000000000	1.00000000000000000	1.00000000000000000
DDR2	1.00000000000000000	1.00000000000000000	1.00000000000000000	1.00000000000000000	1.00000000000000000	1.00000000000000000	1.00000000000000000	1.00000000000000000	1.00000000000000000	1.00000000000000000	1.00000000000000000	1.00000000000000000	1.00000000000000000	1.00000000000000000	182.98279781904494712	70.41719875670062834
DDX27	1.00000000000000000	1.00000000000000000	1.00000000000000000	1.00000000000000000	1.00000000000000000	1.00000000000000000	34.05686601867352437	1.00000000000000000	1.00000000000000000	48.07197177808353672	1.00000000000000000	1.00000000000000000	1.00000000000000000	1.00000000000000000	44.39502636531386770	1.00000000000000000
DDX39A	1.00000000000000000	124.91229654117047687	1.00000000000000000	84.03970560525220890	1.00000000000000000	61.65763887355087292	1.00000000000000000	94.96645839578808079	135.49094325872721356	73.11253406085329232	45.87123639322100388	65.80354533545711604	89.89674831639514707	51.99287125387179742	56.15452680313099165	1.00000000000000000
DDX39B	1.00000000000000000	1.00000000000000000	1.00000000000000000	1.00000000000000000	1.00000000000000000	1.00000000000000000	1.00000000000000000	1.00000000000000000	1.00000000000000000	1.00000000000000000	1.00000000000000000	1.00000000000000000	1.00000000000000000	1.00000000000000000	60.53922021197276138	1.00000000000000000
DDX3Y	1.00000000000000000	137.40945504601924654	1.00000000000000000	1.00000000000000000	1.00000000000000000	58.91095591202752502	1.00000000000000000	1.00000000000000000	1.00000000000000000	65.10587048914342745	58.27099225906612645	83.37313301153581335	1.00000000000000000	79.80983736334114553	74.97559488248874970	1.00000000000000000
DDX54	1.00000000000000000	1.00000000000000000	1.00000000000000000	1.00000000000000000	1.00000000000000000	1.00000000000000000	46.02842731527680797	1.00000000000000000	1.00000000000000000	1.00000000000000000	1.00000000000000000	1.00000000000000000	1.00000000000000000	1.00000000000000000	1.00000000000000000	1.00000000000000000
DDX58	68.61041962994367793	1.00000000000000000	1.00000000000000000	1.00000000000000000	1.00000000000000000	1.00000000000000000	1.00000000000000000	1.00000000000000000	1.00000000000000000	1.00000000000000000	1.00000000000000000	1.00000000000000000	1.00000000000000000	1.00000000000000000	1.00000000000000000	1.00000000000000000
DDX6	80.57669823163971046	97.64002529502441519	1.00000000000000000	107.35948494889160543	53.12921363776521133	71.19267944638028212	1.00000000000000000	80.63685969094652251	133.14438476346290940	75.02894472138946469	44.34051253732835818	1.00000000000000000	167.29241880341319870	73.51775466904224743	93.40366834645855931	99.86959337247832025
DDX60L	1.00000000000000000	1.00000000000000000	1.00000000000000000	1.00000000000000000	1.00000000000000000	1.00000000000000000	1.00000000000000000	1.00000000000000000	1.00000000000000000	1.00000000000000000	39.26515576727322099	1.00000000000000000	1.00000000000000000	1.00000000000000000	1.00000000000000000	1.00000000000000000
DEDD	1.00000000000000000	1.00000000000000000	79.16496501302408717	1.00000000000000000	1.00000000000000000	1.00000000000000000	1.00000000000000000	1.00000000000000000	1.00000000000000000	1.00000000000000000	1.00000000000000000	1.00000000000000000	1.00000000000000000	1.00000000000000000	1.00000000000000000	1.00000000000000000
DEDD2	1.00000000000000000	1.00000000000000000	1.00000000000000000	1.00000000000000000	1.00000000000000000	1.00000000000000000	1.00000000000000000	81.72845119830542160	125.30774889856868981	39.75036571346331016	35.87843366510133336	1.00000000000000000	1.00000000000000000	59.32836509650110202	1.00000000000000000	1.00000000000000000
DEF6	1.00000000000000000	1.00000000000000000	1.00000000000000000	1.00000000000000000	1.00000000000000000	1.00000000000000000	1.00000000000000000	1.00000000000000000	152.68236456292689240	55.17940759435184361	1.00000000000000000	1.00000000000000000	1.00000000000000000	1.00000000000000000	1.00000000000000000	1.00000000000000000
DEF8	1.00000000000000000	1.00000000000000000	1.00000000000000000	1.00000000000000000	1.00000000000000000	1.00000000000000000	1.00000000000000000	1.00000000000000000	1.00000000000000000	1.00000000000000000	1.00000000000000000	56.37642196541802520	1.00000000000000000	1.00000000000000000	1.00000000000000000	48.02818323220475349
DEFB1	1.00000000000000000	1.00000000000000000	1.00000000000000000	1.00000000000000000	1.00000000000000000	1.00000000000000000	1.00000000000000000	1.00000000000000000	1.00000000000000000	1.00000000000000000	113.70915071952057929	1.00000000000000000	1.00000000000000000	1.00000000000000000	1.00000000000000000	1.00000000000000000
DEGS2	1.00000000000000000	1.00000000000000000	1.00000000000000000	1.00000000000000000	1.00000000000000000	221.03727555785937398	1.00000000000000000	1.00000000000000000	1.00000000000000000	1.00000000000000000	1.00000000000000000	1.00000000000000000	1.00000000000000000	1.00000000000000000	1.00000000000000000	1.00000000000000000
DENND1B	1.00000000000000000	1.00000000000000000	1.00000000000000000	1.00000000000000000	1.00000000000000000	1.00000000000000000	1.00000000000000000	1.00000000000000000	1.00000000000000000	49.77797468637253075	1.00000000000000000	1.00000000000000000	89.71497643326802063	1.00000000000000000	1.00000000000000000	1.00000000000000000
DENND2D	1.00000000000000000	1.00000000000000000	1.00000000000000000	1.00000000000000000	1.00000000000000000	1.00000000000000000	1.00000000000000000	1.00000000000000000	137.39492251021565039	1.00000000000000000	26.34847563009464366	1.00000000000000000	1.00000000000000000	1.00000000000000000	1.00000000000000000	1.00000000000000000
DENND3	1.00000000000000000	1.00000000000000000	1.00000000000000000	1.00000000000000000	1.00000000000000000	1.00000000000000000	1.00000000000000000	1.00000000000000000	1.00000000000000000	1.00000000000000000	1.00000000000000000	1.00000000000000000	1.00000000000000000	80.63738595146475063	1.00000000000000000	1.00000000000000000
DENND4A	1.00000000000000000	1.00000000000000000	1.00000000000000000	1.00000000000000000	1.00000000000000000	1.00000000000000000	1.00000000000000000	1.00000000000000000	1.00000000000000000	45.90968627961965609	1.00000000000000000	1.00000000000000000	1.00000000000000000	1.00000000000000000	1.00000000000000000	1.00000000000000000
DENND4C	1.00000000000000000	1.00000000000000000	1.00000000000000000	1.00000000000000000	1.00000000000000000	1.00000000000000000	1.00000000000000000	1.00000000000000000	1.00000000000000000	1.00000000000000000	69.11972263918524106	55.80711791452772985	1.00000000000000000	1.00000000000000000	1.00000000000000000	1.00000000000000000
DENND5A	1.00000000000000000	1.00000000000000000	1.00000000000000000	1.00000000000000000	1.00000000000000000	1.00000000000000000	1.00000000000000000	1.00000000000000000	1.00000000000000000	1.00000000000000000	50.30765540823384896	54.76382897326054433	1.00000000000000000	63.88544856731108723	1.00000000000000000	1.00000000000000000
DENND6B	1.00000000000000000	1.00000000000000000	1.00000000000000000	1.00000000000000000	1.00000000000000000	147.39006015000208549	1.00000000000000000	1.00000000000000000	1.00000000000000000	1.00000000000000000	1.00000000000000000	1.00000000000000000	1.00000000000000000	1.00000000000000000	1.00000000000000000	1.00000000000000000
DENR	1.00000000000000000	1.00000000000000000	1.00000000000000000	1.00000000000000000	1.00000000000000000	66.10051844383751529	32.68324219983193046	65.49235818458515723	78.79038493002850885	58.27318663264658483	35.21337520760631179	58.95991828749686903	1.00000000000000000	1.00000000000000000	61.81516060377644095	1.00000000000000000
DERL2	1.00000000000000000	1.00000000000000000	1.00000000000000000	63.74143826292395687	41.42134171669134446	46.65597712675571529	39.76453520440087885	77.65511660527783988	74.11102047960298478	41.35883396403558265	53.24082956690978818	44.47471307139350927	1.00000000000000000	1.00000000000000000	88.78883027571505693	1.00000000000000000
DERL3	1.00000000000000000	1.00000000000000000	1.00000000000000000	1.00000000000000000	1.00000000000000000	1.00000000000000000	1.00000000000000000	213.47260921172707526	1.00000000000000000	1.00000000000000000	1.00000000000000000	1.00000000000000000	1.00000000000000000	1.00000000000000000	1.00000000000000000	1.00000000000000000
DES	1.00000000000000000	1.00000000000000000	1.00000000000000000	1.00000000000000000	1.00000000000000000	1.00000000000000000	1.00000000000000000	1.00000000000000000	1.00000000000000000	1.00000000000000000	1.00000000000000000	1.00000000000000000	1.00000000000000000	1.00000000000000000	1.00000000000000000	1565.98450656633986000
DESI1	1.00000000000000000	1.00000000000000000	1.00000000000000000	1.00000000000000000	1.00000000000000000	1.00000000000000000	73.47101424537417813	1.00000000000000000	1.00000000000000000	1.00000000000000000	50.18836146770109252	1.00000000000000000	1.00000000000000000	1.00000000000000000	1.00000000000000000	1.00000000000000000
DESI2	1.00000000000000000	1.00000000000000000	1.00000000000000000	1.00000000000000000	1.00000000000000000	71.18534486699689978	117.82188356841378152	1.00000000000000000	1.00000000000000000	1.00000000000000000	1.00000000000000000	1.00000000000000000	1.00000000000000000	1.00000000000000000	88.72281206747908300	59.63733582402008437
DGKD	1.00000000000000000	1.00000000000000000	1.00000000000000000	1.00000000000000000	1.00000000000000000	1.00000000000000000	43.21525739675141153	1.00000000000000000	1.00000000000000000	1.00000000000000000	1.00000000000000000	1.00000000000000000	1.00000000000000000	1.00000000000000000	1.00000000000000000	1.00000000000000000
DGKE	1.00000000000000000	105.60544177061643722	1.00000000000000000	1.00000000000000000	1.00000000000000000	1.00000000000000000	1.00000000000000000	1.00000000000000000	1.00000000000000000	1.00000000000000000	1.00000000000000000	1.00000000000000000	1.00000000000000000	1.00000000000000000	1.00000000000000000	1.00000000000000000
DGKG	1.00000000000000000	1.00000000000000000	1.00000000000000000	1.00000000000000000	1.00000000000000000	1.00000000000000000	1.00000000000000000	1.00000000000000000	1.00000000000000000	1.00000000000000000	1.00000000000000000	1.00000000000000000	1.00000000000000000	1.00000000000000000	1.00000000000000000	114.57523237793851933
DGKH	1.00000000000000000	1.00000000000000000	1.00000000000000000	1.00000000000000000	1.00000000000000000	82.31110918849925895	1.00000000000000000	1.00000000000000000	1.00000000000000000	1.00000000000000000	1.00000000000000000	1.00000000000000000	1.00000000000000000	1.00000000000000000	1.00000000000000000	50.49417397339104951
DGKZ	1.00000000000000000	122.69146286325975836	1.00000000000000000	1.00000000000000000	1.00000000000000000	1.00000000000000000	1.00000000000000000	1.00000000000000000	91.69835899769216780	1.00000000000000000	1.00000000000000000	1.00000000000000000	1.00000000000000000	1.00000000000000000	1.00000000000000000	1.00000000000000000
DHCR24	1.00000000000000000	1.00000000000000000	1.00000000000000000	1.00000000000000000	198.64477354382816543	254.49103408853176234	425.27873426332996587	1.00000000000000000	1.00000000000000000	1.00000000000000000	1.00000000000000000	1.00000000000000000	1.00000000000000000	1.00000000000000000	1.00000000000000000	1.00000000000000000
DHCR7	1.00000000000000000	1.00000000000000000	1.00000000000000000	1.00000000000000000	1.00000000000000000	1.00000000000000000	71.31712017101705214	1.00000000000000000	1.00000000000000000	1.00000000000000000	1.00000000000000000	1.00000000000000000	1.00000000000000000	1.00000000000000000	1.00000000000000000	1.00000000000000000
DHODH	1.00000000000000000	1.00000000000000000	1.00000000000000000	104.85519853813021030	1.00000000000000000	1.00000000000000000	1.00000000000000000	1.00000000000000000	1.00000000000000000	1.00000000000000000	1.00000000000000000	1.00000000000000000	1.00000000000000000	1.00000000000000000	1.00000000000000000	1.00000000000000000
DHPS	1.00000000000000000	1.00000000000000000	1.00000000000000000	82.45163536211501309	1.00000000000000000	91.02401722010333174	54.12397099298540581	1.00000000000000000	91.90949035889617846	1.00000000000000000	50.25543613396729370	1.00000000000000000	1.00000000000000000	1.00000000000000000	50.94666056507433183	92.85435593181406944
DHRS3	88.97531524451478901	1.00000000000000000	1.00000000000000000	1.00000000000000000	105.82427948819325536	77.59687176774475859	45.57996342651276223	1.00000000000000000	1.00000000000000000	1.00000000000000000	34.62852928668372954	1.00000000000000000	1.00000000000000000	1.00000000000000000	62.41500275190274039	1.00000000000000000
DHRS4	1.00000000000000000	1.00000000000000000	1.00000000000000000	1.00000000000000000	1.00000000000000000	1.00000000000000000	1.00000000000000000	1.00000000000000000	1.00000000000000000	1.00000000000000000	1.00000000000000000	40.37364215733540362	1.00000000000000000	1.00000000000000000	1.00000000000000000	1.00000000000000000
DHRS7B	1.00000000000000000	1.00000000000000000	89.25340463019992399	1.00000000000000000	1.00000000000000000	75.45107213813754754	1.00000000000000000	1.00000000000000000	1.00000000000000000	1.00000000000000000	1.00000000000000000	1.00000000000000000	1.00000000000000000	1.00000000000000000	1.00000000000000000	1.00000000000000000
DHRS9	1.00000000000000000	1.00000000000000000	1.00000000000000000	1.00000000000000000	1.00000000000000000	1.00000000000000000	1.00000000000000000	1.00000000000000000	1.00000000000000000	1.00000000000000000	1.00000000000000000	1.00000000000000000	201.66339566585648413	1.00000000000000000	1.00000000000000000	1.00000000000000000
DHX29	1.00000000000000000	1.00000000000000000	60.63696978586911257	1.00000000000000000	69.21343633142170404	50.48671810308512420	37.40410182826802554	1.00000000000000000	1.00000000000000000	1.00000000000000000	45.62163283510027156	44.61184372488263961	1.00000000000000000	1.00000000000000000	90.19259993197576364	1.00000000000000000
DHX30	1.00000000000000000	1.00000000000000000	1.00000000000000000	91.91426115300767208	1.00000000000000000	96.01715227839416400	27.94097380610048020	1.00000000000000000	1.00000000000000000	1.00000000000000000	1.00000000000000000	1.00000000000000000	1.00000000000000000	1.00000000000000000	1.00000000000000000	1.00000000000000000
DIAPH1	1.00000000000000000	1.00000000000000000	1.00000000000000000	1.00000000000000000	1.00000000000000000	1.00000000000000000	42.06546482577405044	1.00000000000000000	102.64690194492476394	63.24369810170198036	62.26894604642658493	64.27263552212536979	1.00000000000000000	99.14573022476641029	1.00000000000000000	1.00000000000000000
DIAPH2	1.00000000000000000	1.00000000000000000	1.00000000000000000	1.00000000000000000	1.00000000000000000	1.00000000000000000	32.58315722998051456	1.00000000000000000	1.00000000000000000	1.00000000000000000	1.00000000000000000	1.00000000000000000	1.00000000000000000	1.00000000000000000	86.63469270157025903	57.90787175175005785
DIO3OS	1.00000000000000000	1.00000000000000000	1.00000000000000000	1.00000000000000000	1.00000000000000000	1.00000000000000000	1.00000000000000000	1.00000000000000000	1.00000000000000000	1.00000000000000000	1.00000000000000000	1.00000000000000000	1.00000000000000000	1.00000000000000000	77.81086041155852229	1.00000000000000000
DIS3	1.00000000000000000	1.00000000000000000	1.00000000000000000	1.00000000000000000	1.00000000000000000	1.00000000000000000	1.00000000000000000	1.00000000000000000	1.00000000000000000	1.00000000000000000	1.00000000000000000	1.00000000000000000	1.00000000000000000	1.00000000000000000	49.83095287107144600	1.00000000000000000
DISP1	1.00000000000000000	135.82871635594514714	1.00000000000000000	1.00000000000000000	1.00000000000000000	1.00000000000000000	1.00000000000000000	1.00000000000000000	1.00000000000000000	1.00000000000000000	1.00000000000000000	1.00000000000000000	1.00000000000000000	1.00000000000000000	1.00000000000000000	1.00000000000000000
DIXDC1	1.00000000000000000	1.00000000000000000	75.23418433837494490	1.00000000000000000	1.00000000000000000	45.70061227003327531	1.00000000000000000	1.00000000000000000	1.00000000000000000	1.00000000000000000	1.00000000000000000	1.00000000000000000	1.00000000000000000	1.00000000000000000	1.00000000000000000	71.91087504868671942
DKK2	503.82735732900755465	1.00000000000000000	1.00000000000000000	1.00000000000000000	1.00000000000000000	1.00000000000000000	1.00000000000000000	1.00000000000000000	1.00000000000000000	1.00000000000000000	1.00000000000000000	1.00000000000000000	1.00000000000000000	1.00000000000000000	1.00000000000000000	1.00000000000000000
DKK3	1.00000000000000000	1.00000000000000000	131.80618183671941779	121.24998978192242305	1.00000000000000000	1.00000000000000000	1.00000000000000000	1.00000000000000000	1.00000000000000000	1.00000000000000000	1.00000000000000000	1.00000000000000000	1.00000000000000000	1.00000000000000000	238.49619661405088777	255.68403096158442622
DLC1	98.28516047025182445	209.98304735258875553	322.56119113530047571	1.00000000000000000	1.00000000000000000	1.00000000000000000	156.91312382801149283	1.00000000000000000	1.00000000000000000	1.00000000000000000	1.00000000000000000	1.00000000000000000	76.32131158198927778	1.00000000000000000	144.98900416042877737	76.99675226623709534
DLD	1.00000000000000000	1.00000000000000000	1.00000000000000000	1.00000000000000000	1.00000000000000000	1.00000000000000000	1.00000000000000000	1.00000000000000000	1.00000000000000000	33.90470329651755321	65.08454730114456765	45.34758566952655912	1.00000000000000000	1.00000000000000000	1.00000000000000000	83.31306444279591972
DLEC1	1.00000000000000000	1.00000000000000000	1.00000000000000000	1.00000000000000000	1.00000000000000000	191.56795230738080704	1.00000000000000000	1.00000000000000000	1.00000000000000000	1.00000000000000000	1.00000000000000000	1.00000000000000000	1.00000000000000000	1.00000000000000000	1.00000000000000000	1.00000000000000000
DLGAP4	1.00000000000000000	70.07668496233721100	1.00000000000000000	73.01786006826286268	1.00000000000000000	1.00000000000000000	1.00000000000000000	1.00000000000000000	1.00000000000000000	1.00000000000000000	1.00000000000000000	1.00000000000000000	1.00000000000000000	1.00000000000000000	45.37315295091578093	70.35655991410071408
DLL4	177.46031391272367728	169.01461345766816180	1.00000000000000000	1.00000000000000000	1.00000000000000000	1.00000000000000000	1.00000000000000000	1.00000000000000000	1.00000000000000000	1.00000000000000000	1.00000000000000000	1.00000000000000000	1.00000000000000000	1.00000000000000000	1.00000000000000000	1.00000000000000000
DMBT1	1.00000000000000000	1.00000000000000000	1.00000000000000000	1.00000000000000000	1.00000000000000000	1.00000000000000000	106.16489127151078264	1.00000000000000000	1.00000000000000000	1.00000000000000000	1.00000000000000000	1.00000000000000000	1.00000000000000000	1.00000000000000000	1.00000000000000000	1.00000000000000000
DMD	1.00000000000000000	1.00000000000000000	1.00000000000000000	1.00000000000000000	1.00000000000000000	63.74444250509117893	1.00000000000000000	1.00000000000000000	1.00000000000000000	1.00000000000000000	1.00000000000000000	1.00000000000000000	1.00000000000000000	1.00000000000000000	1.00000000000000000	155.06162955560122896
DMKN	1.00000000000000000	1.00000000000000000	1.00000000000000000	1.00000000000000000	103.65538180768184873	444.39260351265670579	152.67825253152102505	1.00000000000000000	1.00000000000000000	1.00000000000000000	1.00000000000000000	1.00000000000000000	1.00000000000000000	1.00000000000000000	1.00000000000000000	1.00000000000000000
DMPK	1.00000000000000000	1.00000000000000000	1.00000000000000000	1.00000000000000000	1.00000000000000000	1.00000000000000000	1.00000000000000000	1.00000000000000000	1.00000000000000000	1.00000000000000000	1.00000000000000000	1.00000000000000000	1.00000000000000000	1.00000000000000000	1.00000000000000000	111.11047171981921622
DMTN	1.00000000000000000	1.00000000000000000	1.00000000000000000	181.97977287177906192	1.00000000000000000	1.00000000000000000	1.00000000000000000	1.00000000000000000	1.00000000000000000	1.00000000000000000	1.00000000000000000	1.00000000000000000	1.00000000000000000	1.00000000000000000	1.00000000000000000	1.00000000000000000
DMXL2	1.00000000000000000	1.00000000000000000	1.00000000000000000	1.00000000000000000	1.00000000000000000	1.00000000000000000	1.00000000000000000	1.00000000000000000	1.00000000000000000	1.00000000000000000	49.72917335660690696	80.39372598312544937	1.00000000000000000	148.76844528051901762	1.00000000000000000	1.00000000000000000
DNAAF1	1.00000000000000000	1.00000000000000000	1.00000000000000000	1.00000000000000000	1.00000000000000000	651.31820896922272368	1.00000000000000000	1.00000000000000000	1.00000000000000000	1.00000000000000000	1.00000000000000000	1.00000000000000000	1.00000000000000000	1.00000000000000000	1.00000000000000000	1.00000000000000000
DNAAF3	1.00000000000000000	1.00000000000000000	1.00000000000000000	1.00000000000000000	1.00000000000000000	191.01456748344978109	1.00000000000000000	1.00000000000000000	1.00000000000000000	1.00000000000000000	1.00000000000000000	1.00000000000000000	1.00000000000000000	1.00000000000000000	1.00000000000000000	1.00000000000000000
DNAH10	1.00000000000000000	1.00000000000000000	1.00000000000000000	1.00000000000000000	1.00000000000000000	332.49564360069649638	1.00000000000000000	1.00000000000000000	1.00000000000000000	1.00000000000000000	1.00000000000000000	1.00000000000000000	1.00000000000000000	1.00000000000000000	1.00000000000000000	1.00000000000000000
DNAH11	1.00000000000000000	1.00000000000000000	1.00000000000000000	1.00000000000000000	1.00000000000000000	318.69917540661020894	1.00000000000000000	1.00000000000000000	1.00000000000000000	1.00000000000000000	1.00000000000000000	1.00000000000000000	1.00000000000000000	1.00000000000000000	1.00000000000000000	1.00000000000000000
DNAH12	1.00000000000000000	1.00000000000000000	1.00000000000000000	1.00000000000000000	1.00000000000000000	650.79012678516653523	1.00000000000000000	1.00000000000000000	1.00000000000000000	1.00000000000000000	1.00000000000000000	1.00000000000000000	1.00000000000000000	1.00000000000000000	1.00000000000000000	1.00000000000000000
DNAH2	1.00000000000000000	1.00000000000000000	1.00000000000000000	1.00000000000000000	1.00000000000000000	181.96753106791808818	1.00000000000000000	1.00000000000000000	1.00000000000000000	1.00000000000000000	1.00000000000000000	1.00000000000000000	1.00000000000000000	1.00000000000000000	1.00000000000000000	1.00000000000000000
DNAH3	1.00000000000000000	1.00000000000000000	1.00000000000000000	1.00000000000000000	1.00000000000000000	170.22554455597810374	1.00000000000000000	1.00000000000000000	1.00000000000000000	1.00000000000000000	1.00000000000000000	1.00000000000000000	1.00000000000000000	1.00000000000000000	1.00000000000000000	1.00000000000000000
DNAH5	1.00000000000000000	1.00000000000000000	1.00000000000000000	1.00000000000000000	49.86870589650601460	462.77313435266432862	1.00000000000000000	1.00000000000000000	1.00000000000000000	1.00000000000000000	1.00000000000000000	1.00000000000000000	1.00000000000000000	1.00000000000000000	1.00000000000000000	1.00000000000000000
DNAH6	1.00000000000000000	1.00000000000000000	1.00000000000000000	1.00000000000000000	1.00000000000000000	278.26591268642744126	1.00000000000000000	1.00000000000000000	1.00000000000000000	1.00000000000000000	1.00000000000000000	1.00000000000000000	1.00000000000000000	1.00000000000000000	1.00000000000000000	1.00000000000000000
DNAH7	1.00000000000000000	1.00000000000000000	1.00000000000000000	1.00000000000000000	1.00000000000000000	261.61640549527879784	1.00000000000000000	1.00000000000000000	1.00000000000000000	1.00000000000000000	1.00000000000000000	1.00000000000000000	1.00000000000000000	1.00000000000000000	1.00000000000000000	1.00000000000000000
[truncated: 3,592 more rows]
