# Supplementary material for: An integrated cell atlas of the lung in health and disease
Source: Nat Med. 2023 Jun 8;29(6):1563–77. doi: 10.1038/s41591-023-02327-2 (PMC10287567; doi:10.1038/s41591-023-02327-2)
Supplement: Supplementary file 7 — Differential gene expression analysis comparing cells from patients with IPF with high cell type label transfer uncertainty and cells from the same patients with low label transfer uncertainty. Results for both alveolar fibroblasts and alveolar macrophages are included. [file 41591_2023_2327_MOESM7_ESM.zip]

Archive with 2 entries (2 files):
- IPF_high_uncertainty_alv_macro_diff_expr_analysis.csv
- IPF_high_uncertainty_alv_fibro_diff_expr_analysis.csv
