# Supplementary material for: An integrated cell atlas of the lung in health and disease
Source: Nat Med. 2023 Jun 8;29(6):1563–77. doi: 10.1038/s41591-023-02327-2 (PMC10287567; doi:10.1038/s41591-023-02327-2)
Supplement: Supplementary file 7 — Differential gene expression analysis comparing cells from patients with IPF with high cell type label transfer uncertainty and cells from the same patients with low label transfer uncertainty. Results for both alveolar fibroblasts and alveolar macrophages are included. [file 41591_2023_2327_MOESM7_ESM.zip › IPF_high_uncertainty_alv_macro_diff_expr_analysis.csv]

names	scores	logfoldchanges	pvals	pvals_adj	mean_count
TIMP1	8.007071	1.3637905	1.1747295619510234e-15	9.387740957949993e-12	1.9756791915053264
RPL35	6.887879	0.5423542	5.663042999172387e-12	1.7041984065509435e-08	2.5375405784007663
RPL13	6.121212	0.4784902	9.286617737903657e-10	1.1432670673335575e-06	2.980713463765867
RPS9	5.951515	0.46402484	2.6567142126741636e-09	2.7674787590795016e-06	2.4807027880423207
RPS18	5.927273	0.44256037	3.080071992775735e-09	3.0896544389754816e-06	3.0611910242870244
RPL10	5.8656564	0.4121614	4.473589059450061e-09	4.0292330981646165e-06	3.307290911713716
MALAT1	5.862626	0.6965563	4.556029213201965e-09	4.0292330981646165e-06	5.043172178272071
RPL3	5.840404	0.47960898	5.207437317409101e-09	4.407444759522128e-06	2.366766687393993
RPL13A	5.8	0.49856746	6.6314919566523226e-09	5.2825684751168085e-06	2.9313488714836677
RPS28	5.569697	0.40887594	2.5518276152282047e-08	1.919824975856686e-05	2.8857583389906014
RPL35A	5.50101	0.4666328	3.7762157304668875e-08	2.7641899147017616e-05	2.2425691505441114
RPS17	5.4151516	0.4669073	6.123682855089042e-08	4.252662216595682e-05	2.2399089597740067
RGS2	5.341414	1.4392508	9.222429394656526e-08	6.092201895728715e-05	0.8362000333943638
JUNB	5.288889	0.8097217	1.2306161396132408e-07	7.751164540763956e-05	1.6758319379007243
RPS12	5.19899	0.42829716	2.003744129244421e-07	0.00011693244649728013	2.7046847768115314
ZFP36L1	5.1944447	1.0110066	2.0533207683685708e-07	0.00011693244649728013	0.9439516833539761
RPS4X	5.188889	0.47323418	2.115525726763671e-07	0.00011693244649728013	2.207487644274741
RPL29	5.1484847	0.3865416	2.6259899336901634e-07	0.00014224462272812878	2.073217317058863
RPL8	5.09899	0.46224743	3.414707711638533e-07	0.00018134106600395695	2.571377626965551
SLC2A3	5.082828	0.9592742	3.7185585244976913e-07	0.00019367969053364514	0.7788430780233886
RPS6	5.0742426	0.46698272	3.8904281633531233e-07	0.00019880821957784148	2.54817729861001
RPLP2	5.008586	0.36390927	5.483141446815139e-07	0.0002672834349244058	2.836288867122236
RPL41	4.880808	0.27745593	1.0565202263554272e-06	0.0004615289324291998	3.1599988928514633
RPS7	4.8262625	0.4246385	1.3911902978277536e-06	0.0005826226274626943	1.8436156320967716
RPS24	4.8252525	0.4104857	1.3982598872055504e-06	0.0005826226274626943	2.5099644073682774
H3F3B	4.80202	0.4054445	1.570728416887743e-06	0.000644569824893752	2.3561603581032595
RPS8	4.775758	0.40814915	1.7903196789317714e-06	0.0007237166893162403	2.7069834463181577
IGHA1	4.7459598	1.0005836	2.075201366709045e-06	0.0008247865703947241	1.6071025488037696
RPS15	4.728283	0.3046981	2.264266363670901e-06	0.0008760770027666098	2.720870915908256
IFITM2	4.724242	1.1443938	2.3097475707724e-06	0.0008810873691098547	0.691087596282523
IFITM3	4.6545453	0.9690382	3.2469620422370025e-06	0.0011783043264220637	1.0999998579192618
RPS29	4.6535354	0.29463652	3.2629162783065566e-06	0.0011783043264220637	3.1261651476936585
RPL32	4.607071	0.35332727	4.083811659938118e-06	0.0014553415131284735	2.799832719911533
C15orf48	4.5368686	1.1564978	5.709563196702799e-06	0.0019825360207628025	0.994123940818781
RPL24	4.508081	0.47568798	6.541666263191053e-06	0.0022427150515476773	1.6639689520939018
RPS15A	4.4424243	0.41526648	8.895095643747275e-06	0.0028950905416330317	2.537197960628793
IGKC	4.288889	0.6004605	1.795691706517044e-05	0.005286360236881263	1.7540928167932848
FOSB	4.261616	0.7662607	2.0295381387818917e-05	0.005910538811910619	1.2312347290563588
IGLC2	4.2343435	0.8050327	2.2922041538749645e-05	0.006534953400373636	0.8283316122136243
RPL36	4.2141414	0.30640778	2.5073015879229767e-05	0.006960437150607395	2.3871893612200528
RPL10A	4.1646466	0.4141353	3.118353907070355e-05	0.008362128437534009	1.927500534017309
RGS1	4.150505	1.5045798	3.317424476247735e-05	0.008723215972300356	0.5441555360065087
RPL37A	4.146465	0.28090242	3.376482863337096e-05	0.008793140564482877	2.522989393996024
NR4A2	4.1156564	1.0870082	3.86078817150241e-05	0.009917912009264016	0.6399493507716
RPLP1	4.1131315	0.28774068	3.903282077101812e-05	0.009917912009264016	3.249293684628963
RPL30	4.0848484	0.44268233	4.410558696579109e-05	0.010761763219653026	2.0830235136538144
RPL21	4.0797977	0.3159706	4.507485638956715e-05	0.010900066164777114	2.8998986492375116
RPS3	4.073737	0.32930508	4.6264650519222436e-05	0.011088776943916996	2.312342037208087
RPS3A	4.0626264	0.38221648	4.852368583459221e-05	0.011427960931687787	2.4247329921522227
FCGR2B	4.0535355	1.585388	5.044937166689017e-05	0.011779058467465976	0.43018702019092364
CCL3	4.0368686	1.010543	5.416936829637658e-05	0.012539514281530455	1.5793751780048686
RPS5	4.0333333	0.3179126	5.4991187469955184e-05	0.012621875605392087	1.9343634170950605
IER3	4.00101	1.0655476	6.307266507484078e-05	0.014355126562075524	0.6929160357545172
RPL18	3.9979799	0.3491969	6.388540213823482e-05	0.0144189352625996	1.9362122538586821
RPL26	3.990909	0.3725228	6.582050862209785e-05	0.014555214489777112	2.555865263364648
RPL36A	3.9479797	0.5441366	7.88134534368372e-05	0.017012743612145935	1.3618774555029893
RPL18A	3.9353535	0.32006583	8.307431510807642e-05	0.017441742251063114	2.553985137837618
CREM	3.930303	1.3319178	8.483886987059614e-05	0.01757715630028676	0.4544793825741411
RPL11	3.899495	0.27088475	9.639354787055114e-05	0.01948300634720901	2.67500008776011
GPR183	3.8777778	1.1539031	0.00010541493674200261	0.021148578864595546	0.6649672800604485
RPL39	3.8757577	0.34481484	0.00010629347134678644	0.021168032190855616	2.9120428599551778
DDIT4	3.760606	1.4188567	0.00016950218784943022	0.03210347731268509	0.3703359240421907
AREG	3.7171717	1.1871753	0.00020146551622137517	0.036868189468511656	0.8456127120979103
RPSA	3.7101011	0.45902714	0.00020717656988267913	0.03765886052820457	1.5651912681541238
RPL7	3.6868687	0.44579625	0.00022703043099116114	0.040721140350758994	2.41682501087671
RPL12	3.669697	0.2749496	0.0002428381641295594	0.04326992656108544	2.4985865622856145
DUSP2	3.6621213	1.015856	0.0002501354486587334	0.043991353840734645	0.5877180331557602
ZNF331	3.589899	1.3767321	0.0003308061260901751	0.0560822502236604	0.4772326237635774
SGK1	3.5893939	0.8379378	0.0003314476468958354	0.0560822502236604	0.7347340584205067
CD14	3.5878787	0.82105654	0.00033337920122616027	0.0560822502236604	1.1070374016587197
RPL19	3.5858586	0.24096046	0.0003359709943762194	0.056169372911639044	2.39630920453319
CXCR4	3.5424242	1.0575122	0.00039646728442040515	0.06468626464603768	0.7487013417668417
PEA15	3.4848485	1.7810465	0.000492415787540425	0.07799174964763082	0.2792994746557449
RPL22	3.4828284	0.33892128	0.0004961464969069736	0.07812576582690973	1.7149492497501326
BASP1	3.4767678	1.0966895	0.0005074973595298261	0.0794512051185307	0.4187240291473862
RPL34	3.4272728	0.25843042	0.0006096764134710238	0.0922484691756939	2.9689002768636854
NR4A1	3.4166667	0.9389364	0.0006339284698395381	0.09433691580842885	0.5727263221523899
RPL7A	3.410101	0.3146158	0.0006493882365961169	0.09594176566961216	1.826885487282739
PLA2G7	3.409091	1.9402072	0.0006517975514402834	0.09594176566961216	0.2891958858419788
RPL27A	3.4060607	0.23391072	0.000659075465851443	0.09648864820065126	2.601855563280397
PHPT1	3.3651514	0.71993184	0.0007650163688756632	0.10848012217082964	0.646657124093766
NFKBIA	3.34899	0.5809253	0.0008110675257418024	0.11323171581026276	1.7551102038874642
RPS14	3.3434343	0.23861124	0.0008274827249709956	0.11493098524674074	2.773574350344547
SNU13	3.3363636	0.628071	0.000848820584415995	0.11669774978844066	0.662118970328123
RPS2	3.3111112	0.3101532	0.0009292630292888838	0.12711191861242488	2.7810848330323212
PLAUR	3.2636364	0.5633902	0.0010999223861436164	0.1474767223084837	1.24046532197688
HCST	3.2434344	0.5751983	0.0011809802591022625	0.15602765530500332	1.1154874394124916
CDKN1A	3.2353535	0.9319446	0.0012149219842158283	0.15875748591020425	0.4563079214403686
BTG1	3.2343435	0.53464437	0.0012192274800370139	0.15875748591020425	1.4673357786872356
SSR4	3.219192	0.46797824	0.0012855241500597972	0.16423177396329974	0.9973020507094079
EMP3	3.2055554	0.44123742	0.0013480202177164945	0.16981292826341182	1.9166165621634765
RPL23	3.168182	0.32922128	0.001533955552460474	0.19145461835409897	1.724133897196769
GNB2L1	3.150505	0.37691656	0.0016298843864966058	0.2006535851085185	1.8860647851703196
SPP1	3.1444445	1.7567155	0.0016640250352361503	0.20392965635446106	0.8899163118001596
INSIG1	3.1424243	1.0867299	0.001675550664845389	0.20441718111113746	0.3652445912956932
TYMP	3.1227272	0.37371412	0.0017918370224138953	0.21568939517803526	1.4843838086947336
RPL6	3.1171718	0.26042566	0.0018259518174074318	0.21764824296836735	1.7906642990307313
ACKR1	3.1161616	1.7711829	0.0018322182615857243	0.21764824296836735	0.37238348058055765
TUBA1A	3.10101	0.7357594	0.0019286171150838028	0.22612409499969574	0.6824411751335273
EEF1A1	3.069697	0.27122667	0.002142760596210201	0.2501488275334357	3.1369648169452646
RAB5C	3.0676768	0.5809347	0.0021572982678579357	0.25053868579532607	0.6338979983903033
FAU	3.0550506	0.23437962	0.0022502262548627612	0.2593409697306512	2.35148207249737
RPS16	3.05	0.21279804	0.0022884136620453955	0.2615164372271624	2.296024652175897
RPL38	3.0449495	0.2198315	0.002327193862313818	0.2648307502811237	2.1180810306198024
EIF5A	3.0358586	0.5643789	0.002398518289313499	0.2706727889490284	0.7234136844185229
PRCP	3.0292928	1.2318863	0.002451268791822785	0.2754778587457606	0.2838719969170787
RPS25	2.999495	0.23545259	0.0027042760707152976	0.300174643849398	2.204898908777981
RHOC	2.9838383	0.8642375	0.0028465708421112693	0.31213167889773935	0.36323529773699553
RPL15	2.9434342	0.15264106	0.0032459266536184013	0.3474809386822165	2.445007237983304
RPL31	2.9252524	0.2199054	0.003441768053376905	0.3655562586574906	1.9978483286652116
CCL2	2.9050505	1.4899634	0.003671938442612308	0.3854681425570223	0.6287840668114613
ZFP36	2.8868687	0.4805085	0.0038909658279186344	0.40531891724364727	1.2976380521662325
ATP1B3	2.8803031	0.4600496	0.003972931118834613	0.41227151886021707	0.9939644369556837
PNISR	2.8747475	1.0359036	0.004043507527040906	0.4179937322991446	0.3177247857750262
TAF7	2.8676767	1.126778	0.004134977429060821	0.4226102969384275	0.28422279927927885
SNHG25	2.8424242	0.75898933	0.0044771870217766635	0.45415780261348	0.48818765233478517
MATK	2.8257575	2.1003091	0.004716894751828304	0.4731569535500659	0.16504457696723926
GLTSCR2	2.820707	0.5869378	0.004791793652088845	0.4788964548825619	0.5301014488461482
LGMN	2.808081	0.76788354	0.004983771934820971	0.49625176133342347	0.5587307552002145
NDUFA13	2.8050506	0.4141539	0.005030869617025358	0.49728493688874015	0.9322855746067431
RPL37	2.7959597	0.189554	0.005174586911029348	0.5077844633997061	2.1271184719484073
SPARCL1	2.7959597	1.5273836	0.005174586911029348	0.5077844633997061	0.4438160400920995
ARID5B	2.790909	0.7313376	0.005256023257460283	0.5139138408124705	0.4893291645188423
HERPUD1	2.788889	0.70924246	0.00528892068318878	0.5152702438254854	0.5963726412964021
SUB1	2.7853534	0.37034947	0.005346938980391964	0.5190555388707382	0.9603617687615285
SNHG15	2.758586	1.3745729	0.005805205310187242	0.5536203542996876	0.24877972145753127
RPS19	2.7525253	0.18392204	0.005913758535864307	0.5600287978508702	2.856165156292222
TM4SF1	2.749495	1.3619764	0.00596871826810221	0.5632639915445306	0.3894070857787049
EREG	2.7242424	0.86430246	0.006444918025493129	0.6014551482678594	0.6220047955423829
SOCS3	2.7131314	0.6275728	0.006665068935641425	0.6160980445491889	0.6207596853414834
HSPE1	2.7101011	0.4736664	0.00672627203782953	0.6196406526278061	1.2667068609640597
UBE2B	2.7020202	0.6237301	0.006891957470213172	0.6306141085245053	0.5092282965666179
A2M	2.6868687	1.0374111	0.007212530114245334	0.6507576080671069	0.5531685285302774
CIRBP	2.6848485	0.4278	0.007256269296864064	0.6507576080671069	0.7567854047448598
SRGN	2.6631312	0.3148183	0.00774171966897461	0.6874647066049454	2.2040910505152382
RPS27A	2.660101	0.21282226	0.00781172200287089	0.6914139827639059	2.471537760880575
LILRB4	2.6525252	0.89665973	0.007989215156806052	0.7048205319444141	0.29840595527304903
TPI1	2.6343434	0.2383532	0.008430017215882482	0.7388951012134665	1.2798560588281118
EEF1B2	2.6232324	0.36118364	0.00870998571192597	0.7560937596852658	1.1196664477458198
EEF1D	2.6075757	0.2532487	0.009118589024143616	0.7789229665049218	1.4257929464792203
RPL9	2.6020203	0.22572494	0.009267639279917238	0.7868487218096504	2.105274945381482
ARHGDIA	2.5929294	0.5450582	0.00951623329318261	0.8004275233309249	0.6225645694958692
DAD1	2.590404	0.58881766	0.00958633439119756	0.8024043940617849	0.603385884654185
ZFP36L2	2.5893939	0.68479425	0.009614503504814487	0.8024043940617849	0.5597868068733536
GAPDH	2.588889	0.17630349	0.00962861571666224	0.8024043940617849	2.0818652352180806
UBC	2.5843434	0.28566274	0.009756458975612566	0.8105642174708304	2.086876414914079
EMP1	2.579798	0.58704966	0.009885812864043381	0.8187992526292077	0.8488885211164177
CLEC5A	2.5777779	1.6263205	0.009943792331683696	0.8209905829850349	0.2044998487437528
MARCKS	2.5661616	1.2527483	0.010283090341236508	0.84396126909712	0.2510289690620076
GPX3	2.5590909	1.1062952	0.010494629330327632	0.8587206670168991	0.3816323536951766
TMEM208	2.5464647	0.68025684	0.010882023367771176	0.8850712339120557	0.3738515001889935
RPL23A	2.5373738	0.19976665	0.011168764851580684	0.8962472147874722	2.058635378150958
CAMK1	2.5373738	1.6861526	0.011168764851580684	0.8962472147874722	0.18183272305359371
HM13	2.5338383	0.81864655	0.011282075257851016	0.8973735771941601	0.3711851816425879
PNRC1	2.5313132	0.46621516	0.011363635054190583	0.8999201514844964	0.9484412269238572
ATP6V1G1	2.5252526	0.37154913	0.011561517857711203	0.9102678769135181	0.9815758999437681
RPS11	2.519192	0.17711477	0.011762452454893019	0.9234036588067319	1.8111637106168583
CFLAR	2.5070708	0.76727664	0.012173635695304495	0.9474446815276636	0.3453498090793494
SDS	2.4954545	2.4271116	0.012579587111126661	0.970671046489329	0.17375539887849156
RPS27	2.4919193	0.17238179	0.01270549402420595	0.9748317284747703	3.215269121173204
NEDD9	2.489899	1.3713626	0.012777940518395243	0.977620737288748	0.2547414867178812
RPS26	2.478283	0.31160358	0.01320164513187838	1.0	1.2073662886897603
SLC25A6	2.4747474	0.31232122	0.013333041209649732	1.0	1.0700819138525968
FPR3	2.4636364	0.7413806	0.013753556729340586	1.0	0.42975245718314353
IFI16	2.4575758	0.7936702	0.01398783049599183	1.0	0.4349866975832963
NAMPT	2.4555554	0.4131507	0.014066700808237846	1.0	1.016306093397401
RPL27	2.4328282	0.19224831	0.014981403924350253	1.0	1.9311507014960738
RPL5	2.4323232	0.2527289	0.015002312402414432	1.0	1.6054871632353813
HSPA1B	2.4222221	0.42189038	0.015425914135236477	1.0	1.4904073909043438
SELK	2.409596	0.52202755	0.015970195684069606	1.0	0.7410831522833897
LIMS1	2.4050505	0.46344504	0.016170230856776636	1.0	0.6491115740268413
G0S2	2.4030304	1.6337817	0.016259839978824013	1.0	0.4192369912151037
UBE2D2	2.3969698	0.63101554	0.01653129080838001	1.0	0.3738099786439302
PPIF	2.3767676	1.1455454	0.017465084328923637	1.0	0.2880162839546056
NPC2	2.3636363	0.16719371	0.018096565413691108	1.0	2.0129542045373183
SCGB1A1	2.3585858	0.4189241	0.018344715611043963	1.0	1.1190598942252903
EDF1	2.350505	0.3462427	0.018747953231894165	1.0	0.8817206045439911
FOS	2.3454545	0.2920506	0.01900389562833434	1.0	2.103869228478247
IGFBP7	2.3434343	0.83296627	0.019107124887388086	1.0	0.7808654975814124
MT-ND3	2.3363636	0.30310383	0.01947229747769074	1.0	2.775602962549515
SNRPB	2.3222222	0.5196896	0.020220973012778292	1.0	0.5905506289770741
CHCHD2	2.320202	0.32519436	0.020329951373072253	1.0	1.2697811960900707
PDE4B	2.3131313	1.8479092	0.020715420570097166	1.0	0.15579026870808116
LAPTM4A	2.3010101	0.3170836	0.02139106013778512	1.0	1.0427610973037695
C17orf89	2.2974749	0.9982563	0.021591702012343995	1.0	0.2589942955826344
CD83	2.2939394	0.42255503	0.02179398021228197	1.0	0.8245739872687865
RPLP0	2.290909	0.20492125	0.021968672090352102	1.0	1.5480002090031506
ATP5I	2.2777777	0.23075897	0.022739820976368712	1.0	1.373263469770468
SAT1	2.2732322	0.20649296	0.0230121834051786	1.0	2.490398736885804
IGLC3	2.269697	0.67165184	0.023225975404555108	1.0	0.4117871383843112
ATF3	2.2676768	0.4580305	0.02334891487128993	1.0	0.8488310226699872
HSPA1A	2.2636364	0.37510845	0.02359648938395426	1.0	2.2195723242906316
BTF3	2.2555556	0.22078347	0.024098479296283237	1.0	1.2791967466440408
TCF4	2.249495	1.6191374	0.024481023786060322	1.0	0.15113010510316166
RPL36AL	2.2429292	0.29346254	0.024901374442249626	1.0	1.3106964483099737
LIMD2	2.2363636	1.139122	0.025327961091215725	1.0	0.1870352216723867
YWHAZ	2.2353535	0.3761102	0.02539414799558792	1.0	0.899074524965072
CEBPD	2.228283	0.70769024	0.025861660691687223	1.0	0.6520560130383757
BIRC3	2.2181818	1.4480976	0.02654243792473666	1.0	0.2085082477645119
ZFAS1	2.209091	0.38784334	0.02716831832228349	1.0	0.796835453499541
CLN8	2.2050505	1.0580168	0.027450550682335813	1.0	0.196973406805028
CHMP1B	2.2035353	0.8202984	0.027557038019727666	1.0	0.4880895227922628
BCL2A1	2.2	0.46879613	0.02780689502699719	1.0	0.9575304977681597
PRDX2	2.1959596	1.0949327	0.02809483546120531	1.0	0.222459232190606
TMEM176B	2.1939394	0.9410217	0.028239766849937994	1.0	0.3722006275964911
RPL22L1	2.1909091	0.6625172	0.028458371747121784	1.0	0.4468696296501291
ADRM1	2.1868687	0.5413282	0.028752111422785644	1.0	0.4674030954022026
SLC25A37	2.1671717	1.214969	0.030221763096485724	1.0	0.1677641183642367
MT-ND1	2.1545455	0.20152512	0.031197421341107635	1.0	2.198252916980922
NFKB2	2.1474748	1.5268004	0.031755505480828755	1.0	0.11348533907086963
ALKBH7	2.1459596	0.7808476	0.031876202376425855	1.0	0.31699535054256806
CRIP2	2.1424243	0.9513877	0.032159358837557245	1.0	0.3041718539866315
EIF3I	2.128788	0.5557641	0.03327181422614163	1.0	0.44162658289120527
LAGE3	2.1277778	1.1725832	0.03335551268073299	1.0	0.23927632531610796
RNF130	2.1232324	0.4654594	0.033734388624931305	1.0	0.5790382165656119
SEC14L1	2.121212	1.3372124	0.033903955680783	1.0	0.16798012280917365
ARL4C	2.1131313	1.3542058	0.0345895302259787	1.0	0.24538528411664903
PTPN7	2.1040404	3.076637	0.03537492268824713	1.0	0.10219085143662206
SRSF7	2.0833333	0.50746554	0.037220850379772664	1.0	0.6044023550103415
KCNN4	2.068687	1.7887673	0.03857548023366555	1.0	0.14996619275151807
PRSS23	2.0636363	2.2509792	0.03905220710825692	1.0	0.15826175854345534
MGP	2.0570707	1.0413793	0.03967942495445501	1.0	0.5463587194182884
NDUFS6	2.0565658	0.34442595	0.03972802461758677	1.0	0.7406413295419401
CORO1A	2.0530303	0.7732541	0.04006963865009729	1.0	0.35070967560698746
CCDC59	2.0434344	0.6736414	0.04100946064968407	1.0	0.2430264490796372
ANXA6	2.0348485	0.953574	0.0418661207913143	1.0	0.1622080785957853
FUS	2.0343435	0.43264553	0.04191698079109063	1.0	0.496331139661739
TNFRSF1B	2.0257576	0.9760332	0.04278963334501721	1.0	0.19225392268648328
TYROBP	2.019697	0.08347413	0.04341482962773341	1.0	2.77533730730683
ZNF385A	2.019192	1.2736479	0.04346727589591257	1.0	0.15306556058157328
CNPY2	2.0146465	0.74406767	0.0439417052807154	1.0	0.26755313132958164
HOTAIRM1	2.011111	1.6806989	0.04431372181957822	1.0	0.14437872926408
MT-ND4	2.011111	0.16501576	0.04431372181957822	1.0	3.19079277561843
PRELID1	2.000505	0.3509341	0.045445755103193174	1.0	0.6382743883355367
SMIM4	1.9979798	0.74785495	0.04571885035851706	1.0	0.2744852472420299
SNRPD1	1.989899	0.5396942	0.04660206366978872	1.0	0.47028661148702494
NAP1L1	1.9808081	0.29621774	0.04761280025757054	1.0	0.7924408786991319
LTB	1.9777777	1.0763011	0.04795378148259843	1.0	0.2104067365908649
NDUFA11	1.970707	0.242121	0.048757391318369835	1.0	0.8168154128617818
ID3	1.9656565	0.9795813	0.04933829525059278	1.0	0.2591178786044446
TPM1	1.9611111	1.2090933	0.049866062867989946	1.0	0.22929152337935946
CD93	1.9363636	1.3298264	0.05282317987765217	1.0	0.17270233952631123
CLEC10A	1.9358586	3.0415459	0.052885023191702046	1.0	0.1300675907395034
NR4A3	1.9292929	0.8781631	0.05369450704136663	1.0	0.24988569206634886
TMEM70	1.9252526	0.591482	0.054197773811180364	1.0	0.34701840718324095
PTRF	1.9227272	1.9491632	0.05451430986405083	1.0	0.14231284106702835
MT-ATP6	1.919192	0.21269126	0.054960049830433934	1.0	2.8104189699062507
RPS23	1.9171717	0.15512176	0.05521611990981161	1.0	2.4280400451214357
IGFBP4	1.9070708	1.3651295	0.056511431923619265	1.0	0.276335999318852
PTPRE	1.9050505	0.5319336	0.056773506308052696	1.0	0.42244110686068775
ADIRF	1.9045454	0.94884914	0.056839182693945875	1.0	0.3444690700461163
SERPINB9	1.9040405	1.801222	0.0569049222837973	1.0	0.1314154189359591
GNG11	1.8838384	1.2357683	0.05958683981009555	1.0	0.21269904394080652
PLXND1	1.8818182	1.8695852	0.05986070629444419	1.0	0.10149063370998528
MANF	1.8787879	0.51877165	0.06027346277273323	1.0	0.37296458785976266
AP1S2	1.8777778	0.4232541	0.06041157148956749	1.0	0.5426464444371815
PLEKHO1	1.8757576	0.9601152	0.060688575896449486	1.0	0.18397481447966504
RPL4	1.8676767	0.14750512	0.06180713881219788	1.0	1.388052702262852
SNHG8	1.8636364	0.4440436	0.0623727874477436	1.0	0.5773002106193997
PTDSS1	1.8585858	1.83585	0.06308586309303696	1.0	0.13871925568100638
RNPS1	1.8565657	0.6770071	0.0633729738378927	1.0	0.27888146992104457
C10orf10	1.8560606	1.2170546	0.0634449199853288	1.0	0.25627972360976703
TIMP3	1.8434343	1.4192032	0.06526561963961212	1.0	0.1987017170818381
TSC22D1	1.8424243	0.70012885	0.06541311845945746	1.0	0.34387452446678207
SSSCA1	1.8287879	0.8436929	0.0674313915131671	1.0	0.15480677080731792
TPPP3	1.8141414	1.8073354	0.06965595702215456	1.0	0.15512351413147651
RSRP1	1.810101	0.64305097	0.07028012437934415	1.0	0.3401932187590339
OAZ2	1.8070707	0.8578652	0.07075125529871015	1.0	0.20339592406435145
CDA	1.7989899	1.1160718	0.07202027855160252	1.0	0.17522411402831928
BZW1	1.7959596	0.42448902	0.07250094312321911	1.0	0.4398066596930407
RPL28	1.7944444	0.104648374	0.07274225843747491	1.0	2.7041261338903078
YPEL5	1.7838384	0.62909085	0.07444993046682825	1.0	0.37345780894135655
SNRPF	1.779798	0.54980475	0.07510902836962667	1.0	0.4391368162723918
FKBP2	1.7732323	0.37911946	0.0761902180500846	1.0	0.5705327494569686
EIF4A1	1.7686869	0.37117955	0.0769461448551554	1.0	0.5652986086966328
CD48	1.7646464	0.8242553	0.07762320120937397	1.0	0.19578204740524208
GGCT	1.7631313	0.839607	0.07787834507527681	1.0	0.22396992036330746
BNIP3L	1.7555555	0.60426486	0.07916432672222437	1.0	0.35426136108760387
EIF1AX	1.7505051	0.45345068	0.08003120342582762	1.0	0.4299978744471066
DRAP1	1.7494949	0.38366774	0.08020550105490143	1.0	0.6261868469698161
METTL21A	1.7464646	1.583422	0.08073024512081144	1.0	0.10269547453134929
ATP5D	1.7454545	0.21874654	0.08090577809175957	1.0	0.862904738819396
GABARAP	1.7444445	0.4332102	0.08108162081527942	1.0	0.35540512447456846
PXN	1.7414142	4.7878394	0.08161101117006023	1.0	0.07320294259028703
PPA1	1.7378788	0.5827222	0.08223217407541812	1.0	0.33726476578746234
GEM	1.7353536	1.720102	0.08267820473061685	1.0	0.13412678869912292
LSM7	1.7328283	0.36935243	0.0831261942719286	1.0	0.5365340352517004
NFE2L2	1.7323233	0.39536387	0.0832160277510935	1.0	0.5241660732791842
SH3BGRL3	1.7186868	0.17233472	0.08567140434760413	1.0	2.423852982935529
CCDC107	1.7060606	0.58745515	0.08799679617820434	1.0	0.29838024474632713
KAT6A	1.7050505	1.961353	0.0881850054453345	1.0	0.11484496613495275
IRF2BP2	1.7050505	0.6350057	0.0881850054453345	1.0	0.22924001758044643
VPS25	1.7040404	0.6769095	0.08837353913951682	1.0	0.2125718402506744
NACA	1.7010101	0.10713288	0.08894109044961787	1.0	1.501925251917087
FNIP2	1.6838384	0.9060943	0.09221290691162097	1.0	0.24960996584736675
CAV2	1.6762626	3.1355581	0.09368676205193152	1.0	0.06885745094246384
HSPBP1	1.6732323	1.2044561	0.09428156947194125	1.0	0.1408792835493002
NFIL3	1.6727272	1.1122199	0.09438099773387361	1.0	0.13373146171551165
SRSF11	1.6656566	0.45528203	0.09578183768467917	1.0	0.4010794751102113
APRT	1.6631314	0.29692966	0.09628615308754152	1.0	0.67206245524529
HSP90AA1	1.6616162	0.1353963	0.09658976076024993	1.0	2.475617574553713
CLDN5	1.6616162	1.5319268	0.09658976076024993	1.0	0.16128035095129262
AP001055.6	1.6555556	1.7682443	0.09781185699191418	1.0	0.10626530412433653
NXT1	1.6550505	1.0597128	0.09791425354380105	1.0	0.197905916011754
GUK1	1.6525253	0.24153678	0.09842752162342952	1.0	0.8407628805723245
CALM3	1.6444445	0.38218182	0.10008443100719025	1.0	0.5038117944458929
PDIA3	1.6393939	0.3611739	0.10113124303498976	1.0	0.6379739864982514
RNASE1	1.6323233	0.53977776	0.10261141158608472	1.0	0.6422628166042492
RBPJ	1.630303	0.29679745	0.1030374674437862	1.0	0.7138923495574357
RPS13	1.6272727	0.1824008	0.10367918753027362	1.0	2.2596811546273776
TSPAN4	1.6262627	0.59835297	0.10389379868223049	1.0	0.2991052840242884
TNFAIP3	1.6247475	0.49937454	0.10421637707749248	1.0	0.47518630568581577
HDAC2	1.6242424	0.67328393	0.10432407983404687	1.0	0.23647604628093613
IL13RA1	1.6191919	0.7918147	0.1054059761347802	1.0	0.23627172251597403
CD84	1.6146464	0.871517	0.10638727710527182	1.0	0.18410507253925618
SEPP1	1.6131313	1.7974274	0.10671598215752122	1.0	0.1613851128728909
FAM133B	1.6090909	0.42499867	0.107596464789465	1.0	0.3686181987000406
RILPL2	1.6090909	0.70595974	0.107596464789465	1.0	0.3055864253770284
SLC44A1	1.6085858	0.95612997	0.10770692845253213	1.0	0.19399413985027994
TFPI	1.6080809	1.2302793	0.10781748189463036	1.0	0.136330266633482
ELF1	1.6065657	0.50803286	0.10814968134251537	1.0	0.3939794621027761
COPS6	1.6035353	0.53150785	0.1088165103097179	1.0	0.31900225260524706
MRPL17	1.590404	0.78218544	0.11174376018293508	1.0	0.15491252676408268
FNBP1	1.5828283	0.7683029	0.1134606084552015	1.0	0.21204877043099404
IL3RA	1.579798	0.4551343	0.11415313842537844	1.0	0.6548195837074335
CST6	1.579798	1.4695803	0.11415313842537844	1.0	0.14136365087253958
CTD-3252C9.4	1.579798	0.7358167	0.11415313842537844	1.0	0.23582015595225625
PLPP3	1.5777777	1.6165686	0.11461667074564363	1.0	0.15158547816212015
GABARAPL2	1.5727273	0.36851084	0.11578198198660564	1.0	0.4643114051686543
RPS10	1.5676768	0.21490128	0.11695658621165485	1.0	1.1634854433941357
RPL14	1.5666667	0.10215658	0.1171926260809714	1.0	1.8908697653577409
GOLGA7	1.5661616	0.7974865	0.11731078617876615	1.0	0.21149301910928606
IFI27	1.5641414	0.25816786	0.11778436201300159	1.0	0.38723794765688296
ATG3	1.560606	0.5002468	0.11861672791776243	1.0	0.4019325079438656
INTS10	1.5555556	1.0889887	0.11981381420554373	1.0	0.1273744845435114
YIPF2	1.5535353	1.3493977	0.12029528997095107	1.0	0.11530820947472763
EIF3F	1.5525253	0.3541044	0.12053659522857788	1.0	0.5025606287907062
PCBP1	1.5515151	0.20033509	0.12077827919971823	1.0	0.8575386553046044
COPE	1.5484848	0.2477926	0.12150560686696503	1.0	0.7297466580534261
NNMT	1.5474747	0.8394067	0.12174880916375187	1.0	0.30049216457830186
RPS21	1.5439394	0.19547433	0.12260301550325016	1.0	1.582630734130172
EIF4A3	1.5419192	0.52911615	0.12309323158449763	1.0	0.45215267928771835
CAV1	1.5373738	1.4000949	0.12420181382905635	1.0	0.2066525535431116
PLTP	1.5343435	1.2152555	0.12494518559157126	1.0	0.1738641529823709
OSM	1.529798	1.0694196	0.12606674182396768	1.0	0.14196777066663668
LMCD1	1.5262626	2.1184545	0.1269444723445633	1.0	0.09093743201345125
KLF3	1.5212121	0.9260782	0.12820661463584573	1.0	0.184265587078781
PID1	1.519697	2.4887547	0.12858715356529943	1.0	0.10179682410063033
CNN3	1.5151515	1.5091114	0.1297340382946689	1.0	0.12156292024173271
NGDN	1.5131313	1.0571742	0.13024630712759658	1.0	0.14300218334450476
IL4I1	1.510101	1.6759685	0.13101765180994632	1.0	0.10710390469378371
LSP1	1.510101	0.30312666	0.13101765180994632	1.0	0.902128637640328
FAM49B	1.5080808	0.4451363	0.13153384648626432	1.0	0.41913001354498863
TNS1	1.5020202	1.556822	0.13309189155970677	1.0	0.10791305820271194
EIF5AL1	1.5020202	1.1209555	0.13309189155970677	1.0	0.14181160671341186
DAAM1	1.5010101	2.3812134	0.13335294899466124	1.0	0.09208343593709253
CNBP	1.4984848	0.25240228	0.13400732628521553	1.0	0.7421333288333576
DCN	1.4959596	1.1725147	0.13466418446351489	1.0	0.2996178400961678
IL10	1.4919192	1.6020727	0.13572033077249412	1.0	0.1264409928870287
PARVB	1.4878788	0.64616114	0.13678286270340523	1.0	0.19955615810118327
NFKBID	1.4873737	1.1729865	0.1369161292384708	1.0	0.14132254758933943
ACTA2	1.4858586	0.74409664	0.13731652989216928	1.0	0.27602061897240415
KRAS	1.4828283	0.6875801	0.1381200396230406	1.0	0.22263866744792402
MT-ND2	1.4813131	0.11208343	0.13852315091977402	1.0	2.7406060744652208
UBE2M	1.4782828	0.7411368	0.1393320919122753	1.0	0.16935018170396418
SNHG9	1.4757576	0.6945747	0.1400089833955159	1.0	0.2527712093115526
POLR2J	1.4732323	0.39612174	0.1406884021283731	1.0	0.40753810701565796
RPL7L1	1.4727273	0.78292096	0.14082458959279132	1.0	0.15300961013123066
BCL7B	1.4717171	1.1109513	0.14109726856465998	1.0	0.12328051182371835
CA2	1.4717171	1.5102942	0.14109726856465998	1.0	0.1289304920711017
MMP14	1.4666667	1.1252494	0.14246675482797225	1.0	0.11316874545306524
CD300A	1.4616162	1.4184326	0.14384642307683337	1.0	0.09789677018708626
CYP1B1	1.460101	1.3543506	0.1442623150617245	1.0	0.11727095930844693
PABPC4	1.4555556	0.44820386	0.1455155218509525	1.0	0.39518122520029125
RAB1A	1.4535353	0.25954935	0.1460751711818757	1.0	0.6105240915620713
RPS4Y1	1.4515152	0.18758827	0.1466364663013475	1.0	0.9350403860955527
MRFAP1	1.449495	0.45385703	0.14719940975172205	1.0	0.3436123067480939
BAD	1.4484849	1.1191654	0.14748150039384195	1.0	0.14239995650015724
TCEB1	1.4484849	0.26409867	0.14748150039384195	1.0	0.6020436382247267
NPDC1	1.4454546	1.829	0.14833025178450696	1.0	0.08285558841027595
C12orf57	1.4454546	0.47490934	0.14833025178450696	1.0	0.2591852228060352
PPIB	1.4454546	0.21241719	0.14833025178450696	1.0	0.8156413411982055
PUF60	1.4444444	0.46418494	0.14861399645521173	1.0	0.3189911227032893
TPT1	1.440404	0.09845012	0.14975312123643789	1.0	2.561858831494135
SCGB3A1	1.439899	0.3263969	0.1498959789178421	1.0	0.8810020336231021
PLK3	1.4383838	0.61055803	0.1503251756804207	1.0	0.21890323149258625
HNRNPA3	1.4343435	0.29552847	0.1514742811872237	1.0	0.6092324625531181
MRTO4	1.4313132	0.88392997	0.15234049217151774	1.0	0.13943422145377446
TMA7	1.4308081	0.10289349	0.15248522650277396	1.0	1.2044980355434523
LDLRAD4	1.4272727	0.81994367	0.1535012985469334	1.0	0.19999446224061815
USF2	1.4257575	0.7646506	0.1539383306831059	1.0	0.20821368268679766
CCND2	1.4242424	1.9254258	0.15437630793332216	1.0	0.07459886260167381
QPCT	1.4232323	0.5603093	0.15466881834197135	1.0	0.21758896299153446
MIF4GD	1.4212121	0.7057828	0.15525510191876743	1.0	0.16864280230698508
RPS6KB2	1.4161617	0.97607476	0.156728191212897	1.0	0.17556508847101385
AC013461.1	1.4141414	1.274384	0.15732038546394655	1.0	0.13392496180475297
RNF145	1.4065657	0.5942419	0.15955622283746396	1.0	0.2469951773519066
HMGN1	1.4040405	0.26270258	0.16030681838109218	1.0	0.7154664931657224
SPARC	1.4030303	0.52806646	0.16060780281809806	1.0	0.3230395816674125
SOX4	1.4030303	0.5374194	0.16060780281809806	1.0	0.2212390344995069
CREB3	1.3979799	0.74737054	0.16211913381761078	1.0	0.11990707754297712
KDM6B	1.3939394	0.4938825	0.1633359069642255	1.0	0.26055964389512326
SERTAD2	1.3873737	0.87433696	0.16532782895230047	1.0	0.15377539307893082
GID8	1.3868687	1.0912333	0.16548180768028387	1.0	0.1558511711158691
LSM2	1.3848485	0.46055025	0.16609880185916048	1.0	0.27080491013446295
NDUFS8	1.3828282	0.27020693	0.1667175246026933	1.0	0.4618050683671542
COL4A1	1.380303	1.7043654	0.16749336234535783	1.0	0.08722473649796958
SERP1	1.3797979	0.22876458	0.16764885482888425	1.0	0.7421888847067921
WIPI2	1.379293	0.96506155	0.16780445570785663	1.0	0.12588835303774915
ZNF281	1.3777778	1.2830054	0.16827190907575762	1.0	0.11335533257187959
SEMA4A	1.3717172	1.7895621	0.17015150064863405	1.0	0.08577463801076333
CTSK	1.3712121	2.6375875	0.17030884070902763	1.0	0.12311854537102981
SMAD4	1.3666667	1.2850102	0.1717298105147117	1.0	0.0880066350092448
EMP2	1.3656566	1.5613072	0.17204678317286892	1.0	0.10500860232383229
MRPL2	1.3646464	0.94456995	0.1723641933809834	1.0	0.15097993242521773
PDHB	1.3616161	0.9242694	0.17331905209946152	1.0	0.15032431982785457
LHFPL2	1.359596	1.0176759	0.17395781744236294	1.0	0.18458293044455654
TRA2B	1.359596	0.21270926	0.17395781744236294	1.0	0.6988424107139393
TBPL1	1.359596	1.4128553	0.17395781744236294	1.0	0.1132761096064192
ENG	1.3575758	0.4666431	0.1745983396666002	1.0	0.35923640906617327
ANKRD37	1.3575758	1.4035803	0.1745983396666002	1.0	0.09824451184340469
IFITM1	1.3540404	1.8858039	0.17572348769999258	1.0	0.07495680218491474
AQP1	1.3525252	1.2344927	0.17620734607155708	1.0	0.15746495424925702
TLR2	1.350505	1.2154101	0.176854034736605	1.0	0.1211001566106939
FYB	1.3444444	0.45984638	0.17880471000334486	1.0	0.3219548720114396
MAPKAPK3	1.3434343	0.5319832	0.1791313725756547	1.0	0.20878392877457194
ARMCX3	1.3429292	0.66916937	0.1792948701888163	1.0	0.18857345499583414
HNRNPDL	1.3378788	0.24101585	0.18093595295391007	1.0	0.72875004174744
MEF2C	1.3353535	0.7997477	0.1817606646131612	1.0	0.22019213539121252
GAS6	1.3353535	1.5611145	0.1817606646131612	1.0	0.10305051861548312
SLC9A3R2	1.3348485	1.6088531	0.18192594109785654	1.0	0.10908251415192799
ATP5G2	1.3333334	0.16850762	0.18242243945173575	1.0	1.348688620532557
R3HDM4	1.3333334	0.7838206	0.18242243945173575	1.0	0.15699347351114573
HES4	1.330808	1.1173115	0.18325216834723934	1.0	0.10371203119451206
WIPF1	1.330808	0.6491586	0.18325216834723934	1.0	0.23416875167465423
SRM	1.3287879	0.6806164	0.18391796229829627	1.0	0.21733630952391197
MYL9	1.3282828	0.6382542	0.1840846903407961	1.0	0.43851561515010795
NFIB	1.3272728	2.1156206	0.1844184821193433	1.0	0.1006622895904158
PAICS	1.3252525	1.093277	0.18508740935936552	1.0	0.09696944144710257
RGCC	1.3252525	0.20137645	0.18508740935936552	1.0	1.8282157060871957
AGO2	1.3242425	1.4124434	0.18542254533884506	1.0	0.10496932158427989
ABL2	1.320202	0.3243614	0.1867675776700496	1.0	0.3683837057919358
SERPINF1	1.3191919	1.3072575	0.1871049591397721	1.0	0.1720702599763403
NAA10	1.3181819	0.58595264	0.18744279047569123	1.0	0.23511662527150926
PLAC9	1.3171717	1.501937	0.1877810719325106	1.0	0.1577030426178956
IL1R2	1.3131313	26.007029	0.18913870404254596	1.0	0.0652600736620242
DCP1A	1.3121212	0.91943115	0.18947923990407933	1.0	0.1263898999434104
RAMP3	1.3111111	1.4701636	0.1898202274025066	1.0	0.12223829729201932
OSTC	1.310101	0.29212028	0.1901616667884406	1.0	0.4781419136458253
NDRG2	1.3060606	1.188762	0.19153194819880126	1.0	0.09029877149349075
CITED4	1.3055556	2.086675	0.19170374282285496	1.0	0.07706601949478759
ARID5A	1.3	0.5953692	0.19360096917122072	1.0	0.28915530846805376
STK38L	1.2979798	1.5589412	0.19429427705745062	1.0	0.13143507182902026
ATRX	1.2979798	0.94457227	0.19429427705745062	1.0	0.1488186979023765
MKKS	1.2979798	0.682728	0.19429427705745062	1.0	0.20269555191350994
GK	1.2959596	0.41320798	0.19498940530773112	1.0	0.4397028085427679
PTMA	1.2949495	0.079061635	0.1953376526745162	1.0	2.854357771756396
TBCC	1.2939394	1.0378377	0.19568635585723904	1.0	0.078211887727649
CD69	1.290909	0.5814656	0.19673520270156908	1.0	0.2452186364528424
BLOC1S1	1.2893939	0.1757519	0.1972611673319402	1.0	0.8083296981530231
PRMT9	1.2888889	0.93655336	0.19743671740097046	1.0	0.11293662605142842
CYTIP	1.2858586	0.5827517	0.1984924194063037	1.0	0.2969923780262927
AC090498.1	1.2848485	0.39290762	0.19884523567441348	1.0	0.3508670870834025
ACBD6	1.2823232	1.3565323	0.19972928144497648	1.0	0.0979560547841016
PQBP1	1.279293	0.5492813	0.2007939215867327	1.0	0.23685738354119856
CALD1	1.2777778	1.1462827	0.20132779198300121	1.0	0.2958052978598373
UBAC2	1.2777778	0.7386558	0.20132779198300121	1.0	0.12194170119873228
TBRG1	1.2727273	0.46951133	0.20311483634313154	1.0	0.19974332029261085
SMARCB1	1.270202	0.7556741	0.20401267823361768	1.0	0.12080831390423331
CLEC4E	1.2686869	0.9780524	0.20455276771388242	1.0	0.14557930355954452
RGS16	1.2646464	1.4417428	0.20599808884544724	1.0	0.12044984977466519
JARID2	1.2616161	1.286966	0.2070869378101694	1.0	0.11873157749138832
PTGDS	1.2616161	1.2176615	0.2070869378101694	1.0	0.2784103212742738
SWAP70	1.260606	0.7377269	0.20745081399929333	1.0	0.16910942878644977
PAPD5	1.260606	1.1743531	0.20745081399929333	1.0	0.0816333774576467
CREB5	1.260606	0.7076632	0.20745081399929333	1.0	0.15095384174705329
POLR2A	1.2585858	0.7161412	0.2081799574950307	1.0	0.12514682649559813
ATF4	1.2575758	0.29372746	0.20854522523802987	1.0	0.48776489632070225
CHURC1	1.2565657	0.25780657	0.2089109572675899	1.0	0.3640022361939904
HLA-B	1.2555555	0.14916573	0.2092771538002276	1.0	2.5475407545743964
CFH	1.2520202	1.7570474	0.2105625027363217	1.0	0.11959117853839346
CRYAB	1.2515152	2.149035	0.21074658926826417	1.0	0.09879569859968435
HSPG2	1.2505051	1.7862939	0.21111511154040175	1.0	0.06437414146256837
NOP2	1.2494949	1.7088432	0.21148409960051673	1.0	0.07152235006652241
C7	1.2454545	1.6407056	0.21296471394587035	1.0	0.09345805571423882
RPP25L	1.2439394	1.4036134	0.21352186932025397	1.0	0.08259788742472751
FLOT1	1.2409091	0.4133662	0.21463933404500712	1.0	0.3582913854373004
INAFM1	1.239394	2.1226356	0.21519964478993858	1.0	0.07343739303287979
HIPK1	1.2383839	1.0457919	0.21557377034336334	1.0	0.13479714381217686
WASF2	1.2343434	0.40797168	0.21707495742550276	1.0	0.321642401089833
KLF2	1.2338384	0.3081741	0.21726313327611568	1.0	0.5577307368054726
FCN3	1.2333333	1.2033014	0.21745142642518223	1.0	0.1785412906692537
THUMPD3-AS1	1.2313131	0.36884177	0.2182057725064911	1.0	0.23767482230724807
SPRY1	1.230303	1.2788239	0.2185836499872823	1.0	0.22413941761507666
SPTBN1	1.2262626	0.9532007	0.22009986080171662	1.0	0.10634461666560129
CPNE1	1.2262626	0.657048	0.22009986080171662	1.0	0.13351177792234986
BAZ2A	1.2242424	0.71048653	0.220860789495406	1.0	0.0990255528759534
MYLK	1.2212121	1.7205331	0.2220057160260358	1.0	0.07154366569862726
TMEM109	1.2191919	0.7242519	0.22277135828885508	1.0	0.1622105196225875
SSRP1	1.2181818	0.95709795	0.22315488736694888	1.0	0.10134978495565042
PPP2R5A	1.2171717	1.483951	0.22353888866289573	1.0	0.10693085587533407
DDX21	1.2141414	0.17922816	0.22469372774554475	1.0	0.6639831870035654
PDLIM4	1.2141414	2.102851	0.22469372774554475	1.0	0.060327748600039255
KRTCAP2	1.2136364	0.29541835	0.22488661463833237	1.0	0.3639982629744706
PCAT19	1.2121212	1.4490976	0.2254659850045072	1.0	0.12600533063708094
HMGXB4	1.2116162	1.2568375	0.22565934509985508	1.0	0.11409336288491319
DNMT1	1.2111111	0.80738044	0.2258528235537416	1.0	0.16952756063457886
CCDC28A	1.2111111	0.47943038	0.2258528235537416	1.0	0.15243652307817915
PTPN1	1.210101	0.72948474	0.22624013562935286	1.0	0.17468750177444387
COX7A1	1.2080808	1.3646315	0.2270161810948882	1.0	0.09257154113499125
CST7	1.2035353	1.7166625	0.22876921896183477	1.0	0.0876559230922419
ITGAX	1.2030303	0.42229623	0.22896459425787286	1.0	0.2222720535830618
VAMP2	1.200505	0.4201552	0.22994325234810498	1.0	0.3409904723376292
CARD19	1.2	0.55729336	0.23013934044341644	1.0	0.24055076869119738
OXSR1	1.1984849	0.68726534	0.23072831808098937	1.0	0.1696294711268557
DDX10	1.1979798	1.2121891	0.23092488181720394	1.0	0.09490645021546232
TAGLN	1.1959596	0.6008235	0.23171232662948904	1.0	0.3343051624667611
PRRC2C	1.1949495	0.38760814	0.2321067632601359	1.0	0.331152467688945
UBA52	1.1934344	0.15065476	0.23269931147270584	1.0	2.113717602093971
HPRT1	1.1914141	0.5789311	0.23349104408773858	1.0	0.19734713337106677
MIDN	1.1909091	0.4291187	0.2336892753000125	1.0	0.3620722827620428
PLPP5	1.189899	0.76395327	0.2340860955432037	1.0	0.12351930066617874
DNPH1	1.189899	0.51691633	0.2340860955432037	1.0	0.23671492740879618
MRPS7	1.189394	0.4305566	0.23428468461633567	1.0	0.2345350219976784
KLC1	1.1828283	0.99749506	0.23687720910473864	1.0	0.07220443651230554
CD99	1.1823232	0.16037688	0.23707747067726315	1.0	0.9156831762513623
SMIM3	1.1818181	0.91698676	0.23727785186827832	1.0	0.131176338610578
IFNGR2	1.1818181	0.38736036	0.23727785186827832	1.0	0.38747788281932904
SELM	1.1808081	0.48238906	0.23767897318695774	1.0	0.21189970271524988
POLR2G	1.1808081	0.3878923	0.23767897318695774	1.0	0.36575395878436046
MPG	1.1767677	0.7880215	0.23928824723859476	1.0	0.20408143369617815
C5orf24	1.1767677	0.73673916	0.23928824723859476	1.0	0.09456562651664827
DUSP4	1.1757575	1.7193698	0.2396917637452367	1.0	0.07842490900727114
GGCX	1.1676768	1.5510031	0.2429371714211256	1.0	0.07034230568532805
CCDC85B	1.1676768	0.33248946	0.2429371714211256	1.0	0.41762102432762094
IDS	1.1646465	0.70443296	0.2441621274543262	1.0	0.22263623670948957
TIMM13	1.1646465	0.28844237	0.2441621274543262	1.0	0.44739509579152476
CLU	1.1636363	0.9403869	0.24457140833134983	1.0	0.2520850489340397
IL15RA	1.1636363	2.4759235	0.24457140833134983	1.0	0.043045555516118716
EDEM1	1.1626263	1.5877955	0.2449811705559214	1.0	0.09241512026243263
MX2	1.1565657	0.78126377	0.2474498604068015	1.0	0.13518441135989068
DUSP11	1.1560606	0.9700465	0.24765636797392399	1.0	0.09603597281171183
PHF20	1.1555556	0.7929929	0.24786299614961527	1.0	0.14266042674883544
MRPL57	1.1535354	0.22471316	0.24869071529137277	1.0	0.4042528968434025
OSGEP	1.1525253	0.65484446	0.2491052989715219	1.0	0.14595589137657122
PNN	1.1520202	0.61296314	0.2493127719000232	1.0	0.18660982023284092
PPM1G	1.1505051	0.48579124	0.24993591524720848	1.0	0.23145904782135845
R3HDM2	1.15	1.3224933	0.2501438712743007	1.0	0.09860609602813072
NCBP2-AS2	1.1489899	0.6252392	0.25056014579843333	1.0	0.10942262027243312
CKS2	1.1484848	0.3313068	0.25076846432959443	1.0	0.38436189435218054
VWF	1.1464647	0.6521174	0.25160294731052235	1.0	0.12933383105338114
DPM1	1.1444445	0.43426344	0.2524393652685678	1.0	0.24317598259853573
DNAJB9	1.140404	0.42999637	0.25411801036371306	1.0	0.2038833505680859
RALA	1.1383839	0.4820814	0.25496023959123115	1.0	0.26267295987158207
C3	1.1383839	1.3715483	0.25496023959123115	1.0	0.10477384425514034
CTNNAL1	1.1373737	2.0014687	0.2553820813256499	1.0	0.06703139650003778
APEX1	1.1353536	0.35584253	0.25622721967015627	1.0	0.3376127028308527
LHFP	1.1353536	1.6585397	0.25622721967015627	1.0	0.09905652725698748
ANKRD12	1.1328282	0.5168191	0.25728637178467484	1.0	0.26842863051766563
MTMR3	1.1323233	1.8888083	0.25749856625378165	1.0	0.07252150644333441
SLC16A10	1.1318182	0.5923176	0.25771088210745385	1.0	0.2915107539748496
ATP5O	1.1308081	0.12954946	0.2581358780294387	1.0	0.8284193369935121
PIK3R5	1.1287879	1.1118535	0.25898732715560424	1.0	0.10583035435817881
UBE2D1	1.1282828	0.29797214	0.2592004931252381	1.0	0.29400424509031753
KIDINS220	1.1277778	1.5057135	0.25941378059994136	1.0	0.0974339681804255
ZNF791	1.1232324	1.5122197	0.2613388380284347	1.0	0.08540874076290197
CAMK1D	1.1227273	1.123228	0.26155334136022523	1.0	0.0895561493670228
LILRB1	1.1212121	1.4598385	0.2621975814034597	1.0	0.08526642727900305
CHMP4A	1.1191919	0.42430624	0.2630582721005488	1.0	0.32749514483202147
BCAM	1.1186869	2.3054104	0.2632737491491053	1.0	0.05795244006435559
BST2	1.1171718	0.3094716	0.2639209110149081	1.0	0.5662013356976723
BCL2	1.1146464	2.1010418	0.2650019506796918	1.0	0.06748296003137724
N4BP1	1.1141415	0.91185224	0.2652185242178906	1.0	0.10330652004221827
RSBN1	1.1070707	1.219337	0.2682633592030532	1.0	0.08758822624770923
DAZAP2	1.1070707	0.2879911	0.2682633592030532	1.0	0.5410764361868894
TINAGL1	1.1060606	2.3396077	0.2687002881091526	1.0	0.08740181833518165
GIMAP7	1.1040404	1.0444309	0.26957561129288354	1.0	0.10203897413455924
HAGH	1.1040404	0.4624794	0.26957561129288354	1.0	0.22270640894890445
KIF1B	1.1030303	0.5799068	0.2700140057680107	1.0	0.12096111075294028
MARCKSL1	1.1030303	0.8338279	0.2700140057680107	1.0	0.12715053802965304
EEF2	1.1030303	0.13134558	0.2700140057680107	1.0	0.7911576099420004
RNF5	1.1020201	0.6280503	0.2704528889621637	1.0	0.19928122834654668
BATF3	1.1010101	0.7033211	0.2708922609718697	1.0	0.10944395127809095
AP1B1	1.1	0.651078	0.27133212189276534	1.0	0.15053428902210456
SEC61G	1.0989898	0.14540356	0.27177247181959563	1.0	0.9549732884258584
GNAS	1.0974747	0.1874238	0.2724339138010249	1.0	0.6013636069381056
TNIP2	1.0954546	0.7986032	0.27331754883214876	1.0	0.154439175070361
CHCHD1	1.0949495	0.4606051	0.27353876344987615	1.0	0.18795016015931332
EIF3G	1.0949495	0.22183985	0.27353876344987615	1.0	0.40129776217210317
CXorf56	1.0944444	1.3773772	0.2737601004341771	1.0	0.05179321541989366
C12orf49	1.0939394	1.0797771	0.27398155979625016	1.0	0.10651481144854898
LINC00969	1.0919192	0.93350637	0.2748686212442779	1.0	0.10964552009425764
CCL7	1.0909091	2.7670596	0.2753128865219626	1.0	0.10035682259306769
MRPS6	1.0858586	0.5242368	0.27754156188637136	1.0	0.23239323886051175
CPQ	1.0848485	0.5679465	0.2779887673420499	1.0	0.13976342098240713
PTPRB	1.0792929	2.9193573	0.28045716393610487	1.0	0.055188037740954994
SLC39A11	1.0787879	1.4105624	0.28068229955845203	1.0	0.10748806603511044
PFKFB3	1.0782828	0.7422371	0.28090755787764343	1.0	0.08714081856420133
SFRP2	1.0767677	1.5033568	0.2815840691097875	1.0	0.11060239928623904
CD9	1.0757576	0.12416412	0.2820356902525244	1.0	1.575177597722321
GTPBP6	1.0747474	1.0585856	0.28248780240423077	1.0	0.09992674672516794
SNHG7	1.0722222	0.70426315	0.28362023141821846	1.0	0.12099625993772922
GDF15	1.0686868	1.9993912	0.28521079047222975	1.0	0.08205525330032218
PPAN	1.0676768	0.9673385	0.28566634165195925	1.0	0.09565861889201817
PKIB	1.0671717	2.3979743	0.2858943015725126	1.0	0.06002629355287213
CCL5	1.0671717	0.9046581	0.2858943015725126	1.0	0.1595748206631852
USP34	1.0651516	0.710583	0.2868073703144264	1.0	0.09570449450842616
KRT10	1.0646465	0.4780079	0.28703594480462724	1.0	0.2706704899268547
TPST2	1.0646465	0.64157546	0.28703594480462724	1.0	0.12957236209802278
CYHR1	1.0626262	1.3172668	0.2879514722187174	1.0	0.06358932107069953
LBH	1.0626262	1.9390144	0.2879514722187174	1.0	0.06963121161168276
PMAIP1	1.0616162	0.45913255	0.28840997370486565	1.0	0.19519857483200603
RBMS1	1.0611111	0.3666843	0.2886394089190878	1.0	0.3519241688061868
FAM3C	1.060101	0.6503213	0.28909864832684173	1.0	0.1464460538010779
PES1	1.0590909	0.8518444	0.2895583797556748	1.0	0.10354101338933037
C19orf53	1.0590909	0.22999592	0.2895583797556748	1.0	0.6839382380683392
CIAPIN1	1.0565656	0.9874873	0.29070986129549026	1.0	0.09018811060268137
RGS5	1.0565656	2.1642294	0.29070986129549026	1.0	0.12409950940790207
SNTB2	1.0550505	2.0112102	0.2914022268191364	1.0	0.046847884900052934
TAGAP	1.0535353	0.604413	0.2920957000164578	1.0	0.15501149776206954
SRGAP1	1.0535353	1.7414702	0.2920957000164578	1.0	0.06654559679378039
CYR61	1.0535353	1.1256074	0.2920957000164578	1.0	0.12188170468247674
TOMM34	1.0515151	1.6589516	0.29302205430036055	1.0	0.06835316848656066
STAT3	1.049495	0.3385937	0.2939503785046014	1.0	0.2891393052575054
SPTLC2	1.049495	0.7346423	0.2939503785046014	1.0	0.1045441571652217
MAP1LC3A	1.049495	1.1772997	0.2939503785046014	1.0	0.10768571187809517
OXLD1	1.0484848	1.1715989	0.29441527945005563	1.0	0.09698325018457588
RHOG	1.0484848	0.28633314	0.29441527945005563	1.0	0.43390631611530345
NASP	1.0479798	0.40355584	0.29464791465460405	1.0	0.17352833847447868
RP11-108M9.4	1.0474747	0.5690988	0.2948806730215361	1.0	0.14851704574587218
CCM2	1.0469697	0.72594714	0.2951135545566542	1.0	0.11669108249074009
DPYSL3	1.0464647	2.5420384	0.2953465592657011	1.0	0.04446293428830929
PTGIR	1.0434344	2.5692728	0.29674717448653765	1.0	0.04710816136775457
NAPA	1.0434344	0.2947676	0.29674717448653765	1.0	0.2537853519971402
RNF167	1.0424242	0.7491617	0.29721503186888154	1.0	0.15830654828178112
NR1D1	1.0404041	1.5051308	0.2981522253492961	1.0	0.06857001777388638
CSF1R	1.0393939	0.4695387	0.2986215615282083	1.0	0.2504696689318498
METRNL	1.0353535	0.48352048	0.3005038367333561	1.0	0.23461086931443728
BORCS7	1.0353535	0.8501622	0.3005038367333561	1.0	0.11924313262305483
THRAP3	1.0348485	0.411433	0.3007396758897185	1.0	0.2841404056644305
TRAPPC1	1.0343435	0.226015	0.3009756383398072	1.0	0.5408717322170363
MEF2D	1.0343435	1.4532852	0.3009756383398072	1.0	0.061475968106854496
CALM2	1.0338384	0.102807485	0.301211724087859	1.0	1.75189566159104
AC079767.4	1.0338384	4.5171657	0.301211724087859	1.0	0.053320173788898056
CHD2	1.0333333	0.6459818	0.3014479331380494	1.0	0.09917615786711344
C6orf1	1.0323232	0.7914219	0.301920721161246	1.0	0.11614745078988352
PFDN5	1.030303	0.090001546	0.3028677770102971	1.0	1.8317717097949557
COL4A2	1.029798	1.016142	0.303104849287277	1.0	0.06834978761427132
COL6A1	1.029293	1.1177243	0.30334204489761285	1.0	0.11288193364531425
GLRX3	1.0282829	0.50627726	0.3038168061328048	1.0	0.22374762869236411
MAP3K13	1.0267677	0.60680145	0.3045298730744793	1.0	0.21964803262268923
TCEA2	1.0262626	1.291458	0.3047678087590028	1.0	0.05927818724779516
RRP7A	1.0262626	0.36880293	0.3047678087590028	1.0	0.19909689446628656
CYSTM1	1.0247475	0.42030135	0.30548235597012474	1.0	0.3721980597867398
PPP1R14A	1.0242424	1.2550558	0.3057207851034779	1.0	0.14262590119608043
BRD4	1.0232323	0.40695038	0.3061980134828407	1.0	0.1703112591525777
EMB	1.0227273	0.9451721	0.306436812734698	1.0	0.08492222627072986
LDB2	1.0222223	1.6391579	0.30667573536513526	1.0	0.056423351092863006
FAM195B	1.0217172	0.3675279	0.3069147813769225	1.0	0.3089157032031262
MT-ND5	1.020202	0.11245416	0.30763265972716347	1.0	1.4930943159654568
MTUS1	1.020202	0.6928478	0.30763265972716347	1.0	0.05092920846699694
KXD1	1.019697	0.45466605	0.30787219929082166	1.0	0.19389450133931352
NUDT16L1	1.0191919	0.76280135	0.3081118622487573	1.0	0.11127650248640152
FOSL2	1.0191919	0.37776616	0.3081118622487573	1.0	0.3160871150012233
SNRPG	1.0171717	0.20404139	0.30907174807035476	1.0	0.7905728554312323
MARK2	1.0171717	1.3365133	0.30907174807035476	1.0	0.05707035388652348
WIPI1	1.0166667	1.0794932	0.30931202803444857	1.0	0.08489080258784222
SDPR	1.0161616	2.6760352	0.3095524314062956	1.0	0.07256291992159003
FAM127A	1.0141414	0.68887347	0.31051527901088183	1.0	0.15802584637229336
MTHFD1L	1.0131313	0.86994594	0.3109974433095215	1.0	0.08993565340548006
MT-CYB	1.0131313	0.06947867	0.3109974433095215	1.0	2.6450001915919596
FAM26F	1.010606	0.6588981	0.3122050139444813	1.0	0.11132685068957443
CCND1	1.010101	24.850569	0.3124468983499412	1.0	0.029804274314680173
OLFML2B	1.010101	25.704206	0.3124468983499412	1.0	0.053226497509997646
SMIM10L1	1.010101	1.0098552	0.3124468983499412	1.0	0.09326800664183542
USP42	1.0070707	1.4029454	0.3139007968385408	1.0	0.060332185081050385
PPP1R12A	1.0065657	0.45718837	0.31414354527256194	1.0	0.18392202953851752
SOD2	1.0050505	0.20710425	0.3148725311969438	1.0	1.1097508629413018
SDF2L1	1.0050505	0.2547044	0.3148725311969438	1.0	0.37130662559626393
SELL	1.0020202	1.7445931	0.3163338359040774	1.0	0.05918998400933324
NME1	1.0010101	0.43323222	0.31682192500007933	1.0	0.30523358215842766
REL	1.0	0.3052539	0.31731050786291415	1.0	0.4337495222245601
TRIM27	0.9979798	0.8603201	0.31828915489009024	1.0	0.08496739631795737
TRNAU1AP	0.9979798	0.7373103	0.31828915489009024	1.0	0.09849341788825922
PRKAG2-AS1	0.9969697	2.5408301	0.3187792190524148	1.0	0.05819144473212283
RNASEK	0.99444443	0.49923933	0.3200065396624612	1.0	0.10283725334736475
CLEC14A	0.9939394	2.055142	0.32025237410103136	1.0	0.07055762672604039
PGS1	0.99343437	1.4130572	0.32049833197690825	1.0	0.06513115855420326
CHIT1	0.9919192	1.8556702	0.3212369462201654	1.0	0.1610829212623299
UQCRC1	0.9919192	0.22970557	0.3212369462201654	1.0	0.46269033284408195
BGN	0.9914141	1.1264274	0.3214833978367382	1.0	0.11694297066169304
CCDC102B	0.989899	2.146931	0.32222349327831157	1.0	0.049906439908183935
PIM3	0.98888886	0.38643172	0.3227175073873759	1.0	0.3127706506779128
HSF1	0.9878788	0.638377	0.32321201520259335	1.0	0.11320304132404412
ARID1A	0.9878788	0.62204236	0.32321201520259335	1.0	0.16735720785971372
LTBP3	0.9868687	0.8196493	0.32370701671230995	1.0	0.08577010200586928
MLH3	0.9868687	1.9884334	0.32370701671230995	1.0	0.04380784832704518
KANK2	0.98585856	2.1179175	0.3242025119038521	1.0	0.04241243976398697
PMP22	0.98585856	0.2510752	0.3242025119038521	1.0	0.4457044898810944
MAP4K4	0.9848485	1.0392933	0.324698500763526	1.0	0.1191390301937171
RAP2B	0.9848485	0.6356556	0.324698500763526	1.0	0.13016888936130716
PFDN4	0.98333335	0.51467264	0.3254434096483142	1.0	0.178404768386195
P4HTM	0.98282826	1.6547272	0.3256919594273844	1.0	0.060824048927011216
S1PR1	0.9818182	1.9707755	0.32618942919906935	1.0	0.04528489406664875
ELOVL1	0.9787879	0.5471346	0.32768480005663647	1.0	0.19048107850704027
MAGOH	0.97727275	0.29494196	0.32843415122954156	1.0	0.3196540902061457
MAFG	0.9757576	1.0760769	0.32918461280058453	1.0	0.11341360531554628
UCK2	0.9747475	1.4714488	0.32968553736319073	1.0	0.05394543956444914
GYG1	0.97373736	0.50385976	0.33018695537566134	1.0	0.20952209276213365
TRA2A	0.9732323	0.3748245	0.3304378494175063	1.0	0.24055402453150834
MGAT4A	0.9727273	0.7015813	0.33068886681198095	1.0	0.14944718199967807
MGLL	0.97070706	0.6033633	0.33169416984693745	1.0	0.11830262327764493
OAT	0.969697	0.65493	0.3321975613883741	1.0	0.10097959292618286
MAPRE2	0.9686869	1.1394953	0.33270144623925746	1.0	0.08691206747829497
SF1	0.9656566	0.3866971	0.33421606033149764	1.0	0.27299214960537876
IDH3G	0.9651515	0.4268298	0.3344689275695696	1.0	0.27449153613047095
PCDH17	0.96464646	2.129924	0.33472191809788643	1.0	0.05238825646723205
MTHFD2L	0.9626263	1.0652739	0.3357351130236109	1.0	0.08152637833085806
CD72	0.9626263	1.1532524	0.3357351130236109	1.0	0.06299205454702553
FBXW11	0.96161616	1.0371764	0.33624245010913	1.0	0.09287420423582148
NDUFA4L2	0.96161616	1.4879413	0.33624245010913	1.0	0.0806862930868144
MERTK	0.96161616	2.245559	0.33624245010913	1.0	0.04709270405453045
SLK	0.9611111	0.90453535	0.3364963035408932	1.0	0.0963635451628985
NGFRAP1	0.96060604	0.25383145	0.3367502802254714	1.0	0.16199668701316763
GAS2L1	0.96060604	1.154765	0.3367502802254714	1.0	0.072850605263142
ESAM	0.96060604	1.2341105	0.3367502802254714	1.0	0.051774218199985164
VPS37B	0.95858586	0.9997586	0.3377674193915111	1.0	0.1076409989020517
ZFAND2A	0.9580808	0.30279323	0.3380220122642752	1.0	0.3538942533261292
UBN1	0.95757574	0.98694295	0.3382767283590411	1.0	0.08589630360590109
FBXO4	0.9570707	1.8081726	0.33853156767044457	1.0	0.0674680630801844
UBAP2	0.9560606	1.8406948	0.3390416159213785	1.0	0.06967959662154125
SLCO4A1	0.95555556	3.5038304	0.3392968248498527	1.0	0.04614546483575813
MMP9	0.95555556	1.6177788	0.3392968248498527	1.0	0.06674014910533232
NABP1	0.95454544	0.39781663	0.3398076122846837	1.0	0.18547552449097676
NISCH	0.9535354	1.7948977	0.34031889245174984	1.0	0.09131208731841939
DUS1L	0.9535354	0.81520677	0.34031889245174984	1.0	0.07904141865165534
UBE2N	0.95252526	0.2998709	0.3408306653042018	1.0	0.36337628414479334
C8orf4	0.95151514	1.1317654	0.3413429307941399	1.0	0.1315228031803724
KPNA6	0.9505051	0.5891972	0.3418556888726123	1.0	0.11289365499348299
FOXN3	0.9505051	0.53642344	0.3418556888726123	1.0	0.13085051695323532
KCNJ15	0.9505051	3.0398588	0.3418556888726123	1.0	0.04714550585588272
CERS2	0.94949496	0.7130272	0.34236893948961455	1.0	0.07360809271910788
IKBIP	0.9489899	0.73593956	0.34262574948415003	1.0	0.09049935836048802
TTC19	0.9489899	0.59807867	0.34262574948415003	1.0	0.13598476644973187
TESC	0.94545454	2.281803	0.3444268663059382	1.0	0.039349978717074456
NDEL1	0.94545454	0.98597974	0.3444268663059382	1.0	0.06920339022231022
TRPT1	0.9444444	1.0377362	0.34494257882861656	1.0	0.057807428999270924
C1S	0.9444444	1.0323771	0.34494257882861656	1.0	0.1257191661941123
EIF4G3	0.94242424	0.76322204	0.3459754804656182	1.0	0.09959489041354401
ATF5	0.9409091	1.0353969	0.3467514484824489	1.0	0.11689822843542763
KCTD20	0.94040406	0.69843286	0.347010350503532	1.0	0.12416861564796665
MTRF1L	0.94040406	0.8497728	0.347010350503532	1.0	0.06978428988915736
GIMAP1	0.94040406	1.489369	0.347010350503532	1.0	0.07800254856571329
TPRA1	0.9383838	1.0060556	0.3480471884619726	1.0	0.0773036070420911
PURA	0.93686867	0.5914648	0.3488261080800854	1.0	0.08421867885100888
RHOJ	0.93636364	1.2994198	0.34908599384356365	1.0	0.03357342961270919
IDH3A	0.9353535	1.0209396	0.3496061341579577	1.0	0.07756134441970124
MRPL21	0.9353535	0.3364743	0.3496061341579577	1.0	0.265029324150715
PFDN6	0.9323232	0.6335358	0.35116950480157405	1.0	0.21823628899618178
SCFD1	0.9323232	0.6249609	0.35116950480157405	1.0	0.140585994809864
ORMDL1	0.9323232	0.40123063	0.35116950480157405	1.0	0.24025353316689288
CNOT7	0.9318182	0.46255445	0.351430496651043	1.0	0.1769434210948249
DDAH2	0.9318182	0.22613806	0.351430496651043	1.0	0.4337874049291637
RALGAPA2	0.93131316	4.22939	0.35169161135615845	1.0	0.035330548703739174
FAM198B	0.93131316	1.7271591	0.35169161135615845	1.0	0.06845686461490698
ATG9A	0.93030304	3.8234925	0.3522142092980468	1.0	0.033164102359328554
TOR2A	0.9292929	1.2290522	0.352737298556004	1.0	0.06992287403460282
FIS1	0.92828286	0.16889296	0.3532608790577251	1.0	0.49744484142733486
NR2F2	0.92727274	1.5542588	0.3537849507298346	1.0	0.06015855518658164
CTD-2336O2.1	0.9252525	0.630695	0.35483456728635765	1.0	0.15187775836459214
LAMC1	0.9232323	2.7404916	0.3558861476171219	1.0	0.031073816969640997
MBP	0.92171717	0.5914534	0.35667612121632974	1.0	0.13999315335047327
DLC1	0.92121214	1.5225414	0.3569396910964937	1.0	0.06924629757783884
EGFL6	0.919697	2.118869	0.35773113663623524	1.0	0.06348927269827462
JAK1	0.91818184	0.44923094	0.3585236858082662	1.0	0.2868002427707308
ITGAV	0.91767675	0.7666396	0.35878811406847066	1.0	0.09193221267599538
SPHK1	0.9171717	1.2369354	0.3590526649124669	1.0	0.0544705098977259
CNOT4	0.91464645	0.5147351	0.3603772575130091	1.0	0.11468324949039174
GPX1	0.9141414	0.061198782	0.36064254363302095	1.0	1.926755573529131
FAM96B	0.91262627	0.20580353	0.3614391369938562	1.0	0.4918340625303233
WDR11	0.9111111	0.9822137	0.3622368326194563	1.0	0.06989240907553239
DNAJB1	0.9111111	0.15958297	0.3622368326194563	1.0	1.4906568452328284
OARD1	0.9106061	0.8910082	0.362502976055875	1.0	0.1176728744111877
SNRPN	0.910101	0.68751675	0.36276924192035387	1.0	0.1119275010453914
ADAM8	0.910101	1.3423747	0.36276924192035387	1.0	0.054117892805536846
RPS6KA2	0.90909094	25.055244	0.36330214088689794	1.0	0.034270248108573265
CHST15	0.90909094	24.953405	0.36330214088689794	1.0	0.031971460467849294
ADSL	0.90858585	0.25177762	0.3635687739654967	1.0	0.14315751912649058
AHSA1	0.9080808	0.3505815	0.363835529425223	1.0	0.2273107315400733
SLC25A36	0.9070707	0.9179749	0.36436940744037827	1.0	0.10429798402284642
IRF7	0.9060606	0.46605474	0.36490377483632674	1.0	0.15757343838473878
CENPW	0.9050505	0.7389315	0.3654386315159437	1.0	0.13056434969938677
EFEMP1	0.9040404	3.162947	0.36597397738101733	1.0	0.04949928188266049
ROCK2	0.9040404	0.2890115	0.36597397738101733	1.0	0.07664390003659596
SELE	0.90050507	1.8162941	0.3678515388007596	1.0	0.07989660234222634
COX8A	0.90050507	0.07519859	0.3678515388007596	1.0	1.1142627364199982
MYC	0.90050507	0.9142094	0.3678515388007596	1.0	0.1079574894710346
AHNAK	0.8989899	0.15118244	0.36865804097456945	1.0	0.5961431055490042
UTP6	0.8989899	0.804656	0.36865804097456945	1.0	0.10292329361070143
CBX6	0.8969697	1.1492308	0.3697350871507251	1.0	0.07767559047164366
SMG5	0.8959596	2.3248749	0.3702743428330446	1.0	0.0540532610645546
LCP2	0.8959596	0.35127822	0.3702743428330446	1.0	0.211352658011538
PMF1	0.89444447	0.44880632	0.37108414179586646	1.0	0.17488234273360465
FXYD1	0.8929293	1.031869	0.37189503895728315	1.0	0.0940400038215103
TRAK1	0.8929293	2.1624746	0.37189503895728315	1.0	0.04555135821613952
GSTM3	0.889899	2.1609507	0.3735201263712393	1.0	0.03977946320401127
TBC1D9B	0.889899	1.2868549	0.3735201263712393	1.0	0.06222208137486663
POSTN	0.8893939	1.0653389	0.37379140099060804	1.0	0.0891298832005741
RHBDF2	0.8893939	0.8028846	0.37379140099060804	1.0	0.08104103907547178
CHCHD5	0.8893939	0.33729813	0.37379140099060804	1.0	0.2686541737986868
BOP1	0.8888889	1.9121629	0.37406279749088245	1.0	0.04064004318047944
C12orf75	0.88838387	0.9402011	0.3743343158575646	1.0	0.04045848680140238
NAE1	0.88838387	1.0892447	0.3743343158575646	1.0	0.07937137701059178
RP11-796E2.4	0.8858586	1.3185172	0.3756937351748513	1.0	0.07853206040593755
ARHGAP29	0.8848485	2.0248566	0.3762383554514933	1.0	0.043775889041689865
LILRA2	0.8828283	0.75714743	0.37732905685874907	1.0	0.13170482587661902
TGFBI	0.8828283	0.19220021	0.37732905685874907	1.0	0.539871177237822
C3orf17	0.8828283	1.117488	0.37732905685874907	1.0	0.06906068690187159
FHL3	0.8828283	0.8398412	0.37732905685874907	1.0	0.07485484651545314
MED15	0.8828283	0.6797013	0.37732905685874907	1.0	0.09934924790365819
SEMA6B	0.8818182	1.1742011	0.3778751377458388	1.0	0.06490198071359353
MAFK	0.88131315	1.1444254	0.37814836068143554	1.0	0.08501666846786635
IL32	0.879798	0.6037958	0.3789687592698606	1.0	0.13174988922593261
NDST2	0.8792929	2.797443	0.3792424686743191	1.0	0.04542407840696552
C15orf39	0.8787879	1.7212837	0.3795162996566498	1.0	0.04304558741383306
MRPL36	0.8767677	0.52441806	0.3806128390461426	1.0	0.15548752614738032
TTLL12	0.87525254	2.693874	0.3814365193711222	1.0	0.040656148904383564
LRRC23	0.87474746	1.6444613	0.381711322399103	1.0	0.06133543508371457
H2AFY	0.87474746	0.082042225	0.381711322399103	1.0	0.872758410021243
C1orf122	0.8737374	0.4225489	0.38226129273607723	1.0	0.3053689981538581
TIMM10B	0.8737374	1.055388	0.38226129273607723	1.0	0.05880886813845163
RSF1	0.8732323	0.57497126	0.3825364600120058	1.0	0.1366222429087503
UBR4	0.8727273	0.9596794	0.38281174867073664	1.0	0.06305141556157809
SCGB3A2	0.8727273	0.5784863	0.38281174867073664	1.0	0.2747083417803864
NDN	0.87222224	2.8821676	0.38308715869556376	1.0	0.03944430199147925
CCDC3	0.87222224	2.382305	0.38308715869556376	1.0	0.04120223693808073
SFSWAP	0.8707071	1.3098166	0.3839141167985285	1.0	0.06938052711210001
ZDHHC6	0.869697	0.81061864	0.38446602872159774	1.0	0.10193307947424911
DNAJB6	0.869697	0.19465113	0.38446602872159774	1.0	0.6828427975016668
VEGFA	0.869697	0.4599663	0.38446602872159774	1.0	0.13869635646485642
F13A1	0.8681818	2.6149168	0.3852948060461011	1.0	0.05181873005058509
ENDOD1	0.8681818	2.2723267	0.3852948060461011	1.0	0.03942458582110021
KCNQ1OT1	0.8671717	1.1060379	0.38584793035432974	1.0	0.0898843917366401
HSPA5	0.8671717	0.1784934	0.38584793035432974	1.0	0.6562825342570118
DDIT3	0.8666667	0.30078447	0.3861246742838138	1.0	0.28126676557602504
EGLN2	0.8636364	0.6950464	0.3877876816065997	1.0	0.1195513586734524
GALK1	0.86262625	0.50873953	0.3883429859997334	1.0	0.15156210704551254
TNIK	0.8621212	2.1366472	0.38862081973146023	1.0	0.04269304292947725
CSRNP1	0.8621212	0.4825776	0.38862081973146023	1.0	0.21429174207512167
TRIM56	0.86161613	0.61797583	0.3888987744624306	1.0	0.06788466210866163
GMPR2	0.86161613	0.6599905	0.3888987744624306	1.0	0.08982902356257451
ASGR1	0.86161613	0.542685	0.3888987744624306	1.0	0.16044909769549862
PRDM1	0.8590909	0.9103144	0.39029036246530624	1.0	0.0766180842497194
CXorf40B	0.85858583	1.5781561	0.39056904280638394	1.0	0.05026121705939197
C19orf70	0.85656565	0.2258863	0.3916849726845367	1.0	0.5857389903547074
SIVA1	0.85555553	0.3577302	0.39224366246809883	1.0	0.324735563533338
BCAT2	0.85555553	1.0991006	0.39224366246809883	1.0	0.07065855439149198
EMD	0.85555553	0.60242873	0.39224366246809883	1.0	0.1410647478313772
FAM20C	0.8540404	0.72239846	0.39308260277112483	1.0	0.08022275355900668
HLA-E	0.8515152	0.04085777	0.39448325033243103	1.0	1.1654663621256822
BTBD7	0.8510101	1.2241808	0.39476374172803086	1.0	0.0732141010690226
SHISA5	0.85050505	0.36352152	0.39504435370560564	1.0	0.2503250661913789
HMGA1	0.85	0.38090768	0.39532508624538476	1.0	0.3600137043912012
SOD3	0.84949493	0.933283	0.39560593932752786	1.0	0.09898913345087244
GLS	0.84949493	0.9580121	0.39560593932752786	1.0	0.10368339960212376
COL6A2	0.8489899	0.7646226	0.3958869129321244	1.0	0.13487712395302448
SVIP	0.8484849	0.44933176	0.39616800703919375	1.0	0.1513692274952516
FXYD5	0.8484849	0.15049829	0.39616800703919375	1.0	0.9618475597871516
COL18A1	0.8484849	1.0802978	0.39616800703919375	1.0	0.08203589348298876
FXYD6	0.84747475	0.9924974	0.3967305566804781	1.0	0.06946278154223891
LPCAT1	0.84747475	0.6244942	0.3967305566804781	1.0	0.06681751813902712
EVI2A	0.8469697	0.34315342	0.39701201217438165	1.0	0.2546463667290907
DDR2	0.84646463	2.492164	0.39729358809013493	1.0	0.0377369508380897
TNS2	0.8454546	2.6628706	0.39785710110579664	1.0	0.033974171564533445
KCNK6	0.84444445	0.6685584	0.3984210955639733	1.0	0.08638595835502887
SYNJ2	0.84444445	2.581429	0.3984210955639733	1.0	0.0403284360026206
S100A16	0.84444445	1.0713215	0.3984210955639733	1.0	0.09270598968810138
SCO2	0.84343433	0.5261936	0.39898557130005285	1.0	0.21130016454528017
FKBP5	0.8429293	0.30115205	0.39926798959555776	1.0	0.28180983437822504
SLC12A2	0.8424242	2.5208786	0.39955052814829983	1.0	0.040073316227995405
BCR	0.8424242	2.224348	0.39955052814829983	1.0	0.03475447952368522
RPAIN	0.84141415	0.5696739	0.4001159659418556	1.0	0.0988503935248842
IFT52	0.84040403	1.8291365	0.40068188451273745	1.0	0.05109425658659814
SNRK	0.84040403	0.7837469	0.40068188451273745	1.0	0.06558355935722716
OTOA	0.84040403	0.44001675	0.40068188451273745	1.0	0.1334289167423244
STAB1	0.84040403	2.2152443	0.40068188451273745	1.0	0.07454047648238629
TRIM28	0.8393939	0.572088	0.4012482836918385	1.0	0.11938013130979576
TPD52L2	0.83737373	0.66326994	0.40238252319264645	1.0	0.11111003068345066
RHOH	0.8363636	1.0791022	0.4029503631705138	1.0	0.05774530236841014
CNOT8	0.83535355	0.8961793	0.4035186830689207	1.0	0.06766735924494928
SRGAP2	0.8333333	0.8470378	0.40465676192728617	1.0	0.05373855970351709
RGL1	0.83232325	1.1361325	0.40522652053439334	1.0	0.06608216148860392
DGKZ	0.83232325	1.1716449	0.40522652053439334	1.0	0.05237308003035254
LRG1	0.83232325	1.3146919	0.40522652053439334	1.0	0.06474163972253817
FCER1A	0.83181816	4.9457326	0.4055115795546871	1.0	0.07112095451591179
IGHG3	0.83181816	0.18363237	0.4055115795546871	1.0	0.42833674869194976
MINCR	0.83181816	4.9134183	0.4055115795546871	1.0	0.033345940300854277
ERCC1	0.83131313	0.4223364	0.4057967583563372	1.0	0.19906127008013513
ARID4B	0.83131313	0.42265654	0.4057967583563372	1.0	0.17846666960237592
RABAC1	0.83131313	0.16596548	0.4057967583563372	1.0	0.5543082369663033
NFYB	0.83131313	0.9030418	0.4057967583563372	1.0	0.10255773671351875
RNF187	0.8308081	0.46230078	0.4060820569169027	1.0	0.15507010917692876
ABI3BP	0.829798	4.246382	0.40665301322466396	1.0	0.04352835660143406
GNAQ	0.829798	0.31574723	0.40665301322466396	1.0	0.3106734882947899
ARHGEF12	0.82929295	1.0977112	0.40693867092662517	1.0	0.044949441228734885
ANAPC5	0.82878786	0.44490817	0.40722444829703286	1.0	0.12792590830616266
SLC37A4	0.82878786	3.7240868	0.40722444829703286	1.0	0.035293437743887504
MRPL42	0.82828283	0.5303533	0.4075103453130936	1.0	0.1511495821502846
PANK3	0.8277778	1.17884	0.4077963619519426	1.0	0.07293906713842331
ANKRD13A	0.8267677	0.9028087	0.4083687540061962	1.0	0.07838498709505022
PLEKHB2	0.82626265	0.22138172	0.4086551293755194	1.0	0.3196088544265169
PSMC3	0.82626265	0.30122808	0.4086551293755194	1.0	0.3351502977623888
RERE	0.82626265	1.5987113	0.4086551293755194	1.0	0.06303691082369031
EDNRB	0.82575756	3.3158317	0.40894162427546776	1.0	0.030472445280630176
C9orf78	0.8247475	0.34435225	0.40951497257430003	1.0	0.23126283096095768
PCM1	0.8242424	0.4386569	0.40980182592653724	1.0	0.23946698662019722
PSMD5-AS1	0.8242424	1.5261075	0.40980182592653724	1.0	0.05398728169110811
ZNF511	0.82222223	0.6573685	0.4109504334734476	1.0	0.09533629242206038
PSMA3-AS1	0.82222223	0.4551266	0.4109504334734476	1.0	0.11003787524377538
WDR82	0.8212121	0.3711322	0.4115254533989452	1.0	0.10873979516123777
IL1R1	0.8212121	1.2973785	0.4115254533989452	1.0	0.04445127307101161
C4orf48	0.820202	0.17698373	0.4121009505054517	1.0	0.6791140174419112
H1F0	0.820202	0.76301855	0.4121009505054517	1.0	0.13277850307199257
MITD1	0.820202	0.46695772	0.4121009505054517	1.0	0.16028168670019863
ACAP1	0.81919193	1.4679998	0.4126769246012877	1.0	0.04815295742023099
ARF3	0.8181818	0.4632854	0.4132533754936404	1.0	0.21763806886618123
CD36	0.8181818	0.7289354	0.4132533754936404	1.0	0.2149383670477709
GBGT1	0.8181818	0.6876548	0.4132533754936404	1.0	0.09743248597036887
CAPS	0.8176768	1.0857542	0.41354177967794703	1.0	0.07726712681275344
VBP1	0.81666666	0.34913903	0.41411894540107386	1.0	0.1597943667269666
MAPK6	0.81616163	0.5436116	0.4144077068909827	1.0	0.17343848865359487
NBL1	0.81616163	0.9947546	0.4144077068909827	1.0	0.11616970487854195
ISG20	0.8151515	0.9102901	0.41498558700468124	1.0	0.09730517971322837
IMMP1L	0.8151515	1.9886347	0.41498558700468124	1.0	0.04280086548022208
SNAPC1	0.8151515	0.82852185	0.41498558700468124	1.0	0.12543830000384415
MFGE8	0.8151515	0.74971473	0.41498558700468124	1.0	0.11288820973095387
CHST11	0.8146465	0.53458905	0.4152747055791346	1.0	0.19125826918306
CTDSP2	0.8141414	0.8008977	0.4155639431323145	1.0	0.08612754757585196
MPDU1	0.81313133	0.5662715	0.416142775075402	1.0	0.14535458679306515
ATXN3	0.81313133	0.72826064	0.416142775075402	1.0	0.11021476621124314
CCNG2	0.81313133	1.2704262	0.416142775075402	1.0	0.04390450988874963
SH3KBP1	0.8111111	0.5599222	0.41730186560834337	1.0	0.13589859711846922
MRPL12	0.81060606	0.16239521	0.41759193531296424	1.0	0.22399662148774704
RAMP2	0.81010103	1.2312546	0.41788212379556167	1.0	0.10630974564595981
GALM	0.8090909	0.5891534	0.41846285699296226	1.0	0.09238187277532016
IDI1	0.8080808	0.25702766	0.41904406499638835	1.0	0.17463946976911013
SLC38A1	0.8080808	24.563341	0.41904406499638835	1.0	0.02448915013461362
NCALD	0.8080808	24.536985	0.41904406499638835	1.0	0.024051133260568805
TNFSF14	0.80757576	0.9639976	0.4193348469862511	1.0	0.08862420269981294
TMEM120A	0.80707073	0.6189472	0.4196257476005466	1.0	0.12494945168330386
RASGRP3	0.80707073	1.7464608	0.4196257476005466	1.0	0.04347233733854857
EXOSC8	0.8060606	0.3189409	0.4202079045990075	1.0	0.11246142862869678
CHORDC1	0.8060606	0.25003383	0.4202079045990075	1.0	0.2007000999978299
MPPE1	0.80454546	0.4880881	0.4210820291316535	1.0	0.06431275222614004
TRAPPC2P1	0.80404043	0.5601044	0.421373640947434	1.0	0.07579473246645167
SNCG	0.8030303	1.6083229	0.42195721987885526	1.0	0.052850614967188
DNAJB4	0.8030303	0.56649333	0.42195721987885526	1.0	0.16111618776555864
MRPS5	0.80151516	0.3336118	0.4228334761295197	1.0	0.22308622214814022
BRK1	0.8	0.10735976	0.4237107971667934	1.0	0.771039053473531
JMJD1C	0.8	0.20970619	0.4237107971667934	1.0	0.36577128060549574
ARFRP1	0.7989899	0.8718954	0.42429626904981477	1.0	0.11156820886626867
FRA10AC1	0.79848486	0.7126115	0.42458918226805953	1.0	0.09087867280649017
LAT2	0.79848486	0.35646817	0.42458918226805953	1.0	0.17416944193854395
PLXNB2	0.7964646	0.6808654	0.4257620163539747	1.0	0.11254103171078723
HGF	0.7959596	1.44364	0.4260555200425561	1.0	0.04068936352888149
IVD	0.7949495	1.5419519	0.42664288142866114	1.0	0.053445373157294244
COA4	0.79444444	0.47960395	0.4269367390711625	1.0	0.1830078188364101
MBNL1	0.7934343	0.21754964	0.42752480811697213	1.0	0.3820181893648809
WIZ	0.7929293	2.115525	0.4278190194648306	1.0	0.04878077226165847
DPF2	0.7929293	2.3413932	0.4278190194648306	1.0	0.05960198966685601
IMP3	0.7929293	0.31788915	0.4278190194648306	1.0	0.22039620417988118
ARHGAP4	0.7919192	0.84485155	0.4284077956712957	1.0	0.0806766804313943
FILIP1	0.7909091	2.2665987	0.42899704303904773	1.0	0.04836723604882498
BMPR2	0.7909091	0.67973495	0.42899704303904773	1.0	0.0746566184245421
SIL1	0.790404	0.50070506	0.42929184333824744	1.0	0.16363946183781114
SEC24B	0.790404	1.1852441	0.42929184333824744	1.0	0.0695341331469307
TMEM87B	0.790404	1.3720154	0.42929184333824744	1.0	0.07312929950877978
PDLIM3	0.789899	2.2835863	0.42958676134343554	1.0	0.03941069238115604
BLOC1S6	0.789899	0.47253793	0.42958676134343554	1.0	0.15306173062852022
RBP1	0.7878788	1.1618094	0.4307676098578105	1.0	0.039167014445035404
FHOD1	0.7858586	0.81938916	0.43195033939439065	1.0	0.05485442487937943
AAMP	0.7858586	0.4384243	0.43195033939439065	1.0	0.1395684944058529
MRPL20	0.7858586	0.17385446	0.43195033939439065	1.0	0.4759413722747166
C9orf3	0.7848485	1.8655237	0.4325424089722545	1.0	0.03846218074400708
ATP6V1C1	0.7818182	0.4006312	0.4343214341627166	1.0	0.1357389042952863
TGFBR1	0.7818182	1.0162463	0.4343214341627166	1.0	0.08670679153738434
RP11-386I14.4	0.7818182	0.41828158	0.4343214341627166	1.0	0.17011904810746042
MCFD2	0.7808081	0.40495056	0.4349153805992134	1.0	0.10949726201952724
KLF11	0.7808081	0.4861435	0.4349153805992134	1.0	0.10227197350770882
STRN	0.7808081	1.5097834	0.4349153805992134	1.0	0.05581270504661819
TCTN3	0.7808081	1.439473	0.4349153805992134	1.0	0.05341065203710275
VEZF1	0.779798	0.89981014	0.4355097956630515	1.0	0.0812122481204787
COL6A3	0.779798	1.0217879	0.4355097956630515	1.0	0.09358308992806677
WBP11	0.77878785	0.48846793	0.436104679117018	1.0	0.18824907568834232
FLYWCH2	0.7767677	0.6337842	0.4372958502407718	1.0	0.10814210363066565
SLC35E1	0.77626264	1.0022116	0.43759393539172564	1.0	0.06103536883166444
RBPMS	0.7747475	1.5268903	0.43848889204991026	1.0	0.03762365888105235
ZFYVE21	0.7742424	0.49839443	0.438787444569978	1.0	0.10944722564948284
THAP4	0.7742424	0.79010683	0.438787444569978	1.0	0.05710270505212741
CXCL12	0.7742424	0.85381734	0.438787444569978	1.0	0.04942501844431021
AP3M2	0.7737374	1.3058625	0.43908611385631946	1.0	0.038825034402197
MFAP4	0.7737374	0.89821935	0.43908611385631946	1.0	0.13861057104117128
CTBP2	0.77323234	0.5625929	0.43938489987838936	1.0	0.09378421871328448
MAGED2	0.77272725	0.49931145	0.4396838026055717	1.0	0.12851838410638816
ARL5A	0.7722222	0.32598203	0.4399828220071782	1.0	0.2438682873420177
RP11-1094M14.11	0.7722222	1.0338339	0.4399828220071782	1.0	0.06253212584753517
DNAJB2	0.7722222	0.75613797	0.4399828220071782	1.0	0.09683965883905989
PPOX	0.76969695	1.1335257	0.44147966805249117	1.0	0.03625036668252356
KPNA3	0.76969695	0.45019355	0.44147966805249117	1.0	0.13600681362085393
FAM168B	0.7686869	2.4529583	0.44207922210949824	1.0	0.03983228193264508
UFD1L	0.7686869	0.39678153	0.44207922210949824	1.0	0.18595332895327896
RP5-1171I10.5	0.7686869	0.49849996	0.44207922210949824	1.0	0.10895178320079053
NEMF	0.7681818	0.4036045	0.4423791737931507	1.0	0.16220443446673877
PSMB5	0.76717174	0.18360536	0.44297942631409515	1.0	0.3358342046045096
PPP1R15A	0.7661616	0.15330563	0.4435801441635129	1.0	0.7588907320663246
RHOF	0.7656566	1.2867868	0.4438806775074885	1.0	0.055987568119275
EDN1	0.7656566	2.5685086	0.4438806775074885	1.0	0.06552317324099292
SLC38A2	0.7656566	0.35387248	0.4438806775074885	1.0	0.3168049233144105
RORA	0.7646465	1.4992371	0.444482092875526	1.0	0.06425829661130764
TRAP1	0.7646465	0.86067814	0.444482092875526	1.0	0.06404234506915504
TARDBP	0.7631313	0.5833351	0.44538508715030845	1.0	0.10491750009558709
PIKFYVE	0.7626263	2.2084224	0.4456863174401312	1.0	0.03505879001445776
NT5DC2	0.7626263	1.8691955	0.4456863174401312	1.0	0.03683721594708997
RTF1	0.7616162	0.1476147	0.4462891261245139	1.0	0.40557032720968184
PWWP2B	0.760101	1.5259156	0.44719420892899864	1.0	0.0523061613208771
PRKAB1	0.75959593	1.6077116	0.4474961350083868	1.0	0.03689832679623408
SEPT4	0.7590909	0.8676548	0.44779817693920043	1.0	0.054093819664439706
ACTR1A	0.7585859	0.3442004	0.4481003346888195	1.0	0.15504240487999088
ETV6	0.75757575	0.86294043	0.44870499751363535	1.0	0.10050823913012252
TWISTNB	0.75656563	0.42798194	0.4493101232204414	1.0	0.16874068868588096
PRKAG2	0.7560606	0.7067445	0.4496128595722797	1.0	0.0887682582793204
TMEM123	0.75555557	0.36093417	0.449915711545699	1.0	0.36655017991517747
DDHD1	0.7550505	0.776978	0.45021867910757807	1.0	0.09558448699648306
PHF10	0.75454545	1.2049843	0.45052176222472373	1.0	0.05439915285209637
STRAP	0.75353533	0.225941	0.45112827499168506	1.0	0.27747482679030006
FUBP1	0.75151515	0.5198317	0.4523426857203656	1.0	0.14239730191860903
NPM3	0.75151515	0.65088916	0.4523426857203656	1.0	0.12232758969657063
PAK2	0.75151515	0.17782024	0.4523426857203656	1.0	0.34986373617603705
JAZF1	0.7510101	1.5854053	0.4526465767889575	1.0	0.060717962176802295
HS3ST2	0.75050503	3.4761019	0.45295058314469383	1.0	0.052537242104824036
ADAMTS9	0.75	1.2991668	0.4532547047537364	1.0	0.050352065860556044
SYK	0.74949497	0.5439419	0.45355894158217624	1.0	0.13610145231358403
MT1M	0.74949497	0.30162695	0.45355894158217624	1.0	0.33831816252146135
DPYD	0.74949497	0.6248198	0.45355894158217624	1.0	0.14090962407045377
DGCR2	0.74848485	2.913464	0.4541677607612523	1.0	0.04420702878003046
ARF4	0.74848485	0.15479673	0.4541677607612523	1.0	0.5046451042550986
PCED1A	0.74747473	2.6973798	0.45477704040921474	1.0	0.033821090695859014
PER1	0.74747473	0.37708074	0.45477704040921474	1.0	0.16528672121336951
CALCRL	0.7469697	1.4501064	0.455081852823494	1.0	0.06319645736168548
TMEM181	0.7469697	1.2685784	0.455081852823494	1.0	0.058403914017202185
GLA	0.74646467	0.31635964	0.45538678025221013	1.0	0.2186432166404042
SLIT3	0.74646467	2.7077277	0.45538678025221013	1.0	0.027956065888086027
CCDC84	0.74646467	2.6639786	0.45538678025221013	1.0	0.03569670212628962
ARF1	0.74545455	0.09276598	0.45599698001523903	1.0	0.6363737237034401
IGFLR1	0.74545455	0.93015945	0.45599698001523903	1.0	0.0700666852531849
C3orf62	0.74444443	2.5362155	0.45660763942215543	1.0	0.03742244789389302
CLCN3	0.7439394	1.6006416	0.45691314140546235	1.0	0.055686229807865084
NID1	0.74343437	2.256675	0.45721875819566704	1.0	0.03359987333025888
MLLT4	0.7429293	1.4636645	0.4575244897579287	1.0	0.05699944325979791
FNIP1	0.74242425	0.28392124	0.45783033605733525	1.0	0.1954670883389073
ELL2	0.74242425	0.4618173	0.45783033605733525	1.0	0.15520026463920764
PRKCB	0.7409091	1.1720059	0.45874856302822586	1.0	0.05119901181474378
PDIA5	0.74040407	2.2666476	0.45905486792565564	1.0	0.0343950465135667
SNRNP70	0.74040407	0.32841405	0.45905486792565564	1.0	0.22940336426942415
YY1AP1	0.739899	1.0613763	0.45936128738459414	1.0	0.056121327139504615
IMPAD1	0.73939395	0.623742	0.4596678213696991	1.0	0.12488495357469571
PRKD3	0.73939395	1.5415946	0.4596678213696991	1.0	0.030960180635927575
TNFRSF18	0.7383838	2.0981731	0.4602812327766813	1.0	0.03125228534642218
C1orf52	0.7383838	0.5130215	0.4602812327766813	1.0	0.1133509394774531
SIPA1L2	0.7368687	0.7777128	0.4612022079457294	1.0	0.09528266765953115
WDR74	0.73636365	0.46664378	0.46150942834163544	1.0	0.1037671592460701
CD79B	0.73636365	1.1626124	0.46150942834163544	1.0	0.025830725438062224
SFTPB	0.7353535	0.7774517	0.4621242119278275	1.0	0.13951030121495034
MSI2	0.7348485	1.0212556	0.46243177504621136	1.0	0.04657748357955039
HSPA4	0.7343434	0.4310535	0.46273945233339986	1.0	0.1172290872761708
ARL2	0.7343434	0.2385873	0.46273945233339986	1.0	0.2615914946349023
SMPDL3A	0.7343434	1.6035751	0.46273945233339986	1.0	0.05544679455840583
FKBP4	0.7338384	0.50856507	0.463047243753262	1.0	0.16892536125922214
SERF2	0.7338384	0.031891238	0.463047243753262	1.0	2.548499596103147
WDR45B	0.73333335	0.36754045	0.46335514926959653	1.0	0.1476507515912612
TMEM179B	0.73333335	0.27056086	0.46335514926959653	1.0	0.3430626463278068
RUNX3	0.73282826	1.2315799	0.46366316884612957	1.0	0.060223770739771275
RAP2A	0.7323232	0.7626484	0.4639713024465163	1.0	0.06883989918987052
SNX9	0.7318182	0.55379564	0.4642795500343396	1.0	0.10711088654444778
SERINC5	0.7313131	0.56880355	0.4645879115731112	1.0	0.10918154973040045
CRYZL1	0.7313131	0.81630325	0.4645879115731112	1.0	0.0862083190437289
CWC22	0.7308081	0.912316	0.46489638702627123	1.0	0.08328601126098047
FADD	0.73030305	0.49748933	0.4652049763571874	1.0	0.06393006996231017
YTHDC2	0.73030305	1.7513853	0.4652049763571874	1.0	0.053834983420390795
CD1E	0.7292929	4.1711993	0.46582249650540486	1.0	0.04201500069924116
RP11-792A8.4	0.7292929	0.62120783	0.46582249650540486	1.0	0.047413354037282814
OSBP	0.7287879	0.9247293	0.4661314272490845	1.0	0.057297340206554026
TMEM204	0.7282828	3.4310985	0.4664404717232776	1.0	0.025365737605393908
TSPAN9	0.72727275	3.7096353	0.4670589017151735	1.0	0.02840243708936517
TMEM9	0.72727275	0.85706484	0.4670589017151735	1.0	0.06395056299319878
RP5-821D11.7	0.7262626	3.4671586	0.46767778618431466	1.0	0.04083047599819129
SENP2	0.7262626	3.591086	0.46767778618431466	1.0	0.03451208072715032
GGNBP2	0.7262626	0.32426122	0.46767778618431466	1.0	0.2408018653643963
PLEKHA2	0.7247475	0.6819875	0.4686069643808397	1.0	0.11166015781701566
PLAT	0.72424245	3.1181297	0.46891691736149166	1.0	0.024204445393837263
CWC27	0.72424245	0.5224877	0.46891691736149166	1.0	0.09108885411830304
FNBP1L	0.72424245	2.8506734	0.46891691736149166	1.0	0.026428444928268444
FBLN1	0.7232323	1.2195196	0.46953716347024277	1.0	0.16152227584103163
SDCCAG3	0.7232323	1.5587082	0.46953716347024277	1.0	0.05115849544527859
ZMIZ1-AS1	0.7232323	2.784022	0.46953716347024277	1.0	0.025932055732494415
GUCY1A3	0.7232323	2.9333267	0.46953716347024277	1.0	0.0268243743082352
NT5C	0.7227273	0.40788805	0.4698474565230015	1.0	0.18106137514695095
RAF1	0.7222222	0.4890804	0.4701578628576698	1.0	0.10073560908400044
NFKB1	0.72121215	0.6987574	0.47077901522126586	1.0	0.1668000197480612
TAF2	0.72121215	1.421017	0.47077901522126586	1.0	0.045219384101822725
LINC01503	0.72070706	1.5619891	0.47108976117428103	1.0	0.10905726928156985
EPSTI1	0.720202	0.3845534	0.4714006202573795	1.0	0.18998596665778547
ECSIT	0.720202	1.1604532	0.4714006202573795	1.0	0.06311757789975729
MAP1LC3B	0.7191919	0.15729007	0.4720226776612134	1.0	0.5988637495733399
EPB41L2	0.7191919	1.4009155	0.4720226776612134	1.0	0.07288360433517774
NUDT16	0.7191919	0.38295212	0.4720226776612134	1.0	0.13435349317751538
CDKN2AIPNL	0.7181818	1.5019164	0.472645187126825	1.0	0.06102877082928265
SIRT6	0.7181818	0.81600565	0.472645187126825	1.0	0.05728611492007879
EPM2AIP1	0.7171717	0.84726036	0.4732681483471267	1.0	0.07393631026312804
IL33	0.7171717	1.2047024	0.4732681483471267	1.0	0.0431104829034663
ARGLU1	0.7161616	0.20999949	0.47389156101388585	1.0	0.24398920202424454
HDAC5	0.7156566	1.9432224	0.4742034365430513	1.0	0.04932363823853928
ABHD14A	0.7151515	0.8789404	0.4745154248177247	1.0	0.059120113008595904
PARP8	0.7151515	1.0704026	0.4745154248177247	1.0	0.05018614414661249
TMEM100	0.71464646	2.2079375	0.47482752579905574	1.0	0.0700761303260794
CD300E	0.7141414	0.7242187	0.47513973944812116	1.0	0.16209826808299138
EIF4B	0.7141414	0.3493567	0.47513973944812116	1.0	0.20914835140950638
EIF4E2	0.7131313	0.31193158	0.475764504593408	1.0	0.28996792856604087
EIF3J	0.71060604	0.15360567	0.4773283864036273	1.0	0.5524519050657841
SLC40A1	0.71060604	1.823216	0.4773283864036273	1.0	0.052179728205599726
LPAR6	0.710101	0.8589795	0.4776414999847717	1.0	0.0676522476933582
TMEM222	0.710101	0.8495851	0.4776414999847717	1.0	0.06303653316733478
ENO1	0.7090909	0.09924593	0.4782680640500597	1.0	1.2963408085469514
HYAL2	0.7080808	0.5727793	0.4788950770547368	1.0	0.10873414006421882
C7orf50	0.70757574	0.31467143	0.4792087518098497	1.0	0.24534966021309546
SOX17	0.7070707	24.69445	0.4795225386802706	1.0	0.026788020541112862
USP51	0.7070707	24.361677	0.4795225386802706	1.0	0.021328272082994683
JAM3	0.7070707	24.797516	0.4795225386802706	1.0	0.02874347605359312
CD1C	0.7070707	24.81849	0.4795225386802706	1.0	0.02915834636055702
DCTN2	0.7050505	0.35585028	0.48077880651406124	1.0	0.19743896096941968
RANBP9	0.7035354	1.4609154	0.4817221826332455	1.0	0.04086392520190452
FRMD4B	0.7030303	0.51039004	0.4820368649803013	1.0	0.13313432643648856
ZNF703	0.70252526	1.3417218	0.48235165908013555	1.0	0.040071553665371386
B3GALT6	0.70151514	1.4509356	0.4829815823755155	1.0	0.04293827375137438
DEF8	0.70151514	0.22460778	0.4829815823755155	1.0	0.13037841416924234
IGFBP6	0.7010101	2.7375777	0.4832967114895701	1.0	0.041605125037714706
NGLY1	0.7010101	0.83636856	0.4832967114895701	1.0	0.08113381756304953
PLEKHF2	0.7005051	1.4795262	0.48361195219342157	1.0	0.03832680403996788
PDP1	0.7005051	1.5548618	0.48361195219342157	1.0	0.03776164577716647
PDE4D	0.7005051	1.3322076	0.48361195219342157	1.0	0.036777685682670695
RPL17	0.7	0.21180226	0.48392730444614607	1.0	0.45613080487405383
CTBP1	0.7	0.5539685	0.48392730444614607	1.0	0.13114020936753254
TOLLIP	0.6989899	0.5284358	0.48455834343416104	1.0	0.14392550163974413
CTA-29F11.1	0.6989899	1.0189188	0.48455834343416104	1.0	0.10372128763680259
PDLIM5	0.6989899	0.2881586	0.48455834343416104	1.0	0.17424804176809508
YDJC	0.69848484	1.0937042	0.4848740300872467	1.0	0.07629212962367694
ZBTB16	0.6979798	0.5782513	0.4851898281247957	1.0	0.05588297999760681
NDUFB8	0.6979798	0.14948806	0.4851898281247957	1.0	0.545227574432638
ODF3B	0.6969697	0.5510181	0.4858217581880886	1.0	0.16804742092025746
BCAS2	0.6969697	0.29571608	0.4858217581880886	1.0	0.2566980236067094
RIN3	0.69545454	0.45093477	0.48677048763216135	1.0	0.13823452891448781
NPEPPS	0.6944444	0.5160949	0.4874035296760253	1.0	0.09352762346324572
DDX39A	0.6939394	0.3871648	0.48772021729717485	1.0	0.1688691020547788
PICALM	0.69292927	0.44554114	0.48835392552865164	1.0	0.28008113876436386
PALMD	0.69292927	2.0497506	0.48835392552865164	1.0	0.04446418744861248
ALCAM	0.69292927	0.13243562	0.48835392552865164	1.0	0.2577637478269306
SHC1	0.69242424	0.74032664	0.48867094605506156	1.0	0.07934489562425279
CSTF3	0.6919192	0.73476994	0.4889880774658556	1.0	0.09690201066080027
U2AF1L4	0.6909091	1.2772843	0.489622672771977	1.0	0.07804693314176646
ETS2	0.6909091	0.18209405	0.489622672771977	1.0	0.5320955151264426
CHI3L1	0.68989897	1.0806434	0.49025771110906624	1.0	0.08737276276426517
TJP2	0.68989897	1.8238634	0.49025771110906624	1.0	0.03775097821966225
ADA	0.68989897	2.1620767	0.49025771110906624	1.0	0.03563618774779766
CTNND1	0.68939394	0.39153317	0.4905753963083025	1.0	0.11822486008943406
SRGAP2C	0.6888889	0.8153753	0.49089319213803284	1.0	0.05925389405097875
SYPL1	0.6888889	0.21991259	0.49089319213803284	1.0	0.21170576230019156
SH2B3	0.6888889	0.57268196	0.49089319213803284	1.0	0.14080072946349148
SBF2	0.6888889	0.907193	0.49089319213803284	1.0	0.058855196293171735
PNMA1	0.6878788	1.7262112	0.49152911551864653	1.0	0.03821351452301125
SCAMP2	0.6878788	0.22829291	0.49152911551864653	1.0	0.2092328695375002
TPM2	0.6878788	0.49026784	0.49152911551864653	1.0	0.21610088435925012
IFI27L2	0.68737376	0.1172431	0.49184724298418747	1.0	0.606698033889336
GOSR2	0.68737376	0.57883245	0.49184724298418747	1.0	0.06174063761100197
IL6R	0.68686867	0.9413464	0.49216548090953727	1.0	0.0921752213365899
DHRS4	0.6858586	0.6967977	0.49280228796819514	1.0	0.17298445532936554
RFT1	0.6848485	1.6503261	0.4934395363509714	1.0	0.03468489778078704
ZNF280D	0.6848485	0.7810195	0.4934395363509714	1.0	0.058304901274839685
INO80	0.6848485	1.6205605	0.4934395363509714	1.0	0.045389838434099966
KDM7A	0.68383837	1.7796862	0.49407722571307766	1.0	0.04680820799918171
ERGIC2	0.68383837	0.36198837	0.49407722571307766	1.0	0.16013480446281275
ADSS	0.68333334	0.44755173	0.494396235653322	1.0	0.19091413951333228
SERINC1	0.6828283	0.17945993	0.4947153557085874	1.0	0.3059576782249774
TRABD	0.6828283	0.47542417	0.4947153557085874	1.0	0.1418474933733945
ARL3	0.6823232	0.3152476	0.495034585835455	1.0	0.10778566491452941
RGS10	0.6818182	0.21817468	0.49535392599043515	1.0	0.4110352219726845
CHRNB1	0.6818182	1.7819173	0.49535392599043515	1.0	0.04193439765190246
CHTOP	0.68131316	0.38462475	0.49567337612996676	1.0	0.17075748405917077
MOB3A	0.68080807	0.30600014	0.4959929362104175	1.0	0.09002508696155526
PDLIM7	0.68080807	0.31344828	0.4959929362104175	1.0	0.31548336104195773
ECE1	0.68080807	1.5266327	0.4959929362104175	1.0	0.03819894505098906
RBM23	0.679798	0.46154857	0.496632386019193	1.0	0.11397941813864652
TTC32	0.679798	1.4610939	0.496632386019193	1.0	0.03808789543983206
MRPL41	0.6787879	0.16155197	0.49727227506628224	1.0	0.47673714948116713
FLT1	0.6787879	1.4054129	0.49727227506628224	1.0	0.05396612044155544
ENTPD1	0.6787879	0.21174915	0.49727227506628224	1.0	0.10672361035023895
ZNF12	0.6787879	1.1183369	0.49727227506628224	1.0	0.03290853448990119
MAT2A	0.67777777	0.3406972	0.497912603000069	1.0	0.21108122299681
CLEC2B	0.67777777	0.18943696	0.497912603000069	1.0	0.3913733242609367
H3F3A	0.67676765	0.10861351	0.4985533694677997	1.0	2.011726931960854
MRPS2	0.67676765	0.5544076	0.4985533694677997	1.0	0.08341065184692222
PPP6C	0.67676765	0.32330936	0.4985533694677997	1.0	0.15326154133666653
RGS3	0.67676765	1.4940065	0.4985533694677997	1.0	0.030416089993425155
CLPP	0.6757576	0.26071054	0.49919457411558377	1.0	0.15982416313297018
NPM1	0.6757576	0.04494065	0.49919457411558377	1.0	1.0021016299307723
NME7	0.6757576	1.4141773	0.49919457411558377	1.0	0.05397826837820172
RRM2B	0.67474747	1.0069553	0.49983621658839483	1.0	0.04943508340376703
ZNF350	0.67474747	1.3188736	0.49983621658839483	1.0	0.03500763893311503
PICK1	0.67474747	1.4071107	0.49983621658839483	1.0	0.03402419317478698
FAM107A	0.67373735	1.2171246	0.5004782965300694	1.0	0.059710972452423995
APOBEC3A	0.67373735	1.200333	0.5004782965300694	1.0	0.037628224193157755
MAP3K2	0.6732323	0.62197244	0.5007995004401191	1.0	0.1810488075020234
XIAP	0.6727273	0.4076337	0.5011208135833092	1.0	0.1541373806305452
DHRS9	0.67171717	1.0203443	0.5017637673896793	1.0	0.06946687064045327
TET2	0.67171717	0.53229314	0.5017637673896793	1.0	0.10098738789571125
TPSB2	0.67171717	1.4507098	0.5017637673896793	1.0	0.09159880515732437
DPP7	0.67121214	0.14042105	0.5020854079629673	1.0	0.4971171570743039
SPAG9	0.67070705	0.61896086	0.502407157589611	1.0	0.200640723785264
UTRN	0.669697	1.0549337	0.5030509838223993	1.0	0.06787090234972273
SNAI1	0.66868687	1.0081649	0.5036952457262055	1.0	0.04028192535300058
LUC7L2	0.66818184	0.5641559	0.5040175399413556	1.0	0.09994698902352116
WARS	0.66818184	0.3893015	0.5040175399413556	1.0	0.23787167877478924
UBE2D3	0.66767675	0.0935786	0.5043399429380568	1.0	0.8886737839858108
ABI3	0.66767675	0.4612402	0.5043399429380568	1.0	0.11684125385928541
USP8	0.66767675	0.3235399	0.5043399429380568	1.0	0.19370704445451545
NAGK	0.66767675	0.20891006	0.5043399429380568	1.0	0.3371357725643471
NOLC1	0.6671717	0.665527	0.50466245467076	1.0	0.09639393409793122
LTC4S	0.6671717	2.1675122	0.50466245467076	1.0	0.0349485362057367
ENTPD6	0.6671717	0.94659144	0.50466245467076	1.0	0.08129158723000003
C1R	0.6671717	0.8004579	0.50466245467076	1.0	0.12168470287036079
IL6ST	0.6666667	0.35047096	0.5049850750938458	1.0	0.16834876122121828
ATXN7L3B	0.6666667	1.1408948	0.5049850750938458	1.0	0.052120731177994706
SLC25A5	0.6666667	0.053367995	0.5049850750938458	1.0	0.8172913156155781
SLC2A4RG	0.6666667	0.6029196	0.5049850750938458	1.0	0.04579207844189187
MXD1	0.66565657	0.25438112	0.5056306418283326	1.0	0.29797873198968694
ZNF580	0.66464645	0.5545351	0.5062766427751433	1.0	0.09953077709738233
MRPL4	0.66464645	0.49351662	0.5062766427751433	1.0	0.21523932471988275
VEZT	0.66464645	0.83377963	0.5062766427751433	1.0	0.08461000988414229
ZNF385D	0.6641414	2.026216	0.5065998059633687	1.0	0.033923152559632276
PGLS	0.6636364	0.16665357	0.5069230775667717	1.0	0.3971549204618652
GAPVD1	0.6636364	0.49798143	0.5069230775667717	1.0	0.08739979890860353
AGR3	0.6631313	1.9320801	0.507246457539237	1.0	0.04149354631506929
TCF3	0.6631313	2.0272765	0.507246457539237	1.0	0.039842945377675465
BATF	0.6631313	0.4118137	0.507246457539237	1.0	0.07803389174497705
AGPAT1	0.6631313	0.84604245	0.507246457539237	1.0	0.06895311233098227
ISG20L2	0.66262627	0.58479977	0.507569945834579	1.0	0.07657910851122869
EIF5	0.66212124	0.13554774	0.5078935424065407	1.0	0.6486623382748571
HS3ST1	0.66212124	1.8478174	0.5078935424065407	1.0	0.0399678244409351
MAOA	0.65909094	1.5399894	0.5098373930480378	1.0	0.029377126020012193
ATP13A3	0.65858585	0.18082443	0.5101617462552095	1.0	0.20584107518542563
MOAP1	0.65858585	1.600224	0.5101617462552095	1.0	0.06027825902603907
CRIM1	0.65858585	1.0107968	0.5101617462552095	1.0	0.055614428486145395
PLAGL1	0.6580808	1.2588081	0.5104862073664018	1.0	0.03274296482687518
CAMK2N1	0.6570707	1.7380787	0.5111354531132066	1.0	0.03356337498521662
GBA2	0.6570707	1.0590423	0.5111354531132066	1.0	0.029996349923737467
MRPS30	0.6545454	1.0292262	0.5127604525094308	1.0	0.0817427080611064
HRH2	0.65353537	1.3422489	0.5134112052874433	1.0	0.051427468214045806
SRRD	0.65252525	1.3679866	0.5140623877930479	1.0	0.048373397663411935
WDR54	0.6515151	1.4807043	0.5147139996451751	1.0	0.05358380848250146
DAP3	0.6515151	0.32660815	0.5147139996451751	1.0	0.1511710690461052
UBAC1	0.65	0.52292746	0.5156922216117295	1.0	0.09813155304881199
PHF14	0.64949495	0.4013493	0.5160185098590785	1.0	0.08652935611513567
UBE2D4	0.64949495	0.8543213	0.5160185098590785	1.0	0.06897971078985383
SNAP29	0.64949495	0.58938587	0.5160185098590785	1.0	0.12230512831569562
ATF6B	0.64949495	0.82255024	0.5160185098590785	1.0	0.10287497417799589
HDDC3	0.6484848	0.7182056	0.5166714074530785	1.0	0.07654825210693555
SH2D3C	0.6484848	2.6898406	0.5166714074530785	1.0	0.030404919172511223
PHLDB1	0.6484848	2.699614	0.5166714074530785	1.0	0.029368680738048582
CEBPZOS	0.64747477	0.41979358	0.5173247328580489	1.0	0.16944267197072876
NEAT1	0.64747477	0.10717434	0.5173247328580489	1.0	2.374083533493791
CCDC80	0.64747477	1.1569791	0.5173247328580489	1.0	0.06278903612714902
TIMM17B	0.6469697	0.35812303	0.5176515558688468	1.0	0.14266855430823516
TUG1	0.64646465	0.86479896	0.5179784856872857	1.0	0.1073104987588125
KDM4B	0.64646465	2.5736017	0.5179784856872857	1.0	0.03059025663586701
PHF8	0.64646465	2.6809402	0.5179784856872857	1.0	0.028735642441712887
DUSP22	0.64646465	1.0943549	0.5179784856872857	1.0	0.07958250565920838
LGALS2	0.64646465	2.6244454	0.5179784856872857	1.0	0.041579788275085926
SEC13	0.64646465	0.27015978	0.5179784856872857	1.0	0.12974476534830318
PTS	0.64646465	0.5866554	0.5179784856872857	1.0	0.10957969232792188
CDKN1B	0.6454545	0.5317736	0.5186326655529594	1.0	0.11513383264360638
HOXB-AS1	0.6454545	2.4785895	0.5186326655529594	1.0	0.0320641032548482
TERF1	0.6454545	0.43502012	0.5186326655529594	1.0	0.09939098424323804
CHD1	0.6454545	0.37063354	0.5186326655529594	1.0	0.1924102909248684
SLC17A5	0.6454545	0.526346	0.5186326655529594	1.0	0.1318473727759901
PSMB6	0.6449495	0.116216704	0.518959915502956	1.0	0.6040312081980834
SPOPL	0.6449495	1.3053114	0.518959915502956	1.0	0.07205966217310916
CASS4	0.64444447	2.4908695	0.5192872720661159	1.0	0.03673108601561877
ABHD2	0.64444447	0.31619826	0.5192872720661159	1.0	0.13833451561235713
MAPK9	0.64444447	1.3336214	0.5192872720661159	1.0	0.045098897218985086
CDC42EP5	0.64343435	2.0894542	0.5199423048366758	1.0	0.02703193072286657
ACOT9	0.64343435	0.38016415	0.5199423048366758	1.0	0.1678020512575515
POLR1C	0.64343435	0.8600008	0.5199423048366758	1.0	0.04540949743803246
TANC1	0.64343435	2.1027112	0.5199423048366758	1.0	0.02249993032223511
BCL2L12	0.64343435	0.84606975	0.5199423048366758	1.0	0.0613997529850623
FHL2	0.64343435	1.1609464	0.5199423048366758	1.0	0.05411554525755107
ANGPT2	0.64343435	2.3155034	0.5199423048366758	1.0	0.029134514576580044
TIPARP	0.6424242	0.5176197	0.5205977634734361	1.0	0.1657500297560734
RBMS3	0.6424242	2.1557133	0.5205977634734361	1.0	0.02354450421327718
PAXBP1	0.64141417	0.66807944	0.5212536475840701	1.0	0.04765706446851764
METTL9	0.64141417	0.34499407	0.5212536475840701	1.0	0.22541958331540238
HNRNPU-AS1	0.64141417	0.61328924	0.5212536475840701	1.0	0.0967922287044926
S100A12	0.64040405	1.6662447	0.521909956775128	1.0	0.03438389507719014
RGS18	0.64040405	1.0959947	0.521909956775128	1.0	0.05053397115480441
SYNE2	0.64040405	1.9074265	0.521909956775128	1.0	0.027350471751593233
SULF2	0.64040405	1.8797026	0.521909956775128	1.0	0.024929078506297157
MALT1	0.64040405	0.45477274	0.521909956775128	1.0	0.04786344784484925
MAP4K1	0.64040405	1.8123983	0.521909956775128	1.0	0.025857405333232907
C17orf62	0.639899	0.56966776	0.5222382706525557	1.0	0.12585822886614517
SGK3	0.6393939	0.29638723	0.5225666906520369	1.0	0.08252892993789916
FRG1	0.6393939	0.1350617	0.5225666906520369	1.0	0.3459436768899508
EPS8	0.6393939	1.3887337	0.5225666906520369	1.0	0.05550860884594969
REXO2	0.6393939	0.30606046	0.5225666906520369	1.0	0.22599958707108048
MDM1	0.6393939	1.3991592	0.5225666906520369	1.0	0.024944180859477694
ATF1	0.6393939	0.71971166	0.5225666906520369	1.0	0.0820708694745149
MKL2	0.63838387	1.8781208	0.5232238488191019	1.0	0.025008898050022595
MRPL50	0.63838387	0.28543305	0.5232238488191019	1.0	0.1468013656405231
CSNK1G2	0.6378788	1.0934122	0.5235525868874815	1.0	0.061502099470265054
GTPBP1	0.6353535	0.94579816	0.5251978650874627	1.0	0.04434359036849926
WDR75	0.6353535	1.0869755	0.5251978650874627	1.0	0.04066347535255322
TOMM20	0.6353535	0.18952255	0.5251978650874627	1.0	0.3027769307301568
HNRNPD	0.63434345	0.28013727	0.5258567164357767	1.0	0.3108231640255888
NOP56	0.63434345	0.24506284	0.5258567164357767	1.0	0.23594409528685628
DKK3	0.63434345	1.0478636	0.5258567164357767	1.0	0.04920711635654766
UCHL3	0.6333333	0.35605434	0.5265159900789566	1.0	0.16906843727020282
RP11-102N12.3	0.6333333	1.6608902	0.5265159900789566	1.0	0.050757956337323516
RLF	0.6328283	1.068598	0.5268457851354094	1.0	0.07076705834417699
IGFBP5	0.6318182	1.2526855	0.5275056914660049	1.0	0.08581567526055016
RRAD	0.63131315	1.4308139	0.5278358026391237	1.0	0.04538690810282102
BBC3	0.63131315	0.6938943	0.5278358026391237	1.0	0.046422652936450766
PITHD1	0.63131315	0.19870512	0.5278358026391237	1.0	0.10821208520828467
PHF1	0.63080806	0.93931526	0.5281660190833243	1.0	0.05957569324686223
COX14	0.630303	0.18295974	0.52849634074792	1.0	0.4339664852098376
MTFP1	0.630303	1.7245944	0.52849634074792	1.0	0.05033876454467139
FAM129B	0.6292929	0.52671725	0.5291572995352005	1.0	0.07467019069028057
NDUFS7	0.6292929	0.15461576	0.5291572995352005	1.0	0.5188146330735727
FBN1	0.6287879	3.9168584	0.5294879365561631	1.0	0.025697235988897987
NRROS	0.62828285	1.412372	0.5298186785940759	1.0	0.04595879490817455
TNXB	0.62828285	0.9476903	0.5298186785940759	1.0	0.046924655320142686
DENND2D	0.6272727	1.1785259	0.5304804775165404	1.0	0.05876346774375876
ARFIP2	0.6272727	0.658418	0.5304804775165404	1.0	0.05888561481227994
DERL3	0.6267677	3.779975	0.5308115342988112	1.0	0.032194367466113906
TBX2-AS1	0.6267677	3.52562	0.5308115342988112	1.0	0.023810209615987957
HOOK2	0.6262626	1.2309871	0.5311426958934713	1.0	0.0460232368568504
MIB2	0.6262626	1.2614038	0.5311426958934713	1.0	0.04257444089652856
TMEM37	0.6262626	1.4912612	0.5311426958934713	1.0	0.04298162968834128
AQP9	0.6257576	0.31374148	0.5314739622492061	1.0	0.3288316385534896
ARNTL	0.6257576	3.2155313	0.5314739622492061	1.0	0.028435760399803944
ICAM1	0.6257576	0.4423205	0.5314739622492061	1.0	0.22489317824661892
KIAA1551	0.62525254	0.767289	0.5318053333146311	1.0	0.06479642090180744
TRIP10	0.62474746	0.87194234	0.5321368090382929	1.0	0.06224885962096014
USP48	0.6242424	0.5291673	0.5324683893686674	1.0	0.08467300582613847
ATOX1	0.6237374	0.10971125	0.5328000742541616	1.0	0.6062420424248731
SLC25A13	0.6232323	1.1098163	0.5331318636431128	1.0	0.06030081689866012
CD34	0.6227273	2.630225	0.5334637574837884	1.0	0.025097442232039927
PURB	0.6227273	0.7780445	0.5334637574837884	1.0	0.09007511068949745
NOTCH4	0.6227273	2.8392587	0.5334637574837884	1.0	0.026682278849064548
TMEM260	0.6227273	2.953864	0.5334637574837884	1.0	0.023646925235849388
RBFOX2	0.6227273	2.4755967	0.5334637574837884	1.0	0.021340792155561814
HSPA6	0.62222224	0.121826895	0.5337957557243864	1.0	0.19217139191365212
FBXO33	0.62222224	0.87355304	0.5337957557243864	1.0	0.03877182280780442
ITGB1BP1	0.62222224	0.36537382	0.5337957557243864	1.0	0.1820135581882835
CAD	0.62171715	2.1524599	0.5341278583130356	1.0	0.026207050764590428
STMN3	0.62171715	2.1465995	0.5341278583130356	1.0	0.021925531258059277
SOX7	0.62171715	1.8684222	0.5341278583130356	1.0	0.02700704528161416
HSPB8	0.6212121	0.9983134	0.5344600651977942	1.0	0.04262191359100523
MIR222HG	0.6212121	1.2561481	0.5344600651977942	1.0	0.043448361612747434
CIPC	0.620202	2.2162778	0.5351247916475292	1.0	0.05359359929353104
C14orf80	0.619697	0.7628948	0.5354573111082754	1.0	0.05359036073460965
IL6	0.61868685	0.5064169	0.5361226622404303	1.0	0.06442671162908299
ARL5B	0.6176768	0.72733146	0.5367884293045306	1.0	0.10575373358975404
METTL10	0.61616164	0.76726377	0.537787858854688	1.0	0.07581106064708355
RNF126	0.61616164	0.45618835	0.537787858854688	1.0	0.12081677430165617
NSMAF	0.61565655	0.8066559	0.5381212095486696	1.0	0.06317768965353485
TAF11	0.6151515	0.18465485	0.5384546639100496	1.0	0.16243521497801633
SYNRG	0.6141414	0.82445776	0.5391218834235618	1.0	0.07013950187120375
IGLV2-14	0.6141414	1.2194483	0.5391218834235618	1.0	0.04418991748110729
C2CD2L	0.6131313	1.8391716	0.5397895169716456	1.0	0.042905422259806515
ARHGEF3	0.61262625	0.66482276	0.5401234888759798	1.0	0.05792101788755395
SYT11	0.6121212	1.1093866	0.5404575641296127	1.0	0.03792873262059282
FYN	0.6121212	1.8225001	0.5404575641296127	1.0	0.04808866383719258
CCR7	0.6090909	0.7790603	0.5424641829993317	1.0	0.060254561227980716
LSM3	0.6090909	0.15616916	0.5424641829993317	1.0	0.3743298344927097
EHD1	0.6080808	0.45286837	0.5431338803278185	1.0	0.1215653572537462
ZMYM2	0.6080808	1.0303622	0.5431338803278185	1.0	0.05935342204801737
MAPKAPK5	0.6070707	1.4777817	0.5438039891261525	1.0	0.039799318430484606
ZNF581	0.6070707	0.49493304	0.5438039891261525	1.0	0.09562945680331204
NNT-AS1	0.6070707	1.1248329	0.5438039891261525	1.0	0.03961734780128651
CSRP1	0.6070707	0.2539068	0.5438039891261525	1.0	0.19422150638747615
NRM	0.6070707	1.5673356	0.5438039891261525	1.0	0.03899291855820497
PARM1	0.6060606	24.244896	0.544474508963011	1.0	0.019686061190720836
POMT1	0.6060606	24.335403	0.544474508963011	1.0	0.02094739628476988
HEY1	0.6060606	24.727484	0.544474508963011	1.0	0.027400012448222617
DENND1A	0.6060606	24.309788	0.544474508963011	1.0	0.02058249735413976
URB1	0.6060606	24.24221	0.544474508963011	1.0	0.019649807166228273
SORBS2	0.6060606	24.442812	0.544474508963011	1.0	0.02254832165389559
PLD4	0.6060606	24.8386	0.544474508963011	1.0	0.029561630094819238
SS18L1	0.6060606	24.4684	0.544474508963011	1.0	0.022947199033641827
PTPRK	0.6060606	24.373066	0.544474508963011	1.0	0.02149551718543499
SMAD3	0.6060606	24.45974	0.544474508963011	1.0	0.022811441326852942
DNAAF2	0.6060606	0.9114567	0.544474508963011	1.0	0.04471133654840202
MRPL52	0.60555553	0.25383222	0.5448099228857969	1.0	0.4417365615474353
ALG3	0.6050505	0.3237222	0.545145439405968	1.0	0.13798079409128525
NOP58	0.6050505	0.3187329	0.545145439405968	1.0	0.24661275093846802
AOC3	0.6045455	1.2226964	0.5454810584692986	1.0	0.05284589647856094
IRF1	0.6045455	0.3283099	0.5454810584692986	1.0	0.2708886229123628
YIF1B	0.6045455	0.38665503	0.5454810584692986	1.0	0.17571886078485688
OSBPL8	0.6040404	0.41973624	0.5458167800214946	1.0	0.25259154583749077
NOL11	0.6040404	0.53170913	0.5458167800214946	1.0	0.07270302582718982
WDR43	0.6040404	0.78622776	0.5458167800214946	1.0	0.12454645372929454
SCLT1	0.6030303	1.392398	0.5464885303749591	1.0	0.03810505566153761
POLR2K	0.6020202	0.11406602	0.5471606900306287	1.0	0.3736286649887526
MIR181A1HG	0.6020202	1.4426625	0.5471606900306287	1.0	0.042454288162559285
ITM2C	0.6020202	0.80477196	0.5471606900306287	1.0	0.036863894484225765
NUDC	0.60050505	0.19869822	0.5481696959998925	1.0	0.3754360898326092
PLVAP	0.60050505	1.1008941	0.5481696959998925	1.0	0.062239738344222265
SLC25A39	0.6	0.52039564	0.5485062355001472	1.0	0.17405917143309454
LAT	0.6	1.394745	0.5485062355001472	1.0	0.039493531888611356
ARHGAP24	0.6	0.83738995	0.5485062355001472	1.0	0.06907863234542065
CCDC12	0.5989899	0.16855612	0.5491796204370277	1.0	0.19102981764323154
SART3	0.5989899	1.2454832	0.5491796204370277	1.0	0.038939690739097456
SLC5A6	0.5989899	2.7237709	0.5491796204370277	1.0	0.04568964891497803
GADD45B	0.5984849	0.084737554	0.5495164657636206	1.0	0.8482875365103394
PCOLCE	0.5984849	0.31456345	0.5495164657636206	1.0	0.09887492405443854
IFRD2	0.5984849	0.5869817	0.5495164657636206	1.0	0.0857527053360005
TOR1A	0.5979798	0.55514115	0.5498534129221784	1.0	0.11896076477691195
ARHGAP5	0.5979798	1.1960572	0.5498534129221784	1.0	0.030334926983571757
ERF	0.5969697	0.3736391	0.5505276125143679	1.0	0.07153790322293244
ATP11C	0.5969697	1.0062855	0.5505276125143679	1.0	0.04320725735077255
KMT2B	0.5959596	1.4106861	0.5512022187712677	1.0	0.03955219052311071
IER2	0.5959596	0.15108894	0.5512022187712677	1.0	0.6055476672440308
ARRDC1	0.5959596	0.5590411	0.5512022187712677	1.0	0.07531809168551275
ADAMTS1	0.5959596	1.2560927	0.5512022187712677	1.0	0.043332879691870864
LRRC25	0.5954546	0.5713781	0.5515396742604561	1.0	0.09108640439801896
RPS6KA3	0.5954546	0.6629298	0.5515396742604561	1.0	0.12524612013869202
SVBP	0.5949495	0.6475693	0.5518772312494519	1.0	0.1495522668527812
CERS5	0.5949495	0.64018154	0.5518772312494519	1.0	0.05197585393445116
MITF	0.59444445	0.2689693	0.5522148896826553	1.0	0.16386453139037743
RAB9A	0.5939394	0.29592815	0.5525526495043989	1.0	0.1197732365348478
EXOSC7	0.5939394	0.4257029	0.5525526495043989	1.0	0.11428250558078648
TNFSF10	0.59343433	0.30652654	0.5528905106589457	1.0	0.14836091442418445
JAKMIP2	0.5929293	2.0277092	0.5532284730904911	1.0	0.03773849420749696
PTPN18	0.5929293	0.4765863	0.5532284730904911	1.0	0.142447174170676
ANKRD26	0.5929293	2.0502503	0.5532284730904911	1.0	0.03871352651830061
BLOC1S4	0.5919192	0.43497404	0.5539047015610166	1.0	0.08974870102194367
PNPLA4	0.59141415	1.065182	0.5542429674880451	1.0	0.049260110862430255
COL15A1	0.59090906	0.88950884	0.5545813344681693	1.0	0.0348059375570172
ADGRE2	0.589899	0.6246497	0.5552583713630492	1.0	0.07304702182087369
KAT2B	0.589899	2.1048644	0.5552583713630492	1.0	0.04248897135686583
IGKV3-20	0.5893939	0.3755884	0.5555970411653072	1.0	0.07769207771780803
CNN1	0.5888889	1.8926375	0.5559358117956645	1.0	0.04139920048080374
SRSF5	0.5888889	0.15651977	0.5559358117956645	1.0	0.4974215108498127
SACS	0.5888889	2.0264816	0.5559358117956645	1.0	0.039767203577451914
HINT3	0.5888889	0.8312216	0.5559358117956645	1.0	0.10173906285727262
MLXIP	0.58838385	0.6913376	0.5562746831977018	1.0	0.08538234537354834
CACNA2D4	0.58787876	1.7747495	0.5566136553149309	1.0	0.03713665078094817
EGR3	0.58787876	2.061307	0.5566136553149309	1.0	0.04594549828203793
RABGAP1	0.5868687	0.7348075	0.557291901468673	1.0	0.06094502281838538
ZBED3	0.5868687	0.6083267	0.557291901468673	1.0	0.026216814944657385
DTNBP1	0.5868687	0.3522768	0.557291901468673	1.0	0.13471133100497903
KRR1	0.5868687	0.5793826	0.557291901468673	1.0	0.13388197151806883
ENAH	0.5858586	1.8858534	0.5579705498036251	1.0	0.03296698780452301
FAM173A	0.5858586	0.32499677	0.5579705498036251	1.0	0.19317913704132295
WDR12	0.58484846	1.7366905	0.5586495998654317	1.0	0.04079931947308485
TRIM47	0.5838384	0.46797466	0.5593290511986484	1.0	0.028576797514819372
EVA1C	0.5828283	1.7472485	0.5600089033467424	1.0	0.031160902438387664
JCHAIN	0.5828283	0.27379164	0.5600089033467424	1.0	0.28428618097714964
AEBP1	0.58181816	0.5096455	0.5606891558520937	1.0	0.06564562701556338
ATG101	0.58181816	0.20938963	0.5606891558520937	1.0	0.1464655726747956
GNS	0.58181816	0.37075135	0.5606891558520937	1.0	0.2701588737020097
C12orf10	0.58181816	0.39216712	0.5606891558520937	1.0	0.1408652940647013
RAI14	0.5808081	1.4755479	0.5613698082559954	1.0	0.024166941174632726
MED14	0.579798	1.4901202	0.5620508600986547	1.0	0.04002287790866606
JAM2	0.579798	1.4586557	0.5620508600986547	1.0	0.041124966152424836
TACSTD2	0.579798	1.4190884	0.5620508600986547	1.0	0.03691959316778299
GPRC5A	0.57929295	0.66654444	0.5623915356655365	1.0	0.04752759588736508
MTCH1	0.57878786	0.22995847	0.5627323109191937	1.0	0.23630776749387133
ANTXR2	0.5777778	0.6567548	0.5634141602556502	1.0	0.05111214760534806
SND1-IT1	0.5777778	1.393402	0.5634141602556502	1.0	0.034594582209492394
CMTM8	0.5777778	1.4239478	0.5634141602556502	1.0	0.03260048233173745
TMEM55A	0.5777778	1.42954	0.5634141602556502	1.0	0.03251488458748338
AP006222.2	0.5772727	0.8715858	0.5637552342226878	1.0	0.04655071563998545
NAF1	0.5767677	0.5703776	0.5640964076449779	1.0	0.09993697340378724
YAE1D1	0.5767677	1.2115834	0.5640964076449779	1.0	0.03192711338987676
PCNXL4	0.57626265	0.8901475	0.5644376804644708	1.0	0.08577723386171202
NDRG1	0.57575756	0.35182914	0.5647790526230486	1.0	0.11087765795584077
MED12	0.57575756	1.0855688	0.5647790526230486	1.0	0.03560784236045159
KTI12	0.5747475	1.2012532	0.5654620947246511	1.0	0.035136882647549245
KIAA2026	0.5747475	1.2141261	0.5654620947246511	1.0	0.04640612397021388
OFD1	0.5737374	0.6761572	0.5661455334834936	1.0	0.06181877151973858
TRMT1	0.57323235	0.38364178	0.5664874014633681	1.0	0.12433826314861336
KBTBD8	0.57272726	2.686332	0.5668293684322034	1.0	0.045012898577444574
ANO6	0.57272726	0.9923635	0.5668293684322034	1.0	0.06696705546769842
CYBRD1	0.57272726	0.9782583	0.5668293684322034	1.0	0.08392303234685473
DDX17	0.57272726	0.18978652	0.5668293684322034	1.0	0.3802280758269357
SERPINB6	0.57171714	0.11821013	0.5675135991023288	1.0	0.3295247181834476
HIC2	0.5712121	0.7146813	0.5678558626862358	1.0	0.048313937220558
APOA1BP	0.5707071	0.40665704	0.5681982250243383	1.0	0.14443151498667514
ACSF3	0.570202	0.6425649	0.5685406860577765	1.0	0.05368862778218797
CALR	0.56969696	0.11718238	0.5688832457276232	1.0	0.7349903565810395
CISD1	0.5681818	0.4125379	0.5699115159653342	1.0	0.1172780059253162
FAM53B	0.5676768	2.198858	0.5702544695901983	1.0	0.031103011710523334
MVD	0.5676768	0.6947771	0.5702544695901983	1.0	0.06095544940691501
TSPAN8	0.5676768	2.3685822	0.5702544695901983	1.0	0.032905797900807124
OSMR	0.5676768	1.9967434	0.5702544695901983	1.0	0.025057517581262033
C11orf96	0.5676768	0.5731936	0.5702544695901983	1.0	0.15903838887883348
DENND6B	0.5676768	2.1679358	0.5702544695901983	1.0	0.04061708833005128
RPF2	0.56565654	0.34740305	0.5716272669036535	1.0	0.1565326418253898
SOCS2	0.56565654	0.8699586	0.5716272669036535	1.0	0.052924055657137696
HAPLN3	0.5646465	1.9301044	0.5723142544165083	1.0	0.03093679860576952
ROBO3	0.5646465	1.7993839	0.5723142544165083	1.0	0.030961869268393505
TGFB1	0.5646465	0.28648064	0.5723142544165083	1.0	0.22921575115089002
PPFIBP1	0.5646465	1.0605541	0.5723142544165083	1.0	0.054351461537935145
ORAI1	0.5641414	0.6774374	0.5726578951784298	1.0	0.07961953001183251
POU2F2	0.5641414	0.47628587	0.5726578951784298	1.0	0.0410826880676954
PJA1	0.56363636	1.8596262	0.5730016338643925	1.0	0.02609097873713808
PCGF1	0.56363636	1.0284936	0.5730016338643925	1.0	0.05184245058796197
SRPX	0.56363636	1.8666118	0.5730016338643925	1.0	0.028953919741794922
NPC1	0.56363636	0.7961522	0.5730016338643925	1.0	0.08423719992491882
EPC1	0.56262624	0.475322	0.5736894047691744	1.0	0.15734859002014842
ASS1	0.56262624	1.867539	0.5736894047691744	1.0	0.03592597819151992
SLC25A33	0.5616162	0.49025828	0.5743775666516509	1.0	0.15700686743309408
TRAC	0.5616162	1.1712601	0.5743775666516509	1.0	0.058464644793388545
PGPEP1	0.5616162	1.7613698	0.5743775666516509	1.0	0.03697440600863451
STEAP1	0.5616162	1.8488293	0.5743775666516509	1.0	0.03588694477668099
PKIG	0.5616162	0.39389393	0.5743775666516509	1.0	0.060796065879722305
RAI1	0.5616162	1.7046843	0.5743775666516509	1.0	0.03372131177686078
NIFK	0.56060606	0.32952783	0.575066119031548	1.0	0.13330295492849317
CC2D1A	0.56060606	1.6386018	0.575066119031548	1.0	0.032378414722252495
FCMR	0.56060606	1.6600186	0.575066119031548	1.0	0.03397798965219221
CSRP2	0.55959594	0.51866895	0.5757550614275229	1.0	0.044430179614345366
AP2M1	0.5590909	0.10559554	0.5760996787308272	1.0	0.5036864437234592
TMEM98	0.5585859	1.558471	0.576444393357163	1.0	0.026199494587354433
FAM210B	0.55757576	0.7118972	0.5771341143369889	1.0	0.06807483444566033
GRASP	0.55707073	0.57914335	0.5774791205693424	1.0	0.04617892270095813
SAMSN1	0.55707073	0.25941607	0.5774791205693424	1.0	0.3645171953512563
SLC35A2	0.55656564	0.7019085	0.5778242238824537	1.0	0.062365364918091054
SPRY2	0.55656564	1.1291493	0.5778242238824537	1.0	0.024264233740699012
MIF	0.55656564	0.16568913	0.5778242238824537	1.0	0.40446881548241503
NBEAL2	0.55656564	1.0303043	0.5778242238824537	1.0	0.02908030695508736
BID	0.55656564	0.3181398	0.5778242238824537	1.0	0.27414787919301825
HLX	0.5555556	1.2414719	0.5785147215079439	1.0	0.02864058024824102
RAMP1	0.5555556	1.0464451	0.5785147215079439	1.0	0.027528731916987303
MFSD12	0.5555556	0.4618357	0.5785147215079439	1.0	0.14394607521481348
TIFA	0.5525253	0.7803277	0.5805885379924668	1.0	0.042070677640179785
GIT1	0.55151516	0.5048875	0.5812805830606391	1.0	0.06015489003631792
IL10RA	0.55151516	0.6204363	0.5812805830606391	1.0	0.12350021835667488
FAM162B	0.54848486	3.1318953	0.5833590301121353	1.0	0.03876400428228085
NOTCH1	0.5479798	1.2968515	0.5837057744514476	1.0	0.04981178967274519
TOX4	0.54747474	0.29580662	0.5840526147681256	1.0	0.12347507320923815
CCDC6	0.54747474	0.8326768	0.5840526147681256	1.0	0.06451596945979284
NAB1	0.5469697	1.4885839	0.5843995510002407	1.0	0.05939823751808561
MACF1	0.5469697	0.39907014	0.5843995510002407	1.0	0.08351851641398306
PPP4R3A	0.5464646	0.4000662	0.5847465830857977	1.0	0.10760487861839162
TAF1D	0.5464646	0.22656418	0.5847465830857977	1.0	0.264985535564556
CXorf36	0.5464646	2.6781228	0.5847465830857977	1.0	0.025021905003755934
FAM195A	0.5464646	0.2274505	0.5847465830857977	1.0	0.1470830059081876
CLIC1	0.5464646	0.06413924	0.5847465830857977	1.0	1.5028304298380526
TPST1	0.5464646	2.4773962	0.5847465830857977	1.0	0.029599706865293625
SH3BP2	0.5459596	0.38784721	0.5850937109627355	1.0	0.07533702756067542
FAM207A	0.5459596	0.41379666	0.5850937109627355	1.0	0.11615525784534966
ANTXR1	0.54545456	2.3769655	0.5854409345689272	1.0	0.021938566031508913
UAP1L1	0.54545456	2.4862723	0.5854409345689272	1.0	0.02907299952289472
JOSD1	0.54545456	0.5390978	0.5854409345689272	1.0	0.13636621029380533
SLC7A5	0.54545456	0.66055316	0.5854409345689272	1.0	0.04105703274962913
LDLR	0.54444444	0.36362442	0.5861356687202331	1.0	0.09459557666463252
SLC25A16	0.54444444	2.5478365	0.5861356687202331	1.0	0.033782487505492204
CTGF	0.54444444	0.5372222	0.5861356687202331	1.0	0.0672340937332798
LIFR	0.5434343	2.2798908	0.5868307850413801	1.0	0.03574214517464294
PBX1	0.5434343	2.328948	0.5868307850413801	1.0	0.022033465875159617
C9orf142	0.5434343	0.26620993	0.5868307850413801	1.0	0.1758030526994744
MIB1	0.5434343	2.2213376	0.5868307850413801	1.0	0.03030188346552847
TIE1	0.5434343	2.3045943	0.5868307850413801	1.0	0.022717701714506208
RCC2	0.5434343	0.52198243	0.5868307850413801	1.0	0.08893738140824038
SLC18B1	0.54242426	1.9389932	0.5875262830329777	1.0	0.025718302417305102
COPZ2	0.54242426	2.2381818	0.5875262830329777	1.0	0.02436563676287592
ZNF408	0.54242426	2.1737819	0.5875262830329777	1.0	0.024119177767119807
SELP	0.54242426	2.495896	0.5875262830329777	1.0	0.027927712475787524
F8	0.54242426	2.0647066	0.5875262830329777	1.0	0.02336299664403504
EMC6	0.5419192	0.25260705	0.5878741749988483	1.0	0.19832974333143033
FZR1	0.540404	1.7608889	0.5889184220247008	1.0	0.047519930450215256
EDNRA	0.540404	1.8120344	0.5889184220247008	1.0	0.022223861054644346
ATP1A1	0.540404	0.114807874	0.5889184220247008	1.0	0.293743303214818
SLC44A4	0.540404	1.8728544	0.5889184220247008	1.0	0.02633201509621793
LYRM4	0.540404	0.3277621	0.5889184220247008	1.0	0.10056724404226589
PKD1	0.540404	1.8051274	0.5889184220247008	1.0	0.023561290884944904
EMC9	0.539899	0.9880977	0.5892666945334468	1.0	0.04176651911625356
PEPD	0.539899	0.24602543	0.5892666945334468	1.0	0.2389320899345336
HERPUD2	0.53939396	0.29016185	0.5896150620207836	1.0	0.07667815067232647
ABCC5	0.5388889	1.0708793	0.589963524423729	1.0	0.04991277143510348
MED8	0.5388889	0.42852247	0.589963524423729	1.0	0.12043967008822813
MAPK8	0.53838384	0.4981466	0.5903120816792345	1.0	0.04538407966033343
FAM179B	0.53838384	1.6517045	0.5903120816792345	1.0	0.02456223664331282
CREB1	0.53838384	0.8476926	0.5903120816792345	1.0	0.07951084956303603
G3BP1	0.5378788	0.3546544	0.590660733724187	1.0	0.19526732315416614
ZNF10	0.53636366	0.48154384	0.5917072579636056	1.0	0.024572683676326878
RAB3D	0.53636366	0.72301155	0.5917072579636056	1.0	0.02174748391983082
FGD5-AS1	0.5358586	0.46249905	0.5920562885338987	1.0	0.1638832880334075
TSHZ2	0.5358586	0.88334984	0.5920562885338987	1.0	0.038740310960045585
GPN3	0.53535354	0.48092923	0.592405413577088	1.0	0.0978971655191258
MAP3K1	0.53535354	0.46290565	0.592405413577088	1.0	0.09779619285490473
TTC5	0.53535354	1.5798588	0.592405413577088	1.0	0.04494194555016469
PTGER2	0.5343434	0.7011215	0.593103946828065	1.0	0.08405796066898176
CXorf21	0.5343434	0.48245206	0.593103946828065	1.0	0.116809256876896
DFFA	0.5328283	0.3190532	0.5941524536614723	1.0	0.07144960788777471
ARL6IP4	0.53232324	0.06667522	0.5945021442061209	1.0	0.7711674221843564
RGS14	0.53232324	1.4920913	0.5945021442061209	1.0	0.04564010549424509
TOB2	0.5318182	0.43197447	0.5948519287777506	1.0	0.1041487999974391
GPR84	0.5313131	1.4545817	0.5952018073123984	1.0	0.04667425990011313
COX4I2	0.5313131	0.76963717	0.5952018073123984	1.0	0.07798289185178246
SERPINB8	0.5313131	0.37155694	0.5952018073123984	1.0	0.09022731125723674
CSGALNACT2	0.5313131	0.47774413	0.5952018073123984	1.0	0.14575574085359666
ZFAND1	0.5308081	0.46337488	0.5955517797460357	1.0	0.07363112758882949
HIF1A	0.530303	0.18107952	0.5959018460145695	1.0	0.42469445914467435
C1orf43	0.530303	0.244235	0.5959018460145695	1.0	0.3678324947119056
RP11-1000B6.3	0.530303	1.3827049	0.5959018460145695	1.0	0.041797913549933854
AGAP3	0.529798	0.43534943	0.5962520060538413	1.0	0.0847656110699455
DHX30	0.52929294	0.42716324	0.5966022597996279	1.0	0.05882363033079009
PFKP	0.52929294	0.7209196	0.5966022597996279	1.0	0.06829580650125881
MGA	0.52878785	0.7365719	0.5969526071876408	1.0	0.04214172816563965
PPP4R2	0.5282828	0.51084524	0.5973030481535266	1.0	0.11893776661771005
SNX5	0.5282828	0.27535534	0.5973030481535266	1.0	0.19508976448135049
DDX28	0.5282828	1.2845366	0.5973030481535266	1.0	0.03226194445292176
UBE3B	0.5272727	1.497304	0.5980042105611796	1.0	0.04028464893486194
CEP85	0.5272727	3.8979857	0.5980042105611796	1.0	0.02746990437422282
AC079922.3	0.5272727	3.9564567	0.5980042105611796	1.0	0.0241311851764173
ARRDC1-AS1	0.5272727	3.4570746	0.5980042105611796	1.0	0.03415868545696174
KCTD18	0.52626264	3.2741952	0.5987057465064615	1.0	0.020040035049139267
TSR2	0.52626264	0.35339636	0.5987057465064615	1.0	0.09317003239119977
S100B	0.52626264	3.7985895	0.5987057465064615	1.0	0.039143593107260684
CLEC1A	0.52626264	3.4218726	0.5987057465064615	1.0	0.032562242111246
COL22A1	0.52626264	3.7374516	0.5987057465064615	1.0	0.03140270996062199
SRP72	0.52575755	0.16892554	0.5990566543941407	1.0	0.24499086302861303
ALG13	0.5252525	0.60389024	0.5994076554722102	1.0	0.07568867148622131
BEX5	0.5252525	3.1101217	0.5994076554722102	1.0	0.019708115340842984
ACACA	0.5252525	3.443885	0.5994076554722102	1.0	0.02238128080614211
TCF7L1	0.5252525	4.305758	0.5994076554722102	1.0	0.023994365852108072
HOXA5	0.5252525	2.9095838	0.5994076554722102	1.0	0.017738551484741585
RASIP1	0.5252525	2.9774923	0.5994076554722102	1.0	0.018585581473363488
MICAL2	0.5252525	3.2441485	0.5994076554722102	1.0	0.023726921518403117
ZNF562	0.5242424	1.2683803	0.6001099369402273	1.0	0.04030956032363153
PLPPR2	0.5242424	3.1217804	0.6001099369402273	1.0	0.02686558301573811
COCH	0.5242424	3.080384	0.6001099369402273	1.0	0.024112653059585914
SH3D19	0.5242424	2.9603882	0.6001099369402273	1.0	0.016421139114710992
RPGR	0.5242424	0.933045	0.6001099369402273	1.0	0.05739330675011045
AC002456.2	0.52323234	2.7327278	0.6008125903912789	1.0	0.02323413830201889
RICTOR	0.52323234	0.56954044	0.6008125903912789	1.0	0.056711738202459575
SPNS2	0.52323234	2.803463	0.6008125903912789	1.0	0.020844424912862536
CD200	0.52323234	2.732029	0.6008125903912789	1.0	0.017813721228025815
AKIRIN1	0.52323234	0.43728417	0.6008125903912789	1.0	0.12710869873736547
SH3BP4	0.5222222	2.7342634	0.6015156153050966	1.0	0.0202618952623863
ARF6	0.5222222	0.097572796	0.6015156153050966	1.0	0.6863710176412725
PIFO	0.5222222	2.4140985	0.6015156153050966	1.0	0.021811075687253885
EIF2D	0.5222222	1.130586	0.6015156153050966	1.0	0.03725142379820208
SRRM2	0.5222222	0.12460931	0.6015156153050966	1.0	0.39739889389940425
RAPGEF5	0.5222222	2.148727	0.6015156153050966	1.0	0.016441600118088866
ANKRD22	0.5222222	2.357703	0.6015156153050966	1.0	0.02750530102080479
MDK	0.5222222	0.6410896	0.6015156153050966	1.0	0.07669562578293382
TDO2	0.5212121	2.1953263	0.6022190111603789	1.0	0.015949873627324196
DCAKD	0.5212121	1.4973475	0.6022190111603789	1.0	0.025824744795559774
DNAAF1	0.5212121	2.2798073	0.6022190111603789	1.0	0.024789644730459963
DYRK1B	0.5212121	1.8316563	0.6022190111603789	1.0	0.024542019219625785
MS4A6E	0.5212121	2.002046	0.6022190111603789	1.0	0.029528060899891104
FBLN2	0.5212121	0.9165663	0.6022190111603789	1.0	0.016637454667374964
PLEKHM2	0.5212121	0.6928467	0.6022190111603789	1.0	0.08653426579514874
DUSP8	0.5212121	1.9893931	0.6022190111603789	1.0	0.02289671950958026
FAM110D	0.5212121	2.2203808	0.6022190111603789	1.0	0.024767267879374128
RBAK-RBAKDN	0.52020204	1.1300216	0.602922777434792	1.0	0.03594736015819346
SIAH2	0.51969695	0.29416457	0.6032747993156615	1.0	0.07625184162508675
SPRED1	0.51969695	0.50216734	0.6032747993156615	1.0	0.11857684479623848
RGS19	0.5191919	0.19057797	0.6036269136049712	1.0	0.2319287969862434
C1orf27	0.5191919	0.41926107	0.6036269136049712	1.0	0.05650088997849686
PLPP1	0.5181818	0.4698027	0.6043314191465217	1.0	0.0447760174180388
METTL3	0.5181818	0.92317975	0.6043314191465217	1.0	0.05601347806189858
LRRC8B	0.51666665	1.8934382	0.605388868880522	1.0	0.04502535907193916
KLHDC3	0.5161616	0.6588639	0.6057415362410119	1.0	0.0983698731848883
RANBP3	0.5161616	0.96407837	0.6057415362410119	1.0	0.03501501679690945
CD82	0.5161616	0.22120841	0.6057415362410119	1.0	0.14948811052671518
ISCA1	0.5156566	0.34466544	0.6060942955495219	1.0	0.1353283041119225
METTL7A	0.5151515	0.664353	0.6064471467400211	1.0	0.06784314439761893
RNF4	0.5146465	0.57606184	0.6068000897464142	1.0	0.0658730320281479
CCDC159	0.51414144	0.9086207	0.6071531245025421	1.0	0.05155986386510372
PLEKHO2	0.51363635	0.20639431	0.6075062509421817	1.0	0.10507534413012168
CYCS	0.5131313	0.07782567	0.6078594689990457	1.0	0.9001927263804916
HAX1	0.5131313	0.27956095	0.6078594689990457	1.0	0.22902067540260573
CHST13	0.51111114	0.5649087	0.6092732560707662	1.0	0.03679545020190607
INPP5D	0.51111114	0.8326226	0.6092732560707662	1.0	0.037057585227559094
RP11-51J9.5	0.51111114	0.8366586	0.6092732560707662	1.0	0.07465115698821043
CLASRP	0.51111114	0.9086632	0.6092732560707662	1.0	0.05192188158939272
SLC1A4	0.51111114	0.62632835	0.6092732560707662	1.0	0.053606539604911733
LIMCH1	0.51060605	1.8349017	0.6096269312172085	1.0	0.0477236670773258
EGFL7	0.51060605	1.1509438	0.6096269312172085	1.0	0.08045898179231467
RCOR3	0.51060605	1.6058476	0.6096269312172085	1.0	0.04162434504326967
VCPIP1	0.5090909	0.9394723	0.6106885036984951	1.0	0.06111253346330499
JMY	0.5080808	0.6234776	0.6113966738861829	1.0	0.03842152762545342
NBPF14	0.5080808	0.71943396	0.6113966738861829	1.0	0.03611782758821012
EXOG	0.50757575	1.6221607	0.6117508953393009	1.0	0.04237720884573179
SPRED2	0.50757575	1.4826784	0.6117508953393009	1.0	0.03144288658622311
LUZP1	0.5070707	0.46708506	0.6121052076092197	1.0	0.10106285800423961
ATXN2	0.5070707	0.9081952	0.6121052076092197	1.0	0.04783026864119895
ITGA1	0.50656563	1.5885019	0.6124596106288238	1.0	0.05650802000107927
SIN3B	0.50656563	1.544388	0.6124596106288238	1.0	0.04865550647446112
FAM13B	0.5060606	0.7200148	0.6128141043309339	1.0	0.03250345245118699
LHPP	0.5060606	0.8832027	0.6128141043309339	1.0	0.05053916825278618
NFATC3	0.50555557	0.6587849	0.6131686886483072	1.0	0.07075427971447756
PDCD2L	0.5050505	24.457148	0.6135233635136377	1.0	0.022770941934391466
FBXO32	0.5050505	24.189577	0.6135233635136377	1.0	0.018952496941146882
RASA4	0.5050505	23.919529	0.6135233635136377	1.0	0.015742475790780364
ADCY4	0.5050505	23.910131	0.6135233635136377	1.0	0.015641050844504935
FMO2	0.5050505	24.050636	0.6135233635136377	1.0	0.01722727779066523
RAB23	0.5050505	23.982882	0.6135233635136377	1.0	0.01644338963920054
ITGA7	0.5050505	24.20796	0.6135233635136377	1.0	0.019193206555962725
STXBP1	0.5050505	24.124563	0.6135233635136377	1.0	0.018124901386850623
C1orf216	0.5050505	24.059612	0.6135233635136377	1.0	0.017333867261053484
PRADC1	0.5050505	0.45300087	0.6135233635136377	1.0	0.09614271452367469
TSPAN12	0.5050505	24.009775	0.6135233635136377	1.0	0.0167502064818235
HS3ST3B1	0.5050505	23.804691	0.6135233635136377	1.0	0.014546657817614144
IQCD	0.5050505	23.65058	0.6135233635136377	1.0	0.013082479742373159
PRX	0.5050505	24.760479	0.6135233635136377	1.0	0.02802507642877284
TSPAN6	0.5050505	24.004955	0.6135233635136377	1.0	0.01669481143044927
CDC42SE1	0.5050505	0.29975805	0.6135233635136377	1.0	0.19125647832748216
MSX1	0.5050505	23.858463	0.6135233635136377	1.0	0.015094926106602959
LYPD3	0.5050505	24.41644	0.6135233635136377	1.0	0.02214436650545424
OLFM1	0.5050505	24.147608	0.6135233635136377	1.0	0.018414064917301624
AMPD3	0.5050505	24.288946	0.6135233635136377	1.0	0.02029026819114346
ZNF419	0.5050505	24.30673	0.6135233635136377	1.0	0.02053937210224507
ROM1	0.5050505	23.687267	0.6135233635136377	1.0	0.013417182592950124
PAWR	0.5050505	23.919893	0.6135233635136377	1.0	0.015746402393693085
ANKRD65	0.5050505	24.01108	0.6135233635136377	1.0	0.016765241452931408
GPR155	0.5050505	24.099092	0.6135233635136377	1.0	0.017810523584525183
REV3L	0.5040404	0.6161953	0.6142329846186292	1.0	0.08674327351160806
HSPA14	0.5040404	0.8500686	0.6142329846186292	1.0	0.054079807729340026
PREB	0.5040404	0.74432445	0.6142329846186292	1.0	0.08490683171689016
PHLDA2	0.50353533	0.3892219	0.6145879307233612	1.0	0.23085312228981547
NCLN	0.50353533	0.33749774	0.6145879307233612	1.0	0.13759904535419235
CLNS1A	0.5030303	0.27967253	0.6149429671061923	1.0	0.20861629136812354
AGL	0.5020202	0.53226286	0.615653310435599	1.0	0.0475597532598564
MYL6B	0.50050503	0.21129963	0.6167195008228337	1.0	0.06570297170561958
MEG3	0.50050503	1.212094	0.6167195008228337	1.0	0.03448523054952587
COG8	0.50050503	1.2616596	0.6167195008228337	1.0	0.04166564939746817
ILF2	0.5	0.21155202	0.6170750774519738	1.0	0.2595370910489281
NUTM2B-AS1	0.5	0.4768682	0.6170750774519738	1.0	0.08039716250021887
RAD9A	0.49949494	0.97902083	0.6174307438845283	1.0	0.03403838364400585
DDT	0.49949494	0.20254736	0.6174307438845283	1.0	0.3458664521893987
CTTN	0.49949494	1.3784286	0.6174307438845283	1.0	0.02932519856724461
ASPSCR1	0.4989899	0.5007765	0.6177865000524331	1.0	0.07293769661087801
PSMD13	0.4989899	0.27124956	0.6177865000524331	1.0	0.2521263059661638
PSMB3	0.4989899	0.068614736	0.6177865000524331	1.0	0.7790339297814077
MRPL32	0.4989899	0.21672828	0.6177865000524331	1.0	0.17938284882870104
PAAF1	0.49848485	1.0302799	0.6181423458875606	1.0	0.03038992747257333
KMT2E	0.4979798	0.18927357	0.6184982813217206	1.0	0.20484534676407237
EP300	0.4979798	0.7317602	0.6184982813217206	1.0	0.06902137108264997
EMSY	0.49747476	1.1635554	0.6188543062866598	1.0	0.03419341514610523
CH25H	0.49646464	0.8331997	0.61956662453555	1.0	0.08366029199450438
SS18L2	0.4959596	0.5056641	0.6199229176826804	1.0	0.1560659941727015
TOMM7	0.4949495	0.09138806	0.62063577167979	1.0	1.126542275130802
SLC27A1	0.49444443	0.9338162	0.6209923323925726	1.0	0.03629307030357595
SFT2D2	0.49444443	0.3978442	0.6209923323925726	1.0	0.10285819650468994
RUNX2	0.49444443	0.9835397	0.6209923323925726	1.0	0.03723207436645357
DYRK2	0.49444443	0.98802304	0.6209923323925726	1.0	0.025203241765284223
AAGAB	0.4939394	1.2148696	0.6213489821566048	1.0	0.051033413230140524
CES2	0.4939394	2.272321	0.6213489821566048	1.0	0.03475362998029318
SORBS3	0.4939394	0.34532133	0.6213489821566048	1.0	0.051701234837281125
RASD1	0.4939394	1.9062779	0.6213489821566048	1.0	0.03591402660058306
BEST1	0.49343434	0.4484396	0.6217057209031318	1.0	0.10604198995042502
CCDC127	0.49292928	0.73891234	0.6220625485633362	1.0	0.041746950700052694
UNC13D	0.49242425	0.86040616	0.6224194650683379	1.0	0.06420137706697332
GPANK1	0.4919192	0.62811786	0.6227764703491945	1.0	0.1012337029256747
SC5D	0.4919192	0.6073441	0.6227764703491945	1.0	0.06431932881264289
IPMK	0.4919192	0.66068566	0.6227764703491945	1.0	0.04686792041843011
TAZ	0.4919192	0.63599044	0.6227764703491945	1.0	0.056990854914041156
ETS1	0.4909091	1.0636345	0.62349074696239	1.0	0.05731406493506876
FADS3	0.48989898	0.39566514	0.6242053778501353	1.0	0.04814223040906243
TMEM42	0.48989898	0.97297007	0.6242053778501353	1.0	0.044974342058729716
MT-ATP8	0.48838383	0.45614448	0.6252779872348564	1.0	0.09691414421797377
CPTP	0.48838383	0.6669168	0.6252779872348564	1.0	0.02955688661086625
CFP	0.48838383	0.18840101	0.6252779872348564	1.0	0.07590759909799244
ARL13B	0.48838383	0.8933118	0.6252779872348564	1.0	0.06036649168264799
TRMT61B	0.4878788	1.7511711	0.6256357002331381	1.0	0.037310628361018026
RP11-156K23.3	0.4878788	1.675115	0.6256357002331381	1.0	0.037377165556586656
CTSB	0.4878788	0.06652425	0.6256357002331381	1.0	1.596141292628703
DHDDS	0.4878788	0.90874296	0.6256357002331381	1.0	0.047838633730332814
C7orf49	0.48737374	0.90852314	0.6259935013839872	1.0	0.07375677188508831
IRF2BPL	0.48737374	0.5165016	0.6259935013839872	1.0	0.06792302952674603
HDGF	0.48737374	0.24601698	0.6259935013839872	1.0	0.13664724737874592
ZNF22	0.48636365	0.14162123	0.6267093678650644	1.0	0.061212602480529434
EXOSC4	0.48535353	0.22465327	0.6274255861208219	1.0	0.13309489417883752
KATNAL1	0.4848485	1.71065	0.6277838269897889	1.0	0.029983734512639384
BNIP3	0.4848485	1.6789006	0.6277838269897889	1.0	0.03800948081087177
PMEPA1	0.4848485	1.7422941	0.6277838269897889	1.0	0.040773383405228264
ELOVL5	0.4848485	0.072220296	0.6277838269897889	1.0	0.09400097597292466
NUP98	0.4848485	0.67414093	0.6277838269897889	1.0	0.05220772217858853
FGGY	0.4848485	1.9075193	0.6277838269897889	1.0	0.037535910101021155
IGKV1-12	0.48383838	1.538133	0.6285005718605234	1.0	0.025692810320793985
SEH1L	0.48383838	0.7852168	0.6285005718605234	1.0	0.08683811934053358
MTA2	0.48383838	1.4750051	0.6285005718605234	1.0	0.028428089637626382
CSPP1	0.4828283	1.4773897	0.6292176671084362	1.0	0.02844213042374895
ALG2	0.4828283	0.3875033	0.6292176671084362	1.0	0.09998443675968884
OGG1	0.4828283	1.2527483	0.6292176671084362	1.0	0.030868512422763603
DXO	0.4828283	1.48555	0.6292176671084362	1.0	0.03705508465072308
CAPN2	0.48232323	0.15008616	0.6295763459486442	1.0	0.1932713845924714
DEXI	0.48181817	1.3367081	0.629935112172795	1.0	0.03708301826934873
AUP1	0.48181817	0.14719155	0.629935112172795	1.0	0.3910338141808562
RBM25	0.48080808	0.17532788	0.6306529064918798	1.0	0.41058465175464676
TRIM33	0.48030302	0.8445276	0.6310119344461373	1.0	0.06365999635192052
D2HGDH	0.479798	1.503945	0.6313710495029847	1.0	0.032464279013376535
BUD31	0.479798	0.13378088	0.6313710495029847	1.0	0.3500299238703095
SERPINH1	0.479798	0.34305745	0.6313710495029847	1.0	0.12338467880212599
LMO2	0.47878787	0.74755114	0.6320895406424185	1.0	0.04587975351857099
TEAD4	0.47878787	1.3877437	0.6320895406424185	1.0	0.02525507504915339
BTAF1	0.47777778	0.99794376	0.6328083793455059	1.0	0.02412126219135874
TSPAN13	0.4767677	1.1440253	0.6335275650465897	1.0	0.026617980294728075
KDM3B	0.4767677	0.74143094	0.6335275650465897	1.0	0.04467755959008207
EHD2	0.4767677	0.7038947	0.6335275650465897	1.0	0.04205510438372227
MTMR2	0.4767677	1.1129713	0.6335275650465897	1.0	0.04170270890593681
THY1	0.4767677	1.3572844	0.6335275650465897	1.0	0.06142553897781404
SSR1	0.47575757	0.13870075	0.6342470971790306	1.0	0.326448809054402
PPP2R5D	0.47474748	0.96103793	0.6349669751752098	1.0	0.025042779763836724
AMPD2	0.47474748	1.2407194	0.6349669751752098	1.0	0.05437194157880755
FOLR2	0.47474748	0.77389634	0.6349669751752098	1.0	0.15628393698372164
TOM1	0.47424242	0.33401895	0.6353270436945528	1.0	0.09742229619949738
GSK3A	0.47373736	0.47480527	0.6356871984665298	1.0	0.062902787272153
HMBOX1	0.47373736	0.5563011	0.6356871984665298	1.0	0.06439976047335146
SPAG7	0.47373736	0.25999442	0.6356871984665298	1.0	0.32601683344893145
SYTL3	0.47373736	0.9778774	0.6356871984665298	1.0	0.03229878905977187
NSD1	0.47373736	0.7613783	0.6356871984665298	1.0	0.0917435909463702
COA1	0.47272727	0.3570836	0.6364077664834151	1.0	0.10842233215066815
PTDSS2	0.47272727	0.8433967	0.6364077664834151	1.0	0.027036982802464422
UBXN7	0.47272727	1.0730736	0.6364077664834151	1.0	0.04775621838671221
CYFIP1	0.4722222	0.3087326	0.6367681795856855	1.0	0.15602735086095096
COG5	0.47171718	0.69661283	0.6371286786553143	1.0	0.04161772386738491
TRMT2A	0.47171718	0.64771736	0.6371286786553143	1.0	0.0700702588649106
SNX18	0.47171718	1.1369303	0.6371286786553143	1.0	0.05295649342162977
ZNF316	0.47070706	1.1795896	0.6378499344107007	1.0	0.05043574878194622
CD63	0.47070706	0.069248356	0.6378499344107007	1.0	2.468534595956983
MAPKAPK2	0.47070706	0.3706125	0.6378499344107007	1.0	0.10334835631102474
BAIAP2	0.47070706	0.5377405	0.6378499344107007	1.0	0.06115007792588219
TRIM11	0.47070706	1.0777763	0.6378499344107007	1.0	0.0271342365733212
PPM1M	0.46969697	0.26838982	0.6385715331770746	1.0	0.10267444179398542
XBP1	0.46969697	0.12253524	0.6385715331770746	1.0	0.5150833874608587
VPS26A	0.46969697	0.17627323	0.6385715331770746	1.0	0.2152012152352544
ADGRL4	0.46969697	0.8142661	0.6385715331770746	1.0	0.026770367012905694
MRE11A	0.46868688	1.0395188	0.6392934743809633	1.0	0.04794325848097093
SSR2	0.46868688	0.1006419	0.6392934743809633	1.0	0.5725190862387883
SSC5D	0.46818182	1.9119233	0.6396545732174999	1.0	0.030442366134099768
LRRC29	0.46818182	2.199872	0.6396545732174999	1.0	0.02423441381928054
RNF114	0.46767676	0.38513175	0.640015757447923	1.0	0.16538742476395768
CHKA	0.46767676	0.68582666	0.640015757447923	1.0	0.04606688328208716
ITGA5	0.46767676	0.33573368	0.640015757447923	1.0	0.1574349372610654
C12orf76	0.46767676	0.5853167	0.640015757447923	1.0	0.04286629406135842
SEC11C	0.46767676	0.26937652	0.640015757447923	1.0	0.2430382455534524
MALL	0.46717173	2.297958	0.6403770270002759	1.0	0.036193607710043776
ZNF655	0.46717173	0.2705354	0.6403770270002759	1.0	0.1467069246889938
MUT	0.46717173	2.2556295	0.6403770270002759	1.0	0.030470321336249162
ARPC1A	0.46717173	0.3028243	0.6403770270002759	1.0	0.12323565927430535
ADH5	0.46717173	0.2601265	0.6403770270002759	1.0	0.1498612830909558
PREPL	0.46717173	0.8939747	0.6403770270002759	1.0	0.07264149003630836
ROMO1	0.46666667	0.0787932	0.6407383818025407	1.0	0.6699447814857448
ASB1	0.46666667	0.61439997	0.6407383818025407	1.0	0.04268101625080806
DDX56	0.46666667	0.3897623	0.6407383818025407	1.0	0.07158344906183693
COL5A2	0.4661616	2.1226535	0.6410998217826398	1.0	0.029534181334564306
MFF	0.46565658	0.36473745	0.6414613468684345	1.0	0.2129275790259948
LARP1	0.46565658	0.34965038	0.6414613468684345	1.0	0.0944689938301327
ATP6V1F	0.46515152	0.08814321	0.6418229569877258	1.0	1.3010348170504618
OXA1L	0.46464646	0.2708902	0.6421846520682549	1.0	0.21407872193930055
NFIA	0.46464646	0.70005715	0.6421846520682549	1.0	0.040306305260519995
ASAP1	0.46464646	0.40203506	0.6421846520682549	1.0	0.1953552481672197
AES	0.46464646	0.10060992	0.6421846520682549	1.0	0.18857269479680733
GSTA4	0.46414143	1.8950531	0.6425464320377021	1.0	0.01720610049392886
MED13L	0.46363637	1.1166303	0.6429082968236874	1.0	0.07584660874314574
TAB2	0.4631313	0.65358955	0.643270246353771	1.0	0.05657500458175267
MTSS1	0.46212122	1.7306855	0.6439943993561714	1.0	0.031655654465845194
DSN1	0.46212122	1.6788641	0.6439943993561714	1.0	0.029062306175397852
SLC25A19	0.46161616	0.4380345	0.6443566026833073	1.0	0.1565706410179173
ANAPC13	0.46161616	0.2238593	0.6443566026833073	1.0	0.12656826099576465
ST6GAL1	0.4611111	1.5028535	0.6447188904641794	1.0	0.031503629484270046
ANKRD29	0.4611111	1.4323283	0.6447188904641794	1.0	0.026708452148946283
MAGEF1	0.4611111	1.2985536	0.6447188904641794	1.0	0.022926185800040886
BBX	0.4611111	0.41724262	0.6447188904641794	1.0	0.17974145738927957
PER3	0.4611111	1.477769	0.6447188904641794	1.0	0.024482919056172694
VPS37C	0.46060607	0.8403421	0.6450812626260474	1.0	0.060414040895898816
ABHD15	0.460101	1.528732	0.64544371909611	1.0	0.031182816936016534
PDE2A	0.460101	1.5036459	0.64544371909611	1.0	0.02724578909350037
BANK1	0.460101	1.5291418	0.64544371909611	1.0	0.03178727474884843
NOA1	0.460101	1.4322826	0.64544371909611	1.0	0.02217930074793169
MGAT1	0.45959595	0.12711369	0.6458062598015073	1.0	0.46868827497562365
NME4	0.45959595	0.25032464	0.6458062598015073	1.0	0.07830366183116623
ITPKB	0.45909092	1.0086266	0.6461688846693184	1.0	0.03139096656436513
CEBPZ	0.45858586	0.4074877	0.646531593626563	1.0	0.15727328262666415
WDR60	0.45858586	0.7907394	0.646531593626563	1.0	0.051853087787611725
ZFY	0.4580808	1.4276496	0.6468943866002008	1.0	0.02317880411659545
ANKH	0.45757577	0.78127867	0.6472572635171319	1.0	0.05654578736850563
RNF19B	0.45757577	0.4974062	0.6472572635171319	1.0	0.0442429695532698
NUAK1	0.4570707	0.8544658	0.6476202243041964	1.0	0.02555737526488403
VNN1	0.4570707	1.120225	0.6476202243041964	1.0	0.02441441388179459
ITPKC	0.4570707	1.17202	0.6476202243041964	1.0	0.0328456323277739
PACSIN2	0.45656565	0.6920367	0.647983268888175	1.0	0.12048168596567609
CCZ1B	0.45656565	0.9196067	0.647983268888175	1.0	0.03813720809230016
GFOD1	0.45656565	0.8010163	0.647983268888175	1.0	0.051394022862119706
FOXRED1	0.45606062	1.1843556	0.6483463971957888	1.0	0.022306326477514404
AIDA	0.45555556	0.21170333	0.6487096091536986	1.0	0.11167162274545894
DNPEP	0.45555556	0.24265906	0.6487096091536986	1.0	0.1441817643898217
SRSF2	0.45555556	0.06658775	0.6487096091536986	1.0	0.5592464059155964
WWTR1	0.45555556	0.86419183	0.6487096091536986	1.0	0.06239612255834079
USP47	0.45454547	0.4654552	0.6494362837267547	1.0	0.07968278732213054
OGFRL1	0.45454547	0.43150085	0.6494362837267547	1.0	0.14723431046694097
UGCG	0.45353535	0.4171255	0.6501632920194425	1.0	0.11211672505188339
HAVCR2	0.4530303	0.22334623	0.6505269211266693	1.0	0.19631979872998107
LSM8	0.45252526	0.17182826	0.6508906334429105	1.0	0.30885616711085956
CLPTM1	0.4520202	0.20372736	0.6512544288944115	1.0	0.12842848092857348
PRRC1	0.4520202	0.18978567	0.6512544288944115	1.0	0.05124946648021811
TMEM176A	0.45151514	0.3778681	0.6516183074073577	1.0	0.2125741584803824
DEDD2	0.45151514	0.21432531	0.6516183074073577	1.0	0.2118267774101556
GNPDA1	0.45151514	0.43257147	0.6516183074073577	1.0	0.1250016179996023
CARM1	0.45151514	0.5822871	0.6516183074073577	1.0	0.03731294531016764
KIAA2013	0.45050505	0.4175389	0.6523463133220342	1.0	0.08330286881977624
UHRF2	0.45050505	0.6938534	0.6523463133220342	1.0	0.04171587153640579
TMX2	0.45050505	0.4500319	0.6523463133220342	1.0	0.12910559662796103
SOD1	0.45050505	0.009952958	0.6523463133220342	1.0	0.615952926379116
SERGEF	0.45	0.98433834	0.6527104405758399	1.0	0.05266506711540226
ATG12	0.45	0.31330666	0.6527104405758399	1.0	0.19930984816109973
RRP1B	0.44949496	0.79015964	0.6530746505952431	1.0	0.052274239261654185
ZNF451	0.44949496	0.7112415	0.6530746505952431	1.0	0.08235091541247207
TMEM256	0.4489899	0.09125722	0.6534389433061334	1.0	0.3123585272728701
TRIP6	0.44848484	0.4792788	0.6538033186343419	1.0	0.11048556836889886
KRT18	0.44848484	0.82102984	0.6538033186343419	1.0	0.061405699326665494
TMIGD3	0.44848484	2.857765	0.6538033186343419	1.0	0.028764304106906606
FRYL	0.4479798	0.50922066	0.6541677765056413	1.0	0.05944185390242604
ATP1B2	0.44747475	2.5479565	0.6545323168457443	1.0	0.018332285946954043
EPOR	0.44747475	2.5055487	0.6545323168457443	1.0	0.03129539752479541
PRELID3B	0.44747475	0.28975374	0.6545323168457443	1.0	0.12191600872065636
NDUFAF3	0.4469697	0.081594236	0.6548969395803057	1.0	0.35012586532500745
TMEM206	0.4469697	1.145777	0.6548969395803057	1.0	0.07272228360267502
IKBKAP	0.44646466	2.4534836	0.6552616446349205	1.0	0.032801407204895376
ACSS1	0.44646466	2.4759328	0.6552616446349205	1.0	0.027976013520624204
ZADH2	0.44646466	1.0857842	0.6552616446349205	1.0	0.044291884773059516
DOCK6	0.44646466	2.3218622	0.6552616446349205	1.0	0.014118505958103806
EML2	0.44646466	0.56201833	0.6552616446349205	1.0	0.035964283992837284
MFAP1	0.4459596	0.37617242	0.6556264319351259	1.0	0.09294871012595902
MRPL49	0.44545454	1.1740977	0.6559913014063996	1.0	0.04958996775608113
MED23	0.44545454	2.4958005	0.6559913014063996	1.0	0.023691395859657766
CYFIP2	0.44545454	2.3569655	0.6559913014063996	1.0	0.03428952530337094
FAM65A	0.44545454	0.40551266	0.6559913014063996	1.0	0.06892796534512192
FSCN1	0.44545454	2.7558665	0.6559913014063996	1.0	0.023274507833908907
TRIM32	0.44545454	2.3157735	0.6559913014063996	1.0	0.02522655398802024
GPR146	0.44545454	2.3572237	0.6559913014063996	1.0	0.028924561563540174
SAP30BP	0.44545454	0.24377635	0.6559913014063996	1.0	0.1548848854145583
CADM1	0.44545454	2.4293692	0.6559913014063996	1.0	0.017532876785128403
TBRG4	0.44545454	0.5641125	0.6559913014063996	1.0	0.0677225736749414
RASSF4	0.44545454	0.25802955	0.6559913014063996	1.0	0.11117625524665438
EIF1	0.44545454	0.013010145	0.6559913014063996	1.0	2.355986296106779
ZNF649	0.44444445	2.1932302	0.6567212865637705	1.0	0.024498824489876687
LMF2	0.44444445	0.4041398	0.6567212865637705	1.0	0.11204996995823717
GPRC5C	0.44444445	2.2777834	0.6567212865637705	1.0	0.02112578967453334
NOCT	0.44444445	2.567759	0.6567212865637705	1.0	0.031483155184275254
SLC12A4	0.44444445	2.291289	0.6567212865637705	1.0	0.021684694233288608
CERCAM	0.44444445	2.0802197	0.6567212865637705	1.0	0.020243805325827202
PTP4A3	0.44444445	1.0285513	0.6567212865637705	1.0	0.038417975368065016
RGN	0.44343436	2.1397643	0.6574515995096832	1.0	0.02292416804264772
METTL2B	0.44343436	0.715312	0.6574515995096832	1.0	0.03105411640474752
CC2D1B	0.44343436	2.1377323	0.6574515995096832	1.0	0.025409414426623363
CCL8	0.44343436	2.185041	0.6574515995096832	1.0	0.028392787411071044
FAM120C	0.44343436	2.1284652	0.6574515995096832	1.0	0.024683434869126556
NBPF19	0.44343436	2.0621052	0.6574515995096832	1.0	0.026975180240574614
ZRANB1	0.4429293	1.0170356	0.6578168787164147	1.0	0.0634454666915168
EPHB4	0.44242424	1.9135866	0.658182239645851	1.0	0.02905516387914698
ULK2	0.44242424	1.6935002	0.658182239645851	1.0	0.02622902125514363
GTF2IRD2	0.44242424	1.8162657	0.658182239645851	1.0	0.01959692676037914
EFNA1	0.44242424	1.8717747	0.658182239645851	1.0	0.01991873044154738
RP3-395M20.12	0.44242424	2.3764243	0.658182239645851	1.0	0.0342268576992682
DCAF16	0.44242424	1.7583505	0.658182239645851	1.0	0.023533556789483982
NEDD4L	0.44242424	1.7956399	0.658182239645851	1.0	0.02066942272854483
USP10	0.44141415	0.43418288	0.658913206373051	1.0	0.08119480888953398
SMIM7	0.44141415	0.30471823	0.658913206373051	1.0	0.15757652131493827
SHROOM4	0.44141415	1.6922276	0.658913206373051	1.0	0.023812972952852552
PRR7	0.44141415	1.560252	0.658913206373051	1.0	0.02237856220263011
MYO9A	0.44141415	0.2962452	0.658913206373051	1.0	0.038420989320569254
RAVER2	0.44141415	1.7809159	0.658913206373051	1.0	0.021165757473729667
RBM12	0.44040403	0.60825	0.6596444990911255	1.0	0.06109387211069135
CNRIP1	0.44040403	0.5671544	0.6596444990911255	1.0	0.05378591434290375
SLC37A2	0.44040403	1.7907921	0.6596444990911255	1.0	0.03278312459645377
SLC7A2	0.44040403	1.6159626	0.6596444990911255	1.0	0.02546962822659735
ABHD18	0.44040403	1.9243999	0.6596444990911255	1.0	0.02168954816493686
HSPB6	0.44040403	0.5576048	0.6596444990911255	1.0	0.03981742405854054
EXD3	0.44040403	1.6340835	0.6596444990911255	1.0	0.02214856270924457
NFATC2	0.44040403	1.6996255	0.6596444990911255	1.0	0.014443103353924592
HIC1	0.44040403	1.196049	0.6596444990911255	1.0	0.013036009217245298
CLEC3B	0.44040403	1.6835598	0.6596444990911255	1.0	0.020507048286078692
ARCN1	0.44040403	0.32422215	0.6596444990911255	1.0	0.10212401960745648
TTC14	0.439899	0.29433936	0.6600102675089365	1.0	0.06029560742749919
FLNB	0.43939394	1.1396691	0.6603761171989844	1.0	0.04269296196851615
[truncated: 25,085 more rows]
