# Supplementary material for: An integrated cell atlas of the lung in health and disease
Source: Nat Med. 2023 Jun 8;29(6):1563–77. doi: 10.1038/s41591-023-02327-2 (PMC10287567; doi:10.1038/s41591-023-02327-2)
Supplement: Supplementary file 7 — Differential gene expression analysis comparing cells from patients with IPF with high cell type label transfer uncertainty and cells from the same patients with low label transfer uncertainty. Results for both alveolar fibroblasts and alveolar macrophages are included. [file 41591_2023_2327_MOESM7_ESM.zip › IPF_high_uncertainty_alv_fibro_diff_expr_analysis.csv]

names	scores	logfoldchanges	pvals	pvals_adj	mean_count
COL3A1	14.340978	1.0635769	1.2133411211921763e-46	4.107766365796113e-43	1.5113317503616532
SFRP2	13.581712	1.4727854	5.141088507485953e-42	1.1603436761395796e-38	1.260327237049457
BGN	13.220321	1.038962	6.697766522846747e-40	1.3954023731137022e-36	1.0507727809741978
TAGLN	13.202804	1.023232	8.452905889895574e-40	1.6352750222995122e-36	1.6112533829637463
IGFBP7	11.582837	0.80862284	5.035130642145224e-31	7.576193239547846e-28	2.1711307394767005
THY1	11.138321	0.9091335	8.16440897064968e-29	1.1056242628053798e-25	0.9083302809459104
COL1A1	10.472707	0.8027564	1.1529825600616364e-25	1.3577121589873636e-22	1.3702056821679591
RPS2	10.45031	0.37476406	1.460480086000872e-25	1.648151777051984e-22	2.5101425213449966
CST3	9.713731	0.43331555	2.635113739195877e-22	2.5489078754421833e-19	1.9205340087716214
PTMA	8.873185	0.33437973	7.108283221017422e-19	6.210346540581802e-16	2.7739442334850217
CTSK	8.281147	1.0210383	1.2199418775275934e-16	8.472027131014703e-14	0.4431765390608748
AEBP1	8.031954	0.7005726	9.593221811118785e-16	6.186257607912885e-13	0.71612302062205
B2M	7.9855237	0.2304036	1.3992671154824416e-15	8.813430361796848e-13	3.1821714407398063
MYL9	7.947298	0.52507776	1.9062326482508415e-15	1.1733728419369497e-12	1.2758678540385282
CD9	7.911763	0.73006845	2.5376877267815296e-15	1.52734965315891e-12	0.6937109649545328
COL1A2	7.902794	0.3909337	2.727207282521034e-15	1.6057322182565148e-12	1.830096951614638
TIMP1	7.6416764	0.42038336	2.1441141829375076e-14	1.1614237706135891e-11	2.660873445089404
CPE	7.565014	2.009385	3.878233652457659e-14	2.019963081599293e-11	0.24559059463948968
ASPN	7.496635	1.9973876	6.547709473264146e-14	3.284040062479373e-11	0.2851453128917842
SPARC	7.488615	0.3824039	6.960418656723583e-14	3.4275632527036637e-11	1.4645408213420976
CTHRC1	7.478432	1.5466676	7.521459962437222e-14	3.637700386118745e-11	0.2746716611840808
RPS27	7.3645725	0.23691933	1.7771554565996789e-13	8.298703170094087e-11	3.0897959762747647
ADIRF	7.310808	0.7863053	2.6554006777762676e-13	1.1986478659482072e-10	0.795854786881782
MAP1B	7.215099	1.3663485	5.389484771167541e-13	2.366690904042992e-10	0.277798800096965
CFH	7.170937	0.5098423	7.448602403573937e-13	3.202189642831691e-10	1.1668839193978526
RGS16	7.0010448	1.5700198	2.540605592384548e-12	1.0425721494567137e-09	0.41471792341830377
GSN	6.710909	0.5258082	1.9341607924624125e-11	7.592001580152461e-09	0.9101040069374333
LGALS1	6.648518	0.20418131	2.960585710825298e-11	1.1293592027041178e-08	2.418510186508136
FHL2	6.582276	0.7485783	4.6330084791996834e-11	1.6956811033870843e-08	0.5057160195007583
SPON2	6.5675025	0.7985982	5.116610645834533e-11	1.8477104364237664e-08	0.4711401675027043
HSPA1B	6.3756614	0.6319699	1.8217503454038694e-10	6.091393377150419e-08	0.928652514613033
HSPA1A	6.3134556	0.5280072	2.728729267326448e-10	8.79820279479399e-08	1.6237305197759697
DNAJB1	6.268661	0.4982069	3.6416638649662674e-10	1.1552533364440532e-07	1.1083601943215409
PDLIM4	6.2675266	1.3232785	3.668283375210034e-10	1.1552533364440532e-07	0.29073568968101987
GPNMB	6.1742177	0.9662467	6.649194538141766e-10	2.0464407371708133e-07	0.31356045304346636
HLA-B	6.0770307	0.4081829	1.2242839364178166e-09	3.684278459326683e-07	1.1034274318343342
RPS19	6.06632	0.19792746	1.3087424189991764e-09	3.8951626017773287e-07	2.556513543184843
GNB2L1	6.060147	0.24416742	1.3599728644649625e-09	4.0036418544748963e-07	1.7743448677759635
CALD1	5.947158	0.31413913	2.7283821029358996e-09	7.389550087591591e-07	1.7199793384088062
COMP	5.916688	1.770588	3.284888518314122e-09	8.808705012873236e-07	0.24237947812169908
MGP	5.907824	0.25364923	3.4665586173201794e-09	9.204732705048994e-07	2.786876612690969
ACTA2	5.8429537	0.6959624	5.128327743625165e-09	1.3485012486246986e-06	0.7947595528640167
SERF2	5.7524676	0.2147586	8.795017326208211e-09	2.2055949005835483e-06	1.8859844237127643
POSTN	5.7388287	1.0968468	9.53336228801207e-09	2.3688218734726504e-06	0.2988285424685135
RPL8	5.7298856	0.20604533	1.0049842412603687e-08	2.4744539263905293e-06	2.222840640613529
LHFP	5.719254	0.665187	1.0699270753660024e-08	2.6106220638930456e-06	0.42400776929935047
OGN	5.710232	0.7887767	1.1282237790714366e-08	2.728286860033106e-06	0.3416600612388064
RPL10	5.700418	0.12257211	1.1951388829580641e-08	2.8393983777224744e-06	3.2702795876463804
PCOLCE	5.672956	0.36979443	1.4035449200300393e-08	3.277035397766688e-06	0.9709615721283373
RPL18	5.667231	0.20137835	1.4512353655527675e-08	3.331466821815795e-06	1.9161298348137235
IGFBP2	5.624125	1.8004316	1.864507455742197e-08	4.072445155751747e-06	0.23712485692502427
CLEC11A	5.5858727	0.50850475	2.3252952768358225e-08	4.998277561731859e-06	0.55206789680478
RPS18	5.5542684	0.1517818	2.787767159383786e-08	5.945187853917359e-06	2.940756621679186
DPT	5.5463805	0.850832	2.9164358049774558e-08	6.170995886094485e-06	0.36520274630234284
SERPINF1	5.4610386	0.079923615	4.7335682238429e-08	9.786561967523749e-06	1.830574367776676
RPL15	5.4314656	0.15217982	5.5893023244938834e-08	1.1382004823803936e-05	2.399396468393366
RPS7	5.317738	0.25037456	1.050651237000392e-07	2.0923410369793098e-05	1.652920021868468
RPL41	5.2425528	0.13798538	1.5837001968595568e-07	3.108183777662625e-05	3.055668476006355
IGFBP6	5.2396507	0.6237595	1.6088060495866836e-07	3.1347412264032906e-05	0.3922126276274252
RPL13A	5.1968083	0.1334534	2.0273900763744108e-07	3.9221309163231815e-05	3.0562490898200165
CHN1	5.194751	1.1012859	2.0499423556229392e-07	3.925457746668463e-05	0.24046539502046038
SSPN	5.140934	0.6071754	2.7337613981346387e-07	5.177705853641857e-05	0.35509519098369674
CCDC80	5.1173496	0.46221137	3.0985910834437643e-07	5.82793339611048e-05	0.9081336138021084
SFRP4	5.0827117	2.1044056	3.7208461237906824e-07	6.95002733908599e-05	0.20430728558211514
HTRA1	5.0486274	0.7684724	4.449954318842948e-07	8.25497005284537e-05	0.32158774396091155
RPS3	4.9533663	0.15336135	7.29404443244148e-07	0.00013348101311367908	2.2278769100834577
RPL29	4.9407563	0.16405325	7.782009560246688e-07	0.00014145499793941026	1.9070070037036846
TINAGL1	4.9291754	1.9856399	8.257749873923456e-07	0.00014910193172356192	0.17163695084251254
FAU	4.9271173	0.16445392	8.345157768610214e-07	0.000149682286758304	2.0269466436403967
FOS	4.9080176	0.3486492	9.200151259623702e-07	0.00016286071680761332	2.6348188959182144
RPL13	4.849268	0.13845418	1.2391807965156099e-06	0.00021514085059505625	2.9754809041517243
RPS4X	4.7681465	0.17718326	1.8592835019096504e-06	0.00031871414155519606	2.2962459285245833
EPS8	4.7127733	1.2829598	2.4436787452170453e-06	0.00041108444183514566	0.1676168278966639
CRISPLD2	4.681697	0.42779833	2.8451005282270907e-06	0.00047565865868211434	0.7633784945224417
RCN3	4.6074347	0.6667573	4.0766689735545155e-06	0.0006651355571069308	0.24453336823247773
RPL28	4.605351	0.14520685	4.117712166205986e-06	0.0006678090796977421	2.2306818547873917
INAFM1	4.5673623	0.63834584	4.938997154451047e-06	0.0007822678300067378	0.2840490951546598
GAPDH	4.5069504	0.20822413	6.576601983966307e-06	0.0010295993533742396	1.646033022710087
RPL7A	4.4399166	0.20017958	8.99937064970965e-06	0.0013880732129933752	1.9316369894411507
RPL37A	4.4369884	0.15806746	9.122619698450036e-06	0.0013880732129933752	2.2618271727409893
RAC1	4.4186273	0.22666089	9.93297302289825e-06	0.0015029309572747276	1.075440493032537
GRN	4.403432	0.41223177	1.0655167497474956e-05	0.0016032475361200651	0.39669512932170453
COL14A1	4.3999496	0.4556048	1.0827593916170047e-05	0.001620190904008561	0.493165499499293
BTF3	4.3982615	0.20447706	1.0912150511596703e-05	0.0016238718926158521	1.266767125395894
COL6A2	4.281236	0.18155701	1.858580202450404e-05	0.0027063325915681045	1.4372617874023914
MYH9	4.2647743	0.7422467	2.0010419772996138e-05	0.0028374984771299865	0.24704093466150803
RPS8	4.2409263	0.14856319	2.2259927903069798e-05	0.003128916134502093	2.6153687518407405
UBB	4.2405567	0.16159165	2.2296588907063354e-05	0.003128916134502093	1.9317822905344837
FRZB	4.221035	0.6545975	2.4318304709511366e-05	0.003377625460268748	0.2884462122772568
RPL35A	4.2138066	0.17339994	2.5110213101461883e-05	0.003469821487959151	2.3077217875506237
MEG3	4.1875844	0.39322174	2.8193937768555645e-05	0.0038718542832221056	0.6140646161548644
HSP90AA1	4.1866875	0.217142	2.8305536408136792e-05	0.0038718542832221056	1.8762936743800622
CRABP2	4.172336	1.4103992	3.0149241073500943e-05	0.004057864149998889	0.12648593415030107
CDKN1A	4.1714654	0.41953862	3.0264678714361823e-05	0.004057864149998889	0.631452297856459
RPL34	4.166163	0.1191079	3.0976921277790387e-05	0.004132901162008251	2.90016987343875
EEF1D	4.1616783	0.20898803	3.159172020600656e-05	0.004194265441468047	1.4803986870962444
PRRX1	4.1519175	0.42274076	3.2970127880186445e-05	0.004355916797594974	0.4039482346867919
PPIC	4.1302853	0.33924893	3.623135927970724e-05	0.0047405320518434345	0.5854286665621766
ADAMTS4	4.1219487	0.88309515	3.756807215923821e-05	0.004868390748137836	0.2869253964022815
ATF3	4.120735	0.36278453	3.7766517375351366e-05	0.004870801698066745	0.8862992077936358
GEM	4.117042	0.34222934	3.837662205349549e-05	0.004926030481975696	0.7137322520294744
CNN1	4.099657	1.1517286	4.13762889138091e-05	0.005286016079913234	0.23521857881652172
RPL10A	4.092033	0.13977368	4.2760786524505976e-05	0.005421095304415455	2.0678561076381445
RPL18A	4.0912414	0.1324791	4.290699754270778e-05	0.005421095304415455	2.3078017972275213
GGT5	4.0337315	0.7337049	5.48980755624443e-05	0.006851886997849038	0.20800062237222586
NDUFB8	4.0104637	0.34865868	6.0599670982732775e-05	0.007494436022357691	0.49371517778616625
PDGFRB	3.9941337	0.6448571	6.493119943167428e-05	0.007957450703201203	0.26516892122061037
HSPB1	3.9333787	0.2135306	8.376009456684231e-05	0.01012749286271588	1.8012723400555908
LY6E	3.9228	0.29060137	8.752578414135631e-05	0.010442944218874425	0.707794873860164
RBM8A	3.9122741	0.34045115	9.14310455873227e-05	0.010861045783715122	0.5197532496272891
RPL24	3.8970788	0.14424613	9.735996016240993e-05	0.011514834764361182	1.8190780269135305
SRPX	3.8919082	0.68999946	9.945890828409967e-05	0.011711935095506764	0.23360213674181596
GNG11	3.8837037	0.5272968	0.00010287726719351346	0.012021773052657711	0.290829443057016
SDC2	3.8834662	0.47920832	0.00010297782263390152	0.012021773052657711	0.2991861090628741
ID4	3.8822	0.96368426	0.00010351568686228242	0.012032698982738442	0.27152711964637655
ALDH1A3	3.8779263	0.757344	0.00010535061903712232	0.0121936588290659	0.16422459029445702
RPL32	3.8597763	0.12274011	0.00011349086869311	0.012969564083055657	2.5832412173991344
SYF2	3.8572438	0.39477542	0.00011467279739278599	0.013049571615908468	0.378958626294092
RPS25	3.8495142	0.152966	0.00011835233792006031	0.013411944436095873	2.0283796113810357
THBS2	3.8483799	0.70852554	0.00011890161620180487	0.01341804738837368	0.21531840287040216
RPS15	3.8309157	0.10248474	0.00012766724526754747	0.01434746751380189	2.457405887294088
PHLDA2	3.8132405	0.5721274	0.00013715649679860989	0.015287022877751235	0.28913525860902917
C9orf16	3.8100748	0.4686588	0.00013892472080207104	0.015420644009029885	0.30411533448144334
TM4SF1	3.7620618	0.84678864	0.00016851840374105363	0.01847834998754128	0.30106708989797426
RPL6	3.7492936	0.1473286	0.00017733346885941674	0.019366530929792108	1.9774308335394064
MFGE8	3.7340717	0.39943212	0.00018840878540158049	0.02041145417526562	0.4873610341379769
DIO2	3.713574	1.6298807	0.00020435279156713615	0.02196305955081078	0.09501112072613613
RPL23A	3.7111995	0.14891118	0.00020627937963284355	0.02208249295642662	2.1435125331901954
NOTCH3	3.7025204	1.3591212	0.00021346827794983722	0.02276210566926532	0.13621163634248812
FILIP1L	3.7007527	0.35455957	0.00021496082373045262	0.022831368431041485	0.5922848883367101
PRKCDBP	3.6798065	0.3486466	0.00023341107256070768	0.024598075833596137	0.6102634047256934
ARPC1B	3.6685946	0.37823126	0.00024388747659246312	0.025503661837954713	0.372501969021251
INHBA	3.6587017	1.6945815	0.00025349612159838487	0.026406495989887136	0.12811410401509718
OAF	3.6555889	0.6974305	0.00025659233300558295	0.026626615889360952	0.1978768472644604
RPS29	3.6355922	0.12805362	0.00027734279614622417	0.028670046911543262	2.325935849996676
CSRNP1	3.6322155	0.53801477	0.00028099837010433354	0.028937489946409767	0.2833864252875874
TAX1BP3	3.5985534	0.4321641	0.0003199920004290703	0.032581441126394516	0.2841199667929793
LGALS3BP	3.591932	0.2571609	0.00032823558337899124	0.033295627491522845	0.6937512388686554
AP2M1	3.5530202	0.32743275	0.0003808351543261321	0.038061030700254475	0.5066802513902771
TGFBI	3.549828	1.9466612	0.00038548267563804517	0.038383870540370645	0.10597521406722908
TPBG	3.538669	1.0699708	0.0004021496387270054	0.03975117085869421	0.11508101113624793
ISG15	3.5371654	0.67602056	0.00040444632809563176	0.039832815818698505	0.20449652084086747
CTSD	3.5179338	0.39059082	0.00043492089843312536	0.042220063129615654	0.3902706020317493
ARHGDIB	3.5048225	0.64896494	0.00045691179253592334	0.04403914230976138	0.1942236515725741
RGS5	3.4566512	1.4533179	0.0005469323890508686	0.05179411477291512	0.16839217656105082
ITM2C	3.454831	0.6026725	0.0005506381200980025	0.05196335485970139	0.21127545353388197
HCFC1R1	3.444173	0.4366254	0.0005728090089851292	0.053496411032252555	0.27309906718652416
ARPC2	3.4420097	0.27331096	0.0005774093371038991	0.053577589291360785	0.5896046895027784
RPSA	3.4400313	0.17760855	0.0005816470524083942	0.053765627192590267	1.3198042222361375
C4orf48	3.4137297	0.6620101	0.0006408014693756233	0.05883209151379452	0.17963964190894868
TCEB2	3.412305	0.19409536	0.000644159944179995	0.05894063489246954	0.9572895026939667
MFAP2	3.404127	0.3888574	0.000663758958909671	0.06009802151321696	0.3283440035229721
RABAC1	3.4021747	0.2374818	0.0006685187052117716	0.060153357514802726	0.7171863299645937
LEPR	3.40046	1.63223	0.0006727257230378762	0.0603314684859531	0.08971052740481117
CRIP1	3.3988507	0.4419026	0.0006766962231449835	0.060487262401513975	0.35506243067293597
RPS16	3.3836026	0.11844628	0.000715414497471567	0.06336988203458042	2.0368370403460077
COL5A1	3.3833916	0.53346634	0.0007159645511217548	0.06336988203458042	0.26695726109264856
YBX1	3.36387	0.19072965	0.0007685778198689207	0.06758494049782418	1.2767999689645455
JUNB	3.3588574	0.24742149	0.0007826541900698045	0.06860001968883685	2.415861101759815
TPM2	3.3563776	0.2058698	0.0007897064278682324	0.06899486739478454	1.1224759181452582
VKORC1	3.3511016	0.29417655	0.0008049078665604497	0.07009686385184315	0.4870792007529283
RPS27A	3.3489912	0.08011699	0.0008110641234460044	0.07040660486990892	2.5684096899999638
RPS15A	3.3455615	0.09389469	0.0008211612976752503	0.07082908466954292	2.3370829656878054
COL8A1	3.3455615	0.50450623	0.0008211612976752503	0.07082908466954292	0.43410687017339616
TPM1	3.343451	0.27663615	0.0008274327800377284	0.07114345845886297	0.6574738667307373
SPATS2L	3.3411295	0.3641546	0.0008343827146573999	0.07151399191069943	0.3390372388310609
PDLIM7	3.3011098	0.42590168	0.0009630315513296661	0.08051744459604275	0.3086071022887011
GLTSCR2	3.295649	0.25578654	0.000981945940751839	0.08157982778933376	0.6911957408221522
RPL19	3.293011	0.10796784	0.000991206027252992	0.08184702451865865	2.2703390554853575
STEAP4	3.2906368	1.9851915	0.0009996091665436656	0.08229001418440317	0.14396439396268026
ID1	3.2819839	0.64383703	0.0010307952554158132	0.0846001778717633	0.17930354323406972
SEPT2	3.2788973	0.3624736	0.0010421357315274862	0.08527252009876266	0.3572018043281746
ITGBL1	3.2771826	0.65421784	0.0010484857724478926	0.0855337007860805	0.19918209439318468
EGR1	3.2482164	0.2559322	0.0011613092537962144	0.09333204697274976	1.3927339846330715
IGFBP4	3.2265313	0.16018625	0.0012530050835255547	0.09952020434664552	1.9084367584166062
C1QTNF1	3.2250013	1.2599791	0.0012597211680236862	0.09976107635892842	0.10011843466663696
SNU13	3.2068512	0.27597603	0.001341963628399842	0.10596426504834204	0.5771272299431246
RPL38	3.2043188	0.13243288	0.0013538252562646448	0.10659012569962686	1.660784114240498
NR4A1	3.1842165	0.29234332	0.0014514639844834553	0.11296393837859167	0.7467586853372588
ATP6V0D1	3.1603682	0.44047382	0.0015756983838895674	0.12158465820303431	0.2264496177609527
VAMP2	3.146967	0.2875118	0.0016497368222542818	0.12636696967657501	0.4763250937678456
HSPH1	3.1466238	0.40068156	0.0016516728424718487	0.12636696967657501	0.41188692934755095
CREM	3.1280253	0.4416195	0.001759849738932108	0.1338869953068461	0.352226576958693
RPL27A	3.1268647	0.09448291	0.0017668125233179697	0.13404019714718177	2.283118333907108
RNH1	3.1191351	0.2721606	0.0018138279538058406	0.1372226712315011	0.5177101533535176
SCPEP1	3.1179216	0.3840279	0.0018213127817654823	0.137405112482831	0.3417597059982531
HMGB1	3.1100864	0.14748748	0.001870325971307332	0.13995844754692943	1.2896922464674505
RPL27	3.1083453	0.1333366	0.0018813810467771198	0.14037279413474246	1.5569506781326552
ATP5J	3.10729	0.21266901	0.0018881102714686147	0.1404878532759779	0.67018083225707
PDGFRL	3.100906	1.755614	0.001929295748036578	0.14315903024608953	0.08425933989587625
WBP5	3.081991	0.21784905	0.002056211345466146	0.1521596395644948	0.785237794247956
RPL36	3.0780866	0.10658516	0.002083344162419237	0.15374739317428507	2.237848131468651
RAB31	3.0764773	0.36815274	0.0020946225501145364	0.154159666161147	0.2616564660958005
ATOX1	3.0743668	0.274339	0.002109498759802803	0.15483377889024152	0.38723819936318876
NPDC1	3.0731533	0.47768477	0.002118096392734919	0.15504465594819608	0.1646573448723366
PLEKHA4	3.055531	0.47468567	0.0022466242811994687	0.16400962811861566	0.20750735909363033
CD63	3.0479333	0.09962063	0.002304210978002621	0.16736303630590788	2.434409292227707
DNPH1	3.0470364	0.4730712	0.0023110979020236873	0.16736303630590788	0.19415899027334113
SUMO2	3.04577	0.20524307	0.0023208527161612683	0.16762126657203144	0.8893522483444298
RPS14	3.0305748	0.07868643	0.0024408881162067135	0.17489157073900166	2.542740075729809
BTG2	3.0185452	0.32176352	0.002539916474913868	0.18055406248442835	0.5234445116234843
ISYNA1	2.9969127	1.1733438	0.0027272873870647116	0.19136230982191876	0.11755416335491141
OLFML2B	2.9912145	1.3486743	0.0027787021900786196	0.19396487143321992	0.07568797601810089
RPS5	2.9855955	0.13252416	0.0028302683680820075	0.1970565256584398	1.9044121119580553
CCL21	2.9759665	1.5512012	0.002920668516243556	0.2017943522804604	0.17547347532887528
SH3BGRL	2.974753	0.2808236	0.0029322464943226244	0.20207878893698208	0.4673474284231864
HEXB	2.9729853	0.33686113	0.002949185014421683	0.20273027139745398	0.28776545055741165
HAS1	2.9650712	1.6293738	0.003026129483167273	0.20749288841038588	0.11152779510860421
RBPMS	2.960982	0.54617906	0.0030665975283439262	0.20973668549915883	0.18827342015793383
SEPW1	2.9592674	0.23731764	0.00308371439793614	0.21037612280529577	0.5707712492626896
CCDC124	2.9473696	0.44618496	0.003204898797706453	0.2180941684348783	0.20968447683817262
SMOC2	2.9358149	1.8838055	0.003326728551127913	0.225252790196871	0.08985952626873303
NR2F2	2.9288766	0.59515494	0.003401893799607882	0.22976780964733137	0.26989557976381207
PPIA	2.9256847	0.16494758	0.003436992121887535	0.2309863390302779	1.0348434340341337
FAM50A	2.9119139	0.43682456	0.0035922175029352655	0.23963452918595748	0.1831168022455409
GUK1	2.9101992	0.20417081	0.0036119863817883776	0.24036127558809933	0.7607260602488013
TBX3	2.9061892	1.1641456	0.0036586019482713517	0.24286660580142475	0.09966291171600056
NGFRAP1	2.9022057	0.18903352	0.003705451851191488	0.24485919674351758	0.7615584186892219
CERCAM	2.9021	0.50844204	0.003706700290387026	0.24485919674351758	0.17445569259044785
PSMB8	2.8931835	0.47723714	0.0038135851248648324	0.25130690881226064	0.16993247978410642
ZNF428	2.8898067	0.33753952	0.003854787974973941	0.25340552794707333	0.31730098389537525
GAS6	2.887327	0.3587919	0.0038853034253441576	0.2547931185763224	0.32169663187717845
CHMP2A	2.8843987	0.25907394	0.003921620078639814	0.2565535222460887	0.40228203314423433
BBX	2.882631	0.43368807	0.003943689877236436	0.25737565454234124	0.19597052845418977
CLTB	2.8807845	0.2845198	0.003966868303137662	0.2576466693577468	0.36544123244044524
RPLP2	2.873952	0.06440219	0.004053708015844791	0.2607853394326374	2.355869790521539
GDI1	2.8575692	0.60382533	0.004268993589537541	0.27269203391281777	0.1391826282286052
EEF2	2.8522403	0.15307121	0.00434122541480636	0.2766535273755658	1.1095071139601012
TRAPPC3	2.8478084	0.41189885	0.004402141404901649	0.279221540539476	0.17871857744551367
CLIC1	2.847017	0.2289965	0.004413100431467333	0.2792626450604235	0.6301940467935698
TTC3	2.844801	0.33291048	0.004443917376013805	0.2805572452493191	0.31215838164391213
HLA-A	2.8381793	0.12798394	0.00453716681074683	0.2846197757613834	1.5658789153457702
DDAH2	2.8379948	0.2879928	0.004539792612941871	0.2846197757613834	0.3871111006949598
USP18	2.8248043	0.86728644	0.004730949158027197	0.2945586827494451	0.11564240574095913
MDK	2.8193436	0.2386134	0.004812198461081363	0.2985205226817364	0.6807665500875679
RHOB	2.8183148	0.29966554	0.004827646910892059	0.2985205226817364	0.4893589630201102
RPS13	2.8102949	0.08447779	0.0049496121374238014	0.3053651369703559	2.0212652287880837
EIF3G	2.808026	0.25837108	0.004984617553036463	0.3055125877222109	0.4284132333142234
TUBA1A	2.807947	0.19202507	0.004985842703190711	0.3055125877222109	1.0339492495978453
TXNIP	2.80399	0.45169157	0.005047448486478149	0.30762614347206035	0.2459965799852856
PSMA7	2.802882	0.15601662	0.005064820995428704	0.30762614347206035	0.9162035132951967
S100A11	2.8022752	0.11706826	0.005074357400574762	0.30762614347206035	1.309037027672337
C12orf75	2.788135	1.2997916	0.005301244071335154	0.3183567503947701	0.09067369357286742
SVIL	2.7749445	0.8488489	0.0055211105606390795	0.33009659696324245	0.0966697460850672
GABARAP	2.765764	0.43809822	0.005678959695369163	0.3387862211219789	0.16256160325246533
MYL6	2.752864	0.100246966	0.00590764502488689	0.35011522506353726	1.8318744208599962
SLC2A3	2.7423906	0.2497463	0.006099374193988312	0.3606887569213525	0.4667473745724984
PSMA3	2.7350042	0.326021	0.006237950087563231	0.36807982608183565	0.33122514776444534
PTEN	2.7292266	0.8402134	0.006348304703352197	0.3737771404034585	0.10812816532877255
IFITM2	2.724056	0.1483489	0.006448556073550546	0.37806632933364065	1.3028053689147454
IDS	2.722658	0.47031897	0.006475908393773297	0.37881966077096324	0.15158064649919745
DES	2.718226	1.4702315	0.0065633011758881605	0.383104416051196	0.10062000081783856
CISD1	2.7169068	0.39735258	0.006589514962107183	0.3838073617929268	0.19986417832470849
SIVA1	2.7145853	0.275725	0.006635879982568791	0.3856784837937621	0.38378737941183166
IER2	2.7098897	0.20331542	0.006730561507502087	0.3901917596015832	1.4469622489869909
PCBD1	2.700709	0.50804317	0.006919184074628961	0.39957181551652615	0.1482375759482193
NOL7	2.6986513	0.38652664	0.006962107549669939	0.4003433564230586	0.1977596610329353
CD248	2.6954856	0.38486066	0.007028610788545501	0.4033112173664541	0.19018890129710248
CRIP2	2.6916869	0.21429867	0.007109167320550726	0.40535723728378076	0.5715798406770074
HOPX	2.6876242	1.6480752	0.007196234421033403	0.4094596913009846	0.09013585461684451
ENTPD1	2.6853027	0.8237074	0.007246415643762971	0.4109788948172028	0.1031628972630184
EGR2	2.684986	0.8042581	0.007253282813566051	0.4109788948172028	0.1000103377378636
RPL23	2.6757529	0.11100778	0.00745616196140379	0.4215922558719421	1.4721874164247257
HSPA8	2.6744337	0.1854387	0.007485556442660764	0.4223725222771336	1.18967192834068
ADAMTS1	2.6695797	0.5259683	0.007594625074752125	0.4276358119014274	0.2784947299920971
C11orf96	2.6685772	0.18318038	0.007617326825268138	0.4280242318165192	1.4799893575251537
TCP1	2.6654115	0.34384146	0.007689416464058154	0.43118044619575785	0.2538583432434955
GNAS	2.6562839	0.25478557	0.007900710418767786	0.442030856658079	0.4077108070343732
TSHZ2	2.6556506	0.25181538	0.007915557727040626	0.442030856658079	0.3160879893442279
RPLP1	2.6445706	0.0630251	0.008179462361431496	0.45359717071818334	3.030194053568947
CCDC102B	2.6441486	0.44466764	0.008189669785895424	0.45359717071818334	0.2055176005693024
SYNPO2	2.6419854	1.287489	0.008242161976775332	0.4555728877122104	0.10444575606380724
ZNF706	2.6374214	0.24506472	0.008353896442292	0.4598718114695864	0.362740564746842
CCT4	2.634256	0.30751294	0.008432194053368036	0.4632404538365515	0.30136402588063876
RPL37	2.6318023	0.08889015	0.008493325440637831	0.46565430411788467	1.9033519795709577
SEC61G	2.628109	0.16520166	0.00858609863801638	0.4663130559457722	0.7888011134669702
PTP4A3	2.627898	1.1614926	0.008591427223339993	0.4663130559457722	0.10013896221968287
H3F3A	2.6217248	0.12432298	0.008748601997448027	0.4731033835404125	1.4941562573132339
PAWR	2.621118	1.1765363	0.008764188641984421	0.4731033835404125	0.09298434191169384
SERPINH1	2.6209335	0.263663	0.008768937325996422	0.4731033835404125	0.6809152058413043
SAP18	2.6156046	0.197335	0.008906964948423555	0.47890222650246334	0.7279624232261229
MYH11	2.6125443	0.8894895	0.008987102562216952	0.48199343721798804	0.11754877946137193
RPL14	2.5867703	0.10552467	0.009688014577259936	0.5175348852278266	1.6771853604063454
GNAI2	2.5845807	0.3754155	0.009749748174245412	0.5191967234454409	0.17047088866672777
WFDC1	2.583631	0.9585913	0.009776633028990357	0.5191967234454409	0.1042916625733159
GNG12	2.57788	0.35731283	0.009940851699851126	0.5266589595672951	0.18109801422209942
UFC1	2.5773523	0.24496876	0.00995603999772763	0.5266589595672951	0.31801815234600833
LPP	2.5722344	0.33709416	0.010104442648397547	0.5324294254653681	0.25723428293814415
BLOC1S2	2.5595717	0.40586853	0.01048012333722836	0.5490206198558857	0.1664686762593835
TCEAL7	2.5514991	0.80899036	0.010726057759135424	0.5580125724924979	0.10406615817575353
PPP6C	2.5512354	0.74467725	0.010734180707007511	0.5580125724924979	0.10853181224608771
DPP7	2.54464	0.28469652	0.010939039911506769	0.5654064064184147	0.30587025513340316
PTN	2.5420022	0.6497205	0.011021951603992853	0.5686067376048427	0.15373933969884918
JTB	2.5367522	0.2270857	0.011188608687818775	0.5750138096790962	0.3598274837731271
CREB5	2.531819	0.46007752	0.01134725188110513	0.5820624430830519	0.18484102153605442
FKBP7	2.5290227	0.4565007	0.011438062058257387	0.5847702093076452	0.1885059165894674
RSL24D1	2.5288644	0.23662479	0.011443221493614384	0.5847702093076452	0.5454440772035217
CSNK2B	2.5253294	0.3036811	0.011558988390729545	0.5895737129463635	0.3224113928909303
WASF2	2.5132205	0.2746438	0.011963449289237128	0.607913809661723	0.363303938499628
DDIT3	2.5038555	0.4385761	0.012284821861373996	0.6198252753381579	0.20809619375690885
TRA2B	2.5037236	0.18892102	0.012289402335570477	0.6198252753381579	0.6679857369764899
MIEN1	2.4914036	0.49797773	0.01272394576159002	0.6369969445598967	0.13762115772934527
ECM1	2.486919	0.29878184	0.01288547501205436	0.641526112548677	0.3253866082653524
NUCB2	2.4768414	0.26472133	0.013255075709954895	0.6577044309920843	0.3192555969762581
CBX3	2.4614878	0.21578799	0.013836208290850072	0.683831871075517	0.39847063488667434
NACA	2.4573724	0.10752286	0.013995750215239716	0.6892016342355499	1.4623824594334816
NR4A2	2.453257	0.4996588	0.014156913784667532	0.6924262990642751	0.2169724878089223
TMEM219	2.4524128	0.2901839	0.014190174663936397	0.6924262990642751	0.3115359780729802
PRAF2	2.4515424	0.46318638	0.014224547142853074	0.6924262990642751	0.1692760606827684
POLR2E	2.4511466	0.33199692	0.014240195265795348	0.6924262990642751	0.25652807109606
TCEAL8	2.4420187	0.2217131	0.014605385401492392	0.7076426801681931	0.30575236718589327
RPS11	2.4390643	0.06971643	0.014725353371371343	0.7121811976968241	1.7083722109294333
RPS9	2.4299629	0.056509152	0.015100373233228118	0.7238557675199121	2.278886406075507
SAP30BP	2.4214418	0.41324598	0.015459076972902254	0.7384367561447701	0.19307345102577697
NDUFS6	2.414187	0.2092815	0.01577036354192058	0.7506582182238611	0.45224120952905195
EGR3	2.407671	0.5519722	0.01605464163281584	0.7625590141757463	0.12454876820547432
RPS19BP1	2.4071698	0.2430639	0.016076694620231546	0.7625590141757463	0.29009850816579463
COX4I2	2.4050329	0.75823885	0.01617100900569235	0.7656916222205796	0.13059242000419566
KCNE4	2.3943486	1.8479261	0.01664991159587504	0.7854397551164086	0.06721388740520083
C1orf122	2.3874106	0.30032074	0.016967531793551836	0.79580892115669	0.2900732553629562
EEF1B2	2.3871994	0.16377461	0.01697727601492258	0.79580892115669	0.8143995091181939
TYMP	2.3870676	0.26967007	0.016983368646749625	0.79580892115669	0.39683138131536505
TGFB1I1	2.365699	0.32421157	0.017996062478214326	0.838907669810597	0.22957679611948287
RERE	2.3636677	0.5525344	0.018095029605745494	0.8415256302612316	0.10652216517658918
ATP5J2	2.3564658	0.1722404	0.018449764044542828	0.8556393996273938	0.635971708401427
IFITM3	2.3557007	0.08233749	0.018487801719574124	0.8559378149964882	2.1879680858396657
UXT	2.3538542	0.2251524	0.018579899689654504	0.8572708742667847	0.4206388762161954
C11orf58	2.3524296	0.17829801	0.01865122074609051	0.8590980657944138	0.5465926085442423
MTUS1	2.3465993	0.6666581	0.01894561073926532	0.8696998665462067	0.08678257450820581
PKM	2.3419037	0.18167683	0.019185667536756792	0.8742450268800297	0.6528068679658562
CUTA	2.341508	0.19413383	0.0192060179808602	0.8742450268800297	0.5155233061730597
PSMA4	2.3395557	0.18450342	0.019306689875011267	0.8773530009644381	0.5154470822903698
SOCS2	2.3369703	0.39592883	0.01944072167454535	0.8793914381840514	0.1521177905825464
RPL3	2.3368123	0.07087503	0.01944895404933713	0.8793914381840514	2.7613661849640265
DGCR6L	2.3338575	0.48085365	0.019603185072438	0.8837268204894791	0.15224025799309035
FAM46A	2.3337257	0.38607693	0.019610095226487115	0.8837268204894791	0.2523596708415768
PLP2	2.3316414	0.34377918	0.01971955836795751	0.884744281294335	0.23672116517067993
F2R	2.3314304	0.7228941	0.019730672939808683	0.884744281294335	0.13627479660122632
SSNA1	2.3314304	0.4245573	0.019730672939808683	0.884744281294335	0.147059908931496
HNRNPF	2.3264182	0.21632096	0.0199962566390777	0.8936940838494728	0.4547500932551595
TTC1	2.3209836	0.39954197	0.020287725793660897	0.9032677891830939	0.14502830736441633
C5orf24	2.308268	0.3029816	0.02098422905478636	0.9316997700325144	0.189458624113662
AP2B1	2.3068962	0.2824766	0.02106060148211733	0.9326613596389006	0.23337175001850963
WHSC1L1	2.306316	0.35294053	0.021092985729736786	0.9326613596389006	0.14602824375483267
MRPL55	2.3060257	0.25035614	0.02110919411677175	0.9326613596389006	0.22850863875613217
SLC25A5	2.2932837	0.22952855	0.021831670780715497	0.9602851733852108	0.5159914544604879
ANXA7	2.2931256	0.31652254	0.021840779309012327	0.9602851733852108	0.23618503214799014
FSTL1	2.292334	0.17349972	0.021886371570376623	0.9607301257894335	0.5564664383642963
WWTR1	2.2904346	0.4805667	0.021996131008284944	0.9639857803048373	0.15722098571176113
STRAP	2.2896433	0.25780582	0.022042005248750905	0.9644356545350072	0.33415148126809807
RP11-382A20.3	2.2769277	0.5604931	0.02279054304635403	0.990785020654017	0.10145348741362077
CSRP2	2.274316	0.4038903	0.02294699346062888	0.9948750916996858	0.1920519302890813
H2AFV	2.2741313	0.34040877	0.02295809084006438	0.9948750916996858	0.21493913509468202
MTHFD2	2.2651618	0.43673006	0.023502748352285916	1.0	0.2134715864346573
AKR1A1	2.2645814	0.301187	0.023538374011875852	1.0	0.20846545173321857
XRCC5	2.2612574	0.21972239	0.02374331600474572	1.0	0.3597347038018616
ARHGDIA	2.2575643	0.25668618	0.023972843209372995	1.0	0.3634946408752496
SOD1	2.2532642	0.15534092	0.02424250062951514	1.0	0.8239040059579328
FIS1	2.2495444	0.22354345	0.02447787966533997	1.0	0.3732172724935344
DEK	2.2475395	0.21530499	0.024605570125481462	1.0	0.32298556631976616
COL12A1	2.244321	1.9092437	0.02481175370456996	1.0	0.049834938520111366
PSMD13	2.2431076	0.26512617	0.024889882624792258	1.0	0.1966053340327059
GDI2	2.2392032	0.23446907	0.025142701095319176	1.0	0.3114345603657836
SDF2L1	2.2242715	0.3187064	0.026130175610211095	1.0	0.16226822072728328
NDUFB4	2.2233484	0.20873241	0.026192324214557305	1.0	0.5327997609486235
PLN	2.2191536	1.9478225	0.02647626751303291	1.0	0.05695804611633968
EIF3F	2.2155924	0.18476522	0.026719435077817447	1.0	0.4955825109751079
VCAM1	2.2127695	0.85751647	0.026913535756636294	1.0	0.10981062179224384
PAMR1	2.2108438	1.5861324	0.02704665711101559	1.0	0.05353663111177198
ZEB1	2.2031143	1.019983	0.02758670056856285	1.0	0.0798262354381245
PFN1	2.1995792	0.115904525	0.027836766268620562	1.0	1.2262940398530557
RPL4	2.1891587	0.11389601	0.02858530350700554	1.0	1.440650687607565
USMG5	2.1886575	0.16988678	0.028621741977788013	1.0	0.6067180739458605
SEC13	2.1860194	0.2873563	0.02881418343255039	1.0	0.17756304598132402
AHNAK	2.1844893	0.16383033	0.028926309125126677	1.0	0.4513243573391909
ATP5G2	2.1725652	0.14297517	0.0298130557634159	1.0	0.7668035170159216
HIGD1B	2.1681333	1.4162587	0.030148549945012645	1.0	0.08908345213207228
FBXO32	2.1679223	1.8387413	0.030164606464114962	1.0	0.060778648218787146
TERF1	2.1678693	0.4825774	0.03016862174192118	1.0	0.14527215314239514
FLYWCH2	2.1665504	0.38174915	0.03026915306549928	1.0	0.14362478612085175
MRVI1	2.153149	1.4898322	0.031306974548665815	1.0	0.059073370671043776
SULF1	2.1496403	1.1681143	0.031583678198129794	1.0	0.061846738850673204
BAX	2.1450236	0.24517658	0.031950955578254676	1.0	0.22183427363179345
SSTR2	2.143177	1.7925146	0.032098888381880505	1.0	0.0740263629776966
SQSTM1	2.1397738	0.16496791	0.03237304542888495	1.0	0.6980423793622584
SNRPA1	2.136318	0.32891536	0.03265350354429744	1.0	0.13846789321895916
TCF25	2.134735	0.18986928	0.0327826508394289	1.0	0.44010698749197996
LRRC32	2.131464	1.5061363	0.03305094173999832	1.0	0.05814687639918503
HLA-C	2.1304615	0.110351205	0.03313353522658469	1.0	1.2003435357463328
NDRG2	2.1298282	0.2988222	0.033185790498399606	1.0	0.2520472696602911
CIB1	2.1279817	0.28718787	0.03333860473289548	1.0	0.24666408063225032
PPP1R12A	2.1256337	0.37772006	0.03353376618271039	1.0	0.2207804781436137
SUMO3	2.1255283	0.21384682	0.03354256038405716	1.0	0.2577105306333078
TIMP2	2.1158202	0.1796755	0.03436011090727544	1.0	0.46941501014941694
P4HA3	2.1153188	1.0416502	0.034402779682574214	1.0	0.0650405634861881
FOXF1	2.111098	1.1785178	0.03476389488011298	1.0	0.06005301120169562
C6orf1	2.1078794	0.65450126	0.03504141591479296	1.0	0.11575099707089113
MXRA8	2.1028144	0.16211955	0.035482000176910576	1.0	0.531920612846631
C20orf27	2.0976174	0.77078295	0.035938961956375255	1.0	0.10906130243478386
TPGS1	2.096061	0.40110302	0.03607679128390706	1.0	0.15423561039432182
RERG	2.0948474	0.3999904	0.036184563849001164	1.0	0.14933200928288518
JMJD1C	2.0936866	0.21256816	0.03628790733262906	1.0	0.23769770419262862
FAM63B	2.0916817	0.52632844	0.0364670022571342	1.0	0.12485189939798619
ADGRA2	2.0903625	0.9714654	0.036585238177608614	1.0	0.06285180229201726
OMD	2.0869331	1.2574621	0.03689418113053385	1.0	0.07184687970558144
SH3BP5	2.0862472	0.56603575	0.03695623561912104	1.0	0.10117163165606534
RPL7	2.078465	0.0824345	0.037666562974769356	1.0	2.4823017107226115
CXCL14	2.0748243	0.65556103	0.038002819595151824	1.0	0.3188271236091951
ARHGAP1	2.0739539	1.1832466	0.038083605961834764	1.0	0.07679741742306147
HES4	2.0665672	0.24879003	0.038774960950135544	1.0	0.33959306185782573
CSTB	2.0659604	0.16957666	0.03883222178178521	1.0	0.424279042278847
PTRHD1	2.0607634	0.44747314	0.03932562257410637	1.0	0.10207875585353533
DDR2	2.0587585	0.21379119	0.039517387819008785	1.0	0.21040220043298835
SPG21	2.0545902	0.38161966	0.03991859912264087	1.0	0.14013858834023432
PODN	2.0541418	0.30553612	0.039961972638892534	1.0	0.22990542305611483
DEF8	2.0540626	0.56046885	0.039969630937707584	1.0	0.09404414867175756
HSP90AB1	2.0521104	0.12855606	0.04015893015862419	1.0	1.5524855088422793
CBR1	2.0451722	0.26552796	0.04083787522117409	1.0	0.2025215139957233
RPL9	2.044381	0.088124596	0.04091593596829742	1.0	1.9454354529015898
COL10A1	2.037601	1.7003499	0.0415898520877399	1.0	0.05832739705042649
RNF145	2.0352268	0.19840844	0.041828065079661025	1.0	0.2898330664380259
IGBP1	2.0335383	0.38755274	0.0419981627483974	1.0	0.14861259798406082
PPP1R14B	2.030953	0.52244145	0.04225975907216173	1.0	0.08727475244184553
DBN1	2.025334	0.61558	0.042833087528366655	1.0	0.08108453899857383
CD36	2.022353	1.6228139	0.04313990818471467	1.0	0.08669518770740797
LY96	2.0201898	0.951911	0.04336371797884111	1.0	0.07311417883227621
SDCCAG8	2.0159688	0.62643576	0.043803245250157975	1.0	0.10204978586989649
BRI3	2.0068145	0.2038874	0.044769408386704665	1.0	0.2303593214939708
CTSB	2.0062606	0.22071083	0.04482845170681066	1.0	0.32714110422633974
MYC	2.0024617	0.27667418	0.045235091898644796	1.0	0.4806124972387687
LXN	2.0008261	0.2502603	0.04541112832764881	1.0	0.4000064782204069
LAMTOR4	2.0000348	0.15599257	0.04549651431370175	1.0	0.4536094866132512
COPS3	1.997634	0.47325915	0.045756346567917085	1.0	0.1268854002226473
CCND2	1.9967899	0.3464192	0.04584801276120665	1.0	0.15284657661282156
PPA2	1.9950751	0.40116617	0.046034686026015924	1.0	0.12971975282134043
H3F3B	1.9945475	0.12032238	0.046092252577417836	1.0	2.3350406643463244
EDIL3	1.9938089	0.48793933	0.04617294758885558	1.0	0.11863956405306413
SNF8	1.9917775	0.25284138	0.04639547250429539	1.0	0.20954087233506982
GLG1	1.9806448	0.19550447	0.04763111776602648	1.0	0.17144919775660356
FKBP1A	1.9797742	0.1858254	0.047728899542648355	1.0	0.5577101868789983
DDIT4	1.978165	0.26434797	0.047910091904759755	1.0	0.2666272597968456
MLLT11	1.9772153	0.39023864	0.04801729609354805	1.0	0.17093519327467438
GAMT	1.9757116	0.50495315	0.04818744825625829	1.0	0.09583556945157544
RSBN1L	1.9684569	0.38809702	0.049015490996586246	1.0	0.15380588661201383
GOLGA2	1.9640512	0.26032797	0.04952414297063314	1.0	0.17262706160312222
BCAM	1.9629433	1.3215169	0.0496527619558625	1.0	0.06494995214072356
PLAU	1.9625212	0.5737899	0.04970183330178023	1.0	0.13129111013673286
RPLP0	1.9603052	0.08311309	0.049960125622514166	1.0	1.8250319879411707
RAB32	1.9597249	0.30016163	0.05002795928160327	1.0	0.20046187724092004
NTM	1.9588279	0.761118	0.050132944982839385	1.0	0.07349416856360669
UBXN1	1.9576671	0.17948155	0.05026908291935179	1.0	0.33293718158088653
MRPL46	1.9575616	0.74522567	0.05028147444499973	1.0	0.07424380436355028
IDH3B	1.9569813	0.3014358	0.05034967360582924	1.0	0.16077531438291554
PSMA2	1.954607	0.20626265	0.05062947793556504	1.0	0.360797515480291
TMED3	1.951072	0.2535734	0.05104848835668328	1.0	0.2215542661780127
PTPRA	1.946508	0.34340382	0.051593740471582876	1.0	0.1432495229604075
LSM8	1.9457958	0.26824445	0.05167927573874186	1.0	0.1880776887983331
TIMM13	1.9440019	0.19077878	0.05189522378260226	1.0	0.3571383328234649
TGFB1	1.9422871	0.47377583	0.05210234988877966	1.0	0.08902556081372927
P3H3	1.9373803	0.5972652	0.05269887272103658	1.0	0.08993149608702264
TMEM208	1.9352962	0.24623679	0.0529539562150876	1.0	0.22087485209267613
KRTCAP2	1.9323152	0.20270476	0.05332061515020031	1.0	0.33485646013687476
RPL26	1.9301256	0.05332044	0.053591279791130424	1.0	2.2682095127081325
TGFBR1	1.9239261	0.7881606	0.05436384859750419	1.0	0.07775080018327324
STX4	1.9230027	0.27876303	0.05447970319772361	1.0	0.1402692968055156
SLBP	1.9226862	0.37062648	0.05451947215817666	1.0	0.1428913658950319
EBF1	1.9191775	0.93473566	0.05496186859100803	1.0	0.08413103234028133
ST3GAL4	1.9166977	0.2592694	0.055276341697687796	1.0	0.16782910161306
RPS6	1.9166186	0.061234307	0.055286402717230364	1.0	2.5102224252872456
SEPT7	1.916091	0.13840976	0.05535351519263877	1.0	0.7910048816249294
TNFAIP3	1.9128197	0.39762723	0.05577112960744602	1.0	0.18865842102827604
RPS26	1.9122394	0.14277308	0.055845495937999305	1.0	0.9686935425700717
PSMB9	1.9113952	0.5463539	0.05595381257811293	1.0	0.11922404353775906
ARHGAP15	1.9106038	0.6253734	0.0560555182852965	1.0	0.13634219574330886
TMEM258	1.9098915	0.115544066	0.056147185006015746	1.0	0.8303759025555436
CRLF1	1.9074117	1.5023988	0.056467295263850706	1.0	0.043091731250118115
TSPAN5	1.9073853	1.2868149	0.0564707088416764	1.0	0.048481808340967845
TUBA1B	1.9066466	0.10480692	0.05656635878231627	1.0	1.1448156837747827
SCARA3	1.8991545	0.7184001	0.05754416406321142	1.0	0.06927198758455562
ZNHIT1	1.8969386	0.19737774	0.05783605275694367	1.0	0.335027437162193
FBL	1.8968858	0.19299208	0.05784301745911834	1.0	0.28914871834645467
MOCS2	1.8960943	0.34631425	0.05794757166973627	1.0	0.14660180309060084
VEGFA	1.8949336	0.24124528	0.058101201912969004	1.0	0.21303087072445778
RPL11	1.894406	0.05512538	0.05817114564085036	1.0	2.4471297588480256
SIGIRR	1.8885758	0.62164253	0.05894869176786201	1.0	0.09037708389744864
TWIST2	1.8871512	0.6616342	0.05913998651604828	1.0	0.10566792640351191
FRMD6	1.8866236	0.3477957	0.059210967052922656	1.0	0.1376520100919946
SMIM3	1.8860168	0.2142536	0.05929268206413867	1.0	0.2727465520317132
ZNRD1	1.8848561	0.3647667	0.059449267206303585	1.0	0.14296537347007066
ATP6V0E1	1.8834844	0.09774802	0.059634764580985836	1.0	0.8567108208031425
FAM32A	1.8824555	0.2927784	0.05977420249883475	1.0	0.18126131195581072
SNRPB2	1.882218	0.13675714	0.05980641885489699	1.0	0.44604009955049667
RHOT2	1.8817959	0.47409555	0.059863727936241895	1.0	0.09748952379545349
PGLS	1.8815057	0.2544581	0.05990315434385456	1.0	0.22104302367976952
GPATCH4	1.8813739	0.3830926	0.05992108255586065	1.0	0.16768969512060083
UBTD1	1.8803186	0.79292715	0.06006466850521915	1.0	0.06010335147148422
SNHG25	1.8789996	0.29525265	0.0602445520269278	1.0	0.20290491178784892
DCTN2	1.8768363	0.2279632	0.06054052771385758	1.0	0.21849661523087346
RPL22L1	1.8756756	0.21389836	0.06069984011305402	1.0	0.29294178370142815
PRRC2C	1.8739345	0.17224078	0.0609394599427344	1.0	0.38986560382841223
RAB13	1.8729848	0.18756053	0.061070491618675476	1.0	0.5158498135041684
EIF3E	1.8708215	0.118903734	0.06136982399005995	1.0	0.9316763070784334
LMOD1	1.8695816	1.1734574	0.06154193958319907	1.0	0.06659224486032453
SDF2	1.8691859	0.33411112	0.061596954143662466	1.0	0.17514495605576233
LRP10	1.8673921	0.2599772	0.061846864359431784	1.0	0.1970986850077181
CSNK1E	1.8626435	0.38829526	0.06251244452598104	1.0	0.13729112938861623
DCTN3	1.850139	0.20070484	0.0642935234272888	1.0	0.2647589921559894
SEPT8	1.8500862	0.73739874	0.06430112636257246	1.0	0.07462783699724228
MRPL51	1.8491893	0.14358194	0.06443048985865307	1.0	0.43326397932862254
MRPL3	1.8484505	0.25495473	0.06453718573485538	1.0	0.1474053222314792
ATP6V1E1	1.8473426	0.28718463	0.06469750293078183	1.0	0.23366331859382058
RALY	1.8459707	0.21405928	0.06489644604541932	1.0	0.2750720362927103
SNX2	1.8422775	0.39156747	0.06543457184720039	1.0	0.15141564968395788
EDF1	1.8422247	0.097208425	0.06544228593404983	1.0	0.9357754765089166
TMEM204	1.8365265	0.5581366	0.06627983164603715	1.0	0.0928368822145492
NCOA7	1.8334135	0.41868305	0.06674109706875163	1.0	0.13404030060702668
KRT10	1.8300896	0.18526947	0.06723654964422289	1.0	0.4225325876080742
CD320	1.8291926	0.434612	0.06737076060161079	1.0	0.09928618218816919
LSM7	1.828665	0.162778	0.06744981115268361	1.0	0.3703066683781111
NUDT4	1.8278736	0.27053708	0.06756853007180684	1.0	0.2137349652524996
POLE4	1.8267655	0.22904472	0.06773502533224679	1.0	0.22917102060233532
CTNND1	1.8267392	0.6496939	0.06773899361472967	1.0	0.09991372589873086
PAM	1.82666	0.27881384	0.06775089960964145	1.0	0.16178885043766414
TP53I3	1.8254465	0.37245807	0.06793367385135354	1.0	0.09711401014204953
PROCR	1.8218851	2.3353374	0.06847241919174911	1.0	0.03701285188607457
RAP1A	1.820698	0.33195803	0.06865277951980964	1.0	0.1775067548235925
CD276	1.8192207	0.52704525	0.06887777300365702	1.0	0.08013267928827625
C12orf10	1.8182709	0.30338886	0.0690227313422397	1.0	0.12401582790842904
PDAP1	1.8177433	0.21175563	0.06910337198886463	1.0	0.2522277188315074
FAP	1.8174268	0.29108596	0.0691517935145781	1.0	0.13572167985467443
SSBP1	1.8167936	0.17997833	0.06924872017808407	1.0	0.3464743834374403
RPS24	1.8166089	0.07204947	0.06927701146479451	1.0	1.9645854710487718
CBX6	1.8158439	0.27655533	0.0693943193712444	1.0	0.17576112977408626
ALG5	1.8141291	0.23808023	0.0696578435144746	1.0	0.16512918935648324
C16orf13	1.8080351	0.29838386	0.07060102376957705	1.0	0.17809868864479372
PFDN5	1.8079824	0.10185154	0.07060923534462407	1.0	1.406049436707302
UBE2D1	1.807059	0.39281076	0.0707530647599738	1.0	0.17490078253272423
ATPIF1	1.8067162	0.17123266	0.07080654827202927	1.0	0.37377640132846607
PERP	1.805186	1.5407463	0.0710455710920723	1.0	0.037827199724318916
CREB3L1	1.7991977	0.946803	0.07198742592489571	1.0	0.057425516336733366
PHLDA1	1.7979313	0.1610172	0.07218788889932089	1.0	0.7238728260541676
CPED1	1.7954252	0.5608904	0.07258598626054229	1.0	0.06189380950457873
TAF7	1.7897533	0.28934968	0.07349358142498268	1.0	0.24224408782008072
IFI16	1.789041	0.16695866	0.07360821162930405	1.0	0.6019128804282375
ACP5	1.7887772	0.480875	0.07365070434673143	1.0	0.11802642343179573
ZNF580	1.7873262	0.29770356	0.07388477298211346	1.0	0.15644568337243986
DYNLT1	1.7870361	0.17806834	0.07393165961059894	1.0	0.3855605908502068
COX7A2	1.7850311	0.09699142	0.07425626855276865	1.0	0.879898593902575
ERRFI1	1.7835538	0.4336089	0.07449619864349893	1.0	0.29863562100393204
BANF1	1.7814697	0.16936852	0.0748357481173297	1.0	0.34192857690357115
NCOR2	1.7794912	0.5142243	0.07515927385661851	1.0	0.09347725473620949
SRP72	1.7778028	0.2196528	0.07543625136859787	1.0	0.23327355651355064
CHD3	1.773661	0.3007655	0.07611924188292722	1.0	0.15044943691800677
NSA2	1.7725266	0.1853638	0.07630718040559858	1.0	0.2851792594391982
YAF2	1.77221	0.29988196	0.07635969585484213	1.0	0.18490592764675526
MRPL11	1.7682002	0.40661657	0.07702744620969894	1.0	0.11864493610305013
CALU	1.7680418	0.15436804	0.07705390210422691	1.0	0.47995457271775027
BABAM1	1.7662216	0.22854595	0.07735867746807618	1.0	0.12366964067026211
SQLE	1.7652191	0.8335146	0.07752694371543867	1.0	0.05088117401160031
CTSZ	1.7647179	0.28297427	0.07761118857583904	1.0	0.17308690134137455
MRPS11	1.7631878	0.3535419	0.07786881842785384	1.0	0.12060556630169829
NR1D1	1.7625546	0.31904736	0.07797562739141302	1.0	0.13604510972656156
RPS3A	1.761605	0.043155245	0.07813606447600872	1.0	2.2441017218948693
CCL19	1.7605498	0.9037093	0.07831464298566583	1.0	0.1428698780876508
RARRES3	1.7596527	0.19597891	0.07846669579212423	1.0	0.23507077762844128
EIF5B	1.7573313	0.13141425	0.07886136014838797	1.0	0.6315544704377205
A1BG	1.7464097	0.54871553	0.08073979977297151	1.0	0.11858115390406684
DPM3	1.7438242	0.21539897	0.08118973199133125	1.0	0.23288769247057836
NKTR	1.7414764	0.23598619	0.08160010528106021	1.0	0.16160308873842602
ACTR1A	1.7340107	0.36418018	0.08291619569171965	1.0	0.12900538772377804
SLC16A3	1.7326388	1.1755452	0.08315988206702393	1.0	0.04812638859798146
FHL5	1.7319266	2.2905	0.08328664019141818	1.0	0.04842962573063995
HSPG2	1.7315044	0.22726561	0.08336182994266614	1.0	0.12637115391631787
WDR18	1.7297369	0.3950015	0.08367728441431546	1.0	0.08967984844970461
RNF7	1.7288928	0.14680684	0.08382828995472248	1.0	0.2807009784818337
IFITM1	1.727521	0.40507242	0.0840741444545221	1.0	0.1511441247211721
ID3	1.7274154	0.21110608	0.08409308048863123	1.0	0.546331298277804
ADAMTS9	1.7243289	0.96500134	0.08464848842521462	1.0	0.10607909388166599
CPSF3L	1.724197	0.35007623	0.08467228977011951	1.0	0.09661041815055975
ATP5I	1.7235638	0.12100311	0.08478661159906946	1.0	0.9168543714942698
SURF1	1.7231418	0.23600265	0.08486289549195798	1.0	0.16609620895079172
EIF4E2	1.7211368	0.2703358	0.085226002409049	1.0	0.13807335154765513
AAMP	1.718446	0.22182791	0.08571530334130467	1.0	0.15681844992742705
COMMD7	1.7173643	0.37829983	0.08591262172816153	1.0	0.11232842320738394
PPDPF	1.7171533	0.12307696	0.08595116563809102	1.0	0.739049897084845
CHMP3	1.7165465	0.1944531	0.08606205721257472	1.0	0.2629891532746532
TMEM50A	1.7133808	0.16705677	0.08664249801339755	1.0	0.4074606133286458
PFDN2	1.7130115	0.1522157	0.08671042152646918	1.0	0.5964966095849952
ZCRB1	1.7106372	0.22811541	0.08714809987332166	1.0	0.18060735969452227
COPS6	1.7092655	0.17591228	0.08740179229006431	1.0	0.3279840393764175
COX14	1.7031187	0.17128013	0.08854585531606998	1.0	0.3235643476676947
LTBP4	1.7016941	0.13156423	0.08881271843988604	1.0	0.44602837296372966
ELP5	1.699399	0.5734008	0.08924402740730016	1.0	0.08604712412172742
EIF4EBP1	1.6986867	0.7903402	0.08937822443269731	1.0	0.06846015488164482
NAA10	1.6985812	0.23911276	0.08939811928807007	1.0	0.19290073627975368
FNBP1	1.6976578	0.77524364	0.08957235144228134	1.0	0.07986313173767445
NDUFA3	1.6948879	0.15263201	0.0900966889576379	1.0	0.46275502544721425
TMEM126B	1.6937008	0.22470269	0.09032215993814567	1.0	0.1590992366354817
ADGRF5	1.6925136	1.7330173	0.09054808471877188	1.0	0.04783775790863365
CMPK1	1.6914848	0.24291176	0.09074425372856158	1.0	0.20288115603916643
SEMA5A	1.6905351	1.1034025	0.09092563607868126	1.0	0.06930722351594847
EPHA3	1.6890577	1.0906943	0.09120836580746333	1.0	0.04087022096202752
RAB34	1.6869737	0.1622338	0.09160841806800908	1.0	0.4143793051614688
IFI27	1.682357	1.0013463	0.09249963196414822	1.0	0.07187047662092619
ITGA5	1.682146	0.5669547	0.09254053899724643	1.0	0.08543790352199113
C17orf89	1.6820933	0.22305325	0.09255076802492573	1.0	0.25620788852624427
GNB4	1.6817766	0.46397787	0.09261216125801328	1.0	0.08640387532137317
BCL7C	1.6817238	0.28614366	0.09262239664184929	1.0	0.15695840688094018
NOP58	1.6802993	0.20466693	0.09289909548730244	1.0	0.26310364163603983
MZT2A	1.677925	0.253885	0.09336173434801368	1.0	0.17314884947402578
TCEA2	1.675498	0.35616332	0.09383656288328975	1.0	0.13492891821323563
HERPUD1	1.6750759	0.16687956	0.09391933912151611	1.0	0.36663684627470094
BCL6	1.6729919	0.59826535	0.09432890549850338	1.0	0.09231002237939957
NPM1	1.6729127	0.08394123	0.09434448682480982	1.0	1.1898484217020495
NDUFS4	1.6727281	0.15841104	0.09438085127624599	1.0	0.2948329279284142
FDPS	1.671963	0.2813198	0.0945316237108415	1.0	0.1636710145619236
IFT20	1.6671089	0.29999697	0.095492751989758	1.0	0.13547532644510718
P3H4	1.661991	0.58499324	0.09651457369148438	1.0	0.07001780362270431
VDAC1	1.6618855	0.1616042	0.09653573385767024	1.0	0.39934679135288254
GJA4	1.6607511	1.6065434	0.09676344011054303	1.0	0.056034811357367806
PRMT2	1.6604081	0.19026221	0.0968323660419907	1.0	0.21814366755326695
DNAJC15	1.6601971	0.15347375	0.09687480151284819	1.0	0.29643246126600264
PCBP1	1.6595112	0.12183595	0.0970128195138154	1.0	0.4947001235594629
MINOS1	1.658245	0.1090758	0.09726803503379962	1.0	0.7511740921143417
PRRX2	1.6575327	1.6183442	0.09741182946892424	1.0	0.034373319565137825
CWF19L2	1.6574007	0.3448575	0.09743847670546402	1.0	0.16719168048780436
GMPPB	1.6570051	0.62732685	0.09751845337551736	1.0	0.05439936996236444
TMOD1	1.6557388	1.1614413	0.09777473134292929	1.0	0.050292275458543596
GNAI3	1.655554	0.29370028	0.09781215013643992	1.0	0.14990224569455715
ATP5A1	1.655554	0.14276846	0.09781215013643992	1.0	0.4394515419544428
SVIP	1.6520718	0.23296607	0.09851990628919931	1.0	0.17782769344444552
CTSH	1.651597	0.7308963	0.09861673454053327	1.0	0.05478354288158042
ANKH	1.6513332	0.43520024	0.09867056083724456	1.0	0.08316079201733247
PSMC1	1.650278	0.13996154	0.09888610062609492	1.0	0.2804339980528298
BMP1	1.648616	0.5161088	0.09922633775030487	1.0	0.07764598055095362
DNAJC19	1.646057	0.24294427	0.099752020657544	1.0	0.16447565962716448
TPPP3	1.6451864	0.1641462	0.09993136679488417	1.0	0.5438632337520717
CTSA	1.6449491	0.17206247	0.09998032398028156	1.0	0.25833125210884395
C1QTNF2	1.6422845	0.2979067	0.10053104503985565	1.0	0.0908962349395883
SERTAD1	1.6420999	0.12860672	0.1005693032426916	1.0	0.6083628561901359
EGFL6	1.6385121	0.26981437	0.10131491080165213	1.0	0.2963305337803266
ZNF148	1.6332887	0.40625212	0.10240829109700245	1.0	0.10738661107666504
RPL36A	1.6286193	0.11498281	0.10339363552846231	1.0	0.9673801150444271
GNB2	1.6284347	0.1283072	0.10343275833576185	1.0	0.34266506164346905
CLEC2B	1.6280389	0.23853321	0.10351663254795862	1.0	0.23020743883083958
LGI4	1.6255327	1.1362643	0.10404909199661391	1.0	0.09649889286506634
ZNF503	1.6255064	0.35045967	0.10405470838365714	1.0	0.12422581946967572
EI24	1.6249523	0.15880466	0.10417270815735039	1.0	0.23926745231713206
ARID5A	1.6248468	0.4020023	0.10419519635204431	1.0	0.1799344277529904
HPRT1	1.620705	0.5257774	0.10508090811505515	1.0	0.1105919458059855
TGFB3	1.620151	0.5004187	0.10519983089874502	1.0	0.09948508056440525
INSIG1	1.6183044	0.8432555	0.10559701175840965	1.0	0.07311563232585977
C7orf50	1.6176713	0.31648204	0.1057334615932005	1.0	0.1237741725960059
MICAL2	1.6169853	1.1814761	0.10588144003904405	1.0	0.04043704693197172
PTGIS	1.6161939	0.60581166	0.1060523884581414	1.0	0.05700900059954935
SLC9A3R2	1.6123424	0.21500461	0.1068874640878437	1.0	0.1928112190596051
FABP5	1.6113926	0.971492	0.10709417186610667	1.0	0.0770862398297419
CPQ	1.6113399	0.19624464	0.10710566491120434	1.0	0.2483741260952342
DTYMK	1.6112871	0.6397507	0.10711715893344666	1.0	0.068448119172318
CHCHD5	1.6075411	0.30077633	0.10793573526993153	1.0	0.14767050939579324
PLEKHB2	1.6057999	0.56515974	0.10831788230468713	1.0	0.09528858629936658
TRIP6	1.6036894	0.13149035	0.10878252545753721	1.0	0.25667396033639367
PLXDC1	1.602687	0.9007254	0.10900378258951636	1.0	0.05708256561936679
FAM195B	1.6011568	0.19161364	0.10934217687400315	1.0	0.22372093351428354
IRF3	1.5999697	0.43657848	0.10960529593230489	1.0	0.12162674815049544
CLSTN3	1.5988353	0.5653288	0.10985718818561983	1.0	0.08628711950022577
SRP14	1.5966194	0.06468445	0.11035057635868278	1.0	1.4103919674053251
UBE2H	1.5953267	0.3489416	0.11063919346419376	1.0	0.1202138281848285
NABP2	1.5952476	0.44925082	0.1106568832472216	1.0	0.08742917573095196
ANGPT2	1.5945354	2.1138372	0.11081619182284509	1.0	0.0480954414735192
SUPT4H1	1.5892328	0.22516964	0.11200785451263927	1.0	0.26023316195733326
ITGA1	1.5888634	0.26123536	0.11209123096501124	1.0	0.13570243897699505
RBX1	1.5881248	0.13466361	0.11225813071034298	1.0	0.49659338698209254
ELOVL1	1.586753	0.4263239	0.1125686072281298	1.0	0.06172352057468393
EMD	1.5846425	0.30948406	0.11304758480144862	1.0	0.157003978315529
TMEM160	1.5840094	0.24636425	0.1131915908120417	1.0	0.13674356713511568
HDAC2	1.5823209	0.14573325	0.1135763135013393	1.0	0.21914234306436767
STMN3	1.5813185	0.3828586	0.11380522944241471	1.0	0.09411478990284212
RPS12	1.5803161	0.03358732	0.11403450855464715	1.0	2.425783856925053
PDIA4	1.5793135	0.19692902	0.11426415118342227	1.0	0.21034772860021247
C19orf25	1.579208	0.55509424	0.1142883452521998	1.0	0.06938534420305317
TSC22D1	1.576992	0.14572379	0.11479735273400361	1.0	0.835685536824785
NKD2	1.5764117	0.14892401	0.11493095852166468	1.0	0.2279495426491094
FAM8A1	1.5743539	0.66438305	0.11540563765099351	1.0	0.047390109931545285
LZIC	1.5706342	0.59504294	0.11626762219825065	1.0	0.057090259002771294
SNX9	1.5689459	0.20556025	0.11666054308353484	1.0	0.19342871014011306
COL5A3	1.5686294	1.0049499	0.11673433172770499	1.0	0.04827092779813989
PLPP1	1.5683919	0.1597473	0.11678969726252919	1.0	0.4761741512625435
MED4	1.56549	0.14897297	0.11746805472132364	1.0	0.22787891132529714
WDR46	1.5654373	0.32361868	0.1174804170577949	1.0	0.10878485841131783
BATF3	1.5647514	0.30244413	0.11764122037104865	1.0	0.14469650869176431
BUD31	1.5645403	0.12505421	0.11769073304827934	1.0	0.331103413049235
STOM	1.563274	0.19809176	0.1179881526012595	1.0	0.3217122959380973
LSM2	1.5622188	0.17632386	0.11823645238763941	1.0	0.20425838224502182
DYNC1H1	1.5615329	0.32362938	0.11839806690439988	1.0	0.14452214211163744
CAMTA1	1.5603194	0.16133802	0.11868442461587225	1.0	0.31788032852928966
MEIS3	1.5598973	0.8463192	0.11878415448438058	1.0	0.03445865948727507
MTPN	1.5526953	0.13636677	0.1204959382796831	1.0	0.21080390433626017
PTPN1	1.5482898	0.3289815	0.12155255456440392	1.0	0.15693958996546364
IGFBP3	1.5439105	0.40103582	0.12261001087142455	1.0	0.15452965004640126
BET1L	1.5438578	1.0241607	0.12262279498864441	1.0	0.04243224471866967
LMO4	1.5417473	0.15483622	0.12313501414278136	1.0	0.4338727924512956
AIP	1.5401117	0.17446236	0.12353313204142771	1.0	0.15552789283741192
LZTS1	1.5391092	0.865936	0.12377763601154824	1.0	0.05905131583748843
POLR2K	1.5383706	0.143901	0.12395803839603979	1.0	0.3009478963319683
GPC6	1.5381595	0.96098965	0.12400961960265314	1.0	0.04352407479836938
NES	1.5357852	1.2529695	0.12459106290048237	1.0	0.039506936244682295
TNFSF12	1.5350202	0.51930696	0.12477886910782354	1.0	0.077007145173426
MZT2B	1.5333054	0.1364058	0.12520061592133067	1.0	0.4464346924521323
STRA13	1.5324613	0.2009526	0.1254086528839472	1.0	0.14662360315581321
ARL4C	1.5302716	0.666244	0.1259495043990566	1.0	0.06623508696061806
PSMC4	1.5294011	0.18968782	0.12616504589724198	1.0	0.24228093026524106
NRBP1	1.5286096	0.16793784	0.12636124190765688	1.0	0.218026369331507
TXNDC15	1.5272379	0.19454338	0.12670187769246782	1.0	0.17844012377351226
SUN1	1.5268158	0.353253	0.12680683238956522	1.0	0.09962001778902048
SLC25A4	1.5262353	0.60950947	0.12695125558041206	1.0	0.08059055939868513
ACTG2	1.5256022	0.5664348	0.1271089541216965	1.0	0.08597095021825463
TRIB2	1.5252593	0.8930348	0.12719443779082384	1.0	0.059267827014789866
PEA15	1.524336	0.27089414	0.12742480848098292	1.0	0.20525392935397563
PITPNC1	1.5234917	1.04018	0.12763571704668417	1.0	0.05300853776117064
SKP1	1.5223838	0.07392355	0.12791294648098314	1.0	1.2481938229312368
FAM180A	1.5185322	1.0933552	0.12888029292036018	1.0	0.05388354476888436
P4HTM	1.5180573	0.3044355	0.128999947344102	1.0	0.11309210091884664
COX6A1	1.5146542	0.10917997	0.12985999785834612	1.0	0.7269881475402279
YIF1A	1.5135462	0.17736055	0.13014097279292136	1.0	0.28370669236233786
RALBP1	1.5094044	0.29648396	0.13119546373069552	1.0	0.19150946848501238
UBA2	1.5076106	0.32688743	0.13165423693206502	1.0	0.16529666342435675
LINC00998	1.5062915	0.19362867	0.13199236270198395	1.0	0.15739928783831456
DYRK2	1.5053418	0.81418115	0.13223622961036832	1.0	0.05569583804604105
NSMCE1	1.5051308	0.19119503	0.13229046962704694	1.0	0.15756653767439166
SSBP3	1.505078	0.24911788	0.13230403232363086	1.0	0.0954896907894618
VAPB	1.5044976	0.59210575	0.1324532930826069	1.0	0.06431575922341828
LAMTOR2	1.5040755	0.17662212	0.13256192825481616	1.0	0.22657470631463694
MCTS1	1.5031786	0.20389187	0.13279300709449804	1.0	0.14161988584825
ATP5C1	1.502308	0.14032976	0.1330175876432342	1.0	0.36500907442760594
PLAT	1.4999337	0.30142206	0.13363157452479257	1.0	0.11836768557921375
PPP1CC	1.4990631	0.22173491	0.13385725165053555	1.0	0.2604805051539542
C1orf54	1.4981925	0.27210692	0.13408322348495497	1.0	0.15074443330192125
PSMC3	1.4969527	0.1658294	0.13440557135026499	1.0	0.3491071259651698
SMDT1	1.4961085	0.18333013	0.13462538486759515	1.0	0.2924542773945577
EIF4G2	1.4956864	0.12939489	0.13473539578855506	1.0	0.5532063782083978
RTF1	1.4948158	0.12643544	0.1349625127527778	1.0	0.4067520295118927
TMEM106C	1.4942619	0.7534107	0.13510719570112367	1.0	0.04993261305994492
KDELR3	1.4932593	0.25952923	0.1353693075563527	1.0	0.11419135522975518
FABP4	1.493233	1.5608368	0.13537621053789897	1.0	0.0763376430441042
GADD45A	1.4929165	0.16731091	0.13545906752887138	1.0	0.5877458194852061
PWP1	1.4927318	0.24765714	0.13550741886116943	1.0	0.17064602360861966
TMEM106B	1.4916766	0.3777818	0.13578396797158457	1.0	0.08726157860981727
PEPD	1.4906213	0.3350956	0.13606095273112237	1.0	0.1303939381792127
CD151	1.4895661	0.12611571	0.13633837351715053	1.0	0.5856990042410308
SHOC2	1.4890385	0.35718352	0.1364772475379226	1.0	0.13954306531299915
DCPS	1.4878513	0.66892093	0.13679011322860138	1.0	0.0686966171019853
CCDC25	1.4861894	0.2502383	0.1372290545191994	1.0	0.13037544264208917
FUS	1.4842371	0.121743895	0.13774602285605775	1.0	0.7111063674365711
AP1S2	1.4837095	0.74592626	0.13788600143114205	1.0	0.057192941427854846
RAB9A	1.4833401	0.38919452	0.13798405165613067	1.0	0.10260287390414215
PAPOLA	1.4817573	0.18950999	0.1384048756904017	1.0	0.28078764028475395
C12orf57	1.4783279	0.09847603	0.13932005271046946	1.0	0.7599457891586757
CHSY1	1.4776419	0.22827087	0.13950364590482484	1.0	0.17948174513356452
CPNE3	1.4776156	0.1637249	0.13951071089874803	1.0	0.1658260166556004
SYTL2	1.4765339	0.5549405	0.1398006128389974	1.0	0.07503261647138827
ZNF521	1.4756898	0.5684499	0.14002719969763544	1.0	0.06446306408468634
HLA-F	1.4748192	0.45972705	0.14026116322327253	1.0	0.0786379606902603
JADE1	1.4740541	0.40122294	0.14046701566834896	1.0	0.139327697630083
PFN2	1.4736321	0.22954428	0.14058068884971112	1.0	0.15918991381806635
OLFM2	1.471416	0.55591303	0.14117863398142222	1.0	0.06264796077599524
PCBP2	1.4694638	0.14318548	0.141707013033973	1.0	0.5162024402478188
PSMG3	1.4671423	0.30489695	0.14233733172176197	1.0	0.09591190756370405
CD47	1.4658498	0.20066819	0.14268923647998663	1.0	0.2526437970338858
PKIG	1.465665	0.11631763	0.1427395630571858	1.0	0.3179787789102988
EID1	1.4651375	0.083541274	0.1428834283507303	1.0	1.0482934342195358
HEYL	1.4607582	1.5573437	0.14408180849138336	1.0	0.032352021218715214
MLST8	1.459492	0.5826857	0.14442976029515264	1.0	0.05702571289248674
RCN1	1.4577508	0.13189374	0.14490924511795616	1.0	0.34155380088176346
KXD1	1.4573287	0.2182813	0.14502566730960276	1.0	0.16600232907554013
RNF11	1.4568802	0.27257556	0.14514944438120697	1.0	0.16993129312264235
MAP1A	1.4555348	0.4171255	0.14552126110159708	1.0	0.05742077003029927
CNPY2	1.4534771	0.13882893	0.1460913319976177	1.0	0.3225330460021202
MARCKSL1	1.4532133	0.22655004	0.14616454144367239	1.0	0.3027875161134028
COPS8	1.4507862	0.17087422	0.14683938619505965	1.0	0.2433196303727884
PEF1	1.4494145	0.3689598	0.1472218728537966	1.0	0.12308551233374722
GPS1	1.4493617	0.25447616	0.14723659907670203	1.0	0.09327816032149469
H1FX	1.4490715	0.27343863	0.1473176134341307	1.0	0.17436220721027507
DAP	1.4481746	0.24909839	0.14756823690799342	1.0	0.11309370631588092
SPATS2	1.4432414	0.2833803	0.14895249482074072	1.0	0.0768203747978448
H1F0	1.4428192	0.2845969	0.1490713928225856	1.0	0.12154103836331058
CREB3	1.4404186	0.21397832	0.14974900335836114	1.0	0.1721976642149467
SF3B2	1.4403131	0.15441725	0.14977884226037894	1.0	0.28345317632044725
RHBDD2	1.4391259	0.19934693	0.15011484251330307	1.0	0.16656940079861893
ITM2A	1.4384928	2.220778	0.15029427753339883	1.0	0.03186977414607708
AP1S1	1.4381235	0.31523678	0.15039902346106762	1.0	0.08619643106271341
DAZAP2	1.4368572	0.16775917	0.1507585749350935	1.0	0.2766458714607202
RAN	1.4358283	0.11202604	0.1510511926165492	1.0	0.8289732300702505
CCND3	1.4355909	0.33568847	0.15111878119474373	1.0	0.08086248835507401
SEPT11	1.433929	0.11380536	0.1515925466272876	1.0	0.45984250053141146
YIPF3	1.4321878	0.15664507	0.15209008478058492	1.0	0.22991392032768257
SMARCD3	1.4318448	0.39263093	0.15218823110734422	1.0	0.10688905329087582
SOCS1	1.4284681	0.2627209	0.15315717091803227	1.0	0.2074153186864979
TBPL1	1.4284681	0.4157433	0.15315717091803227	1.0	0.08867513898647757
EPAS1	1.4277295	0.2137451	0.15336975062056155	1.0	0.3568076907815156
TMEM214	1.4261202	0.4080537	0.15383364748506964	1.0	0.07193081712801866
PMF1	1.4248011	0.24481998	0.1542146856329088	1.0	0.1510782551182555
PDGFA	1.4246693	0.9597574	0.1542528288595938	1.0	0.07548189842542347
NEDD8	1.4240625	0.11594528	0.15442838004363782	1.0	0.6022751028545855
P3H1	1.4229281	0.48117125	0.15475699154726089	1.0	0.07389250313346185
NME3	1.422506	0.11836685	0.15487940108399897	1.0	0.35114243819183527
VPS25	1.4196042	0.20470898	0.1557229580518024	1.0	0.1290738134063238
PSMC2	1.4194459	0.17271347	0.15576907033453508	1.0	0.18640883291858573
PQLC3	1.4192876	0.29027957	0.15581519297879132	1.0	0.10451839393737185
POLR2G	1.4183643	0.09268559	0.1560844483088715	1.0	0.24469358105693056
TXNDC17	1.4154887	0.14819312	0.15692524794249685	1.0	0.21108987241364688
ST13	1.4146973	0.09691622	0.15715726218697793	1.0	0.553804204338652
C1QTNF7	1.411769	0.38058138	0.15801797598727485	1.0	0.06427674137965321
REEP3	1.4115316	0.20473859	0.15808791976534087	1.0	0.13056593133217245
RNASEH2C	1.4106874	0.19993043	0.15833679865344918	1.0	0.27651122592431293
PPT1	1.4100543	0.18960206	0.1585236524287602	1.0	0.14202244448180537
RBBP7	1.4093684	0.1786417	0.15872626568533477	1.0	0.21641511760997612
TCEAL3	1.4077064	0.17069826	0.1592180260529592	1.0	0.23164376866246228
UQCRH	1.4052529	0.115813285	0.1599460636373773	1.0	0.6319400512865665
RPP38	1.4039075	0.61000794	0.1603463772737579	1.0	0.06890522996209973
SNCG	1.4038284	1.2291397	0.16036994869743104	1.0	0.04279192533085495
MYL12B	1.4031953	0.09142931	0.16055861438238495	1.0	0.8964770580204937
CYSTM1	1.4022983	0.124505766	0.16082617783695785	1.0	0.3102511172017281
NXT1	1.4007683	0.15347864	0.16128338692999988	1.0	0.26551267135858164
SP100	1.4007418	0.26872656	0.161291278445015	1.0	0.1964862364083055
THYN1	1.40061	0.10457126	0.16133074039447004	1.0	0.12866558808821418
CD55	1.3972859	0.26276955	0.16232759022016696	1.0	0.13900056644833217
CCDC109B	1.3966528	0.48917538	0.16251799221080165	1.0	0.06812944192048531
MRPS16	1.3964418	0.2688653	0.162581496969066	1.0	0.1275228546794032
NXN	1.3959669	1.0942259	0.16272445111879696	1.0	0.04315173467789827
LIX1L	1.394516	0.49227995	0.16316184293153246	1.0	0.08057611409429939
RAB7A	1.393962	0.11881495	0.16332908073257457	1.0	0.5052282991600994
RNASEH2B	1.3935399	0.24088758	0.16345658672585095	1.0	0.0929698005436505
ISLR	1.3915877	0.24461107	0.16404727814675546	1.0	0.21001648833068315
PITHD1	1.3903742	0.21099062	0.1644152744626921	1.0	0.15718688978183992
UQCRQ	1.388211	0.08418555	0.16507280944629654	1.0	0.8270163730895794
FKBP4	1.38676	0.49159652	0.16551494686910928	1.0	0.0730793697663548
PARL	1.3863115	0.2615038	0.16565178765280963	1.0	0.11387243538949493
RASSF2	1.3860477	0.7212565	0.1657323219841541	1.0	0.040817818667655575
TCF12	1.3856257	0.32809824	0.16586123817830334	1.0	0.10652507573151963
MECP2	1.3854938	0.23806898	0.1659015399550442	1.0	0.12750387874698338
MEDAG	1.3849925	0.1917768	0.1660547538892735	1.0	0.32294634637420555
COX20	1.3844649	0.15405092	0.16621614666189966	1.0	0.19067250040736392
H2AFY	1.382671	0.14794375	0.16676576448913016	1.0	0.24292184242415685
TMEM147	1.3818532	0.14231211	0.16701677842498885	1.0	0.37889802003006173
TSR2	1.3808243	0.2751133	0.16733297331713726	1.0	0.10970579733810455
NDUFS3	1.380455	0.115571216	0.1674465888076515	1.0	0.1880178873567292
LAMTOR1	1.3803495	0.1457017	0.16747906101799725	1.0	0.34454660385213803
SDHAF1	1.3798746	0.6345518	0.1676252445056604	1.0	0.052356518360618394
APOA1BP	1.3798219	0.13086723	0.16764149302946196	1.0	0.1590087953997477
ZDHHC24	1.3797956	0.48769316	0.1676496177349709	1.0	0.05695042236620978
TBC1D1	1.3788722	1.0387882	0.16793416878403156	1.0	0.03300074677804629
VPS29	1.3787667	0.13930462	0.16796671198191293	1.0	0.28636028874142616
DERL2	1.3749678	0.121824495	0.16914142322651438	1.0	0.14626304187140085
DDX39A	1.3726727	0.4621374	0.16985412479272521	1.0	0.11190020680194626
ROMO1	1.3707733	0.09396148	0.17044564733257683	1.0	0.5178777827948639
ZNHIT3	1.3694806	0.15984486	0.17084909304876572	1.0	0.09484597922923042
ZCCHC24	1.3683462	0.19818576	0.17120372613178758	1.0	0.12266365043936604
CYC1	1.366737	0.13536058	0.17170775544067884	1.0	0.3084067237488726
PRDM1	1.3660511	1.6810706	0.1719229248569858	1.0	0.0402324020701022
RAD23A	1.3653916	0.14763062	0.1721300087409563	1.0	0.27364998931293877
SAYSD1	1.3634658	0.54544693	0.17273576170868077	1.0	0.06489071758391975
LYST	1.3628854	0.72034	0.17291862962340654	1.0	0.048939079023553565
KMT2E-AS1	1.3617246	0.7975018	0.17328479961655086	1.0	0.06799545028384961
INO80E	1.3616983	0.5042118	0.17329312839208422	1.0	0.05106510848698896
ARHGEF12	1.3602737	0.2368658	0.17374332670900194	1.0	0.10694793461471358
PELO	1.3572927	0.4016925	0.17468823488444485	1.0	0.13009572463599958
EIF3D	1.3567123	0.17531928	0.1748726446177059	1.0	0.27792881985381845
COL4A2	1.3561319	0.13128483	0.1750571996134248	1.0	0.32081114127442784
NT5C	1.3560791	0.061928805	0.1750739845452105	1.0	0.17813636208542147
ITGA7	1.3559209	1.4268675	0.17512434654664522	1.0	0.052752311427245936
DDA1	1.3549712	0.57850355	0.1754267456010249	1.0	0.08036929863155876
PPP4R2	1.3541269	0.18171865	0.17569587164548517	1.0	0.17761405627394186
TMEM159	1.3538896	0.7362452	0.17577161880088266	1.0	0.05273145034070196
STX8	1.3536521	0.21487369	0.17584739030914165	1.0	0.14260897520656926
NFATC4	1.3529927	0.3087677	0.17605799452804738	1.0	0.090067988624178
KIF1C	1.3528607	0.34284845	0.1761001379307714	1.0	0.07208367098141256
LEPROTL1	1.3523859	0.28541097	0.17625191645939453	1.0	0.11346758103132355
SMIM7	1.3495631	0.148123	0.17715616892662722	1.0	0.19890100408841258
SCRG1	1.3494312	2.0763419	0.17719850807457815	1.0	0.035348715052424796
PSMC5	1.3492993	0.14823337	0.17724085475937534	1.0	0.3213843966920235
OTUB1	1.3478483	0.3046225	0.17770716589681923	1.0	0.12436335337481293
RHOA	1.3475845	0.10560061	0.17779204778966196	1.0	0.5808029016769957
SEC22C	1.347479	0.41628724	0.17782600899726286	1.0	0.07607425720189685
JOSD2	1.3464766	0.13189544	0.17814888137434925	1.0	0.15423916474159496
ENC1	1.3457643	0.25613478	0.1783785556968679	1.0	0.07893938003312784
PTGES2	1.3451575	0.31153774	0.17857437792293318	1.0	0.07924150912034122
HMGXB4	1.3450255	0.1891393	0.1786169691278714	1.0	0.09607790044136412
MRPL14	1.3443661	0.2274706	0.17883003851895152	1.0	0.19399360822347275
ARMCX6	1.3412004	0.49590886	0.17985540377854836	1.0	0.07050392269892934
RASSF1	1.3410685	0.28499335	0.17989822195245153	1.0	0.0832833916648219
HES1	1.3402506	0.18535258	0.18016386372493043	1.0	0.5113415411474327
ILKAP	1.3361353	0.40431476	0.18150506619492335	1.0	0.08642817611591733
TMEM60	1.3354493	0.3377291	0.1817293184373735	1.0	0.07859464384294595
POLR3H	1.3349482	0.6097843	0.18189332503268651	1.0	0.06031733292126113
PRCC	1.3348162	0.2985492	0.1819365029072585	1.0	0.09349585338855046
THSD4	1.3330224	1.3610712	0.18252447706170538	1.0	0.03331293210679957
C11orf68	1.3302788	0.5428039	0.1834264550163116	1.0	0.06440446329140913
MEF2C	1.3273768	0.6427447	0.18438405917794065	1.0	0.08881208402325677
WDR77	1.326902	0.651596	0.18454110973308246	1.0	0.046887885629899255
PGF	1.3265063	0.67812437	0.18467206080921006	1.0	0.06058417608707272
DDX27	1.3256357	0.17114858	0.18496039522037444	1.0	0.16537387949158158
HSPE1	1.3253983	0.11683637	0.1850390896549523	1.0	0.8004377964630743
NUDT1	1.323789	0.38195905	0.18557311604836957	1.0	0.07732986112678172
HACD4	1.3209927	0.8871294	0.1865038058577293	1.0	0.05272318867330317
P4HB	1.3202013	0.12149869	0.186767833743672	1.0	0.5385554300014208
LAMB2	1.3200693	0.12636687	0.18681186522240056	1.0	0.1695877071011809
SRSF8	1.3181963	0.3903946	0.18743793997096114	1.0	0.0900159084508829
PLPP5	1.3170356	0.47171468	0.18782670662331513	1.0	0.09500199991730068
MON2	1.3165079	0.6047738	0.18800361533768795	1.0	0.054913580827210255
IGF1	1.3140545	0.17641467	0.1888278562149115	1.0	0.5397686361074508
ANAPC16	1.3105986	0.12912992	0.18999339956468786	1.0	0.418382443619152
SMARCA2	1.3067471	0.15900354	0.19129863701777983	1.0	0.16144444815154604
PSIP1	1.3066415	0.15079737	0.19133448957480648	1.0	0.16062623009141458
CISD2	1.306193	0.23970391	0.19148691809905694	1.0	0.10520657623507247
GSDMD	1.3053225	0.09444078	0.1917830637560285	1.0	0.1557707237061226
XAF1	1.3052169	0.9786661	0.19181898307719614	1.0	0.0453398766665409
EFHD1	1.3036869	1.3510776	0.19234036935552568	1.0	0.03737005749684887
PSMB7	1.3035814	0.09464253	0.1923763653950672	1.0	0.34084630109638736
SURF2	1.3033175	0.38742134	0.1924663771590458	1.0	0.06310694218039084
FKBP10	1.3026316	0.14312525	0.1927005526195359	1.0	0.25898687405290644
SMIM19	1.3023678	0.23039396	0.19279067583723652	1.0	0.1342562713311409
RPS23	1.3009961	0.034556266	0.19325981589481311	1.0	2.422277175040374
BTG1	1.3009169	0.1443128	0.19328690722997133	1.0	0.9017764241367023
ARID4A	1.3003628	0.46054542	0.19347662468601867	1.0	0.06398590541775466
ATG3	1.2997562	0.23625997	0.19368456734547412	1.0	0.11423957867848326
RBM25	1.2976984	0.09247047	0.1943909860865568	1.0	0.4753500177569976
PNPT1	1.2962738	0.4997497	0.19488115158082853	1.0	0.06352957473356952
ISCU	1.2958782	0.09431914	0.19501746941851406	1.0	0.45749299097183227
ARL4A	1.2949812	0.28841388	0.19532671540298252	1.0	0.08947347295887395
RILPL2	1.2946646	0.49819896	0.19543594684591037	1.0	0.06693294072581062
SCAMP1	1.2937677	0.4236004	0.19574567912741114	1.0	0.06665828193269419
PYCARD	1.2931346	0.22550222	0.19596453019671423	1.0	0.06252867279248292
DDX50	1.2924486	0.33123833	0.19620182114045126	1.0	0.09600619866392335
PSME1	1.2914462	0.12027234	0.19654900956251453	1.0	0.4951526187902188
SEPN1	1.2901272	0.5766846	0.1970065217223188	1.0	0.0561977070181132
MKLN1	1.2870142	0.28477404	0.19808934083964613	1.0	0.09450701225527916
CKAP4	1.2851676	0.14150015	0.19873374491449147	1.0	0.18426998237963044
ZFYVE21	1.284851	0.21824332	0.19884436788530224	1.0	0.16516977416372447
UGDH	1.2841387	0.29831877	0.19909343412825276	1.0	0.24436732207377232
TMEM54	1.2835319	0.6526408	0.19930578143551547	1.0	0.06182307129469264
SLC39A6	1.2833736	0.22922389	0.1993612035915272	1.0	0.11666897791824098
TSPAN2	1.2830571	2.25057	0.19947208168302033	1.0	0.024007681198546772
PTK2	1.282635	0.59647053	0.1996199892100201	1.0	0.08125119659342107
CDC26	1.2812632	0.18318196	0.2001012419342103	1.0	0.15196424381018175
NDUFB6	1.2808938	0.14637071	0.20023095460164475	1.0	0.25108703641531
NTMT1	1.2802343	0.1691864	0.2004627370350126	1.0	0.15471744112892774
PQBP1	1.2794957	0.2071148	0.2007225658004913	1.0	0.1754539842461523
CCL8	1.2789153	1.6990863	0.20092688932390879	1.0	0.061914822742148365
CYTH2	1.2778864	0.23861925	0.2012894720986662	1.0	0.11689974211403154
EIF3J	1.2778337	0.115005575	0.2013080789436016	1.0	0.5541554492355705
BORCS7	1.2767521	0.17966655	0.20168979577797141	1.0	0.19210223507507218
RABEP1	1.2767256	0.34286532	0.2016991125333053	1.0	0.09544765315553078
TIMM9	1.2758815	0.27220803	0.20199741441449237	1.0	0.11110007066893443
COMMD10	1.2755649	0.3631051	0.20210936049134265	1.0	0.06313110214414656
AKR7A2	1.2738237	0.15118825	0.20272587229446248	1.0	0.21328690922681146
KLHDC3	1.2725575	0.28910762	0.20317510423891494	1.0	0.09105973392357235
VPS26B	1.2722145	0.840896	0.20329689588268252	1.0	0.04634125769020047
GOLM1	1.2715551	0.59210443	0.20353125997626698	1.0	0.04150890535137032
BMP4	1.2707636	0.42273128	0.20381275643774877	1.0	0.07467466485123025
ATP5O	1.2707636	0.09371956	0.20381275643774877	1.0	0.5494332906675424
ACAP2	1.2699722	0.2825517	0.20409453614633244	1.0	0.10219701222888736
HABP4	1.2696556	0.5660771	0.20420732736323044	1.0	0.04680792651829984
NOSIP	1.2684157	0.19259676	0.20464952961893945	1.0	0.1655251710188135
C19orf24	1.2676507	0.16675745	0.2049227250058656	1.0	0.14810765229185016
ELK1	1.2670703	0.46638298	0.2051301534955916	1.0	0.043764774206968504
NIPA2	1.2651445	0.42788342	0.205819532400645	1.0	0.06546900711703904
DERL1	1.2651181	0.1887714	0.20582898761978174	1.0	0.14175308461371833
CNPY3	1.2646433	0.30093178	0.2059992355308331	1.0	0.11148100499053698
DBF4	1.2646168	0.8111471	0.20600869674650757	1.0	0.04073148009850598
PSMA5	1.2625328	0.15164715	0.20675713055214207	1.0	0.14281133421541137
CIRBP	1.2622162	0.059230205	0.20687098916472657	1.0	1.0290470385860864
GTF2F1	1.2622162	0.2701618	0.20687098916472657	1.0	0.10794722104773961
BEX4	1.2607917	0.18870573	0.20738391613904816	1.0	0.14634892868488297
MPV17	1.2595781	0.24408346	0.20782158120386596	1.0	0.11166028920242745
TWIST1	1.2587867	1.1344216	0.20810737560812909	1.0	0.03828505406466462
HIST1H4C	1.258734	0.18416922	0.20812643869561342	1.0	0.20824887652884383
PGM2L1	1.2584965	0.3801462	0.20821223825742952	1.0	0.0765183333717942
HLA-DPA1	1.258048	0.29159775	0.20837437405709824	1.0	0.11253897950945951
UCHL3	1.257837	0.17465787	0.2084507049177472	1.0	0.09595705791581312
CCDC127	1.2576259	0.5136645	0.20852705604403432	1.0	0.06679038151601918
CRBN	1.2563069	0.23297046	0.20900470984988384	1.0	0.10685689784675477
IK	1.2554891	0.15737274	0.2093012530145496	1.0	0.22418512858343914
FADS1	1.2530357	0.3406588	0.21019271074915302	1.0	0.061671975268010305
APOLD1	1.2529302	1.1513234	0.2102311145610598	1.0	0.04662637923399056
COL4A1	1.2528775	0.15000626	0.21025031837118358	1.0	0.339818009606801
IFT52	1.2528247	0.3919748	0.21026952345079475	1.0	0.06851962911089565
MRPL33	1.2521124	0.12021039	0.2105289162920393	1.0	0.3083373141629043
TMEM173	1.2518749	0.063808106	0.21061543200087207	1.0	0.19484954477217878
APOPT1	1.2490522	0.45095912	0.2116459789243904	1.0	0.08908531330743691
VPS4A	1.2482872	0.26693696	0.21192591278060702	1.0	0.10274203242287275
ADAMTS12	1.2480234	0.46060714	0.21202250370766706	1.0	0.04928793429065456
RPL36AL	1.2473375	0.07798836	0.2122737889827485	1.0	1.0749461199020311
DCUN1D5	1.246889	0.21290043	0.21243820717836004	1.0	0.1400937080039608
CDC42BPB	1.246546	0.57358456	0.21256400079318583	1.0	0.039586846531489014
PXDN	1.2463877	0.6586762	0.21262207752590612	1.0	0.04718318843358262
NDUFAB1	1.2461767	0.095774636	0.21269953099440753	1.0	0.293646201012253
CYP1B1	1.2461239	0.12736486	0.21271889754474493	1.0	0.3305304692309706
EFHD2	1.2460184	0.309645	0.21275763446548313	1.0	0.060290450875420364
CTSS	1.2453853	0.59826326	0.21299016296419182	1.0	0.06059375964442924
NDUFB1	1.2446467	0.08785986	0.21326167804082452	1.0	0.724072553371372
C1D	1.244541	0.18918121	0.21330048629384746	1.0	0.1781614549686125
ARPC3	1.2442772	0.10004651	0.2133975292260587	1.0	0.43168003865203586
SNHG18	1.243222	0.2612277	0.21378601958802546	1.0	0.07832869137143597
SORBS1	1.243011	1.8195621	0.21386377885170105	1.0	0.028264994688905795
PDE5A	1.2427472	0.28886792	0.21396100662113193	1.0	0.1012914247571849
HOXB4	1.2425097	0.3934499	0.21404853887180064	1.0	0.07224751924473538
FAM127B	1.241692	0.24055116	0.21435023654603047	1.0	0.12454166511035619
LSM10	1.2393177	0.19093792	0.21522787013534794	1.0	0.16340313267490722
ECI1	1.2384207	0.25809333	0.2155600935149169	1.0	0.08898497259368814
SLC7A2	1.2383152	0.8984314	0.21559920289081336	1.0	0.06691389291030687
BPTF	1.2361519	0.20280264	0.2164020717206302	1.0	0.11899712606632244
AP2S1	1.2357826	0.10865676	0.21653936168444643	1.0	0.40261108595047757
KIAA1217	1.2355716	1.5474782	0.21661784123162175	1.0	0.03167732624000138
HYI	1.2353606	0.15319262	0.21669634124603054	1.0	0.15649281651204597
FAM103A1	1.2351495	0.303291	0.21677486172951344	1.0	0.1121750833663736
RPF1	1.2349385	0.2500903	0.21685340268390962	1.0	0.10569933609346256
R3HDM4	1.2331445	0.30701888	0.2175218275687364	1.0	0.07823059601070019
MRPL4	1.2327752	0.16513689	0.2176596281744857	1.0	0.12270074871218808
WWC2	1.2296096	0.7125726	0.21884335147852607	1.0	0.0421274796889914
TMEM59L	1.229293	1.1678122	0.2189619776272419	1.0	0.026290929946135296
NDUFS5	1.2286599	0.045948256	0.21919936845026344	1.0	0.9709458546940718
CIART	1.2275518	0.4597199	0.219615246953336	1.0	0.03806709113386538
ANK2	1.2267869	0.21371947	0.21990273148657136	1.0	0.21594935218241723
HOMER3	1.2267604	0.29068282	0.21991264956054468	1.0	0.08681900285122124
TSR3	1.2264439	0.3323337	0.22003169148591073	1.0	0.09311103553124478
C8orf59	1.2259163	0.13731407	0.22023019742581063	1.0	0.1881364337197744
TARS	1.2258635	0.3079936	0.22025005508342133	1.0	0.08890943879677493
RAI2	1.2253358	0.42090008	0.22044870230643532	1.0	0.05425602078344786
DNASE2	1.2245972	0.14063254	0.220727024251693	1.0	0.09987330311069692
MRPL34	1.2241751	0.19808769	0.22088617844467429	1.0	0.12644643873388728
MAGOH	1.2237266	0.16804487	0.22105536990617403	1.0	0.2240141484312334
COMMD4	1.2221174	0.22170304	0.22166323336709193	1.0	0.11623683120565961
PKD1	1.2217745	0.3963732	0.22179293269814493	1.0	0.06267938667391608
ARPP19	1.2204026	0.17783685	0.22231227366213158	1.0	0.17585637766643838
TNRC6C	1.2204026	0.34347907	0.22231227366213158	1.0	0.07583806669641228
NFE2L1	1.2201653	0.3057362	0.22240224792257246	1.0	0.09475804042393282
FAM13C	1.2200333	0.7087367	0.2224522448871994	1.0	0.0743850471671678
ARMCX3	1.2196376	0.13833949	0.22260228406193416	1.0	0.20312258263329647
RPL35	1.219321	0.046980992	0.2227223675509128	1.0	2.113755096331287
AKT2	1.2188989	0.40156063	0.2228825509879666	1.0	0.0669536097541055
UBL7	1.2188989	0.52205193	0.2228825509879666	1.0	0.062059974407358186
SAE1	1.2187407	0.45515457	0.22294264102857186	1.0	0.07048992212298867
RBFOX2	1.2183713	0.121377066	0.22308289620838917	1.0	0.17291573527714257
HMG20B	1.2180548	0.1885979	0.22320316517722183	1.0	0.12280375798684834
SREK1	1.2176327	0.12848097	0.22336359595710975	1.0	0.2173314995217427
ZNF677	1.216894	0.69989353	0.2236445482863031	1.0	0.04669533094600606
RUNX1T1	1.2168412	0.25748116	0.22366462597683834	1.0	0.0991983154457832
PACSIN2	1.2162873	0.54610634	0.22387551956077445	1.0	0.09228831642607832
RPS28	1.2157333	0.035693504	0.22408655529680244	1.0	2.498833490281776
RPS10	1.215575	0.05631216	0.22414687733529004	1.0	1.0233063452113058
NCAPH2	1.2143614	0.6141884	0.22460973197740042	1.0	0.04973318630949674
C4orf3	1.2142031	0.10523283	0.22467015463821527	1.0	0.6157451525160986
MIF4GD	1.2137811	0.58635396	0.2248313385139834	1.0	0.05525600880256069
SPON1	1.2137811	0.08433828	0.2248313385139834	1.0	0.3511641583921934
ATRAID	1.2135173	0.09522276	0.22493212038091037	1.0	0.47206606924947464
DFFA	1.2130952	0.38574475	0.2250934384889678	1.0	0.06867174314904849
NEK6	1.2130424	0.21695314	0.2251136090615775	1.0	0.10005583934595534
SMC4	1.2123829	0.70397097	0.2253658501558774	1.0	0.04518485220173174
GNL2	1.2121454	0.21884474	0.22545670634051984	1.0	0.14129063374869888
HARS	1.2120926	0.22088853	0.22547690015517463	1.0	0.1001108133118659
ANAPC11	1.2115915	0.09892299	0.22566880581046445	1.0	0.5052291255935917
JMJD6	1.2110375	0.22610824	0.2258810476931863	1.0	0.13462731034124473
HINT2	1.2107472	0.17466016	0.22599227885886797	1.0	0.1139386548619384
SELM	1.2102461	0.03291563	0.2261844974856927	1.0	1.3202868845314164
EAPP	1.2099823	0.11225139	0.2262857120319287	1.0	0.25239160145894624
UBE2E2	1.2098503	0.099932306	0.2263363314222755	1.0	0.2041813934495828
TBCA	1.20927	0.08502587	0.22655915272022187	1.0	0.6534250257328772
UBA52	1.2089797	0.039831158	0.22667062203139898	1.0	1.6104981095827136
CD34	1.2079773	0.68924785	0.22705599881180538	1.0	0.04135623540700075
FAM60A	1.2076343	0.63972616	0.2271879454278577	1.0	0.04796887376467717
UBE2Z	1.207476	0.39104807	0.2272488623006106	1.0	0.08252182840599076
HNRNPK	1.207133	0.09172706	0.22738088880408547	1.0	0.763802680467786
TPST1	1.206922	0.15952352	0.22746216305523415	1.0	0.17508203870894057
FBN1	1.2051809	0.10513927	0.2281334657870676	1.0	0.36275601281103337
RTFDC1	1.2047589	0.14369631	0.22829641816901447	1.0	0.21632224828819613
SLFN5	1.2046533	0.5459293	0.22833716921487235	1.0	0.043429518527413606
TRIL	1.2045741	0.9308183	0.22836773589899562	1.0	0.031479542821512975
BAG1	1.2042576	0.12846842	0.2284900317778562	1.0	0.2433211657099966
C16orf87	1.2037563	0.58661824	0.22868376229034815	1.0	0.0586687514564208
PFKP	1.203176	0.42712703	0.2289082279085095	1.0	0.07374935789052735
RPF2	1.2030704	0.12625742	0.22894905668419363	1.0	0.19995650866106585
CXCL16	1.2017515	0.30640998	0.2294598538138236	1.0	0.0680987432164786
DZIP1	1.2016987	0.6357235	0.22948030255137908	1.0	0.04400553838744223
RNASEH1	1.2014085	0.37385088	0.2295927937846931	1.0	0.06662026766785621
PML	1.2012239	0.4654753	0.2296643995377906	1.0	0.0653435876232046
TSPAN11	1.2005379	2.0717883	0.22993050285301042	1.0	0.02236386869984852
SCAF11	1.1995882	0.12487132	0.2302993155049755	1.0	0.3375160751686147
INPP4B	1.1991134	1.3059925	0.23048387947665405	1.0	0.04167253577144306
ANKRD10	1.1980845	0.2792634	0.23088412873129815	1.0	0.18585679361462243
HIST1H1C	1.1979526	0.54312456	0.23093547843718865	1.0	0.05852337203876207
ARFRP1	1.1977415	0.20445146	0.23101765484525638	1.0	0.12339069835580536
PUM1	1.1951299	0.17315641	0.23203630769527994	1.0	0.11953852831496344
PSMD8	1.1948396	0.10522703	0.2321496878653414	1.0	0.43668605844162006
FKBP5	1.1939955	0.2398894	0.23247974466817312	1.0	0.13942971911022978
RASAL2	1.1938372	0.6395418	0.2325416673712315	1.0	0.07409131666028632
FAM89B	1.1936262	0.21571346	0.23262424917917657	1.0	0.10888513721449034
SERPINI1	1.1919641	2.0133464	0.23327530810866293	1.0	0.030656994498436358
VPS51	1.1909353	0.27959487	0.23367899152832972	1.0	0.09419251806398668
GYG1	1.1903813	0.17869379	0.23389656451466467	1.0	0.1435165043380889
UACA	1.190012	0.101136126	0.23404169290920718	1.0	0.1556868434917488
SCGB3A1	1.1892469	0.2667412	0.2343425189746462	1.0	0.1476427826340365
CD59	1.1869782	0.12250894	0.23523623419662776	1.0	1.1076407156910624
RABIF	1.1865561	0.60751086	0.23540277263241827	1.0	0.04997928171379854
SLN	1.1855536	2.110579	0.23579863580940064	1.0	0.044406988540056765
ZNF83	1.1853426	0.45954192	0.23588203540575536	1.0	0.056891328581733645
UROS	1.1844456	0.15580139	0.23623671649530853	1.0	0.09498982385560005
RHOC	1.1824406	0.09736794	0.23703089644990571	1.0	0.5993089736374226
ZMAT3	1.1803038	0.14169505	0.23787940023169973	1.0	0.09826679858075198
SNRPB	1.1802775	0.11784404	0.2378898889739426	1.0	0.4197547286990708
DIXDC1	1.1799082	0.51941454	0.2380367656585609	1.0	0.05354479983522849
DNAJC4	1.179486	0.17349143	0.2382047031182979	1.0	0.1126839606244394
MAP4	1.1788529	0.13343523	0.23845676611582034	1.0	0.22305426449007995
ADRA2A	1.1778504	1.0215383	0.23885625078200567	1.0	0.04275922949271665
PTP4A1	1.1757399	0.1697317	0.2396988140602595	1.0	0.18969126045919638
BAZ2B	1.1755289	0.36784872	0.2397831854956748	1.0	0.09477860082929115
TIA1	1.1753706	0.40194127	0.2398464778103645	1.0	0.06319665082483564
PPP1R15A	1.1745791	0.11251526	0.24016311603906615	1.0	0.9187332034204275
WDR60	1.1744736	0.37822166	0.2402053567175706	1.0	0.09622965160312938
HSPD1	1.174421	0.113143034	0.24022647902008365	1.0	0.5397581189017997
RAB11B	1.173946	0.13551892	0.24041663864453833	1.0	0.21974000045104136
TIMM50	1.1733129	0.26984426	0.24067034975618828	1.0	0.10883769046032835
CASC3	1.1732601	0.34141672	0.24069150085898916	1.0	0.06614699686758678
SNHG9	1.1731019	0.08917481	0.24075496202363778	1.0	0.37730204137628864
C2orf40	1.1723368	0.3912688	0.24106185713028827	1.0	0.1440192581151158
SNAPC2	1.1717829	0.36292118	0.24128426341822728	1.0	0.06391810408559953
NDUFS8	1.1709386	0.09953069	0.2416234459618024	1.0	0.29845218853717653
TXNDC12	1.1706221	0.19813514	0.24175072589254898	1.0	0.1521473269758552
SLC39A3	1.1700417	0.33210665	0.24198419496372547	1.0	0.09320940794497579
ATP6V1D	1.1698307	0.10977312	0.24206913212728876	1.0	0.13052196916730718
ENOPH1	1.1695932	0.3688044	0.2421647115051886	1.0	0.06070049075587491
SNHG8	1.1688281	0.09865288	0.24247287008518015	1.0	0.45657330674322566
AK6	1.168195	0.18606217	0.242728106353582	1.0	0.18594744978693892
MKRN1	1.1663483	0.35127118	0.24347362428190567	1.0	0.09170400597390736
POLR2F	1.1657152	0.096194595	0.24372960042642933	1.0	0.37868819252001895
ASB1	1.1653987	0.29288846	0.24385765936972348	1.0	0.041569764461298626
BSG	1.1646336	0.06541142	0.2441673302430344	1.0	0.7953838186844087
NTAN1	1.1638159	0.24762616	0.24449866298032819	1.0	0.12824032279621586
RPS21	1.1632354	0.0630015	0.2447339937413362	1.0	1.1370203849959466
CBR4	1.162444	0.84310716	0.24505515545557854	1.0	0.04009749279010579
ATP5F1	1.1622593	0.12804478	0.24513013571991005	1.0	0.3229693396042664
PSMD14	1.1620747	0.13173057	0.24520513207893746	1.0	0.16994220329690152
TSPO	1.1614151	0.10630345	0.24547310761718333	1.0	0.3209819123277408
PIN1	1.1613361	0.06892673	0.24550527847993164	1.0	0.2184196869985256
NDUFC1	1.1605446	0.10885903	0.24582714975347697	1.0	0.32866293511622763
TNFSF10	1.1588035	0.76729643	0.24653630776094315	1.0	0.04225989403074539
STAT1	1.1586452	0.23472826	0.2466008476809627	1.0	0.09219607722546927
NSMF	1.158566	0.6717052	0.24663312207998078	1.0	0.03617484194850062
HNRNPA3	1.1573789	0.09647399	0.2471175932356784	1.0	0.5322843121052547
URI1	1.1572206	0.28785843	0.24718223971261555	1.0	0.08519291333351396
KDELC2	1.1559016	0.32722974	0.2477214209441334	1.0	0.07701105131060494
MYDGF	1.1559016	0.09387029	0.2477214209441334	1.0	0.4693597388857718
TRAP1	1.1558489	0.28444245	0.2477430053035844	1.0	0.0614051854234419
B4GALT7	1.1555586	0.42488644	0.24786174281087237	1.0	0.06224743983612404
TMEM127	1.1552156	0.27180406	0.24800212029810842	1.0	0.04981561316863776
BACE2	1.1547145	0.23258345	0.24820738745738435	1.0	0.07715852136803636
CAMLG	1.1543187	0.1076826	0.24836952442193916	1.0	0.282992085913479
SLC17A5	1.1530261	0.4373301	0.24889968812175678	1.0	0.047041576272468376
SRD5A3	1.1523138	0.6370501	0.2491921570400032	1.0	0.05084336285410049
MARCH2	1.150045	0.5822215	0.25012532560418554	1.0	0.04095263842242574
MTMR2	1.1495174	0.5254577	0.2503426909038423	1.0	0.047986190031033195
LCMT1	1.1494119	0.23424308	0.25038617978790023	1.0	0.07595856411060246
CIZ1	1.1492536	0.61822516	0.25045142300479617	1.0	0.04835101361218828
PSPC1	1.1489635	0.3966867	0.2505710663970486	1.0	0.07529728401752799
LIN7A	1.148937	1.6558765	0.2505819450474228	1.0	0.03117710817660854
KCTD17	1.1488843	1.1427729	0.25060370333738025	1.0	0.0325493494116542
RNF5	1.148515	0.10677484	0.25075604829910814	1.0	0.14665909084549472
PRKCSH	1.1463517	0.08590295	0.2516496527104952	1.0	0.19610740096497922
PPP2CA	1.1451381	0.07706757	0.25215191434082784	1.0	0.28681102346017906
UFD1L	1.1447161	0.2149768	0.25232677774655354	1.0	0.14831318593679718
SSC5D	1.1444787	0.2126031	0.2524251755499791	1.0	0.09514510523109547
SMC6	1.1443732	0.84875	0.2524689164905869	1.0	0.0469336081679466
SNRPD2	1.1440302	0.07456532	0.2526111110298195	1.0	0.7132962216826365
REXO4	1.1435026	0.2654871	0.25282998082052044	1.0	0.07496113056327625
APP	1.1434498	0.11975756	0.25285187506426743	1.0	0.3892078523451166
MRPS18A	1.1414449	0.1621405	0.2536848353030884	1.0	0.08921716842991487
HDDC2	1.1413921	0.19126871	0.2537067810767528	1.0	0.16109801322998044
ZNF581	1.1412866	0.26317263	0.2537506765890547	1.0	0.057028393173328376
MFAP1	1.1409965	0.41894937	0.25387141650815526	1.0	0.08404514270642058
PAFAH1B3	1.1403632	0.5941436	0.25413498785107214	1.0	0.05406488117036832
C1QBP	1.1403369	0.12876256	0.25414597412142437	1.0	0.3045750713535104
PDS5B	1.1381737	0.4903828	0.25504797320932027	1.0	0.07072750478645312
PFDN6	1.1378571	0.2222161	0.25518015955625817	1.0	0.13280573902310258
DDX49	1.1360632	0.26352304	0.2559301151928832	1.0	0.06698757898808316
PHF5A	1.1358521	0.2228812	0.2560184458392408	1.0	0.085218107769042
GGA1	1.134111	0.35699934	0.25674798180960223	1.0	0.053361008242985744
DDX19B	1.1335834	0.49569833	0.2569693379776916	1.0	0.05483933694897606
NT5C3B	1.1334251	0.20631975	0.257035770651569	1.0	0.10775884870699987
MRPL1	1.1331613	0.19799316	0.2571465182623959	1.0	0.10442098521698141
CLDN11	1.1327392	1.9259486	0.25732378331259476	1.0	0.027241461952525834
SLC12A8	1.1320006	1.8470654	0.2576342011443369	1.0	0.01980655274462341
RIPK2	1.131262	0.3355153	0.25794487864562665	1.0	0.07527644217454313
UBTF	1.1301011	0.24972637	0.2584336109004456	1.0	0.08604023033590051
MPG	1.1297582	0.13222666	0.25857813182972567	1.0	0.17482719659014356
NR1H2	1.1285183	0.29159704	0.2591010978742303	1.0	0.1228252932746193
TSPYL2	1.1275158	0.1804139	0.2595244568378682	1.0	0.18015572444072242
OXA1L	1.1266717	0.06666094	0.2598813410082872	1.0	0.15166204440729125
NET1	1.1259594	1.0724031	0.26018272617702987	1.0	0.039014896545636404
COIL	1.1255109	0.28631306	0.26037261126172984	1.0	0.07240030193717246
SSR3	1.1251943	0.1109285	0.2605067055131377	1.0	0.3251007587162337
MLF2	1.1223979	0.09739494	0.2616932799543209	1.0	0.2670374753107533
PPM1G	1.1214483	0.24138074	0.262097115908146	1.0	0.136580310328623
PENK	1.1200764	1.5780396	0.2626811942588324	1.0	0.05351516414760811
CPNE1	1.1198918	0.16596621	0.262759888773925	1.0	0.17849861223846508
PSMA1	1.119074	0.09910842	0.2631085887103273	1.0	0.41189097880555314
MTIF3	1.1188629	0.08980419	0.263198627615844	1.0	0.1400586013959837
SEC31A	1.1188102	0.13979028	0.2632211406646189	1.0	0.2131486762990047
PI4K2A	1.1184409	0.66393656	0.2633787692186399	1.0	0.04194507985927376
ECI2	1.1183352	0.29133895	0.263423817910025	1.0	0.10698532186324661
FARSA	1.1170954	0.15595692	0.26395353830850554	1.0	0.06595650569749288
PHAX	1.1169107	0.14777523	0.2640324956498574	1.0	0.10687060481985548
LDLRAD4	1.1168052	0.5167184	0.2640776214431322	1.0	0.05319085681670226
ADAM33	1.1162249	1.1531705	0.26432590837477277	1.0	0.027506665955507822
MRPL17	1.1159611	0.13718633	0.26443881925993873	1.0	0.11041757618618107
PARM1	1.1144046	1.7216306	0.26510567026474985	1.0	0.03300849156430938
SRPRB	1.1132438	0.16640048	0.26560373646293955	1.0	0.15555433938459082
UBE2E3	1.1132175	0.10198822	0.2656150636333795	1.0	0.2655684552296613
DAP3	1.1131119	0.22533423	0.26566037564172273	1.0	0.12804457331506983
RGMB	1.1127425	0.62754273	0.26581900958737636	1.0	0.04036989050903619
HOXB2	1.1123204	0.30444875	0.2660003853712416	1.0	0.07506242442720513
MYL6B	1.1122149	0.08571365	0.2660457426257212	1.0	0.22505591209140818
RNF126	1.1106849	0.3017445	0.2667040211206302	1.0	0.12008342456512065
MRPL47	1.1104739	0.09787174	0.26679490601486133	1.0	0.2062958535371731
GPSM3	1.1099463	1.6851064	0.26702221145060845	1.0	0.02947138101946913
TSEN34	1.1086799	0.20816661	0.26756828779612585	1.0	0.15266952298979566
ADAR	1.107572	0.14061368	0.26804673391382916	1.0	0.1226090722202029
CLIP3	1.1064376	0.5764644	0.2685371802568982	1.0	0.04111949010507204
FBXW5	1.1058308	0.30062953	0.2687997648566378	1.0	0.11837963587592124
IER3	1.1056198	0.08343842	0.2688911399422548	1.0	1.1210910390906648
ISM1	1.1052768	0.4356674	0.269039669936217	1.0	0.04394770858039363
TRIM22	1.1049339	0.40495008	0.2691882562419263	1.0	0.06194448814364939
RAB5C	1.104459	0.12139703	0.2693940840983179	1.0	0.2912126060809844
SERINC5	1.1040369	0.23144785	0.2695771328393032	1.0	0.1047619209388884
MCMBP	1.1020848	0.29158935	0.2704248432271097	1.0	0.08765068815438551
BRD4	1.1015043	0.14845377	0.27067721728994765	1.0	0.2109746706417967
GMCL1	1.1005019	0.5480063	0.27111351627300384	1.0	0.045919278096363716
FGL2	1.1004227	1.7089338	0.2711479814396969	1.0	0.023464318810737524
NDRG1	1.1002116	0.17626035	0.27123990322601155	1.0	0.16169686971372246
PCID2	1.100027	0.19913602	0.27132035229966933	1.0	0.08843329722535832
SIAH2	1.0992355	0.38267606	0.2716653191703017	1.0	0.06099014813043309
CORO1B	1.0988135	0.18082426	0.27184942426265024	1.0	0.10711503814712621
WNT2B	1.0983914	0.26862848	0.27203361476300925	1.0	0.0833580050638125
RAP2A	1.0983914	0.90193814	0.27203361476300925	1.0	0.03724868518355161
ZNF280D	1.0971515	0.4179154	0.27257516835419304	1.0	0.05821000466023392
NFIX	1.0970724	0.1570176	0.27260976063255626	1.0	0.16181455242654422
SLC25A1	1.095727	0.41522345	0.2731982889520158	1.0	0.07849166360418448
ARL3	1.0956478	0.147618	0.27323293530196935	1.0	0.23109833206374017
SCO2	1.0954368	0.21604104	0.27332534025677147	1.0	0.11329763199422875
FMOD	1.095252	0.1359048	0.2734062121184938	1.0	0.1568554542580847
CDC34	1.095173	0.2893007	0.273440876495454	1.0	0.04650080806047788
HNRNPH2	1.0941705	0.1248004	0.2738802186875521	1.0	0.22750673656144352
GOLGA3	1.0936428	0.46569937	0.2741116450830414	1.0	0.05835947047099022
TOR1A	1.0935901	0.3438329	0.2741347950691192	1.0	0.08297914459592408
HRH2	1.0935373	2.7038927	0.27415794639098034	1.0	0.02670507401167732
NRM	1.0923766	0.90447825	0.27466761345053403	1.0	0.028482429595582857
VPS26A	1.0919018	0.1952254	0.2748762999857056	1.0	0.16562120005909572
PA2G4	1.0917435	0.100171044	0.27494588621495664	1.0	0.5471999731618715
CYB5R3	1.0904771	0.095516615	0.2755030090125743	1.0	0.5277919307315627
EIF5A	1.0879973	0.083616965	0.27659627129052755	1.0	0.5285368349958371
DCAF7	1.087417	0.07941887	0.27685256766918953	1.0	0.07576741531590872
ANP32E	1.0857813	0.18886118	0.27757572804135544	1.0	0.11370215725836329
TMEM47	1.0842513	0.28013137	0.2782533965915497	1.0	0.14330062711401667
VAT1	1.0839875	0.13200812	0.2783703497115241	1.0	0.09094611924024844
KRT18	1.0839875	1.1075476	0.2783703497115241	1.0	0.037517570621106
PRDX4	1.0837237	0.1305517	0.27848733628074185	1.0	0.3089843579976397
ETFB	1.0828267	0.12177709	0.27888534083554384	1.0	0.278959600978589
SSR4	1.0823519	0.07662567	0.2790962056973467	1.0	0.8217481838750276
MIB1	1.0820353	0.36382753	0.2792368424957695	1.0	0.056470745147516
PLEKHO1	1.0816396	0.1473596	0.2794127062499129	1.0	0.12111569921809902
GPX7	1.0815868	0.3047548	0.27943616043886144	1.0	0.07409825814221961
SGSM3	1.0814285	0.46474022	0.2795065310366398	1.0	0.05279461013328901
PRR5	1.0795027	0.66468096	0.2803636716332333	1.0	0.03836642248697
SNX3	1.079318	0.08164102	0.28044595691289254	1.0	0.6205851967417993
EIF5AL1	1.0792389	0.4310179	0.2804812270537891	1.0	0.05897651826026726
CAST	1.0792125	0.08140926	0.2804929844369034	1.0	0.4076257451118403
COPG1	1.0790807	0.2501394	0.2805517763736525	1.0	0.06587523018828542
SUMO1	1.0786586	0.10624825	0.2807399668100923	1.0	0.4274778309792068
MED21	1.0778143	0.103918634	0.2811166047929945	1.0	0.16254202094926934
SELK	1.0774714	0.09882838	0.28126971190423433	1.0	0.565599199694615
CIAO1	1.0771285	0.5229363	0.28142287560197465	1.0	0.057095111040128876
CTSC	1.0769174	0.09922909	0.2815171583122881	1.0	0.5737905121916521
C10orf10	1.0764426	0.128525	0.28172937276851584	1.0	0.6085894565622665
ARHGEF25	1.0750707	0.49132955	0.28234304626606255	1.0	0.059947658132840496
AC090498.1	1.0750444	0.077366285	0.28235485655506365	1.0	0.3021738225930012
CECR5	1.0743848	0.9791129	0.2826502226424681	1.0	0.03916976444620853
SCRN2	1.0732241	0.49061385	0.28317057547232316	1.0	0.07242106493787677
C7orf26	1.0724591	0.51629305	0.28351388992329685	1.0	0.04706391904393123
EIF3H	1.072037	0.12571087	0.2837034254176122	1.0	0.3885689984788508
GOLGA7	1.071351	0.17866018	0.2840116035594602	1.0	0.14979804324104118
LAP3	1.0712456	0.11432628	0.28405903568830004	1.0	0.18534041043812113
PPFIA2	1.0702167	1.7238094	0.2845217799635257	1.0	0.023028115165855678
STT3A	1.0695308	0.29864177	0.28483055936794976	1.0	0.07412142770146259
C6orf89	1.0689504	0.14767265	0.2850920112381391	1.0	0.09624460146378339
ERP29	1.0687394	0.105399	0.2851871248730309	1.0	0.3335694745410827
COL6A1	1.0685811	0.059457716	0.28525847417943717	1.0	0.9983069338267826
HNRNPUL2	1.0678952	0.41929343	0.2855677939751068	1.0	0.07067581897066869
CHCHD1	1.0667344	0.12415154	0.286091774589598	1.0	0.1278948167330143
DESI2	1.0660485	0.13820639	0.28640170464463943	1.0	0.13578824194134845
CNN3	1.0657583	0.06969946	0.28653289714376895	1.0	0.9326718029353599
C2orf76	1.0656792	0.3315162	0.2865686839590651	1.0	0.07364113212111488
PLOD1	1.0656264	0.24920923	0.28659254351281793	1.0	0.0738869856174756
TYW3	1.0652044	0.2794734	0.2867834682383692	1.0	0.07490069812714317
MED8	1.064624	0.21057335	0.28704612993343104	1.0	0.0867851813192241
MRPL57	1.0637798	0.14216705	0.2874284731165577	1.0	0.2943246798173251
NUDT21	1.063516	0.17466526	0.2875480258057912	1.0	0.09019974457668994
ACTR10	1.063173	0.082050815	0.28770349445457555	1.0	0.2158791674781039
ALKBH2	1.0628301	0.47178158	0.28785901980001305	1.0	0.08231786923381065
RALGAPA1	1.0627773	0.50109106	0.2878829518086331	1.0	0.07193419168240288
RAD51C	1.0624871	0.39707547	0.28801460184448124	1.0	0.05039666927036925
TMX4	1.0614582	0.1700736	0.28848168819565645	1.0	0.09145917941301301
NFAT5	1.0589521	0.23195271	0.28962159855810243	1.0	0.11100836524208225
SERP1	1.0583981	0.10230935	0.28987398753577265	1.0	0.4585943677044787
NUDT3	1.0579232	0.27169982	0.29009043876585094	1.0	0.14057598918250636
MAP2K2	1.0563931	0.20318891	0.29078863262020804	1.0	0.09220032559446278
ANAPC5	1.0541508	0.102786064	0.2918138883092133	1.0	0.14662983065506321
HNRNPUL1	1.0537024	0.07743566	0.29201923059184465	1.0	0.14854122608743256
CCDC174	1.0526471	0.34777477	0.29250277177462025	1.0	0.11032476740144445
TATDN1	1.052225	0.113446444	0.2926963387192134	1.0	0.1317279759630543
MANBAL	1.0515391	0.13522267	0.29301106840484314	1.0	0.15350097697569243
TWF1	1.0497452	0.481337	0.2938352812191679	1.0	0.059497516765797426
YWHAH	1.0488483	0.11835995	0.2942479701959976	1.0	0.3175476869405062
BMS1	1.0487955	0.5050822	0.2942722581141103	1.0	0.05163596213886955
SCNM1	1.0481623	0.3112767	0.2945638179682769	1.0	0.06611868653883407
HRC	1.0480568	2.4844203	0.2946124300946391	1.0	0.02714237953521804
GUCY1B3	1.0470543	0.46857962	0.29507451345669755	1.0	0.07244526883192
ZNFX1	1.0468961	0.30875927	0.2951475183468495	1.0	0.08436215624924741
NCK1	1.0459992	0.19349702	0.2955614412563925	1.0	0.07231697625513885
MAZ	1.0459992	0.42244443	0.2955614412563925	1.0	0.06701172876630059
MT-ND4L	1.045577	0.069348626	0.29575636294454355	1.0	0.41027868813676743
SCG5	1.0453924	0.64172584	0.29584166823969504	1.0	0.03358865260005094
SLC52A2	1.0452077	0.3117469	0.29592699000445943	1.0	0.0795070251372807
CENPC	1.0449439	0.41196442	0.2960489068101083	1.0	0.0614237644856896
TXNL4A	1.0447328	0.13266096	0.29614646445579673	1.0	0.15730053207701236
IMPDH2	1.0443372	0.096062675	0.2963294430249065	1.0	0.28566886933984853
CTD-2336O2.1	1.0442052	0.30311123	0.2963904526884328	1.0	0.07069023549014548
ZFAND2B	1.0441525	0.30594987	0.29641485890688446	1.0	0.05372125999720329
MRPS35	1.0437831	0.21584807	0.29658574008531036	1.0	0.11518187116538346
ATP6V1F	1.0432819	0.08186207	0.29681775564313684	1.0	0.3518088466801761
RAB1A	1.0377419	0.10786961	0.2993902225938534	1.0	0.4991473409742376
PSMG1	1.0372671	0.233402	0.29961140980866197	1.0	0.11505429490828642
CTDSPL	1.0370824	0.64141154	0.2996974564880456	1.0	0.05280677023315131
ASNA1	1.0359744	0.10860322	0.30021408266633176	1.0	0.2092733890853062
MMADHC	1.0354468	0.12499947	0.3004603036769381	1.0	0.21220549468161384
SPATC1L	1.0353941	0.44384217	0.3004849331782683	1.0	0.054832218729558416
ESAM	1.0352358	1.4279026	0.30055882975541937	1.0	0.0305169922540795
DDX23	1.0346553	0.14446355	0.30082988747908646	1.0	0.041651335299862126
C9orf142	1.0345235	0.12935603	0.3008915142138229	1.0	0.09487509859904529
C1orf123	1.0343915	0.12249259	0.30095314935858364	1.0	0.2218982923192088
MYO6	1.034286	0.53546906	0.30100246352966065	1.0	0.05058543434096538
IMP4	1.034075	0.21511406	0.3011011080193592	1.0	0.15639908339719155
MT-CYB	1.0338112	0.047228906	0.3012244439085221	1.0	2.501859851980214
SDC3	1.0336266	0.21915357	0.30131079904771774	1.0	0.07728033635155497
SUPT20H	1.0336001	0.5933	0.3013231368418543	1.0	0.04569709865770901
RND3	1.0318062	0.12708698	0.3021628961190105	1.0	0.35278795620171466
DCHS1	1.0316479	1.0310082	0.3022370672174953	1.0	0.02610673736215159
HMGCS1	1.0314369	0.38023832	0.3023359808574777	1.0	0.05411448033662946
AREG	1.0300915	1.3755485	0.302967061540772	1.0	0.05312990876181075
ARL1	1.029854	0.068058416	0.3030785195720359	1.0	0.21927307498244863
MVB12A	1.0297486	0.19708611	0.3031280652238112	1.0	0.13072910003694024
TIMM8B	1.0295111	0.060474586	0.30323956262576024	1.0	0.30768953469237814
FOSB	1.028746	0.12072315	0.3035990174494422	1.0	1.5299821322343474
CALR	1.028535	0.074899465	0.3036982272055453	1.0	0.6003312869921833
LMO7	1.0280602	0.9572794	0.3039215279042703	1.0	0.03568004422894614
DYRK1A	1.0280602	0.4070883	0.3039215279042703	1.0	0.04621996924367854
RANGRF	1.0276909	0.3324182	0.3040952816091941	1.0	0.07605106073826971
COG3	1.0274798	0.6729159	0.30419459905617574	1.0	0.03085838159225459
C17orf62	1.0273215	0.35307083	0.30426910127631845	1.0	0.07612232507845954
NNT-AS1	1.0270576	0.21579735	0.304393298567161	1.0	0.061183935574715326
RAB4A	1.0270576	0.20349531	0.304393298567161	1.0	0.12204201297335907
SLMAP	1.0268995	0.506098	0.3044678330961973	1.0	0.0478153343977553
THBD	1.0265828	1.8779223	0.30461693850243987	1.0	0.035176654673693936
MRPL54	1.0249208	0.10720202	0.3054005370309191	1.0	0.19435834540339447
RP11-395B7.4	1.0237864	1.1889615	0.3059361412040903	1.0	0.025720001823210648
CHID1	1.0237601	0.10466708	0.30594860452035433	1.0	0.25588872155580944
DERA	1.0231533	0.60149944	0.30623535369936594	1.0	0.05191257210479568
MED30	1.0228368	0.25149652	0.30638503265625194	1.0	0.08572753727251332
HS6ST1	1.0223092	0.4839983	0.3066346053042146	1.0	0.049309857588333145
EAF1	1.0220717	0.6336853	0.3067469569259944	1.0	0.06673451884342568
RABL6	1.0219662	0.31049523	0.3067968997326074	1.0	0.04655497655302697
AUTS2	1.0212803	0.49099576	0.307121659264867	1.0	0.06633473799798775
ARL16	1.0210428	0.21281849	0.3072341290474806	1.0	0.11572526652067064
GNAQ	1.0200667	0.1577549	0.3076967913121511	1.0	0.08552350575656785
PUS7L	1.0198821	0.3397174	0.30778437385641866	1.0	0.05822562889577881
POLR2I	1.0195656	0.03522068	0.3079345537408018	1.0	0.2611581576987967
ZMYM2	1.0182992	0.33230785	0.3085357580883854	1.0	0.08724445982141102
MRPL37	1.0180882	0.19034055	0.3086360342295733	1.0	0.09840035926785173
IFI35	1.0175606	0.1834367	0.3088868188555772	1.0	0.11442227881823933
PNO1	1.0175078	0.1817862	0.30891190472541363	1.0	0.15745958201351018
RFK	1.0174551	0.14226283	0.3089369919420303	1.0	0.11748689340002395
VPS37B	1.0171385	0.4612632	0.3090875435242506	1.0	0.059921674281648865
ATG9A	1.0162944	0.5762285	0.3094892514478812	1.0	0.037423173422488756
FOXC1	1.0158722	1.5809131	0.30969023470525114	1.0	0.02488142658281242
MATN2	1.0148962	0.49463814	0.31015533863716127	1.0	0.047788120794791215
CSNK2A1	1.0147115	0.3673777	0.3102433831279058	1.0	0.08248727773034038
MRPL18	1.0145004	0.14241774	0.3103440256065553	1.0	0.14744852837219616
TMEM100	1.0143949	0.3609972	0.3103943549273246	1.0	0.09913637683255248
UCHL1	1.0139728	0.29439548	0.31059572608707686	1.0	0.06739929176963345
LYAR	1.0138409	0.25114036	0.310658672252893	1.0	0.08946603403555575
EMG1	1.0136034	0.111805424	0.3107719965655895	1.0	0.12551256635405963
OSR2	1.0100157	0.3878747	0.3124877731531952	1.0	0.0997010264859469
ATP1B3	1.0100157	0.16802779	0.3124877731531952	1.0	0.505137468178743
BMPR2	1.0089605	0.23166926	0.31299359871333376	1.0	0.11183551515504475
NDUFA13	1.0080899	0.07719803	0.31341131044025217	1.0	0.6567026403972047
GSTT2B	1.0079579	0.13848905	0.31347463208940496	1.0	0.07096763739555693
LYRM2	1.0076414	0.27054945	0.3136266383985974	1.0	0.06965297214611174
XPA	1.0074831	0.37378278	0.3137026597391932	1.0	0.09678049430479704
PLD3	1.0066917	0.037280846	0.3140829483033093	1.0	0.36156617999821267
PLEKHA5	1.0063487	0.09642797	0.3142478341449726	1.0	0.12110395481056781
DCTD	1.0057156	0.14365435	0.3145523883080594	1.0	0.0927920808560107
SUGCT	1.0051616	1.1045713	0.3148190323324108	1.0	0.030458225034183068
MRPS7	1.0050825	0.1523636	0.3148571364602626	1.0	0.17873140577020408
ACVR1	1.004634	0.31867927	0.3150731171056196	1.0	0.0670842036643812
CKS2	1.0040536	0.46483818	0.3153527659533515	1.0	0.06292570322317015
SMPD1	1.0037106	0.13345298	0.31551808961989747	1.0	0.13706596760456466
LLNLR-245B6.1	1.0034733	0.2456923	0.31563257780846865	1.0	0.08696756271588459
NUDT16	1.003315	0.45101112	0.31570891842322557	1.0	0.053821783641162795
PARP1	1.0028402	0.3285858	0.3159380130150421	1.0	0.07725922909275237
MRPL21	1.0017849	0.08750826	0.31644750279048395	1.0	0.17460223047263332
LPGAT1	1.0017058	0.24864042	0.31648573624699317	1.0	0.05143560543241929
SCAP	1.001653	0.873005	0.31651122690198286	1.0	0.034656508438981194
MRPS18B	1.0009935	0.1355442	0.31682997375832256	1.0	0.1492095661078624
FAIM2	1.0009935	1.2830373	0.31682997375832256	1.0	0.026342989093478302
OSR1	1.0003076	0.39972317	0.31716169378553416	1.0	0.07419169987068454
IGF2	0.9997272	3.341613	0.3174425577915392	1.0	0.0183289856278967
SEPT6	0.9994106	0.31667206	0.31759582504698813	1.0	0.07430357174313384
CSE1L	0.99919957	0.48659027	0.3176980301610919	1.0	0.05278553549019887
ARSG	0.99917316	0.27136937	0.3177108073159437	1.0	0.05556473035790906
UHRF2	0.99851364	0.8848446	0.3180303456463546	1.0	0.03417193463458732
KIAA0930	0.9984873	0.43614617	0.3180431315579334	1.0	0.04823174541329742
SNX17	0.9983554	0.13228928	0.3181070661677804	1.0	0.17240968759409642
KCNJ8	0.9970627	0.34970438	0.3187340709257048	1.0	0.06731412879744748
ATF4	0.9969572	0.10144298	0.3187852906878943	1.0	0.5226191238525422
CD74	0.9965879	0.24355885	0.3189646022916458	1.0	0.24606111458844962
RWDD4	0.9963504	0.35226586	0.31907990889507654	1.0	0.07322259799475223
SORBS2	0.99629766	1.6949948	0.3191055362894545	1.0	0.028313005405009434
C10orf11	0.99592835	0.3585347	0.3192849657708895	1.0	0.04417907127725048
OSBPL1A	0.9948731	0.37950706	0.31979798516684066	1.0	0.08754371999057285
STOML1	0.9948467	0.5872573	0.3198108175559329	1.0	0.043315537066777335
FAM229B	0.9947148	0.16886996	0.3198749845532226	1.0	0.11042624775017668
DACT1	0.99429274	0.4272432	0.32008037552491464	1.0	0.09337907841860457
NMD3	0.99392337	0.23667736	0.3202601633503588	1.0	0.09678506253569598
UBE2L6	0.993897	0.103487805	0.3202730078637829	1.0	0.17044830932640148
PRRC2A	0.9933694	0.13149899	0.32052996885698914	1.0	0.08551042415279123
KIF13B	0.99292094	0.72463804	0.3207484916194455	1.0	0.03459318308016138
ETFDH	0.9928418	0.41025913	0.32078706456331885	1.0	0.05459347841417424
XPOT	0.992235	0.6386442	0.3210828911634167	1.0	0.03544524036634224
MRPL10	0.99154913	0.24920505	0.3214175183688277	1.0	0.060254461515822345
SEC22B	0.9914964	0.10317566	0.3214432683527825	1.0	0.14718448292342956
STARD3NL	0.9906522	0.15040435	0.3218554512998547	1.0	0.09182689868804701
CTBP1	0.98959696	0.15267894	0.3223711649291041	1.0	0.0960335194770752
KIAA1324L	0.988489	0.79125315	0.32291324414208433	1.0	0.02854701659486948
DDB2	0.98843616	0.45129958	0.32293907225518437	1.0	0.05674252593335606
MITF	0.9867478	0.25645074	0.3237662830862209	1.0	0.06247596728774333
NDUFB7	0.986484	0.07978895	0.32389565937325215	1.0	0.46675123065991486
C16orf45	0.9861147	0.21323879	0.3240768427466655	1.0	0.08680477661569996
PPP2R2D	0.9860883	0.35989773	0.3240897869416962	1.0	0.04781874653715172
DCTN4	0.98606193	0.66807187	0.32410273147345936	1.0	0.04963502004336146
CPSF2	0.98542875	0.32685798	0.3244135012547704	1.0	0.051306408855992656
PRPS2	0.9854024	0.4890499	0.3244264542047557	1.0	0.04981681342606625
SCAND1	0.98490113	0.0709157	0.32467262423203114	1.0	0.3820548286672234
CHD4	0.98458457	0.16860843	0.32482816266885983	1.0	0.1294183023092438
FAHD1	0.9845318	0.49236414	0.32485409045571867	1.0	0.03988386732388922
ING4	0.9840042	0.69825685	0.3251134424016042	1.0	0.045007347649367785
EMC2	0.98345023	0.1268529	0.32538590689883673	1.0	0.16660574177837248
DHRS7	0.9827907	0.08716323	0.32571046300062845	1.0	0.2055490718299362
RPL30	0.98247415	0.03424999	0.32586632467659316	1.0	1.8505813852214597
AC013461.1	0.9819993	0.15043859	0.3261002080976453	1.0	0.2589086120223554
SAT2	0.9819201	0.08207068	0.3261391992735395	1.0	0.26167436431507934
GLT8D2	0.9815244	0.13343799	0.3263342006055686	1.0	0.16932453693550545
PLEKHG2	0.98147166	1.3392682	0.32636020650679065	1.0	0.031187958137011373
GTF2H5	0.98147166	0.07732166	0.32636020650679065	1.0	0.2784509907111337
RRAS	0.9808913	0.152556	0.3266463603035181	1.0	0.17759695761673935
FNIP2	0.9805219	0.5250054	0.32682854301621556	1.0	0.06378342396327662
BAG3	0.9804428	0.15264829	0.32686759075403005	1.0	0.32598511910232997
AHSA2	0.9804164	0.6174378	0.3268806073399715	1.0	0.04821864071280298
GUCY1A2	0.98020536	0.5728165	0.3269847521475088	1.0	0.04698741463232102
FAM19A5	0.98009986	1.2279198	0.32703683263124494	1.0	0.02114494017974837
GTF3A	0.9799152	0.1990459	0.32712798643931096	1.0	0.1514791201698542
THOC2	0.9792293	0.14374627	0.3274667021529525	1.0	0.14208744754694594
COX7A2L	0.9790182	0.11596746	0.32757096815742226	1.0	0.36660354846754
PAK3	0.9780421	0.8507064	0.32805347868479806	1.0	0.03992539797451413
PSD3	0.9780158	0.10952976	0.32806652590599916	1.0	0.06479275816037766
CDC25B	0.9780158	0.45594403	0.32806652590599916	1.0	0.049365348427836256
PTOV1	0.97682863	0.15872122	0.32865399926987227	1.0	0.16030413345628047
SFRP1	0.97624826	1.5511868	0.328941456557891	1.0	0.03785378765711073
PBXIP1	0.9755096	0.24285792	0.32930754691180963	1.0	0.10139016403072229
MAX	0.97434884	0.18677644	0.3298833649148285	1.0	0.1386072516754904
HOOK2	0.9737685	0.22194307	0.3301715182716216	1.0	0.08471930022588957
EPRS	0.9736629	0.25399506	0.3302239272925094	1.0	0.06270268064423579
ELOF1	0.9734519	0.073481575	0.3303287614892322	1.0	0.16281778026349583
CNOT7	0.9730298	0.2348432	0.330538494501612	1.0	0.10107194386002699
PTPN18	0.97213286	1.1046594	0.3309844632183576	1.0	0.03640014211037644
C8orf82	0.9717635	0.47213602	0.33116821047228917	1.0	0.05912985122193048
STXBP3	0.9710512	0.44557264	0.3315227664425756	1.0	0.07631698221426529
PDXK	0.9710249	0.18854524	0.3315359028564201	1.0	0.10412832378474682
CAMTA2	0.97097206	0.62002105	0.3315621766936455	1.0	0.0403583613029738
PRKAR2B	0.9702862	1.3982697	0.3319038590661162	1.0	0.023679130494966498
ADCY3	0.9698905	0.5211043	0.3321010869853276	1.0	0.05015962508329767
MRPL43	0.9690727	0.12599036	0.3325089312665088	1.0	0.16797857373306385
MEIS2	0.968334	0.92764586	0.3328775846728158	1.0	0.03944089840529877
PROS1	0.96785915	0.16781366	0.3331147154420544	1.0	0.1345978664988274
LOXL1	0.9660653	0.120675676	0.3340115265322171	1.0	0.18976655043038723
RFC1	0.96474624	0.2157274	0.3346719388582201	1.0	0.11219767656385086
PRMT1	0.9642186	0.09639464	0.3349363392550344	1.0	0.33706314893987754
WAC	0.9637965	0.07637042	0.33514795644482986	1.0	0.15650182942008523
FADS2	0.9631898	0.9101144	0.33545230700791273	1.0	0.02681195293223999
NTRK2	0.96239835	1.4956954	0.3358495533889908	1.0	0.0248872688928151
RCHY1	0.9622928	0.4639372	0.3359025424429991	1.0	0.0690148052202214
RSU1	0.9618971	0.12369302	0.33610129931976795	1.0	0.18339835553070108
SUGT1	0.96123755	0.15041745	0.33643272893122134	1.0	0.1552414731936387
RYBP	0.96115845	0.19375333	0.33647251460879224	1.0	0.13220495217462178
MDH2	0.9606836	0.06852412	0.3367112922310699	1.0	0.288178076958635
RAB10	0.9591535	0.16201751	0.3374814279106181	1.0	0.189797428990867
EEF1A1	0.9591007	0.0049444702	0.33750800448788165	1.0	3.1232703780006643
SLC25A25	0.9588105	0.36587512	0.3376541997028917	1.0	0.11419724802635468
EVA1B	0.9578608	0.06829549	0.338132941205891	1.0	0.14129983393207746
GAR1	0.9578608	0.15249702	0.338132941205891	1.0	0.09664813290701386
C11orf31	0.9576762	0.09325599	0.3382260804293967	1.0	0.34067409185149833
RP11-195F19.5	0.9576762	0.32876402	0.3382260804293967	1.0	0.06369882802264266
ELP6	0.956832	0.40896448	0.33865206951297877	1.0	0.06590389171573888
ARHGAP18	0.9567001	0.4206558	0.3387186614028589	1.0	0.0421992530824211
TMA16	0.95664734	0.18852834	0.338745300511918	1.0	0.15942087707284508
CASC4	0.9553283	0.058275215	0.33941171522448954	1.0	0.12277202326327122
PJA2	0.9550908	0.14154781	0.3395317591144421	1.0	0.13059795003834307
PPP6R1	0.9550908	0.71270454	0.3395317591144421	1.0	0.02533037829764706
LRRC17	0.9520043	0.34181157	0.3410948069200683	1.0	0.06752684712041793
PPAN	0.9519779	0.17971985	0.34110818612956206	1.0	0.12006449662053423
ALG3	0.9506325	0.15519583	0.3417909713422369	1.0	0.09200817418240015
GSS	0.95039505	0.2313994	0.34191155356396297	1.0	0.05637153873747574
DIRAS3	0.9499202	0.2038164	0.34215279964400025	1.0	0.0947800613193582
BCL7A	0.94965637	0.9238045	0.34228687227587895	1.0	0.03024583422637615
KPNB1	0.9491288	0.124462806	0.3425551183178034	1.0	0.20061006450247157
UBLCP1	0.9491024	0.2824128	0.3425685341470357	1.0	0.06693106747407604
F13A1	0.9480999	3.7059038	0.3430785845593647	1.0	0.0186770180381333
UBE2D2	0.94754595	0.07657045	0.34336066260216835	1.0	0.27916007817823196
WARS	0.9473349	0.28226477	0.3434681598638988	1.0	0.05815988597614107
PRELID1	0.9469392	0.09257362	0.34366977516299857	1.0	0.41646007257905326
BAZ1A	0.9467545	0.19304807	0.3437638881619436	1.0	0.20526502603113994
RELA	0.94627964	0.2618089	0.3440059685765483	1.0	0.0910143840372969
LAMP5	0.9458576	2.795477	0.34422124250753683	1.0	0.017588683953279338
SLC25A19	0.94490784	1.102798	0.34470592314859594	1.0	0.0183687349141981
RWDD1	0.94467044	0.06282726	0.3448271613015682	1.0	0.4414240177783921
TP53I11	0.94464403	0.39800027	0.34484063388620967	1.0	0.037940332652155837
NARF	0.94403726	0.26116848	0.3451505959971898	1.0	0.06634626103153743
STX16	0.9428765	0.3181795	0.34574406183873374	1.0	0.055000460841284515
SDHAF2	0.94279736	0.27051887	0.34578454908518375	1.0	0.11447676637894069
STK24	0.9426391	0.43615112	0.3458655326412945	1.0	0.059271431005903555
TNS1	0.9424808	0.1346089	0.34594652828149863	1.0	0.1650265715434881
NOVA1	0.9423753	0.39242646	0.34600053208824144	1.0	0.05207751361518142
PSMD1	0.941109	0.15880746	0.34664899665193494	1.0	0.14407321066259282
AGT	0.9406078	0.8000078	0.34690589416261164	1.0	0.043401598022808345
LGALS9	0.9402912	1.1131095	0.347068207641673	1.0	0.02421421443960056
VKORC1L1	0.9402121	0.5558406	0.3471087935619299	1.0	0.05011915578189558
CERS6	0.94005376	0.5537958	0.3471899744628276	1.0	0.03537471927309851
ARL8B	0.9397636	0.3787264	0.34733883748956484	1.0	0.09399378233932291
DNTTIP1	0.93918324	0.27374747	0.34763668534702674	1.0	0.09563037938199068
RNF25	0.9389722	0.28782725	0.34774503392279876	1.0	0.045880844801900696
IMPAD1	0.9378642	0.31803468	0.3483142162271974	1.0	0.09573521951413383
CDV3	0.9376531	0.12089622	0.34842269900112866	1.0	0.19526027423083073
PDCD7	0.93720466	0.16276987	0.348653296180805	1.0	0.09768794199030402
ZYG11B	0.9368881	0.29265222	0.34881612902801395	1.0	0.04321318041344955
GOLIM4	0.93678254	0.05621316	0.34887041737758695	1.0	0.2757174616980329
ICT1	0.9359911	0.25515893	0.3492777510608508	1.0	0.05302791590937734
ANKIB1	0.93572736	0.21735817	0.34941359603478384	1.0	0.056893574390066294
CDK14	0.93546355	0.43528488	0.3495494745465201	1.0	0.04818104697330591
MRPL2	0.9352525	0.21078484	0.34965820150233584	1.0	0.13042297051986482
COPS7B	0.9351469	0.61149055	0.3497125730288443	1.0	0.02923440160958303
RAB5B	0.93382794	0.29819503	0.350392669810747	1.0	0.07367798426946358
C6orf120	0.9334058	0.3590044	0.3506104778223711	1.0	0.0411949569741209
FGFR1OP2	0.9334058	0.13160624	0.3506104778223711	1.0	0.1578398420291229
PPP2R3C	0.9332475	0.09577179	0.3506921779549893	1.0	0.09221035322937197
SLC25A38	0.93256164	0.57790536	0.3510463513299521	1.0	0.04020947794174623
TIPRL	0.9324033	0.09902011	0.351128115830437	1.0	0.10733839344569832
SNAP29	0.9316647	0.18769479	0.3515098430625463	1.0	0.045767181729677815
FRA10AC1	0.93132174	0.1539965	0.35168716289323076	1.0	0.11066006228014764
HSPB11	0.9308733	0.18949541	0.3519191281409265	1.0	0.1444671509094573
KCTD10	0.93034565	0.27869213	0.35219215243853663	1.0	0.06470993525672973
HDLBP	0.9300027	0.09329243	0.3523696901175176	1.0	0.2521988108240308
ZNF516	0.9299763	0.7177206	0.35238334920786807	1.0	0.03337482957690428
IDH3A	0.9299763	0.19674475	0.35238334920786807	1.0	0.08144905458594581
HNRNPA1	0.9298444	0.06891747	0.35245164968624143	1.0	1.1951402533832065
GBA	0.92897385	0.18573496	0.3529026429457559	1.0	0.05159390539002256
DTX3	0.92871004	0.49789658	0.3530393796100241	1.0	0.04129526158436713
DALRD3	0.92871004	0.32011405	0.3530393796100241	1.0	0.04663232882931432
GDF15	0.92857814	0.6366934	0.35310776050652326	1.0	0.05150055152808933
RP11-983P16.4	0.92770755	0.42531753	0.3535592844864278	1.0	0.07275006038568683
MKNK1	0.9274174	0.4900873	0.3537098735514631	1.0	0.04779761001348082
RAB35	0.9269689	0.18924399	0.3539426818317951	1.0	0.051815118248547114
DYNLL1	0.9269425	0.054478593	0.3539563794512256	1.0	1.0650627769656416
FRY	0.92673147	2.1173048	0.35406597246507265	1.0	0.022321862008986212
C4orf32	0.9266787	0.5688716	0.3540933740680414	1.0	0.06665139453265187
TLE1	0.92636216	0.4685985	0.3542578118208821	1.0	0.05805357813095704
PM20D2	0.9260192	0.8677415	0.3544360071456988	1.0	0.03270755380124375
C1QTNF3	0.9253069	2.0087047	0.35480628597677144	1.0	0.023948790029093222
JMJD8	0.92483205	0.16455127	0.35505327415668764	1.0	0.0820376490388892
CDK9	0.92459464	0.36045906	0.3551768089313987	1.0	0.0678218053677829
CNRIP1	0.9245419	0.15178144	0.3552042647868028	1.0	0.1150857268893854
FAM110B	0.9245155	0.9118839	0.3552179932167576	1.0	0.04072875905917369
MUC12	0.9236449	0.263913	0.3556712192383432	1.0	0.060163180464480645
ZNF688	0.92306453	0.48435542	0.3559735724686909	1.0	0.04359195192131549
SELENBP1	0.9229063	0.13863097	0.35605606056074735	1.0	0.18371323408135104
CLTC	0.92232585	0.054411132	0.3563586199982076	1.0	0.15339578884265026
NREP	0.9216136	0.30175066	0.35673016435738925	1.0	0.063553706363921
WARS2	0.92058474	0.69800574	0.35726727026528826	1.0	0.03818280169054532
ARF1	0.92055833	0.057454158	0.35728104890443024	1.0	0.5364393996026083
HSPB2	0.9202682	0.29979432	0.35743263601954645	1.0	0.10812941973509375
CD24	0.92000437	0.9982443	0.35757047762122374	1.0	0.04418361251229009
CAMK2G	0.91974056	0.68902165	0.3577083526817524	1.0	0.0305440465230069
TNKS2	0.9185798	0.16992138	0.35831540040171206	1.0	0.05850984199004029
RSPRY1	0.9185798	0.15322265	0.35831540040171206	1.0	0.06393996928115885
TLK1	0.91834235	0.38407728	0.3584396490378897	1.0	0.06124699504113531
SLC25A39	0.91794664	0.23388714	0.3586467903066859	1.0	0.09121603191278514
CSGALNACT1	0.917762	0.17675652	0.35874348198678185	1.0	0.07830647271896717
FUT11	0.9170761	0.59077686	0.359102765992685	1.0	0.05853722724534787
GTF2A1	0.91686505	0.648975	0.3592133604001957	1.0	0.03486207880684019
COL16A1	0.9167859	0.02668158	0.3592548388208129	1.0	0.1292343874048821
CRYAB	0.9164166	0.13640879	0.35944844457721736	1.0	0.43721936501724534
HDAC1	0.91623193	0.45898363	0.35954527203286846	1.0	0.0799149713154064
SLC5A3	0.9161	0.7989213	0.3596144445324013	1.0	0.030314378258561727
SH3BP4	0.9158362	0.21791151	0.35975281460864283	1.0	0.05606179656207478
ICMT	0.9158362	0.25126255	0.35975281460864283	1.0	0.04596698919384174
APRT	0.91575706	0.06414145	0.35979433215139967	1.0	0.38144532248726704
SSBP4	0.915546	0.23144367	0.3599050603098065	1.0	0.11132315422324345
NPHP3	0.91549325	0.4826503	0.35993274569276257	1.0	0.050013597129478816
PYURF	0.9149656	0.072261214	0.3602096730726828	1.0	0.3809912410554894
CMIP	0.91435885	0.33116636	0.3605283048691178	1.0	0.0928341950732531
CCDC28B	0.9140423	0.2501532	0.3606946177416832	1.0	0.05472174170573068
SDF4	0.91396314	0.07348175	0.3607362034803916	1.0	0.3118838254017283
DTD1	0.91290796	0.23346467	0.361290967424188	1.0	0.061217670197185034
LTBP3	0.91288155	0.15944478	0.3613048433737762	1.0	0.1925281978690855
DTNBP1	0.91261774	0.7188446	0.3614436212488713	1.0	0.04362166304803103
CYFIP1	0.911668	0.40325433	0.36194349826894223	1.0	0.06991854825574108
EXT1	0.91150975	0.18280792	0.3620268532039914	1.0	0.09720323603150482
GLTP	0.9103226	0.22808579	0.3626523985583239	1.0	0.07481812535238343
AC093323.3	0.90997964	0.7814139	0.3628332375905552	1.0	0.029950757631511633
FARP1	0.9095839	0.4184303	0.3630419681505006	1.0	0.06642306825540749
COX8A	0.9093993	0.091622084	0.3631394014609617	1.0	0.5494202969118829
SH3RF1	0.90860784	0.3824392	0.36355715812967115	1.0	0.04108770440979213
HINT3	0.90850234	0.49195954	0.3636128817253672	1.0	0.037697267463251055
CDK2AP2	0.90813303	0.12617128	0.36380795638077057	1.0	0.07771294101605862
C3orf14	0.9078164	0.52650994	0.3639752153128548	1.0	0.04167040351605242
EXOSC10	0.9075526	0.50931454	0.36411463448032866	1.0	0.042821619942351605
SEZ6L2	0.9073416	1.2529453	0.3642261938506508	1.0	0.026350286945807988
MAP3K3	0.9070514	0.9856507	0.36437962286919434	1.0	0.027911370073998857
DYNC1LI2	0.90639186	0.070448644	0.36472847539240383	1.0	0.15806782828247373
CMTM3	0.9058379	0.1655914	0.3650216727196536	1.0	0.12888026565663405
P2RX4	0.9045452	0.3379237	0.36570637212631296	1.0	0.04362398150756441
STK16	0.9045452	0.45569572	0.36570637212631296	1.0	0.053444240034040566
ZNF32	0.90449244	0.16489527	0.3657343360578469	1.0	0.07757178322410874
GSTO1	0.90338445	0.0854262	0.36632188687697465	1.0	0.40952456757693173
LRPPRC	0.9030679	0.2285731	0.36648986661889227	1.0	0.058961089795398956
SMUG1	0.9028305	0.45193765	0.3666158829449099	1.0	0.043228445994391324
RPL12	0.90227646	0.025591929	0.36691002609627477	1.0	2.3228761940732765
PNPLA2	0.90177524	0.11806758	0.36717628233876975	1.0	0.09861515154728015
COX6C	0.9013795	0.060757145	0.36738656966585614	1.0	0.9746305151278348
PCNP	0.90101016	0.08571646	0.36758290552272543	1.0	0.32433183587398184
TIMM17B	0.9008519	0.3067395	0.36766706946549677	1.0	0.08031474246104248
SHF	0.90027153	1.707706	0.3679757732688409	1.0	0.0196643391651681
MAPRE3	0.9002188	0.5849958	0.3680038452515475	1.0	0.03178188444222694
PGAM1	0.89829296	0.087891586	0.3690293850225239	1.0	0.38248030071268235
SAV1	0.8982138	0.20024945	0.36907156848294564	1.0	0.09206103592797658
RBM7	0.8973696	0.19408719	0.36952171197552885	1.0	0.15587898373013984
MID1IP1	0.8972641	0.28666082	0.3695780038993638	1.0	0.05037618343731288
TLE4	0.8971058	0.13048992	0.369662451779009	1.0	0.15268970767702553
SPESP1	0.8970003	1.0968481	0.3697187570278557	1.0	0.02228745909727234
SDHA	0.8970003	0.089882314	0.3697187570278557	1.0	0.13804812696790406
BTF3L4	0.896842	0.08078112	0.36980322489444495	1.0	0.19386225871088228
TMED4	0.89681566	0.13436183	0.36981730403807234	1.0	0.15804474287534706
CCNI	0.89668375	0.05219076	0.36988770475264887	1.0	0.8150586342670136
DNAJC12	0.89668375	0.5849768	0.36988770475264887	1.0	0.03258759792617349
CCNY	0.89636713	0.22285452	0.3700567004422428	1.0	0.06762079621390849
SKA2	0.8963144	0.34208468	0.3700848710535197	1.0	0.07585338053695276
ZNF451	0.8961033	0.19557603	0.3701975668209522	1.0	0.09634811157528086
AHCY	0.89578676	0.1592813	0.37036665043737493	1.0	0.07121872993667117
PARP9	0.895734	0.48396668	0.37039483570252874	1.0	0.048510311060171236
UBE2Q1	0.8951009	0.4211568	0.3707331627819981	1.0	0.04986274293041036
YWHAZ	0.8945205	0.07971992	0.3710434644230447	1.0	0.5200470328890417
TMA7	0.89441496	0.04970521	0.371099900216192	1.0	1.0435075482042895
SGCE	0.89430946	0.09522889	0.371156341336089	1.0	0.2186079236525265
PBX1	0.8932542	0.16217451	0.371721045478572	1.0	0.2296249903413158
TTC8	0.8932015	0.33933833	0.3717492946658184	1.0	0.03581054725377549
MRPL49	0.8930959	0.26649612	0.37180579703426697	1.0	0.04978628639358171
MAP3K7CL	0.89119655	0.6249681	0.37282375014618807	1.0	0.03247214868424119
COL5A2	0.89101183	0.07967074	0.3729228098075231	1.0	0.37496468749525047
PAIP1	0.8908272	0.19795667	0.37302188576940654	1.0	0.12577290178433662
GSE1	0.8907744	0.17911099	0.37305019618096835	1.0	0.05184458378496388
GRWD1	0.89019406	0.20445022	0.37336169852309653	1.0	0.07125705959598404
ADAM10	0.88969284	0.48092806	0.37363085282202746	1.0	0.05112356508173962
GJC1	0.8889014	1.3354096	0.37405607772161964	1.0	0.024850825908729217
PMEPA1	0.8887695	0.112025976	0.3741269776334951	1.0	0.2004113051152726
SLC35E2B	0.8887695	0.6143834	0.3741269776334951	1.0	0.03643356353185274
ACBD6	0.88771427	0.16574927	0.374694476147551	1.0	0.08594378571868228
MCAM	0.8871339	1.3813633	0.37500682704006094	1.0	0.02986998975435532
ASAH1	0.88692284	0.10205615	0.3751204490672083	1.0	0.2573448930180745
KHDRBS3	0.88634247	1.2846795	0.3754330193119566	1.0	0.025551579920459522
VEZT	0.88634247	0.17801476	0.3754330193119566	1.0	0.0672724875516476
C1QTNF4	0.88607866	1.6516997	0.3755751498647991	1.0	0.01881119780313048
MRPL19	0.8858676	0.15012912	0.3756888782310267	1.0	0.07465230005529323
EIF2A	0.8857093	0.09825175	0.37577418846062216	1.0	0.11169207943551594
KPNA4	0.8856302	0.16937405	0.3758168480607683	1.0	0.11346328208832657
LAYN	0.88541913	0.6245429	0.3759306216128734	1.0	0.029037022792157523
POLD4	0.8851553	0.12765323	0.37607286845289345	1.0	0.03879446180444375
PHLDB3	0.8843903	0.49393612	0.3764855721409288	1.0	0.036390938419519105
SPSB3	0.8841265	0.10121378	0.37662794852718573	1.0	0.10743150461604162
CAPN1	0.8839682	0.071405776	0.37671339030069506	1.0	0.09931962007912559
PAG1	0.883889	0.59236705	0.3767561156708834	1.0	0.05238848139225733
PUSL1	0.88370436	0.98015046	0.3768558198246351	1.0	0.024733158387704433
ELP2	0.8829657	0.13309933	0.37725479915252536	1.0	0.10279169564626697
FAM162B	0.8828602	0.3191363	0.3773118174498493	1.0	0.08236803357477883
R3HCC1	0.8827019	0.25522608	0.3773973548561689	1.0	0.0771441920757703
PEAR1	0.88243806	0.45650092	0.3775399437597562	1.0	0.05737196338208155
ZNF131	0.88243806	0.3086032	0.3775399437597562	1.0	0.07866602775751762
ELAC2	0.8811191	0.32530627	0.3782533861998889	1.0	0.03265114973560761
B3GALNT1	0.88106626	0.7163372	0.378281941156424	1.0	0.02778328655862799
ZFP91	0.88043314	0.31958705	0.37862470417088334	1.0	0.06813760507598615
RPPH1	0.88043314	0.8281168	0.37862470417088334	1.0	0.04159540740221126
ANKRD54	0.8799583	0.65981466	0.37888190185725	1.0	0.04427447809729343
HNRNPL	0.87921965	0.11088963	0.3792822008014135	1.0	0.11481373483917923
ZNF331	0.8791669	0.2788579	0.3793108035348979	1.0	0.09874414074515615
WNK1	0.87797976	0.19827028	0.3799547157779799	1.0	0.07012978890463847
CKLF	0.8776368	0.076408334	0.3801408598924	1.0	0.08548435507976232
ETNK1	0.8776104	0.36306834	0.38015518099148116	1.0	0.0654472587455941
TIAL1	0.8772675	0.17219166	0.3803413854512975	1.0	0.11382209392995747
POLR3D	0.8772675	0.22319894	0.3803413854512975	1.0	0.05481331231657492
GUCY1A3	0.8772411	0.12105052	0.38035571119210765	1.0	0.204550226462619
DYNLT3	0.87710917	0.18664329	0.38042734486913576	1.0	0.15445757727814155
GPR68	0.8759748	1.5540925	0.3810437365935472	1.0	0.017816707141282834
UBR2	0.87571096	0.44892395	0.3811871713403079	1.0	0.04058198059672904
TAPBPL	0.8747349	0.39872423	0.38171816803800585	1.0	0.051771728014225346
UBFD1	0.87394345	0.5923018	0.38214903887729224	1.0	0.032530654839860375
CAP1	0.8737852	0.10106405	0.3822352488214996	1.0	0.2866399604116365
SRSF9	0.87262446	0.084379874	0.3828678193983873	1.0	0.3453196135538095
ZNF219	0.87125266	1.371241	0.38361622927902705	1.0	0.020365160839805815
TMEM126A	0.87125266	0.01787199	0.38361622927902705	1.0	0.12596357882714368
FAM98C	0.87009186	0.54482335	0.3842501982634855	1.0	0.03744501182332964
CTBS	0.86982805	0.23410648	0.3843943714722182	1.0	0.054675074584908036
CLOCK	0.8697753	0.30927318	0.38442321008446956	1.0	0.055384237022189205
NDUFA4L2	0.86972255	0.13240351	0.3844520500201769	1.0	0.19356351303623157
ALDH16A1	0.86961704	0.34327263	0.3845097338618815	1.0	0.0452089110676192
RP11-14N7.2	0.86956424	0.5308859	0.3845385777678396	1.0	0.04125547864709144
CTTNBP2NL	0.868298	0.27092478	0.3852312284790139	1.0	0.058648582704444154
HDAC8	0.86808693	0.709563	0.3853467443542796	1.0	0.031016067476277394
FBXO17	0.86708444	0.22111908	0.3858957337776381	1.0	0.08994625196770702
KMT2A	0.8670317	0.11404334	0.3859246411834939	1.0	0.08980561836782255
DCAF11	0.866082	0.61010325	0.3864452006047513	1.0	0.030990598307976795
KLHDC8B	0.8652906	0.68684477	0.38687932733908126	1.0	0.04698465082958232
RUSC1	0.86407703	0.47085643	0.3875455659191115	1.0	0.04175050809959313
PDGFC	0.86386603	0.7898381	0.3876615048552373	1.0	0.026555057468905595
EFR3A	0.86339116	0.15047249	0.3879224447505847	1.0	0.08942576059804912
RPS17	0.86299545	0.026190467	0.3881399764027471	1.0	2.015335474928048
EPN1	0.86273164	0.29633948	0.38828503878209275	1.0	0.060358269001522385
MRPL16	0.8623359	0.23822206	0.38850269426151995	1.0	0.1007942031066518
RBM33	0.86201936	0.6359782	0.38867687213048807	1.0	0.04872926686329258
TMEM167B	0.86146533	0.32411262	0.3889817977861896	1.0	0.06254242571533243
ADGRL2	0.86146533	0.9903068	0.3889817977861896	1.0	0.03468741603871243
HNRNPDL	0.8612807	0.06877199	0.38908347201934046	1.0	0.7309358662047437
ADRM1	0.8611488	0.08057595	0.3891561063731547	1.0	0.31892507643736107
EPB41L1	0.86101687	1.1918283	0.38922874897790205	1.0	0.025237477925865174
SLAIN2	0.86075306	0.2628736	0.3893740589388882	1.0	0.07273279952440598
NLGN2	0.86064756	0.47385526	0.38943219216337543	1.0	0.04839909958639057
ARID4B	0.86048925	0.16024214	0.38951940189968126	1.0	0.17954978279554193
IDH3G	0.860331	0.13596457	0.38960662351497344	1.0	0.17850960691307052
NMT1	0.8599089	0.045393184	0.3898392725598113	1.0	0.2499374557150655
ZFAND2A	0.8595923	0.27678967	0.3900138147695722	1.0	0.09065358707575001
GNL1	0.859223	0.09183565	0.3902175073858768	1.0	0.14873047927072675
TM9SF2	0.85885364	0.19273537	0.3904212646518401	1.0	0.15341772385696198
AKIP1	0.8586954	0.38437608	0.3905086089833034	1.0	0.05394688872157427
DCTN1	0.8586954	0.2765411	0.3905086089833034	1.0	0.05342088791595717
SMNDC1	0.85790396	0.19252703	0.390945508716835	1.0	0.07228763127762095
STT3B	0.8576929	0.17489658	0.3910620654316498	1.0	0.10297398923446792
CENPB	0.8573236	0.25680155	0.39126609045410043	1.0	0.043610608745516484
GALK1	0.8571389	0.11718497	0.3913681271952827	1.0	0.06495071136210986
CHMP5	0.8565849	0.057917636	0.3916743343275818	1.0	0.2924122313756219
MED1	0.8560573	0.59426284	0.39196609529502113	1.0	0.04662445514971159
COPZ2	0.8557935	0.07248485	0.3921120252086031	1.0	0.11556068943513706
FUOM	0.8557671	0.4315303	0.3921266200122354	1.0	0.046905005554994245
NAPRT	0.8554769	0.031839997	0.3922871845981638	1.0	0.09174577249053302
GMPR2	0.85413146	0.3521411	0.3930321412299814	1.0	0.0570010159722269
EPN2	0.85405236	0.2650415	0.39307598888712014	1.0	0.0506780796961586
DBP	0.8531026	0.5518321	0.3936023919311118	1.0	0.028461030560156024
MMP11	0.8529971	1.6826717	0.39366090749788407	1.0	0.028239260066433
CNPY4	0.85275966	0.1412171	0.39379258678135387	1.0	0.08683375917480016
LIMD2	0.85215294	0.5032168	0.39412922163931063	1.0	0.04105611325227237
SHC1	0.8517836	0.17817542	0.39433421505696864	1.0	0.12481228744839513
DLGAP4	0.85125595	0.1532145	0.39462717468077	1.0	0.09601929464454881
SLC25A36	0.8508339	0.08802628	0.3948616371389332	1.0	0.11945280917686166
LARP7	0.8503326	0.108172104	0.3951401706915838	1.0	0.18848719971569772
DNAJB11	0.8500952	0.107614174	0.39527214908298525	1.0	0.186966792596453
DEDD2	0.85006887	0.29582956	0.39528681499321916	1.0	0.031335609309035665
SERP2	0.84980506	0.7100169	0.39543349218426627	1.0	0.030360719060816645
UNC5B	0.84935653	0.3904835	0.3956829188822232	1.0	0.026553201774249476
DUT	0.8493038	0.09801506	0.3957122694474322	1.0	0.3289795033625757
ZNF275	0.8491983	0.3720335	0.39577097452356913	1.0	0.050353743915175046
PVRL2	0.84856516	0.09061931	0.3961233154509417	1.0	0.2416453617448601
ABCC9	0.8480903	0.22759303	0.39638769540928365	1.0	0.06888779041296955
COPRS	0.8476682	0.019895436	0.3966227892182622	1.0	0.19815978630158684
TRIM24	0.8476682	1.0914327	0.3966227892182622	1.0	0.019492037045798726
RPS6KB2	0.84729886	0.3381836	0.39682856531472754	1.0	0.06869309546784441
HSPA5	0.84716696	0.084733605	0.39690207238637565	1.0	0.7005793125341598
CBFB	0.84687674	0.032171253	0.3970638168584919	1.0	0.07995613872690312
MRPL12	0.8456896	-0.016010081	0.3977259127185965	1.0	0.17400835187274397
EXOC3	0.8447135	0.35993773	0.39827080086823086	1.0	0.04069239045726613
PVRL3	0.8445816	0.5154839	0.39834446887765684	1.0	0.04461951804326867
ARHGEF17	0.8439749	0.32444814	0.39868344742598194	1.0	0.048684433028498814
PRRT2	0.8439485	1.3678403	0.3986981895627092	1.0	0.035904856016269526
GFRA1	0.8437638	0.5486632	0.39880139370988454	1.0	0.046894505837504284
HTRA2	0.8433945	0.19795085	0.3990078502489979	1.0	0.0677295478499693
BAZ2A	0.8429724	0.17559378	0.3992438793376084	1.0	0.08313145374342137
TMEM5	0.8427086	0.16341993	0.39939144017353634	1.0	0.06383027872661276
OBFC1	0.84191716	0.4760907	0.39983431951974113	1.0	0.05056631701657089
SLC9A3R1	0.8412313	0.9560795	0.40021838706923274	1.0	0.02708786942168448
SEC24C	0.8406509	0.9252819	0.4005435404453732	1.0	0.025848487729746756
AHCYL1	0.8405981	0.08259073	0.40057310771208965	1.0	0.2439291226157216
CRIPT	0.8405981	-0.080549285	0.40057310771208965	1.0	0.08571128737245695
ATPAF1	0.8404662	0.13400987	0.40064703161609905	1.0	0.06597287619008758
UBE2D4	0.8402288	0.469445	0.40078011529628843	1.0	0.04669915738308938
TBK1	0.8394901	0.3059938	0.40119432320381254	1.0	0.0375045623900157
ATG101	0.83906806	0.08776746	0.40143112879728415	1.0	0.20245083689771481
PHB	0.83830297	0.108241916	0.40186055273026333	1.0	0.23790381829380985
ZNF639	0.8379073	0.22886227	0.40208277666360503	1.0	0.047958052234922575
PIGH	0.8378809	0.3447258	0.4020975942128767	1.0	0.05879015409845001
ARHGAP29	0.8378545	0.26068056	0.40211241208967896	1.0	0.11047865658726277
AC140912.1	0.83780175	0.80763394	0.4021420488258619	1.0	0.0348506883474025
EIF2B3	0.83780175	0.34132677	0.4021420488258619	1.0	0.05357535792283201
DHX9	0.83753794	0.16064206	0.40229025215755554	1.0	0.10730366836307703
EIF4G3	0.83753794	0.34545127	0.40229025215755554	1.0	0.06022357597998396
HMGN2	0.836641	0.06604661	0.4027943884296744	1.0	0.73114822458868
PSMB10	0.83658826	0.24826072	0.40282405529156673	1.0	0.04274498206779365
SRI	0.83653545	0.089949295	0.402853723462976	1.0	0.37837098894664645
NXPE3	0.83619255	0.93477714	0.40304659849489455	1.0	0.022772102853955107
SF3A3	0.8361134	0.07809798	0.40309111597387726	1.0	0.09784667313408404
METAP2	0.8359551	0.043825023	0.4031801597694893	1.0	0.4187893873903253
ZSWIM7	0.83579683	0.06372111	0.4032692153480699	1.0	0.09990777236304496
NR1H3	0.8354011	0.6981615	0.40349190584059647	1.0	0.04124608876278388
CERS5	0.8350054	0.32749778	0.40371466996195116	1.0	0.07941139511193157
C6orf48	0.8348999	0.060325682	0.4037740861613911	1.0	0.6115283003904908
C14orf166	0.8348471	0.06287176	0.4038037962242026	1.0	0.407965529249936
UGGT2	0.8332643	0.33405778	0.404695706538447	1.0	0.0613498337910791
B4GALT3	0.8328422	0.22216539	0.4049337481237216	1.0	0.08098570497051573
LTA4H	0.8327894	0.2915067	0.40496350920695856	1.0	0.07667955551631322
YARS	0.8327894	0.27698174	0.40496350920695856	1.0	0.04543075748866966
PAPSS1	0.83260477	0.16419482	0.4050676832963406	1.0	0.054355958775964476
S100PBP	0.8323673	0.44675517	0.40520164494829514	1.0	0.03675811272987211
MEIS1	0.83205074	0.0862433	0.4053803016703046	1.0	0.10021819682258484
SPRY2	0.83178693	0.2370027	0.40552921822445165	1.0	0.08322830643743219
SH3GLB2	0.83168143	0.46168754	0.40558879399687475	1.0	0.03140547513213111
RASGRP2	0.8316287	1.0821483	0.4056185838438622	1.0	0.02279553734197039
TPTEP1	0.8315759	1.5969906	0.40564837499799933	1.0	0.0160262184315974
CST2	0.8312593	2.4079816	0.4058271493715355	1.0	0.01769977650307408
MRPS18C	0.83107466	0.05574827	0.4059314561515057	1.0	0.17120460989609648
FAM129A	0.8309955	1.4633092	0.40597616395807445	1.0	0.01983524956678215
MVP	0.8307317	0.080371805	0.4061252112156707	1.0	0.25673087749675033
ACOT7	0.8307317	0.47224727	0.4061252112156707	1.0	0.032648335876726234
SYT11	0.83044153	0.9214298	0.40628920093026366	1.0	0.027208858548263187
RBBP4	0.8303096	0.11021719	0.40636375477560394	1.0	0.1698947977853367
MOB2	0.8298875	0.2648506	0.40660238195203435	1.0	0.0870604250460933
CDC14B	0.8297556	0.6250964	0.4066769700904944	1.0	0.028526918652265525
FKBP8	0.8282519	0.051534098	0.4075278517996689	1.0	0.43116435746844545
RNF139	0.82793534	0.1651813	0.40770711993010944	1.0	0.14043882146066347
PRRC2B	0.8276188	0.14456837	0.4078864350527517	1.0	0.09774594256058386
PPP1R12B	0.827012	0.30684134	0.4082302537002277	1.0	0.0742733404080573
CLU	0.82680094	0.18442087	0.4083498832483128	1.0	1.0649636657307213
MTX2	0.8265108	0.21546474	0.408514407963819	1.0	0.06208106168177333
PAPLN	0.8259304	0.6491982	0.40884357578555997	1.0	0.026764734952730438
DNAJC17	0.8259304	0.57116044	0.40884357578555997	1.0	0.0370812282608681
PDCD6	0.8258776	0.071078725	0.40887350795955235	1.0	0.23969803350109706
MPHOSPH10	0.82461137	0.119241394	0.4095922713679724	1.0	0.14116726998317683
IFI27L2	0.82418925	0.07901693	0.4098320260592282	1.0	0.44930411550698907
DUSP2	0.82384634	0.66118133	0.41002688817206123	1.0	0.04269869143236488
ZCCHC7	0.8236616	0.40317574	0.4101318367330993	1.0	0.056968094820055326
PRSS23	0.82323956	0.10180774	0.4103717791033118	1.0	0.1747813019772687
MSI2	0.8230285	0.4459435	0.4104917815607283	1.0	0.0330405623017812
C9orf114	0.8225273	0.4920299	0.4107768709404186	1.0	0.02979532097045505
API5	0.82197326	0.25962305	0.4110921065019073	1.0	0.0684578725985548
WBSCR16	0.82173586	0.1958704	0.41122725141225436	1.0	0.04989568669950372
BAD	0.8215512	0.055722706	0.4113323823513214	1.0	0.25194975185545204
ATP13A1	0.8204432	0.45831725	0.41196350291306183	1.0	0.03572985998478328
NBL1	0.8204168	0.0068950937	0.41197853658987793	1.0	1.610540784190334
PTPRK	0.8198892	0.46765587	0.4122792784517192	1.0	0.059521210072529376
CCDC71	0.8197837	0.6599766	0.41233944243997867	1.0	0.03400395872369303
DDX42	0.8197309	0.10767674	0.4123695263859163	1.0	0.08938197225124012
ERH	0.8194407	0.05484167	0.41253501134622816	1.0	0.6411073136061167
TMED7	0.8193352	0.15546817	0.41259519745330464	1.0	0.11271662231077491
MAN1B1	0.81922966	0.07014938	0.4126553887642309	1.0	0.07578674311493944
NAP1L4	0.81886035	0.13730267	0.4128660993296073	1.0	0.10418304957734822
DUOX1	0.81857014	0.5230094	0.4130317023435017	1.0	0.038058207992209894
EPHB2	0.8179106	0.7637051	0.41340821913561376	1.0	0.024215471568645154
MT-ND2	0.8176732	0.064955235	0.4135438149168611	1.0	2.177277348063325
CA11	0.81759405	0.47632033	0.4135890193611441	1.0	0.04915443804525046
MSANTD3	0.8171192	0.10168301	0.4138603074508779	1.0	0.10543832160870852
IL32	0.8165388	0.057116717	0.4141920247585549	1.0	0.4802121861160118
BRD3	0.8161695	0.2487898	0.4144031994610037	1.0	0.07529250971433984
PRPF31	0.8159057	0.08339774	0.4145540775135943	1.0	0.12421702712420357
RBMX2	0.8158793	0.11071262	0.41456916710524905	1.0	0.10871897997760249
GLOD4	0.81572104	0.16628264	0.4146597114755435	1.0	0.0780137591715417
ARHGAP6	0.8155627	0.6422278	0.41475026753734556	1.0	0.041955096986212935
TMEM39B	0.8154572	0.25460386	0.41481064474012086	1.0	0.044695916367743393
PODXL2	0.8154045	1.4773324	0.414840835289896	1.0	0.022656907732331432
VPS41	0.81521976	0.47430187	0.41494651244266434	1.0	0.03596645169398633
CCT7	0.8151934	0.116002336	0.4149616104775913	1.0	0.28392621942947127
PPP1R8	0.81500876	0.19765009	0.4150673058133061	1.0	0.0649791497282923
PPAT	0.8148241	0.3233236	0.41517301705780285	1.0	0.030944722363736923
CDK7	0.8143756	0.72693443	0.4154298105909032	1.0	0.03628038882316642
SRRT	0.8135842	0.1796457	0.4158832044703291	1.0	0.06376603093372556
TMEM185A	0.8135842	0.47554922	0.4158832044703291	1.0	0.02376033814308689
ACTN4	0.8133204	0.15234372	0.41603440066375064	1.0	0.19665786707150212
COQ7	0.8126609	0.3866113	0.41641253308292947	1.0	0.043434637097228994
DGCR14	0.81250256	0.6059392	0.41650331503045546	1.0	0.035286630440864386
CLDND1	0.81213325	0.05677504	0.41671518497974624	1.0	0.15720330399619775
CHRD	0.81200135	0.5906771	0.4167908682226501	1.0	0.037474976518960215
MIR4435-2HG	0.8115792	0.22227369	0.4170331090739714	1.0	0.36587297932385926
LAGE3	0.8107878	-0.019275896	0.41748753436063446	1.0	0.14481179595668406
OSGEP	0.8099436	0.076669805	0.41797257616889505	1.0	0.06896399138118872
RAB7B	0.80962706	0.7510214	0.4181545523845708	1.0	0.02615965544182552
HN1	0.8095743	0.116453215	0.41818488628915473	1.0	0.13542730285892288
DNM1	0.80920494	0.47601566	0.41839725989987675	1.0	0.03441667066136654
KRR1	0.80762213	0.081013516	0.41930815140642497	1.0	0.13271740294680415
FGD4	0.8075166	0.9224737	0.41936891894414885	1.0	0.03284867594964272
MED27	0.8073056	0.36558995	0.419490469554351	1.0	0.06288559410828393
TDG	0.80690986	0.070589036	0.4197184327707859	1.0	0.18431902567048436
TMEM25	0.8060393	0.5206586	0.4202202080895856	1.0	0.030858957537399177
SRA1	0.80588096	0.117733166	0.4203114778119691	1.0	0.1747393384695026
MORC4	0.8058282	0.21831113	0.4203419036401356	1.0	0.046816076591581345
LUC7L2	0.804773	0.12777844	0.42095069182755374	1.0	0.12417739268039292
CLPTM1	0.80276805	0.091667324	0.4221088141162035	1.0	0.13536021979517499
ITGAE	0.80266255	0.04471472	0.4221698196113062	1.0	0.11650416954028094
EIF1AD	0.8019766	0.58239377	0.4225664812729869	1.0	0.050462386489408234
RHBDD3	0.8007103	0.25592002	0.4232993530777578	1.0	0.045636122402563976
BAIAP2	0.7999189	0.1725953	0.42375777551677885	1.0	0.10502359172543134
RBMS3	0.79902196	0.07626855	0.424277671891952	1.0	0.21892128401226857
ELMSAN1	0.7987318	0.21742591	0.42444595347001857	1.0	0.08406062300790396
COX17	0.798468	0.07430024	0.42459897057402785	1.0	0.29022970607435017
SPOCK1	0.79836243	3.0798202	0.4246601864417241	1.0	0.011711244097374876
SEPT9	0.7980195	0.099616684	0.4248591736287253	1.0	0.08186006907386618
SESN2	0.79712254	0.43827996	0.425379859141931	1.0	0.03436818341601507
STK11	0.7970698	0.66769284	0.42541049930060837	1.0	0.034721833212411825
IFT27	0.7968587	0.16003421	0.42553307282090247	1.0	0.09780552315873171
F3	0.79627836	0.58052385	0.4258702562940806	1.0	0.0481263700673253
SLCO3A1	0.7961201	0.13292491	0.42596224247543946	1.0	0.09039572189842397
JAG1	0.7957244	0.24047612	0.4261922586431026	1.0	0.06756951950722317
AMOTL1	0.7953814	0.15629004	0.4263916645834934	1.0	0.061286439604764785
TAF11	0.79527587	0.20264968	0.4264530312023731	1.0	0.11472283150887161
NRAS	0.79527587	0.5008808	0.4264530312023731	1.0	0.043843742433710524
NFKBIL1	0.7950121	0.08400002	0.4266064702807465	1.0	0.06095468541076005
ATP6V1G1	0.79480106	0.058860227	0.42672924471629303	1.0	0.6682802409473544
EIF4A2	0.7945636	0.07224995	0.4268673905747271	1.0	0.7235520012955409
AQP1	0.7943262	1.0759484	0.4270055624969855	1.0	0.023005444648107783
CCNB1IP1	0.7940096	0.16761734	0.42718983226542384	1.0	0.053519895014039434
SAMM50	0.7939569	0.29571447	0.4272205483973802	1.0	0.07008582902868356
ACSL3	0.79390407	0.13294683	0.4272512658160761	1.0	0.1490801102080523
BOC	0.793482	0.10444568	0.42749705148447115	1.0	0.05860767122347663
CUL3	0.7931918	0.29432186	0.42766607689210356	1.0	0.06473935631914486
ECSIT	0.79316545	0.16563606	0.4276814447677517	1.0	0.07064277296138675
CAMK1	0.7929544	0.08162606	0.4278043993489844	1.0	0.08753662056513263
TAF2	0.79290164	0.3705312	0.42783514120971555	1.0	0.04116432676387729
CNTN4	0.7927961	1.9704745	0.42789662878946333	1.0	0.018867435034860686
LYRM4	0.79253227	0.12879698	0.4280503702440136	1.0	0.09828960781956755
MARK2	0.79226846	0.93388	0.42820414384563965	1.0	0.032141467216614455
RRP1B	0.7914771	0.47858194	0.4286656574931258	1.0	0.04865101400974389
NAA60	0.7911077	0.20899858	0.4288811294990188	1.0	0.05988117815613682
FENDRR	0.79039544	1.6904166	0.42929686045831006	1.0	0.017893667138808002
IDUA	0.7900261	0.55403346	0.42951251683351754	1.0	0.034897215390744654
BNC2	0.78981507	0.16728494	0.42963577730457836	1.0	0.1256845252010559
RAB6A	0.78926104	0.123613454	0.429959433797964	1.0	0.15262138270036768
BORCS5	0.7892083	0.68544084	0.42999026560887843	1.0	0.02627205088532149
NDUFB9	0.78915554	0.039979767	0.43002109870365335	1.0	0.5129818171439419
ATG2A	0.78815305	0.53171146	0.4306071713947687	1.0	0.030857154671804166
MBIP	0.7878629	0.23038314	0.43077691048210165	1.0	0.080200866521501
PCSK1N	0.7874408	1.4774618	0.4310238729823165	1.0	0.0225367169884563
LSM1	0.7871506	0.08855237	0.43119370732510853	1.0	0.1577712489071269
DLG5	0.78625363	0.7049623	0.43171889511082884	1.0	0.027892996097134345
CRYM	0.7861217	23.653267	0.4317961598621832	1.0	0.013106703775917243
TBC1D16	0.7858316	0.83806103	0.4319661705173894	1.0	0.032474314104679707
BCKDK	0.78540945	0.25825593	0.4322135279573146	1.0	0.09608475460105342
CCDC88A	0.7853567	0.28157607	0.4322444534044365	1.0	0.04881551231068004
TNKS	0.78445977	0.8118674	0.4327703820441985	1.0	0.033797811273448115
FKBP11	0.784407	0.08376942	0.43280133055281134	1.0	0.17919236211583958
B4GAT1	0.783299	0.22637625	0.4334515450657438	1.0	0.054322704330224826
PCGF2	0.78308797	0.2597868	0.4335754594676703	1.0	0.04655289679492863
RAE1	0.78295606	0.38396505	0.43365291636940206	1.0	0.06760665657384499
CTDNEP1	0.78292966	0.11564189	0.4336684087097388	1.0	0.10534793308127247
RAB8A	0.7823757	0.27733412	0.43399382176738655	1.0	0.0808648003504532
UBE2A	0.7819272	0.15231298	0.4342573547147518	1.0	0.18547808746598718
TBC1D23	0.7817689	0.08909019	0.4343503884124321	1.0	0.05927815913174054
ZBED6	0.7816106	0.345111	0.43444343362301774	1.0	0.04594630150543843
SPRYD4	0.78005415	0.7796231	0.4353589912250604	1.0	0.038280015458849785
ZFAS1	0.7798695	0.070248164	0.4354676905313867	1.0	0.6817304460746675
TMEM14A	0.7787615	0.035349738	0.43612021508333965	1.0	0.19479736659974153
ATG4C	0.7786296	0.8151242	0.4361979341040093	1.0	0.027531689081451857
BBIP1	0.77844495	0.33584148	0.4363067541434197	1.0	0.07018196795021613
PIK3IP1	0.77833945	0.17168574	0.4363689440471159	1.0	0.05192708428001086
PNMA1	0.778102	0.5009623	0.43650889000631243	1.0	0.05462230596363649
MIER1	0.7772578	0.053033292	0.4370066850222297	1.0	0.1143152810491046
PLRG1	0.7772314	0.23091517	0.4370222463819877	1.0	0.0858810205886222
NFATC2IP	0.77707314	0.16817783	0.4371156212409246	1.0	0.051072716569529594
MGAT2	0.7738547	0.21388562	0.43901673319568535	1.0	0.0889254286416721
RLF	0.77359086	0.1767651	0.43917277237463903	1.0	0.04674738905835399
BHLHE41	0.7734326	1.1513842	0.4392664111691639	1.0	0.02272472341631047
PRRG3	0.77295774	0.71538234	0.43954739633424245	1.0	0.026494529138962893
[truncated: 25,085 more rows]
