# Supplementary material for: An integrated cell atlas of the lung in health and disease
Source: Nat Med. 2023 Jun 8;29(6):1563–77. doi: 10.1038/s41591-023-02327-2 (PMC10287567; doi:10.1038/s41591-023-02327-2)
Supplement: Supplementary file 8 — Mapping of gene names across HLCA datasets towards Ensembl release 107 gene names. [file 41591_2023_2327_MOESM8_ESM.csv]

	new	Banovich_Kropski_2020	Barbry_Leroy_2020	Barbry_unpubl	Budinger_2020	Duong_lungMAP_unpubl	Eils_2020	Gomperts_2021	Jain_Misharin_2021	Janssen_2020	Kaminski_2020	Krasnow_2020	Lafyatis_2019	Lafyatis_Rojas_2019	Lambrechts_2021	Meyer_2019	Meyer_2021	Meyer_Nikolic_2022	Misharin_2021	Misharin_Budinger_2018	Nawijn_2021	Peer_Massague_2020	Regev_2021	Schiller_2020	Schiller_2021	Schultze_unpubl	Seibold_2020	Shalek_2018	Sheppard_2020	Sims_2019	Sun_2020	Tata_unpubl	Teichmann_Meyer_2019	Thienpont_2018	Wunderink_2021	Xu_2020	Zhang_2021
0	1-DEC							1-DEC
1	A1BG	A1BG	A1BG	A1BG	A1BG	A1BG	A1BG	A1BG	A1BG	A1BG	A1BG	A1BG	A1BG	A1BG	A1BG	A1BG	A1BG	A1BG	A1BG	A1BG	A1BG	A1BG	A1BG	A1BG	A1BG	A1BG	A1BG	A1BG	A1BG	A1BG	A1BG	A1BG	A1BG	A1BG	A1BG	A1BG	A1BG
2	A1BG-AS1	A1BG-AS1	A1BG-AS1		A1BG-AS1	A1BG-AS1	A1BG-AS1	A1BG-AS1	A1BG-AS1	A1BG-AS1	A1BG-AS1	A1BG-AS1	A1BG-AS1	A1BG-AS1	A1BG-AS1	A1BG-AS1	A1BG-AS1	A1BG-AS1	A1BG-AS1	A1BG-AS1	A1BG-AS1		A1BG-AS1	A1BG-AS1		A1BG-AS1	A1BG-AS1	A1BG-AS1	A1BG-AS1	A1BG-AS1	A1BG-AS1	A1BG-AS1	A1BG-AS1	A1BG-AS1	A1BG-AS1	A1BG-AS1	A1BG-AS1
3	A1CF	A1CF	A1CF			A1CF	A1CF	A1CF	A1CF	A1CF	A1CF	A1CF	A1CF	A1CF	A1CF	A1CF	A1CF	A1CF	A1CF	A1CF	A1CF	A1CF	A1CF		A1CF		A1CF		A1CF	A1CF	A1CF	A1CF	A1CF	A1CF		A1CF	A1CF
4	A2M	A2M	A2M		A2M	A2M	A2M	A2M	A2M	A2M	A2M	A2M	A2M	A2M	A2M	A2M	A2M	A2M	A2M	A2M	A2M	A2M	A2M	A2M	A2M	A2M	A2M	A2M	A2M	A2M	A2M	A2M	A2M	A2M	A2M	A2M	A2M
5	A2M-AS1	A2M-AS1	A2M-AS1	A2M-AS1	A2M-AS1	A2M-AS1	A2M-AS1	A2M-AS1	A2M-AS1	A2M-AS1	A2M-AS1	A2M-AS1	A2M-AS1	A2M-AS1	A2M-AS1	A2M-AS1	A2M-AS1	A2M-AS1	A2M-AS1	A2M-AS1	A2M-AS1		A2M-AS1	A2M-AS1		A2M-AS1	A2M-AS1	A2M-AS1	A2M-AS1	A2M-AS1	A2M-AS1	A2M-AS1	A2M-AS1	A2M-AS1	A2M-AS1	A2M-AS1	A2M-AS1
6	A2ML1	A2ML1	A2ML1	A2ML1	A2ML1	A2ML1	A2ML1	A2ML1	A2ML1	A2ML1	A2ML1	A2ML1	A2ML1	A2ML1	A2ML1	A2ML1	A2ML1	A2ML1	A2ML1	A2ML1	A2ML1	A2ML1	A2ML1		A2ML1	A2ML1	A2ML1	A2ML1	A2ML1	A2ML1	A2ML1	A2ML1	A2ML1	A2ML1	A2ML1	A2ML1	A2ML1
7	A2ML1-AS1	A2ML1-AS1	A2ML1-AS1		A2ML1-AS1	A2ML1-AS1	A2ML1-AS1		A2ML1-AS1	A2ML1-AS1	A2ML1-AS1	A2ML1-AS1	A2ML1-AS1	A2ML1-AS1	A2ML1-AS1	A2ML1-AS1	A2ML1-AS1	A2ML1-AS1	A2ML1-AS1	A2ML1-AS1	A2ML1-AS1		A2ML1-AS1			A2ML1-AS1	A2ML1-AS1	A2ML1-AS1		A2ML1-AS1	A2ML1-AS1	A2ML1-AS1	A2ML1-AS1			A2ML1-AS1
8	A2ML1-AS2	A2ML1-AS2	A2ML1-AS2				A2ML1-AS2		A2ML1-AS2	A2ML1-AS2		A2ML1-AS2	A2ML1-AS2	A2ML1-AS2	A2ML1-AS2	A2ML1-AS2		A2ML1-AS2	A2ML1-AS2	A2ML1-AS2	A2ML1-AS2						A2ML1-AS2			A2ML1-AS2		A2ML1-AS2	A2ML1-AS2	A2ML1-AS2		A2ML1-AS2
9	A2MP1										A2MP1													A2MP1		A2MP1				A2MP1
10	A3GALT2	A3GALT2	A3GALT2			A3GALT2	A3GALT2	A3GALT2	A3GALT2	A3GALT2	A3GALT2	A3GALT2	A3GALT2	A3GALT2	A3GALT2	A3GALT2	A3GALT2	A3GALT2	A3GALT2	A3GALT2	A3GALT2		A3GALT2			A3GALT2	A3GALT2			A3GALT2	A3GALT2	A3GALT2	A3GALT2			A3GALT2
11	A4GALT	A4GALT	A4GALT	A4GALT	A4GALT	A4GALT	A4GALT	A4GALT	A4GALT	A4GALT	A4GALT	A4GALT	A4GALT	A4GALT	A4GALT	A4GALT	A4GALT	A4GALT	A4GALT	A4GALT	A4GALT	A4GALT	A4GALT	A4GALT	A4GALT	A4GALT	A4GALT	A4GALT	A4GALT	A4GALT	A4GALT	A4GALT	A4GALT	A4GALT	A4GALT	A4GALT	A4GALT
12	A4GNT	A4GNT	A4GNT		A4GNT	A4GNT	A4GNT		A4GNT	A4GNT	A4GNT	A4GNT	A4GNT	A4GNT	A4GNT	A4GNT	A4GNT	A4GNT	A4GNT	A4GNT	A4GNT	A4GNT	A4GNT	A4GNT	A4GNT		A4GNT	A4GNT	A4GNT	A4GNT	A4GNT	A4GNT	A4GNT	A4GNT	A4GNT	A4GNT	A4GNT
13	AAAS	AAAS	AAAS	AAAS	AAAS	AAAS	AAAS	AAAS	AAAS	AAAS	AAAS	AAAS	AAAS	AAAS	AAAS	AAAS	AAAS	AAAS	AAAS	AAAS	AAAS	AAAS	AAAS	AAAS	AAAS	AAAS	AAAS	AAAS	AAAS	AAAS	AAAS	AAAS	AAAS	AAAS	AAAS	AAAS	AAAS
14	AACS	AACS	AACS	AACS	AACS	AACS	AACS	AACS	AACS	AACS	AACS	AACS	AACS	AACS	AACS	AACS	AACS	AACS	AACS	AACS	AACS	AACS	AACS	AACS	AACS	AACS	AACS	AACS	AACS	AACS	AACS	AACS	AACS	AACS	AACS	AACS	AACS
15	AACSP1							AACSP1			AACSP1															AACSP1				AACSP1
16	AADAC	AADAC	AADAC	AADAC	AADAC	AADAC	AADAC	AADAC	AADAC	AADAC	AADAC	AADAC	AADAC	AADAC	AADAC	AADAC	AADAC	AADAC	AADAC	AADAC	AADAC	AADAC	AADAC	AADAC	AADAC	AADAC	AADAC	AADAC	AADAC	AADAC	AADAC	AADAC	AADAC	AADAC	AADAC	AADAC	AADAC
17	AADACL2	AADACL2	AADACL2		AADACL2	AADACL2	AADACL2	AADACL2	AADACL2	AADACL2	AADACL2	AADACL2	AADACL2	AADACL2	AADACL2	AADACL2	AADACL2	AADACL2	AADACL2	AADACL2	AADACL2		AADACL2	AADACL2	AADACL2	AADACL2	AADACL2	AADACL2	AADACL2	AADACL2	AADACL2	AADACL2	AADACL2	AADACL2	AADACL2	AADACL2	AADACL2
18	AADACL2-AS1	AADACL2-AS1	AADACL2-AS1		AADACL2-AS1	AADACL2-AS1	RP11-454C18.2	AADACL2-AS1;RP11-454C18.2	AADACL2-AS1	AADACL2-AS1	AADACL2-AS1	AADACL2-AS1	AADACL2-AS1	AADACL2-AS1	AADACL2-AS1	AADACL2-AS1	AADACL2-AS1	AADACL2-AS1	AADACL2-AS1	AADACL2-AS1	AADACL2-AS1		AADACL2-AS1	RP11-454C18.2		AADACL2-AS1	AADACL2-AS1	RP11-454C18.2	AADACL2-AS1	AC069067.1;AADACL2-AS1	AADACL2-AS1	AADACL2-AS1	AADACL2-AS1			RP11-454C18.2
19	AADACL3					AADACL3	AADACL3			AADACL3	AADACL3		AADACL3		AADACL3		AADACL3	AADACL3					AADACL3					AADACL3		AADACL3		AADACL3		AADACL3		AADACL3	AADACL3
20	AADACL4				AADACL4	AADACL4	AADACL4			AADACL4	AADACL4		AADACL4		AADACL4		AADACL4	AADACL4					AADACL4						AADACL4	AADACL4	AADACL4	AADACL4		AADACL4		AADACL4	AADACL4
21	AADACP1							LOC201651			AADACP1															AADACP1				AADACP1
22	AADAT	AADAT	AADAT	AADAT	AADAT	AADAT	AADAT	AADAT	AADAT	AADAT	AADAT	AADAT	AADAT	AADAT	AADAT	AADAT	AADAT	AADAT	AADAT	AADAT	AADAT	AADAT	AADAT	AADAT	AADAT	AADAT	AADAT	AADAT	AADAT	AADAT	AADAT	AADAT	AADAT	AADAT	AADAT	AADAT	AADAT
23	AAGAB	AAGAB	AAGAB	AAGAB	AAGAB	AAGAB	AAGAB	AAGAB	AAGAB	AAGAB	AAGAB	AAGAB	AAGAB	AAGAB	AAGAB	AAGAB	AAGAB	AAGAB	AAGAB	AAGAB	AAGAB	AAGAB	AAGAB	AAGAB	AAGAB	AAGAB	AAGAB	AAGAB	AAGAB	AAGAB	AAGAB	AAGAB	AAGAB	AAGAB	AAGAB	AAGAB	AAGAB
24	AAK1	AAK1	AAK1	AAK1	AAK1	AAK1	AAK1	AAK1	AAK1	AAK1	AAK1	AAK1	AAK1	AAK1	AAK1	AAK1	AAK1	AAK1	AAK1	AAK1	AAK1	AAK1	AAK1	AAK1	AAK1	AAK1	AAK1	AAK1	AAK1	AAK1	AAK1	AAK1	AAK1	AAK1	AAK1	AAK1	AAK1
25	AAMDC	AAMDC	AAMDC	AAMDC	AAMDC	AAMDC	AAMDC	AAMDC	AAMDC	AAMDC	AAMDC	AAMDC	AAMDC	AAMDC	AAMDC	AAMDC	AAMDC	AAMDC	AAMDC	AAMDC	AAMDC	AAMDC	AAMDC	AAMDC	AAMDC	AAMDC	AAMDC	AAMDC	AAMDC	AAMDC	AAMDC	AAMDC	AAMDC	AAMDC	AAMDC	AAMDC	AAMDC
26	AAMP	AAMP	AAMP	AAMP	AAMP	AAMP	AAMP	AAMP	AAMP	AAMP	AAMP	AAMP	AAMP	AAMP	AAMP	AAMP	AAMP	AAMP	AAMP	AAMP	AAMP	AAMP	AAMP	AAMP	AAMP	AAMP	AAMP	AAMP	AAMP	AAMP	AAMP	AAMP	AAMP	AAMP	AAMP	AAMP	AAMP
27	AANAT	AANAT	AANAT		AANAT	AANAT	AANAT	AANAT	AANAT	AANAT	AANAT	AANAT	AANAT	AANAT	AANAT	AANAT	AANAT	AANAT	AANAT	AANAT	AANAT	AANAT	AANAT	AANAT	AANAT		AANAT		AANAT	AANAT	AANAT	AANAT	AANAT	AANAT	AANAT	AANAT	AANAT
28	AAR2	AAR2	AAR2	AAR2	AAR2	AAR2	AAR2	AAR2	AAR2	AAR2	AAR2	AAR2	AAR2	AAR2	AAR2	AAR2	AAR2	AAR2	AAR2	AAR2	AAR2	AAR2	AAR2	AAR2	AAR2	AAR2	AAR2	AAR2	AAR2	AAR2	AAR2	AAR2	AAR2	AAR2	AAR2	AAR2	AAR2
29	AARD	AARD	AARD		AARD	AARD	AARD	AARD	AARD	AARD	AARD	AARD	AARD	AARD	AARD	AARD	AARD	AARD	AARD	AARD	AARD	AARD	AARD	AARD	AARD	AARD	AARD	AARD	AARD	AARD	AARD	AARD	AARD	AARD	AARD	AARD	AARD
30	AARS1	AARS	AARS	AARS	AARS	AARS	AARS	AARS	AARS	AARS	AARS	AARS	AARS	AARS	AARS	AARS	AARS	AARS	AARS	AARS	AARS	AARS	AARS	AARS	AARS1	AARS	AARS	AARS	AARS	AARS	AARS	AARS	AARS	AARS	AARS	AARS	AARS
31	AARS1P1																													AARSP1
32	AARS2	AARS2	AARS2	AARS2	AARS2	AARS2	AARS2	AARS2	AARS2	AARS2	AARS2	AARS2	AARS2	AARS2	AARS2	AARS2	AARS2	AARS2	AARS2	AARS2	AARS2	AARS2	AARS2	AARS2	AARS2	AARS2	AARS2	AARS2	AARS2	AARS2	AARS2	AARS2	AARS2	AARS2	AARS2	AARS2	AARS2
33	AARSD1	AARSD1	AARSD1	AARSD1	AARSD1		AARSD1	AARSD1	AARSD1	AARSD1		AARSD1	AARSD1	AARSD1	AARSD1	AARSD1	AARSD1	AARSD1	AARSD1	AARSD1	AARSD1	AARSD1	AARSD1	AARSD1	AARSD1	AARSD1	AARSD1	AARSD1	AARSD1	AARSD1		AARSD1	AARSD1	AARSD1	AARSD1	AARSD1	AARSD1
34	AARSD1P1										ENSG00000234969																			RP13-33H18.1
35	AASDH	AASDH	AASDH	AASDH	AASDH	AASDH	AASDH	AASDH	AASDH	AASDH	AASDH	AASDH	AASDH	AASDH	AASDH	AASDH	AASDH	AASDH	AASDH	AASDH	AASDH	AASDH	AASDH	AASDH	AASDH	AASDH	AASDH	AASDH	AASDH	AASDH	AASDH	AASDH	AASDH	AASDH	AASDH	AASDH	AASDH
36	AASDHPPT	AASDHPPT	AASDHPPT	AASDHPPT	AASDHPPT	AASDHPPT	AASDHPPT	AASDHPPT	AASDHPPT	AASDHPPT	AASDHPPT	AASDHPPT	AASDHPPT	AASDHPPT	AASDHPPT	AASDHPPT	AASDHPPT	AASDHPPT	AASDHPPT	AASDHPPT	AASDHPPT	AASDHPPT	AASDHPPT	AASDHPPT	AASDHPPT	AASDHPPT	AASDHPPT	AASDHPPT	AASDHPPT	AASDHPPT	AASDHPPT	AASDHPPT	AASDHPPT	AASDHPPT	AASDHPPT	AASDHPPT	AASDHPPT
37	AASS	AASS	AASS	AASS	AASS	AASS	AASS	AASS	AASS	AASS	AASS	AASS	AASS	AASS	AASS	AASS	AASS	AASS	AASS	AASS	AASS	AASS	AASS	AASS	AASS	AASS	AASS	AASS	AASS	AASS	AASS	AASS	AASS	AASS	AASS	AASS	AASS
38	AATBC	AATBC	AATBC	AATBC	AATBC	AATBC	AP001053.11	AATBC;LOC284837	AATBC	AATBC	AATBC	AATBC	AATBC	AATBC	AATBC	AATBC	AATBC	AATBC	AATBC	AATBC	AATBC		AATBC	AP001053.11;AATBC		AATBC	AATBC	AP001053.11	AATBC	AATBC	AATBC	AATBC	AATBC	AATBC	AATBC	AP001053.11	AATBC
39	AATF	AATF	AATF	AATF	AATF	AATF	AATF	AATF	AATF	AATF	AATF	AATF	AATF	AATF	AATF	AATF	AATF	AATF	AATF	AATF	AATF	AATF	AATF	AATF	AATF	AATF	AATF	AATF	AATF	AATF	AATF	AATF	AATF	AATF	AATF	AATF	AATF
40	AATK	AATK	AATK	AATK	AATK	AATK	AATK	AATK	AATK	AATK	AATK	AATK	AATK	AATK	AATK	AATK	AATK	AATK	AATK	AATK	AATK	AATK	AATK	AATK	AATK	AATK	AATK	AATK	AATK	AATK	AATK	AATK	AATK	AATK	AATK	AATK	AATK
41	AB019440.1																							AB019440.1
42	ABALON	ABALON	ABALON		ABALON	ABALON		ABALON	ABALON	ABALON	ABALON	ABALON	ABALON	ABALON	ABALON	ABALON	ABALON	ABALON	ABALON	ABALON	ABALON		ABALON	ABALON		ABALON	ABALON		ABALON	ABALON	ABALON	ABALON	ABALON	ABALON	ABALON		ABALON
43	ABAT	ABAT	ABAT	ABAT	ABAT	ABAT	ABAT	ABAT	ABAT	ABAT	ABAT	ABAT	ABAT	ABAT	ABAT	ABAT	ABAT	ABAT	ABAT	ABAT	ABAT	ABAT	ABAT	ABAT	ABAT	ABAT	ABAT	ABAT	ABAT	ABAT	ABAT	ABAT	ABAT	ABAT	ABAT	ABAT	ABAT
44	ABBA01037346.1																													ABBA01037346.1
45	ABBA01037349.1																													ABBA01037349.1
46	ABC12-49244600F4.4	ABC12-49244600F4.4	ABC12-49244600F4.4						ABC12-49244600F4.4			ABC12-49244600F4.4		ABC12-49244600F4.4		ABC12-49244600F4.4			ABC12-49244600F4.4	ABC12-49244600F4.4	ABC12-49244600F4.4						ABC12-49244600F4.4		ABC12-49244600F4.4	ABC12-49244600F4.4			ABC12-49244600F4.4	ABC12-49244600F4.4
47	ABCA1	ABCA1	ABCA1	ABCA1	ABCA1	ABCA1	ABCA1	ABCA1	ABCA1	ABCA1	ABCA1	ABCA1	ABCA1	ABCA1	ABCA1	ABCA1	ABCA1	ABCA1	ABCA1	ABCA1	ABCA1	ABCA1	ABCA1	ABCA1	ABCA1	ABCA1	ABCA1	ABCA1	ABCA1	ABCA1	ABCA1	ABCA1	ABCA1	ABCA1	ABCA1	ABCA1	ABCA1
48	ABCA10	ABCA10	ABCA10	ABCA10	ABCA10	ABCA10	ABCA10	ABCA10	ABCA10	ABCA10	ABCA10	ABCA10	ABCA10	ABCA10	ABCA10	ABCA10	ABCA10	ABCA10	ABCA10	ABCA10	ABCA10	ABCA10	ABCA10	ABCA10	ABCA10	ABCA10	ABCA10	ABCA10	ABCA10	ABCA10	ABCA10	ABCA10	ABCA10	ABCA10	ABCA10	ABCA10	ABCA10
49	ABCA11P							ABCA11P			ABCA11P													ABCA11P						ABCA11P
50	ABCA12	ABCA12	ABCA12	ABCA12	ABCA12	ABCA12	ABCA12	ABCA12	ABCA12	ABCA12	ABCA12	ABCA12	ABCA12	ABCA12	ABCA12	ABCA12	ABCA12	ABCA12	ABCA12	ABCA12	ABCA12	ABCA12	ABCA12	ABCA12	ABCA12	ABCA12	ABCA12	ABCA12	ABCA12	ABCA12	ABCA12	ABCA12	ABCA12	ABCA12	ABCA12	ABCA12	ABCA12
51	ABCA13	ABCA13	ABCA13	ABCA13	ABCA13	ABCA13	ABCA13	ABCA13	ABCA13	ABCA13	ABCA13	ABCA13	ABCA13	ABCA13	ABCA13	ABCA13	ABCA13	ABCA13	ABCA13	ABCA13	ABCA13	ABCA13	ABCA13	ABCA13	ABCA13	ABCA13	ABCA13	ABCA13	ABCA13	ABCA13	ABCA13	ABCA13	ABCA13	ABCA13	ABCA13	ABCA13	ABCA13
52	ABCA17P							ABCA17P			ABCA17P													ABCA17P		ABCA17P				ABCA17P
53	ABCA2	ABCA2	ABCA2	ABCA2	ABCA2	ABCA2	ABCA2	ABCA2	ABCA2	ABCA2	ABCA2	ABCA2	ABCA2	ABCA2	ABCA2	ABCA2	ABCA2	ABCA2	ABCA2	ABCA2	ABCA2	ABCA2	ABCA2	ABCA2	ABCA2	ABCA2	ABCA2	ABCA2	ABCA2	ABCA2	ABCA2	ABCA2	ABCA2	ABCA2	ABCA2	ABCA2	ABCA2
54	ABCA3	ABCA3	ABCA3	ABCA3	ABCA3	ABCA3	ABCA3	ABCA3	ABCA3	ABCA3	ABCA3	ABCA3	ABCA3	ABCA3	ABCA3	ABCA3	ABCA3	ABCA3	ABCA3	ABCA3	ABCA3	ABCA3	ABCA3	ABCA3	ABCA3	ABCA3	ABCA3	ABCA3	ABCA3	ABCA3	ABCA3	ABCA3	ABCA3	ABCA3	ABCA3	ABCA3	ABCA3
55	ABCA3P1										ENSG00000257408																			AC092375.1;RP11-645C24.4
56	ABCA4	ABCA4	ABCA4	ABCA4	ABCA4	ABCA4	ABCA4	ABCA4	ABCA4	ABCA4	ABCA4	ABCA4	ABCA4	ABCA4	ABCA4	ABCA4	ABCA4	ABCA4	ABCA4	ABCA4	ABCA4	ABCA4	ABCA4	ABCA4	ABCA4	ABCA4	ABCA4	ABCA4	ABCA4	ABCA4	ABCA4	ABCA4	ABCA4	ABCA4	ABCA4	ABCA4	ABCA4
57	ABCA5	ABCA5	ABCA5	ABCA5	ABCA5	ABCA5	ABCA5	ABCA5	ABCA5	ABCA5	ABCA5	ABCA5	ABCA5	ABCA5	ABCA5	ABCA5	ABCA5	ABCA5	ABCA5	ABCA5	ABCA5	ABCA5	ABCA5	ABCA5	ABCA5	ABCA5	ABCA5	ABCA5	ABCA5	ABCA5	ABCA5	ABCA5	ABCA5	ABCA5	ABCA5	ABCA5	ABCA5
58	ABCA6	ABCA6	ABCA6	ABCA6	ABCA6	ABCA6	ABCA6	ABCA6	ABCA6	ABCA6	ABCA6	ABCA6	ABCA6	ABCA6	ABCA6	ABCA6	ABCA6	ABCA6	ABCA6	ABCA6	ABCA6	ABCA6	ABCA6	ABCA6	ABCA6	ABCA6	ABCA6	ABCA6	ABCA6	ABCA6	ABCA6	ABCA6	ABCA6	ABCA6	ABCA6	ABCA6	ABCA6
59	ABCA7	ABCA7	ABCA7	ABCA7	ABCA7	ABCA7	ABCA7	ABCA7	ABCA7	ABCA7	ABCA7	ABCA7	ABCA7	ABCA7	ABCA7	ABCA7	ABCA7	ABCA7	ABCA7	ABCA7	ABCA7	ABCA7	ABCA7	ABCA7	ABCA7	ABCA7	ABCA7	ABCA7	ABCA7	ABCA7	ABCA7	ABCA7	ABCA7	ABCA7	ABCA7	ABCA7	ABCA7
60	ABCA8	ABCA8	ABCA8		ABCA8	ABCA8	ABCA8	ABCA8	ABCA8	ABCA8	ABCA8	ABCA8	ABCA8	ABCA8	ABCA8	ABCA8	ABCA8	ABCA8	ABCA8	ABCA8	ABCA8	ABCA8	ABCA8	ABCA8	ABCA8	ABCA8	ABCA8	ABCA8	ABCA8	ABCA8	ABCA8	ABCA8	ABCA8	ABCA8	ABCA8	ABCA8	ABCA8
61	ABCA9	ABCA9	ABCA9	ABCA9	ABCA9	ABCA9	ABCA9	ABCA9	ABCA9	ABCA9	ABCA9	ABCA9	ABCA9	ABCA9	ABCA9	ABCA9	ABCA9	ABCA9	ABCA9	ABCA9	ABCA9	ABCA9	ABCA9	ABCA9	ABCA9	ABCA9	ABCA9	ABCA9	ABCA9	ABCA9	ABCA9	ABCA9	ABCA9	ABCA9	ABCA9	ABCA9	ABCA9
62	ABCA9-AS1	ABCA9-AS1	ABCA9-AS1		ABCA9-AS1	ABCA9-AS1	ABCA9-AS1		ABCA9-AS1	ABCA9-AS1	ABCA9-AS1	ABCA9-AS1	ABCA9-AS1	ABCA9-AS1	ABCA9-AS1	ABCA9-AS1	ABCA9-AS1	ABCA9-AS1	ABCA9-AS1	ABCA9-AS1	ABCA9-AS1		ABCA9-AS1	ABCA9-AS1		ABCA9-AS1	ABCA9-AS1		ABCA9-AS1	ABCA9-AS1	ABCA9-AS1	ABCA9-AS1	ABCA9-AS1	ABCA9-AS1		ABCA9-AS1	ABCA9-AS1
63	ABCB1	ABCB1	ABCB1		ABCB1	ABCB1	ABCB1	ABCB1	ABCB1	ABCB1	ABCB1	ABCB1	ABCB1	ABCB1	ABCB1	ABCB1	ABCB1	ABCB1	ABCB1	ABCB1	ABCB1	ABCB1	ABCB1	ABCB1	ABCB1	ABCB1	ABCB1	ABCB1	ABCB1	ABCB1	ABCB1	ABCB1	ABCB1	ABCB1	ABCB1	ABCB1	ABCB1
64	ABCB10	ABCB10	ABCB10	ABCB10	ABCB10	ABCB10	ABCB10	ABCB10	ABCB10	ABCB10	ABCB10	ABCB10	ABCB10	ABCB10	ABCB10	ABCB10	ABCB10	ABCB10	ABCB10	ABCB10	ABCB10	ABCB10	ABCB10	ABCB10	ABCB10	ABCB10	ABCB10	ABCB10	ABCB10	ABCB10	ABCB10	ABCB10	ABCB10	ABCB10	ABCB10	ABCB10	ABCB10
65	ABCB10P1										ABCB10P1																			ABCB10P1
66	ABCB10P3										ABCB10P3																			ABCB10P3
67	ABCB10P4										ABCB10P4																			ABCB10P4
68	ABCB11	ABCB11	ABCB11	ABCB11	ABCB11	ABCB11	ABCB11	ABCB11	ABCB11	ABCB11	ABCB11	ABCB11	ABCB11	ABCB11	ABCB11	ABCB11	ABCB11	ABCB11	ABCB11	ABCB11	ABCB11		ABCB11	ABCB11	ABCB11	ABCB11	ABCB11	ABCB11	ABCB11	ABCB11	ABCB11	ABCB11	ABCB11	ABCB11	ABCB11	ABCB11	ABCB11
69	ABCB4	ABCB4	ABCB4	ABCB4	ABCB4	ABCB4	ABCB4	ABCB4	ABCB4	ABCB4	ABCB4	ABCB4	ABCB4	ABCB4	ABCB4	ABCB4	ABCB4	ABCB4	ABCB4	ABCB4	ABCB4	ABCB4	ABCB4	ABCB4	ABCB4	ABCB4	ABCB4	ABCB4	ABCB4	ABCB4	ABCB4	ABCB4	ABCB4	ABCB4	ABCB4	ABCB4	ABCB4
70	ABCB5	ABCB5	ABCB5	ABCB5	ABCB5	ABCB5	ABCB5	ABCB5	ABCB5	ABCB5	ABCB5	ABCB5	ABCB5	ABCB5	ABCB5	ABCB5	ABCB5	ABCB5	ABCB5	ABCB5	ABCB5	ABCB5	ABCB5	ABCB5	ABCB5	ABCB5	ABCB5	ABCB5	ABCB5	ABCB5	ABCB5	ABCB5	ABCB5	ABCB5	ABCB5	ABCB5	ABCB5
71	ABCB6	ABCB6	ABCB6	ABCB6	ABCB6	ABCB6	ABCB6	ABCB6	ABCB6	ABCB6	ABCB6	ABCB6	ABCB6	ABCB6	ABCB6	ABCB6	ABCB6	ABCB6	ABCB6	ABCB6	ABCB6	ABCB6	ABCB6	ABCB6	ABCB6		ABCB6	ABCB6	ABCB6	ABCB6		ABCB6	ABCB6	ABCB6	ABCB6	ABCB6	ABCB6
72	ABCB7	ABCB7	ABCB7	ABCB7	ABCB7	ABCB7	ABCB7	ABCB7	ABCB7	ABCB7	ABCB7	ABCB7	ABCB7	ABCB7	ABCB7	ABCB7	ABCB7	ABCB7	ABCB7	ABCB7	ABCB7	ABCB7	ABCB7	ABCB7	ABCB7	ABCB7	ABCB7	ABCB7	ABCB7	ABCB7	ABCB7	ABCB7	ABCB7	ABCB7	ABCB7	ABCB7	ABCB7
73	ABCB8	ABCB8	ABCB8	ABCB8	ABCB8	ABCB8	ABCB8	ABCB8	ABCB8	ABCB8	ABCB8	ABCB8	ABCB8	ABCB8	ABCB8	ABCB8	ABCB8	ABCB8	ABCB8	ABCB8	ABCB8	ABCB8	ABCB8	ABCB8	ABCB8	ABCB8	ABCB8	ABCB8	ABCB8	ABCB8	ABCB8	ABCB8	ABCB8	ABCB8	ABCB8	ABCB8	ABCB8
74	ABCB9	ABCB9	ABCB9	ABCB9	ABCB9	ABCB9	ABCB9	ABCB9	ABCB9	ABCB9	ABCB9	ABCB9	ABCB9	ABCB9	ABCB9	ABCB9	ABCB9	ABCB9	ABCB9	ABCB9	ABCB9	ABCB9	ABCB9	ABCB9	ABCB9	ABCB9	ABCB9	ABCB9	ABCB9	ABCB9	ABCB9	ABCB9	ABCB9	ABCB9	ABCB9	ABCB9	ABCB9
75	ABCC1	ABCC1	ABCC1	ABCC1	ABCC1	ABCC1	ABCC1	ABCC1	ABCC1	ABCC1	ABCC1	ABCC1	ABCC1	ABCC1	ABCC1	ABCC1	ABCC1	ABCC1	ABCC1	ABCC1	ABCC1	ABCC1	ABCC1	ABCC1	ABCC1	ABCC1	ABCC1	ABCC1	ABCC1	ABCC1	ABCC1	ABCC1	ABCC1	ABCC1	ABCC1	ABCC1	ABCC1
76	ABCC10	ABCC10	ABCC10	ABCC10	ABCC10	ABCC10	ABCC10	ABCC10	ABCC10	ABCC10	ABCC10	ABCC10	ABCC10	ABCC10	ABCC10	ABCC10	ABCC10	ABCC10	ABCC10	ABCC10	ABCC10	ABCC10	ABCC10	ABCC10	ABCC10	ABCC10	ABCC10	ABCC10	ABCC10	ABCC10	ABCC10	ABCC10	ABCC10	ABCC10	ABCC10	ABCC10	ABCC10
77	ABCC11	ABCC11	ABCC11		ABCC11	ABCC11	ABCC11	ABCC11	ABCC11	ABCC11	ABCC11	ABCC11	ABCC11	ABCC11	ABCC11	ABCC11	ABCC11	ABCC11	ABCC11	ABCC11	ABCC11	ABCC11	ABCC11	ABCC11	ABCC11	ABCC11	ABCC11	ABCC11	ABCC11	ABCC11	ABCC11	ABCC11	ABCC11	ABCC11	ABCC11	ABCC11	ABCC11
78	ABCC12	ABCC12	ABCC12		ABCC12	ABCC12	ABCC12	ABCC12	ABCC12	ABCC12	ABCC12	ABCC12	ABCC12	ABCC12	ABCC12	ABCC12	ABCC12	ABCC12	ABCC12	ABCC12	ABCC12		ABCC12	ABCC12			ABCC12		ABCC12	ABCC12	ABCC12	ABCC12	ABCC12	ABCC12		ABCC12	ABCC12
79	ABCC13							ABCC13			ABCC13															ABCC13				ABCC13
80	ABCC2	ABCC2	ABCC2	ABCC2	ABCC2	ABCC2	ABCC2	ABCC2	ABCC2	ABCC2	ABCC2	ABCC2	ABCC2	ABCC2	ABCC2	ABCC2	ABCC2	ABCC2	ABCC2	ABCC2	ABCC2	ABCC2	ABCC2	ABCC2	ABCC2	ABCC2	ABCC2	ABCC2	ABCC2	ABCC2	ABCC2	ABCC2	ABCC2	ABCC2	ABCC2	ABCC2	ABCC2
81	ABCC3	ABCC3	ABCC3	ABCC3	ABCC3	ABCC3	ABCC3	ABCC3	ABCC3	ABCC3	ABCC3	ABCC3	ABCC3	ABCC3	ABCC3	ABCC3	ABCC3	ABCC3	ABCC3	ABCC3	ABCC3	ABCC3	ABCC3	ABCC3	ABCC3	ABCC3	ABCC3	ABCC3	ABCC3	ABCC3	ABCC3	ABCC3	ABCC3	ABCC3	ABCC3	ABCC3	ABCC3
82	ABCC4	ABCC4	ABCC4	ABCC4	ABCC4	ABCC4	ABCC4	ABCC4	ABCC4	ABCC4	ABCC4	ABCC4	ABCC4	ABCC4	ABCC4	ABCC4	ABCC4	ABCC4	ABCC4	ABCC4	ABCC4	ABCC4	ABCC4	ABCC4	ABCC4	ABCC4	ABCC4	ABCC4	ABCC4	ABCC4	ABCC4	ABCC4	ABCC4	ABCC4	ABCC4	ABCC4	ABCC4
83	ABCC5	ABCC5	ABCC5	ABCC5	ABCC5	ABCC5	ABCC5	ABCC5	ABCC5	ABCC5	ABCC5	ABCC5	ABCC5	ABCC5	ABCC5	ABCC5	ABCC5	ABCC5	ABCC5	ABCC5	ABCC5	ABCC5	ABCC5	ABCC5	ABCC5	ABCC5	ABCC5	ABCC5	ABCC5	ABCC5	ABCC5	ABCC5	ABCC5	ABCC5	ABCC5	ABCC5	ABCC5
84	ABCC5-AS1	ABCC5-AS1	ABCC5-AS1		ABCC5-AS1	ABCC5-AS1	ABCC5-AS1	ABCC5-AS1	ABCC5-AS1	ABCC5-AS1	ABCC5-AS1	ABCC5-AS1	ABCC5-AS1	ABCC5-AS1	ABCC5-AS1	ABCC5-AS1	ABCC5-AS1	ABCC5-AS1	ABCC5-AS1	ABCC5-AS1	ABCC5-AS1		ABCC5-AS1			ABCC5-AS1	ABCC5-AS1	ABCC5-AS1	ABCC5-AS1	ABCC5-AS1	ABCC5-AS1	ABCC5-AS1	ABCC5-AS1	ABCC5-AS1	ABCC5-AS1	ABCC5-AS1
85	ABCC6	ABCC6	ABCC6	ABCC6	ABCC6	ABCC6	ABCC6	ABCC6	ABCC6	ABCC6	ABCC6	ABCC6	ABCC6	ABCC6	ABCC6	ABCC6	ABCC6	ABCC6	ABCC6	ABCC6	ABCC6	ABCC6	ABCC6	ABCC6	ABCC6	ABCC6	ABCC6	ABCC6	ABCC6	ABCC6	ABCC6	ABCC6	ABCC6	ABCC6	ABCC6	ABCC6	ABCC6
86	ABCC6P1							ABCC6P1			ABCC6P1															ABCC6P1				ABCC6P1
87	ABCC6P2							ABCC6P2			ABCC6P2																			ABCC6P2
88	ABCC8	ABCC8	ABCC8		ABCC8	ABCC8	ABCC8	ABCC8	ABCC8	ABCC8	ABCC8	ABCC8	ABCC8	ABCC8	ABCC8	ABCC8	ABCC8	ABCC8	ABCC8	ABCC8	ABCC8	ABCC8	ABCC8	ABCC8	ABCC8	ABCC8	ABCC8	ABCC8	ABCC8	ABCC8	ABCC8	ABCC8	ABCC8	ABCC8		ABCC8	ABCC8
89	ABCC9	ABCC9	ABCC9	ABCC9	ABCC9	ABCC9	ABCC9	ABCC9	ABCC9	ABCC9	ABCC9	ABCC9	ABCC9	ABCC9	ABCC9	ABCC9	ABCC9	ABCC9	ABCC9	ABCC9	ABCC9	ABCC9	ABCC9	ABCC9	ABCC9	ABCC9	ABCC9	ABCC9	ABCC9	ABCC9	ABCC9	ABCC9	ABCC9	ABCC9		ABCC9	ABCC9
90	ABCD1	ABCD1	ABCD1	ABCD1	ABCD1	ABCD1	ABCD1	ABCD1	ABCD1	ABCD1	ABCD1	ABCD1	ABCD1	ABCD1	ABCD1	ABCD1	ABCD1	ABCD1	ABCD1	ABCD1	ABCD1	ABCD1	ABCD1	ABCD1	ABCD1	ABCD1	ABCD1	ABCD1	ABCD1	ABCD1	ABCD1	ABCD1	ABCD1	ABCD1	ABCD1	ABCD1	ABCD1
91	ABCD1P2										ABCD1P2																			ABCD1P2
92	ABCD1P3										ABCD1P3																			ABCD1P3
93	ABCD1P4										ABCD1P4																			ABCD1P4
94	ABCD1P5										ABCD1P5																			ABCD1P5
95	ABCD2	ABCD2	ABCD2	ABCD2	ABCD2	ABCD2	ABCD2	ABCD2	ABCD2	ABCD2	ABCD2	ABCD2	ABCD2	ABCD2	ABCD2	ABCD2	ABCD2	ABCD2	ABCD2	ABCD2	ABCD2	ABCD2	ABCD2	ABCD2	ABCD2	ABCD2	ABCD2	ABCD2	ABCD2	ABCD2	ABCD2	ABCD2	ABCD2	ABCD2	ABCD2	ABCD2	ABCD2
96	ABCD3	ABCD3	ABCD3	ABCD3	ABCD3	ABCD3	ABCD3	ABCD3	ABCD3	ABCD3	ABCD3	ABCD3	ABCD3	ABCD3	ABCD3	ABCD3	ABCD3	ABCD3	ABCD3	ABCD3	ABCD3	ABCD3	ABCD3	ABCD3	ABCD3	ABCD3	ABCD3	ABCD3	ABCD3	ABCD3	ABCD3	ABCD3	ABCD3	ABCD3	ABCD3	ABCD3	ABCD3
97	ABCD4	ABCD4	ABCD4	ABCD4	ABCD4	ABCD4	ABCD4	ABCD4	ABCD4	ABCD4	ABCD4	ABCD4	ABCD4	ABCD4	ABCD4	ABCD4	ABCD4	ABCD4	ABCD4	ABCD4	ABCD4	ABCD4	ABCD4	ABCD4	ABCD4	ABCD4	ABCD4	ABCD4	ABCD4	ABCD4	ABCD4	ABCD4	ABCD4	ABCD4	ABCD4	ABCD4	ABCD4
98	ABCE1	ABCE1	ABCE1	ABCE1	ABCE1	ABCE1	ABCE1	ABCE1	ABCE1	ABCE1	ABCE1	ABCE1	ABCE1	ABCE1	ABCE1	ABCE1	ABCE1	ABCE1	ABCE1	ABCE1	ABCE1	ABCE1	ABCE1	ABCE1	ABCE1	ABCE1	ABCE1	ABCE1	ABCE1	ABCE1	ABCE1	ABCE1	ABCE1	ABCE1	ABCE1	ABCE1	ABCE1
99	ABCF1	ABCF1	ABCF1	ABCF1	ABCF1	ABCF1	ABCF1	ABCF1	ABCF1	ABCF1	ABCF1	ABCF1	ABCF1	ABCF1	ABCF1	ABCF1	ABCF1	ABCF1	ABCF1	ABCF1	ABCF1	ABCF1	ABCF1	ABCF1	ABCF1	ABCF1	ABCF1	ABCF1	ABCF1	ABCF1	ABCF1	ABCF1	ABCF1	ABCF1	ABCF1	ABCF1	ABCF1
100	ABCF2	ABCF2	ABCF2	ABCF2	ABCF2;ABCF2.1	ABCF2	ABCF2	ABCF2.1;ABCF2	ABCF2	ABCF2;ABCF2.1	ABCF2	ABCF2	ABCF2	ABCF2	ABCF2;ABCF2.1	ABCF2	ABCF2	ABCF2;ABCF2-1;ABCF2.1	ABCF2	ABCF2	ABCF2	ABCF2	ABCF2	ABCF2	ABCF2;ABCF2-1	ABCF2	ABCF2	ABCF2	ABCF2	ABCF2	ABCF2	ABCF2	ABCF2	ABCF2	ABCF2.1	ABCF2	ABCF2
101	ABCF2P1										ABCF2P1													ABCF2P1						ABCF2P1
102	ABCF2P2										ABCF2P2																			ABCF2P2
103	ABCF2_ENSG00000033050																						ABCF2_ENSG00000033050
104	ABCF3	ABCF3	ABCF3	ABCF3	ABCF3	ABCF3	ABCF3	ABCF3	ABCF3	ABCF3	ABCF3	ABCF3	ABCF3	ABCF3	ABCF3	ABCF3	ABCF3	ABCF3	ABCF3	ABCF3	ABCF3	ABCF3	ABCF3	ABCF3	ABCF3	ABCF3	ABCF3	ABCF3	ABCF3	ABCF3	ABCF3	ABCF3	ABCF3	ABCF3	ABCF3	ABCF3	ABCF3
105	ABCG1	ABCG1	ABCG1	ABCG1	ABCG1	ABCG1	ABCG1	ABCG1	ABCG1	ABCG1	ABCG1	ABCG1	ABCG1	ABCG1	ABCG1	ABCG1	ABCG1	ABCG1	ABCG1	ABCG1	ABCG1	ABCG1	ABCG1	ABCG1	ABCG1	ABCG1	ABCG1	ABCG1	ABCG1	ABCG1	ABCG1	ABCG1	ABCG1	ABCG1	ABCG1	ABCG1	ABCG1
106	ABCG2	ABCG2	ABCG2	ABCG2	ABCG2	ABCG2	ABCG2	ABCG2	ABCG2	ABCG2	ABCG2	ABCG2	ABCG2	ABCG2	ABCG2	ABCG2	ABCG2	ABCG2	ABCG2	ABCG2	ABCG2	ABCG2	ABCG2	ABCG2	ABCG2	ABCG2	ABCG2	ABCG2	ABCG2	ABCG2	ABCG2	ABCG2	ABCG2	ABCG2	ABCG2	ABCG2	ABCG2
107	ABCG4	ABCG4	ABCG4		ABCG4	ABCG4	ABCG4		ABCG4	ABCG4	ABCG4	ABCG4	ABCG4	ABCG4	ABCG4	ABCG4	ABCG4	ABCG4	ABCG4	ABCG4	ABCG4		ABCG4	ABCG4	ABCG4		ABCG4	ABCG4	ABCG4	ABCG4	ABCG4	ABCG4	ABCG4	ABCG4		ABCG4	ABCG4
108	ABCG5	ABCG5	ABCG5		ABCG5	ABCG5	ABCG5	ABCG5	ABCG5	ABCG5	ABCG5	ABCG5	ABCG5	ABCG5	ABCG5	ABCG5	ABCG5	ABCG5	ABCG5	ABCG5	ABCG5		ABCG5	ABCG5	ABCG5	ABCG5	ABCG5	ABCG5	ABCG5	ABCG5	ABCG5	ABCG5	ABCG5			ABCG5	ABCG5
109	ABCG8			ABCG8	ABCG8	ABCG8	ABCG8	ABCG8		ABCG8	ABCG8		ABCG8		ABCG8		ABCG8	ABCG8					ABCG8	ABCG8	ABCG8				ABCG8	ABCG8	ABCG8	ABCG8		ABCG8	ABCG8	ABCG8	ABCG8
110	ABHD1	ABHD1	ABHD1	ABHD1	ABHD1	ABHD1	ABHD1	ABHD1	ABHD1	ABHD1	ABHD1	ABHD1	ABHD1	ABHD1	ABHD1	ABHD1	ABHD1	ABHD1	ABHD1	ABHD1	ABHD1	ABHD1	ABHD1	ABHD1	ABHD1		ABHD1	ABHD1	ABHD1	ABHD1	ABHD1	ABHD1	ABHD1	ABHD1	ABHD1	ABHD1	ABHD1
111	ABHD10	ABHD10	ABHD10	ABHD10	ABHD10	ABHD10	ABHD10	ABHD10	ABHD10	ABHD10	ABHD10	ABHD10	ABHD10	ABHD10	ABHD10	ABHD10	ABHD10	ABHD10	ABHD10	ABHD10	ABHD10	ABHD10	ABHD10	ABHD10	ABHD10	ABHD10	ABHD10	ABHD10	ABHD10	ABHD10	ABHD10	ABHD10	ABHD10	ABHD10	ABHD10	ABHD10	ABHD10
112	ABHD11	ABHD11	ABHD11	ABHD11	ABHD11	ABHD11	ABHD11	ABHD11	ABHD11	ABHD11	ABHD11	ABHD11	ABHD11	ABHD11	ABHD11	ABHD11	ABHD11	ABHD11	ABHD11	ABHD11	ABHD11	ABHD11	ABHD11	ABHD11	ABHD11	ABHD11	ABHD11	ABHD11	ABHD11	ABHD11	ABHD11	ABHD11	ABHD11	ABHD11	ABHD11	ABHD11	ABHD11
113	ABHD11-AS1	ABHD11-AS1	ABHD11-AS1				LINC00035	ABHD11-AS1;LINC00035	ABHD11-AS1		ABHD11-AS1	ABHD11-AS1		ABHD11-AS1		ABHD11-AS1			ABHD11-AS1	ABHD11-AS1	ABHD11-AS1			LINC00035;ABHD11-AS1		ABHD11-AS1	ABHD11-AS1	LINC00035	ABHD11-AS1	ABHD11-AS1			ABHD11-AS1	ABHD11-AS1		LINC00035
114	ABHD12	ABHD12	ABHD12	ABHD12	ABHD12	ABHD12	ABHD12	ABHD12	ABHD12	ABHD12	ABHD12	ABHD12	ABHD12	ABHD12	ABHD12	ABHD12	ABHD12	ABHD12	ABHD12	ABHD12	ABHD12	ABHD12	ABHD12	ABHD12	ABHD12	ABHD12	ABHD12	ABHD12	ABHD12	ABHD12	ABHD12	ABHD12	ABHD12	ABHD12	ABHD12	ABHD12	ABHD12
115	ABHD12B	ABHD12B	ABHD12B	ABHD12B	ABHD12B	ABHD12B	ABHD12B	ABHD12B	ABHD12B	ABHD12B	ABHD12B;ENSG00000253348	ABHD12B	ABHD12B	ABHD12B	ABHD12B	ABHD12B	ABHD12B	ABHD12B	ABHD12B	ABHD12B	ABHD12B	ABHD12B	ABHD12B	ABHD12B	ABHD12B	ABHD12B	ABHD12B	ABHD12B	ABHD12B	ABHD12B	ABHD12B	ABHD12B	ABHD12B	ABHD12B	ABHD12B	ABHD12B	ABHD12B
116	ABHD13	ABHD13	ABHD13	ABHD13	ABHD13	ABHD13	ABHD13	ABHD13	ABHD13	ABHD13	ABHD13	ABHD13	ABHD13	ABHD13	ABHD13	ABHD13	ABHD13	ABHD13	ABHD13	ABHD13	ABHD13	ABHD13	ABHD13	ABHD13	ABHD13	ABHD13	ABHD13	ABHD13	ABHD13	ABHD13	ABHD13	ABHD13	ABHD13	ABHD13	ABHD13	ABHD13	ABHD13
117	ABHD14A	ABHD14A	ABHD14A	ABHD14A	ABHD14A	ABHD14A	ABHD14A	ABHD14A	ABHD14A	ABHD14A	ABHD14A	ABHD14A	ABHD14A	ABHD14A	ABHD14A	ABHD14A	ABHD14A	ABHD14A	ABHD14A	ABHD14A	ABHD14A	ABHD14A	ABHD14A	ABHD14A	ABHD14A	ABHD14A	ABHD14A	ABHD14A	ABHD14A	ABHD14A	ABHD14A	ABHD14A	ABHD14A	ABHD14A	ABHD14A	ABHD14A	ABHD14A
118	ABHD14A-ACY1	ABHD14A-ACY1	ABHD14A-ACY1		ABHD14A-ACY1	ABHD14A-ACY1	ABHD14A-ACY1	ABHD14A-ACY1	ABHD14A-ACY1	ABHD14A-ACY1	ABHD14A-ACY1	ABHD14A-ACY1	ABHD14A-ACY1	ABHD14A-ACY1	ABHD14A-ACY1	ABHD14A-ACY1	ABHD14A-ACY1	ABHD14A-ACY1	ABHD14A-ACY1	ABHD14A-ACY1	ABHD14A-ACY1	ABHD14A-ACY1	ABHD14A-ACY1	ABHD14A-ACY1	ABHD14A-ACY1	ABHD14A-ACY1	ABHD14A-ACY1		ABHD14A-ACY1	ABHD14A-ACY1	ABHD14A-ACY1		ABHD14A-ACY1	ABHD14A-ACY1	ABHD14A-ACY1	ABHD14A-ACY1
119	ABHD14B	ABHD14B	ABHD14B	ABHD14B	ABHD14B	ABHD14B	ABHD14B	ABHD14B	ABHD14B	ABHD14B	ABHD14B	ABHD14B	ABHD14B	ABHD14B	ABHD14B	ABHD14B	ABHD14B	ABHD14B	ABHD14B	ABHD14B	ABHD14B	ABHD14B	ABHD14B	ABHD14B	ABHD14B	ABHD14B	ABHD14B	ABHD14B	ABHD14B	ABHD14B	ABHD14B	ABHD14B	ABHD14B	ABHD14B	ABHD14B	ABHD14B	ABHD14B
120	ABHD15	ABHD15	ABHD15	ABHD15	ABHD15	ABHD15	ABHD15	ABHD15	ABHD15	ABHD15	ABHD15	ABHD15	ABHD15	ABHD15	ABHD15	ABHD15	ABHD15	ABHD15	ABHD15	ABHD15	ABHD15	ABHD15	ABHD15	ABHD15	ABHD15	ABHD15	ABHD15	ABHD15	ABHD15	ABHD15	ABHD15	ABHD15	ABHD15	ABHD15	ABHD15	ABHD15	ABHD15
121	ABHD15-AS1	ABHD15-AS1	ABHD15-AS1		ABHD15-AS1	ABHD15-AS1	RP11-68I3.2		ABHD15-AS1	ABHD15-AS1	ABHD15-AS1	ABHD15-AS1	ABHD15-AS1	ABHD15-AS1	ABHD15-AS1	ABHD15-AS1	ABHD15-AS1	ABHD15-AS1	ABHD15-AS1	ABHD15-AS1	ABHD15-AS1		ABHD15-AS1	RP11-68I3.2		ABHD15-AS1	ABHD15-AS1	RP11-68I3.2	ABHD15-AS1	ABHD15-AS1	ABHD15-AS1	ABHD15-AS1	ABHD15-AS1	ABHD15-AS1		RP11-68I3.2	ABHD15-AS1
122	ABHD16A	ABHD16A	ABHD16A	ABHD16A	ABHD16A	ABHD16A	ABHD16A	ABHD16A	ABHD16A	ABHD16A	ABHD16A	ABHD16A	ABHD16A	ABHD16A	ABHD16A	ABHD16A	ABHD16A	ABHD16A	ABHD16A	ABHD16A	ABHD16A	ABHD16A	ABHD16A	ABHD16A	ABHD16A	ABHD16A	ABHD16A	ABHD16A	ABHD16A	ABHD16A	ABHD16A	ABHD16A	ABHD16A	ABHD16A	ABHD16A	ABHD16A	ABHD16A
123	ABHD16B	ABHD16B	ABHD16B		ABHD16B	ABHD16B	ABHD16B	ABHD16B	ABHD16B	ABHD16B		ABHD16B	ABHD16B	ABHD16B	ABHD16B	ABHD16B	ABHD16B	ABHD16B	ABHD16B	ABHD16B	ABHD16B		ABHD16B				ABHD16B	ABHD16B	ABHD16B	ABHD16B		ABHD16B	ABHD16B	ABHD16B	ABHD16B	ABHD16B
124	ABHD17A	ABHD17A	ABHD17A	ABHD17A	ABHD17A	ABHD17A	ABHD17A	ABHD17A	ABHD17A	ABHD17A	ABHD17A	ABHD17A	ABHD17A	ABHD17A	ABHD17A	ABHD17A	ABHD17A	ABHD17A	ABHD17A	ABHD17A	ABHD17A	ABHD17A	ABHD17A	ABHD17A	ABHD17A	ABHD17A	ABHD17A	ABHD17A	ABHD17A	ABHD17A	ABHD17A	ABHD17A	ABHD17A	ABHD17A	ABHD17A	ABHD17A	ABHD17A
125	ABHD17AP1										ABHD17AP1																			ABHD17AP1
126	ABHD17AP3										ABHD17AP3																			ABHD17AP3
127	ABHD17AP4										ABHD17AP4																			ABHD17AP4
128	ABHD17AP5										ABHD17AP5																			ABHD17AP5
129	ABHD17AP6										ABHD17AP6															ABHD17AP6				ABHD17AP6
130	ABHD17AP7										ABHD17AP7																			ABHD17AP7
131	ABHD17AP8										ABHD17AP8																			ABHD17AP8
132	ABHD17AP9										ABHD17AP9																			ABHD17AP9
133	ABHD17B	ABHD17B	ABHD17B	ABHD17B	ABHD17B	ABHD17B	ABHD17B	ABHD17B	ABHD17B	ABHD17B	ABHD17B	ABHD17B	ABHD17B	ABHD17B	ABHD17B	ABHD17B	ABHD17B	ABHD17B	ABHD17B	ABHD17B	ABHD17B	ABHD17B	ABHD17B	ABHD17B	ABHD17B	ABHD17B	ABHD17B	ABHD17B	ABHD17B	ABHD17B	ABHD17B	ABHD17B	ABHD17B	ABHD17B	ABHD17B	ABHD17B	ABHD17B
134	ABHD17C	ABHD17C	ABHD17C	ABHD17C	ABHD17C	ABHD17C	ABHD17C	ABHD17C	ABHD17C	ABHD17C	ABHD17C	ABHD17C	ABHD17C	ABHD17C	ABHD17C	ABHD17C	ABHD17C	ABHD17C	ABHD17C	ABHD17C	ABHD17C	ABHD17C	ABHD17C	ABHD17C	ABHD17C	ABHD17C	ABHD17C	ABHD17C	ABHD17C	ABHD17C	ABHD17C	ABHD17C	ABHD17C	ABHD17C	ABHD17C	ABHD17C	ABHD17C
135	ABHD18	ABHD18	ABHD18	ABHD18	ABHD18	ABHD18	C4orf29	ABHD18;C4ORF29	ABHD18	ABHD18	ABHD18	ABHD18	ABHD18	ABHD18	ABHD18	ABHD18	ABHD18	ABHD18	ABHD18	ABHD18	ABHD18	ABHD18	ABHD18	C4orf29;ABHD18	ABHD18	ABHD18	ABHD18	C4orf29	ABHD18	ABHD18	ABHD18	ABHD18	ABHD18	ABHD18	ABHD18	C4orf29	ABHD18
136	ABHD2	ABHD2	ABHD2	ABHD2	ABHD2	ABHD2	ABHD2	ABHD2	ABHD2	ABHD2	ABHD2	ABHD2	ABHD2	ABHD2	ABHD2	ABHD2	ABHD2	ABHD2	ABHD2	ABHD2	ABHD2	ABHD2	ABHD2	ABHD2	ABHD2	ABHD2	ABHD2	ABHD2	ABHD2	ABHD2	ABHD2	ABHD2	ABHD2	ABHD2	ABHD2	ABHD2	ABHD2
137	ABHD3	ABHD3	ABHD3	ABHD3	ABHD3	ABHD3	ABHD3	ABHD3	ABHD3	ABHD3	ABHD3	ABHD3	ABHD3	ABHD3	ABHD3	ABHD3	ABHD3	ABHD3	ABHD3	ABHD3	ABHD3	ABHD3	ABHD3	ABHD3	ABHD3	ABHD3	ABHD3	ABHD3	ABHD3	ABHD3	ABHD3	ABHD3	ABHD3	ABHD3	ABHD3	ABHD3	ABHD3
138	ABHD4	ABHD4	ABHD4	ABHD4	ABHD4	ABHD4	ABHD4	ABHD4	ABHD4	ABHD4	ABHD4	ABHD4	ABHD4	ABHD4	ABHD4	ABHD4	ABHD4	ABHD4	ABHD4	ABHD4	ABHD4	ABHD4	ABHD4	ABHD4	ABHD4	ABHD4	ABHD4	ABHD4	ABHD4	ABHD4	ABHD4	ABHD4	ABHD4	ABHD4	ABHD4	ABHD4	ABHD4
139	ABHD5	ABHD5	ABHD5	ABHD5	ABHD5	ABHD5	ABHD5	ABHD5	ABHD5	ABHD5	ABHD5	ABHD5	ABHD5	ABHD5	ABHD5	ABHD5	ABHD5	ABHD5	ABHD5	ABHD5	ABHD5	ABHD5	ABHD5	ABHD5	ABHD5	ABHD5	ABHD5	ABHD5	ABHD5	ABHD5	ABHD5	ABHD5	ABHD5	ABHD5	ABHD5	ABHD5	ABHD5
140	ABHD6	ABHD6	ABHD6	ABHD6	ABHD6	ABHD6	ABHD6	ABHD6	ABHD6	ABHD6	ABHD6	ABHD6	ABHD6	ABHD6	ABHD6	ABHD6	ABHD6	ABHD6	ABHD6	ABHD6	ABHD6	ABHD6	ABHD6	ABHD6	ABHD6	ABHD6	ABHD6	ABHD6	ABHD6	ABHD6	ABHD6	ABHD6	ABHD6	ABHD6	ABHD6	ABHD6	ABHD6
141	ABHD8	ABHD8	ABHD8	ABHD8	ABHD8	ABHD8	ABHD8	ABHD8	ABHD8	ABHD8	ABHD8	ABHD8	ABHD8	ABHD8	ABHD8	ABHD8	ABHD8	ABHD8	ABHD8	ABHD8	ABHD8	ABHD8	ABHD8	ABHD8	ABHD8	ABHD8	ABHD8	ABHD8	ABHD8	ABHD8	ABHD8	ABHD8	ABHD8	ABHD8	ABHD8	ABHD8	ABHD8
142	ABI1	ABI1	ABI1	ABI1	ABI1	ABI1	ABI1	ABI1	ABI1	ABI1	ABI1	ABI1	ABI1	ABI1	ABI1	ABI1	ABI1	ABI1	ABI1	ABI1	ABI1	ABI1	ABI1	ABI1	ABI1	ABI1	ABI1	ABI1	ABI1	ABI1	ABI1	ABI1	ABI1	ABI1	ABI1	ABI1	ABI1
143	ABI1P1										ABI1P1																			RP11-132J14.3
144	ABI2	ABI2	ABI2	ABI2	ABI2	ABI2	ABI2	ABI2	ABI2	ABI2	ABI2	ABI2	ABI2	ABI2	ABI2	ABI2	ABI2	ABI2	ABI2	ABI2	ABI2	ABI2	ABI2	ABI2	ABI2	ABI2	ABI2	ABI2	ABI2	ABI2	ABI2	ABI2	ABI2	ABI2	ABI2	ABI2	ABI2
145	ABI3	ABI3	ABI3	ABI3	ABI3	ABI3	ABI3	ABI3	ABI3	ABI3	ABI3	ABI3	ABI3	ABI3	ABI3	ABI3	ABI3	ABI3	ABI3	ABI3	ABI3	ABI3	ABI3	ABI3	ABI3	ABI3	ABI3	ABI3	ABI3	ABI3	ABI3	ABI3	ABI3	ABI3	ABI3	ABI3	ABI3
146	ABI3BP	ABI3BP	ABI3BP	ABI3BP	ABI3BP	ABI3BP	ABI3BP	ABI3BP	ABI3BP	ABI3BP	ABI3BP	ABI3BP	ABI3BP	ABI3BP	ABI3BP	ABI3BP	ABI3BP	ABI3BP	ABI3BP	ABI3BP	ABI3BP	ABI3BP	ABI3BP	ABI3BP	ABI3BP	ABI3BP	ABI3BP	ABI3BP	ABI3BP	ABI3BP	ABI3BP	ABI3BP	ABI3BP	ABI3BP	ABI3BP	ABI3BP	ABI3BP
147	ABITRAM	FAM206A	FAM206A	ABITRAM	FAM206A	FAM206A	FAM206A	FAM206A	FAM206A	FAM206A	FAM206A	FAM206A	FAM206A	FAM206A	FAM206A	FAM206A	FAM206A	FAM206A	FAM206A	FAM206A	FAM206A	FAM206A	FAM206A	FAM206A	ABITRAM	FAM206A	FAM206A	FAM206A	FAM206A	FAM206A	FAM206A		FAM206A	FAM206A	FAM206A	FAM206A	FAM206A
148	ABITRAMP1																													FAM206BP
149	ABL1	ABL1	ABL1	ABL1	ABL1	ABL1	ABL1	ABL1	ABL1	ABL1	ABL1	ABL1	ABL1	ABL1	ABL1	ABL1	ABL1	ABL1	ABL1	ABL1	ABL1	ABL1	ABL1	ABL1	ABL1	ABL1	ABL1	ABL1	ABL1	ABL1	ABL1	ABL1	ABL1	ABL1	ABL1	ABL1	ABL1
150	ABL2	ABL2	ABL2	ABL2	ABL2	ABL2	ABL2	ABL2	ABL2	ABL2	ABL2	ABL2	ABL2	ABL2	ABL2	ABL2	ABL2	ABL2	ABL2	ABL2	ABL2	ABL2	ABL2	ABL2	ABL2	ABL2	ABL2	ABL2	ABL2	ABL2	ABL2	ABL2	ABL2	ABL2	ABL2	ABL2	ABL2
151	ABLIM1	ABLIM1	ABLIM1	ABLIM1	ABLIM1	ABLIM1	ABLIM1	ABLIM1	ABLIM1	ABLIM1	ABLIM1	ABLIM1	ABLIM1	ABLIM1	ABLIM1	ABLIM1	ABLIM1	ABLIM1	ABLIM1	ABLIM1	ABLIM1	ABLIM1	ABLIM1	ABLIM1	ABLIM1	ABLIM1	ABLIM1	ABLIM1	ABLIM1	ABLIM1	ABLIM1	ABLIM1	ABLIM1	ABLIM1	ABLIM1	ABLIM1	ABLIM1
152	ABLIM2	ABLIM2	ABLIM2		ABLIM2	ABLIM2	ABLIM2	ABLIM2	ABLIM2	ABLIM2	ABLIM2	ABLIM2	ABLIM2	ABLIM2	ABLIM2	ABLIM2	ABLIM2	ABLIM2	ABLIM2	ABLIM2	ABLIM2	ABLIM2	ABLIM2	ABLIM2	ABLIM2	ABLIM2	ABLIM2	ABLIM2	ABLIM2	ABLIM2	ABLIM2	ABLIM2	ABLIM2	ABLIM2	ABLIM2	ABLIM2	ABLIM2
153	ABLIM3	ABLIM3	ABLIM3		ABLIM3	ABLIM3	ABLIM3	ABLIM3	ABLIM3	ABLIM3	ABLIM3	ABLIM3	ABLIM3	ABLIM3	ABLIM3	ABLIM3	ABLIM3	ABLIM3	ABLIM3	ABLIM3	ABLIM3	ABLIM3	ABLIM3	ABLIM3	ABLIM3	ABLIM3	ABLIM3	ABLIM3	ABLIM3	ABLIM3	ABLIM3	ABLIM3	ABLIM3	ABLIM3	ABLIM3	ABLIM3	ABLIM3
154	ABO	ABO	ABO	ABO	ABO	ABO		ABO	ABO	ABO	ABO	ABO	ABO	ABO	ABO	ABO	ABO	ABO	ABO	ABO	ABO	ABO	ABO	ABO	ABO	ABO	ABO	ABO	ABO	ABO	ABO	ABO	ABO	ABO	ABO		ABO
155	ABR	ABR	ABR	ABR	ABR	ABR	ABR	ABR	ABR	ABR	ABR	ABR	ABR	ABR	ABR	ABR	ABR	ABR	ABR	ABR	ABR	ABR	ABR	ABR	ABR	ABR	ABR	ABR	ABR	ABR;AC015884.1	ABR	ABR	ABR	ABR	ABR	ABR	ABR
156	ABR-AS1					AC016292.1	AC016292.1			AC016292.1	ENSG00000235361		AC016292.1		AC016292.1		AC016292.1	AC016292.1					AC016292.1							AC016292.1	AC016292.1	AC016292.1				AC016292.1
157	ABRA	ABRA	ABRA		ABRA	ABRA	ABRA		ABRA	ABRA	ABRA	ABRA	ABRA	ABRA	ABRA	ABRA	ABRA	ABRA	ABRA	ABRA	ABRA		ABRA	ABRA	ABRA		ABRA	ABRA	ABRA	ABRA	ABRA	ABRA	ABRA	ABRA	ABRA	ABRA	ABRA
158	ABRACL	ABRACL	ABRACL	ABRACL	ABRACL	ABRACL	ABRACL	ABRACL	ABRACL	ABRACL	ABRACL	ABRACL	ABRACL	ABRACL	ABRACL	ABRACL	ABRACL	ABRACL	ABRACL	ABRACL	ABRACL	ABRACL	ABRACL	ABRACL	ABRACL	ABRACL	ABRACL	ABRACL	ABRACL	ABRACL	ABRACL	ABRACL	ABRACL	ABRACL	ABRACL	ABRACL	ABRACL
159	ABRAXAS1	FAM175A	FAM175A	ABRAXAS1	ABRAXAS1	ABRAXAS1	FAM175A	ABRAXAS1;FAM175A	FAM175A	ABRAXAS1	ABRAXAS1	FAM175A		FAM175A	ABRAXAS1	FAM175A		ABRAXAS1	FAM175A	FAM175A	FAM175A	FAM175A	ABRAXAS1	FAM175A;ABRAXAS1	ABRAXAS1	ABRAXAS1	FAM175A	FAM175A	FAM175A	FAM175A	ABRAXAS1	ABRAXAS1	FAM175A	FAM175A	ABRAXAS1	FAM175A
160	ABRAXAS2	FAM175B	FAM175B	ABRAXAS2	ABRAXAS2	ABRAXAS2	FAM175B	ABRAXAS2;FAM175B	FAM175B	ABRAXAS2	ABRAXAS2	FAM175B		FAM175B	ABRAXAS2	FAM175B		ABRAXAS2	FAM175B	FAM175B	FAM175B	FAM175B	ABRAXAS2	FAM175B;ABRAXAS2	ABRAXAS2	ABRAXAS2	FAM175B	FAM175B	FAM175B	FAM175B	ABRAXAS2	ABRAXAS2	FAM175B	FAM175B	ABRAXAS2	FAM175B
161	ABT1	ABT1	ABT1	ABT1	ABT1	ABT1	ABT1	ABT1	ABT1	ABT1	ABT1	ABT1	ABT1	ABT1	ABT1	ABT1	ABT1	ABT1	ABT1	ABT1	ABT1	ABT1	ABT1	ABT1	ABT1	ABT1	ABT1	ABT1	ABT1	ABT1	ABT1	ABT1	ABT1	ABT1	ABT1	ABT1	ABT1
162	ABT1P1										ABT1P1																			ABT1P1
163	ABTB1	ABTB1	ABTB1	ABTB1	ABTB1	ABTB1	ABTB1	ABTB1	ABTB1	ABTB1	ABTB1	ABTB1	ABTB1	ABTB1	ABTB1	ABTB1	ABTB1	ABTB1	ABTB1	ABTB1	ABTB1	ABTB1	ABTB1	ABTB1	ABTB1	ABTB1	ABTB1	ABTB1	ABTB1	ABTB1	ABTB1	ABTB1	ABTB1	ABTB1	ABTB1	ABTB1	ABTB1
164	ABTB2	ABTB2	ABTB2		ABTB2	ABTB2	ABTB2	ABTB2	ABTB2	ABTB2	ABTB2	ABTB2	ABTB2	ABTB2	ABTB2	ABTB2	ABTB2	ABTB2	ABTB2	ABTB2	ABTB2	ABTB2	ABTB2	ABTB2	ABTB2	ABTB2	ABTB2	ABTB2	ABTB2	ABTB2	ABTB2	ABTB2	ABTB2	ABTB2	ABTB2	ABTB2	ABTB2
165	AC000003.1																													AC000003.1
166	AC000003.2						AC000003.2																													AC000003.2
167	AC000041.10																													AC000041.10
168	AC000095.11																													AC000095.11
169	AC000354.1																													AC000354.1
170	AC002310.13						AC002310.13																	AC002310.13				AC002310.13		AC002310.13						AC002310.13
171	AC002321.1						AC002321.1																													AC002321.1
172	AC002389.1																													AC002389.1
173	AC002530.1																													AC002530.1
174	AC002539.2																													AC002539.2
175	AC002978.1																													AC002978.1
176	AC002979.1																													AC002979.1
177	AC003658.1																													AC003658.1
178	AC003968.1																													AC003968.1
179	AC004000.2																													AC004000.2
180	AC004016.1																													AC004016.1
181	AC004017.1						AC004017.1																	AC004017.1												AC004017.1
182	AC004019.18						AC004019.18																													AC004019.18
183	AC004108.1																													AC004108.1
184	AC004257.3						AC004257.3																	AC004257.3				AC004257.3								AC004257.3
185	AC004447.2						AC004447.2																	AC004447.2				AC004447.2								AC004447.2
186	AC004458.1																													AC004458.1
187	AC004460.1																													AC004460.1
188	AC004520.1				AC004520.1	AC004520.1		AC004520.1		AC004520.1					AC004520.1			AC004520.1					AC004520.1			AC004520.1				AC004520.1	AC004520.1				AC004520.1
189	AC004541.1																													AC004541.1
190	AC004595.1																											AC004595.1		AC004595.1
191	AC004655.1																													AC004655.1
192	AC004656.1																							AC004656.1		AC004656.1				AC004656.1
193	AC004673.1																													AC004673.1
194	AC004699.1																													AC004699.1
195	AC004745.1																													AC004745.1
196	AC004769.1																													AC004769.1
197	AC004813.1	AC004813.1	AC004813.1						AC004813.1			AC004813.1		AC004813.1		AC004813.1			AC004813.1	AC004813.1	AC004813.1						AC004813.1			AC004813.1			AC004813.1
198	AC004819.1																													AC004819.1
199	AC004850.1																													AC004850.1
200	AC004893.11	AC004893.11	AC004893.11				AC004893.11	AC004893.11	AC004893.11			AC004893.11		AC004893.11		AC004893.11			AC004893.11	AC004893.11	AC004893.11			AC004893.11			AC004893.11	AC004893.11	AC004893.11	AC004893.11			AC004893.11	AC004893.11		AC004893.11
201	AC004915.1																													AC004915.1
202	AC004932.1																													AC004932.1
203	AC004953.1																													AC004953.1
204	AC004984.1																													AC004984.1
205	AC005024.1																													AC005024.1
206	AC005048.1																													AC005048.1
207	AC005071.3																													AC005071.3
208	AC005071.4																													AC005071.4
209	AC005077.9																													AC005077.9
210	AC005150.2																													AC005150.2
211	AC005150.3																													AC005150.3
212	AC005152.2																							AC005152.2				AC005152.2
213	AC005158.1																													AC005158.1
214	AC005159.1																													AC005159.1
215	AC005204.1																													AC005204.1
216	AC005227.1																													AC005227.1
217	AC005284.1																													AC005284.1
218	AC005284.2																													AC005284.2
219	AC005371.1																													AC005371.1
220	AC005375.1																													AC005375.1
221	AC005493.1						AC005493.1																													AC005493.1
222	AC005513.1																													AC005513.1
223	AC005549.2																													AC005549.2
224	AC005549.3						AC005549.3																	AC005549.3												AC005549.3
225	AC005559.2						AC005559.2																													AC005559.2
226	AC005621.1																													AC005621.1
227	AC005686.1																													AC005686.1
228	AC005701.1																													AC005701.1
229	AC005757.7						AC005757.7																							AC005757.7						AC005757.7
230	AC005783.1																													AC005783.1
231	AC005926.1																													AC005926.1
232	AC005943.4																							AC005943.4				AC005943.4
233	AC005943.5						AC005943.5																	AC005943.5				AC005943.5								AC005943.5
234	AC006088.1																													AC006088.1
235	AC006116.24																							AC006116.24				AC006116.24		AC006116.24
236	AC006116.27																													AC006116.27
237	AC006126.4	AC006126.4	AC006126.4				AC006126.4		AC006126.4			AC006126.4		AC006126.4		AC006126.4			AC006126.4	AC006126.4	AC006126.4						AC006126.4		AC006126.4	AC006126.4			AC006126.4			AC006126.4
238	AC006150.2																													AC006150.2
239	AC006159.2				AC006159.2	AC006159.2		AC006159.2		AC006159.2					AC006159.2			AC006159.2					AC006159.2								AC006159.2	AC006159.2
240	AC006159.4	AC006159.4	AC006159.4				AC006159.4	AC006159.4	AC006159.4			AC006159.4		AC006159.4		AC006159.4			AC006159.4	AC006159.4	AC006159.4						AC006159.4		AC006159.4	AC006159.4			AC006159.4	AC006159.4		AC006159.4
241	AC006273.7						AC006273.7																	AC006273.7				AC006273.7								AC006273.7
242	AC006322.1																													AC006322.1
243	AC006335.11																													AC006335.11
244	AC006371.1																													AC006371.1
245	AC006377.1																													AC006377.1
246	AC006534.2																													AC006534.2
247	AC006534.3																													AC006534.3
248	AC006548.28																													AC006548.28
249	AC006925.1																													AC006925.1
250	AC006926.1																													AC006926.1
251	AC006953.1																							AC006953.1				AC006953.1
252	AC006987.5																													AC006987.5
253	AC006987.6																													AC006987.6
254	AC006988.1																											AC006988.1		AC006988.1
255	AC007000.11																													AC007000.11
256	AC007006.1																													AC007006.1
257	AC007009.2																													AC007009.2
258	AC007050.1																													AC007050.1
259	AC007056.1																													AC007056.1
260	AC007096.1																													AC007096.1
261	AC007131.3																													AC007131.3
262	AC007228.1																							AC007228.1
263	AC007228.2				AC007228.2	AC007228.2		AC007228.2		AC007228.2					AC007228.2			AC007228.2					AC007228.2			AC007228.2					AC007228.2				AC007228.2
264	AC007228.5	AC007228.5	AC007228.5				AC007228.5		AC007228.5			AC007228.5		AC007228.5		AC007228.5			AC007228.5	AC007228.5	AC007228.5						AC007228.5		AC007228.5	AC007228.5			AC007228.5	AC007228.5		AC007228.5
265	AC007228.8																													AC007228.8
266	AC007228.9	AC007228.9	AC007228.9				AC007228.9	AC007228.9	AC007228.9			AC007228.9		AC007228.9		AC007228.9			AC007228.9	AC007228.9	AC007228.9	AC007228.9		AC007228.9			AC007228.9	AC007228.9	AC007228.9	AC007228.9			AC007228.9	AC007228.9		AC007228.9
267	AC007304.1																													AC007304.1
268	AC007308.6						AC007308.6																	AC007308.6				AC007308.6								AC007308.6
269	AC007339.1																													AC007339.1
270	AC007339.2																													AC007339.2
271	AC007358.1																													AC007358.1
272	AC007367.1																													AC007367.1
273	AC007377.1						AC007377.1																													AC007377.1
274	AC007421.1						AC007421.1																													AC007421.1
275	AC007436.1																											AC007436.1		AC007436.1
276	AC007486.1																													AC007486.1
277	AC007528.2																													AC007528.2
278	AC007557.5																													AC007557.5
279	AC007560.2																													AC007560.2
280	AC007567.1																													AC007567.1
281	AC007682.2																													AC007682.2
282	AC007682.3																													AC007682.3
283	AC007682.4																													AC007682.4
284	AC007749.1				AC007749.1					AC007749.1					AC007749.1			AC007749.1					AC007749.1									AC007749.1
285	AC007773.3						AC007773.3																													AC007773.3
286	AC008040.5				AC008040.5	AC008040.5		AC008040.5		AC008040.5					AC008040.5			AC008040.5					AC008040.5	AC008040.5		AC008040.5					AC008040.5				AC008040.5
287	AC008041.1																													AC008041.1
288	AC008045.1																													AC008045.1
289	AC008085.1																													AC008085.1
290	AC008115.3			AC008115.3																				AC008115.3		AC008115.3
291	AC008163.4						AC008163.4																							AC008163.4						AC008163.4
292	AC008166.1																													AC008166.1
293	AC008169.1																													AC008169.1
294	AC008387.1						AC008387.1																													AC008387.1
295	AC008449.1																													AC008449.1
296	AC008536.1																													AC008536.1
297	AC008547.1																													AC008547.1
298	AC008598.1																													AC008598.1
299	AC008623.1																													AC008623.1
300	AC008671.1																													AC008671.1
301	AC008703.2																													AC008703.2
302	AC008756.1																													AC008756.1
303	AC008836.1																													AC008836.1
304	AC008865.1																													AC008865.1
305	AC008869.2																													AC008869.2
306	AC008895.1																							AC008895.1		AC008895.1
307	AC008897.3				AC008897.3	AC008897.3		AC008897.3		AC008897.3					AC008897.3			AC008897.3					AC008897.3	AC008897.3							AC008897.3	AC008897.3			AC008897.3
308	AC008949.1																													AC008949.1
309	AC008957.3																							AC008957.3		AC008957.3
310	AC009009.1																													AC009009.1
311	AC009060.3	AC009060.3	AC009060.3					AC009060.3	AC009060.3			AC009060.3		AC009060.3		AC009060.3			AC009060.3	AC009060.3	AC009060.3						AC009060.3		AC009060.3	AC009060.3			AC009060.3	AC009060.3
312	AC009080.1																													AC009080.1
313	AC009133.20						AC009133.20																	AC009133.20				AC009133.20								AC009133.20
314	AC009260.1																													AC009260.1
315	AC009305.2																													AC009305.2
316	AC009336.19	AC009336.19	AC009336.19						AC009336.19			AC009336.19		AC009336.19		AC009336.19			AC009336.19	AC009336.19	AC009336.19						AC009336.19			AC009336.19			AC009336.19	AC009336.19
317	AC009406.1																													AC009406.1
318	AC009406.2																													AC009406.2
319	AC009478.2																													AC009478.2
320	AC009491.1																													AC009491.1
321	AC009491.2																													AC009491.2
322	AC009677.1																													AC009677.1
323	AC009695.1																													AC009695.1
324	AC009758.1																												AC009758.1	AC009758.1
325	AC009941.1																													AC009941.1
326	AC009973.1																													AC009973.1
327	AC010103.1																													AC010103.1
328	AC010141.8																													AC010141.8
329	AC010150.2																													AC010150.2
330	AC010209.1																													AC010209.1
331	AC010295.1																													AC010295.1
332	AC010311.1																													AC010311.1
333	AC010364.1																													AC010364.1
334	AC010368.2						AC010368.2																													AC010368.2
335	AC010412.1																													AC010412.1
336	AC010441.1						AC010441.1																	AC010441.1												AC010441.1
337	AC010455.1																													AC010455.1
338	AC010458.1																													AC010458.1
339	AC010525.7						AC010525.7																	AC010525.7				AC010525.7								AC010525.7
340	AC010543.1																													AC010543.1
341	AC010633.1																													AC010633.1
342	AC010723.2																													AC010723.2
343	AC010739.1																													AC010739.1
344	AC010887.1																													AC010887.1
345	AC010888.1																													AC010888.1
346	AC010930.1																													AC010930.1
347	AC011073.1																													AC011073.1
348	AC011308.1						AC011308.1																					AC011308.1								AC011308.1
349	AC011309.1																													AC011309.1
350	AC011357.1																													AC011357.1
351	AC011372.1																													AC011372.1
352	AC011376.1																													AC011376.1
353	AC011380.1																													AC011380.1
354	AC011404.1																													AC011404.1
355	AC011431.2																													AC011431.2
356	AC011456.1									AC011456.1					AC011456.1			AC011456.1												AC011456.1
357	AC011738.1																													AC011738.1
358	AC011748.1																													AC011748.1
359	AC011841.1					AC011841.1	AC011841.1			AC011841.1			AC011841.1		AC011841.1		AC011841.1	AC011841.1					AC011841.1	AC011841.1		AC011841.1		AC011841.1		AC011841.1		AC011841.1				AC011841.1
360	AC011841.3																													AC011841.3
361	AC011841.4																													AC011841.4
362	AC011841.5																													AC011841.5
363	AC011841.6																													AC011841.6
364	AC011841.7																													AC011841.7
365	AC012003.1																													AC012003.1
366	AC012020.2																							AC012020.2
367	AC012047.1																													AC012047.1
368	AC012065.7						AC012065.7																	AC012065.7				AC012065.7								AC012065.7
369	AC012067.1						AC012067.1																													AC012067.1
370	AC012168.1																													AC012168.1
371	AC012170.2				AC012170.2	AC012170.2				AC012170.2					AC012170.2			AC012170.2					AC012170.2	AC012170.2							AC012170.2	AC012170.2			AC012170.2
372	AC012215.1						AC012215.1																													AC012215.1
373	AC012353.1																													AC012353.1
374	AC012476.1									AC012476.1					AC012476.1			AC012476.1												AC012476.1
375	AC012510.1				AC012510.1	AC012510.1		AC012510.1		AC012510.1					AC012510.1			AC012510.1					AC012510.1	AC012510.1							AC012510.1	AC012510.1			AC012510.1
376	AC012531.23						AC012531.23																													AC012531.23
377	AC012603.2																													AC012603.2
378	AC012627.1																											AC012627.1		AC012627.1
379	AC012671.3																													AC012671.3
380	AC012671.4																													AC012671.4
381	AC013251.1																													AC013251.1
382	AC013448.3																													AC013448.3
383	AC013660.1																													AC013660.1
384	AC013722.1																													AC013722.1
385	AC013737.1																													AC013737.1
386	AC013751.1																													AC013751.1
387	AC015600.1																													AC015600.1
388	AC015923.2																													AC015923.2
389	AC015936.3	AC015936.3	AC015936.3				AC015936.3		AC015936.3			AC015936.3		AC015936.3		AC015936.3			AC015936.3	AC015936.3	AC015936.3						AC015936.3			AC015936.3			AC015936.3			AC015936.3
390	AC015971.3																													AC015971.3
391	AC015987.2						AC015987.2																	AC015987.2				AC015987.2								AC015987.2
392	AC015989.1						AC015989.1																													AC015989.1
393	AC015989.2						AC015989.2																													AC015989.2
394	AC016113.1																													AC016113.1
395	AC016142.1																													AC016142.1
396	AC016194.1																													AC016194.1
397	AC016543.1																													AC016543.1
398	AC016577.1	AC016577.1	AC016577.1						AC016577.1			AC016577.1		AC016577.1		AC016577.1			AC016577.1	AC016577.1	AC016577.1						AC016577.1			AC016577.1			AC016577.1
399	AC016626.2						AC016626.2																													AC016626.2
400	AC016656.1																													AC016656.1
401	AC016670.1																													AC016670.1
402	AC016683.6																							AC016683.6				AC016683.6
403	AC016706.1																													AC016706.1
404	AC016712.3																													AC016712.3
405	AC016717.1																													AC016717.1
406	AC016717.2				AC016717.2	AC016717.2		AC016717.2		AC016717.2					AC016717.2			AC016717.2					AC016717.2	AC016717.2							AC016717.2	AC016717.2			AC016717.2
407	AC016730.2																													AC016730.2
408	AC016819.1																													AC016819.1
409	AC016821.2																													AC016821.2
410	AC016970.1																													AC016970.1
411	AC017020.1																													AC017020.1
412	AC017020.2																													AC017020.2
413	AC017028.10	AC017028.10	AC017028.10						AC017028.10			AC017028.10		AC017028.10		AC017028.10			AC017028.10	AC017028.10	AC017028.10						AC017028.10			AC017028.10			AC017028.10	AC017028.10
414	AC017028.11																													AC017028.11
415	AC017028.12																													AC017028.12
416	AC017028.3																													AC017028.3
417	AC017028.4																													AC017028.4
418	AC017028.5																													AC017028.5
419	AC017028.6																													AC017028.6
420	AC017028.7																													AC017028.7
421	AC017028.8																													AC017028.8
422	AC017028.9																													AC017028.9
423	AC017084.1																													AC017084.1
424	AC018361.1																													AC018361.1
425	AC018506.1																							AC018506.1				AC018506.1
426	AC018755.4																							AC018755.4		AC018755.4
427	AC018809.1			AC018809.1																				AC018809.1
428	AC018867.1						AC018867.1																							AC018867.1						AC018867.1
429	AC018867.2						AC018867.2																	AC018867.2				AC018867.2								AC018867.2
430	AC018902.1																													AC018902.1
431	AC019011.1																													AC019011.1
432	AC019046.1																													AC019046.1
433	AC019051.1																													AC019051.1
434	AC019181.2	AC019181.2	AC019181.2				AC019181.2	AC019181.2	AC019181.2			AC019181.2		AC019181.2		AC019181.2			AC019181.2	AC019181.2	AC019181.2			AC019181.2			AC019181.2	AC019181.2	AC019181.2	AC019181.2			AC019181.2	AC019181.2		AC019181.2
435	AC019196.1																													AC019196.1
436	AC019198.1																													AC019198.1
437	AC019221.4																							AC019221.4				AC019221.4
438	AC019330.2																													AC019330.2
439	AC020594.1				AC020594.1	AC020594.1				AC020594.1					AC020594.1			AC020594.1					AC020594.1	AC020594.1		AC020594.1					AC020594.1	AC020594.1			AC020594.1
440	AC020594.5	AC020594.5	AC020594.5				AC020594.5	AC020594.5	AC020594.5			AC020594.5		AC020594.5		AC020594.5			AC020594.5	AC020594.5	AC020594.5			AC020594.5			AC020594.5		AC020594.5	AC020594.5			AC020594.5	AC020594.5		AC020594.5
441	AC020601.1						AC020601.1																													AC020601.1
442	AC020606.1																													AC020606.1
443	AC020689.1																													AC020689.1
444	AC020703.2																													AC020703.2
445	AC020900.2																							AC020900.2
446	AC020921.1																													AC020921.1
447	AC020952.1						AC020952.1																													AC020952.1
448	AC021037.2																													AC021037.2
449	AC021052.1																													AC021052.1
450	AC021224.1	AC021224.1	AC021224.1		AC021224.1	AC021224.1	AC021224.1	AC021224.1	AC021224.1	AC021224.1		AC021224.1	AC021224.1	AC021224.1	AC021224.1	AC021224.1	AC021224.1	AC021224.1	AC021224.1	AC021224.1	AC021224.1	AC021224.1	AC021224.1	AC021224.1			AC021224.1		AC021224.1	AC021224.1			AC021224.1	AC021224.1	AC021224.1	AC021224.1	AC021224.1
451	AC021439.1					AC021439.1				AC021439.1					AC021439.1			AC021439.1					AC021439.1								AC021439.1
452	AC021654.1																													AC021654.1
453	AC021760.1																													AC021760.1
454	AC021887.1																													AC021887.1
455	AC021914.1																													AC021914.1
456	AC022073.1																													AC022073.1
457	AC022120.1																													AC022120.1
458	AC022142.1																													AC022142.1
459	AC022538.1																													AC022538.1
460	AC022681.1																													AC022681.1
461	AC022716.1																													AC022716.1
462	AC022909.1																													AC022909.1
463	AC023034.2					AC023034.2				AC023034.2					AC023034.2			AC023034.2					AC023034.2								AC023034.2
464	AC023380.1																													AC023380.1
465	AC023632.6																							AC023632.6
466	AC023798.1																													AC023798.1
467	AC023992.1																													AC023992.1
468	AC024060.2			AC024060.2
469	AC024158.1																													AC024158.1
470	AC024569.1																													AC024569.1
471	AC024571.1																													AC024571.1
472	AC024579.1									AC024579.1					AC024579.1			AC024579.1														AC024579.1
473	AC024590.1																													AC024590.1
474	AC025156.1																													AC025156.1
475	AC025219.1				AC025219.1	AC025219.1		AC025219.1		AC025219.1					AC025219.1			AC025219.1					AC025219.1			AC025219.1					AC025219.1				AC025219.1
476	AC025540.1																													AC025540.1
477	AC025857.2			AC025857.2
478	AC026248.1	AC026248.1	AC026248.1						AC026248.1			AC026248.1		AC026248.1		AC026248.1			AC026248.1	AC026248.1	AC026248.1						AC026248.1		AC026248.1	AC026248.1			AC026248.1
479	AC026305.1																													AC026305.1
480	AC026357.1																													AC026357.1
481	AC026393.1																													AC026393.1
482	AC026423.1																													AC026423.1
483	AC026426.1																													AC026426.1
484	AC026449.1																													AC026449.1
485	AC026512.1																													AC026512.1
486	AC026703.1						AC026703.1																							AC026703.1						AC026703.1
487	AC026799.1																													AC026799.1
488	AC026806.2						AC026806.2																	AC026806.2				AC026806.2								AC026806.2
489	AC027238.1																													AC027238.1
490	AC027319.3																													AC027319.3
491	AC027320.1																													AC027320.1
492	AC027806.1																													AC027806.1
493	AC034187.3																													AC034187.3
494	AC034187.4																													AC034187.4
495	AC034187.5																													AC034187.5
496	AC035144.1																													AC035144.1
497	AC036178.1																													AC036178.1
498	AC037199.1						AC037199.1																													AC037199.1
499	AC044907.1																													AC044907.1
500	AC051642.1						AC051642.1																													AC051642.1
501	AC055723.1																													AC055723.1
502	AC055736.2																													AC055736.2
503	AC055736.3																													AC055736.3
504	AC055736.4																													AC055736.4
505	AC055873.1																													AC055873.1
506	AC060226.1																													AC060226.1
507	AC061975.10						AC061975.10																													AC061975.10
508	AC063932.1																													AC063932.1
509	AC063956.1																													AC063956.1
510	AC063957.1																													AC063957.1
511	AC064837.1																													AC064837.1
512	AC064848.1																													AC064848.1
513	AC066694.1																													AC066694.1
514	AC067717.1																													AC067717.1
515	AC067718.1																													AC067718.1
516	AC067742.1																													AC067742.1
517	AC067957.1																													AC067957.1
518	AC067961.1						AC067961.1																							AC067961.1				AC067961.1		AC067961.1
519	AC067969.3																													AC067969.3
520	AC068014.2																											AC068014.2		AC068014.2
521	AC068039.1						AC068039.1																					AC068039.1								AC068039.1
522	AC068039.4						AC068039.4																	AC068039.4				AC068039.4								AC068039.4
523	AC068056.1																													AC068056.1
524	AC068062.1																													AC068062.1
525	AC068121.1																													AC068121.1
526	AC068292.1																													AC068292.1
527	AC068312.1																													AC068312.1
528	AC068641.1																											AC068641.1		AC068641.1
529	AC068704.1																													AC068704.1
530	AC068706.1																													AC068706.1
531	AC068706.2																							AC068706.2						AC068706.2
532	AC068715.1																													AC068715.1
533	AC068754.1																													AC068754.1
534	AC068797.1																													AC068797.1
535	AC068799.1																													AC068799.1
536	AC069063.1																													AC069063.1
537	AC069063.2	AC069063.2	AC069063.2						AC069063.2			AC069063.2		AC069063.2		AC069063.2			AC069063.2	AC069063.2	AC069063.2						AC069063.2		AC069063.2	AC069063.2			AC069063.2
538	AC069070.1																													AC069070.1
539	AC069082.1																													AC069082.1
540	AC069216.1																													AC069216.1
541	AC069276.1																													AC069276.1
542	AC069278.4						AC069278.4																	AC069278.4				AC069278.4								AC069278.4
543	AC069286.1																													AC069286.1
544	AC072031.1																													AC072031.1
545	AC073215.1																													AC073215.1
546	AC073330.1																													AC073330.1
547	AC073427.1																													AC073427.1
548	AC073464.11																													AC073464.11
549	AC073528.1						AC073528.1																													AC073528.1
550	AC073928.1																													AC073928.1
551	AC074129.1																													AC074129.1
552	AC074191.1																													AC074191.1
553	AC074264.1																													AC074264.1
554	AC074289.2																													AC074289.2
555	AC074391.2																													AC074391.2
556	AC076972.1																													AC076972.1
557	AC078794.1																													AC078794.1
558	AC078851.2																													AC078851.2
559	AC078855.1																													AC078855.1
560	AC078917.1																													AC078917.1
561	AC078988.1																													AC078988.1
562	AC079117.3																													AC079117.3
563	AC079121.1																													AC079121.1
564	AC079127.1																													AC079127.1
565	AC079172.1																													AC079172.1
566	AC079233.1																													AC079233.1
567	AC079235.1																													AC079235.1
568	AC079325.6																													AC079325.6
569	AC079398.1																													AC079398.1
570	AC079398.2																													AC079398.2
571	AC079398.3																													AC079398.3
572	AC079603.1																													AC079603.1
573	AC079756.1																													AC079756.1
574	AC079796.1																													AC079796.1
575	AC079920.1																													AC079920.1
576	AC080003.1																													AC080003.1
577	AC080008.1																													AC080008.1
578	AC080013.6			AC080013.6	AC080013.6	AC080013.6		AC080013.6		AC080013.6					AC080013.6			AC080013.6					AC080013.6								AC080013.6	AC080013.6			AC080013.6
579	AC080032.1																													AC080032.1
580	AC083810.1																													AC083810.1
581	AC083811.1																													AC083811.1
582	AC083826.1																													AC083826.1
583	AC084010.1																											AC084010.1		AC084010.1
584	AC084219.3						AC084219.3																	AC084219.3				AC084219.3								AC084219.3
585	AC084262.3																													AC084262.3
586	AC084872.1																													AC084872.1
587	AC087174.1																													AC087174.1
588	AC087237.1																													AC087237.1
589	AC087348.1																													AC087348.1
590	AC087350.1																													AC087350.1
591	AC087433.1																													AC087433.1
592	AC087481.3																							AC087481.3		AC087481.3
593	AC087651.2																													AC087651.2
594	AC087653.1																													AC087653.1
595	AC087738.1																													AC087738.1
596	AC087793.1																													AC087793.1
597	AC090051.1																													AC090051.1
598	AC090060.1																													AC090060.1
599	AC090133.1																													AC090133.1
600	AC090324.1																													AC090324.1
601	AC090349.1																													AC090349.1
602	AC090420.1																							AC090420.1						AC090420.1
603	AC090427.1						AC090427.1																													AC090427.1
604	AC090514.1																													AC090514.1
605	AC090660.1																													AC090660.1
606	AC090841.1																													AC090841.1
607	AC090922.1				AC090922.1	AC090922.1		AC090922.1		AC090922.1					AC090922.1			AC090922.1					AC090922.1			AC090922.1					AC090922.1				AC090922.1
608	AC090954.2																													AC090954.2
609	AC091150.1						AC091150.1																	AC091150.1				AC091150.1								AC091150.1
610	AC091154.1																													AC091154.1
611	AC091320.1																													AC091320.1
612	AC091321.1																													AC091321.1
613	AC091487.1																													AC091487.1
614	AC091517.1																													AC091517.1
615	AC091559.1																													AC091559.1
616	AC091565.1																													AC091565.1
617	AC091643.1																													AC091643.1
618	AC091697.1																													AC091697.1
619	AC091705.2																													AC091705.2
620	AC091856.1																													AC091856.1
621	AC091866.1																													AC091866.1
622	AC091947.1																													AC091947.1
623	AC092022.1																													AC092022.1
624	AC092038.1																													AC092038.1
625	AC092038.2																													AC092038.2
626	AC092043.1																													AC092043.1
627	AC092048.1																													AC092048.1
628	AC092057.1																													AC092057.1
629	AC092104.2																													AC092104.2
630	AC092104.3																													AC092104.3
631	AC092104.4																													AC092104.4
632	AC092104.5																													AC092104.5
633	AC092116.1																													AC092116.1
634	AC092123.2																									AC092123.2
635	AC092140.2			AC092140.2	AC092140.2	AC092140.2		AC092140.2		AC092140.2					AC092140.2			AC092140.2					AC092140.2								AC092140.2	AC092140.2			AC092140.2
636	AC092174.1																													AC092174.1
637	AC092198.2																													AC092198.2
638	AC092289.1																													AC092289.1
639	AC092289.2																													AC092289.2
640	AC092291.2						AC092291.2																													AC092291.2
641	AC092309.1																													AC092309.1
642	AC092354.1				AC092354.1	AC092354.1		AC092354.1		AC092354.1					AC092354.1			AC092354.1					AC092354.1								AC092354.1	AC092354.1			AC092354.1
643	AC092354.2				AC092354.2	AC092354.2		AC092354.2		AC092354.2					AC092354.2			AC092354.2					AC092354.2	AC092354.2							AC092354.2	AC092354.2			AC092354.2
644	AC092380.1																													AC092380.1
645	AC092422.1				AC092422.1	AC092422.1				AC092422.1					AC092422.1			AC092422.1					AC092422.1			AC092422.1					AC092422.1	AC092422.1
646	AC092566.1																													AC092566.1
647	AC092627.1																													AC092627.1
648	AC092669.2						AC092669.2																													AC092669.2
649	AC092699.1																													AC092699.1
650	AC092765.1																													AC092765.1
651	AC092782.1						AC092782.1																													AC092782.1
652	AC092786.1																													AC092786.1
653	AC092812.1																													AC092812.1
654	AC092841.1																													AC092841.1
655	AC092841.2																													AC092841.2
656	AC092846.1																													AC092846.1
657	AC092913.1																													AC092913.1
658	AC092964.2						AC092964.2																													AC092964.2
659	AC093160.1																													AC093160.1
660	AC093165.1																													AC093165.1
661	AC093304.1																													AC093304.1
662	AC093373.1																													AC093373.1
663	AC093376.1																													AC093376.1
664	AC093419.1																													AC093419.1
665	AC093430.1																													AC093430.1
666	AC093602.1																													AC093602.1
667	AC093611.2																													AC093611.2
668	AC093628.1																													AC093628.1
669	AC093756.1																													AC093756.1
670	AC093786.1																													AC093786.1
671	AC093807.1																													AC093807.1
672	AC093807.2																													AC093807.2
673	AC093859.1																													AC093859.1
674	AC093874.1																													AC093874.1
675	AC093887.1																													AC093887.1
676	AC093906.1																													AC093906.1
677	AC096507.1																													AC096507.1
678	AC096509.1																													AC096509.1
679	AC096546.1																													AC096546.1
680	AC096566.1																													AC096566.1
681	AC096579.1																							AC096579.1
682	AC096579.7																							AC096579.7				AC096579.7
683	AC096640.1																													AC096640.1
684	AC096643.1																													AC096643.1
685	AC096649.4																													AC096649.4
686	AC096745.2																							AC096745.2
687	AC096750.1																													AC096750.1
688	AC096752.1																													AC096752.1
689	AC096753.1																													AC096753.1
690	AC096922.2																													AC096922.2
691	AC096951.1																													AC096951.1
692	AC096967.1																													AC096967.1
693	AC096971.1																													AC096971.1
694	AC097452.1																													AC097452.1
695	AC097461.1				AC097461.1	AC097461.1		AC097461.1		AC097461.1					AC097461.1			AC097461.1					AC097461.1	AC097461.1							AC097461.1				AC097461.1
696	AC097465.1																													AC097465.1
697	AC097466.1																													AC097466.1
698	AC097470.1																													AC097470.1
699	AC097483.1																													AC097483.1
700	AC097506.1																													AC097506.1
701	AC098612.1																													AC098612.1
702	AC098830.1																													AC098830.1
703	AC098870.1																													AC098870.1
704	AC099326.1																													AC099326.1
705	AC099339.1																													AC099339.1
706	AC099512.1																													AC099512.1
707	AC099539.1																													AC099539.1
708	AC099545.1																													AC099545.1
709	AC099665.1																													AC099665.1
710	AC099676.1				AC099676.1	AC099676.1		AC099676.1		AC099676.1					AC099676.1			AC099676.1					AC099676.1							AC099676.1	AC099676.1				AC099676.1
711	AC099757.1																													AC099757.1
712	AC099759.1																													AC099759.1
713	AC100800.2																													AC100800.2
714	AC103801.2						AC103801.2																	AC103801.2				AC103801.2								AC103801.2
715	AC103809.2						AC103809.2																					AC103809.2								AC103809.2
716	AC103863.1																													AC103863.1
717	AC104037.1																													AC104037.1
718	AC104113.1				AC104113.1	AC104113.1		AC104113.1		AC104113.1					AC104113.1			AC104113.1					AC104113.1								AC104113.1	AC104113.1			AC104113.1
719	AC104133.1																													AC104133.1
720	AC104183.1																													AC104183.1
721	AC104183.2																													AC104183.2
722	AC104184.1				AC104184.1	AC104184.1		AC104184.1		AC104184.1					AC104184.1			AC104184.1					AC104184.1			AC104184.1					AC104184.1				AC104184.1
723	AC104260.1				AC104260.1					AC104260.1					AC104260.1			AC104260.1					AC104260.1									AC104260.1
724	AC104301.1																													AC104301.1
725	AC104301.2																													AC104301.2
726	AC104331.1																													AC104331.1
727	AC104387.1																													AC104387.1
728	AC104405.1																													AC104405.1
729	AC104434.1																													AC104434.1
730	AC104441.1																													AC104441.1
731	AC104592.1																													AC104592.1
732	AC104637.1																													AC104637.1
733	AC104650.1																													AC104650.1
734	AC104650.2																													AC104650.2
735	AC104802.1																													AC104802.1
736	AC104841.2						AC104841.2																	AC104841.2				AC104841.2								AC104841.2
737	AC104842.1																													AC104842.1
738	AC104946.1																													AC104946.1
739	AC104981.1																													AC104981.1
740	AC105009.1																													AC105009.1
741	AC105030.1																													AC105030.1
742	AC105179.1																													AC105179.1
743	AC105247.1																													AC105247.1
744	AC105316.1																											AC105316.1
745	AC105921.1																													AC105921.1
746	AC106753.1																							AC106753.1						AC106753.1
747	AC106765.1																													AC106765.1
748	AC106774.10									AC106774.10					AC106774.10			AC106774.10					AC106774.10
749	AC106775.1																													AC106775.1
750	AC106789.1				AC106789.1	AC106789.1				AC106789.1					AC106789.1			AC106789.1													AC106789.1
751	AC106860.1																													AC106860.1
752	AC106874.2																													AC106874.2
753	AC106878.1																													AC106878.1
754	AC107018.1																													AC107018.1
755	AC107020.1																													AC107020.1
756	AC107025.1																													AC107025.1
757	AC107977.2																													AC107977.2
758	AC108004.1																													AC108004.1
759	AC108044.1																													AC108044.1
760	AC108137.1																													AC108137.1
761	AC108205.1																													AC108205.1
762	AC108218.1																											AC108218.1		AC108218.1
763	AC108456.1																													AC108456.1
764	AC108456.2																													AC108456.2
765	AC108485.1																													AC108485.1
766	AC108683.1																													AC108683.1
767	AC108696.1																													AC108696.1
768	AC108739.1																													AC108739.1
769	AC108933.1																													AC108933.1
770	AC109135.1						AC109135.1																	AC109135.1				AC109135.1								AC109135.1
771	AC109335.1																													AC109335.1
772	AC109344.1																												AC109344.1	AC109344.1				AC109344.1
773	AC109351.1																											AC109351.1		AC109351.1
774	AC109357.1																													AC109357.1
775	AC109465.1																													AC109465.1
776	AC109496.1																													AC109496.1
777	AC109829.1						AC109829.1																						AC109829.1	AC109829.1						AC109829.1
778	AC109829.2																													AC109829.2
779	AC110009.1																									AC110009.1
780	AC110084.1						AC110084.1																													AC110084.1
781	AC110086.1																													AC110086.1
782	AC110283.1																													AC110283.1
783	AC110810.1																													AC110810.1
784	AC112179.1																													AC112179.1
785	AC112205.1						AC112205.1																					AC112205.1								AC112205.1
786	AC112220.3				AC112220.3	AC112220.3		AC112220.3		AC112220.3					AC112220.3			AC112220.3					AC112220.3								AC112220.3				AC112220.3
787	AC112778.2																													AC112778.2
788	AC113133.2																													AC113133.2
789	AC113171.1																													AC113171.1
790	AC113188.2																													AC113188.2
791	AC113949.1																													AC113949.1
792	AC114302.1																													AC114302.1
793	AC114494.1						AC114494.1																					AC114494.1								AC114494.1
794	AC114765.3																													AC114765.3
795	AC114788.1																													AC114788.1
796	AC114877.1									AC114877.1					AC114877.1			AC114877.1												AC114877.1
797	AC114877.3						AC114877.3																							AC114877.3						AC114877.3
798	AC114945.1																													AC114945.1
799	AC114969.1																													AC114969.1
800	AC116154.1																													AC116154.1
801	AC116176.1																													AC116176.1
802	AC116311.1																													AC116311.1
803	AC116533.2																													AC116533.2
804	AC116533.3																							AC116533.3				AC116533.3		AC116533.3
805	AC116533.4																													AC116533.4
806	AC116606.1																													AC116606.1
807	AC117401.1																													AC117401.1
808	AC117402.1					AC117402.1				AC117402.1					AC117402.1			AC117402.1					AC117402.1								AC117402.1
809	AC117444.1																													AC117444.1
810	AC117479.1																													AC117479.1
811	AC117507.1																													AC117507.1
812	AC118063.2																													AC118063.2
813	AC118463.1																													AC118463.1
814	AC118550.1																													AC118550.1
815	AC118562.1																													AC118562.1
816	AC120042.3				AC120042.3			AC120042.3		AC120042.3					AC120042.3			AC120042.3
817	AC120104.1																													AC120104.1
818	AC120120.1																													AC120120.1
819	AC121332.1																													AC121332.1
820	AC123512.2	AC123512.2	AC123512.2						AC123512.2			AC123512.2		AC123512.2		AC123512.2			AC123512.2	AC123512.2	AC123512.2						AC123512.2			AC123512.2			AC123512.2	AC123512.2
821	AC123512.3	AC123512.3	AC123512.3						AC123512.3			AC123512.3		AC123512.3		AC123512.3			AC123512.3	AC123512.3	AC123512.3						AC123512.3			AC123512.3			AC123512.3	AC123512.3
822	AC124074.1																													AC124074.1
823	AC124853.1																													AC124853.1
824	AC124890.1						AC124890.1																	AC124890.1				AC124890.1								AC124890.1
825	AC126281.1																													AC126281.1
826	AC126281.2																													AC126281.2
827	AC126281.3																													AC126281.3
828	AC126281.4																													AC126281.4
829	AC126281.5																													AC126281.5
830	AC126281.6																													AC126281.6
831	AC126281.7																													AC126281.7
832	AC126281.8																													AC126281.8
833	AC126917.1																													AC126917.1
834	AC127030.1																													AC127030.1
835	AC128653.1																													AC128653.1
836	AC128686.1																													AC128686.1
837	AC128715.1																													AC128715.1
838	AC130885.1																													AC130885.1
839	AC131012.1																													AC131012.1
840	AC131160.2																													AC131160.2
841	AC131213.1																													AC131213.1
842	AC131951.1																													AC131951.1
843	AC133680.1	AC133680.1	AC133680.1				AC133680.1		AC133680.1			AC133680.1		AC133680.1		AC133680.1			AC133680.1	AC133680.1	AC133680.1						AC133680.1		AC133680.1	AC133680.1			AC133680.1			AC133680.1
844	AC133749.1																													AC133749.1
845	AC133794.1				AC133794.1	AC133794.1		AC133794.1		AC133794.1					AC133794.1			AC133794.1					AC133794.1			AC133794.1					AC133794.1				AC133794.1
846	AC134300.1																													AC134300.1
847	AC134729.1																													AC134729.1
848	AC134882.2																													AC134882.2
849	AC134882.3																													AC134882.3
850	AC135724.1																													AC135724.1
851	AC136365.1																													AC136365.1
852	AC136616.2				AC136616.2	AC136616.2				AC136616.2			AC136616.2		AC136616.2		AC136616.2	AC136616.2					AC136616.2							AC136616.2		AC136616.2			AC136616.2
853	AC136616.3									AC136616.3			AC136616.3		AC136616.3		AC136616.3	AC136616.3					AC136616.3							AC136616.3		AC136616.3		AC136616.3
854	AC136932.2																													AC136932.2
855	AC137488.2																													AC137488.2
856	AC137674.1																													AC137674.1
857	AC137674.2																													AC137674.2
858	AC138655.6						AC138655.6																													AC138655.6
859	AC138774.1																													AC138774.1
860	AC138774.2																													AC138774.2
861	AC138774.3																													AC138774.3
862	AC138774.4																													AC138774.4
863	AC138775.1																													AC138775.1
864	AC138775.2																													AC138775.2
865	AC138775.3																													AC138775.3
866	AC138775.4																													AC138775.4
867	AC138775.5																													AC138775.5
868	AC138942.1																													AC138942.1
869	AC139451.2																													AC139451.2
870	AC139491.7				AC139491.7	AC139491.7		AC139491.7		AC139491.7					AC139491.7			AC139491.7					AC139491.7	AC139491.7	AC139491.7						AC139491.7				AC139491.7
871	AC140061.12						AC140061.12																													AC140061.12
872	AC140132.1																													AC140132.1
873	AC140677.1																													AC140677.1
874	AC144634.1																													AC144634.1
875	AC145205.1						AC145205.1																													AC145205.1
876	AC145212.3																													AC145212.3
877	AC174470.1						AC174470.1																													AC174470.1
878	AC190387.2																													AC190387.2
879	AC226150.4						AC226150.4																	AC226150.4												AC226150.4
880	AC231645.1																													AC231645.1
881	AC233287.1																													AC233287.1
882	AC233299.1																													AC233299.1
883	AC234778.2									AC234778.2					AC234778.2			AC234778.2					AC234778.2
884	AC235953.1																													AC235953.1
885	AC239395.1																													AC239395.1
886	AC239868.4																									AC239868.4
887	AC242006.1																													AC242006.1
888	AC242006.2																													AC242006.2
889	AC242209.1																													AC242209.1
890	AC242209.2																													AC242209.2
891	AC243945.1																													AC243945.1
892	AC243980.1																													AC243980.1
893	AC245036.6																													AC245036.6
894	AC245470.1																													AC245470.1
895	ACAA1	ACAA1	ACAA1	ACAA1	ACAA1	ACAA1	ACAA1	ACAA1	ACAA1	ACAA1	ACAA1	ACAA1	ACAA1	ACAA1	ACAA1	ACAA1	ACAA1	ACAA1	ACAA1	ACAA1	ACAA1	ACAA1	ACAA1	ACAA1	ACAA1	ACAA1	ACAA1	ACAA1	ACAA1	ACAA1	ACAA1	ACAA1	ACAA1	ACAA1	ACAA1	ACAA1	ACAA1
896	ACAA2	ACAA2	ACAA2	ACAA2	ACAA2	ACAA2	ACAA2	ACAA2	ACAA2	ACAA2	ACAA2	ACAA2	ACAA2	ACAA2	ACAA2	ACAA2	ACAA2	ACAA2	ACAA2	ACAA2	ACAA2	ACAA2	ACAA2	ACAA2	ACAA2	ACAA2	ACAA2	ACAA2	ACAA2	ACAA2	ACAA2	ACAA2	ACAA2	ACAA2	ACAA2	ACAA2	ACAA2
897	ACAA2P1										ENSG00000233585													AC231533.2		AC231533.2				AC115617.2
898	ACACA	ACACA	ACACA	ACACA	ACACA	ACACA	ACACA	ACACA	ACACA	ACACA	ACACA	ACACA	ACACA	ACACA	ACACA	ACACA	ACACA	ACACA	ACACA	ACACA	ACACA	ACACA	ACACA	ACACA	ACACA	ACACA	ACACA	ACACA	ACACA	ACACA	ACACA	ACACA	ACACA	ACACA	ACACA	ACACA	ACACA
899	ACACB	ACACB	ACACB	ACACB	ACACB	ACACB	ACACB	ACACB	ACACB	ACACB	ACACB	ACACB	ACACB	ACACB	ACACB	ACACB	ACACB	ACACB	ACACB	ACACB	ACACB	ACACB	ACACB	ACACB	ACACB	ACACB	ACACB	ACACB	ACACB	ACACB	ACACB	ACACB	ACACB	ACACB	ACACB	ACACB	ACACB
900	ACAD10	ACAD10	ACAD10	ACAD10	ACAD10	ACAD10	ACAD10	ACAD10	ACAD10	ACAD10	ACAD10	ACAD10	ACAD10	ACAD10	ACAD10	ACAD10	ACAD10	ACAD10	ACAD10	ACAD10	ACAD10	ACAD10	ACAD10	ACAD10	ACAD10	ACAD10	ACAD10	ACAD10	ACAD10	ACAD10	ACAD10	ACAD10	ACAD10	ACAD10	ACAD10	ACAD10	ACAD10
901	ACAD11	ACAD11	ACAD11	ACAD11	ACAD11	ACAD11	ACAD11	ACAD11	ACAD11	ACAD11	ACAD11	ACAD11	ACAD11	ACAD11	ACAD11	ACAD11	ACAD11	ACAD11	ACAD11	ACAD11	ACAD11	ACAD11	ACAD11	ACAD11	ACAD11	ACAD11	ACAD11	ACAD11	ACAD11	ACAD11	ACAD11	ACAD11	ACAD11	ACAD11	ACAD11	ACAD11	ACAD11
902	ACAD8	ACAD8	ACAD8	ACAD8	ACAD8	ACAD8	ACAD8	ACAD8	ACAD8	ACAD8	ACAD8	ACAD8	ACAD8	ACAD8	ACAD8	ACAD8	ACAD8	ACAD8	ACAD8	ACAD8	ACAD8	ACAD8	ACAD8	ACAD8	ACAD8	ACAD8	ACAD8	ACAD8	ACAD8	ACAD8	ACAD8	ACAD8	ACAD8	ACAD8	ACAD8	ACAD8	ACAD8
903	ACAD9	ACAD9	ACAD9	ACAD9	ACAD9	ACAD9	ACAD9	ACAD9	ACAD9	ACAD9	ACAD9	ACAD9	ACAD9	ACAD9	ACAD9	ACAD9	ACAD9	ACAD9	ACAD9	ACAD9	ACAD9	ACAD9	ACAD9	ACAD9	ACAD9	ACAD9	ACAD9	ACAD9	ACAD9	ACAD9	ACAD9	ACAD9	ACAD9	ACAD9	ACAD9	ACAD9	ACAD9
904	ACADL	ACADL	ACADL	ACADL	ACADL	ACADL	ACADL	ACADL	ACADL	ACADL	ACADL	ACADL	ACADL	ACADL	ACADL	ACADL	ACADL	ACADL	ACADL	ACADL	ACADL	ACADL	ACADL	ACADL	ACADL	ACADL	ACADL	ACADL	ACADL	ACADL	ACADL	ACADL	ACADL	ACADL	ACADL	ACADL	ACADL
905	ACADM	ACADM	ACADM	ACADM	ACADM	ACADM	ACADM	ACADM	ACADM	ACADM	ACADM	ACADM	ACADM	ACADM	ACADM	ACADM	ACADM	ACADM	ACADM	ACADM	ACADM	ACADM	ACADM	ACADM	ACADM	ACADM	ACADM	ACADM	ACADM	ACADM	ACADM	ACADM	ACADM	ACADM	ACADM	ACADM	ACADM
906	ACADS	ACADS	ACADS	ACADS	ACADS	ACADS	ACADS	ACADS	ACADS	ACADS	ACADS	ACADS	ACADS	ACADS	ACADS	ACADS	ACADS	ACADS	ACADS	ACADS	ACADS	ACADS	ACADS	ACADS	ACADS	ACADS	ACADS	ACADS	ACADS	ACADS	ACADS	ACADS	ACADS	ACADS	ACADS	ACADS	ACADS
907	ACADSB	ACADSB	ACADSB	ACADSB	ACADSB	ACADSB	ACADSB	ACADSB	ACADSB	ACADSB	ACADSB	ACADSB	ACADSB	ACADSB	ACADSB	ACADSB	ACADSB	ACADSB	ACADSB	ACADSB	ACADSB	ACADSB	ACADSB	ACADSB	ACADSB	ACADSB	ACADSB	ACADSB	ACADSB	ACADSB	ACADSB	ACADSB	ACADSB	ACADSB	ACADSB	ACADSB	ACADSB
908	ACADVL	ACADVL	ACADVL	ACADVL	ACADVL	ACADVL	ACADVL	ACADVL	ACADVL	ACADVL	ACADVL	ACADVL	ACADVL	ACADVL	ACADVL	ACADVL	ACADVL	ACADVL	ACADVL	ACADVL	ACADVL	ACADVL	ACADVL	ACADVL	ACADVL	ACADVL	ACADVL	ACADVL	ACADVL	ACADVL	ACADVL	ACADVL	ACADVL	ACADVL	ACADVL	ACADVL	ACADVL
909	ACAN	ACAN	ACAN		ACAN	ACAN	ACAN	ACAN	ACAN	ACAN	ACAN	ACAN	ACAN	ACAN	ACAN	ACAN	ACAN	ACAN	ACAN	ACAN	ACAN	ACAN	ACAN	ACAN	ACAN		ACAN		ACAN	ACAN	ACAN	ACAN	ACAN	ACAN		ACAN	ACAN
910	ACAP1	ACAP1	ACAP1	ACAP1	ACAP1	ACAP1	ACAP1	ACAP1	ACAP1	ACAP1	ACAP1	ACAP1	ACAP1	ACAP1	ACAP1	ACAP1	ACAP1	ACAP1	ACAP1	ACAP1	ACAP1	ACAP1	ACAP1	ACAP1	ACAP1	ACAP1	ACAP1	ACAP1	ACAP1	ACAP1	ACAP1	ACAP1	ACAP1	ACAP1	ACAP1	ACAP1	ACAP1
911	ACAP2	ACAP2	ACAP2	ACAP2	ACAP2	ACAP2	ACAP2	ACAP2	ACAP2	ACAP2	ACAP2	ACAP2	ACAP2	ACAP2	ACAP2	ACAP2	ACAP2	ACAP2	ACAP2	ACAP2	ACAP2	ACAP2	ACAP2	ACAP2	ACAP2	ACAP2	ACAP2	ACAP2	ACAP2	ACAP2	ACAP2	ACAP2	ACAP2	ACAP2	ACAP2	ACAP2	ACAP2
912	ACAP2-IT1			ACAP2-IT1																				ACAP2-IT1				ACAP2-IT1		ACAP2-IT1
913	ACAP3	ACAP3	ACAP3	ACAP3	ACAP3	ACAP3	ACAP3	ACAP3	ACAP3	ACAP3	ACAP3	ACAP3	ACAP3	ACAP3	ACAP3	ACAP3	ACAP3	ACAP3	ACAP3	ACAP3	ACAP3	ACAP3	ACAP3	ACAP3	ACAP3	ACAP3	ACAP3	ACAP3	ACAP3	ACAP3	ACAP3	ACAP3	ACAP3	ACAP3	ACAP3	ACAP3	ACAP3
914	ACAT1	ACAT1	ACAT1	ACAT1	ACAT1	ACAT1	ACAT1	ACAT1	ACAT1	ACAT1	ACAT1	ACAT1	ACAT1	ACAT1	ACAT1	ACAT1	ACAT1	ACAT1	ACAT1	ACAT1	ACAT1	ACAT1	ACAT1	ACAT1	ACAT1	ACAT1	ACAT1	ACAT1	ACAT1	ACAT1	ACAT1	ACAT1	ACAT1	ACAT1	ACAT1	ACAT1	ACAT1
915	ACAT2	ACAT2	ACAT2	ACAT2	ACAT2	ACAT2	ACAT2	ACAT2	ACAT2	ACAT2	ACAT2	ACAT2	ACAT2	ACAT2	ACAT2	ACAT2	ACAT2	ACAT2	ACAT2	ACAT2	ACAT2	ACAT2	ACAT2	ACAT2	ACAT2	ACAT2	ACAT2	ACAT2	ACAT2	ACAT2	ACAT2	ACAT2	ACAT2	ACAT2	ACAT2	ACAT2	ACAT2
916	ACBD3	ACBD3	ACBD3	ACBD3	ACBD3	ACBD3	ACBD3	ACBD3	ACBD3	ACBD3	ACBD3	ACBD3	ACBD3	ACBD3	ACBD3	ACBD3	ACBD3	ACBD3	ACBD3	ACBD3	ACBD3	ACBD3	ACBD3	ACBD3	ACBD3	ACBD3	ACBD3	ACBD3	ACBD3	ACBD3	ACBD3	ACBD3	ACBD3	ACBD3	ACBD3	ACBD3	ACBD3
917	ACBD3-AS1	RP11-275I14.4	RP11-275I14.4	ACBD3-AS1	ACBD3-AS1	ACBD3-AS1	RP11-275I14.4	ACBD3-AS1;RP11-275I14.4	RP11-275I14.4	ACBD3-AS1	ACBD3-AS1	RP11-275I14.4		RP11-275I14.4	ACBD3-AS1	RP11-275I14.4		ACBD3-AS1	RP11-275I14.4	RP11-275I14.4	RP11-275I14.4		ACBD3-AS1	RP11-275I14.4;ACBD3-AS1		ACBD3-AS1	RP11-275I14.4	RP11-275I14.4	RP11-275I14.4	RP11-275I14.4	ACBD3-AS1	ACBD3-AS1	RP11-275I14.4	RP11-275I14.4	ACBD3-AS1	RP11-275I14.4
918	ACBD4	ACBD4	ACBD4	ACBD4	ACBD4	ACBD4	ACBD4	ACBD4	ACBD4	ACBD4	ACBD4	ACBD4	ACBD4	ACBD4	ACBD4	ACBD4	ACBD4	ACBD4	ACBD4	ACBD4	ACBD4	ACBD4	ACBD4	ACBD4	ACBD4	ACBD4	ACBD4	ACBD4	ACBD4	ACBD4	ACBD4	ACBD4	ACBD4	ACBD4	ACBD4	ACBD4	ACBD4
919	ACBD5	ACBD5	ACBD5	ACBD5	ACBD5	ACBD5	ACBD5	ACBD5	ACBD5	ACBD5	ACBD5	ACBD5	ACBD5	ACBD5	ACBD5	ACBD5	ACBD5	ACBD5	ACBD5	ACBD5	ACBD5	ACBD5	ACBD5	ACBD5	ACBD5	ACBD5	ACBD5	ACBD5	ACBD5	ACBD5	ACBD5	ACBD5	ACBD5	ACBD5	ACBD5	ACBD5	ACBD5
920	ACBD6	ACBD6	ACBD6	ACBD6	ACBD6	ACBD6	RP5-1180C10.2;ACBD6	ACBD6;RP5-1180C10.2	ACBD6	ACBD6	ACBD6	ACBD6	ACBD6	ACBD6	ACBD6	ACBD6	ACBD6	ACBD6	ACBD6	ACBD6	ACBD6	ACBD6	ACBD6	ACBD6;RP5-1180C10.2	ACBD6	ACBD6	ACBD6	ACBD6;RP5-1180C10.2	ACBD6	ACBD6	ACBD6	ACBD6	ACBD6	ACBD6	ACBD6	RP5-1180C10.2;ACBD6	ACBD6
921	ACBD7	ACBD7	ACBD7	ACBD7	ACBD7	ACBD7	ACBD7	ACBD7	ACBD7	ACBD7	ACBD7	ACBD7	ACBD7	ACBD7	ACBD7	ACBD7	ACBD7	ACBD7	ACBD7	ACBD7	ACBD7	ACBD7	ACBD7	ACBD7	ACBD7	ACBD7	ACBD7	ACBD7	ACBD7	ACBD7	ACBD7	ACBD7	ACBD7	ACBD7	ACBD7	ACBD7	ACBD7
922	ACCS	ACCS	ACCS	ACCS	ACCS	ACCS	ACCS	ACCS	ACCS	ACCS	ACCS	ACCS	ACCS	ACCS	ACCS	ACCS	ACCS	ACCS	ACCS	ACCS	ACCS	ACCS	ACCS	ACCS	ACCS	ACCS	ACCS	ACCS	ACCS	ACCS	ACCS	ACCS	ACCS	ACCS	ACCS	ACCS	ACCS
923	ACCSL					ACCSL	ACCSL	ACCSL		ACCSL	ACCSL		ACCSL		ACCSL		ACCSL	ACCSL					ACCSL						ACCSL	ACCSL	ACCSL	ACCSL				ACCSL
924	ACD	ACD	ACD	ACD	ACD	ACD	ACD	ACD	ACD	ACD	ACD	ACD	ACD	ACD	ACD	ACD	ACD	ACD	ACD	ACD	ACD	ACD	ACD	ACD	ACD	ACD	ACD	ACD	ACD	ACD	ACD	ACD	ACD	ACD	ACD	ACD	ACD
925	ACE	ACE	ACE	ACE	ACE	ACE	ACE;ACE.1	ACE	ACE	ACE	ACE;ENSG00000264813	ACE	ACE	ACE	ACE	ACE	ACE	ACE	ACE	ACE	ACE	ACE	ACE	ACE	ACE	ACE	ACE		ACE	ACE	ACE	ACE	ACE	ACE	ACE	ACE;ACE-1	ACE
926	ACE2	ACE2	ACE2	ACE2	ACE2	ACE2	ACE2	ACE2	ACE2	ACE2	ACE2	ACE2	ACE2	ACE2	ACE2	ACE2	ACE2	ACE2	ACE2	ACE2	ACE2	ACE2	ACE2	ACE2	ACE2	ACE2	ACE2	ACE2	ACE2	ACE2	ACE2	ACE2	ACE2	ACE2	ACE2	ACE2	ACE2
927	ACE3P																													ACE3P
928	ACER1	ACER1	ACER1		ACER1	ACER1	ACER1	ACER1	ACER1	ACER1	ACER1	ACER1	ACER1	ACER1	ACER1	ACER1	ACER1	ACER1	ACER1	ACER1	ACER1	ACER1	ACER1	ACER1	ACER1	ACER1	ACER1		ACER1	ACER1	ACER1	ACER1	ACER1	ACER1	ACER1	ACER1	ACER1
929	ACER2	ACER2	ACER2	ACER2	ACER2	ACER2	ACER2	ACER2	ACER2	ACER2	ACER2	ACER2	ACER2	ACER2	ACER2	ACER2	ACER2	ACER2	ACER2	ACER2	ACER2	ACER2	ACER2	ACER2	ACER2	ACER2	ACER2	ACER2	ACER2	ACER2	ACER2	ACER2	ACER2	ACER2	ACER2	ACER2	ACER2
930	ACER2P1						AC017081.1				ENSG00000180105																		AC017081.1	AC017081.1;AC017081.2				AC017081.1		AC017081.1
931	ACER3	ACER3	ACER3	ACER3	ACER3	ACER3	ACER3	ACER3	ACER3	ACER3	ACER3	ACER3	ACER3	ACER3	ACER3	ACER3	ACER3	ACER3	ACER3	ACER3	ACER3	ACER3	ACER3	ACER3	ACER3	ACER3	ACER3	ACER3	ACER3	ACER3	ACER3	ACER3	ACER3	ACER3	ACER3	ACER3	ACER3
932	ACHE	ACHE	ACHE		ACHE	ACHE	ACHE	ACHE	ACHE	ACHE	ACHE	ACHE	ACHE	ACHE	ACHE	ACHE	ACHE	ACHE	ACHE	ACHE	ACHE	ACHE	ACHE	ACHE	ACHE		ACHE	ACHE	ACHE	ACHE	ACHE	ACHE	ACHE	ACHE	ACHE	ACHE	ACHE
933	ACIN1	ACIN1	ACIN1	ACIN1	ACIN1	ACIN1	ACIN1	ACIN1	ACIN1	ACIN1	ACIN1	ACIN1	ACIN1	ACIN1	ACIN1	ACIN1	ACIN1	ACIN1	ACIN1	ACIN1	ACIN1	ACIN1	ACIN1	ACIN1	ACIN1	ACIN1	ACIN1	ACIN1	ACIN1	ACIN1	ACIN1	ACIN1	ACIN1	ACIN1	ACIN1	ACIN1	ACIN1
934	ACKR1	ACKR1	ACKR1		ACKR1	ACKR1	DARC	ACKR1;DARC	ACKR1	ACKR1	ACKR1	ACKR1	ACKR1	ACKR1	ACKR1	ACKR1	ACKR1	ACKR1	ACKR1	ACKR1	ACKR1	ACKR1	ACKR1	DARC;ACKR1	ACKR1	ACKR1	ACKR1	DARC	ACKR1	ACKR1	ACKR1	ACKR1	ACKR1	ACKR1		DARC	ACKR1
935	ACKR2	ACKR2	ACKR2	ACKR2	ACKR2	ACKR2	ACKR2	ACKR2	ACKR2	ACKR2	ACKR2	ACKR2	ACKR2	ACKR2	ACKR2	ACKR2	ACKR2	ACKR2	ACKR2	ACKR2	ACKR2	ACKR2	ACKR2	ACKR2	ACKR2	ACKR2	ACKR2	ACKR2	ACKR2	ACKR2	ACKR2	ACKR2	ACKR2	ACKR2	ACKR2	ACKR2	ACKR2
936	ACKR3	ACKR3	ACKR3	ACKR3	ACKR3	ACKR3	ACKR3	ACKR3	ACKR3	ACKR3	ACKR3	ACKR3	ACKR3	ACKR3	ACKR3	ACKR3	ACKR3	ACKR3	ACKR3	ACKR3	ACKR3	ACKR3	ACKR3	ACKR3	ACKR3	ACKR3	ACKR3	ACKR3	ACKR3	ACKR3	ACKR3	ACKR3	ACKR3	ACKR3	ACKR3	ACKR3	ACKR3
937	ACKR4	ACKR4	ACKR4	ACKR4	ACKR4	ACKR4	ACKR4	ACKR4	ACKR4	ACKR4	ACKR4	ACKR4	ACKR4	ACKR4	ACKR4	ACKR4	ACKR4	ACKR4	ACKR4	ACKR4	ACKR4	ACKR4	ACKR4	ACKR4	ACKR4	ACKR4	ACKR4	ACKR4	ACKR4	ACKR4	ACKR4	ACKR4	ACKR4	ACKR4	ACKR4	ACKR4	ACKR4
938	ACKR4P1																													RP3-509I19.1
939	ACLY	ACLY	ACLY	ACLY	ACLY	ACLY	ACLY	ACLY	ACLY	ACLY	ACLY	ACLY	ACLY	ACLY	ACLY	ACLY	ACLY	ACLY	ACLY	ACLY	ACLY	ACLY	ACLY	ACLY	ACLY	ACLY	ACLY	ACLY	ACLY	ACLY	ACLY	ACLY	ACLY	ACLY	ACLY	ACLY	ACLY
940	ACMSD	ACMSD	ACMSD		ACMSD	ACMSD	ACMSD	ACMSD	ACMSD	ACMSD	ACMSD	ACMSD	ACMSD	ACMSD	ACMSD	ACMSD	ACMSD	ACMSD	ACMSD	ACMSD	ACMSD	ACMSD	ACMSD	ACMSD		ACMSD	ACMSD		ACMSD	ACMSD	ACMSD	ACMSD	ACMSD	ACMSD		ACMSD	ACMSD
941	ACNATP										ACNATP																			BAATP1
942	ACO1	ACO1	ACO1	ACO1	ACO1	ACO1	ACO1	ACO1	ACO1	ACO1	ACO1	ACO1	ACO1	ACO1	ACO1	ACO1	ACO1	ACO1	ACO1	ACO1	ACO1	ACO1	ACO1	ACO1	ACO1	ACO1	ACO1	ACO1	ACO1	ACO1	ACO1	ACO1	ACO1	ACO1	ACO1	ACO1	ACO1
943	ACO2	ACO2	ACO2	ACO2	ACO2	ACO2	ACO2	ACO2	ACO2	ACO2	ACO2	ACO2	ACO2	ACO2	ACO2	ACO2	ACO2	ACO2	ACO2	ACO2	ACO2	ACO2	ACO2	ACO2	ACO2	ACO2	ACO2	ACO2	ACO2	ACO2	ACO2	ACO2	ACO2	ACO2	ACO2	ACO2	ACO2
944	ACOD1	IRG1	IRG1		ACOD1	ACOD1	IRG1		IRG1	ACOD1	ACOD1	IRG1		IRG1	ACOD1	IRG1		ACOD1	IRG1	IRG1	IRG1	ACOD1	ACOD1	IRG1	ACOD1	ACOD1	IRG1	IRG1	IRG1	IRG1	ACOD1	ACOD1	IRG1	IRG1	ACOD1	IRG1
945	ACOT1	ACOT1	ACOT1		ACOT1	ACOT1	ACOT1	ACOT1	ACOT1	ACOT1	ACOT1	ACOT1	ACOT1	ACOT1	ACOT1	ACOT1	ACOT1	ACOT1	ACOT1	ACOT1	ACOT1	ACOT1	ACOT1	ACOT1	ACOT1	ACOT1	ACOT1	ACOT1	ACOT1	ACOT1	ACOT1	ACOT1	ACOT1	ACOT1	ACOT1	ACOT1	ACOT1
946	ACOT11	ACOT11	ACOT11	ACOT11	ACOT11	ACOT11	ACOT11	ACOT11	ACOT11	ACOT11	ACOT11	ACOT11	ACOT11	ACOT11	ACOT11	ACOT11	ACOT11	ACOT11	ACOT11	ACOT11	ACOT11	ACOT11	ACOT11	ACOT11	ACOT11	ACOT11	ACOT11	ACOT11	ACOT11	ACOT11	ACOT11	ACOT11	ACOT11	ACOT11	ACOT11	ACOT11	ACOT11
947	ACOT12	ACOT12	ACOT12		ACOT12	ACOT12	ACOT12	ACOT12	ACOT12	ACOT12	ACOT12	ACOT12	ACOT12	ACOT12	ACOT12	ACOT12	ACOT12	ACOT12	ACOT12	ACOT12	ACOT12		ACOT12			ACOT12	ACOT12		ACOT12	ACOT12	ACOT12	ACOT12	ACOT12	ACOT12		ACOT12	ACOT12
948	ACOT13	ACOT13	ACOT13	ACOT13	ACOT13	ACOT13	ACOT13	ACOT13	ACOT13	ACOT13	ACOT13	ACOT13	ACOT13	ACOT13	ACOT13	ACOT13	ACOT13	ACOT13	ACOT13	ACOT13	ACOT13	ACOT13	ACOT13	ACOT13	ACOT13	ACOT13	ACOT13	ACOT13	ACOT13	ACOT13	ACOT13	ACOT13	ACOT13	ACOT13	ACOT13	ACOT13	ACOT13
949	ACOT2	ACOT2	ACOT2	ACOT2	ACOT2	ACOT2	ACOT2	ACOT2	ACOT2	ACOT2	ACOT2	ACOT2	ACOT2	ACOT2	ACOT2	ACOT2	ACOT2	ACOT2	ACOT2	ACOT2	ACOT2	ACOT2	ACOT2	ACOT2	ACOT2	ACOT2	ACOT2	ACOT2	ACOT2	ACOT2	ACOT2	ACOT2	ACOT2	ACOT2	ACOT2	ACOT2	ACOT2
950	ACOT4	ACOT4	ACOT4	ACOT4	ACOT4	ACOT4	ACOT4	ACOT4	ACOT4	ACOT4	ACOT4	ACOT4	ACOT4	ACOT4	ACOT4	ACOT4	ACOT4	ACOT4	ACOT4	ACOT4	ACOT4	ACOT4	ACOT4	ACOT4	ACOT4	ACOT4	ACOT4	ACOT4	ACOT4	ACOT4	ACOT4	ACOT4	ACOT4	ACOT4	ACOT4	ACOT4	ACOT4
951	ACOT6	ACOT6	ACOT6		ACOT6	ACOT6	ACOT6		ACOT6	ACOT6	ACOT6	ACOT6	ACOT6	ACOT6	ACOT6	ACOT6	ACOT6	ACOT6	ACOT6	ACOT6	ACOT6		ACOT6	ACOT6	ACOT6	ACOT6	ACOT6		ACOT6	ACOT6	ACOT6	ACOT6	ACOT6	ACOT6	ACOT6	ACOT6
952	ACOT7	ACOT7	ACOT7	ACOT7	ACOT7	ACOT7	ACOT7	ACOT7	ACOT7	ACOT7	ACOT7	ACOT7	ACOT7	ACOT7	ACOT7	ACOT7	ACOT7	ACOT7	ACOT7	ACOT7	ACOT7	ACOT7	ACOT7	ACOT7	ACOT7	ACOT7	ACOT7	ACOT7	ACOT7	ACOT7	ACOT7	ACOT7	ACOT7	ACOT7	ACOT7	ACOT7	ACOT7
953	ACOT8	ACOT8	ACOT8	ACOT8	ACOT8	ACOT8	ACOT8	ACOT8	ACOT8	ACOT8	ACOT8	ACOT8	ACOT8	ACOT8	ACOT8	ACOT8	ACOT8	ACOT8	ACOT8	ACOT8	ACOT8	ACOT8	ACOT8	ACOT8	ACOT8	ACOT8	ACOT8	ACOT8	ACOT8	ACOT8	ACOT8	ACOT8	ACOT8	ACOT8	ACOT8	ACOT8	ACOT8
954	ACOT9	ACOT9	ACOT9	ACOT9	ACOT9	ACOT9	ACOT9	ACOT9	ACOT9	ACOT9	ACOT9	ACOT9	ACOT9	ACOT9	ACOT9	ACOT9	ACOT9	ACOT9	ACOT9	ACOT9	ACOT9	ACOT9	ACOT9	ACOT9	ACOT9	ACOT9	ACOT9	ACOT9	ACOT9	ACOT9	ACOT9	ACOT9	ACOT9	ACOT9	ACOT9	ACOT9	ACOT9
955	ACOX1	ACOX1	ACOX1	ACOX1	ACOX1	ACOX1	ACOX1	ACOX1	ACOX1	ACOX1	ACOX1	ACOX1	ACOX1	ACOX1	ACOX1	ACOX1	ACOX1	ACOX1	ACOX1	ACOX1	ACOX1	ACOX1	ACOX1	ACOX1	ACOX1	ACOX1	ACOX1	ACOX1	ACOX1	ACOX1	ACOX1	ACOX1	ACOX1	ACOX1	ACOX1	ACOX1	ACOX1
956	ACOX2	ACOX2	ACOX2	ACOX2	ACOX2	ACOX2	ACOX2	ACOX2	ACOX2	ACOX2	ACOX2	ACOX2	ACOX2	ACOX2	ACOX2	ACOX2	ACOX2	ACOX2	ACOX2	ACOX2	ACOX2	ACOX2	ACOX2	ACOX2	ACOX2	ACOX2	ACOX2	ACOX2	ACOX2	ACOX2	ACOX2	ACOX2	ACOX2	ACOX2	ACOX2	ACOX2	ACOX2
957	ACOX3	ACOX3	ACOX3	ACOX3	ACOX3	ACOX3	ACOX3	ACOX3	ACOX3	ACOX3	ACOX3	ACOX3	ACOX3	ACOX3	ACOX3	ACOX3	ACOX3	ACOX3	ACOX3	ACOX3	ACOX3	ACOX3	ACOX3	ACOX3	ACOX3	ACOX3	ACOX3	ACOX3	ACOX3	ACOX3	ACOX3	ACOX3	ACOX3	ACOX3	ACOX3	ACOX3	ACOX3
958	ACOXL	ACOXL	ACOXL		ACOXL	ACOXL	ACOXL	ACOXL	ACOXL	ACOXL	ACOXL	ACOXL	ACOXL	ACOXL	ACOXL	ACOXL	ACOXL	ACOXL	ACOXL	ACOXL	ACOXL	ACOXL	ACOXL	ACOXL	ACOXL	ACOXL	ACOXL	ACOXL	ACOXL	ACOXL	ACOXL	ACOXL	ACOXL	ACOXL	ACOXL	ACOXL	ACOXL
959	ACOXL-AS1	AC096670.3	AC096670.3	ACOXL-AS1	ACOXL-AS1		AC096670.3	ACOXL-AS1	AC096670.3	ACOXL-AS1	ACOXL-AS1	AC096670.3		AC096670.3	ACOXL-AS1	AC096670.3		ACOXL-AS1	AC096670.3	AC096670.3	AC096670.3		ACOXL-AS1	AC096670.3		ACOXL-AS1	AC096670.3	AC096670.3	AC096670.3	AC096670.3		ACOXL-AS1	AC096670.3	AC096670.3		AC096670.3
960	ACP1	ACP1	ACP1	ACP1	ACP1	ACP1	ACP1	ACP1	ACP1	ACP1	ACP1	ACP1	ACP1	ACP1	ACP1	ACP1	ACP1	ACP1	ACP1	ACP1	ACP1	ACP1	ACP1	ACP1	ACP1	ACP1	ACP1	ACP1	ACP1	ACP1	ACP1	ACP1	ACP1	ACP1	ACP1	ACP1	ACP1
961	ACP2	ACP2	ACP2	ACP2	ACP2	ACP2	ACP2	ACP2	ACP2	ACP2	ACP2	ACP2	ACP2	ACP2	ACP2	ACP2	ACP2	ACP2	ACP2	ACP2	ACP2	ACP2	ACP2	ACP2		ACP2	ACP2	ACP2	ACP2	ACP2	ACP2	ACP2	ACP2	ACP2	ACP2	ACP2	ACP2
962	ACP3	ACPP	ACPP	ACPP	ACPP	ACPP	ACPP	ACPP	ACPP	ACPP	ACPP	ACPP	ACPP	ACPP	ACPP	ACPP	ACPP	ACPP	ACPP	ACPP	ACPP	ACPP	ACPP	ACPP	ACPP	ACPP	ACPP	ACPP	ACPP	ACPP	ACPP	ACPP	ACPP	ACPP	ACPP	ACPP	ACPP
963	ACP4	ACPT	ACPT			ACP4	ACPT		ACPT	ACP4	ACP4	ACPT		ACPT	ACP4	ACPT		ACP4	ACPT	ACPT	ACPT		ACP4				ACPT		ACPT	ACPT	ACP4	ACP4	ACPT			ACPT
964	ACP5	ACP5	ACP5	ACP5	ACP5	ACP5	ACP5	ACP5	ACP5	ACP5	ACP5	ACP5	ACP5	ACP5	ACP5	ACP5	ACP5	ACP5	ACP5	ACP5	ACP5	ACP5	ACP5	ACP5	ACP5	ACP5	ACP5	ACP5	ACP5	ACP5	ACP5	ACP5	ACP5	ACP5	ACP5	ACP5	ACP5
965	ACP6	ACP6	ACP6	ACP6	ACP6	ACP6	ACP6	ACP6	ACP6	ACP6	ACP6	ACP6	ACP6	ACP6	ACP6	ACP6	ACP6	ACP6	ACP6	ACP6	ACP6	ACP6	ACP6	ACP6	ACP6	ACP6	ACP6	ACP6	ACP6	ACP6	ACP6	ACP6	ACP6	ACP6	ACP6	ACP6	ACP6
966	ACP7	ACP7	ACP7	ACP7	ACP7	ACP7	PAPL	ACP7;PAPL	ACP7	ACP7	ACP7	ACP7	ACP7	ACP7	ACP7	ACP7	ACP7	ACP7	ACP7	ACP7	ACP7		ACP7	PAPL;ACP7	ACP7		ACP7	PAPL	ACP7	PAPL	ACP7	ACP7	ACP7	ACP7	ACP7	PAPL	ACP7
967	ACR	ACR	ACR		ACR	ACR	ACR	ACR	ACR	ACR	ACR	ACR	ACR	ACR	ACR	ACR	ACR	ACR	ACR	ACR	ACR	ACR	ACR	ACR	ACR		ACR	ACR	ACR	ACR	ACR	ACR	ACR	ACR		ACR	ACR
968	ACRBP	ACRBP	ACRBP	ACRBP	ACRBP	ACRBP	ACRBP	ACRBP	ACRBP	ACRBP	ACRBP	ACRBP	ACRBP	ACRBP	ACRBP	ACRBP	ACRBP	ACRBP	ACRBP	ACRBP	ACRBP	ACRBP	ACRBP	ACRBP	ACRBP	ACRBP	ACRBP	ACRBP	ACRBP	ACRBP	ACRBP	ACRBP	ACRBP	ACRBP	ACRBP	ACRBP	ACRBP
969	ACRP1										ENSG00000175509																			RP11-395L14.13
970	ACRV1	ACRV1	ACRV1		ACRV1	ACRV1	ACRV1	ACRV1	ACRV1	ACRV1	ACRV1	ACRV1	ACRV1	ACRV1	ACRV1	ACRV1	ACRV1	ACRV1	ACRV1	ACRV1	ACRV1		ACRV1				ACRV1	ACRV1	ACRV1	ACRV1	ACRV1	ACRV1	ACRV1	ACRV1		ACRV1
971	ACSBG1	ACSBG1	ACSBG1	ACSBG1	ACSBG1	ACSBG1	ACSBG1	ACSBG1	ACSBG1	ACSBG1	ACSBG1	ACSBG1	ACSBG1	ACSBG1	ACSBG1	ACSBG1	ACSBG1	ACSBG1	ACSBG1	ACSBG1	ACSBG1	ACSBG1	ACSBG1	ACSBG1	ACSBG1	ACSBG1	ACSBG1	ACSBG1	ACSBG1	ACSBG1	ACSBG1	ACSBG1	ACSBG1	ACSBG1	ACSBG1	ACSBG1	ACSBG1
972	ACSBG2	ACSBG2	ACSBG2		ACSBG2	ACSBG2	ACSBG2	ACSBG2	ACSBG2	ACSBG2	ACSBG2	ACSBG2	ACSBG2	ACSBG2	ACSBG2	ACSBG2	ACSBG2	ACSBG2	ACSBG2	ACSBG2	ACSBG2		ACSBG2	ACSBG2	ACSBG2	ACSBG2	ACSBG2	ACSBG2	ACSBG2	ACSBG2	ACSBG2	ACSBG2	ACSBG2	ACSBG2	ACSBG2	ACSBG2
973	ACSF2	ACSF2	ACSF2	ACSF2	ACSF2	ACSF2	ACSF2	ACSF2	ACSF2	ACSF2	ACSF2	ACSF2	ACSF2	ACSF2	ACSF2	ACSF2	ACSF2	ACSF2	ACSF2	ACSF2	ACSF2	ACSF2	ACSF2	ACSF2	ACSF2	ACSF2	ACSF2	ACSF2	ACSF2	ACSF2	ACSF2	ACSF2	ACSF2	ACSF2	ACSF2	ACSF2	ACSF2
974	ACSF3	ACSF3	ACSF3	ACSF3	ACSF3	ACSF3	ACSF3	ACSF3	ACSF3	ACSF3	ACSF3	ACSF3	ACSF3	ACSF3	ACSF3	ACSF3	ACSF3	ACSF3	ACSF3	ACSF3	ACSF3	ACSF3	ACSF3	ACSF3	ACSF3	ACSF3	ACSF3	ACSF3	ACSF3	ACSF3	ACSF3	ACSF3	ACSF3	ACSF3	ACSF3	ACSF3	ACSF3
975	ACSL1	ACSL1	ACSL1	ACSL1	ACSL1	ACSL1	ACSL1	ACSL1	ACSL1	ACSL1	ACSL1	ACSL1	ACSL1	ACSL1	ACSL1	ACSL1	ACSL1	ACSL1	ACSL1	ACSL1	ACSL1	ACSL1	ACSL1	ACSL1	ACSL1	ACSL1	ACSL1	ACSL1	ACSL1	ACSL1	ACSL1	ACSL1	ACSL1	ACSL1	ACSL1	ACSL1	ACSL1
976	ACSL3	ACSL3	ACSL3	ACSL3	ACSL3	ACSL3	ACSL3	ACSL3	ACSL3	ACSL3	ACSL3	ACSL3	ACSL3	ACSL3	ACSL3	ACSL3	ACSL3	ACSL3	ACSL3	ACSL3	ACSL3	ACSL3	ACSL3	ACSL3	ACSL3	ACSL3	ACSL3	ACSL3	ACSL3	ACSL3	ACSL3	ACSL3	ACSL3	ACSL3	ACSL3	ACSL3	ACSL3
977	ACSL3-AS1	AC097461.4	AC097461.4		AC013476.1	AC013476.1	AC097461.4		AC097461.4	AC013476.1	ENSG00000234193	AC097461.4		AC097461.4	AC013476.1	AC097461.4		AC013476.1	AC097461.4	AC097461.4	AC097461.4		AC013476.1				AC097461.4	AC097461.4	AC097461.4	AC013476.1;AC097461.4	AC013476.1	AC013476.1	AC097461.4			AC097461.4
978	ACSL4	ACSL4	ACSL4	ACSL4	ACSL4	ACSL4	ACSL4	ACSL4	ACSL4	ACSL4	ACSL4	ACSL4	ACSL4	ACSL4	ACSL4	ACSL4	ACSL4	ACSL4	ACSL4	ACSL4	ACSL4	ACSL4	ACSL4	ACSL4	ACSL4	ACSL4	ACSL4	ACSL4	ACSL4	ACSL4	ACSL4	ACSL4	ACSL4	ACSL4	ACSL4	ACSL4	ACSL4
979	ACSL5	ACSL5	ACSL5	ACSL5	ACSL5	ACSL5	ACSL5	ACSL5	ACSL5	ACSL5	ACSL5	ACSL5	ACSL5	ACSL5	ACSL5	ACSL5	ACSL5	ACSL5	ACSL5	ACSL5	ACSL5	ACSL5	ACSL5	ACSL5	ACSL5	ACSL5	ACSL5	ACSL5	ACSL5	ACSL5	ACSL5	ACSL5	ACSL5	ACSL5	ACSL5	ACSL5	ACSL5
980	ACSL6	ACSL6;CTB-127M13.1	ACSL6;CTB-127M13.1	ACSL6	ACSL6	AC026398.1;ACSL6	ACSL6	ACSL6	ACSL6;CTB-127M13.1	AC026398.1;ACSL6	ENSG00000281938;ACSL6	ACSL6;CTB-127M13.1	ACSL6	ACSL6;CTB-127M13.1	AC026398.1;ACSL6	ACSL6;CTB-127M13.1	ACSL6	AC026398.1;ACSL6	ACSL6;CTB-127M13.1	ACSL6;CTB-127M13.1	ACSL6;CTB-127M13.1	ACSL6	AC026398.1;ACSL6	ACSL6	ACSL6	ACSL6	ACSL6;CTB-127M13.1	ACSL6	CTB-127M13.1;ACSL6	CTB-127M13.1;ACSL6		ACSL6	ACSL6;CTB-127M13.1	CTB-127M13.1;ACSL6	ACSL6	ACSL6	ACSL6
981	ACSL6-AS1					AC034228.3	AC034228.3			AC034228.3	ENSG00000223548		AC034228.3		AC034228.3		AC034228.3	AC034228.3					AC034228.3		AC034228.3	AC034228.3			AC034228.3	AC034228.3	AC034228.3	AC034228.3		AC034228.3		AC034228.3
982	ACSM1	ACSM1	ACSM1	ACSM1	ACSM1	ACSM1	ACSM1	ACSM1	ACSM1	ACSM1	ACSM1	ACSM1	ACSM1	ACSM1	ACSM1	ACSM1	ACSM1	ACSM1	ACSM1	ACSM1	ACSM1	ACSM1	ACSM1	ACSM1	ACSM1	ACSM1	ACSM1	ACSM1	ACSM1	ACSM1	ACSM1	ACSM1	ACSM1	ACSM1	ACSM1	ACSM1	ACSM1
983	ACSM2A	ACSM2A	ACSM2A		ACSM2A	ACSM2A	ACSM2A	ACSM2A	ACSM2A	ACSM2A	ACSM2A	ACSM2A	ACSM2A	ACSM2A	ACSM2A	ACSM2A	ACSM2A	ACSM2A	ACSM2A	ACSM2A	ACSM2A	ACSM2A	ACSM2A	ACSM2A	ACSM2A		ACSM2A	ACSM2A	ACSM2A	ACSM2A	ACSM2A	ACSM2A	ACSM2A	ACSM2A		ACSM2A	ACSM2A
984	ACSM2B	ACSM2B	ACSM2B		ACSM2B	ACSM2B	ACSM2B	ACSM2B	ACSM2B	ACSM2B	ACSM2B	ACSM2B	ACSM2B	ACSM2B	ACSM2B	ACSM2B	ACSM2B	ACSM2B	ACSM2B	ACSM2B	ACSM2B	ACSM2B	ACSM2B	ACSM2B	ACSM2B		ACSM2B		ACSM2B	ACSM2B	ACSM2B	ACSM2B	ACSM2B	ACSM2B		ACSM2B	ACSM2B
985	ACSM3	ACSM3	ACSM3	ACSM3	ACSM3	ACSM3	ACSM3	ACSM3	ACSM3	ACSM3	ACSM3	ACSM3	ACSM3	ACSM3	ACSM3	ACSM3	ACSM3	ACSM3	ACSM3	ACSM3	ACSM3	ACSM3	ACSM3	ACSM3	ACSM3	ACSM3	ACSM3	ACSM3	ACSM3	ACSM3	ACSM3	ACSM3	ACSM3	ACSM3	ACSM3	ACSM3	ACSM3
986	ACSM4	ACSM4	ACSM4			ACSM4	ACSM4	ACSM4	ACSM4	ACSM4	ACSM4	ACSM4	ACSM4	ACSM4	ACSM4	ACSM4	ACSM4	ACSM4	ACSM4	ACSM4	ACSM4		ACSM4				ACSM4		ACSM4	ACSM4	ACSM4	ACSM4	ACSM4			ACSM4
987	ACSM5	ACSM5	ACSM5		ACSM5	ACSM5	ACSM5	ACSM5	ACSM5	ACSM5	ACSM5	ACSM5	ACSM5	ACSM5	ACSM5	ACSM5	ACSM5	ACSM5	ACSM5	ACSM5	ACSM5	ACSM5	ACSM5	ACSM5	ACSM5	ACSM5	ACSM5	ACSM5	ACSM5	ACSM5	ACSM5	ACSM5	ACSM5	ACSM5	ACSM5	ACSM5	ACSM5
988	ACSM5P1										ACSM5P1																			ACSM5P1
989	ACSM6	ACSM6	ACSM6		ACSM6	ACSM6	C10orf129	ACSM6	ACSM6	ACSM6	ACSM6	ACSM6	ACSM6	ACSM6	ACSM6	ACSM6	ACSM6	ACSM6	ACSM6	ACSM6	ACSM6		ACSM6	C10orf129;ACSM6	ACSM6	ACSM6	ACSM6	C10orf129	ACSM6	ACSM6	ACSM6	ACSM6	ACSM6	ACSM6	ACSM6	C10orf129	ACSM6
990	ACSS1	ACSS1	ACSS1	ACSS1	ACSS1	ACSS1	ACSS1	ACSS1	ACSS1	ACSS1	ACSS1	ACSS1	ACSS1	ACSS1	ACSS1	ACSS1	ACSS1	ACSS1	ACSS1	ACSS1	ACSS1	ACSS1	ACSS1	ACSS1	ACSS1	ACSS1	ACSS1	ACSS1	ACSS1	ACSS1	ACSS1	ACSS1	ACSS1	ACSS1	ACSS1	ACSS1	ACSS1
991	ACSS2	ACSS2	ACSS2	ACSS2	ACSS2	ACSS2	ACSS2	ACSS2	ACSS2	ACSS2	ACSS2	ACSS2	ACSS2	ACSS2	ACSS2	ACSS2	ACSS2	ACSS2	ACSS2	ACSS2	ACSS2	ACSS2	ACSS2	ACSS2	ACSS2	ACSS2	ACSS2	ACSS2	ACSS2	ACSS2	ACSS2	ACSS2	ACSS2	ACSS2	ACSS2	ACSS2	ACSS2
992	ACSS3	ACSS3	ACSS3	ACSS3	ACSS3	ACSS3	ACSS3	ACSS3	ACSS3	ACSS3	ACSS3	ACSS3	ACSS3	ACSS3	ACSS3	ACSS3	ACSS3	ACSS3	ACSS3	ACSS3	ACSS3	ACSS3	ACSS3	ACSS3	ACSS3	ACSS3	ACSS3	ACSS3	ACSS3	ACSS3	ACSS3	ACSS3	ACSS3	ACSS3	ACSS3	ACSS3	ACSS3
993	ACTA1	ACTA1	ACTA1		ACTA1	ACTA1	ACTA1	ACTA1	ACTA1	ACTA1	ACTA1	ACTA1	ACTA1	ACTA1	ACTA1	ACTA1	ACTA1	ACTA1	ACTA1	ACTA1	ACTA1	ACTA1	ACTA1	ACTA1	ACTA1	ACTA1	ACTA1	ACTA1	ACTA1	ACTA1	ACTA1	ACTA1	ACTA1	ACTA1	ACTA1	ACTA1	ACTA1
994	ACTA2	ACTA2	ACTA2	ACTA2	ACTA2	ACTA2	ACTA2	ACTA2	ACTA2	ACTA2	ACTA2	ACTA2	ACTA2	ACTA2	ACTA2	ACTA2	ACTA2	ACTA2	ACTA2	ACTA2	ACTA2	ACTA2	ACTA2	ACTA2	ACTA2	ACTA2	ACTA2	ACTA2	ACTA2	ACTA2	ACTA2	ACTA2	ACTA2	ACTA2	ACTA2	ACTA2	ACTA2
995	ACTA2-AS1	ACTA2-AS1	ACTA2-AS1		ACTA2-AS1		ACTA2-AS1	ACTA2-AS1	ACTA2-AS1	ACTA2-AS1		ACTA2-AS1	ACTA2-AS1	ACTA2-AS1	ACTA2-AS1	ACTA2-AS1	ACTA2-AS1	ACTA2-AS1	ACTA2-AS1	ACTA2-AS1	ACTA2-AS1		ACTA2-AS1	ACTA2-AS1			ACTA2-AS1	ACTA2-AS1	ACTA2-AS1	ACTA2-AS1		ACTA2-AS1	ACTA2-AS1	ACTA2-AS1	ACTA2-AS1	ACTA2-AS1	ACTA2-AS1
996	ACTB	ACTB	ACTB	ACTB	ACTB	ACTB	ACTB	ACTB	ACTB	ACTB	ACTB	ACTB	ACTB	ACTB	ACTB	ACTB	ACTB	ACTB	ACTB	ACTB	ACTB	ACTB	ACTB	ACTB	ACTB	ACTB	ACTB	ACTB	ACTB	ACTB	ACTB	ACTB	ACTB	ACTB	ACTB	ACTB	ACTB
997	ACTBL2	ACTBL2	ACTBL2		ACTBL2		ACTBL2	ACTBL2	ACTBL2	ACTBL2	ACTBL2	ACTBL2	ACTBL2	ACTBL2	ACTBL2	ACTBL2	ACTBL2	ACTBL2	ACTBL2	ACTBL2	ACTBL2	ACTBL2	ACTBL2			ACTBL2	ACTBL2	ACTBL2	ACTBL2	ACTBL2		ACTBL2	ACTBL2	ACTBL2		ACTBL2	ACTBL2
998	ACTBP1										ACTBP1													ACTBP1						ACTBP1
999	ACTBP11										ACTBP11															ACTBP11				ACTBP11
1000	ACTBP12										ACTBP12																			ACTBP12
1001	ACTBP14																													ACTBP14
1002	ACTBP15										ENSG00000213857																			AL080243.1;RP11-12M9.4
1003	ACTBP2										ACTBP2													ACTBP2		ACTBP2				ACTBP2
1004	ACTBP6										ACTBP6																			ACTBP6
1005	ACTBP7																									ACTBP7				ACTBP7
1006	ACTBP8										ACTBP8															ACTBP8				ACTBP8
1007	ACTBP9										ACTBP9																			ACTBP9
1008	ACTC1	ACTC1	ACTC1		ACTC1	ACTC1	ACTC1		ACTC1	ACTC1	ACTC1	ACTC1	ACTC1	ACTC1	ACTC1	ACTC1	ACTC1	ACTC1	ACTC1	ACTC1	ACTC1		ACTC1	ACTC1	ACTC1		ACTC1	ACTC1	ACTC1	ACTC1	ACTC1	ACTC1	ACTC1	ACTC1		ACTC1	ACTC1
1009	ACTE1P							FLJ42102			ENSG00000172900													AP002387.1		AP002387.1				FLJ42102
1010	ACTG1	ACTG1	ACTG1	ACTG1	ACTG1	ACTG1	ACTG1	ACTG1	ACTG1	ACTG1	ACTG1	ACTG1	ACTG1	ACTG1	ACTG1	ACTG1	ACTG1	ACTG1	ACTG1	ACTG1	ACTG1	ACTG1	ACTG1	ACTG1	ACTG1	ACTG1	ACTG1	ACTG1	ACTG1	ACTG1	ACTG1	ACTG1	ACTG1	ACTG1	ACTG1	ACTG1	ACTG1
1011	ACTG1P1																													ACTG1P1
1012	ACTG1P10										ACTG1P10													ACTG1P10						ACTG1P10
1013	ACTG1P11																													ACTG1P11
1014	ACTG1P12																													ACTG1P12;AC026166.1
1015	ACTG1P13										ACTG1P13																			ACTG1P13
1016	ACTG1P14																							ACTG1P14		ACTG1P14				ACTG1P14
1017	ACTG1P15										ACTG1P15																			ACTG1P15
1018	ACTG1P16																													ACTG1P16
1019	ACTG1P17							LOC283693			ACTG1P17													ACTG1P17		ACTG1P17				ACTG1P17
1020	ACTG1P18										ACTG1P18																			ACTG1P18
1021	ACTG1P19										ACTG1P19																			ACTG1P19
1022	ACTG1P2										ACTG1P2																			ACTG1P2
1023	ACTG1P20																									ACTG1P20				ACTG1P20
1024	ACTG1P21										ACTG1P21																			ACTG1P21
1025	ACTG1P22										ACTG1P22																			ACTG1P22
1026	ACTG1P23										ACTG1P23															ACTG1P23				ACTG1P23
1027	ACTG1P24										ACTG1P24																			ACTG1P24
1028	ACTG1P25						RP11-480I12.7	RP11-480I12.7			ENSG00000234996													RP11-480I12.7				RP11-480I12.7		RP11-480I12.9						RP11-480I12.7
1029	ACTG1P3																													ACTG1P3
1030	ACTG1P4							ACTG1P4																						ACTG1P4
1031	ACTG1P9										ACTG1P9																			ACTG1P9
1032	ACTG2	ACTG2	ACTG2		ACTG2	ACTG2	ACTG2	ACTG2	ACTG2	ACTG2	ACTG2	ACTG2	ACTG2	ACTG2	ACTG2	ACTG2	ACTG2	ACTG2	ACTG2	ACTG2	ACTG2	ACTG2	ACTG2	ACTG2	ACTG2	ACTG2	ACTG2	ACTG2	ACTG2	ACTG2	ACTG2	ACTG2	ACTG2	ACTG2	ACTG2	ACTG2	ACTG2
1033	ACTL10	ACTL10	ACTL10	ACTL10	ACTL10	ACTL10	ACTL10	ACTL10	ACTL10	ACTL10	ACTL10	ACTL10	ACTL10	ACTL10	ACTL10	ACTL10	ACTL10	ACTL10	ACTL10	ACTL10	ACTL10	ACTL10	ACTL10	ACTL10	ACTL10		ACTL10	ACTL10	ACTL10	ACTL10	ACTL10	ACTL10	ACTL10	ACTL10	ACTL10	ACTL10	ACTL10
1034	ACTL11P										ACTBP13																			ACTBP13
1035	ACTL6A	ACTL6A	ACTL6A	ACTL6A	ACTL6A	ACTL6A	ACTL6A	ACTL6A	ACTL6A	ACTL6A	ACTL6A	ACTL6A	ACTL6A	ACTL6A	ACTL6A	ACTL6A	ACTL6A	ACTL6A	ACTL6A	ACTL6A	ACTL6A	ACTL6A	ACTL6A	ACTL6A	ACTL6A	ACTL6A	ACTL6A	ACTL6A	ACTL6A	ACTL6A	ACTL6A	ACTL6A	ACTL6A	ACTL6A	ACTL6A	ACTL6A	ACTL6A
1036	ACTL6B	ACTL6B	ACTL6B		ACTL6B	ACTL6B	ACTL6B		ACTL6B	ACTL6B	ACTL6B	ACTL6B	ACTL6B	ACTL6B	ACTL6B	ACTL6B	ACTL6B	ACTL6B	ACTL6B	ACTL6B	ACTL6B		ACTL6B				ACTL6B		ACTL6B	ACTL6B	ACTL6B	ACTL6B	ACTL6B	ACTL6B		ACTL6B	ACTL6B
1037	ACTL7A						ACTL7A			ACTL7A	ACTL7A		ACTL7A		ACTL7A		ACTL7A	ACTL7A					ACTL7A						ACTL7A	ACTL7A		ACTL7A		ACTL7A		ACTL7A
1038	ACTL7B	ACTL7B	ACTL7B			ACTL7B	ACTL7B	ACTL7B	ACTL7B	ACTL7B	ACTL7B	ACTL7B	ACTL7B	ACTL7B	ACTL7B	ACTL7B	ACTL7B	ACTL7B	ACTL7B	ACTL7B	ACTL7B		ACTL7B	ACTL7B	ACTL7B		ACTL7B		ACTL7B	ACTL7B	ACTL7B	ACTL7B	ACTL7B	ACTL7B		ACTL7B
1039	ACTL8	ACTL8	ACTL8			ACTL8	ACTL8		ACTL8	ACTL8	ACTL8	ACTL8	ACTL8	ACTL8	ACTL8	ACTL8	ACTL8	ACTL8	ACTL8	ACTL8	ACTL8		ACTL8				ACTL8		ACTL8	ACTL8	ACTL8	ACTL8	ACTL8	ACTL8	ACTL8	ACTL8	ACTL8
1040	ACTL9						ACTL9			ACTL9	ACTL9		ACTL9		ACTL9			ACTL9					ACTL9							ACTL9		ACTL9				ACTL9
1041	ACTN1	ACTN1	ACTN1	ACTN1	ACTN1	ACTN1	ACTN1	ACTN1	ACTN1	ACTN1	ACTN1	ACTN1	ACTN1	ACTN1	ACTN1	ACTN1	ACTN1	ACTN1	ACTN1	ACTN1	ACTN1	ACTN1	ACTN1	ACTN1	ACTN1	ACTN1	ACTN1	ACTN1	ACTN1	ACTN1	ACTN1	ACTN1	ACTN1	ACTN1	ACTN1	ACTN1	ACTN1
1042	ACTN1-DT	ACTN1-AS1	ACTN1-AS1		ACTN1-AS1	ACTN1-AS1	ACTN1-AS1	ACTN1-AS1	ACTN1-AS1	ACTN1-AS1	ACTN1-AS1	ACTN1-AS1	ACTN1-AS1	ACTN1-AS1	ACTN1-AS1	ACTN1-AS1	ACTN1-AS1	ACTN1-AS1	ACTN1-AS1	ACTN1-AS1	ACTN1-AS1		ACTN1-AS1	ACTN1-AS1		ACTN1-AS1	ACTN1-AS1	ACTN1-AS1	ACTN1-AS1	ACTN1-AS1	ACTN1-AS1	ACTN1-AS1	ACTN1-AS1	ACTN1-AS1	ACTN1-AS1	ACTN1-AS1	ACTN1-AS1
1043	ACTN2	ACTN2	ACTN2		ACTN2	ACTN2	ACTN2	ACTN2	ACTN2	ACTN2	ACTN2	ACTN2	ACTN2	ACTN2	ACTN2	ACTN2	ACTN2	ACTN2	ACTN2	ACTN2	ACTN2	ACTN2	ACTN2	ACTN2	ACTN2	ACTN2	ACTN2	ACTN2	ACTN2	ACTN2	ACTN2	ACTN2	ACTN2	ACTN2	ACTN2	ACTN2	ACTN2
1044	ACTN3	ACTN3	ACTN3		ACTN3	ACTN3		ACTN3	ACTN3	ACTN3	ACTN3	ACTN3	ACTN3	ACTN3	ACTN3	ACTN3	ACTN3	ACTN3	ACTN3	ACTN3	ACTN3	ACTN3	ACTN3	ACTN3	ACTN3	ACTN3	ACTN3		ACTN3	ACTN3	ACTN3	ACTN3	ACTN3	ACTN3	ACTN3
1045	ACTN4	ACTN4	ACTN4	ACTN4	ACTN4	ACTN4	ACTN4	ACTN4	ACTN4	ACTN4	ACTN4	ACTN4	ACTN4	ACTN4	ACTN4	ACTN4	ACTN4	ACTN4	ACTN4	ACTN4	ACTN4	ACTN4	ACTN4	ACTN4	ACTN4	ACTN4	ACTN4	ACTN4	ACTN4	ACTN4	ACTN4	ACTN4	ACTN4	ACTN4	ACTN4	ACTN4	ACTN4
1046	ACTN4P1										ACTN4P1													ACTN4P1		ACTN4P1				ACTN4P1
1047	ACTN4P2										ACTN4P2																			ACTN4P2
1048	ACTP1										ACTP1																			ACTP1
1049	ACTR10	ACTR10	ACTR10	ACTR10	ACTR10	ACTR10	ACTR10	ACTR10	ACTR10	ACTR10	ACTR10	ACTR10	ACTR10	ACTR10	ACTR10	ACTR10	ACTR10	ACTR10	ACTR10	ACTR10	ACTR10	ACTR10	ACTR10	ACTR10	ACTR10	ACTR10	ACTR10	ACTR10	ACTR10	ACTR10	ACTR10	ACTR10	ACTR10	ACTR10	ACTR10	ACTR10	ACTR10
1050	ACTR1A	ACTR1A	ACTR1A	ACTR1A	ACTR1A	ACTR1A	ACTR1A	ACTR1A	ACTR1A	ACTR1A	ACTR1A	ACTR1A	ACTR1A	ACTR1A	ACTR1A	ACTR1A	ACTR1A	ACTR1A	ACTR1A	ACTR1A	ACTR1A	ACTR1A	ACTR1A	ACTR1A	ACTR1A	ACTR1A	ACTR1A	ACTR1A	ACTR1A	ACTR1A	ACTR1A	ACTR1A	ACTR1A	ACTR1A	ACTR1A	ACTR1A	ACTR1A
1051	ACTR1AP1										ENSG00000233370																			AC092664.1
1052	ACTR1B	ACTR1B	ACTR1B	ACTR1B	ACTR1B	ACTR1B	ACTR1B	ACTR1B	ACTR1B	ACTR1B	ACTR1B	ACTR1B	ACTR1B	ACTR1B	ACTR1B	ACTR1B	ACTR1B	ACTR1B	ACTR1B	ACTR1B	ACTR1B	ACTR1B	ACTR1B	ACTR1B	ACTR1B	ACTR1B	ACTR1B	ACTR1B	ACTR1B	ACTR1B	ACTR1B	ACTR1B	ACTR1B	ACTR1B	ACTR1B	ACTR1B	ACTR1B
1053	ACTR2	ACTR2	ACTR2	ACTR2	ACTR2	ACTR2	ACTR2	ACTR2	ACTR2	ACTR2	ACTR2	ACTR2	ACTR2	ACTR2	ACTR2	ACTR2	ACTR2	ACTR2	ACTR2	ACTR2	ACTR2	ACTR2	ACTR2	ACTR2	ACTR2	ACTR2	ACTR2	ACTR2	ACTR2	ACTR2	ACTR2	ACTR2	ACTR2	ACTR2	ACTR2	ACTR2	ACTR2
1054	ACTR3	ACTR3	ACTR3	ACTR3	ACTR3	ACTR3	ACTR3	ACTR3	ACTR3	ACTR3	ACTR3	ACTR3	ACTR3	ACTR3	ACTR3	ACTR3	ACTR3	ACTR3	ACTR3	ACTR3	ACTR3	ACTR3	ACTR3	ACTR3	ACTR3	ACTR3	ACTR3	ACTR3	ACTR3	ACTR3	ACTR3	ACTR3	ACTR3	ACTR3	ACTR3	ACTR3	ACTR3
1055	ACTR3-AS1	AC104653.1	AC104653.1	AC104653.1	AC104653.1	AC104653.1	AC104653.1	AC104653.1	AC104653.1	AC104653.1	ENSG00000228857	AC104653.1	AC104653.1	AC104653.1	AC104653.1	AC104653.1	AC104653.1	AC104653.1	AC104653.1	AC104653.1	AC104653.1	AC104653.1	AC104653.1	AC104653.1		AC104653.1	AC104653.1	AC104653.1	AC104653.1	AC104653.1	AC104653.1	AC104653.1	AC104653.1	AC104653.1	AC104653.1	AC104653.1	AC104653.1
1056	ACTR3B	ACTR3B	ACTR3B	ACTR3B	ACTR3B	ACTR3B	ACTR3B	ACTR3B	ACTR3B	ACTR3B	ACTR3B	ACTR3B	ACTR3B	ACTR3B	ACTR3B	ACTR3B	ACTR3B	ACTR3B	ACTR3B	ACTR3B	ACTR3B	ACTR3B	ACTR3B	ACTR3B	ACTR3B	ACTR3B	ACTR3B	ACTR3B	ACTR3B	ACTR3B	ACTR3B	ACTR3B	ACTR3B	ACTR3B	ACTR3B	ACTR3B	ACTR3B
1057	ACTR3BP1										ACTR3BP1																			ACTR3BP1
1058	ACTR3BP2							ACTR3BP2			ACTR3BP2																			ACTR3BP2;ACTR3BP2-1
1059	ACTR3BP3																													ACTR3BP3
1060	ACTR3BP4										ACTR3BP4																			ACTR3BP4
1061	ACTR3BP5							ACTR3BP5			ACTR3BP5																			ACTR3BP5
1062	ACTR3BP6										ACTR3BP6;ENSG00000280263																			ACTR3BP6
1063	ACTR3C	ACTR3C	ACTR3C	ACTR3C	ACTR3C	ACTR3C	ACTR3C	ACTR3C	ACTR3C	ACTR3C	ACTR3C	ACTR3C	ACTR3C	ACTR3C	ACTR3C	ACTR3C	ACTR3C	ACTR3C	ACTR3C	ACTR3C	ACTR3C	ACTR3C	ACTR3C	ACTR3C	ACTR3C	ACTR3C	ACTR3C	ACTR3C	ACTR3C	ACTR3C	ACTR3C	ACTR3C	ACTR3C	ACTR3C	ACTR3C	ACTR3C	ACTR3C
1064	ACTR3P2										ACTR3P2													ACTR3P2		ACTR3P2				ACTR3P2
1065	ACTR3P3										ACTR3P3															ACTR3P3				ACTR3P3
1066	ACTR5	ACTR5	ACTR5	ACTR5	ACTR5	ACTR5	ACTR5	ACTR5	ACTR5	ACTR5	ACTR5	ACTR5	ACTR5	ACTR5	ACTR5	ACTR5	ACTR5	ACTR5	ACTR5	ACTR5	ACTR5	ACTR5	ACTR5	ACTR5	ACTR5	ACTR5	ACTR5	ACTR5	ACTR5	ACTR5	ACTR5	ACTR5	ACTR5	ACTR5	ACTR5	ACTR5	ACTR5
1067	ACTR6	ACTR6	ACTR6	ACTR6	ACTR6	ACTR6	ACTR6	ACTR6	ACTR6	ACTR6	ACTR6	ACTR6	ACTR6	ACTR6	ACTR6	ACTR6	ACTR6	ACTR6	ACTR6	ACTR6	ACTR6	ACTR6	ACTR6	ACTR6	ACTR6	ACTR6	ACTR6	ACTR6	ACTR6	ACTR6	ACTR6	ACTR6	ACTR6	ACTR6	ACTR6	ACTR6	ACTR6
1068	ACTR6P1										ACTR6P1																			ACTR6P1
1069	ACTR8	ACTR8	ACTR8	ACTR8	ACTR8	ACTR8	ACTR8	ACTR8	ACTR8	ACTR8	ACTR8	ACTR8	ACTR8	ACTR8	ACTR8	ACTR8	ACTR8	ACTR8	ACTR8	ACTR8	ACTR8	ACTR8	ACTR8	ACTR8	ACTR8	ACTR8	ACTR8	ACTR8	ACTR8	ACTR8	ACTR8	ACTR8	ACTR8	ACTR8	ACTR8	ACTR8	ACTR8
1070	ACTRT1						ACTRT1			ACTRT1	ACTRT1		ACTRT1		ACTRT1			ACTRT1												ACTRT1		ACTRT1				ACTRT1
1071	ACTRT1P1										ENSG00000235239																			RP1-203C2.4
1072	ACTRT2						ACTRT2			ACTRT2	ACTRT2		ACTRT2		ACTRT2			ACTRT2												ACTRT2		ACTRT2				ACTRT2
1073	ACTRT3	ACTRT3	ACTRT3	ACTRT3	ACTRT3	ACTRT3	ACTRT3	ACTRT3	ACTRT3	ACTRT3	ACTRT3	ACTRT3	ACTRT3	ACTRT3	ACTRT3	ACTRT3	ACTRT3	ACTRT3	ACTRT3	ACTRT3	ACTRT3	ACTRT3	ACTRT3	ACTRT3	ACTRT3		ACTRT3	ACTRT3	ACTRT3	ACTRT3	ACTRT3	ACTRT3	ACTRT3	ACTRT3	ACTRT3	ACTRT3	ACTRT3
1074	ACVR1	ACVR1	ACVR1	ACVR1	ACVR1	ACVR1	ACVR1	ACVR1	ACVR1	ACVR1	ACVR1	ACVR1	ACVR1	ACVR1	ACVR1	ACVR1	ACVR1	ACVR1	ACVR1	ACVR1	ACVR1	ACVR1	ACVR1	ACVR1	ACVR1	ACVR1	ACVR1	ACVR1	ACVR1	ACVR1	ACVR1	ACVR1	ACVR1	ACVR1	ACVR1	ACVR1	ACVR1
1075	ACVR1B	ACVR1B	ACVR1B	ACVR1B	ACVR1B	ACVR1B	ACVR1B	ACVR1B	ACVR1B	ACVR1B	ACVR1B	ACVR1B	ACVR1B	ACVR1B	ACVR1B	ACVR1B	ACVR1B	ACVR1B	ACVR1B	ACVR1B	ACVR1B	ACVR1B	ACVR1B	ACVR1B	ACVR1B	ACVR1B	ACVR1B	ACVR1B	ACVR1B	ACVR1B	ACVR1B	ACVR1B	ACVR1B	ACVR1B	ACVR1B	ACVR1B	ACVR1B
1076	ACVR1C	ACVR1C	ACVR1C	ACVR1C	ACVR1C	ACVR1C	ACVR1C	ACVR1C	ACVR1C	ACVR1C	ACVR1C	ACVR1C	ACVR1C	ACVR1C	ACVR1C	ACVR1C	ACVR1C	ACVR1C	ACVR1C	ACVR1C	ACVR1C	ACVR1C	ACVR1C	ACVR1C	ACVR1C	ACVR1C	ACVR1C	ACVR1C	ACVR1C	ACVR1C	ACVR1C	ACVR1C	ACVR1C	ACVR1C	ACVR1C	ACVR1C	ACVR1C
1077	ACVR2A	ACVR2A	ACVR2A	ACVR2A	ACVR2A	ACVR2A	ACVR2A	ACVR2A	ACVR2A	ACVR2A	ACVR2A	ACVR2A	ACVR2A	ACVR2A	ACVR2A	ACVR2A	ACVR2A	ACVR2A	ACVR2A	ACVR2A	ACVR2A	ACVR2A	ACVR2A	ACVR2A	ACVR2A	ACVR2A	ACVR2A	ACVR2A	ACVR2A	ACVR2A	ACVR2A	ACVR2A	ACVR2A	ACVR2A	ACVR2A	ACVR2A	ACVR2A
1078	ACVR2B	ACVR2B	ACVR2B	ACVR2B	ACVR2B	ACVR2B	ACVR2B	ACVR2B	ACVR2B	ACVR2B	ACVR2B	ACVR2B	ACVR2B	ACVR2B	ACVR2B	ACVR2B	ACVR2B	ACVR2B	ACVR2B	ACVR2B	ACVR2B	ACVR2B	ACVR2B	ACVR2B	ACVR2B	ACVR2B	ACVR2B	ACVR2B	ACVR2B	ACVR2B	ACVR2B	ACVR2B	ACVR2B	ACVR2B	ACVR2B	ACVR2B	ACVR2B
1079	ACVR2B-AS1	ACVR2B-AS1	ACVR2B-AS1	ACVR2B-AS1	ACVR2B-AS1	ACVR2B-AS1	ACVR2B-AS1	ACVR2B-AS1	ACVR2B-AS1	ACVR2B-AS1	ACVR2B-AS1	ACVR2B-AS1	ACVR2B-AS1	ACVR2B-AS1	ACVR2B-AS1	ACVR2B-AS1	ACVR2B-AS1	ACVR2B-AS1	ACVR2B-AS1	ACVR2B-AS1	ACVR2B-AS1		ACVR2B-AS1	ACVR2B-AS1			ACVR2B-AS1	ACVR2B-AS1	ACVR2B-AS1	ACVR2B-AS1	ACVR2B-AS1	ACVR2B-AS1	ACVR2B-AS1	ACVR2B-AS1	ACVR2B-AS1	ACVR2B-AS1	ACVR2B-AS1
1080	ACVRL1	ACVRL1	ACVRL1	ACVRL1	ACVRL1	ACVRL1	ACVRL1	ACVRL1	ACVRL1	ACVRL1	ACVRL1	ACVRL1	ACVRL1	ACVRL1	ACVRL1	ACVRL1	ACVRL1	ACVRL1	ACVRL1	ACVRL1	ACVRL1	ACVRL1	ACVRL1	ACVRL1	ACVRL1	ACVRL1	ACVRL1	ACVRL1	ACVRL1	ACVRL1	ACVRL1	ACVRL1	ACVRL1	ACVRL1	ACVRL1	ACVRL1	ACVRL1
1081	ACY1	ACY1	ACY1	ACY1	ACY1	ACY1	ACY1	ACY1	ACY1	ACY1		ACY1	ACY1	ACY1	ACY1	ACY1	ACY1	ACY1	ACY1	ACY1	ACY1	ACY1	ACY1	ACY1	ACY1	ACY1	ACY1	ACY1	ACY1	ACY1	ACY1	ACY1	ACY1	ACY1	ACY1	ACY1	ACY1
1082	ACY3	ACY3	ACY3	ACY3	ACY3	ACY3	ACY3	ACY3	ACY3	ACY3	ACY3	ACY3	ACY3	ACY3	ACY3	ACY3	ACY3	ACY3	ACY3	ACY3	ACY3	ACY3	ACY3	ACY3	ACY3		ACY3	ACY3	ACY3	ACY3	ACY3	ACY3	ACY3	ACY3	ACY3	ACY3	ACY3
1083	ACYP1	ACYP1	ACYP1	ACYP1	ACYP1	ACYP1	ACYP1	ACYP1	ACYP1	ACYP1	ACYP1	ACYP1	ACYP1	ACYP1	ACYP1	ACYP1	ACYP1	ACYP1	ACYP1	ACYP1	ACYP1	ACYP1	ACYP1	ACYP1	ACYP1	ACYP1	ACYP1	ACYP1	ACYP1	ACYP1	ACYP1	ACYP1	ACYP1	ACYP1	ACYP1	ACYP1	ACYP1
1084	ACYP2	ACYP2	ACYP2	ACYP2	ACYP2	ACYP2	ACYP2	ACYP2	ACYP2	ACYP2	ACYP2	ACYP2	ACYP2	ACYP2	ACYP2	ACYP2	ACYP2	ACYP2	ACYP2	ACYP2	ACYP2	ACYP2	ACYP2	ACYP2	ACYP2	ACYP2	ACYP2	ACYP2	ACYP2	ACYP2	ACYP2	ACYP2	ACYP2	ACYP2	ACYP2	ACYP2	ACYP2
1085	ADA	ADA	ADA	ADA	ADA	ADA	ADA	ADA	ADA	ADA	ADA	ADA	ADA	ADA	ADA	ADA	ADA	ADA	ADA	ADA	ADA	ADA	ADA	ADA	ADA	ADA	ADA	ADA	ADA	ADA	ADA	ADA	ADA	ADA	ADA	ADA	ADA
1086	ADA2	CECR1	CECR1	ADA2	ADA2	ADA2	CECR1	ADA2;CECR1	CECR1	ADA2	ADA2	CECR1		CECR1	ADA2	CECR1		ADA2	CECR1	CECR1	CECR1	CECR1	ADA2	CECR1;ADA2	ADA2	ADA2	CECR1	CECR1	CECR1	CECR1	ADA2	ADA2	CECR1	CECR1	ADA2	CECR1
1087	ADAD1					ADAD1	ADAD1			ADAD1	ADAD1		ADAD1		ADAD1		ADAD1	ADAD1					ADAD1							ADAD1	ADAD1	ADAD1				ADAD1	ADAD1
1088	ADAD1P2										ADAD1P2																			ADAD1P2
1089	ADAD2	ADAD2	ADAD2	ADAD2	ADAD2	ADAD2	ADAD2	ADAD2	ADAD2	ADAD2	ADAD2	ADAD2	ADAD2	ADAD2	ADAD2	ADAD2	ADAD2	ADAD2	ADAD2	ADAD2	ADAD2	ADAD2	ADAD2	ADAD2	ADAD2		ADAD2	ADAD2	ADAD2	ADAD2	ADAD2	ADAD2	ADAD2	ADAD2	ADAD2	ADAD2	ADAD2
1090	ADAL	ADAL	ADAL	ADAL	ADAL	ADAL	ADAL	ADAL	ADAL	ADAL	ADAL	ADAL	ADAL	ADAL	ADAL	ADAL	ADAL	ADAL	ADAL	ADAL	ADAL	ADAL	ADAL	ADAL	ADAL	ADAL	ADAL	ADAL	ADAL	ADAL	ADAL	ADAL	ADAL	ADAL	ADAL	ADAL	ADAL
1091	ADAM10	ADAM10	ADAM10	ADAM10	ADAM10	ADAM10	ADAM10	ADAM10	ADAM10	ADAM10	ADAM10	ADAM10	ADAM10	ADAM10	ADAM10	ADAM10	ADAM10	ADAM10	ADAM10	ADAM10	ADAM10	ADAM10	ADAM10	ADAM10	ADAM10	ADAM10	ADAM10	ADAM10	ADAM10	ADAM10	ADAM10	ADAM10	ADAM10	ADAM10	ADAM10	ADAM10	ADAM10
1092	ADAM11	ADAM11	ADAM11		ADAM11	ADAM11	ADAM11	ADAM11	ADAM11	ADAM11	ADAM11	ADAM11	ADAM11	ADAM11	ADAM11	ADAM11	ADAM11	ADAM11	ADAM11	ADAM11	ADAM11		ADAM11	ADAM11	ADAM11		ADAM11	ADAM11	ADAM11	ADAM11	ADAM11	ADAM11	ADAM11	ADAM11	ADAM11	ADAM11	ADAM11
1093	ADAM12	ADAM12	ADAM12	ADAM12	ADAM12	ADAM12	ADAM12	ADAM12	ADAM12	ADAM12	ADAM12	ADAM12	ADAM12	ADAM12	ADAM12	ADAM12	ADAM12	ADAM12	ADAM12	ADAM12	ADAM12	ADAM12	ADAM12	ADAM12	ADAM12	ADAM12	ADAM12	ADAM12	ADAM12	ADAM12	ADAM12	ADAM12	ADAM12	ADAM12	ADAM12	ADAM12	ADAM12
1094	ADAM15	ADAM15	ADAM15	ADAM15	ADAM15	ADAM15	ADAM15	ADAM15	ADAM15	ADAM15	ADAM15	ADAM15	ADAM15	ADAM15	ADAM15	ADAM15	ADAM15	ADAM15	ADAM15	ADAM15	ADAM15	ADAM15	ADAM15	ADAM15	ADAM15	ADAM15	ADAM15	ADAM15	ADAM15	ADAM15	ADAM15	ADAM15	ADAM15	ADAM15	ADAM15	ADAM15	ADAM15
1095	ADAM17	ADAM17	ADAM17	ADAM17	ADAM17	ADAM17	ADAM17	ADAM17	ADAM17	ADAM17	ADAM17	ADAM17	ADAM17	ADAM17	ADAM17	ADAM17	ADAM17	ADAM17	ADAM17	ADAM17	ADAM17	ADAM17	ADAM17	ADAM17	ADAM17	ADAM17	ADAM17	ADAM17	ADAM17	ADAM17	ADAM17	ADAM17	ADAM17	ADAM17	ADAM17	ADAM17	ADAM17
1096	ADAM18				ADAM18	ADAM18	ADAM18			ADAM18	ADAM18		ADAM18		ADAM18		ADAM18	ADAM18					ADAM18			ADAM18				ADAM18	ADAM18	ADAM18		ADAM18		ADAM18
1097	ADAM19	ADAM19	ADAM19		ADAM19	ADAM19	ADAM19	ADAM19	ADAM19	ADAM19	ADAM19	ADAM19	ADAM19	ADAM19	ADAM19	ADAM19	ADAM19	ADAM19	ADAM19	ADAM19	ADAM19	ADAM19	ADAM19	ADAM19	ADAM19	ADAM19	ADAM19	ADAM19	ADAM19	ADAM19	ADAM19	ADAM19	ADAM19	ADAM19	ADAM19	ADAM19	ADAM19
1098	ADAM1A							ADAM1A																						ADAM1A
1099	ADAM1B										ADAM1B																			ADAM1B
1100	ADAM2					ADAM2	ADAM2			ADAM2	ADAM2		ADAM2		ADAM2		ADAM2	ADAM2					ADAM2							ADAM2	ADAM2	ADAM2		ADAM2		ADAM2
1101	ADAM20	ADAM20	ADAM20	ADAM20	ADAM20		ADAM20	ADAM20	ADAM20	ADAM20		ADAM20	ADAM20	ADAM20	ADAM20	ADAM20	ADAM20	ADAM20	ADAM20	ADAM20	ADAM20	ADAM20	ADAM20	ADAM20	ADAM20		ADAM20	ADAM20	ADAM20	ADAM20		ADAM20	ADAM20	ADAM20	ADAM20	ADAM20	ADAM20
1102	ADAM20P1	ADAM20P1	ADAM20P1				ADAM20P1	ADAM20P1	ADAM20P1			ADAM20P1		ADAM20P1		ADAM20P1			ADAM20P1	ADAM20P1	ADAM20P1			ADAM20P1		ADAM20P1	ADAM20P1	ADAM20P1	ADAM20P1	ADAM20P1			ADAM20P1	ADAM20P1		ADAM20P1
1103	ADAM20P2										ADAM20P2																			ADAM20P2
1104	ADAM20P3																													ADAM20P3
1105	ADAM21	ADAM21	ADAM21		ADAM21	ADAM21	ADAM21	ADAM21	ADAM21	ADAM21	ADAM21	ADAM21	ADAM21	ADAM21	ADAM21	ADAM21	ADAM21	ADAM21	ADAM21	ADAM21	ADAM21		ADAM21				ADAM21		ADAM21	ADAM21	ADAM21	ADAM21	ADAM21	ADAM21		ADAM21
1106	ADAM21P1										ADAM21P1																			ADAM21P1
1107	ADAM22	ADAM22	ADAM22	ADAM22	ADAM22	ADAM22	ADAM22	ADAM22	ADAM22	ADAM22	ADAM22	ADAM22	ADAM22	ADAM22	ADAM22	ADAM22	ADAM22	ADAM22	ADAM22	ADAM22	ADAM22	ADAM22	ADAM22	ADAM22	ADAM22	ADAM22	ADAM22	ADAM22	ADAM22	ADAM22	ADAM22	ADAM22	ADAM22	ADAM22	ADAM22	ADAM22	ADAM22
1108	ADAM23	ADAM23	ADAM23		ADAM23	ADAM23	ADAM23	ADAM23	ADAM23	ADAM23	ADAM23	ADAM23	ADAM23	ADAM23	ADAM23	ADAM23	ADAM23	ADAM23	ADAM23	ADAM23	ADAM23	ADAM23	ADAM23	ADAM23	ADAM23	ADAM23	ADAM23	ADAM23	ADAM23	ADAM23	ADAM23	ADAM23	ADAM23	ADAM23	ADAM23	ADAM23	ADAM23
1109	ADAM24P										ADAM24P																			ADAM24P
1110	ADAM28	ADAM28	ADAM28	ADAM28	ADAM28	ADAM28	ADAM28	ADAM28	ADAM28	ADAM28	ADAM28	ADAM28	ADAM28	ADAM28	ADAM28	ADAM28	ADAM28	ADAM28	ADAM28	ADAM28	ADAM28	ADAM28	ADAM28	ADAM28	ADAM28	ADAM28	ADAM28	ADAM28	ADAM28	ADAM28	ADAM28	ADAM28	ADAM28	ADAM28	ADAM28	ADAM28	ADAM28
1111	ADAM29	ADAM29	ADAM29		ADAM29	ADAM29	ADAM29	ADAM29	ADAM29	ADAM29	ADAM29	ADAM29	ADAM29	ADAM29	ADAM29	ADAM29	ADAM29	ADAM29	ADAM29	ADAM29	ADAM29	ADAM29	ADAM29		ADAM29		ADAM29	ADAM29		ADAM29	ADAM29	ADAM29	ADAM29	ADAM29		ADAM29	ADAM29
1112	ADAM30	ADAM30	ADAM30		ADAM30		ADAM30	ADAM30	ADAM30	ADAM30	ADAM30	ADAM30	ADAM30	ADAM30	ADAM30	ADAM30	ADAM30	ADAM30	ADAM30	ADAM30	ADAM30		ADAM30	ADAM30	ADAM30		ADAM30		ADAM30	ADAM30		ADAM30	ADAM30	ADAM30		ADAM30
1113	ADAM32	ADAM32	ADAM32	ADAM32	ADAM32	ADAM32	ADAM32	ADAM32	ADAM32	ADAM32	ADAM32	ADAM32	ADAM32	ADAM32	ADAM32	ADAM32	ADAM32	ADAM32	ADAM32	ADAM32	ADAM32	ADAM32	ADAM32	ADAM32	ADAM32	ADAM32	ADAM32	ADAM32	ADAM32	ADAM32	ADAM32	ADAM32	ADAM32	ADAM32	ADAM32	ADAM32	ADAM32
1114	ADAM33	ADAM33	ADAM33		ADAM33	ADAM33	ADAM33	ADAM33	ADAM33	ADAM33	ADAM33	ADAM33	ADAM33	ADAM33	ADAM33	ADAM33	ADAM33	ADAM33	ADAM33	ADAM33	ADAM33	ADAM33	ADAM33	ADAM33	ADAM33		ADAM33	ADAM33	ADAM33	ADAM33	ADAM33	ADAM33	ADAM33	ADAM33		ADAM33	ADAM33
1115	ADAM3A										ADAM3A															ADAM3A				ADAM3A
1116	ADAM3B																													ADAM3B
1117	ADAM5										ADAM5																			ADAM5
1118	ADAM6						ADAM6																							ADAM6;AC246787.5						ADAM6
1119	ADAM7					ADAM7	ADAM7			ADAM7	ADAM7		ADAM7		ADAM7		ADAM7	ADAM7					ADAM7							ADAM7	ADAM7	ADAM7				ADAM7
1120	ADAM7-AS1	RP11-624C23.1	RP11-624C23.1		AC120193.1	AC120193.1	RP11-624C23.1	AC120193.1;RP11-624C23.1	RP11-624C23.1	AC120193.1	ENSG00000253535	RP11-624C23.1		RP11-624C23.1	AC120193.1	RP11-624C23.1		AC120193.1	RP11-624C23.1	RP11-624C23.1	RP11-624C23.1		AC120193.1	RP11-624C23.1;AC120193.1		AC120193.1	RP11-624C23.1	RP11-624C23.1	RP11-624C23.1	RP11-624C23.1	AC120193.1	AC120193.1	RP11-624C23.1	RP11-624C23.1	AC120193.1	RP11-624C23.1
1121	ADAM7-AS2						RP11-561E1.1			AC024958.1					AC024958.1			AC024958.1												RP11-561E1.1		AC024958.1		RP11-561E1.1		RP11-561E1.1
1122	ADAM8	ADAM8	ADAM8	ADAM8	ADAM8	ADAM8	ADAM8	ADAM8	ADAM8	ADAM8	ADAM8	ADAM8	ADAM8	ADAM8	ADAM8	ADAM8	ADAM8	ADAM8	ADAM8	ADAM8	ADAM8	ADAM8	ADAM8	ADAM8	ADAM8	ADAM8	ADAM8	ADAM8	ADAM8	ADAM8	ADAM8	ADAM8	ADAM8	ADAM8	ADAM8	ADAM8	ADAM8
1123	ADAM9	ADAM9	ADAM9	ADAM9	ADAM9	ADAM9	ADAM9	ADAM9	ADAM9	ADAM9	ADAM9	ADAM9	ADAM9	ADAM9	ADAM9	ADAM9	ADAM9	ADAM9	ADAM9	ADAM9	ADAM9	ADAM9	ADAM9	ADAM9	ADAM9	ADAM9	ADAM9	ADAM9	ADAM9	ADAM9	ADAM9	ADAM9	ADAM9	ADAM9	ADAM9	ADAM9	ADAM9
1124	ADAMDEC1	ADAMDEC1	ADAMDEC1		ADAMDEC1	ADAMDEC1	ADAMDEC1	ADAMDEC1	ADAMDEC1	ADAMDEC1	ADAMDEC1	ADAMDEC1	ADAMDEC1	ADAMDEC1	ADAMDEC1	ADAMDEC1	ADAMDEC1	ADAMDEC1	ADAMDEC1	ADAMDEC1	ADAMDEC1	ADAMDEC1	ADAMDEC1	ADAMDEC1	ADAMDEC1	ADAMDEC1	ADAMDEC1	ADAMDEC1	ADAMDEC1	ADAMDEC1	ADAMDEC1	ADAMDEC1	ADAMDEC1	ADAMDEC1	ADAMDEC1	ADAMDEC1	ADAMDEC1
1125	ADAMTS1	ADAMTS1	ADAMTS1	ADAMTS1	ADAMTS1	ADAMTS1	ADAMTS1	ADAMTS1	ADAMTS1	ADAMTS1	ADAMTS1	ADAMTS1	ADAMTS1	ADAMTS1	ADAMTS1	ADAMTS1	ADAMTS1	ADAMTS1	ADAMTS1	ADAMTS1	ADAMTS1	ADAMTS1	ADAMTS1	ADAMTS1	ADAMTS1	ADAMTS1	ADAMTS1	ADAMTS1	ADAMTS1	ADAMTS1	ADAMTS1	ADAMTS1	ADAMTS1	ADAMTS1	ADAMTS1	ADAMTS1	ADAMTS1
1126	ADAMTS10	ADAMTS10	ADAMTS10	ADAMTS10	ADAMTS10	ADAMTS10	ADAMTS10	ADAMTS10	ADAMTS10	ADAMTS10	ADAMTS10	ADAMTS10	ADAMTS10	ADAMTS10	ADAMTS10	ADAMTS10	ADAMTS10	ADAMTS10	ADAMTS10	ADAMTS10	ADAMTS10	ADAMTS10	ADAMTS10	ADAMTS10	ADAMTS10	ADAMTS10	ADAMTS10	ADAMTS10	ADAMTS10	ADAMTS10	ADAMTS10	ADAMTS10	ADAMTS10	ADAMTS10	ADAMTS10	ADAMTS10	ADAMTS10
1127	ADAMTS12	ADAMTS12	ADAMTS12		ADAMTS12	ADAMTS12	ADAMTS12	ADAMTS12	ADAMTS12	ADAMTS12	ADAMTS12	ADAMTS12	ADAMTS12	ADAMTS12	ADAMTS12	ADAMTS12	ADAMTS12	ADAMTS12	ADAMTS12	ADAMTS12	ADAMTS12	ADAMTS12	ADAMTS12	ADAMTS12	ADAMTS12	ADAMTS12	ADAMTS12	ADAMTS12	ADAMTS12	ADAMTS12	ADAMTS12	ADAMTS12	ADAMTS12	ADAMTS12	ADAMTS12	ADAMTS12	ADAMTS12
1128	ADAMTS13	ADAMTS13	ADAMTS13	ADAMTS13	ADAMTS13	ADAMTS13	ADAMTS13	ADAMTS13	ADAMTS13	ADAMTS13	ADAMTS13	ADAMTS13	ADAMTS13	ADAMTS13	ADAMTS13	ADAMTS13	ADAMTS13	ADAMTS13	ADAMTS13	ADAMTS13	ADAMTS13	ADAMTS13	ADAMTS13	ADAMTS13	ADAMTS13	ADAMTS13	ADAMTS13	ADAMTS13	ADAMTS13	ADAMTS13	ADAMTS13	ADAMTS13	ADAMTS13	ADAMTS13	ADAMTS13	ADAMTS13	ADAMTS13
1129	ADAMTS14	ADAMTS14	ADAMTS14		ADAMTS14	ADAMTS14	ADAMTS14	ADAMTS14	ADAMTS14	ADAMTS14	ADAMTS14	ADAMTS14	ADAMTS14	ADAMTS14	ADAMTS14	ADAMTS14	ADAMTS14	ADAMTS14	ADAMTS14	ADAMTS14	ADAMTS14	ADAMTS14	ADAMTS14	ADAMTS14	ADAMTS14	ADAMTS14	ADAMTS14	ADAMTS14	ADAMTS14	ADAMTS14	ADAMTS14	ADAMTS14	ADAMTS14	ADAMTS14	ADAMTS14	ADAMTS14	ADAMTS14
1130	ADAMTS15	ADAMTS15	ADAMTS15		ADAMTS15	ADAMTS15	ADAMTS15	ADAMTS15	ADAMTS15	ADAMTS15	ADAMTS15	ADAMTS15	ADAMTS15	ADAMTS15	ADAMTS15	ADAMTS15	ADAMTS15	ADAMTS15	ADAMTS15	ADAMTS15	ADAMTS15	ADAMTS15	ADAMTS15	ADAMTS15	ADAMTS15	ADAMTS15	ADAMTS15	ADAMTS15	ADAMTS15	ADAMTS15	ADAMTS15	ADAMTS15	ADAMTS15	ADAMTS15	ADAMTS15	ADAMTS15	ADAMTS15
1131	ADAMTS16	ADAMTS16	ADAMTS16		ADAMTS16	ADAMTS16	ADAMTS16		ADAMTS16	ADAMTS16	ADAMTS16	ADAMTS16	ADAMTS16	ADAMTS16	ADAMTS16	ADAMTS16	ADAMTS16	ADAMTS16	ADAMTS16	ADAMTS16	ADAMTS16	ADAMTS16	ADAMTS16	ADAMTS16	ADAMTS16	ADAMTS16	ADAMTS16	ADAMTS16	ADAMTS16	ADAMTS16	ADAMTS16	ADAMTS16	ADAMTS16	ADAMTS16		ADAMTS16	ADAMTS16
1132	ADAMTS16-DT						CTD-2297D10.2				ENSG00000250579																		CTD-2297D10.2	CTD-2297D10.2						CTD-2297D10.2
1133	ADAMTS17	ADAMTS17	ADAMTS17	ADAMTS17	ADAMTS17	ADAMTS17	ADAMTS17	ADAMTS17	ADAMTS17	ADAMTS17	ADAMTS17	ADAMTS17	ADAMTS17	ADAMTS17	ADAMTS17	ADAMTS17	ADAMTS17	ADAMTS17	ADAMTS17	ADAMTS17	ADAMTS17	ADAMTS17	ADAMTS17	ADAMTS17	ADAMTS17	ADAMTS17	ADAMTS17	ADAMTS17	ADAMTS17	ADAMTS17	ADAMTS17	ADAMTS17	ADAMTS17	ADAMTS17	ADAMTS17	ADAMTS17	ADAMTS17
1134	ADAMTS18	ADAMTS18	ADAMTS18		ADAMTS18	ADAMTS18	ADAMTS18	ADAMTS18	ADAMTS18	ADAMTS18	ADAMTS18	ADAMTS18	ADAMTS18	ADAMTS18	ADAMTS18	ADAMTS18	ADAMTS18	ADAMTS18	ADAMTS18	ADAMTS18	ADAMTS18	ADAMTS18	ADAMTS18	ADAMTS18	ADAMTS18	ADAMTS18	ADAMTS18	ADAMTS18	ADAMTS18	ADAMTS18	ADAMTS18	ADAMTS18	ADAMTS18	ADAMTS18	ADAMTS18	ADAMTS18	ADAMTS18
1135	ADAMTS19	ADAMTS19	ADAMTS19		ADAMTS19	ADAMTS19	ADAMTS19	ADAMTS19	ADAMTS19	ADAMTS19	ADAMTS19	ADAMTS19	ADAMTS19	ADAMTS19	ADAMTS19	ADAMTS19	ADAMTS19	ADAMTS19	ADAMTS19	ADAMTS19	ADAMTS19		ADAMTS19	ADAMTS19	ADAMTS19	ADAMTS19	ADAMTS19	ADAMTS19	ADAMTS19	ADAMTS19	ADAMTS19	ADAMTS19	ADAMTS19	ADAMTS19		ADAMTS19	ADAMTS19
1136	ADAMTS19-AS1	ADAMTS19-AS1	ADAMTS19-AS1				ADAMTS19-AS1		ADAMTS19-AS1	ADAMTS19-AS1	ADAMTS19-AS1	ADAMTS19-AS1	ADAMTS19-AS1	ADAMTS19-AS1	ADAMTS19-AS1	ADAMTS19-AS1	ADAMTS19-AS1	ADAMTS19-AS1	ADAMTS19-AS1	ADAMTS19-AS1	ADAMTS19-AS1						ADAMTS19-AS1		ADAMTS19-AS1	ADAMTS19-AS1	ADAMTS19-AS1	ADAMTS19-AS1	ADAMTS19-AS1	ADAMTS19-AS1		ADAMTS19-AS1
1137	ADAMTS2	ADAMTS2	ADAMTS2		ADAMTS2	ADAMTS2	ADAMTS2	ADAMTS2	ADAMTS2	ADAMTS2	ADAMTS2	ADAMTS2	ADAMTS2	ADAMTS2	ADAMTS2	ADAMTS2	ADAMTS2	ADAMTS2	ADAMTS2	ADAMTS2	ADAMTS2	ADAMTS2	ADAMTS2	ADAMTS2	ADAMTS2	ADAMTS2	ADAMTS2	ADAMTS2	ADAMTS2	ADAMTS2	ADAMTS2	ADAMTS2	ADAMTS2	ADAMTS2	ADAMTS2	ADAMTS2	ADAMTS2
1138	ADAMTS20	ADAMTS20	ADAMTS20		ADAMTS20	ADAMTS20	ADAMTS20		ADAMTS20	ADAMTS20	ADAMTS20	ADAMTS20	ADAMTS20	ADAMTS20	ADAMTS20	ADAMTS20	ADAMTS20	ADAMTS20	ADAMTS20	ADAMTS20	ADAMTS20		ADAMTS20	ADAMTS20		ADAMTS20	ADAMTS20	ADAMTS20	ADAMTS20	ADAMTS20	ADAMTS20	ADAMTS20	ADAMTS20	ADAMTS20		ADAMTS20
1139	ADAMTS3	ADAMTS3	ADAMTS3	ADAMTS3	ADAMTS3	ADAMTS3	ADAMTS3	ADAMTS3	ADAMTS3	ADAMTS3	ADAMTS3	ADAMTS3	ADAMTS3	ADAMTS3	ADAMTS3	ADAMTS3	ADAMTS3	ADAMTS3	ADAMTS3	ADAMTS3	ADAMTS3	ADAMTS3	ADAMTS3	ADAMTS3	ADAMTS3	ADAMTS3	ADAMTS3	ADAMTS3	ADAMTS3	ADAMTS3	ADAMTS3	ADAMTS3	ADAMTS3	ADAMTS3	ADAMTS3	ADAMTS3	ADAMTS3
1140	ADAMTS4	ADAMTS4	ADAMTS4		ADAMTS4	ADAMTS4	ADAMTS4	ADAMTS4	ADAMTS4	ADAMTS4	ADAMTS4	ADAMTS4	ADAMTS4	ADAMTS4	ADAMTS4	ADAMTS4	ADAMTS4	ADAMTS4	ADAMTS4	ADAMTS4	ADAMTS4	ADAMTS4	ADAMTS4	ADAMTS4	ADAMTS4	ADAMTS4	ADAMTS4	ADAMTS4	ADAMTS4	ADAMTS4	ADAMTS4	ADAMTS4	ADAMTS4	ADAMTS4	ADAMTS4	ADAMTS4	ADAMTS4
1141	ADAMTS5	ADAMTS5	ADAMTS5		ADAMTS5	ADAMTS5	ADAMTS5	ADAMTS5	ADAMTS5	ADAMTS5	ADAMTS5	ADAMTS5	ADAMTS5	ADAMTS5	ADAMTS5	ADAMTS5	ADAMTS5	ADAMTS5	ADAMTS5	ADAMTS5	ADAMTS5	ADAMTS5	ADAMTS5	ADAMTS5	ADAMTS5	ADAMTS5	ADAMTS5	ADAMTS5	ADAMTS5	ADAMTS5	ADAMTS5	ADAMTS5	ADAMTS5	ADAMTS5	ADAMTS5	ADAMTS5	ADAMTS5
1142	ADAMTS6	ADAMTS6	ADAMTS6		ADAMTS6	ADAMTS6	ADAMTS6	ADAMTS6	ADAMTS6	ADAMTS6	ADAMTS6	ADAMTS6	ADAMTS6	ADAMTS6	ADAMTS6	ADAMTS6	ADAMTS6	ADAMTS6	ADAMTS6	ADAMTS6	ADAMTS6	ADAMTS6	ADAMTS6	ADAMTS6	ADAMTS6	ADAMTS6	ADAMTS6	ADAMTS6	ADAMTS6	ADAMTS6	ADAMTS6	ADAMTS6	ADAMTS6	ADAMTS6	ADAMTS6	ADAMTS6	ADAMTS6
1143	ADAMTS7	ADAMTS7	ADAMTS7		ADAMTS7	ADAMTS7	ADAMTS7	ADAMTS7	ADAMTS7	ADAMTS7	ADAMTS7	ADAMTS7	ADAMTS7	ADAMTS7	ADAMTS7	ADAMTS7	ADAMTS7	ADAMTS7	ADAMTS7	ADAMTS7	ADAMTS7	ADAMTS7	ADAMTS7	ADAMTS7	ADAMTS7	ADAMTS7	ADAMTS7	ADAMTS7	ADAMTS7	ADAMTS7	ADAMTS7	ADAMTS7	ADAMTS7	ADAMTS7	ADAMTS7	ADAMTS7	ADAMTS7
1144	ADAMTS7P1							ADAMTS7P1			ADAMTS7P1																			ADAMTS7P1
1145	ADAMTS7P3										ADAMTS7P3																			ADAMTS7P3
1146	ADAMTS7P4										ADAMTS7P4													ADAMTS7P4		ADAMTS7P4				ADAMTS7P4
1147	ADAMTS8	ADAMTS8	ADAMTS8	ADAMTS8	ADAMTS8	ADAMTS8	ADAMTS8	ADAMTS8	ADAMTS8	ADAMTS8	ADAMTS8	ADAMTS8	ADAMTS8	ADAMTS8	ADAMTS8	ADAMTS8	ADAMTS8	ADAMTS8	ADAMTS8	ADAMTS8	ADAMTS8	ADAMTS8	ADAMTS8	ADAMTS8	ADAMTS8	ADAMTS8	ADAMTS8	ADAMTS8	ADAMTS8	ADAMTS8	ADAMTS8	ADAMTS8	ADAMTS8	ADAMTS8	ADAMTS8	ADAMTS8	ADAMTS8
1148	ADAMTS9	ADAMTS9	ADAMTS9	ADAMTS9	ADAMTS9	ADAMTS9	ADAMTS9	ADAMTS9	ADAMTS9	ADAMTS9	ADAMTS9	ADAMTS9	ADAMTS9	ADAMTS9	ADAMTS9	ADAMTS9	ADAMTS9	ADAMTS9	ADAMTS9	ADAMTS9	ADAMTS9	ADAMTS9	ADAMTS9	ADAMTS9	ADAMTS9	ADAMTS9	ADAMTS9	ADAMTS9	ADAMTS9	ADAMTS9	ADAMTS9	ADAMTS9	ADAMTS9	ADAMTS9	ADAMTS9	ADAMTS9	ADAMTS9
1149	ADAMTS9-AS1	ADAMTS9-AS1	ADAMTS9-AS1		ADAMTS9-AS1	ADAMTS9-AS1	ADAMTS9-AS1	ADAMTS9-AS1;RP11-14D22.5	ADAMTS9-AS1	ADAMTS9-AS1	ADAMTS9-AS1	ADAMTS9-AS1	ADAMTS9-AS1	ADAMTS9-AS1	ADAMTS9-AS1	ADAMTS9-AS1	ADAMTS9-AS1	ADAMTS9-AS1	ADAMTS9-AS1	ADAMTS9-AS1	ADAMTS9-AS1		ADAMTS9-AS1	ADAMTS9-AS1			ADAMTS9-AS1	ADAMTS9-AS1	ADAMTS9-AS1	ADAMTS9-AS1	ADAMTS9-AS1	ADAMTS9-AS1	ADAMTS9-AS1	ADAMTS9-AS1		ADAMTS9-AS1	ADAMTS9-AS1
1150	ADAMTS9-AS2	ADAMTS9-AS2	ADAMTS9-AS2		ADAMTS9-AS2	ADAMTS9-AS2	ADAMTS9-AS2	ADAMTS9-AS2	ADAMTS9-AS2	ADAMTS9-AS2	ADAMTS9-AS2	ADAMTS9-AS2	ADAMTS9-AS2	ADAMTS9-AS2	ADAMTS9-AS2	ADAMTS9-AS2	ADAMTS9-AS2	ADAMTS9-AS2	ADAMTS9-AS2	ADAMTS9-AS2	ADAMTS9-AS2		ADAMTS9-AS2	ADAMTS9-AS2		ADAMTS9-AS2	ADAMTS9-AS2	ADAMTS9-AS2	ADAMTS9-AS2	ADAMTS9-AS2	ADAMTS9-AS2	ADAMTS9-AS2	ADAMTS9-AS2	ADAMTS9-AS2		ADAMTS9-AS2	ADAMTS9-AS2
1151	ADAMTSL1	ADAMTSL1	ADAMTSL1		ADAMTSL1	ADAMTSL1	ADAMTSL1	ADAMTSL1	ADAMTSL1	ADAMTSL1	ADAMTSL1	ADAMTSL1	ADAMTSL1	ADAMTSL1	ADAMTSL1	ADAMTSL1	ADAMTSL1	ADAMTSL1	ADAMTSL1	ADAMTSL1	ADAMTSL1	ADAMTSL1	ADAMTSL1	ADAMTSL1	ADAMTSL1	ADAMTSL1	ADAMTSL1	ADAMTSL1	ADAMTSL1	ADAMTSL1	ADAMTSL1	ADAMTSL1	ADAMTSL1	ADAMTSL1		ADAMTSL1	ADAMTSL1
1152	ADAMTSL2	ADAMTSL2	ADAMTSL2		ADAMTSL2	ADAMTSL2	ADAMTSL2;AC002321.2	ADAMTSL2	ADAMTSL2	ADAMTSL2	ADAMTSL2	ADAMTSL2	ADAMTSL2	ADAMTSL2	ADAMTSL2	ADAMTSL2	ADAMTSL2	ADAMTSL2	ADAMTSL2	ADAMTSL2	ADAMTSL2	ADAMTSL2	ADAMTSL2	ADAMTSL2	ADAMTSL2	ADAMTSL2	ADAMTSL2		ADAMTSL2	ADAMTSL2	ADAMTSL2	ADAMTSL2	ADAMTSL2	ADAMTSL2	ADAMTSL2	ADAMTSL2;AC002321.2	ADAMTSL2
1153	ADAMTSL3	ADAMTSL3	ADAMTSL3	ADAMTSL3	ADAMTSL3	ADAMTSL3	ADAMTSL3	ADAMTSL3	ADAMTSL3	ADAMTSL3	ADAMTSL3	ADAMTSL3	ADAMTSL3	ADAMTSL3	ADAMTSL3	ADAMTSL3	ADAMTSL3	ADAMTSL3	ADAMTSL3	ADAMTSL3	ADAMTSL3	ADAMTSL3	ADAMTSL3	ADAMTSL3	ADAMTSL3	ADAMTSL3	ADAMTSL3	ADAMTSL3	ADAMTSL3	ADAMTSL3	ADAMTSL3	ADAMTSL3	ADAMTSL3	ADAMTSL3	ADAMTSL3	ADAMTSL3	ADAMTSL3
1154	ADAMTSL4	ADAMTSL4	ADAMTSL4	ADAMTSL4	ADAMTSL4	ADAMTSL4	ADAMTSL4	ADAMTSL4	ADAMTSL4	ADAMTSL4	ADAMTSL4	ADAMTSL4	ADAMTSL4	ADAMTSL4	ADAMTSL4	ADAMTSL4	ADAMTSL4	ADAMTSL4	ADAMTSL4	ADAMTSL4	ADAMTSL4	ADAMTSL4	ADAMTSL4	ADAMTSL4	ADAMTSL4	ADAMTSL4	ADAMTSL4	ADAMTSL4	ADAMTSL4	ADAMTSL4	ADAMTSL4	ADAMTSL4	ADAMTSL4	ADAMTSL4	ADAMTSL4	ADAMTSL4	ADAMTSL4
1155	ADAMTSL4-AS1			ADAMTSL4-AS1			ADAMTSL4-AS1	ADAMTSL4-AS1			ADAMTSL4-AS1													ADAMTSL4-AS1		ADAMTSL4-AS1		ADAMTSL4-AS1		ADAMTSL4-AS1						ADAMTSL4-AS1
1156	ADAMTSL4-AS2	RP11-54A4.2	RP11-54A4.2		AL356356.1	AL356356.1	RP11-54A4.2;AL356356.1	AL356356.1;RP11-54A4.2	RP11-54A4.2	AL356356.1	ENSG00000237781	RP11-54A4.2		RP11-54A4.2	AL356356.1	RP11-54A4.2		AL356356.1	RP11-54A4.2	RP11-54A4.2	RP11-54A4.2		AL356356.1	RP11-54A4.2		AL356356.1	RP11-54A4.2	RP11-54A4.2	RP11-54A4.2	RP11-54A4.2	AL356356.1	AL356356.1	RP11-54A4.2	RP11-54A4.2	AL356356.1	RP11-54A4.2;AL356356.1
1157	ADAMTSL5	ADAMTSL5	ADAMTSL5	ADAMTSL5	ADAMTSL5	ADAMTSL5	ADAMTSL5	ADAMTSL5	ADAMTSL5	ADAMTSL5	ADAMTSL5	ADAMTSL5	ADAMTSL5	ADAMTSL5	ADAMTSL5	ADAMTSL5	ADAMTSL5	ADAMTSL5	ADAMTSL5	ADAMTSL5	ADAMTSL5	ADAMTSL5	ADAMTSL5	ADAMTSL5	ADAMTSL5		ADAMTSL5	ADAMTSL5	ADAMTSL5	ADAMTSL5	ADAMTSL5	ADAMTSL5	ADAMTSL5	ADAMTSL5	ADAMTSL5	ADAMTSL5	ADAMTSL5
1158	ADAP1	ADAP1	ADAP1	ADAP1	ADAP1	ADAP1	ADAP1	ADAP1	ADAP1	ADAP1	ADAP1	ADAP1	ADAP1	ADAP1	ADAP1	ADAP1	ADAP1	ADAP1	ADAP1	ADAP1	ADAP1	ADAP1	ADAP1	ADAP1	ADAP1	ADAP1	ADAP1	ADAP1	ADAP1	ADAP1	ADAP1	ADAP1	ADAP1	ADAP1	ADAP1	ADAP1	ADAP1
1159	ADAP2	ADAP2	ADAP2	ADAP2	ADAP2	ADAP2	ADAP2	ADAP2	ADAP2	ADAP2	ADAP2	ADAP2	ADAP2	ADAP2	ADAP2	ADAP2	ADAP2	ADAP2	ADAP2	ADAP2	ADAP2	ADAP2	ADAP2	ADAP2	ADAP2	ADAP2	ADAP2	ADAP2	ADAP2	ADAP2	ADAP2	ADAP2	ADAP2	ADAP2	ADAP2	ADAP2	ADAP2
1160	ADAR	ADAR	ADAR	ADAR	ADAR	ADAR	ADAR	ADAR	ADAR	ADAR	ADAR	ADAR	ADAR	ADAR	ADAR	ADAR	ADAR	ADAR	ADAR	ADAR	ADAR	ADAR	ADAR	ADAR	ADAR	ADAR	ADAR	ADAR	ADAR	ADAR	ADAR	ADAR	ADAR	ADAR	ADAR	ADAR	ADAR
1161	ADARB1	ADARB1	ADARB1	ADARB1	ADARB1	ADARB1	ADARB1	ADARB1	ADARB1	ADARB1	ADARB1	ADARB1	ADARB1	ADARB1	ADARB1	ADARB1	ADARB1	ADARB1	ADARB1	ADARB1	ADARB1	ADARB1	ADARB1	ADARB1	ADARB1	ADARB1	ADARB1	ADARB1	ADARB1	ADARB1	ADARB1	ADARB1	ADARB1	ADARB1	ADARB1	ADARB1	ADARB1
1162	ADARB2	ADARB2	ADARB2	ADARB2	ADARB2	ADARB2	ADARB2	ADARB2	ADARB2	ADARB2	ADARB2	ADARB2	ADARB2	ADARB2	ADARB2	ADARB2	ADARB2	ADARB2	ADARB2	ADARB2	ADARB2	ADARB2	ADARB2	ADARB2	ADARB2	ADARB2	ADARB2	ADARB2	ADARB2	ADARB2	ADARB2	ADARB2	ADARB2	ADARB2	ADARB2	ADARB2	ADARB2
1163	ADARB2-AS1	ADARB2-AS1	ADARB2-AS1		ADARB2-AS1	ADARB2-AS1	ADARB2-AS1		ADARB2-AS1	ADARB2-AS1	ADARB2-AS1	ADARB2-AS1	ADARB2-AS1	ADARB2-AS1	ADARB2-AS1	ADARB2-AS1	ADARB2-AS1	ADARB2-AS1	ADARB2-AS1	ADARB2-AS1	ADARB2-AS1		ADARB2-AS1				ADARB2-AS1	ADARB2-AS1	ADARB2-AS1	ADARB2-AS1	ADARB2-AS1	ADARB2-AS1	ADARB2-AS1	ADARB2-AS1		ADARB2-AS1	ADARB2-AS1
1164	ADAT1	ADAT1	ADAT1	ADAT1	ADAT1	ADAT1	ADAT1	ADAT1	ADAT1	ADAT1	ADAT1	ADAT1	ADAT1	ADAT1	ADAT1	ADAT1	ADAT1	ADAT1	ADAT1	ADAT1	ADAT1	ADAT1	ADAT1	ADAT1	ADAT1	ADAT1	ADAT1	ADAT1	ADAT1	ADAT1	ADAT1	ADAT1	ADAT1	ADAT1	ADAT1	ADAT1	ADAT1
1165	ADAT2	ADAT2	ADAT2	ADAT2	ADAT2	ADAT2	ADAT2	ADAT2	ADAT2	ADAT2	ADAT2	ADAT2	ADAT2	ADAT2	ADAT2	ADAT2	ADAT2	ADAT2	ADAT2	ADAT2	ADAT2	ADAT2	ADAT2	ADAT2	ADAT2	ADAT2	ADAT2	ADAT2	ADAT2	ADAT2	ADAT2	ADAT2	ADAT2	ADAT2	ADAT2	ADAT2	ADAT2
1166	ADAT3	ADAT3	ADAT3		ADAT3		ADAT3	ADAT3	ADAT3	ADAT3		ADAT3	ADAT3	ADAT3	ADAT3	ADAT3	ADAT3	ADAT3	ADAT3	ADAT3	ADAT3	ADAT3	ADAT3	ADAT3	ADAT3	ADAT3	ADAT3	ADAT3	ADAT3	ADAT3		ADAT3	ADAT3	ADAT3	ADAT3	ADAT3	ADAT3
1167	ADCK1	ADCK1	ADCK1	ADCK1	ADCK1	ADCK1	ADCK1	ADCK1	ADCK1	ADCK1	ADCK1	ADCK1	ADCK1	ADCK1	ADCK1	ADCK1	ADCK1	ADCK1	ADCK1	ADCK1	ADCK1	ADCK1	ADCK1	ADCK1	ADCK1	ADCK1	ADCK1	ADCK1	ADCK1	ADCK1	ADCK1	ADCK1	ADCK1	ADCK1	ADCK1	ADCK1	ADCK1
1168	ADCK2	ADCK2	ADCK2	ADCK2	ADCK2	ADCK2	ADCK2	ADCK2	ADCK2	ADCK2	ADCK2	ADCK2	ADCK2	ADCK2	ADCK2	ADCK2	ADCK2	ADCK2	ADCK2	ADCK2	ADCK2	ADCK2	ADCK2	ADCK2	ADCK2	ADCK2	ADCK2	ADCK2	ADCK2	ADCK2	ADCK2	ADCK2	ADCK2	ADCK2	ADCK2	ADCK2	ADCK2
1169	ADCK5	ADCK5	ADCK5	ADCK5	ADCK5	ADCK5	ADCK5	ADCK5	ADCK5	ADCK5	ADCK5	ADCK5	ADCK5	ADCK5	ADCK5	ADCK5	ADCK5	ADCK5	ADCK5	ADCK5	ADCK5	ADCK5	ADCK5	ADCK5	ADCK5	ADCK5	ADCK5	ADCK5	ADCK5	ADCK5	ADCK5	ADCK5	ADCK5	ADCK5	ADCK5	ADCK5	ADCK5
1170	ADCY1	ADCY1	ADCY1		ADCY1	ADCY1	ADCY1	ADCY1	ADCY1	ADCY1	ADCY1	ADCY1	ADCY1	ADCY1	ADCY1	ADCY1	ADCY1	ADCY1	ADCY1	ADCY1	ADCY1	ADCY1	ADCY1	ADCY1	ADCY1	ADCY1	ADCY1	ADCY1	ADCY1	ADCY1	ADCY1	ADCY1	ADCY1	ADCY1	ADCY1	ADCY1	ADCY1
1171	ADCY10	ADCY10	ADCY10		ADCY10	ADCY10	ADCY10	ADCY10	ADCY10	ADCY10	ADCY10	ADCY10	ADCY10	ADCY10	ADCY10	ADCY10	ADCY10	ADCY10	ADCY10	ADCY10	ADCY10	ADCY10	ADCY10	ADCY10	ADCY10	ADCY10	ADCY10	ADCY10	ADCY10	ADCY10	ADCY10	ADCY10	ADCY10	ADCY10	ADCY10	ADCY10	ADCY10
1172	ADCY10P1							ADCY10P1			ADCY10P1													ADCY10P1		ADCY10P1				ADCY10P1
1173	ADCY2	ADCY2	ADCY2	ADCY2	ADCY2	ADCY2	ADCY2	ADCY2	ADCY2	ADCY2	ADCY2	ADCY2	ADCY2	ADCY2	ADCY2	ADCY2	ADCY2	ADCY2	ADCY2	ADCY2	ADCY2	ADCY2	ADCY2	ADCY2	ADCY2	ADCY2	ADCY2	ADCY2	ADCY2	ADCY2	ADCY2	ADCY2	ADCY2	ADCY2	ADCY2	ADCY2	ADCY2
1174	ADCY3	ADCY3	ADCY3	ADCY3	ADCY3	ADCY3	ADCY3	ADCY3	ADCY3	ADCY3	ADCY3	ADCY3	ADCY3	ADCY3	ADCY3	ADCY3	ADCY3	ADCY3	ADCY3	ADCY3	ADCY3	ADCY3	ADCY3	ADCY3	ADCY3	ADCY3	ADCY3	ADCY3	ADCY3	ADCY3	ADCY3	ADCY3	ADCY3	ADCY3	ADCY3	ADCY3	ADCY3
1175	ADCY4	ADCY4	ADCY4	ADCY4	ADCY4	ADCY4	ADCY4	ADCY4	ADCY4	ADCY4	ADCY4	ADCY4	ADCY4	ADCY4	ADCY4	ADCY4	ADCY4	ADCY4	ADCY4	ADCY4	ADCY4	ADCY4	ADCY4	ADCY4	ADCY4	ADCY4	ADCY4	ADCY4	ADCY4	ADCY4	ADCY4	ADCY4	ADCY4	ADCY4	ADCY4	ADCY4	ADCY4
1176	ADCY5	ADCY5	ADCY5		ADCY5	ADCY5	ADCY5	ADCY5	ADCY5	ADCY5	ADCY5	ADCY5	ADCY5	ADCY5	ADCY5	ADCY5	ADCY5	ADCY5	ADCY5	ADCY5	ADCY5	ADCY5	ADCY5	ADCY5	ADCY5	ADCY5	ADCY5	ADCY5	ADCY5	ADCY5	ADCY5	ADCY5	ADCY5	ADCY5	ADCY5	ADCY5	ADCY5
1177	ADCY6	ADCY6	ADCY6	ADCY6	ADCY6	ADCY6	ADCY6	ADCY6	ADCY6	ADCY6	ADCY6	ADCY6	ADCY6	ADCY6	ADCY6	ADCY6	ADCY6	ADCY6	ADCY6	ADCY6	ADCY6	ADCY6	ADCY6	ADCY6	ADCY6	ADCY6	ADCY6	ADCY6	ADCY6	ADCY6	ADCY6	ADCY6	ADCY6	ADCY6	ADCY6	ADCY6	ADCY6
1178	ADCY6-DT	RP11-579D7.4	RP11-579D7.4	ADCY6-DT			RP11-579D7.4	RP11-579D7.4	RP11-579D7.4		ENSG00000257660	RP11-579D7.4		RP11-579D7.4		RP11-579D7.4			RP11-579D7.4	RP11-579D7.4	RP11-579D7.4	RP11-579D7.4		RP11-579D7.4			RP11-579D7.4	RP11-579D7.4	RP11-579D7.4	RP11-579D7.4			RP11-579D7.4	RP11-579D7.4		RP11-579D7.4
1179	ADCY7	ADCY7	ADCY7	ADCY7	ADCY7	ADCY7	ADCY7	ADCY7	ADCY7	ADCY7	ADCY7	ADCY7	ADCY7	ADCY7	ADCY7	ADCY7	ADCY7	ADCY7	ADCY7	ADCY7	ADCY7	ADCY7	ADCY7	ADCY7	ADCY7	ADCY7	ADCY7	ADCY7	ADCY7	ADCY7	ADCY7	ADCY7	ADCY7	ADCY7	ADCY7	ADCY7	ADCY7
1180	ADCY8	ADCY8	ADCY8		ADCY8	ADCY8	ADCY8	ADCY8	ADCY8	ADCY8	ADCY8	ADCY8	ADCY8	ADCY8	ADCY8	ADCY8	ADCY8	ADCY8	ADCY8	ADCY8	ADCY8		ADCY8	ADCY8	ADCY8	ADCY8	ADCY8	ADCY8	ADCY8	ADCY8	ADCY8	ADCY8	ADCY8	ADCY8		ADCY8	ADCY8
1181	ADCY9	ADCY9	ADCY9	ADCY9	ADCY9	ADCY9	ADCY9	ADCY9	ADCY9	ADCY9	ADCY9	ADCY9	ADCY9	ADCY9	ADCY9	ADCY9	ADCY9	ADCY9	ADCY9	ADCY9	ADCY9	ADCY9	ADCY9	ADCY9	ADCY9	ADCY9	ADCY9	ADCY9	ADCY9	ADCY9	ADCY9	ADCY9	ADCY9	ADCY9	ADCY9	ADCY9	ADCY9
1182	ADCYAP1	ADCYAP1	ADCYAP1		ADCYAP1		ADCYAP1	ADCYAP1	ADCYAP1	ADCYAP1	ADCYAP1	ADCYAP1	ADCYAP1	ADCYAP1	ADCYAP1	ADCYAP1	ADCYAP1	ADCYAP1	ADCYAP1	ADCYAP1	ADCYAP1	ADCYAP1	ADCYAP1	ADCYAP1	ADCYAP1	ADCYAP1	ADCYAP1	ADCYAP1	ADCYAP1	ADCYAP1	ADCYAP1	ADCYAP1	ADCYAP1	ADCYAP1		ADCYAP1	ADCYAP1
1183	ADCYAP1R1	ADCYAP1R1	ADCYAP1R1		ADCYAP1R1	ADCYAP1R1	ADCYAP1R1		ADCYAP1R1	ADCYAP1R1	ADCYAP1R1	ADCYAP1R1	ADCYAP1R1	ADCYAP1R1	ADCYAP1R1	ADCYAP1R1	ADCYAP1R1	ADCYAP1R1	ADCYAP1R1	ADCYAP1R1	ADCYAP1R1		ADCYAP1R1	ADCYAP1R1	ADCYAP1R1	ADCYAP1R1	ADCYAP1R1		ADCYAP1R1	ADCYAP1R1	ADCYAP1R1	ADCYAP1R1	ADCYAP1R1	ADCYAP1R1		ADCYAP1R1	ADCYAP1R1
1184	ADD1	ADD1	ADD1	ADD1	ADD1	ADD1	ADD1	ADD1	ADD1	ADD1	ADD1	ADD1	ADD1	ADD1	ADD1	ADD1	ADD1	ADD1	ADD1	ADD1	ADD1	ADD1	ADD1	ADD1	ADD1	ADD1	ADD1	ADD1	ADD1	ADD1	ADD1	ADD1	ADD1	ADD1	ADD1	ADD1	ADD1
1185	ADD2	ADD2	ADD2		ADD2	ADD2	ADD2	ADD2	ADD2	ADD2	ADD2	ADD2	ADD2	ADD2	ADD2	ADD2	ADD2	ADD2	ADD2	ADD2	ADD2	ADD2	ADD2	ADD2	ADD2	ADD2	ADD2	ADD2	ADD2	ADD2	ADD2	ADD2	ADD2	ADD2	ADD2	ADD2	ADD2
1186	ADD3	ADD3	ADD3	ADD3	ADD3	ADD3	ADD3	ADD3	ADD3	ADD3	ADD3	ADD3	ADD3	ADD3	ADD3	ADD3	ADD3	ADD3	ADD3	ADD3	ADD3	ADD3	ADD3	ADD3	ADD3	ADD3	ADD3	ADD3	ADD3	ADD3	ADD3	ADD3	ADD3	ADD3	ADD3	ADD3	ADD3
1187	ADD3-AS1			ADD3-AS1			RP11-451M19.3	ADD3-AS1			ADD3-AS1													RP11-451M19.3;ADD3-AS1		ADD3-AS1		RP11-451M19.3		ADD3-AS1						RP11-451M19.3
1188	ADGB	ADGB	ADGB		ADGB	ADGB	ADGB	ADGB	ADGB	ADGB	ADGB	ADGB	ADGB	ADGB	ADGB	ADGB	ADGB	ADGB	ADGB	ADGB	ADGB	ADGB	ADGB	ADGB	ADGB	ADGB	ADGB	ADGB	ADGB	ADGB	ADGB	ADGB	ADGB	ADGB	ADGB	ADGB	ADGB
1189	ADGB-DT						RP11-715G15.1			AL359547.1	ENSG00000237468				AL359547.1			AL359547.1											RP11-715G15.1	RP11-715G15.1		AL359547.1				RP11-715G15.1
1190	ADGRA1	ADGRA1	ADGRA1		ADGRA1	ADGRA1	GPR123	ADGRA1;GPR123	ADGRA1	ADGRA1	ADGRA1	ADGRA1	ADGRA1	ADGRA1	ADGRA1	ADGRA1	ADGRA1	ADGRA1	ADGRA1	ADGRA1	ADGRA1	ADGRA1	ADGRA1	GPR123	ADGRA1	ADGRA1	ADGRA1	GPR123	ADGRA1	ADGRA1	ADGRA1	ADGRA1	ADGRA1	ADGRA1	ADGRA1	GPR123	ADGRA1
1191	ADGRA1-AS1	ADGRA1-AS1	ADGRA1-AS1				GPR123-AS1		ADGRA1-AS1	ADGRA1-AS1	ADGRA1-AS1	ADGRA1-AS1	ADGRA1-AS1	ADGRA1-AS1	ADGRA1-AS1	ADGRA1-AS1	ADGRA1-AS1	ADGRA1-AS1	ADGRA1-AS1	ADGRA1-AS1	ADGRA1-AS1		ADGRA1-AS1				ADGRA1-AS1		ADGRA1-AS1	ADGRA1-AS1		ADGRA1-AS1	ADGRA1-AS1			GPR123-AS1
1192	ADGRA2	ADGRA2	ADGRA2		ADGRA2	ADGRA2	GPR124	ADGRA2;GPR124	ADGRA2	ADGRA2	ADGRA2	ADGRA2	ADGRA2	ADGRA2	ADGRA2	ADGRA2	ADGRA2	ADGRA2	ADGRA2	ADGRA2	ADGRA2	ADGRA2	ADGRA2	GPR124;ADGRA2	ADGRA2	ADGRA2	ADGRA2	GPR124	ADGRA2	ADGRA2	ADGRA2	ADGRA2	ADGRA2	ADGRA2	ADGRA2	GPR124	ADGRA2
1193	ADGRA3	ADGRA3	ADGRA3	ADGRA3	ADGRA3	ADGRA3	GPR125	ADGRA3;GPR125	ADGRA3	ADGRA3	ADGRA3	ADGRA3	ADGRA3	ADGRA3	ADGRA3	ADGRA3	ADGRA3	ADGRA3	ADGRA3	ADGRA3	ADGRA3	ADGRA3	ADGRA3	GPR125;ADGRA3	ADGRA3	ADGRA3	ADGRA3	GPR125	ADGRA3	ADGRA3	ADGRA3	ADGRA3	ADGRA3	ADGRA3	ADGRA3	GPR125	ADGRA3
1194	ADGRA3P1										ENSG00000256616													AP002414.2						RP11-815J4.6
1195	ADGRB1	ADGRB1	ADGRB1		ADGRB1	ADGRB1	BAI1	ADGRB1	ADGRB1	ADGRB1	ADGRB1	ADGRB1	ADGRB1	ADGRB1	ADGRB1	ADGRB1	ADGRB1	ADGRB1	ADGRB1	ADGRB1	ADGRB1	ADGRB1	ADGRB1	BAI1;ADGRB1	ADGRB1	ADGRB1	ADGRB1		ADGRB1	ADGRB1	ADGRB1	ADGRB1	ADGRB1	ADGRB1	ADGRB1	BAI1	ADGRB1
1196	ADGRB2	ADGRB2	ADGRB2	ADGRB2	ADGRB2	ADGRB2	BAI2	ADGRB2;BAI2	ADGRB2	ADGRB2	ADGRB2	ADGRB2	ADGRB2	ADGRB2	ADGRB2	ADGRB2	ADGRB2	ADGRB2	ADGRB2	ADGRB2	ADGRB2	ADGRB2	ADGRB2	BAI2;ADGRB2	ADGRB2		ADGRB2	BAI2	ADGRB2	ADGRB2	ADGRB2	ADGRB2	ADGRB2	ADGRB2	ADGRB2	BAI2	ADGRB2
1197	ADGRB3	ADGRB3	ADGRB3		ADGRB3	ADGRB3	BAI3	ADGRB3;BAI3	ADGRB3	ADGRB3	ADGRB3	ADGRB3	ADGRB3	ADGRB3	ADGRB3	ADGRB3	ADGRB3	ADGRB3	ADGRB3	ADGRB3	ADGRB3	ADGRB3	ADGRB3	BAI3;ADGRB3	ADGRB3	ADGRB3	ADGRB3	BAI3	ADGRB3	ADGRB3	ADGRB3	ADGRB3	ADGRB3	ADGRB3	ADGRB3	BAI3	ADGRB3
1198	ADGRB3-DT	RP3-525N10.2	RP3-525N10.2	AL391807.1	AL391807.1	AL391807.1	RP3-525N10.2	AL391807.1;RP3-525N10.2	RP3-525N10.2	AL391807.1	ENSG00000230910	RP3-525N10.2		RP3-525N10.2	AL391807.1	RP3-525N10.2		AL391807.1	RP3-525N10.2	RP3-525N10.2	RP3-525N10.2		AL391807.1	RP3-525N10.2;AL391807.1		AL391807.1	RP3-525N10.2	RP3-525N10.2	RP3-525N10.2	RP3-525N10.2	AL391807.1	AL391807.1	RP3-525N10.2	RP3-525N10.2	AL391807.1	RP3-525N10.2
1199	ADGRD1	ADGRD1	ADGRD1		ADGRD1	ADGRD1	GPR133	ADGRD1;GPR133	ADGRD1	ADGRD1	ADGRD1	ADGRD1	ADGRD1	ADGRD1	ADGRD1	ADGRD1	ADGRD1	ADGRD1	ADGRD1	ADGRD1	ADGRD1	ADGRD1	ADGRD1	GPR133;ADGRD1	ADGRD1	ADGRD1	ADGRD1	GPR133	ADGRD1	ADGRD1	ADGRD1	ADGRD1	ADGRD1	ADGRD1	ADGRD1	GPR133	ADGRD1
1200	ADGRD1-AS1	RP11-76C10.5	RP11-76C10.5		ADGRD1-AS1	ADGRD1-AS1	RP11-76C10.5	ADGRD1-AS1;RP11-76C10.5	RP11-76C10.5	ADGRD1-AS1	ADGRD1-AS1	RP11-76C10.5		RP11-76C10.5	ADGRD1-AS1	RP11-76C10.5		ADGRD1-AS1	RP11-76C10.5	RP11-76C10.5	RP11-76C10.5	RP11-76C10.5	ADGRD1-AS1	RP11-76C10.5			RP11-76C10.5	RP11-76C10.5	RP11-76C10.5	RP11-76C10.5	ADGRD1-AS1	ADGRD1-AS1	RP11-76C10.5	RP11-76C10.5	ADGRD1-AS1	RP11-76C10.5
1201	ADGRD2	ADGRD2	ADGRD2	ADGRD2	ADGRD2	ADGRD2	GPR144	ADGRD2	ADGRD2	ADGRD2	ADGRD2	ADGRD2	ADGRD2	ADGRD2	ADGRD2	ADGRD2	ADGRD2	ADGRD2	ADGRD2	ADGRD2	ADGRD2		ADGRD2		ADGRD2		ADGRD2		ADGRD2	ADGRD2	ADGRD2	ADGRD2	ADGRD2	ADGRD2		GPR144
1202	ADGRE1	ADGRE1	ADGRE1		ADGRE1	ADGRE1	EMR1	ADGRE1;EMR1	ADGRE1	ADGRE1	ADGRE1	ADGRE1	ADGRE1	ADGRE1	ADGRE1	ADGRE1	ADGRE1	ADGRE1	ADGRE1	ADGRE1	ADGRE1	ADGRE1	ADGRE1	EMR1;ADGRE1	ADGRE1	ADGRE1	ADGRE1	EMR1	ADGRE1	ADGRE1	ADGRE1	ADGRE1	ADGRE1	ADGRE1	ADGRE1	EMR1	ADGRE1
1203	ADGRE2	ADGRE2	ADGRE2	ADGRE2	ADGRE2	ADGRE2	EMR2	ADGRE2;EMR2	ADGRE2	ADGRE2	ADGRE2	ADGRE2	ADGRE2	ADGRE2	ADGRE2	ADGRE2	ADGRE2	ADGRE2	ADGRE2	ADGRE2	ADGRE2	ADGRE2	ADGRE2	EMR2;ADGRE2	ADGRE2	ADGRE2	ADGRE2	EMR2	ADGRE2	ADGRE2	ADGRE2	ADGRE2	ADGRE2	ADGRE2	ADGRE2	EMR2	ADGRE2
1204	ADGRE3	ADGRE3	ADGRE3		ADGRE3	ADGRE3	EMR3	ADGRE3;EMR3	ADGRE3	ADGRE3	ADGRE3	ADGRE3	ADGRE3	ADGRE3	ADGRE3	ADGRE3	ADGRE3	ADGRE3	ADGRE3	ADGRE3	ADGRE3	ADGRE3	ADGRE3	EMR3;ADGRE3	ADGRE3	ADGRE3	ADGRE3	EMR3	ADGRE3	ADGRE3	ADGRE3	ADGRE3	ADGRE3	ADGRE3	ADGRE3	EMR3	ADGRE3
1205	ADGRE4P							EMR4P			ADGRE4P													ADGRE4P		ADGRE4P				ADGRE4P
1206	ADGRE5	ADGRE5	ADGRE5	ADGRE5	ADGRE5	ADGRE5	CD97	ADGRE5;CD97	ADGRE5	ADGRE5	ADGRE5	ADGRE5	ADGRE5	ADGRE5	ADGRE5	ADGRE5	ADGRE5	ADGRE5	ADGRE5	ADGRE5	ADGRE5	ADGRE5	ADGRE5	CD97;ADGRE5	ADGRE5	ADGRE5	ADGRE5	CD97	ADGRE5	ADGRE5	ADGRE5	ADGRE5	ADGRE5	ADGRE5	ADGRE5	CD97	ADGRE5
1207	ADGRF1	ADGRF1	ADGRF1	ADGRF1	ADGRF1	ADGRF1	GPR110	ADGRF1;GPR110	ADGRF1	ADGRF1	ADGRF1	ADGRF1	ADGRF1	ADGRF1	ADGRF1	ADGRF1	ADGRF1	ADGRF1	ADGRF1	ADGRF1	ADGRF1	ADGRF1	ADGRF1	GPR110;ADGRF1	ADGRF1	ADGRF1	ADGRF1	GPR110	ADGRF1	ADGRF1	ADGRF1	ADGRF1	ADGRF1	ADGRF1	ADGRF1	GPR110	ADGRF1
1208	ADGRF2	ADGRF2	ADGRF2	ADGRF2	ADGRF2	ADGRF2	GPR111	ADGRF2;GPR111	ADGRF2	ADGRF2	ADGRF2	ADGRF2	ADGRF2	ADGRF2	ADGRF2	ADGRF2	ADGRF2	ADGRF2	ADGRF2	ADGRF2	ADGRF2		ADGRF2	GPR111	ADGRF2		ADGRF2	GPR111	ADGRF2	ADGRF2	ADGRF2	ADGRF2	ADGRF2	ADGRF2	ADGRF2	GPR111	ADGRF2
1209	ADGRF3	ADGRF3	ADGRF3		ADGRF3	ADGRF3	GPR113	ADGRF3;GPR113	ADGRF3	ADGRF3	ADGRF3	ADGRF3	ADGRF3	ADGRF3	ADGRF3	ADGRF3	ADGRF3	ADGRF3	ADGRF3	ADGRF3	ADGRF3	ADGRF3	ADGRF3	GPR113	ADGRF3	ADGRF3	ADGRF3	GPR113	ADGRF3	ADGRF3	ADGRF3	ADGRF3	ADGRF3	ADGRF3	ADGRF3	GPR113	ADGRF3
1210	ADGRF4	ADGRF4	ADGRF4		ADGRF4	ADGRF4	GPR115	ADGRF4;GPR115	ADGRF4	ADGRF4	ADGRF4	ADGRF4	ADGRF4	ADGRF4	ADGRF4	ADGRF4	ADGRF4	ADGRF4	ADGRF4	ADGRF4	ADGRF4	ADGRF4	ADGRF4	GPR115	ADGRF4		ADGRF4	GPR115	ADGRF4	ADGRF4	ADGRF4	ADGRF4	ADGRF4	ADGRF4	ADGRF4	GPR115	ADGRF4
1211	ADGRF5	ADGRF5	ADGRF5	ADGRF5	ADGRF5	ADGRF5	GPR116	ADGRF5;GPR116	ADGRF5	ADGRF5	ADGRF5	ADGRF5	ADGRF5	ADGRF5	ADGRF5	ADGRF5	ADGRF5	ADGRF5	ADGRF5	ADGRF5	ADGRF5	ADGRF5	ADGRF5	GPR116;ADGRF5	ADGRF5	ADGRF5	ADGRF5	GPR116	ADGRF5	ADGRF5	ADGRF5	ADGRF5	ADGRF5	ADGRF5	ADGRF5	GPR116	ADGRF5
1212	ADGRF5-AS1	RP3-365O12.2	RP3-365O12.2		AL096772.1	AL096772.1	RP3-365O12.2		RP3-365O12.2	AL096772.1	ENSG00000225730	RP3-365O12.2		RP3-365O12.2	AL096772.1	RP3-365O12.2		AL096772.1	RP3-365O12.2	RP3-365O12.2	RP3-365O12.2		AL096772.1				RP3-365O12.2		RP3-365O12.2	RP3-365O12.2	AL096772.1	AL096772.1	RP3-365O12.2	RP3-365O12.2		RP3-365O12.2
1213	ADGRF5P1																													ADGRF5P1
1214	ADGRF5P2										ADGRF5P2																			ADGRF5P2
1215	ADGRG1	ADGRG1	ADGRG1	ADGRG1	ADGRG1	ADGRG1	GPR56	ADGRG1;GPR56	ADGRG1	ADGRG1	ADGRG1	ADGRG1	ADGRG1	ADGRG1	ADGRG1	ADGRG1	ADGRG1	ADGRG1	ADGRG1	ADGRG1	ADGRG1	ADGRG1	ADGRG1	GPR56;ADGRG1	ADGRG1	ADGRG1	ADGRG1	GPR56	ADGRG1	ADGRG1	ADGRG1	ADGRG1	ADGRG1	ADGRG1	ADGRG1	GPR56	ADGRG1
1216	ADGRG2	ADGRG2	ADGRG2	ADGRG2	ADGRG2	ADGRG2	GPR64	ADGRG2;GPR64	ADGRG2	ADGRG2	ADGRG2	ADGRG2	ADGRG2	ADGRG2	ADGRG2	ADGRG2	ADGRG2	ADGRG2	ADGRG2	ADGRG2	ADGRG2	ADGRG2	ADGRG2	GPR64;ADGRG2	ADGRG2	ADGRG2	ADGRG2	GPR64	ADGRG2	ADGRG2	ADGRG2	ADGRG2	ADGRG2	ADGRG2	ADGRG2	GPR64	ADGRG2
1217	ADGRG3	ADGRG3	ADGRG3		ADGRG3	ADGRG3	GPR97	ADGRG3;GPR97	ADGRG3	ADGRG3	ADGRG3	ADGRG3	ADGRG3	ADGRG3	ADGRG3	ADGRG3	ADGRG3	ADGRG3	ADGRG3	ADGRG3	ADGRG3	ADGRG3	ADGRG3	GPR97;ADGRG3	ADGRG3	ADGRG3	ADGRG3	GPR97	ADGRG3	ADGRG3	ADGRG3	ADGRG3	ADGRG3	ADGRG3	ADGRG3	GPR97	ADGRG3
1218	ADGRG4	ADGRG4	ADGRG4		ADGRG4	ADGRG4	GPR112		ADGRG4	ADGRG4	ADGRG4	ADGRG4	ADGRG4	ADGRG4	ADGRG4	ADGRG4	ADGRG4	ADGRG4	ADGRG4	ADGRG4	ADGRG4		ADGRG4	ADGRG4	ADGRG4		ADGRG4	GPR112	ADGRG4	ADGRG4	ADGRG4	ADGRG4	ADGRG4	ADGRG4		GPR112	ADGRG4
1219	ADGRG5	ADGRG5	ADGRG5		ADGRG5	ADGRG5	GPR114	ADGRG5;GPR114	ADGRG5	ADGRG5	ADGRG5	ADGRG5	ADGRG5	ADGRG5	ADGRG5	ADGRG5	ADGRG5	ADGRG5	ADGRG5	ADGRG5	ADGRG5	ADGRG5	ADGRG5	GPR114;ADGRG5	ADGRG5	ADGRG5	ADGRG5	GPR114	ADGRG5	ADGRG5	ADGRG5	ADGRG5	ADGRG5	ADGRG5	ADGRG5	GPR114	ADGRG5
1220	ADGRG6	ADGRG6	ADGRG6	ADGRG6	ADGRG6	ADGRG6	GPR126	ADGRG6;GPR126	ADGRG6	ADGRG6	ADGRG6	ADGRG6	ADGRG6	ADGRG6	ADGRG6	ADGRG6	ADGRG6	ADGRG6	ADGRG6	ADGRG6	ADGRG6	ADGRG6	ADGRG6	GPR126;ADGRG6	ADGRG6	ADGRG6	ADGRG6	GPR126	ADGRG6	ADGRG6	ADGRG6	ADGRG6	ADGRG6	ADGRG6	ADGRG6	GPR126	ADGRG6
1221	ADGRG7	ADGRG7	ADGRG7		ADGRG7	ADGRG7	GPR128	ADGRG7;GPR128	ADGRG7	ADGRG7	ADGRG7	ADGRG7	ADGRG7	ADGRG7	ADGRG7	ADGRG7	ADGRG7	ADGRG7	ADGRG7	ADGRG7	ADGRG7		ADGRG7	GPR128			ADGRG7	GPR128	ADGRG7	ADGRG7	ADGRG7	ADGRG7	ADGRG7	ADGRG7		GPR128	ADGRG7
1222	ADGRL1	ADGRL1	ADGRL1	ADGRL1	ADGRL1	ADGRL1	LPHN1	ADGRL1;LPHN1	ADGRL1	ADGRL1	ADGRL1	ADGRL1	ADGRL1	ADGRL1	ADGRL1	ADGRL1	ADGRL1	ADGRL1	ADGRL1	ADGRL1	ADGRL1	ADGRL1	ADGRL1	LPHN1;ADGRL1	ADGRL1	ADGRL1	ADGRL1	LPHN1	ADGRL1	ADGRL1	ADGRL1	ADGRL1	ADGRL1	ADGRL1	ADGRL1	LPHN1	ADGRL1
1223	ADGRL1-AS1	CTB-55O6.12	CTB-55O6.12	AC022098.1	AC022098.1	AC022098.1	CTB-55O6.12	AC022098.1;CTB-55O6.12;LOC100507373	CTB-55O6.12	AC022098.1	ENSG00000267169	CTB-55O6.12		CTB-55O6.12	AC022098.1	CTB-55O6.12		AC022098.1	CTB-55O6.12	CTB-55O6.12	CTB-55O6.12		AC022098.1	CTB-55O6.12;AC022098.1		AC022098.1	CTB-55O6.12	CTB-55O6.12	CTB-55O6.12	CTB-55O6.12;AC022098.1	AC022098.1	AC022098.1	CTB-55O6.12	CTB-55O6.12	AC022098.1	CTB-55O6.12
1224	ADGRL2	ADGRL2	ADGRL2	ADGRL2	ADGRL2	ADGRL2	LPHN2	ADGRL2;LPHN2	ADGRL2	ADGRL2	ADGRL2	ADGRL2	ADGRL2	ADGRL2	ADGRL2	ADGRL2	ADGRL2	ADGRL2	ADGRL2	ADGRL2	ADGRL2	ADGRL2	ADGRL2	LPHN2;ADGRL2	ADGRL2	ADGRL2	ADGRL2	LPHN2	ADGRL2	ADGRL2	ADGRL2	ADGRL2	ADGRL2	ADGRL2	ADGRL2	LPHN2	ADGRL2
1225	ADGRL3	ADGRL3	ADGRL3		ADGRL3	ADGRL3	LPHN3	ADGRL3;LPHN3	ADGRL3	ADGRL3	ADGRL3	ADGRL3	ADGRL3	ADGRL3	ADGRL3	ADGRL3	ADGRL3	ADGRL3	ADGRL3	ADGRL3	ADGRL3	ADGRL3	ADGRL3	LPHN3;ADGRL3	ADGRL3	ADGRL3	ADGRL3	LPHN3	ADGRL3	ADGRL3	ADGRL3	ADGRL3	ADGRL3	ADGRL3		LPHN3	ADGRL3
1226	ADGRL3-AS1					ADGRL3-AS1	RP11-84A1.3			ADGRL3-AS1	ADGRL3-AS1		ADGRL3-AS1		ADGRL3-AS1		ADGRL3-AS1	ADGRL3-AS1					ADGRL3-AS1			ADGRL3-AS1			ADGRL3-AS1	ADGRL3-AS1	ADGRL3-AS1	ADGRL3-AS1				RP11-84A1.3
1227	ADGRL4	ADGRL4	ADGRL4		ADGRL4	ADGRL4	ELTD1	ADGRL4;ELTD1	ADGRL4	ADGRL4	ADGRL4	ADGRL4	ADGRL4	ADGRL4	ADGRL4	ADGRL4	ADGRL4	ADGRL4	ADGRL4	ADGRL4	ADGRL4	ADGRL4	ADGRL4	ELTD1;ADGRL4	ADGRL4	ADGRL4	ADGRL4	ELTD1	ADGRL4	ADGRL4	ADGRL4	ADGRL4	ADGRL4	ADGRL4		ELTD1	ADGRL4
1228	ADGRV1	ADGRV1	ADGRV1	ADGRV1	ADGRV1	ADGRV1	GPR98	ADGRV1;GPR98	ADGRV1	ADGRV1	ADGRV1	ADGRV1	ADGRV1	ADGRV1	ADGRV1	ADGRV1	ADGRV1	ADGRV1	ADGRV1	ADGRV1	ADGRV1	ADGRV1	ADGRV1	GPR98;ADGRV1	ADGRV1	ADGRV1	ADGRV1	GPR98	ADGRV1	ADGRV1	ADGRV1	ADGRV1	ADGRV1	ADGRV1	ADGRV1	GPR98	ADGRV1
1229	ADH1A	ADH1A	ADH1A		ADH1A	ADH1A	ADH1A	ADH1A	ADH1A	ADH1A	ADH1A	ADH1A	ADH1A	ADH1A	ADH1A	ADH1A	ADH1A	ADH1A	ADH1A	ADH1A	ADH1A		ADH1A	ADH1A	ADH1A		ADH1A	ADH1A	ADH1A	ADH1A	ADH1A	ADH1A	ADH1A	ADH1A		ADH1A	ADH1A
1230	ADH1B	ADH1B	ADH1B	ADH1B	ADH1B	ADH1B	ADH1B	ADH1B	ADH1B	ADH1B	ADH1B	ADH1B	ADH1B	ADH1B	ADH1B	ADH1B	ADH1B	ADH1B	ADH1B	ADH1B	ADH1B	ADH1B	ADH1B	ADH1B	ADH1B	ADH1B	ADH1B	ADH1B	ADH1B	ADH1B	ADH1B	ADH1B	ADH1B	ADH1B		ADH1B	ADH1B
1231	ADH1C	ADH1C	ADH1C	ADH1C	ADH1C	ADH1C		ADH1C	ADH1C	ADH1C		ADH1C	ADH1C	ADH1C	ADH1C	ADH1C	ADH1C	ADH1C	ADH1C	ADH1C	ADH1C	ADH1C	ADH1C	ADH1C	ADH1C	ADH1C	ADH1C		ADH1C	ADH1C	ADH1C	ADH1C	ADH1C	ADH1C	ADH1C		ADH1C
1232	ADH4	ADH4	ADH4	ADH4	ADH4	ADH4	ADH4	ADH4	ADH4	ADH4	ADH4	ADH4	ADH4	ADH4	ADH4	ADH4	ADH4	ADH4	ADH4	ADH4	ADH4		ADH4	ADH4	ADH4		ADH4	ADH4	ADH4	ADH4	ADH4	ADH4	ADH4	ADH4		ADH4	ADH4
1233	ADH5	ADH5	ADH5	ADH5	ADH5	ADH5	ADH5	ADH5	ADH5	ADH5	ADH5	ADH5	ADH5	ADH5	ADH5	ADH5	ADH5	ADH5	ADH5	ADH5	ADH5	ADH5	ADH5	ADH5	ADH5	ADH5	ADH5	ADH5	ADH5	ADH5	ADH5	ADH5	ADH5	ADH5	ADH5	ADH5	ADH5
1234	ADH5P2										ADH5P2																			ADH5P2
1235	ADH5P3																													ADH5P3
1236	ADH5P4										ADH5P4													ADH5P4		ADH5P4				ADH5P4
1237	ADH5P5																													CTD-2138O14.1
1238	ADH6	ADH6	ADH6	ADH6	ADH6	ADH6	ADH6	ADH6	ADH6	ADH6	ADH6	ADH6	ADH6	ADH6	ADH6	ADH6	ADH6	ADH6	ADH6	ADH6	ADH6	ADH6	ADH6	ADH6	ADH6	ADH6	ADH6	ADH6	ADH6	ADH6	ADH6	ADH6	ADH6	ADH6	ADH6	ADH6	ADH6
1239	ADH7	ADH7	ADH7	ADH7	ADH7	ADH7	ADH7	ADH7	ADH7	ADH7	ADH7	ADH7	ADH7	ADH7	ADH7	ADH7	ADH7	ADH7	ADH7	ADH7	ADH7	ADH7	ADH7	ADH7	ADH7	ADH7	ADH7	ADH7	ADH7	ADH7	ADH7	ADH7	ADH7	ADH7	ADH7	ADH7	ADH7
1240	ADHFE1	ADHFE1	ADHFE1	ADHFE1	ADHFE1	ADHFE1	ADHFE1	ADHFE1	ADHFE1	ADHFE1	ADHFE1	ADHFE1	ADHFE1	ADHFE1	ADHFE1	ADHFE1	ADHFE1	ADHFE1	ADHFE1	ADHFE1	ADHFE1	ADHFE1	ADHFE1	ADHFE1	ADHFE1	ADHFE1	ADHFE1	ADHFE1	ADHFE1	ADHFE1	ADHFE1	ADHFE1	ADHFE1	ADHFE1	ADHFE1	ADHFE1	ADHFE1
1241	ADI1	ADI1	ADI1	ADI1	ADI1	ADI1	ADI1	ADI1	ADI1	ADI1	ADI1	ADI1	ADI1	ADI1	ADI1	ADI1	ADI1	ADI1	ADI1	ADI1	ADI1	ADI1	ADI1	ADI1	ADI1	ADI1	ADI1	ADI1	ADI1	ADI1	ADI1	ADI1	ADI1	ADI1	ADI1	ADI1	ADI1
1242	ADI1P1										ADI1P1																			RP3-450M14.1
1243	ADI1P2										ADI1P2																			KB-1042C11.1
1244	ADI1P3																													RP1-90J4.2
1245	ADIG	ADIG	ADIG			ADIG	ADIG		ADIG	ADIG	ADIG	ADIG	ADIG	ADIG	ADIG	ADIG	ADIG	ADIG	ADIG	ADIG	ADIG		ADIG				ADIG		ADIG	ADIG	ADIG	ADIG	ADIG	ADIG		ADIG	ADIG
1246	ADIPOQ	ADIPOQ	ADIPOQ			ADIPOQ	ADIPOQ	ADIPOQ	ADIPOQ	ADIPOQ	ADIPOQ	ADIPOQ	ADIPOQ	ADIPOQ	ADIPOQ	ADIPOQ	ADIPOQ	ADIPOQ	ADIPOQ	ADIPOQ	ADIPOQ		ADIPOQ	ADIPOQ			ADIPOQ		ADIPOQ	ADIPOQ	ADIPOQ	ADIPOQ	ADIPOQ			ADIPOQ	ADIPOQ
1247	ADIPOQ-AS1	ADIPOQ-AS1	ADIPOQ-AS1		ADIPOQ-AS1		ADIPOQ-AS1	ADIPOQ-AS1	ADIPOQ-AS1	ADIPOQ-AS1	ADIPOQ-AS1	ADIPOQ-AS1	ADIPOQ-AS1	ADIPOQ-AS1	ADIPOQ-AS1	ADIPOQ-AS1	ADIPOQ-AS1	ADIPOQ-AS1	ADIPOQ-AS1	ADIPOQ-AS1	ADIPOQ-AS1		ADIPOQ-AS1	ADIPOQ-AS1			ADIPOQ-AS1	ADIPOQ-AS1		ADIPOQ-AS1		ADIPOQ-AS1	ADIPOQ-AS1	ADIPOQ-AS1		ADIPOQ-AS1
1248	ADIPOR1	ADIPOR1	ADIPOR1	ADIPOR1	ADIPOR1	ADIPOR1	ADIPOR1	ADIPOR1	ADIPOR1	ADIPOR1	ADIPOR1	ADIPOR1	ADIPOR1	ADIPOR1	ADIPOR1	ADIPOR1	ADIPOR1	ADIPOR1	ADIPOR1	ADIPOR1	ADIPOR1	ADIPOR1	ADIPOR1	ADIPOR1	ADIPOR1	ADIPOR1	ADIPOR1	ADIPOR1	ADIPOR1	ADIPOR1	ADIPOR1	ADIPOR1	ADIPOR1	ADIPOR1	ADIPOR1	ADIPOR1	ADIPOR1
1249	ADIPOR1P1										ADIPOR1P1																			ADIPOR1P1
1250	ADIPOR1P2										ADIPOR1P2																			ADIPOR1P2
1251	ADIPOR2	ADIPOR2	ADIPOR2	ADIPOR2	ADIPOR2	ADIPOR2	ADIPOR2	ADIPOR2	ADIPOR2	ADIPOR2	ADIPOR2	ADIPOR2	ADIPOR2	ADIPOR2	ADIPOR2	ADIPOR2	ADIPOR2	ADIPOR2	ADIPOR2	ADIPOR2	ADIPOR2	ADIPOR2	ADIPOR2	ADIPOR2	ADIPOR2	ADIPOR2	ADIPOR2	ADIPOR2	ADIPOR2	ADIPOR2	ADIPOR2	ADIPOR2	ADIPOR2	ADIPOR2	ADIPOR2	ADIPOR2	ADIPOR2
1252	ADIRF	ADIRF	ADIRF	ADIRF	ADIRF	ADIRF	ADIRF	ADIRF	ADIRF	ADIRF	ADIRF	ADIRF	ADIRF	ADIRF	ADIRF	ADIRF	ADIRF	ADIRF	ADIRF	ADIRF	ADIRF	ADIRF	ADIRF	ADIRF	ADIRF	ADIRF	ADIRF	ADIRF	ADIRF	ADIRF	ADIRF	ADIRF	ADIRF	ADIRF	ADIRF	ADIRF	ADIRF
1253	ADIRF-AS1			ADIRF-AS1																				ADIRF-AS1		ADIRF-AS1		ADIRF-AS1		ADIRF-AS1
1254	ADK	ADK	ADK	ADK	ADK	ADK	ADK	ADK	ADK	ADK	ADK	ADK	ADK	ADK	ADK	ADK	ADK	ADK	ADK	ADK	ADK	ADK	ADK	ADK	ADK	ADK	ADK	ADK	ADK	ADK	ADK	ADK	ADK	ADK	ADK	ADK	ADK
1255	ADM	ADM	ADM	ADM	ADM	ADM	ADM	ADM	ADM	ADM	ADM	ADM	ADM	ADM	ADM	ADM	ADM	ADM	ADM	ADM	ADM	ADM	ADM	ADM	ADM	ADM	ADM	ADM	ADM	ADM	ADM	ADM	ADM	ADM	ADM	ADM	ADM
1256	ADM-DT	RP11-351I24.1	RP11-351I24.1		AC080023.1		RP11-351I24.1	AC080023.1;RP11-351I24.1	RP11-351I24.1	AC080023.1	ENSG00000254554	RP11-351I24.1		RP11-351I24.1	AC080023.1	RP11-351I24.1		AC080023.1	RP11-351I24.1	RP11-351I24.1	RP11-351I24.1		AC080023.1	RP11-351I24.1		AC080023.1	RP11-351I24.1	RP11-351I24.1	RP11-351I24.1	RP11-351I24.1	AC080023.1	AC080023.1	RP11-351I24.1	RP11-351I24.1	AC080023.1	RP11-351I24.1
1257	ADM2	ADM2	ADM2	ADM2	ADM2	ADM2	ADM2	ADM2	ADM2	ADM2	ADM2	ADM2	ADM2	ADM2	ADM2	ADM2	ADM2	ADM2	ADM2	ADM2	ADM2	ADM2	ADM2	ADM2	ADM2	ADM2	ADM2	ADM2	ADM2	ADM2	ADM2	ADM2	ADM2	ADM2	ADM2	ADM2	ADM2
1258	ADM5	ADM5	ADM5		ADM5	ADM5	ADM5	ADM5	ADM5	ADM5	ADM5	ADM5	ADM5	ADM5	ADM5	ADM5	ADM5	ADM5	ADM5	ADM5	ADM5	ADM5	ADM5	ADM5	ADM5		ADM5	ADM5	ADM5	ADM5	ADM5	ADM5	ADM5	ADM5	ADM5	ADM5	ADM5
1259	ADNP	ADNP	ADNP	ADNP	ADNP	ADNP	ADNP	ADNP	ADNP	ADNP	ADNP	ADNP	ADNP	ADNP	ADNP	ADNP	ADNP	ADNP	ADNP	ADNP	ADNP	ADNP	ADNP	ADNP	ADNP	ADNP	ADNP	ADNP	ADNP	ADNP	ADNP	ADNP	ADNP	ADNP	ADNP	ADNP	ADNP
1260	ADNP-AS1	ADNP-AS1	ADNP-AS1	ADNP-AS1	ADNP-AS1	ADNP-AS1	RP5-914P20.5	ADNP-AS1;RP5-914P20.5	ADNP-AS1	ADNP-AS1	ADNP-AS1	ADNP-AS1	ADNP-AS1	ADNP-AS1	ADNP-AS1	ADNP-AS1	ADNP-AS1	ADNP-AS1	ADNP-AS1	ADNP-AS1	ADNP-AS1		ADNP-AS1	RP5-914P20.5;ADNP-AS1		ADNP-AS1	ADNP-AS1	RP5-914P20.5	ADNP-AS1	ADNP-AS1	ADNP-AS1	ADNP-AS1	ADNP-AS1	ADNP-AS1	ADNP-AS1	RP5-914P20.5	ADNP-AS1
1261	ADNP2	ADNP2	ADNP2	ADNP2	ADNP2	ADNP2	ADNP2	ADNP2	ADNP2	ADNP2	ADNP2	ADNP2	ADNP2	ADNP2	ADNP2	ADNP2	ADNP2	ADNP2	ADNP2	ADNP2	ADNP2	ADNP2	ADNP2	ADNP2	ADNP2	ADNP2	ADNP2	ADNP2	ADNP2	ADNP2	ADNP2	ADNP2	ADNP2	ADNP2	ADNP2	ADNP2	ADNP2
1262	ADO	ADO	ADO	ADO	ADO	ADO	ADO	ADO	ADO	ADO	ADO	ADO	ADO	ADO	ADO	ADO	ADO	ADO	ADO	ADO	ADO	ADO	ADO	ADO	ADO	ADO	ADO	ADO	ADO	ADO	ADO	ADO	ADO	ADO	ADO	ADO	ADO
1263	ADORA1	ADORA1	ADORA1		ADORA1	ADORA1	ADORA1	ADORA1	ADORA1	ADORA1	ADORA1	ADORA1	ADORA1	ADORA1	ADORA1	ADORA1	ADORA1	ADORA1	ADORA1	ADORA1	ADORA1	ADORA1	ADORA1	ADORA1	ADORA1	ADORA1	ADORA1	ADORA1	ADORA1	ADORA1	ADORA1	ADORA1	ADORA1	ADORA1	ADORA1	ADORA1	ADORA1
1264	ADORA2A	ADORA2A	ADORA2A	ADORA2A	ADORA2A	ADORA2A	ADORA2A	ADORA2A	ADORA2A	ADORA2A		ADORA2A	ADORA2A	ADORA2A	ADORA2A	ADORA2A	ADORA2A	ADORA2A	ADORA2A	ADORA2A	ADORA2A		ADORA2A	ADORA2A	ADORA2A		ADORA2A	ADORA2A	ADORA2A	ADORA2A		ADORA2A	ADORA2A	ADORA2A	ADORA2A	ADORA2A	ADORA2A
1265	ADORA2A-AS1	ADORA2A-AS1	ADORA2A-AS1		ADORA2A-AS1	ADORA2A-AS1	ADORA2A-AS1	ADORA2A-AS1	ADORA2A-AS1	ADORA2A-AS1	ADORA2A-AS1	ADORA2A-AS1	ADORA2A-AS1	ADORA2A-AS1	ADORA2A-AS1	ADORA2A-AS1	ADORA2A-AS1	ADORA2A-AS1	ADORA2A-AS1	ADORA2A-AS1	ADORA2A-AS1		ADORA2A-AS1	ADORA2A-AS1		ADORA2A-AS1	ADORA2A-AS1	ADORA2A-AS1	ADORA2A-AS1	ADORA2A-AS1	ADORA2A-AS1	ADORA2A-AS1	ADORA2A-AS1	ADORA2A-AS1	ADORA2A-AS1	ADORA2A-AS1	ADORA2A-AS1
1266	ADORA2B	ADORA2B	ADORA2B	ADORA2B	ADORA2B	ADORA2B	ADORA2B	ADORA2B	ADORA2B	ADORA2B	ADORA2B	ADORA2B	ADORA2B	ADORA2B	ADORA2B	ADORA2B	ADORA2B	ADORA2B	ADORA2B	ADORA2B	ADORA2B	ADORA2B	ADORA2B	ADORA2B	ADORA2B	ADORA2B	ADORA2B	ADORA2B	ADORA2B	ADORA2B	ADORA2B	ADORA2B	ADORA2B	ADORA2B	ADORA2B	ADORA2B	ADORA2B
1267	ADORA2BP1										ADORA2BP1																			ADORA2BP1
1268	ADORA3	ADORA3	ADORA3		ADORA3		ADORA3	ADORA3	ADORA3	ADORA3		ADORA3	ADORA3	ADORA3	ADORA3	ADORA3	ADORA3	ADORA3	ADORA3	ADORA3	ADORA3	ADORA3	ADORA3	ADORA3	ADORA3	ADORA3	ADORA3	ADORA3	ADORA3	ADORA3		ADORA3	ADORA3	ADORA3	ADORA3	ADORA3	ADORA3
1269	ADPGK	ADPGK	ADPGK	ADPGK	ADPGK	ADPGK	ADPGK	ADPGK	ADPGK	ADPGK	ADPGK	ADPGK	ADPGK	ADPGK	ADPGK	ADPGK	ADPGK	ADPGK	ADPGK	ADPGK	ADPGK	ADPGK	ADPGK	ADPGK	ADPGK	ADPGK	ADPGK	ADPGK	ADPGK	ADPGK	ADPGK	ADPGK	ADPGK	ADPGK	ADPGK	ADPGK	ADPGK
1270	ADPGK-AS1	ADPGK-AS1	ADPGK-AS1		ADPGK-AS1	ADPGK-AS1	ADPGK-AS1	ADPGK-AS1	ADPGK-AS1	ADPGK-AS1	ADPGK-AS1	ADPGK-AS1	ADPGK-AS1	ADPGK-AS1	ADPGK-AS1	ADPGK-AS1	ADPGK-AS1	ADPGK-AS1	ADPGK-AS1	ADPGK-AS1	ADPGK-AS1		ADPGK-AS1	ADPGK-AS1		ADPGK-AS1	ADPGK-AS1	ADPGK-AS1	ADPGK-AS1	ADPGK-AS1	ADPGK-AS1	ADPGK-AS1	ADPGK-AS1	ADPGK-AS1	ADPGK-AS1	ADPGK-AS1	ADPGK-AS1
1271	ADPRH	ADPRH	ADPRH	ADPRH	ADPRH	ADPRH	ADPRH	ADPRH	ADPRH	ADPRH	ADPRH	ADPRH	ADPRH	ADPRH	ADPRH	ADPRH	ADPRH	ADPRH	ADPRH	ADPRH	ADPRH	ADPRH	ADPRH	ADPRH	ADPRH	ADPRH	ADPRH	ADPRH	ADPRH	ADPRH	ADPRH	ADPRH	ADPRH	ADPRH	ADPRH	ADPRH	ADPRH
1272	ADPRHL1	ADPRHL1	ADPRHL1	ADPRHL1	ADPRHL1	ADPRHL1	ADPRHL1	ADPRHL1	ADPRHL1	ADPRHL1	ADPRHL1	ADPRHL1	ADPRHL1	ADPRHL1	ADPRHL1	ADPRHL1	ADPRHL1	ADPRHL1	ADPRHL1	ADPRHL1	ADPRHL1	ADPRHL1	ADPRHL1	ADPRHL1	ADPRHL1	ADPRHL1	ADPRHL1	ADPRHL1	ADPRHL1	ADPRHL1	ADPRHL1	ADPRHL1	ADPRHL1	ADPRHL1	ADPRHL1	ADPRHL1	ADPRHL1
1273	ADPRM	ADPRM	ADPRM	ADPRM	ADPRM	ADPRM	ADPRM	ADPRM	ADPRM	ADPRM	ADPRM	ADPRM	ADPRM	ADPRM	ADPRM	ADPRM	ADPRM	ADPRM	ADPRM	ADPRM	ADPRM	ADPRM	ADPRM	ADPRM	ADPRM	ADPRM	ADPRM	ADPRM	ADPRM	ADPRM	ADPRM	ADPRM	ADPRM	ADPRM	ADPRM	ADPRM	ADPRM
1274	ADPRS	ADPRHL2	ADPRHL2	ADPRHL2	ADPRHL2	ADPRHL2	ADPRHL2	ADPRHL2	ADPRHL2	ADPRHL2	ADPRHL2	ADPRHL2	ADPRHL2	ADPRHL2	ADPRHL2	ADPRHL2	ADPRHL2	ADPRHL2	ADPRHL2	ADPRHL2	ADPRHL2	ADPRHL2	ADPRHL2	ADPRHL2	ADPRHL2	ADPRHL2	ADPRHL2	ADPRHL2	ADPRHL2	ADPRHL2	ADPRHL2	ADPRHL2	ADPRHL2	ADPRHL2	ADPRHL2	ADPRHL2	ADPRHL2
1275	ADRA1A	ADRA1A	ADRA1A		ADRA1A	ADRA1A	ADRA1A		ADRA1A	ADRA1A	ADRA1A	ADRA1A	ADRA1A	ADRA1A	ADRA1A	ADRA1A	ADRA1A	ADRA1A	ADRA1A	ADRA1A	ADRA1A		ADRA1A	ADRA1A	ADRA1A	ADRA1A	ADRA1A	ADRA1A	ADRA1A	ADRA1A	ADRA1A	ADRA1A	ADRA1A	ADRA1A		ADRA1A	ADRA1A
1276	ADRA1B	ADRA1B	ADRA1B		ADRA1B	ADRA1B	ADRA1B	ADRA1B	ADRA1B	ADRA1B	ADRA1B	ADRA1B	ADRA1B	ADRA1B	ADRA1B	ADRA1B	ADRA1B	ADRA1B	ADRA1B	ADRA1B	ADRA1B		ADRA1B		ADRA1B	ADRA1B	ADRA1B		ADRA1B	ADRA1B	ADRA1B	ADRA1B	ADRA1B	ADRA1B		ADRA1B
1277	ADRA1D	ADRA1D	ADRA1D		ADRA1D	ADRA1D	ADRA1D		ADRA1D	ADRA1D	ADRA1D	ADRA1D	ADRA1D	ADRA1D	ADRA1D	ADRA1D	ADRA1D	ADRA1D	ADRA1D	ADRA1D	ADRA1D	ADRA1D	ADRA1D	ADRA1D	ADRA1D		ADRA1D		ADRA1D	ADRA1D	ADRA1D	ADRA1D	ADRA1D	ADRA1D		ADRA1D	ADRA1D
1278	ADRA2A	ADRA2A	ADRA2A	ADRA2A	ADRA2A	ADRA2A	ADRA2A	ADRA2A	ADRA2A	ADRA2A	ADRA2A	ADRA2A	ADRA2A	ADRA2A	ADRA2A	ADRA2A	ADRA2A	ADRA2A	ADRA2A	ADRA2A	ADRA2A	ADRA2A	ADRA2A	ADRA2A	ADRA2A	ADRA2A	ADRA2A	ADRA2A	ADRA2A	ADRA2A	ADRA2A	ADRA2A	ADRA2A	ADRA2A	ADRA2A	ADRA2A	ADRA2A
1279	ADRA2B	ADRA2B	ADRA2B		ADRA2B	ADRA2B	ADRA2B	ADRA2B	ADRA2B	ADRA2B	ADRA2B	ADRA2B	ADRA2B	ADRA2B	ADRA2B	ADRA2B	ADRA2B	ADRA2B	ADRA2B	ADRA2B	ADRA2B	ADRA2B	ADRA2B	ADRA2B	ADRA2B	ADRA2B	ADRA2B	ADRA2B	ADRA2B	ADRA2B	ADRA2B	ADRA2B	ADRA2B	ADRA2B	ADRA2B	ADRA2B	ADRA2B
1280	ADRA2C	ADRA2C	ADRA2C		ADRA2C	ADRA2C	ADRA2C	ADRA2C	ADRA2C	ADRA2C	ADRA2C	ADRA2C	ADRA2C	ADRA2C	ADRA2C	ADRA2C	ADRA2C	ADRA2C	ADRA2C	ADRA2C	ADRA2C	ADRA2C	ADRA2C	ADRA2C	ADRA2C		ADRA2C	ADRA2C	ADRA2C	ADRA2C	ADRA2C	ADRA2C	ADRA2C	ADRA2C		ADRA2C	ADRA2C
1281	ADRB1	ADRB1	ADRB1	ADRB1	ADRB1	ADRB1	ADRB1	ADRB1	ADRB1	ADRB1	ADRB1	ADRB1	ADRB1	ADRB1	ADRB1	ADRB1	ADRB1	ADRB1	ADRB1	ADRB1	ADRB1	ADRB1	ADRB1	ADRB1	ADRB1	ADRB1	ADRB1	ADRB1	ADRB1	ADRB1	ADRB1	ADRB1	ADRB1	ADRB1	ADRB1	ADRB1	ADRB1
1282	ADRB2	ADRB2	ADRB2	ADRB2	ADRB2	ADRB2	ADRB2	ADRB2	ADRB2	ADRB2	ADRB2	ADRB2	ADRB2	ADRB2	ADRB2	ADRB2	ADRB2	ADRB2	ADRB2	ADRB2	ADRB2	ADRB2	ADRB2	ADRB2	ADRB2	ADRB2	ADRB2	ADRB2	ADRB2	ADRB2	ADRB2	ADRB2	ADRB2	ADRB2	ADRB2	ADRB2	ADRB2
1283	ADRB3	ADRB3	ADRB3		ADRB3	ADRB3	ADRB3		ADRB3	ADRB3	ADRB3	ADRB3	ADRB3	ADRB3	ADRB3	ADRB3	ADRB3	ADRB3	ADRB3	ADRB3	ADRB3	ADRB3	ADRB3	ADRB3	ADRB3		ADRB3		ADRB3	ADRB3	ADRB3	ADRB3	ADRB3	ADRB3	ADRB3	ADRB3	ADRB3
1284	ADRM1	ADRM1	ADRM1	ADRM1	ADRM1	ADRM1	ADRM1	ADRM1	ADRM1	ADRM1	ADRM1	ADRM1	ADRM1	ADRM1	ADRM1	ADRM1	ADRM1	ADRM1	ADRM1	ADRM1	ADRM1	ADRM1	ADRM1	ADRM1	ADRM1	ADRM1	ADRM1	ADRM1	ADRM1	ADRM1	ADRM1	ADRM1	ADRM1	ADRM1	ADRM1	ADRM1	ADRM1
1285	ADSL	ADSL;RP5-1042K10.14	ADSL;RP5-1042K10.14	ADSL	ADSL	ADSL	ADSL	ADSL	ADSL;RP5-1042K10.14	ADSL	ADSL	ADSL;RP5-1042K10.14	ADSL	ADSL;RP5-1042K10.14	ADSL	ADSL;RP5-1042K10.14	ADSL	ADSL	ADSL;RP5-1042K10.14	ADSL;RP5-1042K10.14	ADSL;RP5-1042K10.14	ADSL	ADSL	ADSL	ADSL	ADSL	ADSL;RP5-1042K10.14	ADSL	ADSL	RP5-1042K10.14;ADSL		ADSL	ADSL;RP5-1042K10.14	ADSL	ADSL	ADSL	ADSL
1286	ADSS1	ADSSL1	ADSSL1	ADSSL1	ADSSL1	ADSSL1	ADSSL1	ADSSL1	ADSSL1	ADSSL1	ADSSL1	ADSSL1	ADSSL1	ADSSL1	ADSSL1	ADSSL1	ADSSL1	ADSSL1	ADSSL1	ADSSL1	ADSSL1	ADSSL1	ADSSL1	ADSSL1	ADSS1	ADSSL1	ADSSL1	ADSSL1	ADSSL1	ADSSL1	ADSSL1	ADSSL1	ADSSL1	ADSSL1	ADSSL1	ADSSL1	ADSSL1
1287	ADSS2	ADSS	ADSS	ADSS	ADSS	ADSS	ADSS	ADSS	ADSS	ADSS	ADSS	ADSS	ADSS	ADSS	ADSS	ADSS	ADSS	ADSS	ADSS	ADSS	ADSS	ADSS	ADSS	ADSS	ADSS2	ADSS	ADSS	ADSS	ADSS	ADSS	ADSS	ADSS	ADSS	ADSS	ADSS	ADSS	ADSS
1288	ADTRP	ADTRP	ADTRP	ADTRP	ADTRP	ADTRP	ADTRP	ADTRP	ADTRP	ADTRP	ADTRP	ADTRP	ADTRP	ADTRP	ADTRP	ADTRP	ADTRP	ADTRP	ADTRP	ADTRP	ADTRP	ADTRP	ADTRP	ADTRP	ADTRP	ADTRP	ADTRP	ADTRP	ADTRP	ADTRP	ADTRP	ADTRP	ADTRP	ADTRP	ADTRP	ADTRP	ADTRP
1289	AEBP1	AEBP1	AEBP1		AEBP1	AEBP1	AEBP1	AEBP1	AEBP1	AEBP1	AEBP1	AEBP1	AEBP1	AEBP1	AEBP1	AEBP1	AEBP1	AEBP1	AEBP1	AEBP1	AEBP1	AEBP1	AEBP1	AEBP1	AEBP1	AEBP1	AEBP1	AEBP1	AEBP1	AEBP1	AEBP1	AEBP1	AEBP1	AEBP1	AEBP1	AEBP1	AEBP1
1290	AEBP2	AEBP2	AEBP2	AEBP2	AEBP2	AEBP2	AEBP2	AEBP2	AEBP2	AEBP2	AEBP2	AEBP2	AEBP2	AEBP2	AEBP2	AEBP2	AEBP2	AEBP2	AEBP2	AEBP2	AEBP2	AEBP2	AEBP2	AEBP2	AEBP2	AEBP2	AEBP2	AEBP2	AEBP2	AEBP2	AEBP2	AEBP2	AEBP2	AEBP2	AEBP2	AEBP2	AEBP2
1291	AEN	AEN	AEN	AEN	AEN	AEN	AEN	AEN	AEN	AEN	AEN	AEN	AEN	AEN	AEN	AEN	AEN	AEN	AEN	AEN	AEN	AEN	AEN	AEN	AEN	AEN	AEN	AEN	AEN	AEN	AEN	AEN	AEN	AEN	AEN	AEN	AEN
1292	AF065393.1																													AF065393.1
1293	AF065393.2																													AF065393.2
1294	AF065393.3																													AF065393.3
1295	AF065393.4																													AF065393.4
1296	AF104455.1																													AF104455.1
1297	AF111168.2	AF111168.2	AF111168.2						AF111168.2			AF111168.2		AF111168.2		AF111168.2			AF111168.2	AF111168.2	AF111168.2						AF111168.2			AF111168.2			AF111168.2
1298	AF111168.3																													AF111168.3
1299	AF111168.4																													AF111168.4
1300	AF216667.1																							AF216667.1						AF216667.1
1301	AF241734.1																													AF241734.1
1302	AFAP1	AFAP1	AFAP1	AFAP1	AFAP1	AFAP1	AFAP1	AFAP1	AFAP1	AFAP1	AFAP1	AFAP1	AFAP1	AFAP1	AFAP1	AFAP1	AFAP1	AFAP1	AFAP1	AFAP1	AFAP1	AFAP1	AFAP1	AFAP1	AFAP1	AFAP1	AFAP1	AFAP1	AFAP1	AFAP1	AFAP1	AFAP1	AFAP1	AFAP1	AFAP1	AFAP1	AFAP1
1303	AFAP1-AS1	AFAP1-AS1	AFAP1-AS1		AFAP1-AS1	AFAP1-AS1	AFAP1-AS1	AFAP1-AS1	AFAP1-AS1	AFAP1-AS1	AFAP1-AS1	AFAP1-AS1	AFAP1-AS1	AFAP1-AS1	AFAP1-AS1	AFAP1-AS1	AFAP1-AS1	AFAP1-AS1	AFAP1-AS1	AFAP1-AS1	AFAP1-AS1		AFAP1-AS1	AFAP1-AS1			AFAP1-AS1	AFAP1-AS1	AFAP1-AS1	AFAP1-AS1	AFAP1-AS1	AFAP1-AS1	AFAP1-AS1	AFAP1-AS1	AFAP1-AS1	AFAP1-AS1
1304	AFAP1L1	AFAP1L1	AFAP1L1	AFAP1L1	AFAP1L1	AFAP1L1	AFAP1L1	AFAP1L1	AFAP1L1	AFAP1L1	AFAP1L1	AFAP1L1	AFAP1L1	AFAP1L1	AFAP1L1	AFAP1L1	AFAP1L1	AFAP1L1	AFAP1L1	AFAP1L1	AFAP1L1	AFAP1L1	AFAP1L1	AFAP1L1	AFAP1L1	AFAP1L1	AFAP1L1	AFAP1L1	AFAP1L1	AFAP1L1	AFAP1L1	AFAP1L1	AFAP1L1	AFAP1L1	AFAP1L1	AFAP1L1	AFAP1L1
1305	AFAP1L2	AFAP1L2	AFAP1L2	AFAP1L2	AFAP1L2	AFAP1L2	AFAP1L2	AFAP1L2	AFAP1L2	AFAP1L2	AFAP1L2	AFAP1L2	AFAP1L2	AFAP1L2	AFAP1L2	AFAP1L2	AFAP1L2	AFAP1L2	AFAP1L2	AFAP1L2	AFAP1L2	AFAP1L2	AFAP1L2	AFAP1L2	AFAP1L2	AFAP1L2	AFAP1L2	AFAP1L2	AFAP1L2	AFAP1L2	AFAP1L2	AFAP1L2	AFAP1L2	AFAP1L2	AFAP1L2	AFAP1L2	AFAP1L2
1306	AFDN	MLLT4	MLLT4	AFDN	AFDN	AFDN	MLLT4	AFDN;MLLT4	MLLT4	AFDN	AFDN	MLLT4		MLLT4	AFDN	MLLT4		AFDN	MLLT4	MLLT4	MLLT4	AFDN	AFDN	MLLT4;AFDN	AFDN	AFDN	MLLT4	MLLT4	MLLT4	MLLT4	AFDN	AFDN	MLLT4	MLLT4	AFDN	MLLT4
1307	AFDN-DT	MLLT4-AS1	MLLT4-AS1	AFDN-DT	AFDN-DT	AFDN-DT		AFDN-DT;MLLT4-AS1	MLLT4-AS1	AFDN-DT	AFDN-DT	MLLT4-AS1		MLLT4-AS1	AFDN-DT	MLLT4-AS1		AFDN-DT	MLLT4-AS1	MLLT4-AS1	MLLT4-AS1	AFDN-AS1	AFDN-DT	MLLT4-AS1;AFDN-DT			MLLT4-AS1	MLLT4-AS1	MLLT4-AS1	MLLT4-AS1	AFDN-DT	AFDN-DT	MLLT4-AS1	MLLT4-AS1	AFDN-DT
1308	AFF1	AFF1	AFF1	AFF1	AFF1	AFF1	AFF1	AFF1	AFF1	AFF1	AFF1	AFF1	AFF1	AFF1	AFF1	AFF1	AFF1	AFF1	AFF1	AFF1	AFF1	AFF1	AFF1	AFF1	AFF1	AFF1	AFF1	AFF1	AFF1	AFF1	AFF1	AFF1	AFF1	AFF1	AFF1	AFF1	AFF1
1309	AFF2	AFF2	AFF2		AFF2	AFF2	AFF2	AFF2	AFF2	AFF2	AFF2	AFF2	AFF2	AFF2	AFF2	AFF2	AFF2	AFF2	AFF2	AFF2	AFF2	AFF2	AFF2	AFF2	AFF2	AFF2	AFF2	AFF2	AFF2	AFF2	AFF2	AFF2	AFF2	AFF2	AFF2	AFF2	AFF2
1310	AFF2-IT1																													AFF2-IT1
1311	AFF3	AFF3	AFF3		AFF3	AFF3	AFF3	AFF3	AFF3	AFF3	AFF3	AFF3	AFF3	AFF3	AFF3	AFF3	AFF3	AFF3	AFF3	AFF3	AFF3	AFF3	AFF3	AFF3	AFF3	AFF3	AFF3	AFF3	AFF3	AFF3	AFF3	AFF3	AFF3	AFF3	AFF3	AFF3	AFF3
1312	AFF4	AFF4	AFF4	AFF4	AFF4	AFF4	AFF4	AFF4	AFF4	AFF4	AFF4	AFF4	AFF4	AFF4	AFF4	AFF4	AFF4	AFF4	AFF4	AFF4	AFF4	AFF4	AFF4	AFF4	AFF4	AFF4	AFF4	AFF4	AFF4	AFF4	AFF4	AFF4	AFF4	AFF4	AFF4	AFF4	AFF4
1313	AFF4-DT	CTC-350I8.1	CTC-350I8.1				CTC-350I8.1	CTC-350I8.1	CTC-350I8.1		ENSG00000272023	CTC-350I8.1		CTC-350I8.1		CTC-350I8.1			CTC-350I8.1	CTC-350I8.1	CTC-350I8.1			CTC-350I8.1			CTC-350I8.1	CTC-350I8.1	CTC-350I8.1	CTC-350I8.1			CTC-350I8.1	CTC-350I8.1		CTC-350I8.1
1314	AFG1L	LACE1	LACE1	AFG1L	AFG1L	AFG1L	LACE1	AFG1L;LACE1	LACE1	AFG1L	AFG1L	LACE1		LACE1	AFG1L	LACE1		AFG1L	LACE1	LACE1	LACE1	LACE1	AFG1L	LACE1;AFG1L	AFG1L	AFG1L	LACE1	LACE1	LACE1	LACE1	AFG1L	AFG1L	LACE1	LACE1	AFG1L	LACE1
1315	AFG3L1P							AFG3L1P			AFG3L1P													AFG3L1P		AFG3L1P				AFG3L1P
1316	AFG3L2	AFG3L2	AFG3L2	AFG3L2	AFG3L2	AFG3L2	AFG3L2	AFG3L2	AFG3L2	AFG3L2	AFG3L2	AFG3L2	AFG3L2	AFG3L2	AFG3L2	AFG3L2	AFG3L2	AFG3L2	AFG3L2	AFG3L2	AFG3L2	AFG3L2	AFG3L2	AFG3L2	AFG3L2	AFG3L2	AFG3L2	AFG3L2	AFG3L2	AFG3L2	AFG3L2	AFG3L2	AFG3L2	AFG3L2	AFG3L2	AFG3L2	AFG3L2
1317	AFG3L2P1										AFG3L2P1															AFG3L2P1				AFG3L2P1
1318	AFM	AFM	AFM				AFM		AFM	AFM	AFM	AFM	AFM	AFM	AFM	AFM		AFM	AFM	AFM	AFM		AFM				AFM		AFM	AFM		AFM	AFM	AFM		AFM	AFM
1319	AFMID	AFMID	AFMID	AFMID	AFMID	AFMID	AFMID	AFMID	AFMID	AFMID	AFMID	AFMID	AFMID	AFMID	AFMID	AFMID	AFMID	AFMID	AFMID	AFMID	AFMID	AFMID	AFMID	AFMID	AFMID	AFMID	AFMID	AFMID	AFMID	AFMID	AFMID	AFMID	AFMID	AFMID	AFMID	AFMID	AFMID
1320	AFP	AFP	AFP		AFP	AFP	AFP	AFP	AFP	AFP	AFP	AFP	AFP	AFP	AFP	AFP	AFP	AFP	AFP	AFP	AFP		AFP				AFP		AFP	AFP	AFP	AFP	AFP	AFP		AFP	AFP
1321	AFTPH	AFTPH	AFTPH	AFTPH	AFTPH	AFTPH	AFTPH	AFTPH	AFTPH	AFTPH	AFTPH	AFTPH	AFTPH	AFTPH	AFTPH	AFTPH	AFTPH	AFTPH	AFTPH	AFTPH	AFTPH	AFTPH	AFTPH	AFTPH	AFTPH	AFTPH	AFTPH	AFTPH	AFTPH	AFTPH	AFTPH	AFTPH	AFTPH	AFTPH	AFTPH	AFTPH	AFTPH
1322	AFTPH-DT	AC008074.3;RP11-568N6.1	AC008074.3;RP11-568N6.1	AC008074.2	AC008074.3	AC008074.3	AC008074.3;RP11-568N6.1	AC008074.3;RP11-568N6.1	AC008074.3;RP11-568N6.1	AC008074.3	ENSG00000260101	AC008074.3;RP11-568N6.1	AC008074.3	AC008074.3;RP11-568N6.1	AC008074.3	AC008074.3;RP11-568N6.1	AC008074.3	AC008074.3	AC008074.3;RP11-568N6.1	AC008074.3;RP11-568N6.1	AC008074.3;RP11-568N6.1	RP11-568N6.1	AC008074.3	RP11-568N6.1;AC008074.3;AC008074.2		AC008074.3	AC008074.3;RP11-568N6.1	RP11-568N6.1;AC008074.3	AC008074.3;RP11-568N6.1	AC008074.3;RP11-568N6.1	AC008074.3		AC008074.3;RP11-568N6.1	AC008074.3;RP11-568N6.1	AC008074.3	AC008074.3;RP11-568N6.1	AC008074.3
1323	AGA	AGA	AGA	AGA	AGA	AGA	AGA	AGA	AGA	AGA	AGA	AGA	AGA	AGA	AGA	AGA	AGA	AGA	AGA	AGA	AGA	AGA	AGA	AGA	AGA	AGA	AGA	AGA	AGA	AGA	AGA	AGA	AGA	AGA	AGA	AGA	AGA
1324	AGA-DT	RP11-130F10.1	RP11-130F10.1				RP11-130F10.1	RP11-130F10.1	RP11-130F10.1		ENSG00000250131	RP11-130F10.1		RP11-130F10.1		RP11-130F10.1			RP11-130F10.1	RP11-130F10.1	RP11-130F10.1			RP11-130F10.1			RP11-130F10.1	RP11-130F10.1	RP11-130F10.1	RP11-130F10.1			RP11-130F10.1	RP11-130F10.1		RP11-130F10.1
1325	AGAP1	AGAP1	AGAP1	AGAP1	AGAP1	AGAP1	AGAP1	AGAP1	AGAP1	AGAP1	AGAP1	AGAP1	AGAP1	AGAP1	AGAP1	AGAP1	AGAP1	AGAP1	AGAP1	AGAP1	AGAP1	AGAP1	AGAP1	AGAP1	AGAP1	AGAP1	AGAP1	AGAP1	AGAP1	AGAP1	AGAP1	AGAP1	AGAP1	AGAP1	AGAP1	AGAP1	AGAP1
1326	AGAP1-IT1																							AGAP1-IT1				AGAP1-IT1		AGAP1-IT1
1327	AGAP10P										AGAP10P																			AGAP10P
1328	AGAP11							AGAP11			AGAP11													AGAP11;RP11-96C23.5;AL136982.1		AGAP11		AGAP11;RP11-96C23.5		RP11-96C23.11;AGAP11;RP11-96C23.13
1329	AGAP12P							CTGLF12P			AGAP12P													AGAP12P		AGAP12P				CTGLF12P
1330	AGAP13P										AGAP13P													AGAP13P						CTGLF9P
1331	AGAP14P	AGAP14P	AGAP14P						AGAP14P		AGAP14P	AGAP14P		AGAP14P		AGAP14P			AGAP14P	AGAP14P	AGAP14P			AGAP14P			AGAP14P		AGAP14P	CTGLF11P			AGAP14P	AGAP14P
1332	AGAP2	AGAP2	AGAP2	AGAP2	AGAP2	AGAP2	AGAP2	AGAP2	AGAP2	AGAP2	AGAP2	AGAP2	AGAP2	AGAP2	AGAP2	AGAP2	AGAP2	AGAP2	AGAP2	AGAP2	AGAP2	AGAP2	AGAP2	AGAP2;RP11-571M6.8	AGAP2	AGAP2	AGAP2	AGAP2;RP11-571M6.8	AGAP2	AGAP2	AGAP2	AGAP2	AGAP2	AGAP2	AGAP2	AGAP2	AGAP2
1333	AGAP2-AS1	AGAP2-AS1	AGAP2-AS1	AGAP2-AS1	AGAP2-AS1	AGAP2-AS1	AGAP2-AS1	AGAP2-AS1	AGAP2-AS1	AGAP2-AS1	AGAP2-AS1	AGAP2-AS1	AGAP2-AS1	AGAP2-AS1	AGAP2-AS1	AGAP2-AS1	AGAP2-AS1	AGAP2-AS1	AGAP2-AS1	AGAP2-AS1	AGAP2-AS1		AGAP2-AS1	AGAP2-AS1		AGAP2-AS1	AGAP2-AS1	AGAP2-AS1	AGAP2-AS1	AGAP2-AS1	AGAP2-AS1	AGAP2-AS1	AGAP2-AS1	AGAP2-AS1	AGAP2-AS1	AGAP2-AS1	AGAP2-AS1
1334	AGAP3	AGAP3	AGAP3	AGAP3	AGAP3	AGAP3	AGAP3	AGAP3	AGAP3	AGAP3	AGAP3	AGAP3	AGAP3	AGAP3	AGAP3	AGAP3	AGAP3	AGAP3	AGAP3	AGAP3	AGAP3	AGAP3	AGAP3	AGAP3	AGAP3	AGAP3	AGAP3	AGAP3	AGAP3	AGAP3	AGAP3	AGAP3	AGAP3	AGAP3	AGAP3	AGAP3	AGAP3
1335	AGAP4	AGAP4	AGAP4	AGAP4	AGAP4	AGAP4	AGAP4	AGAP4	AGAP4	AGAP4	AGAP4	AGAP4	AGAP4	AGAP4	AGAP4	AGAP4	AGAP4	AGAP4	AGAP4	AGAP4	AGAP4	AGAP4	AGAP4	AGAP4	AGAP4	AGAP4	AGAP4	AGAP4	AGAP4	AGAP4	AGAP4	AGAP4	AGAP4	AGAP4	AGAP4	AGAP4	AGAP4
1336	AGAP5	AGAP5	AGAP5	AGAP5	AGAP5	AGAP5	AGAP10;AGAP5	AGAP5	AGAP5	AGAP5	AGAP5	AGAP5	AGAP5	AGAP5	AGAP5	AGAP5	AGAP5	AGAP5	AGAP5	AGAP5	AGAP5	AGAP5	AGAP5	AGAP5	AGAP5		AGAP5	AGAP10;AGAP5	AGAP5	AGAP5	AGAP5	AGAP5	AGAP5	AGAP5	AGAP5	AGAP10;AGAP5	AGAP5
1337	AGAP6	AGAP6	AGAP6		AGAP6	AGAP6	AGAP8;AGAP6	AGAP6;AGAP8	AGAP6	AGAP6	AGAP6	AGAP6	AGAP6	AGAP6	AGAP6	AGAP6	AGAP6	AGAP6	AGAP6	AGAP6	AGAP6	AGAP6	AGAP6	AGAP6;AGAP8	AGAP6	AGAP6	AGAP6	AGAP6;AGAP8	AGAP6	AGAP6	AGAP6	AGAP6	AGAP6	AGAP6	AGAP6	AGAP8;AGAP6	AGAP6
1338	AGAP7P						AGAP7	AGAP7			AGAP7P													AGAP7;AGAP7P		AGAP7P		AGAP7		AGAP7P						AGAP7
1339	AGAP9	AGAP9	AGAP9	AGAP9	AGAP9	AGAP9	AGAP9	AGAP9	AGAP9	AGAP9	AGAP9	AGAP9	AGAP9	AGAP9	AGAP9	AGAP9	AGAP9	AGAP9	AGAP9	AGAP9	AGAP9	AGAP9	AGAP9	AGAP9	AGAP9	AGAP9	AGAP9	AGAP9	AGAP9	AGAP9	AGAP9	AGAP9	AGAP9	AGAP9	AGAP9	AGAP9	AGAP9
1340	AGBL1	AGBL1;RP11-138H10.2	AGBL1;RP11-138H10.2		AGBL1	AC078905.1;AGBL1	AGBL1;RP11-138H10.2	AGBL1;AC078905.1	AGBL1;RP11-138H10.2	AGBL1;AC078905.1	ENSG00000259761;AGBL1	AGBL1;RP11-138H10.2	AGBL1	AGBL1;RP11-138H10.2	AGBL1;AC078905.1	AGBL1;RP11-138H10.2	AGBL1	AC078905.1;AGBL1	AGBL1;RP11-138H10.2	AGBL1;RP11-138H10.2	AGBL1;RP11-138H10.2	AGBL1	AC078905.1;AGBL1	AGBL1	AGBL1	AGBL1	AGBL1;RP11-138H10.2		AGBL1;RP11-138H10.2	RP11-133L19.3;RP11-138H10.2;AGBL1	AGBL1;AC078905.1	AGBL1;AC078905.1	AGBL1;RP11-138H10.2	AGBL1		AGBL1;RP11-138H10.2
1341	AGBL1-AS1	AGBL1-AS1	AGBL1-AS1		AGBL1-AS1	AGBL1-AS1	AGBL1-AS1		AGBL1-AS1	AGBL1-AS1	AGBL1-AS1	AGBL1-AS1	AGBL1-AS1	AGBL1-AS1	AGBL1-AS1	AGBL1-AS1	AGBL1-AS1	AGBL1-AS1	AGBL1-AS1	AGBL1-AS1	AGBL1-AS1		AGBL1-AS1	AGBL1-AS1			AGBL1-AS1			AGBL1-AS1	AGBL1-AS1	AGBL1-AS1	AGBL1-AS1	AGBL1-AS1		AGBL1-AS1
1342	AGBL2	AGBL2	AGBL2	AGBL2	AGBL2	AGBL2	AGBL2	AGBL2	AGBL2	AGBL2	AGBL2	AGBL2	AGBL2	AGBL2	AGBL2	AGBL2	AGBL2	AGBL2	AGBL2	AGBL2	AGBL2	AGBL2	AGBL2	AGBL2	AGBL2	AGBL2	AGBL2	AGBL2	AGBL2	AGBL2	AGBL2	AGBL2	AGBL2	AGBL2	AGBL2	AGBL2	AGBL2
1343	AGBL3	AGBL3	AGBL3	AGBL3	AGBL3	AGBL3	AGBL3	AGBL3	AGBL3	AGBL3	AGBL3	AGBL3	AGBL3	AGBL3	AGBL3	AGBL3	AGBL3	AGBL3	AGBL3	AGBL3	AGBL3	AGBL3	AGBL3	AGBL3	AGBL3	AGBL3	AGBL3	AGBL3	AGBL3	AGBL3	AGBL3	AGBL3	AGBL3	AGBL3	AGBL3	AGBL3	AGBL3
1344	AGBL4	AGBL4	AGBL4	AGBL4	AGBL4	AGBL4	AGBL4	AGBL4	AGBL4	AGBL4	AGBL4	AGBL4	AGBL4	AGBL4	AGBL4	AGBL4	AGBL4	AGBL4	AGBL4	AGBL4	AGBL4	AGBL4	AGBL4	AGBL4	AGBL4	AGBL4	AGBL4	AGBL4	AGBL4	AGBL4	AGBL4	AGBL4	AGBL4	AGBL4	AGBL4	AGBL4	AGBL4
1345	AGBL4-AS1					AL590432.1	RP11-141A19.2			AL590432.1	ENSG00000230114				AL590432.1			AL590432.1					AL590432.1					RP11-141A19.2		RP11-141A19.2	AL590432.1	AL590432.1				RP11-141A19.2
1346	AGBL4-IT1							AGBL4-IT1																AGBL4-IT1		AGBL4-IT1				AGBL4-IT1
1347	AGBL5	AGBL5	AGBL5	AGBL5	AGBL5	AGBL5	AGBL5	AGBL5	AGBL5	AGBL5	AGBL5	AGBL5	AGBL5	AGBL5	AGBL5	AGBL5	AGBL5	AGBL5	AGBL5	AGBL5	AGBL5	AGBL5	AGBL5	AGBL5	AGBL5	AGBL5	AGBL5	AGBL5	AGBL5	AGBL5	AGBL5	AGBL5	AGBL5	AGBL5	AGBL5	AGBL5	AGBL5
1348	AGBL5-AS1	AGBL5-AS1	AGBL5-AS1		AGBL5-AS1	AGBL5-AS1	AGBL5-AS1	AGBL5-AS1	AGBL5-AS1	AGBL5-AS1	AGBL5-AS1	AGBL5-AS1	AGBL5-AS1	AGBL5-AS1	AGBL5-AS1	AGBL5-AS1	AGBL5-AS1	AGBL5-AS1	AGBL5-AS1	AGBL5-AS1	AGBL5-AS1		AGBL5-AS1	AGBL5-AS1			AGBL5-AS1		AGBL5-AS1	AGBL5-AS1		AGBL5-AS1	AGBL5-AS1	AGBL5-AS1	AGBL5-AS1	AGBL5-AS1
1349	AGBL5-IT1																							AGBL5-IT1						AGBL5-IT1
1350	AGER	AGER	AGER	AGER	AGER	AGER	AGER	AGER	AGER	AGER	AGER	AGER	AGER	AGER	AGER	AGER	AGER	AGER	AGER	AGER	AGER	AGER	AGER	AGER	AGER	AGER	AGER	AGER	AGER	AGER	AGER	AGER	AGER	AGER	AGER	AGER	AGER
1351	AGFG1	AGFG1	AGFG1	AGFG1	AGFG1	AGFG1	AGFG1	AGFG1	AGFG1	AGFG1	AGFG1	AGFG1	AGFG1	AGFG1	AGFG1	AGFG1	AGFG1	AGFG1	AGFG1	AGFG1	AGFG1	AGFG1	AGFG1	AGFG1	AGFG1	AGFG1	AGFG1	AGFG1	AGFG1	AGFG1	AGFG1	AGFG1	AGFG1	AGFG1	AGFG1	AGFG1	AGFG1
1352	AGFG2	AGFG2	AGFG2	AGFG2	AGFG2	AGFG2	AGFG2	AGFG2	AGFG2	AGFG2	AGFG2	AGFG2	AGFG2	AGFG2	AGFG2	AGFG2	AGFG2	AGFG2	AGFG2	AGFG2	AGFG2	AGFG2	AGFG2	AGFG2	AGFG2	AGFG2	AGFG2	AGFG2	AGFG2	AGFG2	AGFG2	AGFG2	AGFG2	AGFG2	AGFG2	AGFG2	AGFG2
1353	AGGF1	AGGF1	AGGF1	AGGF1	AGGF1	AGGF1	AGGF1	AGGF1	AGGF1	AGGF1	AGGF1	AGGF1	AGGF1	AGGF1	AGGF1	AGGF1	AGGF1	AGGF1	AGGF1	AGGF1	AGGF1	AGGF1	AGGF1	AGGF1	AGGF1	AGGF1	AGGF1	AGGF1	AGGF1	AGGF1	AGGF1	AGGF1	AGGF1	AGGF1	AGGF1	AGGF1	AGGF1
1354	AGGF1P1										AGGF1P1																			AGGF1P1
1355	AGGF1P10										AGGF1P10																			AGGF1P10
1356	AGGF1P2										AGGF1P2													AGGF1P2						AGGF1P2
1357	AGGF1P3																													AGGF1P3
1358	AGGF1P4										AGGF1P4																			AGGF1P4
1359	AGGF1P5										AGGF1P5																			AGGF1P5
1360	AGGF1P6										AGGF1P6																			AGGF1P6
1361	AGGF1P7										AGGF1P7																			AGGF1P7
1362	AGGF1P8																													AGGF1P8
1363	AGGF1P9										AGGF1P9													AGGF1P9						AGGF1P9
1364	AGK	AGK	AGK	AGK	AGK	AGK	AGK	AGK	AGK	AGK	AGK	AGK	AGK	AGK	AGK	AGK	AGK	AGK	AGK	AGK	AGK	AGK	AGK	AGK	AGK	AGK	AGK	AGK	AGK	AGK	AGK	AGK	AGK	AGK	AGK	AGK	AGK
1365	AGK-DT	RP11-744I24.2	RP11-744I24.2		AC073878.1	AC073878.1	RP11-744I24.2		RP11-744I24.2	AC073878.1	ENSG00000261570	RP11-744I24.2		RP11-744I24.2	AC073878.1	RP11-744I24.2		AC073878.1	RP11-744I24.2	RP11-744I24.2	RP11-744I24.2		AC073878.1			AC073878.1	RP11-744I24.2	RP11-744I24.2	RP11-744I24.2	RP11-744I24.2	AC073878.1	AC073878.1	RP11-744I24.2	RP11-744I24.2	AC073878.1	RP11-744I24.2
1366	AGKP1																													AGKP1
1367	AGKP2										ENSG00000228819																			RP1-305B16.3
1368	AGL	AGL	AGL	AGL	AGL	AGL	AGL	AGL	AGL	AGL	AGL	AGL	AGL	AGL	AGL	AGL	AGL	AGL	AGL	AGL	AGL	AGL	AGL	AGL	AGL	AGL	AGL	AGL	AGL	AGL	AGL	AGL	AGL	AGL	AGL	AGL	AGL
1369	AGMAT	AGMAT	AGMAT	AGMAT	AGMAT	AGMAT	AGMAT	AGMAT	AGMAT	AGMAT	AGMAT	AGMAT	AGMAT	AGMAT	AGMAT	AGMAT	AGMAT	AGMAT	AGMAT	AGMAT	AGMAT	AGMAT	AGMAT	AGMAT	AGMAT	AGMAT	AGMAT	AGMAT	AGMAT	AGMAT	AGMAT	AGMAT	AGMAT	AGMAT	AGMAT	AGMAT	AGMAT
1370	AGMO	AGMO	AGMO		AGMO	AGMO	AGMO	AGMO	AGMO	AGMO	AGMO	AGMO	AGMO	AGMO	AGMO	AGMO	AGMO	AGMO	AGMO	AGMO	AGMO	AGMO	AGMO	AGMO	AGMO	AGMO	AGMO	AGMO	AGMO	AGMO	AGMO	AGMO	AGMO	AGMO		AGMO	AGMO
1371	AGO1	AGO1	AGO1	AGO1	AGO1	AGO1	AGO1	AGO1	AGO1	AGO1	AGO1	AGO1	AGO1	AGO1	AGO1	AGO1	AGO1	AGO1	AGO1	AGO1	AGO1	AGO1	AGO1	AGO1	AGO1	AGO1	AGO1	AGO1	AGO1	AGO1	AGO1	AGO1	AGO1	AGO1	AGO1	AGO1	AGO1
1372	AGO2	AGO2	AGO2	AGO2	AGO2	AGO2	AGO2	AGO2	AGO2	AGO2	AGO2	AGO2	AGO2	AGO2	AGO2	AGO2	AGO2	AGO2	AGO2	AGO2	AGO2	AGO2	AGO2	AGO2	AGO2	AGO2	AGO2	AGO2	AGO2	AGO2	AGO2	AGO2	AGO2	AGO2	AGO2	AGO2	AGO2
1373	AGO3	AGO3	AGO3	AGO3	AGO3	AGO3	AGO3	AGO3	AGO3	AGO3	AGO3	AGO3	AGO3	AGO3	AGO3	AGO3	AGO3	AGO3	AGO3	AGO3	AGO3	AGO3	AGO3	AGO3	AGO3	AGO3	AGO3	AGO3	AGO3	AGO3	AGO3	AGO3	AGO3	AGO3	AGO3	AGO3	AGO3
1374	AGO4	AGO4	AGO4	AGO4	AGO4	AGO4	AGO4	AGO4	AGO4	AGO4	AGO4	AGO4	AGO4	AGO4	AGO4	AGO4	AGO4	AGO4	AGO4	AGO4	AGO4	AGO4	AGO4	AGO4	AGO4	AGO4	AGO4	AGO4	AGO4	AGO4	AGO4	AGO4	AGO4	AGO4	AGO4	AGO4	AGO4
1375	AGPAT1	AGPAT1	AGPAT1	AGPAT1	AGPAT1	AGPAT1	AGPAT1	AGPAT1	AGPAT1	AGPAT1	AGPAT1	AGPAT1	AGPAT1	AGPAT1	AGPAT1	AGPAT1	AGPAT1	AGPAT1	AGPAT1	AGPAT1	AGPAT1	AGPAT1	AGPAT1	AGPAT1	AGPAT1	AGPAT1	AGPAT1	AGPAT1	AGPAT1	AGPAT1	AGPAT1	AGPAT1	AGPAT1	AGPAT1	AGPAT1	AGPAT1	AGPAT1
1376	AGPAT2	AGPAT2	AGPAT2	AGPAT2	AGPAT2	AGPAT2	AGPAT2	AGPAT2	AGPAT2	AGPAT2	AGPAT2	AGPAT2	AGPAT2	AGPAT2	AGPAT2	AGPAT2	AGPAT2	AGPAT2	AGPAT2	AGPAT2	AGPAT2	AGPAT2	AGPAT2	AGPAT2	AGPAT2	AGPAT2	AGPAT2	AGPAT2	AGPAT2	AGPAT2	AGPAT2	AGPAT2	AGPAT2	AGPAT2	AGPAT2	AGPAT2	AGPAT2
1377	AGPAT3	AGPAT3	AGPAT3	AGPAT3	AGPAT3	AGPAT3	AGPAT3	AGPAT3	AGPAT3	AGPAT3	AGPAT3	AGPAT3	AGPAT3	AGPAT3	AGPAT3	AGPAT3	AGPAT3	AGPAT3	AGPAT3	AGPAT3	AGPAT3	AGPAT3	AGPAT3	AGPAT3	AGPAT3	AGPAT3	AGPAT3	AGPAT3	AGPAT3	AGPAT3	AGPAT3	AGPAT3	AGPAT3	AGPAT3	AGPAT3	AGPAT3	AGPAT3
1378	AGPAT4	AGPAT4	AGPAT4	AGPAT4	AGPAT4	AGPAT4	AGPAT4	AGPAT4	AGPAT4	AGPAT4	AGPAT4	AGPAT4	AGPAT4	AGPAT4	AGPAT4	AGPAT4	AGPAT4	AGPAT4	AGPAT4	AGPAT4	AGPAT4	AGPAT4	AGPAT4	AGPAT4	AGPAT4	AGPAT4	AGPAT4	AGPAT4	AGPAT4	AGPAT4	AGPAT4	AGPAT4	AGPAT4	AGPAT4	AGPAT4	AGPAT4	AGPAT4
1379	AGPAT4-IT1							AGPAT4-IT1																AGPAT4-IT1		AGPAT4-IT1				AGPAT4-IT1
1380	AGPAT5	AGPAT5	AGPAT5	AGPAT5	AGPAT5	AGPAT5	AGPAT5	AGPAT5	AGPAT5	AGPAT5	AGPAT5	AGPAT5	AGPAT5	AGPAT5	AGPAT5	AGPAT5	AGPAT5	AGPAT5	AGPAT5	AGPAT5	AGPAT5	AGPAT5	AGPAT5	AGPAT5	AGPAT5	AGPAT5	AGPAT5	AGPAT5	AGPAT5	AGPAT5	AGPAT5	AGPAT5	AGPAT5	AGPAT5	AGPAT5	AGPAT5	AGPAT5
1381	AGPAT5P1										AGPAT5P1																			AGPAT5P1
1382	AGPS	AGPS	AGPS	AGPS	AGPS	AGPS	AGPS	AGPS	AGPS	AGPS	AGPS	AGPS	AGPS	AGPS	AGPS	AGPS	AGPS	AGPS	AGPS	AGPS	AGPS	AGPS	AGPS	AGPS	AGPS	AGPS	AGPS	AGPS	AGPS	AGPS	AGPS	AGPS	AGPS	AGPS	AGPS	AGPS	AGPS
1383	AGR2	AGR2	AGR2	AGR2	AGR2	AGR2	AGR2	AGR2	AGR2	AGR2	AGR2	AGR2	AGR2	AGR2	AGR2	AGR2	AGR2	AGR2	AGR2	AGR2	AGR2	AGR2	AGR2	AGR2	AGR2	AGR2	AGR2	AGR2	AGR2	AGR2	AGR2	AGR2	AGR2	AGR2	AGR2	AGR2	AGR2
1384	AGR3	AGR3	AGR3	AGR3	AGR3	AGR3	AGR3	AGR3	AGR3	AGR3	AGR3	AGR3	AGR3	AGR3	AGR3	AGR3	AGR3	AGR3	AGR3	AGR3	AGR3	AGR3	AGR3	AGR3	AGR3	AGR3	AGR3	AGR3	AGR3	AGR3	AGR3	AGR3	AGR3	AGR3	AGR3	AGR3	AGR3
1385	AGRN	AGRN	AGRN	AGRN	AGRN	AGRN	AGRN	AGRN	AGRN	AGRN	AGRN	AGRN	AGRN	AGRN	AGRN	AGRN	AGRN	AGRN	AGRN	AGRN	AGRN	AGRN	AGRN	AGRN	AGRN	AGRN	AGRN	AGRN	AGRN	AGRN	AGRN	AGRN	AGRN	AGRN	AGRN	AGRN	AGRN
1386	AGT	AGT	AGT		AGT	AGT	AGT	AGT	AGT	AGT	AGT	AGT	AGT	AGT	AGT	AGT	AGT	AGT	AGT	AGT	AGT	AGT	AGT	AGT	AGT		AGT	AGT	AGT	AGT	AGT	AGT	AGT	AGT	AGT	AGT	AGT
1387	AGTPBP1	AGTPBP1	AGTPBP1	AGTPBP1	AGTPBP1	AGTPBP1	AGTPBP1	AGTPBP1	AGTPBP1	AGTPBP1	AGTPBP1	AGTPBP1	AGTPBP1	AGTPBP1	AGTPBP1	AGTPBP1	AGTPBP1	AGTPBP1	AGTPBP1	AGTPBP1	AGTPBP1	AGTPBP1	AGTPBP1	AGTPBP1	AGTPBP1	AGTPBP1	AGTPBP1	AGTPBP1	AGTPBP1	AGTPBP1	AGTPBP1	AGTPBP1	AGTPBP1	AGTPBP1	AGTPBP1	AGTPBP1	AGTPBP1
1388	AGTR1	AGTR1	AGTR1		AGTR1	AGTR1	AGTR1	AGTR1	AGTR1	AGTR1	AGTR1	AGTR1	AGTR1	AGTR1	AGTR1	AGTR1	AGTR1	AGTR1	AGTR1	AGTR1	AGTR1	AGTR1	AGTR1	AGTR1	AGTR1		AGTR1	AGTR1	AGTR1	AGTR1	AGTR1	AGTR1	AGTR1	AGTR1		AGTR1	AGTR1
1389	AGTR2	AGTR2	AGTR2		AGTR2	AGTR2	AGTR2	AGTR2	AGTR2	AGTR2	AGTR2	AGTR2	AGTR2	AGTR2	AGTR2	AGTR2	AGTR2	AGTR2	AGTR2	AGTR2	AGTR2	AGTR2	AGTR2	AGTR2	AGTR2	AGTR2	AGTR2		AGTR2	AGTR2	AGTR2	AGTR2	AGTR2	AGTR2		AGTR2	AGTR2
1390	AGTRAP	AGTRAP	AGTRAP	AGTRAP	AGTRAP	AGTRAP	AGTRAP	AGTRAP	AGTRAP	AGTRAP	AGTRAP	AGTRAP	AGTRAP	AGTRAP	AGTRAP	AGTRAP	AGTRAP	AGTRAP	AGTRAP	AGTRAP	AGTRAP	AGTRAP	AGTRAP	AGTRAP	AGTRAP	AGTRAP	AGTRAP	AGTRAP	AGTRAP	AGTRAP	AGTRAP	AGTRAP	AGTRAP	AGTRAP	AGTRAP	AGTRAP	AGTRAP
1391	AGXT	AGXT	AGXT		AGXT	AGXT	AGXT		AGXT	AGXT	AGXT	AGXT	AGXT	AGXT	AGXT	AGXT	AGXT	AGXT	AGXT	AGXT	AGXT		AGXT	AGXT			AGXT		AGXT	AGXT		AGXT	AGXT	AGXT		AGXT	AGXT
1392	AGXT2	AGXT2	AGXT2		AGXT2	AGXT2	AGXT2	AGXT2	AGXT2	AGXT2	AGXT2	AGXT2	AGXT2	AGXT2	AGXT2	AGXT2	AGXT2	AGXT2	AGXT2	AGXT2	AGXT2		AGXT2				AGXT2		AGXT2	AGXT2	AGXT2	AGXT2	AGXT2			AGXT2	AGXT2
1393	AHCTF1	AHCTF1	AHCTF1	AHCTF1	AHCTF1	AHCTF1	AHCTF1	AHCTF1	AHCTF1	AHCTF1	AHCTF1	AHCTF1	AHCTF1	AHCTF1	AHCTF1	AHCTF1	AHCTF1	AHCTF1	AHCTF1	AHCTF1	AHCTF1	AHCTF1	AHCTF1	AHCTF1	AHCTF1	AHCTF1	AHCTF1	AHCTF1	AHCTF1	AHCTF1	AHCTF1	AHCTF1	AHCTF1	AHCTF1	AHCTF1	AHCTF1	AHCTF1
1394	AHCTF1P1							AHCTF1P1			ENSG00000226121																			AC009487.6
1395	AHCY	AHCY	AHCY	AHCY	AHCY	AHCY	AHCY	AHCY	AHCY	AHCY	AHCY	AHCY	AHCY	AHCY	AHCY	AHCY	AHCY	AHCY	AHCY	AHCY	AHCY	AHCY	AHCY	AHCY	AHCY	AHCY	AHCY	AHCY	AHCY	AHCY	AHCY	AHCY	AHCY	AHCY	AHCY	AHCY	AHCY
1396	AHCYL1	AHCYL1	AHCYL1	AHCYL1	AHCYL1	AHCYL1	AHCYL1	AHCYL1	AHCYL1	AHCYL1	AHCYL1	AHCYL1	AHCYL1	AHCYL1	AHCYL1	AHCYL1	AHCYL1	AHCYL1	AHCYL1	AHCYL1	AHCYL1	AHCYL1	AHCYL1	AHCYL1	AHCYL1	AHCYL1	AHCYL1	AHCYL1	AHCYL1	AHCYL1	AHCYL1	AHCYL1	AHCYL1	AHCYL1	AHCYL1	AHCYL1	AHCYL1
1397	AHCYL2	AHCYL2	AHCYL2	AHCYL2	AHCYL2	AHCYL2	AHCYL2	AHCYL2	AHCYL2	AHCYL2	AHCYL2	AHCYL2	AHCYL2	AHCYL2	AHCYL2	AHCYL2	AHCYL2	AHCYL2	AHCYL2	AHCYL2	AHCYL2	AHCYL2	AHCYL2	AHCYL2	AHCYL2	AHCYL2	AHCYL2	AHCYL2	AHCYL2	AHCYL2	AHCYL2	AHCYL2	AHCYL2	AHCYL2	AHCYL2	AHCYL2	AHCYL2
1398	AHCYP2										AHCYP2																			AHCYP2
1399	AHCYP3										AHCYP3																			AHCYP3
1400	AHCYP4										AHCYP4																			AHCYP4
1401	AHCYP5																													AHCYP5
1402	AHCYP7										AHCYP7																			AHCYP7
1403	AHCYP8																													AHCYP8
1404	AHDC1	AHDC1	AHDC1	AHDC1	AHDC1	AHDC1	AHDC1	AHDC1	AHDC1	AHDC1	AHDC1	AHDC1	AHDC1	AHDC1	AHDC1	AHDC1	AHDC1	AHDC1	AHDC1	AHDC1	AHDC1	AHDC1	AHDC1	AHDC1	AHDC1	AHDC1	AHDC1	AHDC1	AHDC1	AHDC1	AHDC1	AHDC1	AHDC1	AHDC1	AHDC1	AHDC1	AHDC1
1405	AHI1	AHI1	AHI1	AHI1	AHI1	AHI1	AHI1	AHI1	AHI1	AHI1	AHI1	AHI1	AHI1	AHI1	AHI1	AHI1	AHI1	AHI1	AHI1	AHI1	AHI1	AHI1	AHI1	AHI1	AHI1	AHI1	AHI1	AHI1	AHI1	AHI1	AHI1	AHI1	AHI1	AHI1	AHI1	AHI1	AHI1
1406	AHI1-DT	LINC00271	LINC00271	LINC00271	LINC00271	LINC00271	LINC00271	LINC00271	LINC00271	LINC00271	LINC00271	LINC00271	LINC00271	LINC00271	LINC00271	LINC00271	LINC00271	LINC00271	LINC00271	LINC00271	LINC00271	LINC00271	LINC00271	LINC00271		LINC00271	LINC00271	LINC00271	LINC00271	LINC00271	LINC00271	LINC00271	LINC00271	LINC00271	LINC00271	LINC00271	LINC00271
1407	AHNAK	AHNAK	AHNAK	AHNAK	AHNAK	AHNAK	AHNAK	AHNAK	AHNAK	AHNAK	AHNAK	AHNAK	AHNAK	AHNAK	AHNAK	AHNAK	AHNAK	AHNAK	AHNAK	AHNAK	AHNAK	AHNAK	AHNAK	AHNAK	AHNAK	AHNAK	AHNAK	AHNAK	AHNAK	AHNAK	AHNAK	AHNAK	AHNAK	AHNAK	AHNAK	AHNAK	AHNAK
1408	AHNAK2	AHNAK2	AHNAK2	AHNAK2	AHNAK2	AHNAK2	AHNAK2	AHNAK2	AHNAK2	AHNAK2	AHNAK2	AHNAK2	AHNAK2	AHNAK2	AHNAK2	AHNAK2	AHNAK2	AHNAK2	AHNAK2	AHNAK2	AHNAK2	AHNAK2	AHNAK2	AHNAK2	AHNAK2	AHNAK2	AHNAK2	AHNAK2	AHNAK2	AHNAK2	AHNAK2	AHNAK2	AHNAK2	AHNAK2	AHNAK2	AHNAK2	AHNAK2
1409	AHR	AHR	AHR	AHR	AHR	AHR	AHR	AHR	AHR	AHR	AHR	AHR	AHR	AHR	AHR	AHR	AHR	AHR	AHR	AHR	AHR	AHR	AHR	AHR	AHR	AHR	AHR	AHR	AHR	AHR	AHR	AHR	AHR	AHR	AHR	AHR	AHR
1410	AHRR	AHRR	AHRR		AHRR	AHRR	AHRR	AHRR	AHRR	AHRR	AHRR	AHRR	AHRR	AHRR	AHRR	AHRR	AHRR	AHRR	AHRR	AHRR	AHRR	AHRR	AHRR	AHRR	AHRR;AHRR-1	AHRR	AHRR	AHRR	AHRR	AHRR	AHRR	AHRR	AHRR	AHRR	AHRR	AHRR	AHRR
1411	AHSA1	AHSA1	AHSA1	AHSA1	AHSA1	AHSA1	AHSA1	AHSA1	AHSA1	AHSA1	AHSA1	AHSA1	AHSA1	AHSA1	AHSA1	AHSA1	AHSA1	AHSA1	AHSA1	AHSA1	AHSA1	AHSA1	AHSA1	AHSA1	AHSA1	AHSA1	AHSA1	AHSA1	AHSA1	AHSA1	AHSA1	AHSA1	AHSA1	AHSA1	AHSA1	AHSA1	AHSA1
1412	AHSA2P	AHSA2	AHSA2				AHSA2	AHSA2	AHSA2		AHSA2P	AHSA2		AHSA2		AHSA2			AHSA2	AHSA2	AHSA2	AHSA2		AHSA2;AHSA2P		AHSA2	AHSA2	AHSA2	AHSA2	AHSA2			AHSA2	AHSA2		AHSA2
1413	AHSG	AHSG	AHSG			AHSG	AHSG	AHSG	AHSG	AHSG	AHSG	AHSG	AHSG	AHSG	AHSG	AHSG	AHSG	AHSG	AHSG	AHSG	AHSG		AHSG				AHSG	AHSG	AHSG	AHSG	AHSG	AHSG	AHSG	AHSG		AHSG	AHSG
1414	AHSP	AHSP	AHSP		AHSP	AHSP	AHSP	AHSP	AHSP	AHSP	AHSP	AHSP	AHSP	AHSP	AHSP	AHSP	AHSP	AHSP	AHSP	AHSP	AHSP	AHSP	AHSP	AHSP	AHSP	AHSP	AHSP		AHSP	AHSP	AHSP	AHSP	AHSP	AHSP		AHSP	AHSP
1415	AICDA	AICDA	AICDA		AICDA	AICDA	AICDA	AICDA	AICDA	AICDA	AICDA	AICDA	AICDA	AICDA	AICDA	AICDA	AICDA	AICDA	AICDA	AICDA	AICDA	AICDA	AICDA	AICDA	AICDA	AICDA	AICDA	AICDA	AICDA	AICDA	AICDA	AICDA	AICDA	AICDA	AICDA	AICDA	AICDA
1416	AIDA	AIDA	AIDA	AIDA	AIDA	AIDA	AIDA	AIDA	AIDA	AIDA	AIDA	AIDA	AIDA	AIDA	AIDA	AIDA	AIDA	AIDA	AIDA	AIDA	AIDA	AIDA	AIDA	AIDA	AIDA	AIDA	AIDA	AIDA	AIDA	AIDA	AIDA	AIDA	AIDA	AIDA	AIDA	AIDA	AIDA
1417	AIDAP1										ENSG00000230154													AC018463.1						AC018463.4;AC018463.1
1418	AIDAP2										ENSG00000251429																			RP11-597D13.7
1419	AIDAP3																													CTD-2533G20.1
1420	AIF1	AIF1	AIF1	AIF1	AIF1	AIF1	AIF1	AIF1	AIF1	AIF1	AIF1	AIF1	AIF1	AIF1	AIF1	AIF1	AIF1	AIF1	AIF1	AIF1	AIF1	AIF1	AIF1	AIF1	AIF1	AIF1	AIF1	AIF1	AIF1	AIF1	AIF1	AIF1	AIF1	AIF1	AIF1	AIF1	AIF1
1421	AIF1L	AIF1L	AIF1L		AIF1L	AIF1L	AIF1L	AIF1L	AIF1L	AIF1L	AIF1L	AIF1L	AIF1L	AIF1L	AIF1L	AIF1L	AIF1L	AIF1L	AIF1L	AIF1L	AIF1L	AIF1L	AIF1L	AIF1L	AIF1L	AIF1L	AIF1L	AIF1L	AIF1L	AIF1L	AIF1L	AIF1L	AIF1L	AIF1L	AIF1L	AIF1L	AIF1L
1422	AIFM1	AIFM1	AIFM1	AIFM1	AIFM1	AIFM1	AIFM1	AIFM1	AIFM1	AIFM1	AIFM1	AIFM1	AIFM1	AIFM1	AIFM1	AIFM1	AIFM1	AIFM1	AIFM1	AIFM1	AIFM1	AIFM1	AIFM1	AIFM1	AIFM1	AIFM1	AIFM1	AIFM1	AIFM1	AIFM1	AIFM1	AIFM1	AIFM1	AIFM1	AIFM1	AIFM1	AIFM1
1423	AIFM1P1										AIFM1P1																			AIFM1P1
1424	AIFM2	AIFM2	AIFM2	AIFM2	AIFM2	AIFM2	AIFM2	AIFM2	AIFM2	AIFM2	AIFM2	AIFM2	AIFM2	AIFM2	AIFM2	AIFM2	AIFM2	AIFM2	AIFM2	AIFM2	AIFM2	AIFM2	AIFM2	AIFM2	AIFM2	AIFM2	AIFM2	AIFM2	AIFM2	AIFM2	AIFM2	AIFM2	AIFM2	AIFM2	AIFM2	AIFM2	AIFM2
1425	AIFM3	AIFM3	AIFM3	AIFM3	AIFM3	AIFM3	AIFM3	AIFM3	AIFM3	AIFM3	AIFM3	AIFM3	AIFM3	AIFM3	AIFM3	AIFM3	AIFM3	AIFM3	AIFM3	AIFM3	AIFM3	AIFM3	AIFM3	AIFM3	AIFM3	AIFM3	AIFM3	AIFM3	AIFM3	AIFM3	AIFM3	AIFM3	AIFM3	AIFM3	AIFM3	AIFM3	AIFM3
1426	AIG1	AIG1	AIG1	AIG1	AIG1	AIG1	AIG1	AIG1	AIG1	AIG1	AIG1	AIG1	AIG1	AIG1	AIG1	AIG1	AIG1	AIG1	AIG1	AIG1	AIG1	AIG1	AIG1	AIG1	AIG1	AIG1	AIG1	AIG1	AIG1	AIG1	AIG1	AIG1	AIG1	AIG1	AIG1	AIG1	AIG1
1427	AIG1P1										AIG1P1																			AIG1P1
1428	AIM2	AIM2	AIM2		AIM2	AIM2	AIM2	AIM2	AIM2	AIM2	AIM2	AIM2	AIM2	AIM2	AIM2	AIM2	AIM2	AIM2	AIM2	AIM2	AIM2	AIM2	AIM2	AIM2	AIM2	AIM2	AIM2	AIM2	AIM2	AIM2	AIM2	AIM2	AIM2	AIM2	AIM2	AIM2	AIM2
1429	AIMP1	AIMP1	AIMP1	AIMP1	AIMP1	AIMP1	AIMP1	AIMP1	AIMP1	AIMP1	AIMP1	AIMP1	AIMP1	AIMP1	AIMP1	AIMP1	AIMP1	AIMP1	AIMP1	AIMP1	AIMP1	AIMP1	AIMP1	AIMP1	AIMP1	AIMP1	AIMP1	AIMP1	AIMP1	AIMP1	AIMP1	AIMP1	AIMP1	AIMP1	AIMP1	AIMP1	AIMP1
1430	AIMP1P1																							AIMP1P1						AIMP1P1
1431	AIMP1P2										AIMP1P2																			AIMP1P2
1432	AIMP2	AIMP2	AIMP2	AIMP2	AIMP2	AIMP2	AIMP2	AIMP2	AIMP2	AIMP2	AIMP2	AIMP2	AIMP2	AIMP2	AIMP2	AIMP2	AIMP2	AIMP2	AIMP2	AIMP2	AIMP2	AIMP2	AIMP2	AIMP2	AIMP2	AIMP2	AIMP2	AIMP2	AIMP2	AIMP2	AIMP2	AIMP2	AIMP2	AIMP2	AIMP2	AIMP2	AIMP2
1433	AIP	AIP	AIP	AIP	AIP	AIP	AIP	AIP	AIP	AIP	AIP	AIP	AIP	AIP	AIP	AIP	AIP	AIP	AIP	AIP	AIP	AIP	AIP	AIP	AIP	AIP	AIP	AIP	AIP	AIP	AIP	AIP	AIP	AIP	AIP	AIP	AIP
1434	AIPL1	AIPL1	AIPL1		AIPL1	AIPL1	AIPL1	AIPL1	AIPL1	AIPL1	AIPL1	AIPL1	AIPL1	AIPL1	AIPL1	AIPL1	AIPL1	AIPL1	AIPL1	AIPL1	AIPL1		AIPL1	AIPL1	AIPL1		AIPL1	AIPL1	AIPL1	AIPL1	AIPL1	AIPL1	AIPL1	AIPL1		AIPL1	AIPL1
1435	AIRE	AIRE	AIRE		AIRE		AIRE	AIRE	AIRE	AIRE	AIRE	AIRE	AIRE	AIRE	AIRE	AIRE	AIRE	AIRE	AIRE	AIRE	AIRE	AIRE	AIRE	AIRE	AIRE		AIRE		AIRE	AIRE	AIRE	AIRE	AIRE	AIRE	AIRE	AIRE	AIRE
1436	AIRN	AIRN	AIRN		AIRN	AIRN	AIRN	AIRN	AIRN	AIRN	AIRN	AIRN	AIRN	AIRN	AIRN	AIRN	AIRN	AIRN	AIRN	AIRN	AIRN		AIRN	AIRN			AIRN	AIRN	AIRN	AIRN	AIRN	AIRN	AIRN	AIRN	AIRN	AIRN
1437	AJAP1	AJAP1	AJAP1	AJAP1	AJAP1	AJAP1	AJAP1	AJAP1	AJAP1	AJAP1	AJAP1	AJAP1	AJAP1	AJAP1	AJAP1	AJAP1	AJAP1	AJAP1	AJAP1	AJAP1	AJAP1	AJAP1	AJAP1	AJAP1	AJAP1	AJAP1	AJAP1	AJAP1	AJAP1	AJAP1	AJAP1	AJAP1	AJAP1	AJAP1	AJAP1	AJAP1	AJAP1
1438	AJM1	C9orf172	C9orf172	AJM1	AJM1	AJM1	C9orf172	AJM1;C9orf172	C9orf172	AJM1	AJM1	C9orf172		C9orf172	AJM1	C9orf172		AJM1	C9orf172	C9orf172	C9orf172	C9ORF172	AJM1	AJM1	AJM1	C9orf172	C9orf172		C9orf172	C9orf172	AJM1	AJM1	C9orf172	C9orf172	AJM1	C9orf172
1439	AJUBA	AJUBA	AJUBA	AJUBA	AJUBA	AJUBA	AJUBA	AJUBA	AJUBA	AJUBA		AJUBA	AJUBA	AJUBA	AJUBA	AJUBA	AJUBA	AJUBA	AJUBA	AJUBA	AJUBA	AJUBA	AJUBA	AJUBA	AJUBA	AJUBA	AJUBA	AJUBA	AJUBA	AJUBA		AJUBA	AJUBA	AJUBA	AJUBA	AJUBA	AJUBA
1440	AJUBA-DT	RP11-298I3.4	RP11-298I3.4	AL132780.2	AL132780.2	AL132780.2	RP11-298I3.4	AL132780.2;RP11-298I3.4	RP11-298I3.4	AL132780.2	ENSG00000258457	RP11-298I3.4		RP11-298I3.4	AL132780.2	RP11-298I3.4		AL132780.2	RP11-298I3.4	RP11-298I3.4	RP11-298I3.4		AL132780.2	RP11-298I3.4;AL132780.2		AL132780.2	RP11-298I3.4	RP11-298I3.4	RP11-298I3.4	RP11-298I3.4	AL132780.2	AL132780.2	RP11-298I3.4	RP11-298I3.4	AL132780.2	RP11-298I3.4
1441	AK1	AK1	AK1	AK1	AK1	AK1	AK1	AK1	AK1	AK1	AK1	AK1	AK1	AK1	AK1	AK1	AK1	AK1	AK1	AK1	AK1	AK1	AK1	AK1	AK1	AK1	AK1	AK1	AK1	AK1	AK1	AK1	AK1	AK1	AK1	AK1	AK1
1442	AK2	AK2	AK2	AK2	AK2	AK2	AK2	AK2	AK2	AK2	AK2;ENSG00000185839	AK2	AK2	AK2	AK2	AK2	AK2	AK2	AK2	AK2	AK2	AK2	AK2	AK2	AK2	AK2	AK2	AK2	AK2	AK2	AK2	AK2	AK2	AK2	AK2	AK2	AK2
1443	AK2P2																							AK2P2						AK2P2;AL121652.2
1444	AK3	AK3	AK3	AK3	AK3	AK3	AK3	AK3	AK3	AK3	AK3	AK3	AK3	AK3	AK3	AK3	AK3	AK3	AK3	AK3	AK3	AK3	AK3	AK3	AK3	AK3	AK3	AK3	AK3	AK3	AK3	AK3	AK3	AK3	AK3	AK3	AK3
1445	AK3P2										AK3P2																			AK3P2
1446	AK3P3																							AK3P3						AK3P3
1447	AK3P4										AK3P4																			AK3P4
1448	AK3P5										AK3P5													AK3P5						AK3P5
1449	AK4	AK4	AK4	AK4	AK4	AK4	AK4	AK4	AK4	AK4	AK4	AK4	AK4	AK4	AK4	AK4	AK4	AK4	AK4	AK4	AK4	AK4	AK4	AK4	AK4	AK4	AK4	AK4	AK4	AK4	AK4	AK4	AK4	AK4	AK4	AK4	AK4
1450	AK4P1																													AK4P1
1451	AK4P2										AK4P2																			AK4P2
1452	AK4P3										AK4P3																			AK4P3
1453	AK4P4										AK4P4																			AK4P4
1454	AK4P5																													AK4P5
1455	AK4P6										AK4P6																			AK4P6
1456	AK5	AK5	AK5		AK5	AK5	AK5	AK5	AK5	AK5	AK5	AK5	AK5	AK5	AK5	AK5	AK5	AK5	AK5	AK5	AK5	AK5	AK5	AK5	AK5	AK5	AK5	AK5	AK5	AK5	AK5	AK5	AK5	AK5	AK5	AK5	AK5
1457	AK6	AK6	AK6	AK6	AK6	AK6		AK6	AK6	AK6	AK6	AK6	AK6	AK6	AK6	AK6	AK6	AK6	AK6	AK6	AK6	AK6	AK6	AK6	AK6	AK6	AK6		AK6	AK6	AK6	AK6	AK6	AK6	AK6		AK6
1458	AK6P1										AK6P1																			AK6P1
1459	AK6P2										AK6P2																			AK6P2
1460	AK7	AK7	AK7	AK7	AK7	AK7	AK7	AK7	AK7	AK7	AK7	AK7	AK7	AK7	AK7	AK7	AK7	AK7	AK7	AK7	AK7	AK7	AK7	AK7	AK7	AK7	AK7	AK7	AK7	AK7	AK7	AK7	AK7	AK7	AK7	AK7	AK7
1461	AK8	AK8	AK8	AK8	AK8	AK8	AK8	AK8	AK8	AK8	AK8	AK8	AK8	AK8	AK8	AK8	AK8	AK8	AK8	AK8	AK8	AK8	AK8	AK8	AK8	AK8	AK8	AK8	AK8	AK8	AK8	AK8	AK8	AK8	AK8	AK8	AK8
1462	AK9	AK9	AK9	AK9	AK9	AK9	AK9	AK9	AK9	AK9	AK9	AK9	AK9	AK9	AK9	AK9	AK9	AK9	AK9	AK9	AK9	AK9	AK9	AK9	AK9	AK9	AK9	AK9	AK9	AK9	AK9	AK9	AK9	AK9	AK9	AK9	AK9
1463	AKAIN1					AKAIN1	C18orf42			AKAIN1	AKAIN1				AKAIN1			AKAIN1					AKAIN1							C18orf42		AKAIN1		C18orf42		C18orf42
1464	AKAP1	AKAP1	AKAP1	AKAP1	AKAP1	AKAP1	AKAP1	AKAP1	AKAP1	AKAP1	AKAP1	AKAP1	AKAP1	AKAP1	AKAP1	AKAP1	AKAP1	AKAP1	AKAP1	AKAP1	AKAP1	AKAP1	AKAP1	AKAP1	AKAP1	AKAP1	AKAP1	AKAP1	AKAP1	AKAP1	AKAP1	AKAP1	AKAP1	AKAP1	AKAP1	AKAP1	AKAP1
1465	AKAP1-DT	RP11-166P13.3	RP11-166P13.3	AC007114.1	AC007114.1	AC007114.1	RP11-166P13.3	AC007114.1;RP11-166P13.3	RP11-166P13.3	AC007114.1	ENSG00000263004	RP11-166P13.3		RP11-166P13.3	AC007114.1	RP11-166P13.3		AC007114.1	RP11-166P13.3	RP11-166P13.3	RP11-166P13.3	RP11-166P13.3	AC007114.1	RP11-166P13.3;AC007114.1		AC007114.1	RP11-166P13.3	RP11-166P13.3	RP11-166P13.3	RP11-166P13.3	AC007114.1	AC007114.1	RP11-166P13.3	RP11-166P13.3	AC007114.1	RP11-166P13.3
1466	AKAP10	AKAP10	AKAP10	AKAP10	AKAP10	AKAP10	AKAP10	AKAP10	AKAP10	AKAP10	AKAP10	AKAP10	AKAP10	AKAP10	AKAP10	AKAP10	AKAP10	AKAP10	AKAP10	AKAP10	AKAP10	AKAP10	AKAP10	AKAP10	AKAP10	AKAP10	AKAP10	AKAP10	AKAP10	AKAP10	AKAP10	AKAP10	AKAP10	AKAP10	AKAP10	AKAP10	AKAP10
1467	AKAP11	AKAP11	AKAP11	AKAP11	AKAP11	AKAP11	AKAP11	AKAP11	AKAP11	AKAP11	AKAP11	AKAP11	AKAP11	AKAP11	AKAP11	AKAP11	AKAP11	AKAP11	AKAP11	AKAP11	AKAP11	AKAP11	AKAP11	AKAP11	AKAP11	AKAP11	AKAP11	AKAP11	AKAP11	AKAP11	AKAP11	AKAP11	AKAP11	AKAP11	AKAP11	AKAP11	AKAP11
1468	AKAP12	AKAP12	AKAP12	AKAP12	AKAP12	AKAP12	AKAP12	AKAP12	AKAP12	AKAP12	AKAP12	AKAP12	AKAP12	AKAP12	AKAP12	AKAP12	AKAP12	AKAP12	AKAP12	AKAP12	AKAP12	AKAP12	AKAP12	AKAP12	AKAP12	AKAP12	AKAP12	AKAP12	AKAP12	AKAP12	AKAP12	AKAP12	AKAP12	AKAP12	AKAP12	AKAP12	AKAP12
1469	AKAP13	AKAP13	AKAP13	AKAP13	AKAP13	AKAP13	AKAP13	AKAP13	AKAP13	AKAP13	AKAP13	AKAP13	AKAP13	AKAP13	AKAP13	AKAP13	AKAP13	AKAP13	AKAP13	AKAP13	AKAP13	AKAP13	AKAP13	AKAP13	AKAP13	AKAP13	AKAP13	AKAP13	AKAP13	AKAP13	AKAP13	AKAP13	AKAP13	AKAP13	AKAP13	AKAP13	AKAP13
1470	AKAP13-AS1	RP11-815J21.4	RP11-815J21.4		AC087286.2	AC087286.2	RP11-815J21.4		RP11-815J21.4	AC087286.2	ENSG00000259367	RP11-815J21.4		RP11-815J21.4	AC087286.2	RP11-815J21.4		AC087286.2	RP11-815J21.4	RP11-815J21.4	RP11-815J21.4		AC087286.2	RP11-815J21.4;AC087286.2		AC087286.2	RP11-815J21.4	RP11-815J21.4	RP11-815J21.4	RP11-815J21.4	AC087286.2	AC087286.2	RP11-815J21.4	RP11-815J21.4		RP11-815J21.4
1471	AKAP14	AKAP14	AKAP14		AKAP14	AKAP14	AKAP14	AKAP14	AKAP14	AKAP14	AKAP14	AKAP14	AKAP14	AKAP14	AKAP14	AKAP14	AKAP14	AKAP14	AKAP14	AKAP14	AKAP14	AKAP14	AKAP14	AKAP14	AKAP14	AKAP14	AKAP14	AKAP14	AKAP14	AKAP14	AKAP14	AKAP14	AKAP14	AKAP14	AKAP14	AKAP14	AKAP14
1472	AKAP17A	AKAP17A	AKAP17A	AKAP17A	AKAP17A	AKAP17A	AKAP17A	AKAP17A	AKAP17A	AKAP17A	AKAP17A	AKAP17A	AKAP17A	AKAP17A	AKAP17A	AKAP17A	AKAP17A	AKAP17A	AKAP17A	AKAP17A	AKAP17A	AKAP17A	AKAP17A	AKAP17A	AKAP17A	AKAP17A	AKAP17A	AKAP17A	AKAP17A	AKAP17A;AKAP17A-1	AKAP17A	AKAP17A	AKAP17A	AKAP17A	AKAP17A	AKAP17A	AKAP17A
1473	AKAP17BP										AKAP17BP																			AKAP17BP
1474	AKAP3	AKAP3	AKAP3	AKAP3	AKAP3	AKAP3	AKAP3	AKAP3	AKAP3	AKAP3	AKAP3	AKAP3	AKAP3	AKAP3	AKAP3	AKAP3	AKAP3	AKAP3	AKAP3	AKAP3	AKAP3	AKAP3	AKAP3	AKAP3	AKAP3	AKAP3	AKAP3	AKAP3	AKAP3	AKAP3	AKAP3	AKAP3	AKAP3	AKAP3	AKAP3	AKAP3	AKAP3
1475	AKAP4	AKAP4	AKAP4				AKAP4		AKAP4	AKAP4	AKAP4	AKAP4	AKAP4	AKAP4	AKAP4	AKAP4	AKAP4	AKAP4	AKAP4	AKAP4	AKAP4		AKAP4	AKAP4	AKAP4		AKAP4	AKAP4	AKAP4	AKAP4		AKAP4	AKAP4			AKAP4
1476	AKAP5	AKAP5	AKAP5	AKAP5	AKAP5	AKAP5	AKAP5	AKAP5	AKAP5	AKAP5	AKAP5	AKAP5	AKAP5	AKAP5	AKAP5	AKAP5	AKAP5	AKAP5	AKAP5	AKAP5	AKAP5	AKAP5	AKAP5	AKAP5	AKAP5	AKAP5	AKAP5	AKAP5	AKAP5	AKAP5	AKAP5	AKAP5	AKAP5	AKAP5	AKAP5	AKAP5	AKAP5
1477	AKAP6	AKAP6	AKAP6	AKAP6	AKAP6	AKAP6	AKAP6	AKAP6	AKAP6	AKAP6	AKAP6	AKAP6	AKAP6	AKAP6	AKAP6	AKAP6	AKAP6	AKAP6	AKAP6	AKAP6	AKAP6	AKAP6	AKAP6	AKAP6	AKAP6	AKAP6	AKAP6	AKAP6	AKAP6	AKAP6	AKAP6	AKAP6	AKAP6	AKAP6	AKAP6	AKAP6	AKAP6
1478	AKAP7	AKAP7	AKAP7	AKAP7	AKAP7	AKAP7	AKAP7	AKAP7	AKAP7	AKAP7	AKAP7	AKAP7	AKAP7	AKAP7	AKAP7	AKAP7	AKAP7	AKAP7	AKAP7	AKAP7	AKAP7	AKAP7	AKAP7	AKAP7	AKAP7	AKAP7	AKAP7	AKAP7	AKAP7	AKAP7	AKAP7	AKAP7	AKAP7	AKAP7	AKAP7	AKAP7	AKAP7
1479	AKAP8	AKAP8	AKAP8	AKAP8	AKAP8	AKAP8	AKAP8	AKAP8	AKAP8	AKAP8	AKAP8	AKAP8	AKAP8	AKAP8	AKAP8	AKAP8	AKAP8	AKAP8	AKAP8	AKAP8	AKAP8	AKAP8	AKAP8	AKAP8	AKAP8	AKAP8	AKAP8	AKAP8	AKAP8	AKAP8	AKAP8	AKAP8	AKAP8	AKAP8	AKAP8	AKAP8	AKAP8
1480	AKAP8L	AKAP8L	AKAP8L	AKAP8L	AKAP8L	AKAP8L	AKAP8L	AKAP8L	AKAP8L	AKAP8L	AKAP8L	AKAP8L	AKAP8L	AKAP8L	AKAP8L	AKAP8L	AKAP8L	AKAP8L	AKAP8L	AKAP8L	AKAP8L	AKAP8L	AKAP8L	AKAP8L	AKAP8L	AKAP8L	AKAP8L	AKAP8L	AKAP8L	AKAP8L	AKAP8L	AKAP8L	AKAP8L	AKAP8L	AKAP8L	AKAP8L	AKAP8L
1481	AKAP8P1										AKAP8P1																			AKAP8P1
1482	AKAP9	AKAP9	AKAP9	AKAP9	AKAP9	AKAP9	AKAP9	AKAP9	AKAP9	AKAP9	AKAP9	AKAP9	AKAP9	AKAP9	AKAP9	AKAP9	AKAP9	AKAP9	AKAP9	AKAP9	AKAP9	AKAP9	AKAP9	AKAP9	AKAP9	AKAP9	AKAP9	AKAP9	AKAP9	AKAP9	AKAP9	AKAP9	AKAP9	AKAP9	AKAP9	AKAP9	AKAP9
1483	AKIP1	AKIP1	AKIP1	AKIP1	AKIP1	AKIP1	AKIP1	AKIP1	AKIP1	AKIP1	AKIP1	AKIP1	AKIP1	AKIP1	AKIP1	AKIP1	AKIP1	AKIP1	AKIP1	AKIP1	AKIP1	AKIP1	AKIP1	AKIP1	AKIP1	AKIP1	AKIP1	AKIP1	AKIP1	AKIP1	AKIP1	AKIP1	AKIP1	AKIP1	AKIP1	AKIP1	AKIP1
1484	AKIRIN1	AKIRIN1	AKIRIN1	AKIRIN1	AKIRIN1	AKIRIN1	AKIRIN1	AKIRIN1	AKIRIN1	AKIRIN1	AKIRIN1	AKIRIN1	AKIRIN1	AKIRIN1	AKIRIN1	AKIRIN1	AKIRIN1	AKIRIN1	AKIRIN1	AKIRIN1	AKIRIN1	AKIRIN1	AKIRIN1	AKIRIN1	AKIRIN1	AKIRIN1	AKIRIN1	AKIRIN1	AKIRIN1	AKIRIN1	AKIRIN1	AKIRIN1	AKIRIN1	AKIRIN1	AKIRIN1	AKIRIN1	AKIRIN1
1485	AKIRIN1P1																													AKIRIN1P1
1486	AKIRIN1P2										AKIRIN1P2																			AKIRIN1P2
1487	AKIRIN2	AKIRIN2	AKIRIN2	AKIRIN2	AKIRIN2	AKIRIN2	AKIRIN2	AKIRIN2	AKIRIN2	AKIRIN2	AKIRIN2	AKIRIN2	AKIRIN2	AKIRIN2	AKIRIN2	AKIRIN2	AKIRIN2	AKIRIN2	AKIRIN2	AKIRIN2	AKIRIN2	AKIRIN2	AKIRIN2	AKIRIN2	AKIRIN2	AKIRIN2	AKIRIN2	AKIRIN2	AKIRIN2	AKIRIN2	AKIRIN2	AKIRIN2	AKIRIN2	AKIRIN2	AKIRIN2	AKIRIN2	AKIRIN2
1488	AKIRIN2P1										AKIRIN2P1															AKIRIN2P1				AKIRIN2P1
1489	AKNA	AKNA	AKNA	AKNA	AKNA	AKNA	AKNA	AKNA	AKNA	AKNA	AKNA	AKNA	AKNA	AKNA	AKNA	AKNA	AKNA	AKNA	AKNA	AKNA	AKNA	AKNA	AKNA	AKNA	AKNA	AKNA	AKNA	AKNA	AKNA	AKNA	AKNA	AKNA	AKNA	AKNA	AKNA	AKNA	AKNA
1490	AKNAD1	AKNAD1	AKNAD1		AKNAD1	AKNAD1	AKNAD1	AKNAD1	AKNAD1	AKNAD1	AKNAD1	AKNAD1	AKNAD1	AKNAD1	AKNAD1	AKNAD1	AKNAD1	AKNAD1	AKNAD1	AKNAD1	AKNAD1	AKNAD1	AKNAD1	AKNAD1	AKNAD1	AKNAD1	AKNAD1	AKNAD1	AKNAD1	AKNAD1	AKNAD1	AKNAD1	AKNAD1	AKNAD1		AKNAD1	AKNAD1
1491	AKR1A1	AKR1A1	AKR1A1	AKR1A1	AKR1A1	AKR1A1	AKR1A1	AKR1A1	AKR1A1	AKR1A1	AKR1A1	AKR1A1	AKR1A1	AKR1A1	AKR1A1	AKR1A1	AKR1A1	AKR1A1	AKR1A1	AKR1A1	AKR1A1	AKR1A1	AKR1A1	AKR1A1	AKR1A1	AKR1A1	AKR1A1	AKR1A1	AKR1A1	AKR1A1	AKR1A1	AKR1A1	AKR1A1	AKR1A1	AKR1A1	AKR1A1	AKR1A1
1492	AKR1B1	AKR1B1	AKR1B1	AKR1B1	AKR1B1	AKR1B1	AKR1B1	AKR1B1	AKR1B1	AKR1B1	AKR1B1	AKR1B1	AKR1B1	AKR1B1	AKR1B1	AKR1B1	AKR1B1	AKR1B1	AKR1B1	AKR1B1	AKR1B1	AKR1B1	AKR1B1	AKR1B1	AKR1B1	AKR1B1	AKR1B1	AKR1B1	AKR1B1	AKR1B1	AKR1B1	AKR1B1	AKR1B1	AKR1B1	AKR1B1	AKR1B1	AKR1B1
1493	AKR1B10	AKR1B10	AKR1B10	AKR1B10	AKR1B10	AKR1B10	AKR1B10	AKR1B10	AKR1B10	AKR1B10	AKR1B10	AKR1B10	AKR1B10	AKR1B10	AKR1B10	AKR1B10	AKR1B10	AKR1B10	AKR1B10	AKR1B10	AKR1B10	AKR1B10	AKR1B10	AKR1B10	AKR1B10		AKR1B10	AKR1B10	AKR1B10	AKR1B10		AKR1B10	AKR1B10	AKR1B10	AKR1B10	AKR1B10	AKR1B10
1494	AKR1B10P1										AKR1B10P1																			AKR1B10P1
1495	AKR1B10P2																													AKR1B10P2
1496	AKR1B15	AKR1B15	AKR1B15		AKR1B15	AKR1B15	AKR1B15	AKR1B15	AKR1B15	AKR1B15	AKR1B15	AKR1B15	AKR1B15	AKR1B15	AKR1B15	AKR1B15	AKR1B15	AKR1B15	AKR1B15	AKR1B15	AKR1B15	AKR1B15	AKR1B15	AKR1B15			AKR1B15	AKR1B15	AKR1B15	AKR1B15	AKR1B15	AKR1B15	AKR1B15	AKR1B15		AKR1B15	AKR1B15
1497	AKR1B1P1																													AKR1B1P1
1498	AKR1B1P2										AKR1B1P2																			AKR1B1P2
1499	AKR1B1P3																													RP11-449L13.2
1500	AKR1B1P4																													AKR1B1P4
1501	AKR1B1P5										ENSG00000258685																			CTD-2315A10.2
1502	AKR1B1P6										AKR1B1P6																			AKR1B1P6
1503	AKR1B1P7										AKR1B1P7																			AKR1B1P7
1504	AKR1B1P8																													AKR1B1P8
1505	AKR1C1	AKR1C1	AKR1C1	AKR1C1	AKR1C1	AKR1C1	AKR1C1	AKR1C1	AKR1C1	AKR1C1	AKR1C1	AKR1C1	AKR1C1	AKR1C1	AKR1C1	AKR1C1	AKR1C1	AKR1C1	AKR1C1	AKR1C1	AKR1C1	AKR1C1	AKR1C1	AKR1C1	AKR1C1	AKR1C1	AKR1C1	AKR1C1	AKR1C1	AKR1C1	AKR1C1	AKR1C1	AKR1C1	AKR1C1	AKR1C1	AKR1C1	AKR1C1
1506	AKR1C2	AKR1C2	AKR1C2	AKR1C2	AKR1C2	AKR1C2	AKR1C2	AKR1C2	AKR1C2	AKR1C2	AKR1C2	AKR1C2	AKR1C2	AKR1C2	AKR1C2	AKR1C2	AKR1C2	AKR1C2	AKR1C2	AKR1C2	AKR1C2	AKR1C2	AKR1C2	AKR1C2	AKR1C2	AKR1C2	AKR1C2	AKR1C2	AKR1C2	AKR1C2	AKR1C2	AKR1C2	AKR1C2	AKR1C2	AKR1C2	AKR1C2	AKR1C2
1507	AKR1C3	AKR1C3	AKR1C3	AKR1C3	AKR1C3	AKR1C3	AKR1C3	AKR1C3	AKR1C3	AKR1C3	AKR1C3	AKR1C3	AKR1C3	AKR1C3	AKR1C3	AKR1C3	AKR1C3	AKR1C3	AKR1C3	AKR1C3	AKR1C3	AKR1C3	AKR1C3	AKR1C3	AKR1C3	AKR1C3	AKR1C3	AKR1C3	AKR1C3	AKR1C3;AKR1C3-1	AKR1C3	AKR1C3	AKR1C3	AKR1C3	AKR1C3	AKR1C3	AKR1C3
1508	AKR1C4	AKR1C4	AKR1C4		AKR1C4	AKR1C4	AKR1C4	AKR1C4	AKR1C4	AKR1C4	AKR1C4	AKR1C4	AKR1C4	AKR1C4	AKR1C4	AKR1C4	AKR1C4	AKR1C4	AKR1C4	AKR1C4	AKR1C4	AKR1C4	AKR1C4		AKR1C4		AKR1C4	AKR1C4	AKR1C4	AKR1C4	AKR1C4	AKR1C4	AKR1C4	AKR1C4	AKR1C4	AKR1C4	AKR1C4
1509	AKR1C5P										AKR1C5P																			AKR1C5P
1510	AKR1C6P							AKR1C6P			AKR1C6P																			AKR1C6P
1511	AKR1C7P										AKR1C7P															AKR1C7P				AKR1C7P
1512	AKR1C8						AKR1CL1	AKR1CL1			AKR1C8P													AKR1CL1	AKR1C8P	AKR1C8P		AKR1CL1		AKR1C8P						AKR1CL1
1513	AKR1D1	AKR1D1	AKR1D1		AKR1D1	AKR1D1	AKR1D1	AKR1D1	AKR1D1	AKR1D1	AKR1D1	AKR1D1	AKR1D1	AKR1D1	AKR1D1	AKR1D1	AKR1D1	AKR1D1	AKR1D1	AKR1D1	AKR1D1	AKR1D1	AKR1D1	AKR1D1	AKR1D1	AKR1D1	AKR1D1	AKR1D1	AKR1D1	AKR1D1	AKR1D1	AKR1D1	AKR1D1	AKR1D1	AKR1D1	AKR1D1	AKR1D1
1514	AKR1D1P1										AKR1D1P1																			AKR1D1P1
1515	AKR1E2	AKR1E2	AKR1E2		AKR1E2	AKR1E2	AKR1E2	AKR1E2	AKR1E2	AKR1E2	AKR1E2	AKR1E2	AKR1E2	AKR1E2	AKR1E2	AKR1E2	AKR1E2	AKR1E2	AKR1E2	AKR1E2	AKR1E2	AKR1E2	AKR1E2	AKR1E2	AKR1E2	AKR1E2	AKR1E2	AKR1E2	AKR1E2	AKR1E2	AKR1E2	AKR1E2	AKR1E2	AKR1E2	AKR1E2	AKR1E2	AKR1E2
1516	AKR7A2	AKR7A2	AKR7A2	AKR7A2	AKR7A2	AKR7A2	AKR7A2	AKR7A2	AKR7A2	AKR7A2	AKR7A2	AKR7A2	AKR7A2	AKR7A2	AKR7A2	AKR7A2	AKR7A2	AKR7A2	AKR7A2	AKR7A2	AKR7A2	AKR7A2	AKR7A2	AKR7A2	AKR7A2	AKR7A2	AKR7A2	AKR7A2	AKR7A2	AKR7A2	AKR7A2	AKR7A2	AKR7A2	AKR7A2	AKR7A2	AKR7A2	AKR7A2
1517	AKR7A2P1							AKR7A2P1			AKR7A2P1																			AKR7A2P1
1518	AKR7A2P2										ENSG00000224341																			RP4-562J12.1
1519	AKR7A3	AKR7A3	AKR7A3	AKR7A3	AKR7A3	AKR7A3	AKR7A3	AKR7A3	AKR7A3	AKR7A3	AKR7A3	AKR7A3	AKR7A3	AKR7A3	AKR7A3	AKR7A3	AKR7A3	AKR7A3	AKR7A3	AKR7A3	AKR7A3	AKR7A3	AKR7A3	AKR7A3	AKR7A3		AKR7A3	AKR7A3	AKR7A3	AKR7A3	AKR7A3	AKR7A3	AKR7A3	AKR7A3	AKR7A3	AKR7A3	AKR7A3
1520	AKR7L							AKR7L			AKR7L													AKR7L						AKR7L
1521	AKT1	AKT1	AKT1	AKT1	AKT1	AKT1	AKT1	AKT1	AKT1	AKT1	AKT1	AKT1	AKT1	AKT1	AKT1	AKT1	AKT1	AKT1	AKT1	AKT1	AKT1	AKT1	AKT1	AKT1	AKT1	AKT1	AKT1	AKT1	AKT1	AKT1	AKT1	AKT1	AKT1	AKT1	AKT1	AKT1	AKT1
1522	AKT1S1	AKT1S1	AKT1S1	AKT1S1	AKT1S1		AKT1S1	AKT1S1	AKT1S1	AKT1S1		AKT1S1	AKT1S1	AKT1S1	AKT1S1	AKT1S1	AKT1S1	AKT1S1	AKT1S1	AKT1S1	AKT1S1	AKT1S1	AKT1S1	AKT1S1	AKT1S1	AKT1S1	AKT1S1	AKT1S1	AKT1S1	AKT1S1		AKT1S1	AKT1S1	AKT1S1	AKT1S1	AKT1S1	AKT1S1
1523	AKT2	AKT2	AKT2	AKT2	AKT2	AKT2	AKT2	AKT2	AKT2	AKT2	AKT2	AKT2	AKT2	AKT2	AKT2	AKT2	AKT2	AKT2	AKT2	AKT2	AKT2	AKT2	AKT2	AKT2	AKT2	AKT2	AKT2	AKT2	AKT2	AKT2	AKT2	AKT2	AKT2	AKT2	AKT2	AKT2	AKT2
1524	AKT3	AKT3	AKT3	AKT3	AKT3	AKT3	AKT3	AKT3	AKT3	AKT3	AKT3	AKT3	AKT3	AKT3	AKT3	AKT3	AKT3	AKT3	AKT3	AKT3	AKT3	AKT3	AKT3	AKT3	AKT3	AKT3	AKT3	AKT3	AKT3	AKT3	AKT3	AKT3	AKT3	AKT3	AKT3	AKT3	AKT3
1525	AKT3-IT1																							AKT3-IT1				AKT3-IT1		AKT3-IT1
1526	AKTIP	AKTIP	AKTIP	AKTIP	AKTIP	AKTIP	AKTIP	AKTIP	AKTIP	AKTIP	AKTIP	AKTIP	AKTIP	AKTIP	AKTIP	AKTIP	AKTIP	AKTIP	AKTIP	AKTIP	AKTIP	AKTIP	AKTIP	AKTIP	AKTIP	AKTIP	AKTIP	AKTIP	AKTIP	AKTIP	AKTIP	AKTIP	AKTIP	AKTIP	AKTIP	AKTIP	AKTIP
1527	AL008708.1																													AL008708.1
1528	AL021394.1																													AL021394.1
1529	AL021398.1																													AL021398.1
1530	AL021398.2																													AL021398.2
1531	AL022574.1																													AL022574.1
1532	AL023876.1																													AL023876.1
1533	AL031587.6																									AL031587.6
1534	AL031653.1																													AL031653.1
1535	AL031655.1																													AL031655.1
1536	AL031721.1																													AL031721.1
1537	AL031905.1																							AL031905.1						AL031905.1
1538	AL033378.1																													AL033378.1
1539	AL033403.1																													AL033403.1
1540	AL033522.1																													AL033522.1
1541	AL034375.1																											AL034375.1		AL034375.1
1542	AL034395.1																													AL034395.1
1543	AL034449.1																													AL034449.1
1544	AL034553.1																											AL034553.1		AL034553.1
1545	AL035088.1																											AL035088.1		AL035088.1
1546	AL035406.1						AL035406.1																	AL035406.1				AL035406.1								AL035406.1
1547	AL035425.3																								AL035425.3
1548	AL035457.1																													AL035457.1
1549	AL035610.3																													AL035610.3
1550	AL035697.1																													AL035697.1
1551	AL049691.1																													AL049691.1
1552	AL049791.1																													AL049791.1
1553	AL049798.1																													AL049798.1
1554	AL049822.1																													AL049822.1
1555	AL049831.1																													AL049831.1
1556	AL050302.1						AL050302.1																													AL050302.1
1557	AL050310.1																													AL050310.1
1558	AL050316.1																											AL050316.1		AL050316.1
1559	AL078639.1				AL078639.1	AL078639.1		AL078639.1		AL078639.1					AL078639.1			AL078639.1					AL078639.1			AL078639.1					AL078639.1				AL078639.1
1560	AL079306.1																													AL079306.1
1561	AL079334.1																													AL079334.1
1562	AL079339.1																													AL079339.1
1563	AL080251.1					AL080251.1				AL080251.1					AL080251.1			AL080251.1					AL080251.1			AL080251.1					AL080251.1				AL080251.1
1564	AL080272.1																													AL080272.1
1565	AL080286.1																													AL080286.1
1566	AL096814.1									AL096814.1					AL096814.1			AL096814.1														AL096814.1
1567	AL096864.1																													AL096864.1
1568	AL109612.1																													AL109612.1
1569	AL109658.1																													AL109658.1
1570	AL109750.1																													AL109750.1
1571	AL109800.1																													AL109800.1
1572	AL109805.1																													AL109805.1
1573	AL109843.1																													AL109843.1
1574	AL109922.1																													AL109922.1
1575	AL109927.1						AL109927.1																	AL109927.1				AL109927.1	AL109927.1	AL109927.1						AL109927.1
1576	AL109947.2																													AL109947.2
1577	AL117333.1																													AL117333.1
1578	AL117374.1																													AL117374.1
1579	AL117380.1																													AL117380.1
1580	AL117380.2																													AL117380.2
1581	AL118509.1																													AL118509.1
1582	AL118525.1																													AL118525.1
1583	AL121580.1									AL121580.1					AL121580.1			AL121580.1
1584	AL121588.1																													AL121588.1
1585	AL121722.1				AL121722.1	AL121722.1				AL121722.1					AL121722.1			AL121722.1					AL121722.1								AL121722.1
1586	AL121756.1																													AL121756.1
1587	AL121819.1																											AL121819.1		AL121819.1
1588	AL121865.1																													AL121865.1
1589	AL121869.1																							AL121869.1						AL121869.1
1590	AL121893.1																													AL121893.1
1591	AL121923.1																													AL121923.1
1592	AL121931.1																													AL121931.1
1593	AL121963.1						AL121963.1																	AL121963.1				AL121963.1								AL121963.1
1594	AL121967.1																													AL121967.1
1595	AL122015.1																													AL122015.1
1596	AL132768.1																											AL132768.1		AL132768.1
1597	AL132772.1																													AL132772.1
1598	AL132821.1				AL132821.1	AL132821.1		AL132821.1		AL132821.1					AL132821.1			AL132821.1					AL132821.1								AL132821.1
1599	AL132988.1																													AL132988.1
1600	AL133167.2																													AL133167.2
1601	AL133168.3																													AL133168.3
1602	AL133228.1																													AL133228.1
1603	AL133262.1						AL133262.1																													AL133262.1
1604	AL133269.1																													AL133269.1
1605	AL133355.1																							AL133355.1
1606	AL133391.1																													AL133391.1
1607	AL133406.3				AL133406.3	AL133406.3		AL133406.3		AL133406.3					AL133406.3			AL133406.3					AL133406.3								AL133406.3				AL133406.3
1608	AL135745.1																													AL135745.1
1609	AL135842.1																													AL135842.1
1610	AL136001.1																													AL136001.1
1611	AL136123.1																													AL136123.1
1612	AL136137.1																													AL136137.1
1613	AL136160.1																													AL136160.1
1614	AL136164.4																							AL136164.4
1615	AL136218.1						AL136218.1																													AL136218.1
1616	AL136221.2																													AL136221.2
1617	AL136221.3																													AL136221.3
1618	AL136303.2																													AL136303.2
1619	AL136446.1																													AL136446.1
1620	AL136992.1																													AL136992.1
1621	AL137006.1																													AL137006.1
1622	AL137008.1																													AL137008.1
1623	AL137019.1																													AL137019.1
1624	AL137118.1																													AL137118.1
1625	AL137164.1																													AL137164.1
1626	AL137229.1																							AL137229.1						AL137229.1
1627	AL137251.1																													AL137251.1
1628	AL137795.1																													AL137795.1
1629	AL137797.1																													AL137797.1
1630	AL137852.1																													AL137852.1
1631	AL137855.1																													AL137855.1
1632	AL137860.1																													AL137860.1
1633	AL137861.1																													AL137861.1
1634	AL137861.2																													AL137861.2
1635	AL137861.3																													AL137861.3
1636	AL137861.4																													AL137861.4
1637	AL137861.5																													AL137861.5
1638	AL137861.6																													AL137861.6
1639	AL137861.7																													AL137861.7
1640	AL137861.8																													AL137861.8
1641	AL137861.9																													AL137861.9
1642	AL138498.1																													AL138498.1
1643	AL138696.1																													AL138696.1
1644	AL138706.1																													AL138706.1
1645	AL138706.2																													AL138706.2
1646	AL138710.1																													AL138710.1
1647	AL138714.1																													AL138714.1
1648	AL138721.2																													AL138721.2
1649	AL138744.1																													AL138744.1
1650	AL138810.1																													AL138810.1
1651	AL138815.1						AL138815.1																							AL138815.1						AL138815.1
1652	AL138815.2						AL138815.2																													AL138815.2
1653	AL138837.1																													AL138837.1
1654	AL138898.1																													AL138898.1
1655	AL138925.1																													AL138925.1
1656	AL138994.1																													AL138994.1
1657	AL139080.1						AL139080.1																													AL139080.1
1658	AL139139.1																													AL139139.1
1659	AL139151.1																													AL139151.1
1660	AL139187.1																													AL139187.1
1661	AL139239.1																													AL139239.1
1662	AL139295.1																													AL139295.1
1663	AL139296.1																													AL139296.1
1664	AL139318.1																													AL139318.1
1665	AL139319.1																											AL139319.1		AL139319.1
1666	AL139328.1																											AL139328.1		AL139328.1
1667	AL139333.1						AL139333.1																							AL139333.1						AL139333.1
1668	AL139377.1																													AL139377.1
1669	AL139429.1																													AL139429.1
1670	AL139821.1																													AL139821.1
1671	AL157372.1																													AL157372.1
1672	AL157394.1																							AL157394.1
1673	AL157399.1																													AL157399.1
1674	AL157773.1																													AL157773.1
1675	AL157830.1																													AL157830.1
1676	AL157883.1																													AL157883.1
1677	AL158051.1																													AL158051.1
1678	AL158089.1																													AL158089.1
1679	AL158091.1						AL158091.1																													AL158091.1
1680	AL158111.1																													AL158111.1
1681	AL158147.2						AL158147.2																													AL158147.2
1682	AL159140.1																													AL159140.1
1683	AL159977.1																													AL159977.1
1684	AL159997.1																													AL159997.1
1685	AL160010.1																													AL160010.1
1686	AL160011.1																											AL160011.1		AL160011.1
1687	AL160037.1																													AL160037.1
1688	AL160056.1																													AL160056.1
1689	AL160165.1																													AL160165.1
1690	AL160231.1																													AL160231.1
1691	AL161422.1																													AL161422.1
1692	AL161450.1						AL161450.1																													AL161450.1
1693	AL161643.1																													AL161643.1
1694	AL161723.1																													AL161723.1
1695	AL161734.1									AL161734.1					AL161734.1			AL161734.1														AL161734.1
1696	AL161784.1						AL161784.1																	AL161784.1				AL161784.1								AL161784.1
1697	AL161790.1																													AL161790.1
1698	AL161898.1																													AL161898.1
1699	AL161915.1						AL161915.1																	AL161915.1				AL161915.1								AL161915.1
1700	AL162381.1																													AL162381.1
1701	AL162407.1						AL162407.1																													AL162407.1
1702	AL162424.2																											AL162424.2
1703	AL162590.1																													AL162590.1
1704	AL162614.1																													AL162614.1
1705	AL162711.1																													AL162711.1
1706	AL163051.2																							AL163051.2
1707	AL163760.1																													AL163760.1
1708	AL352977.1									AL352977.1					AL352977.1			AL352977.1
1709	AL353141.1																													AL353141.1
1710	AL353354.1						AL353354.1																	AL353354.1				AL353354.1								AL353354.1
1711	AL353354.2						AL353354.2																	AL353354.2				AL353354.2								AL353354.2
1712	AL353602.1																													AL353602.1
1713	AL353629.1																							AL353629.1				AL353629.1
1714	AL353644.10																													AL353644.10
1715	AL353644.11																													AL353644.11
1716	AL353644.4																													AL353644.4
1717	AL353644.5																													AL353644.5
1718	AL353644.6																													AL353644.6
1719	AL353644.7																													AL353644.7
1720	AL353644.8																													AL353644.8
1721	AL353644.9																													AL353644.9
1722	AL353664.1																													AL353664.1
1723	AL353698.1						AL353698.1																													AL353698.1
1724	AL353707.1																													AL353707.1
1725	AL353731.1																													AL353731.1
1726	AL353733.1																													AL353733.1
1727	AL353765.2																													AL353765.2
1728	AL353782.1																													AL353782.1
1729	AL353782.2																													AL353782.2
1730	AL353783.1																													AL353783.1
1731	AL353791.1						AL353791.1																	AL353791.1				AL353791.1								AL353791.1
1732	AL353804.1			AL353804.1	AL353804.1			AL353804.1		AL353804.1					AL353804.1			AL353804.1					AL353804.1	AL353804.1								AL353804.1			AL353804.1
1733	AL353805.1																													AL353805.1
1734	AL354680.1																													AL354680.1
1735	AL354682.1																													AL354682.1
1736	AL354720.1																													AL354720.1
1737	AL354749.1																													AL354749.1
1738	AL354764.1																													AL354764.1
1739	AL354775.1																													AL354775.1
1740	AL354806.1																													AL354806.1
1741	AL354808.2						AL354808.2																													AL354808.2
1742	AL354820.1																													AL354820.1
1743	AL354828.1	AL354828.1	AL354828.1						AL354828.1			AL354828.1		AL354828.1		AL354828.1			AL354828.1	AL354828.1	AL354828.1						AL354828.1		AL354828.1	AL354828.1			AL354828.1	AL354828.1
1744	AL354828.2	AL354828.2	AL354828.2						AL354828.2			AL354828.2		AL354828.2		AL354828.2			AL354828.2	AL354828.2	AL354828.2	AL354828.2					AL354828.2		AL354828.2	AL354828.2			AL354828.2	AL354828.2
1745	AL354833.3																													AL354833.3
1746	AL354873.1																													AL354873.1
1747	AL354898.1						AL354898.1																													AL354898.1
1748	AL354923.1																													AL354923.1
1749	AL354931.1																													AL354931.1
1750	AL354932.1																													AL354932.1
1751	AL354933.1																							AL354933.1				AL354933.1		AL354933.1
1752	AL354978.1																													AL354978.1
1753	AL354981.1																													AL354981.1
1754	AL355098.1																													AL355098.1
1755	AL355531.2						AL355531.2																													AL355531.2
1756	AL355593.1																													AL355593.1
1757	AL355794.1																													AL355794.1
1758	AL355795.1																													AL355795.1
1759	AL355885.1																											AL355885.1		AL355885.1
1760	AL355977.1																													AL355977.1
1761	AL356053.1																					AL356053.1
1762	AL356130.2				AL356130.2	AL356130.2				AL356130.2					AL356130.2			AL356130.2					AL356130.2								AL356130.2
1763	AL356135.1																													AL356135.1
1764	AL356137.1																													AL356137.1
1765	AL356140.1																													AL356140.1
1766	AL356154.1																													AL356154.1
1767	AL356213.1																													AL356213.1
1768	AL356214.1																													AL356214.1
1769	AL356217.1																													AL356217.1
1770	AL356253.1																													AL356253.1
1771	AL356261.1																													AL356261.1
1772	AL356693.1																													AL356693.1
1773	AL356739.1																													AL356739.1
1774	AL356791.1																													AL356791.1
1775	AL356865.1																													AL356865.1
1776	AL357115.1																													AL357115.1
1777	AL357932.1																													AL357932.1
1778	AL357973.1																													AL357973.1
1779	AL358133.1																													AL358133.1
1780	AL358134.2																													AL358134.2
1781	AL358340.1																													AL358340.1
1782	AL358813.2																							AL358813.2
1783	AL358815.1																											AL358815.1		AL358815.1
1784	AL359218.1																													AL359218.1
1785	AL359253.1																											AL359253.1		AL359253.1
1786	AL359262.1																													AL359262.1
1787	AL359694.2				AL359694.2					AL359694.2					AL359694.2			AL359694.2
1788	AL359709.1																													AL359709.1
1789	AL359737.1																													AL359737.1
1790	AL359752.1																							AL359752.1		AL359752.1
1791	AL359753.1																													AL359753.1
1792	AL359832.1																											AL359832.1
1793	AL359836.1																											AL359836.1
1794	AL359973.1																											AL359973.1		AL359973.1
1795	AL360001.1																													AL360001.1
1796	AL360074.1																													AL360074.1
1797	AL360078.1																													AL360078.1
1798	AL360154.1						AL360154.1																	AL360154.1				AL360154.1								AL360154.1
1799	AL360181.2			AL360181.2	AL360181.2			AL360181.2		AL360181.2					AL360181.2			AL360181.2					AL360181.2	AL360181.2		AL360181.2						AL360181.2			AL360181.2
1800	AL360217.1																													AL360217.1
1801	AL360297.1																													AL360297.1
1802	AL365274.1																													AL365274.1
1803	AL365356.4				AL365356.4	AL365356.4		AL365356.4		AL365356.4					AL365356.4			AL365356.4					AL365356.4								AL365356.4
1804	AL365361.1				AL365361.1	AL365361.1		AL365361.1		AL365361.1					AL365361.1			AL365361.1					AL365361.1	AL365361.1		AL365361.1				AL365361.1	AL365361.1	AL365361.1			AL365361.1
1805	AL365502.1																													AL365502.1
1806	AL365510.1																													AL365510.1
1807	AL389883.1																													AL389883.1
1808	AL390335.1																													AL390335.1
1809	AL390776.1																													AL390776.1
1810	AL390788.1																													AL390788.1
1811	AL390876.1																													AL390876.1
1812	AL390966.1																													AL390966.1
1813	AL391123.1																													AL391123.1
1814	AL391375.1																													AL391375.1
1815	AL391384.1																													AL391384.1
1816	AL391559.1																													AL391559.1
1817	AL391803.1																							AL391803.1
1818	AL391867.1																													AL391867.1
1819	AL392111.1																							AL392111.1						AL392111.1
1820	AL392167.1																													AL392167.1
1821	AL441988.1																													AL441988.1
1822	AL442127.1																													AL442127.1
1823	AL442203.1																													AL442203.1
1824	AL442643.1																													AL442643.1
1825	AL445199.1																													AL445199.1
1826	AL445204.1																													AL445204.1
1827	AL445232.1																													AL445232.1
1828	AL445384.1																													AL445384.1
1829	AL445464.1																													AL445464.1
1830	AL449083.1																													AL449083.1
1831	AL449266.1				AL449266.1	AL449266.1		AL449266.1		AL449266.1					AL449266.1			AL449266.1					AL449266.1	AL449266.1		AL449266.1					AL449266.1
1832	AL450244.1																													AL450244.1
1833	AL451006.1																													AL451006.1
1834	AL451010.1																											AL451010.1		AL451010.1
1835	AL512274.1			AL512274.1	AL512274.1	AL512274.1		AL512274.1		AL512274.1					AL512274.1			AL512274.1					AL512274.1	AL512274.1		AL512274.1					AL512274.1	AL512274.1			AL512274.1
1836	AL512290.1																													AL512290.1
1837	AL512359.1																													AL512359.1
1838	AL512385.1																													AL512385.1
1839	AL512505.1																													AL512505.1
1840	AL512640.1																													AL512640.1
1841	AL513011.1																													AL513011.1
1842	AL513023.1																													AL513023.1
1843	AL513547.1																													AL513547.1
1844	AL583784.1																													AL583784.1
1845	AL583828.1						AL583828.1																													AL583828.1
1846	AL583842.1																													AL583842.1
1847	AL583842.2																													AL583842.2
1848	AL583842.3																													AL583842.3
1849	AL583842.4																													AL583842.4
1850	AL583842.5																													AL583842.5
1851	AL583860.1																													AL583860.1
1852	AL589663.1																													AL589663.1
1853	AL589675.1																													AL589675.1
1854	AL589736.1																													AL589736.1
1855	AL589931.1																													AL589931.1
1856	AL589988.1																													AL589988.1
1857	AL590007.1																													AL590007.1
1858	AL590085.1																													AL590085.1
1859	AL590126.1																													AL590126.1
1860	AL590222.1																													AL590222.1
1861	AL590431.1																													AL590431.1
1862	AL590452.1						AL590452.1																	AL590452.1				AL590452.1								AL590452.1
1863	AL590523.1						AL590523.1																													AL590523.1
1864	AL590558.1																													AL590558.1
1865	AL590683.2																													AL590683.2
1866	AL590684.1																													AL590684.1
1867	AL590708.3																													AL590708.3
1868	AL590726.1																													AL590726.1
1869	AL590726.2																													AL590726.2
1870	AL590731.1																													AL590731.1
1871	AL590874.1																													AL590874.1
1872	AL590964.1																													AL590964.1
1873	AL591025.1						AL591025.1																													AL591025.1
1874	AL591063.1																													AL591063.1
1875	AL591377.1																													AL591377.1
1876	AL591415.1																													AL591415.1
1877	AL591509.1																													AL591509.1
1878	AL591610.1																													AL591610.1
1879	AL591668.1																													AL591668.1
1880	AL591708.1																													AL591708.1
1881	AL591856.1																													AL591856.1
1882	AL591856.2																													AL591856.2
1883	AL591856.3																													AL591856.3
1884	AL591856.4																													AL591856.4
1885	AL591856.5																													AL591856.5
1886	AL591856.6																													AL591856.6
1887	AL591856.7																													AL591856.7
1888	AL591925.1																													AL591925.1
1889	AL592063.1																													AL592063.1
1890	AL592170.1						AL592170.1																													AL592170.1
1891	AL592183.2																													AL592183.2
1892	AL592183.3																													AL592183.3
1893	AL592183.4																													AL592183.4
1894	AL592183.5																													AL592183.5
1895	AL592183.6																													AL592183.6
1896	AL592183.7																													AL592183.7
1897	AL592188.10																													AL592188.10
1898	AL592188.11																													AL592188.11
1899	AL592188.12																													AL592188.12
1900	AL592188.4																													AL592188.4
1901	AL592188.5																													AL592188.5
1902	AL592188.6																													AL592188.6
1903	AL592188.7																													AL592188.7
1904	AL592188.8																													AL592188.8
1905	AL592188.9																													AL592188.9
1906	AL592205.1																													AL592205.1
1907	AL592205.2																													AL592205.2
1908	AL592284.1						AL592284.1																	AL592284.1				AL592284.1								AL592284.1
1909	AL592294.1																													AL592294.1
1910	AL592549.1																													AL592549.1
1911	AL596243.1																													AL596243.1
1912	AL596244.1			AL596244.1																				AL596244.1
1913	AL596329.1																													AL596329.1
1914	AL603632.1																													AL603632.1
1915	AL603650.2																													AL603650.2
1916	AL603650.3																													AL603650.3
1917	AL603650.4																													AL603650.4
1918	AL603650.5																													AL603650.5
1919	AL603831.1																							AL603831.1						AL603831.1
1920	AL603926.1						AL603926.1																													AL603926.1
1921	AL607076.1																													AL607076.1
1922	AL607148.1																													AL607148.1
1923	AL611946.1																													AL611946.1
1924	AL645730.2						AL645730.2																													AL645730.2
1925	AL645859.1																													AL645859.1
1926	AL646016.1						AL646016.1																													AL646016.1
1927	AL662800.2																													AL662800.2
1928	AL662801.1																													AL662801.1
1929	AL671532.2																													AL671532.2
1930	AL671532.3																													AL671532.3
1931	AL671532.4																													AL671532.4
1932	AL671532.5																													AL671532.5
1933	AL671532.6																													AL671532.6
1934	AL671532.7																													AL671532.7
1935	AL671972.1																													AL671972.1
1936	AL713997.1																													AL713997.1
1937	AL731561.1																													AL731561.1
1938	AL732325.1																													AL732325.1
1939	AL732374.1																													AL732374.1
1940	AL732375.1																													AL732375.1
1941	AL732375.2																													AL732375.2
1942	AL732375.3																													AL732375.3
1943	AL732375.4																													AL732375.4
1944	AL732375.5																													AL732375.5
1945	AL732375.6																													AL732375.6
1946	AL732375.7																													AL732375.7
1947	AL732479.1																													AL732479.1
1948	AL732579.1																													AL732579.1
1949	AL772400.1																													AL772400.1
1950	AL807772.1																													AL807772.1
1951	AL844165.1																													AL844165.1
1952	AL845259.1																													AL845259.1
1953	AL845259.2																													AL845259.2
1954	AL845259.3																													AL845259.3
1955	AL845259.4																													AL845259.4
1956	AL845259.5																													AL845259.5
1957	AL845259.6																													AL845259.6
1958	AL845259.7																													AL845259.7
1959	AL845259.8																													AL845259.8
1960	AL928742.12						AL928742.12																							AL928742.12				AL928742.12		AL928742.12
1961	AL928874.1																													AL928874.1
1962	AL953854.2						AL953854.2																													AL953854.2
1963	AL953885.1																													AL953885.1
1964	AL954742.1																													AL954742.1
1965	ALAD	ALAD	ALAD	ALAD	ALAD	ALAD	ALAD	ALAD	ALAD	ALAD	ALAD	ALAD	ALAD	ALAD	ALAD	ALAD	ALAD	ALAD	ALAD	ALAD	ALAD	ALAD	ALAD	ALAD	ALAD	ALAD	ALAD	ALAD	ALAD	ALAD	ALAD	ALAD	ALAD	ALAD	ALAD	ALAD	ALAD
1966	ALAS1	ALAS1	ALAS1	ALAS1	ALAS1	ALAS1	ALAS1	ALAS1	ALAS1	ALAS1	ALAS1	ALAS1	ALAS1	ALAS1	ALAS1	ALAS1	ALAS1	ALAS1	ALAS1	ALAS1	ALAS1	ALAS1	ALAS1	ALAS1	ALAS1	ALAS1	ALAS1	ALAS1	ALAS1	ALAS1	ALAS1	ALAS1	ALAS1	ALAS1	ALAS1	ALAS1	ALAS1
1967	ALAS2	ALAS2	ALAS2		ALAS2	ALAS2	ALAS2	ALAS2	ALAS2	ALAS2	ALAS2	ALAS2	ALAS2	ALAS2	ALAS2	ALAS2	ALAS2	ALAS2	ALAS2	ALAS2	ALAS2		ALAS2	ALAS2	ALAS2	ALAS2	ALAS2	ALAS2	ALAS2	ALAS2	ALAS2	ALAS2	ALAS2	ALAS2		ALAS2	ALAS2
1968	ALB	ALB	ALB		ALB	ALB	ALB	ALB	ALB	ALB	ALB	ALB	ALB	ALB	ALB	ALB	ALB	ALB	ALB	ALB	ALB	ALB	ALB	ALB	ALB		ALB	ALB	ALB	ALB	ALB	ALB	ALB	ALB		ALB	ALB
1969	ALCAM	ALCAM	ALCAM	ALCAM	ALCAM	ALCAM	ALCAM	ALCAM	ALCAM	ALCAM	ALCAM	ALCAM	ALCAM	ALCAM	ALCAM	ALCAM	ALCAM	ALCAM	ALCAM	ALCAM	ALCAM	ALCAM	ALCAM	ALCAM	ALCAM	ALCAM	ALCAM	ALCAM	ALCAM	ALCAM	ALCAM	ALCAM	ALCAM	ALCAM	ALCAM	ALCAM	ALCAM
1970	ALDH16A1	ALDH16A1	ALDH16A1	ALDH16A1	ALDH16A1	ALDH16A1	ALDH16A1	ALDH16A1	ALDH16A1	ALDH16A1	ALDH16A1	ALDH16A1	ALDH16A1	ALDH16A1	ALDH16A1	ALDH16A1	ALDH16A1	ALDH16A1	ALDH16A1	ALDH16A1	ALDH16A1	ALDH16A1	ALDH16A1	ALDH16A1	ALDH16A1	ALDH16A1	ALDH16A1	ALDH16A1	ALDH16A1	ALDH16A1	ALDH16A1	ALDH16A1	ALDH16A1	ALDH16A1	ALDH16A1	ALDH16A1	ALDH16A1
1971	ALDH18A1	ALDH18A1	ALDH18A1	ALDH18A1	ALDH18A1	ALDH18A1	ALDH18A1	ALDH18A1	ALDH18A1	ALDH18A1	ALDH18A1	ALDH18A1	ALDH18A1	ALDH18A1	ALDH18A1	ALDH18A1	ALDH18A1	ALDH18A1	ALDH18A1	ALDH18A1	ALDH18A1	ALDH18A1	ALDH18A1	ALDH18A1	ALDH18A1	ALDH18A1	ALDH18A1	ALDH18A1	ALDH18A1	ALDH18A1	ALDH18A1	ALDH18A1	ALDH18A1	ALDH18A1	ALDH18A1	ALDH18A1	ALDH18A1
1972	ALDH1A1	ALDH1A1	ALDH1A1	ALDH1A1	ALDH1A1	ALDH1A1	ALDH1A1	ALDH1A1	ALDH1A1	ALDH1A1	ALDH1A1	ALDH1A1	ALDH1A1	ALDH1A1	ALDH1A1	ALDH1A1	ALDH1A1	ALDH1A1	ALDH1A1	ALDH1A1	ALDH1A1	ALDH1A1	ALDH1A1	ALDH1A1	ALDH1A1	ALDH1A1	ALDH1A1	ALDH1A1	ALDH1A1	ALDH1A1	ALDH1A1	ALDH1A1	ALDH1A1	ALDH1A1	ALDH1A1	ALDH1A1	ALDH1A1
1973	ALDH1A2	ALDH1A2	ALDH1A2	ALDH1A2	ALDH1A2	ALDH1A2	ALDH1A2	ALDH1A2	ALDH1A2	ALDH1A2	ALDH1A2	ALDH1A2	ALDH1A2	ALDH1A2	ALDH1A2	ALDH1A2	ALDH1A2	ALDH1A2	ALDH1A2	ALDH1A2	ALDH1A2	ALDH1A2	ALDH1A2	ALDH1A2	ALDH1A2	ALDH1A2	ALDH1A2	ALDH1A2	ALDH1A2	ALDH1A2	ALDH1A2	ALDH1A2	ALDH1A2	ALDH1A2	ALDH1A2	ALDH1A2	ALDH1A2
1974	ALDH1A2-AS1	CTD-2330J20.2	CTD-2330J20.2		AC025431.1	AC025431.1	CTD-2330J20.2		CTD-2330J20.2	AC025431.1	ENSG00000259285	CTD-2330J20.2		CTD-2330J20.2	AC025431.1	CTD-2330J20.2		AC025431.1	CTD-2330J20.2	CTD-2330J20.2	CTD-2330J20.2		AC025431.1				CTD-2330J20.2		CTD-2330J20.2	CTD-2330J20.2	AC025431.1	AC025431.1	CTD-2330J20.2	CTD-2330J20.2		CTD-2330J20.2
1975	ALDH1A3	ALDH1A3	ALDH1A3	ALDH1A3	ALDH1A3	ALDH1A3	ALDH1A3	ALDH1A3	ALDH1A3	ALDH1A3	ALDH1A3	ALDH1A3	ALDH1A3	ALDH1A3	ALDH1A3	ALDH1A3	ALDH1A3	ALDH1A3	ALDH1A3	ALDH1A3	ALDH1A3	ALDH1A3	ALDH1A3	ALDH1A3	ALDH1A3	ALDH1A3	ALDH1A3	ALDH1A3	ALDH1A3	ALDH1A3	ALDH1A3	ALDH1A3	ALDH1A3	ALDH1A3	ALDH1A3	ALDH1A3	ALDH1A3
1976	ALDH1A3-AS1	RP11-66B24.4	RP11-66B24.4	AC015712.2	AC015712.2	AC015712.2	RP11-66B24.4	AC015712.2;RP11-66B24.4	RP11-66B24.4	AC015712.2	ENSG00000259583	RP11-66B24.4		RP11-66B24.4	AC015712.2	RP11-66B24.4		AC015712.2	RP11-66B24.4	RP11-66B24.4	RP11-66B24.4		AC015712.2	RP11-66B24.4;AC015712.2		AC015712.2	RP11-66B24.4	RP11-66B24.4	RP11-66B24.4	RP11-66B24.4	AC015712.2	AC015712.2	RP11-66B24.4	RP11-66B24.4	AC015712.2	RP11-66B24.4
1977	ALDH1B1	ALDH1B1	ALDH1B1	ALDH1B1	ALDH1B1	ALDH1B1	ALDH1B1	ALDH1B1	ALDH1B1	ALDH1B1	ALDH1B1	ALDH1B1	ALDH1B1	ALDH1B1	ALDH1B1	ALDH1B1	ALDH1B1	ALDH1B1	ALDH1B1	ALDH1B1	ALDH1B1	ALDH1B1	ALDH1B1	ALDH1B1	ALDH1B1	ALDH1B1	ALDH1B1	ALDH1B1	ALDH1B1	ALDH1B1	ALDH1B1	ALDH1B1	ALDH1B1	ALDH1B1	ALDH1B1	ALDH1B1	ALDH1B1
1978	ALDH1L1	ALDH1L1	ALDH1L1	ALDH1L1	ALDH1L1	ALDH1L1	ALDH1L1	ALDH1L1	ALDH1L1	ALDH1L1	ALDH1L1	ALDH1L1	ALDH1L1	ALDH1L1	ALDH1L1	ALDH1L1	ALDH1L1	ALDH1L1	ALDH1L1	ALDH1L1	ALDH1L1	ALDH1L1	ALDH1L1	ALDH1L1	ALDH1L1	ALDH1L1	ALDH1L1	ALDH1L1	ALDH1L1	ALDH1L1	ALDH1L1	ALDH1L1	ALDH1L1	ALDH1L1	ALDH1L1	ALDH1L1	ALDH1L1
1979	ALDH1L1-AS1	ALDH1L1-AS1	ALDH1L1-AS1			ALDH1L1-AS1	ALDH1L1-AS1	ALDH1L1-AS1	ALDH1L1-AS1	ALDH1L1-AS1	ALDH1L1-AS1	ALDH1L1-AS1	ALDH1L1-AS1	ALDH1L1-AS1	ALDH1L1-AS1	ALDH1L1-AS1	ALDH1L1-AS1	ALDH1L1-AS1	ALDH1L1-AS1	ALDH1L1-AS1	ALDH1L1-AS1		ALDH1L1-AS1				ALDH1L1-AS1	ALDH1L1-AS1		ALDH1L1-AS1		ALDH1L1-AS1	ALDH1L1-AS1	ALDH1L1-AS1		ALDH1L1-AS1
1980	ALDH1L1-AS2	ALDH1L1-AS2	ALDH1L1-AS2		ALDH1L1-AS2	ALDH1L1-AS2	ALDH1L1-AS2	ALDH1L1-AS2	ALDH1L1-AS2	ALDH1L1-AS2	ALDH1L1-AS2	ALDH1L1-AS2	ALDH1L1-AS2	ALDH1L1-AS2	ALDH1L1-AS2	ALDH1L1-AS2	ALDH1L1-AS2	ALDH1L1-AS2	ALDH1L1-AS2	ALDH1L1-AS2	ALDH1L1-AS2		ALDH1L1-AS2				ALDH1L1-AS2	ALDH1L1-AS2	ALDH1L1-AS2	ALDH1L1-AS2	ALDH1L1-AS2	ALDH1L1-AS2	ALDH1L1-AS2	ALDH1L1-AS2		ALDH1L1-AS2	ALDH1L1-AS2
1981	ALDH1L2	ALDH1L2;RP11-61E11.2	ALDH1L2;RP11-61E11.2	ALDH1L2	AC016257.1;ALDH1L2	AC016257.1;ALDH1L2	ALDH1L2;RP11-61E11.2	ALDH1L2;AC016257.1;RP11-61E11.2	ALDH1L2;RP11-61E11.2	ALDH1L2;AC016257.1	ALDH1L2;ENSG00000257999	ALDH1L2;RP11-61E11.2	ALDH1L2	ALDH1L2;RP11-61E11.2	ALDH1L2;AC016257.1	ALDH1L2;RP11-61E11.2	ALDH1L2	AC016257.1;ALDH1L2	ALDH1L2;RP11-61E11.2	ALDH1L2;RP11-61E11.2	ALDH1L2;RP11-61E11.2	ALDH1L2	AC016257.1;ALDH1L2	ALDH1L2	ALDH1L2	ALDH1L2;AC016257.1	ALDH1L2;RP11-61E11.2	ALDH1L2;RP11-61E11.2	ALDH1L2;RP11-61E11.2	ALDH1L2;RP11-61E11.2	ALDH1L2;AC016257.1	ALDH1L2	ALDH1L2;RP11-61E11.2	ALDH1L2;RP11-61E11.2	ALDH1L2	ALDH1L2;RP11-61E11.2	ALDH1L2
1982	ALDH2	ALDH2	ALDH2	ALDH2	ALDH2	ALDH2	ALDH2;RP3-462E2.3	ALDH2	ALDH2	ALDH2	ALDH2	ALDH2	ALDH2	ALDH2	ALDH2	ALDH2	ALDH2	ALDH2	ALDH2	ALDH2	ALDH2	ALDH2	ALDH2	ALDH2;RP3-462E2.3	ALDH2	ALDH2	ALDH2	ALDH2;RP3-462E2.3	ALDH2	ALDH2	ALDH2	ALDH2	ALDH2	ALDH2	ALDH2	ALDH2;RP3-462E2.3	ALDH2
1983	ALDH3A1	ALDH3A1	ALDH3A1	ALDH3A1	ALDH3A1	ALDH3A1	ALDH3A1	ALDH3A1	ALDH3A1	ALDH3A1	ALDH3A1	ALDH3A1	ALDH3A1	ALDH3A1	ALDH3A1	ALDH3A1	ALDH3A1	ALDH3A1	ALDH3A1	ALDH3A1	ALDH3A1	ALDH3A1	ALDH3A1	ALDH3A1	ALDH3A1	ALDH3A1	ALDH3A1	ALDH3A1	ALDH3A1	ALDH3A1	ALDH3A1	ALDH3A1	ALDH3A1	ALDH3A1	ALDH3A1	ALDH3A1	ALDH3A1
1984	ALDH3A2	ALDH3A2	ALDH3A2	ALDH3A2	ALDH3A2	ALDH3A2	ALDH3A2	ALDH3A2	ALDH3A2	ALDH3A2	ALDH3A2	ALDH3A2	ALDH3A2	ALDH3A2	ALDH3A2	ALDH3A2	ALDH3A2	ALDH3A2	ALDH3A2	ALDH3A2	ALDH3A2	ALDH3A2	ALDH3A2	ALDH3A2	ALDH3A2	ALDH3A2	ALDH3A2	ALDH3A2	ALDH3A2	ALDH3A2	ALDH3A2	ALDH3A2	ALDH3A2	ALDH3A2	ALDH3A2	ALDH3A2	ALDH3A2
1985	ALDH3B1	ALDH3B1	ALDH3B1	ALDH3B1	ALDH3B1	ALDH3B1	ALDH3B1	ALDH3B1	ALDH3B1	ALDH3B1	ALDH3B1	ALDH3B1	ALDH3B1	ALDH3B1	ALDH3B1	ALDH3B1	ALDH3B1	ALDH3B1	ALDH3B1	ALDH3B1	ALDH3B1	ALDH3B1	ALDH3B1	ALDH3B1	ALDH3B1	ALDH3B1	ALDH3B1	ALDH3B1	ALDH3B1	ALDH3B1	ALDH3B1	ALDH3B1	ALDH3B1	ALDH3B1	ALDH3B1	ALDH3B1	ALDH3B1
1986	ALDH3B2	ALDH3B2	ALDH3B2	ALDH3B2	ALDH3B2	ALDH3B2	ALDH3B2	ALDH3B2	ALDH3B2	ALDH3B2	ALDH3B2	ALDH3B2	ALDH3B2	ALDH3B2	ALDH3B2	ALDH3B2	ALDH3B2	ALDH3B2	ALDH3B2	ALDH3B2	ALDH3B2	ALDH3B2	ALDH3B2	ALDH3B2	ALDH3B2	ALDH3B2	ALDH3B2	ALDH3B2	ALDH3B2	ALDH3B2	ALDH3B2	ALDH3B2	ALDH3B2	ALDH3B2	ALDH3B2	ALDH3B2	ALDH3B2
1987	ALDH4A1	ALDH4A1	ALDH4A1	ALDH4A1	ALDH4A1		ALDH4A1	ALDH4A1	ALDH4A1	ALDH4A1		ALDH4A1	ALDH4A1	ALDH4A1	ALDH4A1	ALDH4A1	ALDH4A1	ALDH4A1	ALDH4A1	ALDH4A1	ALDH4A1	ALDH4A1	ALDH4A1	ALDH4A1	ALDH4A1	ALDH4A1	ALDH4A1	ALDH4A1	ALDH4A1	ALDH4A1		ALDH4A1	ALDH4A1	ALDH4A1	ALDH4A1	ALDH4A1	ALDH4A1
1988	ALDH5A1	ALDH5A1	ALDH5A1	ALDH5A1	ALDH5A1	ALDH5A1	ALDH5A1	ALDH5A1	ALDH5A1	ALDH5A1	ALDH5A1	ALDH5A1	ALDH5A1	ALDH5A1	ALDH5A1	ALDH5A1	ALDH5A1	ALDH5A1	ALDH5A1	ALDH5A1	ALDH5A1	ALDH5A1	ALDH5A1	ALDH5A1	ALDH5A1	ALDH5A1	ALDH5A1	ALDH5A1	ALDH5A1	ALDH5A1	ALDH5A1	ALDH5A1	ALDH5A1	ALDH5A1	ALDH5A1	ALDH5A1	ALDH5A1
1989	ALDH6A1	ALDH6A1	ALDH6A1	ALDH6A1	ALDH6A1	ALDH6A1	ALDH6A1	ALDH6A1	ALDH6A1	ALDH6A1	ALDH6A1	ALDH6A1	ALDH6A1	ALDH6A1	ALDH6A1	ALDH6A1	ALDH6A1	ALDH6A1	ALDH6A1	ALDH6A1	ALDH6A1	ALDH6A1	ALDH6A1	ALDH6A1	ALDH6A1	ALDH6A1	ALDH6A1	ALDH6A1	ALDH6A1	ALDH6A1	ALDH6A1	ALDH6A1	ALDH6A1	ALDH6A1	ALDH6A1	ALDH6A1	ALDH6A1
1990	ALDH7A1	ALDH7A1	ALDH7A1	ALDH7A1	ALDH7A1	ALDH7A1	ALDH7A1	ALDH7A1	ALDH7A1	ALDH7A1	ALDH7A1	ALDH7A1	ALDH7A1	ALDH7A1	ALDH7A1	ALDH7A1	ALDH7A1	ALDH7A1	ALDH7A1	ALDH7A1	ALDH7A1	ALDH7A1	ALDH7A1	ALDH7A1	ALDH7A1	ALDH7A1	ALDH7A1	ALDH7A1	ALDH7A1	ALDH7A1	ALDH7A1	ALDH7A1	ALDH7A1	ALDH7A1	ALDH7A1	ALDH7A1	ALDH7A1
1991	ALDH7A1P1																							ALDH7A1P1						ALDH7A1P1
1992	ALDH7A1P2										ALDH7A1P2																			ALDH7A1P2
1993	ALDH7A1P3										ALDH7A1P3																			ALDH7A1P3
1994	ALDH7A1P4										ALDH7A1P4																			ALDH7A1P4
1995	ALDH8A1	ALDH8A1	ALDH8A1		ALDH8A1	ALDH8A1	ALDH8A1	ALDH8A1	ALDH8A1	ALDH8A1	ALDH8A1	ALDH8A1	ALDH8A1	ALDH8A1	ALDH8A1	ALDH8A1	ALDH8A1	ALDH8A1	ALDH8A1	ALDH8A1	ALDH8A1	ALDH8A1	ALDH8A1	ALDH8A1	ALDH8A1	ALDH8A1	ALDH8A1	ALDH8A1	ALDH8A1	ALDH8A1	ALDH8A1	ALDH8A1	ALDH8A1	ALDH8A1	ALDH8A1	ALDH8A1	ALDH8A1
1996	ALDH9A1	ALDH9A1	ALDH9A1	ALDH9A1	ALDH9A1	ALDH9A1	ALDH9A1	ALDH9A1	ALDH9A1	ALDH9A1	ALDH9A1	ALDH9A1	ALDH9A1	ALDH9A1	ALDH9A1	ALDH9A1	ALDH9A1	ALDH9A1	ALDH9A1	ALDH9A1	ALDH9A1	ALDH9A1	ALDH9A1	ALDH9A1	ALDH9A1	ALDH9A1	ALDH9A1	ALDH9A1	ALDH9A1	ALDH9A1	ALDH9A1	ALDH9A1	ALDH9A1	ALDH9A1	ALDH9A1	ALDH9A1	ALDH9A1
1997	ALDOA	ALDOA	ALDOA	ALDOA	AC093512.2;ALDOA	AC093512.2	ALDOA	ALDOA;AC093512.2	ALDOA	AC093512.2;ALDOA	ALDOA	ALDOA	ALDOA	ALDOA	AC093512.2;ALDOA	ALDOA	ALDOA	AC093512.2;ALDOA	ALDOA	ALDOA	ALDOA	ALDOA	AC093512.2;ALDOA	ALDOA	AC093512.2;ALDOA	ALDOA	ALDOA	ALDOA	ALDOA	ALDOA	AC093512.2	AC093512.2;ALDOA	ALDOA	ALDOA	AC093512.2;ALDOA	ALDOA	ALDOA
1998	ALDOAP1										ALDOAP1																			ALDOAP1
[truncated: 57,575 more rows]
